# Supplementary material for: Nuclear genome of Bulinus truncatus, an intermediate host of the carcinogenic human blood fluke Schistosoma haematobium
Source: Nat Commun. 2022 Feb 21;13:977. doi: 10.1038/s41467-022-28634-9 (PMC8861042; doi:10.1038/s41467-022-28634-9)
Supplement: Supplementary file 6 — Supplementary Data 3 [file 41467_2022_28634_MOESM6_ESM.zip › Supplementary_Data_3/bglb000177-pb.mature.pep.pdb]

ATOM      1  N   MET A   1     -75.375 -39.686  22.764  1.00 39.22           N  
ATOM      2  H   MET A   1     -76.035 -40.227  23.303  1.00 39.22           H  
ATOM      3  H2  MET A   1     -74.784 -39.149  23.382  1.00 39.22           H  
ATOM      4  H3  MET A   1     -74.784 -40.301  22.222  1.00 39.22           H  
ATOM      5  CA  MET A   1     -76.077 -38.752  21.865  1.00 39.22           C  
ATOM      6  HA  MET A   1     -76.663 -39.295  21.124  1.00 39.22           H  
ATOM      7  C   MET A   1     -74.995 -38.003  21.130  1.00 39.22           C  
ATOM      8  CB  MET A   1     -77.009 -37.798  22.634  1.00 39.22           C  
ATOM      9  HB2 MET A   1     -77.026 -36.825  22.143  1.00 39.22           H  
ATOM     10  HB3 MET A   1     -76.648 -37.660  23.653  1.00 39.22           H  
ATOM     11  O   MET A   1     -74.319 -37.190  21.740  1.00 39.22           O  
ATOM     12  CG  MET A   1     -78.444 -38.335  22.641  1.00 39.22           C  
ATOM     13  HG2 MET A   1     -78.440 -39.373  22.971  1.00 39.22           H  
ATOM     14  HG3 MET A   1     -78.820 -38.307  21.619  1.00 39.22           H  
ATOM     15  SD  MET A   1     -79.601 -37.413  23.687  1.00 39.22           S  
ATOM     16  CE  MET A   1     -79.116 -37.995  25.334  1.00 39.22           C  
ATOM     17  HE1 MET A   1     -79.216 -39.079  25.387  1.00 39.22           H  
ATOM     18  HE2 MET A   1     -79.770 -37.541  26.079  1.00 39.22           H  
ATOM     19  HE3 MET A   1     -78.087 -37.703  25.544  1.00 39.22           H  
ATOM     20  N   GLU A   2     -74.721 -38.415  19.897  1.00 42.12           N  
ATOM     21  H   GLU A   2     -75.313 -39.086  19.428  1.00 42.12           H  
ATOM     22  CA  GLU A   2     -73.814 -37.696  19.006  1.00 42.12           C  
ATOM     23  HA  GLU A   2     -72.950 -37.314  19.550  1.00 42.12           H  
ATOM     24  C   GLU A   2     -74.591 -36.513  18.433  1.00 42.12           C  
ATOM     25  CB  GLU A   2     -73.318 -38.630  17.888  1.00 42.12           C  
ATOM     26  HB2 GLU A   2     -72.872 -38.028  17.096  1.00 42.12           H  
ATOM     27  HB3 GLU A   2     -74.173 -39.167  17.477  1.00 42.12           H  
ATOM     28  O   GLU A   2     -75.488 -36.695  17.610  1.00 42.12           O  
ATOM     29  CG  GLU A   2     -72.260 -39.621  18.394  1.00 42.12           C  
ATOM     30  HG2 GLU A   2     -71.391 -39.056  18.732  1.00 42.12           H  
ATOM     31  HG3 GLU A   2     -72.662 -40.157  19.254  1.00 42.12           H  
ATOM     32  CD  GLU A   2     -71.839 -40.649  17.331  1.00 42.12           C  
ATOM     33  OE1 GLU A   2     -70.683 -41.117  17.421  1.00 42.12           O  
ATOM     34  OE2 GLU A   2     -72.693 -41.007  16.491  1.00 42.12           O  
ATOM     35  N   ASP A   3     -74.282 -35.309  18.907  1.00 47.33           N  
ATOM     36  H   ASP A   3     -73.608 -35.217  19.654  1.00 47.33           H  
ATOM     37  CA  ASP A   3     -74.755 -34.085  18.275  1.00 47.33           C  
ATOM     38  HA  ASP A   3     -75.808 -34.199  18.017  1.00 47.33           H  
ATOM     39  C   ASP A   3     -73.979 -33.900  16.969  1.00 47.33           C  
ATOM     40  CB  ASP A   3     -74.638 -32.883  19.226  1.00 47.33           C  
ATOM     41  HB2 ASP A   3     -73.660 -32.892  19.707  1.00 47.33           H  
ATOM     42  HB3 ASP A   3     -74.715 -31.968  18.638  1.00 47.33           H  
ATOM     43  O   ASP A   3     -72.839 -33.432  16.929  1.00 47.33           O  
ATOM     44  CG  ASP A   3     -75.750 -32.852  20.283  1.00 47.33           C  
ATOM     45  OD1 ASP A   3     -76.891 -33.248  19.953  1.00 47.33           O  
ATOM     46  OD2 ASP A   3     -75.455 -32.410  21.415  1.00 47.33           O  
ATOM     47  N   VAL A   4     -74.604 -34.335  15.876  1.00 52.39           N  
ATOM     48  H   VAL A   4     -75.472 -34.832  16.013  1.00 52.39           H  
ATOM     49  CA  VAL A   4     -74.144 -34.086  14.513  1.00 52.39           C  
ATOM     50  HA  VAL A   4     -73.096 -34.378  14.434  1.00 52.39           H  
ATOM     51  C   VAL A   4     -74.260 -32.582  14.265  1.00 52.39           C  
ATOM     52  CB  VAL A   4     -74.959 -34.919  13.502  1.00 52.39           C  
ATOM     53  HB  VAL A   4     -76.013 -34.655  13.578  1.00 52.39           H  
ATOM     54  O   VAL A   4     -75.344 -32.060  14.002  1.00 52.39           O  
ATOM     55  CG1 VAL A   4     -74.497 -34.672  12.058  1.00 52.39           C  
ATOM     56 HG11 VAL A   4     -75.078 -35.294  11.376  1.00 52.39           H  
ATOM     57 HG12 VAL A   4     -74.653 -33.628  11.787  1.00 52.39           H  
ATOM     58 HG13 VAL A   4     -73.440 -34.919  11.957  1.00 52.39           H  
ATOM     59  CG2 VAL A   4     -74.819 -36.422  13.785  1.00 52.39           C  
ATOM     60 HG21 VAL A   4     -75.219 -36.664  14.770  1.00 52.39           H  
ATOM     61 HG22 VAL A   4     -73.770 -36.717  13.752  1.00 52.39           H  
ATOM     62 HG23 VAL A   4     -75.376 -36.996  13.045  1.00 52.39           H  
ATOM     63  N   TYR A   5     -73.139 -31.867  14.377  1.00 55.06           N  
ATOM     64  H   TYR A   5     -72.329 -32.327  14.769  1.00 55.06           H  
ATOM     65  CA  TYR A   5     -73.053 -30.446  14.049  1.00 55.06           C  
ATOM     66  HA  TYR A   5     -73.764 -29.905  14.673  1.00 55.06           H  
ATOM     67  C   TYR A   5     -73.445 -30.231  12.580  1.00 55.06           C  
ATOM     68  CB  TYR A   5     -71.650 -29.902  14.360  1.00 55.06           C  
ATOM     69  HB2 TYR A   5     -70.897 -30.608  14.009  1.00 55.06           H  
ATOM     70  HB3 TYR A   5     -71.506 -28.978  13.799  1.00 55.06           H  
ATOM     71  O   TYR A   5     -72.679 -30.484  11.653  1.00 55.06           O  
ATOM     72  CG  TYR A   5     -71.415 -29.592  15.828  1.00 55.06           C  
ATOM     73  CD1 TYR A   5     -71.717 -28.309  16.331  1.00 55.06           C  
ATOM     74  HD1 TYR A   5     -72.114 -27.552  15.670  1.00 55.06           H  
ATOM     75  CD2 TYR A   5     -70.905 -30.579  16.694  1.00 55.06           C  
ATOM     76  HD2 TYR A   5     -70.701 -31.575  16.330  1.00 55.06           H  
ATOM     77  CE1 TYR A   5     -71.503 -28.010  17.691  1.00 55.06           C  
ATOM     78  HE1 TYR A   5     -71.737 -27.028  18.074  1.00 55.06           H  
ATOM     79  CE2 TYR A   5     -70.682 -30.281  18.052  1.00 55.06           C  
ATOM     80  HE2 TYR A   5     -70.308 -31.039  18.724  1.00 55.06           H  
ATOM     81  OH  TYR A   5     -70.764 -28.718  19.865  1.00 55.06           O  
ATOM     82  HH  TYR A   5     -71.075 -27.842  20.106  1.00 55.06           H  
ATOM     83  CZ  TYR A   5     -70.981 -28.999  18.554  1.00 55.06           C  
ATOM     84  N   SER A   6     -74.676 -29.768  12.373  1.00 56.08           N  
ATOM     85  H   SER A   6     -75.293 -29.761  13.173  1.00 56.08           H  
ATOM     86  CA  SER A   6     -75.226 -29.422  11.065  1.00 56.08           C  
ATOM     87  HA  SER A   6     -75.144 -30.294  10.416  1.00 56.08           H  
ATOM     88  C   SER A   6     -74.423 -28.274  10.440  1.00 56.08           C  
ATOM     89  CB  SER A   6     -76.720 -29.103  11.229  1.00 56.08           C  
ATOM     90  HB2 SER A   6     -76.921 -28.798  12.256  1.00 56.08           H  
ATOM     91  HB3 SER A   6     -77.300 -30.003  11.025  1.00 56.08           H  
ATOM     92  O   SER A   6     -74.361 -27.169  10.988  1.00 56.08           O  
ATOM     93  OG  SER A   6     -77.148 -28.065  10.378  1.00 56.08           O  
ATOM     94  HG  SER A   6     -76.753 -27.244  10.682  1.00 56.08           H  
ATOM     95  N   CYS A   7     -73.836 -28.529   9.270  1.00 56.09           N  
ATOM     96  H   CYS A   7     -73.909 -29.471   8.912  1.00 56.09           H  
ATOM     97  CA  CYS A   7     -73.047 -27.576   8.492  1.00 56.09           C  
ATOM     98  HA  CYS A   7     -72.470 -26.965   9.186  1.00 56.09           H  
ATOM     99  C   CYS A   7     -73.968 -26.628   7.697  1.00 56.09           C  
ATOM    100  CB  CYS A   7     -72.055 -28.376   7.631  1.00 56.09           C  
ATOM    101  HB2 CYS A   7     -71.731 -29.260   8.180  1.00 56.09           H  
ATOM    102  HB3 CYS A   7     -72.529 -28.692   6.702  1.00 56.09           H  
ATOM    103  O   CYS A   7     -74.056 -26.684   6.472  1.00 56.09           O  
ATOM    104  SG  CYS A   7     -70.584 -27.377   7.277  1.00 56.09           S  
ATOM    105  HG  CYS A   7     -69.916 -28.304   6.583  1.00 56.09           H  
ATOM    106  N   THR A   8     -74.729 -25.789   8.400  1.00 63.46           N  
ATOM    107  H   THR A   8     -74.671 -25.816   9.408  1.00 63.46           H  
ATOM    108  CA  THR A   8     -75.544 -24.727   7.792  1.00 63.46           C  
ATOM    109  HA  THR A   8     -75.872 -25.059   6.808  1.00 63.46           H  
ATOM    110  C   THR A   8     -74.713 -23.461   7.593  1.00 63.46           C  
ATOM    111  CB  THR A   8     -76.803 -24.425   8.619  1.00 63.46           C  
ATOM    112  HB  THR A   8     -77.246 -23.491   8.273  1.00 63.46           H  
ATOM    113  O   THR A   8     -73.776 -23.189   8.345  1.00 63.46           O  
ATOM    114  CG2 THR A   8     -77.846 -25.530   8.461  1.00 63.46           C  
ATOM    115 HG21 THR A   8     -78.361 -25.403   7.508  1.00 63.46           H  
ATOM    116 HG22 THR A   8     -78.582 -25.482   9.264  1.00 63.46           H  
ATOM    117 HG23 THR A   8     -77.368 -26.509   8.454  1.00 63.46           H  
ATOM    118  OG1 THR A   8     -76.484 -24.281   9.983  1.00 63.46           O  
ATOM    119  HG1 THR A   8     -77.287 -24.049  10.455  1.00 63.46           H  
ATOM    120  N   LYS A   9     -75.075 -22.651   6.588  1.00 71.64           N  
ATOM    121  H   LYS A   9     -75.831 -22.956   5.991  1.00 71.64           H  
ATOM    122  CA  LYS A   9     -74.420 -21.367   6.274  1.00 71.64           C  
ATOM    123  HA  LYS A   9     -73.413 -21.567   5.910  1.00 71.64           H  
ATOM    124  C   LYS A   9     -74.267 -20.470   7.511  1.00 71.64           C  
ATOM    125  CB  LYS A   9     -75.233 -20.670   5.170  1.00 71.64           C  
ATOM    126  HB2 LYS A   9     -76.226 -20.438   5.555  1.00 71.64           H  
ATOM    127  HB3 LYS A   9     -75.342 -21.356   4.330  1.00 71.64           H  
ATOM    128  O   LYS A   9     -73.206 -19.885   7.704  1.00 71.64           O  
ATOM    129  CG  LYS A   9     -74.581 -19.376   4.659  1.00 71.64           C  
ATOM    130  HG2 LYS A   9     -74.462 -18.674   5.485  1.00 71.64           H  
ATOM    131  HG3 LYS A   9     -73.600 -19.604   4.243  1.00 71.64           H  
ATOM    132  CD  LYS A   9     -75.461 -18.727   3.584  1.00 71.64           C  
ATOM    133  HD2 LYS A   9     -75.567 -19.412   2.743  1.00 71.64           H  
ATOM    134  HD3 LYS A   9     -76.444 -18.527   4.010  1.00 71.64           H  
ATOM    135  CE  LYS A   9     -74.834 -17.412   3.110  1.00 71.64           C  
ATOM    136  HE2 LYS A   9     -74.679 -16.775   3.980  1.00 71.64           H  
ATOM    137  HE3 LYS A   9     -73.858 -17.627   2.675  1.00 71.64           H  
ATOM    138  NZ  LYS A   9     -75.702 -16.723   2.123  1.00 71.64           N  
ATOM    139  HZ1 LYS A   9     -75.855 -17.306   1.313  1.00 71.64           H  
ATOM    140  HZ2 LYS A   9     -75.278 -15.856   1.825  1.00 71.64           H  
ATOM    141  HZ3 LYS A   9     -76.596 -16.509   2.541  1.00 71.64           H  
ATOM    142  N   ASP A  10     -75.284 -20.424   8.369  1.00 75.52           N  
ATOM    143  H   ASP A  10     -76.157 -20.863   8.111  1.00 75.52           H  
ATOM    144  CA  ASP A  10     -75.262 -19.628   9.601  1.00 75.52           C  
ATOM    145  HA  ASP A  10     -74.958 -18.609   9.360  1.00 75.52           H  
ATOM    146  C   ASP A  10     -74.265 -20.163  10.636  1.00 75.52           C  
ATOM    147  CB  ASP A  10     -76.672 -19.574  10.206  1.00 75.52           C  
ATOM    148  HB2 ASP A  10     -77.028 -20.591  10.372  1.00 75.52           H  
ATOM    149  HB3 ASP A  10     -76.619 -19.071  11.172  1.00 75.52           H  
ATOM    150  O   ASP A  10     -73.588 -19.375  11.298  1.00 75.52           O  
ATOM    151  CG  ASP A  10     -77.670 -18.815   9.328  1.00 75.52           C  
ATOM    152  OD1 ASP A  10     -77.221 -17.991   8.498  1.00 75.52           O  
ATOM    153  OD2 ASP A  10     -78.873 -19.114   9.464  1.00 75.52           O  
ATOM    154  N   ASN A  11     -74.114 -21.489  10.743  1.00 65.64           N  
ATOM    155  H   ASN A  11     -74.649 -22.093  10.136  1.00 65.64           H  
ATOM    156  CA  ASN A  11     -73.111 -22.097  11.617  1.00 65.64           C  
ATOM    157  HA  ASN A  11     -73.170 -21.627  12.599  1.00 65.64           H  
ATOM    158  C   ASN A  11     -71.692 -21.814  11.113  1.00 65.64           C  
ATOM    159  CB  ASN A  11     -73.386 -23.605  11.775  1.00 65.64           C  
ATOM    160  HB2 ASN A  11     -72.465 -24.103  12.080  1.00 65.64           H  
ATOM    161  HB3 ASN A  11     -73.700 -24.038  10.825  1.00 65.64           H  
ATOM    162  O   ASN A  11     -70.831 -21.453  11.911  1.00 65.64           O  
ATOM    163  CG  ASN A  11     -74.422 -23.918  12.841  1.00 65.64           C  
ATOM    164  ND2 ASN A  11     -74.880 -25.144  12.910  1.00 65.64           N  
ATOM    165 HD21 ASN A  11     -75.536 -25.343  13.651  1.00 65.64           H  
ATOM    166 HD22 ASN A  11     -74.572 -25.844  12.249  1.00 65.64           H  
ATOM    167  OD1 ASN A  11     -74.811 -23.091  13.651  1.00 65.64           O  
ATOM    168  N   ILE A  12     -71.455 -21.883   9.799  1.00 67.91           N  
ATOM    169  H   ILE A  12     -72.202 -22.192   9.195  1.00 67.91           H  
ATOM    170  CA  ILE A  12     -70.156 -21.518   9.213  1.00 67.91           C  
ATOM    171  HA  ILE A  12     -69.378 -22.083   9.727  1.00 67.91           H  
ATOM    172  C   ILE A  12     -69.851 -20.031   9.453  1.00 67.91           C  
ATOM    173  CB  ILE A  12     -70.100 -21.889   7.714  1.00 67.91           C  
ATOM    174  HB  ILE A  12     -70.927 -21.393   7.206  1.00 67.91           H  
ATOM    175  O   ILE A  12     -68.752 -19.701   9.892  1.00 67.91           O  
ATOM    176  CG1 ILE A  12     -70.250 -23.416   7.519  1.00 67.91           C  
ATOM    177 HG12 ILE A  12     -71.158 -23.759   8.016  1.00 67.91           H  
ATOM    178 HG13 ILE A  12     -69.405 -23.932   7.976  1.00 67.91           H  
ATOM    179  CG2 ILE A  12     -68.784 -21.395   7.081  1.00 67.91           C  
ATOM    180 HG21 ILE A  12     -67.930 -21.837   7.596  1.00 67.91           H  
ATOM    181 HG22 ILE A  12     -68.738 -21.655   6.024  1.00 67.91           H  
ATOM    182 HG23 ILE A  12     -68.715 -20.309   7.142  1.00 67.91           H  
ATOM    183  CD1 ILE A  12     -70.357 -23.834   6.046  1.00 67.91           C  
ATOM    184 HD11 ILE A  12     -70.675 -24.874   5.983  1.00 67.91           H  
ATOM    185 HD12 ILE A  12     -71.096 -23.216   5.537  1.00 67.91           H  
ATOM    186 HD13 ILE A  12     -69.391 -23.740   5.549  1.00 67.91           H  
ATOM    187  N   LEU A  13     -70.816 -19.131   9.224  1.00 68.32           N  
ATOM    188  H   LEU A  13     -71.701 -19.455   8.861  1.00 68.32           H  
ATOM    189  CA  LEU A  13     -70.631 -17.690   9.440  1.00 68.32           C  
ATOM    190  HA  LEU A  13     -69.749 -17.365   8.889  1.00 68.32           H  
ATOM    191  C   LEU A  13     -70.354 -17.351  10.909  1.00 68.32           C  
ATOM    192  CB  LEU A  13     -71.863 -16.919   8.933  1.00 68.32           C  
ATOM    193  HB2 LEU A  13     -71.837 -15.909   9.342  1.00 68.32           H  
ATOM    194  HB3 LEU A  13     -72.760 -17.405   9.318  1.00 68.32           H  
ATOM    195  O   LEU A  13     -69.480 -16.531  11.180  1.00 68.32           O  
ATOM    196  CG  LEU A  13     -71.962 -16.811   7.401  1.00 68.32           C  
ATOM    197  HG  LEU A  13     -71.882 -17.800   6.949  1.00 68.32           H  
ATOM    198  CD1 LEU A  13     -73.315 -16.209   7.018  1.00 68.32           C  
ATOM    199 HD11 LEU A  13     -73.420 -15.218   7.458  1.00 68.32           H  
ATOM    200 HD12 LEU A  13     -74.116 -16.847   7.392  1.00 68.32           H  
ATOM    201 HD13 LEU A  13     -73.395 -16.137   5.933  1.00 68.32           H  
ATOM    202  CD2 LEU A  13     -70.865 -15.921   6.808  1.00 68.32           C  
ATOM    203 HD21 LEU A  13     -71.013 -15.814   5.734  1.00 68.32           H  
ATOM    204 HD22 LEU A  13     -69.885 -16.369   6.972  1.00 68.32           H  
ATOM    205 HD23 LEU A  13     -70.889 -14.936   7.275  1.00 68.32           H  
ATOM    206  N   ARG A  14     -71.037 -18.004  11.858  1.00 64.22           N  
ATOM    207  H   ARG A  14     -71.765 -18.642  11.570  1.00 64.22           H  
ATOM    208  CA  ARG A  14     -70.744 -17.857  13.293  1.00 64.22           C  
ATOM    209  HA  ARG A  14     -70.748 -16.799  13.554  1.00 64.22           H  
ATOM    210  C   ARG A  14     -69.345 -18.349  13.651  1.00 64.22           C  
ATOM    211  CB  ARG A  14     -71.794 -18.599  14.129  1.00 64.22           C  
ATOM    212  HB2 ARG A  14     -72.066 -19.538  13.646  1.00 64.22           H  
ATOM    213  HB3 ARG A  14     -71.363 -18.830  15.103  1.00 64.22           H  
ATOM    214  O   ARG A  14     -68.647 -17.669  14.395  1.00 64.22           O  
ATOM    215  CG  ARG A  14     -73.039 -17.736  14.358  1.00 64.22           C  
ATOM    216  HG2 ARG A  14     -72.730 -16.820  14.861  1.00 64.22           H  
ATOM    217  HG3 ARG A  14     -73.501 -17.476  13.405  1.00 64.22           H  
ATOM    218  CD  ARG A  14     -74.047 -18.492  15.231  1.00 64.22           C  
ATOM    219  HD2 ARG A  14     -74.750 -19.014  14.581  1.00 64.22           H  
ATOM    220  HD3 ARG A  14     -73.516 -19.234  15.828  1.00 64.22           H  
ATOM    221  NE  ARG A  14     -74.762 -17.581  16.145  1.00 64.22           N  
ATOM    222  HE  ARG A  14     -74.551 -16.597  16.058  1.00 64.22           H  
ATOM    223  NH1 ARG A  14     -75.977 -19.183  17.247  1.00 64.22           N  
ATOM    224 HH11 ARG A  14     -75.624 -19.873  16.600  1.00 64.22           H  
ATOM    225 HH12 ARG A  14     -76.633 -19.452  17.967  1.00 64.22           H  
ATOM    226  NH2 ARG A  14     -76.106 -17.052  17.906  1.00 64.22           N  
ATOM    227 HH21 ARG A  14     -76.755 -17.333  18.626  1.00 64.22           H  
ATOM    228 HH22 ARG A  14     -75.839 -16.081  17.817  1.00 64.22           H  
ATOM    229  CZ  ARG A  14     -75.610 -17.941  17.091  1.00 64.22           C  
ATOM    230  N   THR A  15     -68.920 -19.492  13.115  1.00 64.14           N  
ATOM    231  H   THR A  15     -69.562 -20.053  12.574  1.00 64.14           H  
ATOM    232  CA  THR A  15     -67.576 -20.025  13.375  1.00 64.14           C  
ATOM    233  HA  THR A  15     -67.413 -20.036  14.452  1.00 64.14           H  
ATOM    234  C   THR A  15     -66.484 -19.136  12.774  1.00 64.14           C  
ATOM    235  CB  THR A  15     -67.453 -21.473  12.883  1.00 64.14           C  
ATOM    236  HB  THR A  15     -67.636 -21.521  11.809  1.00 64.14           H  
ATOM    237  O   THR A  15     -65.485 -18.894  13.443  1.00 64.14           O  
ATOM    238  CG2 THR A  15     -66.098 -22.103  13.203  1.00 64.14           C  
ATOM    239 HG21 THR A  15     -65.899 -22.041  14.272  1.00 64.14           H  
ATOM    240 HG22 THR A  15     -65.307 -21.581  12.664  1.00 64.14           H  
ATOM    241 HG23 THR A  15     -66.090 -23.147  12.891  1.00 64.14           H  
ATOM    242  OG1 THR A  15     -68.402 -22.266  13.555  1.00 64.14           O  
ATOM    243  HG1 THR A  15     -68.217 -23.184  13.343  1.00 64.14           H  
ATOM    244  N   ILE A  16     -66.680 -18.589  11.568  1.00 65.09           N  
ATOM    245  H   ILE A  16     -67.510 -18.844  11.052  1.00 65.09           H  
ATOM    246  CA  ILE A  16     -65.736 -17.639  10.952  1.00 65.09           C  
ATOM    247  HA  ILE A  16     -64.732 -18.058  11.019  1.00 65.09           H  
ATOM    248  C   ILE A  16     -65.703 -16.315  11.726  1.00 65.09           C  
ATOM    249  CB  ILE A  16     -66.056 -17.429   9.452  1.00 65.09           C  
ATOM    250  HB  ILE A  16     -67.111 -17.172   9.357  1.00 65.09           H  
ATOM    251  O   ILE A  16     -64.623 -15.797  11.982  1.00 65.09           O  
ATOM    252  CG1 ILE A  16     -65.783 -18.732   8.665  1.00 65.09           C  
ATOM    253 HG12 ILE A  16     -66.294 -19.566   9.147  1.00 65.09           H  
ATOM    254 HG13 ILE A  16     -64.715 -18.951   8.686  1.00 65.09           H  
ATOM    255  CG2 ILE A  16     -65.223 -16.276   8.853  1.00 65.09           C  
ATOM    256 HG21 ILE A  16     -65.454 -15.333   9.349  1.00 65.09           H  
ATOM    257 HG22 ILE A  16     -65.449 -16.139   7.796  1.00 65.09           H  
ATOM    258 HG23 ILE A  16     -64.159 -16.482   8.972  1.00 65.09           H  
ATOM    259  CD1 ILE A  16     -66.250 -18.690   7.204  1.00 65.09           C  
ATOM    260 HD11 ILE A  16     -66.175 -19.689   6.776  1.00 65.09           H  
ATOM    261 HD12 ILE A  16     -65.621 -18.020   6.618  1.00 65.09           H  
ATOM    262 HD13 ILE A  16     -67.286 -18.356   7.155  1.00 65.09           H  
ATOM    263  N   ALA A  17     -66.854 -15.787  12.156  1.00 65.50           N  
ATOM    264  H   ALA A  17     -67.727 -16.224  11.896  1.00 65.50           H  
ATOM    265  CA  ALA A  17     -66.910 -14.567  12.968  1.00 65.50           C  
ATOM    266  HA  ALA A  17     -66.381 -13.772  12.442  1.00 65.50           H  
ATOM    267  C   ALA A  17     -66.228 -14.734  14.339  1.00 65.50           C  
ATOM    268  CB  ALA A  17     -68.378 -14.154  13.128  1.00 65.50           C  
ATOM    269  HB1 ALA A  17     -68.929 -14.935  13.653  1.00 65.50           H  
ATOM    270  HB2 ALA A  17     -68.433 -13.231  13.704  1.00 65.50           H  
ATOM    271  HB3 ALA A  17     -68.825 -13.990  12.147  1.00 65.50           H  
ATOM    272  O   ALA A  17     -65.672 -13.776  14.870  1.00 65.50           O  
ATOM    273  N   ASN A  18     -66.239 -15.952  14.888  1.00 60.56           N  
ATOM    274  H   ASN A  18     -66.781 -16.672  14.431  1.00 60.56           H  
ATOM    275  CA  ASN A  18     -65.543 -16.300  16.127  1.00 60.56           C  
ATOM    276  HA  ASN A  18     -65.531 -15.429  16.781  1.00 60.56           H  
ATOM    277  C   ASN A  18     -64.074 -16.692  15.917  1.00 60.56           C  
ATOM    278  CB  ASN A  18     -66.310 -17.428  16.830  1.00 60.56           C  
ATOM    279  HB2 ASN A  18     -65.700 -17.824  17.641  1.00 60.56           H  
ATOM    280  HB3 ASN A  18     -66.496 -18.236  16.122  1.00 60.56           H  
ATOM    281  O   ASN A  18     -63.365 -16.898  16.904  1.00 60.56           O  
ATOM    282  CG  ASN A  18     -67.622 -16.983  17.446  1.00 60.56           C  
ATOM    283  ND2 ASN A  18     -68.457 -17.923  17.817  1.00 60.56           N  
ATOM    284 HD21 ASN A  18     -69.303 -17.602  18.265  1.00 60.56           H  
ATOM    285 HD22 ASN A  18     -68.227 -18.893  17.654  1.00 60.56           H  
ATOM    286  OD1 ASN A  18     -67.915 -15.818  17.655  1.00 60.56           O  
ATOM    287  N   PHE A  19     -63.597 -16.793  14.670  1.00 60.46           N  
ATOM    288  H   PHE A  19     -64.211 -16.594  13.894  1.00 60.46           H  
ATOM    289  CA  PHE A  19     -62.176 -16.956  14.373  1.00 60.46           C  
ATOM    290  HA  PHE A  19     -61.763 -17.661  15.094  1.00 60.46           H  
ATOM    291  C   PHE A  19     -61.481 -15.613  14.616  1.00 60.46           C  
ATOM    292  CB  PHE A  19     -61.962 -17.567  12.975  1.00 60.46           C  
ATOM    293  HB2 PHE A  19     -62.926 -17.842  12.547  1.00 60.46           H  
ATOM    294  HB3 PHE A  19     -61.519 -16.840  12.294  1.00 60.46           H  
ATOM    295  O   PHE A  19     -61.173 -14.845  13.709  1.00 60.46           O  
ATOM    296  CG  PHE A  19     -61.095 -18.811  13.004  1.00 60.46           C  
ATOM    297  CD1 PHE A  19     -59.691 -18.709  12.963  1.00 60.46           C  
ATOM    298  HD1 PHE A  19     -59.225 -17.737  12.902  1.00 60.46           H  
ATOM    299  CD2 PHE A  19     -61.701 -20.077  13.102  1.00 60.46           C  
ATOM    300  HD2 PHE A  19     -62.777 -20.154  13.152  1.00 60.46           H  
ATOM    301  CE1 PHE A  19     -58.899 -19.872  13.004  1.00 60.46           C  
ATOM    302  HE1 PHE A  19     -57.823 -19.790  12.970  1.00 60.46           H  
ATOM    303  CE2 PHE A  19     -60.909 -21.239  13.141  1.00 60.46           C  
ATOM    304  HE2 PHE A  19     -61.378 -22.210  13.214  1.00 60.46           H  
ATOM    305  CZ  PHE A  19     -59.508 -21.137  13.088  1.00 60.46           C  
ATOM    306  HZ  PHE A  19     -58.899 -22.028  13.119  1.00 60.46           H  
ATOM    307  N   SER A  20     -61.306 -15.300  15.896  1.00 62.66           N  
ATOM    308  H   SER A  20     -61.687 -15.934  16.585  1.00 62.66           H  
ATOM    309  CA  SER A  20     -60.594 -14.121  16.351  1.00 62.66           C  
ATOM    310  HA  SER A  20     -61.076 -13.233  15.940  1.00 62.66           H  
ATOM    311  C   SER A  20     -59.150 -14.187  15.860  1.00 62.66           C  
ATOM    312  CB  SER A  20     -60.644 -14.043  17.877  1.00 62.66           C  
ATOM    313  HB2 SER A  20     -61.675 -13.933  18.212  1.00 62.66           H  
ATOM    314  HB3 SER A  20     -60.205 -14.941  18.311  1.00 62.66           H  
ATOM    315  O   SER A  20     -58.458 -15.182  16.084  1.00 62.66           O  
ATOM    316  OG  SER A  20     -59.892 -12.919  18.248  1.00 62.66           O  
ATOM    317  HG  SER A  20     -59.783 -12.874  19.201  1.00 62.66           H  
ATOM    318  N   CYS A  21     -58.672 -13.116  15.226  1.00 65.22           N  
ATOM    319  H   CYS A  21     -59.312 -12.363  15.017  1.00 65.22           H  
ATOM    320  CA  CYS A  21     -57.266 -12.954  14.850  1.00 65.22           C  
ATOM    321  HA  CYS A  21     -56.951 -13.855  14.324  1.00 65.22           H  
ATOM    322  C   CYS A  21     -56.323 -12.812  16.066  1.00 65.22           C  
ATOM    323  CB  CYS A  21     -57.123 -11.765  13.886  1.00 65.22           C  
ATOM    324  HB2 CYS A  21     -57.556 -10.872  14.336  1.00 65.22           H  
ATOM    325  HB3 CYS A  21     -56.064 -11.582  13.703  1.00 65.22           H  
ATOM    326  O   CYS A  21     -55.129 -12.586  15.870  1.00 65.22           O  
ATOM    327  SG  CYS A  21     -57.929 -12.125  12.299  1.00 65.22           S  
ATOM    328  HG  CYS A  21     -57.614 -10.980  11.687  1.00 65.22           H  
ATOM    329  N   ASP A  22     -56.813 -12.963  17.305  1.00 76.82           N  
ATOM    330  H   ASP A  22     -57.810 -13.086  17.408  1.00 76.82           H  
ATOM    331  CA  ASP A  22     -56.017 -12.910  18.540  1.00 76.82           C  
ATOM    332  HA  ASP A  22     -55.704 -11.877  18.694  1.00 76.82           H  
ATOM    333  C   ASP A  22     -54.732 -13.761  18.518  1.00 76.82           C  
ATOM    334  CB  ASP A  22     -56.858 -13.329  19.761  1.00 76.82           C  
ATOM    335  HB2 ASP A  22     -57.352 -14.280  19.564  1.00 76.82           H  
ATOM    336  HB3 ASP A  22     -56.188 -13.478  20.608  1.00 76.82           H  
ATOM    337  O   ASP A  22     -53.711 -13.298  19.030  1.00 76.82           O  
ATOM    338  CG  ASP A  22     -57.903 -12.301  20.187  1.00 76.82           C  
ATOM    339  OD1 ASP A  22     -57.672 -11.094  19.978  1.00 76.82           O  
ATOM    340  OD2 ASP A  22     -58.948 -12.754  20.712  1.00 76.82           O  
ATOM    341  N   PRO A  23     -54.696 -14.984  17.945  1.00 79.89           N  
ATOM    342  CA  PRO A  23     -53.450 -15.742  17.860  1.00 79.89           C  
ATOM    343  HA  PRO A  23     -53.038 -15.853  18.863  1.00 79.89           H  
ATOM    344  C   PRO A  23     -52.399 -15.062  16.973  1.00 79.89           C  
ATOM    345  CB  PRO A  23     -53.837 -17.125  17.323  1.00 79.89           C  
ATOM    346  HB2 PRO A  23     -53.243 -17.915  17.784  1.00 79.89           H  
ATOM    347  HB3 PRO A  23     -53.727 -17.154  16.239  1.00 79.89           H  
ATOM    348  O   PRO A  23     -51.218 -15.082  17.314  1.00 79.89           O  
ATOM    349  CG  PRO A  23     -55.317 -17.251  17.679  1.00 79.89           C  
ATOM    350  HG2 PRO A  23     -55.840 -17.938  17.014  1.00 79.89           H  
ATOM    351  HG3 PRO A  23     -55.427 -17.556  18.720  1.00 79.89           H  
ATOM    352  CD  PRO A  23     -55.806 -15.818  17.508  1.00 79.89           C  
ATOM    353  HD2 PRO A  23     -56.711 -15.661  18.093  1.00 79.89           H  
ATOM    354  HD3 PRO A  23     -56.001 -15.628  16.452  1.00 79.89           H  
ATOM    355  N   ILE A  24     -52.821 -14.433  15.868  1.00 81.23           N  
ATOM    356  H   ILE A  24     -53.816 -14.332  15.728  1.00 81.23           H  
ATOM    357  CA  ILE A  24     -51.926 -13.730  14.936  1.00 81.23           C  
ATOM    358  HA  ILE A  24     -51.064 -14.365  14.731  1.00 81.23           H  
ATOM    359  C   ILE A  24     -51.386 -12.459  15.599  1.00 81.23           C  
ATOM    360  CB  ILE A  24     -52.631 -13.436  13.587  1.00 81.23           C  
ATOM    361  HB  ILE A  24     -53.532 -12.855  13.783  1.00 81.23           H  
ATOM    362  O   ILE A  24     -50.178 -12.247  15.612  1.00 81.23           O  
ATOM    363  CG1 ILE A  24     -53.039 -14.760  12.893  1.00 81.23           C  
ATOM    364 HG12 ILE A  24     -52.143 -15.334  12.658  1.00 81.23           H  
ATOM    365 HG13 ILE A  24     -53.645 -15.352  13.578  1.00 81.23           H  
ATOM    366  CG2 ILE A  24     -51.721 -12.603  12.664  1.00 81.23           C  
ATOM    367 HG21 ILE A  24     -51.450 -11.654  13.127  1.00 81.23           H  
ATOM    368 HG22 ILE A  24     -52.228 -12.361  11.730  1.00 81.23           H  
ATOM    369 HG23 ILE A  24     -50.802 -13.146  12.444  1.00 81.23           H  
ATOM    370  CD1 ILE A  24     -53.862 -14.579  11.610  1.00 81.23           C  
ATOM    371 HD11 ILE A  24     -54.723 -13.941  11.809  1.00 81.23           H  
ATOM    372 HD12 ILE A  24     -54.214 -15.553  11.270  1.00 81.23           H  
ATOM    373 HD13 ILE A  24     -53.252 -14.139  10.821  1.00 81.23           H  
ATOM    374  N   THR A  25     -52.241 -11.662  16.247  1.00 83.29           N  
ATOM    375  H   THR A  25     -53.222 -11.899  16.261  1.00 83.29           H  
ATOM    376  CA  THR A  25     -51.802 -10.431  16.932  1.00 83.29           C  
ATOM    377  HA  THR A  25     -51.244  -9.823  16.221  1.00 83.29           H  
ATOM    378  C   THR A  25     -50.863 -10.721  18.107  1.00 83.29           C  
ATOM    379  CB  THR A  25     -52.995  -9.605  17.432  1.00 83.29           C  
ATOM    380  HB  THR A  25     -52.620  -8.712  17.933  1.00 83.29           H  
ATOM    381  O   THR A  25     -49.893  -9.988  18.331  1.00 83.29           O  
ATOM    382  CG2 THR A  25     -53.928  -9.169  16.304  1.00 83.29           C  
ATOM    383 HG21 THR A  25     -54.392 -10.036  15.833  1.00 83.29           H  
ATOM    384 HG22 THR A  25     -53.357  -8.621  15.554  1.00 83.29           H  
ATOM    385 HG23 THR A  25     -54.705  -8.516  16.701  1.00 83.29           H  
ATOM    386  OG1 THR A  25     -53.760 -10.351  18.345  1.00 83.29           O  
ATOM    387  HG1 THR A  25     -54.612  -9.921  18.447  1.00 83.29           H  
ATOM    388  N   ARG A  26     -51.091 -11.818  18.846  1.00 84.60           N  
ATOM    389  H   ARG A  26     -51.946 -12.326  18.668  1.00 84.60           H  
ATOM    390  CA  ARG A  26     -50.165 -12.294  19.887  1.00 84.60           C  
ATOM    391  HA  ARG A  26     -49.954 -11.477  20.577  1.00 84.60           H  
ATOM    392  C   ARG A  26     -48.818 -12.705  19.304  1.00 84.60           C  
ATOM    393  CB  ARG A  26     -50.774 -13.471  20.656  1.00 84.60           C  
ATOM    394  HB2 ARG A  26     -49.980 -13.983  21.201  1.00 84.60           H  
ATOM    395  HB3 ARG A  26     -51.214 -14.178  19.953  1.00 84.60           H  
ATOM    396  O   ARG A  26     -47.791 -12.370  19.896  1.00 84.60           O  
ATOM    397  CG  ARG A  26     -51.827 -13.014  21.670  1.00 84.60           C  
ATOM    398  HG2 ARG A  26     -51.366 -12.345  22.397  1.00 84.60           H  
ATOM    399  HG3 ARG A  26     -52.631 -12.479  21.163  1.00 84.60           H  
ATOM    400  CD  ARG A  26     -52.389 -14.241  22.390  1.00 84.60           C  
ATOM    401  HD2 ARG A  26     -52.798 -14.922  21.644  1.00 84.60           H  
ATOM    402  HD3 ARG A  26     -51.573 -14.737  22.917  1.00 84.60           H  
ATOM    403  NE  ARG A  26     -53.453 -13.867  23.336  1.00 84.60           N  
ATOM    404  HE  ARG A  26     -53.890 -12.970  23.178  1.00 84.60           H  
ATOM    405  NH1 ARG A  26     -53.508 -15.831  24.523  1.00 84.60           N  
ATOM    406 HH11 ARG A  26     -53.918 -16.406  25.245  1.00 84.60           H  
ATOM    407 HH12 ARG A  26     -52.766 -16.184  23.936  1.00 84.60           H  
ATOM    408  NH2 ARG A  26     -54.942 -14.192  25.022  1.00 84.60           N  
ATOM    409 HH21 ARG A  26     -55.364 -14.784  25.724  1.00 84.60           H  
ATOM    410 HH22 ARG A  26     -55.354 -13.293  24.815  1.00 84.60           H  
ATOM    411  CZ  ARG A  26     -53.958 -14.629  24.288  1.00 84.60           C  
ATOM    412  N   LEU A  27     -48.817 -13.401  18.166  1.00 87.43           N  
ATOM    413  H   LEU A  27     -49.699 -13.633  17.734  1.00 87.43           H  
ATOM    414  CA  LEU A  27     -47.588 -13.792  17.480  1.00 87.43           C  
ATOM    415  HA  LEU A  27     -46.962 -14.317  18.201  1.00 87.43           H  
ATOM    416  C   LEU A  27     -46.799 -12.560  17.009  1.00 87.43           C  
ATOM    417  CB  LEU A  27     -47.930 -14.754  16.328  1.00 87.43           C  
ATOM    418  HB2 LEU A  27     -48.507 -14.212  15.579  1.00 87.43           H  
ATOM    419  HB3 LEU A  27     -48.554 -15.561  16.712  1.00 87.43           H  
ATOM    420  O   LEU A  27     -45.609 -12.470  17.301  1.00 87.43           O  
ATOM    421  CG  LEU A  27     -46.696 -15.367  15.642  1.00 87.43           C  
ATOM    422  HG  LEU A  27     -46.040 -14.574  15.282  1.00 87.43           H  
ATOM    423  CD1 LEU A  27     -45.906 -16.278  16.587  1.00 87.43           C  
ATOM    424 HD11 LEU A  27     -46.562 -17.039  17.011  1.00 87.43           H  
ATOM    425 HD12 LEU A  27     -45.458 -15.687  17.386  1.00 87.43           H  
ATOM    426 HD13 LEU A  27     -45.100 -16.762  16.035  1.00 87.43           H  
ATOM    427  CD2 LEU A  27     -47.144 -16.202  14.443  1.00 87.43           C  
ATOM    428 HD21 LEU A  27     -46.272 -16.615  13.935  1.00 87.43           H  
ATOM    429 HD22 LEU A  27     -47.680 -15.565  13.740  1.00 87.43           H  
ATOM    430 HD23 LEU A  27     -47.797 -17.012  14.769  1.00 87.43           H  
ATOM    431  N   ASP A  28     -47.459 -11.576  16.393  1.00 88.78           N  
ATOM    432  H   ASP A  28     -48.414 -11.742  16.108  1.00 88.78           H  
ATOM    433  CA  ASP A  28     -46.827 -10.321  15.953  1.00 88.78           C  
ATOM    434  HA  ASP A  28     -46.013 -10.550  15.266  1.00 88.78           H  
ATOM    435  C   ASP A  28     -46.230  -9.532  17.128  1.00 88.78           C  
ATOM    436  CB  ASP A  28     -47.859  -9.444  15.221  1.00 88.78           C  
ATOM    437  HB2 ASP A  28     -48.767  -9.377  15.819  1.00 88.78           H  
ATOM    438  HB3 ASP A  28     -47.450  -8.437  15.127  1.00 88.78           H  
ATOM    439  O   ASP A  28     -45.108  -9.019  17.057  1.00 88.78           O  
ATOM    440  CG  ASP A  28     -48.204  -9.930  13.810  1.00 88.78           C  
ATOM    441  OD1 ASP A  28     -47.382 -10.670  13.225  1.00 88.78           O  
ATOM    442  OD2 ASP A  28     -49.279  -9.515  13.321  1.00 88.78           O  
ATOM    443  N   THR A  29     -46.945  -9.480  18.255  1.00 91.45           N  
ATOM    444  H   THR A  29     -47.867  -9.890  18.236  1.00 91.45           H  
ATOM    445  CA  THR A  29     -46.471  -8.812  19.478  1.00 91.45           C  
ATOM    446  HA  THR A  29     -46.188  -7.790  19.228  1.00 91.45           H  
ATOM    447  C   THR A  29     -45.240  -9.514  20.058  1.00 91.45           C  
ATOM    448  CB  THR A  29     -47.576  -8.758  20.540  1.00 91.45           C  
ATOM    449  HB  THR A  29     -47.840  -9.770  20.847  1.00 91.45           H  
ATOM    450  O   THR A  29     -44.256  -8.856  20.414  1.00 91.45           O  
ATOM    451  CG2 THR A  29     -47.148  -7.954  21.770  1.00 91.45           C  
ATOM    452 HG21 THR A  29     -47.994  -7.859  22.451  1.00 91.45           H  
ATOM    453 HG22 THR A  29     -46.335  -8.457  22.293  1.00 91.45           H  
ATOM    454 HG23 THR A  29     -46.822  -6.959  21.467  1.00 91.45           H  
ATOM    455  OG1 THR A  29     -48.726  -8.127  20.030  1.00 91.45           O  
ATOM    456  HG1 THR A  29     -49.116  -8.700  19.365  1.00 91.45           H  
ATOM    457  N   ALA A  30     -45.259 -10.849  20.125  1.00 94.08           N  
ATOM    458  H   ALA A  30     -46.083 -11.343  19.813  1.00 94.08           H  
ATOM    459  CA  ALA A  30     -44.115 -11.639  20.570  1.00 94.08           C  
ATOM    460  HA  ALA A  30     -43.822 -11.306  21.566  1.00 94.08           H  
ATOM    461  C   ALA A  30     -42.906 -11.442  19.640  1.00 94.08           C  
ATOM    462  CB  ALA A  30     -44.536 -13.110  20.655  1.00 94.08           C  
ATOM    463  HB1 ALA A  30     -45.377 -13.214  21.340  1.00 94.08           H  
ATOM    464  HB2 ALA A  30     -43.702 -13.710  21.020  1.00 94.08           H  
ATOM    465  HB3 ALA A  30     -44.833 -13.474  19.671  1.00 94.08           H  
ATOM    466  O   ALA A  30     -41.790 -11.239  20.119  1.00 94.08           O  
ATOM    467  N   MET A  31     -43.129 -11.414  18.322  1.00 95.31           N  
ATOM    468  H   MET A  31     -44.064 -11.603  17.991  1.00 95.31           H  
ATOM    469  CA  MET A  31     -42.076 -11.224  17.324  1.00 95.31           C  
ATOM    470  HA  MET A  31     -41.292 -11.953  17.528  1.00 95.31           H  
ATOM    471  C   MET A  31     -41.444  -9.826  17.422  1.00 95.31           C  
ATOM    472  CB  MET A  31     -42.658 -11.513  15.929  1.00 95.31           C  
ATOM    473  HB2 MET A  31     -43.376 -12.329  16.006  1.00 95.31           H  
ATOM    474  HB3 MET A  31     -43.177 -10.636  15.542  1.00 95.31           H  
ATOM    475  O   MET A  31     -40.220  -9.693  17.413  1.00 95.31           O  
ATOM    476  CG  MET A  31     -41.580 -11.972  14.946  1.00 95.31           C  
ATOM    477  HG2 MET A  31     -41.015 -12.780  15.411  1.00 95.31           H  
ATOM    478  HG3 MET A  31     -40.892 -11.149  14.748  1.00 95.31           H  
ATOM    479  SD  MET A  31     -42.229 -12.603  13.375  1.00 95.31           S  
ATOM    480  CE  MET A  31     -42.661 -11.050  12.547  1.00 95.31           C  
ATOM    481  HE1 MET A  31     -43.050 -11.268  11.552  1.00 95.31           H  
ATOM    482  HE2 MET A  31     -41.778 -10.417  12.460  1.00 95.31           H  
ATOM    483  HE3 MET A  31     -43.432 -10.532  13.117  1.00 95.31           H  
ATOM    484  N   THR A  32     -42.260  -8.788  17.622  1.00 95.04           N  
ATOM    485  H   THR A  32     -43.254  -8.959  17.580  1.00 95.04           H  
ATOM    486  CA  THR A  32     -41.788  -7.407  17.829  1.00 95.04           C  
ATOM    487  HA  THR A  32     -41.124  -7.140  17.007  1.00 95.04           H  
ATOM    488  C   THR A  32     -40.992  -7.269  19.135  1.00 95.04           C  
ATOM    489  CB  THR A  32     -42.971  -6.424  17.823  1.00 95.04           C  
ATOM    490  HB  THR A  32     -43.579  -6.570  18.716  1.00 95.04           H  
ATOM    491  O   THR A  32     -39.953  -6.607  19.168  1.00 95.04           O  
ATOM    492  CG2 THR A  32     -42.503  -4.970  17.754  1.00 95.04           C  
ATOM    493 HG21 THR A  32     -41.881  -4.822  16.871  1.00 95.04           H  
ATOM    494 HG22 THR A  32     -41.935  -4.711  18.648  1.00 95.04           H  
ATOM    495 HG23 THR A  32     -43.372  -4.314  17.689  1.00 95.04           H  
ATOM    496  OG1 THR A  32     -43.778  -6.626  16.687  1.00 95.04           O  
ATOM    497  HG1 THR A  32     -44.282  -7.437  16.788  1.00 95.04           H  
ATOM    498  N   THR A  33     -41.433  -7.944  20.203  1.00 96.31           N  
ATOM    499  H   THR A  33     -42.287  -8.473  20.105  1.00 96.31           H  
ATOM    500  CA  THR A  33     -40.741  -7.968  21.509  1.00 96.31           C  
ATOM    501  HA  THR A  33     -40.541  -6.943  21.821  1.00 96.31           H  
ATOM    502  C   THR A  33     -39.397  -8.698  21.430  1.00 96.31           C  
ATOM    503  CB  THR A  33     -41.625  -8.633  22.579  1.00 96.31           C  
ATOM    504  HB  THR A  33     -41.783  -9.681  22.325  1.00 96.31           H  
ATOM    505  O   THR A  33     -38.413  -8.277  22.044  1.00 96.31           O  
ATOM    506  CG2 THR A  33     -41.016  -8.556  23.980  1.00 96.31           C  
ATOM    507 HG21 THR A  33     -40.813  -7.519  24.246  1.00 96.31           H  
ATOM    508 HG22 THR A  33     -41.713  -8.984  24.701  1.00 96.31           H  
ATOM    509 HG23 THR A  33     -40.090  -9.130  24.020  1.00 96.31           H  
ATOM    510  OG1 THR A  33     -42.878  -7.991  22.644  1.00 96.31           O  
ATOM    511  HG1 THR A  33     -43.387  -8.253  21.873  1.00 96.31           H  
ATOM    512  N   LEU A  34     -39.325  -9.780  20.650  1.00 96.81           N  
ATOM    513  H   LEU A  34     -40.169 -10.123  20.214  1.00 96.81           H  
ATOM    514  CA  LEU A  34     -38.081 -10.506  20.409  1.00 96.81           C  
ATOM    515  HA  LEU A  34     -37.627 -10.723  21.376  1.00 96.81           H  
ATOM    516  C   LEU A  34     -37.083  -9.650  19.615  1.00 96.81           C  
ATOM    517  CB  LEU A  34     -38.409 -11.832  19.701  1.00 96.81           C  
ATOM    518  HB2 LEU A  34     -38.833 -11.607  18.722  1.00 96.81           H  
ATOM    519  HB3 LEU A  34     -39.166 -12.363  20.278  1.00 96.81           H  
ATOM    520  O   LEU A  34     -35.911  -9.589  19.983  1.00 96.81           O  
ATOM    521  CG  LEU A  34     -37.193 -12.757  19.513  1.00 96.81           C  
ATOM    522  HG  LEU A  34     -36.416 -12.232  18.958  1.00 96.81           H  
ATOM    523  CD1 LEU A  34     -36.618 -13.232  20.850  1.00 96.81           C  
ATOM    524 HD11 LEU A  34     -36.197 -12.389  21.397  1.00 96.81           H  
ATOM    525 HD12 LEU A  34     -37.396 -13.706  21.448  1.00 96.81           H  
ATOM    526 HD13 LEU A  34     -35.816 -13.948  20.670  1.00 96.81           H  
ATOM    527  CD2 LEU A  34     -37.603 -13.988  18.704  1.00 96.81           C  
ATOM    528 HD21 LEU A  34     -38.373 -14.548  19.234  1.00 96.81           H  
ATOM    529 HD22 LEU A  34     -36.736 -14.629  18.544  1.00 96.81           H  
ATOM    530 HD23 LEU A  34     -37.989 -13.678  17.732  1.00 96.81           H  
ATOM    531  N   MET A  35     -37.542  -8.938  18.577  1.00 97.07           N  
ATOM    532  H   MET A  35     -38.507  -9.052  18.303  1.00 97.07           H  
ATOM    533  CA  MET A  35     -36.681  -8.048  17.787  1.00 97.07           C  
ATOM    534  HA  MET A  35     -35.826  -8.622  17.431  1.00 97.07           H  
ATOM    535  C   MET A  35     -36.102  -6.892  18.610  1.00 97.07           C  
ATOM    536  CB  MET A  35     -37.433  -7.492  16.566  1.00 97.07           C  
ATOM    537  HB2 MET A  35     -36.858  -6.655  16.170  1.00 97.07           H  
ATOM    538  HB3 MET A  35     -38.420  -7.126  16.850  1.00 97.07           H  
ATOM    539  O   MET A  35     -34.914  -6.590  18.488  1.00 97.07           O  
ATOM    540  CG  MET A  35     -37.557  -8.536  15.451  1.00 97.07           C  
ATOM    541  HG2 MET A  35     -36.644  -9.131  15.441  1.00 97.07           H  
ATOM    542  HG3 MET A  35     -38.389  -9.208  15.659  1.00 97.07           H  
ATOM    543  SD  MET A  35     -37.728  -7.829  13.788  1.00 97.07           S  
ATOM    544  CE  MET A  35     -39.528  -7.688  13.653  1.00 97.07           C  
ATOM    545  HE1 MET A  35     -39.981  -8.674  13.753  1.00 97.07           H  
ATOM    546  HE2 MET A  35     -39.788  -7.269  12.681  1.00 97.07           H  
ATOM    547  HE3 MET A  35     -39.907  -7.035  14.439  1.00 97.07           H  
ATOM    548  N   SER A  36     -36.899  -6.263  19.478  1.00 96.39           N  
ATOM    549  H   SER A  36     -37.865  -6.547  19.561  1.00 96.39           H  
ATOM    550  CA  SER A  36     -36.410  -5.177  20.336  1.00 96.39           C  
ATOM    551  HA  SER A  36     -35.887  -4.453  19.710  1.00 96.39           H  
ATOM    552  C   SER A  36     -35.409  -5.676  21.385  1.00 96.39           C  
ATOM    553  CB  SER A  36     -37.588  -4.455  20.993  1.00 96.39           C  
ATOM    554  HB2 SER A  36     -37.219  -3.610  21.574  1.00 96.39           H  
ATOM    555  HB3 SER A  36     -38.253  -4.084  20.212  1.00 96.39           H  
ATOM    556  O   SER A  36     -34.390  -5.025  21.628  1.00 96.39           O  
ATOM    557  OG  SER A  36     -38.309  -5.327  21.837  1.00 96.39           O  
ATOM    558  HG  SER A  36     -39.211  -5.009  21.913  1.00 96.39           H  
ATOM    559  N   SER A  37     -35.645  -6.864  21.949  1.00 96.26           N  
ATOM    560  H   SER A  37     -36.523  -7.315  21.732  1.00 96.26           H  
ATOM    561  CA  SER A  37     -34.732  -7.512  22.897  1.00 96.26           C  
ATOM    562  HA  SER A  37     -34.511  -6.814  23.705  1.00 96.26           H  
ATOM    563  C   SER A  37     -33.403  -7.891  22.236  1.00 96.26           C  
ATOM    564  CB  SER A  37     -35.390  -8.753  23.508  1.00 96.26           C  
ATOM    565  HB2 SER A  37     -35.670  -9.451  22.719  1.00 96.26           H  
ATOM    566  HB3 SER A  37     -34.683  -9.237  24.182  1.00 96.26           H  
ATOM    567  O   SER A  37     -32.341  -7.641  22.807  1.00 96.26           O  
ATOM    568  OG  SER A  37     -36.549  -8.395  24.234  1.00 96.26           O  
ATOM    569  HG  SER A  37     -37.260  -8.251  23.606  1.00 96.26           H  
ATOM    570  N   LEU A  38     -33.443  -8.417  21.005  1.00 96.18           N  
ATOM    571  H   LEU A  38     -34.343  -8.628  20.600  1.00 96.18           H  
ATOM    572  CA  LEU A  38     -32.247  -8.709  20.210  1.00 96.18           C  
ATOM    573  HA  LEU A  38     -31.613  -9.384  20.785  1.00 96.18           H  
ATOM    574  C   LEU A  38     -31.429  -7.439  19.931  1.00 96.18           C  
ATOM    575  CB  LEU A  38     -32.675  -9.410  18.907  1.00 96.18           C  
ATOM    576  HB2 LEU A  38     -33.338  -8.745  18.354  1.00 96.18           H  
ATOM    577  HB3 LEU A  38     -33.240 -10.307  19.160  1.00 96.18           H  
ATOM    578  O   LEU A  38     -30.214  -7.435  20.122  1.00 96.18           O  
ATOM    579  CG  LEU A  38     -31.507  -9.806  17.982  1.00 96.18           C  
ATOM    580  HG  LEU A  38     -30.938  -8.918  17.706  1.00 96.18           H  
ATOM    581  CD1 LEU A  38     -30.565 -10.814  18.643  1.00 96.18           C  
ATOM    582 HD11 LEU A  38     -29.808 -11.135  17.927  1.00 96.18           H  
ATOM    583 HD12 LEU A  38     -31.122 -11.683  18.991  1.00 96.18           H  
ATOM    584 HD13 LEU A  38     -30.047 -10.347  19.481  1.00 96.18           H  
ATOM    585  CD2 LEU A  38     -32.059 -10.428  16.699  1.00 96.18           C  
ATOM    586 HD21 LEU A  38     -32.711  -9.714  16.194  1.00 96.18           H  
ATOM    587 HD22 LEU A  38     -32.624 -11.330  16.931  1.00 96.18           H  
ATOM    588 HD23 LEU A  38     -31.238 -10.682  16.029  1.00 96.18           H  
ATOM    589  N   ALA A  39     -32.087  -6.341  19.546  1.00 94.62           N  
ATOM    590  H   ALA A  39     -33.080  -6.405  19.376  1.00 94.62           H  
ATOM    591  CA  ALA A  39     -31.420  -5.058  19.326  1.00 94.62           C  
ATOM    592  HA  ALA A  39     -30.645  -5.195  18.572  1.00 94.62           H  
ATOM    593  C   ALA A  39     -30.732  -4.527  20.599  1.00 94.62           C  
ATOM    594  CB  ALA A  39     -32.451  -4.062  18.782  1.00 94.62           C  
ATOM    595  HB1 ALA A  39     -32.895  -4.452  17.866  1.00 94.62           H  
ATOM    596  HB2 ALA A  39     -31.961  -3.113  18.563  1.00 94.62           H  
ATOM    597  HB3 ALA A  39     -33.239  -3.895  19.517  1.00 94.62           H  
ATOM    598  O   ALA A  39     -29.617  -4.007  20.530  1.00 94.62           O  
ATOM    599  N   ALA A  40     -31.360  -4.691  21.769  1.00 92.75           N  
ATOM    600  H   ALA A  40     -32.284  -5.098  21.766  1.00 92.75           H  
ATOM    601  CA  ALA A  40     -30.782  -4.278  23.048  1.00 92.75           C  
ATOM    602  HA  ALA A  40     -30.452  -3.243  22.957  1.00 92.75           H  
ATOM    603  C   ALA A  40     -29.551  -5.112  23.446  1.00 92.75           C  
ATOM    604  CB  ALA A  40     -31.876  -4.341  24.120  1.00 92.75           C  
ATOM    605  HB1 ALA A  40     -31.479  -3.980  25.068  1.00 92.75           H  
ATOM    606  HB2 ALA A  40     -32.720  -3.717  23.824  1.00 92.75           H  
ATOM    607  HB3 ALA A  40     -32.220  -5.368  24.245  1.00 92.75           H  
ATOM    608  O   ALA A  40     -28.578  -4.551  23.951  1.00 92.75           O  
ATOM    609  N   VAL A  41     -29.572  -6.430  23.206  1.00 91.51           N  
ATOM    610  H   VAL A  41     -30.410  -6.834  22.813  1.00 91.51           H  
ATOM    611  CA  VAL A  41     -28.415  -7.309  23.451  1.00 91.51           C  
ATOM    612  HA  VAL A  41     -28.058  -7.143  24.468  1.00 91.51           H  
ATOM    613  C   VAL A  41     -27.255  -6.951  22.524  1.00 91.51           C  
ATOM    614  CB  VAL A  41     -28.796  -8.797  23.324  1.00 91.51           C  
ATOM    615  HB  VAL A  41     -29.307  -8.960  22.375  1.00 91.51           H  
ATOM    616  O   VAL A  41     -26.144  -6.771  23.015  1.00 91.51           O  
ATOM    617  CG1 VAL A  41     -27.575  -9.724  23.389  1.00 91.51           C  
ATOM    618 HG11 VAL A  41     -26.988  -9.519  24.284  1.00 91.51           H  
ATOM    619 HG12 VAL A  41     -27.897 -10.766  23.398  1.00 91.51           H  
ATOM    620 HG13 VAL A  41     -26.948  -9.581  22.509  1.00 91.51           H  
ATOM    621  CG2 VAL A  41     -29.735  -9.206  24.468  1.00 91.51           C  
ATOM    622 HG21 VAL A  41     -30.045 -10.242  24.335  1.00 91.51           H  
ATOM    623 HG22 VAL A  41     -29.225  -9.103  25.426  1.00 91.51           H  
ATOM    624 HG23 VAL A  41     -30.627  -8.579  24.470  1.00 91.51           H  
ATOM    625  N   ASN A  42     -27.511  -6.758  21.225  1.00 85.82           N  
ATOM    626  H   ASN A  42     -28.438  -6.957  20.874  1.00 85.82           H  
ATOM    627  CA  ASN A  42     -26.479  -6.336  20.270  1.00 85.82           C  
ATOM    628  HA  ASN A  42     -25.683  -7.080  20.245  1.00 85.82           H  
ATOM    629  C   ASN A  42     -25.825  -5.020  20.702  1.00 85.82           C  
ATOM    630  CB  ASN A  42     -27.090  -6.212  18.865  1.00 85.82           C  
ATOM    631  HB2 ASN A  42     -26.389  -5.672  18.228  1.00 85.82           H  
ATOM    632  HB3 ASN A  42     -28.019  -5.644  18.911  1.00 85.82           H  
ATOM    633  O   ASN A  42     -24.605  -4.934  20.776  1.00 85.82           O  
ATOM    634  CG  ASN A  42     -27.347  -7.553  18.204  1.00 85.82           C  
ATOM    635  ND2 ASN A  42     -28.097  -7.569  17.128  1.00 85.82           N  
ATOM    636 HD21 ASN A  42     -28.432  -6.703  16.730  1.00 85.82           H  
ATOM    637 HD22 ASN A  42     -28.207  -8.472  16.690  1.00 85.82           H  
ATOM    638  OD1 ASN A  42     -26.883  -8.600  18.618  1.00 85.82           O  
ATOM    639  N   LYS A  43     -26.633  -4.035  21.113  1.00 82.23           N  
ATOM    640  H   LYS A  43     -27.631  -4.157  21.012  1.00 82.23           H  
ATOM    641  CA  LYS A  43     -26.111  -2.763  21.618  1.00 82.23           C  
ATOM    642  HA  LYS A  43     -25.475  -2.334  20.843  1.00 82.23           H  
ATOM    643  C   LYS A  43     -25.206  -2.937  22.845  1.00 82.23           C  
ATOM    644  CB  LYS A  43     -27.281  -1.812  21.891  1.00 82.23           C  
ATOM    645  HB2 LYS A  43     -27.878  -1.712  20.985  1.00 82.23           H  
ATOM    646  HB3 LYS A  43     -27.907  -2.216  22.686  1.00 82.23           H  
ATOM    647  O   LYS A  43     -24.189  -2.260  22.936  1.00 82.23           O  
ATOM    648  CG  LYS A  43     -26.750  -0.436  22.299  1.00 82.23           C  
ATOM    649  HG2 LYS A  43     -26.085  -0.061  21.520  1.00 82.23           H  
ATOM    650  HG3 LYS A  43     -26.187  -0.527  23.228  1.00 82.23           H  
ATOM    651  CD  LYS A  43     -27.875   0.567  22.530  1.00 82.23           C  
ATOM    652  HD2 LYS A  43     -28.539   0.193  23.309  1.00 82.23           H  
ATOM    653  HD3 LYS A  43     -28.428   0.718  21.603  1.00 82.23           H  
ATOM    654  CE  LYS A  43     -27.203   1.865  22.976  1.00 82.23           C  
ATOM    655  HE2 LYS A  43     -26.534   2.200  22.184  1.00 82.23           H  
ATOM    656  HE3 LYS A  43     -26.568   1.648  23.835  1.00 82.23           H  
ATOM    657  NZ  LYS A  43     -28.198   2.908  23.306  1.00 82.23           N  
ATOM    658  HZ1 LYS A  43     -27.709   3.738  23.608  1.00 82.23           H  
ATOM    659  HZ2 LYS A  43     -28.792   2.587  24.057  1.00 82.23           H  
ATOM    660  HZ3 LYS A  43     -28.755   3.125  22.491  1.00 82.23           H  
ATOM    661  N   ARG A  44     -25.546  -3.826  23.789  1.00 80.82           N  
ATOM    662  H   ARG A  44     -26.380  -4.376  23.641  1.00 80.82           H  
ATOM    663  CA  ARG A  44     -24.689  -4.100  24.961  1.00 80.82           C  
ATOM    664  HA  ARG A  44     -24.396  -3.159  25.426  1.00 80.82           H  
ATOM    665  C   ARG A  44     -23.375  -4.768  24.573  1.00 80.82           C  
ATOM    666  CB  ARG A  44     -25.410  -4.969  25.995  1.00 80.82           C  
ATOM    667  HB2 ARG A  44     -25.878  -5.822  25.504  1.00 80.82           H  
ATOM    668  HB3 ARG A  44     -24.669  -5.345  26.701  1.00 80.82           H  
ATOM    669  O   ARG A  44     -22.342  -4.393  25.110  1.00 80.82           O  
ATOM    670  CG  ARG A  44     -26.455  -4.178  26.783  1.00 80.82           C  
ATOM    671  HG2 ARG A  44     -25.979  -3.316  27.252  1.00 80.82           H  
ATOM    672  HG3 ARG A  44     -27.245  -3.836  26.115  1.00 80.82           H  
ATOM    673  CD  ARG A  44     -27.038  -5.087  27.864  1.00 80.82           C  
ATOM    674  HD2 ARG A  44     -26.224  -5.397  28.518  1.00 80.82           H  
ATOM    675  HD3 ARG A  44     -27.467  -5.969  27.388  1.00 80.82           H  
ATOM    676  NE  ARG A  44     -28.073  -4.395  28.651  1.00 80.82           N  
ATOM    677  HE  ARG A  44     -28.323  -3.467  28.342  1.00 80.82           H  
ATOM    678  NH1 ARG A  44     -28.308  -6.016  30.252  1.00 80.82           N  
ATOM    679 HH11 ARG A  44     -28.692  -6.343  31.127  1.00 80.82           H  
ATOM    680 HH12 ARG A  44     -27.540  -6.510  29.819  1.00 80.82           H  
ATOM    681  NH2 ARG A  44     -29.535  -4.155  30.379  1.00 80.82           N  
ATOM    682 HH21 ARG A  44     -29.933  -4.506  31.238  1.00 80.82           H  
ATOM    683 HH22 ARG A  44     -29.766  -3.230  30.045  1.00 80.82           H  
ATOM    684  CZ  ARG A  44     -28.633  -4.857  29.752  1.00 80.82           C  
ATOM    685  N   ILE A  45     -23.408  -5.717  23.638  1.00 80.08           N  
ATOM    686  H   ILE A  45     -24.299  -5.961  23.228  1.00 80.08           H  
ATOM    687  CA  ILE A  45     -22.193  -6.355  23.115  1.00 80.08           C  
ATOM    688  HA  ILE A  45     -21.639  -6.791  23.947  1.00 80.08           H  
ATOM    689  C   ILE A  45     -21.276  -5.294  22.485  1.00 80.08           C  
ATOM    690  CB  ILE A  45     -22.568  -7.492  22.135  1.00 80.08           C  
ATOM    691  HB  ILE A  45     -23.262  -7.099  21.392  1.00 80.08           H  
ATOM    692  O   ILE A  45     -20.085  -5.256  22.794  1.00 80.08           O  
ATOM    693  CG1 ILE A  45     -23.259  -8.646  22.903  1.00 80.08           C  
ATOM    694 HG12 ILE A  45     -22.531  -9.133  23.552  1.00 80.08           H  
ATOM    695 HG13 ILE A  45     -24.047  -8.243  23.539  1.00 80.08           H  
ATOM    696  CG2 ILE A  45     -21.324  -8.015  21.393  1.00 80.08           C  
ATOM    697 HG21 ILE A  45     -20.887  -7.224  20.783  1.00 80.08           H  
ATOM    698 HG22 ILE A  45     -20.581  -8.372  22.105  1.00 80.08           H  
ATOM    699 HG23 ILE A  45     -21.594  -8.822  20.711  1.00 80.08           H  
ATOM    700  CD1 ILE A  45     -23.905  -9.703  21.998  1.00 80.08           C  
ATOM    701 HD11 ILE A  45     -23.145 -10.252  21.442  1.00 80.08           H  
ATOM    702 HD12 ILE A  45     -24.594  -9.225  21.302  1.00 80.08           H  
ATOM    703 HD13 ILE A  45     -24.459 -10.411  22.614  1.00 80.08           H  
ATOM    704  N   ASP A  46     -21.834  -4.385  21.684  1.00 71.49           N  
ATOM    705  H   ASP A  46     -22.793  -4.514  21.393  1.00 71.49           H  
ATOM    706  CA  ASP A  46     -21.072  -3.302  21.056  1.00 71.49           C  
ATOM    707  HA  ASP A  46     -20.226  -3.734  20.522  1.00 71.49           H  
ATOM    708  C   ASP A  46     -20.504  -2.312  22.090  1.00 71.49           C  
ATOM    709  CB  ASP A  46     -21.956  -2.559  20.038  1.00 71.49           C  
ATOM    710  HB2 ASP A  46     -22.840  -2.175  20.547  1.00 71.49           H  
ATOM    711  HB3 ASP A  46     -21.396  -1.704  19.659  1.00 71.49           H  
ATOM    712  O   ASP A  46     -19.325  -1.956  22.039  1.00 71.49           O  
ATOM    713  CG  ASP A  46     -22.397  -3.401  18.833  1.00 71.49           C  
ATOM    714  OD1 ASP A  46     -21.704  -4.392  18.512  1.00 71.49           O  
ATOM    715  OD2 ASP A  46     -23.416  -3.009  18.216  1.00 71.49           O  
ATOM    716  N   ASP A  47     -21.328  -1.871  23.046  1.00 69.97           N  
ATOM    717  H   ASP A  47     -22.288  -2.186  23.020  1.00 69.97           H  
ATOM    718  CA  ASP A  47     -20.961  -0.841  24.021  1.00 69.97           C  
ATOM    719  HA  ASP A  47     -20.418  -0.057  23.493  1.00 69.97           H  
ATOM    720  C   ASP A  47     -20.006  -1.350  25.115  1.00 69.97           C  
ATOM    721  CB  ASP A  47     -22.227  -0.214  24.652  1.00 69.97           C  
ATOM    722  HB2 ASP A  47     -22.917  -1.006  24.943  1.00 69.97           H  
ATOM    723  HB3 ASP A  47     -21.928   0.300  25.565  1.00 69.97           H  
ATOM    724  O   ASP A  47     -19.093  -0.618  25.499  1.00 69.97           O  
ATOM    725  CG  ASP A  47     -22.959   0.827  23.781  1.00 69.97           C  
ATOM    726  OD1 ASP A  47     -22.291   1.484  22.944  1.00 69.97           O  
ATOM    727  OD2 ASP A  47     -24.146   1.131  24.058  1.00 69.97           O  
ATOM    728  N   GLU A  48     -20.200  -2.569  25.630  1.00 70.40           N  
ATOM    729  H   GLU A  48     -20.964  -3.124  25.273  1.00 70.40           H  
ATOM    730  CA  GLU A  48     -19.443  -3.097  26.775  1.00 70.40           C  
ATOM    731  HA  GLU A  48     -19.007  -2.268  27.332  1.00 70.40           H  
ATOM    732  C   GLU A  48     -18.277  -3.993  26.352  1.00 70.40           C  
ATOM    733  CB  GLU A  48     -20.360  -3.870  27.743  1.00 70.40           C  
ATOM    734  HB2 GLU A  48     -19.736  -4.331  28.508  1.00 70.40           H  
ATOM    735  HB3 GLU A  48     -20.869  -4.666  27.201  1.00 70.40           H  
ATOM    736  O   GLU A  48     -17.173  -3.858  26.891  1.00 70.40           O  
ATOM    737  CG  GLU A  48     -21.389  -2.972  28.451  1.00 70.40           C  
ATOM    738  HG2 GLU A  48     -22.011  -2.485  27.700  1.00 70.40           H  
ATOM    739  HG3 GLU A  48     -20.851  -2.195  28.994  1.00 70.40           H  
ATOM    740  CD  GLU A  48     -22.310  -3.728  29.431  1.00 70.40           C  
ATOM    741  OE1 GLU A  48     -23.042  -3.038  30.179  1.00 70.40           O  
ATOM    742  OE2 GLU A  48     -22.341  -4.980  29.415  1.00 70.40           O  
ATOM    743  N   CYS A  49     -18.499  -4.906  25.399  1.00 67.67           N  
ATOM    744  H   CYS A  49     -19.406  -4.950  24.957  1.00 67.67           H  
ATOM    745  CA  CYS A  49     -17.490  -5.897  25.033  1.00 67.67           C  
ATOM    746  HA  CYS A  49     -16.896  -6.130  25.917  1.00 67.67           H  
ATOM    747  C   CYS A  49     -16.503  -5.364  23.996  1.00 67.67           C  
ATOM    748  CB  CYS A  49     -18.139  -7.206  24.560  1.00 67.67           C  
ATOM    749  HB2 CYS A  49     -18.750  -7.032  23.675  1.00 67.67           H  
ATOM    750  HB3 CYS A  49     -17.348  -7.906  24.290  1.00 67.67           H  
ATOM    751  O   CYS A  49     -15.319  -5.656  24.111  1.00 67.67           O  
ATOM    752  SG  CYS A  49     -19.153  -7.947  25.872  1.00 67.67           S  
ATOM    753  HG  CYS A  49     -18.291  -7.761  26.875  1.00 67.67           H  
ATOM    754  N   LEU A  50     -16.947  -4.590  23.001  1.00 65.82           N  
ATOM    755  H   LEU A  50     -17.939  -4.411  22.932  1.00 65.82           H  
ATOM    756  CA  LEU A  50     -16.064  -4.170  21.906  1.00 65.82           C  
ATOM    757  HA  LEU A  50     -15.281  -4.918  21.783  1.00 65.82           H  
ATOM    758  C   LEU A  50     -15.305  -2.871  22.194  1.00 65.82           C  
ATOM    759  CB  LEU A  50     -16.848  -4.107  20.585  1.00 65.82           C  
ATOM    760  HB2 LEU A  50     -17.687  -3.422  20.703  1.00 65.82           H  
ATOM    761  HB3 LEU A  50     -16.193  -3.696  19.817  1.00 65.82           H  
ATOM    762  O   LEU A  50     -14.137  -2.773  21.831  1.00 65.82           O  
ATOM    763  CG  LEU A  50     -17.378  -5.468  20.093  1.00 65.82           C  
ATOM    764  HG  LEU A  50     -18.049  -5.895  20.839  1.00 65.82           H  
ATOM    765  CD1 LEU A  50     -18.158  -5.274  18.794  1.00 65.82           C  
ATOM    766 HD11 LEU A  50     -18.975  -4.569  18.945  1.00 65.82           H  
ATOM    767 HD12 LEU A  50     -18.595  -6.221  18.478  1.00 65.82           H  
ATOM    768 HD13 LEU A  50     -17.502  -4.893  18.011  1.00 65.82           H  
ATOM    769  CD2 LEU A  50     -16.251  -6.466  19.803  1.00 65.82           C  
ATOM    770 HD21 LEU A  50     -15.758  -6.752  20.732  1.00 65.82           H  
ATOM    771 HD22 LEU A  50     -16.667  -7.366  19.351  1.00 65.82           H  
ATOM    772 HD23 LEU A  50     -15.523  -6.022  19.124  1.00 65.82           H  
ATOM    773  N   LYS A  51     -15.905  -1.890  22.886  1.00 63.96           N  
ATOM    774  H   LYS A  51     -16.880  -2.003  23.125  1.00 63.96           H  
ATOM    775  CA  LYS A  51     -15.231  -0.597  23.144  1.00 63.96           C  
ATOM    776  HA  LYS A  51     -14.892  -0.188  22.192  1.00 63.96           H  
ATOM    777  C   LYS A  51     -13.966  -0.704  23.997  1.00 63.96           C  
ATOM    778  CB  LYS A  51     -16.188   0.403  23.802  1.00 63.96           C  
ATOM    779  HB2 LYS A  51     -15.610   1.249  24.174  1.00 63.96           H  
ATOM    780  HB3 LYS A  51     -16.684  -0.069  24.650  1.00 63.96           H  
ATOM    781  O   LYS A  51     -13.072   0.122  23.844  1.00 63.96           O  
ATOM    782  CG  LYS A  51     -17.219   0.933  22.805  1.00 63.96           C  
ATOM    783  HG2 LYS A  51     -17.863   0.112  22.489  1.00 63.96           H  
ATOM    784  HG3 LYS A  51     -16.711   1.342  21.932  1.00 63.96           H  
ATOM    785  CD  LYS A  51     -18.067   2.027  23.455  1.00 63.96           C  
ATOM    786  HD2 LYS A  51     -17.453   2.904  23.661  1.00 63.96           H  
ATOM    787  HD3 LYS A  51     -18.476   1.643  24.390  1.00 63.96           H  
ATOM    788  CE  LYS A  51     -19.205   2.378  22.502  1.00 63.96           C  
ATOM    789  HE2 LYS A  51     -19.644   1.441  22.160  1.00 63.96           H  
ATOM    790  HE3 LYS A  51     -18.820   2.903  21.627  1.00 63.96           H  
ATOM    791  NZ  LYS A  51     -20.254   3.154  23.190  1.00 63.96           N  
ATOM    792  HZ1 LYS A  51     -20.145   4.153  23.089  1.00 63.96           H  
ATOM    793  HZ2 LYS A  51     -21.145   2.836  22.836  1.00 63.96           H  
ATOM    794  HZ3 LYS A  51     -20.293   2.876  24.160  1.00 63.96           H  
ATOM    795  N   ASN A  52     -13.895  -1.693  24.887  1.00 65.43           N  
ATOM    796  H   ASN A  52     -14.676  -2.331  24.944  1.00 65.43           H  
ATOM    797  CA  ASN A  52     -12.750  -1.889  25.783  1.00 65.43           C  
ATOM    798  HA  ASN A  52     -12.231  -0.940  25.914  1.00 65.43           H  
ATOM    799  C   ASN A  52     -11.703  -2.863  25.230  1.00 65.43           C  
ATOM    800  CB  ASN A  52     -13.271  -2.340  27.154  1.00 65.43           C  
ATOM    801  HB2 ASN A  52     -12.429  -2.610  27.791  1.00 65.43           H  
ATOM    802  HB3 ASN A  52     -13.901  -3.221  27.032  1.00 65.43           H  
ATOM    803  O   ASN A  52     -10.648  -3.039  25.839  1.00 65.43           O  
ATOM    804  CG  ASN A  52     -14.040  -1.248  27.870  1.00 65.43           C  
ATOM    805  ND2 ASN A  52     -15.088  -1.603  28.573  1.00 65.43           N  
ATOM    806 HD21 ASN A  52     -15.456  -2.539  28.487  1.00 65.43           H  
ATOM    807 HD22 ASN A  52     -15.620  -0.851  28.989  1.00 65.43           H  
ATOM    808  OD1 ASN A  52     -13.723  -0.072  27.814  1.00 65.43           O  
ATOM    809  N   VAL A  53     -11.981  -3.514  24.099  1.00 72.69           N  
ATOM    810  H   VAL A  53     -12.812  -3.272  23.579  1.00 72.69           H  
ATOM    811  CA  VAL A  53     -11.034  -4.430  23.470  1.00 72.69           C  
ATOM    812  HA  VAL A  53     -10.400  -4.873  24.239  1.00 72.69           H  
ATOM    813  C   VAL A  53     -10.143  -3.625  22.540  1.00 72.69           C  
ATOM    814  CB  VAL A  53     -11.761  -5.591  22.772  1.00 72.69           C  
ATOM    815  HB  VAL A  53     -12.546  -5.200  22.125  1.00 72.69           H  
ATOM    816  O   VAL A  53     -10.610  -2.980  21.604  1.00 72.69           O  
ATOM    817  CG1 VAL A  53     -10.815  -6.466  21.941  1.00 72.69           C  
ATOM    818 HG11 VAL A  53     -10.440  -5.899  21.088  1.00 72.69           H  
ATOM    819 HG12 VAL A  53     -11.353  -7.333  21.558  1.00 72.69           H  
ATOM    820 HG13 VAL A  53      -9.971  -6.801  22.544  1.00 72.69           H  
ATOM    821  CG2 VAL A  53     -12.384  -6.507  23.832  1.00 72.69           C  
ATOM    822 HG21 VAL A  53     -13.068  -7.208  23.354  1.00 72.69           H  
ATOM    823 HG22 VAL A  53     -12.937  -5.921  24.566  1.00 72.69           H  
ATOM    824 HG23 VAL A  53     -11.607  -7.060  24.359  1.00 72.69           H  
ATOM    825  N   ILE A  54      -8.837  -3.672  22.802  1.00 83.05           N  
ATOM    826  H   ILE A  54      -8.524  -4.207  23.599  1.00 83.05           H  
ATOM    827  CA  ILE A  54      -7.839  -3.151  21.872  1.00 83.05           C  
ATOM    828  HA  ILE A  54      -8.051  -2.095  21.707  1.00 83.05           H  
ATOM    829  C   ILE A  54      -7.998  -3.943  20.564  1.00 83.05           C  
ATOM    830  CB  ILE A  54      -6.413  -3.277  22.447  1.00 83.05           C  
ATOM    831  HB  ILE A  54      -6.179  -4.332  22.586  1.00 83.05           H  
ATOM    832  O   ILE A  54      -7.878  -5.169  20.595  1.00 83.05           O  
ATOM    833  CG1 ILE A  54      -6.300  -2.557  23.812  1.00 83.05           C  
ATOM    834 HG12 ILE A  54      -7.053  -2.949  24.495  1.00 83.05           H  
ATOM    835 HG13 ILE A  54      -6.490  -1.492  23.680  1.00 83.05           H  
ATOM    836  CG2 ILE A  54      -5.416  -2.676  21.443  1.00 83.05           C  
ATOM    837 HG21 ILE A  54      -5.514  -3.158  20.471  1.00 83.05           H  
ATOM    838 HG22 ILE A  54      -4.391  -2.811  21.786  1.00 83.05           H  
ATOM    839 HG23 ILE A  54      -5.606  -1.609  21.323  1.00 83.05           H  
ATOM    840  CD1 ILE A  54      -4.942  -2.739  24.502  1.00 83.05           C  
ATOM    841 HD11 ILE A  54      -4.992  -2.319  25.506  1.00 83.05           H  
ATOM    842 HD12 ILE A  54      -4.158  -2.221  23.950  1.00 83.05           H  
ATOM    843 HD13 ILE A  54      -4.701  -3.800  24.573  1.00 83.05           H  
ATOM    844  N   PRO A  55      -8.309  -3.292  19.431  1.00 87.53           N  
ATOM    845  CA  PRO A  55      -8.594  -4.010  18.200  1.00 87.53           C  
ATOM    846  HA  PRO A  55      -9.347  -4.776  18.389  1.00 87.53           H  
ATOM    847  C   PRO A  55      -7.325  -4.679  17.660  1.00 87.53           C  
ATOM    848  CB  PRO A  55      -9.167  -2.959  17.241  1.00 87.53           C  
ATOM    849  HB2 PRO A  55      -8.905  -3.161  16.202  1.00 87.53           H  
ATOM    850  HB3 PRO A  55     -10.249  -2.916  17.358  1.00 87.53           H  
ATOM    851  O   PRO A  55      -6.249  -4.095  17.681  1.00 87.53           O  
ATOM    852  CG  PRO A  55      -8.551  -1.647  17.732  1.00 87.53           C  
ATOM    853  HG2 PRO A  55      -9.177  -0.788  17.491  1.00 87.53           H  
ATOM    854  HG3 PRO A  55      -7.555  -1.523  17.308  1.00 87.53           H  
ATOM    855  CD  PRO A  55      -8.438  -1.854  19.240  1.00 87.53           C  
ATOM    856  HD2 PRO A  55      -9.346  -1.503  19.730  1.00 87.53           H  
ATOM    857  HD3 PRO A  55      -7.567  -1.322  19.624  1.00 87.53           H  
ATOM    858  N   ASP A  56      -7.454  -5.880  17.103  1.00 88.76           N  
ATOM    859  H   ASP A  56      -8.296  -6.408  17.285  1.00 88.76           H  
ATOM    860  CA  ASP A  56      -6.359  -6.537  16.366  1.00 88.76           C  
ATOM    861  HA  ASP A  56      -5.397  -6.237  16.782  1.00 88.76           H  
ATOM    862  C   ASP A  56      -6.350  -6.166  14.873  1.00 88.76           C  
ATOM    863  CB  ASP A  56      -6.492  -8.059  16.514  1.00 88.76           C  
ATOM    864  HB2 ASP A  56      -7.472  -8.365  16.149  1.00 88.76           H  
ATOM    865  HB3 ASP A  56      -5.740  -8.541  15.889  1.00 88.76           H  
ATOM    866  O   ASP A  56      -5.409  -6.478  14.146  1.00 88.76           O  
ATOM    867  CG  ASP A  56      -6.299  -8.564  17.941  1.00 88.76           C  
ATOM    868  OD1 ASP A  56      -5.557  -7.912  18.701  1.00 88.76           O  
ATOM    869  OD2 ASP A  56      -6.859  -9.638  18.242  1.00 88.76           O  
ATOM    870  N   SER A  57      -7.441  -5.559  14.395  1.00 92.04           N  
ATOM    871  H   SER A  57      -8.146  -5.281  15.061  1.00 92.04           H  
ATOM    872  CA  SER A  57      -7.704  -5.298  12.980  1.00 92.04           C  
ATOM    873  HA  SER A  57      -6.774  -5.005  12.492  1.00 92.04           H  
ATOM    874  C   SER A  57      -8.733  -4.180  12.822  1.00 92.04           C  
ATOM    875  CB  SER A  57      -8.214  -6.593  12.333  1.00 92.04           C  
ATOM    876  HB2 SER A  57      -7.457  -7.367  12.458  1.00 92.04           H  
ATOM    877  HB3 SER A  57      -9.122  -6.919  12.841  1.00 92.04           H  
ATOM    878  O   SER A  57      -9.625  -4.013  13.658  1.00 92.04           O  
ATOM    879  OG  SER A  57      -8.483  -6.452  10.951  1.00 92.04           O  
ATOM    880  HG  SER A  57      -8.336  -7.328  10.589  1.00 92.04           H  
ATOM    881  N   CYS A  58      -8.667  -3.446  11.707  1.00 95.65           N  
ATOM    882  H   CYS A  58      -7.935  -3.653  11.042  1.00 95.65           H  
ATOM    883  CA  CYS A  58      -9.627  -2.386  11.393  1.00 95.65           C  
ATOM    884  HA  CYS A  58      -9.706  -1.729  12.258  1.00 95.65           H  
ATOM    885  C   CYS A  58     -11.044  -2.911  11.117  1.00 95.65           C  
ATOM    886  CB  CYS A  58      -9.113  -1.548  10.217  1.00 95.65           C  
ATOM    887  HB2 CYS A  58      -8.830  -2.210   9.398  1.00 95.65           H  
ATOM    888  HB3 CYS A  58      -9.923  -0.911   9.861  1.00 95.65           H  
ATOM    889  O   CYS A  58     -11.984  -2.121  11.159  1.00 95.65           O  
ATOM    890  SG  CYS A  58      -7.716  -0.470  10.611  1.00 95.65           S  
ATOM    891  N   ARG A  59     -11.240  -4.220  10.875  1.00 92.44           N  
ATOM    892  H   ARG A  59     -10.432  -4.826  10.852  1.00 92.44           H  
ATOM    893  CA  ARG A  59     -12.584  -4.808  10.680  1.00 92.44           C  
ATOM    894  HA  ARG A  59     -13.083  -4.309   9.848  1.00 92.44           H  
ATOM    895  C   ARG A  59     -13.510  -4.604  11.879  1.00 92.44           C  
ATOM    896  CB  ARG A  59     -12.502  -6.313  10.382  1.00 92.44           C  
ATOM    897  HB2 ARG A  59     -13.517  -6.705  10.327  1.00 92.44           H  
ATOM    898  HB3 ARG A  59     -11.989  -6.818  11.200  1.00 92.44           H  
ATOM    899  O   ARG A  59     -14.715  -4.506  11.695  1.00 92.44           O  
ATOM    900  CG  ARG A  59     -11.793  -6.635   9.061  1.00 92.44           C  
ATOM    901  HG2 ARG A  59     -10.731  -6.411   9.169  1.00 92.44           H  
ATOM    902  HG3 ARG A  59     -12.192  -6.017   8.256  1.00 92.44           H  
ATOM    903  CD  ARG A  59     -11.954  -8.124   8.717  1.00 92.44           C  
ATOM    904  HD2 ARG A  59     -11.016  -8.469   8.283  1.00 92.44           H  
ATOM    905  HD3 ARG A  59     -12.130  -8.697   9.627  1.00 92.44           H  
ATOM    906  NE  ARG A  59     -13.026  -8.385   7.734  1.00 92.44           N  
ATOM    907  HE  ARG A  59     -13.477  -7.589   7.306  1.00 92.44           H  
ATOM    908  NH1 ARG A  59     -12.753 -10.670   7.661  1.00 92.44           N  
ATOM    909 HH11 ARG A  59     -12.108 -10.635   8.438  1.00 92.44           H  
ATOM    910 HH12 ARG A  59     -12.644 -11.437   7.013  1.00 92.44           H  
ATOM    911  NH2 ARG A  59     -13.877  -9.697   6.053  1.00 92.44           N  
ATOM    912 HH21 ARG A  59     -14.154  -8.886   5.519  1.00 92.44           H  
ATOM    913 HH22 ARG A  59     -13.669 -10.567   5.583  1.00 92.44           H  
ATOM    914  CZ  ARG A  59     -13.230  -9.566   7.171  1.00 92.44           C  
ATOM    915  N   ASN A  60     -12.940  -4.510  13.079  1.00 87.51           N  
ATOM    916  H   ASN A  60     -11.933  -4.573  13.133  1.00 87.51           H  
ATOM    917  CA  ASN A  60     -13.685  -4.332  14.326  1.00 87.51           C  
ATOM    918  HA  ASN A  60     -14.723  -4.619  14.164  1.00 87.51           H  
ATOM    919  C   ASN A  60     -13.715  -2.865  14.788  1.00 87.51           C  
ATOM    920  CB  ASN A  60     -13.091  -5.278  15.382  1.00 87.51           C  
ATOM    921  HB2 ASN A  60     -12.053  -5.001  15.565  1.00 87.51           H  
ATOM    922  HB3 ASN A  60     -13.641  -5.167  16.317  1.00 87.51           H  
ATOM    923  O   ASN A  60     -14.115  -2.583  15.914  1.00 87.51           O  
ATOM    924  CG  ASN A  60     -13.164  -6.740  14.976  1.00 87.51           C  
ATOM    925  ND2 ASN A  60     -12.227  -7.545  15.418  1.00 87.51           N  
ATOM    926 HD21 ASN A  60     -12.332  -8.519  15.171  1.00 87.51           H  
ATOM    927 HD22 ASN A  60     -11.538  -7.216  16.078  1.00 87.51           H  
ATOM    928  OD1 ASN A  60     -14.038  -7.184  14.253  1.00 87.51           O  
ATOM    929  N   VAL A  61     -13.262  -1.928  13.949  1.00 90.86           N  
ATOM    930  H   VAL A  61     -12.993  -2.200  13.014  1.00 90.86           H  
ATOM    931  CA  VAL A  61     -13.236  -0.498  14.269  1.00 90.86           C  
ATOM    932  HA  VAL A  61     -13.314  -0.375  15.349  1.00 90.86           H  
ATOM    933  C   VAL A  61     -14.447   0.175  13.639  1.00 90.86           C  
ATOM    934  CB  VAL A  61     -11.907   0.157  13.851  1.00 90.86           C  
ATOM    935  HB  VAL A  61     -11.747   0.029  12.781  1.00 90.86           H  
ATOM    936  O   VAL A  61     -14.482   0.454  12.440  1.00 90.86           O  
ATOM    937  CG1 VAL A  61     -11.894   1.659  14.174  1.00 90.86           C  
ATOM    938 HG11 VAL A  61     -12.650   2.179  13.586  1.00 90.86           H  
ATOM    939 HG12 VAL A  61     -12.084   1.818  15.236  1.00 90.86           H  
ATOM    940 HG13 VAL A  61     -10.921   2.078  13.920  1.00 90.86           H  
ATOM    941  CG2 VAL A  61     -10.740  -0.492  14.609  1.00 90.86           C  
ATOM    942 HG21 VAL A  61      -9.802  -0.019  14.321  1.00 90.86           H  
ATOM    943 HG22 VAL A  61     -10.884  -0.378  15.683  1.00 90.86           H  
ATOM    944 HG23 VAL A  61     -10.677  -1.555  14.374  1.00 90.86           H  
ATOM    945  N   TYR A  62     -15.435   0.476  14.476  1.00 86.12           N  
ATOM    946  H   TYR A  62     -15.361   0.168  15.434  1.00 86.12           H  
ATOM    947  CA  TYR A  62     -16.642   1.194  14.081  1.00 86.12           C  
ATOM    948  HA  TYR A  62     -16.738   1.163  12.996  1.00 86.12           H  
ATOM    949  C   TYR A  62     -16.540   2.654  14.519  1.00 86.12           C  
ATOM    950  CB  TYR A  62     -17.874   0.492  14.662  1.00 86.12           C  
ATOM    951  HB2 TYR A  62     -17.861   0.587  15.748  1.00 86.12           H  
ATOM    952  HB3 TYR A  62     -18.771   0.995  14.300  1.00 86.12           H  
ATOM    953  O   TYR A  62     -16.441   2.955  15.706  1.00 86.12           O  
ATOM    954  CG  TYR A  62     -17.957  -0.977  14.296  1.00 86.12           C  
ATOM    955  CD1 TYR A  62     -18.365  -1.362  13.003  1.00 86.12           C  
ATOM    956  HD1 TYR A  62     -18.631  -0.615  12.270  1.00 86.12           H  
ATOM    957  CD2 TYR A  62     -17.589  -1.957  15.238  1.00 86.12           C  
ATOM    958  HD2 TYR A  62     -17.268  -1.671  16.229  1.00 86.12           H  
ATOM    959  CE1 TYR A  62     -18.420  -2.727  12.661  1.00 86.12           C  
ATOM    960  HE1 TYR A  62     -18.727  -3.041  11.674  1.00 86.12           H  
ATOM    961  CE2 TYR A  62     -17.643  -3.321  14.899  1.00 86.12           C  
ATOM    962  HE2 TYR A  62     -17.374  -4.070  15.629  1.00 86.12           H  
ATOM    963  OH  TYR A  62     -18.134  -5.023  13.277  1.00 86.12           O  
ATOM    964  HH  TYR A  62     -17.857  -5.588  14.002  1.00 86.12           H  
ATOM    965  CZ  TYR A  62     -18.065  -3.709  13.609  1.00 86.12           C  
ATOM    966  N   SER A  63     -16.573   3.576  13.558  1.00 89.39           N  
ATOM    967  H   SER A  63     -16.633   3.271  12.597  1.00 89.39           H  
ATOM    968  CA  SER A  63     -16.553   5.019  13.821  1.00 89.39           C  
ATOM    969  HA  SER A  63     -16.836   5.193  14.858  1.00 89.39           H  
ATOM    970  C   SER A  63     -17.570   5.741  12.942  1.00 89.39           C  
ATOM    971  CB  SER A  63     -15.137   5.584  13.637  1.00 89.39           C  
ATOM    972  HB2 SER A  63     -14.834   5.493  12.594  1.00 89.39           H  
ATOM    973  HB3 SER A  63     -14.444   5.019  14.261  1.00 89.39           H  
ATOM    974  O   SER A  63     -17.916   5.286  11.847  1.00 89.39           O  
ATOM    975  OG  SER A  63     -15.099   6.948  14.023  1.00 89.39           O  
ATOM    976  HG  SER A  63     -14.218   7.146  14.348  1.00 89.39           H  
ATOM    977  N   ALA A  64     -18.071   6.879  13.421  1.00 91.99           N  
ATOM    978  H   ALA A  64     -17.732   7.203  14.315  1.00 91.99           H  
ATOM    979  CA  ALA A  64     -18.847   7.798  12.592  1.00 91.99           C  
ATOM    980  HA  ALA A  64     -19.609   7.238  12.049  1.00 91.99           H  
ATOM    981  C   ALA A  64     -17.953   8.496  11.552  1.00 91.99           C  
ATOM    982  CB  ALA A  64     -19.554   8.806  13.504  1.00 91.99           C  
ATOM    983  HB1 ALA A  64     -18.820   9.389  14.061  1.00 91.99           H  
ATOM    984  HB2 ALA A  64     -20.204   8.282  14.203  1.00 91.99           H  
ATOM    985  HB3 ALA A  64     -20.157   9.483  12.899  1.00 91.99           H  
ATOM    986  O   ALA A  64     -18.409   8.780  10.445  1.00 91.99           O  
ATOM    987  N   ALA A  65     -16.680   8.726  11.888  1.00 94.27           N  
ATOM    988  H   ALA A  65     -16.337   8.369  12.768  1.00 94.27           H  
ATOM    989  CA  ALA A  65     -15.699   9.321  10.993  1.00 94.27           C  
ATOM    990  HA  ALA A  65     -16.150  10.186  10.506  1.00 94.27           H  
ATOM    991  C   ALA A  65     -15.256   8.331   9.909  1.00 94.27           C  
ATOM    992  CB  ALA A  65     -14.507   9.803  11.828  1.00 94.27           C  
ATOM    993  HB1 ALA A  65     -14.020   8.956  12.311  1.00 94.27           H  
ATOM    994  HB2 ALA A  65     -14.841  10.506  12.590  1.00 94.27           H  
ATOM    995  HB3 ALA A  65     -13.779  10.299  11.186  1.00 94.27           H  
ATOM    996  O   ALA A  65     -15.143   7.133  10.169  1.00 94.27           O  
ATOM    997  N   SER A  66     -14.956   8.835   8.707  1.00 95.90           N  
ATOM    998  H   SER A  66     -15.146   9.808   8.516  1.00 95.90           H  
ATOM    999  CA  SER A  66     -14.430   8.007   7.612  1.00 95.90           C  
ATOM   1000  HA  SER A  66     -15.119   7.179   7.442  1.00 95.90           H  
ATOM   1001  C   SER A  66     -13.074   7.394   7.933  1.00 95.90           C  
ATOM   1002  CB  SER A  66     -14.312   8.805   6.312  1.00 95.90           C  
ATOM   1003  HB2 SER A  66     -13.586   9.608   6.437  1.00 95.90           H  
ATOM   1004  HB3 SER A  66     -13.971   8.141   5.518  1.00 95.90           H  
ATOM   1005  O   SER A  66     -12.803   6.264   7.539  1.00 95.90           O  
ATOM   1006  OG  SER A  66     -15.570   9.350   5.962  1.00 95.90           O  
ATOM   1007  HG  SER A  66     -15.496   9.726   5.081  1.00 95.90           H  
ATOM   1008  N   TYR A  67     -12.257   8.129   8.687  1.00 97.00           N  
ATOM   1009  H   TYR A  67     -12.590   9.012   9.046  1.00 97.00           H  
ATOM   1010  CA  TYR A  67     -10.936   7.707   9.117  1.00 97.00           C  
ATOM   1011  HA  TYR A  67     -10.770   6.683   8.781  1.00 97.00           H  
ATOM   1012  C   TYR A  67     -10.840   7.738  10.637  1.00 97.00           C  
ATOM   1013  CB  TYR A  67      -9.866   8.587   8.469  1.00 97.00           C  
ATOM   1014  HB2 TYR A  67      -8.890   8.188   8.744  1.00 97.00           H  
ATOM   1015  HB3 TYR A  67      -9.941   9.595   8.876  1.00 97.00           H  
ATOM   1016  O   TYR A  67     -11.310   8.685  11.266  1.00 97.00           O  
ATOM   1017  CG  TYR A  67      -9.951   8.642   6.956  1.00 97.00           C  
ATOM   1018  CD1 TYR A  67      -9.819   7.460   6.202  1.00 97.00           C  
ATOM   1019  HD1 TYR A  67      -9.659   6.514   6.698  1.00 97.00           H  
ATOM   1020  CD2 TYR A  67     -10.180   9.870   6.306  1.00 97.00           C  
ATOM   1021  HD2 TYR A  67     -10.273  10.778   6.883  1.00 97.00           H  
ATOM   1022  CE1 TYR A  67      -9.914   7.506   4.798  1.00 97.00           C  
ATOM   1023  HE1 TYR A  67      -9.811   6.612   4.201  1.00 97.00           H  
ATOM   1024  CE2 TYR A  67     -10.266   9.919   4.901  1.00 97.00           C  
ATOM   1025  HE2 TYR A  67     -10.423  10.863   4.400  1.00 97.00           H  
ATOM   1026  OH  TYR A  67     -10.216   8.774   2.790  1.00 97.00           O  
ATOM   1027  HH  TYR A  67     -10.157   9.665   2.437  1.00 97.00           H  
ATOM   1028  CZ  TYR A  67     -10.133   8.735   4.144  1.00 97.00           C  
ATOM   1029  N   GLN A  68     -10.228   6.709  11.215  1.00 95.35           N  
ATOM   1030  H   GLN A  68      -9.917   5.948  10.628  1.00 95.35           H  
ATOM   1031  CA  GLN A  68     -10.023   6.589  12.654  1.00 95.35           C  
ATOM   1032  HA  GLN A  68     -10.114   7.571  13.118  1.00 95.35           H  
ATOM   1033  C   GLN A  68      -8.619   6.055  12.928  1.00 95.35           C  
ATOM   1034  CB  GLN A  68     -11.110   5.664  13.233  1.00 95.35           C  
ATOM   1035  HB2 GLN A  68     -11.028   4.680  12.771  1.00 95.35           H  
ATOM   1036  HB3 GLN A  68     -12.090   6.069  12.984  1.00 95.35           H  
ATOM   1037  O   GLN A  68      -8.292   4.946  12.511  1.00 95.35           O  
ATOM   1038  CG  GLN A  68     -11.019   5.495  14.758  1.00 95.35           C  
ATOM   1039  HG2 GLN A  68     -11.797   4.806  15.087  1.00 95.35           H  
ATOM   1040  HG3 GLN A  68     -10.057   5.059  15.024  1.00 95.35           H  
ATOM   1041  CD  GLN A  68     -11.207   6.814  15.492  1.00 95.35           C  
ATOM   1042  NE2 GLN A  68     -10.208   7.278  16.213  1.00 95.35           N  
ATOM   1043 HE21 GLN A  68     -10.332   8.172  16.666  1.00 95.35           H  
ATOM   1044 HE22 GLN A  68      -9.341   6.766  16.297  1.00 95.35           H  
ATOM   1045  OE1 GLN A  68     -12.251   7.446  15.387  1.00 95.35           O  
ATOM   1046  N   SER A  69      -7.796   6.820  13.641  1.00 95.62           N  
ATOM   1047  H   SER A  69      -8.096   7.721  13.986  1.00 95.62           H  
ATOM   1048  CA  SER A  69      -6.535   6.312  14.177  1.00 95.62           C  
ATOM   1049  HA  SER A  69      -6.043   5.724  13.402  1.00 95.62           H  
ATOM   1050  C   SER A  69      -6.803   5.399  15.374  1.00 95.62           C  
ATOM   1051  CB  SER A  69      -5.591   7.461  14.536  1.00 95.62           C  
ATOM   1052  HB2 SER A  69      -5.308   7.988  13.624  1.00 95.62           H  
ATOM   1053  HB3 SER A  69      -4.690   7.068  15.007  1.00 95.62           H  
ATOM   1054  O   SER A  69      -7.659   5.687  16.216  1.00 95.62           O  
ATOM   1055  OG  SER A  69      -6.228   8.367  15.407  1.00 95.62           O  
ATOM   1056  HG  SER A  69      -5.723   9.183  15.376  1.00 95.62           H  
ATOM   1057  N   VAL A  70      -6.095   4.270  15.425  1.00 94.64           N  
ATOM   1058  H   VAL A  70      -5.428   4.093  14.688  1.00 94.64           H  
ATOM   1059  CA  VAL A  70      -6.143   3.298  16.526  1.00 94.64           C  
ATOM   1060  HA  VAL A  70      -6.430   3.822  17.438  1.00 94.64           H  
ATOM   1061  C   VAL A  70      -4.754   2.706  16.760  1.00 94.64           C  
ATOM   1062  CB  VAL A  70      -7.174   2.167  16.293  1.00 94.64           C  
ATOM   1063  HB  VAL A  70      -7.158   1.518  17.169  1.00 94.64           H  
ATOM   1064  O   VAL A  70      -3.887   2.751  15.885  1.00 94.64           O  
ATOM   1065  CG1 VAL A  70      -8.608   2.689  16.149  1.00 94.64           C  
ATOM   1066 HG11 VAL A  70      -8.713   3.224  15.206  1.00 94.64           H  
ATOM   1067 HG12 VAL A  70      -8.845   3.356  16.979  1.00 94.64           H  
ATOM   1068 HG13 VAL A  70      -9.306   1.852  16.162  1.00 94.64           H  
ATOM   1069  CG2 VAL A  70      -6.856   1.305  15.069  1.00 94.64           C  
ATOM   1070 HG21 VAL A  70      -6.850   1.920  14.169  1.00 94.64           H  
ATOM   1071 HG22 VAL A  70      -5.882   0.830  15.184  1.00 94.64           H  
ATOM   1072 HG23 VAL A  70      -7.604   0.519  14.966  1.00 94.64           H  
ATOM   1073  N   ILE A  71      -4.544   2.130  17.940  1.00 94.77           N  
ATOM   1074  H   ILE A  71      -5.307   2.086  18.600  1.00 94.77           H  
ATOM   1075  CA  ILE A  71      -3.366   1.316  18.248  1.00 94.77           C  
ATOM   1076  HA  ILE A  71      -2.654   1.357  17.424  1.00 94.77           H  
ATOM   1077  C   ILE A  71      -3.847  -0.124  18.373  1.00 94.77           C  
ATOM   1078  CB  ILE A  71      -2.649   1.827  19.516  1.00 94.77           C  
ATOM   1079  HB  ILE A  71      -3.355   1.814  20.346  1.00 94.77           H  
ATOM   1080  O   ILE A  71      -4.770  -0.396  19.140  1.00 94.77           O  
ATOM   1081  CG1 ILE A  71      -2.159   3.278  19.301  1.00 94.77           C  
ATOM   1082 HG12 ILE A  71      -1.415   3.295  18.505  1.00 94.77           H  
ATOM   1083 HG13 ILE A  71      -2.997   3.902  18.989  1.00 94.77           H  
ATOM   1084  CG2 ILE A  71      -1.466   0.907  19.867  1.00 94.77           C  
ATOM   1085 HG21 ILE A  71      -1.826  -0.097  20.094  1.00 94.77           H  
ATOM   1086 HG22 ILE A  71      -0.946   1.262  20.757  1.00 94.77           H  
ATOM   1087 HG23 ILE A  71      -0.764   0.861  19.034  1.00 94.77           H  
ATOM   1088  CD1 ILE A  71      -1.564   3.933  20.553  1.00 94.77           C  
ATOM   1089 HD11 ILE A  71      -0.613   3.468  20.815  1.00 94.77           H  
ATOM   1090 HD12 ILE A  71      -2.259   3.843  21.387  1.00 94.77           H  
ATOM   1091 HD13 ILE A  71      -1.384   4.989  20.354  1.00 94.77           H  
ATOM   1092  N   PHE A  72      -3.249  -1.026  17.600  1.00 93.91           N  
ATOM   1093  H   PHE A  72      -2.509  -0.732  16.978  1.00 93.91           H  
ATOM   1094  CA  PHE A  72      -3.551  -2.447  17.694  1.00 93.91           C  
ATOM   1095  HA  PHE A  72      -4.629  -2.543  17.829  1.00 93.91           H  
ATOM   1096  C   PHE A  72      -2.936  -3.085  18.938  1.00 93.91           C  
ATOM   1097  CB  PHE A  72      -3.121  -3.168  16.407  1.00 93.91           C  
ATOM   1098  HB2 PHE A  72      -3.199  -4.243  16.572  1.00 93.91           H  
ATOM   1099  HB3 PHE A  72      -2.070  -2.943  16.224  1.00 93.91           H  
ATOM   1100  O   PHE A  72      -2.020  -2.531  19.545  1.00 93.91           O  
ATOM   1101  CG  PHE A  72      -3.915  -2.869  15.146  1.00 93.91           C  
ATOM   1102  CD1 PHE A  72      -5.218  -2.329  15.190  1.00 93.91           C  
ATOM   1103  HD1 PHE A  72      -5.675  -2.053  16.128  1.00 93.91           H  
ATOM   1104  CD2 PHE A  72      -3.358  -3.219  13.902  1.00 93.91           C  
ATOM   1105  HD2 PHE A  72      -2.365  -3.641  13.858  1.00 93.91           H  
ATOM   1106  CE1 PHE A  72      -5.963  -2.167  14.012  1.00 93.91           C  
ATOM   1107  HE1 PHE A  72      -6.964  -1.764  14.056  1.00 93.91           H  
ATOM   1108  CE2 PHE A  72      -4.100  -3.055  12.722  1.00 93.91           C  
ATOM   1109  HE2 PHE A  72      -3.666  -3.340  11.776  1.00 93.91           H  
ATOM   1110  CZ  PHE A  72      -5.409  -2.548  12.781  1.00 93.91           C  
ATOM   1111  HZ  PHE A  72      -5.989  -2.435  11.878  1.00 93.91           H  
ATOM   1112  N   SER A  73      -3.388  -4.287  19.297  1.00 90.70           N  
ATOM   1113  H   SER A  73      -4.160  -4.691  18.786  1.00 90.70           H  
ATOM   1114  CA  SER A  73      -2.827  -5.056  20.423  1.00 90.70           C  
ATOM   1115  HA  SER A  73      -2.966  -4.495  21.347  1.00 90.70           H  
ATOM   1116  C   SER A  73      -1.326  -5.339  20.280  1.00 90.70           C  
ATOM   1117  CB  SER A  73      -3.566  -6.383  20.549  1.00 90.70           C  
ATOM   1118  HB2 SER A  73      -4.638  -6.200  20.631  1.00 90.70           H  
ATOM   1119  HB3 SER A  73      -3.225  -6.915  21.437  1.00 90.70           H  
ATOM   1120  O   SER A  73      -0.623  -5.496  21.275  1.00 90.70           O  
ATOM   1121  OG  SER A  73      -3.297  -7.156  19.401  1.00 90.70           O  
ATOM   1122  HG  SER A  73      -4.146  -7.516  19.133  1.00 90.70           H  
ATOM   1123  N   SER A  74      -0.813  -5.339  19.046  1.00 90.99           N  
ATOM   1124  H   SER A  74      -1.461  -5.231  18.279  1.00 90.99           H  
ATOM   1125  CA  SER A  74       0.615  -5.427  18.731  1.00 90.99           C  
ATOM   1126  HA  SER A  74       1.044  -6.254  19.297  1.00 90.99           H  
ATOM   1127  C   SER A  74       1.418  -4.169  19.087  1.00 90.99           C  
ATOM   1128  CB  SER A  74       0.782  -5.720  17.237  1.00 90.99           C  
ATOM   1129  HB2 SER A  74       1.842  -5.826  17.006  1.00 90.99           H  
ATOM   1130  HB3 SER A  74       0.274  -6.654  16.996  1.00 90.99           H  
ATOM   1131  O   SER A  74       2.639  -4.180  18.964  1.00 90.99           O  
ATOM   1132  OG  SER A  74       0.231  -4.670  16.459  1.00 90.99           O  
ATOM   1133  HG  SER A  74       0.417  -4.839  15.532  1.00 90.99           H  
ATOM   1134  N   GLY A  75       0.756  -3.076  19.474  1.00 93.83           N  
ATOM   1135  H   GLY A  75      -0.246  -3.142  19.582  1.00 93.83           H  
ATOM   1136  CA  GLY A  75       1.351  -1.750  19.643  1.00 93.83           C  
ATOM   1137  HA2 GLY A  75       0.732  -1.175  20.331  1.00 93.83           H  
ATOM   1138  HA3 GLY A  75       2.347  -1.852  20.075  1.00 93.83           H  
ATOM   1139  C   GLY A  75       1.476  -0.954  18.340  1.00 93.83           C  
ATOM   1140  O   GLY A  75       1.860   0.215  18.378  1.00 93.83           O  
ATOM   1141  N   LEU A  76       1.130  -1.543  17.188  1.00 95.52           N  
ATOM   1142  H   LEU A  76       0.802  -2.498  17.215  1.00 95.52           H  
ATOM   1143  CA  LEU A  76       1.177  -0.852  15.903  1.00 95.52           C  
ATOM   1144  HA  LEU A  76       2.145  -0.354  15.833  1.00 95.52           H  
ATOM   1145  C   LEU A  76       0.075   0.209  15.829  1.00 95.52           C  
ATOM   1146  CB  LEU A  76       1.074  -1.867  14.752  1.00 95.52           C  
ATOM   1147  HB2 LEU A  76       0.117  -2.384  14.834  1.00 95.52           H  
ATOM   1148  HB3 LEU A  76       1.872  -2.602  14.856  1.00 95.52           H  
ATOM   1149  O   LEU A  76      -1.115  -0.105  15.893  1.00 95.52           O  
ATOM   1150  CG  LEU A  76       1.162  -1.229  13.351  1.00 95.52           C  
ATOM   1151  HG  LEU A  76       0.376  -0.482  13.244  1.00 95.52           H  
ATOM   1152  CD1 LEU A  76       2.503  -0.541  13.105  1.00 95.52           C  
ATOM   1153 HD11 LEU A  76       2.605   0.336  13.743  1.00 95.52           H  
ATOM   1154 HD12 LEU A  76       2.562  -0.201  12.071  1.00 95.52           H  
ATOM   1155 HD13 LEU A  76       3.323  -1.231  13.304  1.00 95.52           H  
ATOM   1156  CD2 LEU A  76       0.951  -2.302  12.283  1.00 95.52           C  
ATOM   1157 HD21 LEU A  76       1.742  -3.049  12.340  1.00 95.52           H  
ATOM   1158 HD22 LEU A  76      -0.019  -2.778  12.428  1.00 95.52           H  
ATOM   1159 HD23 LEU A  76       0.967  -1.837  11.297  1.00 95.52           H  
ATOM   1160  N   LYS A  77       0.476   1.468  15.651  1.00 96.67           N  
ATOM   1161  H   LYS A  77       1.470   1.648  15.618  1.00 96.67           H  
ATOM   1162  CA  LYS A  77      -0.443   2.566  15.360  1.00 96.67           C  
ATOM   1163  HA  LYS A  77      -1.358   2.418  15.934  1.00 96.67           H  
ATOM   1164  C   LYS A  77      -0.810   2.549  13.880  1.00 96.67           C  
ATOM   1165  CB  LYS A  77       0.194   3.890  15.791  1.00 96.67           C  
ATOM   1166  HB2 LYS A  77       0.523   3.801  16.827  1.00 96.67           H  
ATOM   1167  HB3 LYS A  77       1.061   4.103  15.165  1.00 96.67           H  
ATOM   1168  O   LYS A  77       0.075   2.538  13.028  1.00 96.67           O  
ATOM   1169  CG  LYS A  77      -0.814   5.038  15.686  1.00 96.67           C  
ATOM   1170  HG2 LYS A  77      -1.696   4.793  16.278  1.00 96.67           H  
ATOM   1171  HG3 LYS A  77      -1.113   5.173  14.647  1.00 96.67           H  
ATOM   1172  CD  LYS A  77      -0.204   6.341  16.206  1.00 96.67           C  
ATOM   1173  HD2 LYS A  77       0.125   6.203  17.236  1.00 96.67           H  
ATOM   1174  HD3 LYS A  77       0.644   6.625  15.582  1.00 96.67           H  
ATOM   1175  CE  LYS A  77      -1.287   7.412  16.144  1.00 96.67           C  
ATOM   1176  HE2 LYS A  77      -2.162   7.066  16.694  1.00 96.67           H  
ATOM   1177  HE3 LYS A  77      -1.603   7.550  15.110  1.00 96.67           H  
ATOM   1178  NZ  LYS A  77      -0.852   8.709  16.704  1.00 96.67           N  
ATOM   1179  HZ1 LYS A  77      -0.154   9.155  16.126  1.00 96.67           H  
ATOM   1180  HZ2 LYS A  77      -1.679   9.289  16.691  1.00 96.67           H  
ATOM   1181  HZ3 LYS A  77      -0.552   8.625  17.665  1.00 96.67           H  
ATOM   1182  N   VAL A  78      -2.102   2.584  13.577  1.00 97.43           N  
ATOM   1183  H   VAL A  78      -2.774   2.612  14.331  1.00 97.43           H  
ATOM   1184  CA  VAL A  78      -2.615   2.588  12.203  1.00 97.43           C  
ATOM   1185  HA  VAL A  78      -1.818   2.892  11.524  1.00 97.43           H  
ATOM   1186  C   VAL A  78      -3.747   3.590  12.035  1.00 97.43           C  
ATOM   1187  CB  VAL A  78      -3.092   1.193  11.757  1.00 97.43           C  
ATOM   1188  HB  VAL A  78      -3.391   1.281  10.712  1.00 97.43           H  
ATOM   1189  O   VAL A  78      -4.360   4.028  13.010  1.00 97.43           O  
ATOM   1190  CG1 VAL A  78      -1.989   0.135  11.830  1.00 97.43           C  
ATOM   1191 HG11 VAL A  78      -1.088   0.500  11.337  1.00 97.43           H  
ATOM   1192 HG12 VAL A  78      -2.320  -0.778  11.337  1.00 97.43           H  
ATOM   1193 HG13 VAL A  78      -1.771  -0.093  12.873  1.00 97.43           H  
ATOM   1194  CG2 VAL A  78      -4.300   0.685  12.546  1.00 97.43           C  
ATOM   1195 HG21 VAL A  78      -4.661  -0.226  12.068  1.00 97.43           H  
ATOM   1196 HG22 VAL A  78      -4.023   0.474  13.579  1.00 97.43           H  
ATOM   1197 HG23 VAL A  78      -5.115   1.409  12.527  1.00 97.43           H  
ATOM   1198  N   MET A  79      -4.067   3.901  10.781  1.00 97.98           N  
ATOM   1199  H   MET A  79      -3.520   3.510  10.027  1.00 97.98           H  
ATOM   1200  CA  MET A  79      -5.319   4.554  10.429  1.00 97.98           C  
ATOM   1201  HA  MET A  79      -5.809   4.901  11.339  1.00 97.98           H  
ATOM   1202  C   MET A  79      -6.264   3.575   9.742  1.00 97.98           C  
ATOM   1203  CB  MET A  79      -5.049   5.785   9.572  1.00 97.98           C  
ATOM   1204  HB2 MET A  79      -4.601   5.505   8.618  1.00 97.98           H  
ATOM   1205  HB3 MET A  79      -4.358   6.437  10.108  1.00 97.98           H  
ATOM   1206  O   MET A  79      -5.906   2.950   8.744  1.00 97.98           O  
ATOM   1207  CG  MET A  79      -6.361   6.532   9.332  1.00 97.98           C  
ATOM   1208  HG2 MET A  79      -7.006   6.431  10.205  1.00 97.98           H  
ATOM   1209  HG3 MET A  79      -6.876   6.087   8.481  1.00 97.98           H  
ATOM   1210  SD  MET A  79      -6.124   8.287   9.040  1.00 97.98           S  
ATOM   1211  CE  MET A  79      -5.809   8.855  10.729  1.00 97.98           C  
ATOM   1212  HE1 MET A  79      -6.710   8.735  11.332  1.00 97.98           H  
ATOM   1213  HE2 MET A  79      -5.537   9.910  10.716  1.00 97.98           H  
ATOM   1214  HE3 MET A  79      -5.004   8.279  11.186  1.00 97.98           H  
ATOM   1215  N   CYS A  80      -7.481   3.479  10.267  1.00 97.78           N  
ATOM   1216  H   CYS A  80      -7.688   3.995  11.110  1.00 97.78           H  
ATOM   1217  CA  CYS A  80      -8.555   2.694   9.691  1.00 97.78           C  
ATOM   1218  HA  CYS A  80      -8.105   1.892   9.106  1.00 97.78           H  
ATOM   1219  C   CYS A  80      -9.434   3.550   8.778  1.00 97.78           C  
ATOM   1220  CB  CYS A  80      -9.388   2.053  10.805  1.00 97.78           C  
ATOM   1221  HB2 CYS A  80      -9.815   2.843  11.423  1.00 97.78           H  
ATOM   1222  HB3 CYS A  80     -10.210   1.503  10.348  1.00 97.78           H  
ATOM   1223  O   CYS A  80      -9.909   4.601   9.206  1.00 97.78           O  
ATOM   1224  SG  CYS A  80      -8.483   0.914  11.883  1.00 97.78           S  
ATOM   1225  N   ASP A  81      -9.712   3.079   7.563  1.00 98.17           N  
ATOM   1226  H   ASP A  81      -9.285   2.203   7.298  1.00 98.17           H  
ATOM   1227  CA  ASP A  81     -10.833   3.559   6.748  1.00 98.17           C  
ATOM   1228  HA  ASP A  81     -11.072   4.582   7.040  1.00 98.17           H  
ATOM   1229  C   ASP A  81     -12.065   2.694   7.042  1.00 98.17           C  
ATOM   1230  CB  ASP A  81     -10.435   3.629   5.268  1.00 98.17           C  
ATOM   1231  HB2 ASP A  81      -9.990   2.684   4.955  1.00 98.17           H  
ATOM   1232  HB3 ASP A  81      -9.653   4.382   5.169  1.00 98.17           H  
ATOM   1233  O   ASP A  81     -12.091   1.480   6.801  1.00 98.17           O  
ATOM   1234  CG  ASP A  81     -11.552   3.983   4.283  1.00 98.17           C  
ATOM   1235  OD1 ASP A  81     -12.758   3.979   4.633  1.00 98.17           O  
ATOM   1236  OD2 ASP A  81     -11.186   4.231   3.110  1.00 98.17           O  
ATOM   1237  N   THR A  82     -13.080   3.333   7.623  1.00 97.05           N  
ATOM   1238  H   THR A  82     -13.001   4.335   7.727  1.00 97.05           H  
ATOM   1239  CA  THR A  82     -14.272   2.677   8.178  1.00 97.05           C  
ATOM   1240  HA  THR A  82     -14.047   1.622   8.335  1.00 97.05           H  
ATOM   1241  C   THR A  82     -15.480   2.729   7.240  1.00 97.05           C  
ATOM   1242  CB  THR A  82     -14.650   3.256   9.551  1.00 97.05           C  
ATOM   1243  HB  THR A  82     -15.406   2.609   9.994  1.00 97.05           H  
ATOM   1244  O   THR A  82     -16.551   2.244   7.607  1.00 97.05           O  
ATOM   1245  CG2 THR A  82     -13.480   3.347  10.533  1.00 97.05           C  
ATOM   1246 HG21 THR A  82     -13.004   2.370  10.620  1.00 97.05           H  
ATOM   1247 HG22 THR A  82     -13.851   3.637  11.516  1.00 97.05           H  
ATOM   1248 HG23 THR A  82     -12.745   4.077  10.193  1.00 97.05           H  
ATOM   1249  OG1 THR A  82     -15.218   4.534   9.380  1.00 97.05           O  
ATOM   1250  HG1 THR A  82     -14.708   5.197   9.851  1.00 97.05           H  
ATOM   1251  N   LYS A  83     -15.349   3.321   6.041  1.00 97.31           N  
ATOM   1252  H   LYS A  83     -14.431   3.650   5.776  1.00 97.31           H  
ATOM   1253  CA  LYS A  83     -16.492   3.588   5.145  1.00 97.31           C  
ATOM   1254  HA  LYS A  83     -17.374   3.065   5.513  1.00 97.31           H  
ATOM   1255  C   LYS A  83     -16.296   3.057   3.736  1.00 97.31           C  
ATOM   1256  CB  LYS A  83     -16.793   5.099   5.090  1.00 97.31           C  
ATOM   1257  HB2 LYS A  83     -17.647   5.269   4.435  1.00 97.31           H  
ATOM   1258  HB3 LYS A  83     -15.933   5.611   4.660  1.00 97.31           H  
ATOM   1259  O   LYS A  83     -17.241   2.511   3.165  1.00 97.31           O  
ATOM   1260  CG  LYS A  83     -17.086   5.732   6.455  1.00 97.31           C  
ATOM   1261  HG2 LYS A  83     -16.235   5.530   7.105  1.00 97.31           H  
ATOM   1262  HG3 LYS A  83     -17.181   6.810   6.330  1.00 97.31           H  
ATOM   1263  CD  LYS A  83     -18.343   5.203   7.150  1.00 97.31           C  
ATOM   1264  HD2 LYS A  83     -19.235   5.523   6.613  1.00 97.31           H  
ATOM   1265  HD3 LYS A  83     -18.310   4.114   7.182  1.00 97.31           H  
ATOM   1266  CE  LYS A  83     -18.347   5.744   8.581  1.00 97.31           C  
ATOM   1267  HE2 LYS A  83     -17.331   5.675   8.969  1.00 97.31           H  
ATOM   1268  HE3 LYS A  83     -18.628   6.797   8.588  1.00 97.31           H  
ATOM   1269  NZ  LYS A  83     -19.230   4.940   9.449  1.00 97.31           N  
ATOM   1270  HZ1 LYS A  83     -19.015   5.165  10.410  1.00 97.31           H  
ATOM   1271  HZ2 LYS A  83     -20.208   5.100   9.252  1.00 97.31           H  
ATOM   1272  HZ3 LYS A  83     -18.998   3.963   9.338  1.00 97.31           H  
ATOM   1273  N   THR A  84     -15.107   3.214   3.162  1.00 97.61           N  
ATOM   1274  H   THR A  84     -14.348   3.629   3.684  1.00 97.61           H  
ATOM   1275  CA  THR A  84     -14.863   2.847   1.765  1.00 97.61           C  
ATOM   1276  HA  THR A  84     -15.569   3.387   1.134  1.00 97.61           H  
ATOM   1277  C   THR A  84     -15.066   1.351   1.573  1.00 97.61           C  
ATOM   1278  CB  THR A  84     -13.450   3.237   1.329  1.00 97.61           C  
ATOM   1279  HB  THR A  84     -12.724   2.682   1.924  1.00 97.61           H  
ATOM   1280  O   THR A  84     -14.474   0.548   2.288  1.00 97.61           O  
ATOM   1281  CG2 THR A  84     -13.185   2.964  -0.151  1.00 97.61           C  
ATOM   1282 HG21 THR A  84     -13.204   1.892  -0.345  1.00 97.61           H  
ATOM   1283 HG22 THR A  84     -12.197   3.344  -0.411  1.00 97.61           H  
ATOM   1284 HG23 THR A  84     -13.932   3.467  -0.765  1.00 97.61           H  
ATOM   1285  OG1 THR A  84     -13.275   4.617   1.527  1.00 97.61           O  
ATOM   1286  HG1 THR A  84     -12.568   4.674   2.174  1.00 97.61           H  
ATOM   1287  N   ASP A  85     -15.899   0.962   0.604  1.00 95.83           N  
ATOM   1288  H   ASP A  85     -16.375   1.671   0.065  1.00 95.83           H  
ATOM   1289  CA  ASP A  85     -16.145  -0.449   0.264  1.00 95.83           C  
ATOM   1290  HA  ASP A  85     -17.004  -0.475  -0.407  1.00 95.83           H  
ATOM   1291  C   ASP A  85     -16.539  -1.312   1.485  1.00 95.83           C  
ATOM   1292  CB  ASP A  85     -14.935  -0.984  -0.527  1.00 95.83           C  
ATOM   1293  HB2 ASP A  85     -14.678  -0.267  -1.306  1.00 95.83           H  
ATOM   1294  HB3 ASP A  85     -14.077  -1.074   0.139  1.00 95.83           H  
ATOM   1295  O   ASP A  85     -16.062  -2.433   1.653  1.00 95.83           O  
ATOM   1296  CG  ASP A  85     -15.195  -2.332  -1.202  1.00 95.83           C  
ATOM   1297  OD1 ASP A  85     -16.316  -2.531  -1.709  1.00 95.83           O  
ATOM   1298  OD2 ASP A  85     -14.236  -3.137  -1.307  1.00 95.83           O  
ATOM   1299  N   GLY A  86     -17.353  -0.759   2.393  1.00 95.19           N  
ATOM   1300  H   GLY A  86     -17.638   0.200   2.252  1.00 95.19           H  
ATOM   1301  CA  GLY A  86     -17.777  -1.423   3.633  1.00 95.19           C  
ATOM   1302  HA2 GLY A  86     -18.742  -1.016   3.936  1.00 95.19           H  
ATOM   1303  HA3 GLY A  86     -17.903  -2.490   3.448  1.00 95.19           H  
ATOM   1304  C   GLY A  86     -16.816  -1.264   4.818  1.00 95.19           C  
ATOM   1305  O   GLY A  86     -17.096  -1.785   5.893  1.00 95.19           O  
ATOM   1306  N   GLY A  87     -15.711  -0.533   4.649  1.00 96.62           N  
ATOM   1307  H   GLY A  87     -15.502  -0.184   3.725  1.00 96.62           H  
ATOM   1308  CA  GLY A  87     -14.742  -0.262   5.708  1.00 96.62           C  
ATOM   1309  HA2 GLY A  87     -15.281   0.042   6.605  1.00 96.62           H  
ATOM   1310  HA3 GLY A  87     -14.095   0.560   5.401  1.00 96.62           H  
ATOM   1311  C   GLY A  87     -13.867  -1.464   6.069  1.00 96.62           C  
ATOM   1312  O   GLY A  87     -13.784  -2.457   5.340  1.00 96.62           O  
ATOM   1313  N   GLY A  88     -13.184  -1.356   7.207  1.00 97.08           N  
ATOM   1314  H   GLY A  88     -13.254  -0.492   7.725  1.00 97.08           H  
ATOM   1315  CA  GLY A  88     -12.295  -2.397   7.722  1.00 97.08           C  
ATOM   1316  HA2 GLY A  88     -12.223  -2.267   8.802  1.00 97.08           H  
ATOM   1317  HA3 GLY A  88     -12.723  -3.379   7.522  1.00 97.08           H  
ATOM   1318  C   GLY A  88     -10.880  -2.361   7.149  1.00 97.08           C  
ATOM   1319  O   GLY A  88     -10.134  -3.325   7.312  1.00 97.08           O  
ATOM   1320  N   TRP A  89     -10.506  -1.273   6.476  1.00 98.52           N  
ATOM   1321  H   TRP A  89     -11.139  -0.488   6.430  1.00 98.52           H  
ATOM   1322  CA  TRP A  89      -9.212  -1.140   5.815  1.00 98.52           C  
ATOM   1323  HA  TRP A  89      -8.856  -2.122   5.504  1.00 98.52           H  
ATOM   1324  C   TRP A  89      -8.171  -0.509   6.732  1.00 98.52           C  
ATOM   1325  CB  TRP A  89      -9.369  -0.273   4.574  1.00 98.52           C  
ATOM   1326  HB2 TRP A  89      -8.389  -0.162   4.110  1.00 98.52           H  
ATOM   1327  HB3 TRP A  89      -9.712   0.709   4.900  1.00 98.52           H  
ATOM   1328  O   TRP A  89      -8.443   0.511   7.354  1.00 98.52           O  
ATOM   1329  CG  TRP A  89     -10.313  -0.771   3.538  1.00 98.52           C  
ATOM   1330  CD1 TRP A  89     -11.604  -0.407   3.394  1.00 98.52           C  
ATOM   1331  HD1 TRP A  89     -12.121   0.311   4.013  1.00 98.52           H  
ATOM   1332  CD2 TRP A  89     -10.040  -1.723   2.476  1.00 98.52           C  
ATOM   1333  CE2 TRP A  89     -11.242  -1.943   1.745  1.00 98.52           C  
ATOM   1334  CE3 TRP A  89      -8.886  -2.416   2.060  1.00 98.52           C  
ATOM   1335  HE3 TRP A  89      -7.958  -2.249   2.585  1.00 98.52           H  
ATOM   1336  NE1 TRP A  89     -12.161  -1.107   2.344  1.00 98.52           N  
ATOM   1337  HE1 TRP A  89     -13.122  -0.971   2.065  1.00 98.52           H  
ATOM   1338  CH2 TRP A  89     -10.138  -3.538   0.298  1.00 98.52           C  
ATOM   1339  HH2 TRP A  89     -10.166  -4.243  -0.520  1.00 98.52           H  
ATOM   1340  CZ2 TRP A  89     -11.300  -2.839   0.670  1.00 98.52           C  
ATOM   1341  HZ2 TRP A  89     -12.232  -2.996   0.147  1.00 98.52           H  
ATOM   1342  CZ3 TRP A  89      -8.931  -3.317   0.984  1.00 98.52           C  
ATOM   1343  HZ3 TRP A  89      -8.036  -3.842   0.687  1.00 98.52           H  
ATOM   1344  N   ILE A  90      -6.965  -1.065   6.747  1.00 98.38           N  
ATOM   1345  H   ILE A  90      -6.835  -1.901   6.195  1.00 98.38           H  
ATOM   1346  CA  ILE A  90      -5.755  -0.467   7.312  1.00 98.38           C  
ATOM   1347  HA  ILE A  90      -6.012   0.194   8.139  1.00 98.38           H  
ATOM   1348  C   ILE A  90      -5.084   0.339   6.206  1.00 98.38           C  
ATOM   1349  CB  ILE A  90      -4.793  -1.567   7.814  1.00 98.38           C  
ATOM   1350  HB  ILE A  90      -4.517  -2.192   6.965  1.00 98.38           H  
ATOM   1351  O   ILE A  90      -4.668  -0.230   5.199  1.00 98.38           O  
ATOM   1352  CG1 ILE A  90      -5.447  -2.470   8.879  1.00 98.38           C  
ATOM   1353 HG12 ILE A  90      -5.490  -1.920   9.819  1.00 98.38           H  
ATOM   1354 HG13 ILE A  90      -6.463  -2.736   8.585  1.00 98.38           H  
ATOM   1355  CG2 ILE A  90      -3.513  -0.927   8.384  1.00 98.38           C  
ATOM   1356 HG21 ILE A  90      -2.817  -1.692   8.728  1.00 98.38           H  
ATOM   1357 HG22 ILE A  90      -3.772  -0.276   9.219  1.00 98.38           H  
ATOM   1358 HG23 ILE A  90      -2.996  -0.341   7.624  1.00 98.38           H  
ATOM   1359  CD1 ILE A  90      -4.691  -3.781   9.111  1.00 98.38           C  
ATOM   1360 HD11 ILE A  90      -5.240  -4.395   9.825  1.00 98.38           H  
ATOM   1361 HD12 ILE A  90      -4.600  -4.322   8.169  1.00 98.38           H  
ATOM   1362 HD13 ILE A  90      -3.694  -3.589   9.506  1.00 98.38           H  
ATOM   1363  N   ILE A  91      -4.948   1.646   6.376  1.00 98.70           N  
ATOM   1364  H   ILE A  91      -5.287   2.067   7.230  1.00 98.70           H  
ATOM   1365  CA  ILE A  91      -4.213   2.486   5.432  1.00 98.70           C  
ATOM   1366  HA  ILE A  91      -4.426   2.154   4.415  1.00 98.70           H  
ATOM   1367  C   ILE A  91      -2.719   2.296   5.693  1.00 98.70           C  
ATOM   1368  CB  ILE A  91      -4.665   3.949   5.542  1.00 98.70           C  
ATOM   1369  HB  ILE A  91      -4.420   4.306   6.542  1.00 98.70           H  
ATOM   1370  O   ILE A  91      -2.244   2.550   6.798  1.00 98.70           O  
ATOM   1371  CG1 ILE A  91      -6.198   4.034   5.367  1.00 98.70           C  
ATOM   1372 HG12 ILE A  91      -6.698   3.449   6.139  1.00 98.70           H  
ATOM   1373 HG13 ILE A  91      -6.488   3.639   4.394  1.00 98.70           H  
ATOM   1374  CG2 ILE A  91      -3.923   4.812   4.504  1.00 98.70           C  
ATOM   1375 HG21 ILE A  91      -4.195   5.861   4.618  1.00 98.70           H  
ATOM   1376 HG22 ILE A  91      -2.844   4.743   4.643  1.00 98.70           H  
ATOM   1377 HG23 ILE A  91      -4.169   4.489   3.492  1.00 98.70           H  
ATOM   1378  CD1 ILE A  91      -6.713   5.457   5.497  1.00 98.70           C  
ATOM   1379 HD11 ILE A  91      -6.236   5.948   6.345  1.00 98.70           H  
ATOM   1380 HD12 ILE A  91      -7.792   5.447   5.648  1.00 98.70           H  
ATOM   1381 HD13 ILE A  91      -6.491   5.994   4.575  1.00 98.70           H  
ATOM   1382  N   ILE A  92      -1.992   1.820   4.683  1.00 98.74           N  
ATOM   1383  H   ILE A  92      -2.453   1.680   3.795  1.00 98.74           H  
ATOM   1384  CA  ILE A  92      -0.555   1.515   4.768  1.00 98.74           C  
ATOM   1385  HA  ILE A  92      -0.266   1.497   5.818  1.00 98.74           H  
ATOM   1386  C   ILE A  92       0.309   2.602   4.122  1.00 98.74           C  
ATOM   1387  CB  ILE A  92      -0.245   0.116   4.192  1.00 98.74           C  
ATOM   1388  HB  ILE A  92       0.830  -0.042   4.280  1.00 98.74           H  
ATOM   1389  O   ILE A  92       1.483   2.742   4.460  1.00 98.74           O  
ATOM   1390  CG1 ILE A  92      -0.633  -0.033   2.704  1.00 98.74           C  
ATOM   1391 HG12 ILE A  92      -1.717  -0.105   2.619  1.00 98.74           H  
ATOM   1392 HG13 ILE A  92      -0.299   0.847   2.154  1.00 98.74           H  
ATOM   1393  CG2 ILE A  92      -0.956  -0.952   5.041  1.00 98.74           C  
ATOM   1394 HG21 ILE A  92      -2.034  -0.880   4.903  1.00 98.74           H  
ATOM   1395 HG22 ILE A  92      -0.735  -0.804   6.099  1.00 98.74           H  
ATOM   1396 HG23 ILE A  92      -0.618  -1.948   4.757  1.00 98.74           H  
ATOM   1397  CD1 ILE A  92      -0.016  -1.255   2.014  1.00 98.74           C  
ATOM   1398 HD11 ILE A  92      -0.372  -1.306   0.985  1.00 98.74           H  
ATOM   1399 HD12 ILE A  92       1.070  -1.161   2.005  1.00 98.74           H  
ATOM   1400 HD13 ILE A  92      -0.294  -2.176   2.527  1.00 98.74           H  
ATOM   1401  N   GLN A  93      -0.280   3.389   3.224  1.00 98.74           N  
ATOM   1402  H   GLN A  93      -1.246   3.209   2.990  1.00 98.74           H  
ATOM   1403  CA  GLN A  93       0.328   4.557   2.605  1.00 98.74           C  
ATOM   1404  HA  GLN A  93       1.062   4.980   3.291  1.00 98.74           H  
ATOM   1405  C   GLN A  93      -0.760   5.592   2.335  1.00 98.74           C  
ATOM   1406  CB  GLN A  93       1.035   4.131   1.310  1.00 98.74           C  
ATOM   1407  HB2 GLN A  93       0.304   3.757   0.593  1.00 98.74           H  
ATOM   1408  HB3 GLN A  93       1.720   3.318   1.550  1.00 98.74           H  
ATOM   1409  O   GLN A  93      -1.858   5.225   1.905  1.00 98.74           O  
ATOM   1410  CG  GLN A  93       1.847   5.250   0.649  1.00 98.74           C  
ATOM   1411  HG2 GLN A  93       2.726   4.787   0.201  1.00 98.74           H  
ATOM   1412  HG3 GLN A  93       2.188   5.960   1.403  1.00 98.74           H  
ATOM   1413  CD  GLN A  93       1.116   6.010  -0.452  1.00 98.74           C  
ATOM   1414  NE2 GLN A  93       1.809   6.318  -1.520  1.00 98.74           N  
ATOM   1415 HE21 GLN A  93       2.788   6.075  -1.567  1.00 98.74           H  
ATOM   1416 HE22 GLN A  93       1.372   6.892  -2.227  1.00 98.74           H  
ATOM   1417  OE1 GLN A  93      -0.049   6.359  -0.378  1.00 98.74           O  
ATOM   1418  N   ARG A  94      -0.446   6.869   2.560  1.00 98.76           N  
ATOM   1419  H   ARG A  94       0.454   7.075   2.971  1.00 98.76           H  
ATOM   1420  CA  ARG A  94      -1.319   7.991   2.214  1.00 98.76           C  
ATOM   1421  HA  ARG A  94      -1.986   7.684   1.408  1.00 98.76           H  
ATOM   1422  C   ARG A  94      -0.523   9.195   1.726  1.00 98.76           C  
ATOM   1423  CB  ARG A  94      -2.159   8.337   3.447  1.00 98.76           C  
ATOM   1424  HB2 ARG A  94      -1.493   8.510   4.293  1.00 98.76           H  
ATOM   1425  HB3 ARG A  94      -2.812   7.497   3.681  1.00 98.76           H  
ATOM   1426  O   ARG A  94       0.462   9.564   2.362  1.00 98.76           O  
ATOM   1427  CG  ARG A  94      -2.999   9.593   3.220  1.00 98.76           C  
ATOM   1428  HG2 ARG A  94      -3.645   9.463   2.352  1.00 98.76           H  
ATOM   1429  HG3 ARG A  94      -2.329  10.437   3.057  1.00 98.76           H  
ATOM   1430  CD  ARG A  94      -3.825   9.934   4.446  1.00 98.76           C  
ATOM   1431  HD2 ARG A  94      -4.148  10.971   4.363  1.00 98.76           H  
ATOM   1432  HD3 ARG A  94      -3.197   9.841   5.333  1.00 98.76           H  
ATOM   1433  NE  ARG A  94      -5.004   9.077   4.564  1.00 98.76           N  
ATOM   1434  HE  ARG A  94      -5.316   8.562   3.753  1.00 98.76           H  
ATOM   1435  NH1 ARG A  94      -5.665   9.865   6.585  1.00 98.76           N  
ATOM   1436 HH11 ARG A  94      -4.784  10.354   6.656  1.00 98.76           H  
ATOM   1437 HH12 ARG A  94      -6.218   9.731   7.419  1.00 98.76           H  
ATOM   1438  NH2 ARG A  94      -6.953   8.423   5.458  1.00 98.76           N  
ATOM   1439 HH21 ARG A  94      -7.706   8.512   6.126  1.00 98.76           H  
ATOM   1440 HH22 ARG A  94      -7.117   8.009   4.552  1.00 98.76           H  
ATOM   1441  CZ  ARG A  94      -5.864   9.112   5.547  1.00 98.76           C  
ATOM   1442  N   ARG A  95      -1.018   9.851   0.670  1.00 98.30           N  
ATOM   1443  H   ARG A  95      -1.798   9.409   0.206  1.00 98.30           H  
ATOM   1444  CA  ARG A  95      -0.569  11.144   0.125  1.00 98.30           C  
ATOM   1445  HA  ARG A  95       0.098  11.636   0.833  1.00 98.30           H  
ATOM   1446  C   ARG A  95      -1.771  12.057  -0.113  1.00 98.30           C  
ATOM   1447  CB  ARG A  95       0.170  10.928  -1.205  1.00 98.30           C  
ATOM   1448  HB2 ARG A  95       0.561  11.888  -1.543  1.00 98.30           H  
ATOM   1449  HB3 ARG A  95      -0.545  10.583  -1.951  1.00 98.30           H  
ATOM   1450  O   ARG A  95      -2.608  11.745  -0.956  1.00 98.30           O  
ATOM   1451  CG  ARG A  95       1.312   9.907  -1.158  1.00 98.30           C  
ATOM   1452  HG2 ARG A  95       1.748   9.816  -2.153  1.00 98.30           H  
ATOM   1453  HG3 ARG A  95       0.908   8.930  -0.894  1.00 98.30           H  
ATOM   1454  CD  ARG A  95       2.414  10.265  -0.162  1.00 98.30           C  
ATOM   1455  HD2 ARG A  95       2.007  10.331   0.847  1.00 98.30           H  
ATOM   1456  HD3 ARG A  95       3.143   9.455  -0.166  1.00 98.30           H  
ATOM   1457  NE  ARG A  95       3.092  11.536  -0.456  1.00 98.30           N  
ATOM   1458  HE  ARG A  95       2.898  12.308   0.165  1.00 98.30           H  
ATOM   1459  NH1 ARG A  95       4.377  10.745  -2.195  1.00 98.30           N  
ATOM   1460 HH11 ARG A  95       3.788   9.929  -2.281  1.00 98.30           H  
ATOM   1461 HH12 ARG A  95       5.139  10.882  -2.843  1.00 98.30           H  
ATOM   1462  NH2 ARG A  95       4.926  12.646  -1.193  1.00 98.30           N  
ATOM   1463 HH21 ARG A  95       5.779  12.597  -1.731  1.00 98.30           H  
ATOM   1464 HH22 ARG A  95       4.866  13.236  -0.376  1.00 98.30           H  
ATOM   1465  CZ  ARG A  95       4.111  11.641  -1.283  1.00 98.30           C  
ATOM   1466  N   ILE A  96      -1.856  13.168   0.611  1.00 97.43           N  
ATOM   1467  H   ILE A  96      -1.139  13.324   1.306  1.00 97.43           H  
ATOM   1468  CA  ILE A  96      -2.979  14.120   0.567  1.00 97.43           C  
ATOM   1469  HA  ILE A  96      -3.542  13.961  -0.353  1.00 97.43           H  
ATOM   1470  C   ILE A  96      -2.552  15.588   0.539  1.00 97.43           C  
ATOM   1471  CB  ILE A  96      -3.939  13.898   1.761  1.00 97.43           C  
ATOM   1472  HB  ILE A  96      -4.764  14.600   1.642  1.00 97.43           H  
ATOM   1473  O   ILE A  96      -3.345  16.436   0.135  1.00 97.43           O  
ATOM   1474  CG1 ILE A  96      -3.287  14.149   3.143  1.00 97.43           C  
ATOM   1475 HG12 ILE A  96      -2.812  15.130   3.147  1.00 97.43           H  
ATOM   1476 HG13 ILE A  96      -2.522  13.398   3.341  1.00 97.43           H  
ATOM   1477  CG2 ILE A  96      -4.528  12.486   1.705  1.00 97.43           C  
ATOM   1478 HG21 ILE A  96      -4.775  12.230   0.675  1.00 97.43           H  
ATOM   1479 HG22 ILE A  96      -5.419  12.411   2.328  1.00 97.43           H  
ATOM   1480 HG23 ILE A  96      -3.777  11.771   2.043  1.00 97.43           H  
ATOM   1481  CD1 ILE A  96      -4.301  14.140   4.293  1.00 97.43           C  
ATOM   1482 HD11 ILE A  96      -3.822  14.473   5.214  1.00 97.43           H  
ATOM   1483 HD12 ILE A  96      -4.697  13.136   4.451  1.00 97.43           H  
ATOM   1484 HD13 ILE A  96      -5.122  14.821   4.067  1.00 97.43           H  
ATOM   1485  N   ASN A  97      -1.347  15.918   1.013  1.00 95.23           N  
ATOM   1486  H   ASN A  97      -0.775  15.197   1.430  1.00 95.23           H  
ATOM   1487  CA  ASN A  97      -0.918  17.315   1.118  1.00 95.23           C  
ATOM   1488  HA  ASN A  97      -1.462  17.900   0.377  1.00 95.23           H  
ATOM   1489  C   ASN A  97       0.558  17.564   0.786  1.00 95.23           C  
ATOM   1490  CB  ASN A  97      -1.318  17.856   2.504  1.00 95.23           C  
ATOM   1491  HB2 ASN A  97      -1.024  18.903   2.576  1.00 95.23           H  
ATOM   1492  HB3 ASN A  97      -2.403  17.806   2.592  1.00 95.23           H  
ATOM   1493  O   ASN A  97       0.916  18.712   0.533  1.00 95.23           O  
ATOM   1494  CG  ASN A  97      -0.695  17.118   3.679  1.00 95.23           C  
ATOM   1495  ND2 ASN A  97      -1.398  17.029   4.786  1.00 95.23           N  
ATOM   1496 HD21 ASN A  97      -2.346  17.376   4.824  1.00 95.23           H  
ATOM   1497 HD22 ASN A  97      -1.013  16.469   5.533  1.00 95.23           H  
ATOM   1498  OD1 ASN A  97       0.428  16.644   3.643  1.00 95.23           O  
ATOM   1499  N   GLY A  98       1.405  16.532   0.741  1.00 95.54           N  
ATOM   1500  H   GLY A  98       1.091  15.607   0.998  1.00 95.54           H  
ATOM   1501  CA  GLY A  98       2.821  16.683   0.412  1.00 95.54           C  
ATOM   1502  HA2 GLY A  98       3.219  15.703   0.147  1.00 95.54           H  
ATOM   1503  HA3 GLY A  98       2.926  17.351  -0.442  1.00 95.54           H  
ATOM   1504  C   GLY A  98       3.684  17.245   1.539  1.00 95.54           C  
ATOM   1505  O   GLY A  98       4.829  17.609   1.284  1.00 95.54           O  
ATOM   1506  N   ASN A  99       3.177  17.304   2.775  1.00 96.74           N  
ATOM   1507  H   ASN A  99       2.222  17.006   2.915  1.00 96.74           H  
ATOM   1508  CA  ASN A  99       3.927  17.819   3.929  1.00 96.74           C  
ATOM   1509  HA  ASN A  99       4.430  18.740   3.635  1.00 96.74           H  
ATOM   1510  C   ASN A  99       5.025  16.860   4.417  1.00 96.74           C  
ATOM   1511  CB  ASN A  99       2.948  18.134   5.070  1.00 96.74           C  
ATOM   1512  HB2 ASN A  99       2.347  17.252   5.290  1.00 96.74           H  
ATOM   1513  HB3 ASN A  99       3.515  18.385   5.966  1.00 96.74           H  
ATOM   1514  O   ASN A  99       5.853  17.240   5.243  1.00 96.74           O  
ATOM   1515  CG  ASN A  99       2.039  19.313   4.777  1.00 96.74           C  
ATOM   1516  ND2 ASN A  99       0.924  19.408   5.461  1.00 96.74           N  
ATOM   1517 HD21 ASN A  99       0.350  20.212   5.253  1.00 96.74           H  
ATOM   1518 HD22 ASN A  99       0.657  18.676   6.104  1.00 96.74           H  
ATOM   1519  OD1 ASN A  99       2.317  20.188   3.978  1.00 96.74           O  
ATOM   1520  N   VAL A 100       5.028  15.617   3.930  1.00 97.84           N  
ATOM   1521  H   VAL A 100       4.337  15.383   3.232  1.00 97.84           H  
ATOM   1522  CA  VAL A 100       6.037  14.607   4.252  1.00 97.84           C  
ATOM   1523  HA  VAL A 100       6.776  15.040   4.926  1.00 97.84           H  
ATOM   1524  C   VAL A 100       6.755  14.205   2.972  1.00 97.84           C  
ATOM   1525  CB  VAL A 100       5.414  13.401   4.977  1.00 97.84           C  
ATOM   1526  HB  VAL A 100       4.682  12.928   4.323  1.00 97.84           H  
ATOM   1527  O   VAL A 100       6.128  13.828   1.978  1.00 97.84           O  
ATOM   1528  CG1 VAL A 100       6.460  12.344   5.347  1.00 97.84           C  
ATOM   1529 HG11 VAL A 100       5.962  11.511   5.843  1.00 97.84           H  
ATOM   1530 HG12 VAL A 100       7.214  12.770   6.008  1.00 97.84           H  
ATOM   1531 HG13 VAL A 100       6.938  11.955   4.448  1.00 97.84           H  
ATOM   1532  CG2 VAL A 100       4.721  13.860   6.269  1.00 97.84           C  
ATOM   1533 HG21 VAL A 100       5.415  14.426   6.890  1.00 97.84           H  
ATOM   1534 HG22 VAL A 100       4.361  12.998   6.831  1.00 97.84           H  
ATOM   1535 HG23 VAL A 100       3.860  14.485   6.032  1.00 97.84           H  
ATOM   1536  N   ASP A 101       8.084  14.279   3.010  1.00 96.98           N  
ATOM   1537  H   ASP A 101       8.533  14.618   3.848  1.00 96.98           H  
ATOM   1538  CA  ASP A 101       8.933  13.775   1.938  1.00 96.98           C  
ATOM   1539  HA  ASP A 101       8.485  14.067   0.988  1.00 96.98           H  
ATOM   1540  C   ASP A 101       9.006  12.242   1.985  1.00 96.98           C  
ATOM   1541  CB  ASP A 101      10.322  14.421   2.006  1.00 96.98           C  
ATOM   1542  HB2 ASP A 101      10.208  15.505   2.020  1.00 96.98           H  
ATOM   1543  HB3 ASP A 101      10.815  14.114   2.928  1.00 96.98           H  
ATOM   1544  O   ASP A 101       9.208  11.645   3.044  1.00 96.98           O  
ATOM   1545  CG  ASP A 101      11.199  14.041   0.807  1.00 96.98           C  
ATOM   1546  OD1 ASP A 101      10.645  13.517  -0.192  1.00 96.98           O  
ATOM   1547  OD2 ASP A 101      12.419  14.265   0.907  1.00 96.98           O  
ATOM   1548  N   PHE A 102       8.838  11.618   0.820  1.00 98.39           N  
ATOM   1549  H   PHE A 102       8.862  12.207   0.000  1.00 98.39           H  
ATOM   1550  CA  PHE A 102       8.892  10.169   0.620  1.00 98.39           C  
ATOM   1551  HA  PHE A 102       8.857   9.674   1.591  1.00 98.39           H  
ATOM   1552  C   PHE A 102      10.224   9.731  -0.013  1.00 98.39           C  
ATOM   1553  CB  PHE A 102       7.656   9.705  -0.174  1.00 98.39           C  
ATOM   1554  HB2 PHE A 102       7.904   8.770  -0.675  1.00 98.39           H  
ATOM   1555  HB3 PHE A 102       7.428  10.433  -0.953  1.00 98.39           H  
ATOM   1556  O   PHE A 102      10.451   8.535  -0.211  1.00 98.39           O  
ATOM   1557  CG  PHE A 102       6.411   9.462   0.663  1.00 98.39           C  
ATOM   1558  CD1 PHE A 102       5.775   8.206   0.632  1.00 98.39           C  
ATOM   1559  HD1 PHE A 102       6.169   7.413   0.013  1.00 98.39           H  
ATOM   1560  CD2 PHE A 102       5.899  10.469   1.502  1.00 98.39           C  
ATOM   1561  HD2 PHE A 102       6.378  11.435   1.550  1.00 98.39           H  
ATOM   1562  CE1 PHE A 102       4.640   7.967   1.425  1.00 98.39           C  
ATOM   1563  HE1 PHE A 102       4.166   6.997   1.400  1.00 98.39           H  
ATOM   1564  CE2 PHE A 102       4.785  10.221   2.315  1.00 98.39           C  
ATOM   1565  HE2 PHE A 102       4.435  10.990   2.989  1.00 98.39           H  
ATOM   1566  CZ  PHE A 102       4.142   8.975   2.266  1.00 98.39           C  
ATOM   1567  HZ  PHE A 102       3.264   8.799   2.869  1.00 98.39           H  
ATOM   1568  N   TYR A 103      11.149  10.655  -0.287  1.00 98.31           N  
ATOM   1569  H   TYR A 103      10.938  11.632  -0.144  1.00 98.31           H  
ATOM   1570  CA  TYR A 103      12.522  10.328  -0.666  1.00 98.31           C  
ATOM   1571  HA  TYR A 103      12.488   9.475  -1.345  1.00 98.31           H  
ATOM   1572  C   TYR A 103      13.340   9.895   0.563  1.00 98.31           C  
ATOM   1573  CB  TYR A 103      13.130  11.500  -1.438  1.00 98.31           C  
ATOM   1574  HB2 TYR A 103      13.301  12.335  -0.758  1.00 98.31           H  
ATOM   1575  HB3 TYR A 103      12.421  11.832  -2.196  1.00 98.31           H  
ATOM   1576  O   TYR A 103      14.096  10.661   1.157  1.00 98.31           O  
ATOM   1577  CG  TYR A 103      14.418  11.128  -2.138  1.00 98.31           C  
ATOM   1578  CD1 TYR A 103      15.628  11.743  -1.777  1.00 98.31           C  
ATOM   1579  HD1 TYR A 103      15.639  12.474  -0.983  1.00 98.31           H  
ATOM   1580  CD2 TYR A 103      14.398  10.148  -3.145  1.00 98.31           C  
ATOM   1581  HD2 TYR A 103      13.455   9.696  -3.414  1.00 98.31           H  
ATOM   1582  CE1 TYR A 103      16.819  11.380  -2.432  1.00 98.31           C  
ATOM   1583  HE1 TYR A 103      17.752  11.842  -2.145  1.00 98.31           H  
ATOM   1584  CE2 TYR A 103      15.582   9.774  -3.802  1.00 98.31           C  
ATOM   1585  HE2 TYR A 103      15.584   9.025  -4.579  1.00 98.31           H  
ATOM   1586  OH  TYR A 103      17.937  10.066  -4.082  1.00 98.31           O  
ATOM   1587  HH  TYR A 103      18.707  10.471  -3.675  1.00 98.31           H  
ATOM   1588  CZ  TYR A 103      16.793  10.399  -3.444  1.00 98.31           C  
ATOM   1589  N   LYS A 104      13.115   8.647   0.985  1.00 98.59           N  
ATOM   1590  H   LYS A 104      12.463   8.100   0.442  1.00 98.59           H  
ATOM   1591  CA  LYS A 104      13.540   8.086   2.274  1.00 98.59           C  
ATOM   1592  HA  LYS A 104      14.122   8.830   2.819  1.00 98.59           H  
ATOM   1593  C   LYS A 104      14.478   6.890   2.120  1.00 98.59           C  
ATOM   1594  CB  LYS A 104      12.277   7.734   3.084  1.00 98.59           C  
ATOM   1595  HB2 LYS A 104      12.565   7.200   3.990  1.00 98.59           H  
ATOM   1596  HB3 LYS A 104      11.649   7.057   2.504  1.00 98.59           H  
ATOM   1597  O   LYS A 104      14.444   6.204   1.098  1.00 98.59           O  
ATOM   1598  CG  LYS A 104      11.418   8.950   3.471  1.00 98.59           C  
ATOM   1599  HG2 LYS A 104      10.535   8.601   4.007  1.00 98.59           H  
ATOM   1600  HG3 LYS A 104      11.102   9.508   2.590  1.00 98.59           H  
ATOM   1601  CD  LYS A 104      12.227   9.850   4.388  1.00 98.59           C  
ATOM   1602  HD2 LYS A 104      12.667   9.184   5.130  1.00 98.59           H  
ATOM   1603  HD3 LYS A 104      13.023  10.344   3.830  1.00 98.59           H  
ATOM   1604  CE  LYS A 104      11.422  10.898   5.133  1.00 98.59           C  
ATOM   1605  HE2 LYS A 104      11.056  11.646   4.428  1.00 98.59           H  
ATOM   1606  HE3 LYS A 104      10.569  10.413   5.608  1.00 98.59           H  
ATOM   1607  NZ  LYS A 104      12.328  11.489   6.142  1.00 98.59           N  
ATOM   1608  HZ1 LYS A 104      13.060  12.011   5.681  1.00 98.59           H  
ATOM   1609  HZ2 LYS A 104      12.811  10.745   6.626  1.00 98.59           H  
ATOM   1610  HZ3 LYS A 104      11.837  12.067   6.809  1.00 98.59           H  
ATOM   1611  N   THR A 105      15.305   6.669   3.142  1.00 98.79           N  
ATOM   1612  H   THR A 105      15.232   7.274   3.948  1.00 98.79           H  
ATOM   1613  CA  THR A 105      16.243   5.534   3.221  1.00 98.79           C  
ATOM   1614  HA  THR A 105      16.842   5.500   2.311  1.00 98.79           H  
ATOM   1615  C   THR A 105      15.514   4.197   3.345  1.00 98.79           C  
ATOM   1616  CB  THR A 105      17.197   5.671   4.422  1.00 98.79           C  
ATOM   1617  HB  THR A 105      17.813   4.775   4.498  1.00 98.79           H  
ATOM   1618  O   THR A 105      14.340   4.150   3.732  1.00 98.79           O  
ATOM   1619  CG2 THR A 105      18.123   6.879   4.318  1.00 98.79           C  
ATOM   1620 HG21 THR A 105      18.748   6.767   3.432  1.00 98.79           H  
ATOM   1621 HG22 THR A 105      18.768   6.914   5.195  1.00 98.79           H  
ATOM   1622 HG23 THR A 105      17.544   7.800   4.258  1.00 98.79           H  
ATOM   1623  OG1 THR A 105      16.481   5.789   5.631  1.00 98.79           O  
ATOM   1624  HG1 THR A 105      16.078   6.660   5.628  1.00 98.79           H  
ATOM   1625  N   TRP A 106      16.224   3.094   3.101  1.00 98.81           N  
ATOM   1626  H   TRP A 106      17.156   3.198   2.726  1.00 98.81           H  
ATOM   1627  CA  TRP A 106      15.723   1.739   3.344  1.00 98.81           C  
ATOM   1628  HA  TRP A 106      14.914   1.509   2.651  1.00 98.81           H  
ATOM   1629  C   TRP A 106      15.191   1.584   4.765  1.00 98.81           C  
ATOM   1630  CB  TRP A 106      16.845   0.719   3.142  1.00 98.81           C  
ATOM   1631  HB2 TRP A 106      17.684   0.951   3.797  1.00 98.81           H  
ATOM   1632  HB3 TRP A 106      17.205   0.784   2.115  1.00 98.81           H  
ATOM   1633  O   TRP A 106      14.077   1.106   4.976  1.00 98.81           O  
ATOM   1634  CG  TRP A 106      16.394  -0.686   3.401  1.00 98.81           C  
ATOM   1635  CD1 TRP A 106      16.550  -1.401   4.540  1.00 98.81           C  
ATOM   1636  HD1 TRP A 106      17.055  -1.048   5.427  1.00 98.81           H  
ATOM   1637  CD2 TRP A 106      15.700  -1.564   2.478  1.00 98.81           C  
ATOM   1638  CE2 TRP A 106      15.491  -2.826   3.111  1.00 98.81           C  
ATOM   1639  CE3 TRP A 106      15.248  -1.408   1.154  1.00 98.81           C  
ATOM   1640  HE3 TRP A 106      15.418  -0.470   0.646  1.00 98.81           H  
ATOM   1641  NE1 TRP A 106      16.004  -2.663   4.384  1.00 98.81           N  
ATOM   1642  HE1 TRP A 106      16.037  -3.367   5.108  1.00 98.81           H  
ATOM   1643  CH2 TRP A 106      14.425  -3.704   1.121  1.00 98.81           C  
ATOM   1644  HH2 TRP A 106      13.933  -4.502   0.585  1.00 98.81           H  
ATOM   1645  CZ2 TRP A 106      14.880  -3.897   2.438  1.00 98.81           C  
ATOM   1646  HZ2 TRP A 106      14.756  -4.851   2.929  1.00 98.81           H  
ATOM   1647  CZ3 TRP A 106      14.605  -2.462   0.492  1.00 98.81           C  
ATOM   1648  HZ3 TRP A 106      14.260  -2.304  -0.519  1.00 98.81           H  
ATOM   1649  N   LYS A 107      15.974   2.040   5.750  1.00 98.80           N  
ATOM   1650  H   LYS A 107      16.855   2.454   5.480  1.00 98.80           H  
ATOM   1651  CA  LYS A 107      15.617   1.938   7.166  1.00 98.80           C  
ATOM   1652  HA  LYS A 107      15.413   0.891   7.388  1.00 98.80           H  
ATOM   1653  C   LYS A 107      14.333   2.701   7.488  1.00 98.80           C  
ATOM   1654  CB  LYS A 107      16.795   2.403   8.028  1.00 98.80           C  
ATOM   1655  HB2 LYS A 107      17.665   1.786   7.802  1.00 98.80           H  
ATOM   1656  HB3 LYS A 107      17.030   3.444   7.807  1.00 98.80           H  
ATOM   1657  O   LYS A 107      13.472   2.164   8.175  1.00 98.80           O  
ATOM   1658  CG  LYS A 107      16.434   2.258   9.511  1.00 98.80           C  
ATOM   1659  HG2 LYS A 107      15.648   2.968   9.765  1.00 98.80           H  
ATOM   1660  HG3 LYS A 107      16.068   1.248   9.692  1.00 98.80           H  
ATOM   1661  CD  LYS A 107      17.633   2.520  10.415  1.00 98.80           C  
ATOM   1662  HD2 LYS A 107      18.013   3.528  10.247  1.00 98.80           H  
ATOM   1663  HD3 LYS A 107      18.410   1.786  10.197  1.00 98.80           H  
ATOM   1664  CE  LYS A 107      17.136   2.367  11.852  1.00 98.80           C  
ATOM   1665  HE2 LYS A 107      16.457   3.190  12.078  1.00 98.80           H  
ATOM   1666  HE3 LYS A 107      16.542   1.456  11.917  1.00 98.80           H  
ATOM   1667  NZ  LYS A 107      18.264   2.317  12.809  1.00 98.80           N  
ATOM   1668  HZ1 LYS A 107      18.860   1.532  12.592  1.00 98.80           H  
ATOM   1669  HZ2 LYS A 107      17.899   2.209  13.744  1.00 98.80           H  
ATOM   1670  HZ3 LYS A 107      18.796   3.174  12.754  1.00 98.80           H  
ATOM   1671  N   GLU A 108      14.181   3.919   6.973  1.00 98.86           N  
ATOM   1672  H   GLU A 108      14.911   4.298   6.387  1.00 98.86           H  
ATOM   1673  CA  GLU A 108      12.955   4.700   7.165  1.00 98.86           C  
ATOM   1674  HA  GLU A 108      12.730   4.774   8.229  1.00 98.86           H  
ATOM   1675  C   GLU A 108      11.746   4.019   6.505  1.00 98.86           C  
ATOM   1676  CB  GLU A 108      13.151   6.115   6.606  1.00 98.86           C  
ATOM   1677  HB2 GLU A 108      12.182   6.607   6.526  1.00 98.86           H  
ATOM   1678  HB3 GLU A 108      13.571   6.025   5.604  1.00 98.86           H  
ATOM   1679  O   GLU A 108      10.689   3.935   7.122  1.00 98.86           O  
ATOM   1680  CG  GLU A 108      14.067   6.999   7.470  1.00 98.86           C  
ATOM   1681  HG2 GLU A 108      14.977   6.457   7.727  1.00 98.86           H  
ATOM   1682  HG3 GLU A 108      13.551   7.241   8.398  1.00 98.86           H  
ATOM   1683  CD  GLU A 108      14.437   8.284   6.716  1.00 98.86           C  
ATOM   1684  OE1 GLU A 108      13.975   9.386   7.119  1.00 98.86           O  
ATOM   1685  OE2 GLU A 108      15.120   8.152   5.670  1.00 98.86           O  
ATOM   1686  N   TYR A 109      11.887   3.464   5.296  1.00 98.86           N  
ATOM   1687  H   TYR A 109      12.769   3.560   4.813  1.00 98.86           H  
ATOM   1688  CA  TYR A 109      10.812   2.692   4.659  1.00 98.86           C  
ATOM   1689  HA  TYR A 109       9.899   3.288   4.679  1.00 98.86           H  
ATOM   1690  C   TYR A 109      10.482   1.389   5.384  1.00 98.86           C  
ATOM   1691  CB  TYR A 109      11.167   2.384   3.201  1.00 98.86           C  
ATOM   1692  HB2 TYR A 109      10.725   1.430   2.914  1.00 98.86           H  
ATOM   1693  HB3 TYR A 109      12.246   2.285   3.086  1.00 98.86           H  
ATOM   1694  O   TYR A 109       9.325   0.975   5.391  1.00 98.86           O  
ATOM   1695  CG  TYR A 109      10.630   3.422   2.250  1.00 98.86           C  
ATOM   1696  CD1 TYR A 109       9.247   3.467   1.995  1.00 98.86           C  
ATOM   1697  HD1 TYR A 109       8.589   2.751   2.467  1.00 98.86           H  
ATOM   1698  CD2 TYR A 109      11.496   4.342   1.637  1.00 98.86           C  
ATOM   1699  HD2 TYR A 109      12.556   4.312   1.842  1.00 98.86           H  
ATOM   1700  CE1 TYR A 109       8.722   4.446   1.137  1.00 98.86           C  
ATOM   1701  HE1 TYR A 109       7.658   4.505   0.959  1.00 98.86           H  
ATOM   1702  CE2 TYR A 109      10.976   5.319   0.771  1.00 98.86           C  
ATOM   1703  HE2 TYR A 109      11.644   6.032   0.311  1.00 98.86           H  
ATOM   1704  OH  TYR A 109       9.062   6.345  -0.251  1.00 98.86           O  
ATOM   1705  HH  TYR A 109       9.640   7.109  -0.316  1.00 98.86           H  
ATOM   1706  CZ  TYR A 109       9.586   5.378   0.536  1.00 98.86           C  
ATOM   1707  N   ARG A 110      11.474   0.737   5.990  1.00 98.85           N  
ATOM   1708  H   ARG A 110      12.409   1.096   5.860  1.00 98.85           H  
ATOM   1709  CA  ARG A 110      11.300  -0.450   6.830  1.00 98.85           C  
ATOM   1710  HA  ARG A 110      10.739  -1.211   6.287  1.00 98.85           H  
ATOM   1711  C   ARG A 110      10.482  -0.132   8.077  1.00 98.85           C  
ATOM   1712  CB  ARG A 110      12.691  -1.016   7.143  1.00 98.85           C  
ATOM   1713  HB2 ARG A 110      13.387  -0.196   7.324  1.00 98.85           H  
ATOM   1714  HB3 ARG A 110      13.043  -1.562   6.268  1.00 98.85           H  
ATOM   1715  O   ARG A 110       9.488  -0.814   8.324  1.00 98.85           O  
ATOM   1716  CG  ARG A 110      12.728  -1.928   8.371  1.00 98.85           C  
ATOM   1717  HG2 ARG A 110      12.511  -1.350   9.269  1.00 98.85           H  
ATOM   1718  HG3 ARG A 110      11.986  -2.722   8.281  1.00 98.85           H  
ATOM   1719  CD  ARG A 110      14.128  -2.516   8.484  1.00 98.85           C  
ATOM   1720  HD2 ARG A 110      14.283  -3.116   7.587  1.00 98.85           H  
ATOM   1721  HD3 ARG A 110      14.874  -1.722   8.482  1.00 98.85           H  
ATOM   1722  NE  ARG A 110      14.274  -3.367   9.671  1.00 98.85           N  
ATOM   1723  HE  ARG A 110      14.264  -4.358   9.478  1.00 98.85           H  
ATOM   1724  NH1 ARG A 110      14.774  -1.695  11.132  1.00 98.85           N  
ATOM   1725 HH11 ARG A 110      14.071  -1.198  11.661  1.00 98.85           H  
ATOM   1726 HH12 ARG A 110      14.934  -1.162  10.289  1.00 98.85           H  
ATOM   1727  NH2 ARG A 110      14.312  -3.719  11.925  1.00 98.85           N  
ATOM   1728 HH21 ARG A 110      13.980  -4.657  11.752  1.00 98.85           H  
ATOM   1729 HH22 ARG A 110      14.382  -3.319  12.850  1.00 98.85           H  
ATOM   1730  CZ  ARG A 110      14.460  -2.935  10.900  1.00 98.85           C  
ATOM   1731  N   ASP A 111      10.888   0.897   8.817  1.00 98.66           N  
ATOM   1732  H   ASP A 111      11.719   1.390   8.522  1.00 98.66           H  
ATOM   1733  CA  ASP A 111      10.319   1.237  10.124  1.00 98.66           C  
ATOM   1734  HA  ASP A 111      10.082   0.315  10.654  1.00 98.66           H  
ATOM   1735  C   ASP A 111       8.997   2.032  10.001  1.00 98.66           C  
ATOM   1736  CB  ASP A 111      11.380   1.997  10.956  1.00 98.66           C  
ATOM   1737  HB2 ASP A 111      11.679   2.890  10.407  1.00 98.66           H  
ATOM   1738  HB3 ASP A 111      10.912   2.325  11.884  1.00 98.66           H  
ATOM   1739  O   ASP A 111       8.122   1.914  10.858  1.00 98.66           O  
ATOM   1740  CG  ASP A 111      12.646   1.189  11.331  1.00 98.66           C  
ATOM   1741  OD1 ASP A 111      12.601  -0.063  11.400  1.00 98.66           O  
ATOM   1742  OD2 ASP A 111      13.706   1.802  11.611  1.00 98.66           O  
ATOM   1743  N   GLY A 112       8.824   2.795   8.915  1.00 98.65           N  
ATOM   1744  H   GLY A 112       9.613   2.896   8.293  1.00 98.65           H  
ATOM   1745  CA  GLY A 112       7.694   3.699   8.686  1.00 98.65           C  
ATOM   1746  HA2 GLY A 112       7.425   3.655   7.631  1.00 98.65           H  
ATOM   1747  HA3 GLY A 112       6.829   3.382   9.268  1.00 98.65           H  
ATOM   1748  C   GLY A 112       8.009   5.158   9.039  1.00 98.65           C  
ATOM   1749  O   GLY A 112       8.952   5.459   9.771  1.00 98.65           O  
ATOM   1750  N   PHE A 113       7.228   6.092   8.492  1.00 98.69           N  
ATOM   1751  H   PHE A 113       6.438   5.789   7.941  1.00 98.69           H  
ATOM   1752  CA  PHE A 113       7.415   7.535   8.687  1.00 98.69           C  
ATOM   1753  HA  PHE A 113       7.668   7.710   9.732  1.00 98.69           H  
ATOM   1754  C   PHE A 113       6.144   8.344   8.376  1.00 98.69           C  
ATOM   1755  CB  PHE A 113       8.591   8.028   7.818  1.00 98.69           C  
ATOM   1756  HB2 PHE A 113       9.504   7.534   8.151  1.00 98.69           H  
ATOM   1757  HB3 PHE A 113       8.740   9.094   7.986  1.00 98.69           H  
ATOM   1758  O   PHE A 113       5.198   7.847   7.765  1.00 98.69           O  
ATOM   1759  CG  PHE A 113       8.432   7.788   6.327  1.00 98.69           C  
ATOM   1760  CD1 PHE A 113       8.969   6.628   5.742  1.00 98.69           C  
ATOM   1761  HD1 PHE A 113       9.494   5.913   6.358  1.00 98.69           H  
ATOM   1762  CD2 PHE A 113       7.745   8.715   5.523  1.00 98.69           C  
ATOM   1763  HD2 PHE A 113       7.327   9.610   5.960  1.00 98.69           H  
ATOM   1764  CE1 PHE A 113       8.819   6.390   4.365  1.00 98.69           C  
ATOM   1765  HE1 PHE A 113       9.238   5.498   3.922  1.00 98.69           H  
ATOM   1766  CE2 PHE A 113       7.589   8.475   4.147  1.00 98.69           C  
ATOM   1767  HE2 PHE A 113       7.060   9.190   3.535  1.00 98.69           H  
ATOM   1768  CZ  PHE A 113       8.122   7.312   3.566  1.00 98.69           C  
ATOM   1769  HZ  PHE A 113       8.000   7.128   2.509  1.00 98.69           H  
ATOM   1770  N   GLY A 114       6.159   9.628   8.746  1.00 98.03           N  
ATOM   1771  H   GLY A 114       6.930   9.946   9.315  1.00 98.03           H  
ATOM   1772  CA  GLY A 114       5.106  10.602   8.441  1.00 98.03           C  
ATOM   1773  HA2 GLY A 114       5.568  11.559   8.200  1.00 98.03           H  
ATOM   1774  HA3 GLY A 114       4.540  10.278   7.568  1.00 98.03           H  
ATOM   1775  C   GLY A 114       4.128  10.842   9.590  1.00 98.03           C  
ATOM   1776  O   GLY A 114       4.437  10.553  10.745  1.00 98.03           O  
ATOM   1777  N   ASP A 115       2.961  11.404   9.269  1.00 96.19           N  
ATOM   1778  H   ASP A 115       2.754  11.565   8.294  1.00 96.19           H  
ATOM   1779  CA  ASP A 115       1.920  11.746  10.244  1.00 96.19           C  
ATOM   1780  HA  ASP A 115       2.259  11.471  11.242  1.00 96.19           H  
ATOM   1781  C   ASP A 115       0.634  10.958   9.969  1.00 96.19           C  
ATOM   1782  CB  ASP A 115       1.675  13.266  10.281  1.00 96.19           C  
ATOM   1783  HB2 ASP A 115       2.622  13.768  10.474  1.00 96.19           H  
ATOM   1784  HB3 ASP A 115       1.304  13.599   9.311  1.00 96.19           H  
ATOM   1785  O   ASP A 115      -0.190  11.338   9.135  1.00 96.19           O  
ATOM   1786  CG  ASP A 115       0.671  13.673  11.376  1.00 96.19           C  
ATOM   1787  OD1 ASP A 115       0.130  12.783  12.072  1.00 96.19           O  
ATOM   1788  OD2 ASP A 115       0.408  14.886  11.526  1.00 96.19           O  
ATOM   1789  N   ILE A 116       0.462   9.860  10.713  1.00 96.53           N  
ATOM   1790  H   ILE A 116       1.200   9.615  11.358  1.00 96.53           H  
ATOM   1791  CA  ILE A 116      -0.736   9.017  10.651  1.00 96.53           C  
ATOM   1792  HA  ILE A 116      -0.874   8.688   9.620  1.00 96.53           H  
ATOM   1793  C   ILE A 116      -2.001   9.804  11.009  1.00 96.53           C  
ATOM   1794  CB  ILE A 116      -0.557   7.755  11.536  1.00 96.53           C  
ATOM   1795  HB  ILE A 116      -0.167   8.066  12.505  1.00 96.53           H  
ATOM   1796  O   ILE A 116      -3.048   9.503  10.454  1.00 96.53           O  
ATOM   1797  CG1 ILE A 116       0.469   6.814  10.862  1.00 96.53           C  
ATOM   1798 HG12 ILE A 116       0.084   6.510   9.889  1.00 96.53           H  
ATOM   1799 HG13 ILE A 116       1.400   7.358  10.698  1.00 96.53           H  
ATOM   1800  CG2 ILE A 116      -1.876   6.994  11.785  1.00 96.53           C  
ATOM   1801 HG21 ILE A 116      -2.276   6.655  10.829  1.00 96.53           H  
ATOM   1802 HG22 ILE A 116      -2.609   7.632  12.279  1.00 96.53           H  
ATOM   1803 HG23 ILE A 116      -1.714   6.133  12.433  1.00 96.53           H  
ATOM   1804  CD1 ILE A 116       0.807   5.547  11.656  1.00 96.53           C  
ATOM   1805 HD11 ILE A 116       1.641   5.035  11.176  1.00 96.53           H  
ATOM   1806 HD12 ILE A 116      -0.045   4.867  11.668  1.00 96.53           H  
ATOM   1807 HD13 ILE A 116       1.089   5.807  12.677  1.00 96.53           H  
ATOM   1808  N   GLU A 117      -1.939  10.784  11.913  1.00 92.83           N  
ATOM   1809  H   GLU A 117      -1.039  11.176  12.152  1.00 92.83           H  
ATOM   1810  CA  GLU A 117      -3.135  11.477  12.410  1.00 92.83           C  
ATOM   1811  HA  GLU A 117      -3.937  10.757  12.574  1.00 92.83           H  
ATOM   1812  C   GLU A 117      -3.669  12.503  11.409  1.00 92.83           C  
ATOM   1813  CB  GLU A 117      -2.830  12.175  13.746  1.00 92.83           C  
ATOM   1814  HB2 GLU A 117      -3.685  12.783  14.039  1.00 92.83           H  
ATOM   1815  HB3 GLU A 117      -1.984  12.848  13.604  1.00 92.83           H  
ATOM   1816  O   GLU A 117      -4.881  12.588  11.211  1.00 92.83           O  
ATOM   1817  CG  GLU A 117      -2.480  11.229  14.900  1.00 92.83           C  
ATOM   1818  HG2 GLU A 117      -1.654  10.583  14.602  1.00 92.83           H  
ATOM   1819  HG3 GLU A 117      -2.123  11.832  15.734  1.00 92.83           H  
ATOM   1820  CD  GLU A 117      -3.644  10.366  15.399  1.00 92.83           C  
ATOM   1821  OE1 GLU A 117      -3.343   9.480  16.230  1.00 92.83           O  
ATOM   1822  OE2 GLU A 117      -4.803  10.523  14.970  1.00 92.83           O  
ATOM   1823  N   ASN A 118      -2.782  13.274  10.768  1.00 91.12           N  
ATOM   1824  H   ASN A 118      -1.806  13.155  10.999  1.00 91.12           H  
ATOM   1825  CA  ASN A 118      -3.198  14.479  10.038  1.00 91.12           C  
ATOM   1826  HA  ASN A 118      -4.286  14.502   9.983  1.00 91.12           H  
ATOM   1827  C   ASN A 118      -2.714  14.567   8.588  1.00 91.12           C  
ATOM   1828  CB  ASN A 118      -2.767  15.739  10.804  1.00 91.12           C  
ATOM   1829  HB2 ASN A 118      -1.695  15.894  10.676  1.00 91.12           H  
ATOM   1830  HB3 ASN A 118      -3.275  16.606  10.382  1.00 91.12           H  
ATOM   1831  O   ASN A 118      -2.959  15.587   7.936  1.00 91.12           O  
ATOM   1832  CG  ASN A 118      -3.094  15.692  12.277  1.00 91.12           C  
ATOM   1833  ND2 ASN A 118      -2.093  15.489  13.100  1.00 91.12           N  
ATOM   1834 HD21 ASN A 118      -2.313  15.366  14.078  1.00 91.12           H  
ATOM   1835 HD22 ASN A 118      -1.186  15.278  12.709  1.00 91.12           H  
ATOM   1836  OD1 ASN A 118      -4.232  15.841  12.692  1.00 91.12           O  
ATOM   1837  N   GLY A 119      -2.000  13.572   8.061  1.00 94.96           N  
ATOM   1838  H   GLY A 119      -1.773  12.752   8.605  1.00 94.96           H  
ATOM   1839  CA  GLY A 119      -1.281  13.815   6.818  1.00 94.96           C  
ATOM   1840  HA2 GLY A 119      -0.400  14.405   7.070  1.00 94.96           H  
ATOM   1841  HA3 GLY A 119      -1.885  14.412   6.135  1.00 94.96           H  
ATOM   1842  C   GLY A 119      -0.828  12.601   6.039  1.00 94.96           C  
ATOM   1843  O   GLY A 119      -1.469  11.550   5.996  1.00 94.96           O  
ATOM   1844  N   ASP A 120       0.276  12.842   5.345  1.00 98.52           N  
ATOM   1845  H   ASP A 120       0.689  13.762   5.410  1.00 98.52           H  
ATOM   1846  CA  ASP A 120       0.973  11.877   4.524  1.00 98.52           C  
ATOM   1847  HA  ASP A 120       0.238  11.296   3.967  1.00 98.52           H  
ATOM   1848  C   ASP A 120       1.798  10.945   5.419  1.00 98.52           C  
ATOM   1849  CB  ASP A 120       1.892  12.620   3.543  1.00 98.52           C  
ATOM   1850  HB2 ASP A 120       2.509  11.874   3.042  1.00 98.52           H  
ATOM   1851  HB3 ASP A 120       2.539  13.290   4.109  1.00 98.52           H  
ATOM   1852  O   ASP A 120       2.498  11.397   6.330  1.00 98.52           O  
ATOM   1853  CG  ASP A 120       1.212  13.445   2.451  1.00 98.52           C  
ATOM   1854  OD1 ASP A 120       0.001  13.740   2.527  1.00 98.52           O  
ATOM   1855  OD2 ASP A 120       1.908  13.765   1.462  1.00 98.52           O  
ATOM   1856  N   PHE A 121       1.750   9.642   5.155  1.00 98.70           N  
ATOM   1857  H   PHE A 121       1.189   9.316   4.381  1.00 98.70           H  
ATOM   1858  CA  PHE A 121       2.531   8.665   5.912  1.00 98.70           C  
ATOM   1859  HA  PHE A 121       3.517   9.089   6.103  1.00 98.70           H  
ATOM   1860  C   PHE A 121       2.749   7.365   5.143  1.00 98.70           C  
ATOM   1861  CB  PHE A 121       1.861   8.384   7.269  1.00 98.70           C  
ATOM   1862  HB2 PHE A 121       2.543   7.801   7.888  1.00 98.70           H  
ATOM   1863  HB3 PHE A 121       1.696   9.325   7.794  1.00 98.70           H  
ATOM   1864  O   PHE A 121       2.032   7.041   4.190  1.00 98.70           O  
ATOM   1865  CG  PHE A 121       0.547   7.640   7.178  1.00 98.70           C  
ATOM   1866  CD1 PHE A 121      -0.662   8.353   7.102  1.00 98.70           C  
ATOM   1867  HD1 PHE A 121      -0.653   9.433   7.115  1.00 98.70           H  
ATOM   1868  CD2 PHE A 121       0.535   6.233   7.188  1.00 98.70           C  
ATOM   1869  HD2 PHE A 121       1.461   5.681   7.256  1.00 98.70           H  
ATOM   1870  CE1 PHE A 121      -1.884   7.661   7.059  1.00 98.70           C  
ATOM   1871  HE1 PHE A 121      -2.814   8.211   7.040  1.00 98.70           H  
ATOM   1872  CE2 PHE A 121      -0.685   5.542   7.129  1.00 98.70           C  
ATOM   1873  HE2 PHE A 121      -0.691   4.462   7.146  1.00 98.70           H  
ATOM   1874  CZ  PHE A 121      -1.892   6.257   7.071  1.00 98.70           C  
ATOM   1875  HZ  PHE A 121      -2.831   5.724   7.052  1.00 98.70           H  
ATOM   1876  N   TYR A 122       3.734   6.605   5.609  1.00 98.78           N  
ATOM   1877  H   TYR A 122       4.274   6.959   6.385  1.00 98.78           H  
ATOM   1878  CA  TYR A 122       4.006   5.238   5.200  1.00 98.78           C  
ATOM   1879  HA  TYR A 122       3.173   4.856   4.609  1.00 98.78           H  
ATOM   1880  C   TYR A 122       4.160   4.377   6.454  1.00 98.78           C  
ATOM   1881  CB  TYR A 122       5.272   5.215   4.338  1.00 98.78           C  
ATOM   1882  HB2 TYR A 122       6.148   5.374   4.966  1.00 98.78           H  
ATOM   1883  HB3 TYR A 122       5.231   6.034   3.620  1.00 98.78           H  
ATOM   1884  O   TYR A 122       4.978   4.688   7.317  1.00 98.78           O  
ATOM   1885  CG  TYR A 122       5.414   3.923   3.570  1.00 98.78           C  
ATOM   1886  CD1 TYR A 122       6.199   2.867   4.070  1.00 98.78           C  
ATOM   1887  HD1 TYR A 122       6.756   2.992   4.987  1.00 98.78           H  
ATOM   1888  CD2 TYR A 122       4.717   3.774   2.359  1.00 98.78           C  
ATOM   1889  HD2 TYR A 122       4.123   4.596   1.988  1.00 98.78           H  
ATOM   1890  CE1 TYR A 122       6.278   1.658   3.353  1.00 98.78           C  
ATOM   1891  HE1 TYR A 122       6.891   0.850   3.725  1.00 98.78           H  
ATOM   1892  CE2 TYR A 122       4.792   2.569   1.640  1.00 98.78           C  
ATOM   1893  HE2 TYR A 122       4.250   2.440   0.715  1.00 98.78           H  
ATOM   1894  OH  TYR A 122       5.658   0.362   1.414  1.00 98.78           O  
ATOM   1895  HH  TYR A 122       6.268  -0.266   1.806  1.00 98.78           H  
ATOM   1896  CZ  TYR A 122       5.578   1.509   2.134  1.00 98.78           C  
ATOM   1897  N   VAL A 123       3.374   3.306   6.584  1.00 98.40           N  
ATOM   1898  H   VAL A 123       2.731   3.084   5.838  1.00 98.40           H  
ATOM   1899  CA  VAL A 123       3.298   2.539   7.844  1.00 98.40           C  
ATOM   1900  HA  VAL A 123       3.216   3.259   8.658  1.00 98.40           H  
ATOM   1901  C   VAL A 123       4.559   1.715   8.133  1.00 98.40           C  
ATOM   1902  CB  VAL A 123       2.023   1.673   7.871  1.00 98.40           C  
ATOM   1903  HB  VAL A 123       1.204   2.270   7.469  1.00 98.40           H  
ATOM   1904  O   VAL A 123       4.771   1.312   9.270  1.00 98.40           O  
ATOM   1905  CG1 VAL A 123       2.167   0.415   7.016  1.00 98.40           C  
ATOM   1906 HG11 VAL A 123       2.922  -0.240   7.450  1.00 98.40           H  
ATOM   1907 HG12 VAL A 123       2.457   0.690   6.002  1.00 98.40           H  
ATOM   1908 HG13 VAL A 123       1.219  -0.121   6.991  1.00 98.40           H  
ATOM   1909  CG2 VAL A 123       1.614   1.250   9.285  1.00 98.40           C  
ATOM   1910 HG21 VAL A 123       1.523   2.129   9.923  1.00 98.40           H  
ATOM   1911 HG22 VAL A 123       0.650   0.742   9.252  1.00 98.40           H  
ATOM   1912 HG23 VAL A 123       2.354   0.575   9.715  1.00 98.40           H  
ATOM   1913  N   GLY A 124       5.397   1.469   7.125  1.00 98.78           N  
ATOM   1914  H   GLY A 124       5.150   1.830   6.214  1.00 98.78           H  
ATOM   1915  CA  GLY A 124       6.632   0.695   7.248  1.00 98.78           C  
ATOM   1916  HA2 GLY A 124       7.427   1.243   6.741  1.00 98.78           H  
ATOM   1917  HA3 GLY A 124       6.928   0.599   8.292  1.00 98.78           H  
ATOM   1918  C   GLY A 124       6.514  -0.710   6.659  1.00 98.78           C  
ATOM   1919  O   GLY A 124       5.558  -1.435   6.936  1.00 98.78           O  
ATOM   1920  N   ASN A 125       7.486  -1.108   5.840  1.00 98.90           N  
ATOM   1921  H   ASN A 125       8.251  -0.469   5.674  1.00 98.90           H  
ATOM   1922  CA  ASN A 125       7.485  -2.397   5.148  1.00 98.90           C  
ATOM   1923  HA  ASN A 125       6.560  -2.493   4.578  1.00 98.90           H  
ATOM   1924  C   ASN A 125       7.517  -3.583   6.116  1.00 98.90           C  
ATOM   1925  CB  ASN A 125       8.667  -2.464   4.170  1.00 98.90           C  
ATOM   1926  HB2 ASN A 125       9.595  -2.208   4.682  1.00 98.90           H  
ATOM   1927  HB3 ASN A 125       8.750  -3.491   3.814  1.00 98.90           H  
ATOM   1928  O   ASN A 125       6.820  -4.566   5.872  1.00 98.90           O  
ATOM   1929  CG  ASN A 125       8.499  -1.602   2.937  1.00 98.90           C  
ATOM   1930  ND2 ASN A 125       9.580  -1.212   2.305  1.00 98.90           N  
ATOM   1931 HD21 ASN A 125       9.458  -0.702   1.441  1.00 98.90           H  
ATOM   1932 HD22 ASN A 125      10.491  -1.502   2.628  1.00 98.90           H  
ATOM   1933  OD1 ASN A 125       7.398  -1.291   2.511  1.00 98.90           O  
ATOM   1934  N   GLU A 126       8.241  -3.476   7.235  1.00 98.76           N  
ATOM   1935  H   GLU A 126       8.766  -2.632   7.415  1.00 98.76           H  
ATOM   1936  CA  GLU A 126       8.270  -4.542   8.243  1.00 98.76           C  
ATOM   1937  HA  GLU A 126       8.502  -5.483   7.744  1.00 98.76           H  
ATOM   1938  C   GLU A 126       6.898  -4.704   8.907  1.00 98.76           C  
ATOM   1939  CB  GLU A 126       9.374  -4.249   9.271  1.00 98.76           C  
ATOM   1940  HB2 GLU A 126       9.140  -3.317   9.786  1.00 98.76           H  
ATOM   1941  HB3 GLU A 126      10.317  -4.109   8.742  1.00 98.76           H  
ATOM   1942  O   GLU A 126       6.410  -5.818   9.085  1.00 98.76           O  
ATOM   1943  CG  GLU A 126       9.572  -5.353  10.324  1.00 98.76           C  
ATOM   1944  HG2 GLU A 126      10.369  -5.036  10.996  1.00 98.76           H  
ATOM   1945  HG3 GLU A 126       8.662  -5.433  10.919  1.00 98.76           H  
ATOM   1946  CD  GLU A 126       9.933  -6.736   9.751  1.00 98.76           C  
ATOM   1947  OE1 GLU A 126       9.797  -7.721  10.511  1.00 98.76           O  
ATOM   1948  OE2 GLU A 126      10.326  -6.828   8.567  1.00 98.76           O  
ATOM   1949  N   ASN A 127       6.203  -3.596   9.179  1.00 98.31           N  
ATOM   1950  H   ASN A 127       6.629  -2.703   8.976  1.00 98.31           H  
ATOM   1951  CA  ASN A 127       4.847  -3.634   9.726  1.00 98.31           C  
ATOM   1952  HA  ASN A 127       4.853  -4.262  10.617  1.00 98.31           H  
ATOM   1953  C   ASN A 127       3.859  -4.276   8.737  1.00 98.31           C  
ATOM   1954  CB  ASN A 127       4.433  -2.210  10.136  1.00 98.31           C  
ATOM   1955  HB2 ASN A 127       3.394  -2.214  10.466  1.00 98.31           H  
ATOM   1956  HB3 ASN A 127       4.516  -1.535   9.285  1.00 98.31           H  
ATOM   1957  O   ASN A 127       3.045  -5.115   9.129  1.00 98.31           O  
ATOM   1958  CG  ASN A 127       5.276  -1.682  11.285  1.00 98.31           C  
ATOM   1959  ND2 ASN A 127       5.648  -0.427  11.263  1.00 98.31           N  
ATOM   1960 HD21 ASN A 127       5.396   0.187  10.502  1.00 98.31           H  
ATOM   1961 HD22 ASN A 127       6.304  -0.113  11.964  1.00 98.31           H  
ATOM   1962  OD1 ASN A 127       5.593  -2.394  12.223  1.00 98.31           O  
ATOM   1963  N   ILE A 128       3.953  -3.941   7.444  1.00 98.72           N  
ATOM   1964  H   ILE A 128       4.643  -3.251   7.186  1.00 98.72           H  
ATOM   1965  CA  ILE A 128       3.113  -4.540   6.393  1.00 98.72           C  
ATOM   1966  HA  ILE A 128       2.069  -4.451   6.694  1.00 98.72           H  
ATOM   1967  C   ILE A 128       3.418  -6.038   6.236  1.00 98.72           C  
ATOM   1968  CB  ILE A 128       3.293  -3.799   5.049  1.00 98.72           C  
ATOM   1969  HB  ILE A 128       4.341  -3.871   4.760  1.00 98.72           H  
ATOM   1970  O   ILE A 128       2.491  -6.849   6.145  1.00 98.72           O  
ATOM   1971  CG1 ILE A 128       2.911  -2.307   5.135  1.00 98.72           C  
ATOM   1972 HG12 ILE A 128       3.302  -1.892   6.064  1.00 98.72           H  
ATOM   1973 HG13 ILE A 128       1.826  -2.203   5.162  1.00 98.72           H  
ATOM   1974  CG2 ILE A 128       2.417  -4.457   3.968  1.00 98.72           C  
ATOM   1975 HG21 ILE A 128       2.532  -3.939   3.016  1.00 98.72           H  
ATOM   1976 HG22 ILE A 128       2.710  -5.495   3.808  1.00 98.72           H  
ATOM   1977 HG23 ILE A 128       1.371  -4.426   4.273  1.00 98.72           H  
ATOM   1978  CD1 ILE A 128       3.482  -1.464   3.984  1.00 98.72           C  
ATOM   1979 HD11 ILE A 128       3.089  -1.795   3.023  1.00 98.72           H  
ATOM   1980 HD12 ILE A 128       4.569  -1.544   3.971  1.00 98.72           H  
ATOM   1981 HD13 ILE A 128       3.217  -0.416   4.125  1.00 98.72           H  
ATOM   1982  N   TYR A 129       4.694  -6.429   6.234  1.00 98.72           N  
ATOM   1983  H   TYR A 129       5.418  -5.728   6.292  1.00 98.72           H  
ATOM   1984  CA  TYR A 129       5.114  -7.831   6.207  1.00 98.72           C  
ATOM   1985  HA  TYR A 129       4.734  -8.308   5.304  1.00 98.72           H  
ATOM   1986  C   TYR A 129       4.549  -8.603   7.408  1.00 98.72           C  
ATOM   1987  CB  TYR A 129       6.649  -7.905   6.182  1.00 98.72           C  
ATOM   1988  HB2 TYR A 129       7.057  -7.199   6.906  1.00 98.72           H  
ATOM   1989  HB3 TYR A 129       7.005  -7.607   5.196  1.00 98.72           H  
ATOM   1990  O   TYR A 129       3.932  -9.657   7.247  1.00 98.72           O  
ATOM   1991  CG  TYR A 129       7.182  -9.286   6.507  1.00 98.72           C  
ATOM   1992  CD1 TYR A 129       7.919  -9.511   7.683  1.00 98.72           C  
ATOM   1993  HD1 TYR A 129       8.179  -8.689   8.333  1.00 98.72           H  
ATOM   1994  CD2 TYR A 129       6.873 -10.363   5.662  1.00 98.72           C  
ATOM   1995  HD2 TYR A 129       6.294 -10.177   4.769  1.00 98.72           H  
ATOM   1996  CE1 TYR A 129       8.338 -10.813   8.010  1.00 98.72           C  
ATOM   1997  HE1 TYR A 129       8.906 -10.965   8.916  1.00 98.72           H  
ATOM   1998  CE2 TYR A 129       7.298 -11.666   5.971  1.00 98.72           C  
ATOM   1999  HE2 TYR A 129       7.064 -12.492   5.315  1.00 98.72           H  
ATOM   2000  OH  TYR A 129       8.434 -13.149   7.469  1.00 98.72           O  
ATOM   2001  HH  TYR A 129       8.923 -13.141   8.294  1.00 98.72           H  
ATOM   2002  CZ  TYR A 129       8.026 -11.893   7.155  1.00 98.72           C  
ATOM   2003  N   MET A 130       4.668  -8.059   8.618  1.00 97.64           N  
ATOM   2004  H   MET A 130       5.221  -7.219   8.710  1.00 97.64           H  
ATOM   2005  CA  MET A 130       4.178  -8.707   9.838  1.00 97.64           C  
ATOM   2006  HA  MET A 130       4.589  -9.716   9.875  1.00 97.64           H  
ATOM   2007  C   MET A 130       2.652  -8.862   9.877  1.00 97.64           C  
ATOM   2008  CB  MET A 130       4.687  -7.927  11.058  1.00 97.64           C  
ATOM   2009  HB2 MET A 130       4.494  -6.863  10.923  1.00 97.64           H  
ATOM   2010  HB3 MET A 130       4.155  -8.259  11.950  1.00 97.64           H  
ATOM   2011  O   MET A 130       2.157  -9.829  10.462  1.00 97.64           O  
ATOM   2012  CG  MET A 130       6.191  -8.154  11.268  1.00 97.64           C  
ATOM   2013  HG2 MET A 130       6.729  -7.849  10.370  1.00 97.64           H  
ATOM   2014  HG3 MET A 130       6.540  -7.521  12.083  1.00 97.64           H  
ATOM   2015  SD  MET A 130       6.657  -9.875  11.613  1.00 97.64           S  
ATOM   2016  CE  MET A 130       6.124 -10.017  13.330  1.00 97.64           C  
ATOM   2017  HE1 MET A 130       5.049  -9.846  13.395  1.00 97.64           H  
ATOM   2018  HE2 MET A 130       6.652  -9.273  13.927  1.00 97.64           H  
ATOM   2019  HE3 MET A 130       6.369 -11.013  13.699  1.00 97.64           H  
ATOM   2020  N   LEU A 131       1.905  -7.950   9.247  1.00 97.02           N  
ATOM   2021  H   LEU A 131       2.372  -7.144   8.858  1.00 97.02           H  
ATOM   2022  CA  LEU A 131       0.458  -8.085   9.054  1.00 97.02           C  
ATOM   2023  HA  LEU A 131      -0.005  -8.398   9.990  1.00 97.02           H  
ATOM   2024  C   LEU A 131       0.143  -9.182   8.024  1.00 97.02           C  
ATOM   2025  CB  LEU A 131      -0.132  -6.723   8.630  1.00 97.02           C  
ATOM   2026  HB2 LEU A 131      -1.151  -6.874   8.274  1.00 97.02           H  
ATOM   2027  HB3 LEU A 131       0.452  -6.338   7.794  1.00 97.02           H  
ATOM   2028  O   LEU A 131      -0.587 -10.130   8.312  1.00 97.02           O  
ATOM   2029  CG  LEU A 131      -0.158  -5.660   9.748  1.00 97.02           C  
ATOM   2030  HG  LEU A 131       0.808  -5.621  10.253  1.00 97.02           H  
ATOM   2031  CD1 LEU A 131      -0.453  -4.283   9.150  1.00 97.02           C  
ATOM   2032 HD11 LEU A 131       0.335  -4.018   8.445  1.00 97.02           H  
ATOM   2033 HD12 LEU A 131      -1.415  -4.293   8.637  1.00 97.02           H  
ATOM   2034 HD13 LEU A 131      -0.471  -3.533   9.941  1.00 97.02           H  
ATOM   2035  CD2 LEU A 131      -1.232  -5.961  10.795  1.00 97.02           C  
ATOM   2036 HD21 LEU A 131      -1.246  -5.171  11.546  1.00 97.02           H  
ATOM   2037 HD22 LEU A 131      -1.017  -6.907  11.293  1.00 97.02           H  
ATOM   2038 HD23 LEU A 131      -2.212  -6.022  10.321  1.00 97.02           H  
ATOM   2039  N   THR A 132       0.736  -9.083   6.834  1.00 98.21           N  
ATOM   2040  H   THR A 132       1.377  -8.315   6.695  1.00 98.21           H  
ATOM   2041  CA  THR A 132       0.392  -9.921   5.672  1.00 98.21           C  
ATOM   2042  HA  THR A 132      -0.685 -10.092   5.685  1.00 98.21           H  
ATOM   2043  C   THR A 132       1.023 -11.318   5.677  1.00 98.21           C  
ATOM   2044  CB  THR A 132       0.712  -9.205   4.354  1.00 98.21           C  
ATOM   2045  HB  THR A 132       0.435  -9.868   3.534  1.00 98.21           H  
ATOM   2046  O   THR A 132       0.624 -12.177   4.899  1.00 98.21           O  
ATOM   2047  CG2 THR A 132      -0.060  -7.897   4.190  1.00 98.21           C  
ATOM   2048 HG21 THR A 132       0.176  -7.195   4.990  1.00 98.21           H  
ATOM   2049 HG22 THR A 132       0.207  -7.453   3.231  1.00 98.21           H  
ATOM   2050 HG23 THR A 132      -1.130  -8.103   4.199  1.00 98.21           H  
ATOM   2051  OG1 THR A 132       2.084  -8.891   4.248  1.00 98.21           O  
ATOM   2052  HG1 THR A 132       2.271  -8.198   4.885  1.00 98.21           H  
ATOM   2053  N   SER A 133       1.981 -11.591   6.565  1.00 97.19           N  
ATOM   2054  H   SER A 133       2.375 -10.820   7.084  1.00 97.19           H  
ATOM   2055  CA  SER A 133       2.564 -12.930   6.770  1.00 97.19           C  
ATOM   2056  HA  SER A 133       2.693 -13.416   5.803  1.00 97.19           H  
ATOM   2057  C   SER A 133       1.684 -13.856   7.609  1.00 97.19           C  
ATOM   2058  CB  SER A 133       3.948 -12.824   7.416  1.00 97.19           C  
ATOM   2059  HB2 SER A 133       4.327 -13.823   7.631  1.00 97.19           H  
ATOM   2060  HB3 SER A 133       4.632 -12.334   6.724  1.00 97.19           H  
ATOM   2061  O   SER A 133       1.802 -15.076   7.507  1.00 97.19           O  
ATOM   2062  OG  SER A 133       3.882 -12.074   8.611  1.00 97.19           O  
ATOM   2063  HG  SER A 133       4.059 -11.168   8.349  1.00 97.19           H  
ATOM   2064  N   LYS A 134       0.796 -13.297   8.437  1.00 92.65           N  
ATOM   2065  H   LYS A 134       0.771 -12.288   8.473  1.00 92.65           H  
ATOM   2066  CA  LYS A 134      -0.012 -14.068   9.395  1.00 92.65           C  
ATOM   2067  HA  LYS A 134       0.479 -15.020   9.600  1.00 92.65           H  
ATOM   2068  C   LYS A 134      -1.397 -14.418   8.872  1.00 92.65           C  
ATOM   2069  CB  LYS A 134      -0.126 -13.282  10.705  1.00 92.65           C  
ATOM   2070  HB2 LYS A 134      -0.550 -12.300  10.496  1.00 92.65           H  
ATOM   2071  HB3 LYS A 134      -0.795 -13.813  11.382  1.00 92.65           H  
ATOM   2072  O   LYS A 134      -1.991 -15.389   9.336  1.00 92.65           O  
ATOM   2073  CG  LYS A 134       1.238 -13.120  11.386  1.00 92.65           C  
ATOM   2074  HG2 LYS A 134       1.931 -12.616  10.713  1.00 92.65           H  
ATOM   2075  HG3 LYS A 134       1.640 -14.101  11.638  1.00 92.65           H  
ATOM   2076  CD  LYS A 134       1.093 -12.282  12.657  1.00 92.65           C  
ATOM   2077  HD2 LYS A 134       0.464 -12.809  13.375  1.00 92.65           H  
ATOM   2078  HD3 LYS A 134       0.634 -11.328  12.398  1.00 92.65           H  
ATOM   2079  CE  LYS A 134       2.481 -12.034  13.246  1.00 92.65           C  
ATOM   2080  HE2 LYS A 134       3.099 -11.586  12.467  1.00 92.65           H  
ATOM   2081  HE3 LYS A 134       2.928 -12.990  13.519  1.00 92.65           H  
ATOM   2082  NZ  LYS A 134       2.408 -11.128  14.416  1.00 92.65           N  
ATOM   2083  HZ1 LYS A 134       2.026 -10.240  14.123  1.00 92.65           H  
ATOM   2084  HZ2 LYS A 134       3.331 -10.966  14.792  1.00 92.65           H  
ATOM   2085  HZ3 LYS A 134       1.816 -11.516  15.136  1.00 92.65           H  
ATOM   2086  N   ARG A 135      -1.943 -13.597   7.974  1.00 94.25           N  
ATOM   2087  H   ARG A 135      -1.367 -12.852   7.607  1.00 94.25           H  
ATOM   2088  CA  ARG A 135      -3.313 -13.710   7.457  1.00 94.25           C  
ATOM   2089  HA  ARG A 135      -3.613 -14.757   7.479  1.00 94.25           H  
ATOM   2090  C   ARG A 135      -3.368 -13.252   6.005  1.00 94.25           C  
ATOM   2091  CB  ARG A 135      -4.295 -12.897   8.326  1.00 94.25           C  
ATOM   2092  HB2 ARG A 135      -4.089 -11.832   8.216  1.00 94.25           H  
ATOM   2093  HB3 ARG A 135      -5.307 -13.078   7.966  1.00 94.25           H  
ATOM   2094  O   ARG A 135      -2.452 -12.597   5.519  1.00 94.25           O  
ATOM   2095  CG  ARG A 135      -4.231 -13.259   9.818  1.00 94.25           C  
ATOM   2096  HG2 ARG A 135      -4.295 -14.341   9.932  1.00 94.25           H  
ATOM   2097  HG3 ARG A 135      -3.292 -12.902  10.241  1.00 94.25           H  
ATOM   2098  CD  ARG A 135      -5.385 -12.631  10.587  1.00 94.25           C  
ATOM   2099  HD2 ARG A 135      -6.301 -13.075  10.197  1.00 94.25           H  
ATOM   2100  HD3 ARG A 135      -5.399 -11.555  10.417  1.00 94.25           H  
ATOM   2101  NE  ARG A 135      -5.296 -12.906  12.032  1.00 94.25           N  
ATOM   2102  HE  ARG A 135      -4.416 -13.265  12.376  1.00 94.25           H  
ATOM   2103  NH1 ARG A 135      -7.434 -12.250  12.606  1.00 94.25           N  
ATOM   2104 HH11 ARG A 135      -8.133 -12.014  13.296  1.00 94.25           H  
ATOM   2105 HH12 ARG A 135      -7.639 -12.031  11.641  1.00 94.25           H  
ATOM   2106  NH2 ARG A 135      -6.051 -12.939  14.180  1.00 94.25           N  
ATOM   2107 HH21 ARG A 135      -6.762 -12.680  14.849  1.00 94.25           H  
ATOM   2108 HH22 ARG A 135      -5.148 -13.255  14.503  1.00 94.25           H  
ATOM   2109  CZ  ARG A 135      -6.258 -12.697  12.917  1.00 94.25           C  
ATOM   2110  N   GLN A 136      -4.452 -13.592   5.317  1.00 97.33           N  
ATOM   2111  H   GLN A 136      -5.212 -14.048   5.802  1.00 97.33           H  
ATOM   2112  CA  GLN A 136      -4.671 -13.164   3.939  1.00 97.33           C  
ATOM   2113  HA  GLN A 136      -3.713 -13.130   3.420  1.00 97.33           H  
ATOM   2114  C   GLN A 136      -5.274 -11.760   3.905  1.00 97.33           C  
ATOM   2115  CB  GLN A 136      -5.570 -14.164   3.206  1.00 97.33           C  
ATOM   2116  HB2 GLN A 136      -6.506 -14.284   3.752  1.00 97.33           H  
ATOM   2117  HB3 GLN A 136      -5.795 -13.766   2.216  1.00 97.33           H  
ATOM   2118  O   GLN A 136      -6.278 -11.493   4.566  1.00 97.33           O  
ATOM   2119  CG  GLN A 136      -4.887 -15.530   3.043  1.00 97.33           C  
ATOM   2120  HG2 GLN A 136      -3.935 -15.395   2.529  1.00 97.33           H  
ATOM   2121  HG3 GLN A 136      -4.689 -15.964   4.023  1.00 97.33           H  
ATOM   2122  CD  GLN A 136      -5.730 -16.520   2.246  1.00 97.33           C  
ATOM   2123  NE2 GLN A 136      -5.211 -17.697   1.977  1.00 97.33           N  
ATOM   2124 HE21 GLN A 136      -4.277 -17.932   2.283  1.00 97.33           H  
ATOM   2125 HE22 GLN A 136      -5.797 -18.329   1.451  1.00 97.33           H  
ATOM   2126  OE1 GLN A 136      -6.853 -16.267   1.841  1.00 97.33           O  
ATOM   2127  N   TYR A 137      -4.682 -10.886   3.094  1.00 98.59           N  
ATOM   2128  H   TYR A 137      -3.860 -11.167   2.578  1.00 98.59           H  
ATOM   2129  CA  TYR A 137      -5.153  -9.521   2.892  1.00 98.59           C  
ATOM   2130  HA  TYR A 137      -6.071  -9.372   3.460  1.00 98.59           H  
ATOM   2131  C   TYR A 137      -5.490  -9.273   1.423  1.00 98.59           C  
ATOM   2132  CB  TYR A 137      -4.118  -8.516   3.418  1.00 98.59           C  
ATOM   2133  HB2 TYR A 137      -3.126  -8.804   3.070  1.00 98.59           H  
ATOM   2134  HB3 TYR A 137      -4.338  -7.540   2.986  1.00 98.59           H  
ATOM   2135  O   TYR A 137      -4.822  -9.777   0.520  1.00 98.59           O  
ATOM   2136  CG  TYR A 137      -4.110  -8.379   4.931  1.00 98.59           C  
ATOM   2137  CD1 TYR A 137      -4.761  -7.292   5.544  1.00 98.59           C  
ATOM   2138  HD1 TYR A 137      -5.245  -6.546   4.931  1.00 98.59           H  
ATOM   2139  CD2 TYR A 137      -3.471  -9.344   5.730  1.00 98.59           C  
ATOM   2140  HD2 TYR A 137      -2.958 -10.172   5.264  1.00 98.59           H  
ATOM   2141  CE1 TYR A 137      -4.806  -7.183   6.947  1.00 98.59           C  
ATOM   2142  HE1 TYR A 137      -5.331  -6.361   7.412  1.00 98.59           H  
ATOM   2143  CE2 TYR A 137      -3.499  -9.230   7.131  1.00 98.59           C  
ATOM   2144  HE2 TYR A 137      -3.000  -9.961   7.750  1.00 98.59           H  
ATOM   2145  OH  TYR A 137      -4.223  -8.090   9.102  1.00 98.59           O  
ATOM   2146  HH  TYR A 137      -4.800  -7.393   9.424  1.00 98.59           H  
ATOM   2147  CZ  TYR A 137      -4.178  -8.162   7.746  1.00 98.59           C  
ATOM   2148  N   GLU A 138      -6.518  -8.465   1.188  1.00 98.60           N  
ATOM   2149  H   GLU A 138      -7.023  -8.112   1.988  1.00 98.60           H  
ATOM   2150  CA  GLU A 138      -6.710  -7.758  -0.078  1.00 98.60           C  
ATOM   2151  HA  GLU A 138      -6.184  -8.298  -0.866  1.00 98.60           H  
ATOM   2152  C   GLU A 138      -6.078  -6.363  -0.001  1.00 98.60           C  
ATOM   2153  CB  GLU A 138      -8.197  -7.712  -0.487  1.00 98.60           C  
ATOM   2154  HB2 GLU A 138      -8.538  -8.729  -0.684  1.00 98.60           H  
ATOM   2155  HB3 GLU A 138      -8.277  -7.149  -1.417  1.00 98.60           H  
ATOM   2156  O   GLU A 138      -6.001  -5.770   1.077  1.00 98.60           O  
ATOM   2157  CG  GLU A 138      -9.132  -7.072   0.550  1.00 98.60           C  
ATOM   2158  HG2 GLU A 138      -8.752  -6.083   0.804  1.00 98.60           H  
ATOM   2159  HG3 GLU A 138      -9.114  -7.684   1.452  1.00 98.60           H  
ATOM   2160  CD  GLU A 138     -10.595  -6.938   0.085  1.00 98.60           C  
ATOM   2161  OE1 GLU A 138     -11.482  -6.915   0.968  1.00 98.60           O  
ATOM   2162  OE2 GLU A 138     -10.887  -6.788  -1.129  1.00 98.60           O  
ATOM   2163  N   LEU A 139      -5.649  -5.834  -1.147  1.00 98.86           N  
ATOM   2164  H   LEU A 139      -5.792  -6.374  -1.989  1.00 98.86           H  
ATOM   2165  CA  LEU A 139      -5.175  -4.456  -1.303  1.00 98.86           C  
ATOM   2166  HA  LEU A 139      -5.070  -3.994  -0.322  1.00 98.86           H  
ATOM   2167  C   LEU A 139      -6.204  -3.653  -2.093  1.00 98.86           C  
ATOM   2168  CB  LEU A 139      -3.789  -4.450  -1.982  1.00 98.86           C  
ATOM   2169  HB2 LEU A 139      -3.837  -5.101  -2.855  1.00 98.86           H  
ATOM   2170  HB3 LEU A 139      -3.073  -4.872  -1.277  1.00 98.86           H  
ATOM   2171  O   LEU A 139      -6.732  -4.123  -3.101  1.00 98.86           O  
ATOM   2172  CG  LEU A 139      -3.247  -3.081  -2.438  1.00 98.86           C  
ATOM   2173  HG  LEU A 139      -4.007  -2.557  -3.018  1.00 98.86           H  
ATOM   2174  CD1 LEU A 139      -2.827  -2.209  -1.257  1.00 98.86           C  
ATOM   2175 HD11 LEU A 139      -2.035  -2.698  -0.690  1.00 98.86           H  
ATOM   2176 HD12 LEU A 139      -2.469  -1.250  -1.632  1.00 98.86           H  
ATOM   2177 HD13 LEU A 139      -3.679  -2.029  -0.602  1.00 98.86           H  
ATOM   2178  CD2 LEU A 139      -2.027  -3.243  -3.344  1.00 98.86           C  
ATOM   2179 HD21 LEU A 139      -1.186  -3.641  -2.776  1.00 98.86           H  
ATOM   2180 HD22 LEU A 139      -1.746  -2.274  -3.757  1.00 98.86           H  
ATOM   2181 HD23 LEU A 139      -2.252  -3.919  -4.169  1.00 98.86           H  
ATOM   2182  N   ARG A 140      -6.418  -2.408  -1.682  1.00 98.75           N  
ATOM   2183  H   ARG A 140      -5.989  -2.122  -0.813  1.00 98.75           H  
ATOM   2184  CA  ARG A 140      -7.094  -1.375  -2.454  1.00 98.75           C  
ATOM   2185  HA  ARG A 140      -7.309  -1.761  -3.450  1.00 98.75           H  
ATOM   2186  C   ARG A 140      -6.168  -0.173  -2.610  1.00 98.75           C  
ATOM   2187  CB  ARG A 140      -8.427  -1.036  -1.777  1.00 98.75           C  
ATOM   2188  HB2 ARG A 140      -8.242  -0.715  -0.752  1.00 98.75           H  
ATOM   2189  HB3 ARG A 140      -9.041  -1.936  -1.750  1.00 98.75           H  
ATOM   2190  O   ARG A 140      -5.539   0.268  -1.652  1.00 98.75           O  
ATOM   2191  CG  ARG A 140      -9.189   0.061  -2.521  1.00 98.75           C  
ATOM   2192  HG2 ARG A 140      -9.357  -0.247  -3.553  1.00 98.75           H  
ATOM   2193  HG3 ARG A 140      -8.608   0.983  -2.516  1.00 98.75           H  
ATOM   2194  CD  ARG A 140     -10.532   0.335  -1.843  1.00 98.75           C  
ATOM   2195  HD2 ARG A 140     -10.352   0.644  -0.813  1.00 98.75           H  
ATOM   2196  HD3 ARG A 140     -11.134  -0.574  -1.822  1.00 98.75           H  
ATOM   2197  NE  ARG A 140     -11.219   1.421  -2.549  1.00 98.75           N  
ATOM   2198  HE  ARG A 140     -10.847   2.347  -2.394  1.00 98.75           H  
ATOM   2199  NH1 ARG A 140     -12.518   0.169  -3.970  1.00 98.75           N  
ATOM   2200 HH11 ARG A 140     -13.121   0.128  -4.779  1.00 98.75           H  
ATOM   2201 HH12 ARG A 140     -12.312  -0.645  -3.409  1.00 98.75           H  
ATOM   2202  NH2 ARG A 140     -12.413   2.383  -4.200  1.00 98.75           N  
ATOM   2203 HH21 ARG A 140     -12.894   2.317  -5.086  1.00 98.75           H  
ATOM   2204 HH22 ARG A 140     -11.829   3.184  -4.005  1.00 98.75           H  
ATOM   2205  CZ  ARG A 140     -12.053   1.316  -3.561  1.00 98.75           C  
ATOM   2206  N   VAL A 141      -6.107   0.348  -3.825  1.00 98.88           N  
ATOM   2207  H   VAL A 141      -6.665  -0.087  -4.547  1.00 98.88           H  
ATOM   2208  CA  VAL A 141      -5.442   1.601  -4.172  1.00 98.88           C  
ATOM   2209  HA  VAL A 141      -4.909   1.985  -3.302  1.00 98.88           H  
ATOM   2210  C   VAL A 141      -6.527   2.587  -4.573  1.00 98.88           C  
ATOM   2211  CB  VAL A 141      -4.424   1.397  -5.307  1.00 98.88           C  
ATOM   2212  HB  VAL A 141      -4.950   1.079  -6.208  1.00 98.88           H  
ATOM   2213  O   VAL A 141      -7.307   2.269  -5.466  1.00 98.88           O  
ATOM   2214  CG1 VAL A 141      -3.684   2.698  -5.618  1.00 98.88           C  
ATOM   2215 HG11 VAL A 141      -4.391   3.474  -5.912  1.00 98.88           H  
ATOM   2216 HG12 VAL A 141      -3.138   3.036  -4.737  1.00 98.88           H  
ATOM   2217 HG13 VAL A 141      -2.992   2.537  -6.445  1.00 98.88           H  
ATOM   2218  CG2 VAL A 141      -3.389   0.319  -4.953  1.00 98.88           C  
ATOM   2219 HG21 VAL A 141      -2.624   0.268  -5.728  1.00 98.88           H  
ATOM   2220 HG22 VAL A 141      -3.872  -0.655  -4.880  1.00 98.88           H  
ATOM   2221 HG23 VAL A 141      -2.920   0.554  -3.998  1.00 98.88           H  
ATOM   2222  N   ASP A 142      -6.586   3.749  -3.929  1.00 98.75           N  
ATOM   2223  H   ASP A 142      -5.882   3.938  -3.230  1.00 98.75           H  
ATOM   2224  CA  ASP A 142      -7.504   4.845  -4.259  1.00 98.75           C  
ATOM   2225  HA  ASP A 142      -8.179   4.546  -5.061  1.00 98.75           H  
ATOM   2226  C   ASP A 142      -6.690   6.048  -4.742  1.00 98.75           C  
ATOM   2227  CB  ASP A 142      -8.355   5.228  -3.036  1.00 98.75           C  
ATOM   2228  HB2 ASP A 142      -7.706   5.373  -2.172  1.00 98.75           H  
ATOM   2229  HB3 ASP A 142      -8.851   6.177  -3.243  1.00 98.75           H  
ATOM   2230  O   ASP A 142      -5.773   6.480  -4.046  1.00 98.75           O  
ATOM   2231  CG  ASP A 142      -9.438   4.201  -2.702  1.00 98.75           C  
ATOM   2232  OD1 ASP A 142     -10.310   3.938  -3.561  1.00 98.75           O  
ATOM   2233  OD2 ASP A 142      -9.482   3.678  -1.563  1.00 98.75           O  
ATOM   2234  N   LEU A 143      -7.019   6.590  -5.918  1.00 98.61           N  
ATOM   2235  H   LEU A 143      -7.815   6.213  -6.412  1.00 98.61           H  
ATOM   2236  CA  LEU A 143      -6.314   7.720  -6.527  1.00 98.61           C  
ATOM   2237  HA  LEU A 143      -5.610   8.128  -5.802  1.00 98.61           H  
ATOM   2238  C   LEU A 143      -7.287   8.839  -6.906  1.00 98.61           C  
ATOM   2239  CB  LEU A 143      -5.516   7.275  -7.770  1.00 98.61           C  
ATOM   2240  HB2 LEU A 143      -6.227   6.975  -8.540  1.00 98.61           H  
ATOM   2241  HB3 LEU A 143      -4.965   8.137  -8.146  1.00 98.61           H  
ATOM   2242  O   LEU A 143      -8.391   8.574  -7.386  1.00 98.61           O  
ATOM   2243  CG  LEU A 143      -4.525   6.116  -7.564  1.00 98.61           C  
ATOM   2244  HG  LEU A 143      -5.069   5.229  -7.242  1.00 98.61           H  
ATOM   2245  CD1 LEU A 143      -3.832   5.795  -8.888  1.00 98.61           C  
ATOM   2246 HD11 LEU A 143      -3.159   4.948  -8.758  1.00 98.61           H  
ATOM   2247 HD12 LEU A 143      -3.268   6.658  -9.244  1.00 98.61           H  
ATOM   2248 HD13 LEU A 143      -4.582   5.534  -9.635  1.00 98.61           H  
ATOM   2249  CD2 LEU A 143      -3.430   6.433  -6.550  1.00 98.61           C  
ATOM   2250 HD21 LEU A 143      -2.759   5.579  -6.463  1.00 98.61           H  
ATOM   2251 HD22 LEU A 143      -3.866   6.615  -5.568  1.00 98.61           H  
ATOM   2252 HD23 LEU A 143      -2.872   7.316  -6.860  1.00 98.61           H  
ATOM   2253  N   GLU A 144      -6.847  10.090  -6.783  1.00 98.12           N  
ATOM   2254  H   GLU A 144      -5.946  10.236  -6.352  1.00 98.12           H  
ATOM   2255  CA  GLU A 144      -7.498  11.237  -7.421  1.00 98.12           C  
ATOM   2256  HA  GLU A 144      -8.363  10.868  -7.972  1.00 98.12           H  
ATOM   2257  C   GLU A 144      -6.552  11.886  -8.432  1.00 98.12           C  
ATOM   2258  CB  GLU A 144      -8.037  12.238  -6.390  1.00 98.12           C  
ATOM   2259  HB2 GLU A 144      -7.219  12.851  -6.013  1.00 98.12           H  
ATOM   2260  HB3 GLU A 144      -8.490  11.680  -5.571  1.00 98.12           H  
ATOM   2261  O   GLU A 144      -5.417  12.245  -8.116  1.00 98.12           O  
ATOM   2262  CG  GLU A 144      -9.101  13.165  -6.984  1.00 98.12           C  
ATOM   2263  HG2 GLU A 144      -9.870  12.560  -7.464  1.00 98.12           H  
ATOM   2264  HG3 GLU A 144      -8.646  13.792  -7.751  1.00 98.12           H  
ATOM   2265  CD  GLU A 144      -9.769  14.030  -5.905  1.00 98.12           C  
ATOM   2266  OE1 GLU A 144      -9.655  15.268  -6.022  1.00 98.12           O  
ATOM   2267  OE2 GLU A 144     -10.471  13.450  -5.035  1.00 98.12           O  
ATOM   2268  N   PHE A 145      -7.024  12.021  -9.669  1.00 96.83           N  
ATOM   2269  H   PHE A 145      -7.966  11.709  -9.855  1.00 96.83           H  
ATOM   2270  CA  PHE A 145      -6.286  12.650 -10.758  1.00 96.83           C  
ATOM   2271  HA  PHE A 145      -5.530  13.317 -10.343  1.00 96.83           H  
ATOM   2272  C   PHE A 145      -7.241  13.479 -11.607  1.00 96.83           C  
ATOM   2273  CB  PHE A 145      -5.579  11.585 -11.605  1.00 96.83           C  
ATOM   2274  HB2 PHE A 145      -4.851  11.068 -10.981  1.00 96.83           H  
ATOM   2275  HB3 PHE A 145      -6.308  10.846 -11.939  1.00 96.83           H  
ATOM   2276  O   PHE A 145      -8.283  12.985 -12.045  1.00 96.83           O  
ATOM   2277  CG  PHE A 145      -4.864  12.160 -12.812  1.00 96.83           C  
ATOM   2278  CD1 PHE A 145      -5.375  11.971 -14.110  1.00 96.83           C  
ATOM   2279  HD1 PHE A 145      -6.265  11.379 -14.262  1.00 96.83           H  
ATOM   2280  CD2 PHE A 145      -3.687  12.907 -12.631  1.00 96.83           C  
ATOM   2281  HD2 PHE A 145      -3.284  13.043 -11.638  1.00 96.83           H  
ATOM   2282  CE1 PHE A 145      -4.706  12.522 -15.218  1.00 96.83           C  
ATOM   2283  HE1 PHE A 145      -5.068  12.337 -16.218  1.00 96.83           H  
ATOM   2284  CE2 PHE A 145      -3.019  13.459 -13.737  1.00 96.83           C  
ATOM   2285  HE2 PHE A 145      -2.101  14.008 -13.592  1.00 96.83           H  
ATOM   2286  CZ  PHE A 145      -3.527  13.265 -15.032  1.00 96.83           C  
ATOM   2287  HZ  PHE A 145      -2.996  13.662 -15.884  1.00 96.83           H  
ATOM   2288  N   SER A 146      -6.887  14.743 -11.854  1.00 94.35           N  
ATOM   2289  H   SER A 146      -6.011  15.080 -11.482  1.00 94.35           H  
ATOM   2290  CA  SER A 146      -7.723  15.677 -12.622  1.00 94.35           C  
ATOM   2291  HA  SER A 146      -7.310  16.677 -12.490  1.00 94.35           H  
ATOM   2292  C   SER A 146      -9.174  15.738 -12.100  1.00 94.35           C  
ATOM   2293  CB  SER A 146      -7.641  15.349 -14.122  1.00 94.35           C  
ATOM   2294  HB2 SER A 146      -7.987  14.331 -14.301  1.00 94.35           H  
ATOM   2295  HB3 SER A 146      -8.281  16.039 -14.671  1.00 94.35           H  
ATOM   2296  O   SER A 146     -10.128  15.667 -12.877  1.00 94.35           O  
ATOM   2297  OG  SER A 146      -6.321  15.498 -14.614  1.00 94.35           O  
ATOM   2298  HG  SER A 146      -5.804  14.708 -14.437  1.00 94.35           H  
ATOM   2299  N   ASN A 147      -9.335  15.824 -10.770  1.00 94.25           N  
ATOM   2300  H   ASN A 147      -8.504  15.899 -10.201  1.00 94.25           H  
ATOM   2301  CA  ASN A 147     -10.615  15.853 -10.037  1.00 94.25           C  
ATOM   2302  HA  ASN A 147     -10.367  15.830  -8.976  1.00 94.25           H  
ATOM   2303  C   ASN A 147     -11.526  14.627 -10.263  1.00 94.25           C  
ATOM   2304  CB  ASN A 147     -11.341  17.186 -10.294  1.00 94.25           C  
ATOM   2305  HB2 ASN A 147     -11.717  17.199 -11.317  1.00 94.25           H  
ATOM   2306  HB3 ASN A 147     -12.195  17.266  -9.620  1.00 94.25           H  
ATOM   2307  O   ASN A 147     -12.733  14.684 -10.019  1.00 94.25           O  
ATOM   2308  CG  ASN A 147     -10.462  18.397 -10.057  1.00 94.25           C  
ATOM   2309  ND2 ASN A 147     -10.415  19.324 -10.984  1.00 94.25           N  
ATOM   2310 HD21 ASN A 147      -9.816  20.111 -10.778  1.00 94.25           H  
ATOM   2311 HD22 ASN A 147     -10.956  19.231 -11.832  1.00 94.25           H  
ATOM   2312  OD1 ASN A 147      -9.786  18.528  -9.057  1.00 94.25           O  
ATOM   2313  N   LYS A 148     -10.971  13.513 -10.753  1.00 97.76           N  
ATOM   2314  H   LYS A 148      -9.984  13.533 -10.964  1.00 97.76           H  
ATOM   2315  CA  LYS A 148     -11.667  12.232 -10.915  1.00 97.76           C  
ATOM   2316  HA  LYS A 148     -12.712  12.350 -10.631  1.00 97.76           H  
ATOM   2317  C   LYS A 148     -11.055  11.190  -9.994  1.00 97.76           C  
ATOM   2318  CB  LYS A 148     -11.604  11.760 -12.370  1.00 97.76           C  
ATOM   2319  HB2 LYS A 148     -12.000  10.746 -12.428  1.00 97.76           H  
ATOM   2320  HB3 LYS A 148     -10.562  11.739 -12.691  1.00 97.76           H  
ATOM   2321  O   LYS A 148      -9.840  11.160  -9.809  1.00 97.76           O  
ATOM   2322  CG  LYS A 148     -12.406  12.659 -13.315  1.00 97.76           C  
ATOM   2323  HG2 LYS A 148     -13.449  12.682 -12.999  1.00 97.76           H  
ATOM   2324  HG3 LYS A 148     -12.003  13.672 -13.297  1.00 97.76           H  
ATOM   2325  CD  LYS A 148     -12.312  12.103 -14.738  1.00 97.76           C  
ATOM   2326  HD2 LYS A 148     -11.264  12.078 -15.036  1.00 97.76           H  
ATOM   2327  HD3 LYS A 148     -12.711  11.089 -14.755  1.00 97.76           H  
ATOM   2328  CE  LYS A 148     -13.094  12.987 -15.710  1.00 97.76           C  
ATOM   2329  HE2 LYS A 148     -12.692  13.998 -15.652  1.00 97.76           H  
ATOM   2330  HE3 LYS A 148     -14.136  13.020 -15.393  1.00 97.76           H  
ATOM   2331  NZ  LYS A 148     -12.985  12.465 -17.094  1.00 97.76           N  
ATOM   2332  HZ1 LYS A 148     -13.491  13.054 -17.741  1.00 97.76           H  
ATOM   2333  HZ2 LYS A 148     -13.350  11.525 -17.147  1.00 97.76           H  
ATOM   2334  HZ3 LYS A 148     -12.015  12.438 -17.376  1.00 97.76           H  
ATOM   2335  N   ARG A 149     -11.909  10.320  -9.457  1.00 97.99           N  
ATOM   2336  H   ARG A 149     -12.881  10.387  -9.723  1.00 97.99           H  
ATOM   2337  CA  ARG A 149     -11.518   9.244  -8.544  1.00 97.99           C  
ATOM   2338  HA  ARG A 149     -10.535   9.475  -8.132  1.00 97.99           H  
ATOM   2339  C   ARG A 149     -11.386   7.917  -9.274  1.00 97.99           C  
ATOM   2340  CB  ARG A 149     -12.495   9.146  -7.370  1.00 97.99           C  
ATOM   2341  HB2 ARG A 149     -13.510   9.015  -7.745  1.00 97.99           H  
ATOM   2342  HB3 ARG A 149     -12.229   8.277  -6.767  1.00 97.99           H  
ATOM   2343  O   ARG A 149     -12.280   7.518 -10.022  1.00 97.99           O  
ATOM   2344  CG  ARG A 149     -12.416  10.397  -6.489  1.00 97.99           C  
ATOM   2345  HG2 ARG A 149     -12.700  11.280  -7.061  1.00 97.99           H  
ATOM   2346  HG3 ARG A 149     -11.395  10.523  -6.129  1.00 97.99           H  
ATOM   2347  CD  ARG A 149     -13.356  10.252  -5.296  1.00 97.99           C  
ATOM   2348  HD2 ARG A 149     -13.079   9.359  -4.735  1.00 97.99           H  
ATOM   2349  HD3 ARG A 149     -14.377  10.146  -5.664  1.00 97.99           H  
ATOM   2350  NE  ARG A 149     -13.253  11.426  -4.423  1.00 97.99           N  
ATOM   2351  HE  ARG A 149     -12.464  12.038  -4.577  1.00 97.99           H  
ATOM   2352  NH1 ARG A 149     -15.079  10.975  -3.100  1.00 97.99           N  
ATOM   2353 HH11 ARG A 149     -15.210  10.110  -3.605  1.00 97.99           H  
ATOM   2354 HH12 ARG A 149     -15.654  11.214  -2.305  1.00 97.99           H  
ATOM   2355  NH2 ARG A 149     -13.830  12.801  -2.730  1.00 97.99           N  
ATOM   2356 HH21 ARG A 149     -14.403  13.060  -1.939  1.00 97.99           H  
ATOM   2357 HH22 ARG A 149     -13.022  13.355  -2.974  1.00 97.99           H  
ATOM   2358  CZ  ARG A 149     -14.057  11.726  -3.424  1.00 97.99           C  
ATOM   2359  N   TYR A 150     -10.298   7.224  -8.988  1.00 98.55           N  
ATOM   2360  H   TYR A 150      -9.644   7.620  -8.328  1.00 98.55           H  
ATOM   2361  CA  TYR A 150      -9.957   5.920  -9.533  1.00 98.55           C  
ATOM   2362  HA  TYR A 150     -10.807   5.520 -10.086  1.00 98.55           H  
ATOM   2363  C   TYR A 150      -9.627   4.963  -8.399  1.00 98.55           C  
ATOM   2364  CB  TYR A 150      -8.776   6.036 -10.501  1.00 98.55           C  
ATOM   2365  HB2 TYR A 150      -8.581   5.055 -10.935  1.00 98.55           H  
ATOM   2366  HB3 TYR A 150      -7.885   6.329  -9.947  1.00 98.55           H  
ATOM   2367  O   TYR A 150      -9.234   5.384  -7.311  1.00 98.55           O  
ATOM   2368  CG  TYR A 150      -9.006   7.029 -11.619  1.00 98.55           C  
ATOM   2369  CD1 TYR A 150      -9.603   6.614 -12.824  1.00 98.55           C  
ATOM   2370  HD1 TYR A 150      -9.876   5.579 -12.966  1.00 98.55           H  
ATOM   2371  CD2 TYR A 150      -8.646   8.377 -11.432  1.00 98.55           C  
ATOM   2372  HD2 TYR A 150      -8.198   8.692 -10.501  1.00 98.55           H  
ATOM   2373  CE1 TYR A 150      -9.833   7.551 -13.850  1.00 98.55           C  
ATOM   2374  HE1 TYR A 150     -10.272   7.238 -14.786  1.00 98.55           H  
ATOM   2375  CE2 TYR A 150      -8.874   9.314 -12.453  1.00 98.55           C  
ATOM   2376  HE2 TYR A 150      -8.598  10.347 -12.299  1.00 98.55           H  
ATOM   2377  OH  TYR A 150      -9.667   9.819 -14.647  1.00 98.55           O  
ATOM   2378  HH  TYR A 150      -9.224  10.636 -14.405  1.00 98.55           H  
ATOM   2379  CZ  TYR A 150      -9.463   8.901 -13.666  1.00 98.55           C  
ATOM   2380  N   TYR A 151      -9.784   3.673  -8.657  1.00 98.67           N  
ATOM   2381  H   TYR A 151     -10.110   3.385  -9.569  1.00 98.67           H  
ATOM   2382  CA  TYR A 151      -9.362   2.641  -7.741  1.00 98.67           C  
ATOM   2383  HA  TYR A 151      -8.485   3.037  -7.230  1.00 98.67           H  
ATOM   2384  C   TYR A 151      -8.940   1.361  -8.458  1.00 98.67           C  
ATOM   2385  CB  TYR A 151     -10.455   2.371  -6.700  1.00 98.67           C  
ATOM   2386  HB2 TYR A 151      -9.997   1.850  -5.860  1.00 98.67           H  
ATOM   2387  HB3 TYR A 151     -10.825   3.321  -6.315  1.00 98.67           H  
ATOM   2388  O   TYR A 151      -9.452   1.002  -9.521  1.00 98.67           O  
ATOM   2389  CG  TYR A 151     -11.622   1.541  -7.206  1.00 98.67           C  
ATOM   2390  CD1 TYR A 151     -12.696   2.147  -7.885  1.00 98.67           C  
ATOM   2391  HD1 TYR A 151     -12.684   3.213  -8.060  1.00 98.67           H  
ATOM   2392  CD2 TYR A 151     -11.607   0.148  -7.018  1.00 98.67           C  
ATOM   2393  HD2 TYR A 151     -10.755  -0.305  -6.534  1.00 98.67           H  
ATOM   2394  CE1 TYR A 151     -13.752   1.357  -8.382  1.00 98.67           C  
ATOM   2395  HE1 TYR A 151     -14.562   1.820  -8.925  1.00 98.67           H  
ATOM   2396  CE2 TYR A 151     -12.665  -0.645  -7.497  1.00 98.67           C  
ATOM   2397  HE2 TYR A 151     -12.648  -1.719  -7.382  1.00 98.67           H  
ATOM   2398  OH  TYR A 151     -14.735  -0.820  -8.676  1.00 98.67           O  
ATOM   2399  HH  TYR A 151     -15.393  -0.318  -9.162  1.00 98.67           H  
ATOM   2400  CZ  TYR A 151     -13.733  -0.043  -8.191  1.00 98.67           C  
ATOM   2401  N   ALA A 152      -8.040   0.639  -7.803  1.00 98.69           N  
ATOM   2402  H   ALA A 152      -7.691   1.021  -6.936  1.00 98.69           H  
ATOM   2403  CA  ALA A 152      -7.672  -0.731  -8.117  1.00 98.69           C  
ATOM   2404  HA  ALA A 152      -8.350  -1.138  -8.868  1.00 98.69           H  
ATOM   2405  C   ALA A 152      -7.800  -1.579  -6.856  1.00 98.69           C  
ATOM   2406  CB  ALA A 152      -6.249  -0.789  -8.672  1.00 98.69           C  
ATOM   2407  HB1 ALA A 152      -5.564  -0.257  -8.011  1.00 98.69           H  
ATOM   2408  HB2 ALA A 152      -6.230  -0.354  -9.671  1.00 98.69           H  
ATOM   2409  HB3 ALA A 152      -5.929  -1.829  -8.724  1.00 98.69           H  
ATOM   2410  O   ALA A 152      -7.525  -1.115  -5.752  1.00 98.69           O  
ATOM   2411  N   LYS A 153      -8.204  -2.829  -7.024  1.00 98.70           N  
ATOM   2412  H   LYS A 153      -8.395  -3.139  -7.966  1.00 98.70           H  
ATOM   2413  CA  LYS A 153      -8.292  -3.838  -5.977  1.00 98.70           C  
ATOM   2414  HA  LYS A 153      -7.832  -3.456  -5.066  1.00 98.70           H  
ATOM   2415  C   LYS A 153      -7.525  -5.077  -6.404  1.00 98.70           C  
ATOM   2416  CB  LYS A 153      -9.751  -4.203  -5.684  1.00 98.70           C  
ATOM   2417  HB2 LYS A 153      -9.742  -5.104  -5.071  1.00 98.70           H  
ATOM   2418  HB3 LYS A 153     -10.258  -4.431  -6.622  1.00 98.70           H  
ATOM   2419  O   LYS A 153      -7.610  -5.489  -7.555  1.00 98.70           O  
ATOM   2420  CG  LYS A 153     -10.532  -3.098  -4.957  1.00 98.70           C  
ATOM   2421  HG2 LYS A 153      -9.963  -2.758  -4.092  1.00 98.70           H  
ATOM   2422  HG3 LYS A 153     -10.662  -2.257  -5.639  1.00 98.70           H  
ATOM   2423  CD  LYS A 153     -11.918  -3.579  -4.492  1.00 98.70           C  
ATOM   2424  HD2 LYS A 153     -12.472  -3.986  -5.339  1.00 98.70           H  
ATOM   2425  HD3 LYS A 153     -12.470  -2.734  -4.081  1.00 98.70           H  
ATOM   2426  CE  LYS A 153     -11.753  -4.650  -3.403  1.00 98.70           C  
ATOM   2427  HE2 LYS A 153     -11.090  -4.265  -2.628  1.00 98.70           H  
ATOM   2428  HE3 LYS A 153     -11.262  -5.526  -3.828  1.00 98.70           H  
ATOM   2429  NZ  LYS A 153     -13.019  -5.076  -2.770  1.00 98.70           N  
ATOM   2430  HZ1 LYS A 153     -13.680  -5.460  -3.430  1.00 98.70           H  
ATOM   2431  HZ2 LYS A 153     -13.463  -4.314  -2.277  1.00 98.70           H  
ATOM   2432  HZ3 LYS A 153     -12.790  -5.769  -2.072  1.00 98.70           H  
ATOM   2433  N   TYR A 154      -6.859  -5.701  -5.445  1.00 98.79           N  
ATOM   2434  H   TYR A 154      -6.850  -5.281  -4.527  1.00 98.79           H  
ATOM   2435  CA  TYR A 154      -6.164  -6.970  -5.608  1.00 98.79           C  
ATOM   2436  HA  TYR A 154      -6.381  -7.390  -6.590  1.00 98.79           H  
ATOM   2437  C   TYR A 154      -6.689  -7.915  -4.541  1.00 98.79           C  
ATOM   2438  CB  TYR A 154      -4.644  -6.782  -5.505  1.00 98.79           C  
ATOM   2439  HB2 TYR A 154      -4.385  -6.478  -4.491  1.00 98.79           H  
ATOM   2440  HB3 TYR A 154      -4.156  -7.739  -5.688  1.00 98.79           H  
ATOM   2441  O   TYR A 154      -6.579  -7.640  -3.346  1.00 98.79           O  
ATOM   2442  CG  TYR A 154      -4.104  -5.756  -6.478  1.00 98.79           C  
ATOM   2443  CD1 TYR A 154      -3.574  -6.158  -7.720  1.00 98.79           C  
ATOM   2444  HD1 TYR A 154      -3.504  -7.204  -7.977  1.00 98.79           H  
ATOM   2445  CD2 TYR A 154      -4.196  -4.388  -6.157  1.00 98.79           C  
ATOM   2446  HD2 TYR A 154      -4.599  -4.084  -5.202  1.00 98.79           H  
ATOM   2447  CE1 TYR A 154      -3.155  -5.187  -8.649  1.00 98.79           C  
ATOM   2448  HE1 TYR A 154      -2.769  -5.470  -9.617  1.00 98.79           H  
ATOM   2449  CE2 TYR A 154      -3.815  -3.417  -7.094  1.00 98.79           C  
ATOM   2450  HE2 TYR A 154      -3.923  -2.368  -6.861  1.00 98.79           H  
ATOM   2451  OH  TYR A 154      -3.069  -2.859  -9.269  1.00 98.79           O  
ATOM   2452  HH  TYR A 154      -3.226  -1.976  -8.928  1.00 98.79           H  
ATOM   2453  CZ  TYR A 154      -3.318  -3.818  -8.349  1.00 98.79           C  
ATOM   2454  N   ALA A 155      -7.277  -9.026  -4.973  1.00 98.58           N  
ATOM   2455  H   ALA A 155      -7.337  -9.175  -5.970  1.00 98.58           H  
ATOM   2456  CA  ALA A 155      -7.812 -10.043  -4.082  1.00 98.58           C  
ATOM   2457  HA  ALA A 155      -8.549  -9.569  -3.433  1.00 98.58           H  
ATOM   2458  C   ALA A 155      -6.738 -10.681  -3.179  1.00 98.58           C  
ATOM   2459  CB  ALA A 155      -8.512 -11.100  -4.945  1.00 98.58           C  
ATOM   2460  HB1 ALA A 155      -9.045 -11.812  -4.315  1.00 98.58           H  
ATOM   2461  HB2 ALA A 155      -9.224 -10.620  -5.616  1.00 98.58           H  
ATOM   2462  HB3 ALA A 155      -7.770 -11.640  -5.533  1.00 98.58           H  
ATOM   2463  O   ALA A 155      -7.086 -11.244  -2.149  1.00 98.58           O  
ATOM   2464  N   SER A 156      -5.459 -10.631  -3.536  1.00 98.56           N  
ATOM   2465  H   SER A 156      -5.216 -10.177  -4.404  1.00 98.56           H  
ATOM   2466  CA  SER A 156      -4.368 -11.071  -2.663  1.00 98.56           C  
ATOM   2467  HA  SER A 156      -4.731 -11.204  -1.644  1.00 98.56           H  
ATOM   2468  C   SER A 156      -3.276 -10.018  -2.644  1.00 98.56           C  
ATOM   2469  CB  SER A 156      -3.807 -12.410  -3.141  1.00 98.56           C  
ATOM   2470  HB2 SER A 156      -3.290 -12.272  -4.091  1.00 98.56           H  
ATOM   2471  HB3 SER A 156      -4.628 -13.113  -3.279  1.00 98.56           H  
ATOM   2472  O   SER A 156      -2.903  -9.520  -3.705  1.00 98.56           O  
ATOM   2473  OG  SER A 156      -2.909 -12.944  -2.192  1.00 98.56           O  
ATOM   2474  HG  SER A 156      -2.050 -12.524  -2.282  1.00 98.56           H  
ATOM   2475  N   PHE A 157      -2.763  -9.717  -1.457  1.00 98.75           N  
ATOM   2476  H   PHE A 157      -3.209 -10.093  -0.632  1.00 98.75           H  
ATOM   2477  CA  PHE A 157      -1.638  -8.822  -1.232  1.00 98.75           C  
ATOM   2478  HA  PHE A 157      -1.033  -8.765  -2.137  1.00 98.75           H  
ATOM   2479  C   PHE A 157      -0.765  -9.334  -0.087  1.00 98.75           C  
ATOM   2480  CB  PHE A 157      -2.151  -7.417  -0.931  1.00 98.75           C  
ATOM   2481  HB2 PHE A 157      -2.628  -7.037  -1.834  1.00 98.75           H  
ATOM   2482  HB3 PHE A 157      -2.907  -7.469  -0.148  1.00 98.75           H  
ATOM   2483  O   PHE A 157      -1.265  -9.640   0.997  1.00 98.75           O  
ATOM   2484  CG  PHE A 157      -1.058  -6.457  -0.494  1.00 98.75           C  
ATOM   2485  CD1 PHE A 157      -0.826  -6.236   0.873  1.00 98.75           C  
ATOM   2486  HD1 PHE A 157      -1.427  -6.748   1.609  1.00 98.75           H  
ATOM   2487  CD2 PHE A 157      -0.255  -5.802  -1.443  1.00 98.75           C  
ATOM   2488  HD2 PHE A 157      -0.414  -5.972  -2.498  1.00 98.75           H  
ATOM   2489  CE1 PHE A 157       0.192  -5.358   1.283  1.00 98.75           C  
ATOM   2490  HE1 PHE A 157       0.366  -5.197   2.337  1.00 98.75           H  
ATOM   2491  CE2 PHE A 157       0.750  -4.909  -1.033  1.00 98.75           C  
ATOM   2492  HE2 PHE A 157       1.354  -4.389  -1.762  1.00 98.75           H  
ATOM   2493  CZ  PHE A 157       0.977  -4.688   0.333  1.00 98.75           C  
ATOM   2494  HZ  PHE A 157       1.759  -4.012   0.648  1.00 98.75           H  
ATOM   2495  N   GLN A 158       0.541  -9.396  -0.329  1.00 98.67           N  
ATOM   2496  H   GLN A 158       0.876  -9.168  -1.254  1.00 98.67           H  
ATOM   2497  CA  GLN A 158       1.533  -9.763   0.671  1.00 98.67           C  
ATOM   2498  HA  GLN A 158       1.220  -9.369   1.638  1.00 98.67           H  
ATOM   2499  C   GLN A 158       2.890  -9.144   0.334  1.00 98.67           C  
ATOM   2500  CB  GLN A 158       1.600 -11.298   0.749  1.00 98.67           C  
ATOM   2501  HB2 GLN A 158       0.611 -11.680   0.999  1.00 98.67           H  
ATOM   2502  HB3 GLN A 158       1.885 -11.696  -0.225  1.00 98.67           H  
ATOM   2503  O   GLN A 158       3.233  -9.008  -0.843  1.00 98.67           O  
ATOM   2504  CG  GLN A 158       2.587 -11.806   1.803  1.00 98.67           C  
ATOM   2505  HG2 GLN A 158       3.602 -11.563   1.488  1.00 98.67           H  
ATOM   2506  HG3 GLN A 158       2.384 -11.323   2.759  1.00 98.67           H  
ATOM   2507  CD  GLN A 158       2.535 -13.316   1.977  1.00 98.67           C  
ATOM   2508  NE2 GLN A 158       2.683 -13.804   3.185  1.00 98.67           N  
ATOM   2509 HE21 GLN A 158       2.609 -14.807   3.279  1.00 98.67           H  
ATOM   2510 HE22 GLN A 158       2.660 -13.166   3.967  1.00 98.67           H  
ATOM   2511  OE1 GLN A 158       2.369 -14.082   1.040  1.00 98.67           O  
ATOM   2512  N   LEU A 159       3.667  -8.816   1.369  1.00 98.82           N  
ATOM   2513  H   LEU A 159       3.318  -8.975   2.303  1.00 98.82           H  
ATOM   2514  CA  LEU A 159       5.100  -8.563   1.229  1.00 98.82           C  
ATOM   2515  HA  LEU A 159       5.338  -8.428   0.174  1.00 98.82           H  
ATOM   2516  C   LEU A 159       5.909  -9.770   1.707  1.00 98.82           C  
ATOM   2517  CB  LEU A 159       5.516  -7.277   1.961  1.00 98.82           C  
ATOM   2518  HB2 LEU A 159       5.344  -7.406   3.029  1.00 98.82           H  
ATOM   2519  HB3 LEU A 159       6.588  -7.142   1.812  1.00 98.82           H  
ATOM   2520  O   LEU A 159       5.505 -10.461   2.640  1.00 98.82           O  
ATOM   2521  CG  LEU A 159       4.795  -6.001   1.493  1.00 98.82           C  
ATOM   2522  HG  LEU A 159       3.758  -6.040   1.826  1.00 98.82           H  
ATOM   2523  CD1 LEU A 159       5.472  -4.788   2.132  1.00 98.82           C  
ATOM   2524 HD11 LEU A 159       6.474  -4.660   1.722  1.00 98.82           H  
ATOM   2525 HD12 LEU A 159       4.889  -3.887   1.940  1.00 98.82           H  
ATOM   2526 HD13 LEU A 159       5.561  -4.940   3.207  1.00 98.82           H  
ATOM   2527  CD2 LEU A 159       4.798  -5.815  -0.025  1.00 98.82           C  
ATOM   2528 HD21 LEU A 159       4.317  -4.870  -0.279  1.00 98.82           H  
ATOM   2529 HD22 LEU A 159       5.820  -5.826  -0.404  1.00 98.82           H  
ATOM   2530 HD23 LEU A 159       4.226  -6.609  -0.505  1.00 98.82           H  
ATOM   2531  N   GLY A 160       7.054 -10.015   1.076  1.00 98.72           N  
ATOM   2532  H   GLY A 160       7.250  -9.485   0.239  1.00 98.72           H  
ATOM   2533  CA  GLY A 160       8.089 -10.902   1.602  1.00 98.72           C  
ATOM   2534  HA2 GLY A 160       8.830 -11.098   0.827  1.00 98.72           H  
ATOM   2535  HA3 GLY A 160       7.639 -11.851   1.895  1.00 98.72           H  
ATOM   2536  C   GLY A 160       8.802 -10.300   2.817  1.00 98.72           C  
ATOM   2537  O   GLY A 160       8.626  -9.126   3.142  1.00 98.72           O  
ATOM   2538  N   ALA A 161       9.632 -11.105   3.477  1.00 98.55           N  
ATOM   2539  H   ALA A 161       9.764 -12.049   3.145  1.00 98.55           H  
ATOM   2540  CA  ALA A 161      10.474 -10.644   4.578  1.00 98.55           C  
ATOM   2541  HA  ALA A 161       9.852 -10.111   5.298  1.00 98.55           H  
ATOM   2542  C   ALA A 161      11.572  -9.677   4.094  1.00 98.55           C  
ATOM   2543  CB  ALA A 161      11.069 -11.879   5.264  1.00 98.55           C  
ATOM   2544  HB1 ALA A 161      10.271 -12.534   5.611  1.00 98.55           H  
ATOM   2545  HB2 ALA A 161      11.678 -11.577   6.116  1.00 98.55           H  
ATOM   2546  HB3 ALA A 161      11.685 -12.430   4.552  1.00 98.55           H  
ATOM   2547  O   ALA A 161      11.895  -9.618   2.903  1.00 98.55           O  
ATOM   2548  N   GLU A 162      12.207  -8.964   5.028  1.00 98.69           N  
ATOM   2549  H   GLU A 162      11.844  -8.962   5.970  1.00 98.69           H  
ATOM   2550  CA  GLU A 162      13.302  -8.032   4.725  1.00 98.69           C  
ATOM   2551  HA  GLU A 162      12.907  -7.227   4.104  1.00 98.69           H  
ATOM   2552  C   GLU A 162      14.462  -8.691   3.956  1.00 98.69           C  
ATOM   2553  CB  GLU A 162      13.816  -7.422   6.040  1.00 98.69           C  
ATOM   2554  HB2 GLU A 162      14.272  -8.198   6.655  1.00 98.69           H  
ATOM   2555  HB3 GLU A 162      12.972  -7.000   6.586  1.00 98.69           H  
ATOM   2556  O   GLU A 162      15.002  -8.105   3.020  1.00 98.69           O  
ATOM   2557  CG  GLU A 162      14.849  -6.325   5.748  1.00 98.69           C  
ATOM   2558  HG2 GLU A 162      15.755  -6.787   5.355  1.00 98.69           H  
ATOM   2559  HG3 GLU A 162      14.440  -5.676   4.973  1.00 98.69           H  
ATOM   2560  CD  GLU A 162      15.236  -5.442   6.938  1.00 98.69           C  
ATOM   2561  OE1 GLU A 162      15.899  -4.418   6.654  1.00 98.69           O  
ATOM   2562  OE2 GLU A 162      14.845  -5.708   8.100  1.00 98.69           O  
ATOM   2563  N   ASN A 163      14.815  -9.937   4.289  1.00 98.19           N  
ATOM   2564  H   ASN A 163      14.276 -10.406   5.003  1.00 98.19           H  
ATOM   2565  CA  ASN A 163      15.884 -10.680   3.609  1.00 98.19           C  
ATOM   2566  HA  ASN A 163      16.736 -10.007   3.512  1.00 98.19           H  
ATOM   2567  C   ASN A 163      15.531 -11.112   2.169  1.00 98.19           C  
ATOM   2568  CB  ASN A 163      16.325 -11.866   4.486  1.00 98.19           C  
ATOM   2569  HB2 ASN A 163      16.620 -11.494   5.467  1.00 98.19           H  
ATOM   2570  HB3 ASN A 163      17.196 -12.329   4.024  1.00 98.19           H  
ATOM   2571  O   ASN A 163      16.432 -11.435   1.396  1.00 98.19           O  
ATOM   2572  CG  ASN A 163      15.265 -12.939   4.672  1.00 98.19           C  
ATOM   2573  ND2 ASN A 163      15.587 -14.002   5.369  1.00 98.19           N  
ATOM   2574 HD21 ASN A 163      14.854 -14.689   5.477  1.00 98.19           H  
ATOM   2575 HD22 ASN A 163      16.515 -14.103   5.754  1.00 98.19           H  
ATOM   2576  OD1 ASN A 163      14.134 -12.847   4.236  1.00 98.19           O  
ATOM   2577  N   ASP A 164      14.251 -11.070   1.785  1.00 98.60           N  
ATOM   2578  H   ASP A 164      13.559 -10.820   2.477  1.00 98.60           H  
ATOM   2579  CA  ASP A 164      13.791 -11.170   0.393  1.00 98.60           C  
ATOM   2580  HA  ASP A 164      14.605 -11.585  -0.201  1.00 98.60           H  
ATOM   2581  C   ASP A 164      13.487  -9.783  -0.210  1.00 98.60           C  
ATOM   2582  CB  ASP A 164      12.617 -12.156   0.275  1.00 98.60           C  
ATOM   2583  HB2 ASP A 164      11.742 -11.730   0.766  1.00 98.60           H  
ATOM   2584  HB3 ASP A 164      12.879 -13.082   0.788  1.00 98.60           H  
ATOM   2585  O   ASP A 164      12.867  -9.664  -1.264  1.00 98.60           O  
ATOM   2586  CG  ASP A 164      12.279 -12.495  -1.189  1.00 98.60           C  
ATOM   2587  OD1 ASP A 164      13.198 -12.585  -2.047  1.00 98.60           O  
ATOM   2588  OD2 ASP A 164      11.082 -12.668  -1.502  1.00 98.60           O  
ATOM   2589  N   GLY A 165      13.939  -8.707   0.440  1.00 98.62           N  
ATOM   2590  H   GLY A 165      14.408  -8.838   1.325  1.00 98.62           H  
ATOM   2591  CA  GLY A 165      13.799  -7.335  -0.038  1.00 98.62           C  
ATOM   2592  HA2 GLY A 165      14.364  -6.686   0.631  1.00 98.62           H  
ATOM   2593  HA3 GLY A 165      14.219  -7.249  -1.041  1.00 98.62           H  
ATOM   2594  C   GLY A 165      12.354  -6.842  -0.073  1.00 98.62           C  
ATOM   2595  O   GLY A 165      12.001  -6.096  -0.983  1.00 98.62           O  
ATOM   2596  N   TYR A 166      11.504  -7.287   0.861  1.00 98.87           N  
ATOM   2597  H   TYR A 166      11.855  -7.920   1.564  1.00 98.87           H  
ATOM   2598  CA  TYR A 166      10.079  -6.928   0.918  1.00 98.87           C  
ATOM   2599  HA  TYR A 166       9.615  -7.601   1.639  1.00 98.87           H  
ATOM   2600  C   TYR A 166       9.331  -7.157  -0.398  1.00 98.87           C  
ATOM   2601  CB  TYR A 166       9.885  -5.503   1.451  1.00 98.87           C  
ATOM   2602  HB2 TYR A 166      10.326  -4.794   0.751  1.00 98.87           H  
ATOM   2603  HB3 TYR A 166       8.817  -5.289   1.505  1.00 98.87           H  
ATOM   2604  O   TYR A 166       8.533  -6.322  -0.827  1.00 98.87           O  
ATOM   2605  CG  TYR A 166      10.455  -5.278   2.827  1.00 98.87           C  
ATOM   2606  CD1 TYR A 166       9.888  -5.938   3.934  1.00 98.87           C  
ATOM   2607  HD1 TYR A 166       9.065  -6.626   3.805  1.00 98.87           H  
ATOM   2608  CD2 TYR A 166      11.524  -4.382   3.001  1.00 98.87           C  
ATOM   2609  HD2 TYR A 166      11.951  -3.874   2.148  1.00 98.87           H  
ATOM   2610  CE1 TYR A 166      10.393  -5.693   5.223  1.00 98.87           C  
ATOM   2611  HE1 TYR A 166       9.987  -6.198   6.087  1.00 98.87           H  
ATOM   2612  CE2 TYR A 166      12.040  -4.147   4.286  1.00 98.87           C  
ATOM   2613  HE2 TYR A 166      12.870  -3.470   4.424  1.00 98.87           H  
ATOM   2614  OH  TYR A 166      11.971  -4.588   6.631  1.00 98.87           O  
ATOM   2615  HH  TYR A 166      12.842  -4.185   6.620  1.00 98.87           H  
ATOM   2616  CZ  TYR A 166      11.469  -4.802   5.396  1.00 98.87           C  
ATOM   2617  N   ARG A 167       9.610  -8.278  -1.070  1.00 98.82           N  
ATOM   2618  H   ARG A 167      10.321  -8.888  -0.694  1.00 98.82           H  
ATOM   2619  CA  ARG A 167       9.050  -8.597  -2.386  1.00 98.82           C  
ATOM   2620  HA  ARG A 167       9.468  -7.886  -3.099  1.00 98.82           H  
ATOM   2621  C   ARG A 167       7.526  -8.473  -2.429  1.00 98.82           C  
ATOM   2622  CB  ARG A 167       9.490 -10.008  -2.766  1.00 98.82           C  
ATOM   2623  HB2 ARG A 167       9.049 -10.724  -2.073  1.00 98.82           H  
ATOM   2624  HB3 ARG A 167      10.575 -10.060  -2.673  1.00 98.82           H  
ATOM   2625  O   ARG A 167       6.845  -9.042  -1.581  1.00 98.82           O  
ATOM   2626  CG  ARG A 167       9.084 -10.368  -4.202  1.00 98.82           C  
ATOM   2627  HG2 ARG A 167       9.592  -9.702  -4.899  1.00 98.82           H  
ATOM   2628  HG3 ARG A 167       8.007 -10.265  -4.333  1.00 98.82           H  
ATOM   2629  CD  ARG A 167       9.459 -11.812  -4.513  1.00 98.82           C  
ATOM   2630  HD2 ARG A 167       8.885 -12.476  -3.865  1.00 98.82           H  
ATOM   2631  HD3 ARG A 167       9.193 -12.028  -5.548  1.00 98.82           H  
ATOM   2632  NE  ARG A 167      10.887 -12.054  -4.298  1.00 98.82           N  
ATOM   2633  HE  ARG A 167      11.139 -12.361  -3.369  1.00 98.82           H  
ATOM   2634  NH1 ARG A 167      11.684 -11.368  -6.355  1.00 98.82           N  
ATOM   2635 HH11 ARG A 167      10.756 -11.104  -6.652  1.00 98.82           H  
ATOM   2636 HH12 ARG A 167      12.462 -11.168  -6.968  1.00 98.82           H  
ATOM   2637  NH2 ARG A 167      13.068 -12.157  -4.790  1.00 98.82           N  
ATOM   2638 HH21 ARG A 167      13.798 -12.270  -5.478  1.00 98.82           H  
ATOM   2639 HH22 ARG A 167      13.169 -12.452  -3.829  1.00 98.82           H  
ATOM   2640  CZ  ARG A 167      11.862 -11.850  -5.153  1.00 98.82           C  
ATOM   2641  N   LEU A 168       6.997  -7.780  -3.435  1.00 98.86           N  
ATOM   2642  H   LEU A 168       7.623  -7.358  -4.106  1.00 98.86           H  
ATOM   2643  CA  LEU A 168       5.556  -7.617  -3.625  1.00 98.86           C  
ATOM   2644  HA  LEU A 168       5.106  -7.431  -2.650  1.00 98.86           H  
ATOM   2645  C   LEU A 168       4.923  -8.877  -4.220  1.00 98.86           C  
ATOM   2646  CB  LEU A 168       5.299  -6.398  -4.527  1.00 98.86           C  
ATOM   2647  HB2 LEU A 168       5.785  -6.565  -5.488  1.00 98.86           H  
ATOM   2648  HB3 LEU A 168       5.757  -5.525  -4.063  1.00 98.86           H  
ATOM   2649  O   LEU A 168       5.393  -9.391  -5.233  1.00 98.86           O  
ATOM   2650  CG  LEU A 168       3.819  -6.059  -4.770  1.00 98.86           C  
ATOM   2651  HG  LEU A 168       3.307  -6.916  -5.208  1.00 98.86           H  
ATOM   2652  CD1 LEU A 168       3.114  -5.660  -3.474  1.00 98.86           C  
ATOM   2653 HD11 LEU A 168       3.676  -4.871  -2.975  1.00 98.86           H  
ATOM   2654 HD12 LEU A 168       3.026  -6.519  -2.809  1.00 98.86           H  
ATOM   2655 HD13 LEU A 168       2.114  -5.293  -3.705  1.00 98.86           H  
ATOM   2656  CD2 LEU A 168       3.703  -4.887  -5.743  1.00 98.86           C  
ATOM   2657 HD21 LEU A 168       4.161  -5.161  -6.693  1.00 98.86           H  
ATOM   2658 HD22 LEU A 168       2.653  -4.654  -5.920  1.00 98.86           H  
ATOM   2659 HD23 LEU A 168       4.210  -4.012  -5.339  1.00 98.86           H  
ATOM   2660  N   SER A 169       3.804  -9.314  -3.648  1.00 98.80           N  
ATOM   2661  H   SER A 169       3.537  -8.920  -2.757  1.00 98.80           H  
ATOM   2662  CA  SER A 169       2.902 -10.299  -4.243  1.00 98.80           C  
ATOM   2663  HA  SER A 169       3.231 -10.545  -5.253  1.00 98.80           H  
ATOM   2664  C   SER A 169       1.492  -9.721  -4.315  1.00 98.80           C  
ATOM   2665  CB  SER A 169       2.930 -11.586  -3.421  1.00 98.80           C  
ATOM   2666  HB2 SER A 169       2.580 -11.376  -2.411  1.00 98.80           H  
ATOM   2667  HB3 SER A 169       3.956 -11.951  -3.367  1.00 98.80           H  
ATOM   2668  O   SER A 169       0.878  -9.448  -3.283  1.00 98.80           O  
ATOM   2669  OG  SER A 169       2.112 -12.581  -4.012  1.00 98.80           O  
ATOM   2670  HG  SER A 169       2.147 -13.348  -3.437  1.00 98.80           H  
ATOM   2671  N   VAL A 170       0.980  -9.526  -5.532  1.00 98.58           N  
ATOM   2672  H   VAL A 170       1.569  -9.737  -6.325  1.00 98.58           H  
ATOM   2673  CA  VAL A 170      -0.387  -9.060  -5.808  1.00 98.58           C  
ATOM   2674  HA  VAL A 170      -0.955  -9.134  -4.880  1.00 98.58           H  
ATOM   2675  C   VAL A 170      -1.081  -9.951  -6.829  1.00 98.58           C  
ATOM   2676  CB  VAL A 170      -0.452  -7.589  -6.257  1.00 98.58           C  
ATOM   2677  HB  VAL A 170      -1.459  -7.401  -6.630  1.00 98.58           H  
ATOM   2678  O   VAL A 170      -0.482 -10.352  -7.827  1.00 98.58           O  
ATOM   2679  CG1 VAL A 170      -0.245  -6.666  -5.060  1.00 98.58           C  
ATOM   2680 HG11 VAL A 170      -1.059  -6.838  -4.356  1.00 98.58           H  
ATOM   2681 HG12 VAL A 170       0.710  -6.885  -4.583  1.00 98.58           H  
ATOM   2682 HG13 VAL A 170      -0.267  -5.625  -5.381  1.00 98.58           H  
ATOM   2683  CG2 VAL A 170       0.532  -7.221  -7.372  1.00 98.58           C  
ATOM   2684 HG21 VAL A 170       1.560  -7.330  -7.027  1.00 98.58           H  
ATOM   2685 HG22 VAL A 170       0.370  -7.862  -8.238  1.00 98.58           H  
ATOM   2686 HG23 VAL A 170       0.372  -6.187  -7.678  1.00 98.58           H  
ATOM   2687  N   GLN A 171      -2.352 -10.285  -6.586  1.00 98.37           N  
ATOM   2688  H   GLN A 171      -2.780  -9.939  -5.739  1.00 98.37           H  
ATOM   2689  CA  GLN A 171      -3.154 -11.122  -7.490  1.00 98.37           C  
ATOM   2690  HA  GLN A 171      -2.804 -10.967  -8.511  1.00 98.37           H  
ATOM   2691  C   GLN A 171      -4.641 -10.758  -7.452  1.00 98.37           C  
ATOM   2692  CB  GLN A 171      -3.004 -12.617  -7.150  1.00 98.37           C  
ATOM   2693  HB2 GLN A 171      -3.431 -12.807  -6.165  1.00 98.37           H  
ATOM   2694  HB3 GLN A 171      -3.579 -13.192  -7.876  1.00 98.37           H  
ATOM   2695  O   GLN A 171      -5.127 -10.172  -6.486  1.00 98.37           O  
ATOM   2696  CG  GLN A 171      -1.558 -13.134  -7.177  1.00 98.37           C  
ATOM   2697  HG2 GLN A 171      -1.118 -12.932  -8.153  1.00 98.37           H  
ATOM   2698  HG3 GLN A 171      -0.971 -12.624  -6.414  1.00 98.37           H  
ATOM   2699  CD  GLN A 171      -1.450 -14.627  -6.904  1.00 98.37           C  
ATOM   2700  NE2 GLN A 171      -0.248 -15.145  -6.790  1.00 98.37           N  
ATOM   2701 HE21 GLN A 171      -0.206 -16.133  -6.585  1.00 98.37           H  
ATOM   2702 HE22 GLN A 171       0.571 -14.556  -6.830  1.00 98.37           H  
ATOM   2703  OE1 GLN A 171      -2.426 -15.349  -6.785  1.00 98.37           O  
ATOM   2704  N   GLY A 172      -5.379 -11.171  -8.488  1.00 98.41           N  
ATOM   2705  H   GLY A 172      -4.912 -11.664  -9.236  1.00 98.41           H  
ATOM   2706  CA  GLY A 172      -6.832 -11.004  -8.570  1.00 98.41           C  
ATOM   2707  HA2 GLY A 172      -7.208 -11.560  -9.429  1.00 98.41           H  
ATOM   2708  HA3 GLY A 172      -7.302 -11.402  -7.670  1.00 98.41           H  
ATOM   2709  C   GLY A 172      -7.244  -9.544  -8.734  1.00 98.41           C  
ATOM   2710  O   GLY A 172      -8.012  -9.027  -7.922  1.00 98.41           O  
ATOM   2711  N   TYR A 173      -6.681  -8.891  -9.751  1.00 98.68           N  
ATOM   2712  H   TYR A 173      -6.047  -9.387 -10.361  1.00 98.68           H  
ATOM   2713  CA  TYR A 173      -6.967  -7.504 -10.090  1.00 98.68           C  
ATOM   2714  HA  TYR A 173      -6.699  -6.884  -9.234  1.00 98.68           H  
ATOM   2715  C   TYR A 173      -8.450  -7.276 -10.426  1.00 98.68           C  
ATOM   2716  CB  TYR A 173      -6.086  -7.062 -11.263  1.00 98.68           C  
ATOM   2717  HB2 TYR A 173      -5.040  -7.121 -10.962  1.00 98.68           H  
ATOM   2718  HB3 TYR A 173      -6.232  -7.738 -12.106  1.00 98.68           H  
ATOM   2719  O   TYR A 173      -9.081  -8.063 -11.131  1.00 98.68           O  
ATOM   2720  CG  TYR A 173      -6.400  -5.650 -11.705  1.00 98.68           C  
ATOM   2721  CD1 TYR A 173      -7.307  -5.411 -12.758  1.00 98.68           C  
ATOM   2722  HD1 TYR A 173      -7.726  -6.241 -13.308  1.00 98.68           H  
ATOM   2723  CD2 TYR A 173      -5.845  -4.575 -10.994  1.00 98.68           C  
ATOM   2724  HD2 TYR A 173      -5.116  -4.768 -10.221  1.00 98.68           H  
ATOM   2725  CE1 TYR A 173      -7.707  -4.093 -13.049  1.00 98.68           C  
ATOM   2726  HE1 TYR A 173      -8.436  -3.884 -13.819  1.00 98.68           H  
ATOM   2727  CE2 TYR A 173      -6.199  -3.261 -11.314  1.00 98.68           C  
ATOM   2728  HE2 TYR A 173      -5.727  -2.438 -10.797  1.00 98.68           H  
ATOM   2729  OH  TYR A 173      -7.617  -1.769 -12.455  1.00 98.68           O  
ATOM   2730  HH  TYR A 173      -7.060  -1.144 -11.985  1.00 98.68           H  
ATOM   2731  CZ  TYR A 173      -7.168  -3.028 -12.300  1.00 98.68           C  
ATOM   2732  N   SER A 174      -8.984  -6.152  -9.959  1.00 98.63           N  
ATOM   2733  H   SER A 174      -8.395  -5.583  -9.368  1.00 98.63           H  
ATOM   2734  CA  SER A 174     -10.237  -5.539 -10.408  1.00 98.63           C  
ATOM   2735  HA  SER A 174     -10.355  -5.711 -11.478  1.00 98.63           H  
ATOM   2736  C   SER A 174     -10.168  -4.028 -10.170  1.00 98.63           C  
ATOM   2737  CB  SER A 174     -11.430  -6.164  -9.673  1.00 98.63           C  
ATOM   2738  HB2 SER A 174     -12.350  -5.658  -9.966  1.00 98.63           H  
ATOM   2739  HB3 SER A 174     -11.507  -7.214  -9.952  1.00 98.63           H  
ATOM   2740  O   SER A 174      -9.345  -3.562  -9.387  1.00 98.63           O  
ATOM   2741  OG  SER A 174     -11.260  -6.070  -8.273  1.00 98.63           O  
ATOM   2742  HG  SER A 174     -10.383  -6.415  -8.091  1.00 98.63           H  
ATOM   2743  N   GLY A 175     -11.010  -3.225 -10.815  1.00 98.01           N  
ATOM   2744  H   GLY A 175     -11.623  -3.593 -11.527  1.00 98.01           H  
ATOM   2745  CA  GLY A 175     -10.979  -1.773 -10.627  1.00 98.01           C  
ATOM   2746  HA2 GLY A 175     -11.566  -1.503  -9.750  1.00 98.01           H  
ATOM   2747  HA3 GLY A 175      -9.952  -1.445 -10.466  1.00 98.01           H  
ATOM   2748  C   GLY A 175     -11.510  -1.005 -11.824  1.00 98.01           C  
ATOM   2749  O   GLY A 175     -12.068  -1.591 -12.749  1.00 98.01           O  
ATOM   2750  N   ASN A 176     -11.342   0.317 -11.793  1.00 97.64           N  
ATOM   2751  H   ASN A 176     -10.850   0.718 -11.007  1.00 97.64           H  
ATOM   2752  CA  ASN A 176     -11.744   1.224 -12.873  1.00 97.64           C  
ATOM   2753  HA  ASN A 176     -12.167   0.628 -13.682  1.00 97.64           H  
ATOM   2754  C   ASN A 176     -10.556   1.974 -13.513  1.00 97.64           C  
ATOM   2755  CB  ASN A 176     -12.856   2.164 -12.370  1.00 97.64           C  
ATOM   2756  HB2 ASN A 176     -13.632   1.584 -11.872  1.00 97.64           H  
ATOM   2757  HB3 ASN A 176     -13.299   2.661 -13.234  1.00 97.64           H  
ATOM   2758  O   ASN A 176     -10.763   2.982 -14.187  1.00 97.64           O  
ATOM   2759  CG  ASN A 176     -12.353   3.237 -11.420  1.00 97.64           C  
ATOM   2760  ND2 ASN A 176     -13.159   4.231 -11.124  1.00 97.64           N  
ATOM   2761 HD21 ASN A 176     -12.763   5.005 -10.610  1.00 97.64           H  
ATOM   2762 HD22 ASN A 176     -14.049   4.310 -11.595  1.00 97.64           H  
ATOM   2763  OD1 ASN A 176     -11.245   3.205 -10.924  1.00 97.64           O  
ATOM   2764  N   MET A 177      -9.329   1.498 -13.296  1.00 96.15           N  
ATOM   2765  H   MET A 177      -9.254   0.622 -12.798  1.00 96.15           H  
ATOM   2766  CA  MET A 177      -8.115   1.962 -13.978  1.00 96.15           C  
ATOM   2767  HA  MET A 177      -8.400   2.637 -14.784  1.00 96.15           H  
ATOM   2768  C   MET A 177      -7.409   0.781 -14.661  1.00 96.15           C  
ATOM   2769  CB  MET A 177      -7.240   2.776 -13.008  1.00 96.15           C  
ATOM   2770  HB2 MET A 177      -7.822   3.646 -12.705  1.00 96.15           H  
ATOM   2771  HB3 MET A 177      -6.370   3.149 -13.549  1.00 96.15           H  
ATOM   2772  O   MET A 177      -7.921  -0.328 -14.623  1.00 96.15           O  
ATOM   2773  CG  MET A 177      -6.746   2.077 -11.732  1.00 96.15           C  
ATOM   2774  HG2 MET A 177      -7.589   1.629 -11.205  1.00 96.15           H  
ATOM   2775  HG3 MET A 177      -6.032   1.298 -11.999  1.00 96.15           H  
ATOM   2776  SD  MET A 177      -5.945   3.286 -10.639  1.00 96.15           S  
ATOM   2777  CE  MET A 177      -5.309   2.306  -9.263  1.00 96.15           C  
ATOM   2778  HE1 MET A 177      -4.877   1.380  -9.642  1.00 96.15           H  
ATOM   2779  HE2 MET A 177      -4.535   2.873  -8.746  1.00 96.15           H  
ATOM   2780  HE3 MET A 177      -6.115   2.094  -8.560  1.00 96.15           H  
ATOM   2781  N   THR A 178      -6.279   0.981 -15.337  1.00 97.89           N  
ATOM   2782  H   THR A 178      -5.899   1.912 -15.428  1.00 97.89           H  
ATOM   2783  CA  THR A 178      -5.470  -0.152 -15.830  1.00 97.89           C  
ATOM   2784  HA  THR A 178      -6.133  -0.958 -16.143  1.00 97.89           H  
ATOM   2785  C   THR A 178      -4.582  -0.677 -14.702  1.00 97.89           C  
ATOM   2786  CB  THR A 178      -4.631   0.247 -17.048  1.00 97.89           C  
ATOM   2787  HB  THR A 178      -3.899   0.995 -16.740  1.00 97.89           H  
ATOM   2788  O   THR A 178      -4.151   0.103 -13.853  1.00 97.89           O  
ATOM   2789  CG2 THR A 178      -3.862  -0.902 -17.693  1.00 97.89           C  
ATOM   2790 HG21 THR A 178      -3.084  -1.259 -17.019  1.00 97.89           H  
ATOM   2791 HG22 THR A 178      -3.378  -0.559 -18.607  1.00 97.89           H  
ATOM   2792 HG23 THR A 178      -4.543  -1.720 -17.930  1.00 97.89           H  
ATOM   2793  OG1 THR A 178      -5.470   0.783 -18.047  1.00 97.89           O  
ATOM   2794  HG1 THR A 178      -4.929   0.944 -18.824  1.00 97.89           H  
ATOM   2795  N   ASP A 179      -4.288  -1.977 -14.684  1.00 98.31           N  
ATOM   2796  H   ASP A 179      -4.676  -2.582 -15.394  1.00 98.31           H  
ATOM   2797  CA  ASP A 179      -3.399  -2.604 -13.698  1.00 98.31           C  
ATOM   2798  HA  ASP A 179      -3.638  -2.205 -12.712  1.00 98.31           H  
ATOM   2799  C   ASP A 179      -1.912  -2.299 -13.969  1.00 98.31           C  
ATOM   2800  CB  ASP A 179      -3.660  -4.118 -13.646  1.00 98.31           C  
ATOM   2801  HB2 ASP A 179      -3.353  -4.578 -14.585  1.00 98.31           H  
ATOM   2802  HB3 ASP A 179      -4.732  -4.288 -13.538  1.00 98.31           H  
ATOM   2803  O   ASP A 179      -1.181  -3.124 -14.510  1.00 98.31           O  
ATOM   2804  CG  ASP A 179      -2.922  -4.794 -12.480  1.00 98.31           C  
ATOM   2805  OD1 ASP A 179      -2.184  -4.090 -11.749  1.00 98.31           O  
ATOM   2806  OD2 ASP A 179      -3.110  -6.018 -12.303  1.00 98.31           O  
ATOM   2807  N   ASN A 180      -1.446  -1.104 -13.596  1.00 98.07           N  
ATOM   2808  H   ASN A 180      -2.098  -0.419 -13.242  1.00 98.07           H  
ATOM   2809  CA  ASN A 180      -0.018  -0.774 -13.670  1.00 98.07           C  
ATOM   2810  HA  ASN A 180       0.397  -1.207 -14.580  1.00 98.07           H  
ATOM   2811  C   ASN A 180       0.805  -1.379 -12.517  1.00 98.07           C  
ATOM   2812  CB  ASN A 180       0.158   0.749 -13.755  1.00 98.07           C  
ATOM   2813  HB2 ASN A 180      -0.388   1.243 -12.951  1.00 98.07           H  
ATOM   2814  HB3 ASN A 180       1.216   0.981 -13.634  1.00 98.07           H  
ATOM   2815  O   ASN A 180       2.031  -1.415 -12.605  1.00 98.07           O  
ATOM   2816  CG  ASN A 180      -0.282   1.306 -15.092  1.00 98.07           C  
ATOM   2817  ND2 ASN A 180       0.497   1.161 -16.134  1.00 98.07           N  
ATOM   2818 HD21 ASN A 180       0.140   1.403 -17.046  1.00 98.07           H  
ATOM   2819 HD22 ASN A 180       1.276   0.518 -16.110  1.00 98.07           H  
ATOM   2820  OD1 ASN A 180      -1.348   1.883 -15.243  1.00 98.07           O  
ATOM   2821  N   LEU A 181       0.174  -1.867 -11.438  1.00 98.01           N  
ATOM   2822  H   LEU A 181      -0.830  -1.970 -11.468  1.00 98.01           H  
ATOM   2823  CA  LEU A 181       0.905  -2.502 -10.333  1.00 98.01           C  
ATOM   2824  HA  LEU A 181       1.817  -1.930 -10.166  1.00 98.01           H  
ATOM   2825  C   LEU A 181       1.328  -3.934 -10.680  1.00 98.01           C  
ATOM   2826  CB  LEU A 181       0.058  -2.479  -9.054  1.00 98.01           C  
ATOM   2827  HB2 LEU A 181      -0.458  -1.522  -8.983  1.00 98.01           H  
ATOM   2828  HB3 LEU A 181      -0.673  -3.281  -9.152  1.00 98.01           H  
ATOM   2829  O   LEU A 181       2.284  -4.435 -10.090  1.00 98.01           O  
ATOM   2830  CG  LEU A 181       0.829  -2.714  -7.742  1.00 98.01           C  
ATOM   2831  HG  LEU A 181       1.375  -3.656  -7.789  1.00 98.01           H  
ATOM   2832  CD1 LEU A 181       1.805  -1.577  -7.435  1.00 98.01           C  
ATOM   2833 HD11 LEU A 181       2.276  -1.747  -6.467  1.00 98.01           H  
ATOM   2834 HD12 LEU A 181       2.592  -1.542  -8.187  1.00 98.01           H  
ATOM   2835 HD13 LEU A 181       1.272  -0.626  -7.421  1.00 98.01           H  
ATOM   2836  CD2 LEU A 181      -0.165  -2.795  -6.579  1.00 98.01           C  
ATOM   2837 HD21 LEU A 181      -0.855  -3.621  -6.753  1.00 98.01           H  
ATOM   2838 HD22 LEU A 181      -0.724  -1.864  -6.494  1.00 98.01           H  
ATOM   2839 HD23 LEU A 181       0.374  -2.983  -5.651  1.00 98.01           H  
ATOM   2840  N   ALA A 182       0.683  -4.573 -11.663  1.00 98.33           N  
ATOM   2841  H   ALA A 182      -0.197  -4.198 -11.987  1.00 98.33           H  
ATOM   2842  CA  ALA A 182       1.119  -5.854 -12.214  1.00 98.33           C  
ATOM   2843  HA  ALA A 182       0.970  -6.627 -11.459  1.00 98.33           H  
ATOM   2844  C   ALA A 182       2.606  -5.858 -12.604  1.00 98.33           C  
ATOM   2845  CB  ALA A 182       0.259  -6.193 -13.434  1.00 98.33           C  
ATOM   2846  HB1 ALA A 182       0.618  -7.113 -13.894  1.00 98.33           H  
ATOM   2847  HB2 ALA A 182      -0.776  -6.345 -13.125  1.00 98.33           H  
ATOM   2848  HB3 ALA A 182       0.302  -5.386 -14.166  1.00 98.33           H  
ATOM   2849  O   ALA A 182       3.280  -6.864 -12.389  1.00 98.33           O  
ATOM   2850  N   TYR A 183       3.141  -4.737 -13.107  1.00 98.13           N  
ATOM   2851  H   TYR A 183       2.537  -3.942 -13.259  1.00 98.13           H  
ATOM   2852  CA  TYR A 183       4.563  -4.604 -13.448  1.00 98.13           C  
ATOM   2853  HA  TYR A 183       4.834  -5.405 -14.135  1.00 98.13           H  
ATOM   2854  C   TYR A 183       5.490  -4.715 -12.221  1.00 98.13           C  
ATOM   2855  CB  TYR A 183       4.776  -3.263 -14.163  1.00 98.13           C  
ATOM   2856  HB2 TYR A 183       4.071  -3.184 -14.990  1.00 98.13           H  
ATOM   2857  HB3 TYR A 183       4.565  -2.446 -13.473  1.00 98.13           H  
ATOM   2858  O   TYR A 183       6.592  -5.260 -12.306  1.00 98.13           O  
ATOM   2859  CG  TYR A 183       6.181  -3.108 -14.710  1.00 98.13           C  
ATOM   2860  CD1 TYR A 183       7.180  -2.476 -13.943  1.00 98.13           C  
ATOM   2861  HD1 TYR A 183       6.947  -2.099 -12.959  1.00 98.13           H  
ATOM   2862  CD2 TYR A 183       6.492  -3.626 -15.982  1.00 98.13           C  
ATOM   2863  HD2 TYR A 183       5.715  -4.069 -16.586  1.00 98.13           H  
ATOM   2864  CE1 TYR A 183       8.485  -2.345 -14.456  1.00 98.13           C  
ATOM   2865  HE1 TYR A 183       9.249  -1.854 -13.872  1.00 98.13           H  
ATOM   2866  CE2 TYR A 183       7.803  -3.523 -16.485  1.00 98.13           C  
ATOM   2867  HE2 TYR A 183       8.041  -3.890 -17.472  1.00 98.13           H  
ATOM   2868  OH  TYR A 183      10.048  -2.710 -16.239  1.00 98.13           O  
ATOM   2869  HH  TYR A 183      10.504  -1.974 -15.824  1.00 98.13           H  
ATOM   2870  CZ  TYR A 183       8.797  -2.867 -15.730  1.00 98.13           C  
ATOM   2871  N   SER A 184       5.028  -4.232 -11.066  1.00 98.29           N  
ATOM   2872  H   SER A 184       4.100  -3.832 -11.059  1.00 98.29           H  
ATOM   2873  CA  SER A 184       5.729  -4.319  -9.780  1.00 98.29           C  
ATOM   2874  HA  SER A 184       6.795  -4.154  -9.938  1.00 98.29           H  
ATOM   2875  C   SER A 184       5.575  -5.684  -9.097  1.00 98.29           C  
ATOM   2876  CB  SER A 184       5.208  -3.226  -8.841  1.00 98.29           C  
ATOM   2877  HB2 SER A 184       4.119  -3.261  -8.806  1.00 98.29           H  
ATOM   2878  HB3 SER A 184       5.582  -3.413  -7.834  1.00 98.29           H  
ATOM   2879  O   SER A 184       6.261  -5.958  -8.111  1.00 98.29           O  
ATOM   2880  OG  SER A 184       5.632  -1.942  -9.260  1.00 98.29           O  
ATOM   2881  HG  SER A 184       6.585  -1.914  -9.144  1.00 98.29           H  
ATOM   2882  N   ASN A 185       4.682  -6.553  -9.579  1.00 98.52           N  
ATOM   2883  H   ASN A 185       4.175  -6.318 -10.420  1.00 98.52           H  
ATOM   2884  CA  ASN A 185       4.460  -7.860  -8.970  1.00 98.52           C  
ATOM   2885  HA  ASN A 185       4.215  -7.698  -7.920  1.00 98.52           H  
ATOM   2886  C   ASN A 185       5.733  -8.720  -9.037  1.00 98.52           C  
ATOM   2887  CB  ASN A 185       3.272  -8.548  -9.654  1.00 98.52           C  
ATOM   2888  HB2 ASN A 185       2.453  -7.837  -9.761  1.00 98.52           H  
ATOM   2889  HB3 ASN A 185       3.574  -8.875 -10.649  1.00 98.52           H  
ATOM   2890  O   ASN A 185       6.436  -8.737 -10.046  1.00 98.52           O  
ATOM   2891  CG  ASN A 185       2.750  -9.735  -8.869  1.00 98.52           C  
ATOM   2892  ND2 ASN A 185       2.058 -10.636  -9.518  1.00 98.52           N  
ATOM   2893 HD21 ASN A 185       1.862 -10.492 -10.498  1.00 98.52           H  
ATOM   2894 HD22 ASN A 185       1.500 -11.247  -8.938  1.00 98.52           H  
ATOM   2895  OD1 ASN A 185       2.906  -9.848  -7.664  1.00 98.52           O  
ATOM   2896  N   ASN A 186       6.021  -9.457  -7.963  1.00 98.43           N  
ATOM   2897  H   ASN A 186       5.400  -9.402  -7.169  1.00 98.43           H  
ATOM   2898  CA  ASN A 186       7.226 -10.271  -7.787  1.00 98.43           C  
ATOM   2899  HA  ASN A 186       7.140 -10.717  -6.797  1.00 98.43           H  
ATOM   2900  C   ASN A 186       8.555  -9.479  -7.762  1.00 98.43           C  
ATOM   2901  CB  ASN A 186       7.188 -11.426  -8.809  1.00 98.43           C  
ATOM   2902  HB2 ASN A 186       7.405 -11.037  -9.803  1.00 98.43           H  
ATOM   2903  HB3 ASN A 186       6.189 -11.863  -8.825  1.00 98.43           H  
ATOM   2904  O   ASN A 186       9.629 -10.088  -7.767  1.00 98.43           O  
ATOM   2905  CG  ASN A 186       8.158 -12.545  -8.497  1.00 98.43           C  
ATOM   2906  ND2 ASN A 186       8.906 -13.009  -9.469  1.00 98.43           N  
ATOM   2907 HD21 ASN A 186       8.863 -12.586 -10.385  1.00 98.43           H  
ATOM   2908 HD22 ASN A 186       9.535 -13.762  -9.229  1.00 98.43           H  
ATOM   2909  OD1 ASN A 186       8.243 -13.042  -7.390  1.00 98.43           O  
ATOM   2910  N   ARG A 187       8.520  -8.141  -7.696  1.00 98.66           N  
ATOM   2911  H   ARG A 187       7.621  -7.682  -7.699  1.00 98.66           H  
ATOM   2912  CA  ARG A 187       9.716  -7.288  -7.575  1.00 98.66           C  
ATOM   2913  HA  ARG A 187      10.575  -7.816  -7.989  1.00 98.66           H  
ATOM   2914  C   ARG A 187      10.066  -7.008  -6.123  1.00 98.66           C  
ATOM   2915  CB  ARG A 187       9.540  -5.974  -8.357  1.00 98.66           C  
ATOM   2916  HB2 ARG A 187      10.459  -5.393  -8.278  1.00 98.66           H  
ATOM   2917  HB3 ARG A 187       8.745  -5.386  -7.899  1.00 98.66           H  
ATOM   2918  O   ARG A 187       9.196  -7.031  -5.253  1.00 98.66           O  
ATOM   2919  CG  ARG A 187       9.208  -6.161  -9.843  1.00 98.66           C  
ATOM   2920  HG2 ARG A 187       8.252  -6.673  -9.950  1.00 98.66           H  
ATOM   2921  HG3 ARG A 187       9.125  -5.179 -10.308  1.00 98.66           H  
ATOM   2922  CD  ARG A 187      10.296  -6.961 -10.556  1.00 98.66           C  
ATOM   2923  HD2 ARG A 187      11.240  -6.420 -10.482  1.00 98.66           H  
ATOM   2924  HD3 ARG A 187      10.400  -7.934 -10.076  1.00 98.66           H  
ATOM   2925  NE  ARG A 187       9.962  -7.179 -11.968  1.00 98.66           N  
ATOM   2926  HE  ARG A 187       9.153  -6.695 -12.330  1.00 98.66           H  
ATOM   2927  NH1 ARG A 187      11.754  -8.539 -12.410  1.00 98.66           N  
ATOM   2928 HH11 ARG A 187      12.595  -8.135 -12.797  1.00 98.66           H  
ATOM   2929 HH12 ARG A 187      11.895  -8.557 -11.410  1.00 98.66           H  
ATOM   2930  NH2 ARG A 187      10.502  -7.820 -14.086  1.00 98.66           N  
ATOM   2931 HH21 ARG A 187       9.777  -7.222 -14.455  1.00 98.66           H  
ATOM   2932 HH22 ARG A 187      11.193  -8.261 -14.676  1.00 98.66           H  
ATOM   2933  CZ  ARG A 187      10.729  -7.844 -12.808  1.00 98.66           C  
ATOM   2934  N   LYS A 188      11.351  -6.762  -5.872  1.00 98.79           N  
ATOM   2935  H   LYS A 188      11.964  -6.630  -6.664  1.00 98.79           H  
ATOM   2936  CA  LYS A 188      11.857  -6.322  -4.569  1.00 98.79           C  
ATOM   2937  HA  LYS A 188      11.293  -6.796  -3.765  1.00 98.79           H  
ATOM   2938  C   LYS A 188      11.665  -4.819  -4.422  1.00 98.79           C  
ATOM   2939  CB  LYS A 188      13.332  -6.699  -4.411  1.00 98.79           C  
ATOM   2940  HB2 LYS A 188      13.901  -6.285  -5.243  1.00 98.79           H  
ATOM   2941  HB3 LYS A 188      13.706  -6.263  -3.485  1.00 98.79           H  
ATOM   2942  O   LYS A 188      11.588  -4.098  -5.412  1.00 98.79           O  
ATOM   2943  CG  LYS A 188      13.517  -8.219  -4.361  1.00 98.79           C  
ATOM   2944  HG2 LYS A 188      12.862  -8.635  -3.595  1.00 98.79           H  
ATOM   2945  HG3 LYS A 188      13.258  -8.659  -5.324  1.00 98.79           H  
ATOM   2946  CD  LYS A 188      14.974  -8.547  -4.029  1.00 98.79           C  
ATOM   2947  HD2 LYS A 188      15.615  -8.181  -4.831  1.00 98.79           H  
ATOM   2948  HD3 LYS A 188      15.248  -8.049  -3.099  1.00 98.79           H  
ATOM   2949  CE  LYS A 188      15.143 -10.054  -3.868  1.00 98.79           C  
ATOM   2950  HE2 LYS A 188      14.440 -10.400  -3.110  1.00 98.79           H  
ATOM   2951  HE3 LYS A 188      14.892 -10.530  -4.816  1.00 98.79           H  
ATOM   2952  NZ  LYS A 188      16.529 -10.389  -3.472  1.00 98.79           N  
ATOM   2953  HZ1 LYS A 188      16.625 -11.381  -3.309  1.00 98.79           H  
ATOM   2954  HZ2 LYS A 188      17.187 -10.077  -4.172  1.00 98.79           H  
ATOM   2955  HZ3 LYS A 188      16.747  -9.915  -2.607  1.00 98.79           H  
ATOM   2956  N   PHE A 189      11.551  -4.365  -3.184  1.00 98.86           N  
ATOM   2957  H   PHE A 189      11.666  -5.010  -2.416  1.00 98.86           H  
ATOM   2958  CA  PHE A 189      11.552  -2.945  -2.878  1.00 98.86           C  
ATOM   2959  HA  PHE A 189      10.876  -2.441  -3.570  1.00 98.86           H  
ATOM   2960  C   PHE A 189      12.965  -2.387  -3.074  1.00 98.86           C  
ATOM   2961  CB  PHE A 189      11.033  -2.740  -1.452  1.00 98.86           C  
ATOM   2962  HB2 PHE A 189      10.232  -3.456  -1.266  1.00 98.86           H  
ATOM   2963  HB3 PHE A 189      11.827  -2.953  -0.737  1.00 98.86           H  
ATOM   2964  O   PHE A 189      13.937  -3.048  -2.706  1.00 98.86           O  
ATOM   2965  CG  PHE A 189      10.465  -1.360  -1.201  1.00 98.86           C  
ATOM   2966  CD1 PHE A 189      11.222  -0.362  -0.564  1.00 98.86           C  
ATOM   2967  HD1 PHE A 189      12.245  -0.556  -0.275  1.00 98.86           H  
ATOM   2968  CD2 PHE A 189       9.147  -1.084  -1.595  1.00 98.86           C  
ATOM   2969  HD2 PHE A 189       8.583  -1.843  -2.118  1.00 98.86           H  
ATOM   2970  CE1 PHE A 189      10.640   0.891  -0.299  1.00 98.86           C  
ATOM   2971  HE1 PHE A 189      11.223   1.657   0.190  1.00 98.86           H  
ATOM   2972  CE2 PHE A 189       8.555   0.155  -1.314  1.00 98.86           C  
ATOM   2973  HE2 PHE A 189       7.530   0.343  -1.599  1.00 98.86           H  
ATOM   2974  CZ  PHE A 189       9.304   1.144  -0.659  1.00 98.86           C  
ATOM   2975  HZ  PHE A 189       8.857   2.103  -0.444  1.00 98.86           H  
ATOM   2976  N   THR A 190      13.067  -1.176  -3.607  1.00 98.82           N  
ATOM   2977  H   THR A 190      12.223  -0.727  -3.934  1.00 98.82           H  
ATOM   2978  CA  THR A 190      14.330  -0.474  -3.860  1.00 98.82           C  
ATOM   2979  HA  THR A 190      15.143  -0.964  -3.324  1.00 98.82           H  
ATOM   2980  C   THR A 190      14.222   0.958  -3.352  1.00 98.82           C  
ATOM   2981  CB  THR A 190      14.680  -0.519  -5.357  1.00 98.82           C  
ATOM   2982  HB  THR A 190      13.799  -0.244  -5.937  1.00 98.82           H  
ATOM   2983  O   THR A 190      13.194   1.616  -3.537  1.00 98.82           O  
ATOM   2984  CG2 THR A 190      15.828   0.393  -5.777  1.00 98.82           C  
ATOM   2985 HG21 THR A 190      15.444   1.394  -5.977  1.00 98.82           H  
ATOM   2986 HG22 THR A 190      16.298   0.029  -6.690  1.00 98.82           H  
ATOM   2987 HG23 THR A 190      16.572   0.462  -4.984  1.00 98.82           H  
ATOM   2988  OG1 THR A 190      14.984  -1.832  -5.734  1.00 98.82           O  
ATOM   2989  HG1 THR A 190      15.234  -1.817  -6.661  1.00 98.82           H  
ATOM   2990  N   THR A 191      15.283   1.439  -2.707  1.00 98.78           N  
ATOM   2991  H   THR A 191      16.091   0.839  -2.624  1.00 98.78           H  
ATOM   2992  CA  THR A 191      15.465   2.823  -2.244  1.00 98.78           C  
ATOM   2993  HA  THR A 191      14.655   3.442  -2.630  1.00 98.78           H  
ATOM   2994  C   THR A 191      16.770   3.391  -2.799  1.00 98.78           C  
ATOM   2995  CB  THR A 191      15.449   2.925  -0.707  1.00 98.78           C  
ATOM   2996  HB  THR A 191      15.659   3.953  -0.411  1.00 98.78           H  
ATOM   2997  O   THR A 191      17.580   2.680  -3.393  1.00 98.78           O  
ATOM   2998  CG2 THR A 191      14.092   2.532  -0.127  1.00 98.78           C  
ATOM   2999 HG21 THR A 191      14.097   2.709   0.948  1.00 98.78           H  
ATOM   3000 HG22 THR A 191      13.892   1.478  -0.320  1.00 98.78           H  
ATOM   3001 HG23 THR A 191      13.312   3.143  -0.581  1.00 98.78           H  
ATOM   3002  OG1 THR A 191      16.416   2.079  -0.142  1.00 98.78           O  
ATOM   3003  HG1 THR A 191      17.037   2.621   0.351  1.00 98.78           H  
ATOM   3004  N   PHE A 192      17.003   4.694  -2.623  1.00 98.17           N  
ATOM   3005  H   PHE A 192      16.357   5.254  -2.085  1.00 98.17           H  
ATOM   3006  CA  PHE A 192      18.217   5.332  -3.147  1.00 98.17           C  
ATOM   3007  HA  PHE A 192      18.279   5.134  -4.217  1.00 98.17           H  
ATOM   3008  C   PHE A 192      19.514   4.790  -2.520  1.00 98.17           C  
ATOM   3009  CB  PHE A 192      18.118   6.847  -2.948  1.00 98.17           C  
ATOM   3010  HB2 PHE A 192      18.996   7.298  -3.409  1.00 98.17           H  
ATOM   3011  HB3 PHE A 192      17.239   7.217  -3.475  1.00 98.17           H  
ATOM   3012  O   PHE A 192      20.581   4.907  -3.114  1.00 98.17           O  
ATOM   3013  CG  PHE A 192      18.094   7.326  -1.510  1.00 98.17           C  
ATOM   3014  CD1 PHE A 192      16.898   7.797  -0.939  1.00 98.17           C  
ATOM   3015  HD1 PHE A 192      15.983   7.804  -1.513  1.00 98.17           H  
ATOM   3016  CD2 PHE A 192      19.285   7.360  -0.759  1.00 98.17           C  
ATOM   3017  HD2 PHE A 192      20.213   7.019  -1.194  1.00 98.17           H  
ATOM   3018  CE1 PHE A 192      16.902   8.306   0.370  1.00 98.17           C  
ATOM   3019  HE1 PHE A 192      15.997   8.720   0.789  1.00 98.17           H  
ATOM   3020  CE2 PHE A 192      19.276   7.826   0.565  1.00 98.17           C  
ATOM   3021  HE2 PHE A 192      20.188   7.829   1.145  1.00 98.17           H  
ATOM   3022  CZ  PHE A 192      18.084   8.310   1.125  1.00 98.17           C  
ATOM   3023  HZ  PHE A 192      18.078   8.711   2.128  1.00 98.17           H  
ATOM   3024  N   ASP A 193      19.431   4.241  -1.308  1.00 98.39           N  
ATOM   3025  H   ASP A 193      18.534   4.221  -0.843  1.00 98.39           H  
ATOM   3026  CA  ASP A 193      20.541   3.679  -0.535  1.00 98.39           C  
ATOM   3027  HA  ASP A 193      21.480   4.034  -0.959  1.00 98.39           H  
ATOM   3028  C   ASP A 193      20.601   2.145  -0.585  1.00 98.39           C  
ATOM   3029  CB  ASP A 193      20.466   4.192   0.915  1.00 98.39           C  
ATOM   3030  HB2 ASP A 193      20.531   5.280   0.907  1.00 98.39           H  
ATOM   3031  HB3 ASP A 193      21.335   3.824   1.460  1.00 98.39           H  
ATOM   3032  O   ASP A 193      21.578   1.567  -0.109  1.00 98.39           O  
ATOM   3033  CG  ASP A 193      19.193   3.784   1.673  1.00 98.39           C  
ATOM   3034  OD1 ASP A 193      18.115   3.651   1.046  1.00 98.39           O  
ATOM   3035  OD2 ASP A 193      19.240   3.681   2.916  1.00 98.39           O  
ATOM   3036  N   GLN A 194      19.598   1.484  -1.173  1.00 98.37           N  
ATOM   3037  H   GLN A 194      18.827   2.009  -1.562  1.00 98.37           H  
ATOM   3038  CA  GLN A 194      19.578   0.035  -1.335  1.00 98.37           C  
ATOM   3039  HA  GLN A 194      20.611  -0.307  -1.393  1.00 98.37           H  
ATOM   3040  C   GLN A 194      18.885  -0.373  -2.640  1.00 98.37           C  
ATOM   3041  CB  GLN A 194      18.952  -0.603  -0.089  1.00 98.37           C  
ATOM   3042  HB2 GLN A 194      19.421  -0.170   0.795  1.00 98.37           H  
ATOM   3043  HB3 GLN A 194      17.881  -0.406  -0.051  1.00 98.37           H  
ATOM   3044  O   GLN A 194      17.656  -0.374  -2.746  1.00 98.37           O  
ATOM   3045  CG  GLN A 194      19.211  -2.112  -0.098  1.00 98.37           C  
ATOM   3046  HG2 GLN A 194      20.253  -2.302  -0.352  1.00 98.37           H  
ATOM   3047  HG3 GLN A 194      18.588  -2.556  -0.874  1.00 98.37           H  
ATOM   3048  CD  GLN A 194      18.940  -2.791   1.240  1.00 98.37           C  
ATOM   3049  NE2 GLN A 194      18.984  -4.102   1.294  1.00 98.37           N  
ATOM   3050 HE21 GLN A 194      18.758  -4.507   2.191  1.00 98.37           H  
ATOM   3051 HE22 GLN A 194      19.064  -4.624   0.434  1.00 98.37           H  
ATOM   3052  OE1 GLN A 194      18.743  -2.185   2.275  1.00 98.37           O  
ATOM   3053  N   ASP A 195      19.712  -0.721  -3.626  1.00 98.51           N  
ATOM   3054  H   ASP A 195      20.706  -0.722  -3.449  1.00 98.51           H  
ATOM   3055  CA  ASP A 195      19.293  -1.050  -4.984  1.00 98.51           C  
ATOM   3056  HA  ASP A 195      18.367  -0.517  -5.198  1.00 98.51           H  
ATOM   3057  C   ASP A 195      19.027  -2.552  -5.158  1.00 98.51           C  
ATOM   3058  CB  ASP A 195      20.338  -0.528  -5.976  1.00 98.51           C  
ATOM   3059  HB2 ASP A 195      20.616   0.487  -5.693  1.00 98.51           H  
ATOM   3060  HB3 ASP A 195      21.234  -1.147  -5.925  1.00 98.51           H  
ATOM   3061  O   ASP A 195      19.928  -3.384  -5.020  1.00 98.51           O  
ATOM   3062  CG  ASP A 195      19.814  -0.498  -7.411  1.00 98.51           C  
ATOM   3063  OD1 ASP A 195      18.676  -0.982  -7.617  1.00 98.51           O  
ATOM   3064  OD2 ASP A 195      20.565   0.071  -8.232  1.00 98.51           O  
ATOM   3065  N   HIS A 196      17.773  -2.899  -5.432  1.00 98.30           N  
ATOM   3066  H   HIS A 196      17.095  -2.157  -5.537  1.00 98.30           H  
ATOM   3067  CA  HIS A 196      17.329  -4.256  -5.746  1.00 98.30           C  
ATOM   3068  HA  HIS A 196      18.199  -4.898  -5.882  1.00 98.30           H  
ATOM   3069  C   HIS A 196      16.524  -4.324  -7.049  1.00 98.30           C  
ATOM   3070  CB  HIS A 196      16.465  -4.803  -4.606  1.00 98.30           C  
ATOM   3071  HB2 HIS A 196      16.226  -5.843  -4.827  1.00 98.30           H  
ATOM   3072  HB3 HIS A 196      15.529  -4.245  -4.588  1.00 98.30           H  
ATOM   3073  O   HIS A 196      15.805  -5.309  -7.260  1.00 98.30           O  
ATOM   3074  CG  HIS A 196      17.053  -4.778  -3.229  1.00 98.30           C  
ATOM   3075  CD2 HIS A 196      18.267  -5.261  -2.822  1.00 98.30           C  
ATOM   3076  HD2 HIS A 196      19.040  -5.652  -3.467  1.00 98.30           H  
ATOM   3077  ND1 HIS A 196      16.365  -4.391  -2.113  1.00 98.30           N  
ATOM   3078  HD1 HIS A 196      15.491  -3.884  -2.127  1.00 98.30           H  
ATOM   3079  CE1 HIS A 196      17.118  -4.668  -1.046  1.00 98.30           C  
ATOM   3080  HE1 HIS A 196      16.826  -4.448  -0.029  1.00 98.30           H  
ATOM   3081  NE2 HIS A 196      18.292  -5.216  -1.420  1.00 98.30           N  
ATOM   3082  N   ASP A 197      16.564  -3.267  -7.864  1.00 98.12           N  
ATOM   3083  H   ASP A 197      17.290  -2.575  -7.745  1.00 98.12           H  
ATOM   3084  CA  ASP A 197      15.808  -3.228  -9.107  1.00 98.12           C  
ATOM   3085  HA  ASP A 197      14.890  -3.795  -8.955  1.00 98.12           H  
ATOM   3086  C   ASP A 197      16.547  -3.974 -10.240  1.00 98.12           C  
ATOM   3087  CB  ASP A 197      15.337  -1.790  -9.367  1.00 98.12           C  
ATOM   3088  HB2 ASP A 197      14.530  -1.819 -10.099  1.00 98.12           H  
ATOM   3089  HB3 ASP A 197      14.902  -1.412  -8.441  1.00 98.12           H  
ATOM   3090  O   ASP A 197      17.626  -4.534 -10.033  1.00 98.12           O  
ATOM   3091  CG  ASP A 197      16.384  -0.794  -9.852  1.00 98.12           C  
ATOM   3092  OD1 ASP A 197      17.056  -1.144 -10.839  1.00 98.12           O  
ATOM   3093  OD2 ASP A 197      16.311   0.367  -9.379  1.00 98.12           O  
ATOM   3094  N   ASP A 198      15.915  -4.108 -11.411  1.00 96.49           N  
ATOM   3095  H   ASP A 198      15.097  -3.537 -11.570  1.00 96.49           H  
ATOM   3096  CA  ASP A 198      16.498  -4.856 -12.540  1.00 96.49           C  
ATOM   3097  HA  ASP A 198      17.230  -5.564 -12.154  1.00 96.49           H  
ATOM   3098  C   ASP A 198      17.237  -3.945 -13.538  1.00 96.49           C  
ATOM   3099  CB  ASP A 198      15.437  -5.663 -13.298  1.00 96.49           C  
ATOM   3100  HB2 ASP A 198      14.816  -4.962 -13.856  1.00 96.49           H  
ATOM   3101  HB3 ASP A 198      15.939  -6.297 -14.029  1.00 96.49           H  
ATOM   3102  O   ASP A 198      17.615  -4.393 -14.627  1.00 96.49           O  
ATOM   3103  CG  ASP A 198      14.529  -6.563 -12.470  1.00 96.49           C  
ATOM   3104  OD1 ASP A 198      14.976  -7.445 -11.706  1.00 96.49           O  
ATOM   3105  OD2 ASP A 198      13.309  -6.489 -12.744  1.00 96.49           O  
ATOM   3106  N   TYR A 199      17.371  -2.654 -13.232  1.00 96.07           N  
ATOM   3107  H   TYR A 199      17.176  -2.351 -12.288  1.00 96.07           H  
ATOM   3108  CA  TYR A 199      18.027  -1.677 -14.087  1.00 96.07           C  
ATOM   3109  HA  TYR A 199      17.961  -2.031 -15.116  1.00 96.07           H  
ATOM   3110  C   TYR A 199      19.521  -1.563 -13.744  1.00 96.07           C  
ATOM   3111  CB  TYR A 199      17.263  -0.347 -14.009  1.00 96.07           C  
ATOM   3112  HB2 TYR A 199      16.213  -0.525 -14.240  1.00 96.07           H  
ATOM   3113  HB3 TYR A 199      17.315   0.017 -12.982  1.00 96.07           H  
ATOM   3114  O   TYR A 199      19.991  -1.961 -12.686  1.00 96.07           O  
ATOM   3115  CG  TYR A 199      17.765   0.745 -14.929  1.00 96.07           C  
ATOM   3116  CD1 TYR A 199      18.094   2.001 -14.388  1.00 96.07           C  
ATOM   3117  HD1 TYR A 199      17.932   2.186 -13.337  1.00 96.07           H  
ATOM   3118  CD2 TYR A 199      17.900   0.517 -16.313  1.00 96.07           C  
ATOM   3119  HD2 TYR A 199      17.600  -0.431 -16.733  1.00 96.07           H  
ATOM   3120  CE1 TYR A 199      18.600   3.020 -15.210  1.00 96.07           C  
ATOM   3121  HE1 TYR A 199      18.820   3.987 -14.782  1.00 96.07           H  
ATOM   3122  CE2 TYR A 199      18.416   1.532 -17.142  1.00 96.07           C  
ATOM   3123  HE2 TYR A 199      18.528   1.371 -18.204  1.00 96.07           H  
ATOM   3124  OH  TYR A 199      19.257   3.768 -17.385  1.00 96.07           O  
ATOM   3125  HH  TYR A 199      19.386   4.564 -16.864  1.00 96.07           H  
ATOM   3126  CZ  TYR A 199      18.771   2.781 -16.589  1.00 96.07           C  
ATOM   3127  N   ALA A 200      20.321  -1.070 -14.695  1.00 95.61           N  
ATOM   3128  H   ALA A 200      19.899  -0.725 -15.545  1.00 95.61           H  
ATOM   3129  CA  ALA A 200      21.766  -0.920 -14.492  1.00 95.61           C  
ATOM   3130  HA  ALA A 200      22.145  -1.814 -13.997  1.00 95.61           H  
ATOM   3131  C   ALA A 200      22.123   0.276 -13.590  1.00 95.61           C  
ATOM   3132  CB  ALA A 200      22.435  -0.800 -15.866  1.00 95.61           C  
ATOM   3133  HB1 ALA A 200      22.077   0.093 -16.377  1.00 95.61           H  
ATOM   3134  HB2 ALA A 200      23.515  -0.729 -15.735  1.00 95.61           H  
ATOM   3135  HB3 ALA A 200      22.207  -1.682 -16.464  1.00 95.61           H  
ATOM   3136  O   ALA A 200      23.229   0.337 -13.054  1.00 95.61           O  
ATOM   3137  N   GLY A 201      21.218   1.250 -13.486  1.00 96.42           N  
ATOM   3138  H   GLY A 201      20.299   1.043 -13.851  1.00 96.42           H  
ATOM   3139  CA  GLY A 201      21.261   2.310 -12.483  1.00 96.42           C  
ATOM   3140  HA2 GLY A 201      21.120   3.277 -12.966  1.00 96.42           H  
ATOM   3141  HA3 GLY A 201      22.217   2.308 -11.959  1.00 96.42           H  
ATOM   3142  C   GLY A 201      20.151   2.107 -11.456  1.00 96.42           C  
ATOM   3143  O   GLY A 201      19.362   1.186 -11.587  1.00 96.42           O  
ATOM   3144  N   ASN A 202      20.045   3.018 -10.492  1.00 97.89           N  
ATOM   3145  H   ASN A 202      20.711   3.776 -10.454  1.00 97.89           H  
ATOM   3146  CA  ASN A 202      19.052   2.917  -9.426  1.00 97.89           C  
ATOM   3147  HA  ASN A 202      18.758   1.874  -9.307  1.00 97.89           H  
ATOM   3148  C   ASN A 202      17.790   3.725  -9.773  1.00 97.89           C  
ATOM   3149  CB  ASN A 202      19.741   3.349  -8.122  1.00 97.89           C  
ATOM   3150  HB2 ASN A 202      20.599   2.696  -7.962  1.00 97.89           H  
ATOM   3151  HB3 ASN A 202      20.095   4.376  -8.211  1.00 97.89           H  
ATOM   3152  O   ASN A 202      17.798   4.962  -9.767  1.00 97.89           O  
ATOM   3153  CG  ASN A 202      18.843   3.261  -6.903  1.00 97.89           C  
ATOM   3154  ND2 ASN A 202      19.394   2.999  -5.744  1.00 97.89           N  
ATOM   3155 HD21 ASN A 202      20.352   2.680  -5.717  1.00 97.89           H  
ATOM   3156 HD22 ASN A 202      18.761   2.820  -4.978  1.00 97.89           H  
ATOM   3157  OD1 ASN A 202      17.653   3.516  -6.946  1.00 97.89           O  
ATOM   3158  N   CYS A 203      16.676   3.041 -10.020  1.00 98.23           N  
ATOM   3159  H   CYS A 203      16.713   2.034  -9.956  1.00 98.23           H  
ATOM   3160  CA  CYS A 203      15.411   3.668 -10.391  1.00 98.23           C  
ATOM   3161  HA  CYS A 203      15.590   4.325 -11.242  1.00 98.23           H  
ATOM   3162  C   CYS A 203      14.795   4.518  -9.273  1.00 98.23           C  
ATOM   3163  CB  CYS A 203      14.438   2.579 -10.826  1.00 98.23           C  
ATOM   3164  HB2 CYS A 203      13.443   3.007 -10.948  1.00 98.23           H  
ATOM   3165  HB3 CYS A 203      14.393   1.821 -10.043  1.00 98.23           H  
ATOM   3166  O   CYS A 203      14.054   5.458  -9.571  1.00 98.23           O  
ATOM   3167  SG  CYS A 203      14.933   1.785 -12.372  1.00 98.23           S  
ATOM   3168  N   ALA A 204      15.115   4.260  -8.001  1.00 98.12           N  
ATOM   3169  H   ALA A 204      15.788   3.532  -7.808  1.00 98.12           H  
ATOM   3170  CA  ALA A 204      14.676   5.114  -6.898  1.00 98.12           C  
ATOM   3171  HA  ALA A 204      13.605   5.282  -7.009  1.00 98.12           H  
ATOM   3172  C   ALA A 204      15.352   6.499  -6.924  1.00 98.12           C  
ATOM   3173  CB  ALA A 204      14.889   4.396  -5.561  1.00 98.12           C  
ATOM   3174  HB1 ALA A 204      15.953   4.272  -5.360  1.00 98.12           H  
ATOM   3175  HB2 ALA A 204      14.405   3.420  -5.583  1.00 98.12           H  
ATOM   3176  HB3 ALA A 204      14.446   4.988  -4.760  1.00 98.12           H  
ATOM   3177  O   ALA A 204      14.761   7.461  -6.429  1.00 98.12           O  
ATOM   3178  N   LEU A 205      16.534   6.643  -7.543  1.00 97.44           N  
ATOM   3179  H   LEU A 205      16.970   5.819  -7.930  1.00 97.44           H  
ATOM   3180  CA  LEU A 205      17.140   7.956  -7.827  1.00 97.44           C  
ATOM   3181  HA  LEU A 205      17.060   8.587  -6.942  1.00 97.44           H  
ATOM   3182  C   LEU A 205      16.402   8.684  -8.963  1.00 97.44           C  
ATOM   3183  CB  LEU A 205      18.629   7.797  -8.203  1.00 97.44           C  
ATOM   3184  HB2 LEU A 205      18.703   7.175  -9.095  1.00 97.44           H  
ATOM   3185  HB3 LEU A 205      19.015   8.779  -8.476  1.00 97.44           H  
ATOM   3186  O   LEU A 205      16.162   9.895  -8.896  1.00 97.44           O  
ATOM   3187  CG  LEU A 205      19.545   7.209  -7.116  1.00 97.44           C  
ATOM   3188  HG  LEU A 205      19.172   6.234  -6.801  1.00 97.44           H  
ATOM   3189  CD1 LEU A 205      20.971   7.050  -7.641  1.00 97.44           C  
ATOM   3190 HD11 LEU A 205      21.578   6.536  -6.896  1.00 97.44           H  
ATOM   3191 HD12 LEU A 205      20.960   6.456  -8.555  1.00 97.44           H  
ATOM   3192 HD13 LEU A 205      21.404   8.026  -7.861  1.00 97.44           H  
ATOM   3193  CD2 LEU A 205      19.618   8.136  -5.913  1.00 97.44           C  
ATOM   3194 HD21 LEU A 205      20.345   7.751  -5.198  1.00 97.44           H  
ATOM   3195 HD22 LEU A 205      18.633   8.147  -5.447  1.00 97.44           H  
ATOM   3196 HD23 LEU A 205      19.899   9.144  -6.219  1.00 97.44           H  
ATOM   3197  N   ASP A 206      16.015   7.944 -10.002  1.00 95.67           N  
ATOM   3198  H   ASP A 206      16.297   6.975 -10.018  1.00 95.67           H  
ATOM   3199  CA  ASP A 206      15.411   8.509 -11.210  1.00 95.67           C  
ATOM   3200  HA  ASP A 206      15.951   9.419 -11.475  1.00 95.67           H  
ATOM   3201  C   ASP A 206      13.949   8.916 -11.000  1.00 95.67           C  
ATOM   3202  CB  ASP A 206      15.557   7.518 -12.376  1.00 95.67           C  
ATOM   3203  HB2 ASP A 206      15.228   6.529 -12.057  1.00 95.67           H  
ATOM   3204  HB3 ASP A 206      14.908   7.841 -13.190  1.00 95.67           H  
ATOM   3205  O   ASP A 206      13.571  10.044 -11.334  1.00 95.67           O  
ATOM   3206  CG  ASP A 206      16.987   7.437 -12.923  1.00 95.67           C  
ATOM   3207  OD1 ASP A 206      17.715   8.451 -12.791  1.00 95.67           O  
ATOM   3208  OD2 ASP A 206      17.306   6.403 -13.545  1.00 95.67           O  
ATOM   3209  N   TYR A 207      13.143   8.030 -10.409  1.00 95.54           N  
ATOM   3210  H   TYR A 207      13.546   7.140 -10.152  1.00 95.54           H  
ATOM   3211  CA  TYR A 207      11.700   8.201 -10.196  1.00 95.54           C  
ATOM   3212  HA  TYR A 207      11.316   8.898 -10.941  1.00 95.54           H  
ATOM   3213  C   TYR A 207      11.353   8.796  -8.832  1.00 95.54           C  
ATOM   3214  CB  TYR A 207      10.983   6.863 -10.407  1.00 95.54           C  
ATOM   3215  HB2 TYR A 207       9.968   6.937 -10.016  1.00 95.54           H  
ATOM   3216  HB3 TYR A 207      11.493   6.084  -9.841  1.00 95.54           H  
ATOM   3217  O   TYR A 207      10.224   9.248  -8.648  1.00 95.54           O  
ATOM   3218  CG  TYR A 207      10.901   6.466 -11.865  1.00 95.54           C  
ATOM   3219  CD1 TYR A 207       9.704   6.658 -12.582  1.00 95.54           C  
ATOM   3220  HD1 TYR A 207       8.831   7.055 -12.085  1.00 95.54           H  
ATOM   3221  CD2 TYR A 207      12.040   5.962 -12.519  1.00 95.54           C  
ATOM   3222  HD2 TYR A 207      12.959   5.810 -11.973  1.00 95.54           H  
ATOM   3223  CE1 TYR A 207       9.641   6.322 -13.948  1.00 95.54           C  
ATOM   3224  HE1 TYR A 207       8.721   6.427 -14.503  1.00 95.54           H  
ATOM   3225  CE2 TYR A 207      11.998   5.688 -13.896  1.00 95.54           C  
ATOM   3226  HE2 TYR A 207      12.891   5.353 -14.402  1.00 95.54           H  
ATOM   3227  OH  TYR A 207      10.736   5.517 -15.924  1.00 95.54           O  
ATOM   3228  HH  TYR A 207      11.579   5.182 -16.240  1.00 95.54           H  
ATOM   3229  CZ  TYR A 207      10.790   5.838 -14.607  1.00 95.54           C  
ATOM   3230  N   THR A 208      12.329   8.881  -7.924  1.00 95.04           N  
ATOM   3231  H   THR A 208      13.215   8.468  -8.178  1.00 95.04           H  
ATOM   3232  CA  THR A 208      12.208   9.361  -6.540  1.00 95.04           C  
ATOM   3233  HA  THR A 208      13.204   9.263  -6.109  1.00 95.04           H  
ATOM   3234  C   THR A 208      11.281   8.515  -5.664  1.00 95.04           C  
ATOM   3235  CB  THR A 208      11.883  10.861  -6.430  1.00 95.04           C  
ATOM   3236  HB  THR A 208      11.990  11.157  -5.387  1.00 95.04           H  
ATOM   3237  O   THR A 208      10.171   8.149  -6.039  1.00 95.04           O  
ATOM   3238  CG2 THR A 208      12.820  11.731  -7.269  1.00 95.04           C  
ATOM   3239 HG21 THR A 208      12.586  12.781  -7.095  1.00 95.04           H  
ATOM   3240 HG22 THR A 208      13.852  11.538  -6.977  1.00 95.04           H  
ATOM   3241 HG23 THR A 208      12.695  11.498  -8.326  1.00 95.04           H  
ATOM   3242  OG1 THR A 208      10.574  11.166  -6.836  1.00 95.04           O  
ATOM   3243  HG1 THR A 208      10.298  10.483  -7.451  1.00 95.04           H  
ATOM   3244  N   GLY A 209      11.739   8.233  -4.449  1.00 97.90           N  
ATOM   3245  H   GLY A 209      12.719   8.401  -4.272  1.00 97.90           H  
ATOM   3246  CA  GLY A 209      10.990   7.476  -3.452  1.00 97.90           C  
ATOM   3247  HA2 GLY A 209       9.923   7.683  -3.538  1.00 97.90           H  
ATOM   3248  HA3 GLY A 209      11.316   7.785  -2.459  1.00 97.90           H  
ATOM   3249  C   GLY A 209      11.204   5.972  -3.586  1.00 97.90           C  
ATOM   3250  O   GLY A 209      11.591   5.465  -4.641  1.00 97.90           O  
ATOM   3251  N   GLY A 210      10.977   5.265  -2.483  1.00 98.60           N  
ATOM   3252  H   GLY A 210      10.569   5.724  -1.681  1.00 98.60           H  
ATOM   3253  CA  GLY A 210      11.088   3.814  -2.440  1.00 98.60           C  
ATOM   3254  HA2 GLY A 210      11.147   3.472  -1.407  1.00 98.60           H  
ATOM   3255  HA3 GLY A 210      12.001   3.524  -2.959  1.00 98.60           H  
ATOM   3256  C   GLY A 210       9.886   3.152  -3.104  1.00 98.60           C  
ATOM   3257  O   GLY A 210       8.747   3.570  -2.874  1.00 98.60           O  
ATOM   3258  N   TRP A 211      10.125   2.125  -3.917  1.00 98.67           N  
ATOM   3259  H   TRP A 211      11.076   1.805  -4.029  1.00 98.67           H  
ATOM   3260  CA  TRP A 211       9.067   1.380  -4.604  1.00 98.67           C  
ATOM   3261  HA  TRP A 211       8.228   1.259  -3.919  1.00 98.67           H  
ATOM   3262  C   TRP A 211       9.530  -0.021  -5.022  1.00 98.67           C  
ATOM   3263  CB  TRP A 211       8.584   2.170  -5.832  1.00 98.67           C  
ATOM   3264  HB2 TRP A 211       9.290   2.021  -6.649  1.00 98.67           H  
ATOM   3265  HB3 TRP A 211       8.542   3.234  -5.601  1.00 98.67           H  
ATOM   3266  O   TRP A 211      10.712  -0.346  -4.955  1.00 98.67           O  
ATOM   3267  CG  TRP A 211       7.243   1.759  -6.330  1.00 98.67           C  
ATOM   3268  CD1 TRP A 211       6.998   1.086  -7.474  1.00 98.67           C  
ATOM   3269  HD1 TRP A 211       7.749   0.776  -8.186  1.00 98.67           H  
ATOM   3270  CD2 TRP A 211       5.954   1.938  -5.680  1.00 98.67           C  
ATOM   3271  CE2 TRP A 211       4.951   1.360  -6.509  1.00 98.67           C  
ATOM   3272  CE3 TRP A 211       5.538   2.528  -4.470  1.00 98.67           C  
ATOM   3273  HE3 TRP A 211       6.288   2.960  -3.825  1.00 98.67           H  
ATOM   3274  NE1 TRP A 211       5.651   0.802  -7.556  1.00 98.67           N  
ATOM   3275  HE1 TRP A 211       5.253   0.285  -8.327  1.00 98.67           H  
ATOM   3276  CH2 TRP A 211       3.206   2.011  -4.965  1.00 98.67           C  
ATOM   3277  HH2 TRP A 211       2.163   2.041  -4.689  1.00 98.67           H  
ATOM   3278  CZ2 TRP A 211       3.592   1.413  -6.176  1.00 98.67           C  
ATOM   3279  HZ2 TRP A 211       2.858   0.975  -6.837  1.00 98.67           H  
ATOM   3280  CZ3 TRP A 211       4.178   2.557  -4.108  1.00 98.67           C  
ATOM   3281  HZ3 TRP A 211       3.881   3.005  -3.171  1.00 98.67           H  
ATOM   3282  N   TRP A 212       8.596  -0.849  -5.487  1.00 98.77           N  
ATOM   3283  H   TRP A 212       7.649  -0.501  -5.540  1.00 98.77           H  
ATOM   3284  CA  TRP A 212       8.873  -2.141  -6.119  1.00 98.77           C  
ATOM   3285  HA  TRP A 212       9.746  -2.593  -5.648  1.00 98.77           H  
ATOM   3286  C   TRP A 212       9.196  -1.948  -7.605  1.00 98.77           C  
ATOM   3287  CB  TRP A 212       7.683  -3.074  -5.894  1.00 98.77           C  
ATOM   3288  HB2 TRP A 212       6.795  -2.605  -6.318  1.00 98.77           H  
ATOM   3289  HB3 TRP A 212       7.855  -4.016  -6.415  1.00 98.77           H  
ATOM   3290  O   TRP A 212       8.320  -2.075  -8.469  1.00 98.77           O  
ATOM   3291  CG  TRP A 212       7.395  -3.375  -4.465  1.00 98.77           C  
ATOM   3292  CD1 TRP A 212       8.002  -4.323  -3.719  1.00 98.77           C  
ATOM   3293  HD1 TRP A 212       8.771  -4.992  -4.075  1.00 98.77           H  
ATOM   3294  CD2 TRP A 212       6.474  -2.686  -3.572  1.00 98.77           C  
ATOM   3295  CE2 TRP A 212       6.558  -3.297  -2.286  1.00 98.77           C  
ATOM   3296  CE3 TRP A 212       5.621  -1.569  -3.709  1.00 98.77           C  
ATOM   3297  HE3 TRP A 212       5.536  -1.079  -4.668  1.00 98.77           H  
ATOM   3298  NE1 TRP A 212       7.482  -4.306  -2.442  1.00 98.77           N  
ATOM   3299  HE1 TRP A 212       7.794  -4.935  -1.716  1.00 98.77           H  
ATOM   3300  CH2 TRP A 212       5.024  -1.680  -1.343  1.00 98.77           C  
ATOM   3301  HH2 TRP A 212       4.502  -1.269  -0.492  1.00 98.77           H  
ATOM   3302  CZ2 TRP A 212       5.861  -2.796  -1.180  1.00 98.77           C  
ATOM   3303  HZ2 TRP A 212       6.009  -3.233  -0.204  1.00 98.77           H  
ATOM   3304  CZ3 TRP A 212       4.902  -1.072  -2.606  1.00 98.77           C  
ATOM   3305  HZ3 TRP A 212       4.273  -0.202  -2.724  1.00 98.77           H  
ATOM   3306  N   TYR A 213      10.441  -1.570  -7.887  1.00 98.45           N  
ATOM   3307  H   TYR A 213      11.106  -1.514  -7.129  1.00 98.45           H  
ATOM   3308  CA  TYR A 213      10.929  -1.290  -9.236  1.00 98.45           C  
ATOM   3309  HA  TYR A 213      10.112  -0.861  -9.816  1.00 98.45           H  
ATOM   3310  C   TYR A 213      11.379  -2.584  -9.953  1.00 98.45           C  
ATOM   3311  CB  TYR A 213      12.045  -0.231  -9.165  1.00 98.45           C  
ATOM   3312  HB2 TYR A 213      12.466  -0.104 -10.162  1.00 98.45           H  
ATOM   3313  HB3 TYR A 213      12.840  -0.620  -8.529  1.00 98.45           H  
ATOM   3314  O   TYR A 213      11.941  -3.488  -9.340  1.00 98.45           O  
ATOM   3315  CG  TYR A 213      11.641   1.145  -8.638  1.00 98.45           C  
ATOM   3316  CD1 TYR A 213      11.006   2.077  -9.477  1.00 98.45           C  
ATOM   3317  HD1 TYR A 213      10.801   1.807 -10.502  1.00 98.45           H  
ATOM   3318  CD2 TYR A 213      11.955   1.529  -7.322  1.00 98.45           C  
ATOM   3319  HD2 TYR A 213      12.402   0.813  -6.648  1.00 98.45           H  
ATOM   3320  CE1 TYR A 213      10.673   3.361  -8.999  1.00 98.45           C  
ATOM   3321  HE1 TYR A 213      10.186   4.079  -9.642  1.00 98.45           H  
ATOM   3322  CE2 TYR A 213      11.687   2.826  -6.852  1.00 98.45           C  
ATOM   3323  HE2 TYR A 213      11.960   3.106  -5.845  1.00 98.45           H  
ATOM   3324  OH  TYR A 213      10.703   4.978  -7.223  1.00 98.45           O  
ATOM   3325  HH  TYR A 213      11.012   5.114  -6.324  1.00 98.45           H  
ATOM   3326  CZ  TYR A 213      11.023   3.743  -7.686  1.00 98.45           C  
ATOM   3327  N   GLY A 214      11.100  -2.682 -11.257  1.00 97.48           N  
ATOM   3328  H   GLY A 214      10.639  -1.882 -11.666  1.00 97.48           H  
ATOM   3329  CA  GLY A 214      11.715  -3.644 -12.185  1.00 97.48           C  
ATOM   3330  HA2 GLY A 214      12.158  -4.477 -11.638  1.00 97.48           H  
ATOM   3331  HA3 GLY A 214      10.961  -4.035 -12.868  1.00 97.48           H  
ATOM   3332  C   GLY A 214      12.825  -2.949 -12.976  1.00 97.48           C  
ATOM   3333  O   GLY A 214      13.703  -2.339 -12.382  1.00 97.48           O  
ATOM   3334  N   SER A 215      12.732  -2.895 -14.312  1.00 97.08           N  
ATOM   3335  H   SER A 215      12.037  -3.461 -14.777  1.00 97.08           H  
ATOM   3336  CA  SER A 215      13.447  -1.860 -15.085  1.00 97.08           C  
ATOM   3337  HA  SER A 215      14.446  -1.745 -14.665  1.00 97.08           H  
ATOM   3338  C   SER A 215      12.712  -0.523 -14.926  1.00 97.08           C  
ATOM   3339  CB  SER A 215      13.635  -2.265 -16.549  1.00 97.08           C  
ATOM   3340  HB2 SER A 215      14.199  -3.197 -16.590  1.00 97.08           H  
ATOM   3341  HB3 SER A 215      12.665  -2.417 -17.022  1.00 97.08           H  
ATOM   3342  O   SER A 215      12.010  -0.061 -15.826  1.00 97.08           O  
ATOM   3343  OG  SER A 215      14.348  -1.261 -17.244  1.00 97.08           O  
ATOM   3344  HG  SER A 215      13.829  -0.454 -17.204  1.00 97.08           H  
ATOM   3345  N   CYS A 216      12.800   0.031 -13.724  1.00 95.94           N  
ATOM   3346  H   CYS A 216      13.425  -0.423 -13.073  1.00 95.94           H  
ATOM   3347  CA  CYS A 216      12.009   1.132 -13.190  1.00 95.94           C  
ATOM   3348  HA  CYS A 216      12.353   1.266 -12.164  1.00 95.94           H  
ATOM   3349  C   CYS A 216      10.535   0.782 -12.996  1.00 95.94           C  
ATOM   3350  CB  CYS A 216      12.332   2.448 -13.896  1.00 95.94           C  
ATOM   3351  HB2 CYS A 216      11.987   2.408 -14.929  1.00 95.94           H  
ATOM   3352  HB3 CYS A 216      11.785   3.231 -13.371  1.00 95.94           H  
ATOM   3353  O   CYS A 216      10.263  -0.176 -12.275  1.00 95.94           O  
ATOM   3354  SG  CYS A 216      14.096   2.895 -13.883  1.00 95.94           S  
ATOM   3355  N   THR A 217       9.564   1.554 -13.491  1.00 96.79           N  
ATOM   3356  H   THR A 217       9.766   2.324 -14.113  1.00 96.79           H  
ATOM   3357  CA  THR A 217       8.179   1.328 -13.056  1.00 96.79           C  
ATOM   3358  HA  THR A 217       8.012   0.252 -13.002  1.00 96.79           H  
ATOM   3359  C   THR A 217       7.099   1.875 -13.981  1.00 96.79           C  
ATOM   3360  CB  THR A 217       7.985   1.886 -11.639  1.00 96.79           C  
ATOM   3361  HB  THR A 217       8.802   1.544 -11.003  1.00 96.79           H  
ATOM   3362  O   THR A 217       7.310   2.832 -14.721  1.00 96.79           O  
ATOM   3363  CG2 THR A 217       7.924   3.412 -11.578  1.00 96.79           C  
ATOM   3364 HG21 THR A 217       8.016   3.718 -10.536  1.00 96.79           H  
ATOM   3365 HG22 THR A 217       6.981   3.775 -11.988  1.00 96.79           H  
ATOM   3366 HG23 THR A 217       8.754   3.843 -12.138  1.00 96.79           H  
ATOM   3367  OG1 THR A 217       6.814   1.314 -11.130  1.00 96.79           O  
ATOM   3368  HG1 THR A 217       6.513   1.828 -10.378  1.00 96.79           H  
ATOM   3369  N   GLU A 218       5.905   1.295 -13.853  1.00 96.94           N  
ATOM   3370  H   GLU A 218       5.847   0.502 -13.231  1.00 96.94           H  
ATOM   3371  CA  GLU A 218       4.651   1.805 -14.408  1.00 96.94           C  
ATOM   3372  HA  GLU A 218       4.875   2.556 -15.165  1.00 96.94           H  
ATOM   3373  C   GLU A 218       3.735   2.468 -13.360  1.00 96.94           C  
ATOM   3374  CB  GLU A 218       3.898   0.667 -15.085  1.00 96.94           C  
ATOM   3375  HB2 GLU A 218       3.691  -0.121 -14.361  1.00 96.94           H  
ATOM   3376  HB3 GLU A 218       2.953   1.097 -15.419  1.00 96.94           H  
ATOM   3377  O   GLU A 218       2.733   3.105 -13.697  1.00 96.94           O  
ATOM   3378  CG  GLU A 218       4.618   0.074 -16.303  1.00 96.94           C  
ATOM   3379  HG2 GLU A 218       5.509  -0.458 -15.971  1.00 96.94           H  
ATOM   3380  HG3 GLU A 218       4.925   0.889 -16.958  1.00 96.94           H  
ATOM   3381  CD  GLU A 218       3.699  -0.875 -17.086  1.00 96.94           C  
ATOM   3382  OE1 GLU A 218       4.231  -1.633 -17.926  1.00 96.94           O  
ATOM   3383  OE2 GLU A 218       2.461  -0.800 -16.874  1.00 96.94           O  
ATOM   3384  N   ALA A 219       4.070   2.348 -12.077  1.00 97.54           N  
ATOM   3385  H   ALA A 219       4.898   1.817 -11.848  1.00 97.54           H  
ATOM   3386  CA  ALA A 219       3.380   3.017 -10.983  1.00 97.54           C  
ATOM   3387  HA  ALA A 219       2.908   3.922 -11.366  1.00 97.54           H  
ATOM   3388  C   ALA A 219       4.385   3.424  -9.902  1.00 97.54           C  
ATOM   3389  CB  ALA A 219       2.286   2.093 -10.430  1.00 97.54           C  
ATOM   3390  HB1 ALA A 219       2.731   1.168 -10.064  1.00 97.54           H  
ATOM   3391  HB2 ALA A 219       1.763   2.590  -9.613  1.00 97.54           H  
ATOM   3392  HB3 ALA A 219       1.568   1.857 -11.216  1.00 97.54           H  
ATOM   3393  O   ALA A 219       5.306   2.683  -9.596  1.00 97.54           O  
ATOM   3394  N   ASN A 220       4.235   4.595  -9.303  1.00 97.59           N  
ATOM   3395  H   ASN A 220       3.455   5.174  -9.581  1.00 97.59           H  
ATOM   3396  CA  ASN A 220       5.010   4.995  -8.133  1.00 97.59           C  
ATOM   3397  HA  ASN A 220       5.201   4.128  -7.501  1.00 97.59           H  
ATOM   3398  C   ASN A 220       4.188   6.000  -7.337  1.00 97.59           C  
ATOM   3399  CB  ASN A 220       6.367   5.590  -8.556  1.00 97.59           C  
ATOM   3400  HB2 ASN A 220       6.216   6.418  -9.247  1.00 97.59           H  
ATOM   3401  HB3 ASN A 220       6.958   4.817  -9.048  1.00 97.59           H  
ATOM   3402  O   ASN A 220       4.131   7.175  -7.685  1.00 97.59           O  
ATOM   3403  CG  ASN A 220       7.174   6.089  -7.368  1.00 97.59           C  
ATOM   3404  ND2 ASN A 220       8.232   6.815  -7.623  1.00 97.59           N  
ATOM   3405 HD21 ASN A 220       8.814   7.120  -6.856  1.00 97.59           H  
ATOM   3406 HD22 ASN A 220       8.520   7.025  -8.568  1.00 97.59           H  
ATOM   3407  OD1 ASN A 220       6.829   5.867  -6.216  1.00 97.59           O  
ATOM   3408  N   LEU A 221       3.542   5.551  -6.264  1.00 98.48           N  
ATOM   3409  H   LEU A 221       3.648   4.581  -6.004  1.00 98.48           H  
ATOM   3410  CA  LEU A 221       2.734   6.431  -5.411  1.00 98.48           C  
ATOM   3411  HA  LEU A 221       2.326   7.237  -6.021  1.00 98.48           H  
ATOM   3412  C   LEU A 221       3.572   7.133  -4.328  1.00 98.48           C  
ATOM   3413  CB  LEU A 221       1.551   5.635  -4.843  1.00 98.48           C  
ATOM   3414  HB2 LEU A 221       0.926   6.312  -4.261  1.00 98.48           H  
ATOM   3415  HB3 LEU A 221       1.934   4.867  -4.172  1.00 98.48           H  
ATOM   3416  O   LEU A 221       3.065   7.978  -3.587  1.00 98.48           O  
ATOM   3417  CG  LEU A 221       0.674   4.966  -5.920  1.00 98.48           C  
ATOM   3418  HG  LEU A 221       1.263   4.232  -6.470  1.00 98.48           H  
ATOM   3419  CD1 LEU A 221      -0.469   4.221  -5.240  1.00 98.48           C  
ATOM   3420 HD11 LEU A 221      -1.111   4.917  -4.700  1.00 98.48           H  
ATOM   3421 HD12 LEU A 221      -0.066   3.489  -4.540  1.00 98.48           H  
ATOM   3422 HD13 LEU A 221      -1.050   3.696  -5.998  1.00 98.48           H  
ATOM   3423  CD2 LEU A 221       0.094   5.973  -6.918  1.00 98.48           C  
ATOM   3424 HD21 LEU A 221      -0.424   6.771  -6.386  1.00 98.48           H  
ATOM   3425 HD22 LEU A 221       0.891   6.398  -7.528  1.00 98.48           H  
ATOM   3426 HD23 LEU A 221      -0.604   5.471  -7.588  1.00 98.48           H  
ATOM   3427  N   ASN A 222       4.863   6.814  -4.263  1.00 98.45           N  
ATOM   3428  H   ASN A 222       5.228   6.150  -4.931  1.00 98.45           H  
ATOM   3429  CA  ASN A 222       5.827   7.355  -3.313  1.00 98.45           C  
ATOM   3430  HA  ASN A 222       5.299   7.847  -2.496  1.00 98.45           H  
ATOM   3431  C   ASN A 222       6.740   8.425  -3.935  1.00 98.45           C  
ATOM   3432  CB  ASN A 222       6.609   6.177  -2.724  1.00 98.45           C  
ATOM   3433  HB2 ASN A 222       7.425   6.565  -2.115  1.00 98.45           H  
ATOM   3434  HB3 ASN A 222       7.053   5.591  -3.529  1.00 98.45           H  
ATOM   3435  O   ASN A 222       7.620   8.945  -3.253  1.00 98.45           O  
ATOM   3436  CG  ASN A 222       5.770   5.264  -1.845  1.00 98.45           C  
ATOM   3437  ND2 ASN A 222       6.316   4.131  -1.483  1.00 98.45           N  
ATOM   3438 HD21 ASN A 222       5.804   3.513  -0.870  1.00 98.45           H  
ATOM   3439 HD22 ASN A 222       7.238   3.906  -1.830  1.00 98.45           H  
ATOM   3440  OD1 ASN A 222       4.638   5.551  -1.470  1.00 98.45           O  
ATOM   3441  N   GLY A 223       6.506   8.798  -5.197  1.00 97.29           N  
ATOM   3442  H   GLY A 223       5.846   8.258  -5.739  1.00 97.29           H  
ATOM   3443  CA  GLY A 223       7.206   9.897  -5.856  1.00 97.29           C  
ATOM   3444  HA2 GLY A 223       6.890   9.957  -6.897  1.00 97.29           H  
ATOM   3445  HA3 GLY A 223       8.277   9.695  -5.849  1.00 97.29           H  
ATOM   3446  C   GLY A 223       6.978  11.258  -5.186  1.00 97.29           C  
ATOM   3447  O   GLY A 223       6.235  11.411  -4.206  1.00 97.29           O  
ATOM   3448  N   MET A 224       7.609  12.287  -5.739  1.00 96.94           N  
ATOM   3449  H   MET A 224       8.199  12.101  -6.538  1.00 96.94           H  
ATOM   3450  CA  MET A 224       7.530  13.655  -5.235  1.00 96.94           C  
ATOM   3451  HA  MET A 224       7.799  13.642  -4.179  1.00 96.94           H  
ATOM   3452  C   MET A 224       6.109  14.230  -5.373  1.00 96.94           C  
ATOM   3453  CB  MET A 224       8.575  14.492  -5.978  1.00 96.94           C  
ATOM   3454  HB2 MET A 224       9.538  13.991  -5.884  1.00 96.94           H  
ATOM   3455  HB3 MET A 224       8.319  14.536  -7.037  1.00 96.94           H  
ATOM   3456  O   MET A 224       5.567  14.347  -6.475  1.00 96.94           O  
ATOM   3457  CG  MET A 224       8.703  15.916  -5.429  1.00 96.94           C  
ATOM   3458  HG2 MET A 224       7.745  16.424  -5.539  1.00 96.94           H  
ATOM   3459  HG3 MET A 224       8.944  15.870  -4.367  1.00 96.94           H  
ATOM   3460  SD  MET A 224       9.970  16.905  -6.276  1.00 96.94           S  
ATOM   3461  CE  MET A 224      11.467  16.076  -5.664  1.00 96.94           C  
ATOM   3462  HE1 MET A 224      11.459  16.060  -4.574  1.00 96.94           H  
ATOM   3463  HE2 MET A 224      12.351  16.617  -6.003  1.00 96.94           H  
ATOM   3464  HE3 MET A 224      11.511  15.053  -6.036  1.00 96.94           H  
ATOM   3465  N   TYR A 225       5.496  14.628  -4.257  1.00 96.94           N  
ATOM   3466  H   TYR A 225       5.986  14.574  -3.376  1.00 96.94           H  
ATOM   3467  CA  TYR A 225       4.149  15.203  -4.276  1.00 96.94           C  
ATOM   3468  HA  TYR A 225       3.486  14.491  -4.767  1.00 96.94           H  
ATOM   3469  C   TYR A 225       4.102  16.512  -5.072  1.00 96.94           C  
ATOM   3470  CB  TYR A 225       3.631  15.409  -2.855  1.00 96.94           C  
ATOM   3471  HB2 TYR A 225       4.201  16.201  -2.369  1.00 96.94           H  
ATOM   3472  HB3 TYR A 225       3.778  14.492  -2.285  1.00 96.94           H  
ATOM   3473  O   TYR A 225       5.048  17.297  -5.055  1.00 96.94           O  
ATOM   3474  CG  TYR A 225       2.157  15.727  -2.799  1.00 96.94           C  
ATOM   3475  CD1 TYR A 225       1.734  17.069  -2.799  1.00 96.94           C  
ATOM   3476  HD1 TYR A 225       2.459  17.869  -2.822  1.00 96.94           H  
ATOM   3477  CD2 TYR A 225       1.214  14.682  -2.742  1.00 96.94           C  
ATOM   3478  HD2 TYR A 225       1.539  13.653  -2.743  1.00 96.94           H  
ATOM   3479  CE1 TYR A 225       0.365  17.372  -2.716  1.00 96.94           C  
ATOM   3480  HE1 TYR A 225       0.040  18.401  -2.678  1.00 96.94           H  
ATOM   3481  CE2 TYR A 225      -0.158  14.983  -2.671  1.00 96.94           C  
ATOM   3482  HE2 TYR A 225      -0.902  14.202  -2.620  1.00 96.94           H  
ATOM   3483  OH  TYR A 225      -1.897  16.613  -2.555  1.00 96.94           O  
ATOM   3484  HH  TYR A 225      -2.090  17.541  -2.403  1.00 96.94           H  
ATOM   3485  CZ  TYR A 225      -0.579  16.328  -2.649  1.00 96.94           C  
ATOM   3486  N   GLY A 226       3.009  16.739  -5.803  1.00 95.07           N  
ATOM   3487  H   GLY A 226       2.241  16.088  -5.724  1.00 95.07           H  
ATOM   3488  CA  GLY A 226       2.819  17.933  -6.635  1.00 95.07           C  
ATOM   3489  HA2 GLY A 226       3.038  18.817  -6.036  1.00 95.07           H  
ATOM   3490  HA3 GLY A 226       1.776  17.984  -6.947  1.00 95.07           H  
ATOM   3491  C   GLY A 226       3.694  17.996  -7.896  1.00 95.07           C  
ATOM   3492  O   GLY A 226       3.510  18.888  -8.723  1.00 95.07           O  
ATOM   3493  N   ARG A 227       4.625  17.053  -8.095  1.00 95.30           N  
ATOM   3494  H   ARG A 227       4.753  16.348  -7.384  1.00 95.30           H  
ATOM   3495  CA  ARG A 227       5.461  17.004  -9.296  1.00 95.30           C  
ATOM   3496  HA  ARG A 227       5.764  18.029  -9.510  1.00 95.30           H  
ATOM   3497  C   ARG A 227       4.654  16.491 -10.493  1.00 95.30           C  
ATOM   3498  CB  ARG A 227       6.709  16.159  -9.001  1.00 95.30           C  
ATOM   3499  HB2 ARG A 227       7.158  16.499  -8.067  1.00 95.30           H  
ATOM   3500  HB3 ARG A 227       6.400  15.123  -8.857  1.00 95.30           H  
ATOM   3501  O   ARG A 227       4.047  15.423 -10.439  1.00 95.30           O  
ATOM   3502  CG  ARG A 227       7.777  16.192 -10.098  1.00 95.30           C  
ATOM   3503  HG2 ARG A 227       8.529  15.441  -9.856  1.00 95.30           H  
ATOM   3504  HG3 ARG A 227       7.330  15.939 -11.060  1.00 95.30           H  
ATOM   3505  CD  ARG A 227       8.462  17.559 -10.174  1.00 95.30           C  
ATOM   3506  HD2 ARG A 227       7.717  18.328 -10.380  1.00 95.30           H  
ATOM   3507  HD3 ARG A 227       8.918  17.763  -9.205  1.00 95.30           H  
ATOM   3508  NE  ARG A 227       9.486  17.591 -11.231  1.00 95.30           N  
ATOM   3509  HE  ARG A 227       9.444  16.852 -11.918  1.00 95.30           H  
ATOM   3510  NH1 ARG A 227      10.466  19.566 -10.583  1.00 95.30           N  
ATOM   3511 HH11 ARG A 227      11.171  20.279 -10.700  1.00 95.30           H  
ATOM   3512 HH12 ARG A 227       9.821  19.615  -9.806  1.00 95.30           H  
ATOM   3513  NH2 ARG A 227      11.263  18.466 -12.353  1.00 95.30           N  
ATOM   3514 HH21 ARG A 227      11.949  19.197 -12.474  1.00 95.30           H  
ATOM   3515 HH22 ARG A 227      11.200  17.706 -13.015  1.00 95.30           H  
ATOM   3516  CZ  ARG A 227      10.398  18.536 -11.382  1.00 95.30           C  
ATOM   3517  N   THR A 228       4.708  17.232 -11.599  1.00 91.78           N  
ATOM   3518  H   THR A 228       5.137  18.145 -11.543  1.00 91.78           H  
ATOM   3519  CA  THR A 228       3.988  16.941 -12.853  1.00 91.78           C  
ATOM   3520  HA  THR A 228       3.190  16.238 -12.616  1.00 91.78           H  
ATOM   3521  C   THR A 228       4.867  16.272 -13.924  1.00 91.78           C  
ATOM   3522  CB  THR A 228       3.310  18.197 -13.405  1.00 91.78           C  
ATOM   3523  HB  THR A 228       2.843  17.975 -14.365  1.00 91.78           H  
ATOM   3524  O   THR A 228       4.668  16.426 -15.128  1.00 91.78           O  
ATOM   3525  CG2 THR A 228       2.238  18.735 -12.457  1.00 91.78           C  
ATOM   3526 HG21 THR A 228       1.738  19.588 -12.916  1.00 91.78           H  
ATOM   3527 HG22 THR A 228       2.681  19.048 -11.511  1.00 91.78           H  
ATOM   3528 HG23 THR A 228       1.499  17.958 -12.265  1.00 91.78           H  
ATOM   3529  OG1 THR A 228       4.280  19.210 -13.567  1.00 91.78           O  
ATOM   3530  HG1 THR A 228       3.876  19.892 -14.107  1.00 91.78           H  
ATOM   3531  N   THR A 229       5.879  15.522 -13.491  1.00 94.67           N  
ATOM   3532  H   THR A 229       5.911  15.333 -12.500  1.00 94.67           H  
ATOM   3533  CA  THR A 229       6.736  14.688 -14.351  1.00 94.67           C  
ATOM   3534  HA  THR A 229       6.323  14.659 -15.359  1.00 94.67           H  
ATOM   3535  C   THR A 229       6.719  13.251 -13.830  1.00 94.67           C  
ATOM   3536  CB  THR A 229       8.173  15.250 -14.448  1.00 94.67           C  
ATOM   3537  HB  THR A 229       8.725  14.648 -15.170  1.00 94.67           H  
ATOM   3538  O   THR A 229       6.141  12.991 -12.776  1.00 94.67           O  
ATOM   3539  CG2 THR A 229       8.209  16.699 -14.932  1.00 94.67           C  
ATOM   3540 HG21 THR A 229       7.647  16.785 -15.862  1.00 94.67           H  
ATOM   3541 HG22 THR A 229       9.239  17.003 -15.114  1.00 94.67           H  
ATOM   3542 HG23 THR A 229       7.760  17.360 -14.190  1.00 94.67           H  
ATOM   3543  OG1 THR A 229       8.884  15.221 -13.219  1.00 94.67           O  
ATOM   3544  HG1 THR A 229       9.400  14.412 -13.218  1.00 94.67           H  
ATOM   3545  N   TYR A 230       7.411  12.319 -14.491  1.00 93.54           N  
ATOM   3546  H   TYR A 230       7.750  12.528 -15.419  1.00 93.54           H  
ATOM   3547  CA  TYR A 230       7.490  10.909 -14.065  1.00 93.54           C  
ATOM   3548  HA  TYR A 230       6.476  10.510 -14.026  1.00 93.54           H  
ATOM   3549  C   TYR A 230       8.100  10.700 -12.664  1.00 93.54           C  
ATOM   3550  CB  TYR A 230       8.272  10.108 -15.117  1.00 93.54           C  
ATOM   3551  HB2 TYR A 230       8.253   9.054 -14.840  1.00 93.54           H  
ATOM   3552  HB3 TYR A 230       7.763  10.194 -16.077  1.00 93.54           H  
ATOM   3553  O   TYR A 230       7.985   9.618 -12.104  1.00 93.54           O  
ATOM   3554  CG  TYR A 230       9.718  10.544 -15.273  1.00 93.54           C  
ATOM   3555  CD1 TYR A 230      10.087  11.418 -16.316  1.00 93.54           C  
ATOM   3556  HD1 TYR A 230       9.350  11.736 -17.038  1.00 93.54           H  
ATOM   3557  CD2 TYR A 230      10.694  10.079 -14.369  1.00 93.54           C  
ATOM   3558  HD2 TYR A 230      10.431   9.373 -13.595  1.00 93.54           H  
ATOM   3559  CE1 TYR A 230      11.427  11.834 -16.448  1.00 93.54           C  
ATOM   3560  HE1 TYR A 230      11.715  12.481 -17.263  1.00 93.54           H  
ATOM   3561  CE2 TYR A 230      12.028  10.508 -14.487  1.00 93.54           C  
ATOM   3562  HE2 TYR A 230      12.781  10.132 -13.810  1.00 93.54           H  
ATOM   3563  OH  TYR A 230      13.686  11.803 -15.632  1.00 93.54           O  
ATOM   3564  HH  TYR A 230      13.875  12.174 -16.497  1.00 93.54           H  
ATOM   3565  CZ  TYR A 230      12.398  11.383 -15.526  1.00 93.54           C  
ATOM   3566  N   LYS A 231       8.720  11.744 -12.094  1.00 96.25           N  
ATOM   3567  H   LYS A 231       8.741  12.595 -12.639  1.00 96.25           H  
ATOM   3568  CA  LYS A 231       9.225  11.786 -10.712  1.00 96.25           C  
ATOM   3569  HA  LYS A 231       9.650  10.811 -10.473  1.00 96.25           H  
ATOM   3570  C   LYS A 231       8.129  12.020  -9.664  1.00 96.25           C  
ATOM   3571  CB  LYS A 231      10.326  12.853 -10.563  1.00 96.25           C  
ATOM   3572  HB2 LYS A 231       9.897  13.847 -10.691  1.00 96.25           H  
ATOM   3573  HB3 LYS A 231      10.720  12.779  -9.550  1.00 96.25           H  
ATOM   3574  O   LYS A 231       8.412  12.032  -8.474  1.00 96.25           O  
ATOM   3575  CG  LYS A 231      11.480  12.679 -11.558  1.00 96.25           C  
ATOM   3576  HG2 LYS A 231      11.184  13.057 -12.537  1.00 96.25           H  
ATOM   3577  HG3 LYS A 231      11.690  11.614 -11.650  1.00 96.25           H  
ATOM   3578  CD  LYS A 231      12.747  13.406 -11.083  1.00 96.25           C  
ATOM   3579  HD2 LYS A 231      12.984  13.047 -10.082  1.00 96.25           H  
ATOM   3580  HD3 LYS A 231      12.581  14.483 -11.046  1.00 96.25           H  
ATOM   3581  CE  LYS A 231      13.913  13.076 -12.024  1.00 96.25           C  
ATOM   3582  HE2 LYS A 231      13.730  12.089 -12.449  1.00 96.25           H  
ATOM   3583  HE3 LYS A 231      13.941  13.785 -12.851  1.00 96.25           H  
ATOM   3584  NZ  LYS A 231      15.211  13.025 -11.308  1.00 96.25           N  
ATOM   3585  HZ1 LYS A 231      15.446  13.888 -10.839  1.00 96.25           H  
ATOM   3586  HZ2 LYS A 231      15.174  12.281 -10.626  1.00 96.25           H  
ATOM   3587  HZ3 LYS A 231      15.952  12.750 -11.936  1.00 96.25           H  
ATOM   3588  N   GLY A 232       6.908  12.337 -10.087  1.00 96.60           N  
ATOM   3589  H   GLY A 232       6.713  12.285 -11.076  1.00 96.60           H  
ATOM   3590  CA  GLY A 232       5.778  12.536  -9.185  1.00 96.60           C  
ATOM   3591  HA2 GLY A 232       6.138  12.961  -8.248  1.00 96.60           H  
ATOM   3592  HA3 GLY A 232       5.068  13.228  -9.637  1.00 96.60           H  
ATOM   3593  C   GLY A 232       5.049  11.244  -8.849  1.00 96.60           C  
ATOM   3594  O   GLY A 232       5.478  10.157  -9.228  1.00 96.60           O  
ATOM   3595  N   LEU A 233       3.903  11.374  -8.177  1.00 97.70           N  
ATOM   3596  H   LEU A 233       3.617  12.289  -7.862  1.00 97.70           H  
ATOM   3597  CA  LEU A 233       2.979  10.253  -8.013  1.00 97.70           C  
ATOM   3598  HA  LEU A 233       3.513   9.431  -7.535  1.00 97.70           H  
ATOM   3599  C   LEU A 233       2.495   9.803  -9.394  1.00 97.70           C  
ATOM   3600  CB  LEU A 233       1.778  10.622  -7.139  1.00 97.70           C  
ATOM   3601  HB2 LEU A 233       1.012   9.867  -7.317  1.00 97.70           H  
ATOM   3602  HB3 LEU A 233       1.394  11.592  -7.454  1.00 97.70           H  
ATOM   3603  O   LEU A 233       1.845  10.565 -10.114  1.00 97.70           O  
ATOM   3604  CG  LEU A 233       2.022  10.640  -5.629  1.00 97.70           C  
ATOM   3605  HG  LEU A 233       2.401   9.669  -5.312  1.00 97.70           H  
ATOM   3606  CD1 LEU A 233       3.003  11.731  -5.216  1.00 97.70           C  
ATOM   3607 HD11 LEU A 233       4.011  11.457  -5.528  1.00 97.70           H  
ATOM   3608 HD12 LEU A 233       2.993  11.852  -4.133  1.00 97.70           H  
ATOM   3609 HD13 LEU A 233       2.711  12.672  -5.681  1.00 97.70           H  
ATOM   3610  CD2 LEU A 233       0.686  10.911  -4.943  1.00 97.70           C  
ATOM   3611 HD21 LEU A 233      -0.014  10.107  -5.171  1.00 97.70           H  
ATOM   3612 HD22 LEU A 233       0.829  10.958  -3.863  1.00 97.70           H  
ATOM   3613 HD23 LEU A 233       0.268  11.858  -5.284  1.00 97.70           H  
ATOM   3614  N   LEU A 234       2.825   8.568  -9.752  1.00 96.18           N  
ATOM   3615  H   LEU A 234       3.370   8.033  -9.091  1.00 96.18           H  
ATOM   3616  CA  LEU A 234       2.690   8.029 -11.093  1.00 96.18           C  
ATOM   3617  HA  LEU A 234       2.247   8.794 -11.731  1.00 96.18           H  
ATOM   3618  C   LEU A 234       1.767   6.811 -11.101  1.00 96.18           C  
ATOM   3619  CB  LEU A 234       4.103   7.699 -11.616  1.00 96.18           C  
ATOM   3620  HB2 LEU A 234       4.736   8.583 -11.534  1.00 96.18           H  
ATOM   3621  HB3 LEU A 234       4.530   6.933 -10.968  1.00 96.18           H  
ATOM   3622  O   LEU A 234       1.928   5.883 -10.313  1.00 96.18           O  
ATOM   3623  CG  LEU A 234       4.150   7.186 -13.066  1.00 96.18           C  
ATOM   3624  HG  LEU A 234       3.397   6.410 -13.205  1.00 96.18           H  
ATOM   3625  CD1 LEU A 234       3.896   8.314 -14.066  1.00 96.18           C  
ATOM   3626 HD11 LEU A 234       4.824   8.852 -14.256  1.00 96.18           H  
ATOM   3627 HD12 LEU A 234       3.520   7.884 -14.994  1.00 96.18           H  
ATOM   3628 HD13 LEU A 234       3.180   9.030 -13.660  1.00 96.18           H  
ATOM   3629  CD2 LEU A 234       5.520   6.589 -13.377  1.00 96.18           C  
ATOM   3630 HD21 LEU A 234       6.307   7.318 -13.182  1.00 96.18           H  
ATOM   3631 HD22 LEU A 234       5.689   5.716 -12.746  1.00 96.18           H  
ATOM   3632 HD23 LEU A 234       5.569   6.271 -14.418  1.00 96.18           H  
ATOM   3633  N   TRP A 235       0.854   6.794 -12.065  1.00 97.79           N  
ATOM   3634  H   TRP A 235       0.739   7.622 -12.632  1.00 97.79           H  
ATOM   3635  CA  TRP A 235       0.149   5.604 -12.523  1.00 97.79           C  
ATOM   3636  HA  TRP A 235       0.718   4.707 -12.279  1.00 97.79           H  
ATOM   3637  C   TRP A 235       0.044   5.739 -14.039  1.00 97.79           C  
ATOM   3638  CB  TRP A 235      -1.219   5.529 -11.835  1.00 97.79           C  
ATOM   3639  HB2 TRP A 235      -1.870   6.324 -12.201  1.00 97.79           H  
ATOM   3640  HB3 TRP A 235      -1.077   5.700 -10.768  1.00 97.79           H  
ATOM   3641  O   TRP A 235      -0.756   6.541 -14.519  1.00 97.79           O  
ATOM   3642  CG  TRP A 235      -1.905   4.213 -11.986  1.00 97.79           C  
ATOM   3643  CD1 TRP A 235      -2.584   3.776 -13.069  1.00 97.79           C  
ATOM   3644  HD1 TRP A 235      -2.725   4.338 -13.981  1.00 97.79           H  
ATOM   3645  CD2 TRP A 235      -1.929   3.114 -11.030  1.00 97.79           C  
ATOM   3646  CE2 TRP A 235      -2.640   2.025 -11.610  1.00 97.79           C  
ATOM   3647  CE3 TRP A 235      -1.387   2.921  -9.742  1.00 97.79           C  
ATOM   3648  HE3 TRP A 235      -0.823   3.720  -9.284  1.00 97.79           H  
ATOM   3649  NE1 TRP A 235      -3.034   2.490 -12.841  1.00 97.79           N  
ATOM   3650  HE1 TRP A 235      -3.503   1.918 -13.529  1.00 97.79           H  
ATOM   3651  CH2 TRP A 235      -2.251   0.641  -9.670  1.00 97.79           C  
ATOM   3652  HH2 TRP A 235      -2.355  -0.298  -9.145  1.00 97.79           H  
ATOM   3653  CZ2 TRP A 235      -2.792   0.794 -10.956  1.00 97.79           C  
ATOM   3654  HZ2 TRP A 235      -3.324  -0.016 -11.432  1.00 97.79           H  
ATOM   3655  CZ3 TRP A 235      -1.554   1.700  -9.064  1.00 97.79           C  
ATOM   3656  HZ3 TRP A 235      -1.122   1.568  -8.083  1.00 97.79           H  
ATOM   3657  N   VAL A 236       0.917   5.065 -14.795  1.00 96.52           N  
ATOM   3658  H   VAL A 236       1.520   4.390 -14.347  1.00 96.52           H  
ATOM   3659  CA  VAL A 236       1.239   5.435 -16.190  1.00 96.52           C  
ATOM   3660  HA  VAL A 236       1.684   6.430 -16.180  1.00 96.52           H  
ATOM   3661  C   VAL A 236       0.006   5.546 -17.082  1.00 96.52           C  
ATOM   3662  CB  VAL A 236       2.275   4.458 -16.789  1.00 96.52           C  
ATOM   3663  HB  VAL A 236       2.031   3.437 -16.494  1.00 96.52           H  
ATOM   3664  O   VAL A 236      -0.109   6.520 -17.826  1.00 96.52           O  
ATOM   3665  CG1 VAL A 236       2.371   4.508 -18.321  1.00 96.52           C  
ATOM   3666 HG11 VAL A 236       2.556   5.528 -18.658  1.00 96.52           H  
ATOM   3667 HG12 VAL A 236       3.185   3.867 -18.658  1.00 96.52           H  
ATOM   3668 HG13 VAL A 236       1.453   4.134 -18.774  1.00 96.52           H  
ATOM   3669  CG2 VAL A 236       3.665   4.819 -16.262  1.00 96.52           C  
ATOM   3670 HG21 VAL A 236       4.406   4.119 -16.647  1.00 96.52           H  
ATOM   3671 HG22 VAL A 236       3.688   4.801 -15.172  1.00 96.52           H  
ATOM   3672 HG23 VAL A 236       3.922   5.825 -16.594  1.00 96.52           H  
ATOM   3673  N   SER A 237      -0.943   4.613 -16.974  1.00 95.46           N  
ATOM   3674  H   SER A 237      -0.809   3.858 -16.316  1.00 95.46           H  
ATOM   3675  CA  SER A 237      -2.178   4.646 -17.773  1.00 95.46           C  
ATOM   3676  HA  SER A 237      -1.909   4.715 -18.827  1.00 95.46           H  
ATOM   3677  C   SER A 237      -3.100   5.832 -17.466  1.00 95.46           C  
ATOM   3678  CB  SER A 237      -2.973   3.360 -17.568  1.00 95.46           C  
ATOM   3679  HB2 SER A 237      -2.369   2.503 -17.867  1.00 95.46           H  
ATOM   3680  HB3 SER A 237      -3.869   3.391 -18.187  1.00 95.46           H  
ATOM   3681  O   SER A 237      -3.898   6.212 -18.319  1.00 95.46           O  
ATOM   3682  OG  SER A 237      -3.347   3.229 -16.210  1.00 95.46           O  
ATOM   3683  HG  SER A 237      -2.662   2.714 -15.776  1.00 95.46           H  
ATOM   3684  N   LEU A 238      -2.998   6.424 -16.272  1.00 94.28           N  
ATOM   3685  H   LEU A 238      -2.278   6.093 -15.645  1.00 94.28           H  
ATOM   3686  CA  LEU A 238      -3.787   7.585 -15.858  1.00 94.28           C  
ATOM   3687  HA  LEU A 238      -4.712   7.626 -16.434  1.00 94.28           H  
ATOM   3688  C   LEU A 238      -3.050   8.893 -16.136  1.00 94.28           C  
ATOM   3689  CB  LEU A 238      -4.127   7.484 -14.360  1.00 94.28           C  
ATOM   3690  HB2 LEU A 238      -4.588   8.423 -14.056  1.00 94.28           H  
ATOM   3691  HB3 LEU A 238      -3.202   7.377 -13.795  1.00 94.28           H  
ATOM   3692  O   LEU A 238      -3.639   9.840 -16.650  1.00 94.28           O  
ATOM   3693  CG  LEU A 238      -5.078   6.339 -13.975  1.00 94.28           C  
ATOM   3694  HG  LEU A 238      -4.642   5.378 -14.246  1.00 94.28           H  
ATOM   3695  CD1 LEU A 238      -5.296   6.376 -12.464  1.00 94.28           C  
ATOM   3696 HD11 LEU A 238      -5.686   7.347 -12.159  1.00 94.28           H  
ATOM   3697 HD12 LEU A 238      -6.012   5.605 -12.179  1.00 94.28           H  
ATOM   3698 HD13 LEU A 238      -4.352   6.183 -11.953  1.00 94.28           H  
ATOM   3699  CD2 LEU A 238      -6.439   6.462 -14.659  1.00 94.28           C  
ATOM   3700 HD21 LEU A 238      -7.112   5.692 -14.281  1.00 94.28           H  
ATOM   3701 HD22 LEU A 238      -6.330   6.317 -15.734  1.00 94.28           H  
ATOM   3702 HD23 LEU A 238      -6.870   7.443 -14.460  1.00 94.28           H  
ATOM   3703  N   THR A 239      -1.766   8.949 -15.789  1.00 92.43           N  
ATOM   3704  H   THR A 239      -1.341   8.130 -15.378  1.00 92.43           H  
ATOM   3705  CA  THR A 239      -0.994  10.194 -15.792  1.00 92.43           C  
ATOM   3706  HA  THR A 239      -1.679  11.038 -15.707  1.00 92.43           H  
ATOM   3707  C   THR A 239      -0.198  10.413 -17.071  1.00 92.43           C  
ATOM   3708  CB  THR A 239      -0.049  10.265 -14.592  1.00 92.43           C  
ATOM   3709  HB  THR A 239       0.457  11.231 -14.606  1.00 92.43           H  
ATOM   3710  O   THR A 239       0.354  11.489 -17.246  1.00 92.43           O  
ATOM   3711  CG2 THR A 239      -0.754  10.083 -13.249  1.00 92.43           C  
ATOM   3712 HG21 THR A 239      -1.547  10.825 -13.156  1.00 92.43           H  
ATOM   3713 HG22 THR A 239      -0.039  10.236 -12.440  1.00 92.43           H  
ATOM   3714 HG23 THR A 239      -1.184   9.085 -13.167  1.00 92.43           H  
ATOM   3715  OG1 THR A 239       0.924   9.254 -14.672  1.00 92.43           O  
ATOM   3716  HG1 THR A 239       1.554   9.449 -13.974  1.00 92.43           H  
ATOM   3717  N   SER A 240      -0.085   9.428 -17.971  1.00 91.30           N  
ATOM   3718  H   SER A 240      -0.509   8.534 -17.770  1.00 91.30           H  
ATOM   3719  CA  SER A 240       0.734   9.540 -19.193  1.00 91.30           C  
ATOM   3720  HA  SER A 240       0.841   8.537 -19.607  1.00 91.30           H  
ATOM   3721  C   SER A 240       2.160  10.050 -18.916  1.00 91.30           C  
ATOM   3722  CB  SER A 240       0.024  10.394 -20.252  1.00 91.30           C  
ATOM   3723  HB2 SER A 240       0.622  10.414 -21.163  1.00 91.30           H  
ATOM   3724  HB3 SER A 240      -0.092  11.414 -19.887  1.00 91.30           H  
ATOM   3725  O   SER A 240       2.667  10.922 -19.616  1.00 91.30           O  
ATOM   3726  OG  SER A 240      -1.247   9.851 -20.552  1.00 91.30           O  
ATOM   3727  HG  SER A 240      -1.750   9.806 -19.736  1.00 91.30           H  
ATOM   3728  N   LEU A 241       2.796   9.539 -17.852  1.00 85.94           N  
ATOM   3729  H   LEU A 241       2.287   8.853 -17.313  1.00 85.94           H  
ATOM   3730  CA  LEU A 241       4.129   9.946 -17.367  1.00 85.94           C  
ATOM   3731  HA  LEU A 241       4.347   9.322 -16.500  1.00 85.94           H  
ATOM   3732  C   LEU A 241       4.238  11.388 -16.828  1.00 85.94           C  
ATOM   3733  CB  LEU A 241       5.220   9.634 -18.418  1.00 85.94           C  
ATOM   3734  HB2 LEU A 241       5.040  10.243 -19.304  1.00 85.94           H  
ATOM   3735  HB3 LEU A 241       6.190   9.938 -18.025  1.00 85.94           H  
ATOM   3736  O   LEU A 241       5.333  11.813 -16.460  1.00 85.94           O  
ATOM   3737  CG  LEU A 241       5.322   8.160 -18.842  1.00 85.94           C  
ATOM   3738  HG  LEU A 241       4.335   7.764 -19.081  1.00 85.94           H  
ATOM   3739  CD1 LEU A 241       6.206   8.039 -20.083  1.00 85.94           C  
ATOM   3740 HD11 LEU A 241       7.202   8.431 -19.878  1.00 85.94           H  
ATOM   3741 HD12 LEU A 241       6.286   6.992 -20.373  1.00 85.94           H  
ATOM   3742 HD13 LEU A 241       5.759   8.596 -20.907  1.00 85.94           H  
ATOM   3743  CD2 LEU A 241       5.951   7.316 -17.733  1.00 85.94           C  
ATOM   3744 HD21 LEU A 241       6.985   7.620 -17.568  1.00 85.94           H  
ATOM   3745 HD22 LEU A 241       5.940   6.265 -18.021  1.00 85.94           H  
ATOM   3746 HD23 LEU A 241       5.404   7.434 -16.797  1.00 85.94           H  
ATOM   3747  N   SER A 242       3.139  12.137 -16.706  1.00 84.56           N  
ATOM   3748  H   SER A 242       2.261  11.786 -17.060  1.00 84.56           H  
ATOM   3749  CA  SER A 242       3.146  13.520 -16.207  1.00 84.56           C  
ATOM   3750  HA  SER A 242       4.140  13.935 -16.376  1.00 84.56           H  
ATOM   3751  C   SER A 242       2.887  13.650 -14.703  1.00 84.56           C  
ATOM   3752  CB  SER A 242       2.183  14.400 -17.015  1.00 84.56           C  
ATOM   3753  HB2 SER A 242       2.279  14.171 -18.077  1.00 84.56           H  
ATOM   3754  HB3 SER A 242       2.452  15.445 -16.863  1.00 84.56           H  
ATOM   3755  O   SER A 242       2.534  14.733 -14.252  1.00 84.56           O  
ATOM   3756  OG  SER A 242       0.840  14.220 -16.613  1.00 84.56           O  
ATOM   3757  HG  SER A 242       0.780  14.413 -15.674  1.00 84.56           H  
ATOM   3758  N   GLY A 243       2.993  12.583 -13.907  1.00 84.16           N  
ATOM   3759  H   GLY A 243       3.288  11.708 -14.316  1.00 84.16           H  
ATOM   3760  CA  GLY A 243       2.664  12.633 -12.474  1.00 84.16           C  
ATOM   3761  HA2 GLY A 243       2.673  11.619 -12.075  1.00 84.16           H  
ATOM   3762  HA3 GLY A 243       3.432  13.207 -11.955  1.00 84.16           H  
ATOM   3763  C   GLY A 243       1.285  13.264 -12.193  1.00 84.16           C  
ATOM   3764  O   GLY A 243       0.320  13.003 -12.908  1.00 84.16           O  
ATOM   3765  N   GLY A 244       1.192  14.144 -11.191  1.00 89.63           N  
ATOM   3766  H   GLY A 244       2.032  14.358 -10.672  1.00 89.63           H  
ATOM   3767  CA  GLY A 244       0.010  14.999 -10.987  1.00 89.63           C  
ATOM   3768  HA2 GLY A 244       0.307  15.857 -10.385  1.00 89.63           H  
ATOM   3769  HA3 GLY A 244      -0.329  15.370 -11.954  1.00 89.63           H  
ATOM   3770  C   GLY A 244      -1.195  14.349 -10.292  1.00 89.63           C  
ATOM   3771  O   GLY A 244      -2.268  14.950 -10.256  1.00 89.63           O  
ATOM   3772  N   ILE A 245      -1.041  13.149  -9.728  1.00 97.09           N  
ATOM   3773  H   ILE A 245      -0.147  12.689  -9.819  1.00 97.09           H  
ATOM   3774  CA  ILE A 245      -2.017  12.588  -8.782  1.00 97.09           C  
ATOM   3775  HA  ILE A 245      -3.011  12.613  -9.229  1.00 97.09           H  
ATOM   3776  C   ILE A 245      -2.037  13.473  -7.525  1.00 97.09           C  
ATOM   3777  CB  ILE A 245      -1.663  11.119  -8.472  1.00 97.09           C  
ATOM   3778  HB  ILE A 245      -0.604  11.090  -8.216  1.00 97.09           H  
ATOM   3779  O   ILE A 245      -0.986  13.758  -6.948  1.00 97.09           O  
ATOM   3780  CG1 ILE A 245      -1.878  10.228  -9.715  1.00 97.09           C  
ATOM   3781 HG12 ILE A 245      -2.947  10.116  -9.898  1.00 97.09           H  
ATOM   3782 HG13 ILE A 245      -1.440  10.716 -10.585  1.00 97.09           H  
ATOM   3783  CG2 ILE A 245      -2.451  10.565  -7.277  1.00 97.09           C  
ATOM   3784 HG21 ILE A 245      -2.141   9.545  -7.052  1.00 97.09           H  
ATOM   3785 HG22 ILE A 245      -3.519  10.571  -7.496  1.00 97.09           H  
ATOM   3786 HG23 ILE A 245      -2.261  11.155  -6.380  1.00 97.09           H  
ATOM   3787  CD1 ILE A 245      -1.244   8.835  -9.605  1.00 97.09           C  
ATOM   3788 HD11 ILE A 245      -1.394   8.300 -10.543  1.00 97.09           H  
ATOM   3789 HD12 ILE A 245      -1.702   8.261  -8.799  1.00 97.09           H  
ATOM   3790 HD13 ILE A 245      -0.174   8.922  -9.416  1.00 97.09           H  
ATOM   3791  N   THR A 246      -3.228  13.913  -7.114  1.00 96.64           N  
ATOM   3792  H   THR A 246      -4.050  13.624  -7.624  1.00 96.64           H  
ATOM   3793  CA  THR A 246      -3.445  14.835  -5.981  1.00 96.64           C  
ATOM   3794  HA  THR A 246      -2.512  15.346  -5.743  1.00 96.64           H  
ATOM   3795  C   THR A 246      -3.880  14.125  -4.704  1.00 96.64           C  
ATOM   3796  CB  THR A 246      -4.493  15.901  -6.334  1.00 96.64           C  
ATOM   3797  HB  THR A 246      -4.727  16.489  -5.447  1.00 96.64           H  
ATOM   3798  O   THR A 246      -3.854  14.714  -3.631  1.00 96.64           O  
ATOM   3799  CG2 THR A 246      -3.985  16.846  -7.424  1.00 96.64           C  
ATOM   3800 HG21 THR A 246      -3.800  16.294  -8.346  1.00 96.64           H  
ATOM   3801 HG22 THR A 246      -3.061  17.320  -7.095  1.00 96.64           H  
ATOM   3802 HG23 THR A 246      -4.734  17.615  -7.611  1.00 96.64           H  
ATOM   3803  OG1 THR A 246      -5.675  15.299  -6.823  1.00 96.64           O  
ATOM   3804  HG1 THR A 246      -6.401  15.546  -6.246  1.00 96.64           H  
ATOM   3805  N   PHE A 247      -4.276  12.859  -4.801  1.00 98.22           N  
ATOM   3806  H   PHE A 247      -4.325  12.445  -5.720  1.00 98.22           H  
ATOM   3807  CA  PHE A 247      -4.581  12.005  -3.659  1.00 98.22           C  
ATOM   3808  HA  PHE A 247      -4.032  12.348  -2.782  1.00 98.22           H  
ATOM   3809  C   PHE A 247      -4.164  10.580  -3.994  1.00 98.22           C  
ATOM   3810  CB  PHE A 247      -6.080  12.066  -3.357  1.00 98.22           C  
ATOM   3811  HB2 PHE A 247      -6.615  11.776  -4.261  1.00 98.22           H  
ATOM   3812  HB3 PHE A 247      -6.356  13.092  -3.113  1.00 98.22           H  
ATOM   3813  O   PHE A 247      -4.493  10.089  -5.075  1.00 98.22           O  
ATOM   3814  CG  PHE A 247      -6.561  11.141  -2.261  1.00 98.22           C  
ATOM   3815  CD1 PHE A 247      -6.935   9.817  -2.565  1.00 98.22           C  
ATOM   3816  HD1 PHE A 247      -6.844   9.441  -3.573  1.00 98.22           H  
ATOM   3817  CD2 PHE A 247      -6.674  11.615  -0.946  1.00 98.22           C  
ATOM   3818  HD2 PHE A 247      -6.409  12.638  -0.724  1.00 98.22           H  
ATOM   3819  CE1 PHE A 247      -7.427   8.976  -1.553  1.00 98.22           C  
ATOM   3820  HE1 PHE A 247      -7.704   7.957  -1.780  1.00 98.22           H  
ATOM   3821  CE2 PHE A 247      -7.151  10.769   0.071  1.00 98.22           C  
ATOM   3822  HE2 PHE A 247      -7.232  11.128   1.086  1.00 98.22           H  
ATOM   3823  CZ  PHE A 247      -7.550   9.460  -0.240  1.00 98.22           C  
ATOM   3824  HZ  PHE A 247      -7.957   8.824   0.533  1.00 98.22           H  
ATOM   3825  N   ALA A 248      -3.480   9.913  -3.073  1.00 98.60           N  
ATOM   3826  H   ALA A 248      -3.249  10.377  -2.207  1.00 98.60           H  
ATOM   3827  CA  ALA A 248      -3.217   8.488  -3.171  1.00 98.60           C  
ATOM   3828  HA  ALA A 248      -3.965   8.039  -3.824  1.00 98.60           H  
ATOM   3829  C   ALA A 248      -3.341   7.826  -1.803  1.00 98.60           C  
ATOM   3830  CB  ALA A 248      -1.838   8.244  -3.794  1.00 98.60           C  
ATOM   3831  HB1 ALA A 248      -1.808   8.680  -4.793  1.00 98.60           H  
ATOM   3832  HB2 ALA A 248      -1.060   8.685  -3.171  1.00 98.60           H  
ATOM   3833  HB3 ALA A 248      -1.662   7.171  -3.871  1.00 98.60           H  
ATOM   3834  O   ALA A 248      -2.827   8.335  -0.810  1.00 98.60           O  
ATOM   3835  N   GLU A 249      -3.977   6.664  -1.771  1.00 98.75           N  
ATOM   3836  H   GLU A 249      -4.462   6.355  -2.601  1.00 98.75           H  
ATOM   3837  CA  GLU A 249      -3.929   5.757  -0.635  1.00 98.75           C  
ATOM   3838  HA  GLU A 249      -3.097   6.034   0.013  1.00 98.75           H  
ATOM   3839  C   GLU A 249      -3.694   4.334  -1.114  1.00 98.75           C  
ATOM   3840  CB  GLU A 249      -5.225   5.807   0.180  1.00 98.75           C  
ATOM   3841  HB2 GLU A 249      -6.076   5.738  -0.498  1.00 98.75           H  
ATOM   3842  HB3 GLU A 249      -5.249   4.947   0.850  1.00 98.75           H  
ATOM   3843  O   GLU A 249      -4.315   3.876  -2.075  1.00 98.75           O  
ATOM   3844  CG  GLU A 249      -5.335   7.072   1.034  1.00 98.75           C  
ATOM   3845  HG2 GLU A 249      -5.304   7.952   0.391  1.00 98.75           H  
ATOM   3846  HG3 GLU A 249      -4.480   7.113   1.708  1.00 98.75           H  
ATOM   3847  CD  GLU A 249      -6.624   7.097   1.860  1.00 98.75           C  
ATOM   3848  OE1 GLU A 249      -6.679   7.889   2.823  1.00 98.75           O  
ATOM   3849  OE2 GLU A 249      -7.574   6.336   1.569  1.00 98.75           O  
ATOM   3850  N   MET A 250      -2.854   3.611  -0.382  1.00 98.90           N  
ATOM   3851  H   MET A 250      -2.396   4.076   0.389  1.00 98.90           H  
ATOM   3852  CA  MET A 250      -2.836   2.154  -0.395  1.00 98.90           C  
ATOM   3853  HA  MET A 250      -3.488   1.779  -1.184  1.00 98.90           H  
ATOM   3854  C   MET A 250      -3.370   1.674   0.945  1.00 98.90           C  
ATOM   3855  CB  MET A 250      -1.430   1.608  -0.642  1.00 98.90           C  
ATOM   3856  HB2 MET A 250      -1.469   0.520  -0.612  1.00 98.90           H  
ATOM   3857  HB3 MET A 250      -0.768   1.936   0.159  1.00 98.90           H  
ATOM   3858  O   MET A 250      -2.908   2.111   2.002  1.00 98.90           O  
ATOM   3859  CG  MET A 250      -0.848   2.054  -1.985  1.00 98.90           C  
ATOM   3860  HG2 MET A 250      -0.844   3.144  -2.020  1.00 98.90           H  
ATOM   3861  HG3 MET A 250      -1.483   1.693  -2.794  1.00 98.90           H  
ATOM   3862  SD  MET A 250       0.850   1.491  -2.268  1.00 98.90           S  
ATOM   3863  CE  MET A 250       0.631  -0.306  -2.383  1.00 98.90           C  
ATOM   3864  HE1 MET A 250       0.290  -0.705  -1.427  1.00 98.90           H  
ATOM   3865  HE2 MET A 250       1.586  -0.768  -2.635  1.00 98.90           H  
ATOM   3866  HE3 MET A 250      -0.095  -0.540  -3.162  1.00 98.90           H  
ATOM   3867  N   LYS A 251      -4.342   0.769   0.914  1.00 98.81           N  
ATOM   3868  H   LYS A 251      -4.703   0.478   0.016  1.00 98.81           H  
ATOM   3869  CA  LYS A 251      -4.976   0.239   2.117  1.00 98.81           C  
ATOM   3870  HA  LYS A 251      -4.269   0.347   2.940  1.00 98.81           H  
ATOM   3871  C   LYS A 251      -5.246  -1.251   1.981  1.00 98.81           C  
ATOM   3872  CB  LYS A 251      -6.219   1.082   2.455  1.00 98.81           C  
ATOM   3873  HB2 LYS A 251      -5.915   2.128   2.495  1.00 98.81           H  
ATOM   3874  HB3 LYS A 251      -6.571   0.809   3.450  1.00 98.81           H  
ATOM   3875  O   LYS A 251      -5.599  -1.723   0.904  1.00 98.81           O  
ATOM   3876  CG  LYS A 251      -7.364   0.927   1.438  1.00 98.81           C  
ATOM   3877  HG2 LYS A 251      -7.761  -0.086   1.514  1.00 98.81           H  
ATOM   3878  HG3 LYS A 251      -6.978   1.061   0.427  1.00 98.81           H  
ATOM   3879  CD  LYS A 251      -8.524   1.912   1.637  1.00 98.81           C  
ATOM   3880  HD2 LYS A 251      -8.867   1.893   2.671  1.00 98.81           H  
ATOM   3881  HD3 LYS A 251      -9.348   1.608   0.991  1.00 98.81           H  
ATOM   3882  CE  LYS A 251      -8.091   3.328   1.258  1.00 98.81           C  
ATOM   3883  HE2 LYS A 251      -7.563   3.303   0.304  1.00 98.81           H  
ATOM   3884  HE3 LYS A 251      -7.399   3.705   2.011  1.00 98.81           H  
ATOM   3885  NZ  LYS A 251      -9.225   4.266   1.139  1.00 98.81           N  
ATOM   3886  HZ1 LYS A 251      -8.848   5.201   1.195  1.00 98.81           H  
ATOM   3887  HZ2 LYS A 251      -9.647   4.160   0.228  1.00 98.81           H  
ATOM   3888  HZ3 LYS A 251      -9.906   4.178   1.879  1.00 98.81           H  
ATOM   3889  N   ILE A 252      -5.074  -1.993   3.065  1.00 98.78           N  
ATOM   3890  H   ILE A 252      -4.827  -1.524   3.924  1.00 98.78           H  
ATOM   3891  CA  ILE A 252      -5.225  -3.447   3.089  1.00 98.78           C  
ATOM   3892  HA  ILE A 252      -5.525  -3.766   2.091  1.00 98.78           H  
ATOM   3893  C   ILE A 252      -6.347  -3.856   4.028  1.00 98.78           C  
ATOM   3894  CB  ILE A 252      -3.899  -4.167   3.407  1.00 98.78           C  
ATOM   3895  HB  ILE A 252      -4.082  -5.239   3.347  1.00 98.78           H  
ATOM   3896  O   ILE A 252      -6.560  -3.223   5.060  1.00 98.78           O  
ATOM   3897  CG1 ILE A 252      -3.385  -3.854   4.831  1.00 98.78           C  
ATOM   3898 HG12 ILE A 252      -3.218  -2.782   4.933  1.00 98.78           H  
ATOM   3899 HG13 ILE A 252      -4.149  -4.144   5.552  1.00 98.78           H  
ATOM   3900  CG2 ILE A 252      -2.872  -3.823   2.319  1.00 98.78           C  
ATOM   3901 HG21 ILE A 252      -1.958  -4.393   2.485  1.00 98.78           H  
ATOM   3902 HG22 ILE A 252      -3.267  -4.089   1.338  1.00 98.78           H  
ATOM   3903 HG23 ILE A 252      -2.628  -2.761   2.337  1.00 98.78           H  
ATOM   3904  CD1 ILE A 252      -2.103  -4.596   5.226  1.00 98.78           C  
ATOM   3905 HD11 ILE A 252      -2.240  -5.669   5.096  1.00 98.78           H  
ATOM   3906 HD12 ILE A 252      -1.260  -4.261   4.622  1.00 98.78           H  
ATOM   3907 HD13 ILE A 252      -1.880  -4.392   6.273  1.00 98.78           H  
ATOM   3908  N   ARG A 253      -7.072  -4.916   3.689  1.00 98.00           N  
ATOM   3909  H   ARG A 253      -6.861  -5.382   2.818  1.00 98.00           H  
ATOM   3910  CA  ARG A 253      -8.122  -5.469   4.545  1.00 98.00           C  
ATOM   3911  HA  ARG A 253      -8.027  -5.053   5.548  1.00 98.00           H  
ATOM   3912  C   ARG A 253      -7.953  -6.966   4.662  1.00 98.00           C  
ATOM   3913  CB  ARG A 253      -9.499  -5.060   4.017  1.00 98.00           C  
ATOM   3914  HB2 ARG A 253      -9.607  -5.377   2.980  1.00 98.00           H  
ATOM   3915  HB3 ARG A 253      -9.564  -3.973   4.067  1.00 98.00           H  
ATOM   3916  O   ARG A 253      -7.739  -7.655   3.671  1.00 98.00           O  
ATOM   3917  CG  ARG A 253     -10.649  -5.637   4.850  1.00 98.00           C  
ATOM   3918  HG2 ARG A 253     -10.462  -5.458   5.909  1.00 98.00           H  
ATOM   3919  HG3 ARG A 253     -10.725  -6.711   4.682  1.00 98.00           H  
ATOM   3920  CD  ARG A 253     -11.972  -4.979   4.463  1.00 98.00           C  
ATOM   3921  HD2 ARG A 253     -12.730  -5.262   5.194  1.00 98.00           H  
ATOM   3922  HD3 ARG A 253     -11.849  -3.896   4.495  1.00 98.00           H  
ATOM   3923  NE  ARG A 253     -12.413  -5.394   3.123  1.00 98.00           N  
ATOM   3924  HE  ARG A 253     -11.864  -6.070   2.612  1.00 98.00           H  
ATOM   3925  NH1 ARG A 253     -14.182  -3.956   2.941  1.00 98.00           N  
ATOM   3926 HH11 ARG A 253     -14.924  -3.547   2.391  1.00 98.00           H  
ATOM   3927 HH12 ARG A 253     -13.966  -3.552   3.841  1.00 98.00           H  
ATOM   3928  NH2 ARG A 253     -13.658  -5.311   1.246  1.00 98.00           N  
ATOM   3929 HH21 ARG A 253     -12.989  -5.982   0.895  1.00 98.00           H  
ATOM   3930 HH22 ARG A 253     -14.308  -4.814   0.655  1.00 98.00           H  
ATOM   3931  CZ  ARG A 253     -13.420  -4.886   2.448  1.00 98.00           C  
ATOM   3932  N   GLU A 254      -8.025  -7.440   5.893  1.00 96.10           N  
ATOM   3933  H   GLU A 254      -8.228  -6.803   6.650  1.00 96.10           H  
ATOM   3934  CA  GLU A 254      -8.008  -8.863   6.190  1.00 96.10           C  
ATOM   3935  HA  GLU A 254      -7.130  -9.324   5.739  1.00 96.10           H  
ATOM   3936  C   GLU A 254      -9.277  -9.512   5.625  1.00 96.10           C  
ATOM   3937  CB  GLU A 254      -7.924  -9.012   7.705  1.00 96.10           C  
ATOM   3938  HB2 GLU A 254      -7.090  -8.416   8.077  1.00 96.10           H  
ATOM   3939  HB3 GLU A 254      -8.840  -8.620   8.147  1.00 96.10           H  
ATOM   3940  O   GLU A 254     -10.376  -8.974   5.804  1.00 96.10           O  
ATOM   3941  CG  GLU A 254      -7.721 -10.459   8.141  1.00 96.10           C  
ATOM   3942  HG2 GLU A 254      -6.722 -10.785   7.852  1.00 96.10           H  
ATOM   3943  HG3 GLU A 254      -8.452 -11.097   7.645  1.00 96.10           H  
ATOM   3944  CD  GLU A 254      -7.895 -10.589   9.652  1.00 96.10           C  
ATOM   3945  OE1 GLU A 254      -8.185 -11.717  10.099  1.00 96.10           O  
ATOM   3946  OE2 GLU A 254      -7.733  -9.586  10.388  1.00 96.10           O  
ATOM   3947  N   LYS A 255      -9.124 -10.639   4.929  1.00 91.06           N  
ATOM   3948  H   LYS A 255      -8.204 -11.055   4.882  1.00 91.06           H  
ATOM   3949  CA  LYS A 255     -10.241 -11.359   4.309  1.00 91.06           C  
ATOM   3950  HA  LYS A 255     -10.927 -10.627   3.884  1.00 91.06           H  
ATOM   3951  C   LYS A 255     -11.091 -12.117   5.318  1.00 91.06           C  
ATOM   3952  CB  LYS A 255      -9.723 -12.258   3.189  1.00 91.06           C  
ATOM   3953  HB2 LYS A 255      -8.834 -12.798   3.515  1.00 91.06           H  
ATOM   3954  HB3 LYS A 255     -10.503 -12.981   2.947  1.00 91.06           H  
ATOM   3955  O   LYS A 255     -10.526 -12.793   6.196  1.00 91.06           O  
ATOM   3956  CG  LYS A 255      -9.424 -11.408   1.951  1.00 91.06           C  
ATOM   3957  HG2 LYS A 255      -8.605 -10.716   2.148  1.00 91.06           H  
ATOM   3958  HG3 LYS A 255     -10.318 -10.834   1.705  1.00 91.06           H  
ATOM   3959  CD  LYS A 255      -9.063 -12.318   0.780  1.00 91.06           C  
ATOM   3960  HD2 LYS A 255      -9.598 -13.263   0.870  1.00 91.06           H  
ATOM   3961  HD3 LYS A 255      -7.991 -12.515   0.788  1.00 91.06           H  
ATOM   3962  CE  LYS A 255      -9.480 -11.640  -0.517  1.00 91.06           C  
ATOM   3963  HE2 LYS A 255     -10.527 -11.347  -0.432  1.00 91.06           H  
ATOM   3964  HE3 LYS A 255      -8.879 -10.742  -0.657  1.00 91.06           H  
ATOM   3965  NZ  LYS A 255      -9.295 -12.573  -1.645  1.00 91.06           N  
ATOM   3966  HZ1 LYS A 255      -8.303 -12.604  -1.832  1.00 91.06           H  
ATOM   3967  HZ2 LYS A 255      -9.755 -12.221  -2.472  1.00 91.06           H  
ATOM   3968  HZ3 LYS A 255      -9.627 -13.497  -1.408  1.00 91.06           H  
ATOM   3969  OXT LYS A 255     -12.330 -11.944   5.227  1.00 91.06           O  
TER    3970      LYS A 255                                                       
END   
