# Supplementary material for: Nuclear genome of Bulinus truncatus, an intermediate host of the carcinogenic human blood fluke Schistosoma haematobium
Source: Nat Commun. 2022 Feb 21;13:977. doi: 10.1038/s41467-022-28634-9 (PMC8861042; doi:10.1038/s41467-022-28634-9)
Supplement: Supplementary file 6 — Supplementary Data 3 [file 41467_2022_28634_MOESM6_ESM.zip › Supplementary_Data_3/btru_059373-t1.mature.pep.pdb]

ATOM      1  N   GLY A   1     -43.180 -12.818  60.137  1.00 37.75           N  
ATOM      2  H   GLY A   1     -43.633 -12.475  60.972  1.00 37.75           H  
ATOM      3  H2  GLY A   1     -42.227 -12.483  60.134  1.00 37.75           H  
ATOM      4  H3  GLY A   1     -43.181 -13.828  60.134  1.00 37.75           H  
ATOM      5  CA  GLY A   1     -43.895 -12.297  58.956  1.00 37.75           C  
ATOM      6  HA2 GLY A   1     -43.371 -12.570  58.040  1.00 37.75           H  
ATOM      7  HA3 GLY A   1     -44.917 -12.674  58.935  1.00 37.75           H  
ATOM      8  C   GLY A   1     -43.937 -10.795  59.092  1.00 37.75           C  
ATOM      9  O   GLY A   1     -44.281 -10.339  60.166  1.00 37.75           O  
ATOM     10  N   ILE A   2     -43.525  -9.983  58.133  1.00 45.44           N  
ATOM     11  H   ILE A   2     -43.453  -9.016  58.417  1.00 45.44           H  
ATOM     12  CA  ILE A   2     -43.295 -10.178  56.699  1.00 45.44           C  
ATOM     13  HA  ILE A   2     -43.132 -11.224  56.441  1.00 45.44           H  
ATOM     14  C   ILE A   2     -42.031  -9.370  56.349  1.00 45.44           C  
ATOM     15  CB  ILE A   2     -44.557  -9.641  55.969  1.00 45.44           C  
ATOM     16  HB  ILE A   2     -44.853  -8.710  56.453  1.00 45.44           H  
ATOM     17  O   ILE A   2     -41.973  -8.185  56.667  1.00 45.44           O  
ATOM     18  CG1 ILE A   2     -45.731 -10.645  56.088  1.00 45.44           C  
ATOM     19 HG12 ILE A   2     -45.654 -11.381  55.288  1.00 45.44           H  
ATOM     20 HG13 ILE A   2     -45.682 -11.186  57.034  1.00 45.44           H  
ATOM     21  CG2 ILE A   2     -44.310  -9.311  54.487  1.00 45.44           C  
ATOM     22 HG21 ILE A   2     -45.236  -9.014  53.996  1.00 45.44           H  
ATOM     23 HG22 ILE A   2     -43.610  -8.480  54.393  1.00 45.44           H  
ATOM     24 HG23 ILE A   2     -43.893 -10.173  53.966  1.00 45.44           H  
ATOM     25  CD1 ILE A   2     -47.111  -9.977  56.025  1.00 45.44           C  
ATOM     26 HD11 ILE A   2     -47.269  -9.379  56.921  1.00 45.44           H  
ATOM     27 HD12 ILE A   2     -47.882 -10.746  55.970  1.00 45.44           H  
ATOM     28 HD13 ILE A   2     -47.190  -9.337  55.146  1.00 45.44           H  
ATOM     29  N   ASP A   3     -41.041 -10.019  55.731  1.00 41.34           N  
ATOM     30  H   ASP A   3     -41.160 -10.994  55.497  1.00 41.34           H  
ATOM     31  CA  ASP A   3     -39.900  -9.365  55.080  1.00 41.34           C  
ATOM     32  HA  ASP A   3     -39.518  -8.558  55.706  1.00 41.34           H  
ATOM     33  C   ASP A   3     -40.355  -8.790  53.735  1.00 41.34           C  
ATOM     34  CB  ASP A   3     -38.768 -10.379  54.804  1.00 41.34           C  
ATOM     35  HB2 ASP A   3     -39.196 -11.299  54.405  1.00 41.34           H  
ATOM     36  HB3 ASP A   3     -38.112  -9.965  54.039  1.00 41.34           H  
ATOM     37  O   ASP A   3     -40.945  -9.511  52.933  1.00 41.34           O  
ATOM     38  CG  ASP A   3     -37.897 -10.690  56.019  1.00 41.34           C  
ATOM     39  OD1 ASP A   3     -37.575  -9.733  56.753  1.00 41.34           O  
ATOM     40  OD2 ASP A   3     -37.571 -11.884  56.198  1.00 41.34           O  
ATOM     41  N   ASN A   4     -40.039  -7.524  53.458  1.00 48.53           N  
ATOM     42  H   ASN A   4     -39.566  -6.986  54.171  1.00 48.53           H  
ATOM     43  CA  ASN A   4     -40.116  -6.957  52.112  1.00 48.53           C  
ATOM     44  HA  ASN A   4     -40.346  -7.751  51.402  1.00 48.53           H  
ATOM     45  C   ASN A   4     -38.736  -6.433  51.705  1.00 48.53           C  
ATOM     46  CB  ASN A   4     -41.244  -5.911  52.011  1.00 48.53           C  
ATOM     47  HB2 ASN A   4     -40.976  -5.171  51.256  1.00 48.53           H  
ATOM     48  HB3 ASN A   4     -41.353  -5.395  52.964  1.00 48.53           H  
ATOM     49  O   ASN A   4     -38.376  -5.282  51.945  1.00 48.53           O  
ATOM     50  CG  ASN A   4     -42.581  -6.500  51.583  1.00 48.53           C  
ATOM     51  ND2 ASN A   4     -43.661  -5.793  51.819  1.00 48.53           N  
ATOM     52 HD21 ASN A   4     -44.526  -6.205  51.499  1.00 48.53           H  
ATOM     53 HD22 ASN A   4     -43.600  -4.908  52.301  1.00 48.53           H  
ATOM     54  OD1 ASN A   4     -42.695  -7.556  50.990  1.00 48.53           O  
ATOM     55  N   ASN A   5     -37.981  -7.326  51.065  1.00 46.98           N  
ATOM     56  H   ASN A   5     -38.366  -8.254  50.970  1.00 46.98           H  
ATOM     57  CA  ASN A   5     -36.830  -7.004  50.234  1.00 46.98           C  
ATOM     58  HA  ASN A   5     -36.111  -6.413  50.799  1.00 46.98           H  
ATOM     59  C   ASN A   5     -37.304  -6.207  49.014  1.00 46.98           C  
ATOM     60  CB  ASN A   5     -36.186  -8.325  49.763  1.00 46.98           C  
ATOM     61  HB2 ASN A   5     -36.958  -8.997  49.386  1.00 46.98           H  
ATOM     62  HB3 ASN A   5     -35.501  -8.115  48.942  1.00 46.98           H  
ATOM     63  O   ASN A   5     -38.106  -6.718  48.236  1.00 46.98           O  
ATOM     64  CG  ASN A   5     -35.378  -9.012  50.842  1.00 46.98           C  
ATOM     65  ND2 ASN A   5     -35.467 -10.316  50.962  1.00 46.98           N  
ATOM     66 HD21 ASN A   5     -34.958 -10.716  51.737  1.00 46.98           H  
ATOM     67 HD22 ASN A   5     -36.108 -10.852  50.394  1.00 46.98           H  
ATOM     68  OD1 ASN A   5     -34.631  -8.386  51.567  1.00 46.98           O  
ATOM     69  N   ASN A   6     -36.767  -5.004  48.802  1.00 48.78           N  
ATOM     70  H   ASN A   6     -36.134  -4.617  49.487  1.00 48.78           H  
ATOM     71  CA  ASN A   6     -36.862  -4.339  47.506  1.00 48.78           C  
ATOM     72  HA  ASN A   6     -37.349  -5.038  46.827  1.00 48.78           H  
ATOM     73  C   ASN A   6     -35.463  -4.131  46.931  1.00 48.78           C  
ATOM     74  CB  ASN A   6     -37.739  -3.072  47.575  1.00 48.78           C  
ATOM     75  HB2 ASN A   6     -38.108  -2.934  48.591  1.00 48.78           H  
ATOM     76  HB3 ASN A   6     -37.144  -2.198  47.312  1.00 48.78           H  
ATOM     77  O   ASN A   6     -34.591  -3.509  47.537  1.00 48.78           O  
ATOM     78  CG  ASN A   6     -38.939  -3.132  46.637  1.00 48.78           C  
ATOM     79  ND2 ASN A   6     -39.862  -2.210  46.771  1.00 48.78           N  
ATOM     80 HD21 ASN A   6     -40.646  -2.281  46.138  1.00 48.78           H  
ATOM     81 HD22 ASN A   6     -39.784  -1.499  47.484  1.00 48.78           H  
ATOM     82  OD1 ASN A   6     -39.071  -3.974  45.766  1.00 48.78           O  
ATOM     83  N   ALA A   7     -35.266  -4.760  45.777  1.00 52.21           N  
ATOM     84  H   ALA A   7     -36.077  -5.176  45.342  1.00 52.21           H  
ATOM     85  CA  ALA A   7     -34.006  -4.936  45.092  1.00 52.21           C  
ATOM     86  HA  ALA A   7     -33.278  -5.318  45.807  1.00 52.21           H  
ATOM     87  C   ALA A   7     -33.480  -3.619  44.510  1.00 52.21           C  
ATOM     88  CB  ALA A   7     -34.228  -5.996  44.005  1.00 52.21           C  
ATOM     89  HB1 ALA A   7     -34.583  -6.924  44.453  1.00 52.21           H  
ATOM     90  HB2 ALA A   7     -34.964  -5.640  43.284  1.00 52.21           H  
ATOM     91  HB3 ALA A   7     -33.291  -6.189  43.484  1.00 52.21           H  
ATOM     92  O   ALA A   7     -34.200  -2.874  43.846  1.00 52.21           O  
ATOM     93  N   ASN A   8     -32.184  -3.382  44.709  1.00 46.49           N  
ATOM     94  H   ASN A   8     -31.676  -4.023  45.302  1.00 46.49           H  
ATOM     95  CA  ASN A   8     -31.428  -2.348  44.016  1.00 46.49           C  
ATOM     96  HA  ASN A   8     -31.905  -1.381  44.177  1.00 46.49           H  
ATOM     97  C   ASN A   8     -31.416  -2.633  42.506  1.00 46.49           C  
ATOM     98  CB  ASN A   8     -29.997  -2.313  44.591  1.00 46.49           C  
ATOM     99  HB2 ASN A   8     -29.609  -3.327  44.682  1.00 46.49           H  
ATOM    100  HB3 ASN A   8     -29.354  -1.767  43.901  1.00 46.49           H  
ATOM    101  O   ASN A   8     -30.711  -3.533  42.042  1.00 46.49           O  
ATOM    102  CG  ASN A   8     -29.915  -1.592  45.923  1.00 46.49           C  
ATOM    103  ND2 ASN A   8     -29.137  -2.082  46.860  1.00 46.49           N  
ATOM    104 HD21 ASN A   8     -28.650  -2.959  46.740  1.00 46.49           H  
ATOM    105 HD22 ASN A   8     -29.148  -1.571  47.731  1.00 46.49           H  
ATOM    106  OD1 ASN A   8     -30.521  -0.560  46.130  1.00 46.49           O  
ATOM    107  N   LEU A   9     -32.163  -1.839  41.737  1.00 41.91           N  
ATOM    108  H   LEU A   9     -32.787  -1.187  42.192  1.00 41.91           H  
ATOM    109  CA  LEU A   9     -32.052  -1.781  40.282  1.00 41.91           C  
ATOM    110  HA  LEU A   9     -32.091  -2.799  39.896  1.00 41.91           H  
ATOM    111  C   LEU A   9     -30.684  -1.171  39.923  1.00 41.91           C  
ATOM    112  CB  LEU A   9     -33.229  -0.965  39.689  1.00 41.91           C  
ATOM    113  HB2 LEU A   9     -33.908  -0.640  40.478  1.00 41.91           H  
ATOM    114  HB3 LEU A   9     -32.837  -0.054  39.236  1.00 41.91           H  
ATOM    115  O   LEU A   9     -30.482   0.039  40.006  1.00 41.91           O  
ATOM    116  CG  LEU A   9     -34.031  -1.727  38.617  1.00 41.91           C  
ATOM    117  HG  LEU A   9     -33.372  -2.418  38.091  1.00 41.91           H  
ATOM    118  CD1 LEU A   9     -35.180  -2.510  39.254  1.00 41.91           C  
ATOM    119 HD11 LEU A   9     -34.786  -3.197  40.003  1.00 41.91           H  
ATOM    120 HD12 LEU A   9     -35.882  -1.827  39.734  1.00 41.91           H  
ATOM    121 HD13 LEU A   9     -35.704  -3.083  38.490  1.00 41.91           H  
ATOM    122  CD2 LEU A   9     -34.614  -0.762  37.586  1.00 41.91           C  
ATOM    123 HD21 LEU A   9     -33.809  -0.233  37.076  1.00 41.91           H  
ATOM    124 HD22 LEU A   9     -35.188  -1.318  36.844  1.00 41.91           H  
ATOM    125 HD23 LEU A   9     -35.267  -0.039  38.075  1.00 41.91           H  
ATOM    126  N   ARG A  10     -29.719  -2.007  39.530  1.00 45.91           N  
ATOM    127  H   ARG A  10     -29.918  -2.997  39.550  1.00 45.91           H  
ATOM    128  CA  ARG A  10     -28.495  -1.536  38.869  1.00 45.91           C  
ATOM    129  HA  ARG A  10     -28.167  -0.604  39.330  1.00 45.91           H  
ATOM    130  C   ARG A  10     -28.830  -1.223  37.415  1.00 45.91           C  
ATOM    131  CB  ARG A  10     -27.358  -2.564  38.982  1.00 45.91           C  
ATOM    132  HB2 ARG A  10     -27.743  -3.565  38.784  1.00 45.91           H  
ATOM    133  HB3 ARG A  10     -26.611  -2.332  38.223  1.00 45.91           H  
ATOM    134  O   ARG A  10     -28.933  -2.128  36.594  1.00 45.91           O  
ATOM    135  CG  ARG A  10     -26.670  -2.525  40.353  1.00 45.91           C  
ATOM    136  HG2 ARG A  10     -27.382  -2.808  41.129  1.00 45.91           H  
ATOM    137  HG3 ARG A  10     -26.312  -1.514  40.546  1.00 45.91           H  
ATOM    138  CD  ARG A  10     -25.480  -3.494  40.366  1.00 45.91           C  
ATOM    139  HD2 ARG A  10     -24.822  -3.246  39.534  1.00 45.91           H  
ATOM    140  HD3 ARG A  10     -25.857  -4.507  40.225  1.00 45.91           H  
ATOM    141  NE  ARG A  10     -24.719  -3.416  41.629  1.00 45.91           N  
ATOM    142  HE  ARG A  10     -25.048  -2.751  42.314  1.00 45.91           H  
ATOM    143  NH1 ARG A  10     -23.142  -5.007  41.116  1.00 45.91           N  
ATOM    144 HH11 ARG A  10     -22.320  -5.539  41.363  1.00 45.91           H  
ATOM    145 HH12 ARG A  10     -23.588  -5.148  40.221  1.00 45.91           H  
ATOM    146  NH2 ARG A  10     -23.045  -3.953  43.079  1.00 45.91           N  
ATOM    147 HH21 ARG A  10     -22.220  -4.491  43.304  1.00 45.91           H  
ATOM    148 HH22 ARG A  10     -23.389  -3.270  43.738  1.00 45.91           H  
ATOM    149  CZ  ARG A  10     -23.644  -4.123  41.934  1.00 45.91           C  
ATOM    150  N   VAL A  11     -28.986   0.061  37.106  1.00 42.38           N  
ATOM    151  H   VAL A  11     -28.983   0.736  37.856  1.00 42.38           H  
ATOM    152  CA  VAL A  11     -28.983   0.554  35.726  1.00 42.38           C  
ATOM    153  HA  VAL A  11     -29.668  -0.044  35.126  1.00 42.38           H  
ATOM    154  C   VAL A  11     -27.567   0.370  35.182  1.00 42.38           C  
ATOM    155  CB  VAL A  11     -29.443   2.026  35.657  1.00 42.38           C  
ATOM    156  HB  VAL A  11     -28.790   2.640  36.277  1.00 42.38           H  
ATOM    157  O   VAL A  11     -26.644   1.091  35.556  1.00 42.38           O  
ATOM    158  CG1 VAL A  11     -29.408   2.569  34.222  1.00 42.38           C  
ATOM    159 HG11 VAL A  11     -28.387   2.568  33.840  1.00 42.38           H  
ATOM    160 HG12 VAL A  11     -30.036   1.960  33.571  1.00 42.38           H  
ATOM    161 HG13 VAL A  11     -29.771   3.597  34.208  1.00 42.38           H  
ATOM    162  CG2 VAL A  11     -30.879   2.166  36.182  1.00 42.38           C  
ATOM    163 HG21 VAL A  11     -31.555   1.539  35.601  1.00 42.38           H  
ATOM    164 HG22 VAL A  11     -31.201   3.204  36.102  1.00 42.38           H  
ATOM    165 HG23 VAL A  11     -30.933   1.875  37.231  1.00 42.38           H  
ATOM    166  N   SER A  12     -27.373  -0.632  34.328  1.00 43.47           N  
ATOM    167  H   SER A  12     -28.136  -1.260  34.119  1.00 43.47           H  
ATOM    168  CA  SER A  12     -26.177  -0.732  33.500  1.00 43.47           C  
ATOM    169  HA  SER A  12     -25.290  -0.585  34.115  1.00 43.47           H  
ATOM    170  C   SER A  12     -26.242   0.370  32.447  1.00 43.47           C  
ATOM    171  CB  SER A  12     -26.084  -2.119  32.851  1.00 43.47           C  
ATOM    172  HB2 SER A  12     -25.899  -2.866  33.624  1.00 43.47           H  
ATOM    173  HB3 SER A  12     -25.258  -2.135  32.141  1.00 43.47           H  
ATOM    174  O   SER A  12     -27.030   0.286  31.506  1.00 43.47           O  
ATOM    175  OG  SER A  12     -27.289  -2.441  32.185  1.00 43.47           O  
ATOM    176  HG  SER A  12     -27.481  -1.729  31.572  1.00 43.47           H  
ATOM    177  N   VAL A  13     -25.431   1.414  32.612  1.00 43.83           N  
ATOM    178  H   VAL A  13     -24.885   1.474  33.459  1.00 43.83           H  
ATOM    179  CA  VAL A  13     -25.161   2.378  31.543  1.00 43.83           C  
ATOM    180  HA  VAL A  13     -26.104   2.745  31.138  1.00 43.83           H  
ATOM    181  C   VAL A  13     -24.419   1.618  30.447  1.00 43.83           C  
ATOM    182  CB  VAL A  13     -24.357   3.589  32.065  1.00 43.83           C  
ATOM    183  HB  VAL A  13     -23.415   3.244  32.491  1.00 43.83           H  
ATOM    184  O   VAL A  13     -23.224   1.352  30.556  1.00 43.83           O  
ATOM    185  CG1 VAL A  13     -24.053   4.595  30.947  1.00 43.83           C  
ATOM    186 HG11 VAL A  13     -23.511   5.449  31.354  1.00 43.83           H  
ATOM    187 HG12 VAL A  13     -23.428   4.134  30.182  1.00 43.83           H  
ATOM    188 HG13 VAL A  13     -24.978   4.944  30.488  1.00 43.83           H  
ATOM    189  CG2 VAL A  13     -25.138   4.327  33.162  1.00 43.83           C  
ATOM    190 HG21 VAL A  13     -25.310   3.672  34.016  1.00 43.83           H  
ATOM    191 HG22 VAL A  13     -24.566   5.189  33.505  1.00 43.83           H  
ATOM    192 HG23 VAL A  13     -26.098   4.668  32.774  1.00 43.83           H  
ATOM    193  N   GLN A  14     -25.146   1.203  29.411  1.00 40.23           N  
ATOM    194  H   GLN A  14     -26.143   1.358  29.428  1.00 40.23           H  
ATOM    195  CA  GLN A  14     -24.538   0.786  28.156  1.00 40.23           C  
ATOM    196  HA  GLN A  14     -23.787   0.022  28.357  1.00 40.23           H  
ATOM    197  C   GLN A  14     -23.837   2.018  27.588  1.00 40.23           C  
ATOM    198  CB  GLN A  14     -25.611   0.217  27.205  1.00 40.23           C  
ATOM    199  HB2 GLN A  14     -26.600   0.391  27.631  1.00 40.23           H  
ATOM    200  HB3 GLN A  14     -25.571   0.728  26.243  1.00 40.23           H  
ATOM    201  O   GLN A  14     -24.486   3.010  27.260  1.00 40.23           O  
ATOM    202  CG  GLN A  14     -25.410  -1.288  26.959  1.00 40.23           C  
ATOM    203  HG2 GLN A  14     -25.220  -1.788  27.909  1.00 40.23           H  
ATOM    204  HG3 GLN A  14     -24.539  -1.426  26.319  1.00 40.23           H  
ATOM    205  CD  GLN A  14     -26.623  -1.965  26.323  1.00 40.23           C  
ATOM    206  NE2 GLN A  14     -26.437  -3.049  25.601  1.00 40.23           N  
ATOM    207 HE21 GLN A  14     -27.274  -3.453  25.206  1.00 40.23           H  
ATOM    208 HE22 GLN A  14     -25.510  -3.409  25.426  1.00 40.23           H  
ATOM    209  OE1 GLN A  14     -27.761  -1.568  26.487  1.00 40.23           O  
ATOM    210  N   CYS A  15     -22.507   1.973  27.528  1.00 40.00           N  
ATOM    211  H   CYS A  15     -22.032   1.155  27.883  1.00 40.00           H  
ATOM    212  CA  CYS A  15     -21.736   2.961  26.789  1.00 40.00           C  
ATOM    213  HA  CYS A  15     -21.873   3.934  27.260  1.00 40.00           H  
ATOM    214  C   CYS A  15     -22.294   2.960  25.354  1.00 40.00           C  
ATOM    215  CB  CYS A  15     -20.253   2.556  26.840  1.00 40.00           C  
ATOM    216  HB2 CYS A  15     -20.024   1.892  26.007  1.00 40.00           H  
ATOM    217  HB3 CYS A  15     -20.043   2.037  27.775  1.00 40.00           H  
ATOM    218  O   CYS A  15     -22.355   1.874  24.763  1.00 40.00           O  
ATOM    219  SG  CYS A  15     -19.195   4.026  26.771  1.00 40.00           S  
ATOM    220  HG  CYS A  15     -18.027   3.391  26.638  1.00 40.00           H  
ATOM    221  N   PRO A  16     -22.762   4.094  24.799  1.00 42.30           N  
ATOM    222  CA  PRO A  16     -23.119   4.123  23.391  1.00 42.30           C  
ATOM    223  HA  PRO A  16     -23.942   3.439  23.186  1.00 42.30           H  
ATOM    224  C   PRO A  16     -21.865   3.679  22.640  1.00 42.30           C  
ATOM    225  CB  PRO A  16     -23.542   5.565  23.091  1.00 42.30           C  
ATOM    226  HB2 PRO A  16     -24.617   5.662  23.245  1.00 42.30           H  
ATOM    227  HB3 PRO A  16     -23.274   5.872  22.081  1.00 42.30           H  
ATOM    228  O   PRO A  16     -20.777   4.179  22.926  1.00 42.30           O  
ATOM    229  CG  PRO A  16     -22.806   6.386  24.151  1.00 42.30           C  
ATOM    230  HG2 PRO A  16     -21.805   6.626  23.791  1.00 42.30           H  
ATOM    231  HG3 PRO A  16     -23.346   7.298  24.405  1.00 42.30           H  
ATOM    232  CD  PRO A  16     -22.700   5.439  25.346  1.00 42.30           C  
ATOM    233  HD2 PRO A  16     -21.762   5.618  25.872  1.00 42.30           H  
ATOM    234  HD3 PRO A  16     -23.546   5.592  26.016  1.00 42.30           H  
ATOM    235  N   LEU A  17     -21.993   2.671  21.775  1.00 45.88           N  
ATOM    236  H   LEU A  17     -22.910   2.265  21.650  1.00 45.88           H  
ATOM    237  CA  LEU A  17     -20.920   2.246  20.876  1.00 45.88           C  
ATOM    238  HA  LEU A  17     -20.186   1.647  21.415  1.00 45.88           H  
ATOM    239  C   LEU A  17     -20.240   3.508  20.331  1.00 45.88           C  
ATOM    240  CB  LEU A  17     -21.549   1.426  19.733  1.00 45.88           C  
ATOM    241  HB2 LEU A  17     -20.889   1.455  18.866  1.00 45.88           H  
ATOM    242  HB3 LEU A  17     -22.478   1.910  19.431  1.00 45.88           H  
ATOM    243  O   LEU A  17     -20.900   4.291  19.653  1.00 45.88           O  
ATOM    244  CG  LEU A  17     -21.819  -0.043  20.107  1.00 45.88           C  
ATOM    245  HG  LEU A  17     -21.997  -0.125  21.179  1.00 45.88           H  
ATOM    246  CD1 LEU A  17     -23.055  -0.574  19.381  1.00 45.88           C  
ATOM    247 HD11 LEU A  17     -22.921  -0.483  18.303  1.00 45.88           H  
ATOM    248 HD12 LEU A  17     -23.932   0.000  19.683  1.00 45.88           H  
ATOM    249 HD13 LEU A  17     -23.215  -1.620  19.639  1.00 45.88           H  
ATOM    250  CD2 LEU A  17     -20.623  -0.919  19.728  1.00 45.88           C  
ATOM    251 HD21 LEU A  17     -20.807  -1.948  20.037  1.00 45.88           H  
ATOM    252 HD22 LEU A  17     -20.461  -0.889  18.651  1.00 45.88           H  
ATOM    253 HD23 LEU A  17     -19.727  -0.555  20.232  1.00 45.88           H  
ATOM    254  N   GLN A  18     -18.977   3.735  20.708  1.00 45.43           N  
ATOM    255  H   GLN A  18     -18.544   3.077  21.340  1.00 45.43           H  
ATOM    256  CA  GLN A  18     -18.167   4.859  20.236  1.00 45.43           C  
ATOM    257  HA  GLN A  18     -18.544   5.794  20.650  1.00 45.43           H  
ATOM    258  C   GLN A  18     -18.284   4.920  18.708  1.00 45.43           C  
ATOM    259  CB  GLN A  18     -16.700   4.646  20.669  1.00 45.43           C  
ATOM    260  HB2 GLN A  18     -16.448   3.588  20.589  1.00 45.43           H  
ATOM    261  HB3 GLN A  18     -16.050   5.197  19.990  1.00 45.43           H  
ATOM    262  O   GLN A  18     -17.828   4.001  18.027  1.00 45.43           O  
ATOM    263  CG  GLN A  18     -16.418   5.152  22.091  1.00 45.43           C  
ATOM    264  HG2 GLN A  18     -16.546   6.234  22.099  1.00 45.43           H  
ATOM    265  HG3 GLN A  18     -17.143   4.722  22.781  1.00 45.43           H  
ATOM    266  CD  GLN A  18     -15.015   4.812  22.603  1.00 45.43           C  
ATOM    267  NE2 GLN A  18     -14.459   5.627  23.472  1.00 45.43           N  
ATOM    268 HE21 GLN A  18     -14.937   6.475  23.741  1.00 45.43           H  
ATOM    269 HE22 GLN A  18     -13.532   5.383  23.793  1.00 45.43           H  
ATOM    270  OE1 GLN A  18     -14.395   3.812  22.275  1.00 45.43           O  
ATOM    271  N   GLN A  19     -18.931   5.961  18.178  1.00 50.76           N  
ATOM    272  H   GLN A  19     -19.177   6.733  18.782  1.00 50.76           H  
ATOM    273  CA  GLN A  19     -19.262   6.127  16.758  1.00 50.76           C  
ATOM    274  HA  GLN A  19     -19.507   5.145  16.352  1.00 50.76           H  
ATOM    275  C   GLN A  19     -18.056   6.616  15.937  1.00 50.76           C  
ATOM    276  CB  GLN A  19     -20.505   7.025  16.588  1.00 50.76           C  
ATOM    277  HB2 GLN A  19     -20.417   7.897  17.236  1.00 50.76           H  
ATOM    278  HB3 GLN A  19     -20.562   7.377  15.558  1.00 50.76           H  
ATOM    279  O   GLN A  19     -18.190   7.329  14.949  1.00 50.76           O  
ATOM    280  CG  GLN A  19     -21.821   6.287  16.870  1.00 50.76           C  
ATOM    281  HG2 GLN A  19     -21.850   5.982  17.916  1.00 50.76           H  
ATOM    282  HG3 GLN A  19     -21.864   5.393  16.247  1.00 50.76           H  
ATOM    283  CD  GLN A  19     -23.055   7.142  16.583  1.00 50.76           C  
ATOM    284  NE2 GLN A  19     -24.214   6.538  16.436  1.00 50.76           N  
ATOM    285 HE21 GLN A  19     -24.270   5.530  16.470  1.00 50.76           H  
ATOM    286 HE22 GLN A  19     -24.988   7.153  16.228  1.00 50.76           H  
ATOM    287  OE1 GLN A  19     -23.039   8.356  16.498  1.00 50.76           O  
ATOM    288  N   ASN A  20     -16.861   6.123  16.257  1.00 54.43           N  
ATOM    289  H   ASN A  20     -16.821   5.515  17.063  1.00 54.43           H  
ATOM    290  CA  ASN A  20     -15.632   6.369  15.503  1.00 54.43           C  
ATOM    291  HA  ASN A  20     -15.582   7.434  15.274  1.00 54.43           H  
ATOM    292  C   ASN A  20     -15.592   5.655  14.142  1.00 54.43           C  
ATOM    293  CB  ASN A  20     -14.438   5.974  16.397  1.00 54.43           C  
ATOM    294  HB2 ASN A  20     -14.697   5.113  17.013  1.00 54.43           H  
ATOM    295  HB3 ASN A  20     -13.568   5.703  15.797  1.00 54.43           H  
ATOM    296  O   ASN A  20     -14.512   5.348  13.638  1.00 54.43           O  
ATOM    297  CG  ASN A  20     -13.984   7.125  17.254  1.00 54.43           C  
ATOM    298  ND2 ASN A  20     -13.587   6.876  18.476  1.00 54.43           N  
ATOM    299 HD21 ASN A  20     -13.791   5.969  18.871  1.00 54.43           H  
ATOM    300 HD22 ASN A  20     -13.518   7.719  19.027  1.00 54.43           H  
ATOM    301  OD1 ASN A  20     -13.903   8.254  16.820  1.00 54.43           O  
ATOM    302  N   GLN A  21     -16.729   5.255  13.573  1.00 75.54           N  
ATOM    303  H   GLN A  21     -17.607   5.618  13.916  1.00 75.54           H  
ATOM    304  CA  GLN A  21     -16.716   4.250  12.522  1.00 75.54           C  
ATOM    305  HA  GLN A  21     -15.797   4.356  11.945  1.00 75.54           H  
ATOM    306  C   GLN A  21     -17.866   4.407  11.537  1.00 75.54           C  
ATOM    307  CB  GLN A  21     -16.712   2.839  13.147  1.00 75.54           C  
ATOM    308  HB2 GLN A  21     -17.625   2.707  13.728  1.00 75.54           H  
ATOM    309  HB3 GLN A  21     -16.712   2.106  12.340  1.00 75.54           H  
ATOM    310  O   GLN A  21     -19.010   4.675  11.887  1.00 75.54           O  
ATOM    311  CG  GLN A  21     -15.495   2.558  14.054  1.00 75.54           C  
ATOM    312  HG2 GLN A  21     -14.573   2.691  13.488  1.00 75.54           H  
ATOM    313  HG3 GLN A  21     -15.497   3.243  14.902  1.00 75.54           H  
ATOM    314  CD  GLN A  21     -15.494   1.165  14.657  1.00 75.54           C  
ATOM    315  NE2 GLN A  21     -14.662   0.909  15.627  1.00 75.54           N  
ATOM    316 HE21 GLN A  21     -14.683  -0.012  16.042  1.00 75.54           H  
ATOM    317 HE22 GLN A  21     -13.838   1.470  15.790  1.00 75.54           H  
ATOM    318  OE1 GLN A  21     -16.247   0.271  14.296  1.00 75.54           O  
ATOM    319  N   CYS A  22     -17.561   4.085  10.284  1.00 90.75           N  
ATOM    320  H   CYS A  22     -16.588   3.951  10.048  1.00 90.75           H  
ATOM    321  CA  CYS A  22     -18.554   3.802   9.256  1.00 90.75           C  
ATOM    322  HA  CYS A  22     -19.185   4.681   9.120  1.00 90.75           H  
ATOM    323  C   CYS A  22     -19.468   2.614   9.621  1.00 90.75           C  
ATOM    324  CB  CYS A  22     -17.773   3.521   7.972  1.00 90.75           C  
ATOM    325  HB2 CYS A  22     -18.455   3.141   7.211  1.00 90.75           H  
ATOM    326  HB3 CYS A  22     -17.026   2.753   8.174  1.00 90.75           H  
ATOM    327  O   CYS A  22     -20.526   2.427   9.015  1.00 90.75           O  
ATOM    328  SG  CYS A  22     -16.902   4.955   7.308  1.00 90.75           S  
ATOM    329  N   ARG A  23     -19.063   1.787  10.597  1.00 86.06           N  
ATOM    330  H   ARG A  23     -18.211   2.028  11.082  1.00 86.06           H  
ATOM    331  CA  ARG A  23     -19.829   0.644  11.097  1.00 86.06           C  
ATOM    332  HA  ARG A  23     -20.109   0.030  10.241  1.00 86.06           H  
ATOM    333  C   ARG A  23     -21.115   1.124  11.778  1.00 86.06           C  
ATOM    334  CB  ARG A  23     -18.934  -0.196  12.027  1.00 86.06           C  
ATOM    335  HB2 ARG A  23     -18.679   0.390  12.909  1.00 86.06           H  
ATOM    336  HB3 ARG A  23     -18.013  -0.447  11.501  1.00 86.06           H  
ATOM    337  O   ARG A  23     -21.086   1.942  12.687  1.00 86.06           O  
ATOM    338  CG  ARG A  23     -19.621  -1.499  12.464  1.00 86.06           C  
ATOM    339  HG2 ARG A  23     -19.955  -2.060  11.591  1.00 86.06           H  
ATOM    340  HG3 ARG A  23     -20.497  -1.240  13.059  1.00 86.06           H  
ATOM    341  CD  ARG A  23     -18.712  -2.380  13.334  1.00 86.06           C  
ATOM    342  HD2 ARG A  23     -19.343  -2.943  14.021  1.00 86.06           H  
ATOM    343  HD3 ARG A  23     -18.066  -1.732  13.928  1.00 86.06           H  
ATOM    344  NE  ARG A  23     -17.920  -3.350  12.545  1.00 86.06           N  
ATOM    345  HE  ARG A  23     -18.307  -3.669  11.669  1.00 86.06           H  
ATOM    346  NH1 ARG A  23     -16.107  -3.456  13.948  1.00 86.06           N  
ATOM    347 HH11 ARG A  23     -15.114  -3.644  13.968  1.00 86.06           H  
ATOM    348 HH12 ARG A  23     -16.449  -2.650  14.452  1.00 86.06           H  
ATOM    349  NH2 ARG A  23     -16.119  -4.693  12.114  1.00 86.06           N  
ATOM    350 HH21 ARG A  23     -15.131  -4.826  12.279  1.00 86.06           H  
ATOM    351 HH22 ARG A  23     -16.500  -4.993  11.228  1.00 86.06           H  
ATOM    352  CZ  ARG A  23     -16.736  -3.838  12.876  1.00 86.06           C  
ATOM    353  N   GLY A  24     -22.246   0.571  11.344  1.00 82.27           N  
ATOM    354  H   GLY A  24     -22.194  -0.078  10.572  1.00 82.27           H  
ATOM    355  CA  GLY A  24     -23.573   0.921  11.864  1.00 82.27           C  
ATOM    356  HA2 GLY A  24     -23.488   1.244  12.901  1.00 82.27           H  
ATOM    357  HA3 GLY A  24     -24.206   0.034  11.837  1.00 82.27           H  
ATOM    358  C   GLY A  24     -24.292   2.029  11.090  1.00 82.27           C  
ATOM    359  O   GLY A  24     -25.461   2.289  11.369  1.00 82.27           O  
ATOM    360  N   ILE A  25     -23.655   2.640  10.083  1.00 86.42           N  
ATOM    361  H   ILE A  25     -22.686   2.421   9.899  1.00 86.42           H  
ATOM    362  CA  ILE A  25     -24.350   3.545   9.162  1.00 86.42           C  
ATOM    363  HA  ILE A  25     -24.925   4.259   9.752  1.00 86.42           H  
ATOM    364  C   ILE A  25     -25.327   2.728   8.317  1.00 86.42           C  
ATOM    365  CB  ILE A  25     -23.363   4.352   8.292  1.00 86.42           C  
ATOM    366  HB  ILE A  25     -22.708   3.657   7.766  1.00 86.42           H  
ATOM    367  O   ILE A  25     -24.933   2.006   7.402  1.00 86.42           O  
ATOM    368  CG1 ILE A  25     -22.505   5.252   9.207  1.00 86.42           C  
ATOM    369 HG12 ILE A  25     -23.146   5.935   9.763  1.00 86.42           H  
ATOM    370 HG13 ILE A  25     -21.971   4.632   9.927  1.00 86.42           H  
ATOM    371  CG2 ILE A  25     -24.116   5.199   7.242  1.00 86.42           C  
ATOM    372 HG21 ILE A  25     -23.407   5.742   6.616  1.00 86.42           H  
ATOM    373 HG22 ILE A  25     -24.701   4.561   6.579  1.00 86.42           H  
ATOM    374 HG23 ILE A  25     -24.775   5.911   7.738  1.00 86.42           H  
ATOM    375  CD1 ILE A  25     -21.458   6.066   8.448  1.00 86.42           C  
ATOM    376 HD11 ILE A  25     -20.945   5.419   7.736  1.00 86.42           H  
ATOM    377 HD12 ILE A  25     -21.923   6.899   7.923  1.00 86.42           H  
ATOM    378 HD13 ILE A  25     -20.740   6.458   9.168  1.00 86.42           H  
ATOM    379  N   ASN A  26     -26.618   2.873   8.610  1.00 84.02           N  
ATOM    380  H   ASN A  26     -26.867   3.421   9.420  1.00 84.02           H  
ATOM    381  CA  ASN A  26     -27.680   2.327   7.781  1.00 84.02           C  
ATOM    382  HA  ASN A  26     -27.310   1.434   7.278  1.00 84.02           H  
ATOM    383  C   ASN A  26     -28.064   3.358   6.710  1.00 84.02           C  
ATOM    384  CB  ASN A  26     -28.860   1.907   8.671  1.00 84.02           C  
ATOM    385  HB2 ASN A  26     -28.494   1.292   9.493  1.00 84.02           H  
ATOM    386  HB3 ASN A  26     -29.343   2.793   9.082  1.00 84.02           H  
ATOM    387  O   ASN A  26     -28.634   4.404   7.019  1.00 84.02           O  
ATOM    388  CG  ASN A  26     -29.879   1.092   7.897  1.00 84.02           C  
ATOM    389  ND2 ASN A  26     -31.050   0.887   8.449  1.00 84.02           N  
ATOM    390 HD21 ASN A  26     -31.273   1.287   9.349  1.00 84.02           H  
ATOM    391 HD22 ASN A  26     -31.714   0.370   7.890  1.00 84.02           H  
ATOM    392  OD1 ASN A  26     -29.637   0.614   6.802  1.00 84.02           O  
ATOM    393  N   SER A  27     -27.711   3.088   5.454  1.00 88.48           N  
ATOM    394  H   SER A  27     -27.266   2.203   5.258  1.00 88.48           H  
ATOM    395  CA  SER A  27     -28.010   3.970   4.325  1.00 88.48           C  
ATOM    396  HA  SER A  27     -28.877   4.583   4.572  1.00 88.48           H  
ATOM    397  C   SER A  27     -28.336   3.168   3.073  1.00 88.48           C  
ATOM    398  CB  SER A  27     -26.819   4.889   4.038  1.00 88.48           C  
ATOM    399  HB2 SER A  27     -26.480   5.348   4.967  1.00 88.48           H  
ATOM    400  HB3 SER A  27     -26.003   4.305   3.612  1.00 88.48           H  
ATOM    401  O   SER A  27     -27.743   2.116   2.826  1.00 88.48           O  
ATOM    402  OG  SER A  27     -27.199   5.910   3.129  1.00 88.48           O  
ATOM    403  HG  SER A  27     -27.686   6.562   3.638  1.00 88.48           H  
ATOM    404  N   ASP A  28     -29.227   3.696   2.237  1.00 92.80           N  
ATOM    405  H   ASP A  28     -29.784   4.481   2.545  1.00 92.80           H  
ATOM    406  CA  ASP A  28     -29.501   3.151   0.903  1.00 92.80           C  
ATOM    407  HA  ASP A  28     -29.591   2.066   0.966  1.00 92.80           H  
ATOM    408  C   ASP A  28     -28.381   3.459  -0.098  1.00 92.80           C  
ATOM    409  CB  ASP A  28     -30.835   3.701   0.388  1.00 92.80           C  
ATOM    410  HB2 ASP A  28     -31.000   3.343  -0.628  1.00 92.80           H  
ATOM    411  HB3 ASP A  28     -30.785   4.790   0.362  1.00 92.80           H  
ATOM    412  O   ASP A  28     -28.270   2.798  -1.126  1.00 92.80           O  
ATOM    413  CG  ASP A  28     -32.013   3.254   1.252  1.00 92.80           C  
ATOM    414  OD1 ASP A  28     -31.960   2.109   1.754  1.00 92.80           O  
ATOM    415  OD2 ASP A  28     -32.930   4.085   1.419  1.00 92.80           O  
ATOM    416  N   LYS A  29     -27.525   4.444   0.202  1.00 94.09           N  
ATOM    417  H   LYS A  29     -27.608   4.878   1.110  1.00 94.09           H  
ATOM    418  CA  LYS A  29     -26.399   4.821  -0.655  1.00 94.09           C  
ATOM    419  HA  LYS A  29     -26.687   4.689  -1.698  1.00 94.09           H  
ATOM    420  C   LYS A  29     -25.200   3.931  -0.381  1.00 94.09           C  
ATOM    421  CB  LYS A  29     -26.001   6.282  -0.414  1.00 94.09           C  
ATOM    422  HB2 LYS A  29     -25.709   6.404   0.629  1.00 94.09           H  
ATOM    423  HB3 LYS A  29     -25.136   6.511  -1.037  1.00 94.09           H  
ATOM    424  O   LYS A  29     -24.791   3.817   0.770  1.00 94.09           O  
ATOM    425  CG  LYS A  29     -27.122   7.273  -0.740  1.00 94.09           C  
ATOM    426  HG2 LYS A  29     -27.971   7.101  -0.078  1.00 94.09           H  
ATOM    427  HG3 LYS A  29     -27.440   7.135  -1.774  1.00 94.09           H  
ATOM    428  CD  LYS A  29     -26.612   8.704  -0.546  1.00 94.09           C  
ATOM    429  HD2 LYS A  29     -25.772   8.878  -1.220  1.00 94.09           H  
ATOM    430  HD3 LYS A  29     -26.274   8.825   0.483  1.00 94.09           H  
ATOM    431  CE  LYS A  29     -27.735   9.700  -0.845  1.00 94.09           C  
ATOM    432  HE2 LYS A  29     -28.085   9.535  -1.864  1.00 94.09           H  
ATOM    433  HE3 LYS A  29     -28.566   9.496  -0.170  1.00 94.09           H  
ATOM    434  NZ  LYS A  29     -27.270  11.100  -0.679  1.00 94.09           N  
ATOM    435  HZ1 LYS A  29     -28.021  11.748  -0.868  1.00 94.09           H  
ATOM    436  HZ2 LYS A  29     -26.948  11.253   0.266  1.00 94.09           H  
ATOM    437  HZ3 LYS A  29     -26.506  11.296  -1.310  1.00 94.09           H  
ATOM    438  N   ASP A  30     -24.564   3.437  -1.440  1.00 95.40           N  
ATOM    439  H   ASP A  30     -25.081   3.381  -2.306  1.00 95.40           H  
ATOM    440  CA  ASP A  30     -23.322   2.654  -1.371  1.00 95.40           C  
ATOM    441  HA  ASP A  30     -23.500   1.740  -0.804  1.00 95.40           H  
ATOM    442  C   ASP A  30     -22.168   3.409  -0.704  1.00 95.40           C  
ATOM    443  CB  ASP A  30     -22.882   2.283  -2.798  1.00 95.40           C  
ATOM    444  HB2 ASP A  30     -21.904   1.805  -2.749  1.00 95.40           H  
ATOM    445  HB3 ASP A  30     -22.776   3.195  -3.385  1.00 95.40           H  
ATOM    446  O   ASP A  30     -21.275   2.804  -0.106  1.00 95.40           O  
ATOM    447  CG  ASP A  30     -23.818   1.324  -3.533  1.00 95.40           C  
ATOM    448  OD1 ASP A  30     -24.848   0.936  -2.944  1.00 95.40           O  
ATOM    449  OD2 ASP A  30     -23.486   1.016  -4.696  1.00 95.40           O  
ATOM    450  N   ARG A  31     -22.155   4.737  -0.862  1.00 96.72           N  
ATOM    451  H   ARG A  31     -22.947   5.149  -1.334  1.00 96.72           H  
ATOM    452  CA  ARG A  31     -21.096   5.628  -0.391  1.00 96.72           C  
ATOM    453  HA  ARG A  31     -20.479   5.082   0.322  1.00 96.72           H  
ATOM    454  C   ARG A  31     -21.707   6.809   0.347  1.00 96.72           C  
ATOM    455  CB  ARG A  31     -20.209   6.074  -1.564  1.00 96.72           C  
ATOM    456  HB2 ARG A  31     -19.419   6.723  -1.187  1.00 96.72           H  
ATOM    457  HB3 ARG A  31     -20.815   6.654  -2.260  1.00 96.72           H  
ATOM    458  O   ARG A  31     -22.555   7.513  -0.204  1.00 96.72           O  
ATOM    459  CG  ARG A  31     -19.577   4.902  -2.334  1.00 96.72           C  
ATOM    460  HG2 ARG A  31     -19.110   5.309  -3.230  1.00 96.72           H  
ATOM    461  HG3 ARG A  31     -20.349   4.211  -2.673  1.00 96.72           H  
ATOM    462  CD  ARG A  31     -18.535   4.137  -1.502  1.00 96.72           C  
ATOM    463  HD2 ARG A  31     -17.753   4.840  -1.214  1.00 96.72           H  
ATOM    464  HD3 ARG A  31     -18.990   3.764  -0.585  1.00 96.72           H  
ATOM    465  NE  ARG A  31     -17.935   3.010  -2.251  1.00 96.72           N  
ATOM    466  HE  ARG A  31     -17.003   3.110  -2.629  1.00 96.72           H  
ATOM    467  NH1 ARG A  31     -19.521   1.408  -1.809  1.00 96.72           N  
ATOM    468 HH11 ARG A  31     -19.686   0.425  -1.647  1.00 96.72           H  
ATOM    469 HH12 ARG A  31     -20.039   2.045  -1.221  1.00 96.72           H  
ATOM    470  NH2 ARG A  31     -17.713   0.884  -2.978  1.00 96.72           N  
ATOM    471 HH21 ARG A  31     -16.746   1.098  -3.177  1.00 96.72           H  
ATOM    472 HH22 ARG A  31     -17.991  -0.083  -2.888  1.00 96.72           H  
ATOM    473  CZ  ARG A  31     -18.402   1.782  -2.349  1.00 96.72           C  
ATOM    474  N   VAL A  32     -21.276   7.021   1.586  1.00 95.54           N  
ATOM    475  H   VAL A  32     -20.589   6.383   1.963  1.00 95.54           H  
ATOM    476  CA  VAL A  32     -21.778   8.091   2.459  1.00 95.54           C  
ATOM    477  HA  VAL A  32     -22.386   8.784   1.879  1.00 95.54           H  
ATOM    478  C   VAL A  32     -20.601   8.864   3.026  1.00 95.54           C  
ATOM    479  CB  VAL A  32     -22.658   7.523   3.589  1.00 95.54           C  
ATOM    480  HB  VAL A  32     -22.088   6.791   4.161  1.00 95.54           H  
ATOM    481  O   VAL A  32     -19.677   8.262   3.557  1.00 95.54           O  
ATOM    482  CG1 VAL A  32     -23.144   8.620   4.546  1.00 95.54           C  
ATOM    483 HG11 VAL A  32     -22.302   9.055   5.084  1.00 95.54           H  
ATOM    484 HG12 VAL A  32     -23.666   9.406   3.999  1.00 95.54           H  
ATOM    485 HG13 VAL A  32     -23.817   8.193   5.289  1.00 95.54           H  
ATOM    486  CG2 VAL A  32     -23.900   6.834   3.014  1.00 95.54           C  
ATOM    487 HG21 VAL A  32     -23.614   5.983   2.394  1.00 95.54           H  
ATOM    488 HG22 VAL A  32     -24.513   6.458   3.833  1.00 95.54           H  
ATOM    489 HG23 VAL A  32     -24.483   7.537   2.419  1.00 95.54           H  
ATOM    490  N   VAL A  33     -20.631  10.189   2.921  1.00 95.41           N  
ATOM    491  H   VAL A  33     -21.449  10.632   2.526  1.00 95.41           H  
ATOM    492  CA  VAL A  33     -19.660  11.055   3.598  1.00 95.41           C  
ATOM    493  HA  VAL A  33     -18.715  10.522   3.699  1.00 95.41           H  
ATOM    494  C   VAL A  33     -20.187  11.370   4.996  1.00 95.41           C  
ATOM    495  CB  VAL A  33     -19.379  12.333   2.790  1.00 95.41           C  
ATOM    496  HB  VAL A  33     -20.302  12.901   2.682  1.00 95.41           H  
ATOM    497  O   VAL A  33     -21.348  11.752   5.134  1.00 95.41           O  
ATOM    498  CG1 VAL A  33     -18.333  13.213   3.480  1.00 95.41           C  
ATOM    499 HG11 VAL A  33     -18.702  13.559   4.445  1.00 95.41           H  
ATOM    500 HG12 VAL A  33     -18.117  14.087   2.866  1.00 95.41           H  
ATOM    501 HG13 VAL A  33     -17.412  12.648   3.627  1.00 95.41           H  
ATOM    502  CG2 VAL A  33     -18.850  11.993   1.390  1.00 95.41           C  
ATOM    503 HG21 VAL A  33     -17.908  11.449   1.471  1.00 95.41           H  
ATOM    504 HG22 VAL A  33     -19.572  11.394   0.836  1.00 95.41           H  
ATOM    505 HG23 VAL A  33     -18.682  12.920   0.841  1.00 95.41           H  
ATOM    506  N   THR A  34     -19.352  11.205   6.019  1.00 93.31           N  
ATOM    507  H   THR A  34     -18.407  10.907   5.826  1.00 93.31           H  
ATOM    508  CA  THR A  34     -19.688  11.484   7.424  1.00 93.31           C  
ATOM    509  HA  THR A  34     -20.488  12.223   7.459  1.00 93.31           H  
ATOM    510  C   THR A  34     -18.487  12.069   8.163  1.00 93.31           C  
ATOM    511  CB  THR A  34     -20.203  10.215   8.127  1.00 93.31           C  
ATOM    512  HB  THR A  34     -20.956   9.752   7.489  1.00 93.31           H  
ATOM    513  O   THR A  34     -17.366  12.024   7.659  1.00 93.31           O  
ATOM    514  CG2 THR A  34     -19.109   9.190   8.417  1.00 93.31           C  
ATOM    515 HG21 THR A  34     -19.554   8.286   8.833  1.00 93.31           H  
ATOM    516 HG22 THR A  34     -18.387   9.580   9.134  1.00 93.31           H  
ATOM    517 HG23 THR A  34     -18.589   8.941   7.492  1.00 93.31           H  
ATOM    518  OG1 THR A  34     -20.819  10.558   9.346  1.00 93.31           O  
ATOM    519  HG1 THR A  34     -20.239  10.295  10.065  1.00 93.31           H  
ATOM    520  N   LEU A  35     -18.717  12.607   9.359  1.00 92.75           N  
ATOM    521  H   LEU A  35     -19.651  12.522   9.735  1.00 92.75           H  
ATOM    522  CA  LEU A  35     -17.666  12.967  10.310  1.00 92.75           C  
ATOM    523  HA  LEU A  35     -16.720  13.107   9.787  1.00 92.75           H  
ATOM    524  C   LEU A  35     -17.469  11.818  11.308  1.00 92.75           C  
ATOM    525  CB  LEU A  35     -18.039  14.283  11.019  1.00 92.75           C  
ATOM    526  HB2 LEU A  35     -17.292  14.492  11.784  1.00 92.75           H  
ATOM    527  HB3 LEU A  35     -18.993  14.139  11.524  1.00 92.75           H  
ATOM    528  O   LEU A  35     -18.452  11.206  11.730  1.00 92.75           O  
ATOM    529  CG  LEU A  35     -18.145  15.503  10.082  1.00 92.75           C  
ATOM    530  HG  LEU A  35     -18.788  15.264   9.235  1.00 92.75           H  
ATOM    531  CD1 LEU A  35     -18.762  16.690  10.819  1.00 92.75           C  
ATOM    532 HD11 LEU A  35     -18.837  17.546  10.148  1.00 92.75           H  
ATOM    533 HD12 LEU A  35     -19.759  16.425  11.172  1.00 92.75           H  
ATOM    534 HD13 LEU A  35     -18.142  16.957  11.674  1.00 92.75           H  
ATOM    535  CD2 LEU A  35     -16.785  15.948   9.554  1.00 92.75           C  
ATOM    536 HD21 LEU A  35     -16.903  16.779   8.858  1.00 92.75           H  
ATOM    537 HD22 LEU A  35     -16.290  15.123   9.043  1.00 92.75           H  
ATOM    538 HD23 LEU A  35     -16.158  16.271  10.385  1.00 92.75           H  
ATOM    539  N   LEU A  36     -16.216  11.529  11.657  1.00 89.00           N  
ATOM    540  H   LEU A  36     -15.471  12.047  11.213  1.00 89.00           H  
ATOM    541  CA  LEU A  36     -15.849  10.707  12.814  1.00 89.00           C  
ATOM    542  HA  LEU A  36     -16.558   9.885  12.919  1.00 89.00           H  
ATOM    543  C   LEU A  36     -15.929  11.538  14.108  1.00 89.00           C  
ATOM    544  CB  LEU A  36     -14.434  10.134  12.599  1.00 89.00           C  
ATOM    545  HB2 LEU A  36     -14.171   9.536  13.472  1.00 89.00           H  
ATOM    546  HB3 LEU A  36     -13.730  10.965  12.550  1.00 89.00           H  
ATOM    547  O   LEU A  36     -16.058  12.763  14.045  1.00 89.00           O  
ATOM    548  CG  LEU A  36     -14.247   9.267  11.339  1.00 89.00           C  
ATOM    549  HG  LEU A  36     -14.346   9.886  10.447  1.00 89.00           H  
ATOM    550  CD1 LEU A  36     -12.846   8.653  11.348  1.00 89.00           C  
ATOM    551 HD11 LEU A  36     -12.107   9.450  11.431  1.00 89.00           H  
ATOM    552 HD12 LEU A  36     -12.675   8.094  10.429  1.00 89.00           H  
ATOM    553 HD13 LEU A  36     -12.741   7.986  12.203  1.00 89.00           H  
ATOM    554  CD2 LEU A  36     -15.263   8.125  11.261  1.00 89.00           C  
ATOM    555 HD21 LEU A  36     -14.990   7.428  10.469  1.00 89.00           H  
ATOM    556 HD22 LEU A  36     -15.281   7.591  12.211  1.00 89.00           H  
ATOM    557 HD23 LEU A  36     -16.255   8.528  11.055  1.00 89.00           H  
ATOM    558  N   ASP A  37     -15.819  10.899  15.281  1.00 80.76           N  
ATOM    559  H   ASP A  37     -15.765   9.890  15.294  1.00 80.76           H  
ATOM    560  CA  ASP A  37     -15.960  11.591  16.578  1.00 80.76           C  
ATOM    561  HA  ASP A  37     -16.939  12.068  16.605  1.00 80.76           H  
ATOM    562  C   ASP A  37     -14.901  12.694  16.787  1.00 80.76           C  
ATOM    563  CB  ASP A  37     -15.871  10.619  17.776  1.00 80.76           C  
ATOM    564  HB2 ASP A  37     -14.863  10.209  17.831  1.00 80.76           H  
ATOM    565  HB3 ASP A  37     -16.002  11.209  18.683  1.00 80.76           H  
ATOM    566  O   ASP A  37     -15.148  13.666  17.499  1.00 80.76           O  
ATOM    567  CG  ASP A  37     -16.913   9.490  17.836  1.00 80.76           C  
ATOM    568  OD1 ASP A  37     -18.025   9.679  17.304  1.00 80.76           O  
ATOM    569  OD2 ASP A  37     -16.632   8.456  18.497  1.00 80.76           O  
ATOM    570  N   ASP A  38     -13.724  12.568  16.165  1.00 83.06           N  
ATOM    571  H   ASP A  38     -13.598  11.784  15.541  1.00 83.06           H  
ATOM    572  CA  ASP A  38     -12.653  13.574  16.209  1.00 83.06           C  
ATOM    573  HA  ASP A  38     -12.705  14.069  17.178  1.00 83.06           H  
ATOM    574  C   ASP A  38     -12.810  14.701  15.169  1.00 83.06           C  
ATOM    575  CB  ASP A  38     -11.278  12.888  16.139  1.00 83.06           C  
ATOM    576  HB2 ASP A  38     -11.206  12.188  16.971  1.00 83.06           H  
ATOM    577  HB3 ASP A  38     -10.504  13.641  16.284  1.00 83.06           H  
ATOM    578  O   ASP A  38     -11.973  15.602  15.096  1.00 83.06           O  
ATOM    579  CG  ASP A  38     -10.983  12.131  14.837  1.00 83.06           C  
ATOM    580  OD1 ASP A  38     -11.765  12.259  13.866  1.00 83.06           O  
ATOM    581  OD2 ASP A  38      -9.972  11.384  14.859  1.00 83.06           O  
ATOM    582  N   GLY A  39     -13.894  14.681  14.390  1.00 88.74           N  
ATOM    583  H   GLY A  39     -14.543  13.917  14.512  1.00 88.74           H  
ATOM    584  CA  GLY A  39     -14.192  15.668  13.357  1.00 88.74           C  
ATOM    585  HA2 GLY A  39     -13.853  16.650  13.687  1.00 88.74           H  
ATOM    586  HA3 GLY A  39     -15.273  15.701  13.216  1.00 88.74           H  
ATOM    587  C   GLY A  39     -13.552  15.377  11.999  1.00 88.74           C  
ATOM    588  O   GLY A  39     -13.744  16.165  11.072  1.00 88.74           O  
ATOM    589  N   LEU A  40     -12.828  14.264  11.832  1.00 91.70           N  
ATOM    590  H   LEU A  40     -12.648  13.660  12.621  1.00 91.70           H  
ATOM    591  CA  LEU A  40     -12.304  13.874  10.525  1.00 91.70           C  
ATOM    592  HA  LEU A  40     -11.788  14.738  10.108  1.00 91.70           H  
ATOM    593  C   LEU A  40     -13.449  13.483   9.582  1.00 91.70           C  
ATOM    594  CB  LEU A  40     -11.284  12.737  10.693  1.00 91.70           C  
ATOM    595  HB2 LEU A  40     -10.494  13.066  11.368  1.00 91.70           H  
ATOM    596  HB3 LEU A  40     -11.788  11.891  11.159  1.00 91.70           H  
ATOM    597  O   LEU A  40     -14.242  12.588   9.877  1.00 91.70           O  
ATOM    598  CG  LEU A  40     -10.655  12.267   9.368  1.00 91.70           C  
ATOM    599  HG  LEU A  40     -11.440  11.946   8.684  1.00 91.70           H  
ATOM    600  CD1 LEU A  40      -9.829  13.360   8.685  1.00 91.70           C  
ATOM    601 HD11 LEU A  40      -9.072  13.740   9.371  1.00 91.70           H  
ATOM    602 HD12 LEU A  40      -9.335  12.953   7.803  1.00 91.70           H  
ATOM    603 HD13 LEU A  40     -10.472  14.179   8.364  1.00 91.70           H  
ATOM    604  CD2 LEU A  40      -9.746  11.068   9.627  1.00 91.70           C  
ATOM    605 HD21 LEU A  40      -8.913  11.367  10.263  1.00 91.70           H  
ATOM    606 HD22 LEU A  40      -9.375  10.682   8.678  1.00 91.70           H  
ATOM    607 HD23 LEU A  40     -10.316  10.288  10.132  1.00 91.70           H  
ATOM    608  N   GLN A  41     -13.519  14.125   8.417  1.00 94.20           N  
ATOM    609  H   GLN A  41     -12.842  14.850   8.223  1.00 94.20           H  
ATOM    610  CA  GLN A  41     -14.477  13.760   7.379  1.00 94.20           C  
ATOM    611  HA  GLN A  41     -15.406  13.473   7.871  1.00 94.20           H  
ATOM    612  C   GLN A  41     -13.976  12.550   6.582  1.00 94.20           C  
ATOM    613  CB  GLN A  41     -14.775  14.971   6.485  1.00 94.20           C  
ATOM    614  HB2 GLN A  41     -13.927  15.160   5.827  1.00 94.20           H  
ATOM    615  HB3 GLN A  41     -14.930  15.852   7.108  1.00 94.20           H  
ATOM    616  O   GLN A  41     -12.866  12.558   6.055  1.00 94.20           O  
ATOM    617  CG  GLN A  41     -16.042  14.734   5.654  1.00 94.20           C  
ATOM    618  HG2 GLN A  41     -16.879  14.553   6.328  1.00 94.20           H  
ATOM    619  HG3 GLN A  41     -15.917  13.849   5.030  1.00 94.20           H  
ATOM    620  CD  GLN A  41     -16.362  15.924   4.760  1.00 94.20           C  
ATOM    621  NE2 GLN A  41     -17.422  16.654   5.029  1.00 94.20           N  
ATOM    622 HE21 GLN A  41     -17.544  17.462   4.436  1.00 94.20           H  
ATOM    623 HE22 GLN A  41     -17.974  16.473   5.855  1.00 94.20           H  
ATOM    624  OE1 GLN A  41     -15.678  16.225   3.801  1.00 94.20           O  
ATOM    625  N   VAL A  42     -14.812  11.519   6.461  1.00 95.91           N  
ATOM    626  H   VAL A  42     -15.710  11.581   6.919  1.00 95.91           H  
ATOM    627  CA  VAL A  42     -14.488  10.274   5.755  1.00 95.91           C  
ATOM    628  HA  VAL A  42     -13.606  10.444   5.136  1.00 95.91           H  
ATOM    629  C   VAL A  42     -15.609   9.847   4.816  1.00 95.91           C  
ATOM    630  CB  VAL A  42     -14.143   9.132   6.730  1.00 95.91           C  
ATOM    631  HB  VAL A  42     -13.892   8.260   6.126  1.00 95.91           H  
ATOM    632  O   VAL A  42     -16.779  10.173   5.028  1.00 95.91           O  
ATOM    633  CG1 VAL A  42     -12.916   9.463   7.585  1.00 95.91           C  
ATOM    634 HG11 VAL A  42     -12.098   9.802   6.949  1.00 95.91           H  
ATOM    635 HG12 VAL A  42     -12.594   8.575   8.128  1.00 95.91           H  
ATOM    636 HG13 VAL A  42     -13.155  10.249   8.302  1.00 95.91           H  
ATOM    637  CG2 VAL A  42     -15.308   8.738   7.645  1.00 95.91           C  
ATOM    638 HG21 VAL A  42     -15.587   9.574   8.287  1.00 95.91           H  
ATOM    639 HG22 VAL A  42     -16.172   8.432   7.056  1.00 95.91           H  
ATOM    640 HG23 VAL A  42     -15.005   7.894   8.266  1.00 95.91           H  
ATOM    641  N   MET A  43     -15.261   9.064   3.792  1.00 97.09           N  
ATOM    642  H   MET A  43     -14.285   8.830   3.679  1.00 97.09           H  
ATOM    643  CA  MET A  43     -16.233   8.355   2.964  1.00 97.09           C  
ATOM    644  HA  MET A  43     -17.208   8.827   3.083  1.00 97.09           H  
ATOM    645  C   MET A  43     -16.354   6.898   3.416  1.00 97.09           C  
ATOM    646  CB  MET A  43     -15.864   8.466   1.481  1.00 97.09           C  
ATOM    647  HB2 MET A  43     -15.784   9.521   1.220  1.00 97.09           H  
ATOM    648  HB3 MET A  43     -14.901   7.985   1.312  1.00 97.09           H  
ATOM    649  O   MET A  43     -15.377   6.151   3.430  1.00 97.09           O  
ATOM    650  CG  MET A  43     -16.926   7.804   0.591  1.00 97.09           C  
ATOM    651  HG2 MET A  43     -17.893   8.264   0.796  1.00 97.09           H  
ATOM    652  HG3 MET A  43     -17.000   6.750   0.858  1.00 97.09           H  
ATOM    653  SD  MET A  43     -16.606   7.902  -1.194  1.00 97.09           S  
ATOM    654  CE  MET A  43     -17.018   9.649  -1.477  1.00 97.09           C  
ATOM    655  HE1 MET A  43     -18.064   9.828  -1.226  1.00 97.09           H  
ATOM    656  HE2 MET A  43     -16.855   9.905  -2.523  1.00 97.09           H  
ATOM    657  HE3 MET A  43     -16.391  10.286  -0.853  1.00 97.09           H  
ATOM    658  N   CYS A  44     -17.579   6.492   3.717  1.00 96.82           N  
ATOM    659  H   CYS A  44     -18.312   7.187   3.727  1.00 96.82           H  
ATOM    660  CA  CYS A  44     -17.944   5.157   4.149  1.00 96.82           C  
ATOM    661  HA  CYS A  44     -17.061   4.679   4.573  1.00 96.82           H  
ATOM    662  C   CYS A  44     -18.460   4.304   2.992  1.00 96.82           C  
ATOM    663  CB  CYS A  44     -19.005   5.282   5.241  1.00 96.82           C  
ATOM    664  HB2 CYS A  44     -19.866   5.820   4.845  1.00 96.82           H  
ATOM    665  HB3 CYS A  44     -19.336   4.284   5.530  1.00 96.82           H  
ATOM    666  O   CYS A  44     -19.331   4.748   2.244  1.00 96.82           O  
ATOM    667  SG  CYS A  44     -18.417   6.145   6.712  1.00 96.82           S  
ATOM    668  N   ASP A  45     -17.983   3.065   2.888  1.00 97.34           N  
ATOM    669  H   ASP A  45     -17.275   2.786   3.551  1.00 97.34           H  
ATOM    670  CA  ASP A  45     -18.650   2.007   2.128  1.00 97.34           C  
ATOM    671  HA  ASP A  45     -19.172   2.441   1.276  1.00 97.34           H  
ATOM    672  C   ASP A  45     -19.665   1.299   3.028  1.00 97.34           C  
ATOM    673  CB  ASP A  45     -17.631   0.996   1.602  1.00 97.34           C  
ATOM    674  HB2 ASP A  45     -17.252   0.409   2.438  1.00 97.34           H  
ATOM    675  HB3 ASP A  45     -16.796   1.522   1.138  1.00 97.34           H  
ATOM    676  O   ASP A  45     -19.296   0.669   4.021  1.00 97.34           O  
ATOM    677  CG  ASP A  45     -18.221   0.010   0.601  1.00 97.34           C  
ATOM    678  OD1 ASP A  45     -19.435  -0.289   0.611  1.00 97.34           O  
ATOM    679  OD2 ASP A  45     -17.442  -0.450  -0.259  1.00 97.34           O  
ATOM    680  N   THR A  46     -20.945   1.397   2.687  1.00 95.88           N  
ATOM    681  H   THR A  46     -21.189   1.896   1.843  1.00 95.88           H  
ATOM    682  CA  THR A  46     -22.048   0.863   3.499  1.00 95.88           C  
ATOM    683  HA  THR A  46     -21.717   0.731   4.529  1.00 95.88           H  
ATOM    684  C   THR A  46     -22.549  -0.501   3.017  1.00 95.88           C  
ATOM    685  CB  THR A  46     -23.218   1.853   3.520  1.00 95.88           C  
ATOM    686  HB  THR A  46     -24.015   1.471   4.157  1.00 95.88           H  
ATOM    687  O   THR A  46     -23.459  -1.054   3.633  1.00 95.88           O  
ATOM    688  CG2 THR A  46     -22.818   3.247   4.012  1.00 95.88           C  
ATOM    689 HG21 THR A  46     -23.709   3.868   4.098  1.00 95.88           H  
ATOM    690 HG22 THR A  46     -22.355   3.164   4.996  1.00 95.88           H  
ATOM    691 HG23 THR A  46     -22.119   3.716   3.320  1.00 95.88           H  
ATOM    692  OG1 THR A  46     -23.676   1.937   2.195  1.00 95.88           O  
ATOM    693  HG1 THR A  46     -24.122   2.771   2.032  1.00 95.88           H  
ATOM    694  N   LYS A  47     -21.999  -1.054   1.922  1.00 95.54           N  
ATOM    695  H   LYS A  47     -21.222  -0.574   1.493  1.00 95.54           H  
ATOM    696  CA  LYS A  47     -22.552  -2.252   1.258  1.00 95.54           C  
ATOM    697  HA  LYS A  47     -23.337  -2.685   1.878  1.00 95.54           H  
ATOM    698  C   LYS A  47     -21.549  -3.375   1.069  1.00 95.54           C  
ATOM    699  CB  LYS A  47     -23.148  -1.881  -0.111  1.00 95.54           C  
ATOM    700  HB2 LYS A  47     -22.354  -1.492  -0.748  1.00 95.54           H  
ATOM    701  HB3 LYS A  47     -23.541  -2.781  -0.583  1.00 95.54           H  
ATOM    702  O   LYS A  47     -21.911  -4.537   1.244  1.00 95.54           O  
ATOM    703  CG  LYS A  47     -24.266  -0.837  -0.059  1.00 95.54           C  
ATOM    704  HG2 LYS A  47     -23.870   0.073   0.393  1.00 95.54           H  
ATOM    705  HG3 LYS A  47     -24.561  -0.618  -1.085  1.00 95.54           H  
ATOM    706  CD  LYS A  47     -25.516  -1.267   0.711  1.00 95.54           C  
ATOM    707  HD2 LYS A  47     -25.994  -2.103   0.200  1.00 95.54           H  
ATOM    708  HD3 LYS A  47     -25.247  -1.559   1.726  1.00 95.54           H  
ATOM    709  CE  LYS A  47     -26.462  -0.066   0.770  1.00 95.54           C  
ATOM    710  HE2 LYS A  47     -25.911   0.769   1.202  1.00 95.54           H  
ATOM    711  HE3 LYS A  47     -26.753   0.225  -0.239  1.00 95.54           H  
ATOM    712  NZ  LYS A  47     -27.652  -0.344   1.607  1.00 95.54           N  
ATOM    713  HZ1 LYS A  47     -27.376  -0.790   2.470  1.00 95.54           H  
ATOM    714  HZ2 LYS A  47     -28.064   0.538   1.878  1.00 95.54           H  
ATOM    715  HZ3 LYS A  47     -28.340  -0.897   1.116  1.00 95.54           H  
ATOM    716  N   THR A  48     -20.318  -3.059   0.673  1.00 96.04           N  
ATOM    717  H   THR A  48     -20.062  -2.087   0.569  1.00 96.04           H  
ATOM    718  CA  THR A  48     -19.341  -4.094   0.318  1.00 96.04           C  
ATOM    719  HA  THR A  48     -19.787  -4.740  -0.438  1.00 96.04           H  
ATOM    720  C   THR A  48     -19.007  -4.928   1.545  1.00 96.04           C  
ATOM    721  CB  THR A  48     -18.054  -3.507  -0.266  1.00 96.04           C  
ATOM    722  HB  THR A  48     -17.515  -2.964   0.509  1.00 96.04           H  
ATOM    723  O   THR A  48     -18.585  -4.379   2.560  1.00 96.04           O  
ATOM    724  CG2 THR A  48     -17.145  -4.589  -0.840  1.00 96.04           C  
ATOM    725 HG21 THR A  48     -16.289  -4.120  -1.327  1.00 96.04           H  
ATOM    726 HG22 THR A  48     -17.687  -5.186  -1.573  1.00 96.04           H  
ATOM    727 HG23 THR A  48     -16.780  -5.231  -0.039  1.00 96.04           H  
ATOM    728  OG1 THR A  48     -18.357  -2.622  -1.319  1.00 96.04           O  
ATOM    729  HG1 THR A  48     -18.123  -1.765  -0.956  1.00 96.04           H  
ATOM    730  N   ASP A  49     -19.182  -6.246   1.441  1.00 94.62           N  
ATOM    731  H   ASP A  49     -19.569  -6.619   0.586  1.00 94.62           H  
ATOM    732  CA  ASP A  49     -18.809  -7.202   2.492  1.00 94.62           C  
ATOM    733  HA  ASP A  49     -19.220  -8.169   2.201  1.00 94.62           H  
ATOM    734  C   ASP A  49     -19.429  -6.871   3.866  1.00 94.62           C  
ATOM    735  CB  ASP A  49     -17.276  -7.335   2.498  1.00 94.62           C  
ATOM    736  HB2 ASP A  49     -16.919  -7.289   1.469  1.00 94.62           H  
ATOM    737  HB3 ASP A  49     -16.835  -6.495   3.033  1.00 94.62           H  
ATOM    738  O   ASP A  49     -18.754  -6.811   4.887  1.00 94.62           O  
ATOM    739  CG  ASP A  49     -16.760  -8.646   3.083  1.00 94.62           C  
ATOM    740  OD1 ASP A  49     -17.565  -9.597   3.210  1.00 94.62           O  
ATOM    741  OD2 ASP A  49     -15.515  -8.724   3.194  1.00 94.62           O  
ATOM    742  N   GLY A  50     -20.726  -6.542   3.872  1.00 92.87           N  
ATOM    743  H   GLY A  50     -21.211  -6.510   2.986  1.00 92.87           H  
ATOM    744  CA  GLY A  50     -21.455  -6.129   5.079  1.00 92.87           C  
ATOM    745  HA2 GLY A  50     -21.085  -6.700   5.930  1.00 92.87           H  
ATOM    746  HA3 GLY A  50     -22.514  -6.355   4.950  1.00 92.87           H  
ATOM    747  C   GLY A  50     -21.329  -4.641   5.432  1.00 92.87           C  
ATOM    748  O   GLY A  50     -22.054  -4.165   6.305  1.00 92.87           O  
ATOM    749  N   GLY A  51     -20.482  -3.892   4.722  1.00 93.99           N  
ATOM    750  H   GLY A  51     -19.855  -4.366   4.087  1.00 93.99           H  
ATOM    751  CA  GLY A  51     -20.303  -2.456   4.905  1.00 93.99           C  
ATOM    752  HA2 GLY A  51     -21.285  -1.986   4.963  1.00 93.99           H  
ATOM    753  HA3 GLY A  51     -19.777  -2.048   4.042  1.00 93.99           H  
ATOM    754  C   GLY A  51     -19.528  -2.083   6.171  1.00 93.99           C  
ATOM    755  O   GLY A  51     -19.015  -2.920   6.907  1.00 93.99           O  
ATOM    756  N   GLY A  52     -19.440  -0.779   6.423  1.00 94.42           N  
ATOM    757  H   GLY A  52     -19.790  -0.140   5.723  1.00 94.42           H  
ATOM    758  CA  GLY A  52     -18.742  -0.221   7.580  1.00 94.42           C  
ATOM    759  HA2 GLY A  52     -19.262   0.693   7.865  1.00 94.42           H  
ATOM    760  HA3 GLY A  52     -18.783  -0.922   8.413  1.00 94.42           H  
ATOM    761  C   GLY A  52     -17.280   0.138   7.330  1.00 94.42           C  
ATOM    762  O   GLY A  52     -16.558   0.422   8.284  1.00 94.42           O  
ATOM    763  N   TRP A  53     -16.841   0.166   6.073  1.00 96.84           N  
ATOM    764  H   TRP A  53     -17.492  -0.037   5.328  1.00 96.84           H  
ATOM    765  CA  TRP A  53     -15.456   0.474   5.726  1.00 96.84           C  
ATOM    766  HA  TRP A  53     -14.801   0.094   6.510  1.00 96.84           H  
ATOM    767  C   TRP A  53     -15.221   1.973   5.582  1.00 96.84           C  
ATOM    768  CB  TRP A  53     -15.068  -0.209   4.422  1.00 96.84           C  
ATOM    769  HB2 TRP A  53     -14.001  -0.030   4.286  1.00 96.84           H  
ATOM    770  HB3 TRP A  53     -15.580   0.279   3.592  1.00 96.84           H  
ATOM    771  O   TRP A  53     -15.998   2.654   4.915  1.00 96.84           O  
ATOM    772  CG  TRP A  53     -15.274  -1.683   4.353  1.00 96.84           C  
ATOM    773  CD1 TRP A  53     -16.408  -2.347   4.030  1.00 96.84           C  
ATOM    774  HD1 TRP A  53     -17.353  -1.893   3.769  1.00 96.84           H  
ATOM    775  CD2 TRP A  53     -14.279  -2.702   4.633  1.00 96.84           C  
ATOM    776  CE2 TRP A  53     -14.885  -3.983   4.499  1.00 96.84           C  
ATOM    777  CE3 TRP A  53     -12.916  -2.652   4.984  1.00 96.84           C  
ATOM    778  HE3 TRP A  53     -12.437  -1.691   5.098  1.00 96.84           H  
ATOM    779  NE1 TRP A  53     -16.186  -3.707   4.133  1.00 96.84           N  
ATOM    780  HE1 TRP A  53     -16.908  -4.399   3.994  1.00 96.84           H  
ATOM    781  CH2 TRP A  53     -12.815  -5.082   5.084  1.00 96.84           C  
ATOM    782  HH2 TRP A  53     -12.272  -5.989   5.304  1.00 96.84           H  
ATOM    783  CZ2 TRP A  53     -14.172  -5.164   4.731  1.00 96.84           C  
ATOM    784  HZ2 TRP A  53     -14.664  -6.124   4.676  1.00 96.84           H  
ATOM    785  CZ3 TRP A  53     -12.181  -3.830   5.187  1.00 96.84           C  
ATOM    786  HZ3 TRP A  53     -11.140  -3.782   5.471  1.00 96.84           H  
ATOM    787  N   ILE A  54     -14.099   2.463   6.105  1.00 96.70           N  
ATOM    788  H   ILE A  54     -13.496   1.831   6.611  1.00 96.70           H  
ATOM    789  CA  ILE A  54     -13.562   3.792   5.801  1.00 96.70           C  
ATOM    790  HA  ILE A  54     -14.380   4.490   5.620  1.00 96.70           H  
ATOM    791  C   ILE A  54     -12.727   3.676   4.527  1.00 96.70           C  
ATOM    792  CB  ILE A  54     -12.725   4.321   6.989  1.00 96.70           C  
ATOM    793  HB  ILE A  54     -11.972   3.574   7.239  1.00 96.70           H  
ATOM    794  O   ILE A  54     -11.729   2.956   4.500  1.00 96.70           O  
ATOM    795  CG1 ILE A  54     -13.621   4.552   8.228  1.00 96.70           C  
ATOM    796 HG12 ILE A  54     -14.220   5.449   8.071  1.00 96.70           H  
ATOM    797 HG13 ILE A  54     -14.298   3.708   8.360  1.00 96.70           H  
ATOM    798  CG2 ILE A  54     -12.007   5.628   6.598  1.00 96.70           C  
ATOM    799 HG21 ILE A  54     -12.725   6.350   6.209  1.00 96.70           H  
ATOM    800 HG22 ILE A  54     -11.496   6.060   7.458  1.00 96.70           H  
ATOM    801 HG23 ILE A  54     -11.249   5.432   5.840  1.00 96.70           H  
ATOM    802  CD1 ILE A  54     -12.850   4.710   9.542  1.00 96.70           C  
ATOM    803 HD11 ILE A  54     -13.558   4.821  10.363  1.00 96.70           H  
ATOM    804 HD12 ILE A  54     -12.242   3.823   9.721  1.00 96.70           H  
ATOM    805 HD13 ILE A  54     -12.212   5.594   9.516  1.00 96.70           H  
ATOM    806  N   ILE A  55     -13.122   4.372   3.464  1.00 98.30           N  
ATOM    807  H   ILE A  55     -13.930   4.970   3.554  1.00 98.30           H  
ATOM    808  CA  ILE A  55     -12.349   4.442   2.220  1.00 98.30           C  
ATOM    809  HA  ILE A  55     -11.857   3.484   2.049  1.00 98.30           H  
ATOM    810  C   ILE A  55     -11.272   5.508   2.387  1.00 98.30           C  
ATOM    811  CB  ILE A  55     -13.259   4.729   1.009  1.00 98.30           C  
ATOM    812  HB  ILE A  55     -13.770   5.677   1.177  1.00 98.30           H  
ATOM    813  O   ILE A  55     -11.585   6.658   2.688  1.00 98.30           O  
ATOM    814  CG1 ILE A  55     -14.318   3.619   0.834  1.00 98.30           C  
ATOM    815 HG12 ILE A  55     -14.770   3.368   1.793  1.00 98.30           H  
ATOM    816 HG13 ILE A  55     -13.841   2.720   0.443  1.00 98.30           H  
ATOM    817  CG2 ILE A  55     -12.412   4.831  -0.277  1.00 98.30           C  
ATOM    818 HG21 ILE A  55     -11.873   3.899  -0.447  1.00 98.30           H  
ATOM    819 HG22 ILE A  55     -13.042   5.037  -1.142  1.00 98.30           H  
ATOM    820 HG23 ILE A  55     -11.687   5.641  -0.203  1.00 98.30           H  
ATOM    821  CD1 ILE A  55     -15.456   4.021  -0.104  1.00 98.30           C  
ATOM    822 HD11 ILE A  55     -16.130   3.172  -0.215  1.00 98.30           H  
ATOM    823 HD12 ILE A  55     -15.086   4.297  -1.091  1.00 98.30           H  
ATOM    824 HD13 ILE A  55     -16.004   4.856   0.334  1.00 98.30           H  
ATOM    825  N   PHE A  56     -10.013   5.140   2.151  1.00 98.36           N  
ATOM    826  H   PHE A  56      -9.828   4.183   1.889  1.00 98.36           H  
ATOM    827  CA  PHE A  56      -8.888   6.075   2.221  1.00 98.36           C  
ATOM    828  HA  PHE A  56      -9.255   7.019   2.623  1.00 98.36           H  
ATOM    829  C   PHE A  56      -8.266   6.393   0.863  1.00 98.36           C  
ATOM    830  CB  PHE A  56      -7.842   5.559   3.202  1.00 98.36           C  
ATOM    831  HB2 PHE A  56      -8.345   5.274   4.126  1.00 98.36           H  
ATOM    832  HB3 PHE A  56      -7.168   6.381   3.444  1.00 98.36           H  
ATOM    833  O   PHE A  56      -7.531   7.367   0.738  1.00 98.36           O  
ATOM    834  CG  PHE A  56      -7.008   4.403   2.693  1.00 98.36           C  
ATOM    835  CD1 PHE A  56      -7.392   3.083   2.982  1.00 98.36           C  
ATOM    836  HD1 PHE A  56      -8.313   2.896   3.514  1.00 98.36           H  
ATOM    837  CD2 PHE A  56      -5.830   4.647   1.962  1.00 98.36           C  
ATOM    838  HD2 PHE A  56      -5.540   5.658   1.716  1.00 98.36           H  
ATOM    839  CE1 PHE A  56      -6.559   2.014   2.617  1.00 98.36           C  
ATOM    840  HE1 PHE A  56      -6.827   1.002   2.881  1.00 98.36           H  
ATOM    841  CE2 PHE A  56      -5.005   3.578   1.579  1.00 98.36           C  
ATOM    842  HE2 PHE A  56      -4.085   3.770   1.045  1.00 98.36           H  
ATOM    843  CZ  PHE A  56      -5.353   2.266   1.938  1.00 98.36           C  
ATOM    844  HZ  PHE A  56      -4.688   1.449   1.702  1.00 98.36           H  
ATOM    845  N   GLN A  57      -8.557   5.594  -0.159  1.00 98.77           N  
ATOM    846  H   GLN A  57      -9.126   4.778   0.013  1.00 98.77           H  
ATOM    847  CA  GLN A  57      -8.146   5.850  -1.532  1.00 98.77           C  
ATOM    848  HA  GLN A  57      -7.935   6.913  -1.651  1.00 98.77           H  
ATOM    849  C   GLN A  57      -9.288   5.470  -2.461  1.00 98.77           C  
ATOM    850  CB  GLN A  57      -6.872   5.052  -1.830  1.00 98.77           C  
ATOM    851  HB2 GLN A  57      -7.087   3.983  -1.816  1.00 98.77           H  
ATOM    852  HB3 GLN A  57      -6.153   5.261  -1.038  1.00 98.77           H  
ATOM    853  O   GLN A  57      -9.879   4.400  -2.300  1.00 98.77           O  
ATOM    854  CG  GLN A  57      -6.213   5.428  -3.160  1.00 98.77           C  
ATOM    855  HG2 GLN A  57      -6.402   6.479  -3.379  1.00 98.77           H  
ATOM    856  HG3 GLN A  57      -5.139   5.309  -3.022  1.00 98.77           H  
ATOM    857  CD  GLN A  57      -6.605   4.590  -4.376  1.00 98.77           C  
ATOM    858  NE2 GLN A  57      -5.835   4.729  -5.429  1.00 98.77           N  
ATOM    859 HE21 GLN A  57      -5.953   4.093  -6.204  1.00 98.77           H  
ATOM    860 HE22 GLN A  57      -4.981   5.256  -5.320  1.00 98.77           H  
ATOM    861  OE1 GLN A  57      -7.548   3.811  -4.420  1.00 98.77           O  
ATOM    862  N   ARG A  58      -9.607   6.341  -3.421  1.00 98.79           N  
ATOM    863  H   ARG A  58      -9.139   7.236  -3.428  1.00 98.79           H  
ATOM    864  CA  ARG A  58     -10.685   6.104  -4.383  1.00 98.79           C  
ATOM    865  HA  ARG A  58     -10.838   5.029  -4.481  1.00 98.79           H  
ATOM    866  C   ARG A  58     -10.341   6.660  -5.757  1.00 98.79           C  
ATOM    867  CB  ARG A  58     -11.966   6.733  -3.828  1.00 98.79           C  
ATOM    868  HB2 ARG A  58     -12.156   6.337  -2.831  1.00 98.79           H  
ATOM    869  HB3 ARG A  58     -11.830   7.812  -3.750  1.00 98.79           H  
ATOM    870  O   ARG A  58     -10.048   7.846  -5.885  1.00 98.79           O  
ATOM    871  CG  ARG A  58     -13.170   6.440  -4.722  1.00 98.79           C  
ATOM    872  HG2 ARG A  58     -12.992   6.864  -5.710  1.00 98.79           H  
ATOM    873  HG3 ARG A  58     -13.316   5.363  -4.811  1.00 98.79           H  
ATOM    874  CD  ARG A  58     -14.421   7.084  -4.130  1.00 98.79           C  
ATOM    875  HD2 ARG A  58     -14.251   8.156  -4.026  1.00 98.79           H  
ATOM    876  HD3 ARG A  58     -14.583   6.684  -3.129  1.00 98.79           H  
ATOM    877  NE  ARG A  58     -15.576   6.863  -5.021  1.00 98.79           N  
ATOM    878  HE  ARG A  58     -15.549   7.378  -5.890  1.00 98.79           H  
ATOM    879  NH1 ARG A  58     -16.631   5.392  -3.685  1.00 98.79           N  
ATOM    880 HH11 ARG A  58     -16.541   4.389  -3.771  1.00 98.79           H  
ATOM    881 HH12 ARG A  58     -16.090   5.794  -2.933  1.00 98.79           H  
ATOM    882  NH2 ARG A  58     -17.361   5.601  -5.747  1.00 98.79           N  
ATOM    883 HH21 ARG A  58     -17.347   6.047  -6.653  1.00 98.79           H  
ATOM    884 HH22 ARG A  58     -18.055   4.910  -5.498  1.00 98.79           H  
ATOM    885  CZ  ARG A  58     -16.516   5.966  -4.828  1.00 98.79           C  
ATOM    886  N   ARG A  59     -10.444   5.808  -6.779  1.00 98.54           N  
ATOM    887  H   ARG A  59     -10.658   4.849  -6.543  1.00 98.54           H  
ATOM    888  CA  ARG A  59     -10.214   6.112  -8.198  1.00 98.54           C  
ATOM    889  HA  ARG A  59     -10.147   7.190  -8.348  1.00 98.54           H  
ATOM    890  C   ARG A  59     -11.377   5.571  -9.024  1.00 98.54           C  
ATOM    891  CB  ARG A  59      -8.910   5.460  -8.671  1.00 98.54           C  
ATOM    892  HB2 ARG A  59      -9.079   4.384  -8.714  1.00 98.54           H  
ATOM    893  HB3 ARG A  59      -8.673   5.823  -9.671  1.00 98.54           H  
ATOM    894  O   ARG A  59     -11.617   4.360  -9.020  1.00 98.54           O  
ATOM    895  CG  ARG A  59      -7.684   5.676  -7.792  1.00 98.54           C  
ATOM    896  HG2 ARG A  59      -6.847   5.109  -8.201  1.00 98.54           H  
ATOM    897  HG3 ARG A  59      -7.903   5.286  -6.798  1.00 98.54           H  
ATOM    898  CD  ARG A  59      -7.260   7.132  -7.667  1.00 98.54           C  
ATOM    899  HD2 ARG A  59      -8.041   7.693  -7.154  1.00 98.54           H  
ATOM    900  HD3 ARG A  59      -6.361   7.164  -7.052  1.00 98.54           H  
ATOM    901  NE  ARG A  59      -6.993   7.783  -8.960  1.00 98.54           N  
ATOM    902  HE  ARG A  59      -7.683   8.447  -9.281  1.00 98.54           H  
ATOM    903  NH1 ARG A  59      -4.895   6.893  -9.367  1.00 98.54           N  
ATOM    904 HH11 ARG A  59      -5.015   6.198  -8.644  1.00 98.54           H  
ATOM    905 HH12 ARG A  59      -4.057   6.879  -9.932  1.00 98.54           H  
ATOM    906  NH2 ARG A  59      -5.660   8.558 -10.617  1.00 98.54           N  
ATOM    907 HH21 ARG A  59      -4.761   8.530 -11.075  1.00 98.54           H  
ATOM    908 HH22 ARG A  59      -6.316   9.311 -10.769  1.00 98.54           H  
ATOM    909  CZ  ARG A  59      -5.859   7.733  -9.633  1.00 98.54           C  
ATOM    910  N   ILE A  60     -12.091   6.439  -9.734  1.00 97.86           N  
ATOM    911  H   ILE A  60     -11.728   7.379  -9.805  1.00 97.86           H  
ATOM    912  CA  ILE A  60     -13.323   6.082 -10.455  1.00 97.86           C  
ATOM    913  HA  ILE A  60     -13.312   5.009 -10.648  1.00 97.86           H  
ATOM    914  C   ILE A  60     -13.477   6.737 -11.832  1.00 97.86           C  
ATOM    915  CB  ILE A  60     -14.576   6.383  -9.599  1.00 97.86           C  
ATOM    916  HB  ILE A  60     -15.439   6.033 -10.165  1.00 97.86           H  
ATOM    917  O   ILE A  60     -14.267   6.231 -12.630  1.00 97.86           O  
ATOM    918  CG1 ILE A  60     -14.763   7.892  -9.334  1.00 97.86           C  
ATOM    919 HG12 ILE A  60     -14.736   8.426 -10.284  1.00 97.86           H  
ATOM    920 HG13 ILE A  60     -13.947   8.265  -8.714  1.00 97.86           H  
ATOM    921  CG2 ILE A  60     -14.554   5.600  -8.277  1.00 97.86           C  
ATOM    922 HG21 ILE A  60     -14.216   4.579  -8.452  1.00 97.86           H  
ATOM    923 HG22 ILE A  60     -13.861   6.071  -7.579  1.00 97.86           H  
ATOM    924 HG23 ILE A  60     -15.553   5.567  -7.841  1.00 97.86           H  
ATOM    925  CD1 ILE A  60     -16.098   8.243  -8.673  1.00 97.86           C  
ATOM    926 HD11 ILE A  60     -16.123   7.886  -7.644  1.00 97.86           H  
ATOM    927 HD12 ILE A  60     -16.919   7.800  -9.236  1.00 97.86           H  
ATOM    928 HD13 ILE A  60     -16.219   9.326  -8.678  1.00 97.86           H  
ATOM    929  N   ASN A  61     -12.787   7.845 -12.113  1.00 96.22           N  
ATOM    930  H   ASN A  61     -12.086   8.170 -11.463  1.00 96.22           H  
ATOM    931  CA  ASN A  61     -13.028   8.639 -13.323  1.00 96.22           C  
ATOM    932  HA  ASN A  61     -13.332   7.960 -14.120  1.00 96.22           H  
ATOM    933  C   ASN A  61     -11.792   9.364 -13.887  1.00 96.22           C  
ATOM    934  CB  ASN A  61     -14.208   9.604 -13.063  1.00 96.22           C  
ATOM    935  HB2 ASN A  61     -14.380  10.205 -13.956  1.00 96.22           H  
ATOM    936  HB3 ASN A  61     -15.106   9.012 -12.881  1.00 96.22           H  
ATOM    937  O   ASN A  61     -11.833   9.765 -15.047  1.00 96.22           O  
ATOM    938  CG  ASN A  61     -14.004  10.556 -11.893  1.00 96.22           C  
ATOM    939  ND2 ASN A  61     -15.067  10.973 -11.237  1.00 96.22           N  
ATOM    940 HD21 ASN A  61     -14.916  11.529 -10.408  1.00 96.22           H  
ATOM    941 HD22 ASN A  61     -15.997  10.688 -11.510  1.00 96.22           H  
ATOM    942  OD1 ASN A  61     -12.899  10.922 -11.545  1.00 96.22           O  
ATOM    943  N   GLY A  62     -10.697   9.489 -13.131  1.00 97.18           N  
ATOM    944  H   GLY A  62     -10.712   9.156 -12.178  1.00 97.18           H  
ATOM    945  CA  GLY A  62      -9.475  10.165 -13.564  1.00 97.18           C  
ATOM    946  HA2 GLY A  62      -8.654   9.820 -12.934  1.00 97.18           H  
ATOM    947  HA3 GLY A  62      -9.265   9.904 -14.601  1.00 97.18           H  
ATOM    948  C   GLY A  62      -9.506  11.689 -13.481  1.00 97.18           C  
ATOM    949  O   GLY A  62      -8.639  12.331 -14.070  1.00 97.18           O  
ATOM    950  N   ASN A  63     -10.478  12.274 -12.776  1.00 97.54           N  
ATOM    951  H   ASN A  63     -11.115  11.681 -12.264  1.00 97.54           H  
ATOM    952  CA  ASN A  63     -10.609  13.726 -12.634  1.00 97.54           C  
ATOM    953  HA  ASN A  63     -10.395  14.194 -13.594  1.00 97.54           H  
ATOM    954  C   ASN A  63      -9.615  14.328 -11.630  1.00 97.54           C  
ATOM    955  CB  ASN A  63     -12.054  14.059 -12.237  1.00 97.54           C  
ATOM    956  HB2 ASN A  63     -12.335  13.466 -11.367  1.00 97.54           H  
ATOM    957  HB3 ASN A  63     -12.113  15.112 -11.962  1.00 97.54           H  
ATOM    958  O   ASN A  63      -9.413  15.542 -11.624  1.00 97.54           O  
ATOM    959  CG  ASN A  63     -13.051  13.835 -13.356  1.00 97.54           C  
ATOM    960  ND2 ASN A  63     -14.312  13.692 -13.025  1.00 97.54           N  
ATOM    961 HD21 ASN A  63     -14.961  13.591 -13.793  1.00 97.54           H  
ATOM    962 HD22 ASN A  63     -14.575  13.661 -12.051  1.00 97.54           H  
ATOM    963  OD1 ASN A  63     -12.745  13.826 -14.535  1.00 97.54           O  
ATOM    964  N   VAL A  64      -8.988  13.507 -10.784  1.00 98.17           N  
ATOM    965  H   VAL A  64      -9.233  12.527 -10.792  1.00 98.17           H  
ATOM    966  CA  VAL A  64      -7.973  13.952  -9.827  1.00 98.17           C  
ATOM    967  HA  VAL A  64      -7.884  15.037  -9.880  1.00 98.17           H  
ATOM    968  C   VAL A  64      -6.616  13.363 -10.210  1.00 98.17           C  
ATOM    969  CB  VAL A  64      -8.404  13.617  -8.387  1.00 98.17           C  
ATOM    970  HB  VAL A  64      -8.571  12.543  -8.301  1.00 98.17           H  
ATOM    971  O   VAL A  64      -6.452  12.149 -10.348  1.00 98.17           O  
ATOM    972  CG1 VAL A  64      -7.348  14.029  -7.353  1.00 98.17           C  
ATOM    973 HG11 VAL A  64      -6.429  13.463  -7.506  1.00 98.17           H  
ATOM    974 HG12 VAL A  64      -7.145  15.097  -7.419  1.00 98.17           H  
ATOM    975 HG13 VAL A  64      -7.714  13.795  -6.353  1.00 98.17           H  
ATOM    976  CG2 VAL A  64      -9.703  14.359  -8.036  1.00 98.17           C  
ATOM    977 HG21 VAL A  64      -9.571  15.434  -8.159  1.00 98.17           H  
ATOM    978 HG22 VAL A  64      -9.984  14.152  -7.003  1.00 98.17           H  
ATOM    979 HG23 VAL A  64     -10.515  14.025  -8.681  1.00 98.17           H  
ATOM    980  N   SER A  65      -5.608  14.229 -10.358  1.00 97.93           N  
ATOM    981  H   SER A  65      -5.809  15.217 -10.300  1.00 97.93           H  
ATOM    982  CA  SER A  65      -4.217  13.777 -10.481  1.00 97.93           C  
ATOM    983  HA  SER A  65      -4.176  12.989 -11.233  1.00 97.93           H  
ATOM    984  C   SER A  65      -3.732  13.207  -9.148  1.00 97.93           C  
ATOM    985  CB  SER A  65      -3.279  14.897 -10.938  1.00 97.93           C  
ATOM    986  HB2 SER A  65      -3.590  15.264 -11.916  1.00 97.93           H  
ATOM    987  HB3 SER A  65      -3.303  15.716 -10.220  1.00 97.93           H  
ATOM    988  O   SER A  65      -3.876  13.859  -8.114  1.00 97.93           O  
ATOM    989  OG  SER A  65      -1.963  14.379 -11.016  1.00 97.93           O  
ATOM    990  HG  SER A  65      -1.335  15.105 -11.030  1.00 97.93           H  
ATOM    991  N   PHE A  66      -3.134  12.015  -9.190  1.00 98.57           N  
ATOM    992  H   PHE A  66      -3.076  11.552 -10.086  1.00 98.57           H  
ATOM    993  CA  PHE A  66      -2.483  11.356  -8.049  1.00 98.57           C  
ATOM    994  HA  PHE A  66      -2.777  11.858  -7.127  1.00 98.57           H  
ATOM    995  C   PHE A  66      -0.948  11.469  -8.104  1.00 98.57           C  
ATOM    996  CB  PHE A  66      -2.961   9.898  -7.946  1.00 98.57           C  
ATOM    997  HB2 PHE A  66      -2.202   9.331  -7.406  1.00 98.57           H  
ATOM    998  HB3 PHE A  66      -3.043   9.460  -8.941  1.00 98.57           H  
ATOM    999  O   PHE A  66      -0.260  11.021  -7.187  1.00 98.57           O  
ATOM   1000  CG  PHE A  66      -4.271   9.715  -7.201  1.00 98.57           C  
ATOM   1001  CD1 PHE A  66      -4.303   8.957  -6.016  1.00 98.57           C  
ATOM   1002  HD1 PHE A  66      -3.401   8.496  -5.641  1.00 98.57           H  
ATOM   1003  CD2 PHE A  66      -5.447  10.341  -7.651  1.00 98.57           C  
ATOM   1004  HD2 PHE A  66      -5.436  10.930  -8.557  1.00 98.57           H  
ATOM   1005  CE1 PHE A  66      -5.497   8.839  -5.286  1.00 98.57           C  
ATOM   1006  HE1 PHE A  66      -5.507   8.282  -4.360  1.00 98.57           H  
ATOM   1007  CE2 PHE A  66      -6.641  10.229  -6.921  1.00 98.57           C  
ATOM   1008  HE2 PHE A  66      -7.536  10.723  -7.267  1.00 98.57           H  
ATOM   1009  CZ  PHE A  66      -6.665   9.477  -5.736  1.00 98.57           C  
ATOM   1010  HZ  PHE A  66      -7.586   9.385  -5.180  1.00 98.57           H  
ATOM   1011  N   TYR A  67      -0.390  12.118  -9.130  1.00 98.64           N  
ATOM   1012  H   TYR A  67      -0.987  12.535  -9.831  1.00 98.64           H  
ATOM   1013  CA  TYR A  67       1.029  12.467  -9.155  1.00 98.64           C  
ATOM   1014  HA  TYR A  67       1.596  11.648  -8.715  1.00 98.64           H  
ATOM   1015  C   TYR A  67       1.259  13.716  -8.292  1.00 98.64           C  
ATOM   1016  CB  TYR A  67       1.499  12.629 -10.605  1.00 98.64           C  
ATOM   1017  HB2 TYR A  67       1.237  11.728 -11.160  1.00 98.64           H  
ATOM   1018  HB3 TYR A  67       0.977  13.467 -11.066  1.00 98.64           H  
ATOM   1019  O   TYR A  67       1.162  14.842  -8.780  1.00 98.64           O  
ATOM   1020  CG  TYR A  67       2.997  12.825 -10.724  1.00 98.64           C  
ATOM   1021  CD1 TYR A  67       3.525  13.981 -11.331  1.00 98.64           C  
ATOM   1022  HD1 TYR A  67       2.862  14.754 -11.691  1.00 98.64           H  
ATOM   1023  CD2 TYR A  67       3.866  11.842 -10.218  1.00 98.64           C  
ATOM   1024  HD2 TYR A  67       3.472  10.965  -9.726  1.00 98.64           H  
ATOM   1025  CE1 TYR A  67       4.920  14.145 -11.443  1.00 98.64           C  
ATOM   1026  HE1 TYR A  67       5.325  15.040 -11.891  1.00 98.64           H  
ATOM   1027  CE2 TYR A  67       5.256  11.987 -10.356  1.00 98.64           C  
ATOM   1028  HE2 TYR A  67       5.927  11.222  -9.992  1.00 98.64           H  
ATOM   1029  OH  TYR A  67       7.134  13.287 -11.068  1.00 98.64           O  
ATOM   1030  HH  TYR A  67       7.373  14.153 -11.405  1.00 98.64           H  
ATOM   1031  CZ  TYR A  67       5.788  13.141 -10.961  1.00 98.64           C  
ATOM   1032  N   ARG A  68       1.448  13.491  -6.986  1.00 98.63           N  
ATOM   1033  H   ARG A  68       1.518  12.526  -6.695  1.00 98.63           H  
ATOM   1034  CA  ARG A  68       1.453  14.496  -5.907  1.00 98.63           C  
ATOM   1035  HA  ARG A  68       1.486  15.500  -6.331  1.00 98.63           H  
ATOM   1036  C   ARG A  68       2.693  14.376  -5.020  1.00 98.63           C  
ATOM   1037  CB  ARG A  68       0.176  14.362  -5.055  1.00 98.63           C  
ATOM   1038  HB2 ARG A  68       0.165  13.391  -4.561  1.00 98.63           H  
ATOM   1039  HB3 ARG A  68       0.198  15.120  -4.272  1.00 98.63           H  
ATOM   1040  O   ARG A  68       3.302  13.304  -4.966  1.00 98.63           O  
ATOM   1041  CG  ARG A  68      -1.142  14.515  -5.820  1.00 98.63           C  
ATOM   1042  HG2 ARG A  68      -1.965  14.434  -5.111  1.00 98.63           H  
ATOM   1043  HG3 ARG A  68      -1.243  13.724  -6.563  1.00 98.63           H  
ATOM   1044  CD  ARG A  68      -1.218  15.873  -6.503  1.00 98.63           C  
ATOM   1045  HD2 ARG A  68      -0.419  15.974  -7.238  1.00 98.63           H  
ATOM   1046  HD3 ARG A  68      -1.084  16.636  -5.736  1.00 98.63           H  
ATOM   1047  NE  ARG A  68      -2.509  16.076  -7.159  1.00 98.63           N  
ATOM   1048  HE  ARG A  68      -3.122  15.275  -7.211  1.00 98.63           H  
ATOM   1049  NH1 ARG A  68      -2.128  18.256  -7.701  1.00 98.63           N  
ATOM   1050 HH11 ARG A  68      -2.456  19.161  -8.007  1.00 98.63           H  
ATOM   1051 HH12 ARG A  68      -1.380  18.239  -7.023  1.00 98.63           H  
ATOM   1052  NH2 ARG A  68      -4.077  17.278  -8.249  1.00 98.63           N  
ATOM   1053 HH21 ARG A  68      -4.689  16.486  -8.107  1.00 98.63           H  
ATOM   1054 HH22 ARG A  68      -4.427  18.178  -8.544  1.00 98.63           H  
ATOM   1055  CZ  ARG A  68      -2.895  17.204  -7.706  1.00 98.63           C  
ATOM   1056  N   GLY A  69       3.057  15.479  -4.367  1.00 98.72           N  
ATOM   1057  H   GLY A  69       2.453  16.287  -4.429  1.00 98.72           H  
ATOM   1058  CA  GLY A  69       4.231  15.562  -3.491  1.00 98.72           C  
ATOM   1059  HA2 GLY A  69       4.537  16.604  -3.388  1.00 98.72           H  
ATOM   1060  HA3 GLY A  69       5.062  15.022  -3.945  1.00 98.72           H  
ATOM   1061  C   GLY A  69       3.989  14.993  -2.089  1.00 98.72           C  
ATOM   1062  O   GLY A  69       2.876  14.574  -1.754  1.00 98.72           O  
ATOM   1063  N   TRP A  70       5.028  14.990  -1.251  1.00 98.78           N  
ATOM   1064  H   TRP A  70       5.912  15.329  -1.604  1.00 98.78           H  
ATOM   1065  CA  TRP A  70       4.984  14.424   0.104  1.00 98.78           C  
ATOM   1066  HA  TRP A  70       4.742  13.363   0.038  1.00 98.78           H  
ATOM   1067  C   TRP A  70       3.920  15.086   0.979  1.00 98.78           C  
ATOM   1068  CB  TRP A  70       6.354  14.564   0.779  1.00 98.78           C  
ATOM   1069  HB2 TRP A  70       7.104  14.091   0.145  1.00 98.78           H  
ATOM   1070  HB3 TRP A  70       6.614  15.620   0.853  1.00 98.78           H  
ATOM   1071  O   TRP A  70       3.146  14.396   1.641  1.00 98.78           O  
ATOM   1072  CG  TRP A  70       6.432  13.943   2.144  1.00 98.78           C  
ATOM   1073  CD1 TRP A  70       6.334  14.582   3.335  1.00 98.78           C  
ATOM   1074  HD1 TRP A  70       6.186  15.646   3.447  1.00 98.78           H  
ATOM   1075  CD2 TRP A  70       6.594  12.535   2.470  1.00 98.78           C  
ATOM   1076  CE2 TRP A  70       6.654  12.393   3.891  1.00 98.78           C  
ATOM   1077  CE3 TRP A  70       6.704  11.364   1.693  1.00 98.78           C  
ATOM   1078  HE3 TRP A  70       6.635  11.441   0.617  1.00 98.78           H  
ATOM   1079  NE1 TRP A  70       6.454  13.673   4.375  1.00 98.78           N  
ATOM   1080  HE1 TRP A  70       6.385  13.937   5.347  1.00 98.78           H  
ATOM   1081  CH2 TRP A  70       7.007  10.004   3.698  1.00 98.78           C  
ATOM   1082  HH2 TRP A  70       7.158   9.030   4.141  1.00 98.78           H  
ATOM   1083  CZ2 TRP A  70       6.868  11.148   4.504  1.00 98.78           C  
ATOM   1084  HZ2 TRP A  70       6.902  11.073   5.581  1.00 98.78           H  
ATOM   1085  CZ3 TRP A  70       6.913  10.116   2.301  1.00 98.78           C  
ATOM   1086  HZ3 TRP A  70       6.996   9.236   1.680  1.00 98.78           H  
ATOM   1087  N   GLU A  71       3.861  16.419   0.964  1.00 98.70           N  
ATOM   1088  H   GLU A  71       4.516  16.918   0.378  1.00 98.70           H  
ATOM   1089  CA  GLU A  71       2.927  17.197   1.785  1.00 98.70           C  
ATOM   1090  HA  GLU A  71       3.058  16.911   2.829  1.00 98.70           H  
ATOM   1091  C   GLU A  71       1.461  16.911   1.420  1.00 98.70           C  
ATOM   1092  CB  GLU A  71       3.275  18.687   1.651  1.00 98.70           C  
ATOM   1093  HB2 GLU A  71       4.330  18.818   1.892  1.00 98.70           H  
ATOM   1094  HB3 GLU A  71       3.108  19.007   0.623  1.00 98.70           H  
ATOM   1095  O   GLU A  71       0.627  16.703   2.302  1.00 98.70           O  
ATOM   1096  CG  GLU A  71       2.443  19.552   2.607  1.00 98.70           C  
ATOM   1097  HG2 GLU A  71       1.398  19.526   2.301  1.00 98.70           H  
ATOM   1098  HG3 GLU A  71       2.513  19.119   3.605  1.00 98.70           H  
ATOM   1099  CD  GLU A  71       2.918  21.011   2.652  1.00 98.70           C  
ATOM   1100  OE1 GLU A  71       2.876  21.581   3.767  1.00 98.70           O  
ATOM   1101  OE2 GLU A  71       3.325  21.535   1.592  1.00 98.70           O  
ATOM   1102  N   GLU A  72       1.157  16.795   0.125  1.00 98.77           N  
ATOM   1103  H   GLU A  72       1.887  16.947  -0.556  1.00 98.77           H  
ATOM   1104  CA  GLU A  72      -0.184  16.447  -0.355  1.00 98.77           C  
ATOM   1105  HA  GLU A  72      -0.919  17.109   0.103  1.00 98.77           H  
ATOM   1106  C   GLU A  72      -0.560  15.009   0.039  1.00 98.77           C  
ATOM   1107  CB  GLU A  72      -0.251  16.620  -1.881  1.00 98.77           C  
ATOM   1108  HB2 GLU A  72       0.560  16.038  -2.318  1.00 98.77           H  
ATOM   1109  HB3 GLU A  72      -1.198  16.214  -2.239  1.00 98.77           H  
ATOM   1110  O   GLU A  72      -1.661  14.765   0.523  1.00 98.77           O  
ATOM   1111  CG  GLU A  72      -0.138  18.076  -2.366  1.00 98.77           C  
ATOM   1112  HG2 GLU A  72      -0.962  18.654  -1.949  1.00 98.77           H  
ATOM   1113  HG3 GLU A  72       0.797  18.504  -2.005  1.00 98.77           H  
ATOM   1114  CD  GLU A  72      -0.165  18.146  -3.904  1.00 98.77           C  
ATOM   1115  OE1 GLU A  72      -1.188  18.583  -4.489  1.00 98.77           O  
ATOM   1116  OE2 GLU A  72       0.817  17.678  -4.532  1.00 98.77           O  
ATOM   1117  N   TYR A  73       0.347  14.034  -0.089  1.00 98.84           N  
ATOM   1118  H   TYR A  73       1.250  14.257  -0.484  1.00 98.84           H  
ATOM   1119  CA  TYR A  73       0.079  12.666   0.380  1.00 98.84           C  
ATOM   1120  HA  TYR A  73      -0.888  12.352  -0.014  1.00 98.84           H  
ATOM   1121  C   TYR A  73      -0.031  12.559   1.904  1.00 98.84           C  
ATOM   1122  CB  TYR A  73       1.147  11.703  -0.145  1.00 98.84           C  
ATOM   1123  HB2 TYR A  73       1.274  10.886   0.565  1.00 98.84           H  
ATOM   1124  HB3 TYR A  73       2.108  12.213  -0.220  1.00 98.84           H  
ATOM   1125  O   TYR A  73      -0.739  11.684   2.408  1.00 98.84           O  
ATOM   1126  CG  TYR A  73       0.770  11.088  -1.474  1.00 98.84           C  
ATOM   1127  CD1 TYR A  73      -0.180  10.051  -1.506  1.00 98.84           C  
ATOM   1128  HD1 TYR A  73      -0.624   9.701  -0.586  1.00 98.84           H  
ATOM   1129  CD2 TYR A  73       1.338  11.560  -2.669  1.00 98.84           C  
ATOM   1130  HD2 TYR A  73       2.051  12.371  -2.648  1.00 98.84           H  
ATOM   1131  CE1 TYR A  73      -0.563   9.484  -2.734  1.00 98.84           C  
ATOM   1132  HE1 TYR A  73      -1.316   8.711  -2.766  1.00 98.84           H  
ATOM   1133  CE2 TYR A  73       0.969  10.987  -3.899  1.00 98.84           C  
ATOM   1134  HE2 TYR A  73       1.417  11.345  -4.814  1.00 98.84           H  
ATOM   1135  OH  TYR A  73      -0.396   9.430  -5.110  1.00 98.84           O  
ATOM   1136  HH  TYR A  73      -0.184  10.011  -5.844  1.00 98.84           H  
ATOM   1137  CZ  TYR A  73       0.007   9.957  -3.930  1.00 98.84           C  
ATOM   1138  N   LYS A  74       0.649  13.435   2.648  1.00 98.77           N  
ATOM   1139  H   LYS A  74       1.255  14.085   2.168  1.00 98.77           H  
ATOM   1140  CA  LYS A  74       0.584  13.503   4.109  1.00 98.77           C  
ATOM   1141  HA  LYS A  74       0.754  12.510   4.524  1.00 98.77           H  
ATOM   1142  C   LYS A  74      -0.794  13.944   4.594  1.00 98.77           C  
ATOM   1143  CB  LYS A  74       1.708  14.420   4.605  1.00 98.77           C  
ATOM   1144  HB2 LYS A  74       1.679  15.374   4.079  1.00 98.77           H  
ATOM   1145  HB3 LYS A  74       2.661  13.939   4.386  1.00 98.77           H  
ATOM   1146  O   LYS A  74      -1.379  13.245   5.423  1.00 98.77           O  
ATOM   1147  CG  LYS A  74       1.609  14.699   6.104  1.00 98.77           C  
ATOM   1148  HG2 LYS A  74       0.735  15.317   6.314  1.00 98.77           H  
ATOM   1149  HG3 LYS A  74       1.505  13.755   6.639  1.00 98.77           H  
ATOM   1150  CD  LYS A  74       2.860  15.439   6.566  1.00 98.77           C  
ATOM   1151  HD2 LYS A  74       3.741  14.878   6.253  1.00 98.77           H  
ATOM   1152  HD3 LYS A  74       2.884  16.429   6.112  1.00 98.77           H  
ATOM   1153  CE  LYS A  74       2.863  15.557   8.086  1.00 98.77           C  
ATOM   1154  HE2 LYS A  74       1.997  16.130   8.419  1.00 98.77           H  
ATOM   1155  HE3 LYS A  74       2.797  14.553   8.505  1.00 98.77           H  
ATOM   1156  NZ  LYS A  74       4.119  16.191   8.527  1.00 98.77           N  
ATOM   1157  HZ1 LYS A  74       4.139  17.189   8.373  1.00 98.77           H  
ATOM   1158  HZ2 LYS A  74       4.331  15.939   9.482  1.00 98.77           H  
ATOM   1159  HZ3 LYS A  74       4.892  15.744   8.055  1.00 98.77           H  
ATOM   1160  N   TYR A  75      -1.309  15.052   4.065  1.00 98.45           N  
ATOM   1161  H   TYR A  75      -0.747  15.569   3.404  1.00 98.45           H  
ATOM   1162  CA  TYR A  75      -2.564  15.661   4.523  1.00 98.45           C  
ATOM   1163  HA  TYR A  75      -2.799  15.272   5.514  1.00 98.45           H  
ATOM   1164  C   TYR A  75      -3.788  15.323   3.665  1.00 98.45           C  
ATOM   1165  CB  TYR A  75      -2.368  17.173   4.667  1.00 98.45           C  
ATOM   1166  HB2 TYR A  75      -2.130  17.590   3.689  1.00 98.45           H  
ATOM   1167  HB3 TYR A  75      -3.306  17.621   4.995  1.00 98.45           H  
ATOM   1168  O   TYR A  75      -4.905  15.663   4.044  1.00 98.45           O  
ATOM   1169  CG  TYR A  75      -1.295  17.557   5.669  1.00 98.45           C  
ATOM   1170  CD1 TYR A  75      -1.410  17.164   7.018  1.00 98.45           C  
ATOM   1171  HD1 TYR A  75      -2.266  16.589   7.341  1.00 98.45           H  
ATOM   1172  CD2 TYR A  75      -0.188  18.318   5.252  1.00 98.45           C  
ATOM   1173  HD2 TYR A  75      -0.098  18.620   4.218  1.00 98.45           H  
ATOM   1174  CE1 TYR A  75      -0.416  17.529   7.947  1.00 98.45           C  
ATOM   1175  HE1 TYR A  75      -0.501  17.236   8.983  1.00 98.45           H  
ATOM   1176  CE2 TYR A  75       0.791  18.712   6.181  1.00 98.45           C  
ATOM   1177  HE2 TYR A  75       1.616  19.326   5.850  1.00 98.45           H  
ATOM   1178  OH  TYR A  75       1.635  18.693   8.417  1.00 98.45           O  
ATOM   1179  HH  TYR A  75       2.173  19.385   8.026  1.00 98.45           H  
ATOM   1180  CZ  TYR A  75       0.678  18.315   7.529  1.00 98.45           C  
ATOM   1181  N   GLY A  76      -3.594  14.613   2.555  1.00 98.55           N  
ATOM   1182  H   GLY A  76      -2.650  14.530   2.206  1.00 98.55           H  
ATOM   1183  CA  GLY A  76      -4.661  14.199   1.656  1.00 98.55           C  
ATOM   1184  HA2 GLY A  76      -4.382  13.246   1.205  1.00 98.55           H  
ATOM   1185  HA3 GLY A  76      -5.587  14.052   2.211  1.00 98.55           H  
ATOM   1186  C   GLY A  76      -4.930  15.200   0.535  1.00 98.55           C  
ATOM   1187  O   GLY A  76      -4.516  16.358   0.566  1.00 98.55           O  
ATOM   1188  N   PHE A  77      -5.621  14.723  -0.497  1.00 98.65           N  
ATOM   1189  H   PHE A  77      -5.981  13.782  -0.425  1.00 98.65           H  
ATOM   1190  CA  PHE A  77      -6.004  15.511  -1.667  1.00 98.65           C  
ATOM   1191  HA  PHE A  77      -6.298  16.506  -1.332  1.00 98.65           H  
ATOM   1192  C   PHE A  77      -7.201  14.883  -2.387  1.00 98.65           C  
ATOM   1193  CB  PHE A  77      -4.807  15.652  -2.628  1.00 98.65           C  
ATOM   1194  HB2 PHE A  77      -5.100  16.268  -3.478  1.00 98.65           H  
ATOM   1195  HB3 PHE A  77      -4.012  16.193  -2.116  1.00 98.65           H  
ATOM   1196  O   PHE A  77      -7.556  13.723  -2.166  1.00 98.65           O  
ATOM   1197  CG  PHE A  77      -4.249  14.340  -3.145  1.00 98.65           C  
ATOM   1198  CD1 PHE A  77      -3.146  13.753  -2.502  1.00 98.65           C  
ATOM   1199  HD1 PHE A  77      -2.705  14.243  -1.646  1.00 98.65           H  
ATOM   1200  CD2 PHE A  77      -4.829  13.697  -4.255  1.00 98.65           C  
ATOM   1201  HD2 PHE A  77      -5.683  14.135  -4.750  1.00 98.65           H  
ATOM   1202  CE1 PHE A  77      -2.619  12.536  -2.962  1.00 98.65           C  
ATOM   1203  HE1 PHE A  77      -1.768  12.099  -2.462  1.00 98.65           H  
ATOM   1204  CE2 PHE A  77      -4.310  12.472  -4.709  1.00 98.65           C  
ATOM   1205  HE2 PHE A  77      -4.771  11.975  -5.550  1.00 98.65           H  
ATOM   1206  CZ  PHE A  77      -3.203  11.891  -4.066  1.00 98.65           C  
ATOM   1207  HZ  PHE A  77      -2.803  10.950  -4.412  1.00 98.65           H  
ATOM   1208  N   GLY A  78      -7.783  15.641  -3.317  1.00 97.63           N  
ATOM   1209  H   GLY A  78      -7.495  16.607  -3.372  1.00 97.63           H  
ATOM   1210  CA  GLY A  78      -9.003  15.265  -4.028  1.00 97.63           C  
ATOM   1211  HA2 GLY A  78      -9.065  14.182  -4.130  1.00 97.63           H  
ATOM   1212  HA3 GLY A  78      -8.993  15.699  -5.027  1.00 97.63           H  
ATOM   1213  C   GLY A  78     -10.251  15.763  -3.309  1.00 97.63           C  
ATOM   1214  O   GLY A  78     -10.171  16.643  -2.456  1.00 97.63           O  
ATOM   1215  N   ASP A  79     -11.408  15.241  -3.702  1.00 94.85           N  
ATOM   1216  H   ASP A  79     -11.407  14.473  -4.359  1.00 94.85           H  
ATOM   1217  CA  ASP A  79     -12.698  15.733  -3.224  1.00 94.85           C  
ATOM   1218  HA  ASP A  79     -12.596  16.060  -2.189  1.00 94.85           H  
ATOM   1219  C   ASP A  79     -13.757  14.623  -3.276  1.00 94.85           C  
ATOM   1220  CB  ASP A  79     -13.102  16.954  -4.063  1.00 94.85           C  
ATOM   1221  HB2 ASP A  79     -13.173  16.665  -5.111  1.00 94.85           H  
ATOM   1222  HB3 ASP A  79     -12.336  17.725  -3.978  1.00 94.85           H  
ATOM   1223  O   ASP A  79     -13.891  13.903  -4.274  1.00 94.85           O  
ATOM   1224  CG  ASP A  79     -14.437  17.526  -3.600  1.00 94.85           C  
ATOM   1225  OD1 ASP A  79     -15.461  17.035  -4.122  1.00 94.85           O  
ATOM   1226  OD2 ASP A  79     -14.443  18.382  -2.697  1.00 94.85           O  
ATOM   1227  N   PHE A  80     -14.533  14.478  -2.199  1.00 94.76           N  
ATOM   1228  H   PHE A  80     -14.399  15.100  -1.414  1.00 94.76           H  
ATOM   1229  CA  PHE A  80     -15.573  13.450  -2.122  1.00 94.76           C  
ATOM   1230  HA  PHE A  80     -15.120  12.486  -2.355  1.00 94.76           H  
ATOM   1231  C   PHE A  80     -16.702  13.657  -3.144  1.00 94.76           C  
ATOM   1232  CB  PHE A  80     -16.164  13.395  -0.706  1.00 94.76           C  
ATOM   1233  HB2 PHE A  80     -16.593  14.369  -0.471  1.00 94.76           H  
ATOM   1234  HB3 PHE A  80     -16.981  12.674  -0.718  1.00 94.76           H  
ATOM   1235  O   PHE A  80     -17.282  12.673  -3.602  1.00 94.76           O  
ATOM   1236  CG  PHE A  80     -15.218  12.982   0.410  1.00 94.76           C  
ATOM   1237  CD1 PHE A  80     -14.394  11.850   0.272  1.00 94.76           C  
ATOM   1238  HD1 PHE A  80     -14.403  11.278  -0.644  1.00 94.76           H  
ATOM   1239  CD2 PHE A  80     -15.176  13.719   1.608  1.00 94.76           C  
ATOM   1240  HD2 PHE A  80     -15.779  14.606   1.728  1.00 94.76           H  
ATOM   1241  CE1 PHE A  80     -13.544  11.458   1.320  1.00 94.76           C  
ATOM   1242  HE1 PHE A  80     -12.900  10.598   1.214  1.00 94.76           H  
ATOM   1243  CE2 PHE A  80     -14.310  13.333   2.647  1.00 94.76           C  
ATOM   1244  HE2 PHE A  80     -14.230  13.938   3.538  1.00 94.76           H  
ATOM   1245  CZ  PHE A  80     -13.498  12.200   2.508  1.00 94.76           C  
ATOM   1246  HZ  PHE A  80     -12.816  11.928   3.301  1.00 94.76           H  
ATOM   1247  N   GLY A  81     -17.003  14.904  -3.514  1.00 91.75           N  
ATOM   1248  H   GLY A  81     -16.398  15.654  -3.212  1.00 91.75           H  
ATOM   1249  CA  GLY A  81     -17.993  15.274  -4.526  1.00 91.75           C  
ATOM   1250  HA2 GLY A  81     -18.924  14.737  -4.344  1.00 91.75           H  
ATOM   1251  HA3 GLY A  81     -18.179  16.345  -4.444  1.00 91.75           H  
ATOM   1252  C   GLY A  81     -17.535  14.990  -5.959  1.00 91.75           C  
ATOM   1253  O   GLY A  81     -18.344  14.552  -6.775  1.00 91.75           O  
ATOM   1254  N   VAL A  82     -16.240  15.149  -6.263  1.00 92.09           N  
ATOM   1255  H   VAL A  82     -15.665  15.610  -5.573  1.00 92.09           H  
ATOM   1256  CA  VAL A  82     -15.636  14.685  -7.537  1.00 92.09           C  
ATOM   1257  HA  VAL A  82     -16.300  14.969  -8.354  1.00 92.09           H  
ATOM   1258  C   VAL A  82     -15.513  13.154  -7.572  1.00 92.09           C  
ATOM   1259  CB  VAL A  82     -14.269  15.359  -7.778  1.00 92.09           C  
ATOM   1260  HB  VAL A  82     -13.597  15.111  -6.956  1.00 92.09           H  
ATOM   1261  O   VAL A  82     -15.514  12.533  -8.642  1.00 92.09           O  
ATOM   1262  CG1 VAL A  82     -13.612  14.909  -9.092  1.00 92.09           C  
ATOM   1263 HG11 VAL A  82     -14.298  15.059  -9.925  1.00 92.09           H  
ATOM   1264 HG12 VAL A  82     -12.703  15.486  -9.265  1.00 92.09           H  
ATOM   1265 HG13 VAL A  82     -13.327  13.858  -9.031  1.00 92.09           H  
ATOM   1266  CG2 VAL A  82     -14.421  16.884  -7.853  1.00 92.09           C  
ATOM   1267 HG21 VAL A  82     -14.821  17.272  -6.917  1.00 92.09           H  
ATOM   1268 HG22 VAL A  82     -13.447  17.347  -8.014  1.00 92.09           H  
ATOM   1269 HG23 VAL A  82     -15.093  17.158  -8.667  1.00 92.09           H  
ATOM   1270  N   GLY A  83     -15.450  12.539  -6.390  1.00 94.83           N  
ATOM   1271  H   GLY A  83     -15.388  13.127  -5.571  1.00 94.83           H  
ATOM   1272  CA  GLY A  83     -15.481  11.096  -6.188  1.00 94.83           C  
ATOM   1273  HA2 GLY A  83     -15.883  10.904  -5.194  1.00 94.83           H  
ATOM   1274  HA3 GLY A  83     -16.151  10.648  -6.922  1.00 94.83           H  
ATOM   1275  C   GLY A  83     -14.117  10.415  -6.280  1.00 94.83           C  
ATOM   1276  O   GLY A  83     -14.070   9.187  -6.246  1.00 94.83           O  
ATOM   1277  N   GLU A  84     -13.023  11.175  -6.362  1.00 98.59           N  
ATOM   1278  H   GLU A  84     -13.140  12.176  -6.307  1.00 98.59           H  
ATOM   1279  CA  GLU A  84     -11.649  10.672  -6.273  1.00 98.59           C  
ATOM   1280  HA  GLU A  84     -11.671   9.621  -5.985  1.00 98.59           H  
ATOM   1281  C   GLU A  84     -10.874  11.432  -5.203  1.00 98.59           C  
ATOM   1282  CB  GLU A  84     -10.896  10.790  -7.603  1.00 98.59           C  
ATOM   1283  HB2 GLU A  84     -10.906  11.827  -7.937  1.00 98.59           H  
ATOM   1284  HB3 GLU A  84      -9.865  10.480  -7.435  1.00 98.59           H  
ATOM   1285  O   GLU A  84     -10.914  12.661  -5.151  1.00 98.59           O  
ATOM   1286  CG  GLU A  84     -11.490   9.910  -8.697  1.00 98.59           C  
ATOM   1287  HG2 GLU A  84     -11.689   8.925  -8.274  1.00 98.59           H  
ATOM   1288  HG3 GLU A  84     -12.441  10.330  -9.025  1.00 98.59           H  
ATOM   1289  CD  GLU A  84     -10.540   9.754  -9.888  1.00 98.59           C  
ATOM   1290  OE1 GLU A  84     -10.521   8.624 -10.432  1.00 98.59           O  
ATOM   1291  OE2 GLU A  84      -9.817  10.702 -10.265  1.00 98.59           O  
ATOM   1292  N   PHE A  85     -10.167  10.696  -4.350  1.00 98.72           N  
ATOM   1293  H   PHE A  85     -10.132   9.694  -4.465  1.00 98.72           H  
ATOM   1294  CA  PHE A  85      -9.409  11.277  -3.247  1.00 98.72           C  
ATOM   1295  HA  PHE A  85      -8.864  12.145  -3.619  1.00 98.72           H  
ATOM   1296  C   PHE A  85      -8.379  10.295  -2.685  1.00 98.72           C  
ATOM   1297  CB  PHE A  85     -10.371  11.742  -2.136  1.00 98.72           C  
ATOM   1298  HB2 PHE A  85     -11.096  12.447  -2.544  1.00 98.72           H  
ATOM   1299  HB3 PHE A  85      -9.802  12.288  -1.384  1.00 98.72           H  
ATOM   1300  O   PHE A  85      -8.481   9.074  -2.864  1.00 98.72           O  
ATOM   1301  CG  PHE A  85     -11.113  10.610  -1.458  1.00 98.72           C  
ATOM   1302  CD1 PHE A  85     -12.332  10.141  -1.982  1.00 98.72           C  
ATOM   1303  HD1 PHE A  85     -12.761  10.621  -2.849  1.00 98.72           H  
ATOM   1304  CD2 PHE A  85     -10.559  10.002  -0.317  1.00 98.72           C  
ATOM   1305  HD2 PHE A  85      -9.633  10.371   0.098  1.00 98.72           H  
ATOM   1306  CE1 PHE A  85     -12.992   9.064  -1.364  1.00 98.72           C  
ATOM   1307  HE1 PHE A  85     -13.941   8.721  -1.747  1.00 98.72           H  
ATOM   1308  CE2 PHE A  85     -11.206   8.913   0.285  1.00 98.72           C  
ATOM   1309  HE2 PHE A  85     -10.777   8.459   1.166  1.00 98.72           H  
ATOM   1310  CZ  PHE A  85     -12.424   8.447  -0.236  1.00 98.72           C  
ATOM   1311  HZ  PHE A  85     -12.930   7.627   0.252  1.00 98.72           H  
ATOM   1312  N   TYR A  86      -7.414  10.853  -1.964  1.00 98.76           N  
ATOM   1313  H   TYR A  86      -7.408  11.861  -1.898  1.00 98.76           H  
ATOM   1314  CA  TYR A  86      -6.546  10.153  -1.032  1.00 98.76           C  
ATOM   1315  HA  TYR A  86      -6.851   9.109  -0.959  1.00 98.76           H  
ATOM   1316  C   TYR A  86      -6.699  10.816   0.336  1.00 98.76           C  
ATOM   1317  CB  TYR A  86      -5.100  10.209  -1.529  1.00 98.76           C  
ATOM   1318  HB2 TYR A  86      -5.074   9.937  -2.585  1.00 98.76           H  
ATOM   1319  HB3 TYR A  86      -4.727  11.230  -1.447  1.00 98.76           H  
ATOM   1320  O   TYR A  86      -6.548  12.030   0.444  1.00 98.76           O  
ATOM   1321  CG  TYR A  86      -4.187   9.270  -0.772  1.00 98.76           C  
ATOM   1322  CD1 TYR A  86      -3.442   9.731   0.331  1.00 98.76           C  
ATOM   1323  HD1 TYR A  86      -3.490  10.771   0.618  1.00 98.76           H  
ATOM   1324  CD2 TYR A  86      -4.108   7.921  -1.163  1.00 98.76           C  
ATOM   1325  HD2 TYR A  86      -4.688   7.574  -2.005  1.00 98.76           H  
ATOM   1326  CE1 TYR A  86      -2.611   8.841   1.039  1.00 98.76           C  
ATOM   1327  HE1 TYR A  86      -2.023   9.197   1.872  1.00 98.76           H  
ATOM   1328  CE2 TYR A  86      -3.281   7.028  -0.458  1.00 98.76           C  
ATOM   1329  HE2 TYR A  86      -3.221   5.987  -0.737  1.00 98.76           H  
ATOM   1330  OH  TYR A  86      -1.716   6.613   1.286  1.00 98.76           O  
ATOM   1331  HH  TYR A  86      -1.196   7.045   1.969  1.00 98.76           H  
ATOM   1332  CZ  TYR A  86      -2.526   7.488   0.639  1.00 98.76           C  
ATOM   1333  N   LEU A  87      -7.025  10.039   1.368  1.00 98.18           N  
ATOM   1334  H   LEU A  87      -7.133   9.049   1.202  1.00 98.18           H  
ATOM   1335  CA  LEU A  87      -7.403  10.568   2.680  1.00 98.18           C  
ATOM   1336  HA  LEU A  87      -8.209  11.287   2.539  1.00 98.18           H  
ATOM   1337  C   LEU A  87      -6.253  11.321   3.348  1.00 98.18           C  
ATOM   1338  CB  LEU A  87      -7.917   9.409   3.550  1.00 98.18           C  
ATOM   1339  HB2 LEU A  87      -8.764   8.967   3.025  1.00 98.18           H  
ATOM   1340  HB3 LEU A  87      -7.122   8.668   3.636  1.00 98.18           H  
ATOM   1341  O   LEU A  87      -6.502  12.340   3.967  1.00 98.18           O  
ATOM   1342  CG  LEU A  87      -8.389   9.784   4.969  1.00 98.18           C  
ATOM   1343  HG  LEU A  87      -7.575  10.258   5.516  1.00 98.18           H  
ATOM   1344  CD1 LEU A  87      -9.595  10.723   4.938  1.00 98.18           C  
ATOM   1345 HD11 LEU A  87      -9.311  11.679   4.498  1.00 98.18           H  
ATOM   1346 HD12 LEU A  87      -9.937  10.921   5.953  1.00 98.18           H  
ATOM   1347 HD13 LEU A  87     -10.411  10.285   4.363  1.00 98.18           H  
ATOM   1348  CD2 LEU A  87      -8.794   8.512   5.720  1.00 98.18           C  
ATOM   1349 HD21 LEU A  87      -9.106   8.774   6.731  1.00 98.18           H  
ATOM   1350 HD22 LEU A  87      -7.943   7.834   5.784  1.00 98.18           H  
ATOM   1351 HD23 LEU A  87      -9.620   8.019   5.208  1.00 98.18           H  
ATOM   1352  N   GLY A  88      -5.016  10.847   3.191  1.00 98.54           N  
ATOM   1353  H   GLY A  88      -4.903  10.015   2.629  1.00 98.54           H  
ATOM   1354  CA  GLY A  88      -3.829  11.428   3.816  1.00 98.54           C  
ATOM   1355  HA2 GLY A  88      -3.129  11.720   3.033  1.00 98.54           H  
ATOM   1356  HA3 GLY A  88      -4.084  12.326   4.379  1.00 98.54           H  
ATOM   1357  C   GLY A  88      -3.158  10.448   4.772  1.00 98.54           C  
ATOM   1358  O   GLY A  88      -3.804   9.844   5.630  1.00 98.54           O  
ATOM   1359  N   ASN A  89      -1.848  10.270   4.619  1.00 98.77           N  
ATOM   1360  H   ASN A  89      -1.377  10.815   3.910  1.00 98.77           H  
ATOM   1361  CA  ASN A  89      -1.069   9.316   5.403  1.00 98.77           C  
ATOM   1362  HA  ASN A  89      -1.491   8.319   5.277  1.00 98.77           H  
ATOM   1363  C   ASN A  89      -1.106   9.624   6.904  1.00 98.77           C  
ATOM   1364  CB  ASN A  89       0.378   9.309   4.895  1.00 98.77           C  
ATOM   1365  HB2 ASN A  89       0.966   8.706   5.587  1.00 98.77           H  
ATOM   1366  HB3 ASN A  89       0.781  10.322   4.893  1.00 98.77           H  
ATOM   1367  O   ASN A  89      -1.125   8.703   7.715  1.00 98.77           O  
ATOM   1368  CG  ASN A  89       0.559   8.677   3.532  1.00 98.77           C  
ATOM   1369  ND2 ASN A  89       1.615   9.014   2.830  1.00 98.77           N  
ATOM   1370 HD21 ASN A  89       1.751   8.552   1.943  1.00 98.77           H  
ATOM   1371 HD22 ASN A  89       2.255   9.713   3.179  1.00 98.77           H  
ATOM   1372  OD1 ASN A  89      -0.220   7.844   3.097  1.00 98.77           O  
ATOM   1373  N   GLU A  90      -1.170  10.896   7.291  1.00 98.23           N  
ATOM   1374  H   GLU A  90      -1.190  11.633   6.601  1.00 98.23           H  
ATOM   1375  CA  GLU A  90      -1.237  11.255   8.705  1.00 98.23           C  
ATOM   1376  HA  GLU A  90      -0.422  10.743   9.217  1.00 98.23           H  
ATOM   1377  C   GLU A  90      -2.543  10.766   9.348  1.00 98.23           C  
ATOM   1378  CB  GLU A  90      -1.034  12.772   8.836  1.00 98.23           C  
ATOM   1379  HB2 GLU A  90      -1.900  13.291   8.426  1.00 98.23           H  
ATOM   1380  HB3 GLU A  90      -0.162  13.066   8.252  1.00 98.23           H  
ATOM   1381  O   GLU A  90      -2.524  10.134  10.404  1.00 98.23           O  
ATOM   1382  CG  GLU A  90      -0.819  13.221  10.284  1.00 98.23           C  
ATOM   1383  HG2 GLU A  90      -0.610  14.291  10.288  1.00 98.23           H  
ATOM   1384  HG3 GLU A  90      -1.751  13.062  10.827  1.00 98.23           H  
ATOM   1385  CD  GLU A  90       0.331  12.480  10.984  1.00 98.23           C  
ATOM   1386  OE1 GLU A  90       0.188  12.253  12.209  1.00 98.23           O  
ATOM   1387  OE2 GLU A  90       1.319  12.117  10.289  1.00 98.23           O  
ATOM   1388  N   PHE A  91      -3.676  10.936   8.665  1.00 96.17           N  
ATOM   1389  H   PHE A  91      -3.648  11.435   7.788  1.00 96.17           H  
ATOM   1390  CA  PHE A  91      -4.967  10.457   9.159  1.00 96.17           C  
ATOM   1391  HA  PHE A  91      -5.094  10.787  10.190  1.00 96.17           H  
ATOM   1392  C   PHE A  91      -5.060   8.929   9.165  1.00 96.17           C  
ATOM   1393  CB  PHE A  91      -6.086  11.066   8.314  1.00 96.17           C  
ATOM   1394  HB2 PHE A  91      -7.041  10.706   8.698  1.00 96.17           H  
ATOM   1395  HB3 PHE A  91      -5.986  10.706   7.290  1.00 96.17           H  
ATOM   1396  O   PHE A  91      -5.517   8.334  10.142  1.00 96.17           O  
ATOM   1397  CG  PHE A  91      -6.114  12.581   8.314  1.00 96.17           C  
ATOM   1398  CD1 PHE A  91      -6.106  13.309   9.519  1.00 96.17           C  
ATOM   1399  HD1 PHE A  91      -6.086  12.799  10.471  1.00 96.17           H  
ATOM   1400  CD2 PHE A  91      -6.157  13.273   7.095  1.00 96.17           C  
ATOM   1401  HD2 PHE A  91      -6.155  12.714   6.171  1.00 96.17           H  
ATOM   1402  CE1 PHE A  91      -6.142  14.715   9.491  1.00 96.17           C  
ATOM   1403  HE1 PHE A  91      -6.145  15.269  10.418  1.00 96.17           H  
ATOM   1404  CE2 PHE A  91      -6.211  14.674   7.062  1.00 96.17           C  
ATOM   1405  HE2 PHE A  91      -6.264  15.189   6.114  1.00 96.17           H  
ATOM   1406  CZ  PHE A  91      -6.201  15.399   8.264  1.00 96.17           C  
ATOM   1407  HZ  PHE A  91      -6.244  16.478   8.242  1.00 96.17           H  
ATOM   1408  N   ILE A  92      -4.565   8.266   8.113  1.00 97.64           N  
ATOM   1409  H   ILE A  92      -4.206   8.804   7.337  1.00 97.64           H  
ATOM   1410  CA  ILE A  92      -4.524   6.798   8.059  1.00 97.64           C  
ATOM   1411  HA  ILE A  92      -5.535   6.419   8.214  1.00 97.64           H  
ATOM   1412  C   ILE A  92      -3.650   6.253   9.204  1.00 97.64           C  
ATOM   1413  CB  ILE A  92      -4.033   6.315   6.676  1.00 97.64           C  
ATOM   1414  HB  ILE A  92      -3.040   6.735   6.513  1.00 97.64           H  
ATOM   1415  O   ILE A  92      -4.026   5.279   9.862  1.00 97.64           O  
ATOM   1416  CG1 ILE A  92      -4.937   6.789   5.516  1.00 97.64           C  
ATOM   1417 HG12 ILE A  92      -5.830   6.165   5.467  1.00 97.64           H  
ATOM   1418 HG13 ILE A  92      -5.274   7.812   5.685  1.00 97.64           H  
ATOM   1419  CG2 ILE A  92      -3.954   4.775   6.634  1.00 97.64           C  
ATOM   1420 HG21 ILE A  92      -4.942   4.346   6.796  1.00 97.64           H  
ATOM   1421 HG22 ILE A  92      -3.574   4.443   5.668  1.00 97.64           H  
ATOM   1422 HG23 ILE A  92      -3.281   4.393   7.402  1.00 97.64           H  
ATOM   1423  CD1 ILE A  92      -4.218   6.757   4.159  1.00 97.64           C  
ATOM   1424 HD11 ILE A  92      -3.296   7.337   4.208  1.00 97.64           H  
ATOM   1425 HD12 ILE A  92      -3.982   5.733   3.869  1.00 97.64           H  
ATOM   1426 HD13 ILE A  92      -4.861   7.202   3.400  1.00 97.64           H  
ATOM   1427  N   HIS A  93      -2.514   6.891   9.501  1.00 97.89           N  
ATOM   1428  H   HIS A  93      -2.236   7.681   8.937  1.00 97.89           H  
ATOM   1429  CA  HIS A  93      -1.663   6.530  10.635  1.00 97.89           C  
ATOM   1430  HA  HIS A  93      -1.388   5.478  10.549  1.00 97.89           H  
ATOM   1431  C   HIS A  93      -2.388   6.707  11.977  1.00 97.89           C  
ATOM   1432  CB  HIS A  93      -0.377   7.369  10.610  1.00 97.89           C  
ATOM   1433  HB2 HIS A  93      -0.627   8.428  10.551  1.00 97.89           H  
ATOM   1434  HB3 HIS A  93       0.215   7.115   9.730  1.00 97.89           H  
ATOM   1435  O   HIS A  93      -2.403   5.794  12.807  1.00 97.89           O  
ATOM   1436  CG  HIS A  93       0.450   7.142  11.844  1.00 97.89           C  
ATOM   1437  CD2 HIS A  93       0.809   8.074  12.783  1.00 97.89           C  
ATOM   1438  HD2 HIS A  93       0.591   9.131  12.745  1.00 97.89           H  
ATOM   1439  ND1 HIS A  93       0.881   5.916  12.291  1.00 97.89           N  
ATOM   1440  HD1 HIS A  93       0.777   5.048  11.785  1.00 97.89           H  
ATOM   1441  CE1 HIS A  93       1.495   6.102  13.469  1.00 97.89           C  
ATOM   1442  HE1 HIS A  93       1.957   5.325  14.059  1.00 97.89           H  
ATOM   1443  NE2 HIS A  93       1.486   7.397  13.809  1.00 97.89           N  
ATOM   1444  N   GLN A  94      -3.023   7.858  12.196  1.00 95.06           N  
ATOM   1445  H   GLN A  94      -2.958   8.586  11.499  1.00 95.06           H  
ATOM   1446  CA  GLN A  94      -3.744   8.156  13.436  1.00 95.06           C  
ATOM   1447  HA  GLN A  94      -3.052   8.087  14.275  1.00 95.06           H  
ATOM   1448  C   GLN A  94      -4.888   7.174  13.704  1.00 95.06           C  
ATOM   1449  CB  GLN A  94      -4.285   9.585  13.371  1.00 95.06           C  
ATOM   1450  HB2 GLN A  94      -4.788   9.741  12.416  1.00 95.06           H  
ATOM   1451  HB3 GLN A  94      -5.013   9.730  14.170  1.00 95.06           H  
ATOM   1452  O   GLN A  94      -5.087   6.773  14.852  1.00 95.06           O  
ATOM   1453  CG  GLN A  94      -3.163  10.617  13.547  1.00 95.06           C  
ATOM   1454  HG2 GLN A  94      -2.761  10.543  14.557  1.00 95.06           H  
ATOM   1455  HG3 GLN A  94      -2.345  10.419  12.854  1.00 95.06           H  
ATOM   1456  CD  GLN A  94      -3.649  12.043  13.329  1.00 95.06           C  
ATOM   1457  NE2 GLN A  94      -2.746  12.994  13.271  1.00 95.06           N  
ATOM   1458 HE21 GLN A  94      -1.772  12.752  13.157  1.00 95.06           H  
ATOM   1459 HE22 GLN A  94      -3.090  13.920  13.063  1.00 95.06           H  
ATOM   1460  OE1 GLN A  94      -4.832  12.327  13.241  1.00 95.06           O  
ATOM   1461  N   LEU A  95      -5.600   6.736  12.664  1.00 93.66           N  
ATOM   1462  H   LEU A  95      -5.443   7.165  11.763  1.00 93.66           H  
ATOM   1463  CA  LEU A  95      -6.656   5.730  12.786  1.00 93.66           C  
ATOM   1464  HA  LEU A  95      -7.276   5.971  13.650  1.00 93.66           H  
ATOM   1465  C   LEU A  95      -6.066   4.340  13.060  1.00 93.66           C  
ATOM   1466  CB  LEU A  95      -7.538   5.771  11.522  1.00 93.66           C  
ATOM   1467  HB2 LEU A  95      -8.217   4.918  11.534  1.00 93.66           H  
ATOM   1468  HB3 LEU A  95      -6.898   5.676  10.646  1.00 93.66           H  
ATOM   1469  O   LEU A  95      -6.389   3.709  14.068  1.00 93.66           O  
ATOM   1470  CG  LEU A  95      -8.373   7.065  11.399  1.00 93.66           C  
ATOM   1471  HG  LEU A  95      -7.733   7.936  11.541  1.00 93.66           H  
ATOM   1472  CD1 LEU A  95      -9.001   7.157  10.011  1.00 93.66           C  
ATOM   1473 HD11 LEU A  95      -9.653   6.301   9.836  1.00 93.66           H  
ATOM   1474 HD12 LEU A  95      -9.592   8.070   9.940  1.00 93.66           H  
ATOM   1475 HD13 LEU A  95      -8.211   7.205   9.261  1.00 93.66           H  
ATOM   1476  CD2 LEU A  95      -9.499   7.119  12.432  1.00 93.66           C  
ATOM   1477 HD21 LEU A  95      -9.095   7.140  13.444  1.00 93.66           H  
ATOM   1478 HD22 LEU A  95     -10.073   8.036  12.292  1.00 93.66           H  
ATOM   1479 HD23 LEU A  95     -10.166   6.265  12.319  1.00 93.66           H  
ATOM   1480  N   THR A  96      -5.128   3.887  12.225  1.00 95.65           N  
ATOM   1481  H   THR A  96      -4.867   4.476  11.447  1.00 95.65           H  
ATOM   1482  CA  THR A  96      -4.580   2.517  12.287  1.00 95.65           C  
ATOM   1483  HA  THR A  96      -5.410   1.837  12.475  1.00 95.65           H  
ATOM   1484  C   THR A  96      -3.576   2.279  13.422  1.00 95.65           C  
ATOM   1485  CB  THR A  96      -3.955   2.093  10.955  1.00 95.65           C  
ATOM   1486  HB  THR A  96      -3.603   1.067  11.072  1.00 95.65           H  
ATOM   1487  O   THR A  96      -3.173   1.145  13.683  1.00 95.65           O  
ATOM   1488  CG2 THR A  96      -4.945   2.114   9.793  1.00 95.65           C  
ATOM   1489 HG21 THR A  96      -5.734   1.384   9.973  1.00 95.65           H  
ATOM   1490 HG22 THR A  96      -5.397   3.098   9.669  1.00 95.65           H  
ATOM   1491 HG23 THR A  96      -4.417   1.845   8.878  1.00 95.65           H  
ATOM   1492  OG1 THR A  96      -2.856   2.909  10.607  1.00 95.65           O  
ATOM   1493  HG1 THR A  96      -3.228   3.747  10.321  1.00 95.65           H  
ATOM   1494  N   SER A  97      -3.151   3.328  14.131  1.00 94.50           N  
ATOM   1495  H   SER A  97      -3.423   4.249  13.818  1.00 94.50           H  
ATOM   1496  CA  SER A  97      -2.266   3.215  15.296  1.00 94.50           C  
ATOM   1497  HA  SER A  97      -1.559   2.407  15.105  1.00 94.50           H  
ATOM   1498  C   SER A  97      -2.992   2.855  16.594  1.00 94.50           C  
ATOM   1499  CB  SER A  97      -1.451   4.496  15.489  1.00 94.50           C  
ATOM   1500  HB2 SER A  97      -0.814   4.659  14.620  1.00 94.50           H  
ATOM   1501  HB3 SER A  97      -0.822   4.395  16.374  1.00 94.50           H  
ATOM   1502  O   SER A  97      -2.362   2.265  17.473  1.00 94.50           O  
ATOM   1503  OG  SER A  97      -2.300   5.605  15.656  1.00 94.50           O  
ATOM   1504  HG  SER A  97      -2.469   5.963  14.782  1.00 94.50           H  
ATOM   1505  N   LYS A  98      -4.289   3.173  16.710  1.00 89.84           N  
ATOM   1506  H   LYS A  98      -4.712   3.651  15.927  1.00 89.84           H  
ATOM   1507  CA  LYS A  98      -5.070   3.069  17.958  1.00 89.84           C  
ATOM   1508  HA  LYS A  98      -4.413   3.242  18.811  1.00 89.84           H  
ATOM   1509  C   LYS A  98      -5.720   1.701  18.180  1.00 89.84           C  
ATOM   1510  CB  LYS A  98      -6.168   4.149  17.943  1.00 89.84           C  
ATOM   1511  HB2 LYS A  98      -6.829   3.995  18.796  1.00 89.84           H  
ATOM   1512  HB3 LYS A  98      -6.760   4.030  17.036  1.00 89.84           H  
ATOM   1513  O   LYS A  98      -6.009   1.333  19.323  1.00 89.84           O  
ATOM   1514  CG  LYS A  98      -5.631   5.590  18.010  1.00 89.84           C  
ATOM   1515  HG2 LYS A  98      -5.154   5.754  18.976  1.00 89.84           H  
ATOM   1516  HG3 LYS A  98      -4.889   5.743  17.226  1.00 89.84           H  
ATOM   1517  CD  LYS A  98      -6.778   6.598  17.821  1.00 89.84           C  
ATOM   1518  HD2 LYS A  98      -7.493   6.496  18.638  1.00 89.84           H  
ATOM   1519  HD3 LYS A  98      -7.283   6.372  16.882  1.00 89.84           H  
ATOM   1520  CE  LYS A  98      -6.264   8.046  17.760  1.00 89.84           C  
ATOM   1521  HE2 LYS A  98      -5.480   8.087  17.004  1.00 89.84           H  
ATOM   1522  HE3 LYS A  98      -5.821   8.310  18.720  1.00 89.84           H  
ATOM   1523  NZ  LYS A  98      -7.344   9.012  17.399  1.00 89.84           N  
ATOM   1524  HZ1 LYS A  98      -8.111   9.009  18.056  1.00 89.84           H  
ATOM   1525  HZ2 LYS A  98      -6.994   9.956  17.321  1.00 89.84           H  
ATOM   1526  HZ3 LYS A  98      -7.732   8.800  16.490  1.00 89.84           H  
ATOM   1527  N   ARG A  99      -6.027   0.990  17.095  1.00 91.28           N  
ATOM   1528  H   ARG A  99      -5.708   1.345  16.204  1.00 91.28           H  
ATOM   1529  CA  ARG A  99      -6.827  -0.244  17.078  1.00 91.28           C  
ATOM   1530  HA  ARG A  99      -6.716  -0.773  18.024  1.00 91.28           H  
ATOM   1531  C   ARG A  99      -6.321  -1.192  15.997  1.00 91.28           C  
ATOM   1532  CB  ARG A  99      -8.317   0.100  16.854  1.00 91.28           C  
ATOM   1533  HB2 ARG A  99      -8.898  -0.819  16.769  1.00 91.28           H  
ATOM   1534  HB3 ARG A  99      -8.427   0.632  15.909  1.00 91.28           H  
ATOM   1535  O   ARG A  99      -5.407  -0.860  15.243  1.00 91.28           O  
ATOM   1536  CG  ARG A  99      -8.959   0.957  17.951  1.00 91.28           C  
ATOM   1537  HG2 ARG A  99      -8.384   1.867  18.124  1.00 91.28           H  
ATOM   1538  HG3 ARG A  99      -9.949   1.269  17.616  1.00 91.28           H  
ATOM   1539  CD  ARG A  99      -9.110   0.165  19.250  1.00 91.28           C  
ATOM   1540  HD2 ARG A  99      -8.135  -0.170  19.607  1.00 91.28           H  
ATOM   1541  HD3 ARG A  99      -9.712  -0.719  19.042  1.00 91.28           H  
ATOM   1542  NE  ARG A  99      -9.802   0.965  20.269  1.00 91.28           N  
ATOM   1543  HE  ARG A  99     -10.803   1.017  20.138  1.00 91.28           H  
ATOM   1544  NH1 ARG A  99      -7.979   1.552  21.541  1.00 91.28           N  
ATOM   1545 HH11 ARG A  99      -7.374   1.200  20.813  1.00 91.28           H  
ATOM   1546 HH12 ARG A  99      -7.584   1.988  22.362  1.00 91.28           H  
ATOM   1547  NH2 ARG A  99     -10.035   2.171  22.174  1.00 91.28           N  
ATOM   1548 HH21 ARG A  99     -11.031   2.187  22.005  1.00 91.28           H  
ATOM   1549 HH22 ARG A  99      -9.648   2.614  22.995  1.00 91.28           H  
ATOM   1550  CZ  ARG A  99      -9.268   1.553  21.321  1.00 91.28           C  
ATOM   1551  N   HIS A 100      -6.905  -2.381  15.944  1.00 94.10           N  
ATOM   1552  H   HIS A 100      -7.709  -2.554  16.530  1.00 94.10           H  
ATOM   1553  CA  HIS A 100      -6.633  -3.344  14.892  1.00 94.10           C  
ATOM   1554  HA  HIS A 100      -5.616  -3.201  14.526  1.00 94.10           H  
ATOM   1555  C   HIS A 100      -7.584  -3.123  13.725  1.00 94.10           C  
ATOM   1556  CB  HIS A 100      -6.729  -4.757  15.456  1.00 94.10           C  
ATOM   1557  HB2 HIS A 100      -6.602  -5.467  14.639  1.00 94.10           H  
ATOM   1558  HB3 HIS A 100      -7.716  -4.912  15.893  1.00 94.10           H  
ATOM   1559  O   HIS A 100      -8.787  -2.971  13.916  1.00 94.10           O  
ATOM   1560  CG  HIS A 100      -5.670  -5.010  16.495  1.00 94.10           C  
ATOM   1561  CD2 HIS A 100      -5.857  -5.145  17.844  1.00 94.10           C  
ATOM   1562  HD2 HIS A 100      -6.803  -5.104  18.363  1.00 94.10           H  
ATOM   1563  ND1 HIS A 100      -4.321  -5.122  16.255  1.00 94.10           N  
ATOM   1564  HD1 HIS A 100      -3.881  -5.089  15.346  1.00 94.10           H  
ATOM   1565  CE1 HIS A 100      -3.708  -5.324  17.432  1.00 94.10           C  
ATOM   1566  HE1 HIS A 100      -2.646  -5.464  17.569  1.00 94.10           H  
ATOM   1567  NE2 HIS A 100      -4.600  -5.336  18.429  1.00 94.10           N  
ATOM   1568  N   TYR A 101      -7.025  -3.115  12.521  1.00 96.45           N  
ATOM   1569  H   TYR A 101      -6.031  -3.260  12.425  1.00 96.45           H  
ATOM   1570  CA  TYR A 101      -7.772  -2.913  11.293  1.00 96.45           C  
ATOM   1571  HA  TYR A 101      -8.842  -2.950  11.498  1.00 96.45           H  
ATOM   1572  C   TYR A 101      -7.452  -4.021  10.309  1.00 96.45           C  
ATOM   1573  CB  TYR A 101      -7.440  -1.538  10.705  1.00 96.45           C  
ATOM   1574  HB2 TYR A 101      -7.777  -1.514   9.669  1.00 96.45           H  
ATOM   1575  HB3 TYR A 101      -6.360  -1.390  10.697  1.00 96.45           H  
ATOM   1576  O   TYR A 101      -6.296  -4.437  10.197  1.00 96.45           O  
ATOM   1577  CG  TYR A 101      -8.102  -0.400  11.450  1.00 96.45           C  
ATOM   1578  CD1 TYR A 101      -9.340   0.081  10.998  1.00 96.45           C  
ATOM   1579  HD1 TYR A 101      -9.789  -0.369  10.125  1.00 96.45           H  
ATOM   1580  CD2 TYR A 101      -7.510   0.159  12.596  1.00 96.45           C  
ATOM   1581  HD2 TYR A 101      -6.560  -0.214  12.948  1.00 96.45           H  
ATOM   1582  CE1 TYR A 101      -9.991   1.128  11.673  1.00 96.45           C  
ATOM   1583  HE1 TYR A 101     -10.947   1.502  11.336  1.00 96.45           H  
ATOM   1584  CE2 TYR A 101      -8.159   1.205  13.280  1.00 96.45           C  
ATOM   1585  HE2 TYR A 101      -7.699   1.652  14.148  1.00 96.45           H  
ATOM   1586  OH  TYR A 101     -10.039   2.701  13.464  1.00 96.45           O  
ATOM   1587  HH  TYR A 101      -9.645   2.910  14.314  1.00 96.45           H  
ATOM   1588  CZ  TYR A 101      -9.403   1.690  12.820  1.00 96.45           C  
ATOM   1589  N   GLU A 102      -8.464  -4.447   9.569  1.00 97.11           N  
ATOM   1590  H   GLU A 102      -9.379  -4.053   9.736  1.00 97.11           H  
ATOM   1591  CA  GLU A 102      -8.277  -5.142   8.301  1.00 97.11           C  
ATOM   1592  HA  GLU A 102      -7.274  -5.570   8.276  1.00 97.11           H  
ATOM   1593  C   GLU A 102      -8.376  -4.135   7.149  1.00 97.11           C  
ATOM   1594  CB  GLU A 102      -9.253  -6.318   8.171  1.00 97.11           C  
ATOM   1595  HB2 GLU A 102      -8.990  -6.883   7.276  1.00 97.11           H  
ATOM   1596  HB3 GLU A 102      -9.132  -6.970   9.036  1.00 97.11           H  
ATOM   1597  O   GLU A 102      -9.040  -3.100   7.268  1.00 97.11           O  
ATOM   1598  CG  GLU A 102     -10.715  -5.875   8.060  1.00 97.11           C  
ATOM   1599  HG2 GLU A 102     -10.806  -5.243   7.177  1.00 97.11           H  
ATOM   1600  HG3 GLU A 102     -10.968  -5.287   8.942  1.00 97.11           H  
ATOM   1601  CD  GLU A 102     -11.703  -7.041   7.927  1.00 97.11           C  
ATOM   1602  OE1 GLU A 102     -12.918  -6.755   7.894  1.00 97.11           O  
ATOM   1603  OE2 GLU A 102     -11.241  -8.202   7.850  1.00 97.11           O  
ATOM   1604  N   MET A 103      -7.707  -4.420   6.032  1.00 98.39           N  
ATOM   1605  H   MET A 103      -7.241  -5.314   5.983  1.00 98.39           H  
ATOM   1606  CA  MET A 103      -7.789  -3.616   4.811  1.00 98.39           C  
ATOM   1607  HA  MET A 103      -8.479  -2.789   4.975  1.00 98.39           H  
ATOM   1608  C   MET A 103      -8.331  -4.449   3.666  1.00 98.39           C  
ATOM   1609  CB  MET A 103      -6.428  -3.011   4.448  1.00 98.39           C  
ATOM   1610  HB2 MET A 103      -6.169  -2.313   5.244  1.00 98.39           H  
ATOM   1611  HB3 MET A 103      -5.687  -3.809   4.394  1.00 98.39           H  
ATOM   1612  O   MET A 103      -7.903  -5.578   3.450  1.00 98.39           O  
ATOM   1613  CG  MET A 103      -6.410  -2.214   3.136  1.00 98.39           C  
ATOM   1614  HG2 MET A 103      -7.078  -1.360   3.248  1.00 98.39           H  
ATOM   1615  HG3 MET A 103      -6.782  -2.832   2.319  1.00 98.39           H  
ATOM   1616  SD  MET A 103      -4.779  -1.592   2.642  1.00 98.39           S  
ATOM   1617  CE  MET A 103      -4.001  -3.127   2.073  1.00 98.39           C  
ATOM   1618  HE1 MET A 103      -2.989  -2.910   1.732  1.00 98.39           H  
ATOM   1619  HE2 MET A 103      -3.952  -3.845   2.892  1.00 98.39           H  
ATOM   1620  HE3 MET A 103      -4.577  -3.551   1.251  1.00 98.39           H  
ATOM   1621  N   ARG A 104      -9.192  -3.831   2.866  1.00 98.60           N  
ATOM   1622  H   ARG A 104      -9.460  -2.889   3.114  1.00 98.60           H  
ATOM   1623  CA  ARG A 104      -9.709  -4.365   1.617  1.00 98.60           C  
ATOM   1624  HA  ARG A 104      -9.260  -5.341   1.432  1.00 98.60           H  
ATOM   1625  C   ARG A 104      -9.331  -3.450   0.456  1.00 98.60           C  
ATOM   1626  CB  ARG A 104     -11.216  -4.564   1.790  1.00 98.60           C  
ATOM   1627  HB2 ARG A 104     -11.384  -5.243   2.626  1.00 98.60           H  
ATOM   1628  HB3 ARG A 104     -11.687  -3.609   2.024  1.00 98.60           H  
ATOM   1629  O   ARG A 104      -9.397  -2.225   0.556  1.00 98.60           O  
ATOM   1630  CG  ARG A 104     -11.867  -5.156   0.545  1.00 98.60           C  
ATOM   1631  HG2 ARG A 104     -11.735  -4.481  -0.301  1.00 98.60           H  
ATOM   1632  HG3 ARG A 104     -11.408  -6.117   0.316  1.00 98.60           H  
ATOM   1633  CD  ARG A 104     -13.363  -5.344   0.787  1.00 98.60           C  
ATOM   1634  HD2 ARG A 104     -13.524  -6.018   1.630  1.00 98.60           H  
ATOM   1635  HD3 ARG A 104     -13.816  -4.384   1.031  1.00 98.60           H  
ATOM   1636  NE  ARG A 104     -13.972  -5.863  -0.438  1.00 98.60           N  
ATOM   1637  HE  ARG A 104     -14.089  -5.204  -1.194  1.00 98.60           H  
ATOM   1638  NH1 ARG A 104     -13.970  -8.104   0.097  1.00 98.60           N  
ATOM   1639 HH11 ARG A 104     -14.165  -9.060  -0.162  1.00 98.60           H  
ATOM   1640 HH12 ARG A 104     -13.947  -7.890   1.084  1.00 98.60           H  
ATOM   1641  NH2 ARG A 104     -14.479  -7.404  -1.971  1.00 98.60           N  
ATOM   1642 HH21 ARG A 104     -14.398  -6.624  -2.608  1.00 98.60           H  
ATOM   1643 HH22 ARG A 104     -14.487  -8.362  -2.290  1.00 98.60           H  
ATOM   1644  CZ  ARG A 104     -14.141  -7.127  -0.751  1.00 98.60           C  
ATOM   1645  N   VAL A 105      -8.952  -4.060  -0.656  1.00 98.80           N  
ATOM   1646  H   VAL A 105      -8.884  -5.068  -0.629  1.00 98.80           H  
ATOM   1647  CA  VAL A 105      -8.712  -3.411  -1.942  1.00 98.80           C  
ATOM   1648  HA  VAL A 105      -8.845  -2.333  -1.843  1.00 98.80           H  
ATOM   1649  C   VAL A 105      -9.738  -3.957  -2.923  1.00 98.80           C  
ATOM   1650  CB  VAL A 105      -7.279  -3.674  -2.441  1.00 98.80           C  
ATOM   1651  HB  VAL A 105      -7.153  -4.739  -2.635  1.00 98.80           H  
ATOM   1652  O   VAL A 105      -9.731  -5.156  -3.182  1.00 98.80           O  
ATOM   1653  CG1 VAL A 105      -7.008  -2.911  -3.741  1.00 98.80           C  
ATOM   1654 HG11 VAL A 105      -6.009  -3.158  -4.101  1.00 98.80           H  
ATOM   1655 HG12 VAL A 105      -7.729  -3.200  -4.505  1.00 98.80           H  
ATOM   1656 HG13 VAL A 105      -7.085  -1.837  -3.573  1.00 98.80           H  
ATOM   1657  CG2 VAL A 105      -6.223  -3.251  -1.410  1.00 98.80           C  
ATOM   1658 HG21 VAL A 105      -5.225  -3.376  -1.828  1.00 98.80           H  
ATOM   1659 HG22 VAL A 105      -6.302  -3.876  -0.521  1.00 98.80           H  
ATOM   1660 HG23 VAL A 105      -6.372  -2.209  -1.127  1.00 98.80           H  
ATOM   1661  N   ASP A 106     -10.601  -3.104  -3.469  1.00 98.76           N  
ATOM   1662  H   ASP A 106     -10.511  -2.127  -3.229  1.00 98.76           H  
ATOM   1663  CA  ASP A 106     -11.558  -3.462  -4.519  1.00 98.76           C  
ATOM   1664  HA  ASP A 106     -11.608  -4.547  -4.610  1.00 98.76           H  
ATOM   1665  C   ASP A 106     -11.098  -2.901  -5.866  1.00 98.76           C  
ATOM   1666  CB  ASP A 106     -12.971  -2.972  -4.177  1.00 98.76           C  
ATOM   1667  HB2 ASP A 106     -13.600  -3.080  -5.060  1.00 98.76           H  
ATOM   1668  HB3 ASP A 106     -12.935  -1.915  -3.915  1.00 98.76           H  
ATOM   1669  O   ASP A 106     -10.756  -1.725  -5.986  1.00 98.76           O  
ATOM   1670  CG  ASP A 106     -13.618  -3.770  -3.044  1.00 98.76           C  
ATOM   1671  OD1 ASP A 106     -13.749  -5.010  -3.159  1.00 98.76           O  
ATOM   1672  OD2 ASP A 106     -14.043  -3.149  -2.047  1.00 98.76           O  
ATOM   1673  N   LEU A 107     -11.106  -3.746  -6.897  1.00 98.75           N  
ATOM   1674  H   LEU A 107     -11.434  -4.686  -6.725  1.00 98.75           H  
ATOM   1675  CA  LEU A 107     -10.588  -3.446  -8.230  1.00 98.75           C  
ATOM   1676  HA  LEU A 107     -10.395  -2.376  -8.313  1.00 98.75           H  
ATOM   1677  C   LEU A 107     -11.606  -3.837  -9.302  1.00 98.75           C  
ATOM   1678  CB  LEU A 107      -9.269  -4.212  -8.462  1.00 98.75           C  
ATOM   1679  HB2 LEU A 107      -8.896  -3.976  -9.458  1.00 98.75           H  
ATOM   1680  HB3 LEU A 107      -9.498  -5.277  -8.435  1.00 98.75           H  
ATOM   1681  O   LEU A 107     -12.284  -4.859  -9.186  1.00 98.75           O  
ATOM   1682  CG  LEU A 107      -8.151  -3.942  -7.438  1.00 98.75           C  
ATOM   1683  HG  LEU A 107      -8.526  -4.124  -6.431  1.00 98.75           H  
ATOM   1684  CD1 LEU A 107      -6.990  -4.905  -7.683  1.00 98.75           C  
ATOM   1685 HD11 LEU A 107      -6.226  -4.741  -6.923  1.00 98.75           H  
ATOM   1686 HD12 LEU A 107      -6.558  -4.741  -8.670  1.00 98.75           H  
ATOM   1687 HD13 LEU A 107      -7.336  -5.935  -7.597  1.00 98.75           H  
ATOM   1688  CD2 LEU A 107      -7.612  -2.516  -7.534  1.00 98.75           C  
ATOM   1689 HD21 LEU A 107      -7.191  -2.333  -8.522  1.00 98.75           H  
ATOM   1690 HD22 LEU A 107      -8.409  -1.800  -7.332  1.00 98.75           H  
ATOM   1691 HD23 LEU A 107      -6.838  -2.371  -6.780  1.00 98.75           H  
ATOM   1692  N   ARG A 108     -11.647  -3.092 -10.412  1.00 98.69           N  
ATOM   1693  H   ARG A 108     -11.093  -2.247 -10.424  1.00 98.69           H  
ATOM   1694  CA  ARG A 108     -12.370  -3.516 -11.624  1.00 98.69           C  
ATOM   1695  HA  ARG A 108     -12.730  -4.533 -11.467  1.00 98.69           H  
ATOM   1696  C   ARG A 108     -11.454  -3.535 -12.832  1.00 98.69           C  
ATOM   1697  CB  ARG A 108     -13.607  -2.643 -11.858  1.00 98.69           C  
ATOM   1698  HB2 ARG A 108     -13.281  -1.654 -12.180  1.00 98.69           H  
ATOM   1699  HB3 ARG A 108     -14.163  -2.559 -10.924  1.00 98.69           H  
ATOM   1700  O   ARG A 108     -10.952  -2.493 -13.252  1.00 98.69           O  
ATOM   1701  CG  ARG A 108     -14.536  -3.209 -12.941  1.00 98.69           C  
ATOM   1702  HG2 ARG A 108     -14.812  -4.231 -12.681  1.00 98.69           H  
ATOM   1703  HG3 ARG A 108     -14.028  -3.216 -13.905  1.00 98.69           H  
ATOM   1704  CD  ARG A 108     -15.817  -2.374 -13.050  1.00 98.69           C  
ATOM   1705  HD2 ARG A 108     -16.463  -2.827 -13.801  1.00 98.69           H  
ATOM   1706  HD3 ARG A 108     -16.329  -2.411 -12.089  1.00 98.69           H  
ATOM   1707  NE  ARG A 108     -15.542  -0.968 -13.418  1.00 98.69           N  
ATOM   1708  HE  ARG A 108     -14.601  -0.736 -13.703  1.00 98.69           H  
ATOM   1709  NH1 ARG A 108     -17.673  -0.167 -13.122  1.00 98.69           N  
ATOM   1710 HH11 ARG A 108     -18.315   0.611 -13.081  1.00 98.69           H  
ATOM   1711 HH12 ARG A 108     -17.984  -1.102 -12.902  1.00 98.69           H  
ATOM   1712  NH2 ARG A 108     -16.010   1.249 -13.611  1.00 98.69           N  
ATOM   1713 HH21 ARG A 108     -16.657   2.024 -13.566  1.00 98.69           H  
ATOM   1714 HH22 ARG A 108     -15.027   1.449 -13.725  1.00 98.69           H  
ATOM   1715  CZ  ARG A 108     -16.409   0.029 -13.385  1.00 98.69           C  
ATOM   1716  N   PHE A 109     -11.307  -4.696 -13.459  1.00 98.34           N  
ATOM   1717  H   PHE A 109     -11.805  -5.495 -13.094  1.00 98.34           H  
ATOM   1718  CA  PHE A 109     -10.496  -4.872 -14.661  1.00 98.34           C  
ATOM   1719  HA  PHE A 109     -10.244  -3.896 -15.076  1.00 98.34           H  
ATOM   1720  C   PHE A 109     -11.274  -5.642 -15.727  1.00 98.34           C  
ATOM   1721  CB  PHE A 109      -9.186  -5.571 -14.292  1.00 98.34           C  
ATOM   1722  HB2 PHE A 109      -8.662  -4.970 -13.550  1.00 98.34           H  
ATOM   1723  HB3 PHE A 109      -9.407  -6.535 -13.835  1.00 98.34           H  
ATOM   1724  O   PHE A 109     -11.828  -6.703 -15.442  1.00 98.34           O  
ATOM   1725  CG  PHE A 109      -8.269  -5.773 -15.478  1.00 98.34           C  
ATOM   1726  CD1 PHE A 109      -7.918  -7.070 -15.896  1.00 98.34           C  
ATOM   1727  HD1 PHE A 109      -8.281  -7.932 -15.357  1.00 98.34           H  
ATOM   1728  CD2 PHE A 109      -7.763  -4.656 -16.168  1.00 98.34           C  
ATOM   1729  HD2 PHE A 109      -8.006  -3.652 -15.851  1.00 98.34           H  
ATOM   1730  CE1 PHE A 109      -7.043  -7.245 -16.982  1.00 98.34           C  
ATOM   1731  HE1 PHE A 109      -6.716  -8.238 -17.251  1.00 98.34           H  
ATOM   1732  CE2 PHE A 109      -6.896  -4.833 -17.256  1.00 98.34           C  
ATOM   1733  HE2 PHE A 109      -6.493  -3.968 -17.763  1.00 98.34           H  
ATOM   1734  CZ  PHE A 109      -6.517  -6.125 -17.650  1.00 98.34           C  
ATOM   1735  HZ  PHE A 109      -5.794  -6.245 -18.444  1.00 98.34           H  
ATOM   1736  N   LYS A 110     -11.336  -5.101 -16.953  1.00 97.01           N  
ATOM   1737  H   LYS A 110     -10.802  -4.260 -17.120  1.00 97.01           H  
ATOM   1738  CA  LYS A 110     -12.084  -5.684 -18.087  1.00 97.01           C  
ATOM   1739  HA  LYS A 110     -12.217  -4.910 -18.842  1.00 97.01           H  
ATOM   1740  C   LYS A 110     -13.512  -6.114 -17.698  1.00 97.01           C  
ATOM   1741  CB  LYS A 110     -11.260  -6.820 -18.730  1.00 97.01           C  
ATOM   1742  HB2 LYS A 110     -11.035  -7.578 -17.979  1.00 97.01           H  
ATOM   1743  HB3 LYS A 110     -11.851  -7.283 -19.519  1.00 97.01           H  
ATOM   1744  O   LYS A 110     -13.924  -7.241 -17.958  1.00 97.01           O  
ATOM   1745  CG  LYS A 110      -9.954  -6.305 -19.351  1.00 97.01           C  
ATOM   1746  HG2 LYS A 110      -9.349  -5.819 -18.586  1.00 97.01           H  
ATOM   1747  HG3 LYS A 110     -10.197  -5.571 -20.120  1.00 97.01           H  
ATOM   1748  CD  LYS A 110      -9.135  -7.439 -19.980  1.00 97.01           C  
ATOM   1749  HD2 LYS A 110      -8.822  -8.129 -19.196  1.00 97.01           H  
ATOM   1750  HD3 LYS A 110      -9.741  -7.970 -20.714  1.00 97.01           H  
ATOM   1751  CE  LYS A 110      -7.907  -6.826 -20.666  1.00 97.01           C  
ATOM   1752  HE2 LYS A 110      -7.403  -6.165 -19.961  1.00 97.01           H  
ATOM   1753  HE3 LYS A 110      -8.240  -6.196 -21.492  1.00 97.01           H  
ATOM   1754  NZ  LYS A 110      -6.952  -7.850 -21.156  1.00 97.01           N  
ATOM   1755  HZ1 LYS A 110      -6.622  -8.418 -20.389  1.00 97.01           H  
ATOM   1756  HZ2 LYS A 110      -7.368  -8.434 -21.867  1.00 97.01           H  
ATOM   1757  HZ3 LYS A 110      -6.148  -7.379 -21.547  1.00 97.01           H  
ATOM   1758  N   ASN A 111     -14.241  -5.211 -17.033  1.00 95.88           N  
ATOM   1759  H   ASN A 111     -13.838  -4.292 -16.914  1.00 95.88           H  
ATOM   1760  CA  ASN A 111     -15.612  -5.402 -16.530  1.00 95.88           C  
ATOM   1761  HA  ASN A 111     -15.870  -4.497 -15.980  1.00 95.88           H  
ATOM   1762  C   ASN A 111     -15.801  -6.535 -15.501  1.00 95.88           C  
ATOM   1763  CB  ASN A 111     -16.596  -5.484 -17.714  1.00 95.88           C  
ATOM   1764  HB2 ASN A 111     -16.390  -6.379 -18.301  1.00 95.88           H  
ATOM   1765  HB3 ASN A 111     -17.616  -5.563 -17.336  1.00 95.88           H  
ATOM   1766  O   ASN A 111     -16.934  -6.911 -15.213  1.00 95.88           O  
ATOM   1767  CG  ASN A 111     -16.538  -4.260 -18.603  1.00 95.88           C  
ATOM   1768  ND2 ASN A 111     -16.739  -4.414 -19.889  1.00 95.88           N  
ATOM   1769 HD21 ASN A 111     -16.998  -5.315 -20.267  1.00 95.88           H  
ATOM   1770 HD22 ASN A 111     -16.753  -3.568 -20.441  1.00 95.88           H  
ATOM   1771  OD1 ASN A 111     -16.284  -3.155 -18.157  1.00 95.88           O  
ATOM   1772  N   LYS A 112     -14.718  -7.061 -14.919  1.00 98.36           N  
ATOM   1773  H   LYS A 112     -13.806  -6.746 -15.216  1.00 98.36           H  
ATOM   1774  CA  LYS A 112     -14.756  -8.022 -13.811  1.00 98.36           C  
ATOM   1775  HA  LYS A 112     -15.785  -8.345 -13.646  1.00 98.36           H  
ATOM   1776  C   LYS A 112     -14.280  -7.365 -12.522  1.00 98.36           C  
ATOM   1777  CB  LYS A 112     -13.914  -9.258 -14.148  1.00 98.36           C  
ATOM   1778  HB2 LYS A 112     -13.850  -9.891 -13.264  1.00 98.36           H  
ATOM   1779  HB3 LYS A 112     -12.906  -8.945 -14.421  1.00 98.36           H  
ATOM   1780  O   LYS A 112     -13.326  -6.585 -12.545  1.00 98.36           O  
ATOM   1781  CG  LYS A 112     -14.521 -10.070 -15.299  1.00 98.36           C  
ATOM   1782  HG2 LYS A 112     -14.568  -9.461 -16.202  1.00 98.36           H  
ATOM   1783  HG3 LYS A 112     -15.530 -10.378 -15.025  1.00 98.36           H  
ATOM   1784  CD  LYS A 112     -13.670 -11.314 -15.574  1.00 98.36           C  
ATOM   1785  HD2 LYS A 112     -13.588 -11.900 -14.659  1.00 98.36           H  
ATOM   1786  HD3 LYS A 112     -12.673 -11.003 -15.888  1.00 98.36           H  
ATOM   1787  CE  LYS A 112     -14.320 -12.159 -16.674  1.00 98.36           C  
ATOM   1788  HE2 LYS A 112     -14.369 -11.567 -17.588  1.00 98.36           H  
ATOM   1789  HE3 LYS A 112     -15.342 -12.388 -16.371  1.00 98.36           H  
ATOM   1790  NZ  LYS A 112     -13.566 -13.418 -16.903  1.00 98.36           N  
ATOM   1791  HZ1 LYS A 112     -13.540 -13.968 -16.056  1.00 98.36           H  
ATOM   1792  HZ2 LYS A 112     -12.616 -13.220 -17.181  1.00 98.36           H  
ATOM   1793  HZ3 LYS A 112     -14.009 -13.971 -17.623  1.00 98.36           H  
ATOM   1794  N   ASN A 113     -14.941  -7.702 -11.420  1.00 98.32           N  
ATOM   1795  H   ASN A 113     -15.678  -8.389 -11.487  1.00 98.32           H  
ATOM   1796  CA  ASN A 113     -14.601  -7.211 -10.090  1.00 98.32           C  
ATOM   1797  HA  ASN A 113     -14.098  -6.248 -10.178  1.00 98.32           H  
ATOM   1798  C   ASN A 113     -13.645  -8.183  -9.400  1.00 98.32           C  
ATOM   1799  CB  ASN A 113     -15.881  -6.994  -9.269  1.00 98.32           C  
ATOM   1800  HB2 ASN A 113     -16.412  -7.940  -9.173  1.00 98.32           H  
ATOM   1801  HB3 ASN A 113     -15.610  -6.656  -8.268  1.00 98.32           H  
ATOM   1802  O   ASN A 113     -13.843  -9.400  -9.445  1.00 98.32           O  
ATOM   1803  CG  ASN A 113     -16.803  -5.949  -9.871  1.00 98.32           C  
ATOM   1804  ND2 ASN A 113     -18.091  -6.085  -9.659  1.00 98.32           N  
ATOM   1805 HD21 ASN A 113     -18.687  -5.350 -10.012  1.00 98.32           H  
ATOM   1806 HD22 ASN A 113     -18.436  -6.801  -9.037  1.00 98.32           H  
ATOM   1807  OD1 ASN A 113     -16.397  -5.022 -10.554  1.00 98.32           O  
ATOM   1808  N   TYR A 114     -12.638  -7.632  -8.739  1.00 98.69           N  
ATOM   1809  H   TYR A 114     -12.569  -6.624  -8.708  1.00 98.69           H  
ATOM   1810  CA  TYR A 114     -11.680  -8.371  -7.938  1.00 98.69           C  
ATOM   1811  HA  TYR A 114     -12.072  -9.371  -7.750  1.00 98.69           H  
ATOM   1812  C   TYR A 114     -11.477  -7.681  -6.597  1.00 98.69           C  
ATOM   1813  CB  TYR A 114     -10.336  -8.509  -8.654  1.00 98.69           C  
ATOM   1814  HB2 TYR A 114      -9.831  -7.543  -8.685  1.00 98.69           H  
ATOM   1815  HB3 TYR A 114      -9.750  -9.194  -8.041  1.00 98.69           H  
ATOM   1816  O   TYR A 114     -11.737  -6.487  -6.463  1.00 98.69           O  
ATOM   1817  CG  TYR A 114     -10.368  -9.096 -10.043  1.00 98.69           C  
ATOM   1818  CD1 TYR A 114     -10.067 -10.459 -10.227  1.00 98.69           C  
ATOM   1819  HD1 TYR A 114      -9.819 -11.080  -9.379  1.00 98.69           H  
ATOM   1820  CD2 TYR A 114     -10.679  -8.281 -11.146  1.00 98.69           C  
ATOM   1821  HD2 TYR A 114     -10.912  -7.238 -10.991  1.00 98.69           H  
ATOM   1822  CE1 TYR A 114     -10.094 -11.015 -11.518  1.00 98.69           C  
ATOM   1823  HE1 TYR A 114      -9.860 -12.059 -11.666  1.00 98.69           H  
ATOM   1824  CE2 TYR A 114     -10.711  -8.833 -12.438  1.00 98.69           C  
ATOM   1825  HE2 TYR A 114     -10.973  -8.207 -13.278  1.00 98.69           H  
ATOM   1826  OH  TYR A 114     -10.460 -10.721 -13.878  1.00 98.69           O  
ATOM   1827  HH  TYR A 114     -10.599 -10.013 -14.511  1.00 98.69           H  
ATOM   1828  CZ  TYR A 114     -10.421 -10.202 -12.623  1.00 98.69           C  
ATOM   1829  N   PHE A 115     -10.969  -8.427  -5.627  1.00 98.71           N  
ATOM   1830  H   PHE A 115     -10.799  -9.409  -5.793  1.00 98.71           H  
ATOM   1831  CA  PHE A 115     -10.566  -7.893  -4.348  1.00 98.71           C  
ATOM   1832  HA  PHE A 115     -10.255  -6.865  -4.531  1.00 98.71           H  
ATOM   1833  C   PHE A 115      -9.379  -8.642  -3.752  1.00 98.71           C  
ATOM   1834  CB  PHE A 115     -11.753  -7.885  -3.384  1.00 98.71           C  
ATOM   1835  HB2 PHE A 115     -12.617  -7.465  -3.899  1.00 98.71           H  
ATOM   1836  HB3 PHE A 115     -11.518  -7.210  -2.561  1.00 98.71           H  
ATOM   1837  O   PHE A 115      -9.198  -9.842  -3.982  1.00 98.71           O  
ATOM   1838  CG  PHE A 115     -12.117  -9.243  -2.808  1.00 98.71           C  
ATOM   1839  CD1 PHE A 115     -12.905 -10.146  -3.546  1.00 98.71           C  
ATOM   1840  HD1 PHE A 115     -13.231  -9.886  -4.542  1.00 98.71           H  
ATOM   1841  CD2 PHE A 115     -11.679  -9.595  -1.517  1.00 98.71           C  
ATOM   1842  HD2 PHE A 115     -11.074  -8.909  -0.943  1.00 98.71           H  
ATOM   1843  CE1 PHE A 115     -13.260 -11.390  -2.994  1.00 98.71           C  
ATOM   1844  HE1 PHE A 115     -13.865 -12.083  -3.560  1.00 98.71           H  
ATOM   1845  CE2 PHE A 115     -12.047 -10.830  -0.958  1.00 98.71           C  
ATOM   1846  HE2 PHE A 115     -11.721 -11.090   0.038  1.00 98.71           H  
ATOM   1847  CZ  PHE A 115     -12.837 -11.728  -1.696  1.00 98.71           C  
ATOM   1848  HZ  PHE A 115     -13.120 -12.675  -1.261  1.00 98.71           H  
ATOM   1849  N   ALA A 116      -8.616  -7.916  -2.947  1.00 98.55           N  
ATOM   1850  H   ALA A 116      -8.860  -6.943  -2.834  1.00 98.55           H  
ATOM   1851  CA  ALA A 116      -7.624  -8.444  -2.024  1.00 98.55           C  
ATOM   1852  HA  ALA A 116      -7.664  -9.533  -2.012  1.00 98.55           H  
ATOM   1853  C   ALA A 116      -7.963  -7.930  -0.619  1.00 98.55           C  
ATOM   1854  CB  ALA A 116      -6.227  -8.016  -2.487  1.00 98.55           C  
ATOM   1855  HB1 ALA A 116      -6.168  -6.930  -2.558  1.00 98.55           H  
ATOM   1856  HB2 ALA A 116      -5.483  -8.362  -1.770  1.00 98.55           H  
ATOM   1857  HB3 ALA A 116      -6.011  -8.455  -3.461  1.00 98.55           H  
ATOM   1858  O   ALA A 116      -8.308  -6.761  -0.456  1.00 98.55           O  
ATOM   1859  N   SER A 117      -7.891  -8.793   0.384  1.00 98.56           N  
ATOM   1860  H   SER A 117      -7.566  -9.730   0.190  1.00 98.56           H  
ATOM   1861  CA  SER A 117      -8.137  -8.465   1.787  1.00 98.56           C  
ATOM   1862  HA  SER A 117      -8.281  -7.389   1.888  1.00 98.56           H  
ATOM   1863  C   SER A 117      -6.929  -8.855   2.630  1.00 98.56           C  
ATOM   1864  CB  SER A 117      -9.412  -9.144   2.293  1.00 98.56           C  
ATOM   1865  HB2 SER A 117     -10.253  -8.852   1.664  1.00 98.56           H  
ATOM   1866  HB3 SER A 117      -9.295 -10.228   2.260  1.00 98.56           H  
ATOM   1867  O   SER A 117      -6.273  -9.851   2.340  1.00 98.56           O  
ATOM   1868  OG  SER A 117      -9.648  -8.720   3.617  1.00 98.56           O  
ATOM   1869  HG  SER A 117     -10.467  -9.085   3.962  1.00 98.56           H  
ATOM   1870  N   TYR A 118      -6.635  -8.071   3.661  1.00 98.46           N  
ATOM   1871  H   TYR A 118      -7.257  -7.295   3.833  1.00 98.46           H  
ATOM   1872  CA  TYR A 118      -5.513  -8.244   4.576  1.00 98.46           C  
ATOM   1873  HA  TYR A 118      -5.070  -9.231   4.441  1.00 98.46           H  
ATOM   1874  C   TYR A 118      -6.041  -8.132   6.002  1.00 98.46           C  
ATOM   1875  CB  TYR A 118      -4.437  -7.179   4.299  1.00 98.46           C  
ATOM   1876  HB2 TYR A 118      -4.855  -6.189   4.483  1.00 98.46           H  
ATOM   1877  HB3 TYR A 118      -3.616  -7.320   5.002  1.00 98.46           H  
ATOM   1878  O   TYR A 118      -6.451  -7.050   6.423  1.00 98.46           O  
ATOM   1879  CG  TYR A 118      -3.888  -7.212   2.886  1.00 98.46           C  
ATOM   1880  CD1 TYR A 118      -2.750  -7.984   2.591  1.00 98.46           C  
ATOM   1881  HD1 TYR A 118      -2.243  -8.529   3.374  1.00 98.46           H  
ATOM   1882  CD2 TYR A 118      -4.558  -6.525   1.855  1.00 98.46           C  
ATOM   1883  HD2 TYR A 118      -5.449  -5.958   2.080  1.00 98.46           H  
ATOM   1884  CE1 TYR A 118      -2.295  -8.084   1.264  1.00 98.46           C  
ATOM   1885  HE1 TYR A 118      -1.441  -8.700   1.025  1.00 98.46           H  
ATOM   1886  CE2 TYR A 118      -4.108  -6.633   0.525  1.00 98.46           C  
ATOM   1887  HE2 TYR A 118      -4.643  -6.144  -0.276  1.00 98.46           H  
ATOM   1888  OH  TYR A 118      -2.555  -7.570  -1.059  1.00 98.46           O  
ATOM   1889  HH  TYR A 118      -1.845  -8.214  -1.110  1.00 98.46           H  
ATOM   1890  CZ  TYR A 118      -2.975  -7.419   0.226  1.00 98.46           C  
ATOM   1891  N   SER A 119      -5.995  -9.230   6.760  1.00 97.65           N  
ATOM   1892  H   SER A 119      -5.648 -10.083   6.345  1.00 97.65           H  
ATOM   1893  CA  SER A 119      -6.536  -9.303   8.129  1.00 97.65           C  
ATOM   1894  HA  SER A 119      -7.583  -9.004   8.095  1.00 97.65           H  
ATOM   1895  C   SER A 119      -5.829  -8.386   9.136  1.00 97.65           C  
ATOM   1896  CB  SER A 119      -6.473 -10.751   8.624  1.00 97.65           C  
ATOM   1897  HB2 SER A 119      -7.156 -10.867   9.465  1.00 97.65           H  
ATOM   1898  HB3 SER A 119      -6.791 -11.423   7.827  1.00 97.65           H  
ATOM   1899  O   SER A 119      -6.278  -8.232  10.270  1.00 97.65           O  
ATOM   1900  OG  SER A 119      -5.161 -11.092   9.046  1.00 97.65           O  
ATOM   1901  HG  SER A 119      -5.104 -10.826   9.967  1.00 97.65           H  
ATOM   1902  N   ARG A 120      -4.684  -7.812   8.757  1.00 97.53           N  
ATOM   1903  H   ARG A 120      -4.361  -8.032   7.826  1.00 97.53           H  
ATOM   1904  CA  ARG A 120      -3.996  -6.754   9.494  1.00 97.53           C  
ATOM   1905  HA  ARG A 120      -4.691  -6.321  10.214  1.00 97.53           H  
ATOM   1906  C   ARG A 120      -3.572  -5.674   8.517  1.00 97.53           C  
ATOM   1907  CB  ARG A 120      -2.792  -7.342  10.233  1.00 97.53           C  
ATOM   1908  HB2 ARG A 120      -2.101  -7.718   9.478  1.00 97.53           H  
ATOM   1909  HB3 ARG A 120      -3.128  -8.170  10.858  1.00 97.53           H  
ATOM   1910  O   ARG A 120      -2.934  -5.979   7.514  1.00 97.53           O  
ATOM   1911  CG  ARG A 120      -2.044  -6.323  11.102  1.00 97.53           C  
ATOM   1912  HG2 ARG A 120      -2.726  -5.900  11.839  1.00 97.53           H  
ATOM   1913  HG3 ARG A 120      -1.653  -5.524  10.472  1.00 97.53           H  
ATOM   1914  CD  ARG A 120      -0.875  -7.011  11.816  1.00 97.53           C  
ATOM   1915  HD2 ARG A 120      -0.258  -7.509  11.068  1.00 97.53           H  
ATOM   1916  HD3 ARG A 120      -1.276  -7.763  12.496  1.00 97.53           H  
ATOM   1917  NE  ARG A 120      -0.052  -6.038  12.561  1.00 97.53           N  
ATOM   1918  HE  ARG A 120      -0.294  -5.065  12.444  1.00 97.53           H  
ATOM   1919  NH1 ARG A 120       1.410  -7.546  13.484  1.00 97.53           N  
ATOM   1920 HH11 ARG A 120       0.895  -8.290  13.036  1.00 97.53           H  
ATOM   1921 HH12 ARG A 120       2.222  -7.757  14.047  1.00 97.53           H  
ATOM   1922  NH2 ARG A 120       1.694  -5.363  13.857  1.00 97.53           N  
ATOM   1923 HH21 ARG A 120       2.515  -5.588  14.401  1.00 97.53           H  
ATOM   1924 HH22 ARG A 120       1.516  -4.404  13.597  1.00 97.53           H  
ATOM   1925  CZ  ARG A 120       1.006  -6.320  13.300  1.00 97.53           C  
ATOM   1926  N   PHE A 121      -3.842  -4.428   8.873  1.00 98.01           N  
ATOM   1927  H   PHE A 121      -4.512  -4.292   9.616  1.00 98.01           H  
ATOM   1928  CA  PHE A 121      -3.381  -3.239   8.180  1.00 98.01           C  
ATOM   1929  HA  PHE A 121      -2.499  -3.481   7.586  1.00 98.01           H  
ATOM   1930  C   PHE A 121      -3.010  -2.150   9.178  1.00 98.01           C  
ATOM   1931  CB  PHE A 121      -4.472  -2.754   7.234  1.00 98.01           C  
ATOM   1932  HB2 PHE A 121      -5.421  -2.728   7.770  1.00 98.01           H  
ATOM   1933  HB3 PHE A 121      -4.562  -3.489   6.434  1.00 98.01           H  
ATOM   1934  O   PHE A 121      -3.758  -1.840  10.105  1.00 98.01           O  
ATOM   1935  CG  PHE A 121      -4.210  -1.385   6.629  1.00 98.01           C  
ATOM   1936  CD1 PHE A 121      -5.043  -0.299   6.957  1.00 98.01           C  
ATOM   1937  HD1 PHE A 121      -5.859  -0.430   7.653  1.00 98.01           H  
ATOM   1938  CD2 PHE A 121      -3.148  -1.197   5.725  1.00 98.01           C  
ATOM   1939  HD2 PHE A 121      -2.511  -2.026   5.455  1.00 98.01           H  
ATOM   1940  CE1 PHE A 121      -4.823   0.960   6.372  1.00 98.01           C  
ATOM   1941  HE1 PHE A 121      -5.463   1.792   6.625  1.00 98.01           H  
ATOM   1942  CE2 PHE A 121      -2.925   0.064   5.146  1.00 98.01           C  
ATOM   1943  HE2 PHE A 121      -2.122   0.203   4.438  1.00 98.01           H  
ATOM   1944  CZ  PHE A 121      -3.768   1.141   5.463  1.00 98.01           C  
ATOM   1945  HZ  PHE A 121      -3.608   2.105   5.003  1.00 98.01           H  
ATOM   1946  N   LYS A 122      -1.831  -1.571   8.978  1.00 97.91           N  
ATOM   1947  H   LYS A 122      -1.237  -1.948   8.253  1.00 97.91           H  
ATOM   1948  CA  LYS A 122      -1.357  -0.387   9.680  1.00 97.91           C  
ATOM   1949  HA  LYS A 122      -2.194   0.298   9.811  1.00 97.91           H  
ATOM   1950  C   LYS A 122      -0.319   0.320   8.829  1.00 97.91           C  
ATOM   1951  CB  LYS A 122      -0.810  -0.808  11.055  1.00 97.91           C  
ATOM   1952  HB2 LYS A 122      -0.060  -1.588  10.926  1.00 97.91           H  
ATOM   1953  HB3 LYS A 122      -1.635  -1.221  11.636  1.00 97.91           H  
ATOM   1954  O   LYS A 122       0.455  -0.330   8.127  1.00 97.91           O  
ATOM   1955  CG  LYS A 122      -0.191   0.350  11.847  1.00 97.91           C  
ATOM   1956  HG2 LYS A 122       0.736   0.663  11.366  1.00 97.91           H  
ATOM   1957  HG3 LYS A 122      -0.888   1.188  11.869  1.00 97.91           H  
ATOM   1958  CD  LYS A 122       0.123  -0.080  13.281  1.00 97.91           C  
ATOM   1959  HD2 LYS A 122       0.825  -0.914  13.269  1.00 97.91           H  
ATOM   1960  HD3 LYS A 122      -0.805  -0.385  13.764  1.00 97.91           H  
ATOM   1961  CE  LYS A 122       0.729   1.108  14.031  1.00 97.91           C  
ATOM   1962  HE2 LYS A 122       0.085   1.971  13.866  1.00 97.91           H  
ATOM   1963  HE3 LYS A 122       1.704   1.336  13.599  1.00 97.91           H  
ATOM   1964  NZ  LYS A 122       0.847   0.828  15.484  1.00 97.91           N  
ATOM   1965  HZ1 LYS A 122       1.215   1.631  15.973  1.00 97.91           H  
ATOM   1966  HZ2 LYS A 122       1.448   0.033  15.651  1.00 97.91           H  
ATOM   1967  HZ3 LYS A 122      -0.067   0.633  15.869  1.00 97.91           H  
ATOM   1968  N   ILE A 123      -0.250   1.637   8.965  1.00 98.59           N  
ATOM   1969  H   ILE A 123      -0.938   2.107   9.536  1.00 98.59           H  
ATOM   1970  CA  ILE A 123       0.926   2.395   8.544  1.00 98.59           C  
ATOM   1971  HA  ILE A 123       1.661   1.695   8.147  1.00 98.59           H  
ATOM   1972  C   ILE A 123       1.582   3.050   9.758  1.00 98.59           C  
ATOM   1973  CB  ILE A 123       0.617   3.364   7.393  1.00 98.59           C  
ATOM   1974  HB  ILE A 123       1.566   3.776   7.051  1.00 98.59           H  
ATOM   1975  O   ILE A 123       0.916   3.434  10.728  1.00 98.59           O  
ATOM   1976  CG1 ILE A 123      -0.263   4.531   7.859  1.00 98.59           C  
ATOM   1977 HG12 ILE A 123       0.237   5.048   8.678  1.00 98.59           H  
ATOM   1978 HG13 ILE A 123      -1.220   4.157   8.223  1.00 98.59           H  
ATOM   1979  CG2 ILE A 123      -0.011   2.589   6.221  1.00 98.59           C  
ATOM   1980 HG21 ILE A 123      -0.083   3.239   5.348  1.00 98.59           H  
ATOM   1981 HG22 ILE A 123       0.615   1.736   5.957  1.00 98.59           H  
ATOM   1982 HG23 ILE A 123      -1.012   2.241   6.476  1.00 98.59           H  
ATOM   1983  CD1 ILE A 123      -0.494   5.558   6.755  1.00 98.59           C  
ATOM   1984 HD11 ILE A 123       0.459   5.910   6.359  1.00 98.59           H  
ATOM   1985 HD12 ILE A 123      -1.099   5.144   5.949  1.00 98.59           H  
ATOM   1986 HD13 ILE A 123      -1.025   6.404   7.193  1.00 98.59           H  
ATOM   1987  N   LEU A 124       2.909   3.120   9.745  1.00 98.59           N  
ATOM   1988  H   LEU A 124       3.398   2.764   8.937  1.00 98.59           H  
ATOM   1989  CA  LEU A 124       3.662   3.784  10.809  1.00 98.59           C  
ATOM   1990  HA  LEU A 124       3.177   3.573  11.763  1.00 98.59           H  
ATOM   1991  C   LEU A 124       3.603   5.312  10.658  1.00 98.59           C  
ATOM   1992  CB  LEU A 124       5.086   3.209  10.877  1.00 98.59           C  
ATOM   1993  HB2 LEU A 124       5.612   3.466   9.958  1.00 98.59           H  
ATOM   1994  HB3 LEU A 124       5.604   3.683  11.710  1.00 98.59           H  
ATOM   1995  O   LEU A 124       3.007   5.820   9.716  1.00 98.59           O  
ATOM   1996  CG  LEU A 124       5.153   1.681  11.079  1.00 98.59           C  
ATOM   1997  HG  LEU A 124       4.835   1.178  10.166  1.00 98.59           H  
ATOM   1998  CD1 LEU A 124       6.591   1.261  11.382  1.00 98.59           C  
ATOM   1999 HD11 LEU A 124       7.264   1.642  10.614  1.00 98.59           H  
ATOM   2000 HD12 LEU A 124       6.906   1.663  12.345  1.00 98.59           H  
ATOM   2001 HD13 LEU A 124       6.664   0.174  11.406  1.00 98.59           H  
ATOM   2002  CD2 LEU A 124       4.272   1.192  12.235  1.00 98.59           C  
ATOM   2003 HD21 LEU A 124       4.495   1.763  13.136  1.00 98.59           H  
ATOM   2004 HD22 LEU A 124       4.463   0.135  12.419  1.00 98.59           H  
ATOM   2005 HD23 LEU A 124       3.222   1.304  11.963  1.00 98.59           H  
ATOM   2006  N   GLY A 125       4.164   6.043  11.620  1.00 98.44           N  
ATOM   2007  H   GLY A 125       4.666   5.585  12.367  1.00 98.44           H  
ATOM   2008  CA  GLY A 125       4.163   7.506  11.582  1.00 98.44           C  
ATOM   2009  HA2 GLY A 125       4.397   7.902  12.571  1.00 98.44           H  
ATOM   2010  HA3 GLY A 125       3.171   7.864  11.308  1.00 98.44           H  
ATOM   2011  C   GLY A 125       5.164   8.070  10.575  1.00 98.44           C  
ATOM   2012  O   GLY A 125       5.983   7.343  10.004  1.00 98.44           O  
ATOM   2013  N   GLU A 126       5.148   9.390  10.405  1.00 98.62           N  
ATOM   2014  H   GLU A 126       4.418   9.931  10.845  1.00 98.62           H  
ATOM   2015  CA  GLU A 126       6.088  10.106   9.537  1.00 98.62           C  
ATOM   2016  HA  GLU A 126       5.903   9.779   8.514  1.00 98.62           H  
ATOM   2017  C   GLU A 126       7.581   9.841   9.838  1.00 98.62           C  
ATOM   2018  CB  GLU A 126       5.785  11.606   9.601  1.00 98.62           C  
ATOM   2019  HB2 GLU A 126       4.710  11.756   9.500  1.00 98.62           H  
ATOM   2020  HB3 GLU A 126       6.094  12.001  10.570  1.00 98.62           H  
ATOM   2021  O   GLU A 126       8.343   9.715   8.874  1.00 98.62           O  
ATOM   2022  CG  GLU A 126       6.504  12.374   8.484  1.00 98.62           C  
ATOM   2023  HG2 GLU A 126       7.583  12.296   8.616  1.00 98.62           H  
ATOM   2024  HG3 GLU A 126       6.239  11.922   7.528  1.00 98.62           H  
ATOM   2025  CD  GLU A 126       6.117  13.852   8.464  1.00 98.62           C  
ATOM   2026  OE1 GLU A 126       6.150  14.472   7.375  1.00 98.62           O  
ATOM   2027  OE2 GLU A 126       5.761  14.404   9.528  1.00 98.62           O  
ATOM   2028  N   PRO A 127       8.039   9.671  11.104  1.00 98.39           N  
ATOM   2029  CA  PRO A 127       9.435   9.309  11.385  1.00 98.39           C  
ATOM   2030  HA  PRO A 127      10.085  10.102  11.015  1.00 98.39           H  
ATOM   2031  C   PRO A 127       9.862   7.982  10.743  1.00 98.39           C  
ATOM   2032  CB  PRO A 127       9.545   9.239  12.913  1.00 98.39           C  
ATOM   2033  HB2 PRO A 127      10.528   9.558  13.260  1.00 98.39           H  
ATOM   2034  HB3 PRO A 127       9.328   8.230  13.263  1.00 98.39           H  
ATOM   2035  O   PRO A 127      11.004   7.829  10.322  1.00 98.39           O  
ATOM   2036  CG  PRO A 127       8.444  10.184  13.389  1.00 98.39           C  
ATOM   2037  HG2 PRO A 127       8.111   9.947  14.399  1.00 98.39           H  
ATOM   2038  HG3 PRO A 127       8.790  11.216  13.327  1.00 98.39           H  
ATOM   2039  CD  PRO A 127       7.345   9.948  12.358  1.00 98.39           C  
ATOM   2040  HD2 PRO A 127       6.705  10.828  12.292  1.00 98.39           H  
ATOM   2041  HD3 PRO A 127       6.758   9.077  12.651  1.00 98.39           H  
ATOM   2042  N   GLU A 128       8.916   7.053  10.594  1.00 98.70           N  
ATOM   2043  H   GLU A 128       7.978   7.290  10.886  1.00 98.70           H  
ATOM   2044  CA  GLU A 128       9.087   5.771   9.903  1.00 98.70           C  
ATOM   2045  HA  GLU A 128      10.145   5.512   9.888  1.00 98.70           H  
ATOM   2046  C   GLU A 128       8.646   5.836   8.432  1.00 98.70           C  
ATOM   2047  CB  GLU A 128       8.323   4.679  10.670  1.00 98.70           C  
ATOM   2048  HB2 GLU A 128       7.317   5.040  10.882  1.00 98.70           H  
ATOM   2049  HB3 GLU A 128       8.234   3.782  10.058  1.00 98.70           H  
ATOM   2050  O   GLU A 128       8.463   4.803   7.789  1.00 98.70           O  
ATOM   2051  CG  GLU A 128       8.997   4.285  11.989  1.00 98.70           C  
ATOM   2052  HG2 GLU A 128       9.054   5.158  12.638  1.00 98.70           H  
ATOM   2053  HG3 GLU A 128       8.372   3.546  12.490  1.00 98.70           H  
ATOM   2054  CD  GLU A 128      10.395   3.689  11.758  1.00 98.70           C  
ATOM   2055  OE1 GLU A 128      11.332   4.167  12.426  1.00 98.70           O  
ATOM   2056  OE2 GLU A 128      10.522   2.767  10.902  1.00 98.70           O  
ATOM   2057  N   LYS A 129       8.450   7.045   7.890  1.00 98.75           N  
ATOM   2058  H   LYS A 129       8.605   7.846   8.485  1.00 98.75           H  
ATOM   2059  CA  LYS A 129       8.052   7.305   6.500  1.00 98.75           C  
ATOM   2060  HA  LYS A 129       7.771   8.356   6.429  1.00 98.75           H  
ATOM   2061  C   LYS A 129       6.793   6.538   6.087  1.00 98.75           C  
ATOM   2062  CB  LYS A 129       9.246   7.059   5.557  1.00 98.75           C  
ATOM   2063  HB2 LYS A 129       8.952   7.292   4.533  1.00 98.75           H  
ATOM   2064  HB3 LYS A 129       9.501   5.999   5.596  1.00 98.75           H  
ATOM   2065  O   LYS A 129       6.742   5.954   5.008  1.00 98.75           O  
ATOM   2066  CG  LYS A 129      10.512   7.861   5.889  1.00 98.75           C  
ATOM   2067  HG2 LYS A 129      10.854   7.624   6.897  1.00 98.75           H  
ATOM   2068  HG3 LYS A 129      11.294   7.567   5.189  1.00 98.75           H  
ATOM   2069  CD  LYS A 129      10.284   9.371   5.764  1.00 98.75           C  
ATOM   2070  HD2 LYS A 129       9.564   9.699   6.514  1.00 98.75           H  
ATOM   2071  HD3 LYS A 129       9.897   9.592   4.769  1.00 98.75           H  
ATOM   2072  CE  LYS A 129      11.605  10.112   5.973  1.00 98.75           C  
ATOM   2073  HE2 LYS A 129      12.015   9.825   6.941  1.00 98.75           H  
ATOM   2074  HE3 LYS A 129      12.301   9.796   5.196  1.00 98.75           H  
ATOM   2075  NZ  LYS A 129      11.409  11.583   5.915  1.00 98.75           N  
ATOM   2076  HZ1 LYS A 129      11.092  11.860   4.997  1.00 98.75           H  
ATOM   2077  HZ2 LYS A 129      10.723  11.881   6.593  1.00 98.75           H  
ATOM   2078  HZ3 LYS A 129      12.280  12.066   6.084  1.00 98.75           H  
ATOM   2079  N   TYR A 130       5.788   6.511   6.965  1.00 98.83           N  
ATOM   2080  H   TYR A 130       5.913   6.991   7.845  1.00 98.83           H  
ATOM   2081  CA  TYR A 130       4.493   5.873   6.709  1.00 98.83           C  
ATOM   2082  HA  TYR A 130       3.970   5.848   7.665  1.00 98.83           H  
ATOM   2083  C   TYR A 130       4.585   4.400   6.281  1.00 98.83           C  
ATOM   2084  CB  TYR A 130       3.640   6.749   5.779  1.00 98.83           C  
ATOM   2085  HB2 TYR A 130       2.665   6.281   5.642  1.00 98.83           H  
ATOM   2086  HB3 TYR A 130       4.116   6.805   4.799  1.00 98.83           H  
ATOM   2087  O   TYR A 130       3.779   3.922   5.483  1.00 98.83           O  
ATOM   2088  CG  TYR A 130       3.414   8.149   6.313  1.00 98.83           C  
ATOM   2089  CD1 TYR A 130       2.668   8.329   7.494  1.00 98.83           C  
ATOM   2090  HD1 TYR A 130       2.249   7.478   8.010  1.00 98.83           H  
ATOM   2091  CD2 TYR A 130       3.921   9.270   5.625  1.00 98.83           C  
ATOM   2092  HD2 TYR A 130       4.485   9.141   4.713  1.00 98.83           H  
ATOM   2093  CE1 TYR A 130       2.431   9.622   7.995  1.00 98.83           C  
ATOM   2094  HE1 TYR A 130       1.853   9.763   8.896  1.00 98.83           H  
ATOM   2095  CE2 TYR A 130       3.683  10.567   6.125  1.00 98.83           C  
ATOM   2096  HE2 TYR A 130       4.067  11.437   5.612  1.00 98.83           H  
ATOM   2097  OH  TYR A 130       2.727  11.983   7.824  1.00 98.83           O  
ATOM   2098  HH  TYR A 130       2.247  11.967   8.655  1.00 98.83           H  
ATOM   2099  CZ  TYR A 130       2.941  10.743   7.315  1.00 98.83           C  
ATOM   2100  N   ARG A 131       5.578   3.672   6.813  1.00 98.75           N  
ATOM   2101  H   ARG A 131       6.253   4.165   7.379  1.00 98.75           H  
ATOM   2102  CA  ARG A 131       5.871   2.275   6.464  1.00 98.75           C  
ATOM   2103  HA  ARG A 131       6.248   2.276   5.441  1.00 98.75           H  
ATOM   2104  C   ARG A 131       4.634   1.372   6.521  1.00 98.75           C  
ATOM   2105  CB  ARG A 131       6.960   1.753   7.407  1.00 98.75           C  
ATOM   2106  HB2 ARG A 131       6.544   1.684   8.412  1.00 98.75           H  
ATOM   2107  HB3 ARG A 131       7.790   2.460   7.423  1.00 98.75           H  
ATOM   2108  O   ARG A 131       3.941   1.358   7.540  1.00 98.75           O  
ATOM   2109  CG  ARG A 131       7.516   0.389   6.987  1.00 98.75           C  
ATOM   2110  HG2 ARG A 131       8.135   0.522   6.100  1.00 98.75           H  
ATOM   2111  HG3 ARG A 131       6.701  -0.295   6.752  1.00 98.75           H  
ATOM   2112  CD  ARG A 131       8.345  -0.244   8.108  1.00 98.75           C  
ATOM   2113  HD2 ARG A 131       8.665  -1.234   7.784  1.00 98.75           H  
ATOM   2114  HD3 ARG A 131       7.703  -0.382   8.977  1.00 98.75           H  
ATOM   2115  NE  ARG A 131       9.507   0.580   8.502  1.00 98.75           N  
ATOM   2116  HE  ARG A 131       9.336   1.401   9.065  1.00 98.75           H  
ATOM   2117  NH1 ARG A 131      11.172  -0.730   7.615  1.00 98.75           N  
ATOM   2118 HH11 ARG A 131      12.156  -0.915   7.483  1.00 98.75           H  
ATOM   2119 HH12 ARG A 131      10.508  -1.126   6.966  1.00 98.75           H  
ATOM   2120  NH2 ARG A 131      11.667   1.016   8.949  1.00 98.75           N  
ATOM   2121 HH21 ARG A 131      11.340   1.705   9.611  1.00 98.75           H  
ATOM   2122 HH22 ARG A 131      12.648   0.775   8.952  1.00 98.75           H  
ATOM   2123  CZ  ARG A 131      10.779   0.280   8.345  1.00 98.75           C  
ATOM   2124  N   LEU A 132       4.413   0.573   5.474  1.00 98.76           N  
ATOM   2125  H   LEU A 132       5.041   0.643   4.687  1.00 98.76           H  
ATOM   2126  CA  LEU A 132       3.278  -0.352   5.370  1.00 98.76           C  
ATOM   2127  HA  LEU A 132       2.390   0.171   5.726  1.00 98.76           H  
ATOM   2128  C   LEU A 132       3.474  -1.613   6.221  1.00 98.76           C  
ATOM   2129  CB  LEU A 132       3.064  -0.728   3.892  1.00 98.76           C  
ATOM   2130  HB2 LEU A 132       3.958  -1.233   3.527  1.00 98.76           H  
ATOM   2131  HB3 LEU A 132       2.942   0.190   3.316  1.00 98.76           H  
ATOM   2132  O   LEU A 132       4.465  -2.327   6.071  1.00 98.76           O  
ATOM   2133  CG  LEU A 132       1.840  -1.618   3.607  1.00 98.76           C  
ATOM   2134  HG  LEU A 132       1.907  -2.531   4.197  1.00 98.76           H  
ATOM   2135  CD1 LEU A 132       0.527  -0.908   3.943  1.00 98.76           C  
ATOM   2136 HD11 LEU A 132       0.444  -0.742   5.017  1.00 98.76           H  
ATOM   2137 HD12 LEU A 132      -0.318  -1.515   3.619  1.00 98.76           H  
ATOM   2138 HD13 LEU A 132       0.482   0.050   3.425  1.00 98.76           H  
ATOM   2139  CD2 LEU A 132       1.811  -2.008   2.129  1.00 98.76           C  
ATOM   2140 HD21 LEU A 132       2.720  -2.553   1.876  1.00 98.76           H  
ATOM   2141 HD22 LEU A 132       1.752  -1.112   1.510  1.00 98.76           H  
ATOM   2142 HD23 LEU A 132       0.948  -2.642   1.926  1.00 98.76           H  
ATOM   2143  N   GLN A 133       2.487  -1.944   7.050  1.00 98.40           N  
ATOM   2144  H   GLN A 133       1.723  -1.294   7.172  1.00 98.40           H  
ATOM   2145  CA  GLN A 133       2.396  -3.213   7.770  1.00 98.40           C  
ATOM   2146  HA  GLN A 133       3.215  -3.868   7.473  1.00 98.40           H  
ATOM   2147  C   GLN A 133       1.083  -3.915   7.427  1.00 98.40           C  
ATOM   2148  CB  GLN A 133       2.501  -2.984   9.284  1.00 98.40           C  
ATOM   2149  HB2 GLN A 133       1.732  -2.282   9.605  1.00 98.40           H  
ATOM   2150  HB3 GLN A 133       2.332  -3.937   9.785  1.00 98.40           H  
ATOM   2151  O   GLN A 133       0.010  -3.487   7.851  1.00 98.40           O  
ATOM   2152  CG  GLN A 133       3.875  -2.451   9.702  1.00 98.40           C  
ATOM   2153  HG2 GLN A 133       4.003  -1.432   9.337  1.00 98.40           H  
ATOM   2154  HG3 GLN A 133       4.646  -3.074   9.251  1.00 98.40           H  
ATOM   2155  CD  GLN A 133       4.065  -2.455  11.216  1.00 98.40           C  
ATOM   2156  NE2 GLN A 133       5.298  -2.508  11.668  1.00 98.40           N  
ATOM   2157 HE21 GLN A 133       6.065  -2.570  11.014  1.00 98.40           H  
ATOM   2158 HE22 GLN A 133       5.436  -2.496  12.669  1.00 98.40           H  
ATOM   2159  OE1 GLN A 133       3.137  -2.431  12.020  1.00 98.40           O  
ATOM   2160  N   ILE A 134       1.180  -5.021   6.690  1.00 98.24           N  
ATOM   2161  H   ILE A 134       2.094  -5.342   6.405  1.00 98.24           H  
ATOM   2162  CA  ILE A 134       0.039  -5.852   6.295  1.00 98.24           C  
ATOM   2163  HA  ILE A 134      -0.799  -5.583   6.937  1.00 98.24           H  
ATOM   2164  C   ILE A 134       0.323  -7.331   6.541  1.00 98.24           C  
ATOM   2165  CB  ILE A 134      -0.383  -5.608   4.830  1.00 98.24           C  
ATOM   2166  HB  ILE A 134      -1.098  -6.382   4.554  1.00 98.24           H  
ATOM   2167  O   ILE A 134       1.475  -7.754   6.511  1.00 98.24           O  
ATOM   2168  CG1 ILE A 134       0.824  -5.703   3.871  1.00 98.24           C  
ATOM   2169 HG12 ILE A 134       1.384  -6.613   4.083  1.00 98.24           H  
ATOM   2170 HG13 ILE A 134       1.488  -4.853   4.025  1.00 98.24           H  
ATOM   2171  CG2 ILE A 134      -1.113  -4.261   4.726  1.00 98.24           C  
ATOM   2172 HG21 ILE A 134      -1.470  -4.095   3.710  1.00 98.24           H  
ATOM   2173 HG22 ILE A 134      -0.453  -3.444   5.020  1.00 98.24           H  
ATOM   2174 HG23 ILE A 134      -1.982  -4.280   5.384  1.00 98.24           H  
ATOM   2175  CD1 ILE A 134       0.434  -5.748   2.396  1.00 98.24           C  
ATOM   2176 HD11 ILE A 134      -0.187  -6.624   2.206  1.00 98.24           H  
ATOM   2177 HD12 ILE A 134       1.342  -5.825   1.799  1.00 98.24           H  
ATOM   2178 HD13 ILE A 134      -0.106  -4.845   2.108  1.00 98.24           H  
ATOM   2179  N   SER A 135      -0.714  -8.126   6.790  1.00 97.95           N  
ATOM   2180  H   SER A 135      -1.638  -7.719   6.823  1.00 97.95           H  
ATOM   2181  CA  SER A 135      -0.606  -9.589   6.853  1.00 97.95           C  
ATOM   2182  HA  SER A 135       0.035  -9.920   6.035  1.00 97.95           H  
ATOM   2183  C   SER A 135      -1.968 -10.259   6.675  1.00 97.95           C  
ATOM   2184  CB  SER A 135       0.040 -10.042   8.175  1.00 97.95           C  
ATOM   2185  HB2 SER A 135       0.199 -11.120   8.141  1.00 97.95           H  
ATOM   2186  HB3 SER A 135       1.015  -9.567   8.286  1.00 97.95           H  
ATOM   2187  O   SER A 135      -2.994  -9.585   6.719  1.00 97.95           O  
ATOM   2188  OG  SER A 135      -0.750  -9.737   9.310  1.00 97.95           O  
ATOM   2189  HG  SER A 135      -1.670  -9.923   9.106  1.00 97.95           H  
ATOM   2190  N   GLY A 136      -1.971 -11.588   6.531  1.00 97.70           N  
ATOM   2191  H   GLY A 136      -1.088 -12.078   6.501  1.00 97.70           H  
ATOM   2192  CA  GLY A 136      -3.201 -12.384   6.469  1.00 97.70           C  
ATOM   2193  HA2 GLY A 136      -3.843 -12.144   7.317  1.00 97.70           H  
ATOM   2194  HA3 GLY A 136      -2.950 -13.443   6.519  1.00 97.70           H  
ATOM   2195  C   GLY A 136      -3.989 -12.144   5.187  1.00 97.70           C  
ATOM   2196  O   GLY A 136      -5.181 -11.851   5.237  1.00 97.70           O  
ATOM   2197  N   TYR A 137      -3.292 -12.207   4.049  1.00 98.40           N  
ATOM   2198  H   TYR A 137      -2.314 -12.455   4.082  1.00 98.40           H  
ATOM   2199  CA  TYR A 137      -3.896 -12.012   2.739  1.00 98.40           C  
ATOM   2200  HA  TYR A 137      -4.368 -11.029   2.743  1.00 98.40           H  
ATOM   2201  C   TYR A 137      -4.978 -13.067   2.439  1.00 98.40           C  
ATOM   2202  CB  TYR A 137      -2.813 -11.973   1.652  1.00 98.40           C  
ATOM   2203  HB2 TYR A 137      -2.072 -12.746   1.855  1.00 98.40           H  
ATOM   2204  HB3 TYR A 137      -2.303 -11.010   1.693  1.00 98.40           H  
ATOM   2205  O   TYR A 137      -4.806 -14.258   2.703  1.00 98.40           O  
ATOM   2206  CG  TYR A 137      -3.362 -12.195   0.257  1.00 98.40           C  
ATOM   2207  CD1 TYR A 137      -3.420 -13.513  -0.232  1.00 98.40           C  
ATOM   2208  HD1 TYR A 137      -3.028 -14.322   0.366  1.00 98.40           H  
ATOM   2209  CD2 TYR A 137      -3.897 -11.131  -0.501  1.00 98.40           C  
ATOM   2210  HD2 TYR A 137      -3.876 -10.124  -0.111  1.00 98.40           H  
ATOM   2211  CE1 TYR A 137      -4.034 -13.785  -1.461  1.00 98.40           C  
ATOM   2212  HE1 TYR A 137      -4.103 -14.803  -1.814  1.00 98.40           H  
ATOM   2213  CE2 TYR A 137      -4.487 -11.398  -1.755  1.00 98.40           C  
ATOM   2214  HE2 TYR A 137      -4.918 -10.609  -2.353  1.00 98.40           H  
ATOM   2215  OH  TYR A 137      -5.204 -13.054  -3.364  1.00 98.40           O  
ATOM   2216  HH  TYR A 137      -5.383 -13.995  -3.429  1.00 98.40           H  
ATOM   2217  CZ  TYR A 137      -4.572 -12.731  -2.215  1.00 98.40           C  
ATOM   2218  N   SER A 138      -6.065 -12.619   1.817  1.00 98.22           N  
ATOM   2219  H   SER A 138      -6.127 -11.621   1.673  1.00 98.22           H  
ATOM   2220  CA  SER A 138      -7.096 -13.431   1.171  1.00 98.22           C  
ATOM   2221  HA  SER A 138      -6.637 -14.340   0.782  1.00 98.22           H  
ATOM   2222  C   SER A 138      -7.710 -12.661  -0.008  1.00 98.22           C  
ATOM   2223  CB  SER A 138      -8.167 -13.822   2.195  1.00 98.22           C  
ATOM   2224  HB2 SER A 138      -7.699 -14.346   3.029  1.00 98.22           H  
ATOM   2225  HB3 SER A 138      -8.888 -14.492   1.727  1.00 98.22           H  
ATOM   2226  O   SER A 138      -7.456 -11.471  -0.183  1.00 98.22           O  
ATOM   2227  OG  SER A 138      -8.844 -12.682   2.675  1.00 98.22           O  
ATOM   2228  HG  SER A 138      -8.230 -12.178   3.215  1.00 98.22           H  
ATOM   2229  N   GLY A 139      -8.528 -13.315  -0.833  1.00 97.93           N  
ATOM   2230  H   GLY A 139      -8.657 -14.308  -0.704  1.00 97.93           H  
ATOM   2231  CA  GLY A 139      -9.249 -12.667  -1.934  1.00 97.93           C  
ATOM   2232  HA2 GLY A 139     -10.313 -12.671  -1.697  1.00 97.93           H  
ATOM   2233  HA3 GLY A 139      -8.938 -11.629  -2.049  1.00 97.93           H  
ATOM   2234  C   GLY A 139      -9.072 -13.362  -3.278  1.00 97.93           C  
ATOM   2235  O   GLY A 139      -8.427 -14.406  -3.378  1.00 97.93           O  
ATOM   2236  N   ASN A 140      -9.692 -12.798  -4.316  1.00 98.00           N  
ATOM   2237  H   ASN A 140     -10.121 -11.894  -4.176  1.00 98.00           H  
ATOM   2238  CA  ASN A 140      -9.667 -13.345  -5.677  1.00 98.00           C  
ATOM   2239  HA  ASN A 140      -9.268 -14.359  -5.627  1.00 98.00           H  
ATOM   2240  C   ASN A 140      -8.718 -12.591  -6.635  1.00 98.00           C  
ATOM   2241  CB  ASN A 140     -11.110 -13.464  -6.210  1.00 98.00           C  
ATOM   2242  HB2 ASN A 140     -11.090 -14.070  -7.116  1.00 98.00           H  
ATOM   2243  HB3 ASN A 140     -11.730 -13.973  -5.473  1.00 98.00           H  
ATOM   2244  O   ASN A 140      -8.510 -13.054  -7.756  1.00 98.00           O  
ATOM   2245  CG  ASN A 140     -11.747 -12.131  -6.551  1.00 98.00           C  
ATOM   2246  ND2 ASN A 140     -12.894 -12.127  -7.190  1.00 98.00           N  
ATOM   2247 HD21 ASN A 140     -13.261 -11.231  -7.476  1.00 98.00           H  
ATOM   2248 HD22 ASN A 140     -13.343 -12.998  -7.433  1.00 98.00           H  
ATOM   2249  OD1 ASN A 140     -11.227 -11.073  -6.266  1.00 98.00           O  
ATOM   2250  N   ALA A 141      -8.138 -11.455  -6.227  1.00 97.62           N  
ATOM   2251  H   ALA A 141      -8.369 -11.106  -5.308  1.00 97.62           H  
ATOM   2252  CA  ALA A 141      -7.006 -10.817  -6.905  1.00 97.62           C  
ATOM   2253  HA  ALA A 141      -7.014 -11.055  -7.968  1.00 97.62           H  
ATOM   2254  C   ALA A 141      -5.698 -11.301  -6.284  1.00 97.62           C  
ATOM   2255  CB  ALA A 141      -7.072  -9.292  -6.722  1.00 97.62           C  
ATOM   2256  HB1 ALA A 141      -7.947  -8.858  -7.205  1.00 97.62           H  
ATOM   2257  HB2 ALA A 141      -7.098  -9.042  -5.662  1.00 97.62           H  
ATOM   2258  HB3 ALA A 141      -6.185  -8.835  -7.161  1.00 97.62           H  
ATOM   2259  O   ALA A 141      -5.529 -11.095  -5.095  1.00 97.62           O  
ATOM   2260  N   THR A 142      -4.748 -11.830  -7.065  1.00 97.05           N  
ATOM   2261  H   THR A 142      -4.953 -12.027  -8.034  1.00 97.05           H  
ATOM   2262  CA  THR A 142      -3.429 -12.260  -6.554  1.00 97.05           C  
ATOM   2263  HA  THR A 142      -3.560 -13.182  -5.987  1.00 97.05           H  
ATOM   2264  C   THR A 142      -2.780 -11.215  -5.650  1.00 97.05           C  
ATOM   2265  CB  THR A 142      -2.450 -12.509  -7.709  1.00 97.05           C  
ATOM   2266  HB  THR A 142      -2.189 -11.550  -8.155  1.00 97.05           H  
ATOM   2267  O   THR A 142      -2.785 -10.033  -5.999  1.00 97.05           O  
ATOM   2268  CG2 THR A 142      -1.162 -13.208  -7.276  1.00 97.05           C  
ATOM   2269 HG21 THR A 142      -0.569 -13.484  -8.148  1.00 97.05           H  
ATOM   2270 HG22 THR A 142      -0.562 -12.539  -6.660  1.00 97.05           H  
ATOM   2271 HG23 THR A 142      -1.395 -14.106  -6.704  1.00 97.05           H  
ATOM   2272  OG1 THR A 142      -3.047 -13.315  -8.698  1.00 97.05           O  
ATOM   2273  HG1 THR A 142      -2.362 -13.897  -9.034  1.00 97.05           H  
ATOM   2274  N   ASP A 143      -2.165 -11.650  -4.549  1.00 97.72           N  
ATOM   2275  H   ASP A 143      -2.238 -12.624  -4.291  1.00 97.72           H  
ATOM   2276  CA  ASP A 143      -1.478 -10.765  -3.610  1.00 97.72           C  
ATOM   2277  HA  ASP A 143      -2.195 -10.020  -3.264  1.00 97.72           H  
ATOM   2278  C   ASP A 143      -0.292 -10.045  -4.265  1.00 97.72           C  
ATOM   2279  CB  ASP A 143      -0.999 -11.555  -2.388  1.00 97.72           C  
ATOM   2280  HB2 ASP A 143      -1.802 -12.207  -2.044  1.00 97.72           H  
ATOM   2281  HB3 ASP A 143      -0.164 -12.201  -2.662  1.00 97.72           H  
ATOM   2282  O   ASP A 143       0.778 -10.618  -4.457  1.00 97.72           O  
ATOM   2283  CG  ASP A 143      -0.574 -10.636  -1.237  1.00 97.72           C  
ATOM   2284  OD1 ASP A 143      -0.583  -9.384  -1.383  1.00 97.72           O  
ATOM   2285  OD2 ASP A 143      -0.237 -11.178  -0.166  1.00 97.72           O  
ATOM   2286  N   ASN A 144      -0.490  -8.774  -4.612  1.00 96.70           N  
ATOM   2287  H   ASN A 144      -1.416  -8.390  -4.486  1.00 96.70           H  
ATOM   2288  CA  ASN A 144       0.561  -7.912  -5.144  1.00 96.70           C  
ATOM   2289  HA  ASN A 144       1.392  -8.520  -5.503  1.00 96.70           H  
ATOM   2290  C   ASN A 144       1.163  -6.982  -4.097  1.00 96.70           C  
ATOM   2291  CB  ASN A 144      -0.000  -7.094  -6.309  1.00 96.70           C  
ATOM   2292  HB2 ASN A 144       0.630  -6.221  -6.481  1.00 96.70           H  
ATOM   2293  HB3 ASN A 144      -0.996  -6.730  -6.054  1.00 96.70           H  
ATOM   2294  O   ASN A 144       2.049  -6.213  -4.456  1.00 96.70           O  
ATOM   2295  CG  ASN A 144      -0.024  -7.838  -7.611  1.00 96.70           C  
ATOM   2296  ND2 ASN A 144      -0.791  -7.353  -8.540  1.00 96.70           N  
ATOM   2297 HD21 ASN A 144      -0.736  -7.742  -9.470  1.00 96.70           H  
ATOM   2298 HD22 ASN A 144      -1.473  -6.661  -8.264  1.00 96.70           H  
ATOM   2299  OD1 ASN A 144       0.668  -8.800  -7.871  1.00 96.70           O  
ATOM   2300  N   LEU A 145       0.690  -7.007  -2.845  1.00 97.18           N  
ATOM   2301  H   LEU A 145       0.026  -7.724  -2.591  1.00 97.18           H  
ATOM   2302  CA  LEU A 145       1.212  -6.136  -1.791  1.00 97.18           C  
ATOM   2303  HA  LEU A 145       1.784  -5.327  -2.243  1.00 97.18           H  
ATOM   2304  C   LEU A 145       2.208  -6.869  -0.902  1.00 97.18           C  
ATOM   2305  CB  LEU A 145       0.089  -5.476  -0.975  1.00 97.18           C  
ATOM   2306  HB2 LEU A 145       0.559  -4.879  -0.194  1.00 97.18           H  
ATOM   2307  HB3 LEU A 145      -0.499  -6.253  -0.487  1.00 97.18           H  
ATOM   2308  O   LEU A 145       3.326  -6.379  -0.738  1.00 97.18           O  
ATOM   2309  CG  LEU A 145      -0.831  -4.536  -1.768  1.00 97.18           C  
ATOM   2310  HG  LEU A 145      -1.234  -5.055  -2.637  1.00 97.18           H  
ATOM   2311  CD1 LEU A 145      -1.985  -4.022  -0.911  1.00 97.18           C  
ATOM   2312 HD11 LEU A 145      -1.597  -3.494  -0.040  1.00 97.18           H  
ATOM   2313 HD12 LEU A 145      -2.617  -3.352  -1.494  1.00 97.18           H  
ATOM   2314 HD13 LEU A 145      -2.591  -4.864  -0.577  1.00 97.18           H  
ATOM   2315  CD2 LEU A 145      -0.081  -3.292  -2.221  1.00 97.18           C  
ATOM   2316 HD21 LEU A 145       0.760  -3.565  -2.858  1.00 97.18           H  
ATOM   2317 HD22 LEU A 145       0.279  -2.717  -1.368  1.00 97.18           H  
ATOM   2318 HD23 LEU A 145      -0.777  -2.692  -2.808  1.00 97.18           H  
ATOM   2319  N   SER A 146       1.857  -8.036  -0.351  1.00 95.96           N  
ATOM   2320  H   SER A 146       0.952  -8.437  -0.550  1.00 95.96           H  
ATOM   2321  CA  SER A 146       2.671  -8.637   0.717  1.00 95.96           C  
ATOM   2322  HA  SER A 146       2.761  -7.911   1.524  1.00 95.96           H  
ATOM   2323  C   SER A 146       4.079  -9.006   0.264  1.00 95.96           C  
ATOM   2324  CB  SER A 146       2.044  -9.897   1.308  1.00 95.96           C  
ATOM   2325  HB2 SER A 146       2.622 -10.201   2.180  1.00 95.96           H  
ATOM   2326  HB3 SER A 146       2.084 -10.701   0.573  1.00 95.96           H  
ATOM   2327  O   SER A 146       5.019  -8.828   1.022  1.00 95.96           O  
ATOM   2328  OG  SER A 146       0.713  -9.682   1.704  1.00 95.96           O  
ATOM   2329  HG  SER A 146       0.209 -10.210   1.081  1.00 95.96           H  
ATOM   2330  N   SER A 147       4.269  -9.497  -0.963  1.00 92.78           N  
ATOM   2331  H   SER A 147       3.477  -9.634  -1.575  1.00 92.78           H  
ATOM   2332  CA  SER A 147       5.587  -9.949  -1.433  1.00 92.78           C  
ATOM   2333  HA  SER A 147       6.065 -10.517  -0.635  1.00 92.78           H  
ATOM   2334  C   SER A 147       6.553  -8.824  -1.801  1.00 92.78           C  
ATOM   2335  CB  SER A 147       5.426 -10.884  -2.635  1.00 92.78           C  
ATOM   2336  HB2 SER A 147       5.026 -11.833  -2.276  1.00 92.78           H  
ATOM   2337  HB3 SER A 147       6.392 -11.076  -3.103  1.00 92.78           H  
ATOM   2338  O   SER A 147       7.743  -9.089  -1.950  1.00 92.78           O  
ATOM   2339  OG  SER A 147       4.514 -10.354  -3.581  1.00 92.78           O  
ATOM   2340  HG  SER A 147       4.923  -9.772  -4.226  1.00 92.78           H  
ATOM   2341  N   HIS A 148       6.068  -7.597  -2.010  1.00 96.24           N  
ATOM   2342  H   HIS A 148       5.084  -7.437  -1.845  1.00 96.24           H  
ATOM   2343  CA  HIS A 148       6.889  -6.532  -2.596  1.00 96.24           C  
ATOM   2344  HA  HIS A 148       7.941  -6.811  -2.527  1.00 96.24           H  
ATOM   2345  C   HIS A 148       6.782  -5.183  -1.883  1.00 96.24           C  
ATOM   2346  CB  HIS A 148       6.538  -6.417  -4.084  1.00 96.24           C  
ATOM   2347  HB2 HIS A 148       5.602  -5.870  -4.200  1.00 96.24           H  
ATOM   2348  HB3 HIS A 148       6.392  -7.418  -4.490  1.00 96.24           H  
ATOM   2349  O   HIS A 148       7.750  -4.434  -1.885  1.00 96.24           O  
ATOM   2350  CG  HIS A 148       7.619  -5.755  -4.898  1.00 96.24           C  
ATOM   2351  CD2 HIS A 148       7.647  -4.451  -5.303  1.00 96.24           C  
ATOM   2352  HD2 HIS A 148       6.911  -3.700  -5.056  1.00 96.24           H  
ATOM   2353  ND1 HIS A 148       8.774  -6.350  -5.360  1.00 96.24           N  
ATOM   2354  HD1 HIS A 148       9.104  -7.276  -5.128  1.00 96.24           H  
ATOM   2355  CE1 HIS A 148       9.470  -5.429  -6.053  1.00 96.24           C  
ATOM   2356  HE1 HIS A 148      10.435  -5.580  -6.514  1.00 96.24           H  
ATOM   2357  NE2 HIS A 148       8.808  -4.262  -6.058  1.00 96.24           N  
ATOM   2358  N   HIS A 149       5.645  -4.879  -1.259  1.00 98.42           N  
ATOM   2359  H   HIS A 149       4.886  -5.545  -1.276  1.00 98.42           H  
ATOM   2360  CA  HIS A 149       5.369  -3.582  -0.633  1.00 98.42           C  
ATOM   2361  HA  HIS A 149       6.161  -2.876  -0.884  1.00 98.42           H  
ATOM   2362  C   HIS A 149       5.325  -3.647   0.904  1.00 98.42           C  
ATOM   2363  CB  HIS A 149       4.064  -3.034  -1.228  1.00 98.42           C  
ATOM   2364  HB2 HIS A 149       3.245  -3.723  -1.021  1.00 98.42           H  
ATOM   2365  HB3 HIS A 149       3.829  -2.088  -0.740  1.00 98.42           H  
ATOM   2366  O   HIS A 149       5.377  -2.610   1.564  1.00 98.42           O  
ATOM   2367  CG  HIS A 149       4.149  -2.784  -2.716  1.00 98.42           C  
ATOM   2368  CD2 HIS A 149       3.568  -3.494  -3.726  1.00 98.42           C  
ATOM   2369  HD2 HIS A 149       2.939  -4.360  -3.581  1.00 98.42           H  
ATOM   2370  ND1 HIS A 149       4.845  -1.774  -3.315  1.00 98.42           N  
ATOM   2371  HD1 HIS A 149       5.413  -1.099  -2.825  1.00 98.42           H  
ATOM   2372  CE1 HIS A 149       4.672  -1.849  -4.639  1.00 98.42           C  
ATOM   2373  HE1 HIS A 149       5.100  -1.147  -5.339  1.00 98.42           H  
ATOM   2374  NE2 HIS A 149       3.894  -2.900  -4.956  1.00 98.42           N  
ATOM   2375  N   ILE A 150       5.248  -4.843   1.505  1.00 97.62           N  
ATOM   2376  H   ILE A 150       5.222  -5.676   0.934  1.00 97.62           H  
ATOM   2377  CA  ILE A 150       5.284  -4.987   2.968  1.00 97.62           C  
ATOM   2378  HA  ILE A 150       4.457  -4.396   3.361  1.00 97.62           H  
ATOM   2379  C   ILE A 150       6.586  -4.416   3.547  1.00 97.62           C  
ATOM   2380  CB  ILE A 150       5.071  -6.454   3.404  1.00 97.62           C  
ATOM   2381  HB  ILE A 150       4.245  -6.858   2.820  1.00 97.62           H  
ATOM   2382  O   ILE A 150       7.668  -4.616   2.997  1.00 97.62           O  
ATOM   2383  CG1 ILE A 150       4.665  -6.511   4.893  1.00 97.62           C  
ATOM   2384 HG12 ILE A 150       3.788  -5.882   5.044  1.00 97.62           H  
ATOM   2385 HG13 ILE A 150       5.473  -6.122   5.512  1.00 97.62           H  
ATOM   2386  CG2 ILE A 150       6.323  -7.315   3.149  1.00 97.62           C  
ATOM   2387 HG21 ILE A 150       7.119  -7.063   3.849  1.00 97.62           H  
ATOM   2388 HG22 ILE A 150       6.086  -8.373   3.260  1.00 97.62           H  
ATOM   2389 HG23 ILE A 150       6.687  -7.157   2.134  1.00 97.62           H  
ATOM   2390  CD1 ILE A 150       4.329  -7.922   5.385  1.00 97.62           C  
ATOM   2391 HD11 ILE A 150       3.524  -8.346   4.785  1.00 97.62           H  
ATOM   2392 HD12 ILE A 150       4.020  -7.871   6.430  1.00 97.62           H  
ATOM   2393 HD13 ILE A 150       5.205  -8.568   5.331  1.00 97.62           H  
ATOM   2394  N   ASN A 151       6.487  -3.730   4.686  1.00 98.16           N  
ATOM   2395  H   ASN A 151       5.564  -3.545   5.051  1.00 98.16           H  
ATOM   2396  CA  ASN A 151       7.595  -3.103   5.413  1.00 98.16           C  
ATOM   2397  HA  ASN A 151       7.135  -2.557   6.237  1.00 98.16           H  
ATOM   2398  C   ASN A 151       8.380  -2.033   4.639  1.00 98.16           C  
ATOM   2399  CB  ASN A 151       8.500  -4.179   6.040  1.00 98.16           C  
ATOM   2400  HB2 ASN A 151       8.891  -4.829   5.257  1.00 98.16           H  
ATOM   2401  HB3 ASN A 151       9.353  -3.707   6.527  1.00 98.16           H  
ATOM   2402  O   ASN A 151       9.398  -1.557   5.157  1.00 98.16           O  
ATOM   2403  CG  ASN A 151       7.794  -5.002   7.094  1.00 98.16           C  
ATOM   2404  ND2 ASN A 151       8.082  -6.280   7.161  1.00 98.16           N  
ATOM   2405 HD21 ASN A 151       8.717  -6.690   6.491  1.00 98.16           H  
ATOM   2406 HD22 ASN A 151       7.589  -6.825   7.854  1.00 98.16           H  
ATOM   2407  OD1 ASN A 151       7.008  -4.510   7.890  1.00 98.16           O  
ATOM   2408  N   GLN A 152       7.888  -1.614   3.471  1.00 98.64           N  
ATOM   2409  H   GLN A 152       7.055  -2.050   3.101  1.00 98.64           H  
ATOM   2410  CA  GLN A 152       8.479  -0.541   2.681  1.00 98.64           C  
ATOM   2411  HA  GLN A 152       9.554  -0.542   2.858  1.00 98.64           H  
ATOM   2412  C   GLN A 152       7.978   0.825   3.126  1.00 98.64           C  
ATOM   2413  CB  GLN A 152       8.240  -0.758   1.181  1.00 98.64           C  
ATOM   2414  HB2 GLN A 152       7.175  -0.673   0.965  1.00 98.64           H  
ATOM   2415  HB3 GLN A 152       8.762   0.020   0.624  1.00 98.64           H  
ATOM   2416  O   GLN A 152       6.862   0.965   3.638  1.00 98.64           O  
ATOM   2417  CG  GLN A 152       8.726  -2.126   0.696  1.00 98.64           C  
ATOM   2418  HG2 GLN A 152       8.586  -2.163  -0.385  1.00 98.64           H  
ATOM   2419  HG3 GLN A 152       8.099  -2.907   1.124  1.00 98.64           H  
ATOM   2420  CD  GLN A 152      10.185  -2.421   1.036  1.00 98.64           C  
ATOM   2421  NE2 GLN A 152      10.564  -3.675   1.112  1.00 98.64           N  
ATOM   2422 HE21 GLN A 152      11.556  -3.827   1.229  1.00 98.64           H  
ATOM   2423 HE22 GLN A 152       9.900  -4.412   0.926  1.00 98.64           H  
ATOM   2424  OE1 GLN A 152      11.003  -1.553   1.288  1.00 98.64           O  
ATOM   2425  N   LYS A 153       8.841   1.825   2.955  1.00 98.79           N  
ATOM   2426  H   LYS A 153       9.671   1.627   2.414  1.00 98.79           H  
ATOM   2427  CA  LYS A 153       8.548   3.232   3.226  1.00 98.79           C  
ATOM   2428  HA  LYS A 153       7.976   3.332   4.149  1.00 98.79           H  
ATOM   2429  C   LYS A 153       7.709   3.801   2.085  1.00 98.79           C  
ATOM   2430  CB  LYS A 153       9.861   4.006   3.357  1.00 98.79           C  
ATOM   2431  HB2 LYS A 153      10.413   3.881   2.426  1.00 98.79           H  
ATOM   2432  HB3 LYS A 153       9.640   5.067   3.472  1.00 98.79           H  
ATOM   2433  O   LYS A 153       7.773   3.317   0.961  1.00 98.79           O  
ATOM   2434  CG  LYS A 153      10.732   3.532   4.534  1.00 98.79           C  
ATOM   2435  HG2 LYS A 153      10.242   3.760   5.480  1.00 98.79           H  
ATOM   2436  HG3 LYS A 153      10.897   2.457   4.468  1.00 98.79           H  
ATOM   2437  CD  LYS A 153      12.087   4.237   4.452  1.00 98.79           C  
ATOM   2438  HD2 LYS A 153      11.946   5.311   4.574  1.00 98.79           H  
ATOM   2439  HD3 LYS A 153      12.502   4.049   3.462  1.00 98.79           H  
ATOM   2440  CE  LYS A 153      13.080   3.728   5.495  1.00 98.79           C  
ATOM   2441  HE2 LYS A 153      13.075   2.638   5.471  1.00 98.79           H  
ATOM   2442  HE3 LYS A 153      12.764   4.061   6.484  1.00 98.79           H  
ATOM   2443  NZ  LYS A 153      14.437   4.233   5.166  1.00 98.79           N  
ATOM   2444  HZ1 LYS A 153      15.131   3.914   5.826  1.00 98.79           H  
ATOM   2445  HZ2 LYS A 153      14.442   5.242   5.127  1.00 98.79           H  
ATOM   2446  HZ3 LYS A 153      14.699   3.911   4.245  1.00 98.79           H  
ATOM   2447  N   PHE A 154       6.906   4.812   2.383  1.00 98.88           N  
ATOM   2448  H   PHE A 154       6.920   5.195   3.317  1.00 98.88           H  
ATOM   2449  CA  PHE A 154       6.183   5.545   1.353  1.00 98.88           C  
ATOM   2450  HA  PHE A 154       5.767   4.832   0.640  1.00 98.88           H  
ATOM   2451  C   PHE A 154       7.149   6.471   0.605  1.00 98.88           C  
ATOM   2452  CB  PHE A 154       5.023   6.305   2.004  1.00 98.88           C  
ATOM   2453  HB2 PHE A 154       4.584   5.673   2.776  1.00 98.88           H  
ATOM   2454  HB3 PHE A 154       5.402   7.202   2.494  1.00 98.88           H  
ATOM   2455  O   PHE A 154       7.990   7.111   1.237  1.00 98.88           O  
ATOM   2456  CG  PHE A 154       3.917   6.674   1.039  1.00 98.88           C  
ATOM   2457  CD1 PHE A 154       3.897   7.928   0.402  1.00 98.88           C  
ATOM   2458  HD1 PHE A 154       4.690   8.641   0.575  1.00 98.88           H  
ATOM   2459  CD2 PHE A 154       2.893   5.747   0.782  1.00 98.88           C  
ATOM   2460  HD2 PHE A 154       2.918   4.775   1.253  1.00 98.88           H  
ATOM   2461  CE1 PHE A 154       2.845   8.249  -0.474  1.00 98.88           C  
ATOM   2462  HE1 PHE A 154       2.834   9.207  -0.973  1.00 98.88           H  
ATOM   2463  CE2 PHE A 154       1.834   6.071  -0.079  1.00 98.88           C  
ATOM   2464  HE2 PHE A 154       1.041   5.359  -0.254  1.00 98.88           H  
ATOM   2465  CZ  PHE A 154       1.810   7.326  -0.706  1.00 98.88           C  
ATOM   2466  HZ  PHE A 154       1.002   7.575  -1.378  1.00 98.88           H  
ATOM   2467  N   SER A 155       7.002   6.580  -0.712  1.00 98.89           N  
ATOM   2468  H   SER A 155       6.334   5.982  -1.176  1.00 98.89           H  
ATOM   2469  CA  SER A 155       7.774   7.500  -1.552  1.00 98.89           C  
ATOM   2470  HA  SER A 155       8.332   8.189  -0.917  1.00 98.89           H  
ATOM   2471  C   SER A 155       6.844   8.328  -2.430  1.00 98.89           C  
ATOM   2472  CB  SER A 155       8.798   6.766  -2.428  1.00 98.89           C  
ATOM   2473  HB2 SER A 155       8.270   6.132  -3.140  1.00 98.89           H  
ATOM   2474  HB3 SER A 155       9.390   7.495  -2.981  1.00 98.89           H  
ATOM   2475  O   SER A 155       5.810   7.847  -2.901  1.00 98.89           O  
ATOM   2476  OG  SER A 155       9.658   5.961  -1.652  1.00 98.89           O  
ATOM   2477  HG  SER A 155      10.252   5.490  -2.240  1.00 98.89           H  
ATOM   2478  N   THR A 156       7.240   9.572  -2.666  1.00 98.86           N  
ATOM   2479  H   THR A 156       8.117   9.867  -2.261  1.00 98.86           H  
ATOM   2480  CA  THR A 156       6.641  10.518  -3.619  1.00 98.86           C  
ATOM   2481  HA  THR A 156       5.914  10.001  -4.245  1.00 98.86           H  
ATOM   2482  C   THR A 156       7.741  11.050  -4.531  1.00 98.86           C  
ATOM   2483  CB  THR A 156       5.927  11.676  -2.904  1.00 98.86           C  
ATOM   2484  HB  THR A 156       5.609  12.421  -3.633  1.00 98.86           H  
ATOM   2485  O   THR A 156       8.922  10.821  -4.273  1.00 98.86           O  
ATOM   2486  CG2 THR A 156       4.700  11.171  -2.152  1.00 98.86           C  
ATOM   2487 HG21 THR A 156       5.001  10.495  -1.351  1.00 98.86           H  
ATOM   2488 HG22 THR A 156       4.040  10.646  -2.843  1.00 98.86           H  
ATOM   2489 HG23 THR A 156       4.167  12.019  -1.723  1.00 98.86           H  
ATOM   2490  OG1 THR A 156       6.775  12.274  -1.956  1.00 98.86           O  
ATOM   2491  HG1 THR A 156       6.990  13.156  -2.268  1.00 98.86           H  
ATOM   2492  N   PHE A 157       7.389  11.747  -5.615  1.00 98.51           N  
ATOM   2493  H   PHE A 157       6.420  11.981  -5.776  1.00 98.51           H  
ATOM   2494  CA  PHE A 157       8.400  12.201  -6.579  1.00 98.51           C  
ATOM   2495  HA  PHE A 157       8.945  11.328  -6.938  1.00 98.51           H  
ATOM   2496  C   PHE A 157       9.447  13.145  -5.957  1.00 98.51           C  
ATOM   2497  CB  PHE A 157       7.710  12.856  -7.783  1.00 98.51           C  
ATOM   2498  HB2 PHE A 157       6.994  12.143  -8.191  1.00 98.51           H  
ATOM   2499  HB3 PHE A 157       8.463  13.033  -8.551  1.00 98.51           H  
ATOM   2500  O   PHE A 157      10.563  13.228  -6.456  1.00 98.51           O  
ATOM   2501  CG  PHE A 157       7.006  14.173  -7.494  1.00 98.51           C  
ATOM   2502  CD1 PHE A 157       5.601  14.231  -7.419  1.00 98.51           C  
ATOM   2503  HD1 PHE A 157       5.009  13.343  -7.584  1.00 98.51           H  
ATOM   2504  CD2 PHE A 157       7.757  15.352  -7.312  1.00 98.51           C  
ATOM   2505  HD2 PHE A 157       8.834  15.328  -7.387  1.00 98.51           H  
ATOM   2506  CE1 PHE A 157       4.962  15.454  -7.150  1.00 98.51           C  
ATOM   2507  HE1 PHE A 157       3.884  15.510  -7.135  1.00 98.51           H  
ATOM   2508  CE2 PHE A 157       7.117  16.561  -6.993  1.00 98.51           C  
ATOM   2509  HE2 PHE A 157       7.702  17.452  -6.812  1.00 98.51           H  
ATOM   2510  CZ  PHE A 157       5.718  16.611  -6.903  1.00 98.51           C  
ATOM   2511  HZ  PHE A 157       5.224  17.540  -6.661  1.00 98.51           H  
ATOM   2512  N   ASP A 158       9.091  13.849  -4.882  1.00 98.62           N  
ATOM   2513  H   ASP A 158       8.152  13.743  -4.527  1.00 98.62           H  
ATOM   2514  CA  ASP A 158       9.912  14.813  -4.141  1.00 98.62           C  
ATOM   2515  HA  ASP A 158      10.748  15.122  -4.768  1.00 98.62           H  
ATOM   2516  C   ASP A 158      10.517  14.250  -2.843  1.00 98.62           C  
ATOM   2517  CB  ASP A 158       9.061  16.062  -3.839  1.00 98.62           C  
ATOM   2518  HB2 ASP A 158       9.689  16.805  -3.347  1.00 98.62           H  
ATOM   2519  HB3 ASP A 158       8.724  16.497  -4.780  1.00 98.62           H  
ATOM   2520  O   ASP A 158      11.284  14.945  -2.180  1.00 98.62           O  
ATOM   2521  CG  ASP A 158       7.833  15.788  -2.953  1.00 98.62           C  
ATOM   2522  OD1 ASP A 158       7.364  14.624  -2.891  1.00 98.62           O  
ATOM   2523  OD2 ASP A 158       7.287  16.738  -2.359  1.00 98.62           O  
ATOM   2524  N   ASN A 159      10.195  13.007  -2.467  1.00 98.55           N  
ATOM   2525  H   ASN A 159       9.591  12.466  -3.069  1.00 98.55           H  
ATOM   2526  CA  ASN A 159      10.726  12.361  -1.269  1.00 98.55           C  
ATOM   2527  HA  ASN A 159      11.713  12.774  -1.060  1.00 98.55           H  
ATOM   2528  C   ASN A 159      10.901  10.854  -1.511  1.00 98.55           C  
ATOM   2529  CB  ASN A 159       9.816  12.693  -0.074  1.00 98.55           C  
ATOM   2530  HB2 ASN A 159       9.664  13.771  -0.025  1.00 98.55           H  
ATOM   2531  HB3 ASN A 159       8.847  12.216  -0.217  1.00 98.55           H  
ATOM   2532  O   ASN A 159       9.992  10.053  -1.267  1.00 98.55           O  
ATOM   2533  CG  ASN A 159      10.429  12.254   1.242  1.00 98.55           C  
ATOM   2534  ND2 ASN A 159       9.700  11.549   2.071  1.00 98.55           N  
ATOM   2535 HD21 ASN A 159       8.737  11.351   1.839  1.00 98.55           H  
ATOM   2536 HD22 ASN A 159      10.151  11.192   2.900  1.00 98.55           H  
ATOM   2537  OD1 ASN A 159      11.569  12.515   1.579  1.00 98.55           O  
ATOM   2538  N   ASP A 160      12.085  10.497  -2.004  1.00 98.67           N  
ATOM   2539  H   ASP A 160      12.776  11.216  -2.165  1.00 98.67           H  
ATOM   2540  CA  ASP A 160      12.470   9.136  -2.365  1.00 98.67           C  
ATOM   2541  HA  ASP A 160      11.611   8.632  -2.806  1.00 98.67           H  
ATOM   2542  C   ASP A 160      12.923   8.340  -1.129  1.00 98.67           C  
ATOM   2543  CB  ASP A 160      13.561   9.204  -3.443  1.00 98.67           C  
ATOM   2544  HB2 ASP A 160      14.468   9.635  -3.018  1.00 98.67           H  
ATOM   2545  HB3 ASP A 160      13.219   9.860  -4.243  1.00 98.67           H  
ATOM   2546  O   ASP A 160      13.902   8.682  -0.464  1.00 98.67           O  
ATOM   2547  CG  ASP A 160      13.885   7.839  -4.048  1.00 98.67           C  
ATOM   2548  OD1 ASP A 160      13.341   6.840  -3.520  1.00 98.67           O  
ATOM   2549  OD2 ASP A 160      14.640   7.861  -5.047  1.00 98.67           O  
ATOM   2550  N   ASN A 161      12.170   7.292  -0.795  1.00 98.62           N  
ATOM   2551  H   ASN A 161      11.411   7.051  -1.416  1.00 98.62           H  
ATOM   2552  CA  ASN A 161      12.469   6.363   0.293  1.00 98.62           C  
ATOM   2553  HA  ASN A 161      13.489   6.542   0.632  1.00 98.62           H  
ATOM   2554  C   ASN A 161      12.416   4.897  -0.167  1.00 98.62           C  
ATOM   2555  CB  ASN A 161      11.496   6.592   1.465  1.00 98.62           C  
ATOM   2556  HB2 ASN A 161      11.818   5.978   2.306  1.00 98.62           H  
ATOM   2557  HB3 ASN A 161      10.504   6.263   1.159  1.00 98.62           H  
ATOM   2558  O   ASN A 161      12.287   4.012   0.688  1.00 98.62           O  
ATOM   2559  CG  ASN A 161      11.421   8.019   1.954  1.00 98.62           C  
ATOM   2560  ND2 ASN A 161      10.366   8.708   1.605  1.00 98.62           N  
ATOM   2561 HD21 ASN A 161       9.691   8.250   1.010  1.00 98.62           H  
ATOM   2562 HD22 ASN A 161      10.453   9.714   1.580  1.00 98.62           H  
ATOM   2563  OD1 ASN A 161      12.236   8.492   2.737  1.00 98.62           O  
ATOM   2564  N   ASP A 162      12.434   4.646  -1.480  1.00 98.47           N  
ATOM   2565  H   ASP A 162      12.737   5.374  -2.111  1.00 98.47           H  
ATOM   2566  CA  ASP A 162      12.390   3.288  -2.017  1.00 98.47           C  
ATOM   2567  HA  ASP A 162      11.753   2.695  -1.361  1.00 98.47           H  
ATOM   2568  C   ASP A 162      13.775   2.613  -1.950  1.00 98.47           C  
ATOM   2569  CB  ASP A 162      11.672   3.287  -3.376  1.00 98.47           C  
ATOM   2570  HB2 ASP A 162      10.709   3.775  -3.230  1.00 98.47           H  
ATOM   2571  HB3 ASP A 162      11.467   2.255  -3.660  1.00 98.47           H  
ATOM   2572  O   ASP A 162      14.734   3.192  -1.432  1.00 98.47           O  
ATOM   2573  CG  ASP A 162      12.397   3.974  -4.534  1.00 98.47           C  
ATOM   2574  OD1 ASP A 162      13.526   3.522  -4.815  1.00 98.47           O  
ATOM   2575  OD2 ASP A 162      11.715   4.791  -5.208  1.00 98.47           O  
ATOM   2576  N   ASN A 163      13.866   1.341  -2.348  1.00 97.94           N  
ATOM   2577  H   ASN A 163      13.105   0.955  -2.888  1.00 97.94           H  
ATOM   2578  CA  ASN A 163      15.127   0.588  -2.295  1.00 97.94           C  
ATOM   2579  HA  ASN A 163      15.844   1.136  -1.684  1.00 97.94           H  
ATOM   2580  C   ASN A 163      15.786   0.475  -3.677  1.00 97.94           C  
ATOM   2581  CB  ASN A 163      14.931  -0.784  -1.630  1.00 97.94           C  
ATOM   2582  HB2 ASN A 163      14.236  -1.358  -2.243  1.00 97.94           H  
ATOM   2583  HB3 ASN A 163      15.878  -1.323  -1.629  1.00 97.94           H  
ATOM   2584  O   ASN A 163      16.619  -0.403  -3.884  1.00 97.94           O  
ATOM   2585  CG  ASN A 163      14.445  -0.731  -0.195  1.00 97.94           C  
ATOM   2586  ND2 ASN A 163      13.516  -1.600   0.118  1.00 97.94           N  
ATOM   2587 HD21 ASN A 163      12.925  -1.373   0.905  1.00 97.94           H  
ATOM   2588 HD22 ASN A 163      13.147  -2.147  -0.647  1.00 97.94           H  
ATOM   2589  OD1 ASN A 163      14.883   0.031   0.656  1.00 97.94           O  
ATOM   2590  N   HIS A 164      15.424   1.329  -4.636  1.00 97.39           N  
ATOM   2591  H   HIS A 164      14.785   2.083  -4.428  1.00 97.39           H  
ATOM   2592  CA  HIS A 164      15.988   1.306  -5.977  1.00 97.39           C  
ATOM   2593  HA  HIS A 164      16.533   0.372  -6.110  1.00 97.39           H  
ATOM   2594  C   HIS A 164      16.994   2.450  -6.187  1.00 97.39           C  
ATOM   2595  CB  HIS A 164      14.844   1.305  -7.001  1.00 97.39           C  
ATOM   2596  HB2 HIS A 164      14.034   0.679  -6.628  1.00 97.39           H  
ATOM   2597  HB3 HIS A 164      14.448   2.316  -7.099  1.00 97.39           H  
ATOM   2598  O   HIS A 164      17.001   3.466  -5.506  1.00 97.39           O  
ATOM   2599  CG  HIS A 164      15.258   0.788  -8.358  1.00 97.39           C  
ATOM   2600  CD2 HIS A 164      15.066  -0.468  -8.866  1.00 97.39           C  
ATOM   2601  HD2 HIS A 164      14.593  -1.293  -8.353  1.00 97.39           H  
ATOM   2602  ND1 HIS A 164      15.917   1.503  -9.327  1.00 97.39           N  
ATOM   2603  HD1 HIS A 164      16.098   2.496  -9.288  1.00 97.39           H  
ATOM   2604  CE1 HIS A 164      16.098   0.712 -10.393  1.00 97.39           C  
ATOM   2605  HE1 HIS A 164      16.550   1.016 -11.326  1.00 97.39           H  
ATOM   2606  NE2 HIS A 164      15.592  -0.503 -10.164  1.00 97.39           N  
ATOM   2607  N   ASN A 165      17.851   2.315  -7.202  1.00 97.15           N  
ATOM   2608  H   ASN A 165      17.831   1.441  -7.709  1.00 97.15           H  
ATOM   2609  CA  ASN A 165      18.757   3.389  -7.637  1.00 97.15           C  
ATOM   2610  HA  ASN A 165      19.183   3.867  -6.755  1.00 97.15           H  
ATOM   2611  C   ASN A 165      18.056   4.503  -8.444  1.00 97.15           C  
ATOM   2612  CB  ASN A 165      19.893   2.766  -8.469  1.00 97.15           C  
ATOM   2613  HB2 ASN A 165      19.463   2.192  -9.290  1.00 97.15           H  
ATOM   2614  HB3 ASN A 165      20.505   3.562  -8.893  1.00 97.15           H  
ATOM   2615  O   ASN A 165      18.717   5.415  -8.937  1.00 97.15           O  
ATOM   2616  CG  ASN A 165      20.823   1.888  -7.659  1.00 97.15           C  
ATOM   2617  ND2 ASN A 165      21.385   0.871  -8.267  1.00 97.15           N  
ATOM   2618 HD21 ASN A 165      21.144   0.640  -9.221  1.00 97.15           H  
ATOM   2619 HD22 ASN A 165      21.940   0.276  -7.668  1.00 97.15           H  
ATOM   2620  OD1 ASN A 165      21.094   2.101  -6.494  1.00 97.15           O  
ATOM   2621  N   ILE A 166      16.745   4.387  -8.671  1.00 97.76           N  
ATOM   2622  H   ILE A 166      16.231   3.855  -7.983  1.00 97.76           H  
ATOM   2623  CA  ILE A 166      15.943   5.361  -9.419  1.00 97.76           C  
ATOM   2624  HA  ILE A 166      16.547   6.248  -9.612  1.00 97.76           H  
ATOM   2625  C   ILE A 166      14.795   5.775  -8.518  1.00 97.76           C  
ATOM   2626  CB  ILE A 166      15.404   4.835 -10.780  1.00 97.76           C  
ATOM   2627  HB  ILE A 166      15.079   5.716 -11.333  1.00 97.76           H  
ATOM   2628  O   ILE A 166      14.293   4.940  -7.782  1.00 97.76           O  
ATOM   2629  CG1 ILE A 166      14.132   3.950 -10.643  1.00 97.76           C  
ATOM   2630 HG12 ILE A 166      14.230   3.255  -9.809  1.00 97.76           H  
ATOM   2631 HG13 ILE A 166      13.297   4.605 -10.392  1.00 97.76           H  
ATOM   2632  CG2 ILE A 166      16.539   4.221 -11.621  1.00 97.76           C  
ATOM   2633 HG21 ILE A 166      17.368   4.927 -11.668  1.00 97.76           H  
ATOM   2634 HG22 ILE A 166      16.900   3.297 -11.171  1.00 97.76           H  
ATOM   2635 HG23 ILE A 166      16.196   4.027 -12.637  1.00 97.76           H  
ATOM   2636  CD1 ILE A 166      13.705   3.162 -11.884  1.00 97.76           C  
ATOM   2637 HD11 ILE A 166      13.645   3.822 -12.749  1.00 97.76           H  
ATOM   2638 HD12 ILE A 166      12.727   2.713 -11.707  1.00 97.76           H  
ATOM   2639 HD13 ILE A 166      14.422   2.366 -12.086  1.00 97.76           H  
ATOM   2640  N   ASN A 167      14.307   6.998  -8.682  1.00 98.22           N  
ATOM   2641  H   ASN A 167      14.799   7.659  -9.266  1.00 98.22           H  
ATOM   2642  CA  ASN A 167      13.112   7.446  -7.985  1.00 98.22           C  
ATOM   2643  HA  ASN A 167      13.172   7.137  -6.942  1.00 98.22           H  
ATOM   2644  C   ASN A 167      11.871   6.781  -8.606  1.00 98.22           C  
ATOM   2645  CB  ASN A 167      13.127   8.978  -8.041  1.00 98.22           C  
ATOM   2646  HB2 ASN A 167      14.049   9.315  -7.567  1.00 98.22           H  
ATOM   2647  HB3 ASN A 167      13.119   9.321  -9.076  1.00 98.22           H  
ATOM   2648  O   ASN A 167      11.368   7.218  -9.652  1.00 98.22           O  
ATOM   2649  CG  ASN A 167      11.975   9.640  -7.315  1.00 98.22           C  
ATOM   2650  ND2 ASN A 167      12.179  10.878  -6.936  1.00 98.22           N  
ATOM   2651 HD21 ASN A 167      11.430  11.396  -6.499  1.00 98.22           H  
ATOM   2652 HD22 ASN A 167      13.084  11.303  -7.080  1.00 98.22           H  
ATOM   2653  OD1 ASN A 167      10.879   9.115  -7.174  1.00 98.22           O  
ATOM   2654  N   CYS A 168      11.381   5.702  -7.988  1.00 98.70           N  
ATOM   2655  H   CYS A 168      11.829   5.382  -7.142  1.00 98.70           H  
ATOM   2656  CA  CYS A 168      10.260   4.923  -8.512  1.00 98.70           C  
ATOM   2657  HA  CYS A 168      10.523   4.541  -9.498  1.00 98.70           H  
ATOM   2658  C   CYS A 168       8.995   5.780  -8.646  1.00 98.70           C  
ATOM   2659  CB  CYS A 168       9.979   3.743  -7.576  1.00 98.70           C  
ATOM   2660  HB2 CYS A 168       9.817   4.142  -6.575  1.00 98.70           H  
ATOM   2661  HB3 CYS A 168       9.050   3.264  -7.885  1.00 98.70           H  
ATOM   2662  O   CYS A 168       8.254   5.642  -9.620  1.00 98.70           O  
ATOM   2663  SG  CYS A 168      11.269   2.472  -7.453  1.00 98.70           S  
ATOM   2664  N   ALA A 169       8.759   6.695  -7.703  1.00 98.69           N  
ATOM   2665  H   ALA A 169       9.448   6.813  -6.974  1.00 98.69           H  
ATOM   2666  CA  ALA A 169       7.592   7.572  -7.713  1.00 98.69           C  
ATOM   2667  HA  ALA A 169       6.694   6.961  -7.809  1.00 98.69           H  
ATOM   2668  C   ALA A 169       7.602   8.545  -8.901  1.00 98.69           C  
ATOM   2669  CB  ALA A 169       7.543   8.312  -6.376  1.00 98.69           C  
ATOM   2670  HB1 ALA A 169       6.662   8.952  -6.349  1.00 98.69           H  
ATOM   2671  HB2 ALA A 169       8.439   8.922  -6.257  1.00 98.69           H  
ATOM   2672  HB3 ALA A 169       7.494   7.600  -5.552  1.00 98.69           H  
ATOM   2673  O   ALA A 169       6.560   8.773  -9.522  1.00 98.69           O  
ATOM   2674  N   GLN A 170       8.776   9.072  -9.258  1.00 98.33           N  
ATOM   2675  H   GLN A 170       9.581   8.869  -8.682  1.00 98.33           H  
ATOM   2676  CA  GLN A 170       8.956   9.919 -10.436  1.00 98.33           C  
ATOM   2677  HA  GLN A 170       8.205  10.708 -10.414  1.00 98.33           H  
ATOM   2678  C   GLN A 170       8.761   9.127 -11.737  1.00 98.33           C  
ATOM   2679  CB  GLN A 170      10.342  10.575 -10.362  1.00 98.33           C  
ATOM   2680  HB2 GLN A 170      10.425  11.102  -9.411  1.00 98.33           H  
ATOM   2681  HB3 GLN A 170      11.113   9.805 -10.404  1.00 98.33           H  
ATOM   2682  O   GLN A 170       8.072   9.594 -12.643  1.00 98.33           O  
ATOM   2683  CG  GLN A 170      10.575  11.580 -11.499  1.00 98.33           C  
ATOM   2684  HG2 GLN A 170      10.525  11.062 -12.457  1.00 98.33           H  
ATOM   2685  HG3 GLN A 170       9.790  12.336 -11.476  1.00 98.33           H  
ATOM   2686  CD  GLN A 170      11.925  12.284 -11.408  1.00 98.33           C  
ATOM   2687  NE2 GLN A 170      12.308  13.025 -12.424  1.00 98.33           N  
ATOM   2688 HE21 GLN A 170      11.720  13.132 -13.238  1.00 98.33           H  
ATOM   2689 HE22 GLN A 170      13.205  13.475 -12.306  1.00 98.33           H  
ATOM   2690  OE1 GLN A 170      12.671  12.193 -10.451  1.00 98.33           O  
ATOM   2691  N   VAL A 171       9.324   7.917 -11.832  1.00 98.29           N  
ATOM   2692  H   VAL A 171       9.886   7.596 -11.056  1.00 98.29           H  
ATOM   2693  CA  VAL A 171       9.243   7.081 -13.045  1.00 98.29           C  
ATOM   2694  HA  VAL A 171       9.465   7.707 -13.909  1.00 98.29           H  
ATOM   2695  C   VAL A 171       7.834   6.521 -13.271  1.00 98.29           C  
ATOM   2696  CB  VAL A 171      10.300   5.957 -12.993  1.00 98.29           C  
ATOM   2697  HB  VAL A 171      10.176   5.387 -12.072  1.00 98.29           H  
ATOM   2698  O   VAL A 171       7.375   6.465 -14.410  1.00 98.29           O  
ATOM   2699  CG1 VAL A 171      10.200   4.990 -14.181  1.00 98.29           C  
ATOM   2700 HG11 VAL A 171       9.253   4.451 -14.150  1.00 98.29           H  
ATOM   2701 HG12 VAL A 171      11.005   4.257 -14.130  1.00 98.29           H  
ATOM   2702 HG13 VAL A 171      10.267   5.540 -15.119  1.00 98.29           H  
ATOM   2703  CG2 VAL A 171      11.715   6.555 -13.025  1.00 98.29           C  
ATOM   2704 HG21 VAL A 171      12.455   5.758 -12.957  1.00 98.29           H  
ATOM   2705 HG22 VAL A 171      11.865   7.225 -12.178  1.00 98.29           H  
ATOM   2706 HG23 VAL A 171      11.867   7.112 -13.949  1.00 98.29           H  
ATOM   2707  N   PHE A 172       7.129   6.131 -12.205  1.00 98.50           N  
ATOM   2708  H   PHE A 172       7.581   6.171 -11.303  1.00 98.50           H  
ATOM   2709  CA  PHE A 172       5.832   5.442 -12.276  1.00 98.50           C  
ATOM   2710  HA  PHE A 172       5.640   5.195 -13.320  1.00 98.50           H  
ATOM   2711  C   PHE A 172       4.628   6.310 -11.874  1.00 98.50           C  
ATOM   2712  CB  PHE A 172       5.932   4.108 -11.523  1.00 98.50           C  
ATOM   2713  HB2 PHE A 172       6.142   4.303 -10.471  1.00 98.50           H  
ATOM   2714  HB3 PHE A 172       4.969   3.599 -11.570  1.00 98.50           H  
ATOM   2715  O   PHE A 172       3.510   5.811 -11.754  1.00 98.50           O  
ATOM   2716  CG  PHE A 172       6.986   3.179 -12.103  1.00 98.50           C  
ATOM   2717  CD1 PHE A 172       6.858   2.717 -13.428  1.00 98.50           C  
ATOM   2718  HD1 PHE A 172       6.024   3.045 -14.032  1.00 98.50           H  
ATOM   2719  CD2 PHE A 172       8.130   2.831 -11.364  1.00 98.50           C  
ATOM   2720  HD2 PHE A 172       8.271   3.217 -10.365  1.00 98.50           H  
ATOM   2721  CE1 PHE A 172       7.830   1.878 -13.996  1.00 98.50           C  
ATOM   2722  HE1 PHE A 172       7.725   1.549 -15.019  1.00 98.50           H  
ATOM   2723  CE2 PHE A 172       9.125   2.033 -11.955  1.00 98.50           C  
ATOM   2724  HE2 PHE A 172      10.052   1.833 -11.438  1.00 98.50           H  
ATOM   2725  CZ  PHE A 172       8.969   1.533 -13.255  1.00 98.50           C  
ATOM   2726  HZ  PHE A 172       9.748   0.932 -13.700  1.00 98.50           H  
ATOM   2727  N   SER A 173       4.839   7.621 -11.734  1.00 97.76           N  
ATOM   2728  H   SER A 173       5.800   7.931 -11.766  1.00 97.76           H  
ATOM   2729  CA  SER A 173       3.802   8.659 -11.636  1.00 97.76           C  
ATOM   2730  HA  SER A 173       4.334   9.572 -11.369  1.00 97.76           H  
ATOM   2731  C   SER A 173       2.748   8.452 -10.537  1.00 97.76           C  
ATOM   2732  CB  SER A 173       3.138   8.928 -12.993  1.00 97.76           C  
ATOM   2733  HB2 SER A 173       2.506   9.813 -12.908  1.00 97.76           H  
ATOM   2734  HB3 SER A 173       2.506   8.081 -13.259  1.00 97.76           H  
ATOM   2735  O   SER A 173       1.554   8.656 -10.763  1.00 97.76           O  
ATOM   2736  OG  SER A 173       4.092   9.152 -14.013  1.00 97.76           O  
ATOM   2737  HG  SER A 173       4.915   9.447 -13.618  1.00 97.76           H  
ATOM   2738  N   GLY A 174       3.179   8.100  -9.327  1.00 97.99           N  
ATOM   2739  H   GLY A 174       4.171   7.973  -9.186  1.00 97.99           H  
ATOM   2740  CA  GLY A 174       2.290   7.955  -8.169  1.00 97.99           C  
ATOM   2741  HA2 GLY A 174       1.552   8.757  -8.169  1.00 97.99           H  
ATOM   2742  HA3 GLY A 174       1.760   7.005  -8.238  1.00 97.99           H  
ATOM   2743  C   GLY A 174       3.053   7.992  -6.849  1.00 97.99           C  
ATOM   2744  O   GLY A 174       4.269   7.816  -6.846  1.00 97.99           O  
ATOM   2745  N   GLY A 175       2.350   8.195  -5.734  1.00 98.74           N  
ATOM   2746  H   GLY A 175       1.352   8.337  -5.804  1.00 98.74           H  
ATOM   2747  CA  GLY A 175       2.896   7.996  -4.389  1.00 98.74           C  
ATOM   2748  HA2 GLY A 175       2.491   8.735  -3.697  1.00 98.74           H  
ATOM   2749  HA3 GLY A 175       3.980   8.116  -4.411  1.00 98.74           H  
ATOM   2750  C   GLY A 175       2.543   6.605  -3.872  1.00 98.74           C  
ATOM   2751  O   GLY A 175       1.372   6.215  -3.920  1.00 98.74           O  
ATOM   2752  N   TRP A 176       3.533   5.839  -3.416  1.00 98.78           N  
ATOM   2753  H   TRP A 176       4.458   6.235  -3.327  1.00 98.78           H  
ATOM   2754  CA  TRP A 176       3.333   4.439  -3.036  1.00 98.78           C  
ATOM   2755  HA  TRP A 176       2.379   4.356  -2.516  1.00 98.78           H  
ATOM   2756  C   TRP A 176       4.417   3.914  -2.096  1.00 98.78           C  
ATOM   2757  CB  TRP A 176       3.289   3.578  -4.307  1.00 98.78           C  
ATOM   2758  HB2 TRP A 176       4.309   3.371  -4.631  1.00 98.78           H  
ATOM   2759  HB3 TRP A 176       2.792   4.124  -5.109  1.00 98.78           H  
ATOM   2760  O   TRP A 176       5.476   4.519  -1.949  1.00 98.78           O  
ATOM   2761  CG  TRP A 176       2.565   2.286  -4.149  1.00 98.78           C  
ATOM   2762  CD1 TRP A 176       3.103   1.058  -4.291  1.00 98.78           C  
ATOM   2763  HD1 TRP A 176       4.136   0.875  -4.546  1.00 98.78           H  
ATOM   2764  CD2 TRP A 176       1.156   2.079  -3.847  1.00 98.78           C  
ATOM   2765  CE2 TRP A 176       0.899   0.680  -3.861  1.00 98.78           C  
ATOM   2766  CE3 TRP A 176       0.065   2.935  -3.590  1.00 98.78           C  
ATOM   2767  HE3 TRP A 176       0.231   4.002  -3.571  1.00 98.78           H  
ATOM   2768  NE1 TRP A 176       2.124   0.102  -4.106  1.00 98.78           N  
ATOM   2769  HE1 TRP A 176       2.280  -0.885  -4.258  1.00 98.78           H  
ATOM   2770  CH2 TRP A 176      -1.449   1.034  -3.411  1.00 98.78           C  
ATOM   2771  HH2 TRP A 176      -2.443   0.639  -3.258  1.00 98.78           H  
ATOM   2772  CZ2 TRP A 176      -0.385   0.161  -3.679  1.00 98.78           C  
ATOM   2773  HZ2 TRP A 176      -0.549  -0.903  -3.764  1.00 98.78           H  
ATOM   2774  CZ3 TRP A 176      -1.224   2.420  -3.360  1.00 98.78           C  
ATOM   2775  HZ3 TRP A 176      -2.045   3.092  -3.156  1.00 98.78           H  
ATOM   2776  N   TRP A 177       4.183   2.741  -1.505  1.00 98.79           N  
ATOM   2777  H   TRP A 177       3.291   2.297  -1.672  1.00 98.79           H  
ATOM   2778  CA  TRP A 177       5.199   1.979  -0.770  1.00 98.79           C  
ATOM   2779  HA  TRP A 177       5.818   2.678  -0.207  1.00 98.79           H  
ATOM   2780  C   TRP A 177       6.136   1.230  -1.726  1.00 98.79           C  
ATOM   2781  CB  TRP A 177       4.523   1.040   0.236  1.00 98.79           C  
ATOM   2782  HB2 TRP A 177       5.293   0.508   0.795  1.00 98.79           H  
ATOM   2783  HB3 TRP A 177       3.934   0.301  -0.306  1.00 98.79           H  
ATOM   2784  O   TRP A 177       6.159  -0.001  -1.739  1.00 98.79           O  
ATOM   2785  CG  TRP A 177       3.634   1.719   1.218  1.00 98.79           C  
ATOM   2786  CD1 TRP A 177       4.041   2.348   2.342  1.00 98.79           C  
ATOM   2787  HD1 TRP A 177       5.067   2.428   2.667  1.00 98.79           H  
ATOM   2788  CD2 TRP A 177       2.188   1.885   1.158  1.00 98.79           C  
ATOM   2789  CE2 TRP A 177       1.778   2.638   2.299  1.00 98.79           C  
ATOM   2790  CE3 TRP A 177       1.189   1.507   0.234  1.00 98.79           C  
ATOM   2791  HE3 TRP A 177       1.465   0.944  -0.646  1.00 98.79           H  
ATOM   2792  NE1 TRP A 177       2.944   2.863   3.003  1.00 98.79           N  
ATOM   2793  HE1 TRP A 177       3.022   3.375   3.870  1.00 98.79           H  
ATOM   2794  CH2 TRP A 177      -0.524   2.639   1.553  1.00 98.79           C  
ATOM   2795  HH2 TRP A 177      -1.549   2.957   1.678  1.00 98.79           H  
ATOM   2796  CZ2 TRP A 177       0.448   3.033   2.487  1.00 98.79           C  
ATOM   2797  HZ2 TRP A 177       0.183   3.682   3.308  1.00 98.79           H  
ATOM   2798  CZ3 TRP A 177      -0.154   1.875   0.433  1.00 98.79           C  
ATOM   2799  HZ3 TRP A 177      -0.898   1.599  -0.300  1.00 98.79           H  
ATOM   2800  N   TYR A 178       6.823   1.949  -2.615  1.00 98.67           N  
ATOM   2801  H   TYR A 178       6.801   2.956  -2.535  1.00 98.67           H  
ATOM   2802  CA  TYR A 178       7.702   1.347  -3.619  1.00 98.67           C  
ATOM   2803  HA  TYR A 178       7.115   0.637  -4.201  1.00 98.67           H  
ATOM   2804  C   TYR A 178       8.863   0.563  -2.985  1.00 98.67           C  
ATOM   2805  CB  TYR A 178       8.228   2.415  -4.587  1.00 98.67           C  
ATOM   2806  HB2 TYR A 178       8.747   3.180  -4.009  1.00 98.67           H  
ATOM   2807  HB3 TYR A 178       8.962   1.957  -5.250  1.00 98.67           H  
ATOM   2808  O   TYR A 178       9.334   0.878  -1.896  1.00 98.67           O  
ATOM   2809  CG  TYR A 178       7.170   3.079  -5.447  1.00 98.67           C  
ATOM   2810  CD1 TYR A 178       6.530   2.365  -6.476  1.00 98.67           C  
ATOM   2811  HD1 TYR A 178       6.813   1.337  -6.645  1.00 98.67           H  
ATOM   2812  CD2 TYR A 178       6.847   4.426  -5.235  1.00 98.67           C  
ATOM   2813  HD2 TYR A 178       7.333   4.974  -4.442  1.00 98.67           H  
ATOM   2814  CE1 TYR A 178       5.569   2.999  -7.293  1.00 98.67           C  
ATOM   2815  HE1 TYR A 178       5.066   2.470  -8.089  1.00 98.67           H  
ATOM   2816  CE2 TYR A 178       5.903   5.069  -6.047  1.00 98.67           C  
ATOM   2817  HE2 TYR A 178       5.667   6.107  -5.862  1.00 98.67           H  
ATOM   2818  OH  TYR A 178       4.391   5.013  -7.888  1.00 98.67           O  
ATOM   2819  HH  TYR A 178       4.338   5.938  -7.637  1.00 98.67           H  
ATOM   2820  CZ  TYR A 178       5.271   4.363  -7.089  1.00 98.67           C  
ATOM   2821  N   ASN A 179       9.305  -0.476  -3.693  1.00 98.29           N  
ATOM   2822  H   ASN A 179       8.876  -0.633  -4.593  1.00 98.29           H  
ATOM   2823  CA  ASN A 179      10.522  -1.229  -3.405  1.00 98.29           C  
ATOM   2824  HA  ASN A 179      11.034  -0.777  -2.556  1.00 98.29           H  
ATOM   2825  C   ASN A 179      11.481  -1.103  -4.596  1.00 98.29           C  
ATOM   2826  CB  ASN A 179      10.150  -2.670  -3.029  1.00 98.29           C  
ATOM   2827  HB2 ASN A 179       9.651  -3.157  -3.866  1.00 98.29           H  
ATOM   2828  HB3 ASN A 179       9.443  -2.638  -2.200  1.00 98.29           H  
ATOM   2829  O   ASN A 179      12.176  -0.104  -4.694  1.00 98.29           O  
ATOM   2830  CG  ASN A 179      11.334  -3.501  -2.584  1.00 98.29           C  
ATOM   2831  ND2 ASN A 179      11.278  -4.797  -2.766  1.00 98.29           N  
ATOM   2832 HD21 ASN A 179      10.456  -5.206  -3.186  1.00 98.29           H  
ATOM   2833 HD22 ASN A 179      12.128  -5.296  -2.544  1.00 98.29           H  
ATOM   2834  OD1 ASN A 179      12.305  -3.019  -2.038  1.00 98.29           O  
ATOM   2835  N   GLU A 180      11.451  -2.051  -5.542  1.00 97.26           N  
ATOM   2836  H   GLU A 180      10.814  -2.825  -5.421  1.00 97.26           H  
ATOM   2837  CA  GLU A 180      12.313  -2.066  -6.737  1.00 97.26           C  
ATOM   2838  HA  GLU A 180      12.688  -1.060  -6.926  1.00 97.26           H  
ATOM   2839  C   GLU A 180      11.547  -2.501  -8.013  1.00 97.26           C  
ATOM   2840  CB  GLU A 180      13.526  -2.987  -6.495  1.00 97.26           C  
ATOM   2841  HB2 GLU A 180      13.171  -3.941  -6.105  1.00 97.26           H  
ATOM   2842  HB3 GLU A 180      14.000  -3.179  -7.457  1.00 97.26           H  
ATOM   2843  O   GLU A 180      11.775  -3.562  -8.587  1.00 97.26           O  
ATOM   2844  CG  GLU A 180      14.600  -2.426  -5.550  1.00 97.26           C  
ATOM   2845  HG2 GLU A 180      14.154  -2.249  -4.571  1.00 97.26           H  
ATOM   2846  HG3 GLU A 180      14.956  -1.477  -5.951  1.00 97.26           H  
ATOM   2847  CD  GLU A 180      15.789  -3.398  -5.415  1.00 97.26           C  
ATOM   2848  OE1 GLU A 180      16.348  -3.511  -4.303  1.00 97.26           O  
ATOM   2849  OE2 GLU A 180      16.091  -4.099  -6.410  1.00 97.26           O  
ATOM   2850  N   CYS A 181      10.555  -1.778  -8.528  1.00 97.86           N  
ATOM   2851  H   CYS A 181      10.225  -2.124  -9.417  1.00 97.86           H  
ATOM   2852  CA  CYS A 181       9.836  -0.662  -7.922  1.00 97.86           C  
ATOM   2853  HA  CYS A 181      10.391  -0.251  -7.079  1.00 97.86           H  
ATOM   2854  C   CYS A 181       8.465  -1.110  -7.400  1.00 97.86           C  
ATOM   2855  CB  CYS A 181       9.687   0.446  -8.966  1.00 97.86           C  
ATOM   2856  HB2 CYS A 181       9.398   0.012  -9.923  1.00 97.86           H  
ATOM   2857  HB3 CYS A 181       8.895   1.124  -8.648  1.00 97.86           H  
ATOM   2858  O   CYS A 181       8.100  -0.792  -6.268  1.00 97.86           O  
ATOM   2859  SG  CYS A 181      11.184   1.433  -9.189  1.00 97.86           S  
ATOM   2860  N   HIS A 182       7.673  -1.839  -8.201  1.00 98.34           N  
ATOM   2861  H   HIS A 182       8.003  -2.129  -9.110  1.00 98.34           H  
ATOM   2862  CA  HIS A 182       6.337  -2.255  -7.774  1.00 98.34           C  
ATOM   2863  HA  HIS A 182       6.389  -2.458  -6.704  1.00 98.34           H  
ATOM   2864  C   HIS A 182       5.788  -3.527  -8.418  1.00 98.34           C  
ATOM   2865  CB  HIS A 182       5.338  -1.110  -7.968  1.00 98.34           C  
ATOM   2866  HB2 HIS A 182       4.399  -1.422  -7.511  1.00 98.34           H  
ATOM   2867  HB3 HIS A 182       5.673  -0.225  -7.426  1.00 98.34           H  
ATOM   2868  O   HIS A 182       6.146  -3.913  -9.530  1.00 98.34           O  
ATOM   2869  CG  HIS A 182       5.036  -0.722  -9.387  1.00 98.34           C  
ATOM   2870  CD2 HIS A 182       5.570   0.347 -10.046  1.00 98.34           C  
ATOM   2871  HD2 HIS A 182       6.312   1.033  -9.666  1.00 98.34           H  
ATOM   2872  ND1 HIS A 182       4.025  -1.289 -10.169  1.00 98.34           N  
ATOM   2873  CE1 HIS A 182       3.964  -0.528 -11.272  1.00 98.34           C  
ATOM   2874  HE1 HIS A 182       3.221  -0.626 -12.050  1.00 98.34           H  
ATOM   2875  NE2 HIS A 182       4.881   0.451 -11.231  1.00 98.34           N  
ATOM   2876  HE2 HIS A 182       4.922   1.224 -11.880  1.00 98.34           H  
ATOM   2877  N   GLN A 183       4.838  -4.142  -7.710  1.00 98.00           N  
ATOM   2878  H   GLN A 183       4.660  -3.799  -6.777  1.00 98.00           H  
ATOM   2879  CA  GLN A 183       3.874  -5.104  -8.260  1.00 98.00           C  
ATOM   2880  HA  GLN A 183       4.133  -5.318  -9.297  1.00 98.00           H  
ATOM   2881  C   GLN A 183       2.443  -4.533  -8.282  1.00 98.00           C  
ATOM   2882  CB  GLN A 183       3.947  -6.413  -7.462  1.00 98.00           C  
ATOM   2883  HB2 GLN A 183       3.175  -7.091  -7.825  1.00 98.00           H  
ATOM   2884  HB3 GLN A 183       3.763  -6.206  -6.408  1.00 98.00           H  
ATOM   2885  O   GLN A 183       1.555  -5.088  -8.934  1.00 98.00           O  
ATOM   2886  CG  GLN A 183       5.316  -7.096  -7.614  1.00 98.00           C  
ATOM   2887  HG2 GLN A 183       5.531  -7.222  -8.675  1.00 98.00           H  
ATOM   2888  HG3 GLN A 183       6.093  -6.460  -7.189  1.00 98.00           H  
ATOM   2889  CD  GLN A 183       5.392  -8.460  -6.938  1.00 98.00           C  
ATOM   2890  NE2 GLN A 183       6.438  -9.218  -7.188  1.00 98.00           N  
ATOM   2891 HE21 GLN A 183       7.263  -8.806  -7.601  1.00 98.00           H  
ATOM   2892 HE22 GLN A 183       6.468 -10.081  -6.664  1.00 98.00           H  
ATOM   2893  OE1 GLN A 183       4.547  -8.887  -6.176  1.00 98.00           O  
ATOM   2894  N   SER A 184       2.211  -3.407  -7.609  1.00 98.42           N  
ATOM   2895  H   SER A 184       2.976  -2.976  -7.110  1.00 98.42           H  
ATOM   2896  CA  SER A 184       0.967  -2.642  -7.648  1.00 98.42           C  
ATOM   2897  HA  SER A 184       0.437  -2.875  -8.571  1.00 98.42           H  
ATOM   2898  C   SER A 184       1.265  -1.143  -7.633  1.00 98.42           C  
ATOM   2899  CB  SER A 184       0.075  -3.019  -6.465  1.00 98.42           C  
ATOM   2900  HB2 SER A 184      -0.158  -4.083  -6.511  1.00 98.42           H  
ATOM   2901  HB3 SER A 184      -0.857  -2.456  -6.515  1.00 98.42           H  
ATOM   2902  O   SER A 184       2.199  -0.711  -6.968  1.00 98.42           O  
ATOM   2903  OG  SER A 184       0.730  -2.734  -5.250  1.00 98.42           O  
ATOM   2904  HG  SER A 184       1.657  -2.968  -5.332  1.00 98.42           H  
ATOM   2905  N   ASN A 185       0.468  -0.356  -8.352  1.00 98.66           N  
ATOM   2906  H   ASN A 185      -0.270  -0.787  -8.890  1.00 98.66           H  
ATOM   2907  CA  ASN A 185       0.626   1.095  -8.440  1.00 98.66           C  
ATOM   2908  HA  ASN A 185       1.104   1.457  -7.530  1.00 98.66           H  
ATOM   2909  C   ASN A 185      -0.747   1.776  -8.525  1.00 98.66           C  
ATOM   2910  CB  ASN A 185       1.548   1.436  -9.627  1.00 98.66           C  
ATOM   2911  HB2 ASN A 185       2.498   0.918  -9.498  1.00 98.66           H  
ATOM   2912  HB3 ASN A 185       1.090   1.122 -10.565  1.00 98.66           H  
ATOM   2913  O   ASN A 185      -1.076   2.430  -9.506  1.00 98.66           O  
ATOM   2914  CG  ASN A 185       1.861   2.921  -9.701  1.00 98.66           C  
ATOM   2915  ND2 ASN A 185       2.282   3.399 -10.848  1.00 98.66           N  
ATOM   2916 HD21 ASN A 185       2.406   2.811 -11.659  1.00 98.66           H  
ATOM   2917 HD22 ASN A 185       2.550   4.372 -10.892  1.00 98.66           H  
ATOM   2918  OD1 ASN A 185       1.717   3.647  -8.730  1.00 98.66           O  
ATOM   2919  N   LEU A 186      -1.614   1.575  -7.528  1.00 98.78           N  
ATOM   2920  H   LEU A 186      -1.302   1.061  -6.716  1.00 98.78           H  
ATOM   2921  CA  LEU A 186      -3.018   2.026  -7.597  1.00 98.78           C  
ATOM   2922  HA  LEU A 186      -3.430   1.711  -8.555  1.00 98.78           H  
ATOM   2923  C   LEU A 186      -3.181   3.558  -7.571  1.00 98.78           C  
ATOM   2924  CB  LEU A 186      -3.826   1.352  -6.476  1.00 98.78           C  
ATOM   2925  HB2 LEU A 186      -3.418   1.663  -5.514  1.00 98.78           H  
ATOM   2926  HB3 LEU A 186      -4.854   1.710  -6.529  1.00 98.78           H  
ATOM   2927  O   LEU A 186      -4.239   4.083  -7.931  1.00 98.78           O  
ATOM   2928  CG  LEU A 186      -3.840  -0.188  -6.541  1.00 98.78           C  
ATOM   2929  HG  LEU A 186      -2.824  -0.566  -6.435  1.00 98.78           H  
ATOM   2930  CD1 LEU A 186      -4.669  -0.746  -5.389  1.00 98.78           C  
ATOM   2931 HD11 LEU A 186      -4.620  -1.835  -5.400  1.00 98.78           H  
ATOM   2932 HD12 LEU A 186      -4.277  -0.387  -4.437  1.00 98.78           H  
ATOM   2933 HD13 LEU A 186      -5.709  -0.432  -5.483  1.00 98.78           H  
ATOM   2934  CD2 LEU A 186      -4.421  -0.712  -7.859  1.00 98.78           C  
ATOM   2935 HD21 LEU A 186      -5.402  -0.268  -8.030  1.00 98.78           H  
ATOM   2936 HD22 LEU A 186      -4.527  -1.796  -7.812  1.00 98.78           H  
ATOM   2937 HD23 LEU A 186      -3.755  -0.473  -8.687  1.00 98.78           H  
ATOM   2938  N   ASN A 187      -2.118   4.270  -7.196  1.00 98.82           N  
ATOM   2939  H   ASN A 187      -1.294   3.761  -6.912  1.00 98.82           H  
ATOM   2940  CA  ASN A 187      -2.003   5.725  -7.266  1.00 98.82           C  
ATOM   2941  HA  ASN A 187      -2.998   6.170  -7.263  1.00 98.82           H  
ATOM   2942  C   ASN A 187      -1.331   6.223  -8.555  1.00 98.82           C  
ATOM   2943  CB  ASN A 187      -1.271   6.202  -6.009  1.00 98.82           C  
ATOM   2944  HB2 ASN A 187      -0.340   5.646  -5.892  1.00 98.82           H  
ATOM   2945  HB3 ASN A 187      -1.016   7.256  -6.126  1.00 98.82           H  
ATOM   2946  O   ASN A 187      -1.146   7.427  -8.710  1.00 98.82           O  
ATOM   2947  CG  ASN A 187      -2.103   6.076  -4.749  1.00 98.82           C  
ATOM   2948  ND2 ASN A 187      -1.469   6.148  -3.606  1.00 98.82           N  
ATOM   2949 HD21 ASN A 187      -2.002   6.129  -2.749  1.00 98.82           H  
ATOM   2950 HD22 ASN A 187      -0.467   6.277  -3.612  1.00 98.82           H  
ATOM   2951  OD1 ASN A 187      -3.318   5.922  -4.775  1.00 98.82           O  
ATOM   2952  N   GLY A 188      -1.009   5.326  -9.488  1.00 98.60           N  
ATOM   2953  H   GLY A 188      -1.105   4.341  -9.285  1.00 98.60           H  
ATOM   2954  CA  GLY A 188      -0.495   5.680 -10.802  1.00 98.60           C  
ATOM   2955  HA2 GLY A 188      -0.256   4.769 -11.351  1.00 98.60           H  
ATOM   2956  HA3 GLY A 188       0.428   6.248 -10.686  1.00 98.60           H  
ATOM   2957  C   GLY A 188      -1.481   6.509 -11.628  1.00 98.60           C  
ATOM   2958  O   GLY A 188      -2.634   6.781 -11.245  1.00 98.60           O  
ATOM   2959  N   GLN A 189      -1.025   6.901 -12.811  1.00 98.45           N  
ATOM   2960  H   GLN A 189      -0.119   6.560 -13.097  1.00 98.45           H  
ATOM   2961  CA  GLN A 189      -1.785   7.726 -13.735  1.00 98.45           C  
ATOM   2962  HA  GLN A 189      -2.093   8.624 -13.200  1.00 98.45           H  
ATOM   2963  C   GLN A 189      -3.032   6.984 -14.231  1.00 98.45           C  
ATOM   2964  CB  GLN A 189      -0.877   8.147 -14.891  1.00 98.45           C  
ATOM   2965  HB2 GLN A 189       0.038   8.579 -14.485  1.00 98.45           H  
ATOM   2966  HB3 GLN A 189      -0.622   7.261 -15.472  1.00 98.45           H  
ATOM   2967  O   GLN A 189      -2.963   5.875 -14.767  1.00 98.45           O  
ATOM   2968  CG  GLN A 189      -1.544   9.176 -15.814  1.00 98.45           C  
ATOM   2969  HG2 GLN A 189      -1.805  10.065 -15.239  1.00 98.45           H  
ATOM   2970  HG3 GLN A 189      -2.458   8.755 -16.233  1.00 98.45           H  
ATOM   2971  CD  GLN A 189      -0.645   9.595 -16.972  1.00 98.45           C  
ATOM   2972  NE2 GLN A 189      -1.159  10.344 -17.920  1.00 98.45           N  
ATOM   2973 HE21 GLN A 189      -2.116  10.662 -17.872  1.00 98.45           H  
ATOM   2974 HE22 GLN A 189      -0.516  10.626 -18.647  1.00 98.45           H  
ATOM   2975  OE1 GLN A 189       0.515   9.242 -17.075  1.00 98.45           O  
ATOM   2976  N   TRP A 190      -4.191   7.628 -14.099  1.00 98.18           N  
ATOM   2977  H   TRP A 190      -4.190   8.562 -13.716  1.00 98.18           H  
ATOM   2978  CA  TRP A 190      -5.453   7.068 -14.569  1.00 98.18           C  
ATOM   2979  HA  TRP A 190      -5.632   6.127 -14.050  1.00 98.18           H  
ATOM   2980  C   TRP A 190      -5.411   6.795 -16.078  1.00 98.18           C  
ATOM   2981  CB  TRP A 190      -6.594   8.026 -14.237  1.00 98.18           C  
ATOM   2982  HB2 TRP A 190      -6.612   8.199 -13.161  1.00 98.18           H  
ATOM   2983  HB3 TRP A 190      -6.419   8.984 -14.727  1.00 98.18           H  
ATOM   2984  O   TRP A 190      -4.989   7.647 -16.860  1.00 98.18           O  
ATOM   2985  CG  TRP A 190      -7.935   7.516 -14.646  1.00 98.18           C  
ATOM   2986  CD1 TRP A 190      -8.522   7.714 -15.847  1.00 98.18           C  
ATOM   2987  HD1 TRP A 190      -8.096   8.299 -16.650  1.00 98.18           H  
ATOM   2988  CD2 TRP A 190      -8.878   6.724 -13.866  1.00 98.18           C  
ATOM   2989  CE2 TRP A 190     -10.021   6.458 -14.676  1.00 98.18           C  
ATOM   2990  CE3 TRP A 190      -8.885   6.207 -12.557  1.00 98.18           C  
ATOM   2991  HE3 TRP A 190      -8.059   6.435 -11.900  1.00 98.18           H  
ATOM   2992  NE1 TRP A 190      -9.766   7.117 -15.858  1.00 98.18           N  
ATOM   2993  HE1 TRP A 190     -10.440   7.262 -16.596  1.00 98.18           H  
ATOM   2994  CH2 TRP A 190     -11.045   5.137 -12.938  1.00 98.18           C  
ATOM   2995  HH2 TRP A 190     -11.860   4.527 -12.577  1.00 98.18           H  
ATOM   2996  CZ2 TRP A 190     -11.104   5.696 -14.222  1.00 98.18           C  
ATOM   2997  HZ2 TRP A 190     -11.967   5.535 -14.852  1.00 98.18           H  
ATOM   2998  CZ3 TRP A 190      -9.938   5.385 -12.116  1.00 98.18           C  
ATOM   2999  HZ3 TRP A 190      -9.904   4.920 -11.142  1.00 98.18           H  
ATOM   3000  N   GLY A 191      -5.854   5.608 -16.498  1.00 97.54           N  
ATOM   3001  H   GLY A 191      -6.172   4.945 -15.805  1.00 97.54           H  
ATOM   3002  CA  GLY A 191      -5.973   5.255 -17.917  1.00 97.54           C  
ATOM   3003  HA2 GLY A 191      -6.620   4.386 -18.027  1.00 97.54           H  
ATOM   3004  HA3 GLY A 191      -6.455   6.084 -18.435  1.00 97.54           H  
ATOM   3005  C   GLY A 191      -4.651   4.976 -18.644  1.00 97.54           C  
ATOM   3006  O   GLY A 191      -4.689   4.534 -19.793  1.00 97.54           O  
ATOM   3007  N   SER A 192      -3.493   5.206 -18.013  1.00 97.99           N  
ATOM   3008  H   SER A 192      -3.515   5.549 -17.063  1.00 97.99           H  
ATOM   3009  CA  SER A 192      -2.199   5.039 -18.676  1.00 97.99           C  
ATOM   3010  HA  SER A 192      -2.249   5.563 -19.630  1.00 97.99           H  
ATOM   3011  C   SER A 192      -1.896   3.567 -18.953  1.00 97.99           C  
ATOM   3012  CB  SER A 192      -1.069   5.689 -17.876  1.00 97.99           C  
ATOM   3013  HB2 SER A 192      -0.953   5.187 -16.915  1.00 97.99           H  
ATOM   3014  HB3 SER A 192      -1.313   6.737 -17.704  1.00 97.99           H  
ATOM   3015  O   SER A 192      -2.036   2.705 -18.085  1.00 97.99           O  
ATOM   3016  OG  SER A 192       0.139   5.609 -18.608  1.00 97.99           O  
ATOM   3017  HG  SER A 192       0.769   6.190 -18.176  1.00 97.99           H  
ATOM   3018  N   LYS A 193      -1.458   3.296 -20.185  1.00 97.38           N  
ATOM   3019  H   LYS A 193      -1.405   4.074 -20.827  1.00 97.38           H  
ATOM   3020  CA  LYS A 193      -0.947   1.991 -20.636  1.00 97.38           C  
ATOM   3021  HA  LYS A 193      -1.113   1.250 -19.854  1.00 97.38           H  
ATOM   3022  C   LYS A 193       0.567   1.998 -20.851  1.00 97.38           C  
ATOM   3023  CB  LYS A 193      -1.705   1.531 -21.888  1.00 97.38           C  
ATOM   3024  HB2 LYS A 193      -1.591   2.269 -22.681  1.00 97.38           H  
ATOM   3025  HB3 LYS A 193      -1.278   0.588 -22.230  1.00 97.38           H  
ATOM   3026  O   LYS A 193       1.134   1.004 -21.301  1.00 97.38           O  
ATOM   3027  CG  LYS A 193      -3.192   1.318 -21.585  1.00 97.38           C  
ATOM   3028  HG2 LYS A 193      -3.670   2.276 -21.380  1.00 97.38           H  
ATOM   3029  HG3 LYS A 193      -3.292   0.679 -20.708  1.00 97.38           H  
ATOM   3030  CD  LYS A 193      -3.885   0.651 -22.771  1.00 97.38           C  
ATOM   3031  HD2 LYS A 193      -3.818   1.299 -23.646  1.00 97.38           H  
ATOM   3032  HD3 LYS A 193      -3.395  -0.300 -22.978  1.00 97.38           H  
ATOM   3033  CE  LYS A 193      -5.346   0.410 -22.396  1.00 97.38           C  
ATOM   3034  HE2 LYS A 193      -5.821   1.370 -22.194  1.00 97.38           H  
ATOM   3035  HE3 LYS A 193      -5.370  -0.172 -21.475  1.00 97.38           H  
ATOM   3036  NZ  LYS A 193      -6.055  -0.319 -23.469  1.00 97.38           N  
ATOM   3037  HZ1 LYS A 193      -6.031   0.208 -24.330  1.00 97.38           H  
ATOM   3038  HZ2 LYS A 193      -5.606  -1.215 -23.599  1.00 97.38           H  
ATOM   3039  HZ3 LYS A 193      -7.009  -0.483 -23.184  1.00 97.38           H  
ATOM   3040  N   THR A 194       1.226   3.115 -20.534  1.00 98.18           N  
ATOM   3041  H   THR A 194       0.711   3.888 -20.138  1.00 98.18           H  
ATOM   3042  CA  THR A 194       2.687   3.186 -20.483  1.00 98.18           C  
ATOM   3043  HA  THR A 194       3.088   2.856 -21.441  1.00 98.18           H  
ATOM   3044  C   THR A 194       3.181   2.251 -19.385  1.00 98.18           C  
ATOM   3045  CB  THR A 194       3.165   4.621 -20.230  1.00 98.18           C  
ATOM   3046  HB  THR A 194       2.800   4.968 -19.263  1.00 98.18           H  
ATOM   3047  O   THR A 194       2.603   2.215 -18.297  1.00 98.18           O  
ATOM   3048  CG2 THR A 194       4.686   4.754 -20.274  1.00 98.18           C  
ATOM   3049 HG21 THR A 194       5.069   4.391 -21.228  1.00 98.18           H  
ATOM   3050 HG22 THR A 194       5.139   4.188 -19.460  1.00 98.18           H  
ATOM   3051 HG23 THR A 194       4.967   5.800 -20.150  1.00 98.18           H  
ATOM   3052  OG1 THR A 194       2.654   5.461 -21.238  1.00 98.18           O  
ATOM   3053  HG1 THR A 194       2.953   6.353 -21.046  1.00 98.18           H  
ATOM   3054  N   PHE A 195       4.236   1.487 -19.680  1.00 98.14           N  
ATOM   3055  H   PHE A 195       4.674   1.595 -20.583  1.00 98.14           H  
ATOM   3056  CA  PHE A 195       4.757   0.448 -18.795  1.00 98.14           C  
ATOM   3057  HA  PHE A 195       4.048  -0.380 -18.786  1.00 98.14           H  
ATOM   3058  C   PHE A 195       4.945   0.950 -17.354  1.00 98.14           C  
ATOM   3059  CB  PHE A 195       6.079  -0.081 -19.359  1.00 98.14           C  
ATOM   3060  HB2 PHE A 195       5.897  -0.523 -20.338  1.00 98.14           H  
ATOM   3061  HB3 PHE A 195       6.767   0.754 -19.497  1.00 98.14           H  
ATOM   3062  O   PHE A 195       5.754   1.837 -17.099  1.00 98.14           O  
ATOM   3063  CG  PHE A 195       6.740  -1.114 -18.467  1.00 98.14           C  
ATOM   3064  CD1 PHE A 195       7.754  -0.730 -17.570  1.00 98.14           C  
ATOM   3065  HD1 PHE A 195       8.065   0.302 -17.514  1.00 98.14           H  
ATOM   3066  CD2 PHE A 195       6.322  -2.455 -18.508  1.00 98.14           C  
ATOM   3067  HD2 PHE A 195       5.508  -2.739 -19.158  1.00 98.14           H  
ATOM   3068  CE1 PHE A 195       8.355  -1.687 -16.734  1.00 98.14           C  
ATOM   3069  HE1 PHE A 195       9.129  -1.385 -16.043  1.00 98.14           H  
ATOM   3070  CE2 PHE A 195       6.951  -3.420 -17.701  1.00 98.14           C  
ATOM   3071  HE2 PHE A 195       6.649  -4.456 -17.757  1.00 98.14           H  
ATOM   3072  CZ  PHE A 195       7.961  -3.033 -16.806  1.00 98.14           C  
ATOM   3073  HZ  PHE A 195       8.437  -3.765 -16.169  1.00 98.14           H  
ATOM   3074  N   GLY A 196       4.192   0.373 -16.416  1.00 97.76           N  
ATOM   3075  H   GLY A 196       3.476  -0.268 -16.726  1.00 97.76           H  
ATOM   3076  CA  GLY A 196       4.311   0.626 -14.978  1.00 97.76           C  
ATOM   3077  HA2 GLY A 196       3.859  -0.204 -14.436  1.00 97.76           H  
ATOM   3078  HA3 GLY A 196       5.369   0.649 -14.719  1.00 97.76           H  
ATOM   3079  C   GLY A 196       3.684   1.934 -14.473  1.00 97.76           C  
ATOM   3080  O   GLY A 196       3.637   2.138 -13.261  1.00 97.76           O  
ATOM   3081  N   VAL A 197       3.226   2.818 -15.364  1.00 98.48           N  
ATOM   3082  H   VAL A 197       3.313   2.581 -16.342  1.00 98.48           H  
ATOM   3083  CA  VAL A 197       2.743   4.173 -15.024  1.00 98.48           C  
ATOM   3084  HA  VAL A 197       3.299   4.552 -14.166  1.00 98.48           H  
ATOM   3085  C   VAL A 197       1.262   4.177 -14.630  1.00 98.48           C  
ATOM   3086  CB  VAL A 197       2.996   5.118 -16.219  1.00 98.48           C  
ATOM   3087  HB  VAL A 197       2.491   4.708 -17.094  1.00 98.48           H  
ATOM   3088  O   VAL A 197       0.816   5.035 -13.873  1.00 98.48           O  
ATOM   3089  CG1 VAL A 197       2.473   6.538 -16.005  1.00 98.48           C  
ATOM   3090 HG11 VAL A 197       1.387   6.537 -15.918  1.00 98.48           H  
ATOM   3091 HG12 VAL A 197       2.749   7.182 -16.840  1.00 98.48           H  
ATOM   3092 HG13 VAL A 197       2.909   6.947 -15.093  1.00 98.48           H  
ATOM   3093  CG2 VAL A 197       4.492   5.242 -16.534  1.00 98.48           C  
ATOM   3094 HG21 VAL A 197       4.646   5.916 -17.377  1.00 98.48           H  
ATOM   3095 HG22 VAL A 197       5.021   5.642 -15.670  1.00 98.48           H  
ATOM   3096 HG23 VAL A 197       4.917   4.271 -16.788  1.00 98.48           H  
ATOM   3097  N   GLY A 198       0.484   3.236 -15.170  1.00 98.40           N  
ATOM   3098  H   GLY A 198       0.931   2.546 -15.757  1.00 98.40           H  
ATOM   3099  CA  GLY A 198      -0.957   3.133 -14.932  1.00 98.40           C  
ATOM   3100  HA2 GLY A 198      -1.389   2.438 -15.652  1.00 98.40           H  
ATOM   3101  HA3 GLY A 198      -1.412   4.111 -15.089  1.00 98.40           H  
ATOM   3102  C   GLY A 198      -1.331   2.655 -13.530  1.00 98.40           C  
ATOM   3103  O   GLY A 198      -0.474   2.302 -12.720  1.00 98.40           O  
ATOM   3104  N   MET A 199      -2.639   2.552 -13.264  1.00 98.54           N  
ATOM   3105  H   MET A 199      -3.309   2.820 -13.970  1.00 98.54           H  
ATOM   3106  CA  MET A 199      -3.134   1.904 -12.047  1.00 98.54           C  
ATOM   3107  HA  MET A 199      -2.515   2.245 -11.218  1.00 98.54           H  
ATOM   3108  C   MET A 199      -2.981   0.388 -12.160  1.00 98.54           C  
ATOM   3109  CB  MET A 199      -4.563   2.297 -11.698  1.00 98.54           C  
ATOM   3110  HB2 MET A 199      -4.803   1.791 -10.763  1.00 98.54           H  
ATOM   3111  HB3 MET A 199      -5.254   1.946 -12.464  1.00 98.54           H  
ATOM   3112  O   MET A 199      -3.915  -0.346 -12.502  1.00 98.54           O  
ATOM   3113  CG  MET A 199      -4.760   3.797 -11.494  1.00 98.54           C  
ATOM   3114  HG2 MET A 199      -4.301   4.346 -12.317  1.00 98.54           H  
ATOM   3115  HG3 MET A 199      -4.270   4.099 -10.569  1.00 98.54           H  
ATOM   3116  SD  MET A 199      -6.508   4.253 -11.431  1.00 98.54           S  
ATOM   3117  CE  MET A 199      -7.144   3.058 -10.231  1.00 98.54           C  
ATOM   3118  HE1 MET A 199      -8.229   3.147 -10.171  1.00 98.54           H  
ATOM   3119  HE2 MET A 199      -6.911   2.044 -10.556  1.00 98.54           H  
ATOM   3120  HE3 MET A 199      -6.679   3.226  -9.260  1.00 98.54           H  
ATOM   3121  N   ASN A 200      -1.756  -0.077 -11.946  1.00 98.35           N  
ATOM   3122  H   ASN A 200      -1.030   0.600 -11.759  1.00 98.35           H  
ATOM   3123  CA  ASN A 200      -1.397  -1.461 -12.183  1.00 98.35           C  
ATOM   3124  HA  ASN A 200      -2.007  -1.827 -13.009  1.00 98.35           H  
ATOM   3125  C   ASN A 200      -1.701  -2.330 -10.962  1.00 98.35           C  
ATOM   3126  CB  ASN A 200       0.072  -1.584 -12.612  1.00 98.35           C  
ATOM   3127  HB2 ASN A 200       0.707  -1.315 -11.768  1.00 98.35           H  
ATOM   3128  HB3 ASN A 200       0.277  -2.621 -12.878  1.00 98.35           H  
ATOM   3129  O   ASN A 200      -1.438  -1.965  -9.816  1.00 98.35           O  
ATOM   3130  CG  ASN A 200       0.477  -0.717 -13.790  1.00 98.35           C  
ATOM   3131  ND2 ASN A 200      -0.236  -0.686 -14.887  1.00 98.35           N  
ATOM   3132 HD21 ASN A 200      -1.108  -1.179 -15.017  1.00 98.35           H  
ATOM   3133 HD22 ASN A 200       0.124  -0.102 -15.629  1.00 98.35           H  
ATOM   3134  OD1 ASN A 200       1.524  -0.108 -13.777  1.00 98.35           O  
ATOM   3135  N   TRP A 201      -2.166  -3.540 -11.241  1.00 98.22           N  
ATOM   3136  H   TRP A 201      -2.361  -3.741 -12.211  1.00 98.22           H  
ATOM   3137  CA  TRP A 201      -2.119  -4.678 -10.336  1.00 98.22           C  
ATOM   3138  HA  TRP A 201      -1.467  -4.456  -9.491  1.00 98.22           H  
ATOM   3139  C   TRP A 201      -1.514  -5.824 -11.146  1.00 98.22           C  
ATOM   3140  CB  TRP A 201      -3.533  -4.968  -9.809  1.00 98.22           C  
ATOM   3141  HB2 TRP A 201      -4.174  -5.300 -10.625  1.00 98.22           H  
ATOM   3142  HB3 TRP A 201      -3.954  -4.033  -9.438  1.00 98.22           H  
ATOM   3143  O   TRP A 201      -2.233  -6.489 -11.888  1.00 98.22           O  
ATOM   3144  CG  TRP A 201      -3.601  -5.957  -8.688  1.00 98.22           C  
ATOM   3145  CD1 TRP A 201      -3.712  -7.300  -8.805  1.00 98.22           C  
ATOM   3146  HD1 TRP A 201      -3.738  -7.837  -9.742  1.00 98.22           H  
ATOM   3147  CD2 TRP A 201      -3.520  -5.691  -7.255  1.00 98.22           C  
ATOM   3148  CE2 TRP A 201      -3.633  -6.928  -6.557  1.00 98.22           C  
ATOM   3149  CE3 TRP A 201      -3.333  -4.531  -6.475  1.00 98.22           C  
ATOM   3150  HE3 TRP A 201      -3.231  -3.572  -6.961  1.00 98.22           H  
ATOM   3151  NE1 TRP A 201      -3.712  -7.874  -7.547  1.00 98.22           N  
ATOM   3152  HE1 TRP A 201      -3.668  -8.863  -7.347  1.00 98.22           H  
ATOM   3153  CH2 TRP A 201      -3.423  -5.843  -4.411  1.00 98.22           C  
ATOM   3154  HH2 TRP A 201      -3.397  -5.892  -3.333  1.00 98.22           H  
ATOM   3155  CZ2 TRP A 201      -3.594  -7.017  -5.160  1.00 98.22           C  
ATOM   3156  HZ2 TRP A 201      -3.698  -7.973  -4.669  1.00 98.22           H  
ATOM   3157  CZ3 TRP A 201      -3.284  -4.607  -5.069  1.00 98.22           C  
ATOM   3158  HZ3 TRP A 201      -3.143  -3.710  -4.484  1.00 98.22           H  
ATOM   3159  N   LYS A 202      -0.192  -6.029 -11.051  1.00 97.51           N  
ATOM   3160  H   LYS A 202       0.309  -5.478 -10.368  1.00 97.51           H  
ATOM   3161  CA  LYS A 202       0.639  -6.858 -11.947  1.00 97.51           C  
ATOM   3162  HA  LYS A 202       0.870  -6.258 -12.827  1.00 97.51           H  
ATOM   3163  C   LYS A 202      -0.030  -8.133 -12.468  1.00 97.51           C  
ATOM   3164  CB  LYS A 202       1.971  -7.160 -11.243  1.00 97.51           C  
ATOM   3165  HB2 LYS A 202       1.778  -7.680 -10.304  1.00 97.51           H  
ATOM   3166  HB3 LYS A 202       2.464  -6.213 -11.022  1.00 97.51           H  
ATOM   3167  O   LYS A 202      -0.108  -8.321 -13.674  1.00 97.51           O  
ATOM   3168  CG  LYS A 202       2.932  -7.998 -12.097  1.00 97.51           C  
ATOM   3169  HG2 LYS A 202       3.145  -7.469 -13.026  1.00 97.51           H  
ATOM   3170  HG3 LYS A 202       2.482  -8.963 -12.330  1.00 97.51           H  
ATOM   3171  CD  LYS A 202       4.234  -8.239 -11.329  1.00 97.51           C  
ATOM   3172  HD2 LYS A 202       4.011  -8.764 -10.401  1.00 97.51           H  
ATOM   3173  HD3 LYS A 202       4.695  -7.278 -11.098  1.00 97.51           H  
ATOM   3174  CE  LYS A 202       5.193  -9.075 -12.180  1.00 97.51           C  
ATOM   3175  HE2 LYS A 202       4.703 -10.013 -12.444  1.00 97.51           H  
ATOM   3176  HE3 LYS A 202       5.401  -8.525 -13.098  1.00 97.51           H  
ATOM   3177  NZ  LYS A 202       6.457  -9.341 -11.452  1.00 97.51           N  
ATOM   3178  HZ1 LYS A 202       6.907  -8.466 -11.223  1.00 97.51           H  
ATOM   3179  HZ2 LYS A 202       6.273  -9.846 -10.596  1.00 97.51           H  
ATOM   3180  HZ3 LYS A 202       7.093  -9.881 -12.020  1.00 97.51           H  
ATOM   3181  N   HIS A 203      -0.538  -9.007 -11.603  1.00 96.73           N  
ATOM   3182  H   HIS A 203      -0.316  -8.908 -10.623  1.00 96.73           H  
ATOM   3183  CA  HIS A 203      -1.161 -10.264 -12.043  1.00 96.73           C  
ATOM   3184  HA  HIS A 203      -0.490 -10.753 -12.749  1.00 96.73           H  
ATOM   3185  C   HIS A 203      -2.508 -10.113 -12.780  1.00 96.73           C  
ATOM   3186  CB  HIS A 203      -1.304 -11.180 -10.830  1.00 96.73           C  
ATOM   3187  HB2 HIS A 203      -1.875 -12.065 -11.114  1.00 96.73           H  
ATOM   3188  HB3 HIS A 203      -1.860 -10.652 -10.055  1.00 96.73           H  
ATOM   3189  O   HIS A 203      -2.919 -11.038 -13.472  1.00 96.73           O  
ATOM   3190  CG  HIS A 203       0.028 -11.635 -10.291  1.00 96.73           C  
ATOM   3191  CD2 HIS A 203       0.789 -12.671 -10.759  1.00 96.73           C  
ATOM   3192  HD2 HIS A 203       0.536 -13.322 -11.583  1.00 96.73           H  
ATOM   3193  ND1 HIS A 203       0.724 -11.085  -9.244  1.00 96.73           N  
ATOM   3194  HD1 HIS A 203       0.436 -10.340  -8.625  1.00 96.73           H  
ATOM   3195  CE1 HIS A 203       1.868 -11.759  -9.078  1.00 96.73           C  
ATOM   3196  HE1 HIS A 203       2.589 -11.565  -8.298  1.00 96.73           H  
ATOM   3197  NE2 HIS A 203       1.962 -12.730  -9.998  1.00 96.73           N  
ATOM   3198  N   LEU A 204      -3.187  -8.968 -12.669  1.00 97.13           N  
ATOM   3199  H   LEU A 204      -2.771  -8.220 -12.133  1.00 97.13           H  
ATOM   3200  CA  LEU A 204      -4.393  -8.652 -13.442  1.00 97.13           C  
ATOM   3201  HA  LEU A 204      -4.875  -9.574 -13.768  1.00 97.13           H  
ATOM   3202  C   LEU A 204      -4.048  -7.876 -14.715  1.00 97.13           C  
ATOM   3203  CB  LEU A 204      -5.383  -7.850 -12.573  1.00 97.13           C  
ATOM   3204  HB2 LEU A 204      -6.209  -7.527 -13.207  1.00 97.13           H  
ATOM   3205  HB3 LEU A 204      -4.883  -6.953 -12.207  1.00 97.13           H  
ATOM   3206  O   LEU A 204      -4.470  -8.241 -15.809  1.00 97.13           O  
ATOM   3207  CG  LEU A 204      -5.969  -8.612 -11.372  1.00 97.13           C  
ATOM   3208  HG  LEU A 204      -5.165  -8.960 -10.724  1.00 97.13           H  
ATOM   3209  CD1 LEU A 204      -6.879  -7.675 -10.574  1.00 97.13           C  
ATOM   3210 HD11 LEU A 204      -7.267  -8.199  -9.701  1.00 97.13           H  
ATOM   3211 HD12 LEU A 204      -7.715  -7.343 -11.189  1.00 97.13           H  
ATOM   3212 HD13 LEU A 204      -6.314  -6.809 -10.230  1.00 97.13           H  
ATOM   3213  CD2 LEU A 204      -6.774  -9.835 -11.798  1.00 97.13           C  
ATOM   3214 HD21 LEU A 204      -6.120 -10.574 -12.262  1.00 97.13           H  
ATOM   3215 HD22 LEU A 204      -7.226 -10.295 -10.919  1.00 97.13           H  
ATOM   3216 HD23 LEU A 204      -7.560  -9.546 -12.495  1.00 97.13           H  
ATOM   3217  N   THR A 205      -3.279  -6.798 -14.571  1.00 97.80           N  
ATOM   3218  H   THR A 205      -2.949  -6.567 -13.644  1.00 97.80           H  
ATOM   3219  CA  THR A 205      -3.059  -5.806 -15.629  1.00 97.80           C  
ATOM   3220  HA  THR A 205      -3.860  -5.878 -16.365  1.00 97.80           H  
ATOM   3221  C   THR A 205      -1.750  -5.987 -16.383  1.00 97.80           C  
ATOM   3222  CB  THR A 205      -3.089  -4.387 -15.050  1.00 97.80           C  
ATOM   3223  HB  THR A 205      -2.929  -3.687 -15.870  1.00 97.80           H  
ATOM   3224  O   THR A 205      -1.507  -5.267 -17.347  1.00 97.80           O  
ATOM   3225  CG2 THR A 205      -4.418  -4.045 -14.381  1.00 97.80           C  
ATOM   3226 HG21 THR A 205      -4.375  -3.014 -14.028  1.00 97.80           H  
ATOM   3227 HG22 THR A 205      -5.228  -4.139 -15.105  1.00 97.80           H  
ATOM   3228 HG23 THR A 205      -4.604  -4.701 -13.531  1.00 97.80           H  
ATOM   3229  OG1 THR A 205      -2.081  -4.210 -14.074  1.00 97.80           O  
ATOM   3230  HG1 THR A 205      -1.222  -4.305 -14.491  1.00 97.80           H  
ATOM   3231  N   THR A 206      -0.867  -6.891 -15.946  1.00 96.53           N  
ATOM   3232  H   THR A 206      -1.135  -7.467 -15.161  1.00 96.53           H  
ATOM   3233  CA  THR A 206       0.582  -6.812 -16.215  1.00 96.53           C  
ATOM   3234  HA  THR A 206       1.087  -7.540 -15.581  1.00 96.53           H  
ATOM   3235  C   THR A 206       1.116  -5.439 -15.770  1.00 96.53           C  
ATOM   3236  CB  THR A 206       0.934  -7.218 -17.661  1.00 96.53           C  
ATOM   3237  HB  THR A 206       2.013  -7.361 -17.719  1.00 96.53           H  
ATOM   3238  O   THR A 206       0.635  -4.889 -14.779  1.00 96.53           O  
ATOM   3239  CG2 THR A 206       0.264  -8.521 -18.096  1.00 96.53           C  
ATOM   3240 HG21 THR A 206       0.646  -8.812 -19.074  1.00 96.53           H  
ATOM   3241 HG22 THR A 206      -0.817  -8.393 -18.163  1.00 96.53           H  
ATOM   3242 HG23 THR A 206       0.490  -9.308 -17.377  1.00 96.53           H  
ATOM   3243  OG1 THR A 206       0.585  -6.219 -18.588  1.00 96.53           O  
ATOM   3244  HG1 THR A 206      -0.303  -5.935 -18.362  1.00 96.53           H  
ATOM   3245  N   HIS A 207       2.060  -4.857 -16.502  1.00 97.14           N  
ATOM   3246  H   HIS A 207       2.404  -5.351 -17.313  1.00 97.14           H  
ATOM   3247  CA  HIS A 207       2.449  -3.450 -16.367  1.00 97.14           C  
ATOM   3248  HA  HIS A 207       1.979  -3.014 -15.485  1.00 97.14           H  
ATOM   3249  C   HIS A 207       1.983  -2.592 -17.559  1.00 97.14           C  
ATOM   3250  CB  HIS A 207       3.965  -3.396 -16.154  1.00 97.14           C  
ATOM   3251  HB2 HIS A 207       4.446  -3.955 -16.956  1.00 97.14           H  
ATOM   3252  HB3 HIS A 207       4.307  -2.362 -16.206  1.00 97.14           H  
ATOM   3253  O   HIS A 207       2.264  -1.401 -17.587  1.00 97.14           O  
ATOM   3254  CG  HIS A 207       4.394  -3.957 -14.822  1.00 97.14           C  
ATOM   3255  CD2 HIS A 207       4.970  -5.177 -14.591  1.00 97.14           C  
ATOM   3256  HD2 HIS A 207       5.210  -5.913 -15.345  1.00 97.14           H  
ATOM   3257  ND1 HIS A 207       4.277  -3.331 -13.603  1.00 97.14           N  
ATOM   3258  HD1 HIS A 207       3.963  -2.386 -13.437  1.00 97.14           H  
ATOM   3259  CE1 HIS A 207       4.777  -4.150 -12.662  1.00 97.14           C  
ATOM   3260  HE1 HIS A 207       4.856  -3.901 -11.615  1.00 97.14           H  
ATOM   3261  NE2 HIS A 207       5.188  -5.309 -13.215  1.00 97.14           N  
ATOM   3262  N   TYR A 208       1.281  -3.179 -18.536  1.00 97.61           N  
ATOM   3263  H   TYR A 208       1.071  -4.163 -18.449  1.00 97.61           H  
ATOM   3264  CA  TYR A 208       0.902  -2.540 -19.809  1.00 97.61           C  
ATOM   3265  HA  TYR A 208       1.441  -1.599 -19.918  1.00 97.61           H  
ATOM   3266  C   TYR A 208      -0.593  -2.195 -19.922  1.00 97.61           C  
ATOM   3267  CB  TYR A 208       1.327  -3.462 -20.959  1.00 97.61           C  
ATOM   3268  HB2 TYR A 208       0.801  -4.412 -20.867  1.00 97.61           H  
ATOM   3269  HB3 TYR A 208       1.017  -3.014 -21.903  1.00 97.61           H  
ATOM   3270  O   TYR A 208      -1.068  -1.776 -20.976  1.00 97.61           O  
ATOM   3271  CG  TYR A 208       2.817  -3.715 -21.038  1.00 97.61           C  
ATOM   3272  CD1 TYR A 208       3.651  -2.742 -21.619  1.00 97.61           C  
ATOM   3273  HD1 TYR A 208       3.230  -1.813 -21.975  1.00 97.61           H  
ATOM   3274  CD2 TYR A 208       3.363  -4.925 -20.566  1.00 97.61           C  
ATOM   3275  HD2 TYR A 208       2.715  -5.676 -20.140  1.00 97.61           H  
ATOM   3276  CE1 TYR A 208       5.029  -2.989 -21.755  1.00 97.61           C  
ATOM   3277  HE1 TYR A 208       5.680  -2.255 -22.208  1.00 97.61           H  
ATOM   3278  CE2 TYR A 208       4.746  -5.168 -20.684  1.00 97.61           C  
ATOM   3279  HE2 TYR A 208       5.167  -6.099 -20.336  1.00 97.61           H  
ATOM   3280  OH  TYR A 208       6.914  -4.415 -21.406  1.00 97.61           O  
ATOM   3281  HH  TYR A 208       7.197  -5.257 -21.044  1.00 97.61           H  
ATOM   3282  CZ  TYR A 208       5.579  -4.201 -21.291  1.00 97.61           C  
ATOM   3283  N   ASP A 209      -1.360  -2.407 -18.856  1.00 97.86           N  
ATOM   3284  H   ASP A 209      -0.922  -2.712 -17.998  1.00 97.86           H  
ATOM   3285  CA  ASP A 209      -2.781  -2.074 -18.787  1.00 97.86           C  
ATOM   3286  HA  ASP A 209      -2.992  -1.296 -19.521  1.00 97.86           H  
ATOM   3287  C   ASP A 209      -3.106  -1.497 -17.404  1.00 97.86           C  
ATOM   3288  CB  ASP A 209      -3.628  -3.321 -19.129  1.00 97.86           C  
ATOM   3289  HB2 ASP A 209      -3.816  -3.893 -18.220  1.00 97.86           H  
ATOM   3290  HB3 ASP A 209      -3.060  -3.959 -19.807  1.00 97.86           H  
ATOM   3291  O   ASP A 209      -2.276  -1.525 -16.495  1.00 97.86           O  
ATOM   3292  CG  ASP A 209      -4.967  -3.008 -19.817  1.00 97.86           C  
ATOM   3293  OD1 ASP A 209      -5.383  -1.826 -19.832  1.00 97.86           O  
ATOM   3294  OD2 ASP A 209      -5.589  -3.969 -20.337  1.00 97.86           O  
ATOM   3295  N   THR A 210      -4.317  -0.990 -17.216  1.00 98.09           N  
ATOM   3296  H   THR A 210      -4.975  -1.032 -17.981  1.00 98.09           H  
ATOM   3297  CA  THR A 210      -4.736  -0.356 -15.960  1.00 98.09           C  
ATOM   3298  HA  THR A 210      -4.013  -0.581 -15.176  1.00 98.09           H  
ATOM   3299  C   THR A 210      -6.075  -0.909 -15.494  1.00 98.09           C  
ATOM   3300  CB  THR A 210      -4.750   1.174 -16.110  1.00 98.09           C  
ATOM   3301  HB  THR A 210      -3.733   1.499 -16.331  1.00 98.09           H  
ATOM   3302  O   THR A 210      -6.935  -1.273 -16.301  1.00 98.09           O  
ATOM   3303  CG2 THR A 210      -5.661   1.690 -17.224  1.00 98.09           C  
ATOM   3304 HG21 THR A 210      -6.471   0.991 -17.435  1.00 98.09           H  
ATOM   3305 HG22 THR A 210      -6.097   2.644 -16.929  1.00 98.09           H  
ATOM   3306 HG23 THR A 210      -5.070   1.829 -18.129  1.00 98.09           H  
ATOM   3307  OG1 THR A 210      -5.131   1.810 -14.916  1.00 98.09           O  
ATOM   3308  HG1 THR A 210      -6.076   1.700 -14.787  1.00 98.09           H  
ATOM   3309  N   VAL A 211      -6.291  -0.959 -14.180  1.00 98.60           N  
ATOM   3310  H   VAL A 211      -5.563  -0.647 -13.554  1.00 98.60           H  
ATOM   3311  CA  VAL A 211      -7.648  -1.142 -13.659  1.00 98.60           C  
ATOM   3312  HA  VAL A 211      -8.104  -1.964 -14.211  1.00 98.60           H  
ATOM   3313  C   VAL A 211      -8.483   0.112 -13.962  1.00 98.60           C  
ATOM   3314  CB  VAL A 211      -7.680  -1.559 -12.176  1.00 98.60           C  
ATOM   3315  HB  VAL A 211      -8.710  -1.813 -11.924  1.00 98.60           H  
ATOM   3316  O   VAL A 211      -7.954   1.208 -14.142  1.00 98.60           O  
ATOM   3317  CG1 VAL A 211      -6.823  -2.803 -11.912  1.00 98.60           C  
ATOM   3318 HG11 VAL A 211      -5.765  -2.554 -11.997  1.00 98.60           H  
ATOM   3319 HG12 VAL A 211      -7.066  -3.590 -12.626  1.00 98.60           H  
ATOM   3320 HG13 VAL A 211      -7.009  -3.167 -10.901  1.00 98.60           H  
ATOM   3321  CG2 VAL A 211      -7.241  -0.439 -11.242  1.00 98.60           C  
ATOM   3322 HG21 VAL A 211      -6.229  -0.114 -11.481  1.00 98.60           H  
ATOM   3323 HG22 VAL A 211      -7.271  -0.781 -10.207  1.00 98.60           H  
ATOM   3324 HG23 VAL A 211      -7.935   0.396 -11.340  1.00 98.60           H  
ATOM   3325  N   SER A 212      -9.799  -0.070 -14.039  1.00 98.20           N  
ATOM   3326  H   SER A 212     -10.131  -1.000 -13.827  1.00 98.20           H  
ATOM   3327  CA  SER A 212     -10.805   0.967 -14.338  1.00 98.20           C  
ATOM   3328  HA  SER A 212     -10.310   1.827 -14.790  1.00 98.20           H  
ATOM   3329  C   SER A 212     -11.539   1.480 -13.092  1.00 98.20           C  
ATOM   3330  CB  SER A 212     -11.820   0.413 -15.345  1.00 98.20           C  
ATOM   3331  HB2 SER A 212     -12.512   1.201 -15.639  1.00 98.20           H  
ATOM   3332  HB3 SER A 212     -11.289   0.071 -16.234  1.00 98.20           H  
ATOM   3333  O   SER A 212     -12.522   2.210 -13.201  1.00 98.20           O  
ATOM   3334  OG  SER A 212     -12.550  -0.674 -14.780  1.00 98.20           O  
ATOM   3335  HG  SER A 212     -11.922  -1.244 -14.329  1.00 98.20           H  
ATOM   3336  N   PHE A 213     -11.136   0.991 -11.921  1.00 98.59           N  
ATOM   3337  H   PHE A 213     -10.331   0.381 -11.923  1.00 98.59           H  
ATOM   3338  CA  PHE A 213     -11.666   1.326 -10.606  1.00 98.59           C  
ATOM   3339  HA  PHE A 213     -11.783   2.406 -10.510  1.00 98.59           H  
ATOM   3340  C   PHE A 213     -10.684   0.807  -9.558  1.00 98.59           C  
ATOM   3341  CB  PHE A 213     -13.014   0.633 -10.399  1.00 98.59           C  
ATOM   3342  HB2 PHE A 213     -12.857  -0.435 -10.545  1.00 98.59           H  
ATOM   3343  HB3 PHE A 213     -13.729   0.985 -11.142  1.00 98.59           H  
ATOM   3344  O   PHE A 213     -10.186  -0.316  -9.703  1.00 98.59           O  
ATOM   3345  CG  PHE A 213     -13.615   0.790  -9.023  1.00 98.59           C  
ATOM   3346  CD1 PHE A 213     -13.375  -0.187  -8.038  1.00 98.59           C  
ATOM   3347  HD1 PHE A 213     -12.718  -1.022  -8.235  1.00 98.59           H  
ATOM   3348  CD2 PHE A 213     -14.440   1.891  -8.738  1.00 98.59           C  
ATOM   3349  HD2 PHE A 213     -14.613   2.644  -9.492  1.00 98.59           H  
ATOM   3350  CE1 PHE A 213     -13.997  -0.087  -6.786  1.00 98.59           C  
ATOM   3351  HE1 PHE A 213     -13.822  -0.839  -6.030  1.00 98.59           H  
ATOM   3352  CE2 PHE A 213     -15.060   1.992  -7.480  1.00 98.59           C  
ATOM   3353  HE2 PHE A 213     -15.708   2.825  -7.252  1.00 98.59           H  
ATOM   3354  CZ  PHE A 213     -14.865   0.983  -6.524  1.00 98.59           C  
ATOM   3355  HZ  PHE A 213     -15.397   1.019  -5.585  1.00 98.59           H  
ATOM   3356  N   SER A 214     -10.448   1.599  -8.519  1.00 98.71           N  
ATOM   3357  H   SER A 214     -10.915   2.493  -8.480  1.00 98.71           H  
ATOM   3358  CA  SER A 214      -9.726   1.187  -7.318  1.00 98.71           C  
ATOM   3359  HA  SER A 214      -9.787   0.105  -7.204  1.00 98.71           H  
ATOM   3360  C   SER A 214     -10.352   1.851  -6.104  1.00 98.71           C  
ATOM   3361  CB  SER A 214      -8.249   1.575  -7.413  1.00 98.71           C  
ATOM   3362  HB2 SER A 214      -8.168   2.644  -7.609  1.00 98.71           H  
ATOM   3363  HB3 SER A 214      -7.793   1.024  -8.236  1.00 98.71           H  
ATOM   3364  O   SER A 214     -10.560   3.064  -6.098  1.00 98.71           O  
ATOM   3365  OG  SER A 214      -7.544   1.287  -6.224  1.00 98.71           O  
ATOM   3366  HG  SER A 214      -7.717   1.972  -5.575  1.00 98.71           H  
ATOM   3367  N   GLU A 215     -10.592   1.067  -5.064  1.00 98.81           N  
ATOM   3368  H   GLU A 215     -10.452   0.072  -5.170  1.00 98.81           H  
ATOM   3369  CA  GLU A 215     -10.821   1.568  -3.717  1.00 98.81           C  
ATOM   3370  HA  GLU A 215     -10.556   2.624  -3.668  1.00 98.81           H  
ATOM   3371  C   GLU A 215      -9.939   0.808  -2.739  1.00 98.81           C  
ATOM   3372  CB  GLU A 215     -12.285   1.405  -3.305  1.00 98.81           C  
ATOM   3373  HB2 GLU A 215     -12.633   0.420  -3.614  1.00 98.81           H  
ATOM   3374  HB3 GLU A 215     -12.349   1.468  -2.218  1.00 98.81           H  
ATOM   3375  O   GLU A 215      -9.933  -0.422  -2.739  1.00 98.81           O  
ATOM   3376  CG  GLU A 215     -13.197   2.489  -3.886  1.00 98.81           C  
ATOM   3377  HG2 GLU A 215     -12.887   3.455  -3.488  1.00 98.81           H  
ATOM   3378  HG3 GLU A 215     -13.096   2.515  -4.971  1.00 98.81           H  
ATOM   3379  CD  GLU A 215     -14.663   2.240  -3.516  1.00 98.81           C  
ATOM   3380  OE1 GLU A 215     -15.547   3.044  -3.878  1.00 98.81           O  
ATOM   3381  OE2 GLU A 215     -15.005   1.221  -2.883  1.00 98.81           O  
ATOM   3382  N   MET A 216      -9.251   1.535  -1.864  1.00 98.83           N  
ATOM   3383  H   MET A 216      -9.319   2.542  -1.920  1.00 98.83           H  
ATOM   3384  CA  MET A 216      -8.615   0.960  -0.685  1.00 98.83           C  
ATOM   3385  HA  MET A 216      -8.705  -0.126  -0.715  1.00 98.83           H  
ATOM   3386  C   MET A 216      -9.344   1.462   0.554  1.00 98.83           C  
ATOM   3387  CB  MET A 216      -7.125   1.283  -0.614  1.00 98.83           C  
ATOM   3388  HB2 MET A 216      -7.000   2.336  -0.361  1.00 98.83           H  
ATOM   3389  HB3 MET A 216      -6.702   0.681   0.189  1.00 98.83           H  
ATOM   3390  O   MET A 216      -9.607   2.662   0.697  1.00 98.83           O  
ATOM   3391  CG  MET A 216      -6.346   0.986  -1.897  1.00 98.83           C  
ATOM   3392  HG2 MET A 216      -6.411  -0.077  -2.130  1.00 98.83           H  
ATOM   3393  HG3 MET A 216      -6.789   1.546  -2.720  1.00 98.83           H  
ATOM   3394  SD  MET A 216      -4.606   1.474  -1.777  1.00 98.83           S  
ATOM   3395  CE  MET A 216      -3.944   0.145  -0.732  1.00 98.83           C  
ATOM   3396  HE1 MET A 216      -2.935   0.401  -0.411  1.00 98.83           H  
ATOM   3397  HE2 MET A 216      -3.913  -0.783  -1.302  1.00 98.83           H  
ATOM   3398  HE3 MET A 216      -4.575  -0.005   0.144  1.00 98.83           H  
ATOM   3399  N   LYS A 217      -9.709   0.535   1.433  1.00 98.58           N  
ATOM   3400  H   LYS A 217      -9.469  -0.428   1.246  1.00 98.58           H  
ATOM   3401  CA  LYS A 217     -10.569   0.801   2.584  1.00 98.58           C  
ATOM   3402  HA  LYS A 217     -10.417   1.836   2.891  1.00 98.58           H  
ATOM   3403  C   LYS A 217     -10.178  -0.069   3.771  1.00 98.58           C  
ATOM   3404  CB  LYS A 217     -12.036   0.628   2.150  1.00 98.58           C  
ATOM   3405  HB2 LYS A 217     -12.689   1.006   2.936  1.00 98.58           H  
ATOM   3406  HB3 LYS A 217     -12.199   1.250   1.270  1.00 98.58           H  
ATOM   3407  O   LYS A 217      -9.613  -1.142   3.581  1.00 98.58           O  
ATOM   3408  CG  LYS A 217     -12.409  -0.829   1.818  1.00 98.58           C  
ATOM   3409  HG2 LYS A 217     -11.653  -1.263   1.163  1.00 98.58           H  
ATOM   3410  HG3 LYS A 217     -12.416  -1.406   2.743  1.00 98.58           H  
ATOM   3411  CD  LYS A 217     -13.767  -0.994   1.130  1.00 98.58           C  
ATOM   3412  HD2 LYS A 217     -14.011  -2.056   1.096  1.00 98.58           H  
ATOM   3413  HD3 LYS A 217     -14.546  -0.472   1.686  1.00 98.58           H  
ATOM   3414  CE  LYS A 217     -13.696  -0.446  -0.294  1.00 98.58           C  
ATOM   3415  HE2 LYS A 217     -12.818  -0.858  -0.792  1.00 98.58           H  
ATOM   3416  HE3 LYS A 217     -13.591   0.638  -0.253  1.00 98.58           H  
ATOM   3417  NZ  LYS A 217     -14.894  -0.795  -1.077  1.00 98.58           N  
ATOM   3418  HZ1 LYS A 217     -14.943  -0.209  -1.898  1.00 98.58           H  
ATOM   3419  HZ2 LYS A 217     -14.826  -1.754  -1.385  1.00 98.58           H  
ATOM   3420  HZ3 LYS A 217     -15.757  -0.669  -0.568  1.00 98.58           H  
ATOM   3421  N   PHE A 218     -10.470   0.381   4.983  1.00 97.78           N  
ATOM   3422  H   PHE A 218     -10.929   1.276   5.072  1.00 97.78           H  
ATOM   3423  CA  PHE A 218     -10.201  -0.378   6.203  1.00 97.78           C  
ATOM   3424  HA  PHE A 218     -10.089  -1.430   5.938  1.00 97.78           H  
ATOM   3425  C   PHE A 218     -11.374  -0.315   7.178  1.00 97.78           C  
ATOM   3426  CB  PHE A 218      -8.885   0.083   6.842  1.00 97.78           C  
ATOM   3427  HB2 PHE A 218      -8.070  -0.170   6.163  1.00 97.78           H  
ATOM   3428  HB3 PHE A 218      -8.719  -0.482   7.759  1.00 97.78           H  
ATOM   3429  O   PHE A 218     -12.177   0.619   7.147  1.00 97.78           O  
ATOM   3430  CG  PHE A 218      -8.814   1.561   7.172  1.00 97.78           C  
ATOM   3431  CD1 PHE A 218      -8.091   2.429   6.337  1.00 97.78           C  
ATOM   3432  HD1 PHE A 218      -7.575   2.034   5.475  1.00 97.78           H  
ATOM   3433  CD2 PHE A 218      -9.461   2.077   8.309  1.00 97.78           C  
ATOM   3434  HD2 PHE A 218     -10.068   1.434   8.929  1.00 97.78           H  
ATOM   3435  CE1 PHE A 218      -8.015   3.798   6.638  1.00 97.78           C  
ATOM   3436  HE1 PHE A 218      -7.445   4.461   6.003  1.00 97.78           H  
ATOM   3437  CE2 PHE A 218      -9.365   3.441   8.628  1.00 97.78           C  
ATOM   3438  HE2 PHE A 218      -9.860   3.827   9.506  1.00 97.78           H  
ATOM   3439  CZ  PHE A 218      -8.652   4.304   7.781  1.00 97.78           C  
ATOM   3440  HZ  PHE A 218      -8.591   5.360   7.999  1.00 97.78           H  
ATOM   3441  N   ILE A 219     -11.475  -1.322   8.038  1.00 95.44           N  
ATOM   3442  H   ILE A 219     -10.798  -2.070   7.991  1.00 95.44           H  
ATOM   3443  CA  ILE A 219     -12.496  -1.415   9.085  1.00 95.44           C  
ATOM   3444  HA  ILE A 219     -12.862  -0.410   9.293  1.00 95.44           H  
ATOM   3445  C   ILE A 219     -11.864  -1.944  10.371  1.00 95.44           C  
ATOM   3446  CB  ILE A 219     -13.700  -2.259   8.612  1.00 95.44           C  
ATOM   3447  HB  ILE A 219     -14.027  -1.854   7.654  1.00 95.44           H  
ATOM   3448  O   ILE A 219     -10.937  -2.755  10.336  1.00 95.44           O  
ATOM   3449  CG1 ILE A 219     -14.882  -2.150   9.595  1.00 95.44           C  
ATOM   3450 HG12 ILE A 219     -15.083  -1.096   9.786  1.00 95.44           H  
ATOM   3451 HG13 ILE A 219     -14.623  -2.621  10.543  1.00 95.44           H  
ATOM   3452  CG2 ILE A 219     -13.318  -3.724   8.399  1.00 95.44           C  
ATOM   3453 HG21 ILE A 219     -14.099  -4.253   7.853  1.00 95.44           H  
ATOM   3454 HG22 ILE A 219     -13.148  -4.233   9.348  1.00 95.44           H  
ATOM   3455 HG23 ILE A 219     -12.410  -3.784   7.800  1.00 95.44           H  
ATOM   3456  CD1 ILE A 219     -16.167  -2.800   9.067  1.00 95.44           C  
ATOM   3457 HD11 ILE A 219     -17.002  -2.531   9.715  1.00 95.44           H  
ATOM   3458 HD12 ILE A 219     -16.067  -3.885   9.056  1.00 95.44           H  
ATOM   3459 HD13 ILE A 219     -16.375  -2.452   8.056  1.00 95.44           H  
ATOM   3460  N   GLU A 220     -12.328  -1.433  11.510  1.00 93.55           N  
ATOM   3461  H   GLU A 220     -13.089  -0.770  11.483  1.00 93.55           H  
ATOM   3462  CA  GLU A 220     -11.851  -1.879  12.816  1.00 93.55           C  
ATOM   3463  HA  GLU A 220     -10.761  -1.885  12.798  1.00 93.55           H  
ATOM   3464  C   GLU A 220     -12.337  -3.308  13.097  1.00 93.55           C  
ATOM   3465  CB  GLU A 220     -12.293  -0.891  13.908  1.00 93.55           C  
ATOM   3466  HB2 GLU A 220     -11.945   0.103  13.624  1.00 93.55           H  
ATOM   3467  HB3 GLU A 220     -13.381  -0.880  13.960  1.00 93.55           H  
ATOM   3468  O   GLU A 220     -13.520  -3.631  12.928  1.00 93.55           O  
ATOM   3469  CG  GLU A 220     -11.718  -1.256  15.291  1.00 93.55           C  
ATOM   3470  HG2 GLU A 220     -12.170  -2.191  15.621  1.00 93.55           H  
ATOM   3471  HG3 GLU A 220     -10.645  -1.420  15.185  1.00 93.55           H  
ATOM   3472  CD  GLU A 220     -11.931  -0.182  16.373  1.00 93.55           C  
ATOM   3473  OE1 GLU A 220     -11.900  -0.528  17.575  1.00 93.55           O  
ATOM   3474  OE2 GLU A 220     -12.055   1.016  16.031  1.00 93.55           O  
ATOM   3475  N   ILE A 221     -11.435  -4.160  13.573  1.00 90.52           N  
ATOM   3476  H   ILE A 221     -10.497  -3.820  13.736  1.00 90.52           H  
ATOM   3477  CA  ILE A 221     -11.737  -5.527  13.999  1.00 90.52           C  
ATOM   3478  HA  ILE A 221     -12.774  -5.752  13.747  1.00 90.52           H  
ATOM   3479  C   ILE A 221     -11.636  -5.620  15.524  1.00 90.52           C  
ATOM   3480  CB  ILE A 221     -10.882  -6.568  13.239  1.00 90.52           C  
ATOM   3481  HB  ILE A 221     -11.111  -7.550  13.653  1.00 90.52           H  
ATOM   3482  O   ILE A 221     -10.635  -5.222  16.121  1.00 90.52           O  
ATOM   3483  CG1 ILE A 221      -9.363  -6.324  13.382  1.00 90.52           C  
ATOM   3484 HG12 ILE A 221      -9.104  -6.298  14.440  1.00 90.52           H  
ATOM   3485 HG13 ILE A 221      -9.107  -5.365  12.932  1.00 90.52           H  
ATOM   3486  CG2 ILE A 221     -11.303  -6.573  11.757  1.00 90.52           C  
ATOM   3487 HG21 ILE A 221     -10.838  -7.402  11.223  1.00 90.52           H  
ATOM   3488 HG22 ILE A 221     -12.383  -6.693  11.666  1.00 90.52           H  
ATOM   3489 HG23 ILE A 221     -11.014  -5.638  11.276  1.00 90.52           H  
ATOM   3490  CD1 ILE A 221      -8.485  -7.395  12.729  1.00 90.52           C  
ATOM   3491 HD11 ILE A 221      -8.766  -8.381  13.098  1.00 90.52           H  
ATOM   3492 HD12 ILE A 221      -7.440  -7.204  12.973  1.00 90.52           H  
ATOM   3493 HD13 ILE A 221      -8.595  -7.366  11.645  1.00 90.52           H  
ATOM   3494  N   ASN A 222     -12.690  -6.144  16.151  1.00 77.46           N  
ATOM   3495  H   ASN A 222     -13.449  -6.509  15.594  1.00 77.46           H  
ATOM   3496  CA  ASN A 222     -12.664  -6.511  17.563  1.00 77.46           C  
ATOM   3497  HA  ASN A 222     -11.997  -5.845  18.111  1.00 77.46           H  
ATOM   3498  C   ASN A 222     -12.117  -7.938  17.651  1.00 77.46           C  
ATOM   3499  CB  ASN A 222     -14.076  -6.397  18.168  1.00 77.46           C  
ATOM   3500  HB2 ASN A 222     -14.053  -6.795  19.182  1.00 77.46           H  
ATOM   3501  HB3 ASN A 222     -14.763  -7.010  17.584  1.00 77.46           H  
ATOM   3502  O   ASN A 222     -12.707  -8.841  17.055  1.00 77.46           O  
ATOM   3503  CG  ASN A 222     -14.600  -4.974  18.240  1.00 77.46           C  
ATOM   3504  ND2 ASN A 222     -15.901  -4.798  18.255  1.00 77.46           N  
ATOM   3505 HD21 ASN A 222     -16.202  -3.838  18.352  1.00 77.46           H  
ATOM   3506 HD22 ASN A 222     -16.521  -5.595  18.254  1.00 77.46           H  
ATOM   3507  OD1 ASN A 222     -13.877  -4.000  18.299  1.00 77.46           O  
ATOM   3508  N   PHE A 223     -10.999  -8.118  18.352  1.00 58.07           N  
ATOM   3509  H   PHE A 223     -10.627  -7.331  18.864  1.00 58.07           H  
ATOM   3510  CA  PHE A 223     -10.537  -9.440  18.776  1.00 58.07           C  
ATOM   3511  HA  PHE A 223     -10.837 -10.187  18.040  1.00 58.07           H  
ATOM   3512  C   PHE A 223     -11.219  -9.853  20.079  1.00 58.07           C  
ATOM   3513  CB  PHE A 223      -9.008  -9.467  18.901  1.00 58.07           C  
ATOM   3514  HB2 PHE A 223      -8.727 -10.390  19.408  1.00 58.07           H  
ATOM   3515  HB3 PHE A 223      -8.687  -8.642  19.536  1.00 58.07           H  
ATOM   3516  O   PHE A 223     -11.492  -8.950  20.906  1.00 58.07           O  
ATOM   3517  CG  PHE A 223      -8.270  -9.428  17.578  1.00 58.07           C  
ATOM   3518  CD1 PHE A 223      -8.311 -10.543  16.721  1.00 58.07           C  
ATOM   3519  HD1 PHE A 223      -8.897 -11.406  17.003  1.00 58.07           H  
ATOM   3520  CD2 PHE A 223      -7.523  -8.296  17.209  1.00 58.07           C  
ATOM   3521  HD2 PHE A 223      -7.493  -7.440  17.867  1.00 58.07           H  
ATOM   3522  CE1 PHE A 223      -7.614 -10.528  15.500  1.00 58.07           C  
ATOM   3523  HE1 PHE A 223      -7.671 -11.379  14.838  1.00 58.07           H  
ATOM   3524  CE2 PHE A 223      -6.813  -8.289  15.995  1.00 58.07           C  
ATOM   3525  HE2 PHE A 223      -6.219  -7.431  15.716  1.00 58.07           H  
ATOM   3526  CZ  PHE A 223      -6.863  -9.398  15.137  1.00 58.07           C  
ATOM   3527  HZ  PHE A 223      -6.338  -9.380  14.193  1.00 58.07           H  
ATOM   3528  OXT PHE A 223     -11.432 -11.074  20.214  1.00 58.07           O  
TER    3529      PHE A 223                                                       
END   
