# Supplementary material for: Nuclear genome of Bulinus truncatus, an intermediate host of the carcinogenic human blood fluke Schistosoma haematobium
Source: Nat Commun. 2022 Feb 21;13:977. doi: 10.1038/s41467-022-28634-9 (PMC8861042; doi:10.1038/s41467-022-28634-9)
Supplement: Supplementary file 6 — Supplementary Data 3 [file 41467_2022_28634_MOESM6_ESM.zip › Supplementary_Data_3/btru_075352-t1.mature.pep.pdb]

ATOM      1  N   MET A   1     -21.918   9.260  14.132  1.00 30.05           N  
ATOM      2  H   MET A   1     -22.785   9.588  14.533  1.00 30.05           H  
ATOM      3  H2  MET A   1     -22.092   8.902  13.203  1.00 30.05           H  
ATOM      4  H3  MET A   1     -21.560   8.527  14.727  1.00 30.05           H  
ATOM      5  CA  MET A   1     -20.975  10.393  14.090  1.00 30.05           C  
ATOM      6  HA  MET A   1     -19.995  10.080  13.730  1.00 30.05           H  
ATOM      7  C   MET A   1     -20.833  10.903  15.507  1.00 30.05           C  
ATOM      8  CB  MET A   1     -21.495  11.543  13.210  1.00 30.05           C  
ATOM      9  HB2 MET A   1     -20.998  12.466  13.508  1.00 30.05           H  
ATOM     10  HB3 MET A   1     -22.564  11.675  13.377  1.00 30.05           H  
ATOM     11  O   MET A   1     -21.813  11.410  16.015  1.00 30.05           O  
ATOM     12  CG  MET A   1     -21.240  11.358  11.717  1.00 30.05           C  
ATOM     13  HG2 MET A   1     -20.167  11.318  11.526  1.00 30.05           H  
ATOM     14  HG3 MET A   1     -21.692  10.421  11.390  1.00 30.05           H  
ATOM     15  SD  MET A   1     -21.962  12.709  10.757  1.00 30.05           S  
ATOM     16  CE  MET A   1     -21.846  12.031   9.084  1.00 30.05           C  
ATOM     17  HE1 MET A   1     -22.404  11.096   9.019  1.00 30.05           H  
ATOM     18  HE2 MET A   1     -20.800  11.852   8.832  1.00 30.05           H  
ATOM     19  HE3 MET A   1     -22.261  12.749   8.377  1.00 30.05           H  
ATOM     20  N   GLU A   2     -19.693  10.638  16.143  1.00 25.91           N  
ATOM     21  H   GLU A   2     -19.080   9.947  15.735  1.00 25.91           H  
ATOM     22  CA  GLU A   2     -19.016  11.447  17.178  1.00 25.91           C  
ATOM     23  HA  GLU A   2     -18.540  12.299  16.692  1.00 25.91           H  
ATOM     24  C   GLU A   2     -17.899  10.570  17.757  1.00 25.91           C  
ATOM     25  CB  GLU A   2     -19.924  12.002  18.289  1.00 25.91           C  
ATOM     26  HB2 GLU A   2     -19.388  11.977  19.238  1.00 25.91           H  
ATOM     27  HB3 GLU A   2     -20.827  11.399  18.386  1.00 25.91           H  
ATOM     28  O   GLU A   2     -18.141   9.491  18.301  1.00 25.91           O  
ATOM     29  CG  GLU A   2     -20.248  13.472  17.961  1.00 25.91           C  
ATOM     30  HG2 GLU A   2     -19.312  14.031  17.955  1.00 25.91           H  
ATOM     31  HG3 GLU A   2     -20.668  13.534  16.957  1.00 25.91           H  
ATOM     32  CD  GLU A   2     -21.213  14.131  18.951  1.00 25.91           C  
ATOM     33  OE1 GLU A   2     -21.501  15.323  18.726  1.00 25.91           O  
ATOM     34  OE2 GLU A   2     -21.636  13.441  19.909  1.00 25.91           O  
ATOM     35  N   ARG A   3     -16.650  10.967  17.491  1.00 28.81           N  
ATOM     36  H   ARG A   3     -16.524  11.921  17.183  1.00 28.81           H  
ATOM     37  CA  ARG A   3     -15.442  10.171  17.739  1.00 28.81           C  
ATOM     38  HA  ARG A   3     -15.657   9.132  17.491  1.00 28.81           H  
ATOM     39  C   ARG A   3     -15.094  10.223  19.231  1.00 28.81           C  
ATOM     40  CB  ARG A   3     -14.277  10.661  16.850  1.00 28.81           C  
ATOM     41  HB2 ARG A   3     -13.398  10.058  17.076  1.00 28.81           H  
ATOM     42  HB3 ARG A   3     -14.048  11.696  17.106  1.00 28.81           H  
ATOM     43  O   ARG A   3     -14.952  11.292  19.807  1.00 28.81           O  
ATOM     44  CG  ARG A   3     -14.560  10.569  15.337  1.00 28.81           C  
ATOM     45  HG2 ARG A   3     -14.856   9.552  15.080  1.00 28.81           H  
ATOM     46  HG3 ARG A   3     -15.381  11.244  15.098  1.00 28.81           H  
ATOM     47  CD  ARG A   3     -13.334  10.965  14.497  1.00 28.81           C  
ATOM     48  HD2 ARG A   3     -12.664  10.106  14.493  1.00 28.81           H  
ATOM     49  HD3 ARG A   3     -12.841  11.817  14.964  1.00 28.81           H  
ATOM     50  NE  ARG A   3     -13.687  11.314  13.101  1.00 28.81           N  
ATOM     51  HE  ARG A   3     -14.654  11.202  12.834  1.00 28.81           H  
ATOM     52  NH1 ARG A   3     -11.601  11.966  12.317  1.00 28.81           N  
ATOM     53 HH11 ARG A   3     -10.993  12.310  11.588  1.00 28.81           H  
ATOM     54 HH12 ARG A   3     -11.203  11.962  13.246  1.00 28.81           H  
ATOM     55  NH2 ARG A   3     -13.336  11.948  10.937  1.00 28.81           N  
ATOM     56 HH21 ARG A   3     -12.678  12.190  10.210  1.00 28.81           H  
ATOM     57 HH22 ARG A   3     -14.300  11.774  10.692  1.00 28.81           H  
ATOM     58  CZ  ARG A   3     -12.874  11.738  12.136  1.00 28.81           C  
ATOM     59  N   THR A   4     -14.951   9.049  19.837  1.00 33.66           N  
ATOM     60  H   THR A   4     -15.099   8.217  19.284  1.00 33.66           H  
ATOM     61  CA  THR A   4     -14.737   8.799  21.270  1.00 33.66           C  
ATOM     62  HA  THR A   4     -15.227   9.574  21.860  1.00 33.66           H  
ATOM     63  C   THR A   4     -13.251   8.883  21.635  1.00 33.66           C  
ATOM     64  CB  THR A   4     -15.320   7.388  21.603  1.00 33.66           C  
ATOM     65  HB  THR A   4     -15.162   7.146  22.654  1.00 33.66           H  
ATOM     66  O   THR A   4     -12.603   7.839  21.738  1.00 33.66           O  
ATOM     67  CG2 THR A   4     -16.771   7.054  21.188  1.00 33.66           C  
ATOM     68 HG21 THR A   4     -17.140   7.744  20.429  1.00 33.66           H  
ATOM     69 HG22 THR A   4     -16.830   6.057  20.751  1.00 33.66           H  
ATOM     70 HG23 THR A   4     -17.454   6.996  22.035  1.00 33.66           H  
ATOM     71  OG1 THR A   4     -14.616   6.454  20.827  1.00 33.66           O  
ATOM     72  HG1 THR A   4     -13.704   6.544  21.114  1.00 33.66           H  
ATOM     73  N   ARG A   5     -12.648  10.080  21.724  1.00 38.91           N  
ATOM     74  H   ARG A   5     -13.184  10.923  21.575  1.00 38.91           H  
ATOM     75  CA  ARG A   5     -11.170  10.158  21.768  1.00 38.91           C  
ATOM     76  HA  ARG A   5     -10.796   9.175  22.056  1.00 38.91           H  
ATOM     77  C   ARG A   5     -10.457  10.948  22.848  1.00 38.91           C  
ATOM     78  CB  ARG A   5     -10.630  10.444  20.370  1.00 38.91           C  
ATOM     79  HB2 ARG A   5     -11.362  11.012  19.794  1.00 38.91           H  
ATOM     80  HB3 ARG A   5      -9.702  11.015  20.415  1.00 38.91           H  
ATOM     81  O   ARG A   5      -9.257  10.732  22.959  1.00 38.91           O  
ATOM     82  CG  ARG A   5     -10.353   9.083  19.728  1.00 38.91           C  
ATOM     83  HG2 ARG A   5      -9.485   8.630  20.207  1.00 38.91           H  
ATOM     84  HG3 ARG A   5     -11.204   8.408  19.825  1.00 38.91           H  
ATOM     85  CD  ARG A   5     -10.127   9.278  18.256  1.00 38.91           C  
ATOM     86  HD2 ARG A   5     -11.098   9.252  17.761  1.00 38.91           H  
ATOM     87  HD3 ARG A   5      -9.698  10.267  18.091  1.00 38.91           H  
ATOM     88  NE  ARG A   5      -9.254   8.244  17.693  1.00 38.91           N  
ATOM     89  HE  ARG A   5      -9.684   7.667  16.984  1.00 38.91           H  
ATOM     90  NH1 ARG A   5      -7.426   8.740  16.375  1.00 38.91           N  
ATOM     91 HH11 ARG A   5      -7.737   8.286  15.528  1.00 38.91           H  
ATOM     92 HH12 ARG A   5      -6.570   9.274  16.352  1.00 38.91           H  
ATOM     93  NH2 ARG A   5      -7.365   9.115  18.464  1.00 38.91           N  
ATOM     94 HH21 ARG A   5      -6.469   9.550  18.298  1.00 38.91           H  
ATOM     95 HH22 ARG A   5      -7.765   9.086  19.390  1.00 38.91           H  
ATOM     96  CZ  ARG A   5      -8.027   8.627  17.497  1.00 38.91           C  
ATOM     97  N   ASP A   6     -11.145  11.669  23.718  1.00 37.45           N  
ATOM     98  H   ASP A   6     -12.130  11.841  23.576  1.00 37.45           H  
ATOM     99  CA  ASP A   6     -10.459  12.399  24.786  1.00 37.45           C  
ATOM    100  HA  ASP A   6      -9.391  12.180  24.772  1.00 37.45           H  
ATOM    101  C   ASP A   6     -10.974  11.937  26.151  1.00 37.45           C  
ATOM    102  CB  ASP A   6     -10.555  13.905  24.508  1.00 37.45           C  
ATOM    103  HB2 ASP A   6     -10.007  14.446  25.279  1.00 37.45           H  
ATOM    104  HB3 ASP A   6     -11.600  14.213  24.545  1.00 37.45           H  
ATOM    105  O   ASP A   6     -12.050  12.338  26.596  1.00 37.45           O  
ATOM    106  CG  ASP A   6      -9.960  14.242  23.130  1.00 37.45           C  
ATOM    107  OD1 ASP A   6      -8.836  13.774  22.836  1.00 37.45           O  
ATOM    108  OD2 ASP A   6     -10.680  14.873  22.329  1.00 37.45           O  
ATOM    109  N   VAL A   7     -10.220  11.019  26.768  1.00 40.31           N  
ATOM    110  H   VAL A   7      -9.376  10.725  26.298  1.00 40.31           H  
ATOM    111  CA  VAL A   7     -10.285  10.727  28.206  1.00 40.31           C  
ATOM    112  HA  VAL A   7     -10.984  11.424  28.667  1.00 40.31           H  
ATOM    113  C   VAL A   7      -8.902  11.016  28.779  1.00 40.31           C  
ATOM    114  CB  VAL A   7     -10.774   9.300  28.538  1.00 40.31           C  
ATOM    115  HB  VAL A   7     -10.066   8.570  28.146  1.00 40.31           H  
ATOM    116  O   VAL A   7      -7.936  10.339  28.421  1.00 40.31           O  
ATOM    117  CG1 VAL A   7     -10.905   9.103  30.054  1.00 40.31           C  
ATOM    118 HG11 VAL A   7     -11.285   8.107  30.281  1.00 40.31           H  
ATOM    119 HG12 VAL A   7     -11.577   9.851  30.474  1.00 40.31           H  
ATOM    120 HG13 VAL A   7      -9.932   9.207  30.534  1.00 40.31           H  
ATOM    121  CG2 VAL A   7     -12.153   9.012  27.924  1.00 40.31           C  
ATOM    122 HG21 VAL A   7     -12.865   9.759  28.275  1.00 40.31           H  
ATOM    123 HG22 VAL A   7     -12.090   9.057  26.837  1.00 40.31           H  
ATOM    124 HG23 VAL A   7     -12.492   8.019  28.220  1.00 40.31           H  
ATOM    125  N   ALA A   8      -8.808  12.062  29.597  1.00 35.98           N  
ATOM    126  H   ALA A   8      -9.662  12.529  29.865  1.00 35.98           H  
ATOM    127  CA  ALA A   8      -7.614  12.427  30.351  1.00 35.98           C  
ATOM    128  HA  ALA A   8      -6.779  11.794  30.051  1.00 35.98           H  
ATOM    129  C   ALA A   8      -7.891  12.179  31.839  1.00 35.98           C  
ATOM    130  CB  ALA A   8      -7.245  13.887  30.049  1.00 35.98           C  
ATOM    131  HB1 ALA A   8      -8.065  14.544  30.338  1.00 35.98           H  
ATOM    132  HB2 ALA A   8      -6.356  14.164  30.615  1.00 35.98           H  
ATOM    133  HB3 ALA A   8      -7.044  14.007  28.984  1.00 35.98           H  
ATOM    134  O   ALA A   8      -8.949  12.575  32.326  1.00 35.98           O  
ATOM    135  N   ASP A   9      -6.947  11.535  32.528  1.00 43.57           N  
ATOM    136  H   ASP A   9      -6.069  11.315  32.080  1.00 43.57           H  
ATOM    137  CA  ASP A   9      -7.048  11.205  33.951  1.00 43.57           C  
ATOM    138  HA  ASP A   9      -7.990  11.586  34.345  1.00 43.57           H  
ATOM    139  C   ASP A   9      -5.886  11.874  34.708  1.00 43.57           C  
ATOM    140  CB  ASP A   9      -7.015   9.678  34.180  1.00 43.57           C  
ATOM    141  HB2 ASP A   9      -7.083   9.499  35.253  1.00 43.57           H  
ATOM    142  HB3 ASP A   9      -6.045   9.306  33.853  1.00 43.57           H  
ATOM    143  O   ASP A   9      -4.742  11.782  34.255  1.00 43.57           O  
ATOM    144  CG  ASP A   9      -8.102   8.831  33.496  1.00 43.57           C  
ATOM    145  OD1 ASP A   9      -9.132   9.364  33.034  1.00 43.57           O  
ATOM    146  OD2 ASP A   9      -7.885   7.592  33.457  1.00 43.57           O  
ATOM    147  N   ASP A  10      -6.160  12.499  35.859  1.00 36.13           N  
ATOM    148  H   ASP A  10      -7.124  12.544  36.159  1.00 36.13           H  
ATOM    149  CA  ASP A  10      -5.144  13.028  36.787  1.00 36.13           C  
ATOM    150  HA  ASP A  10      -4.181  12.601  36.507  1.00 36.13           H  
ATOM    151  C   ASP A  10      -5.439  12.580  38.233  1.00 36.13           C  
ATOM    152  CB  ASP A  10      -5.018  14.562  36.654  1.00 36.13           C  
ATOM    153  HB2 ASP A  10      -5.061  14.823  35.596  1.00 36.13           H  
ATOM    154  HB3 ASP A  10      -5.865  15.034  37.151  1.00 36.13           H  
ATOM    155  O   ASP A  10      -6.603  12.400  38.614  1.00 36.13           O  
ATOM    156  CG  ASP A  10      -3.705  15.128  37.221  1.00 36.13           C  
ATOM    157  OD1 ASP A  10      -2.861  14.320  37.678  1.00 36.13           O  
ATOM    158  OD2 ASP A  10      -3.558  16.369  37.192  1.00 36.13           O  
ATOM    159  N   VAL A  11      -4.382  12.360  39.024  1.00 36.28           N  
ATOM    160  H   VAL A  11      -3.501  12.713  38.680  1.00 36.28           H  
ATOM    161  CA  VAL A  11      -4.452  11.911  40.425  1.00 36.28           C  
ATOM    162  HA  VAL A  11      -5.499  11.798  40.705  1.00 36.28           H  
ATOM    163  C   VAL A  11      -3.847  12.992  41.313  1.00 36.28           C  
ATOM    164  CB  VAL A  11      -3.769  10.542  40.656  1.00 36.28           C  
ATOM    165  HB  VAL A  11      -2.706  10.616  40.427  1.00 36.28           H  
ATOM    166  O   VAL A  11      -2.635  13.042  41.513  1.00 36.28           O  
ATOM    167  CG1 VAL A  11      -3.931  10.080  42.116  1.00 36.28           C  
ATOM    168 HG11 VAL A  11      -3.425  10.775  42.786  1.00 36.28           H  
ATOM    169 HG12 VAL A  11      -3.481   9.095  42.243  1.00 36.28           H  
ATOM    170 HG13 VAL A  11      -4.989  10.033  42.374  1.00 36.28           H  
ATOM    171  CG2 VAL A  11      -4.371   9.445  39.767  1.00 36.28           C  
ATOM    172 HG21 VAL A  11      -5.446   9.379  39.935  1.00 36.28           H  
ATOM    173 HG22 VAL A  11      -3.905   8.483  39.982  1.00 36.28           H  
ATOM    174 HG23 VAL A  11      -4.194   9.684  38.718  1.00 36.28           H  
ATOM    175  N   VAL A  12      -4.699  13.838  41.893  1.00 37.39           N  
ATOM    176  H   VAL A  12      -5.684  13.724  41.699  1.00 37.39           H  
ATOM    177  CA  VAL A  12      -4.280  14.911  42.807  1.00 37.39           C  
ATOM    178  HA  VAL A  12      -3.202  14.849  42.958  1.00 37.39           H  
ATOM    179  C   VAL A  12      -4.953  14.703  44.162  1.00 37.39           C  
ATOM    180  CB  VAL A  12      -4.557  16.309  42.214  1.00 37.39           C  
ATOM    181  HB  VAL A  12      -5.632  16.445  42.100  1.00 37.39           H  
ATOM    182  O   VAL A  12      -6.177  14.625  44.252  1.00 37.39           O  
ATOM    183  CG1 VAL A  12      -4.014  17.411  43.136  1.00 37.39           C  
ATOM    184 HG11 VAL A  12      -4.515  17.379  44.104  1.00 37.39           H  
ATOM    185 HG12 VAL A  12      -2.940  17.288  43.275  1.00 37.39           H  
ATOM    186 HG13 VAL A  12      -4.201  18.386  42.686  1.00 37.39           H  
ATOM    187  CG2 VAL A  12      -3.892  16.487  40.842  1.00 37.39           C  
ATOM    188 HG21 VAL A  12      -2.818  16.314  40.909  1.00 37.39           H  
ATOM    189 HG22 VAL A  12      -4.068  17.493  40.460  1.00 37.39           H  
ATOM    190 HG23 VAL A  12      -4.309  15.786  40.119  1.00 37.39           H  
ATOM    191  N   SER A  13      -4.153  14.588  45.229  1.00 37.99           N  
ATOM    192  H   SER A  13      -3.162  14.711  45.077  1.00 37.99           H  
ATOM    193  CA  SER A  13      -4.610  14.515  46.631  1.00 37.99           C  
ATOM    194  HA  SER A  13      -3.768  14.156  47.224  1.00 37.99           H  
ATOM    195  C   SER A  13      -5.756  13.524  46.904  1.00 37.99           C  
ATOM    196  CB  SER A  13      -4.940  15.918  47.157  1.00 37.99           C  
ATOM    197  HB2 SER A  13      -5.655  16.406  46.493  1.00 37.99           H  
ATOM    198  HB3 SER A  13      -5.372  15.845  48.155  1.00 37.99           H  
ATOM    199  O   SER A  13      -6.762  13.882  47.512  1.00 37.99           O  
ATOM    200  OG  SER A  13      -3.752  16.676  47.245  1.00 37.99           O  
ATOM    201  HG  SER A  13      -3.962  17.552  47.577  1.00 37.99           H  
ATOM    202  N   GLY A  14      -5.626  12.273  46.448  1.00 38.31           N  
ATOM    203  H   GLY A  14      -4.797  12.038  45.921  1.00 38.31           H  
ATOM    204  CA  GLY A  14      -6.624  11.221  46.711  1.00 38.31           C  
ATOM    205  HA2 GLY A  14      -6.920  11.259  47.759  1.00 38.31           H  
ATOM    206  HA3 GLY A  14      -6.172  10.248  46.520  1.00 38.31           H  
ATOM    207  C   GLY A  14      -7.902  11.316  45.865  1.00 38.31           C  
ATOM    208  O   GLY A  14      -8.869  10.601  46.130  1.00 38.31           O  
ATOM    209  N   LYS A  15      -7.915  12.171  44.834  1.00 38.90           N  
ATOM    210  H   LYS A  15      -7.115  12.772  44.695  1.00 38.90           H  
ATOM    211  CA  LYS A  15      -9.025  12.314  43.884  1.00 38.90           C  
ATOM    212  HA  LYS A  15      -9.851  11.677  44.203  1.00 38.90           H  
ATOM    213  C   LYS A  15      -8.611  11.839  42.494  1.00 38.90           C  
ATOM    214  CB  LYS A  15      -9.532  13.765  43.866  1.00 38.90           C  
ATOM    215  HB2 LYS A  15     -10.410  13.813  43.222  1.00 38.90           H  
ATOM    216  HB3 LYS A  15      -8.763  14.415  43.447  1.00 38.90           H  
ATOM    217  O   LYS A  15      -7.503  12.128  42.050  1.00 38.90           O  
ATOM    218  CG  LYS A  15      -9.907  14.264  45.271  1.00 38.90           C  
ATOM    219  HG2 LYS A  15      -9.006  14.350  45.878  1.00 38.90           H  
ATOM    220  HG3 LYS A  15     -10.573  13.541  45.742  1.00 38.90           H  
ATOM    221  CD  LYS A  15     -10.594  15.632  45.225  1.00 38.90           C  
ATOM    222  HD2 LYS A  15      -9.915  16.356  44.774  1.00 38.90           H  
ATOM    223  HD3 LYS A  15     -11.497  15.559  44.619  1.00 38.90           H  
ATOM    224  CE  LYS A  15     -10.956  16.068  46.650  1.00 38.90           C  
ATOM    225  HE2 LYS A  15     -10.041  16.103  47.242  1.00 38.90           H  
ATOM    226  HE3 LYS A  15     -11.605  15.311  47.091  1.00 38.90           H  
ATOM    227  NZ  LYS A  15     -11.632  17.389  46.666  1.00 38.90           N  
ATOM    228  HZ1 LYS A  15     -12.492  17.351  46.138  1.00 38.90           H  
ATOM    229  HZ2 LYS A  15     -11.861  17.655  47.613  1.00 38.90           H  
ATOM    230  HZ3 LYS A  15     -11.037  18.100  46.265  1.00 38.90           H  
ATOM    231  N   VAL A  16      -9.510  11.124  41.818  1.00 42.94           N  
ATOM    232  H   VAL A  16     -10.410  10.985  42.254  1.00 42.94           H  
ATOM    233  CA  VAL A  16      -9.382  10.726  40.409  1.00 42.94           C  
ATOM    234  HA  VAL A  16      -8.379  10.958  40.051  1.00 42.94           H  
ATOM    235  C   VAL A  16     -10.383  11.549  39.609  1.00 42.94           C  
ATOM    236  CB  VAL A  16      -9.626   9.217  40.211  1.00 42.94           C  
ATOM    237  HB  VAL A  16     -10.637   8.971  40.534  1.00 42.94           H  
ATOM    238  O   VAL A  16     -11.587  11.482  39.861  1.00 42.94           O  
ATOM    239  CG1 VAL A  16      -9.475   8.810  38.737  1.00 42.94           C  
ATOM    240 HG11 VAL A  16      -9.658   7.742  38.621  1.00 42.94           H  
ATOM    241 HG12 VAL A  16      -8.481   9.071  38.372  1.00 42.94           H  
ATOM    242 HG13 VAL A  16     -10.212   9.334  38.129  1.00 42.94           H  
ATOM    243  CG2 VAL A  16      -8.644   8.372  41.035  1.00 42.94           C  
ATOM    244 HG21 VAL A  16      -7.617   8.599  40.748  1.00 42.94           H  
ATOM    245 HG22 VAL A  16      -8.858   7.313  40.888  1.00 42.94           H  
ATOM    246 HG23 VAL A  16      -8.769   8.590  42.095  1.00 42.94           H  
ATOM    247  N   ILE A  17      -9.884  12.330  38.654  1.00 42.87           N  
ATOM    248  H   ILE A  17      -8.884  12.341  38.510  1.00 42.87           H  
ATOM    249  CA  ILE A  17     -10.707  13.157  37.766  1.00 42.87           C  
ATOM    250  HA  ILE A  17     -11.733  13.186  38.134  1.00 42.87           H  
ATOM    251  C   ILE A  17     -10.719  12.506  36.390  1.00 42.87           C  
ATOM    252  CB  ILE A  17     -10.184  14.610  37.720  1.00 42.87           C  
ATOM    253  HB  ILE A  17      -9.163  14.599  37.339  1.00 42.87           H  
ATOM    254  O   ILE A  17      -9.656  12.248  35.835  1.00 42.87           O  
ATOM    255  CG1 ILE A  17     -10.161  15.213  39.145  1.00 42.87           C  
ATOM    256 HG12 ILE A  17     -11.174  15.229  39.547  1.00 42.87           H  
ATOM    257 HG13 ILE A  17      -9.552  14.585  39.796  1.00 42.87           H  
ATOM    258  CG2 ILE A  17     -11.051  15.447  36.757  1.00 42.87           C  
ATOM    259 HG21 ILE A  17     -10.703  16.479  36.728  1.00 42.87           H  
ATOM    260 HG22 ILE A  17     -10.966  15.055  35.743  1.00 42.87           H  
ATOM    261 HG23 ILE A  17     -12.097  15.421  37.061  1.00 42.87           H  
ATOM    262  CD1 ILE A  17      -9.571  16.624  39.231  1.00 42.87           C  
ATOM    263 HD11 ILE A  17      -8.593  16.648  38.750  1.00 42.87           H  
ATOM    264 HD12 ILE A  17     -10.234  17.346  38.753  1.00 42.87           H  
ATOM    265 HD13 ILE A  17      -9.457  16.903  40.278  1.00 42.87           H  
ATOM    266  N   VAL A  18     -11.910  12.248  35.853  1.00 45.30           N  
ATOM    267  H   VAL A  18     -12.735  12.489  36.385  1.00 45.30           H  
ATOM    268  CA  VAL A  18     -12.118  11.628  34.541  1.00 45.30           C  
ATOM    269  HA  VAL A  18     -11.153  11.417  34.080  1.00 45.30           H  
ATOM    270  C   VAL A  18     -12.879  12.607  33.669  1.00 45.30           C  
ATOM    271  CB  VAL A  18     -12.886  10.304  34.647  1.00 45.30           C  
ATOM    272  HB  VAL A  18     -13.899  10.501  34.997  1.00 45.30           H  
ATOM    273  O   VAL A  18     -14.035  12.948  33.932  1.00 45.30           O  
ATOM    274  CG1 VAL A  18     -12.965   9.594  33.286  1.00 45.30           C  
ATOM    275 HG11 VAL A  18     -13.466   8.633  33.401  1.00 45.30           H  
ATOM    276 HG12 VAL A  18     -11.957   9.425  32.908  1.00 45.30           H  
ATOM    277 HG13 VAL A  18     -13.522  10.202  32.573  1.00 45.30           H  
ATOM    278  CG2 VAL A  18     -12.221   9.367  35.654  1.00 45.30           C  
ATOM    279 HG21 VAL A  18     -12.084   9.860  36.616  1.00 45.30           H  
ATOM    280 HG22 VAL A  18     -12.896   8.531  35.838  1.00 45.30           H  
ATOM    281 HG23 VAL A  18     -11.252   9.037  35.279  1.00 45.30           H  
ATOM    282  N   VAL A  19     -12.222  13.066  32.615  1.00 40.72           N  
ATOM    283  H   VAL A  19     -11.266  12.765  32.487  1.00 40.72           H  
ATOM    284  CA  VAL A  19     -12.764  14.066  31.692  1.00 40.72           C  
ATOM    285  HA  VAL A  19     -13.595  14.592  32.161  1.00 40.72           H  
ATOM    286  C   VAL A  19     -13.248  13.365  30.444  1.00 40.72           C  
ATOM    287  CB  VAL A  19     -11.693  15.089  31.301  1.00 40.72           C  
ATOM    288  HB  VAL A  19     -11.017  14.644  30.571  1.00 40.72           H  
ATOM    289  O   VAL A  19     -12.482  12.625  29.839  1.00 40.72           O  
ATOM    290  CG1 VAL A  19     -12.369  16.287  30.622  1.00 40.72           C  
ATOM    291 HG11 VAL A  19     -11.630  17.067  30.435  1.00 40.72           H  
ATOM    292 HG12 VAL A  19     -13.172  16.676  31.248  1.00 40.72           H  
ATOM    293 HG13 VAL A  19     -12.787  15.984  29.663  1.00 40.72           H  
ATOM    294  CG2 VAL A  19     -10.826  15.458  32.505  1.00 40.72           C  
ATOM    295 HG21 VAL A  19     -11.443  15.672  33.378  1.00 40.72           H  
ATOM    296 HG22 VAL A  19     -10.183  14.620  32.777  1.00 40.72           H  
ATOM    297 HG23 VAL A  19     -10.146  16.265  32.232  1.00 40.72           H  
ATOM    298  N   THR A  20     -14.488  13.582  30.014  1.00 45.01           N  
ATOM    299  H   THR A  20     -15.102  14.190  30.536  1.00 45.01           H  
ATOM    300  CA  THR A  20     -14.950  13.042  28.734  1.00 45.01           C  
ATOM    301  HA  THR A  20     -14.088  13.004  28.068  1.00 45.01           H  
ATOM    302  C   THR A  20     -15.985  13.931  28.053  1.00 45.01           C  
ATOM    303  CB  THR A  20     -15.450  11.597  28.892  1.00 45.01           C  
ATOM    304  HB  THR A  20     -14.673  11.009  29.380  1.00 45.01           H  
ATOM    305  O   THR A  20     -16.918  14.447  28.658  1.00 45.01           O  
ATOM    306  CG2 THR A  20     -16.736  11.445  29.701  1.00 45.01           C  
ATOM    307 HG21 THR A  20     -16.615  11.907  30.680  1.00 45.01           H  
ATOM    308 HG22 THR A  20     -16.959  10.386  29.835  1.00 45.01           H  
ATOM    309 HG23 THR A  20     -17.561  11.924  29.173  1.00 45.01           H  
ATOM    310  OG1 THR A  20     -15.673  11.055  27.608  1.00 45.01           O  
ATOM    311  HG1 THR A  20     -14.801  10.814  27.287  1.00 45.01           H  
ATOM    312  N   HIS A  21     -15.884  14.071  26.734  1.00 44.66           N  
ATOM    313  H   HIS A  21     -15.073  13.689  26.269  1.00 44.66           H  
ATOM    314  CA  HIS A  21     -16.894  14.778  25.937  1.00 44.66           C  
ATOM    315  HA  HIS A  21     -17.278  15.617  26.517  1.00 44.66           H  
ATOM    316  C   HIS A  21     -18.120  13.915  25.593  1.00 44.66           C  
ATOM    317  CB  HIS A  21     -16.218  15.364  24.697  1.00 44.66           C  
ATOM    318  HB2 HIS A  21     -16.977  15.672  23.978  1.00 44.66           H  
ATOM    319  HB3 HIS A  21     -15.588  14.614  24.219  1.00 44.66           H  
ATOM    320  O   HIS A  21     -19.008  14.341  24.860  1.00 44.66           O  
ATOM    321  CG  HIS A  21     -15.402  16.576  25.041  1.00 44.66           C  
ATOM    322  CD2 HIS A  21     -14.073  16.614  25.363  1.00 44.66           C  
ATOM    323  HD2 HIS A  21     -13.401  15.771  25.430  1.00 44.66           H  
ATOM    324  ND1 HIS A  21     -15.866  17.871  25.033  1.00 44.66           N  
ATOM    325  HD1 HIS A  21     -16.792  18.180  24.775  1.00 44.66           H  
ATOM    326  CE1 HIS A  21     -14.830  18.676  25.303  1.00 44.66           C  
ATOM    327  HE1 HIS A  21     -14.867  19.755  25.309  1.00 44.66           H  
ATOM    328  NE2 HIS A  21     -13.724  17.951  25.531  1.00 44.66           N  
ATOM    329  N   GLN A  22     -18.192  12.681  26.092  1.00 45.64           N  
ATOM    330  H   GLN A  22     -17.475  12.381  26.737  1.00 45.64           H  
ATOM    331  CA  GLN A  22     -19.106  11.675  25.563  1.00 45.64           C  
ATOM    332  HA  GLN A  22     -19.499  11.998  24.599  1.00 45.64           H  
ATOM    333  C   GLN A  22     -20.290  11.377  26.478  1.00 45.64           C  
ATOM    334  CB  GLN A  22     -18.302  10.412  25.335  1.00 45.64           C  
ATOM    335  HB2 GLN A  22     -18.993   9.641  24.992  1.00 45.64           H  
ATOM    336  HB3 GLN A  22     -17.854  10.090  26.276  1.00 45.64           H  
ATOM    337  O   GLN A  22     -20.135  10.702  27.494  1.00 45.64           O  
ATOM    338  CG  GLN A  22     -17.183  10.634  24.322  1.00 45.64           C  
ATOM    339  HG2 GLN A  22     -16.218  10.696  24.825  1.00 45.64           H  
ATOM    340  HG3 GLN A  22     -17.342  11.545  23.745  1.00 45.64           H  
ATOM    341  CD  GLN A  22     -17.205   9.453  23.412  1.00 45.64           C  
ATOM    342  NE2 GLN A  22     -17.584   9.669  22.173  1.00 45.64           N  
ATOM    343 HE21 GLN A  22     -17.749   8.864  21.585  1.00 45.64           H  
ATOM    344 HE22 GLN A  22     -17.826  10.601  21.867  1.00 45.64           H  
ATOM    345  OE1 GLN A  22     -16.974   8.337  23.838  1.00 45.64           O  
ATOM    346  N   ARG A  23     -21.507  11.779  26.079  1.00 50.23           N  
ATOM    347  H   ARG A  23     -21.559  12.343  25.243  1.00 50.23           H  
ATOM    348  CA  ARG A  23     -22.732  11.567  26.883  1.00 50.23           C  
ATOM    349  HA  ARG A  23     -22.626  12.111  27.822  1.00 50.23           H  
ATOM    350  C   ARG A  23     -22.954  10.107  27.300  1.00 50.23           C  
ATOM    351  CB  ARG A  23     -23.981  12.085  26.146  1.00 50.23           C  
ATOM    352  HB2 ARG A  23     -24.858  11.740  26.694  1.00 50.23           H  
ATOM    353  HB3 ARG A  23     -24.025  11.659  25.144  1.00 50.23           H  
ATOM    354  O   ARG A  23     -23.261   9.853  28.461  1.00 50.23           O  
ATOM    355  CG  ARG A  23     -24.054  13.617  26.058  1.00 50.23           C  
ATOM    356  HG2 ARG A  23     -23.830  14.047  27.034  1.00 50.23           H  
ATOM    357  HG3 ARG A  23     -23.312  13.973  25.343  1.00 50.23           H  
ATOM    358  CD  ARG A  23     -25.457  14.064  25.614  1.00 50.23           C  
ATOM    359  HD2 ARG A  23     -25.672  13.618  24.643  1.00 50.23           H  
ATOM    360  HD3 ARG A  23     -26.187  13.697  26.336  1.00 50.23           H  
ATOM    361  NE  ARG A  23     -25.572  15.535  25.510  1.00 50.23           N  
ATOM    362  HE  ARG A  23     -24.719  16.072  25.571  1.00 50.23           H  
ATOM    363  NH1 ARG A  23     -27.800  15.641  24.941  1.00 50.23           N  
ATOM    364 HH11 ARG A  23     -27.856  14.633  24.937  1.00 50.23           H  
ATOM    365 HH12 ARG A  23     -28.589  16.195  24.639  1.00 50.23           H  
ATOM    366  NH2 ARG A  23     -26.613  17.520  25.062  1.00 50.23           N  
ATOM    367 HH21 ARG A  23     -25.730  17.998  24.955  1.00 50.23           H  
ATOM    368 HH22 ARG A  23     -27.416  18.028  24.718  1.00 50.23           H  
ATOM    369  CZ  ARG A  23     -26.657  16.222  25.178  1.00 50.23           C  
ATOM    370  N   ASN A  24     -22.760   9.153  26.387  1.00 50.70           N  
ATOM    371  H   ASN A  24     -22.558   9.435  25.438  1.00 50.70           H  
ATOM    372  CA  ASN A  24     -22.937   7.727  26.691  1.00 50.70           C  
ATOM    373  HA  ASN A  24     -23.894   7.583  27.191  1.00 50.70           H  
ATOM    374  C   ASN A  24     -21.860   7.206  27.644  1.00 50.70           C  
ATOM    375  CB  ASN A  24     -22.936   6.916  25.384  1.00 50.70           C  
ATOM    376  HB2 ASN A  24     -22.936   5.854  25.627  1.00 50.70           H  
ATOM    377  HB3 ASN A  24     -22.034   7.135  24.812  1.00 50.70           H  
ATOM    378  O   ASN A  24     -22.156   6.402  28.521  1.00 50.70           O  
ATOM    379  CG  ASN A  24     -24.157   7.180  24.524  1.00 50.70           C  
ATOM    380  ND2 ASN A  24     -24.120   6.798  23.270  1.00 50.70           N  
ATOM    381 HD21 ASN A  24     -23.324   6.300  22.897  1.00 50.70           H  
ATOM    382 HD22 ASN A  24     -24.957   6.978  22.735  1.00 50.70           H  
ATOM    383  OD1 ASN A  24     -25.147   7.744  24.950  1.00 50.70           O  
ATOM    384  N   LEU A  25     -20.625   7.689  27.497  1.00 48.20           N  
ATOM    385  H   LEU A  25     -20.461   8.431  26.831  1.00 48.20           H  
ATOM    386  CA  LEU A  25     -19.513   7.278  28.345  1.00 48.20           C  
ATOM    387  HA  LEU A  25     -19.531   6.189  28.402  1.00 48.20           H  
ATOM    388  C   LEU A  25     -19.706   7.805  29.772  1.00 48.20           C  
ATOM    389  CB  LEU A  25     -18.190   7.729  27.698  1.00 48.20           C  
ATOM    390  HB2 LEU A  25     -18.372   7.929  26.642  1.00 48.20           H  
ATOM    391  HB3 LEU A  25     -17.869   8.666  28.152  1.00 48.20           H  
ATOM    392  O   LEU A  25     -19.485   7.056  30.710  1.00 48.20           O  
ATOM    393  CG  LEU A  25     -17.069   6.673  27.786  1.00 48.20           C  
ATOM    394  HG  LEU A  25     -17.412   5.800  28.342  1.00 48.20           H  
ATOM    395  CD1 LEU A  25     -16.642   6.219  26.388  1.00 48.20           C  
ATOM    396 HD11 LEU A  25     -16.184   7.049  25.851  1.00 48.20           H  
ATOM    397 HD12 LEU A  25     -17.509   5.858  25.834  1.00 48.20           H  
ATOM    398 HD13 LEU A  25     -15.917   5.410  26.476  1.00 48.20           H  
ATOM    399  CD2 LEU A  25     -15.833   7.226  28.487  1.00 48.20           C  
ATOM    400 HD21 LEU A  25     -16.111   7.558  29.487  1.00 48.20           H  
ATOM    401 HD22 LEU A  25     -15.072   6.450  28.575  1.00 48.20           H  
ATOM    402 HD23 LEU A  25     -15.429   8.075  27.935  1.00 48.20           H  
ATOM    403  N   VAL A  26     -20.235   9.025  29.941  1.00 48.38           N  
ATOM    404  H   VAL A  26     -20.348   9.610  29.126  1.00 48.38           H  
ATOM    405  CA  VAL A  26     -20.642   9.556  31.257  1.00 48.38           C  
ATOM    406  HA  VAL A  26     -19.770   9.570  31.911  1.00 48.38           H  
ATOM    407  C   VAL A  26     -21.684   8.658  31.925  1.00 48.38           C  
ATOM    408  CB  VAL A  26     -21.184  10.997  31.150  1.00 48.38           C  
ATOM    409  HB  VAL A  26     -21.995  11.025  30.422  1.00 48.38           H  
ATOM    410  O   VAL A  26     -21.530   8.339  33.099  1.00 48.38           O  
ATOM    411  CG1 VAL A  26     -21.721  11.540  32.481  1.00 48.38           C  
ATOM    412 HG11 VAL A  26     -22.584  10.965  32.815  1.00 48.38           H  
ATOM    413 HG12 VAL A  26     -20.947  11.488  33.246  1.00 48.38           H  
ATOM    414 HG13 VAL A  26     -22.032  12.579  32.370  1.00 48.38           H  
ATOM    415  CG2 VAL A  26     -20.094  11.967  30.690  1.00 48.38           C  
ATOM    416 HG21 VAL A  26     -20.497  12.977  30.618  1.00 48.38           H  
ATOM    417 HG22 VAL A  26     -19.269  11.966  31.403  1.00 48.38           H  
ATOM    418 HG23 VAL A  26     -19.715  11.676  29.711  1.00 48.38           H  
ATOM    419  N   ARG A  27     -22.719   8.215  31.195  1.00 51.51           N  
ATOM    420  H   ARG A  27     -22.794   8.515  30.233  1.00 51.51           H  
ATOM    421  CA  ARG A  27     -23.760   7.341  31.763  1.00 51.51           C  
ATOM    422  HA  ARG A  27     -24.168   7.824  32.651  1.00 51.51           H  
ATOM    423  C   ARG A  27     -23.177   6.012  32.242  1.00 51.51           C  
ATOM    424  CB  ARG A  27     -24.896   7.114  30.751  1.00 51.51           C  
ATOM    425  HB2 ARG A  27     -25.161   8.060  30.281  1.00 51.51           H  
ATOM    426  HB3 ARG A  27     -24.565   6.421  29.977  1.00 51.51           H  
ATOM    427  O   ARG A  27     -23.425   5.611  33.372  1.00 51.51           O  
ATOM    428  CG  ARG A  27     -26.140   6.556  31.463  1.00 51.51           C  
ATOM    429  HG2 ARG A  27     -25.871   5.715  32.102  1.00 51.51           H  
ATOM    430  HG3 ARG A  27     -26.549   7.339  32.102  1.00 51.51           H  
ATOM    431  CD  ARG A  27     -27.231   6.106  30.488  1.00 51.51           C  
ATOM    432  HD2 ARG A  27     -27.341   6.837  29.687  1.00 51.51           H  
ATOM    433  HD3 ARG A  27     -28.163   6.048  31.050  1.00 51.51           H  
ATOM    434  NE  ARG A  27     -26.930   4.773  29.942  1.00 51.51           N  
ATOM    435  HE  ARG A  27     -26.204   4.266  30.428  1.00 51.51           H  
ATOM    436  NH1 ARG A  27     -28.953   4.403  28.921  1.00 51.51           N  
ATOM    437 HH11 ARG A  27     -29.289   5.263  29.331  1.00 51.51           H  
ATOM    438 HH12 ARG A  27     -29.594   3.765  28.471  1.00 51.51           H  
ATOM    439  NH2 ARG A  27     -27.362   2.837  28.849  1.00 51.51           N  
ATOM    440 HH21 ARG A  27     -28.028   2.204  28.428  1.00 51.51           H  
ATOM    441 HH22 ARG A  27     -26.540   2.458  29.297  1.00 51.51           H  
ATOM    442  CZ  ARG A  27     -27.746   4.019  29.234  1.00 51.51           C  
ATOM    443  N   VAL A  28     -22.363   5.364  31.410  1.00 50.56           N  
ATOM    444  H   VAL A  28     -22.185   5.759  30.498  1.00 50.56           H  
ATOM    445  CA  VAL A  28     -21.783   4.061  31.758  1.00 50.56           C  
ATOM    446  HA  VAL A  28     -22.582   3.434  32.155  1.00 50.56           H  
ATOM    447  C   VAL A  28     -20.730   4.180  32.864  1.00 50.56           C  
ATOM    448  CB  VAL A  28     -21.207   3.358  30.520  1.00 50.56           C  
ATOM    449  HB  VAL A  28     -20.360   3.918  30.125  1.00 50.56           H  
ATOM    450  O   VAL A  28     -20.664   3.322  33.741  1.00 50.56           O  
ATOM    451  CG1 VAL A  28     -20.770   1.956  30.925  1.00 50.56           C  
ATOM    452 HG11 VAL A  28     -21.581   1.451  31.449  1.00 50.56           H  
ATOM    453 HG12 VAL A  28     -20.523   1.377  30.036  1.00 50.56           H  
ATOM    454 HG13 VAL A  28     -19.907   2.021  31.588  1.00 50.56           H  
ATOM    455  CG2 VAL A  28     -22.249   3.157  29.411  1.00 50.56           C  
ATOM    456 HG21 VAL A  28     -21.785   2.674  28.551  1.00 50.56           H  
ATOM    457 HG22 VAL A  28     -22.671   4.110  29.092  1.00 50.56           H  
ATOM    458 HG23 VAL A  28     -23.061   2.533  29.784  1.00 50.56           H  
ATOM    459  N   LEU A  29     -19.938   5.257  32.863  1.00 50.09           N  
ATOM    460  H   LEU A  29     -20.014   5.921  32.105  1.00 50.09           H  
ATOM    461  CA  LEU A  29     -19.012   5.562  33.951  1.00 50.09           C  
ATOM    462  HA  LEU A  29     -18.362   4.702  34.115  1.00 50.09           H  
ATOM    463  C   LEU A  29     -19.756   5.790  35.268  1.00 50.09           C  
ATOM    464  CB  LEU A  29     -18.166   6.797  33.594  1.00 50.09           C  
ATOM    465  HB2 LEU A  29     -18.818   7.579  33.205  1.00 50.09           H  
ATOM    466  HB3 LEU A  29     -17.723   7.176  34.515  1.00 50.09           H  
ATOM    467  O   LEU A  29     -19.335   5.254  36.286  1.00 50.09           O  
ATOM    468  CG  LEU A  29     -17.022   6.535  32.599  1.00 50.09           C  
ATOM    469  HG  LEU A  29     -17.401   6.156  31.650  1.00 50.09           H  
ATOM    470  CD1 LEU A  29     -16.287   7.851  32.339  1.00 50.09           C  
ATOM    471 HD11 LEU A  29     -15.929   8.268  33.281  1.00 50.09           H  
ATOM    472 HD12 LEU A  29     -16.968   8.562  31.871  1.00 50.09           H  
ATOM    473 HD13 LEU A  29     -15.434   7.685  31.682  1.00 50.09           H  
ATOM    474  CD2 LEU A  29     -16.060   5.493  33.165  1.00 50.09           C  
ATOM    475 HD21 LEU A  29     -16.376   4.496  32.857  1.00 50.09           H  
ATOM    476 HD22 LEU A  29     -16.065   5.539  34.254  1.00 50.09           H  
ATOM    477 HD23 LEU A  29     -15.042   5.679  32.823  1.00 50.09           H  
ATOM    478  N   SER A  30     -20.876   6.519  35.238  1.00 52.25           N  
ATOM    479  H   SER A  30     -21.148   6.954  34.367  1.00 52.25           H  
ATOM    480  CA  SER A  30     -21.733   6.722  36.408  1.00 52.25           C  
ATOM    481  HA  SER A  30     -21.139   7.181  37.198  1.00 52.25           H  
ATOM    482  C   SER A  30     -22.272   5.393  36.941  1.00 52.25           C  
ATOM    483  CB  SER A  30     -22.888   7.666  36.065  1.00 52.25           C  
ATOM    484  HB2 SER A  30     -22.490   8.567  35.598  1.00 52.25           H  
ATOM    485  HB3 SER A  30     -23.571   7.180  35.368  1.00 52.25           H  
ATOM    486  O   SER A  30     -22.130   5.129  38.126  1.00 52.25           O  
ATOM    487  OG  SER A  30     -23.596   8.039  37.228  1.00 52.25           O  
ATOM    488  HG  SER A  30     -23.721   7.274  37.794  1.00 52.25           H  
ATOM    489  N   GLU A  31     -22.824   4.533  36.077  1.00 54.80           N  
ATOM    490  H   GLU A  31     -22.933   4.819  35.115  1.00 54.80           H  
ATOM    491  CA  GLU A  31     -23.353   3.213  36.465  1.00 54.80           C  
ATOM    492  HA  GLU A  31     -24.133   3.339  37.216  1.00 54.80           H  
ATOM    493  C   GLU A  31     -22.268   2.313  37.091  1.00 54.80           C  
ATOM    494  CB  GLU A  31     -23.956   2.522  35.223  1.00 54.80           C  
ATOM    495  HB2 GLU A  31     -24.129   1.471  35.454  1.00 54.80           H  
ATOM    496  HB3 GLU A  31     -23.220   2.571  34.421  1.00 54.80           H  
ATOM    497  O   GLU A  31     -22.513   1.638  38.089  1.00 54.80           O  
ATOM    498  CG  GLU A  31     -25.290   3.126  34.730  1.00 54.80           C  
ATOM    499  HG2 GLU A  31     -26.076   2.852  35.434  1.00 54.80           H  
ATOM    500  HG3 GLU A  31     -25.213   4.214  34.736  1.00 54.80           H  
ATOM    501  CD  GLU A  31     -25.695   2.672  33.305  1.00 54.80           C  
ATOM    502  OE1 GLU A  31     -26.642   3.260  32.725  1.00 54.80           O  
ATOM    503  OE2 GLU A  31     -25.022   1.794  32.716  1.00 54.80           O  
ATOM    504  N   HIS A  32     -21.050   2.322  36.539  1.00 51.24           N  
ATOM    505  H   HIS A  32     -20.900   2.895  35.720  1.00 51.24           H  
ATOM    506  CA  HIS A  32     -19.933   1.528  37.063  1.00 51.24           C  
ATOM    507  HA  HIS A  32     -20.286   0.516  37.263  1.00 51.24           H  
ATOM    508  C   HIS A  32     -19.375   2.050  38.384  1.00 51.24           C  
ATOM    509  CB  HIS A  32     -18.807   1.463  36.028  1.00 51.24           C  
ATOM    510  HB2 HIS A  32     -17.843   1.534  36.533  1.00 51.24           H  
ATOM    511  HB3 HIS A  32     -18.867   2.301  35.333  1.00 51.24           H  
ATOM    512  O   HIS A  32     -18.945   1.260  39.220  1.00 51.24           O  
ATOM    513  CG  HIS A  32     -18.832   0.169  35.274  1.00 51.24           C  
ATOM    514  CD2 HIS A  32     -17.918  -0.835  35.388  1.00 51.24           C  
ATOM    515  HD2 HIS A  32     -17.050  -0.810  36.030  1.00 51.24           H  
ATOM    516  ND1 HIS A  32     -19.858  -0.300  34.494  1.00 51.24           N  
ATOM    517  HD1 HIS A  32     -20.759   0.146  34.397  1.00 51.24           H  
ATOM    518  CE1 HIS A  32     -19.555  -1.560  34.136  1.00 51.24           C  
ATOM    519  HE1 HIS A  32     -20.214  -2.217  33.590  1.00 51.24           H  
ATOM    520  NE2 HIS A  32     -18.340  -1.907  34.592  1.00 51.24           N  
ATOM    521  N   VAL A  33     -19.359   3.366  38.579  1.00 49.77           N  
ATOM    522  H   VAL A  33     -19.698   3.981  37.853  1.00 49.77           H  
ATOM    523  CA  VAL A  33     -18.949   3.948  39.861  1.00 49.77           C  
ATOM    524  HA  VAL A  33     -17.996   3.519  40.171  1.00 49.77           H  
ATOM    525  C   VAL A  33     -19.967   3.576  40.933  1.00 49.77           C  
ATOM    526  CB  VAL A  33     -18.766   5.462  39.730  1.00 49.77           C  
ATOM    527  HB  VAL A  33     -19.677   5.867  39.289  1.00 49.77           H  
ATOM    528  O   VAL A  33     -19.563   3.156  42.011  1.00 49.77           O  
ATOM    529  CG1 VAL A  33     -18.552   6.155  41.088  1.00 49.77           C  
ATOM    530 HG11 VAL A  33     -17.494   6.262  41.326  1.00 49.77           H  
ATOM    531 HG12 VAL A  33     -19.044   7.127  41.074  1.00 49.77           H  
ATOM    532 HG13 VAL A  33     -19.018   5.623  41.917  1.00 49.77           H  
ATOM    533  CG2 VAL A  33     -17.589   5.743  38.769  1.00 49.77           C  
ATOM    534 HG21 VAL A  33     -16.695   6.052  39.310  1.00 49.77           H  
ATOM    535 HG22 VAL A  33     -17.888   6.522  38.067  1.00 49.77           H  
ATOM    536 HG23 VAL A  33     -17.333   4.866  38.176  1.00 49.77           H  
ATOM    537  N   THR A  34     -21.267   3.629  40.626  1.00 50.49           N  
ATOM    538  H   THR A  34     -21.558   4.021  39.741  1.00 50.49           H  
ATOM    539  CA  THR A  34     -22.314   3.186  41.557  1.00 50.49           C  
ATOM    540  HA  THR A  34     -22.212   3.750  42.484  1.00 50.49           H  
ATOM    541  C   THR A  34     -22.167   1.703  41.930  1.00 50.49           C  
ATOM    542  CB  THR A  34     -23.708   3.462  40.970  1.00 50.49           C  
ATOM    543  HB  THR A  34     -23.893   2.787  40.135  1.00 50.49           H  
ATOM    544  O   THR A  34     -22.367   1.354  43.086  1.00 50.49           O  
ATOM    545  CG2 THR A  34     -24.820   3.310  42.003  1.00 50.49           C  
ATOM    546 HG21 THR A  34     -25.776   3.581  41.556  1.00 50.49           H  
ATOM    547 HG22 THR A  34     -24.876   2.274  42.339  1.00 50.49           H  
ATOM    548 HG23 THR A  34     -24.626   3.948  42.865  1.00 50.49           H  
ATOM    549  OG1 THR A  34     -23.801   4.792  40.510  1.00 50.49           O  
ATOM    550  HG1 THR A  34     -23.621   5.358  41.264  1.00 50.49           H  
ATOM    551  N   GLN A  35     -21.749   0.835  40.998  1.00 48.96           N  
ATOM    552  H   GLN A  35     -21.648   1.160  40.047  1.00 48.96           H  
ATOM    553  CA  GLN A  35     -21.437  -0.575  41.300  1.00 48.96           C  
ATOM    554  HA  GLN A  35     -22.262  -1.007  41.867  1.00 48.96           H  
ATOM    555  C   GLN A  35     -20.179  -0.759  42.166  1.00 48.96           C  
ATOM    556  CB  GLN A  35     -21.266  -1.366  39.993  1.00 48.96           C  
ATOM    557  HB2 GLN A  35     -20.652  -0.797  39.294  1.00 48.96           H  
ATOM    558  HB3 GLN A  35     -20.752  -2.302  40.212  1.00 48.96           H  
ATOM    559  O   GLN A  35     -20.121  -1.666  42.991  1.00 48.96           O  
ATOM    560  CG  GLN A  35     -22.611  -1.713  39.348  1.00 48.96           C  
ATOM    561  HG2 GLN A  35     -23.197  -2.296  40.058  1.00 48.96           H  
ATOM    562  HG3 GLN A  35     -23.159  -0.797  39.126  1.00 48.96           H  
ATOM    563  CD  GLN A  35     -22.470  -2.516  38.057  1.00 48.96           C  
ATOM    564  NE2 GLN A  35     -23.541  -3.122  37.595  1.00 48.96           N  
ATOM    565 HE21 GLN A  35     -23.416  -3.678  36.761  1.00 48.96           H  
ATOM    566 HE22 GLN A  35     -24.404  -3.079  38.119  1.00 48.96           H  
ATOM    567  OE1 GLN A  35     -21.431  -2.611  37.419  1.00 48.96           O  
ATOM    568  N   LEU A  36     -19.161   0.089  42.000  1.00 44.65           N  
ATOM    569  H   LEU A  36     -19.252   0.826  41.314  1.00 44.65           H  
ATOM    570  CA  LEU A  36     -17.948   0.031  42.824  1.00 44.65           C  
ATOM    571  HA  LEU A  36     -17.606  -1.003  42.866  1.00 44.65           H  
ATOM    572  C   LEU A  36     -18.215   0.441  44.280  1.00 44.65           C  
ATOM    573  CB  LEU A  36     -16.855   0.911  42.193  1.00 44.65           C  
ATOM    574  HB2 LEU A  36     -16.080   1.099  42.935  1.00 44.65           H  
ATOM    575  HB3 LEU A  36     -17.294   1.875  41.934  1.00 44.65           H  
ATOM    576  O   LEU A  36     -17.547  -0.077  45.172  1.00 44.65           O  
ATOM    577  CG  LEU A  36     -16.203   0.290  40.946  1.00 44.65           C  
ATOM    578  HG  LEU A  36     -16.965  -0.123  40.285  1.00 44.65           H  
ATOM    579  CD1 LEU A  36     -15.421   1.358  40.173  1.00 44.65           C  
ATOM    580 HD11 LEU A  36     -14.957   0.914  39.293  1.00 44.65           H  
ATOM    581 HD12 LEU A  36     -16.114   2.134  39.849  1.00 44.65           H  
ATOM    582 HD13 LEU A  36     -14.662   1.802  40.817  1.00 44.65           H  
ATOM    583  CD2 LEU A  36     -15.218  -0.826  41.316  1.00 44.65           C  
ATOM    584 HD21 LEU A  36     -14.753  -1.220  40.412  1.00 44.65           H  
ATOM    585 HD22 LEU A  36     -14.460  -0.439  41.996  1.00 44.65           H  
ATOM    586 HD23 LEU A  36     -15.761  -1.633  41.807  1.00 44.65           H  
ATOM    587  N   ASP A  37     -19.188   1.325  44.509  1.00 44.20           N  
ATOM    588  H   ASP A  37     -19.653   1.745  43.717  1.00 44.20           H  
ATOM    589  CA  ASP A  37     -19.618   1.760  45.846  1.00 44.20           C  
ATOM    590  HA  ASP A  37     -18.733   2.054  46.411  1.00 44.20           H  
ATOM    591  C   ASP A  37     -20.312   0.623  46.622  1.00 44.20           C  
ATOM    592  CB  ASP A  37     -20.540   2.985  45.673  1.00 44.20           C  
ATOM    593  HB2 ASP A  37     -21.561   2.645  45.501  1.00 44.20           H  
ATOM    594  HB3 ASP A  37     -20.230   3.537  44.785  1.00 44.20           H  
ATOM    595  O   ASP A  37     -20.152   0.486  47.832  1.00 44.20           O  
ATOM    596  CG  ASP A  37     -20.520   3.982  46.840  1.00 44.20           C  
ATOM    597  OD1 ASP A  37     -19.577   3.930  47.660  1.00 44.20           O  
ATOM    598  OD2 ASP A  37     -21.410   4.863  46.837  1.00 44.20           O  
ATOM    599  N   THR A  38     -21.021  -0.269  45.919  1.00 45.91           N  
ATOM    600  H   THR A  38     -21.147  -0.114  44.929  1.00 45.91           H  
ATOM    601  CA  THR A  38     -21.709  -1.417  46.537  1.00 45.91           C  
ATOM    602  HA  THR A  38     -22.127  -1.085  47.488  1.00 45.91           H  
ATOM    603  C   THR A  38     -20.792  -2.596  46.884  1.00 45.91           C  
ATOM    604  CB  THR A  38     -22.883  -1.898  45.667  1.00 45.91           C  
ATOM    605  HB  THR A  38     -23.287  -2.816  46.094  1.00 45.91           H  
ATOM    606  O   THR A  38     -21.144  -3.405  47.739  1.00 45.91           O  
ATOM    607  CG2 THR A  38     -24.001  -0.855  45.617  1.00 45.91           C  
ATOM    608 HG21 THR A  38     -24.347  -0.639  46.628  1.00 45.91           H  
ATOM    609 HG22 THR A  38     -24.833  -1.245  45.030  1.00 45.91           H  
ATOM    610 HG23 THR A  38     -23.639   0.064  45.157  1.00 45.91           H  
ATOM    611  OG1 THR A  38     -22.527  -2.136  44.323  1.00 45.91           O  
ATOM    612  HG1 THR A  38     -21.663  -2.551  44.285  1.00 45.91           H  
ATOM    613  N   ASP A  39     -19.616  -2.701  46.256  1.00 41.61           N  
ATOM    614  H   ASP A  39     -19.379  -1.983  45.587  1.00 41.61           H  
ATOM    615  CA  ASP A  39     -18.713  -3.861  46.374  1.00 41.61           C  
ATOM    616  HA  ASP A  39     -19.303  -4.738  46.640  1.00 41.61           H  
ATOM    617  C   ASP A  39     -17.642  -3.729  47.481  1.00 41.61           C  
ATOM    618  CB  ASP A  39     -18.049  -4.130  45.006  1.00 41.61           C  
ATOM    619  HB2 ASP A  39     -17.114  -4.668  45.162  1.00 41.61           H  
ATOM    620  HB3 ASP A  39     -17.789  -3.179  44.541  1.00 41.61           H  
ATOM    621  O   ASP A  39     -16.864  -4.665  47.693  1.00 41.61           O  
ATOM    622  CG  ASP A  39     -18.871  -4.972  44.019  1.00 41.61           C  
ATOM    623  OD1 ASP A  39     -19.897  -5.564  44.419  1.00 41.61           O  
ATOM    624  OD2 ASP A  39     -18.387  -5.089  42.866  1.00 41.61           O  
ATOM    625  N   VAL A  40     -17.556  -2.593  48.187  1.00 42.90           N  
ATOM    626  H   VAL A  40     -18.227  -1.865  47.989  1.00 42.90           H  
ATOM    627  CA  VAL A  40     -16.563  -2.355  49.257  1.00 42.90           C  
ATOM    628  HA  VAL A  40     -15.892  -3.211  49.318  1.00 42.90           H  
ATOM    629  C   VAL A  40     -17.277  -2.207  50.612  1.00 42.90           C  
ATOM    630  CB  VAL A  40     -15.642  -1.159  48.935  1.00 42.90           C  
ATOM    631  HB  VAL A  40     -16.222  -0.237  48.898  1.00 42.90           H  
ATOM    632  O   VAL A  40     -17.716  -1.115  50.957  1.00 42.90           O  
ATOM    633  CG1 VAL A  40     -14.539  -1.023  49.999  1.00 42.90           C  
ATOM    634 HG11 VAL A  40     -13.880  -0.193  49.741  1.00 42.90           H  
ATOM    635 HG12 VAL A  40     -14.981  -0.792  50.969  1.00 42.90           H  
ATOM    636 HG13 VAL A  40     -13.957  -1.942  50.072  1.00 42.90           H  
ATOM    637  CG2 VAL A  40     -14.935  -1.350  47.582  1.00 42.90           C  
ATOM    638 HG21 VAL A  40     -14.391  -2.295  47.573  1.00 42.90           H  
ATOM    639 HG22 VAL A  40     -15.676  -1.351  46.783  1.00 42.90           H  
ATOM    640 HG23 VAL A  40     -14.251  -0.520  47.407  1.00 42.90           H  
ATOM    641  N   PRO A  41     -17.394  -3.282  51.421  1.00 39.41           N  
ATOM    642  CA  PRO A  41     -18.252  -3.286  52.613  1.00 39.41           C  
ATOM    643  HA  PRO A  41     -19.199  -2.809  52.358  1.00 39.41           H  
ATOM    644  C   PRO A  41     -17.666  -2.566  53.836  1.00 39.41           C  
ATOM    645  CB  PRO A  41     -18.514  -4.765  52.942  1.00 39.41           C  
ATOM    646  HB2 PRO A  41     -17.901  -5.077  53.788  1.00 39.41           H  
ATOM    647  HB3 PRO A  41     -19.567  -4.943  53.157  1.00 39.41           H  
ATOM    648  O   PRO A  41     -18.352  -2.428  54.845  1.00 39.41           O  
ATOM    649  CG  PRO A  41     -18.066  -5.528  51.700  1.00 39.41           C  
ATOM    650  HG2 PRO A  41     -17.701  -6.526  51.942  1.00 39.41           H  
ATOM    651  HG3 PRO A  41     -18.888  -5.581  50.986  1.00 39.41           H  
ATOM    652  CD  PRO A  41     -16.966  -4.643  51.139  1.00 39.41           C  
ATOM    653  HD2 PRO A  41     -16.026  -4.842  51.654  1.00 39.41           H  
ATOM    654  HD3 PRO A  41     -16.862  -4.853  50.074  1.00 39.41           H  
ATOM    655  N   GLN A  42     -16.394  -2.157  53.802  1.00 38.88           N  
ATOM    656  H   GLN A  42     -15.894  -2.200  52.926  1.00 38.88           H  
ATOM    657  CA  GLN A  42     -15.711  -1.570  54.957  1.00 38.88           C  
ATOM    658  HA  GLN A  42     -16.414  -1.462  55.783  1.00 38.88           H  
ATOM    659  C   GLN A  42     -15.227  -0.164  54.617  1.00 38.88           C  
ATOM    660  CB  GLN A  42     -14.593  -2.495  55.461  1.00 38.88           C  
ATOM    661  HB2 GLN A  42     -14.043  -1.969  56.242  1.00 38.88           H  
ATOM    662  HB3 GLN A  42     -13.905  -2.734  54.650  1.00 38.88           H  
ATOM    663  O   GLN A  42     -14.246  -0.001  53.899  1.00 38.88           O  
ATOM    664  CG  GLN A  42     -15.180  -3.788  56.053  1.00 38.88           C  
ATOM    665  HG2 GLN A  42     -15.991  -3.533  56.735  1.00 38.88           H  
ATOM    666  HG3 GLN A  42     -15.594  -4.401  55.252  1.00 38.88           H  
ATOM    667  CD  GLN A  42     -14.167  -4.623  56.829  1.00 38.88           C  
ATOM    668  NE2 GLN A  42     -14.606  -5.681  57.475  1.00 38.88           N  
ATOM    669 HE21 GLN A  42     -13.911  -6.188  58.005  1.00 38.88           H  
ATOM    670 HE22 GLN A  42     -15.590  -5.907  57.483  1.00 38.88           H  
ATOM    671  OE1 GLN A  42     -12.978  -4.363  56.880  1.00 38.88           O  
ATOM    672  N   HIS A  43     -15.955   0.818  55.155  1.00 38.98           N  
ATOM    673  H   HIS A  43     -16.744   0.535  55.719  1.00 38.98           H  
ATOM    674  CA  HIS A  43     -15.792   2.258  54.943  1.00 38.98           C  
ATOM    675  HA  HIS A  43     -16.585   2.752  55.504  1.00 38.98           H  
ATOM    676  C   HIS A  43     -15.959   2.672  53.473  1.00 38.98           C  
ATOM    677  CB  HIS A  43     -14.492   2.750  55.592  1.00 38.98           C  
ATOM    678  HB2 HIS A  43     -13.633   2.256  55.136  1.00 38.98           H  
ATOM    679  HB3 HIS A  43     -14.390   3.821  55.417  1.00 38.98           H  
ATOM    680  O   HIS A  43     -14.965   2.760  52.748  1.00 38.98           O  
ATOM    681  CG  HIS A  43     -14.490   2.506  57.078  1.00 38.98           C  
ATOM    682  CD2 HIS A  43     -13.698   1.628  57.766  1.00 38.98           C  
ATOM    683  HD2 HIS A  43     -12.933   0.997  57.338  1.00 38.98           H  
ATOM    684  ND1 HIS A  43     -15.346   3.082  57.989  1.00 38.98           N  
ATOM    685  HD1 HIS A  43     -16.009   3.819  57.793  1.00 38.98           H  
ATOM    686  CE1 HIS A  43     -15.074   2.567  59.198  1.00 38.98           C  
ATOM    687  HE1 HIS A  43     -15.569   2.844  60.117  1.00 38.98           H  
ATOM    688  NE2 HIS A  43     -14.077   1.673  59.113  1.00 38.98           N  
ATOM    689  N   PRO A  44     -17.202   2.937  53.013  1.00 34.19           N  
ATOM    690  CA  PRO A  44     -17.396   3.481  51.680  1.00 34.19           C  
ATOM    691  HA  PRO A  44     -17.031   2.764  50.944  1.00 34.19           H  
ATOM    692  C   PRO A  44     -16.621   4.802  51.612  1.00 34.19           C  
ATOM    693  CB  PRO A  44     -18.906   3.664  51.493  1.00 34.19           C  
ATOM    694  HB2 PRO A  44     -19.323   2.764  51.041  1.00 34.19           H  
ATOM    695  HB3 PRO A  44     -19.143   4.534  50.881  1.00 34.19           H  
ATOM    696  O   PRO A  44     -16.801   5.654  52.493  1.00 34.19           O  
ATOM    697  CG  PRO A  44     -19.430   3.807  52.920  1.00 34.19           C  
ATOM    698  HG2 PRO A  44     -20.453   3.441  53.010  1.00 34.19           H  
ATOM    699  HG3 PRO A  44     -19.372   4.852  53.226  1.00 34.19           H  
ATOM    700  CD  PRO A  44     -18.457   2.974  53.756  1.00 34.19           C  
ATOM    701  HD2 PRO A  44     -18.840   1.959  53.864  1.00 34.19           H  
ATOM    702  HD3 PRO A  44     -18.343   3.444  54.733  1.00 34.19           H  
ATOM    703  N   PRO A  45     -15.723   4.997  50.629  1.00 35.88           N  
ATOM    704  CA  PRO A  45     -15.179   6.321  50.402  1.00 35.88           C  
ATOM    705  HA  PRO A  45     -14.600   6.651  51.264  1.00 35.88           H  
ATOM    706  C   PRO A  45     -16.382   7.236  50.187  1.00 35.88           C  
ATOM    707  CB  PRO A  45     -14.286   6.197  49.163  1.00 35.88           C  
ATOM    708  HB2 PRO A  45     -13.256   6.026  49.479  1.00 35.88           H  
ATOM    709  HB3 PRO A  45     -14.357   7.078  48.525  1.00 35.88           H  
ATOM    710  O   PRO A  45     -17.247   6.911  49.382  1.00 35.88           O  
ATOM    711  CG  PRO A  45     -14.805   4.959  48.433  1.00 35.88           C  
ATOM    712  HG2 PRO A  45     -14.008   4.437  47.904  1.00 35.88           H  
ATOM    713  HG3 PRO A  45     -15.592   5.253  47.738  1.00 35.88           H  
ATOM    714  CD  PRO A  45     -15.410   4.094  49.533  1.00 35.88           C  
ATOM    715  HD2 PRO A  45     -16.305   3.603  49.150  1.00 35.88           H  
ATOM    716  HD3 PRO A  45     -14.686   3.353  49.872  1.00 35.88           H  
ATOM    717  N   HIS A  46     -16.483   8.351  50.914  1.00 36.32           N  
ATOM    718  H   HIS A  46     -15.841   8.501  51.680  1.00 36.32           H  
ATOM    719  CA  HIS A  46     -17.503   9.353  50.618  1.00 36.32           C  
ATOM    720  HA  HIS A  46     -18.488   8.895  50.701  1.00 36.32           H  
ATOM    721  C   HIS A  46     -17.309   9.810  49.167  1.00 36.32           C  
ATOM    722  CB  HIS A  46     -17.418  10.534  51.600  1.00 36.32           C  
ATOM    723  HB2 HIS A  46     -16.374  10.794  51.775  1.00 36.32           H  
ATOM    724  HB3 HIS A  46     -17.895  11.400  51.140  1.00 36.32           H  
ATOM    725  O   HIS A  46     -16.478  10.677  48.886  1.00 36.32           O  
ATOM    726  CG  HIS A  46     -18.114  10.298  52.916  1.00 36.32           C  
ATOM    727  CD2 HIS A  46     -17.533  10.204  54.153  1.00 36.32           C  
ATOM    728  HD2 HIS A  46     -16.475  10.253  54.366  1.00 36.32           H  
ATOM    729  ND1 HIS A  46     -19.476  10.204  53.102  1.00 36.32           N  
ATOM    730  HD1 HIS A  46     -20.178  10.182  52.376  1.00 36.32           H  
ATOM    731  CE1 HIS A  46     -19.708  10.054  54.417  1.00 36.32           C  
ATOM    732  HE1 HIS A  46     -20.681   9.928  54.867  1.00 36.32           H  
ATOM    733  NE2 HIS A  46     -18.554  10.061  55.098  1.00 36.32           N  
ATOM    734  N   ILE A  47     -18.061   9.203  48.244  1.00 39.11           N  
ATOM    735  H   ILE A  47     -18.551   8.362  48.514  1.00 39.11           H  
ATOM    736  CA  ILE A  47     -18.141   9.629  46.858  1.00 39.11           C  
ATOM    737  HA  ILE A  47     -17.129   9.796  46.488  1.00 39.11           H  
ATOM    738  C   ILE A  47     -18.872  10.963  46.909  1.00 39.11           C  
ATOM    739  CB  ILE A  47     -18.810   8.571  45.948  1.00 39.11           C  
ATOM    740  HB  ILE A  47     -19.831   8.395  46.286  1.00 39.11           H  
ATOM    741  O   ILE A  47     -20.096  11.036  47.015  1.00 39.11           O  
ATOM    742  CG1 ILE A  47     -18.031   7.235  46.015  1.00 39.11           C  
ATOM    743 HG12 ILE A  47     -16.970   7.417  45.844  1.00 39.11           H  
ATOM    744 HG13 ILE A  47     -18.148   6.820  47.017  1.00 39.11           H  
ATOM    745  CG2 ILE A  47     -18.854   9.125  44.511  1.00 39.11           C  
ATOM    746 HG21 ILE A  47     -17.838   9.329  44.172  1.00 39.11           H  
ATOM    747 HG22 ILE A  47     -19.337   8.412  43.843  1.00 39.11           H  
ATOM    748 HG23 ILE A  47     -19.435  10.047  44.477  1.00 39.11           H  
ATOM    749  CD1 ILE A  47     -18.506   6.154  45.039  1.00 39.11           C  
ATOM    750 HD11 ILE A  47     -18.194   6.404  44.026  1.00 39.11           H  
ATOM    751 HD12 ILE A  47     -18.061   5.198  45.315  1.00 39.11           H  
ATOM    752 HD13 ILE A  47     -19.592   6.068  45.080  1.00 39.11           H  
ATOM    753  N   GLY A  48     -18.079  12.033  46.950  1.00 33.40           N  
ATOM    754  H   GLY A  48     -17.085  11.875  47.033  1.00 33.40           H  
ATOM    755  CA  GLY A  48     -18.575  13.393  46.915  1.00 33.40           C  
ATOM    756  HA2 GLY A  48     -19.089  13.607  47.852  1.00 33.40           H  
ATOM    757  HA3 GLY A  48     -17.746  14.090  46.794  1.00 33.40           H  
ATOM    758  C   GLY A  48     -19.534  13.565  45.742  1.00 33.40           C  
ATOM    759  O   GLY A  48     -19.299  13.056  44.648  1.00 33.40           O  
ATOM    760  N   ARG A  49     -20.632  14.260  46.035  1.00 34.57           N  
ATOM    761  H   ARG A  49     -20.708  14.535  47.004  1.00 34.57           H  
ATOM    762  CA  ARG A  49     -21.669  14.778  45.140  1.00 34.57           C  
ATOM    763  HA  ARG A  49     -22.524  14.102  45.178  1.00 34.57           H  
ATOM    764  C   ARG A  49     -21.200  14.911  43.681  1.00 34.57           C  
ATOM    765  CB  ARG A  49     -22.042  16.147  45.740  1.00 34.57           C  
ATOM    766  HB2 ARG A  49     -21.985  16.068  46.826  1.00 34.57           H  
ATOM    767  HB3 ARG A  49     -21.307  16.892  45.434  1.00 34.57           H  
ATOM    768  O   ARG A  49     -20.179  15.540  43.411  1.00 34.57           O  
ATOM    769  CG  ARG A  49     -23.444  16.661  45.412  1.00 34.57           C  
ATOM    770  HG2 ARG A  49     -23.514  16.916  44.354  1.00 34.57           H  
ATOM    771  HG3 ARG A  49     -24.179  15.894  45.656  1.00 34.57           H  
ATOM    772  CD  ARG A  49     -23.689  17.905  46.279  1.00 34.57           C  
ATOM    773  HD2 ARG A  49     -23.468  17.657  47.317  1.00 34.57           H  
ATOM    774  HD3 ARG A  49     -23.006  18.695  45.967  1.00 34.57           H  
ATOM    775  NE  ARG A  49     -25.081  18.381  46.201  1.00 34.57           N  
ATOM    776  HE  ARG A  49     -25.685  17.907  45.544  1.00 34.57           H  
ATOM    777  NH1 ARG A  49     -24.808  20.153  47.625  1.00 34.57           N  
ATOM    778 HH11 ARG A  49     -23.812  19.996  47.567  1.00 34.57           H  
ATOM    779 HH12 ARG A  49     -25.172  20.960  48.111  1.00 34.57           H  
ATOM    780  NH2 ARG A  49     -26.836  19.702  46.803  1.00 34.57           N  
ATOM    781 HH21 ARG A  49     -27.198  20.489  47.322  1.00 34.57           H  
ATOM    782 HH22 ARG A  49     -27.448  19.147  46.222  1.00 34.57           H  
ATOM    783  CZ  ARG A  49     -25.568  19.407  46.872  1.00 34.57           C  
ATOM    784  N   VAL A  50     -21.988  14.371  42.743  1.00 38.19           N  
ATOM    785  H   VAL A  50     -22.773  13.815  43.051  1.00 38.19           H  
ATOM    786  CA  VAL A  50     -21.890  14.694  41.308  1.00 38.19           C  
ATOM    787  HA  VAL A  50     -20.860  14.548  40.982  1.00 38.19           H  
ATOM    788  C   VAL A  50     -22.238  16.175  41.148  1.00 38.19           C  
ATOM    789  CB  VAL A  50     -22.813  13.799  40.443  1.00 38.19           C  
ATOM    790  HB  VAL A  50     -23.849  13.945  40.749  1.00 38.19           H  
ATOM    791  O   VAL A  50     -23.384  16.536  40.884  1.00 38.19           O  
ATOM    792  CG1 VAL A  50     -22.694  14.116  38.942  1.00 38.19           C  
ATOM    793 HG11 VAL A  50     -21.661  13.990  38.617  1.00 38.19           H  
ATOM    794 HG12 VAL A  50     -23.007  15.141  38.743  1.00 38.19           H  
ATOM    795 HG13 VAL A  50     -23.337  13.446  38.372  1.00 38.19           H  
ATOM    796  CG2 VAL A  50     -22.479  12.312  40.615  1.00 38.19           C  
ATOM    797 HG21 VAL A  50     -22.629  12.006  41.651  1.00 38.19           H  
ATOM    798 HG22 VAL A  50     -23.131  11.706  39.985  1.00 38.19           H  
ATOM    799 HG23 VAL A  50     -21.441  12.127  40.342  1.00 38.19           H  
ATOM    800  N   ASP A  51     -21.267  17.050  41.381  1.00 31.73           N  
ATOM    801  H   ASP A  51     -20.397  16.717  41.772  1.00 31.73           H  
ATOM    802  CA  ASP A  51     -21.450  18.481  41.210  1.00 31.73           C  
ATOM    803  HA  ASP A  51     -22.469  18.738  41.501  1.00 31.73           H  
ATOM    804  C   ASP A  51     -21.325  18.817  39.722  1.00 31.73           C  
ATOM    805  CB  ASP A  51     -20.515  19.286  42.131  1.00 31.73           C  
ATOM    806  HB2 ASP A  51     -20.446  20.304  41.747  1.00 31.73           H  
ATOM    807  HB3 ASP A  51     -19.517  18.850  42.110  1.00 31.73           H  
ATOM    808  O   ASP A  51     -20.247  18.821  39.134  1.00 31.73           O  
ATOM    809  CG  ASP A  51     -21.029  19.370  43.580  1.00 31.73           C  
ATOM    810  OD1 ASP A  51     -22.266  19.311  43.783  1.00 31.73           O  
ATOM    811  OD2 ASP A  51     -20.194  19.535  44.495  1.00 31.73           O  
ATOM    812  N   GLY A  52     -22.480  19.091  39.113  1.00 32.30           N  
ATOM    813  H   GLY A  52     -23.317  18.955  39.661  1.00 32.30           H  
ATOM    814  CA  GLY A  52     -22.575  19.837  37.864  1.00 32.30           C  
ATOM    815  HA2 GLY A  52     -21.765  20.566  37.831  1.00 32.30           H  
ATOM    816  HA3 GLY A  52     -23.514  20.390  37.861  1.00 32.30           H  
ATOM    817  C   GLY A  52     -22.503  19.013  36.580  1.00 32.30           C  
ATOM    818  O   GLY A  52     -21.578  19.159  35.785  1.00 32.30           O  
ATOM    819  N   ALA A  53     -23.582  18.298  36.252  1.00 32.05           N  
ATOM    820  H   ALA A  53     -24.293  18.163  36.957  1.00 32.05           H  
ATOM    821  CA  ALA A  53     -23.992  18.220  34.850  1.00 32.05           C  
ATOM    822  HA  ALA A  53     -23.126  17.973  34.235  1.00 32.05           H  
ATOM    823  C   ALA A  53     -24.500  19.612  34.427  1.00 32.05           C  
ATOM    824  CB  ALA A  53     -25.035  17.107  34.671  1.00 32.05           C  
ATOM    825  HB1 ALA A  53     -25.347  17.063  33.628  1.00 32.05           H  
ATOM    826  HB2 ALA A  53     -24.604  16.149  34.962  1.00 32.05           H  
ATOM    827  HB3 ALA A  53     -25.907  17.308  35.294  1.00 32.05           H  
ATOM    828  O   ALA A  53     -25.702  19.867  34.414  1.00 32.05           O  
ATOM    829  N   ALA A  54     -23.591  20.551  34.149  1.00 29.31           N  
ATOM    830  H   ALA A  54     -22.611  20.338  34.272  1.00 29.31           H  
ATOM    831  CA  ALA A  54     -23.973  21.851  33.613  1.00 29.31           C  
ATOM    832  HA  ALA A  54     -24.730  22.288  34.265  1.00 29.31           H  
ATOM    833  C   ALA A  54     -24.591  21.642  32.218  1.00 29.31           C  
ATOM    834  CB  ALA A  54     -22.762  22.792  33.614  1.00 29.31           C  
ATOM    835  HB1 ALA A  54     -21.973  22.388  32.979  1.00 29.31           H  
ATOM    836  HB2 ALA A  54     -23.057  23.770  33.234  1.00 29.31           H  
ATOM    837  HB3 ALA A  54     -22.382  22.907  34.629  1.00 29.31           H  
ATOM    838  O   ALA A  54     -23.903  21.317  31.250  1.00 29.31           O  
ATOM    839  N   ASN A  55     -25.913  21.792  32.124  1.00 28.48           N  
ATOM    840  H   ASN A  55     -26.417  21.960  32.983  1.00 28.48           H  
ATOM    841  CA  ASN A  55     -26.687  21.757  30.883  1.00 28.48           C  
ATOM    842  HA  ASN A  55     -26.277  20.983  30.234  1.00 28.48           H  
ATOM    843  C   ASN A  55     -26.542  23.079  30.104  1.00 28.48           C  
ATOM    844  CB  ASN A  55     -28.160  21.411  31.204  1.00 28.48           C  
ATOM    845  HB2 ASN A  55     -28.815  21.807  30.428  1.00 28.48           H  
ATOM    846  HB3 ASN A  55     -28.454  21.883  32.141  1.00 28.48           H  
ATOM    847  O   ASN A  55     -27.534  23.727  29.786  1.00 28.48           O  
ATOM    848  CG  ASN A  55     -28.477  19.930  31.252  1.00 28.48           C  
ATOM    849  ND2 ASN A  55     -29.587  19.585  31.862  1.00 28.48           N  
ATOM    850 HD21 ASN A  55     -29.805  18.600  31.911  1.00 28.48           H  
ATOM    851 HD22 ASN A  55     -30.159  20.288  32.308  1.00 28.48           H  
ATOM    852  OD1 ASN A  55     -27.793  19.077  30.697  1.00 28.48           O  
ATOM    853  N   HIS A  56     -25.314  23.484  29.776  1.00 26.00           N  
ATOM    854  H   HIS A  56     -24.521  22.925  30.054  1.00 26.00           H  
ATOM    855  CA  HIS A  56     -25.083  24.618  28.882  1.00 26.00           C  
ATOM    856  HA  HIS A  56     -26.043  25.001  28.536  1.00 26.00           H  
ATOM    857  C   HIS A  56     -24.347  24.165  27.615  1.00 26.00           C  
ATOM    858  CB  HIS A  56     -24.439  25.789  29.638  1.00 26.00           C  
ATOM    859  HB2 HIS A  56     -23.657  25.422  30.302  1.00 26.00           H  
ATOM    860  HB3 HIS A  56     -23.976  26.463  28.916  1.00 26.00           H  
ATOM    861  O   HIS A  56     -23.201  23.736  27.666  1.00 26.00           O  
ATOM    862  CG  HIS A  56     -25.464  26.583  30.420  1.00 26.00           C  
ATOM    863  CD2 HIS A  56     -25.605  26.644  31.782  1.00 26.00           C  
ATOM    864  HD2 HIS A  56     -24.983  26.141  32.507  1.00 26.00           H  
ATOM    865  ND1 HIS A  56     -26.468  27.362  29.882  1.00 26.00           N  
ATOM    866  HD1 HIS A  56     -26.623  27.549  28.902  1.00 26.00           H  
ATOM    867  CE1 HIS A  56     -27.195  27.869  30.891  1.00 26.00           C  
ATOM    868  HE1 HIS A  56     -28.047  28.524  30.780  1.00 26.00           H  
ATOM    869  NE2 HIS A  56     -26.706  27.457  32.069  1.00 26.00           N  
ATOM    870  N   ALA A  57     -25.097  24.209  26.508  1.00 27.49           N  
ATOM    871  H   ALA A  57     -26.062  24.461  26.667  1.00 27.49           H  
ATOM    872  CA  ALA A  57     -24.703  24.274  25.098  1.00 27.49           C  
ATOM    873  HA  ALA A  57     -25.470  23.748  24.529  1.00 27.49           H  
ATOM    874  C   ALA A  57     -23.350  23.645  24.685  1.00 27.49           C  
ATOM    875  CB  ALA A  57     -24.798  25.749  24.686  1.00 27.49           C  
ATOM    876  HB1 ALA A  57     -24.053  26.335  25.225  1.00 27.49           H  
ATOM    877  HB2 ALA A  57     -25.792  26.142  24.900  1.00 27.49           H  
ATOM    878  HB3 ALA A  57     -24.606  25.841  23.617  1.00 27.49           H  
ATOM    879  O   ALA A  57     -22.297  24.236  24.885  1.00 27.49           O  
ATOM    880  N   ASP A  58     -23.424  22.467  24.054  1.00 34.40           N  
ATOM    881  H   ASP A  58     -24.337  22.037  24.082  1.00 34.40           H  
ATOM    882  CA  ASP A  58     -22.626  21.900  22.942  1.00 34.40           C  
ATOM    883  HA  ASP A  58     -22.611  20.828  23.136  1.00 34.40           H  
ATOM    884  C   ASP A  58     -21.113  22.181  22.748  1.00 34.40           C  
ATOM    885  CB  ASP A  58     -23.442  22.064  21.637  1.00 34.40           C  
ATOM    886  HB2 ASP A  58     -22.852  21.739  20.779  1.00 34.40           H  
ATOM    887  HB3 ASP A  58     -23.683  23.118  21.496  1.00 34.40           H  
ATOM    888  O   ASP A  58     -20.571  21.780  21.720  1.00 34.40           O  
ATOM    889  CG  ASP A  58     -24.733  21.228  21.634  1.00 34.40           C  
ATOM    890  OD1 ASP A  58     -24.855  20.303  22.481  1.00 34.40           O  
ATOM    891  OD2 ASP A  58     -25.625  21.545  20.822  1.00 34.40           O  
ATOM    892  N   GLN A  59     -20.372  22.774  23.692  1.00 32.86           N  
ATOM    893  H   GLN A  59     -20.864  23.219  24.454  1.00 32.86           H  
ATOM    894  CA  GLN A  59     -18.943  23.088  23.487  1.00 32.86           C  
ATOM    895  HA  GLN A  59     -18.554  22.419  22.719  1.00 32.86           H  
ATOM    896  C   GLN A  59     -17.996  22.827  24.673  1.00 32.86           C  
ATOM    897  CB  GLN A  59     -18.794  24.517  22.928  1.00 32.86           C  
ATOM    898  HB2 GLN A  59     -17.737  24.780  22.903  1.00 32.86           H  
ATOM    899  HB3 GLN A  59     -19.310  25.226  23.576  1.00 32.86           H  
ATOM    900  O   GLN A  59     -16.793  23.040  24.523  1.00 32.86           O  
ATOM    901  CG  GLN A  59     -19.339  24.621  21.491  1.00 32.86           C  
ATOM    902  HG2 GLN A  59     -20.424  24.524  21.505  1.00 32.86           H  
ATOM    903  HG3 GLN A  59     -18.927  23.808  20.893  1.00 32.86           H  
ATOM    904  CD  GLN A  59     -19.003  25.929  20.788  1.00 32.86           C  
ATOM    905  NE2 GLN A  59     -19.394  26.076  19.541  1.00 32.86           N  
ATOM    906 HE21 GLN A  59     -19.186  26.972  19.124  1.00 32.86           H  
ATOM    907 HE22 GLN A  59     -19.940  25.356  19.090  1.00 32.86           H  
ATOM    908  OE1 GLN A  59     -18.389  26.838  21.316  1.00 32.86           O  
ATOM    909  N   HIS A  60     -18.452  22.289  25.813  1.00 31.80           N  
ATOM    910  H   HIS A  60     -19.439  22.095  25.902  1.00 31.80           H  
ATOM    911  CA  HIS A  60     -17.562  22.008  26.956  1.00 31.80           C  
ATOM    912  HA  HIS A  60     -16.554  22.294  26.657  1.00 31.80           H  
ATOM    913  C   HIS A  60     -17.475  20.516  27.348  1.00 31.80           C  
ATOM    914  CB  HIS A  60     -17.902  22.937  28.127  1.00 31.80           C  
ATOM    915  HB2 HIS A  60     -18.962  22.850  28.367  1.00 31.80           H  
ATOM    916  HB3 HIS A  60     -17.332  22.637  29.006  1.00 31.80           H  
ATOM    917  O   HIS A  60     -18.456  19.780  27.198  1.00 31.80           O  
ATOM    918  CG  HIS A  60     -17.564  24.378  27.819  1.00 31.80           C  
ATOM    919  CD2 HIS A  60     -18.448  25.417  27.697  1.00 31.80           C  
ATOM    920  HD2 HIS A  60     -19.519  25.360  27.822  1.00 31.80           H  
ATOM    921  ND1 HIS A  60     -16.310  24.883  27.542  1.00 31.80           N  
ATOM    922  HD1 HIS A  60     -15.450  24.359  27.474  1.00 31.80           H  
ATOM    923  CE1 HIS A  60     -16.438  26.191  27.265  1.00 31.80           C  
ATOM    924  HE1 HIS A  60     -15.632  26.853  26.987  1.00 31.80           H  
ATOM    925  NE2 HIS A  60     -17.722  26.562  27.357  1.00 31.80           N  
ATOM    926  N   PRO A  61     -16.308  20.037  27.838  1.00 35.12           N  
ATOM    927  CA  PRO A  61     -16.143  18.664  28.324  1.00 35.12           C  
ATOM    928  HA  PRO A  61     -16.394  17.962  27.528  1.00 35.12           H  
ATOM    929  C   PRO A  61     -17.068  18.395  29.514  1.00 35.12           C  
ATOM    930  CB  PRO A  61     -14.663  18.494  28.702  1.00 35.12           C  
ATOM    931  HB2 PRO A  61     -14.226  17.629  28.204  1.00 35.12           H  
ATOM    932  HB3 PRO A  61     -14.561  18.369  29.780  1.00 35.12           H  
ATOM    933  O   PRO A  61     -17.301  19.287  30.328  1.00 35.12           O  
ATOM    934  CG  PRO A  61     -13.974  19.789  28.264  1.00 35.12           C  
ATOM    935  HG2 PRO A  61     -13.246  20.137  28.998  1.00 35.12           H  
ATOM    936  HG3 PRO A  61     -13.434  19.654  27.327  1.00 35.12           H  
ATOM    937  CD  PRO A  61     -15.090  20.802  28.067  1.00 35.12           C  
ATOM    938  HD2 PRO A  61     -15.204  21.400  28.971  1.00 35.12           H  
ATOM    939  HD3 PRO A  61     -14.833  21.439  27.220  1.00 35.12           H  
ATOM    940  N   ARG A  62     -17.589  17.167  29.637  1.00 40.61           N  
ATOM    941  H   ARG A  62     -17.284  16.453  28.991  1.00 40.61           H  
ATOM    942  CA  ARG A  62     -18.259  16.701  30.859  1.00 40.61           C  
ATOM    943  HA  ARG A  62     -18.646  17.561  31.405  1.00 40.61           H  
ATOM    944  C   ARG A  62     -17.207  16.039  31.751  1.00 40.61           C  
ATOM    945  CB  ARG A  62     -19.433  15.761  30.534  1.00 40.61           C  
ATOM    946  HB2 ARG A  62     -19.816  15.358  31.472  1.00 40.61           H  
ATOM    947  HB3 ARG A  62     -19.080  14.927  29.927  1.00 40.61           H  
ATOM    948  O   ARG A  62     -16.384  15.266  31.272  1.00 40.61           O  
ATOM    949  CG  ARG A  62     -20.581  16.477  29.803  1.00 40.61           C  
ATOM    950  HG2 ARG A  62     -20.227  16.853  28.843  1.00 40.61           H  
ATOM    951  HG3 ARG A  62     -20.914  17.319  30.410  1.00 40.61           H  
ATOM    952  CD  ARG A  62     -21.761  15.523  29.571  1.00 40.61           C  
ATOM    953  HD2 ARG A  62     -22.043  15.094  30.533  1.00 40.61           H  
ATOM    954  HD3 ARG A  62     -21.441  14.721  28.905  1.00 40.61           H  
ATOM    955  NE  ARG A  62     -22.916  16.232  28.983  1.00 40.61           N  
ATOM    956  HE  ARG A  62     -22.718  17.147  28.604  1.00 40.61           H  
ATOM    957  NH1 ARG A  62     -24.554  14.718  29.546  1.00 40.61           N  
ATOM    958 HH11 ARG A  62     -23.850  14.142  29.984  1.00 40.61           H  
ATOM    959 HH12 ARG A  62     -25.532  14.520  29.698  1.00 40.61           H  
ATOM    960  NH2 ARG A  62     -25.117  16.662  28.598  1.00 40.61           N  
ATOM    961 HH21 ARG A  62     -24.871  17.618  28.382  1.00 40.61           H  
ATOM    962 HH22 ARG A  62     -26.085  16.477  28.818  1.00 40.61           H  
ATOM    963  CZ  ARG A  62     -24.185  15.866  29.041  1.00 40.61           C  
ATOM    964  N   TRP A  63     -17.220  16.337  33.042  1.00 35.87           N  
ATOM    965  H   TRP A  63     -17.944  16.937  33.411  1.00 35.87           H  
ATOM    966  CA  TRP A  63     -16.200  15.872  33.985  1.00 35.87           C  
ATOM    967  HA  TRP A  63     -15.475  15.238  33.474  1.00 35.87           H  
ATOM    968  C   TRP A  63     -16.879  15.025  35.061  1.00 35.87           C  
ATOM    969  CB  TRP A  63     -15.424  17.071  34.567  1.00 35.87           C  
ATOM    970  HB2 TRP A  63     -16.067  17.580  35.286  1.00 35.87           H  
ATOM    971  HB3 TRP A  63     -14.565  16.689  35.119  1.00 35.87           H  
ATOM    972  O   TRP A  63     -17.957  15.378  35.534  1.00 35.87           O  
ATOM    973  CG  TRP A  63     -14.946  18.102  33.577  1.00 35.87           C  
ATOM    974  CD1 TRP A  63     -15.736  18.998  32.944  1.00 35.87           C  
ATOM    975  HD1 TRP A  63     -16.805  19.082  33.071  1.00 35.87           H  
ATOM    976  CD2 TRP A  63     -13.592  18.419  33.125  1.00 35.87           C  
ATOM    977  CE2 TRP A  63     -13.658  19.437  32.129  1.00 35.87           C  
ATOM    978  CE3 TRP A  63     -12.302  18.009  33.504  1.00 35.87           C  
ATOM    979  HE3 TRP A  63     -12.201  17.351  34.354  1.00 35.87           H  
ATOM    980  NE1 TRP A  63     -14.990  19.766  32.078  1.00 35.87           N  
ATOM    981  HE1 TRP A  63     -15.412  20.449  31.465  1.00 35.87           H  
ATOM    982  CH2 TRP A  63     -11.261  19.420  31.796  1.00 35.87           C  
ATOM    983  HH2 TRP A  63     -10.372  19.811  31.326  1.00 35.87           H  
ATOM    984  CZ2 TRP A  63     -12.521  19.943  31.482  1.00 35.87           C  
ATOM    985  HZ2 TRP A  63     -12.600  20.789  30.814  1.00 35.87           H  
ATOM    986  CZ3 TRP A  63     -11.154  18.493  32.842  1.00 35.87           C  
ATOM    987  HZ3 TRP A  63     -10.174  18.196  33.184  1.00 35.87           H  
ATOM    988  N   LEU A  64     -16.267  13.903  35.428  1.00 41.90           N  
ATOM    989  H   LEU A  64     -15.403  13.657  34.967  1.00 41.90           H  
ATOM    990  CA  LEU A  64     -16.631  13.096  36.589  1.00 41.90           C  
ATOM    991  HA  LEU A  64     -17.501  13.522  37.089  1.00 41.90           H  
ATOM    992  C   LEU A  64     -15.458  13.146  37.571  1.00 41.90           C  
ATOM    993  CB  LEU A  64     -16.957  11.657  36.146  1.00 41.90           C  
ATOM    994  HB2 LEU A  64     -16.221  11.351  35.403  1.00 41.90           H  
ATOM    995  HB3 LEU A  64     -16.845  10.996  37.005  1.00 41.90           H  
ATOM    996  O   LEU A  64     -14.330  12.815  37.209  1.00 41.90           O  
ATOM    997  CG  LEU A  64     -18.376  11.471  35.575  1.00 41.90           C  
ATOM    998  HG  LEU A  64     -18.597  12.272  34.870  1.00 41.90           H  
ATOM    999  CD1 LEU A  64     -18.465  10.140  34.826  1.00 41.90           C  
ATOM   1000 HD11 LEU A  64     -19.477   9.989  34.451  1.00 41.90           H  
ATOM   1001 HD12 LEU A  64     -18.214   9.325  35.504  1.00 41.90           H  
ATOM   1002 HD13 LEU A  64     -17.767  10.145  33.989  1.00 41.90           H  
ATOM   1003  CD2 LEU A  64     -19.439  11.462  36.678  1.00 41.90           C  
ATOM   1004 HD21 LEU A  64     -19.458  12.427  37.184  1.00 41.90           H  
ATOM   1005 HD22 LEU A  64     -20.424  11.286  36.245  1.00 41.90           H  
ATOM   1006 HD23 LEU A  64     -19.229  10.683  37.411  1.00 41.90           H  
ATOM   1007  N   ILE A  65     -15.715  13.586  38.802  1.00 39.71           N  
ATOM   1008  H   ILE A  65     -16.668  13.810  39.050  1.00 39.71           H  
ATOM   1009  CA  ILE A  65     -14.713  13.669  39.870  1.00 39.71           C  
ATOM   1010  HA  ILE A  65     -13.731  13.400  39.481  1.00 39.71           H  
ATOM   1011  C   ILE A  65     -15.094  12.649  40.937  1.00 39.71           C  
ATOM   1012  CB  ILE A  65     -14.623  15.102  40.451  1.00 39.71           C  
ATOM   1013  HB  ILE A  65     -15.597  15.371  40.858  1.00 39.71           H  
ATOM   1014  O   ILE A  65     -16.186  12.727  41.491  1.00 39.71           O  
ATOM   1015  CG1 ILE A  65     -14.269  16.126  39.346  1.00 39.71           C  
ATOM   1016 HG12 ILE A  65     -15.010  16.064  38.549  1.00 39.71           H  
ATOM   1017 HG13 ILE A  65     -13.298  15.876  38.920  1.00 39.71           H  
ATOM   1018  CG2 ILE A  65     -13.596  15.138  41.604  1.00 39.71           C  
ATOM   1019 HG21 ILE A  65     -12.618  14.807  41.252  1.00 39.71           H  
ATOM   1020 HG22 ILE A  65     -13.923  14.488  42.415  1.00 39.71           H  
ATOM   1021 HG23 ILE A  65     -13.518  16.145  42.012  1.00 39.71           H  
ATOM   1022  CD1 ILE A  65     -14.240  17.588  39.810  1.00 39.71           C  
ATOM   1023 HD11 ILE A  65     -13.387  17.766  40.465  1.00 39.71           H  
ATOM   1024 HD12 ILE A  65     -15.165  17.831  40.334  1.00 39.71           H  
ATOM   1025 HD13 ILE A  65     -14.146  18.239  38.941  1.00 39.71           H  
ATOM   1026  N   PHE A  66     -14.187  11.727  41.257  1.00 44.83           N  
ATOM   1027  H   PHE A  66     -13.317  11.695  40.745  1.00 44.83           H  
ATOM   1028  CA  PHE A  66     -14.346  10.814  42.387  1.00 44.83           C  
ATOM   1029  HA  PHE A  66     -15.320  10.972  42.849  1.00 44.83           H  
ATOM   1030  C   PHE A  66     -13.280  11.132  43.434  1.00 44.83           C  
ATOM   1031  CB  PHE A  66     -14.310   9.356  41.903  1.00 44.83           C  
ATOM   1032  HB2 PHE A  66     -13.315   9.133  41.518  1.00 44.83           H  
ATOM   1033  HB3 PHE A  66     -14.497   8.696  42.750  1.00 44.83           H  
ATOM   1034  O   PHE A  66     -12.084  11.126  43.137  1.00 44.83           O  
ATOM   1035  CG  PHE A  66     -15.341   9.076  40.826  1.00 44.83           C  
ATOM   1036  CD1 PHE A  66     -16.709   9.090  41.148  1.00 44.83           C  
ATOM   1037  HD1 PHE A  66     -17.024   9.233  42.171  1.00 44.83           H  
ATOM   1038  CD2 PHE A  66     -14.946   8.936  39.482  1.00 44.83           C  
ATOM   1039  HD2 PHE A  66     -13.897   8.952  39.224  1.00 44.83           H  
ATOM   1040  CE1 PHE A  66     -17.673   9.023  40.130  1.00 44.83           C  
ATOM   1041  HE1 PHE A  66     -18.720   9.124  40.374  1.00 44.83           H  
ATOM   1042  CE2 PHE A  66     -15.912   8.810  38.470  1.00 44.83           C  
ATOM   1043  HE2 PHE A  66     -15.603   8.704  37.440  1.00 44.83           H  
ATOM   1044  CZ  PHE A  66     -17.277   8.872  38.794  1.00 44.83           C  
ATOM   1045  HZ  PHE A  66     -18.024   8.812  38.017  1.00 44.83           H  
ATOM   1046  N   SER A  67     -13.706  11.429  44.663  1.00 39.81           N  
ATOM   1047  H   SER A  67     -14.699  11.434  44.847  1.00 39.81           H  
ATOM   1048  CA  SER A  67     -12.815  11.551  45.819  1.00 39.81           C  
ATOM   1049  HA  SER A  67     -11.779  11.599  45.486  1.00 39.81           H  
ATOM   1050  C   SER A  67     -12.959  10.333  46.713  1.00 39.81           C  
ATOM   1051  CB  SER A  67     -13.102  12.821  46.628  1.00 39.81           C  
ATOM   1052  HB2 SER A  67     -12.381  12.885  47.443  1.00 39.81           H  
ATOM   1053  HB3 SER A  67     -12.977  13.690  45.982  1.00 39.81           H  
ATOM   1054  O   SER A  67     -14.075  10.001  47.100  1.00 39.81           O  
ATOM   1055  OG  SER A  67     -14.407  12.840  47.173  1.00 39.81           O  
ATOM   1056  HG  SER A  67     -14.606  11.984  47.559  1.00 39.81           H  
ATOM   1057  N   ALA A  68     -11.844   9.721  47.096  1.00 40.35           N  
ATOM   1058  H   ALA A  68     -10.952  10.056  46.762  1.00 40.35           H  
ATOM   1059  CA  ALA A  68     -11.809   8.873  48.277  1.00 40.35           C  
ATOM   1060  HA  ALA A  68     -12.818   8.570  48.554  1.00 40.35           H  
ATOM   1061  C   ALA A  68     -11.241   9.697  49.439  1.00 40.35           C  
ATOM   1062  CB  ALA A  68     -11.015   7.613  47.948  1.00 40.35           C  
ATOM   1063  HB1 ALA A  68     -10.050   7.919  47.542  1.00 40.35           H  
ATOM   1064  HB2 ALA A  68     -10.864   7.020  48.850  1.00 40.35           H  
ATOM   1065  HB3 ALA A  68     -11.549   7.018  47.208  1.00 40.35           H  
ATOM   1066  O   ALA A  68     -10.311  10.483  49.241  1.00 40.35           O  
ATOM   1067  N   GLY A  69     -11.847   9.567  50.623  1.00 36.12           N  
ATOM   1068  H   GLY A  69     -12.569   8.868  50.717  1.00 36.12           H  
ATOM   1069  CA  GLY A  69     -11.376  10.208  51.854  1.00 36.12           C  
ATOM   1070  HA2 GLY A  69     -11.498  11.288  51.769  1.00 36.12           H  
ATOM   1071  HA3 GLY A  69     -11.962   9.851  52.701  1.00 36.12           H  
ATOM   1072  C   GLY A  69      -9.905   9.890  52.135  1.00 36.12           C  
ATOM   1073  O   GLY A  69      -9.359   8.914  51.618  1.00 36.12           O  
ATOM   1074  N   ALA A  70      -9.239  10.774  52.880  1.00 31.88           N  
ATOM   1075  H   ALA A  70      -9.767  11.500  53.342  1.00 31.88           H  
ATOM   1076  CA  ALA A  70      -7.801  10.726  53.117  1.00 31.88           C  
ATOM   1077  HA  ALA A  70      -7.356  10.009  52.427  1.00 31.88           H  
ATOM   1078  C   ALA A  70      -7.453  10.243  54.537  1.00 31.88           C  
ATOM   1079  CB  ALA A  70      -7.206  12.101  52.779  1.00 31.88           C  
ATOM   1080  HB1 ALA A  70      -7.620  12.859  53.444  1.00 31.88           H  
ATOM   1081  HB2 ALA A  70      -6.124  12.071  52.903  1.00 31.88           H  
ATOM   1082  HB3 ALA A  70      -7.440  12.359  51.746  1.00 31.88           H  
ATOM   1083  O   ALA A  70      -7.181  11.039  55.433  1.00 31.88           O  
ATOM   1084  N   GLY A  71      -7.366   8.928  54.706  1.00 35.72           N  
ATOM   1085  H   GLY A  71      -7.957   8.379  54.098  1.00 35.72           H  
ATOM   1086  CA  GLY A  71      -6.613   8.219  55.737  1.00 35.72           C  
ATOM   1087  HA2 GLY A  71      -7.277   7.516  56.241  1.00 35.72           H  
ATOM   1088  HA3 GLY A  71      -6.232   8.927  56.473  1.00 35.72           H  
ATOM   1089  C   GLY A  71      -5.443   7.445  55.112  1.00 35.72           C  
ATOM   1090  O   GLY A  71      -5.491   7.049  53.949  1.00 35.72           O  
ATOM   1091  N   ARG A  72      -4.351   7.197  55.854  1.00 41.17           N  
ATOM   1092  H   ARG A  72      -4.341   7.537  56.805  1.00 41.17           H  
ATOM   1093  CA  ARG A  72      -3.165   6.480  55.314  1.00 41.17           C  
ATOM   1094  HA  ARG A  72      -2.807   7.022  54.438  1.00 41.17           H  
ATOM   1095  C   ARG A  72      -3.478   5.073  54.781  1.00 41.17           C  
ATOM   1096  CB  ARG A  72      -2.030   6.399  56.351  1.00 41.17           C  
ATOM   1097  HB2 ARG A  72      -2.445   6.193  57.337  1.00 41.17           H  
ATOM   1098  HB3 ARG A  72      -1.377   5.567  56.085  1.00 41.17           H  
ATOM   1099  O   ARG A  72      -2.806   4.640  53.853  1.00 41.17           O  
ATOM   1100  CG  ARG A  72      -1.164   7.664  56.395  1.00 41.17           C  
ATOM   1101  HG2 ARG A  72      -0.782   7.884  55.398  1.00 41.17           H  
ATOM   1102  HG3 ARG A  72      -1.774   8.501  56.735  1.00 41.17           H  
ATOM   1103  CD  ARG A  72       0.017   7.464  57.356  1.00 41.17           C  
ATOM   1104  HD2 ARG A  72      -0.367   7.123  58.318  1.00 41.17           H  
ATOM   1105  HD3 ARG A  72       0.672   6.695  56.947  1.00 41.17           H  
ATOM   1106  NE  ARG A  72       0.772   8.716  57.556  1.00 41.17           N  
ATOM   1107  HE  ARG A  72       0.359   9.559  57.184  1.00 41.17           H  
ATOM   1108  NH1 ARG A  72       2.527   7.836  58.754  1.00 41.17           N  
ATOM   1109 HH11 ARG A  72       2.123   6.914  58.666  1.00 41.17           H  
ATOM   1110 HH12 ARG A  72       3.382   7.964  59.276  1.00 41.17           H  
ATOM   1111  NH2 ARG A  72       2.443  10.031  58.373  1.00 41.17           N  
ATOM   1112 HH21 ARG A  72       1.987  10.853  58.002  1.00 41.17           H  
ATOM   1113 HH22 ARG A  72       3.299  10.136  58.898  1.00 41.17           H  
ATOM   1114  CZ  ARG A  72       1.906   8.853  58.223  1.00 41.17           C  
ATOM   1115  N   GLY A  73      -4.489   4.393  55.331  1.00 41.57           N  
ATOM   1116  H   GLY A  73      -4.990   4.819  56.097  1.00 41.57           H  
ATOM   1117  CA  GLY A  73      -5.011   3.133  54.783  1.00 41.57           C  
ATOM   1118  HA2 GLY A  73      -5.621   2.642  55.542  1.00 41.57           H  
ATOM   1119  HA3 GLY A  73      -4.185   2.471  54.524  1.00 41.57           H  
ATOM   1120  C   GLY A  73      -5.883   3.324  53.536  1.00 41.57           C  
ATOM   1121  O   GLY A  73      -5.918   2.453  52.674  1.00 41.57           O  
ATOM   1122  N   GLU A  74      -6.512   4.492  53.389  1.00 40.25           N  
ATOM   1123  H   GLU A  74      -6.378   5.217  54.079  1.00 40.25           H  
ATOM   1124  CA  GLU A  74      -7.449   4.797  52.306  1.00 40.25           C  
ATOM   1125  HA  GLU A  74      -8.102   3.933  52.181  1.00 40.25           H  
ATOM   1126  C   GLU A  74      -6.731   5.046  50.973  1.00 40.25           C  
ATOM   1127  CB  GLU A  74      -8.371   5.970  52.678  1.00 40.25           C  
ATOM   1128  HB2 GLU A  74      -9.023   6.176  51.829  1.00 40.25           H  
ATOM   1129  HB3 GLU A  74      -7.774   6.860  52.878  1.00 40.25           H  
ATOM   1130  O   GLU A  74      -7.230   4.639  49.930  1.00 40.25           O  
ATOM   1131  CG  GLU A  74      -9.252   5.624  53.892  1.00 40.25           C  
ATOM   1132  HG2 GLU A  74      -8.608   5.406  54.744  1.00 40.25           H  
ATOM   1133  HG3 GLU A  74      -9.818   4.723  53.661  1.00 40.25           H  
ATOM   1134  CD  GLU A  74     -10.214   6.750  54.299  1.00 40.25           C  
ATOM   1135  OE1 GLU A  74     -11.331   6.437  54.751  1.00 40.25           O  
ATOM   1136  OE2 GLU A  74      -9.802   7.926  54.235  1.00 40.25           O  
ATOM   1137  N   MET A  75      -5.512   5.598  50.989  1.00 38.10           N  
ATOM   1138  H   MET A  75      -5.170   5.912  51.885  1.00 38.10           H  
ATOM   1139  CA  MET A  75      -4.722   5.873  49.778  1.00 38.10           C  
ATOM   1140  HA  MET A  75      -5.324   6.505  49.124  1.00 38.10           H  
ATOM   1141  C   MET A  75      -4.350   4.609  48.979  1.00 38.10           C  
ATOM   1142  CB  MET A  75      -3.477   6.659  50.206  1.00 38.10           C  
ATOM   1143  HB2 MET A  75      -3.798   7.524  50.787  1.00 38.10           H  
ATOM   1144  HB3 MET A  75      -2.868   6.019  50.845  1.00 38.10           H  
ATOM   1145  O   MET A  75      -4.265   4.663  47.749  1.00 38.10           O  
ATOM   1146  CG  MET A  75      -2.631   7.162  49.030  1.00 38.10           C  
ATOM   1147  HG2 MET A  75      -3.287   7.648  48.308  1.00 38.10           H  
ATOM   1148  HG3 MET A  75      -2.175   6.300  48.544  1.00 38.10           H  
ATOM   1149  SD  MET A  75      -1.312   8.334  49.472  1.00 38.10           S  
ATOM   1150  CE  MET A  75      -0.641   7.578  50.981  1.00 38.10           C  
ATOM   1151  HE1 MET A  75       0.245   8.127  51.297  1.00 38.10           H  
ATOM   1152  HE2 MET A  75      -0.372   6.539  50.789  1.00 38.10           H  
ATOM   1153  HE3 MET A  75      -1.384   7.620  51.778  1.00 38.10           H  
ATOM   1154  N   GLU A  76      -4.160   3.468  49.647  1.00 44.15           N  
ATOM   1155  H   GLU A  76      -4.280   3.466  50.649  1.00 44.15           H  
ATOM   1156  CA  GLU A  76      -3.883   2.188  48.982  1.00 44.15           C  
ATOM   1157  HA  GLU A  76      -3.141   2.363  48.203  1.00 44.15           H  
ATOM   1158  C   GLU A  76      -5.155   1.652  48.301  1.00 44.15           C  
ATOM   1159  CB  GLU A  76      -3.288   1.194  49.999  1.00 44.15           C  
ATOM   1160  HB2 GLU A  76      -4.100   0.660  50.492  1.00 44.15           H  
ATOM   1161  HB3 GLU A  76      -2.745   1.738  50.771  1.00 44.15           H  
ATOM   1162  O   GLU A  76      -5.129   1.284  47.126  1.00 44.15           O  
ATOM   1163  CG  GLU A  76      -2.327   0.174  49.362  1.00 44.15           C  
ATOM   1164  HG2 GLU A  76      -2.847  -0.331  48.548  1.00 44.15           H  
ATOM   1165  HG3 GLU A  76      -2.083  -0.576  50.114  1.00 44.15           H  
ATOM   1166  CD  GLU A  76      -1.009   0.785  48.834  1.00 44.15           C  
ATOM   1167  OE1 GLU A  76      -0.329   0.099  48.040  1.00 44.15           O  
ATOM   1168  OE2 GLU A  76      -0.702   1.969  49.121  1.00 44.15           O  
ATOM   1169  N   THR A  77      -6.305   1.735  48.977  1.00 42.61           N  
ATOM   1170  H   THR A  77      -6.287   2.025  49.944  1.00 42.61           H  
ATOM   1171  CA  THR A  77      -7.633   1.468  48.393  1.00 42.61           C  
ATOM   1172  HA  THR A  77      -7.630   0.451  47.999  1.00 42.61           H  
ATOM   1173  C   THR A  77      -7.947   2.392  47.221  1.00 42.61           C  
ATOM   1174  CB  THR A  77      -8.769   1.580  49.430  1.00 42.61           C  
ATOM   1175  HB  THR A  77      -9.589   2.173  49.024  1.00 42.61           H  
ATOM   1176  O   THR A  77      -8.426   1.912  46.197  1.00 42.61           O  
ATOM   1177  CG2 THR A  77      -9.316   0.211  49.816  1.00 42.61           C  
ATOM   1178 HG21 THR A  77      -8.521  -0.400  50.242  1.00 42.61           H  
ATOM   1179 HG22 THR A  77      -9.734  -0.284  48.939  1.00 42.61           H  
ATOM   1180 HG23 THR A  77     -10.105   0.335  50.558  1.00 42.61           H  
ATOM   1181  OG1 THR A  77      -8.315   2.181  50.609  1.00 42.61           O  
ATOM   1182  HG1 THR A  77      -8.138   3.103  50.412  1.00 42.61           H  
ATOM   1183  N   THR A  78      -7.607   3.682  47.292  1.00 44.26           N  
ATOM   1184  H   THR A  78      -7.327   4.056  48.188  1.00 44.26           H  
ATOM   1185  CA  THR A  78      -7.792   4.640  46.190  1.00 44.26           C  
ATOM   1186  HA  THR A  78      -8.838   4.614  45.883  1.00 44.26           H  
ATOM   1187  C   THR A  78      -6.933   4.282  44.983  1.00 44.26           C  
ATOM   1188  CB  THR A  78      -7.469   6.073  46.634  1.00 44.26           C  
ATOM   1189  HB  THR A  78      -6.401   6.171  46.829  1.00 44.26           H  
ATOM   1190  O   THR A  78      -7.412   4.339  43.852  1.00 44.26           O  
ATOM   1191  CG2 THR A  78      -7.902   7.121  45.610  1.00 44.26           C  
ATOM   1192 HG21 THR A  78      -7.333   7.008  44.687  1.00 44.26           H  
ATOM   1193 HG22 THR A  78      -8.965   7.012  45.393  1.00 44.26           H  
ATOM   1194 HG23 THR A  78      -7.723   8.120  46.009  1.00 44.26           H  
ATOM   1195  OG1 THR A  78      -8.172   6.336  47.814  1.00 44.26           O  
ATOM   1196  HG1 THR A  78      -8.034   7.243  48.096  1.00 44.26           H  
ATOM   1197  N   LYS A  79      -5.684   3.841  45.187  1.00 48.03           N  
ATOM   1198  H   LYS A  79      -5.335   3.819  46.135  1.00 48.03           H  
ATOM   1199  CA  LYS A  79      -4.834   3.330  44.097  1.00 48.03           C  
ATOM   1200  HA  LYS A  79      -4.789   4.071  43.298  1.00 48.03           H  
ATOM   1201  C   LYS A  79      -5.404   2.055  43.483  1.00 48.03           C  
ATOM   1202  CB  LYS A  79      -3.418   3.049  44.606  1.00 48.03           C  
ATOM   1203  HB2 LYS A  79      -2.904   2.420  43.880  1.00 48.03           H  
ATOM   1204  HB3 LYS A  79      -3.482   2.493  45.541  1.00 48.03           H  
ATOM   1205  O   LYS A  79      -5.410   1.925  42.259  1.00 48.03           O  
ATOM   1206  CG  LYS A  79      -2.576   4.313  44.813  1.00 48.03           C  
ATOM   1207  HG2 LYS A  79      -3.088   5.004  45.482  1.00 48.03           H  
ATOM   1208  HG3 LYS A  79      -2.398   4.804  43.856  1.00 48.03           H  
ATOM   1209  CD  LYS A  79      -1.247   3.875  45.434  1.00 48.03           C  
ATOM   1210  HD2 LYS A  79      -1.468   3.297  46.332  1.00 48.03           H  
ATOM   1211  HD3 LYS A  79      -0.711   3.232  44.737  1.00 48.03           H  
ATOM   1212  CE  LYS A  79      -0.361   5.052  45.832  1.00 48.03           C  
ATOM   1213  HE2 LYS A  79       0.013   5.554  44.940  1.00 48.03           H  
ATOM   1214  HE3 LYS A  79      -0.966   5.758  46.401  1.00 48.03           H  
ATOM   1215  NZ  LYS A  79       0.750   4.551  46.680  1.00 48.03           N  
ATOM   1216  HZ1 LYS A  79       1.304   5.305  47.060  1.00 48.03           H  
ATOM   1217  HZ2 LYS A  79       1.342   3.907  46.175  1.00 48.03           H  
ATOM   1218  HZ3 LYS A  79       0.373   4.023  47.454  1.00 48.03           H  
ATOM   1219  N   VAL A  80      -5.896   1.124  44.300  1.00 52.68           N  
ATOM   1220  H   VAL A  80      -5.813   1.275  45.295  1.00 52.68           H  
ATOM   1221  CA  VAL A  80      -6.511  -0.126  43.825  1.00 52.68           C  
ATOM   1222  HA  VAL A  80      -5.825  -0.609  43.129  1.00 52.68           H  
ATOM   1223  C   VAL A  80      -7.802   0.161  43.053  1.00 52.68           C  
ATOM   1224  CB  VAL A  80      -6.754  -1.096  44.998  1.00 52.68           C  
ATOM   1225  HB  VAL A  80      -7.302  -0.582  45.787  1.00 52.68           H  
ATOM   1226  O   VAL A  80      -8.001  -0.399  41.973  1.00 52.68           O  
ATOM   1227  CG1 VAL A  80      -7.557  -2.334  44.570  1.00 52.68           C  
ATOM   1228 HG11 VAL A  80      -7.613  -3.034  45.404  1.00 52.68           H  
ATOM   1229 HG12 VAL A  80      -7.075  -2.818  43.721  1.00 52.68           H  
ATOM   1230 HG13 VAL A  80      -8.576  -2.048  44.306  1.00 52.68           H  
ATOM   1231  CG2 VAL A  80      -5.421  -1.606  45.564  1.00 52.68           C  
ATOM   1232 HG21 VAL A  80      -5.603  -2.167  46.481  1.00 52.68           H  
ATOM   1233 HG22 VAL A  80      -4.918  -2.248  44.841  1.00 52.68           H  
ATOM   1234 HG23 VAL A  80      -4.757  -0.777  45.807  1.00 52.68           H  
ATOM   1235  N   LEU A  81      -8.645   1.070  43.548  1.00 48.03           N  
ATOM   1236  H   LEU A  81      -8.442   1.462  44.456  1.00 48.03           H  
ATOM   1237  CA  LEU A  81      -9.858   1.533  42.874  1.00 48.03           C  
ATOM   1238  HA  LEU A  81     -10.462   0.668  42.603  1.00 48.03           H  
ATOM   1239  C   LEU A  81      -9.525   2.259  41.570  1.00 48.03           C  
ATOM   1240  CB  LEU A  81     -10.673   2.434  43.819  1.00 48.03           C  
ATOM   1241  HB2 LEU A  81      -9.993   3.115  44.331  1.00 48.03           H  
ATOM   1242  HB3 LEU A  81     -11.359   3.046  43.233  1.00 48.03           H  
ATOM   1243  O   LEU A  81     -10.124   1.941  40.549  1.00 48.03           O  
ATOM   1244  CG  LEU A  81     -11.499   1.649  44.856  1.00 48.03           C  
ATOM   1245  HG  LEU A  81     -10.887   0.859  45.291  1.00 48.03           H  
ATOM   1246  CD1 LEU A  81     -11.957   2.580  45.976  1.00 48.03           C  
ATOM   1247 HD11 LEU A  81     -12.536   2.021  46.710  1.00 48.03           H  
ATOM   1248 HD12 LEU A  81     -12.579   3.380  45.575  1.00 48.03           H  
ATOM   1249 HD13 LEU A  81     -11.092   3.014  46.479  1.00 48.03           H  
ATOM   1250  CD2 LEU A  81     -12.742   1.021  44.214  1.00 48.03           C  
ATOM   1251 HD21 LEU A  81     -13.381   1.797  43.793  1.00 48.03           H  
ATOM   1252 HD22 LEU A  81     -12.461   0.314  43.433  1.00 48.03           H  
ATOM   1253 HD23 LEU A  81     -13.313   0.489  44.975  1.00 48.03           H  
ATOM   1254  N   HIS A  82      -8.516   3.134  41.552  1.00 49.99           N  
ATOM   1255  H   HIS A  82      -8.099   3.403  42.431  1.00 49.99           H  
ATOM   1256  CA  HIS A  82      -8.035   3.780  40.330  1.00 49.99           C  
ATOM   1257  HA  HIS A  82      -8.864   4.319  39.872  1.00 49.99           H  
ATOM   1258  C   HIS A  82      -7.529   2.752  39.308  1.00 49.99           C  
ATOM   1259  CB  HIS A  82      -6.938   4.795  40.679  1.00 49.99           C  
ATOM   1260  HB2 HIS A  82      -6.112   4.285  41.175  1.00 49.99           H  
ATOM   1261  HB3 HIS A  82      -7.340   5.532  41.374  1.00 49.99           H  
ATOM   1262  O   HIS A  82      -7.892   2.808  38.135  1.00 49.99           O  
ATOM   1263  CG  HIS A  82      -6.409   5.515  39.465  1.00 49.99           C  
ATOM   1264  CD2 HIS A  82      -5.255   5.229  38.788  1.00 49.99           C  
ATOM   1265  HD2 HIS A  82      -4.546   4.456  39.044  1.00 49.99           H  
ATOM   1266  ND1 HIS A  82      -7.016   6.554  38.799  1.00 49.99           N  
ATOM   1267  HD1 HIS A  82      -7.853   7.045  39.080  1.00 49.99           H  
ATOM   1268  CE1 HIS A  82      -6.246   6.890  37.750  1.00 49.99           C  
ATOM   1269  HE1 HIS A  82      -6.454   7.691  37.056  1.00 49.99           H  
ATOM   1270  NE2 HIS A  82      -5.165   6.094  37.696  1.00 49.99           N  
ATOM   1271  N   GLN A  83      -6.748   1.754  39.736  1.00 54.19           N  
ATOM   1272  H   GLN A  83      -6.459   1.754  40.704  1.00 54.19           H  
ATOM   1273  CA  GLN A  83      -6.289   0.677  38.856  1.00 54.19           C  
ATOM   1274  HA  GLN A  83      -5.797   1.119  37.990  1.00 54.19           H  
ATOM   1275  C   GLN A  83      -7.449  -0.177  38.327  1.00 54.19           C  
ATOM   1276  CB  GLN A  83      -5.291  -0.229  39.585  1.00 54.19           C  
ATOM   1277  HB2 GLN A  83      -5.675  -0.479  40.573  1.00 54.19           H  
ATOM   1278  HB3 GLN A  83      -5.193  -1.154  39.016  1.00 54.19           H  
ATOM   1279  O   GLN A  83      -7.444  -0.544  37.148  1.00 54.19           O  
ATOM   1280  CG  GLN A  83      -3.891   0.387  39.718  1.00 54.19           C  
ATOM   1281  HG2 GLN A  83      -3.941   1.310  40.296  1.00 54.19           H  
ATOM   1282  HG3 GLN A  83      -3.507   0.630  38.727  1.00 54.19           H  
ATOM   1283  CD  GLN A  83      -2.913  -0.570  40.395  1.00 54.19           C  
ATOM   1284  NE2 GLN A  83      -1.694  -0.150  40.646  1.00 54.19           N  
ATOM   1285 HE21 GLN A  83      -1.112  -0.786  41.172  1.00 54.19           H  
ATOM   1286 HE22 GLN A  83      -1.445   0.819  40.510  1.00 54.19           H  
ATOM   1287  OE1 GLN A  83      -3.202  -1.727  40.659  1.00 54.19           O  
ATOM   1288  N   ARG A  84      -8.444  -0.503  39.163  1.00 53.26           N  
ATOM   1289  H   ARG A  84      -8.375  -0.192  40.122  1.00 53.26           H  
ATOM   1290  CA  ARG A  84      -9.655  -1.227  38.743  1.00 53.26           C  
ATOM   1291  HA  ARG A  84      -9.374  -2.133  38.205  1.00 53.26           H  
ATOM   1292  C   ARG A  84     -10.469  -0.400  37.757  1.00 53.26           C  
ATOM   1293  CB  ARG A  84     -10.521  -1.612  39.954  1.00 53.26           C  
ATOM   1294  HB2 ARG A  84     -10.567  -0.781  40.658  1.00 53.26           H  
ATOM   1295  HB3 ARG A  84     -11.534  -1.807  39.604  1.00 53.26           H  
ATOM   1296  O   ARG A  84     -10.792  -0.902  36.687  1.00 53.26           O  
ATOM   1297  CG  ARG A  84     -10.019  -2.875  40.667  1.00 53.26           C  
ATOM   1298  HG2 ARG A  84      -9.030  -2.696  41.089  1.00 53.26           H  
ATOM   1299  HG3 ARG A  84      -9.961  -3.693  39.950  1.00 53.26           H  
ATOM   1300  CD  ARG A  84     -10.998  -3.257  41.786  1.00 53.26           C  
ATOM   1301  HD2 ARG A  84     -11.997  -3.346  41.359  1.00 53.26           H  
ATOM   1302  HD3 ARG A  84     -11.012  -2.459  42.529  1.00 53.26           H  
ATOM   1303  NE  ARG A  84     -10.635  -4.531  42.442  1.00 53.26           N  
ATOM   1304  HE  ARG A  84      -9.696  -4.877  42.303  1.00 53.26           H  
ATOM   1305  NH1 ARG A  84     -12.594  -4.809  43.627  1.00 53.26           N  
ATOM   1306 HH11 ARG A  84     -13.171  -5.331  44.271  1.00 53.26           H  
ATOM   1307 HH12 ARG A  84     -12.971  -3.941  43.273  1.00 53.26           H  
ATOM   1308  NH2 ARG A  84     -10.981  -6.327  43.808  1.00 53.26           N  
ATOM   1309 HH21 ARG A  84     -10.045  -6.672  43.649  1.00 53.26           H  
ATOM   1310 HH22 ARG A  84     -11.583  -6.805  44.464  1.00 53.26           H  
ATOM   1311  CZ  ARG A  84     -11.402  -5.211  43.283  1.00 53.26           C  
ATOM   1312  N   PHE A  85     -10.710   0.866  38.067  1.00 51.25           N  
ATOM   1313  H   PHE A  85     -10.415   1.200  38.973  1.00 51.25           H  
ATOM   1314  CA  PHE A  85     -11.414   1.806  37.209  1.00 51.25           C  
ATOM   1315  HA  PHE A  85     -12.419   1.429  37.019  1.00 51.25           H  
ATOM   1316  C   PHE A  85     -10.714   1.958  35.853  1.00 51.25           C  
ATOM   1317  CB  PHE A  85     -11.537   3.135  37.953  1.00 51.25           C  
ATOM   1318  HB2 PHE A  85     -12.060   2.971  38.895  1.00 51.25           H  
ATOM   1319  HB3 PHE A  85     -10.545   3.521  38.186  1.00 51.25           H  
ATOM   1320  O   PHE A  85     -11.349   1.770  34.821  1.00 51.25           O  
ATOM   1321  CG  PHE A  85     -12.296   4.165  37.160  1.00 51.25           C  
ATOM   1322  CD1 PHE A  85     -11.593   5.111  36.400  1.00 51.25           C  
ATOM   1323  HD1 PHE A  85     -10.513   5.131  36.400  1.00 51.25           H  
ATOM   1324  CD2 PHE A  85     -13.703   4.157  37.163  1.00 51.25           C  
ATOM   1325  HD2 PHE A  85     -14.245   3.443  37.766  1.00 51.25           H  
ATOM   1326  CE1 PHE A  85     -12.302   6.047  35.640  1.00 51.25           C  
ATOM   1327  HE1 PHE A  85     -11.752   6.778  35.065  1.00 51.25           H  
ATOM   1328  CE2 PHE A  85     -14.410   5.102  36.404  1.00 51.25           C  
ATOM   1329  HE2 PHE A  85     -15.489   5.119  36.436  1.00 51.25           H  
ATOM   1330  CZ  PHE A  85     -13.707   6.044  35.634  1.00 51.25           C  
ATOM   1331  HZ  PHE A  85     -14.244   6.785  35.061  1.00 51.25           H  
ATOM   1332  N   GLN A  86      -9.390   2.147  35.830  1.00 50.27           N  
ATOM   1333  H   GLN A  86      -8.922   2.344  36.703  1.00 50.27           H  
ATOM   1334  CA  GLN A  86      -8.594   2.165  34.598  1.00 50.27           C  
ATOM   1335  HA  GLN A  86      -8.963   2.959  33.949  1.00 50.27           H  
ATOM   1336  C   GLN A  86      -8.692   0.853  33.809  1.00 50.27           C  
ATOM   1337  CB  GLN A  86      -7.118   2.434  34.927  1.00 50.27           C  
ATOM   1338  HB2 GLN A  86      -6.520   2.066  34.093  1.00 50.27           H  
ATOM   1339  HB3 GLN A  86      -6.825   1.855  35.803  1.00 50.27           H  
ATOM   1340  O   GLN A  86      -8.792   0.877  32.582  1.00 50.27           O  
ATOM   1341  CG  GLN A  86      -6.806   3.925  35.171  1.00 50.27           C  
ATOM   1342  HG2 GLN A  86      -6.425   4.048  36.184  1.00 50.27           H  
ATOM   1343  HG3 GLN A  86      -7.719   4.517  35.098  1.00 50.27           H  
ATOM   1344  CD  GLN A  86      -5.767   4.498  34.201  1.00 50.27           C  
ATOM   1345  NE2 GLN A  86      -5.857   5.761  33.862  1.00 50.27           N  
ATOM   1346 HE21 GLN A  86      -6.671   6.326  34.061  1.00 50.27           H  
ATOM   1347 HE22 GLN A  86      -5.139   6.181  33.288  1.00 50.27           H  
ATOM   1348  OE1 GLN A  86      -4.887   3.804  33.679  1.00 50.27           O  
ATOM   1349  N   ARG A  87      -8.667  -0.310  34.476  1.00 57.29           N  
ATOM   1350  H   ARG A  87      -8.576  -0.278  35.481  1.00 57.29           H  
ATOM   1351  CA  ARG A  87      -8.856  -1.612  33.808  1.00 57.29           C  
ATOM   1352  HA  ARG A  87      -8.156  -1.694  32.976  1.00 57.29           H  
ATOM   1353  C   ARG A  87     -10.247  -1.723  33.190  1.00 57.29           C  
ATOM   1354  CB  ARG A  87      -8.619  -2.770  34.788  1.00 57.29           C  
ATOM   1355  HB2 ARG A  87      -9.048  -3.680  34.368  1.00 57.29           H  
ATOM   1356  HB3 ARG A  87      -9.132  -2.562  35.727  1.00 57.29           H  
ATOM   1357  O   ARG A  87     -10.363  -2.213  32.067  1.00 57.29           O  
ATOM   1358  CG  ARG A  87      -7.132  -3.029  35.058  1.00 57.29           C  
ATOM   1359  HG2 ARG A  87      -6.652  -3.377  34.143  1.00 57.29           H  
ATOM   1360  HG3 ARG A  87      -6.643  -2.110  35.380  1.00 57.29           H  
ATOM   1361  CD  ARG A  87      -6.997  -4.097  36.149  1.00 57.29           C  
ATOM   1362  HD2 ARG A  87      -7.422  -5.032  35.785  1.00 57.29           H  
ATOM   1363  HD3 ARG A  87      -7.563  -3.767  37.020  1.00 57.29           H  
ATOM   1364  NE  ARG A  87      -5.592  -4.306  36.546  1.00 57.29           N  
ATOM   1365  HE  ARG A  87      -4.895  -3.737  36.088  1.00 57.29           H  
ATOM   1366  NH1 ARG A  87      -5.990  -5.811  38.238  1.00 57.29           N  
ATOM   1367 HH11 ARG A  87      -5.642  -6.377  38.999  1.00 57.29           H  
ATOM   1368 HH12 ARG A  87      -6.978  -5.789  38.028  1.00 57.29           H  
ATOM   1369  NH2 ARG A  87      -3.911  -5.111  37.864  1.00 57.29           N  
ATOM   1370 HH21 ARG A  87      -3.245  -4.490  37.427  1.00 57.29           H  
ATOM   1371 HH22 ARG A  87      -3.614  -5.645  38.668  1.00 57.29           H  
ATOM   1372  CZ  ARG A  87      -5.172  -5.074  37.540  1.00 57.29           C  
ATOM   1373  N   THR A  88     -11.277  -1.253  33.883  1.00 51.32           N  
ATOM   1374  H   THR A  88     -11.122  -0.932  34.829  1.00 51.32           H  
ATOM   1375  CA  THR A  88     -12.658  -1.295  33.401  1.00 51.32           C  
ATOM   1376  HA  THR A  88     -12.851  -2.295  33.012  1.00 51.32           H  
ATOM   1377  C   THR A  88     -12.895  -0.310  32.265  1.00 51.32           C  
ATOM   1378  CB  THR A  88     -13.649  -1.057  34.538  1.00 51.32           C  
ATOM   1379  HB  THR A  88     -13.548  -0.047  34.935  1.00 51.32           H  
ATOM   1380  O   THR A  88     -13.437  -0.701  31.234  1.00 51.32           O  
ATOM   1381  CG2 THR A  88     -15.074  -1.293  34.049  1.00 51.32           C  
ATOM   1382 HG21 THR A  88     -15.092  -1.876  33.129  1.00 51.32           H  
ATOM   1383 HG22 THR A  88     -15.566  -0.337  33.871  1.00 51.32           H  
ATOM   1384 HG23 THR A  88     -15.625  -1.866  34.795  1.00 51.32           H  
ATOM   1385  OG1 THR A  88     -13.394  -1.988  35.563  1.00 51.32           O  
ATOM   1386  HG1 THR A  88     -14.020  -1.815  36.270  1.00 51.32           H  
ATOM   1387  N   LEU A  89     -12.389   0.920  32.380  1.00 49.96           N  
ATOM   1388  H   LEU A  89     -11.997   1.197  33.268  1.00 49.96           H  
ATOM   1389  CA  LEU A  89     -12.366   1.898  31.295  1.00 49.96           C  
ATOM   1390  HA  LEU A  89     -13.392   2.133  31.012  1.00 49.96           H  
ATOM   1391  C   LEU A  89     -11.669   1.334  30.064  1.00 49.96           C  
ATOM   1392  CB  LEU A  89     -11.630   3.171  31.745  1.00 49.96           C  
ATOM   1393  HB2 LEU A  89     -10.966   2.939  32.578  1.00 49.96           H  
ATOM   1394  HB3 LEU A  89     -10.992   3.524  30.935  1.00 49.96           H  
ATOM   1395  O   LEU A  89     -12.222   1.410  28.970  1.00 49.96           O  
ATOM   1396  CG  LEU A  89     -12.552   4.331  32.137  1.00 49.96           C  
ATOM   1397  HG  LEU A  89     -13.229   4.027  32.936  1.00 49.96           H  
ATOM   1398  CD1 LEU A  89     -11.664   5.468  32.618  1.00 49.96           C  
ATOM   1399 HD11 LEU A  89     -11.059   5.142  33.464  1.00 49.96           H  
ATOM   1400 HD12 LEU A  89     -10.996   5.803  31.825  1.00 49.96           H  
ATOM   1401 HD13 LEU A  89     -12.281   6.316  32.915  1.00 49.96           H  
ATOM   1402  CD2 LEU A  89     -13.345   4.835  30.923  1.00 49.96           C  
ATOM   1403 HD21 LEU A  89     -13.734   5.835  31.114  1.00 49.96           H  
ATOM   1404 HD22 LEU A  89     -14.183   4.171  30.716  1.00 49.96           H  
ATOM   1405 HD23 LEU A  89     -12.697   4.900  30.049  1.00 49.96           H  
ATOM   1406  N   ARG A  90     -10.489   0.717  30.224  1.00 52.75           N  
ATOM   1407  H   ARG A  90     -10.070   0.730  31.142  1.00 52.75           H  
ATOM   1408  CA  ARG A  90      -9.794   0.048  29.116  1.00 52.75           C  
ATOM   1409  HA  ARG A  90      -9.646   0.766  28.310  1.00 52.75           H  
ATOM   1410  C   ARG A  90     -10.650  -1.059  28.518  1.00 52.75           C  
ATOM   1411  CB  ARG A  90      -8.426  -0.492  29.545  1.00 52.75           C  
ATOM   1412  HB2 ARG A  90      -8.522  -1.018  30.495  1.00 52.75           H  
ATOM   1413  HB3 ARG A  90      -8.074  -1.200  28.794  1.00 52.75           H  
ATOM   1414  O   ARG A  90     -10.784  -1.080  27.306  1.00 52.75           O  
ATOM   1415  CG  ARG A  90      -7.392   0.633  29.666  1.00 52.75           C  
ATOM   1416  HG2 ARG A  90      -7.262   1.123  28.702  1.00 52.75           H  
ATOM   1417  HG3 ARG A  90      -7.740   1.376  30.383  1.00 52.75           H  
ATOM   1418  CD  ARG A  90      -6.052   0.055  30.128  1.00 52.75           C  
ATOM   1419  HD2 ARG A  90      -5.576  -0.443  29.283  1.00 52.75           H  
ATOM   1420  HD3 ARG A  90      -6.239  -0.677  30.914  1.00 52.75           H  
ATOM   1421  NE  ARG A  90      -5.182   1.107  30.678  1.00 52.75           N  
ATOM   1422  HE  ARG A  90      -5.640   1.953  30.987  1.00 52.75           H  
ATOM   1423  NH1 ARG A  90      -3.196  -0.038  30.631  1.00 52.75           N  
ATOM   1424 HH11 ARG A  90      -3.671  -0.795  30.159  1.00 52.75           H  
ATOM   1425 HH12 ARG A  90      -2.244  -0.123  30.956  1.00 52.75           H  
ATOM   1426  NH2 ARG A  90      -3.317   1.968  31.634  1.00 52.75           N  
ATOM   1427 HH21 ARG A  90      -2.351   1.917  31.923  1.00 52.75           H  
ATOM   1428 HH22 ARG A  90      -3.874   2.699  32.054  1.00 52.75           H  
ATOM   1429  CZ  ARG A  90      -3.900   1.011  30.968  1.00 52.75           C  
ATOM   1430  N   ARG A  91     -11.280  -1.925  29.318  1.00 53.68           N  
ATOM   1431  H   ARG A  91     -11.133  -1.844  30.313  1.00 53.68           H  
ATOM   1432  CA  ARG A  91     -12.182  -2.975  28.805  1.00 53.68           C  
ATOM   1433  HA  ARG A  91     -11.641  -3.590  28.086  1.00 53.68           H  
ATOM   1434  C   ARG A  91     -13.372  -2.405  28.035  1.00 53.68           C  
ATOM   1435  CB  ARG A  91     -12.694  -3.859  29.951  1.00 53.68           C  
ATOM   1436  HB2 ARG A  91     -13.650  -4.292  29.656  1.00 53.68           H  
ATOM   1437  HB3 ARG A  91     -12.862  -3.259  30.845  1.00 53.68           H  
ATOM   1438  O   ARG A  91     -13.699  -2.914  26.967  1.00 53.68           O  
ATOM   1439  CG  ARG A  91     -11.741  -5.016  30.267  1.00 53.68           C  
ATOM   1440  HG2 ARG A  91     -11.596  -5.612  29.366  1.00 53.68           H  
ATOM   1441  HG3 ARG A  91     -10.779  -4.628  30.603  1.00 53.68           H  
ATOM   1442  CD  ARG A  91     -12.363  -5.890  31.363  1.00 53.68           C  
ATOM   1443  HD2 ARG A  91     -12.373  -5.327  32.296  1.00 53.68           H  
ATOM   1444  HD3 ARG A  91     -13.391  -6.120  31.085  1.00 53.68           H  
ATOM   1445  NE  ARG A  91     -11.627  -7.156  31.543  1.00 53.68           N  
ATOM   1446  HE  ARG A  91     -10.846  -7.323  30.925  1.00 53.68           H  
ATOM   1447  NH1 ARG A  91     -12.960  -8.019  33.207  1.00 53.68           N  
ATOM   1448 HH11 ARG A  91     -13.215  -8.776  33.825  1.00 53.68           H  
ATOM   1449 HH12 ARG A  91     -13.528  -7.184  33.193  1.00 53.68           H  
ATOM   1450  NH2 ARG A  91     -11.265  -9.232  32.415  1.00 53.68           N  
ATOM   1451 HH21 ARG A  91     -10.510  -9.390  31.764  1.00 53.68           H  
ATOM   1452 HH22 ARG A  91     -11.547  -9.976  33.038  1.00 53.68           H  
ATOM   1453  CZ  ARG A  91     -11.953  -8.124  32.385  1.00 53.68           C  
ATOM   1454  N   GLN A  92     -14.013  -1.358  28.544  1.00 50.51           N  
ATOM   1455  H   GLN A  92     -13.726  -1.003  29.444  1.00 50.51           H  
ATOM   1456  CA  GLN A  92     -15.192  -0.779  27.905  1.00 50.51           C  
ATOM   1457  HA  GLN A  92     -15.858  -1.580  27.585  1.00 50.51           H  
ATOM   1458  C   GLN A  92     -14.863   0.047  26.664  1.00 50.51           C  
ATOM   1459  CB  GLN A  92     -15.952   0.096  28.887  1.00 50.51           C  
ATOM   1460  HB2 GLN A  92     -15.280   0.795  29.385  1.00 50.51           H  
ATOM   1461  HB3 GLN A  92     -16.655   0.670  28.283  1.00 50.51           H  
ATOM   1462  O   GLN A  92     -15.522  -0.105  25.638  1.00 50.51           O  
ATOM   1463  CG  GLN A  92     -16.734  -0.719  29.928  1.00 50.51           C  
ATOM   1464  HG2 GLN A  92     -16.079  -1.002  30.752  1.00 50.51           H  
ATOM   1465  HG3 GLN A  92     -17.135  -1.624  29.472  1.00 50.51           H  
ATOM   1466  CD  GLN A  92     -17.902   0.089  30.462  1.00 50.51           C  
ATOM   1467  NE2 GLN A  92     -18.727  -0.474  31.314  1.00 50.51           N  
ATOM   1468 HE21 GLN A  92     -18.506  -1.352  31.761  1.00 50.51           H  
ATOM   1469 HE22 GLN A  92     -19.447   0.129  31.684  1.00 50.51           H  
ATOM   1470  OE1 GLN A  92     -18.090   1.236  30.098  1.00 50.51           O  
ATOM   1471  N   THR A  93     -13.821   0.880  26.721  1.00 46.60           N  
ATOM   1472  H   THR A  93     -13.333   0.985  27.599  1.00 46.60           H  
ATOM   1473  CA  THR A  93     -13.322   1.596  25.539  1.00 46.60           C  
ATOM   1474  HA  THR A  93     -14.153   2.139  25.090  1.00 46.60           H  
ATOM   1475  C   THR A  93     -12.823   0.612  24.494  1.00 46.60           C  
ATOM   1476  CB  THR A  93     -12.218   2.615  25.851  1.00 46.60           C  
ATOM   1477  HB  THR A  93     -11.786   2.955  24.910  1.00 46.60           H  
ATOM   1478  O   THR A  93     -13.166   0.778  23.328  1.00 46.60           O  
ATOM   1479  CG2 THR A  93     -12.758   3.839  26.585  1.00 46.60           C  
ATOM   1480 HG21 THR A  93     -13.502   4.340  25.966  1.00 46.60           H  
ATOM   1481 HG22 THR A  93     -11.943   4.536  26.785  1.00 46.60           H  
ATOM   1482 HG23 THR A  93     -13.218   3.548  27.529  1.00 46.60           H  
ATOM   1483  OG1 THR A  93     -11.195   2.045  26.627  1.00 46.60           O  
ATOM   1484  HG1 THR A  93     -11.553   1.916  27.508  1.00 46.60           H  
ATOM   1485  N   GLN A  94     -12.124  -0.460  24.889  1.00 48.35           N  
ATOM   1486  H   GLN A  94     -11.823  -0.518  25.852  1.00 48.35           H  
ATOM   1487  CA  GLN A  94     -11.809  -1.575  23.997  1.00 48.35           C  
ATOM   1488  HA  GLN A  94     -11.194  -1.202  23.178  1.00 48.35           H  
ATOM   1489  C   GLN A  94     -13.082  -2.142  23.372  1.00 48.35           C  
ATOM   1490  CB  GLN A  94     -11.035  -2.686  24.717  1.00 48.35           C  
ATOM   1491  HB2 GLN A  94     -11.118  -3.602  24.132  1.00 48.35           H  
ATOM   1492  HB3 GLN A  94     -11.489  -2.883  25.688  1.00 48.35           H  
ATOM   1493  O   GLN A  94     -13.127  -2.224  22.154  1.00 48.35           O  
ATOM   1494  CG  GLN A  94      -9.542  -2.355  24.876  1.00 48.35           C  
ATOM   1495  HG2 GLN A  94      -9.409  -1.382  25.350  1.00 48.35           H  
ATOM   1496  HG3 GLN A  94      -9.098  -2.265  23.885  1.00 48.35           H  
ATOM   1497  CD  GLN A  94      -8.788  -3.407  25.698  1.00 48.35           C  
ATOM   1498  NE2 GLN A  94      -7.479  -3.466  25.605  1.00 48.35           N  
ATOM   1499 HE21 GLN A  94      -6.979  -2.843  24.987  1.00 48.35           H  
ATOM   1500 HE22 GLN A  94      -7.046  -4.247  26.077  1.00 48.35           H  
ATOM   1501  OE1 GLN A  94      -9.339  -4.231  26.407  1.00 48.35           O  
ATOM   1502  N   HIS A  95     -14.128  -2.455  24.145  1.00 44.29           N  
ATOM   1503  H   HIS A  95     -14.021  -2.391  25.147  1.00 44.29           H  
ATOM   1504  CA  HIS A  95     -15.405  -2.957  23.620  1.00 44.29           C  
ATOM   1505  HA  HIS A  95     -15.210  -3.885  23.082  1.00 44.29           H  
ATOM   1506  C   HIS A  95     -16.066  -2.008  22.610  1.00 44.29           C  
ATOM   1507  CB  HIS A  95     -16.372  -3.284  24.769  1.00 44.29           C  
ATOM   1508  HB2 HIS A  95     -16.067  -2.775  25.684  1.00 44.29           H  
ATOM   1509  HB3 HIS A  95     -17.371  -2.925  24.522  1.00 44.29           H  
ATOM   1510  O   HIS A  95     -16.449  -2.456  21.531  1.00 44.29           O  
ATOM   1511  CG  HIS A  95     -16.473  -4.762  25.032  1.00 44.29           C  
ATOM   1512  CD2 HIS A  95     -15.775  -5.482  25.962  1.00 44.29           C  
ATOM   1513  HD2 HIS A  95     -15.041  -5.089  26.651  1.00 44.29           H  
ATOM   1514  ND1 HIS A  95     -17.295  -5.643  24.366  1.00 44.29           N  
ATOM   1515  HD1 HIS A  95     -17.964  -5.405  23.648  1.00 44.29           H  
ATOM   1516  CE1 HIS A  95     -17.107  -6.864  24.895  1.00 44.29           C  
ATOM   1517  HE1 HIS A  95     -17.635  -7.760  24.603  1.00 44.29           H  
ATOM   1518  NE2 HIS A  95     -16.180  -6.816  25.862  1.00 44.29           N  
ATOM   1519  N   LEU A  96     -16.174  -0.710  22.913  1.00 41.26           N  
ATOM   1520  H   LEU A  96     -15.861  -0.409  23.824  1.00 41.26           H  
ATOM   1521  CA  LEU A  96     -16.717   0.298  21.989  1.00 41.26           C  
ATOM   1522  HA  LEU A  96     -17.723   0.005  21.688  1.00 41.26           H  
ATOM   1523  C   LEU A  96     -15.881   0.391  20.705  1.00 41.26           C  
ATOM   1524  CB  LEU A  96     -16.770   1.663  22.701  1.00 41.26           C  
ATOM   1525  HB2 LEU A  96     -15.808   1.837  23.185  1.00 41.26           H  
ATOM   1526  HB3 LEU A  96     -16.906   2.446  21.956  1.00 41.26           H  
ATOM   1527  O   LEU A  96     -16.424   0.447  19.600  1.00 41.26           O  
ATOM   1528  CG  LEU A  96     -17.892   1.792  23.747  1.00 41.26           C  
ATOM   1529  HG  LEU A  96     -17.874   0.932  24.417  1.00 41.26           H  
ATOM   1530  CD1 LEU A  96     -17.674   3.057  24.576  1.00 41.26           C  
ATOM   1531 HD11 LEU A  96     -16.715   2.998  25.090  1.00 41.26           H  
ATOM   1532 HD12 LEU A  96     -18.458   3.144  25.329  1.00 41.26           H  
ATOM   1533 HD13 LEU A  96     -17.688   3.939  23.936  1.00 41.26           H  
ATOM   1534  CD2 LEU A  96     -19.272   1.883  23.088  1.00 41.26           C  
ATOM   1535 HD21 LEU A  96     -19.504   0.957  22.563  1.00 41.26           H  
ATOM   1536 HD22 LEU A  96     -19.302   2.718  22.388  1.00 41.26           H  
ATOM   1537 HD23 LEU A  96     -20.031   2.034  23.856  1.00 41.26           H  
ATOM   1538  N   TRP A  97     -14.557   0.316  20.839  1.00 44.76           N  
ATOM   1539  H   TRP A  97     -14.169   0.301  21.772  1.00 44.76           H  
ATOM   1540  CA  TRP A  97     -13.635   0.196  19.716  1.00 44.76           C  
ATOM   1541  HA  TRP A  97     -13.810   1.023  19.027  1.00 44.76           H  
ATOM   1542  C   TRP A  97     -13.849  -1.090  18.914  1.00 44.76           C  
ATOM   1543  CB  TRP A  97     -12.193   0.295  20.225  1.00 44.76           C  
ATOM   1544  HB2 TRP A  97     -11.557  -0.332  19.600  1.00 44.76           H  
ATOM   1545  HB3 TRP A  97     -12.104  -0.091  21.240  1.00 44.76           H  
ATOM   1546  O   TRP A  97     -13.844  -1.032  17.684  1.00 44.76           O  
ATOM   1547  CG  TRP A  97     -11.640   1.675  20.161  1.00 44.76           C  
ATOM   1548  CD1 TRP A  97     -11.633   2.615  21.134  1.00 44.76           C  
ATOM   1549  HD1 TRP A  97     -12.039   2.485  22.126  1.00 44.76           H  
ATOM   1550  CD2 TRP A  97     -11.023   2.290  19.007  1.00 44.76           C  
ATOM   1551  CE2 TRP A  97     -10.649   3.621  19.350  1.00 44.76           C  
ATOM   1552  CE3 TRP A  97     -10.738   1.832  17.707  1.00 44.76           C  
ATOM   1553  HE3 TRP A  97     -11.005   0.824  17.426  1.00 44.76           H  
ATOM   1554  NE1 TRP A  97     -11.043   3.769  20.659  1.00 44.76           N  
ATOM   1555  HE1 TRP A  97     -10.941   4.609  21.209  1.00 44.76           H  
ATOM   1556  CH2 TRP A  97      -9.726   3.979  17.168  1.00 44.76           C  
ATOM   1557  HH2 TRP A  97      -9.191   4.623  16.486  1.00 44.76           H  
ATOM   1558  CZ2 TRP A  97     -10.013   4.469  18.444  1.00 44.76           C  
ATOM   1559  HZ2 TRP A  97      -9.723   5.467  18.738  1.00 44.76           H  
ATOM   1560  CZ3 TRP A  97     -10.077   2.668  16.800  1.00 44.76           C  
ATOM   1561  HZ3 TRP A  97      -9.813   2.276  15.828  1.00 44.76           H  
ATOM   1562  N   LEU A  98     -14.090  -2.230  19.573  1.00 42.21           N  
ATOM   1563  H   LEU A  98     -14.048  -2.209  20.582  1.00 42.21           H  
ATOM   1564  CA  LEU A  98     -14.391  -3.502  18.909  1.00 42.21           C  
ATOM   1565  HA  LEU A  98     -13.586  -3.724  18.209  1.00 42.21           H  
ATOM   1566  C   LEU A  98     -15.673  -3.389  18.096  1.00 42.21           C  
ATOM   1567  CB  LEU A  98     -14.558  -4.692  19.885  1.00 42.21           C  
ATOM   1568  HB2 LEU A  98     -14.719  -5.570  19.260  1.00 42.21           H  
ATOM   1569  HB3 LEU A  98     -15.469  -4.559  20.470  1.00 42.21           H  
ATOM   1570  O   LEU A  98     -15.722  -3.905  16.987  1.00 42.21           O  
ATOM   1571  CG  LEU A  98     -13.424  -5.029  20.864  1.00 42.21           C  
ATOM   1572  HG  LEU A  98     -13.559  -4.463  21.785  1.00 42.21           H  
ATOM   1573  CD1 LEU A  98     -13.479  -6.487  21.303  1.00 42.21           C  
ATOM   1574 HD11 LEU A  98     -12.700  -6.680  22.039  1.00 42.21           H  
ATOM   1575 HD12 LEU A  98     -13.334  -7.146  20.447  1.00 42.21           H  
ATOM   1576 HD13 LEU A  98     -14.446  -6.693  21.764  1.00 42.21           H  
ATOM   1577  CD2 LEU A  98     -12.065  -4.721  20.281  1.00 42.21           C  
ATOM   1578 HD21 LEU A  98     -11.293  -5.213  20.873  1.00 42.21           H  
ATOM   1579 HD22 LEU A  98     -11.884  -3.647  20.331  1.00 42.21           H  
ATOM   1580 HD23 LEU A  98     -12.051  -5.021  19.233  1.00 42.21           H  
ATOM   1581  N   TYR A  99     -16.694  -2.715  18.626  1.00 42.02           N  
ATOM   1582  H   TYR A  99     -16.596  -2.357  19.566  1.00 42.02           H  
ATOM   1583  CA  TYR A  99     -17.944  -2.474  17.910  1.00 42.02           C  
ATOM   1584  HA  TYR A  99     -18.328  -3.427  17.546  1.00 42.02           H  
ATOM   1585  C   TYR A  99     -17.732  -1.595  16.676  1.00 42.02           C  
ATOM   1586  CB  TYR A  99     -18.987  -1.870  18.859  1.00 42.02           C  
ATOM   1587  HB2 TYR A  99     -19.701  -1.290  18.275  1.00 42.02           H  
ATOM   1588  HB3 TYR A  99     -18.509  -1.181  19.556  1.00 42.02           H  
ATOM   1589  O   TYR A  99     -18.202  -1.950  15.596  1.00 42.02           O  
ATOM   1590  CG  TYR A  99     -19.773  -2.918  19.619  1.00 42.02           C  
ATOM   1591  CD1 TYR A  99     -20.736  -3.681  18.932  1.00 42.02           C  
ATOM   1592  HD1 TYR A  99     -20.913  -3.510  17.880  1.00 42.02           H  
ATOM   1593  CD2 TYR A  99     -19.572  -3.118  20.998  1.00 42.02           C  
ATOM   1594  HD2 TYR A  99     -18.867  -2.499  21.535  1.00 42.02           H  
ATOM   1595  CE1 TYR A  99     -21.489  -4.649  19.620  1.00 42.02           C  
ATOM   1596  HE1 TYR A  99     -22.247  -5.224  19.109  1.00 42.02           H  
ATOM   1597  CE2 TYR A  99     -20.326  -4.083  21.693  1.00 42.02           C  
ATOM   1598  HE2 TYR A  99     -20.196  -4.211  22.757  1.00 42.02           H  
ATOM   1599  OH  TYR A  99     -22.030  -5.780  21.652  1.00 42.02           O  
ATOM   1600  HH  TYR A  99     -21.936  -5.740  22.607  1.00 42.02           H  
ATOM   1601  CZ  TYR A  99     -21.289  -4.849  21.000  1.00 42.02           C  
ATOM   1602  N   SER A 100     -16.966  -0.505  16.801  1.00 44.47           N  
ATOM   1603  H   SER A 100     -16.632  -0.258  17.721  1.00 44.47           H  
ATOM   1604  CA  SER A 100     -16.588   0.333  15.656  1.00 44.47           C  
ATOM   1605  HA  SER A 100     -17.493   0.735  15.201  1.00 44.47           H  
ATOM   1606  C   SER A 100     -15.854  -0.489  14.589  1.00 44.47           C  
ATOM   1607  CB  SER A 100     -15.731   1.510  16.131  1.00 44.47           C  
ATOM   1608  HB2 SER A 100     -14.809   1.135  16.574  1.00 44.47           H  
ATOM   1609  HB3 SER A 100     -16.279   2.074  16.885  1.00 44.47           H  
ATOM   1610  O   SER A 100     -16.288  -0.525  13.440  1.00 44.47           O  
ATOM   1611  OG  SER A 100     -15.415   2.360  15.047  1.00 44.47           O  
ATOM   1612  HG  SER A 100     -14.795   3.025  15.355  1.00 44.47           H  
ATOM   1613  N   LEU A 101     -14.830  -1.258  14.974  1.00 42.91           N  
ATOM   1614  H   LEU A 101     -14.548  -1.218  15.943  1.00 42.91           H  
ATOM   1615  CA  LEU A 101     -14.060  -2.122  14.069  1.00 42.91           C  
ATOM   1616  HA  LEU A 101     -13.688  -1.517  13.242  1.00 42.91           H  
ATOM   1617  C   LEU A 101     -14.893  -3.247  13.435  1.00 42.91           C  
ATOM   1618  CB  LEU A 101     -12.867  -2.700  14.850  1.00 42.91           C  
ATOM   1619  HB2 LEU A 101     -12.604  -3.677  14.446  1.00 42.91           H  
ATOM   1620  HB3 LEU A 101     -13.158  -2.859  15.888  1.00 42.91           H  
ATOM   1621  O   LEU A 101     -14.757  -3.502  12.239  1.00 42.91           O  
ATOM   1622  CG  LEU A 101     -11.631  -1.787  14.776  1.00 42.91           C  
ATOM   1623  HG  LEU A 101     -11.938  -0.742  14.788  1.00 42.91           H  
ATOM   1624  CD1 LEU A 101     -10.721  -2.021  15.981  1.00 42.91           C  
ATOM   1625 HD11 LEU A 101     -10.402  -3.063  16.008  1.00 42.91           H  
ATOM   1626 HD12 LEU A 101      -9.849  -1.371  15.922  1.00 42.91           H  
ATOM   1627 HD13 LEU A 101     -11.266  -1.790  16.896  1.00 42.91           H  
ATOM   1628  CD2 LEU A 101     -10.854  -2.074  13.489  1.00 42.91           C  
ATOM   1629 HD21 LEU A 101     -10.628  -3.137  13.405  1.00 42.91           H  
ATOM   1630 HD22 LEU A 101      -9.933  -1.492  13.465  1.00 42.91           H  
ATOM   1631 HD23 LEU A 101     -11.455  -1.779  12.628  1.00 42.91           H  
ATOM   1632  N   LYS A 102     -15.789  -3.886  14.198  1.00 43.92           N  
ATOM   1633  H   LYS A 102     -15.826  -3.655  15.180  1.00 43.92           H  
ATOM   1634  CA  LYS A 102     -16.752  -4.870  13.675  1.00 43.92           C  
ATOM   1635  HA  LYS A 102     -16.222  -5.645  13.121  1.00 43.92           H  
ATOM   1636  C   LYS A 102     -17.723  -4.248  12.672  1.00 43.92           C  
ATOM   1637  CB  LYS A 102     -17.552  -5.517  14.818  1.00 43.92           C  
ATOM   1638  HB2 LYS A 102     -17.849  -4.753  15.536  1.00 43.92           H  
ATOM   1639  HB3 LYS A 102     -18.461  -5.943  14.394  1.00 43.92           H  
ATOM   1640  O   LYS A 102     -18.130  -4.924  11.739  1.00 43.92           O  
ATOM   1641  CG  LYS A 102     -16.802  -6.651  15.531  1.00 43.92           C  
ATOM   1642  HG2 LYS A 102     -16.531  -7.415  14.802  1.00 43.92           H  
ATOM   1643  HG3 LYS A 102     -15.891  -6.273  15.996  1.00 43.92           H  
ATOM   1644  CD  LYS A 102     -17.717  -7.270  16.597  1.00 43.92           C  
ATOM   1645  HD2 LYS A 102     -17.971  -6.509  17.334  1.00 43.92           H  
ATOM   1646  HD3 LYS A 102     -18.632  -7.612  16.113  1.00 43.92           H  
ATOM   1647  CE  LYS A 102     -17.040  -8.456  17.292  1.00 43.92           C  
ATOM   1648  HE2 LYS A 102     -16.166  -8.092  17.833  1.00 43.92           H  
ATOM   1649  HE3 LYS A 102     -16.688  -9.152  16.531  1.00 43.92           H  
ATOM   1650  NZ  LYS A 102     -17.981  -9.141  18.214  1.00 43.92           N  
ATOM   1651  HZ1 LYS A 102     -17.528  -9.920  18.669  1.00 43.92           H  
ATOM   1652  HZ2 LYS A 102     -18.321  -8.501  18.918  1.00 43.92           H  
ATOM   1653  HZ3 LYS A 102     -18.775  -9.496  17.702  1.00 43.92           H  
ATOM   1654  N   SER A 103     -18.094  -2.975  12.826  1.00 49.45           N  
ATOM   1655  H   SER A 103     -17.811  -2.479  13.658  1.00 49.45           H  
ATOM   1656  CA  SER A 103     -18.908  -2.285  11.811  1.00 49.45           C  
ATOM   1657  HA  SER A 103     -19.719  -2.951  11.518  1.00 49.45           H  
ATOM   1658  C   SER A 103     -18.109  -1.976  10.538  1.00 49.45           C  
ATOM   1659  CB  SER A 103     -19.550  -1.017  12.387  1.00 49.45           C  
ATOM   1660  HB2 SER A 103     -19.909  -1.216  13.397  1.00 49.45           H  
ATOM   1661  HB3 SER A 103     -20.411  -0.759  11.770  1.00 49.45           H  
ATOM   1662  O   SER A 103     -18.666  -1.947   9.437  1.00 49.45           O  
ATOM   1663  OG  SER A 103     -18.668   0.091  12.398  1.00 49.45           O  
ATOM   1664  HG  SER A 103     -17.854  -0.146  12.849  1.00 49.45           H  
ATOM   1665  N   GLN A 104     -16.789  -1.783  10.666  1.00 49.72           N  
ATOM   1666  H   GLN A 104     -16.381  -1.813  11.589  1.00 49.72           H  
ATOM   1667  CA  GLN A 104     -15.923  -1.528   9.521  1.00 49.72           C  
ATOM   1668  HA  GLN A 104     -16.425  -0.789   8.896  1.00 49.72           H  
ATOM   1669  C   GLN A 104     -15.727  -2.791   8.678  1.00 49.72           C  
ATOM   1670  CB  GLN A 104     -14.580  -0.923   9.946  1.00 49.72           C  
ATOM   1671  HB2 GLN A 104     -13.957  -0.832   9.057  1.00 49.72           H  
ATOM   1672  HB3 GLN A 104     -14.075  -1.587  10.647  1.00 49.72           H  
ATOM   1673  O   GLN A 104     -15.903  -2.774   7.465  1.00 49.72           O  
ATOM   1674  CG  GLN A 104     -14.728   0.473  10.571  1.00 49.72           C  
ATOM   1675  HG2 GLN A 104     -15.211   0.399  11.545  1.00 49.72           H  
ATOM   1676  HG3 GLN A 104     -15.368   1.104   9.955  1.00 49.72           H  
ATOM   1677  CD  GLN A 104     -13.382   1.146  10.781  1.00 49.72           C  
ATOM   1678  NE2 GLN A 104     -13.315   2.455  10.779  1.00 49.72           N  
ATOM   1679 HE21 GLN A 104     -12.385   2.822  10.915  1.00 49.72           H  
ATOM   1680 HE22 GLN A 104     -14.127   3.026  10.590  1.00 49.72           H  
ATOM   1681  OE1 GLN A 104     -12.357   0.511  10.949  1.00 49.72           O  
ATOM   1682  N   LEU A 105     -15.431  -3.920   9.303  1.00 45.15           N  
ATOM   1683  H   LEU A 105     -15.362  -3.917  10.310  1.00 45.15           H  
ATOM   1684  CA  LEU A 105     -15.228  -5.175   8.594  1.00 45.15           C  
ATOM   1685  HA  LEU A 105     -15.172  -5.021   7.516  1.00 45.15           H  
ATOM   1686  C   LEU A 105     -16.435  -6.059   8.882  1.00 45.15           C  
ATOM   1687  CB  LEU A 105     -13.894  -5.775   9.071  1.00 45.15           C  
ATOM   1688  HB2 LEU A 105     -13.950  -5.910  10.151  1.00 45.15           H  
ATOM   1689  HB3 LEU A 105     -13.765  -6.758   8.620  1.00 45.15           H  
ATOM   1690  O   LEU A 105     -16.569  -6.520  10.008  1.00 45.15           O  
ATOM   1691  CG  LEU A 105     -12.666  -4.900   8.745  1.00 45.15           C  
ATOM   1692  HG  LEU A 105     -12.840  -3.864   9.038  1.00 45.15           H  
ATOM   1693  CD1 LEU A 105     -11.459  -5.405   9.533  1.00 45.15           C  
ATOM   1694 HD11 LEU A 105     -11.261  -6.446   9.278  1.00 45.15           H  
ATOM   1695 HD12 LEU A 105     -10.581  -4.805   9.295  1.00 45.15           H  
ATOM   1696 HD13 LEU A 105     -11.660  -5.319  10.601  1.00 45.15           H  
ATOM   1697  CD2 LEU A 105     -12.316  -4.942   7.260  1.00 45.15           C  
ATOM   1698 HD21 LEU A 105     -12.149  -5.970   6.938  1.00 45.15           H  
ATOM   1699 HD22 LEU A 105     -13.124  -4.511   6.669  1.00 45.15           H  
ATOM   1700 HD23 LEU A 105     -11.408  -4.363   7.090  1.00 45.15           H  
ATOM   1701  N   SER A 106     -17.292  -6.327   7.893  1.00 45.98           N  
ATOM   1702  H   SER A 106     -17.104  -5.945   6.976  1.00 45.98           H  
ATOM   1703  CA  SER A 106     -18.451  -7.243   7.981  1.00 45.98           C  
ATOM   1704  HA  SER A 106     -19.055  -6.942   8.837  1.00 45.98           H  
ATOM   1705  C   SER A 106     -18.058  -8.719   8.212  1.00 45.98           C  
ATOM   1706  CB  SER A 106     -19.309  -7.095   6.716  1.00 45.98           C  
ATOM   1707  HB2 SER A 106     -20.095  -7.850   6.703  1.00 45.98           H  
ATOM   1708  HB3 SER A 106     -19.778  -6.111   6.715  1.00 45.98           H  
ATOM   1709  O   SER A 106     -18.706  -9.649   7.743  1.00 45.98           O  
ATOM   1710  OG  SER A 106     -18.495  -7.216   5.560  1.00 45.98           O  
ATOM   1711  HG  SER A 106     -19.052  -7.477   4.824  1.00 45.98           H  
ATOM   1712  N   LEU A 107     -16.955  -8.959   8.914  1.00 41.29           N  
ATOM   1713  H   LEU A 107     -16.582  -8.182   9.440  1.00 41.29           H  
ATOM   1714  CA  LEU A 107     -16.246 -10.218   9.036  1.00 41.29           C  
ATOM   1715  HA  LEU A 107     -16.846 -11.014   8.597  1.00 41.29           H  
ATOM   1716  C   LEU A 107     -16.060 -10.527  10.526  1.00 41.29           C  
ATOM   1717  CB  LEU A 107     -14.906 -10.095   8.276  1.00 41.29           C  
ATOM   1718  HB2 LEU A 107     -14.347 -11.024   8.386  1.00 41.29           H  
ATOM   1719  HB3 LEU A 107     -14.322  -9.311   8.760  1.00 41.29           H  
ATOM   1720  O   LEU A 107     -15.841  -9.622  11.329  1.00 41.29           O  
ATOM   1721  CG  LEU A 107     -15.033  -9.739   6.774  1.00 41.29           C  
ATOM   1722  HG  LEU A 107     -15.605  -8.817   6.676  1.00 41.29           H  
ATOM   1723  CD1 LEU A 107     -13.654  -9.476   6.169  1.00 41.29           C  
ATOM   1724 HD11 LEU A 107     -13.767  -9.176   5.127  1.00 41.29           H  
ATOM   1725 HD12 LEU A 107     -13.032 -10.370   6.217  1.00 41.29           H  
ATOM   1726 HD13 LEU A 107     -13.168  -8.660   6.704  1.00 41.29           H  
ATOM   1727  CD2 LEU A 107     -15.704 -10.813   5.916  1.00 41.29           C  
ATOM   1728 HD21 LEU A 107     -16.661 -11.110   6.346  1.00 41.29           H  
ATOM   1729 HD22 LEU A 107     -15.041 -11.659   5.735  1.00 41.29           H  
ATOM   1730 HD23 LEU A 107     -15.929 -10.373   4.944  1.00 41.29           H  
ATOM   1731  N   ASN A 108     -16.131 -11.811  10.889  1.00 42.23           N  
ATOM   1732  H   ASN A 108     -16.329 -12.484  10.162  1.00 42.23           H  
ATOM   1733  CA  ASN A 108     -15.946 -12.323  12.252  1.00 42.23           C  
ATOM   1734  HA  ASN A 108     -16.679 -11.852  12.907  1.00 42.23           H  
ATOM   1735  C   ASN A 108     -14.551 -11.962  12.802  1.00 42.23           C  
ATOM   1736  CB  ASN A 108     -16.191 -13.849  12.242  1.00 42.23           C  
ATOM   1737  HB2 ASN A 108     -15.716 -14.297  11.369  1.00 42.23           H  
ATOM   1738  HB3 ASN A 108     -15.739 -14.289  13.130  1.00 42.23           H  
ATOM   1739  O   ASN A 108     -13.601 -12.746  12.717  1.00 42.23           O  
ATOM   1740  CG  ASN A 108     -17.662 -14.224  12.286  1.00 42.23           C  
ATOM   1741  ND2 ASN A 108     -18.048 -15.321  11.678  1.00 42.23           N  
ATOM   1742 HD21 ASN A 108     -17.404 -15.900  11.158  1.00 42.23           H  
ATOM   1743 HD22 ASN A 108     -19.034 -15.531  11.735  1.00 42.23           H  
ATOM   1744  OD1 ASN A 108     -18.471 -13.554  12.898  1.00 42.23           O  
ATOM   1745  N   LEU A 109     -14.424 -10.747  13.335  1.00 36.54           N  
ATOM   1746  H   LEU A 109     -15.198 -10.114  13.196  1.00 36.54           H  
ATOM   1747  CA  LEU A 109     -13.184 -10.179  13.842  1.00 36.54           C  
ATOM   1748  HA  LEU A 109     -12.356 -10.598  13.270  1.00 36.54           H  
ATOM   1749  C   LEU A 109     -13.010 -10.565  15.314  1.00 36.54           C  
ATOM   1750  CB  LEU A 109     -13.212  -8.651  13.621  1.00 36.54           C  
ATOM   1751  HB2 LEU A 109     -13.890  -8.211  14.353  1.00 36.54           H  
ATOM   1752  HB3 LEU A 109     -13.616  -8.434  12.633  1.00 36.54           H  
ATOM   1753  O   LEU A 109     -13.842 -10.222  16.159  1.00 36.54           O  
ATOM   1754  CG  LEU A 109     -11.832  -7.980  13.738  1.00 36.54           C  
ATOM   1755  HG  LEU A 109     -11.307  -8.371  14.609  1.00 36.54           H  
ATOM   1756  CD1 LEU A 109     -10.983  -8.218  12.487  1.00 36.54           C  
ATOM   1757 HD11 LEU A 109     -10.008  -7.747  12.612  1.00 36.54           H  
ATOM   1758 HD12 LEU A 109     -11.479  -7.802  11.611  1.00 36.54           H  
ATOM   1759 HD13 LEU A 109     -10.831  -9.287  12.338  1.00 36.54           H  
ATOM   1760  CD2 LEU A 109     -11.994  -6.469  13.904  1.00 36.54           C  
ATOM   1761 HD21 LEU A 109     -11.016  -6.000  14.010  1.00 36.54           H  
ATOM   1762 HD22 LEU A 109     -12.504  -6.049  13.037  1.00 36.54           H  
ATOM   1763 HD23 LEU A 109     -12.587  -6.257  14.794  1.00 36.54           H  
ATOM   1764  N   TYR A 110     -11.908 -11.249  15.618  1.00 34.17           N  
ATOM   1765  H   TYR A 110     -11.244 -11.438  14.881  1.00 34.17           H  
ATOM   1766  CA  TYR A 110     -11.441 -11.435  16.988  1.00 34.17           C  
ATOM   1767  HA  TYR A 110     -12.264 -11.291  17.689  1.00 34.17           H  
ATOM   1768  C   TYR A 110     -10.391 -10.369  17.252  1.00 34.17           C  
ATOM   1769  CB  TYR A 110     -10.893 -12.848  17.210  1.00 34.17           C  
ATOM   1770  HB2 TYR A 110     -10.302 -12.850  18.126  1.00 34.17           H  
ATOM   1771  HB3 TYR A 110     -10.221 -13.111  16.393  1.00 34.17           H  
ATOM   1772  O   TYR A 110      -9.304 -10.381  16.674  1.00 34.17           O  
ATOM   1773  CG  TYR A 110     -11.974 -13.901  17.339  1.00 34.17           C  
ATOM   1774  CD1 TYR A 110     -12.416 -14.311  18.614  1.00 34.17           C  
ATOM   1775  HD1 TYR A 110     -11.977 -13.883  19.502  1.00 34.17           H  
ATOM   1776  CD2 TYR A 110     -12.555 -14.452  16.181  1.00 34.17           C  
ATOM   1777  HD2 TYR A 110     -12.256 -14.093  15.207  1.00 34.17           H  
ATOM   1778  CE1 TYR A 110     -13.413 -15.299  18.734  1.00 34.17           C  
ATOM   1779  HE1 TYR A 110     -13.731 -15.630  19.712  1.00 34.17           H  
ATOM   1780  CE2 TYR A 110     -13.559 -15.429  16.298  1.00 34.17           C  
ATOM   1781  HE2 TYR A 110     -14.056 -15.812  15.419  1.00 34.17           H  
ATOM   1782  OH  TYR A 110     -14.883 -16.873  17.650  1.00 34.17           O  
ATOM   1783  HH  TYR A 110     -15.166 -17.045  18.551  1.00 34.17           H  
ATOM   1784  CZ  TYR A 110     -13.973 -15.869  17.572  1.00 34.17           C  
ATOM   1785  N   VAL A 111     -10.731  -9.414  18.107  1.00 33.99           N  
ATOM   1786  H   VAL A 111     -11.632  -9.449  18.562  1.00 33.99           H  
ATOM   1787  CA  VAL A 111      -9.791  -8.370  18.490  1.00 33.99           C  
ATOM   1788  HA  VAL A 111      -9.051  -8.240  17.700  1.00 33.99           H  
ATOM   1789  C   VAL A 111      -9.055  -8.816  19.740  1.00 33.99           C  
ATOM   1790  CB  VAL A 111     -10.486  -7.022  18.652  1.00 33.99           C  
ATOM   1791  HB  VAL A 111     -11.219  -7.110  19.454  1.00 33.99           H  
ATOM   1792  O   VAL A 111      -9.590  -8.756  20.844  1.00 33.99           O  
ATOM   1793  CG1 VAL A 111      -9.435  -5.971  19.034  1.00 33.99           C  
ATOM   1794 HG11 VAL A 111      -9.757  -4.962  18.776  1.00 33.99           H  
ATOM   1795 HG12 VAL A 111      -9.256  -6.027  20.108  1.00 33.99           H  
ATOM   1796 HG13 VAL A 111      -8.479  -6.184  18.556  1.00 33.99           H  
ATOM   1797  CG2 VAL A 111     -11.232  -6.660  17.354  1.00 33.99           C  
ATOM   1798 HG21 VAL A 111     -11.408  -5.587  17.274  1.00 33.99           H  
ATOM   1799 HG22 VAL A 111     -12.191  -7.178  17.328  1.00 33.99           H  
ATOM   1800 HG23 VAL A 111     -10.648  -6.976  16.490  1.00 33.99           H  
ATOM   1801  N   PHE A 112      -7.823  -9.273  19.549  1.00 32.34           N  
ATOM   1802  H   PHE A 112      -7.464  -9.332  18.606  1.00 32.34           H  
ATOM   1803  CA  PHE A 112      -6.883  -9.485  20.638  1.00 32.34           C  
ATOM   1804  HA  PHE A 112      -7.419  -9.749  21.549  1.00 32.34           H  
ATOM   1805  C   PHE A 112      -6.140  -8.179  20.894  1.00 32.34           C  
ATOM   1806  CB  PHE A 112      -5.936 -10.647  20.309  1.00 32.34           C  
ATOM   1807  HB2 PHE A 112      -4.993 -10.493  20.834  1.00 32.34           H  
ATOM   1808  HB3 PHE A 112      -5.710 -10.661  19.243  1.00 32.34           H  
ATOM   1809  O   PHE A 112      -5.203  -7.832  20.182  1.00 32.34           O  
ATOM   1810  CG  PHE A 112      -6.491 -11.987  20.742  1.00 32.34           C  
ATOM   1811  CD1 PHE A 112      -6.162 -12.494  22.013  1.00 32.34           C  
ATOM   1812  HD1 PHE A 112      -5.486 -11.955  22.660  1.00 32.34           H  
ATOM   1813  CD2 PHE A 112      -7.345 -12.719  19.896  1.00 32.34           C  
ATOM   1814  HD2 PHE A 112      -7.595 -12.335  18.918  1.00 32.34           H  
ATOM   1815  CE1 PHE A 112      -6.681 -13.728  22.437  1.00 32.34           C  
ATOM   1816  HE1 PHE A 112      -6.400 -14.125  23.402  1.00 32.34           H  
ATOM   1817  CE2 PHE A 112      -7.862 -13.957  20.320  1.00 32.34           C  
ATOM   1818  HE2 PHE A 112      -8.503 -14.531  19.666  1.00 32.34           H  
ATOM   1819  CZ  PHE A 112      -7.531 -14.461  21.591  1.00 32.34           C  
ATOM   1820  HZ  PHE A 112      -7.911 -15.419  21.913  1.00 32.34           H  
ATOM   1821  N   LEU A 113      -6.535  -7.451  21.938  1.00 36.24           N  
ATOM   1822  H   LEU A 113      -7.328  -7.771  22.476  1.00 36.24           H  
ATOM   1823  CA  LEU A 113      -5.716  -6.361  22.470  1.00 36.24           C  
ATOM   1824  HA  LEU A 113      -5.244  -5.835  21.640  1.00 36.24           H  
ATOM   1825  C   LEU A 113      -4.571  -6.928  23.306  1.00 36.24           C  
ATOM   1826  CB  LEU A 113      -6.579  -5.355  23.230  1.00 36.24           C  
ATOM   1827  HB2 LEU A 113      -5.921  -4.701  23.801  1.00 36.24           H  
ATOM   1828  HB3 LEU A 113      -7.211  -5.895  23.936  1.00 36.24           H  
ATOM   1829  O   LEU A 113      -4.449  -6.663  24.499  1.00 36.24           O  
ATOM   1830  CG  LEU A 113      -7.411  -4.502  22.258  1.00 36.24           C  
ATOM   1831  HG  LEU A 113      -7.301  -4.887  21.244  1.00 36.24           H  
ATOM   1832  CD1 LEU A 113      -8.895  -4.616  22.592  1.00 36.24           C  
ATOM   1833 HD11 LEU A 113      -9.464  -3.814  22.123  1.00 36.24           H  
ATOM   1834 HD12 LEU A 113      -9.260  -5.571  22.213  1.00 36.24           H  
ATOM   1835 HD13 LEU A 113      -9.073  -4.672  23.666  1.00 36.24           H  
ATOM   1836  CD2 LEU A 113      -6.904  -3.057  22.208  1.00 36.24           C  
ATOM   1837 HD21 LEU A 113      -5.866  -3.052  21.874  1.00 36.24           H  
ATOM   1838 HD22 LEU A 113      -7.497  -2.493  21.488  1.00 36.24           H  
ATOM   1839 HD23 LEU A 113      -6.968  -2.571  23.182  1.00 36.24           H  
ATOM   1840  N   GLU A 114      -3.722  -7.718  22.668  1.00 34.57           N  
ATOM   1841  H   GLU A 114      -3.881  -7.907  21.689  1.00 34.57           H  
ATOM   1842  CA  GLU A 114      -2.415  -8.028  23.214  1.00 34.57           C  
ATOM   1843  HA  GLU A 114      -2.462  -8.034  24.303  1.00 34.57           H  
ATOM   1844  C   GLU A 114      -1.449  -6.927  22.791  1.00 34.57           C  
ATOM   1845  CB  GLU A 114      -1.946  -9.418  22.778  1.00 34.57           C  
ATOM   1846  HB2 GLU A 114      -2.154  -9.560  21.718  1.00 34.57           H  
ATOM   1847  HB3 GLU A 114      -0.870  -9.487  22.941  1.00 34.57           H  
ATOM   1848  O   GLU A 114      -1.285  -6.628  21.605  1.00 34.57           O  
ATOM   1849  CG  GLU A 114      -2.636 -10.499  23.620  1.00 34.57           C  
ATOM   1850  HG2 GLU A 114      -3.708 -10.468  23.428  1.00 34.57           H  
ATOM   1851  HG3 GLU A 114      -2.475 -10.275  24.675  1.00 34.57           H  
ATOM   1852  CD  GLU A 114      -2.105 -11.903  23.314  1.00 34.57           C  
ATOM   1853  OE1 GLU A 114      -2.219 -12.754  24.221  1.00 34.57           O  
ATOM   1854  OE2 GLU A 114      -1.611 -12.099  22.179  1.00 34.57           O  
ATOM   1855  N   ARG A 115      -0.759  -6.329  23.772  1.00 38.52           N  
ATOM   1856  H   ARG A 115      -0.945  -6.642  24.714  1.00 38.52           H  
ATOM   1857  CA  ARG A 115       0.553  -5.747  23.483  1.00 38.52           C  
ATOM   1858  HA  ARG A 115       0.462  -4.973  22.721  1.00 38.52           H  
ATOM   1859  C   ARG A 115       1.377  -6.891  22.915  1.00 38.52           C  
ATOM   1860  CB  ARG A 115       1.222  -5.193  24.749  1.00 38.52           C  
ATOM   1861  HB2 ARG A 115       1.053  -5.874  25.583  1.00 38.52           H  
ATOM   1862  HB3 ARG A 115       2.296  -5.137  24.572  1.00 38.52           H  
ATOM   1863  O   ARG A 115       1.562  -7.890  23.601  1.00 38.52           O  
ATOM   1864  CG  ARG A 115       0.727  -3.789  25.104  1.00 38.52           C  
ATOM   1865  HG2 ARG A 115       0.925  -3.117  24.269  1.00 38.52           H  
ATOM   1866  HG3 ARG A 115      -0.345  -3.815  25.299  1.00 38.52           H  
ATOM   1867  CD  ARG A 115       1.467  -3.288  26.350  1.00 38.52           C  
ATOM   1868  HD2 ARG A 115       2.539  -3.359  26.169  1.00 38.52           H  
ATOM   1869  HD3 ARG A 115       1.212  -3.932  27.192  1.00 38.52           H  
ATOM   1870  NE  ARG A 115       1.119  -1.889  26.667  1.00 38.52           N  
ATOM   1871  HE  ARG A 115       0.460  -1.439  26.048  1.00 38.52           H  
ATOM   1872  NH1 ARG A 115       2.517  -1.651  28.476  1.00 38.52           N  
ATOM   1873 HH11 ARG A 115       2.940  -1.080  29.193  1.00 38.52           H  
ATOM   1874 HH12 ARG A 115       2.815  -2.611  28.367  1.00 38.52           H  
ATOM   1875  NH2 ARG A 115       1.300   0.086  27.789  1.00 38.52           N  
ATOM   1876 HH21 ARG A 115       0.674   0.522  27.127  1.00 38.52           H  
ATOM   1877 HH22 ARG A 115       1.758   0.647  28.493  1.00 38.52           H  
ATOM   1878  CZ  ARG A 115       1.644  -1.163  27.639  1.00 38.52           C  
ATOM   1879  N   CYS A 116       1.817  -6.764  21.669  1.00 37.36           N  
ATOM   1880  H   CYS A 116       1.543  -5.948  21.140  1.00 37.36           H  
ATOM   1881  CA  CYS A 116       2.568  -7.810  20.993  1.00 37.36           C  
ATOM   1882  HA  CYS A 116       2.010  -8.743  21.072  1.00 37.36           H  
ATOM   1883  C   CYS A 116       3.920  -7.982  21.713  1.00 37.36           C  
ATOM   1884  CB  CYS A 116       2.673  -7.418  19.506  1.00 37.36           C  
ATOM   1885  HB2 CYS A 116       1.813  -6.807  19.233  1.00 37.36           H  
ATOM   1886  HB3 CYS A 116       3.569  -6.823  19.332  1.00 37.36           H  
ATOM   1887  O   CYS A 116       4.897  -7.322  21.366  1.00 37.36           O  
ATOM   1888  SG  CYS A 116       2.643  -8.879  18.428  1.00 37.36           S  
ATOM   1889  HG  CYS A 116       3.856  -9.368  18.700  1.00 37.36           H  
ATOM   1890  N   GLY A 117       3.976  -8.845  22.735  1.00 40.71           N  
ATOM   1891  H   GLY A 117       3.107  -9.235  23.070  1.00 40.71           H  
ATOM   1892  CA  GLY A 117       5.213  -9.211  23.440  1.00 40.71           C  
ATOM   1893  HA2 GLY A 117       4.974  -9.907  24.244  1.00 40.71           H  
ATOM   1894  HA3 GLY A 117       5.669  -8.318  23.867  1.00 40.71           H  
ATOM   1895  C   GLY A 117       6.240  -9.882  22.518  1.00 40.71           C  
ATOM   1896  O   GLY A 117       7.410 -10.014  22.864  1.00 40.71           O  
ATOM   1897  N   GLU A 118       5.808 -10.259  21.314  1.00 47.52           N  
ATOM   1898  H   GLU A 118       4.812 -10.215  21.151  1.00 47.52           H  
ATOM   1899  CA  GLU A 118       6.625 -10.829  20.245  1.00 47.52           C  
ATOM   1900  HA  GLU A 118       7.292 -11.585  20.658  1.00 47.52           H  
ATOM   1901  C   GLU A 118       7.494  -9.790  19.520  1.00 47.52           C  
ATOM   1902  CB  GLU A 118       5.694 -11.504  19.229  1.00 47.52           C  
ATOM   1903  HB2 GLU A 118       6.293 -11.898  18.408  1.00 47.52           H  
ATOM   1904  HB3 GLU A 118       5.017 -10.750  18.829  1.00 47.52           H  
ATOM   1905  O   GLU A 118       8.538 -10.143  18.973  1.00 47.52           O  
ATOM   1906  CG  GLU A 118       4.886 -12.656  19.843  1.00 47.52           C  
ATOM   1907  HG2 GLU A 118       5.582 -13.404  20.224  1.00 47.52           H  
ATOM   1908  HG3 GLU A 118       4.297 -12.282  20.680  1.00 47.52           H  
ATOM   1909  CD  GLU A 118       3.927 -13.288  18.826  1.00 47.52           C  
ATOM   1910  OE1 GLU A 118       3.807 -14.528  18.849  1.00 47.52           O  
ATOM   1911  OE2 GLU A 118       3.273 -12.519  18.069  1.00 47.52           O  
ATOM   1912  N   CYS A 119       7.124  -8.504  19.521  1.00 54.00           N  
ATOM   1913  H   CYS A 119       6.314  -8.225  20.057  1.00 54.00           H  
ATOM   1914  CA  CYS A 119       7.864  -7.481  18.780  1.00 54.00           C  
ATOM   1915  HA  CYS A 119       8.236  -7.933  17.860  1.00 54.00           H  
ATOM   1916  C   CYS A 119       9.101  -6.992  19.554  1.00 54.00           C  
ATOM   1917  CB  CYS A 119       6.934  -6.333  18.369  1.00 54.00           C  
ATOM   1918  HB2 CYS A 119       6.585  -5.838  19.275  1.00 54.00           H  
ATOM   1919  HB3 CYS A 119       7.528  -5.612  17.807  1.00 54.00           H  
ATOM   1920  O   CYS A 119       9.202  -5.814  19.881  1.00 54.00           O  
ATOM   1921  SG  CYS A 119       5.484  -6.753  17.360  1.00 54.00           S  
ATOM   1922  N   ARG A 120      10.064  -7.881  19.840  1.00 47.37           N  
ATOM   1923  H   ARG A 120       9.885  -8.839  19.574  1.00 47.37           H  
ATOM   1924  CA  ARG A 120      11.262  -7.562  20.648  1.00 47.37           C  
ATOM   1925  HA  ARG A 120      10.936  -7.169  21.611  1.00 47.37           H  
ATOM   1926  C   ARG A 120      12.147  -6.456  20.059  1.00 47.37           C  
ATOM   1927  CB  ARG A 120      12.112  -8.819  20.894  1.00 47.37           C  
ATOM   1928  HB2 ARG A 120      12.313  -9.315  19.944  1.00 47.37           H  
ATOM   1929  HB3 ARG A 120      13.066  -8.510  21.323  1.00 47.37           H  
ATOM   1930  O   ARG A 120      12.789  -5.746  20.822  1.00 47.37           O  
ATOM   1931  CG  ARG A 120      11.461  -9.809  21.868  1.00 47.37           C  
ATOM   1932  HG2 ARG A 120      11.205  -9.302  22.799  1.00 47.37           H  
ATOM   1933  HG3 ARG A 120      10.549 -10.200  21.417  1.00 47.37           H  
ATOM   1934  CD  ARG A 120      12.423 -10.966  22.168  1.00 47.37           C  
ATOM   1935  HD2 ARG A 120      13.230 -10.597  22.802  1.00 47.37           H  
ATOM   1936  HD3 ARG A 120      12.847 -11.325  21.230  1.00 47.37           H  
ATOM   1937  NE  ARG A 120      11.727 -12.082  22.831  1.00 47.37           N  
ATOM   1938  HE  ARG A 120      10.726 -11.993  22.935  1.00 47.37           H  
ATOM   1939  NH1 ARG A 120      13.556 -13.429  23.202  1.00 47.37           N  
ATOM   1940 HH11 ARG A 120      14.163 -12.703  22.849  1.00 47.37           H  
ATOM   1941 HH12 ARG A 120      13.946 -14.297  23.538  1.00 47.37           H  
ATOM   1942  NH2 ARG A 120      11.518 -14.157  23.743  1.00 47.37           N  
ATOM   1943 HH21 ARG A 120      10.517 -14.038  23.797  1.00 47.37           H  
ATOM   1944 HH22 ARG A 120      11.929 -15.026  24.052  1.00 47.37           H  
ATOM   1945  CZ  ARG A 120      12.270 -13.212  23.254  1.00 47.37           C  
ATOM   1946  N   ARG A 121      12.190  -6.291  18.727  1.00 48.71           N  
ATOM   1947  H   ARG A 121      11.651  -6.929  18.159  1.00 48.71           H  
ATOM   1948  CA  ARG A 121      12.966  -5.212  18.072  1.00 48.71           C  
ATOM   1949  HA  ARG A 121      13.913  -5.086  18.597  1.00 48.71           H  
ATOM   1950  C   ARG A 121      12.298  -3.842  18.156  1.00 48.71           C  
ATOM   1951  CB  ARG A 121      13.263  -5.536  16.601  1.00 48.71           C  
ATOM   1952  HB2 ARG A 121      13.587  -4.621  16.106  1.00 48.71           H  
ATOM   1953  HB3 ARG A 121      12.354  -5.879  16.105  1.00 48.71           H  
ATOM   1954  O   ARG A 121      12.986  -2.827  18.116  1.00 48.71           O  
ATOM   1955  CG  ARG A 121      14.377  -6.573  16.429  1.00 48.71           C  
ATOM   1956  HG2 ARG A 121      15.261  -6.275  16.993  1.00 48.71           H  
ATOM   1957  HG3 ARG A 121      14.025  -7.539  16.791  1.00 48.71           H  
ATOM   1958  CD  ARG A 121      14.734  -6.677  14.942  1.00 48.71           C  
ATOM   1959  HD2 ARG A 121      13.804  -6.718  14.376  1.00 48.71           H  
ATOM   1960  HD3 ARG A 121      15.273  -5.781  14.635  1.00 48.71           H  
ATOM   1961  NE  ARG A 121      15.549  -7.871  14.656  1.00 48.71           N  
ATOM   1962  HE  ARG A 121      16.260  -8.112  15.332  1.00 48.71           H  
ATOM   1963  NH1 ARG A 121      14.646  -8.415  12.593  1.00 48.71           N  
ATOM   1964 HH11 ARG A 121      13.857  -7.797  12.719  1.00 48.71           H  
ATOM   1965 HH12 ARG A 121      14.610  -8.994  11.766  1.00 48.71           H  
ATOM   1966  NH2 ARG A 121      16.289  -9.634  13.424  1.00 48.71           N  
ATOM   1967 HH21 ARG A 121      16.237 -10.186  12.580  1.00 48.71           H  
ATOM   1968 HH22 ARG A 121      16.989  -9.840  14.122  1.00 48.71           H  
ATOM   1969  CZ  ARG A 121      15.482  -8.621  13.566  1.00 48.71           C  
ATOM   1970  N   ALA A 122      10.974  -3.792  18.298  1.00 48.00           N  
ATOM   1971  H   ALA A 122      10.469  -4.654  18.447  1.00 48.00           H  
ATOM   1972  CA  ALA A 122      10.285  -2.550  18.601  1.00 48.00           C  
ATOM   1973  HA  ALA A 122      10.747  -1.730  18.051  1.00 48.00           H  
ATOM   1974  C   ALA A 122      10.466  -2.292  20.100  1.00 48.00           C  
ATOM   1975  CB  ALA A 122       8.822  -2.653  18.151  1.00 48.00           C  
ATOM   1976  HB1 ALA A 122       8.332  -3.471  18.679  1.00 48.00           H  
ATOM   1977  HB2 ALA A 122       8.777  -2.837  17.078  1.00 48.00           H  
ATOM   1978  HB3 ALA A 122       8.303  -1.721  18.377  1.00 48.00           H  
ATOM   1979  O   ALA A 122       9.643  -2.707  20.910  1.00 48.00           O  
ATOM   1980  N   MET A 123      11.576  -1.638  20.456  1.00 39.50           N  
ATOM   1981  H   MET A 123      12.245  -1.459  19.722  1.00 39.50           H  
ATOM   1982  CA  MET A 123      12.028  -1.383  21.834  1.00 39.50           C  
ATOM   1983  HA  MET A 123      12.343  -2.338  22.255  1.00 39.50           H  
ATOM   1984  C   MET A 123      10.923  -0.823  22.755  1.00 39.50           C  
ATOM   1985  CB  MET A 123      13.251  -0.449  21.746  1.00 39.50           C  
ATOM   1986  HB2 MET A 123      12.934   0.594  21.737  1.00 39.50           H  
ATOM   1987  HB3 MET A 123      13.771  -0.648  20.809  1.00 39.50           H  
ATOM   1988  O   MET A 123      10.962  -1.003  23.968  1.00 39.50           O  
ATOM   1989  CG  MET A 123      14.271  -0.675  22.864  1.00 39.50           C  
ATOM   1990  HG2 MET A 123      13.935  -0.190  23.780  1.00 39.50           H  
ATOM   1991  HG3 MET A 123      14.336  -1.747  23.055  1.00 39.50           H  
ATOM   1992  SD  MET A 123      15.946  -0.114  22.435  1.00 39.50           S  
ATOM   1993  CE  MET A 123      15.868   1.639  22.881  1.00 39.50           C  
ATOM   1994  HE1 MET A 123      16.831   2.108  22.678  1.00 39.50           H  
ATOM   1995  HE2 MET A 123      15.640   1.738  23.942  1.00 39.50           H  
ATOM   1996  HE3 MET A 123      15.095   2.136  22.294  1.00 39.50           H  
ATOM   1997  N   GLN A 124       9.881  -0.224  22.174  1.00 48.35           N  
ATOM   1998  H   GLN A 124       9.929  -0.072  21.177  1.00 48.35           H  
ATOM   1999  CA  GLN A 124       8.572  -0.079  22.793  1.00 48.35           C  
ATOM   2000  HA  GLN A 124       8.393  -0.961  23.408  1.00 48.35           H  
ATOM   2001  C   GLN A 124       7.505  -0.010  21.695  1.00 48.35           C  
ATOM   2002  CB  GLN A 124       8.591   1.184  23.668  1.00 48.35           C  
ATOM   2003  HB2 GLN A 124       8.101   2.014  23.159  1.00 48.35           H  
ATOM   2004  HB3 GLN A 124       9.625   1.477  23.848  1.00 48.35           H  
ATOM   2005  O   GLN A 124       7.620   0.788  20.766  1.00 48.35           O  
ATOM   2006  CG  GLN A 124       7.935   0.951  25.032  1.00 48.35           C  
ATOM   2007  HG2 GLN A 124       6.850   0.935  24.925  1.00 48.35           H  
ATOM   2008  HG3 GLN A 124       8.264  -0.010  25.426  1.00 48.35           H  
ATOM   2009  CD  GLN A 124       8.335   2.021  26.043  1.00 48.35           C  
ATOM   2010  NE2 GLN A 124       8.118   1.795  27.319  1.00 48.35           N  
ATOM   2011 HE21 GLN A 124       8.494   2.507  27.930  1.00 48.35           H  
ATOM   2012 HE22 GLN A 124       7.870   0.872  27.646  1.00 48.35           H  
ATOM   2013  OE1 GLN A 124       8.838   3.081  25.724  1.00 48.35           O  
ATOM   2014  N   TRP A 125       6.460  -0.836  21.779  1.00 57.11           N  
ATOM   2015  H   TRP A 125       6.432  -1.521  22.520  1.00 57.11           H  
ATOM   2016  CA  TRP A 125       5.341  -0.748  20.840  1.00 57.11           C  
ATOM   2017  HA  TRP A 125       5.758  -0.756  19.833  1.00 57.11           H  
ATOM   2018  C   TRP A 125       4.578   0.562  21.075  1.00 57.11           C  
ATOM   2019  CB  TRP A 125       4.425  -1.970  20.971  1.00 57.11           C  
ATOM   2020  HB2 TRP A 125       3.493  -1.691  21.464  1.00 57.11           H  
ATOM   2021  HB3 TRP A 125       4.904  -2.723  21.597  1.00 57.11           H  
ATOM   2022  O   TRP A 125       4.105   0.776  22.200  1.00 57.11           O  
ATOM   2023  CG  TRP A 125       4.108  -2.620  19.667  1.00 57.11           C  
ATOM   2024  CD1 TRP A 125       4.994  -3.323  18.929  1.00 57.11           C  
ATOM   2025  HD1 TRP A 125       6.032  -3.468  19.189  1.00 57.11           H  
ATOM   2026  CD2 TRP A 125       2.833  -2.722  18.971  1.00 57.11           C  
ATOM   2027  CE2 TRP A 125       3.017  -3.575  17.843  1.00 57.11           C  
ATOM   2028  CE3 TRP A 125       1.523  -2.275  19.234  1.00 57.11           C  
ATOM   2029  HE3 TRP A 125       1.334  -1.622  20.074  1.00 57.11           H  
ATOM   2030  NE1 TRP A 125       4.362  -3.846  17.823  1.00 57.11           N  
ATOM   2031  HE1 TRP A 125       4.816  -4.459  17.162  1.00 57.11           H  
ATOM   2032  CH2 TRP A 125       0.654  -3.665  17.425  1.00 57.11           C  
ATOM   2033  HH2 TRP A 125      -0.201  -4.123  16.949  1.00 57.11           H  
ATOM   2034  CZ2 TRP A 125       1.956  -4.039  17.067  1.00 57.11           C  
ATOM   2035  HZ2 TRP A 125       2.146  -4.758  16.284  1.00 57.11           H  
ATOM   2036  CZ3 TRP A 125       0.446  -2.777  18.484  1.00 57.11           C  
ATOM   2037  HZ3 TRP A 125      -0.568  -2.556  18.782  1.00 57.11           H  
ATOM   2038  N   PRO A 126       4.428   1.448  20.072  1.00 64.85           N  
ATOM   2039  CA  PRO A 126       3.695   2.686  20.269  1.00 64.85           C  
ATOM   2040  HA  PRO A 126       4.190   3.265  21.049  1.00 64.85           H  
ATOM   2041  C   PRO A 126       2.258   2.357  20.675  1.00 64.85           C  
ATOM   2042  CB  PRO A 126       3.791   3.446  18.941  1.00 64.85           C  
ATOM   2043  HB2 PRO A 126       3.854   4.525  19.083  1.00 64.85           H  
ATOM   2044  HB3 PRO A 126       2.951   3.183  18.298  1.00 64.85           H  
ATOM   2045  O   PRO A 126       1.549   1.651  19.959  1.00 64.85           O  
ATOM   2046  CG  PRO A 126       5.044   2.876  18.289  1.00 64.85           C  
ATOM   2047  HG2 PRO A 126       5.021   2.965  17.203  1.00 64.85           H  
ATOM   2048  HG3 PRO A 126       5.928   3.368  18.696  1.00 64.85           H  
ATOM   2049  CD  PRO A 126       5.016   1.419  18.741  1.00 64.85           C  
ATOM   2050  HD2 PRO A 126       4.385   0.831  18.075  1.00 64.85           H  
ATOM   2051  HD3 PRO A 126       6.032   1.024  18.746  1.00 64.85           H  
ATOM   2052  N   SER A 127       1.814   2.891  21.817  1.00 69.09           N  
ATOM   2053  H   SER A 127       2.489   3.394  22.375  1.00 69.09           H  
ATOM   2054  CA  SER A 127       0.466   2.663  22.375  1.00 69.09           C  
ATOM   2055  HA  SER A 127       0.353   1.593  22.550  1.00 69.09           H  
ATOM   2056  C   SER A 127      -0.690   3.077  21.451  1.00 69.09           C  
ATOM   2057  CB  SER A 127       0.325   3.388  23.718  1.00 69.09           C  
ATOM   2058  HB2 SER A 127      -0.656   3.168  24.139  1.00 69.09           H  
ATOM   2059  HB3 SER A 127       1.086   3.024  24.410  1.00 69.09           H  
ATOM   2060  O   SER A 127      -1.854   2.895  21.804  1.00 69.09           O  
ATOM   2061  OG  SER A 127       0.458   4.791  23.565  1.00 69.09           O  
ATOM   2062  HG  SER A 127       1.387   5.027  23.521  1.00 69.09           H  
ATOM   2063  N   GLN A 128      -0.378   3.645  20.284  1.00 81.54           N  
ATOM   2064  H   GLN A 128       0.602   3.722  20.052  1.00 81.54           H  
ATOM   2065  CA  GLN A 128      -1.335   3.964  19.238  1.00 81.54           C  
ATOM   2066  HA  GLN A 128      -2.218   4.383  19.721  1.00 81.54           H  
ATOM   2067  C   GLN A 128      -1.822   2.759  18.442  1.00 81.54           C  
ATOM   2068  CB  GLN A 128      -0.757   5.031  18.299  1.00 81.54           C  
ATOM   2069  HB2 GLN A 128      -0.423   5.871  18.908  1.00 81.54           H  
ATOM   2070  HB3 GLN A 128      -1.559   5.366  17.641  1.00 81.54           H  
ATOM   2071  O   GLN A 128      -2.914   2.839  17.888  1.00 81.54           O  
ATOM   2072  CG  GLN A 128       0.381   4.577  17.378  1.00 81.54           C  
ATOM   2073  HG2 GLN A 128      -0.037   3.992  16.560  1.00 81.54           H  
ATOM   2074  HG3 GLN A 128       1.069   3.947  17.942  1.00 81.54           H  
ATOM   2075  CD  GLN A 128       1.155   5.766  16.808  1.00 81.54           C  
ATOM   2076  NE2 GLN A 128       1.632   5.724  15.592  1.00 81.54           N  
ATOM   2077 HE21 GLN A 128       2.101   6.552  15.254  1.00 81.54           H  
ATOM   2078 HE22 GLN A 128       1.515   4.930  14.979  1.00 81.54           H  
ATOM   2079  OE1 GLN A 128       1.376   6.767  17.468  1.00 81.54           O  
ATOM   2080  N   TYR A 129      -1.069   1.662  18.373  1.00 82.61           N  
ATOM   2081  H   TYR A 129      -0.201   1.609  18.887  1.00 82.61           H  
ATOM   2082  CA  TYR A 129      -1.473   0.515  17.567  1.00 82.61           C  
ATOM   2083  HA  TYR A 129      -2.179   0.865  16.814  1.00 82.61           H  
ATOM   2084  C   TYR A 129      -2.192  -0.546  18.406  1.00 82.61           C  
ATOM   2085  CB  TYR A 129      -0.285  -0.038  16.775  1.00 82.61           C  
ATOM   2086  HB2 TYR A 129       0.466  -0.391  17.482  1.00 82.61           H  
ATOM   2087  HB3 TYR A 129      -0.616  -0.887  16.177  1.00 82.61           H  
ATOM   2088  O   TYR A 129      -1.858  -0.775  19.570  1.00 82.61           O  
ATOM   2089  CG  TYR A 129       0.367   0.977  15.859  1.00 82.61           C  
ATOM   2090  CD1 TYR A 129      -0.263   1.382  14.664  1.00 82.61           C  
ATOM   2091  HD1 TYR A 129      -1.218   0.964  14.381  1.00 82.61           H  
ATOM   2092  CD2 TYR A 129       1.605   1.531  16.229  1.00 82.61           C  
ATOM   2093  HD2 TYR A 129       2.083   1.218  17.146  1.00 82.61           H  
ATOM   2094  CE1 TYR A 129       0.356   2.341  13.837  1.00 82.61           C  
ATOM   2095  HE1 TYR A 129      -0.103   2.673  12.917  1.00 82.61           H  
ATOM   2096  CE2 TYR A 129       2.206   2.507  15.417  1.00 82.61           C  
ATOM   2097  HE2 TYR A 129       3.148   2.959  15.692  1.00 82.61           H  
ATOM   2098  OH  TYR A 129       2.154   3.915  13.519  1.00 82.61           O  
ATOM   2099  HH  TYR A 129       1.992   3.890  12.573  1.00 82.61           H  
ATOM   2100  CZ  TYR A 129       1.585   2.908  14.220  1.00 82.61           C  
ATOM   2101  N   ALA A 130      -3.149  -1.233  17.787  1.00 78.20           N  
ATOM   2102  H   ALA A 130      -3.432  -0.910  16.873  1.00 78.20           H  
ATOM   2103  CA  ALA A 130      -3.733  -2.484  18.259  1.00 78.20           C  
ATOM   2104  HA  ALA A 130      -3.237  -2.793  19.179  1.00 78.20           H  
ATOM   2105  C   ALA A 130      -3.513  -3.581  17.206  1.00 78.20           C  
ATOM   2106  CB  ALA A 130      -5.219  -2.264  18.570  1.00 78.20           C  
ATOM   2107  HB1 ALA A 130      -5.324  -1.498  19.338  1.00 78.20           H  
ATOM   2108  HB2 ALA A 130      -5.744  -1.942  17.671  1.00 78.20           H  
ATOM   2109  HB3 ALA A 130      -5.662  -3.193  18.929  1.00 78.20           H  
ATOM   2110  O   ALA A 130      -3.653  -3.326  16.010  1.00 78.20           O  
ATOM   2111  N   LYS A 131      -3.172  -4.799  17.641  1.00 80.21           N  
ATOM   2112  H   LYS A 131      -3.120  -4.957  18.637  1.00 80.21           H  
ATOM   2113  CA  LYS A 131      -3.075  -5.980  16.770  1.00 80.21           C  
ATOM   2114  HA  LYS A 131      -2.667  -5.686  15.803  1.00 80.21           H  
ATOM   2115  C   LYS A 131      -4.479  -6.536  16.539  1.00 80.21           C  
ATOM   2116  CB  LYS A 131      -2.126  -7.010  17.417  1.00 80.21           C  
ATOM   2117  HB2 LYS A 131      -2.531  -7.296  18.388  1.00 80.21           H  
ATOM   2118  HB3 LYS A 131      -1.165  -6.525  17.587  1.00 80.21           H  
ATOM   2119  O   LYS A 131      -5.232  -6.724  17.487  1.00 80.21           O  
ATOM   2120  CG  LYS A 131      -1.880  -8.293  16.592  1.00 80.21           C  
ATOM   2121  HG2 LYS A 131      -1.502  -8.017  15.608  1.00 80.21           H  
ATOM   2122  HG3 LYS A 131      -2.817  -8.837  16.471  1.00 80.21           H  
ATOM   2123  CD  LYS A 131      -0.854  -9.200  17.310  1.00 80.21           C  
ATOM   2124  HD2 LYS A 131      -1.247  -9.449  18.296  1.00 80.21           H  
ATOM   2125  HD3 LYS A 131       0.060  -8.623  17.448  1.00 80.21           H  
ATOM   2126  CE  LYS A 131      -0.499 -10.514  16.579  1.00 80.21           C  
ATOM   2127  HE2 LYS A 131      -0.089 -10.267  15.600  1.00 80.21           H  
ATOM   2128  HE3 LYS A 131      -1.413 -11.087  16.425  1.00 80.21           H  
ATOM   2129  NZ  LYS A 131       0.499 -11.351  17.324  1.00 80.21           N  
ATOM   2130  HZ1 LYS A 131       0.158 -11.644  18.228  1.00 80.21           H  
ATOM   2131  HZ2 LYS A 131       1.379 -10.884  17.492  1.00 80.21           H  
ATOM   2132  HZ3 LYS A 131       0.758 -12.197  16.838  1.00 80.21           H  
ATOM   2133  N   LEU A 132      -4.839  -6.791  15.288  1.00 78.53           N  
ATOM   2134  H   LEU A 132      -4.191  -6.578  14.543  1.00 78.53           H  
ATOM   2135  CA  LEU A 132      -6.130  -7.362  14.908  1.00 78.53           C  
ATOM   2136  HA  LEU A 132      -6.691  -7.651  15.796  1.00 78.53           H  
ATOM   2137  C   LEU A 132      -5.915  -8.619  14.075  1.00 78.53           C  
ATOM   2138  CB  LEU A 132      -6.946  -6.333  14.111  1.00 78.53           C  
ATOM   2139  HB2 LEU A 132      -7.887  -6.798  13.818  1.00 78.53           H  
ATOM   2140  HB3 LEU A 132      -6.392  -6.101  13.201  1.00 78.53           H  
ATOM   2141  O   LEU A 132      -5.003  -8.658  13.253  1.00 78.53           O  
ATOM   2142  CG  LEU A 132      -7.247  -5.012  14.837  1.00 78.53           C  
ATOM   2143  HG  LEU A 132      -6.321  -4.482  15.060  1.00 78.53           H  
ATOM   2144  CD1 LEU A 132      -8.112  -4.140  13.943  1.00 78.53           C  
ATOM   2145 HD11 LEU A 132      -8.435  -3.254  14.489  1.00 78.53           H  
ATOM   2146 HD12 LEU A 132      -7.521  -3.828  13.081  1.00 78.53           H  
ATOM   2147 HD13 LEU A 132      -8.983  -4.699  13.602  1.00 78.53           H  
ATOM   2148  CD2 LEU A 132      -8.028  -5.217  16.122  1.00 78.53           C  
ATOM   2149 HD21 LEU A 132      -8.242  -4.256  16.589  1.00 78.53           H  
ATOM   2150 HD22 LEU A 132      -8.957  -5.744  15.906  1.00 78.53           H  
ATOM   2151 HD23 LEU A 132      -7.410  -5.798  16.807  1.00 78.53           H  
ATOM   2152  N   TYR A 133      -6.782  -9.616  14.256  1.00 79.91           N  
ATOM   2153  H   TYR A 133      -7.508  -9.525  14.953  1.00 79.91           H  
ATOM   2154  CA  TYR A 133      -6.813 -10.814  13.425  1.00 79.91           C  
ATOM   2155  HA  TYR A 133      -6.101 -10.706  12.607  1.00 79.91           H  
ATOM   2156  C   TYR A 133      -8.199 -11.003  12.807  1.00 79.91           C  
ATOM   2157  CB  TYR A 133      -6.383 -12.037  14.240  1.00 79.91           C  
ATOM   2158  HB2 TYR A 133      -7.033 -12.133  15.110  1.00 79.91           H  
ATOM   2159  HB3 TYR A 133      -5.366 -11.883  14.599  1.00 79.91           H  
ATOM   2160  O   TYR A 133      -9.220 -11.006  13.502  1.00 79.91           O  
ATOM   2161  CG  TYR A 133      -6.424 -13.321  13.436  1.00 79.91           C  
ATOM   2162  CD1 TYR A 133      -7.446 -14.263  13.654  1.00 79.91           C  
ATOM   2163  HD1 TYR A 133      -8.187 -14.085  14.420  1.00 79.91           H  
ATOM   2164  CD2 TYR A 133      -5.451 -13.558  12.446  1.00 79.91           C  
ATOM   2165  HD2 TYR A 133      -4.678 -12.824  12.274  1.00 79.91           H  
ATOM   2166  CE1 TYR A 133      -7.477 -15.447  12.894  1.00 79.91           C  
ATOM   2167  HE1 TYR A 133      -8.221 -16.206  13.085  1.00 79.91           H  
ATOM   2168  CE2 TYR A 133      -5.484 -14.737  11.678  1.00 79.91           C  
ATOM   2169  HE2 TYR A 133      -4.733 -14.912  10.922  1.00 79.91           H  
ATOM   2170  OH  TYR A 133      -6.553 -16.831  11.175  1.00 79.91           O  
ATOM   2171  HH  TYR A 133      -5.783 -16.924  10.609  1.00 79.91           H  
ATOM   2172  CZ  TYR A 133      -6.503 -15.685  11.903  1.00 79.91           C  
ATOM   2173  N   SER A 134      -8.232 -11.191  11.489  1.00 79.73           N  
ATOM   2174  H   SER A 134      -7.353 -11.211  10.992  1.00 79.73           H  
ATOM   2175  CA  SER A 134      -9.448 -11.531  10.753  1.00 79.73           C  
ATOM   2176  HA  SER A 134     -10.321 -11.426  11.399  1.00 79.73           H  
ATOM   2177  C   SER A 134      -9.376 -12.975  10.281  1.00 79.73           C  
ATOM   2178  CB  SER A 134      -9.642 -10.573   9.579  1.00 79.73           C  
ATOM   2179  HB2 SER A 134      -9.794  -9.564   9.962  1.00 79.73           H  
ATOM   2180  HB3 SER A 134      -8.749 -10.583   8.954  1.00 79.73           H  
ATOM   2181  O   SER A 134      -8.561 -13.306   9.420  1.00 79.73           O  
ATOM   2182  OG  SER A 134     -10.769 -10.959   8.809  1.00 79.73           O  
ATOM   2183  HG  SER A 134     -10.928 -10.267   8.162  1.00 79.73           H  
ATOM   2184  N   LYS A 135     -10.275 -13.827  10.793  1.00 75.66           N  
ATOM   2185  H   LYS A 135     -10.905 -13.482  11.503  1.00 75.66           H  
ATOM   2186  CA  LYS A 135     -10.410 -15.221  10.337  1.00 75.66           C  
ATOM   2187  HA  LYS A 135      -9.455 -15.735  10.454  1.00 75.66           H  
ATOM   2188  C   LYS A 135     -10.746 -15.301   8.847  1.00 75.66           C  
ATOM   2189  CB  LYS A 135     -11.489 -15.954  11.155  1.00 75.66           C  
ATOM   2190  HB2 LYS A 135     -12.369 -15.321  11.260  1.00 75.66           H  
ATOM   2191  HB3 LYS A 135     -11.783 -16.854  10.614  1.00 75.66           H  
ATOM   2192  O   LYS A 135     -10.206 -16.145   8.143  1.00 75.66           O  
ATOM   2193  CG  LYS A 135     -10.981 -16.382  12.539  1.00 75.66           C  
ATOM   2194  HG2 LYS A 135     -10.114 -17.028  12.398  1.00 75.66           H  
ATOM   2195  HG3 LYS A 135     -10.691 -15.501  13.111  1.00 75.66           H  
ATOM   2196  CD  LYS A 135     -12.041 -17.174  13.317  1.00 75.66           C  
ATOM   2197  HD2 LYS A 135     -12.328 -18.050  12.736  1.00 75.66           H  
ATOM   2198  HD3 LYS A 135     -12.919 -16.544  13.464  1.00 75.66           H  
ATOM   2199  CE  LYS A 135     -11.479 -17.621  14.676  1.00 75.66           C  
ATOM   2200  HE2 LYS A 135     -10.574 -18.202  14.497  1.00 75.66           H  
ATOM   2201  HE3 LYS A 135     -11.196 -16.737  15.247  1.00 75.66           H  
ATOM   2202  NZ  LYS A 135     -12.451 -18.436  15.455  1.00 75.66           N  
ATOM   2203  HZ1 LYS A 135     -13.257 -17.890  15.724  1.00 75.66           H  
ATOM   2204  HZ2 LYS A 135     -12.762 -19.237  14.925  1.00 75.66           H  
ATOM   2205  HZ3 LYS A 135     -12.023 -18.776  16.304  1.00 75.66           H  
ATOM   2206  N   ASN A 136     -11.591 -14.393   8.361  1.00 79.52           N  
ATOM   2207  H   ASN A 136     -11.993 -13.726   9.004  1.00 79.52           H  
ATOM   2208  CA  ASN A 136     -12.062 -14.409   6.974  1.00 79.52           C  
ATOM   2209  HA  ASN A 136     -12.348 -15.427   6.709  1.00 79.52           H  
ATOM   2210  C   ASN A 136     -10.970 -13.993   5.977  1.00 79.52           C  
ATOM   2211  CB  ASN A 136     -13.304 -13.510   6.860  1.00 79.52           C  
ATOM   2212  HB2 ASN A 136     -13.575 -13.438   5.807  1.00 79.52           H  
ATOM   2213  HB3 ASN A 136     -13.066 -12.512   7.228  1.00 79.52           H  
ATOM   2214  O   ASN A 136     -10.930 -14.513   4.867  1.00 79.52           O  
ATOM   2215  CG  ASN A 136     -14.514 -14.055   7.608  1.00 79.52           C  
ATOM   2216  ND2 ASN A 136     -15.606 -13.335   7.674  1.00 79.52           N  
ATOM   2217 HD21 ASN A 136     -15.693 -12.495   7.119  1.00 79.52           H  
ATOM   2218 HD22 ASN A 136     -16.425 -13.829   7.999  1.00 79.52           H  
ATOM   2219  OD1 ASN A 136     -14.509 -15.132   8.169  1.00 79.52           O  
ATOM   2220  N   LEU A 137     -10.077 -13.085   6.379  1.00 85.89           N  
ATOM   2221  H   LEU A 137     -10.165 -12.696   7.308  1.00 85.89           H  
ATOM   2222  CA  LEU A 137      -8.901 -12.711   5.582  1.00 85.89           C  
ATOM   2223  HA  LEU A 137      -9.123 -12.816   4.520  1.00 85.89           H  
ATOM   2224  C   LEU A 137      -7.698 -13.625   5.855  1.00 85.89           C  
ATOM   2225  CB  LEU A 137      -8.539 -11.242   5.856  1.00 85.89           C  
ATOM   2226  HB2 LEU A 137      -7.672 -10.983   5.248  1.00 85.89           H  
ATOM   2227  HB3 LEU A 137      -8.240 -11.150   6.900  1.00 85.89           H  
ATOM   2228  O   LEU A 137      -6.705 -13.559   5.144  1.00 85.89           O  
ATOM   2229  CG  LEU A 137      -9.661 -10.234   5.556  1.00 85.89           C  
ATOM   2230  HG  LEU A 137     -10.535 -10.471   6.162  1.00 85.89           H  
ATOM   2231  CD1 LEU A 137      -9.199  -8.835   5.947  1.00 85.89           C  
ATOM   2232 HD11 LEU A 137      -8.865  -8.815   6.984  1.00 85.89           H  
ATOM   2233 HD12 LEU A 137     -10.024  -8.133   5.823  1.00 85.89           H  
ATOM   2234 HD13 LEU A 137      -8.373  -8.538   5.301  1.00 85.89           H  
ATOM   2235  CD2 LEU A 137     -10.077 -10.228   4.087  1.00 85.89           C  
ATOM   2236 HD21 LEU A 137      -9.202 -10.067   3.458  1.00 85.89           H  
ATOM   2237 HD22 LEU A 137     -10.538 -11.180   3.824  1.00 85.89           H  
ATOM   2238 HD23 LEU A 137     -10.797  -9.428   3.909  1.00 85.89           H  
ATOM   2239  N   LYS A 138      -7.768 -14.452   6.908  1.00 88.22           N  
ATOM   2240  H   LYS A 138      -8.629 -14.459   7.435  1.00 88.22           H  
ATOM   2241  CA  LYS A 138      -6.644 -15.231   7.450  1.00 88.22           C  
ATOM   2242  HA  LYS A 138      -6.937 -15.583   8.440  1.00 88.22           H  
ATOM   2243  C   LYS A 138      -5.391 -14.371   7.675  1.00 88.22           C  
ATOM   2244  CB  LYS A 138      -6.372 -16.463   6.571  1.00 88.22           C  
ATOM   2245  HB2 LYS A 138      -5.549 -17.028   7.008  1.00 88.22           H  
ATOM   2246  HB3 LYS A 138      -6.065 -16.135   5.578  1.00 88.22           H  
ATOM   2247  O   LYS A 138      -4.273 -14.840   7.500  1.00 88.22           O  
ATOM   2248  CG  LYS A 138      -7.585 -17.394   6.450  1.00 88.22           C  
ATOM   2249  HG2 LYS A 138      -7.884 -17.732   7.443  1.00 88.22           H  
ATOM   2250  HG3 LYS A 138      -8.417 -16.866   5.984  1.00 88.22           H  
ATOM   2251  CD  LYS A 138      -7.218 -18.604   5.584  1.00 88.22           C  
ATOM   2252  HD2 LYS A 138      -6.376 -19.126   6.039  1.00 88.22           H  
ATOM   2253  HD3 LYS A 138      -6.924 -18.254   4.595  1.00 88.22           H  
ATOM   2254  CE  LYS A 138      -8.410 -19.557   5.462  1.00 88.22           C  
ATOM   2255  HE2 LYS A 138      -9.248 -19.008   5.033  1.00 88.22           H  
ATOM   2256  HE3 LYS A 138      -8.699 -19.882   6.462  1.00 88.22           H  
ATOM   2257  NZ  LYS A 138      -8.074 -20.730   4.616  1.00 88.22           N  
ATOM   2258  HZ1 LYS A 138      -8.862 -21.357   4.536  1.00 88.22           H  
ATOM   2259  HZ2 LYS A 138      -7.812 -20.433   3.687  1.00 88.22           H  
ATOM   2260  HZ3 LYS A 138      -7.298 -21.244   5.007  1.00 88.22           H  
ATOM   2261  N   ALA A 139      -5.583 -13.118   8.085  1.00 87.41           N  
ATOM   2262  H   ALA A 139      -6.531 -12.829   8.278  1.00 87.41           H  
ATOM   2263  CA  ALA A 139      -4.522 -12.121   8.165  1.00 87.41           C  
ATOM   2264  HA  ALA A 139      -3.557 -12.616   8.059  1.00 87.41           H  
ATOM   2265  C   ALA A 139      -4.522 -11.394   9.511  1.00 87.41           C  
ATOM   2266  CB  ALA A 139      -4.658 -11.146   6.990  1.00 87.41           C  
ATOM   2267  HB1 ALA A 139      -5.604 -10.607   7.052  1.00 87.41           H  
ATOM   2268  HB2 ALA A 139      -4.627 -11.698   6.051  1.00 87.41           H  
ATOM   2269  HB3 ALA A 139      -3.837 -10.430   7.000  1.00 87.41           H  
ATOM   2270  O   ALA A 139      -5.577 -11.117  10.095  1.00 87.41           O  
ATOM   2271  N   THR A 140      -3.315 -11.056   9.965  1.00 86.57           N  
ATOM   2272  H   THR A 140      -2.522 -11.253   9.372  1.00 86.57           H  
ATOM   2273  CA  THR A 140      -3.080 -10.170  11.107  1.00 86.57           C  
ATOM   2274  HA  THR A 140      -4.005 -10.068  11.675  1.00 86.57           H  
ATOM   2275  C   THR A 140      -2.651  -8.801  10.596  1.00 86.57           C  
ATOM   2276  CB  THR A 140      -2.003 -10.720  12.048  1.00 86.57           C  
ATOM   2277  HB  THR A 140      -1.043 -10.738  11.533  1.00 86.57           H  
ATOM   2278  O   THR A 140      -1.800  -8.717   9.715  1.00 86.57           O  
ATOM   2279  CG2 THR A 140      -1.873  -9.897  13.324  1.00 86.57           C  
ATOM   2280 HG21 THR A 140      -2.778  -9.993  13.924  1.00 86.57           H  
ATOM   2281 HG22 THR A 140      -1.017 -10.279  13.880  1.00 86.57           H  
ATOM   2282 HG23 THR A 140      -1.704  -8.846  13.090  1.00 86.57           H  
ATOM   2283  OG1 THR A 140      -2.321 -12.021  12.480  1.00 86.57           O  
ATOM   2284  HG1 THR A 140      -2.012 -12.637  11.812  1.00 86.57           H  
ATOM   2285  N   PHE A 141      -3.197  -7.731  11.163  1.00 87.30           N  
ATOM   2286  H   PHE A 141      -3.880  -7.867  11.896  1.00 87.30           H  
ATOM   2287  CA  PHE A 141      -2.875  -6.357  10.782  1.00 87.30           C  
ATOM   2288  HA  PHE A 141      -1.864  -6.324  10.374  1.00 87.30           H  
ATOM   2289  C   PHE A 141      -2.892  -5.419  11.985  1.00 87.30           C  
ATOM   2290  CB  PHE A 141      -3.829  -5.887   9.675  1.00 87.30           C  
ATOM   2291  HB2 PHE A 141      -3.660  -4.832   9.459  1.00 87.30           H  
ATOM   2292  HB3 PHE A 141      -3.572  -6.434   8.768  1.00 87.30           H  
ATOM   2293  O   PHE A 141      -3.334  -5.777  13.080  1.00 87.30           O  
ATOM   2294  CG  PHE A 141      -5.302  -6.116   9.946  1.00 87.30           C  
ATOM   2295  CD1 PHE A 141      -5.894  -7.330   9.553  1.00 87.30           C  
ATOM   2296  HD1 PHE A 141      -5.295  -8.094   9.080  1.00 87.30           H  
ATOM   2297  CD2 PHE A 141      -6.088  -5.119  10.552  1.00 87.30           C  
ATOM   2298  HD2 PHE A 141      -5.640  -4.182  10.847  1.00 87.30           H  
ATOM   2299  CE1 PHE A 141      -7.262  -7.555   9.772  1.00 87.30           C  
ATOM   2300  HE1 PHE A 141      -7.700  -8.494   9.469  1.00 87.30           H  
ATOM   2301  CE2 PHE A 141      -7.469  -5.328  10.726  1.00 87.30           C  
ATOM   2302  HE2 PHE A 141      -8.094  -4.542  11.122  1.00 87.30           H  
ATOM   2303  CZ  PHE A 141      -8.051  -6.552  10.357  1.00 87.30           C  
ATOM   2304  HZ  PHE A 141      -9.110  -6.712  10.502  1.00 87.30           H  
ATOM   2305  N   LEU A 142      -2.381  -4.206  11.779  1.00 87.80           N  
ATOM   2306  H   LEU A 142      -2.082  -3.963  10.845  1.00 87.80           H  
ATOM   2307  CA  LEU A 142      -2.383  -3.159  12.791  1.00 87.80           C  
ATOM   2308  HA  LEU A 142      -2.503  -3.609  13.776  1.00 87.80           H  
ATOM   2309  C   LEU A 142      -3.556  -2.211  12.590  1.00 87.80           C  
ATOM   2310  CB  LEU A 142      -1.055  -2.391  12.771  1.00 87.80           C  
ATOM   2311  HB2 LEU A 142      -0.952  -1.885  11.812  1.00 87.80           H  
ATOM   2312  HB3 LEU A 142      -1.090  -1.625  13.546  1.00 87.80           H  
ATOM   2313  O   LEU A 142      -3.854  -1.807  11.469  1.00 87.80           O  
ATOM   2314  CG  LEU A 142       0.188  -3.261  12.981  1.00 87.80           C  
ATOM   2315  HG  LEU A 142       0.310  -3.962  12.155  1.00 87.80           H  
ATOM   2316  CD1 LEU A 142       1.416  -2.359  13.052  1.00 87.80           C  
ATOM   2317 HD11 LEU A 142       2.307  -2.973  13.185  1.00 87.80           H  
ATOM   2318 HD12 LEU A 142       1.329  -1.664  13.888  1.00 87.80           H  
ATOM   2319 HD13 LEU A 142       1.519  -1.796  12.125  1.00 87.80           H  
ATOM   2320  CD2 LEU A 142       0.069  -4.023  14.285  1.00 87.80           C  
ATOM   2321 HD21 LEU A 142      -0.687  -4.804  14.205  1.00 87.80           H  
ATOM   2322 HD22 LEU A 142      -0.210  -3.299  15.050  1.00 87.80           H  
ATOM   2323 HD23 LEU A 142       1.027  -4.492  14.508  1.00 87.80           H  
ATOM   2324  N   CYS A 143      -4.171  -1.806  13.693  1.00 85.71           N  
ATOM   2325  H   CYS A 143      -3.906  -2.234  14.569  1.00 85.71           H  
ATOM   2326  CA  CYS A 143      -5.090  -0.683  13.739  1.00 85.71           C  
ATOM   2327  HA  CYS A 143      -5.331  -0.372  12.723  1.00 85.71           H  
ATOM   2328  C   CYS A 143      -4.431   0.482  14.469  1.00 85.71           C  
ATOM   2329  CB  CYS A 143      -6.392  -1.129  14.395  1.00 85.71           C  
ATOM   2330  HB2 CYS A 143      -6.805  -1.929  13.781  1.00 85.71           H  
ATOM   2331  HB3 CYS A 143      -6.197  -1.496  15.403  1.00 85.71           H  
ATOM   2332  O   CYS A 143      -4.108   0.362  15.649  1.00 85.71           O  
ATOM   2333  SG  CYS A 143      -7.584   0.239  14.445  1.00 85.71           S  
ATOM   2334  HG  CYS A 143      -8.630  -0.484  14.855  1.00 85.71           H  
ATOM   2335  N   ASP A 144      -4.236   1.602  13.784  1.00 87.16           N  
ATOM   2336  H   ASP A 144      -4.553   1.627  12.826  1.00 87.16           H  
ATOM   2337  CA  ASP A 144      -3.901   2.872  14.412  1.00 87.16           C  
ATOM   2338  HA  ASP A 144      -3.192   2.683  15.218  1.00 87.16           H  
ATOM   2339  C   ASP A 144      -5.167   3.476  15.035  1.00 87.16           C  
ATOM   2340  CB  ASP A 144      -3.166   3.769  13.415  1.00 87.16           C  
ATOM   2341  HB2 ASP A 144      -2.223   3.278  13.172  1.00 87.16           H  
ATOM   2342  HB3 ASP A 144      -3.723   3.840  12.481  1.00 87.16           H  
ATOM   2343  O   ASP A 144      -6.123   3.917  14.381  1.00 87.16           O  
ATOM   2344  CG  ASP A 144      -2.840   5.175  13.914  1.00 87.16           C  
ATOM   2345  OD1 ASP A 144      -3.277   5.578  15.020  1.00 87.16           O  
ATOM   2346  OD2 ASP A 144      -2.145   5.879  13.146  1.00 87.16           O  
ATOM   2347  N   THR A 145      -5.159   3.448  16.361  1.00 81.48           N  
ATOM   2348  H   THR A 145      -4.338   3.057  16.801  1.00 81.48           H  
ATOM   2349  CA  THR A 145      -6.243   3.899  17.225  1.00 81.48           C  
ATOM   2350  HA  THR A 145      -7.179   3.761  16.684  1.00 81.48           H  
ATOM   2351  C   THR A 145      -6.135   5.381  17.577  1.00 81.48           C  
ATOM   2352  CB  THR A 145      -6.332   3.052  18.506  1.00 81.48           C  
ATOM   2353  HB  THR A 145      -7.203   3.376  19.075  1.00 81.48           H  
ATOM   2354  O   THR A 145      -7.075   5.917  18.163  1.00 81.48           O  
ATOM   2355  CG2 THR A 145      -6.476   1.556  18.220  1.00 81.48           C  
ATOM   2356 HG21 THR A 145      -6.665   1.030  19.156  1.00 81.48           H  
ATOM   2357 HG22 THR A 145      -7.318   1.390  17.547  1.00 81.48           H  
ATOM   2358 HG23 THR A 145      -5.568   1.159  17.767  1.00 81.48           H  
ATOM   2359  OG1 THR A 145      -5.181   3.228  19.303  1.00 81.48           O  
ATOM   2360  HG1 THR A 145      -4.428   2.911  18.800  1.00 81.48           H  
ATOM   2361  N   ARG A 146      -5.031   6.070  17.222  1.00 84.13           N  
ATOM   2362  H   ARG A 146      -4.356   5.614  16.625  1.00 84.13           H  
ATOM   2363  CA  ARG A 146      -4.732   7.432  17.704  1.00 84.13           C  
ATOM   2364  HA  ARG A 146      -5.550   7.718  18.364  1.00 84.13           H  
ATOM   2365  C   ARG A 146      -4.608   8.526  16.651  1.00 84.13           C  
ATOM   2366  CB  ARG A 146      -3.515   7.485  18.611  1.00 84.13           C  
ATOM   2367  HB2 ARG A 146      -2.647   7.085  18.086  1.00 84.13           H  
ATOM   2368  HB3 ARG A 146      -3.305   8.530  18.838  1.00 84.13           H  
ATOM   2369  O   ARG A 146      -4.987   9.657  16.964  1.00 84.13           O  
ATOM   2370  CG  ARG A 146      -3.764   6.758  19.933  1.00 84.13           C  
ATOM   2371  HG2 ARG A 146      -3.861   5.685  19.763  1.00 84.13           H  
ATOM   2372  HG3 ARG A 146      -4.681   7.125  20.395  1.00 84.13           H  
ATOM   2373  CD  ARG A 146      -2.590   7.065  20.858  1.00 84.13           C  
ATOM   2374  HD2 ARG A 146      -2.565   8.142  21.024  1.00 84.13           H  
ATOM   2375  HD3 ARG A 146      -1.656   6.769  20.378  1.00 84.13           H  
ATOM   2376  NE  ARG A 146      -2.709   6.368  22.143  1.00 84.13           N  
ATOM   2377  HE  ARG A 146      -3.265   5.525  22.163  1.00 84.13           H  
ATOM   2378  NH1 ARG A 146      -1.319   7.764  23.327  1.00 84.13           N  
ATOM   2379 HH11 ARG A 146      -0.940   8.074  24.211  1.00 84.13           H  
ATOM   2380 HH12 ARG A 146      -1.124   8.282  22.482  1.00 84.13           H  
ATOM   2381  NH2 ARG A 146      -2.398   6.116  24.377  1.00 84.13           N  
ATOM   2382 HH21 ARG A 146      -3.052   5.347  24.365  1.00 84.13           H  
ATOM   2383 HH22 ARG A 146      -1.994   6.439  25.245  1.00 84.13           H  
ATOM   2384  CZ  ARG A 146      -2.136   6.747  23.271  1.00 84.13           C  
ATOM   2385  N   THR A 147      -4.231   8.247  15.414  1.00 87.24           N  
ATOM   2386  H   THR A 147      -3.874   7.324  15.210  1.00 87.24           H  
ATOM   2387  CA  THR A 147      -4.128   9.287  14.371  1.00 87.24           C  
ATOM   2388  HA  THR A 147      -3.625  10.155  14.799  1.00 87.24           H  
ATOM   2389  C   THR A 147      -5.502   9.734  13.861  1.00 87.24           C  
ATOM   2390  CB  THR A 147      -3.254   8.788  13.222  1.00 87.24           C  
ATOM   2391  HB  THR A 147      -3.727   7.934  12.737  1.00 87.24           H  
ATOM   2392  O   THR A 147      -6.360   8.883  13.639  1.00 87.24           O  
ATOM   2393  CG2 THR A 147      -2.979   9.872  12.186  1.00 87.24           C  
ATOM   2394 HG21 THR A 147      -2.233   9.508  11.479  1.00 87.24           H  
ATOM   2395 HG22 THR A 147      -2.594  10.768  12.673  1.00 87.24           H  
ATOM   2396 HG23 THR A 147      -3.890  10.108  11.636  1.00 87.24           H  
ATOM   2397  OG1 THR A 147      -2.013   8.406  13.758  1.00 87.24           O  
ATOM   2398  HG1 THR A 147      -1.951   7.459  13.614  1.00 87.24           H  
ATOM   2399  N   ASP A 148      -5.738  11.049  13.718  1.00 88.19           N  
ATOM   2400  H   ASP A 148      -4.972  11.678  13.914  1.00 88.19           H  
ATOM   2401  CA  ASP A 148      -6.975  11.674  13.188  1.00 88.19           C  
ATOM   2402  HA  ASP A 148      -7.085  12.660  13.640  1.00 88.19           H  
ATOM   2403  C   ASP A 148      -8.253  10.891  13.528  1.00 88.19           C  
ATOM   2404  CB  ASP A 148      -6.884  11.899  11.657  1.00 88.19           C  
ATOM   2405  HB2 ASP A 148      -6.594  10.966  11.172  1.00 88.19           H  
ATOM   2406  HB3 ASP A 148      -6.120  12.647  11.447  1.00 88.19           H  
ATOM   2407  O   ASP A 148      -8.804  10.213  12.675  1.00 88.19           O  
ATOM   2408  CG  ASP A 148      -8.244  12.373  11.089  1.00 88.19           C  
ATOM   2409  OD1 ASP A 148      -8.850  13.263  11.725  1.00 88.19           O  
ATOM   2410  OD2 ASP A 148      -8.802  11.721  10.173  1.00 88.19           O  
ATOM   2411  N   GLY A 149      -8.737  10.849  14.765  1.00 83.11           N  
ATOM   2412  H   GLY A 149      -8.306  11.410  15.486  1.00 83.11           H  
ATOM   2413  CA  GLY A 149      -9.995  10.130  15.029  1.00 83.11           C  
ATOM   2414  HA2 GLY A 149     -10.699  10.466  14.268  1.00 83.11           H  
ATOM   2415  HA3 GLY A 149     -10.397  10.438  15.994  1.00 83.11           H  
ATOM   2416  C   GLY A 149      -9.988   8.582  14.921  1.00 83.11           C  
ATOM   2417  O   GLY A 149     -10.831   7.941  15.540  1.00 83.11           O  
ATOM   2418  N   GLY A 150      -8.977   7.959  14.300  1.00 83.44           N  
ATOM   2419  H   GLY A 150      -8.390   8.519  13.698  1.00 83.44           H  
ATOM   2420  CA  GLY A 150      -8.535   6.583  14.575  1.00 83.44           C  
ATOM   2421  HA2 GLY A 150      -7.501   6.454  14.252  1.00 83.44           H  
ATOM   2422  HA3 GLY A 150      -8.579   6.392  15.647  1.00 83.44           H  
ATOM   2423  C   GLY A 150      -9.389   5.561  13.853  1.00 83.44           C  
ATOM   2424  O   GLY A 150     -10.279   5.948  13.103  1.00 83.44           O  
ATOM   2425  N   GLY A 151      -9.122   4.272  14.055  1.00 81.90           N  
ATOM   2426  H   GLY A 151      -8.299   4.019  14.582  1.00 81.90           H  
ATOM   2427  CA  GLY A 151      -9.817   3.219  13.308  1.00 81.90           C  
ATOM   2428  HA2 GLY A 151      -9.714   2.258  13.811  1.00 81.90           H  
ATOM   2429  HA3 GLY A 151     -10.876   3.454  13.202  1.00 81.90           H  
ATOM   2430  C   GLY A 151      -9.207   3.042  11.932  1.00 81.90           C  
ATOM   2431  O   GLY A 151      -9.915   2.753  10.974  1.00 81.90           O  
ATOM   2432  N   TRP A 152      -7.902   3.279  11.846  1.00 91.46           N  
ATOM   2433  H   TRP A 152      -7.389   3.493  12.690  1.00 91.46           H  
ATOM   2434  CA  TRP A 152      -7.130   3.156  10.630  1.00 91.46           C  
ATOM   2435  HA  TRP A 152      -7.766   3.292   9.756  1.00 91.46           H  
ATOM   2436  C   TRP A 152      -6.487   1.778  10.578  1.00 91.46           C  
ATOM   2437  CB  TRP A 152      -6.064   4.241  10.638  1.00 91.46           C  
ATOM   2438  HB2 TRP A 152      -5.502   4.153  11.568  1.00 91.46           H  
ATOM   2439  HB3 TRP A 152      -5.391   4.059   9.801  1.00 91.46           H  
ATOM   2440  O   TRP A 152      -5.619   1.469  11.388  1.00 91.46           O  
ATOM   2441  CG  TRP A 152      -6.545   5.642  10.534  1.00 91.46           C  
ATOM   2442  CD1 TRP A 152      -6.535   6.558  11.525  1.00 91.46           C  
ATOM   2443  HD1 TRP A 152      -6.160   6.379  12.522  1.00 91.46           H  
ATOM   2444  CD2 TRP A 152      -7.039   6.327   9.351  1.00 91.46           C  
ATOM   2445  CE2 TRP A 152      -7.353   7.669   9.711  1.00 91.46           C  
ATOM   2446  CE3 TRP A 152      -7.214   5.953   8.005  1.00 91.46           C  
ATOM   2447  HE3 TRP A 152      -6.955   4.952   7.694  1.00 91.46           H  
ATOM   2448  NE1 TRP A 152      -7.039   7.752  11.050  1.00 91.46           N  
ATOM   2449  HE1 TRP A 152      -7.087   8.594  11.607  1.00 91.46           H  
ATOM   2450  CH2 TRP A 152      -8.033   8.181   7.449  1.00 91.46           C  
ATOM   2451  HH2 TRP A 152      -8.405   8.880   6.714  1.00 91.46           H  
ATOM   2452  CZ2 TRP A 152      -7.835   8.593   8.777  1.00 91.46           C  
ATOM   2453  HZ2 TRP A 152      -8.041   9.614   9.064  1.00 91.46           H  
ATOM   2454  CZ3 TRP A 152      -7.714   6.867   7.063  1.00 91.46           C  
ATOM   2455  HZ3 TRP A 152      -7.843   6.565   6.034  1.00 91.46           H  
ATOM   2456  N   ILE A 153      -6.876   0.960   9.615  1.00 92.80           N  
ATOM   2457  H   ILE A 153      -7.559   1.301   8.953  1.00 92.80           H  
ATOM   2458  CA  ILE A 153      -6.217  -0.305   9.308  1.00 92.80           C  
ATOM   2459  HA  ILE A 153      -5.936  -0.810  10.232  1.00 92.80           H  
ATOM   2460  C   ILE A 153      -4.951   0.019   8.517  1.00 92.80           C  
ATOM   2461  CB  ILE A 153      -7.178  -1.217   8.520  1.00 92.80           C  
ATOM   2462  HB  ILE A 153      -7.503  -0.684   7.626  1.00 92.80           H  
ATOM   2463  O   ILE A 153      -5.037   0.556   7.415  1.00 92.80           O  
ATOM   2464  CG1 ILE A 153      -8.431  -1.551   9.366  1.00 92.80           C  
ATOM   2465 HG12 ILE A 153      -8.829  -0.644   9.820  1.00 92.80           H  
ATOM   2466 HG13 ILE A 153      -8.156  -2.234  10.170  1.00 92.80           H  
ATOM   2467  CG2 ILE A 153      -6.442  -2.494   8.074  1.00 92.80           C  
ATOM   2468 HG21 ILE A 153      -5.676  -2.250   7.337  1.00 92.80           H  
ATOM   2469 HG22 ILE A 153      -7.127  -3.200   7.606  1.00 92.80           H  
ATOM   2470 HG23 ILE A 153      -5.959  -2.969   8.928  1.00 92.80           H  
ATOM   2471  CD1 ILE A 153      -9.570  -2.164   8.545  1.00 92.80           C  
ATOM   2472 HD11 ILE A 153     -10.446  -2.285   9.182  1.00 92.80           H  
ATOM   2473 HD12 ILE A 153      -9.283  -3.140   8.153  1.00 92.80           H  
ATOM   2474 HD13 ILE A 153      -9.827  -1.503   7.716  1.00 92.80           H  
ATOM   2475  N   LEU A 154      -3.776  -0.287   9.060  1.00 95.34           N  
ATOM   2476  H   LEU A 154      -3.763  -0.770   9.947  1.00 95.34           H  
ATOM   2477  CA  LEU A 154      -2.531  -0.166   8.306  1.00 95.34           C  
ATOM   2478  HA  LEU A 154      -2.510   0.798   7.797  1.00 95.34           H  
ATOM   2479  C   LEU A 154      -2.483  -1.259   7.238  1.00 95.34           C  
ATOM   2480  CB  LEU A 154      -1.303  -0.252   9.216  1.00 95.34           C  
ATOM   2481  HB2 LEU A 154      -1.523  -0.945  10.028  1.00 95.34           H  
ATOM   2482  HB3 LEU A 154      -0.489  -0.660   8.617  1.00 95.34           H  
ATOM   2483  O   LEU A 154      -2.680  -2.440   7.527  1.00 95.34           O  
ATOM   2484  CG  LEU A 154      -0.784   1.076   9.778  1.00 95.34           C  
ATOM   2485  HG  LEU A 154      -0.568   1.753   8.952  1.00 95.34           H  
ATOM   2486  CD1 LEU A 154      -1.774   1.752  10.725  1.00 95.34           C  
ATOM   2487 HD11 LEU A 154      -1.967   1.114  11.587  1.00 95.34           H  
ATOM   2488 HD12 LEU A 154      -1.359   2.706  11.051  1.00 95.34           H  
ATOM   2489 HD13 LEU A 154      -2.715   1.946  10.210  1.00 95.34           H  
ATOM   2490  CD2 LEU A 154       0.512   0.801  10.542  1.00 95.34           C  
ATOM   2491 HD21 LEU A 154       1.248   0.351   9.876  1.00 95.34           H  
ATOM   2492 HD22 LEU A 154       0.921   1.745  10.903  1.00 95.34           H  
ATOM   2493 HD23 LEU A 154       0.323   0.151  11.396  1.00 95.34           H  
ATOM   2494  N   ILE A 155      -2.189  -0.843   6.012  1.00 97.59           N  
ATOM   2495  H   ILE A 155      -2.051   0.147   5.867  1.00 97.59           H  
ATOM   2496  CA  ILE A 155      -2.022  -1.736   4.859  1.00 97.59           C  
ATOM   2497  HA  ILE A 155      -2.302  -2.747   5.155  1.00 97.59           H  
ATOM   2498  C   ILE A 155      -0.562  -1.819   4.410  1.00 97.59           C  
ATOM   2499  CB  ILE A 155      -2.965  -1.330   3.709  1.00 97.59           C  
ATOM   2500  HB  ILE A 155      -2.812  -2.044   2.900  1.00 97.59           H  
ATOM   2501  O   ILE A 155      -0.168  -2.786   3.761  1.00 97.59           O  
ATOM   2502  CG1 ILE A 155      -2.674   0.087   3.165  1.00 97.59           C  
ATOM   2503 HG12 ILE A 155      -1.609   0.178   2.954  1.00 97.59           H  
ATOM   2504 HG13 ILE A 155      -2.948   0.829   3.915  1.00 97.59           H  
ATOM   2505  CG2 ILE A 155      -4.424  -1.444   4.183  1.00 97.59           C  
ATOM   2506 HG21 ILE A 155      -5.103  -1.372   3.333  1.00 97.59           H  
ATOM   2507 HG22 ILE A 155      -4.588  -2.404   4.673  1.00 97.59           H  
ATOM   2508 HG23 ILE A 155      -4.648  -0.649   4.895  1.00 97.59           H  
ATOM   2509  CD1 ILE A 155      -3.420   0.418   1.869  1.00 97.59           C  
ATOM   2510 HD11 ILE A 155      -3.149   1.423   1.544  1.00 97.59           H  
ATOM   2511 HD12 ILE A 155      -4.499   0.381   2.020  1.00 97.59           H  
ATOM   2512 HD13 ILE A 155      -3.142  -0.292   1.089  1.00 97.59           H  
ATOM   2513  N   GLN A 156       0.245  -0.824   4.783  1.00 98.14           N  
ATOM   2514  H   GLN A 156      -0.147  -0.050   5.300  1.00 98.14           H  
ATOM   2515  CA  GLN A 156       1.671  -0.767   4.501  1.00 98.14           C  
ATOM   2516  HA  GLN A 156       2.058  -1.785   4.462  1.00 98.14           H  
ATOM   2517  C   GLN A 156       2.391   0.001   5.609  1.00 98.14           C  
ATOM   2518  CB  GLN A 156       1.869  -0.106   3.132  1.00 98.14           C  
ATOM   2519  HB2 GLN A 156       1.585   0.945   3.185  1.00 98.14           H  
ATOM   2520  HB3 GLN A 156       1.195  -0.592   2.427  1.00 98.14           H  
ATOM   2521  O   GLN A 156       1.872   1.003   6.111  1.00 98.14           O  
ATOM   2522  CG  GLN A 156       3.293  -0.210   2.569  1.00 98.14           C  
ATOM   2523  HG2 GLN A 156       3.803  -1.093   2.955  1.00 98.14           H  
ATOM   2524  HG3 GLN A 156       3.211  -0.314   1.487  1.00 98.14           H  
ATOM   2525  CD  GLN A 156       4.152   1.019   2.794  1.00 98.14           C  
ATOM   2526  NE2 GLN A 156       5.078   1.250   1.892  1.00 98.14           N  
ATOM   2527 HE21 GLN A 156       5.110   0.687   1.054  1.00 98.14           H  
ATOM   2528 HE22 GLN A 156       5.593   2.117   1.947  1.00 98.14           H  
ATOM   2529  OE1 GLN A 156       4.011   1.774   3.743  1.00 98.14           O  
ATOM   2530  N   ARG A 157       3.592  -0.457   5.972  1.00 96.48           N  
ATOM   2531  H   ARG A 157       3.917  -1.314   5.547  1.00 96.48           H  
ATOM   2532  CA  ARG A 157       4.520   0.293   6.827  1.00 96.48           C  
ATOM   2533  HA  ARG A 157       4.282   1.353   6.744  1.00 96.48           H  
ATOM   2534  C   ARG A 157       5.957   0.116   6.362  1.00 96.48           C  
ATOM   2535  CB  ARG A 157       4.348  -0.132   8.293  1.00 96.48           C  
ATOM   2536  HB2 ARG A 157       3.324   0.087   8.597  1.00 96.48           H  
ATOM   2537  HB3 ARG A 157       4.516  -1.205   8.379  1.00 96.48           H  
ATOM   2538  O   ARG A 157       6.395  -1.011   6.130  1.00 96.48           O  
ATOM   2539  CG  ARG A 157       5.320   0.613   9.227  1.00 96.48           C  
ATOM   2540  HG2 ARG A 157       5.253   1.686   9.048  1.00 96.48           H  
ATOM   2541  HG3 ARG A 157       6.345   0.304   9.025  1.00 96.48           H  
ATOM   2542  CD  ARG A 157       5.013   0.347  10.699  1.00 96.48           C  
ATOM   2543  HD2 ARG A 157       3.957   0.544  10.882  1.00 96.48           H  
ATOM   2544  HD3 ARG A 157       5.600   1.039  11.303  1.00 96.48           H  
ATOM   2545  NE  ARG A 157       5.356  -1.033  11.061  1.00 96.48           N  
ATOM   2546  HE  ARG A 157       5.907  -1.570  10.405  1.00 96.48           H  
ATOM   2547  NH1 ARG A 157       4.428  -1.080  13.150  1.00 96.48           N  
ATOM   2548 HH11 ARG A 157       4.172  -0.109  13.039  1.00 96.48           H  
ATOM   2549 HH12 ARG A 157       4.214  -1.597  13.991  1.00 96.48           H  
ATOM   2550  NH2 ARG A 157       5.366  -2.900  12.307  1.00 96.48           N  
ATOM   2551 HH21 ARG A 157       4.969  -3.458  13.049  1.00 96.48           H  
ATOM   2552 HH22 ARG A 157       5.908  -3.323  11.567  1.00 96.48           H  
ATOM   2553  CZ  ARG A 157       5.053  -1.659  12.171  1.00 96.48           C  
ATOM   2554  N   ARG A 158       6.693   1.228   6.322  1.00 95.98           N  
ATOM   2555  H   ARG A 158       6.201   2.100   6.455  1.00 95.98           H  
ATOM   2556  CA  ARG A 158       8.146   1.308   6.135  1.00 95.98           C  
ATOM   2557  HA  ARG A 158       8.584   0.313   6.212  1.00 95.98           H  
ATOM   2558  C   ARG A 158       8.729   2.187   7.239  1.00 95.98           C  
ATOM   2559  CB  ARG A 158       8.480   1.910   4.761  1.00 95.98           C  
ATOM   2560  HB2 ARG A 158       8.281   2.981   4.789  1.00 95.98           H  
ATOM   2561  HB3 ARG A 158       9.544   1.775   4.566  1.00 95.98           H  
ATOM   2562  O   ARG A 158       8.493   3.389   7.259  1.00 95.98           O  
ATOM   2563  CG  ARG A 158       7.734   1.340   3.566  1.00 95.98           C  
ATOM   2564  HG2 ARG A 158       6.668   1.437   3.772  1.00 95.98           H  
ATOM   2565  HG3 ARG A 158       7.969   1.948   2.693  1.00 95.98           H  
ATOM   2566  CD  ARG A 158       8.056  -0.124   3.266  1.00 95.98           C  
ATOM   2567  HD2 ARG A 158       7.772  -0.738   4.121  1.00 95.98           H  
ATOM   2568  HD3 ARG A 158       7.443  -0.430   2.419  1.00 95.98           H  
ATOM   2569  NE  ARG A 158       9.479  -0.361   2.955  1.00 95.98           N  
ATOM   2570  HE  ARG A 158      10.009  -0.889   3.633  1.00 95.98           H  
ATOM   2571  NH1 ARG A 158       9.480   0.507   0.821  1.00 95.98           N  
ATOM   2572 HH11 ARG A 158       9.997   0.637  -0.037  1.00 95.98           H  
ATOM   2573 HH12 ARG A 158       8.568   0.923   0.945  1.00 95.98           H  
ATOM   2574  NH2 ARG A 158      11.290  -0.482   1.564  1.00 95.98           N  
ATOM   2575 HH21 ARG A 158      11.779  -1.087   2.209  1.00 95.98           H  
ATOM   2576 HH22 ARG A 158      11.658  -0.246   0.653  1.00 95.98           H  
ATOM   2577  CZ  ARG A 158      10.066  -0.114   1.798  1.00 95.98           C  
ATOM   2578  N   LEU A 159       9.478   1.601   8.158  1.00 93.13           N  
ATOM   2579  H   LEU A 159       9.598   0.602   8.073  1.00 93.13           H  
ATOM   2580  CA  LEU A 159      10.072   2.265   9.317  1.00 93.13           C  
ATOM   2581  HA  LEU A 159      10.239   3.317   9.087  1.00 93.13           H  
ATOM   2582  C   LEU A 159      11.433   1.660   9.687  1.00 93.13           C  
ATOM   2583  CB  LEU A 159       9.069   2.147  10.484  1.00 93.13           C  
ATOM   2584  HB2 LEU A 159       8.152   2.667  10.207  1.00 93.13           H  
ATOM   2585  HB3 LEU A 159       8.825   1.094  10.625  1.00 93.13           H  
ATOM   2586  O   LEU A 159      12.372   2.398   9.970  1.00 93.13           O  
ATOM   2587  CG  LEU A 159       9.565   2.705  11.832  1.00 93.13           C  
ATOM   2588  HG  LEU A 159      10.459   2.167  12.149  1.00 93.13           H  
ATOM   2589  CD1 LEU A 159       9.875   4.200  11.765  1.00 93.13           C  
ATOM   2590 HD11 LEU A 159      10.190   4.553  12.748  1.00 93.13           H  
ATOM   2591 HD12 LEU A 159      10.695   4.379  11.069  1.00 93.13           H  
ATOM   2592 HD13 LEU A 159       8.989   4.751  11.450  1.00 93.13           H  
ATOM   2593  CD2 LEU A 159       8.488   2.506  12.899  1.00 93.13           C  
ATOM   2594 HD21 LEU A 159       8.233   1.448  12.972  1.00 93.13           H  
ATOM   2595 HD22 LEU A 159       7.593   3.071  12.639  1.00 93.13           H  
ATOM   2596 HD23 LEU A 159       8.863   2.841  13.866  1.00 93.13           H  
ATOM   2597  N   TYR A 160      11.548   0.331   9.686  1.00 89.09           N  
ATOM   2598  H   TYR A 160      10.781  -0.225   9.336  1.00 89.09           H  
ATOM   2599  CA  TYR A 160      12.710  -0.371  10.243  1.00 89.09           C  
ATOM   2600  HA  TYR A 160      13.199   0.278  10.969  1.00 89.09           H  
ATOM   2601  C   TYR A 160      13.773  -0.715   9.202  1.00 89.09           C  
ATOM   2602  CB  TYR A 160      12.237  -1.615  10.996  1.00 89.09           C  
ATOM   2603  HB2 TYR A 160      11.714  -2.279  10.308  1.00 89.09           H  
ATOM   2604  HB3 TYR A 160      13.108  -2.150  11.374  1.00 89.09           H  
ATOM   2605  O   TYR A 160      14.919  -0.971   9.564  1.00 89.09           O  
ATOM   2606  CG  TYR A 160      11.347  -1.286  12.174  1.00 89.09           C  
ATOM   2607  CD1 TYR A 160      11.916  -0.876  13.394  1.00 89.09           C  
ATOM   2608  HD1 TYR A 160      12.989  -0.788  13.482  1.00 89.09           H  
ATOM   2609  CD2 TYR A 160       9.951  -1.369  12.042  1.00 89.09           C  
ATOM   2610  HD2 TYR A 160       9.521  -1.624  11.084  1.00 89.09           H  
ATOM   2611  CE1 TYR A 160      11.090  -0.584  14.496  1.00 89.09           C  
ATOM   2612  HE1 TYR A 160      11.533  -0.268  15.429  1.00 89.09           H  
ATOM   2613  CE2 TYR A 160       9.122  -1.129  13.153  1.00 89.09           C  
ATOM   2614  HE2 TYR A 160       8.049  -1.227  13.072  1.00 89.09           H  
ATOM   2615  OH  TYR A 160       8.888  -0.447  15.440  1.00 89.09           O  
ATOM   2616  HH  TYR A 160       9.405  -0.134  16.185  1.00 89.09           H  
ATOM   2617  CZ  TYR A 160       9.690  -0.729  14.380  1.00 89.09           C  
ATOM   2618  N   LYS A 161      13.418  -0.664   7.913  1.00 91.87           N  
ATOM   2619  H   LYS A 161      12.427  -0.626   7.722  1.00 91.87           H  
ATOM   2620  CA  LYS A 161      14.306  -0.953   6.775  1.00 91.87           C  
ATOM   2621  HA  LYS A 161      13.695  -0.869   5.876  1.00 91.87           H  
ATOM   2622  C   LYS A 161      14.812  -2.402   6.781  1.00 91.87           C  
ATOM   2623  CB  LYS A 161      15.443   0.088   6.676  1.00 91.87           C  
ATOM   2624  HB2 LYS A 161      16.236  -0.187   7.372  1.00 91.87           H  
ATOM   2625  HB3 LYS A 161      15.856   0.058   5.668  1.00 91.87           H  
ATOM   2626  O   LYS A 161      15.892  -2.681   6.271  1.00 91.87           O  
ATOM   2627  CG  LYS A 161      14.997   1.523   7.001  1.00 91.87           C  
ATOM   2628  HG2 LYS A 161      14.165   1.808   6.358  1.00 91.87           H  
ATOM   2629  HG3 LYS A 161      14.658   1.578   8.036  1.00 91.87           H  
ATOM   2630  CD  LYS A 161      16.127   2.537   6.847  1.00 91.87           C  
ATOM   2631  HD2 LYS A 161      16.481   2.541   5.816  1.00 91.87           H  
ATOM   2632  HD3 LYS A 161      16.942   2.272   7.520  1.00 91.87           H  
ATOM   2633  CE  LYS A 161      15.549   3.905   7.220  1.00 91.87           C  
ATOM   2634  HE2 LYS A 161      14.746   4.149   6.524  1.00 91.87           H  
ATOM   2635  HE3 LYS A 161      15.101   3.835   8.211  1.00 91.87           H  
ATOM   2636  NZ  LYS A 161      16.586   4.961   7.204  1.00 91.87           N  
ATOM   2637  HZ1 LYS A 161      16.164   5.844   7.454  1.00 91.87           H  
ATOM   2638  HZ2 LYS A 161      17.312   4.746   7.872  1.00 91.87           H  
ATOM   2639  HZ3 LYS A 161      16.982   5.043   6.279  1.00 91.87           H  
ATOM   2640  N   THR A 162      14.038  -3.319   7.361  1.00 87.25           N  
ATOM   2641  H   THR A 162      13.131  -3.023   7.692  1.00 87.25           H  
ATOM   2642  CA  THR A 162      14.423  -4.728   7.561  1.00 87.25           C  
ATOM   2643  HA  THR A 162      15.508  -4.820   7.513  1.00 87.25           H  
ATOM   2644  C   THR A 162      13.853  -5.658   6.500  1.00 87.25           C  
ATOM   2645  CB  THR A 162      13.965  -5.248   8.928  1.00 87.25           C  
ATOM   2646  HB  THR A 162      14.195  -6.311   8.992  1.00 87.25           H  
ATOM   2647  O   THR A 162      14.388  -6.743   6.285  1.00 87.25           O  
ATOM   2648  CG2 THR A 162      14.660  -4.540  10.089  1.00 87.25           C  
ATOM   2649 HG21 THR A 162      15.736  -4.699  10.023  1.00 87.25           H  
ATOM   2650 HG22 THR A 162      14.294  -4.949  11.031  1.00 87.25           H  
ATOM   2651 HG23 THR A 162      14.454  -3.470  10.055  1.00 87.25           H  
ATOM   2652  OG1 THR A 162      12.574  -5.081   9.063  1.00 87.25           O  
ATOM   2653  HG1 THR A 162      12.281  -5.812   9.612  1.00 87.25           H  
ATOM   2654  N   THR A 163      12.773  -5.257   5.825  1.00 94.15           N  
ATOM   2655  H   THR A 163      12.390  -4.347   6.040  1.00 94.15           H  
ATOM   2656  CA  THR A 163      12.107  -6.096   4.821  1.00 94.15           C  
ATOM   2657  HA  THR A 163      12.501  -7.110   4.883  1.00 94.15           H  
ATOM   2658  C   THR A 163      12.378  -5.572   3.417  1.00 94.15           C  
ATOM   2659  CB  THR A 163      10.605  -6.201   5.100  1.00 94.15           C  
ATOM   2660  HB  THR A 163      10.150  -5.218   4.983  1.00 94.15           H  
ATOM   2661  O   THR A 163      12.157  -4.394   3.127  1.00 94.15           O  
ATOM   2662  CG2 THR A 163       9.869  -7.166   4.177  1.00 94.15           C  
ATOM   2663 HG21 THR A 163       9.876  -6.783   3.156  1.00 94.15           H  
ATOM   2664 HG22 THR A 163      10.331  -8.152   4.221  1.00 94.15           H  
ATOM   2665 HG23 THR A 163       8.832  -7.238   4.503  1.00 94.15           H  
ATOM   2666  OG1 THR A 163      10.411  -6.693   6.405  1.00 94.15           O  
ATOM   2667  HG1 THR A 163      10.927  -6.161   7.015  1.00 94.15           H  
ATOM   2668  N   SER A 164      12.818  -6.461   2.521  1.00 95.63           N  
ATOM   2669  H   SER A 164      13.034  -7.397   2.833  1.00 95.63           H  
ATOM   2670  CA  SER A 164      12.894  -6.161   1.088  1.00 95.63           C  
ATOM   2671  HA  SER A 164      13.431  -5.222   0.955  1.00 95.63           H  
ATOM   2672  C   SER A 164      11.491  -6.020   0.497  1.00 95.63           C  
ATOM   2673  CB  SER A 164      13.651  -7.250   0.324  1.00 95.63           C  
ATOM   2674  HB2 SER A 164      14.667  -7.335   0.710  1.00 95.63           H  
ATOM   2675  HB3 SER A 164      13.137  -8.203   0.444  1.00 95.63           H  
ATOM   2676  O   SER A 164      10.639  -6.879   0.726  1.00 95.63           O  
ATOM   2677  OG  SER A 164      13.687  -6.903  -1.048  1.00 95.63           O  
ATOM   2678  HG  SER A 164      13.889  -7.689  -1.560  1.00 95.63           H  
ATOM   2679  N   PHE A 165      11.279  -4.961  -0.286  1.00 97.52           N  
ATOM   2680  H   PHE A 165      12.042  -4.310  -0.414  1.00 97.52           H  
ATOM   2681  CA  PHE A 165      10.063  -4.728  -1.076  1.00 97.52           C  
ATOM   2682  HA  PHE A 165       9.279  -5.406  -0.739  1.00 97.52           H  
ATOM   2683  C   PHE A 165      10.262  -5.061  -2.567  1.00 97.52           C  
ATOM   2684  CB  PHE A 165       9.549  -3.298  -0.836  1.00 97.52           C  
ATOM   2685  HB2 PHE A 165       8.964  -2.995  -1.704  1.00 97.52           H  
ATOM   2686  HB3 PHE A 165      10.390  -2.608  -0.763  1.00 97.52           H  
ATOM   2687  O   PHE A 165       9.329  -4.948  -3.356  1.00 97.52           O  
ATOM   2688  CG  PHE A 165       8.666  -3.154   0.393  1.00 97.52           C  
ATOM   2689  CD1 PHE A 165       7.320  -2.769   0.250  1.00 97.52           C  
ATOM   2690  HD1 PHE A 165       6.924  -2.553  -0.731  1.00 97.52           H  
ATOM   2691  CD2 PHE A 165       9.161  -3.449   1.677  1.00 97.52           C  
ATOM   2692  HD2 PHE A 165      10.191  -3.750   1.802  1.00 97.52           H  
ATOM   2693  CE1 PHE A 165       6.475  -2.694   1.370  1.00 97.52           C  
ATOM   2694  HE1 PHE A 165       5.440  -2.410   1.246  1.00 97.52           H  
ATOM   2695  CE2 PHE A 165       8.315  -3.395   2.797  1.00 97.52           C  
ATOM   2696  HE2 PHE A 165       8.694  -3.664   3.772  1.00 97.52           H  
ATOM   2697  CZ  PHE A 165       6.969  -3.019   2.645  1.00 97.52           C  
ATOM   2698  HZ  PHE A 165       6.317  -2.978   3.504  1.00 97.52           H  
ATOM   2699  N   LYS A 166      11.445  -5.553  -2.960  1.00 97.00           N  
ATOM   2700  H   LYS A 166      12.170  -5.681  -2.269  1.00 97.00           H  
ATOM   2701  CA  LYS A 166      11.652  -6.152  -4.284  1.00 97.00           C  
ATOM   2702  HA  LYS A 166      11.102  -5.568  -5.021  1.00 97.00           H  
ATOM   2703  C   LYS A 166      11.069  -7.567  -4.280  1.00 97.00           C  
ATOM   2704  CB  LYS A 166      13.141  -6.103  -4.664  1.00 97.00           C  
ATOM   2705  HB2 LYS A 166      13.716  -6.766  -4.018  1.00 97.00           H  
ATOM   2706  HB3 LYS A 166      13.511  -5.086  -4.532  1.00 97.00           H  
ATOM   2707  O   LYS A 166      11.795  -8.525  -4.026  1.00 97.00           O  
ATOM   2708  CG  LYS A 166      13.323  -6.512  -6.132  1.00 97.00           C  
ATOM   2709  HG2 LYS A 166      12.752  -5.833  -6.765  1.00 97.00           H  
ATOM   2710  HG3 LYS A 166      12.943  -7.523  -6.281  1.00 97.00           H  
ATOM   2711  CD  LYS A 166      14.793  -6.473  -6.557  1.00 97.00           C  
ATOM   2712  HD2 LYS A 166      15.370  -7.147  -5.923  1.00 97.00           H  
ATOM   2713  HD3 LYS A 166      15.172  -5.456  -6.454  1.00 97.00           H  
ATOM   2714  CE  LYS A 166      14.884  -6.925  -8.019  1.00 97.00           C  
ATOM   2715  HE2 LYS A 166      14.263  -6.266  -8.627  1.00 97.00           H  
ATOM   2716  HE3 LYS A 166      14.461  -7.927  -8.096  1.00 97.00           H  
ATOM   2717  NZ  LYS A 166      16.277  -6.921  -8.527  1.00 97.00           N  
ATOM   2718  HZ1 LYS A 166      16.656  -5.984  -8.519  1.00 97.00           H  
ATOM   2719  HZ2 LYS A 166      16.288  -7.253  -9.480  1.00 97.00           H  
ATOM   2720  HZ3 LYS A 166      16.860  -7.533  -7.973  1.00 97.00           H  
ATOM   2721  N   ARG A 167       9.752  -7.655  -4.458  1.00 98.16           N  
ATOM   2722  H   ARG A 167       9.255  -6.791  -4.621  1.00 98.16           H  
ATOM   2723  CA  ARG A 167       8.944  -8.878  -4.344  1.00 98.16           C  
ATOM   2724  HA  ARG A 167       9.583  -9.743  -4.169  1.00 98.16           H  
ATOM   2725  C   ARG A 167       8.204  -9.184  -5.641  1.00 98.16           C  
ATOM   2726  CB  ARG A 167       7.969  -8.753  -3.162  1.00 98.16           C  
ATOM   2727  HB2 ARG A 167       7.376  -9.664  -3.093  1.00 98.16           H  
ATOM   2728  HB3 ARG A 167       7.275  -7.932  -3.347  1.00 98.16           H  
ATOM   2729  O   ARG A 167       8.023  -8.284  -6.471  1.00 98.16           O  
ATOM   2730  CG  ARG A 167       8.637  -8.511  -1.806  1.00 98.16           C  
ATOM   2731  HG2 ARG A 167       7.856  -8.466  -1.048  1.00 98.16           H  
ATOM   2732  HG3 ARG A 167       9.169  -7.560  -1.810  1.00 98.16           H  
ATOM   2733  CD  ARG A 167       9.599  -9.637  -1.439  1.00 98.16           C  
ATOM   2734  HD2 ARG A 167       9.075 -10.581  -1.594  1.00 98.16           H  
ATOM   2735  HD3 ARG A 167      10.469  -9.613  -2.095  1.00 98.16           H  
ATOM   2736  NE  ARG A 167      10.026  -9.526  -0.040  1.00 98.16           N  
ATOM   2737  HE  ARG A 167      10.131  -8.586   0.314  1.00 98.16           H  
ATOM   2738  NH1 ARG A 167      10.200 -11.782   0.424  1.00 98.16           N  
ATOM   2739 HH11 ARG A 167       9.744 -12.037  -0.440  1.00 98.16           H  
ATOM   2740 HH12 ARG A 167      10.439 -12.559   1.024  1.00 98.16           H  
ATOM   2741  NH2 ARG A 167      10.649 -10.271   1.994  1.00 98.16           N  
ATOM   2742 HH21 ARG A 167      10.581  -9.315   2.313  1.00 98.16           H  
ATOM   2743 HH22 ARG A 167      10.799 -11.048   2.622  1.00 98.16           H  
ATOM   2744  CZ  ARG A 167      10.288 -10.531   0.770  1.00 98.16           C  
ATOM   2745  N   ASP A 168       7.839 -10.446  -5.818  1.00 98.58           N  
ATOM   2746  H   ASP A 168       8.014 -11.107  -5.074  1.00 98.58           H  
ATOM   2747  CA  ASP A 168       7.092 -10.925  -6.983  1.00 98.58           C  
ATOM   2748  HA  ASP A 168       7.417 -10.355  -7.853  1.00 98.58           H  
ATOM   2749  C   ASP A 168       5.577 -10.662  -6.859  1.00 98.58           C  
ATOM   2750  CB  ASP A 168       7.475 -12.391  -7.281  1.00 98.58           C  
ATOM   2751  HB2 ASP A 168       7.123 -12.648  -8.280  1.00 98.58           H  
ATOM   2752  HB3 ASP A 168       8.561 -12.472  -7.302  1.00 98.58           H  
ATOM   2753  O   ASP A 168       5.088 -10.147  -5.841  1.00 98.58           O  
ATOM   2754  CG  ASP A 168       6.920 -13.444  -6.317  1.00 98.58           C  
ATOM   2755  OD1 ASP A 168       5.790 -13.255  -5.810  1.00 98.58           O  
ATOM   2756  OD2 ASP A 168       7.590 -14.480  -6.130  1.00 98.58           O  
ATOM   2757  N   TRP A 169       4.819 -10.976  -7.912  1.00 98.78           N  
ATOM   2758  H   TRP A 169       5.270 -11.347  -8.736  1.00 98.78           H  
ATOM   2759  CA  TRP A 169       3.371 -10.777  -7.953  1.00 98.78           C  
ATOM   2760  HA  TRP A 169       3.147  -9.717  -7.833  1.00 98.78           H  
ATOM   2761  C   TRP A 169       2.650 -11.541  -6.846  1.00 98.78           C  
ATOM   2762  CB  TRP A 169       2.825 -11.243  -9.306  1.00 98.78           C  
ATOM   2763  HB2 TRP A 169       3.333 -10.698 -10.102  1.00 98.78           H  
ATOM   2764  HB3 TRP A 169       3.050 -12.301  -9.444  1.00 98.78           H  
ATOM   2765  O   TRP A 169       1.736 -11.013  -6.205  1.00 98.78           O  
ATOM   2766  CG  TRP A 169       1.349 -11.030  -9.450  1.00 98.78           C  
ATOM   2767  CD1 TRP A 169       0.374 -11.952  -9.282  1.00 98.78           C  
ATOM   2768  HD1 TRP A 169       0.552 -12.986  -9.027  1.00 98.78           H  
ATOM   2769  CD2 TRP A 169       0.667  -9.782  -9.738  1.00 98.78           C  
ATOM   2770  CE2 TRP A 169      -0.737 -10.030  -9.804  1.00 98.78           C  
ATOM   2771  CE3 TRP A 169       1.115  -8.471  -9.993  1.00 98.78           C  
ATOM   2772  HE3 TRP A 169       2.173  -8.258  -9.953  1.00 98.78           H  
ATOM   2773  NE1 TRP A 169      -0.866 -11.365  -9.464  1.00 98.78           N  
ATOM   2774  HE1 TRP A 169      -1.732 -11.875  -9.359  1.00 98.78           H  
ATOM   2775  CH2 TRP A 169      -1.165  -7.739 -10.469  1.00 98.78           C  
ATOM   2776  HH2 TRP A 169      -1.838  -6.950 -10.770  1.00 98.78           H  
ATOM   2777  CZ2 TRP A 169      -1.648  -9.030 -10.180  1.00 98.78           C  
ATOM   2778  HZ2 TRP A 169      -2.702  -9.252 -10.256  1.00 98.78           H  
ATOM   2779  CZ3 TRP A 169       0.208  -7.465 -10.356  1.00 98.78           C  
ATOM   2780  HZ3 TRP A 169       0.589  -6.476 -10.567  1.00 98.78           H  
ATOM   2781  N   ASN A 170       3.045 -12.792  -6.617  1.00 98.70           N  
ATOM   2782  H   ASN A 170       3.931 -13.084  -7.005  1.00 98.70           H  
ATOM   2783  CA  ASN A 170       2.378 -13.676  -5.675  1.00 98.70           C  
ATOM   2784  HA  ASN A 170       1.303 -13.615  -5.847  1.00 98.70           H  
ATOM   2785  C   ASN A 170       2.637 -13.241  -4.223  1.00 98.70           C  
ATOM   2786  CB  ASN A 170       2.828 -15.111  -5.965  1.00 98.70           C  
ATOM   2787  HB2 ASN A 170       3.893 -15.205  -5.753  1.00 98.70           H  
ATOM   2788  HB3 ASN A 170       2.673 -15.341  -7.019  1.00 98.70           H  
ATOM   2789  O   ASN A 170       1.731 -13.274  -3.388  1.00 98.70           O  
ATOM   2790  CG  ASN A 170       2.039 -16.110  -5.147  1.00 98.70           C  
ATOM   2791  ND2 ASN A 170       2.707 -16.899  -4.340  1.00 98.70           N  
ATOM   2792 HD21 ASN A 170       3.715 -16.842  -4.329  1.00 98.70           H  
ATOM   2793 HD22 ASN A 170       2.189 -17.597  -3.826  1.00 98.70           H  
ATOM   2794  OD1 ASN A 170       0.817 -16.173  -5.192  1.00 98.70           O  
ATOM   2795  N   GLU A 171       3.837 -12.761  -3.918  1.00 98.64           N  
ATOM   2796  H   GLU A 171       4.559 -12.812  -4.622  1.00 98.64           H  
ATOM   2797  CA  GLU A 171       4.179 -12.153  -2.635  1.00 98.64           C  
ATOM   2798  HA  GLU A 171       3.935 -12.840  -1.824  1.00 98.64           H  
ATOM   2799  C   GLU A 171       3.386 -10.860  -2.407  1.00 98.64           C  
ATOM   2800  CB  GLU A 171       5.682 -11.866  -2.598  1.00 98.64           C  
ATOM   2801  HB2 GLU A 171       5.899 -11.255  -1.721  1.00 98.64           H  
ATOM   2802  HB3 GLU A 171       5.940 -11.295  -3.490  1.00 98.64           H  
ATOM   2803  O   GLU A 171       2.784 -10.683  -1.347  1.00 98.64           O  
ATOM   2804  CG  GLU A 171       6.555 -13.128  -2.532  1.00 98.64           C  
ATOM   2805  HG2 GLU A 171       6.305 -13.671  -1.621  1.00 98.64           H  
ATOM   2806  HG3 GLU A 171       6.349 -13.787  -3.375  1.00 98.64           H  
ATOM   2807  CD  GLU A 171       8.038 -12.736  -2.515  1.00 98.64           C  
ATOM   2808  OE1 GLU A 171       8.682 -12.955  -1.457  1.00 98.64           O  
ATOM   2809  OE2 GLU A 171       8.507 -12.035  -3.443  1.00 98.64           O  
ATOM   2810  N   TYR A 172       3.299  -9.969  -3.401  1.00 98.77           N  
ATOM   2811  H   TYR A 172       3.814 -10.141  -4.252  1.00 98.77           H  
ATOM   2812  CA  TYR A 172       2.480  -8.755  -3.287  1.00 98.77           C  
ATOM   2813  HA  TYR A 172       2.762  -8.240  -2.368  1.00 98.77           H  
ATOM   2814  C   TYR A 172       0.983  -9.047  -3.168  1.00 98.77           C  
ATOM   2815  CB  TYR A 172       2.747  -7.815  -4.466  1.00 98.77           C  
ATOM   2816  HB2 TYR A 172       3.025  -8.389  -5.350  1.00 98.77           H  
ATOM   2817  HB3 TYR A 172       1.833  -7.275  -4.711  1.00 98.77           H  
ATOM   2818  O   TYR A 172       0.278  -8.339  -2.446  1.00 98.77           O  
ATOM   2819  CG  TYR A 172       3.805  -6.785  -4.147  1.00 98.77           C  
ATOM   2820  CD1 TYR A 172       3.479  -5.717  -3.292  1.00 98.77           C  
ATOM   2821  HD1 TYR A 172       2.478  -5.638  -2.894  1.00 98.77           H  
ATOM   2822  CD2 TYR A 172       5.102  -6.892  -4.679  1.00 98.77           C  
ATOM   2823  HD2 TYR A 172       5.361  -7.721  -5.321  1.00 98.77           H  
ATOM   2824  CE1 TYR A 172       4.445  -4.754  -2.964  1.00 98.77           C  
ATOM   2825  HE1 TYR A 172       4.185  -3.944  -2.298  1.00 98.77           H  
ATOM   2826  CE2 TYR A 172       6.067  -5.914  -4.375  1.00 98.77           C  
ATOM   2827  HE2 TYR A 172       7.059  -5.979  -4.797  1.00 98.77           H  
ATOM   2828  OH  TYR A 172       6.635  -3.870  -3.243  1.00 98.77           O  
ATOM   2829  HH  TYR A 172       6.225  -3.186  -2.708  1.00 98.77           H  
ATOM   2830  CZ  TYR A 172       5.736  -4.846  -3.517  1.00 98.77           C  
ATOM   2831  N   LYS A 173       0.490 -10.099  -3.825  1.00 98.70           N  
ATOM   2832  H   LYS A 173       1.112 -10.578  -4.461  1.00 98.70           H  
ATOM   2833  CA  LYS A 173      -0.888 -10.584  -3.705  1.00 98.70           C  
ATOM   2834  HA  LYS A 173      -1.579  -9.772  -3.933  1.00 98.70           H  
ATOM   2835  C   LYS A 173      -1.209 -11.040  -2.284  1.00 98.70           C  
ATOM   2836  CB  LYS A 173      -1.101 -11.696  -4.742  1.00 98.70           C  
ATOM   2837  HB2 LYS A 173      -0.247 -12.374  -4.733  1.00 98.70           H  
ATOM   2838  HB3 LYS A 173      -1.156 -11.239  -5.730  1.00 98.70           H  
ATOM   2839  O   LYS A 173      -2.211 -10.596  -1.721  1.00 98.70           O  
ATOM   2840  CG  LYS A 173      -2.361 -12.530  -4.487  1.00 98.70           C  
ATOM   2841  HG2 LYS A 173      -2.234 -13.121  -3.580  1.00 98.70           H  
ATOM   2842  HG3 LYS A 173      -3.219 -11.872  -4.350  1.00 98.70           H  
ATOM   2843  CD  LYS A 173      -2.602 -13.486  -5.653  1.00 98.70           C  
ATOM   2844  HD2 LYS A 173      -2.715 -12.911  -6.572  1.00 98.70           H  
ATOM   2845  HD3 LYS A 173      -1.745 -14.151  -5.757  1.00 98.70           H  
ATOM   2846  CE  LYS A 173      -3.865 -14.308  -5.401  1.00 98.70           C  
ATOM   2847  HE2 LYS A 173      -3.721 -14.909  -4.503  1.00 98.70           H  
ATOM   2848  HE3 LYS A 173      -4.699 -13.626  -5.237  1.00 98.70           H  
ATOM   2849  NZ  LYS A 173      -4.150 -15.168  -6.570  1.00 98.70           N  
ATOM   2850  HZ1 LYS A 173      -4.365 -14.577  -7.360  1.00 98.70           H  
ATOM   2851  HZ2 LYS A 173      -3.353 -15.731  -6.832  1.00 98.70           H  
ATOM   2852  HZ3 LYS A 173      -4.976 -15.732  -6.435  1.00 98.70           H  
ATOM   2853  N   ASN A 174      -0.366 -11.899  -1.713  1.00 97.98           N  
ATOM   2854  H   ASN A 174       0.433 -12.201  -2.251  1.00 97.98           H  
ATOM   2855  CA  ASN A 174      -0.630 -12.552  -0.428  1.00 97.98           C  
ATOM   2856  HA  ASN A 174      -1.706 -12.686  -0.314  1.00 97.98           H  
ATOM   2857  C   ASN A 174      -0.173 -11.727   0.786  1.00 97.98           C  
ATOM   2858  CB  ASN A 174       0.013 -13.946  -0.457  1.00 97.98           C  
ATOM   2859  HB2 ASN A 174      -0.130 -14.429   0.510  1.00 97.98           H  
ATOM   2860  HB3 ASN A 174       1.085 -13.847  -0.628  1.00 97.98           H  
ATOM   2861  O   ASN A 174      -0.664 -11.942   1.893  1.00 97.98           O  
ATOM   2862  CG  ASN A 174      -0.604 -14.845  -1.516  1.00 97.98           C  
ATOM   2863  ND2 ASN A 174       0.205 -15.431  -2.363  1.00 97.98           N  
ATOM   2864 HD21 ASN A 174       1.146 -15.074  -2.439  1.00 97.98           H  
ATOM   2865 HD22 ASN A 174      -0.193 -15.918  -3.153  1.00 97.98           H  
ATOM   2866  OD1 ASN A 174      -1.811 -15.009  -1.606  1.00 97.98           O  
ATOM   2867  N   GLY A 175       0.721 -10.760   0.576  1.00 97.72           N  
ATOM   2868  H   GLY A 175       1.170 -10.731  -0.328  1.00 97.72           H  
ATOM   2869  CA  GLY A 175       1.335  -9.964   1.632  1.00 97.72           C  
ATOM   2870  HA2 GLY A 175       0.663  -9.874   2.485  1.00 97.72           H  
ATOM   2871  HA3 GLY A 175       1.530  -8.963   1.247  1.00 97.72           H  
ATOM   2872  C   GLY A 175       2.657 -10.558   2.113  1.00 97.72           C  
ATOM   2873  O   GLY A 175       2.944 -11.741   1.936  1.00 97.72           O  
ATOM   2874  N   PHE A 176       3.483  -9.711   2.720  1.00 97.38           N  
ATOM   2875  H   PHE A 176       3.161  -8.770   2.896  1.00 97.38           H  
ATOM   2876  CA  PHE A 176       4.807 -10.086   3.215  1.00 97.38           C  
ATOM   2877  HA  PHE A 176       4.747 -11.085   3.645  1.00 97.38           H  
ATOM   2878  C   PHE A 176       5.286  -9.131   4.312  1.00 97.38           C  
ATOM   2879  CB  PHE A 176       5.815 -10.123   2.051  1.00 97.38           C  
ATOM   2880  HB2 PHE A 176       5.503 -10.890   1.343  1.00 97.38           H  
ATOM   2881  HB3 PHE A 176       6.791 -10.430   2.427  1.00 97.38           H  
ATOM   2882  O   PHE A 176       4.743  -8.041   4.507  1.00 97.38           O  
ATOM   2883  CG  PHE A 176       5.971  -8.810   1.308  1.00 97.38           C  
ATOM   2884  CD1 PHE A 176       5.244  -8.590   0.126  1.00 97.38           C  
ATOM   2885  HD1 PHE A 176       4.591  -9.361  -0.255  1.00 97.38           H  
ATOM   2886  CD2 PHE A 176       6.832  -7.806   1.792  1.00 97.38           C  
ATOM   2887  HD2 PHE A 176       7.393  -7.965   2.701  1.00 97.38           H  
ATOM   2888  CE1 PHE A 176       5.375  -7.379  -0.571  1.00 97.38           C  
ATOM   2889  HE1 PHE A 176       4.832  -7.230  -1.493  1.00 97.38           H  
ATOM   2890  CE2 PHE A 176       6.960  -6.590   1.097  1.00 97.38           C  
ATOM   2891  HE2 PHE A 176       7.621  -5.821   1.468  1.00 97.38           H  
ATOM   2892  CZ  PHE A 176       6.232  -6.376  -0.085  1.00 97.38           C  
ATOM   2893  HZ  PHE A 176       6.338  -5.450  -0.630  1.00 97.38           H  
ATOM   2894  N   GLY A 177       6.357  -9.528   4.998  1.00 95.29           N  
ATOM   2895  H   GLY A 177       6.711 -10.458   4.820  1.00 95.29           H  
ATOM   2896  CA  GLY A 177       6.931  -8.782   6.115  1.00 95.29           C  
ATOM   2897  HA2 GLY A 177       6.811  -7.713   5.939  1.00 95.29           H  
ATOM   2898  HA3 GLY A 177       7.999  -8.988   6.189  1.00 95.29           H  
ATOM   2899  C   GLY A 177       6.278  -9.141   7.446  1.00 95.29           C  
ATOM   2900  O   GLY A 177       5.716 -10.223   7.608  1.00 95.29           O  
ATOM   2901  N   SER A 178       6.382  -8.242   8.423  1.00 91.59           N  
ATOM   2902  H   SER A 178       6.819  -7.356   8.211  1.00 91.59           H  
ATOM   2903  CA  SER A 178       5.861  -8.466   9.773  1.00 91.59           C  
ATOM   2904  HA  SER A 178       5.128  -9.273   9.747  1.00 91.59           H  
ATOM   2905  C   SER A 178       5.169  -7.229  10.326  1.00 91.59           C  
ATOM   2906  CB  SER A 178       6.998  -8.902  10.701  1.00 91.59           C  
ATOM   2907  HB2 SER A 178       7.799  -8.163  10.670  1.00 91.59           H  
ATOM   2908  HB3 SER A 178       7.390  -9.859  10.356  1.00 91.59           H  
ATOM   2909  O   SER A 178       5.685  -6.116  10.240  1.00 91.59           O  
ATOM   2910  OG  SER A 178       6.533  -9.032  12.035  1.00 91.59           O  
ATOM   2911  HG  SER A 178       7.070  -9.706  12.458  1.00 91.59           H  
ATOM   2912  N   ILE A 179       4.049  -7.428  11.024  1.00 87.74           N  
ATOM   2913  H   ILE A 179       3.670  -8.364  11.061  1.00 87.74           H  
ATOM   2914  CA  ILE A 179       3.382  -6.364  11.788  1.00 87.74           C  
ATOM   2915  HA  ILE A 179       3.185  -5.535  11.108  1.00 87.74           H  
ATOM   2916  C   ILE A 179       4.249  -5.804  12.932  1.00 87.74           C  
ATOM   2917  CB  ILE A 179       2.035  -6.846  12.351  1.00 87.74           C  
ATOM   2918  HB  ILE A 179       1.602  -6.003  12.890  1.00 87.74           H  
ATOM   2919  O   ILE A 179       3.893  -4.795  13.540  1.00 87.74           O  
ATOM   2920  CG1 ILE A 179       2.216  -8.017  13.343  1.00 87.74           C  
ATOM   2921 HG12 ILE A 179       2.182  -8.966  12.807  1.00 87.74           H  
ATOM   2922 HG13 ILE A 179       3.179  -7.962  13.850  1.00 87.74           H  
ATOM   2923  CG2 ILE A 179       1.050  -7.210  11.228  1.00 87.74           C  
ATOM   2924 HG21 ILE A 179       0.956  -6.377  10.532  1.00 87.74           H  
ATOM   2925 HG22 ILE A 179       1.393  -8.084  10.674  1.00 87.74           H  
ATOM   2926 HG23 ILE A 179       0.066  -7.425  11.645  1.00 87.74           H  
ATOM   2927  CD1 ILE A 179       1.144  -8.009  14.429  1.00 87.74           C  
ATOM   2928 HD11 ILE A 179       1.295  -8.872  15.078  1.00 87.74           H  
ATOM   2929 HD12 ILE A 179       1.229  -7.101  15.027  1.00 87.74           H  
ATOM   2930 HD13 ILE A 179       0.154  -8.047  13.975  1.00 87.74           H  
ATOM   2931  N   CYS A 180       5.386  -6.427  13.249  1.00 84.43           N  
ATOM   2932  H   CYS A 180       5.615  -7.281  12.761  1.00 84.43           H  
ATOM   2933  CA  CYS A 180       6.391  -5.882  14.162  1.00 84.43           C  
ATOM   2934  HA  CYS A 180       5.904  -5.277  14.927  1.00 84.43           H  
ATOM   2935  C   CYS A 180       7.420  -4.982  13.465  1.00 84.43           C  
ATOM   2936  CB  CYS A 180       7.115  -7.037  14.853  1.00 84.43           C  
ATOM   2937  HB2 CYS A 180       7.930  -6.624  15.448  1.00 84.43           H  
ATOM   2938  HB3 CYS A 180       7.565  -7.677  14.094  1.00 84.43           H  
ATOM   2939  O   CYS A 180       8.104  -4.228  14.148  1.00 84.43           O  
ATOM   2940  SG  CYS A 180       6.097  -8.060  15.940  1.00 84.43           S  
ATOM   2941  N   GLU A 181       7.521  -5.051  12.134  1.00 89.22           N  
ATOM   2942  H   GLU A 181       6.886  -5.649  11.625  1.00 89.22           H  
ATOM   2943  CA  GLU A 181       8.562  -4.401  11.334  1.00 89.22           C  
ATOM   2944  HA  GLU A 181       9.048  -3.638  11.942  1.00 89.22           H  
ATOM   2945  C   GLU A 181       7.980  -3.713  10.085  1.00 89.22           C  
ATOM   2946  CB  GLU A 181       9.641  -5.419  10.957  1.00 89.22           C  
ATOM   2947  HB2 GLU A 181       9.218  -6.182  10.304  1.00 89.22           H  
ATOM   2948  HB3 GLU A 181      10.423  -4.878  10.424  1.00 89.22           H  
ATOM   2949  O   GLU A 181       6.942  -3.062  10.160  1.00 89.22           O  
ATOM   2950  CG  GLU A 181      10.288  -6.088  12.168  1.00 89.22           C  
ATOM   2951  HG2 GLU A 181      10.571  -5.318  12.886  1.00 89.22           H  
ATOM   2952  HG3 GLU A 181       9.568  -6.755  12.642  1.00 89.22           H  
ATOM   2953  CD  GLU A 181      11.531  -6.888  11.786  1.00 89.22           C  
ATOM   2954  OE1 GLU A 181      12.230  -7.314  12.729  1.00 89.22           O  
ATOM   2955  OE2 GLU A 181      11.828  -7.056  10.583  1.00 89.22           O  
ATOM   2956  N   ASP A 182       8.620  -3.818   8.928  1.00 93.73           N  
ATOM   2957  H   ASP A 182       9.459  -4.379   8.881  1.00 93.73           H  
ATOM   2958  CA  ASP A 182       8.036  -3.371   7.668  1.00 93.73           C  
ATOM   2959  HA  ASP A 182       7.446  -2.471   7.842  1.00 93.73           H  
ATOM   2960  C   ASP A 182       7.122  -4.462   7.102  1.00 93.73           C  
ATOM   2961  CB  ASP A 182       9.145  -3.017   6.685  1.00 93.73           C  
ATOM   2962  HB2 ASP A 182       9.677  -3.937   6.442  1.00 93.73           H  
ATOM   2963  HB3 ASP A 182       8.708  -2.599   5.778  1.00 93.73           H  
ATOM   2964  O   ASP A 182       7.431  -5.652   7.205  1.00 93.73           O  
ATOM   2965  CG  ASP A 182      10.160  -2.034   7.246  1.00 93.73           C  
ATOM   2966  OD1 ASP A 182       9.768  -1.074   7.941  1.00 93.73           O  
ATOM   2967  OD2 ASP A 182      11.357  -2.210   6.947  1.00 93.73           O  
ATOM   2968  N   TYR A 183       5.994  -4.078   6.505  1.00 95.88           N  
ATOM   2969  H   TYR A 183       5.799  -3.093   6.391  1.00 95.88           H  
ATOM   2970  CA  TYR A 183       5.094  -5.051   5.886  1.00 95.88           C  
ATOM   2971  HA  TYR A 183       5.711  -5.800   5.389  1.00 95.88           H  
ATOM   2972  C   TYR A 183       4.193  -4.450   4.812  1.00 95.88           C  
ATOM   2973  CB  TYR A 183       4.255  -5.780   6.951  1.00 95.88           C  
ATOM   2974  HB2 TYR A 183       3.871  -6.702   6.516  1.00 95.88           H  
ATOM   2975  HB3 TYR A 183       4.904  -6.080   7.774  1.00 95.88           H  
ATOM   2976  O   TYR A 183       3.946  -3.240   4.777  1.00 95.88           O  
ATOM   2977  CG  TYR A 183       3.084  -5.012   7.526  1.00 95.88           C  
ATOM   2978  CD1 TYR A 183       3.300  -4.041   8.522  1.00 95.88           C  
ATOM   2979  HD1 TYR A 183       4.307  -3.835   8.852  1.00 95.88           H  
ATOM   2980  CD2 TYR A 183       1.778  -5.304   7.088  1.00 95.88           C  
ATOM   2981  HD2 TYR A 183       1.616  -6.051   6.325  1.00 95.88           H  
ATOM   2982  CE1 TYR A 183       2.205  -3.367   9.093  1.00 95.88           C  
ATOM   2983  HE1 TYR A 183       2.369  -2.629   9.865  1.00 95.88           H  
ATOM   2984  CE2 TYR A 183       0.679  -4.643   7.664  1.00 95.88           C  
ATOM   2985  HE2 TYR A 183      -0.329  -4.868   7.350  1.00 95.88           H  
ATOM   2986  OH  TYR A 183      -0.165  -3.111   9.293  1.00 95.88           O  
ATOM   2987  HH  TYR A 183       0.117  -2.385   9.854  1.00 95.88           H  
ATOM   2988  CZ  TYR A 183       0.894  -3.687   8.676  1.00 95.88           C  
ATOM   2989  N   TRP A 184       3.688  -5.344   3.967  1.00 98.08           N  
ATOM   2990  H   TRP A 184       3.979  -6.304   4.087  1.00 98.08           H  
ATOM   2991  CA  TRP A 184       2.606  -5.129   3.018  1.00 98.08           C  
ATOM   2992  HA  TRP A 184       2.218  -4.114   3.106  1.00 98.08           H  
ATOM   2993  C   TRP A 184       1.487  -6.121   3.330  1.00 98.08           C  
ATOM   2994  CB  TRP A 184       3.128  -5.346   1.595  1.00 98.08           C  
ATOM   2995  HB2 TRP A 184       3.513  -6.362   1.504  1.00 98.08           H  
ATOM   2996  HB3 TRP A 184       3.957  -4.662   1.413  1.00 98.08           H  
ATOM   2997  O   TRP A 184       1.738  -7.322   3.421  1.00 98.08           O  
ATOM   2998  CG  TRP A 184       2.094  -5.122   0.538  1.00 98.08           C  
ATOM   2999  CD1 TRP A 184       1.479  -6.064  -0.212  1.00 98.08           C  
ATOM   3000  HD1 TRP A 184       1.677  -7.125  -0.166  1.00 98.08           H  
ATOM   3001  CD2 TRP A 184       1.562  -3.848   0.083  1.00 98.08           C  
ATOM   3002  CE2 TRP A 184       0.605  -4.083  -0.941  1.00 98.08           C  
ATOM   3003  CE3 TRP A 184       1.833  -2.511   0.420  1.00 98.08           C  
ATOM   3004  HE3 TRP A 184       2.565  -2.334   1.194  1.00 98.08           H  
ATOM   3005  NE1 TRP A 184       0.579  -5.453  -1.068  1.00 98.08           N  
ATOM   3006  HE1 TRP A 184       0.065  -5.930  -1.795  1.00 98.08           H  
ATOM   3007  CH2 TRP A 184       0.258  -1.709  -1.253  1.00 98.08           C  
ATOM   3008  HH2 TRP A 184      -0.209  -0.887  -1.776  1.00 98.08           H  
ATOM   3009  CZ2 TRP A 184      -0.044  -3.033  -1.606  1.00 98.08           C  
ATOM   3010  HZ2 TRP A 184      -0.751  -3.235  -2.397  1.00 98.08           H  
ATOM   3011  CZ3 TRP A 184       1.191  -1.446  -0.240  1.00 98.08           C  
ATOM   3012  HZ3 TRP A 184       1.417  -0.421   0.017  1.00 98.08           H  
ATOM   3013  N   LEU A 185       0.254  -5.640   3.497  1.00 97.30           N  
ATOM   3014  H   LEU A 185       0.110  -4.643   3.426  1.00 97.30           H  
ATOM   3015  CA  LEU A 185      -0.881  -6.478   3.908  1.00 97.30           C  
ATOM   3016  HA  LEU A 185      -0.581  -7.030   4.799  1.00 97.30           H  
ATOM   3017  C   LEU A 185      -1.290  -7.527   2.856  1.00 97.30           C  
ATOM   3018  CB  LEU A 185      -2.049  -5.543   4.267  1.00 97.30           C  
ATOM   3019  HB2 LEU A 185      -1.702  -4.855   5.038  1.00 97.30           H  
ATOM   3020  HB3 LEU A 185      -2.315  -4.961   3.384  1.00 97.30           H  
ATOM   3021  O   LEU A 185      -1.924  -8.527   3.198  1.00 97.30           O  
ATOM   3022  CG  LEU A 185      -3.314  -6.251   4.786  1.00 97.30           C  
ATOM   3023  HG  LEU A 185      -3.713  -6.914   4.019  1.00 97.30           H  
ATOM   3024  CD1 LEU A 185      -3.034  -7.060   6.054  1.00 97.30           C  
ATOM   3025 HD11 LEU A 185      -3.969  -7.435   6.470  1.00 97.30           H  
ATOM   3026 HD12 LEU A 185      -2.405  -7.917   5.815  1.00 97.30           H  
ATOM   3027 HD13 LEU A 185      -2.523  -6.433   6.784  1.00 97.30           H  
ATOM   3028  CD2 LEU A 185      -4.396  -5.222   5.099  1.00 97.30           C  
ATOM   3029 HD21 LEU A 185      -4.038  -4.518   5.850  1.00 97.30           H  
ATOM   3030 HD22 LEU A 185      -5.285  -5.728   5.476  1.00 97.30           H  
ATOM   3031 HD23 LEU A 185      -4.659  -4.689   4.185  1.00 97.30           H  
ATOM   3032  N   GLY A 186      -0.931  -7.300   1.592  1.00 98.34           N  
ATOM   3033  H   GLY A 186      -0.398  -6.465   1.396  1.00 98.34           H  
ATOM   3034  CA  GLY A 186      -1.313  -8.140   0.462  1.00 98.34           C  
ATOM   3035  HA2 GLY A 186      -0.444  -8.272  -0.183  1.00 98.34           H  
ATOM   3036  HA3 GLY A 186      -1.621  -9.129   0.801  1.00 98.34           H  
ATOM   3037  C   GLY A 186      -2.460  -7.536  -0.338  1.00 98.34           C  
ATOM   3038  O   GLY A 186      -3.469  -7.112   0.230  1.00 98.34           O  
ATOM   3039  N   ASN A 187      -2.316  -7.502  -1.661  1.00 98.80           N  
ATOM   3040  H   ASN A 187      -1.463  -7.869  -2.058  1.00 98.80           H  
ATOM   3041  CA  ASN A 187      -3.298  -6.896  -2.558  1.00 98.80           C  
ATOM   3042  HA  ASN A 187      -3.439  -5.854  -2.269  1.00 98.80           H  
ATOM   3043  C   ASN A 187      -4.662  -7.584  -2.444  1.00 98.80           C  
ATOM   3044  CB  ASN A 187      -2.793  -6.928  -4.010  1.00 98.80           C  
ATOM   3045  HB2 ASN A 187      -2.648  -7.958  -4.338  1.00 98.80           H  
ATOM   3046  HB3 ASN A 187      -3.564  -6.481  -4.637  1.00 98.80           H  
ATOM   3047  O   ASN A 187      -5.680  -6.904  -2.406  1.00 98.80           O  
ATOM   3048  CG  ASN A 187      -1.525  -6.136  -4.255  1.00 98.80           C  
ATOM   3049  ND2 ASN A 187      -0.935  -6.254  -5.419  1.00 98.80           N  
ATOM   3050 HD21 ASN A 187      -0.140  -5.657  -5.595  1.00 98.80           H  
ATOM   3051 HD22 ASN A 187      -1.327  -6.848  -6.136  1.00 98.80           H  
ATOM   3052  OD1 ASN A 187      -1.054  -5.400  -3.410  1.00 98.80           O  
ATOM   3053  N   GLU A 188      -4.705  -8.908  -2.289  1.00 98.36           N  
ATOM   3054  H   GLU A 188      -3.844  -9.436  -2.280  1.00 98.36           H  
ATOM   3055  CA  GLU A 188      -5.973  -9.631  -2.140  1.00 98.36           C  
ATOM   3056  HA  GLU A 188      -6.619  -9.380  -2.981  1.00 98.36           H  
ATOM   3057  C   GLU A 188      -6.711  -9.226  -0.851  1.00 98.36           C  
ATOM   3058  CB  GLU A 188      -5.675 -11.137  -2.185  1.00 98.36           C  
ATOM   3059  HB2 GLU A 188      -5.155 -11.368  -3.115  1.00 98.36           H  
ATOM   3060  HB3 GLU A 188      -5.005 -11.385  -1.361  1.00 98.36           H  
ATOM   3061  O   GLU A 188      -7.930  -9.044  -0.841  1.00 98.36           O  
ATOM   3062  CG  GLU A 188      -6.913 -12.040  -2.080  1.00 98.36           C  
ATOM   3063  HG2 GLU A 188      -6.574 -13.076  -2.091  1.00 98.36           H  
ATOM   3064  HG3 GLU A 188      -7.389 -11.873  -1.114  1.00 98.36           H  
ATOM   3065  CD  GLU A 188      -7.953 -11.860  -3.196  1.00 98.36           C  
ATOM   3066  OE1 GLU A 188      -9.085 -12.366  -2.971  1.00 98.36           O  
ATOM   3067  OE2 GLU A 188      -7.638 -11.244  -4.234  1.00 98.36           O  
ATOM   3068  N   ASN A 189      -5.977  -8.999   0.242  1.00 96.72           N  
ATOM   3069  H   ASN A 189      -4.974  -9.093   0.168  1.00 96.72           H  
ATOM   3070  CA  ASN A 189      -6.559  -8.523   1.497  1.00 96.72           C  
ATOM   3071  HA  ASN A 189      -7.441  -9.122   1.725  1.00 96.72           H  
ATOM   3072  C   ASN A 189      -7.032  -7.071   1.389  1.00 96.72           C  
ATOM   3073  CB  ASN A 189      -5.535  -8.692   2.628  1.00 96.72           C  
ATOM   3074  HB2 ASN A 189      -4.575  -8.278   2.317  1.00 96.72           H  
ATOM   3075  HB3 ASN A 189      -5.874  -8.147   3.509  1.00 96.72           H  
ATOM   3076  O   ASN A 189      -8.129  -6.750   1.847  1.00 96.72           O  
ATOM   3077  CG  ASN A 189      -5.352 -10.137   3.037  1.00 96.72           C  
ATOM   3078  ND2 ASN A 189      -4.168 -10.502   3.467  1.00 96.72           N  
ATOM   3079 HD21 ASN A 189      -3.379  -9.876   3.393  1.00 96.72           H  
ATOM   3080 HD22 ASN A 189      -4.031 -11.490   3.629  1.00 96.72           H  
ATOM   3081  OD1 ASN A 189      -6.277 -10.931   3.008  1.00 96.72           O  
ATOM   3082  N   ILE A 190      -6.235  -6.196   0.766  1.00 98.15           N  
ATOM   3083  H   ILE A 190      -5.352  -6.528   0.405  1.00 98.15           H  
ATOM   3084  CA  ILE A 190      -6.606  -4.792   0.545  1.00 98.15           C  
ATOM   3085  HA  ILE A 190      -6.867  -4.348   1.506  1.00 98.15           H  
ATOM   3086  C   ILE A 190      -7.862  -4.714  -0.336  1.00 98.15           C  
ATOM   3087  CB  ILE A 190      -5.419  -3.993  -0.042  1.00 98.15           C  
ATOM   3088  HB  ILE A 190      -5.087  -4.487  -0.955  1.00 98.15           H  
ATOM   3089  O   ILE A 190      -8.790  -3.982   0.010  1.00 98.15           O  
ATOM   3090  CG1 ILE A 190      -4.237  -3.945   0.955  1.00 98.15           C  
ATOM   3091 HG12 ILE A 190      -4.073  -4.930   1.392  1.00 98.15           H  
ATOM   3092 HG13 ILE A 190      -4.485  -3.270   1.774  1.00 98.15           H  
ATOM   3093  CG2 ILE A 190      -5.849  -2.551  -0.383  1.00 98.15           C  
ATOM   3094 HG21 ILE A 190      -5.015  -1.994  -0.810  1.00 98.15           H  
ATOM   3095 HG22 ILE A 190      -6.647  -2.546  -1.126  1.00 98.15           H  
ATOM   3096 HG23 ILE A 190      -6.200  -2.041   0.515  1.00 98.15           H  
ATOM   3097  CD1 ILE A 190      -2.912  -3.507   0.317  1.00 98.15           C  
ATOM   3098 HD11 ILE A 190      -2.114  -3.576   1.056  1.00 98.15           H  
ATOM   3099 HD12 ILE A 190      -2.670  -4.165  -0.518  1.00 98.15           H  
ATOM   3100 HD13 ILE A 190      -2.970  -2.478  -0.037  1.00 98.15           H  
ATOM   3101  N   PHE A 191      -7.941  -5.514  -1.405  1.00 98.05           N  
ATOM   3102  H   PHE A 191      -7.134  -6.073  -1.644  1.00 98.05           H  
ATOM   3103  CA  PHE A 191      -9.118  -5.651  -2.268  1.00 98.05           C  
ATOM   3104  HA  PHE A 191      -9.330  -4.696  -2.748  1.00 98.05           H  
ATOM   3105  C   PHE A 191     -10.355  -6.032  -1.449  1.00 98.05           C  
ATOM   3106  CB  PHE A 191      -8.832  -6.692  -3.369  1.00 98.05           C  
ATOM   3107  HB2 PHE A 191      -8.335  -7.556  -2.927  1.00 98.05           H  
ATOM   3108  HB3 PHE A 191      -8.144  -6.266  -4.099  1.00 98.05           H  
ATOM   3109  O   PHE A 191     -11.331  -5.281  -1.419  1.00 98.05           O  
ATOM   3110  CG  PHE A 191     -10.075  -7.179  -4.093  1.00 98.05           C  
ATOM   3111  CD1 PHE A 191     -10.516  -8.509  -3.959  1.00 98.05           C  
ATOM   3112  HD1 PHE A 191      -9.930  -9.223  -3.400  1.00 98.05           H  
ATOM   3113  CD2 PHE A 191     -10.823  -6.283  -4.868  1.00 98.05           C  
ATOM   3114  HD2 PHE A 191     -10.461  -5.274  -4.995  1.00 98.05           H  
ATOM   3115  CE1 PHE A 191     -11.714  -8.916  -4.575  1.00 98.05           C  
ATOM   3116  HE1 PHE A 191     -12.042  -9.940  -4.479  1.00 98.05           H  
ATOM   3117  CE2 PHE A 191     -12.027  -6.678  -5.473  1.00 98.05           C  
ATOM   3118  HE2 PHE A 191     -12.601  -5.965  -6.045  1.00 98.05           H  
ATOM   3119  CZ  PHE A 191     -12.476  -8.000  -5.323  1.00 98.05           C  
ATOM   3120  HZ  PHE A 191     -13.399  -8.311  -5.790  1.00 98.05           H  
ATOM   3121  N   ARG A 192     -10.295  -7.144  -0.705  1.00 96.44           N  
ATOM   3122  H   ARG A 192      -9.460  -7.708  -0.777  1.00 96.44           H  
ATOM   3123  CA  ARG A 192     -11.425  -7.641   0.100  1.00 96.44           C  
ATOM   3124  HA  ARG A 192     -12.277  -7.819  -0.555  1.00 96.44           H  
ATOM   3125  C   ARG A 192     -11.902  -6.642   1.150  1.00 96.44           C  
ATOM   3126  CB  ARG A 192     -11.024  -8.948   0.790  1.00 96.44           C  
ATOM   3127  HB2 ARG A 192     -10.060  -8.814   1.281  1.00 96.44           H  
ATOM   3128  HB3 ARG A 192     -11.768  -9.196   1.546  1.00 96.44           H  
ATOM   3129  O   ARG A 192     -13.104  -6.521   1.371  1.00 96.44           O  
ATOM   3130  CG  ARG A 192     -10.944 -10.109  -0.202  1.00 96.44           C  
ATOM   3131  HG2 ARG A 192     -10.288  -9.856  -1.035  1.00 96.44           H  
ATOM   3132  HG3 ARG A 192     -11.938 -10.314  -0.599  1.00 96.44           H  
ATOM   3133  CD  ARG A 192     -10.410 -11.352   0.505  1.00 96.44           C  
ATOM   3134  HD2 ARG A 192     -11.097 -11.630   1.305  1.00 96.44           H  
ATOM   3135  HD3 ARG A 192      -9.433 -11.127   0.932  1.00 96.44           H  
ATOM   3136  NE  ARG A 192     -10.263 -12.433  -0.468  1.00 96.44           N  
ATOM   3137  HE  ARG A 192      -9.841 -12.183  -1.351  1.00 96.44           H  
ATOM   3138  NH1 ARG A 192     -11.163 -14.214   0.681  1.00 96.44           N  
ATOM   3139 HH11 ARG A 192     -11.229 -13.642   1.511  1.00 96.44           H  
ATOM   3140 HH12 ARG A 192     -11.421 -15.191   0.686  1.00 96.44           H  
ATOM   3141  NH2 ARG A 192     -10.434 -14.419  -1.445  1.00 96.44           N  
ATOM   3142 HH21 ARG A 192     -10.004 -13.942  -2.225  1.00 96.44           H  
ATOM   3143 HH22 ARG A 192     -10.712 -15.388  -1.516  1.00 96.44           H  
ATOM   3144  CZ  ARG A 192     -10.628 -13.689  -0.390  1.00 96.44           C  
ATOM   3145  N   ILE A 193     -10.981  -5.933   1.806  1.00 94.20           N  
ATOM   3146  H   ILE A 193     -10.008  -6.106   1.594  1.00 94.20           H  
ATOM   3147  CA  ILE A 193     -11.333  -4.918   2.804  1.00 94.20           C  
ATOM   3148  HA  ILE A 193     -12.060  -5.344   3.496  1.00 94.20           H  
ATOM   3149  C   ILE A 193     -12.014  -3.732   2.122  1.00 94.20           C  
ATOM   3150  CB  ILE A 193     -10.096  -4.476   3.618  1.00 94.20           C  
ATOM   3151  HB  ILE A 193      -9.305  -4.186   2.926  1.00 94.20           H  
ATOM   3152  O   ILE A 193     -13.132  -3.372   2.491  1.00 94.20           O  
ATOM   3153  CG1 ILE A 193      -9.585  -5.633   4.503  1.00 94.20           C  
ATOM   3154 HG12 ILE A 193     -10.263  -5.772   5.346  1.00 94.20           H  
ATOM   3155 HG13 ILE A 193      -9.577  -6.562   3.933  1.00 94.20           H  
ATOM   3156  CG2 ILE A 193     -10.454  -3.260   4.495  1.00 94.20           C  
ATOM   3157 HG21 ILE A 193     -11.393  -3.442   5.018  1.00 94.20           H  
ATOM   3158 HG22 ILE A 193     -10.578  -2.374   3.872  1.00 94.20           H  
ATOM   3159 HG23 ILE A 193      -9.670  -3.046   5.222  1.00 94.20           H  
ATOM   3160  CD1 ILE A 193      -8.163  -5.404   5.033  1.00 94.20           C  
ATOM   3161 HD11 ILE A 193      -7.480  -5.247   4.198  1.00 94.20           H  
ATOM   3162 HD12 ILE A 193      -8.127  -4.538   5.695  1.00 94.20           H  
ATOM   3163 HD13 ILE A 193      -7.834  -6.277   5.596  1.00 94.20           H  
ATOM   3164  N   THR A 194     -11.359  -3.145   1.122  1.00 95.58           N  
ATOM   3165  H   THR A 194     -10.483  -3.543   0.815  1.00 95.58           H  
ATOM   3166  CA  THR A 194     -11.806  -1.891   0.498  1.00 95.58           C  
ATOM   3167  HA  THR A 194     -12.081  -1.194   1.290  1.00 95.58           H  
ATOM   3168  C   THR A 194     -13.052  -2.046  -0.369  1.00 95.58           C  
ATOM   3169  CB  THR A 194     -10.694  -1.222  -0.313  1.00 95.58           C  
ATOM   3170  HB  THR A 194     -11.113  -0.333  -0.785  1.00 95.58           H  
ATOM   3171  O   THR A 194     -13.762  -1.072  -0.562  1.00 95.58           O  
ATOM   3172  CG2 THR A 194      -9.523  -0.781   0.560  1.00 95.58           C  
ATOM   3173 HG21 THR A 194      -9.113  -1.619   1.124  1.00 95.58           H  
ATOM   3174 HG22 THR A 194      -8.748  -0.364  -0.083  1.00 95.58           H  
ATOM   3175 HG23 THR A 194      -9.862  -0.006   1.247  1.00 95.58           H  
ATOM   3176  OG1 THR A 194     -10.185  -2.080  -1.311  1.00 95.58           O  
ATOM   3177  HG1 THR A 194      -9.674  -2.766  -0.875  1.00 95.58           H  
ATOM   3178  N   ASN A 195     -13.386  -3.261  -0.814  1.00 95.30           N  
ATOM   3179  H   ASN A 195     -12.718  -4.011  -0.706  1.00 95.30           H  
ATOM   3180  CA  ASN A 195     -14.630  -3.544  -1.541  1.00 95.30           C  
ATOM   3181  HA  ASN A 195     -14.954  -2.631  -2.041  1.00 95.30           H  
ATOM   3182  C   ASN A 195     -15.802  -3.932  -0.616  1.00 95.30           C  
ATOM   3183  CB  ASN A 195     -14.360  -4.576  -2.648  1.00 95.30           C  
ATOM   3184  HB2 ASN A 195     -13.815  -5.434  -2.254  1.00 95.30           H  
ATOM   3185  HB3 ASN A 195     -15.311  -4.933  -3.046  1.00 95.30           H  
ATOM   3186  O   ASN A 195     -16.904  -4.196  -1.087  1.00 95.30           O  
ATOM   3187  CG  ASN A 195     -13.599  -3.966  -3.810  1.00 95.30           C  
ATOM   3188  ND2 ASN A 195     -12.310  -3.786  -3.673  1.00 95.30           N  
ATOM   3189 HD21 ASN A 195     -11.796  -3.418  -4.461  1.00 95.30           H  
ATOM   3190 HD22 ASN A 195     -11.847  -4.109  -2.836  1.00 95.30           H  
ATOM   3191  OD1 ASN A 195     -14.162  -3.640  -4.837  1.00 95.30           O  
ATOM   3192  N   SER A 196     -15.608  -3.934   0.711  1.00 89.67           N  
ATOM   3193  H   SER A 196     -14.680  -3.727   1.051  1.00 89.67           H  
ATOM   3194  CA  SER A 196     -16.687  -4.163   1.693  1.00 89.67           C  
ATOM   3195  HA  SER A 196     -17.399  -4.859   1.248  1.00 89.67           H  
ATOM   3196  C   SER A 196     -17.489  -2.895   2.050  1.00 89.67           C  
ATOM   3197  CB  SER A 196     -16.130  -4.840   2.948  1.00 89.67           C  
ATOM   3198  HB2 SER A 196     -15.476  -5.664   2.662  1.00 89.67           H  
ATOM   3199  HB3 SER A 196     -16.962  -5.245   3.525  1.00 89.67           H  
ATOM   3200  O   SER A 196     -18.341  -2.907   2.950  1.00 89.67           O  
ATOM   3201  OG  SER A 196     -15.421  -3.924   3.761  1.00 89.67           O  
ATOM   3202  HG  SER A 196     -14.588  -3.717   3.330  1.00 89.67           H  
ATOM   3203  N   GLY A 197     -17.184  -1.774   1.397  1.00 89.54           N  
ATOM   3204  H   GLY A 197     -16.446  -1.810   0.709  1.00 89.54           H  
ATOM   3205  CA  GLY A 197     -17.838  -0.480   1.569  1.00 89.54           C  
ATOM   3206  HA2 GLY A 197     -18.702  -0.426   0.907  1.00 89.54           H  
ATOM   3207  HA3 GLY A 197     -18.181  -0.369   2.598  1.00 89.54           H  
ATOM   3208  C   GLY A 197     -16.897   0.679   1.231  1.00 89.54           C  
ATOM   3209  O   GLY A 197     -15.805   0.444   0.734  1.00 89.54           O  
ATOM   3210  N   PRO A 198     -17.283   1.932   1.509  1.00 92.04           N  
ATOM   3211  CA  PRO A 198     -16.441   3.089   1.217  1.00 92.04           C  
ATOM   3212  HA  PRO A 198     -16.017   2.999   0.217  1.00 92.04           H  
ATOM   3213  C   PRO A 198     -15.299   3.225   2.233  1.00 92.04           C  
ATOM   3214  CB  PRO A 198     -17.397   4.283   1.247  1.00 92.04           C  
ATOM   3215  HB2 PRO A 198     -16.901   5.201   1.561  1.00 92.04           H  
ATOM   3216  HB3 PRO A 198     -17.841   4.414   0.260  1.00 92.04           H  
ATOM   3217  O   PRO A 198     -15.541   3.255   3.444  1.00 92.04           O  
ATOM   3218  CG  PRO A 198     -18.481   3.851   2.238  1.00 92.04           C  
ATOM   3219  HG2 PRO A 198     -18.154   4.050   3.258  1.00 92.04           H  
ATOM   3220  HG3 PRO A 198     -19.430   4.349   2.040  1.00 92.04           H  
ATOM   3221  CD  PRO A 198     -18.580   2.341   2.024  1.00 92.04           C  
ATOM   3222  HD2 PRO A 198     -19.348   2.125   1.282  1.00 92.04           H  
ATOM   3223  HD3 PRO A 198     -18.809   1.844   2.967  1.00 92.04           H  
ATOM   3224  N   TYR A 199     -14.065   3.357   1.746  1.00 95.31           N  
ATOM   3225  H   TYR A 199     -13.930   3.325   0.746  1.00 95.31           H  
ATOM   3226  CA  TYR A 199     -12.873   3.594   2.563  1.00 95.31           C  
ATOM   3227  HA  TYR A 199     -13.176   3.726   3.602  1.00 95.31           H  
ATOM   3228  C   TYR A 199     -12.161   4.876   2.143  1.00 95.31           C  
ATOM   3229  CB  TYR A 199     -11.914   2.393   2.507  1.00 95.31           C  
ATOM   3230  HB2 TYR A 199     -11.820   2.053   1.476  1.00 95.31           H  
ATOM   3231  HB3 TYR A 199     -10.926   2.722   2.828  1.00 95.31           H  
ATOM   3232  O   TYR A 199     -12.020   5.159   0.957  1.00 95.31           O  
ATOM   3233  CG  TYR A 199     -12.336   1.229   3.381  1.00 95.31           C  
ATOM   3234  CD1 TYR A 199     -11.690   0.983   4.607  1.00 95.31           C  
ATOM   3235  HD1 TYR A 199     -10.869   1.616   4.911  1.00 95.31           H  
ATOM   3236  CD2 TYR A 199     -13.381   0.390   2.964  1.00 95.31           C  
ATOM   3237  HD2 TYR A 199     -13.829   0.551   1.995  1.00 95.31           H  
ATOM   3238  CE1 TYR A 199     -12.105  -0.085   5.425  1.00 95.31           C  
ATOM   3239  HE1 TYR A 199     -11.601  -0.277   6.360  1.00 95.31           H  
ATOM   3240  CE2 TYR A 199     -13.820  -0.663   3.783  1.00 95.31           C  
ATOM   3241  HE2 TYR A 199     -14.619  -1.311   3.455  1.00 95.31           H  
ATOM   3242  OH  TYR A 199     -13.595  -1.921   5.805  1.00 95.31           O  
ATOM   3243  HH  TYR A 199     -13.040  -2.031   6.580  1.00 95.31           H  
ATOM   3244  CZ  TYR A 199     -13.179  -0.904   5.013  1.00 95.31           C  
ATOM   3245  N   GLU A 200     -11.671   5.617   3.131  1.00 95.70           N  
ATOM   3246  H   GLU A 200     -11.823   5.302   4.078  1.00 95.70           H  
ATOM   3247  CA  GLU A 200     -10.683   6.677   2.938  1.00 95.70           C  
ATOM   3248  HA  GLU A 200     -10.744   7.036   1.911  1.00 95.70           H  
ATOM   3249  C   GLU A 200      -9.264   6.129   3.142  1.00 95.70           C  
ATOM   3250  CB  GLU A 200     -10.978   7.883   3.848  1.00 95.70           C  
ATOM   3251  HB2 GLU A 200     -10.193   8.624   3.701  1.00 95.70           H  
ATOM   3252  HB3 GLU A 200     -11.927   8.327   3.545  1.00 95.70           H  
ATOM   3253  O   GLU A 200      -9.061   5.165   3.890  1.00 95.70           O  
ATOM   3254  CG  GLU A 200     -11.039   7.545   5.342  1.00 95.70           C  
ATOM   3255  HG2 GLU A 200     -10.128   7.020   5.629  1.00 95.70           H  
ATOM   3256  HG3 GLU A 200     -11.886   6.881   5.515  1.00 95.70           H  
ATOM   3257  CD  GLU A 200     -11.207   8.774   6.243  1.00 95.70           C  
ATOM   3258  OE1 GLU A 200     -11.661   8.584   7.395  1.00 95.70           O  
ATOM   3259  OE2 GLU A 200     -10.833   9.907   5.869  1.00 95.70           O  
ATOM   3260  N   LEU A 201      -8.283   6.768   2.503  1.00 97.70           N  
ATOM   3261  H   LEU A 201      -8.539   7.585   1.967  1.00 97.70           H  
ATOM   3262  CA  LEU A 201      -6.855   6.484   2.651  1.00 97.70           C  
ATOM   3263  HA  LEU A 201      -6.726   5.610   3.290  1.00 97.70           H  
ATOM   3264  C   LEU A 201      -6.155   7.666   3.311  1.00 97.70           C  
ATOM   3265  CB  LEU A 201      -6.233   6.170   1.277  1.00 97.70           C  
ATOM   3266  HB2 LEU A 201      -6.693   5.255   0.903  1.00 97.70           H  
ATOM   3267  HB3 LEU A 201      -6.480   6.983   0.595  1.00 97.70           H  
ATOM   3268  O   LEU A 201      -6.358   8.818   2.931  1.00 97.70           O  
ATOM   3269  CG  LEU A 201      -4.703   5.970   1.260  1.00 97.70           C  
ATOM   3270  HG  LEU A 201      -4.210   6.763   1.822  1.00 97.70           H  
ATOM   3271  CD1 LEU A 201      -4.302   4.622   1.856  1.00 97.70           C  
ATOM   3272 HD11 LEU A 201      -4.664   4.545   2.881  1.00 97.70           H  
ATOM   3273 HD12 LEU A 201      -4.727   3.813   1.262  1.00 97.70           H  
ATOM   3274 HD13 LEU A 201      -3.216   4.538   1.860  1.00 97.70           H  
ATOM   3275  CD2 LEU A 201      -4.158   6.032  -0.162  1.00 97.70           C  
ATOM   3276 HD21 LEU A 201      -4.667   5.304  -0.795  1.00 97.70           H  
ATOM   3277 HD22 LEU A 201      -4.312   7.033  -0.563  1.00 97.70           H  
ATOM   3278 HD23 LEU A 201      -3.089   5.819  -0.165  1.00 97.70           H  
ATOM   3279  N   ARG A 202      -5.249   7.360   4.235  1.00 97.57           N  
ATOM   3280  H   ARG A 202      -5.167   6.392   4.508  1.00 97.57           H  
ATOM   3281  CA  ARG A 202      -4.276   8.293   4.788  1.00 97.57           C  
ATOM   3282  HA  ARG A 202      -4.334   9.235   4.243  1.00 97.57           H  
ATOM   3283  C   ARG A 202      -2.866   7.743   4.606  1.00 97.57           C  
ATOM   3284  CB  ARG A 202      -4.642   8.562   6.250  1.00 97.57           C  
ATOM   3285  HB2 ARG A 202      -4.639   7.624   6.805  1.00 97.57           H  
ATOM   3286  HB3 ARG A 202      -5.645   8.985   6.282  1.00 97.57           H  
ATOM   3287  O   ARG A 202      -2.617   6.557   4.825  1.00 97.57           O  
ATOM   3288  CG  ARG A 202      -3.675   9.545   6.905  1.00 97.57           C  
ATOM   3289  HG2 ARG A 202      -3.656  10.470   6.330  1.00 97.57           H  
ATOM   3290  HG3 ARG A 202      -2.672   9.118   6.931  1.00 97.57           H  
ATOM   3291  CD  ARG A 202      -4.115   9.839   8.337  1.00 97.57           C  
ATOM   3292  HD2 ARG A 202      -5.119  10.262   8.339  1.00 97.57           H  
ATOM   3293  HD3 ARG A 202      -4.132   8.908   8.904  1.00 97.57           H  
ATOM   3294  NE  ARG A 202      -3.151  10.756   8.948  1.00 97.57           N  
ATOM   3295  HE  ARG A 202      -2.258  10.360   9.206  1.00 97.57           H  
ATOM   3296  NH1 ARG A 202      -4.174  12.759   8.410  1.00 97.57           N  
ATOM   3297 HH11 ARG A 202      -4.084  13.755   8.273  1.00 97.57           H  
ATOM   3298 HH12 ARG A 202      -4.995  12.297   8.045  1.00 97.57           H  
ATOM   3299  NH2 ARG A 202      -2.106  12.704   9.270  1.00 97.57           N  
ATOM   3300 HH21 ARG A 202      -1.996  13.679   9.029  1.00 97.57           H  
ATOM   3301 HH22 ARG A 202      -1.288  12.116   9.343  1.00 97.57           H  
ATOM   3302  CZ  ARG A 202      -3.167  12.069   8.881  1.00 97.57           C  
ATOM   3303  N   ILE A 203      -1.948   8.622   4.229  1.00 98.38           N  
ATOM   3304  H   ILE A 203      -2.250   9.566   4.031  1.00 98.38           H  
ATOM   3305  CA  ILE A 203      -0.521   8.337   4.102  1.00 98.38           C  
ATOM   3306  HA  ILE A 203      -0.329   7.303   4.388  1.00 98.38           H  
ATOM   3307  C   ILE A 203       0.203   9.262   5.072  1.00 98.38           C  
ATOM   3308  CB  ILE A 203      -0.046   8.521   2.644  1.00 98.38           C  
ATOM   3309  HB  ILE A 203      -0.170   9.568   2.369  1.00 98.38           H  
ATOM   3310  O   ILE A 203       0.112  10.475   4.916  1.00 98.38           O  
ATOM   3311  CG1 ILE A 203      -0.900   7.663   1.678  1.00 98.38           C  
ATOM   3312 HG12 ILE A 203      -0.792   6.608   1.929  1.00 98.38           H  
ATOM   3313 HG13 ILE A 203      -1.952   7.927   1.789  1.00 98.38           H  
ATOM   3314  CG2 ILE A 203       1.449   8.166   2.538  1.00 98.38           C  
ATOM   3315 HG21 ILE A 203       2.035   8.760   3.240  1.00 98.38           H  
ATOM   3316 HG22 ILE A 203       1.819   8.393   1.539  1.00 98.38           H  
ATOM   3317 HG23 ILE A 203       1.601   7.109   2.754  1.00 98.38           H  
ATOM   3318  CD1 ILE A 203      -0.568   7.864   0.197  1.00 98.38           C  
ATOM   3319 HD11 ILE A 203      -1.296   7.335  -0.418  1.00 98.38           H  
ATOM   3320 HD12 ILE A 203      -0.608   8.926  -0.050  1.00 98.38           H  
ATOM   3321 HD13 ILE A 203       0.421   7.466  -0.028  1.00 98.38           H  
ATOM   3322  N   ASP A 204       0.888   8.706   6.069  1.00 97.75           N  
ATOM   3323  H   ASP A 204       0.960   7.699   6.082  1.00 97.75           H  
ATOM   3324  CA  ASP A 204       1.709   9.458   7.025  1.00 97.75           C  
ATOM   3325  HA  ASP A 204       1.498  10.524   6.943  1.00 97.75           H  
ATOM   3326  C   ASP A 204       3.190   9.237   6.701  1.00 97.75           C  
ATOM   3327  CB  ASP A 204       1.405   9.026   8.470  1.00 97.75           C  
ATOM   3328  HB2 ASP A 204       1.508   7.944   8.548  1.00 97.75           H  
ATOM   3329  HB3 ASP A 204       2.150   9.476   9.127  1.00 97.75           H  
ATOM   3330  O   ASP A 204       3.611   8.101   6.508  1.00 97.75           O  
ATOM   3331  CG  ASP A 204       0.022   9.448   8.979  1.00 97.75           C  
ATOM   3332  OD1 ASP A 204      -0.311  10.656   8.938  1.00 97.75           O  
ATOM   3333  OD2 ASP A 204      -0.715   8.578   9.502  1.00 97.75           O  
ATOM   3334  N   MET A 205       3.985  10.305   6.652  1.00 98.14           N  
ATOM   3335  H   MET A 205       3.574  11.210   6.834  1.00 98.14           H  
ATOM   3336  CA  MET A 205       5.409  10.280   6.305  1.00 98.14           C  
ATOM   3337  HA  MET A 205       5.770   9.251   6.320  1.00 98.14           H  
ATOM   3338  C   MET A 205       6.234  11.085   7.311  1.00 98.14           C  
ATOM   3339  CB  MET A 205       5.618  10.851   4.895  1.00 98.14           C  
ATOM   3340  HB2 MET A 205       6.685  10.961   4.700  1.00 98.14           H  
ATOM   3341  HB3 MET A 205       5.156  11.838   4.856  1.00 98.14           H  
ATOM   3342  O   MET A 205       5.773  12.101   7.838  1.00 98.14           O  
ATOM   3343  CG  MET A 205       5.011   9.992   3.784  1.00 98.14           C  
ATOM   3344  HG2 MET A 205       3.984   9.732   4.040  1.00 98.14           H  
ATOM   3345  HG3 MET A 205       5.590   9.071   3.713  1.00 98.14           H  
ATOM   3346  SD  MET A 205       5.004  10.795   2.158  1.00 98.14           S  
ATOM   3347  CE  MET A 205       3.635  11.973   2.354  1.00 98.14           C  
ATOM   3348  HE1 MET A 205       3.485  12.507   1.415  1.00 98.14           H  
ATOM   3349  HE2 MET A 205       3.866  12.691   3.141  1.00 98.14           H  
ATOM   3350  HE3 MET A 205       2.721  11.435   2.605  1.00 98.14           H  
ATOM   3351  N   VAL A 206       7.482  10.676   7.535  1.00 97.78           N  
ATOM   3352  H   VAL A 206       7.785   9.813   7.105  1.00 97.78           H  
ATOM   3353  CA  VAL A 206       8.476  11.464   8.279  1.00 97.78           C  
ATOM   3354  HA  VAL A 206       8.036  12.429   8.534  1.00 97.78           H  
ATOM   3355  C   VAL A 206       9.681  11.728   7.389  1.00 97.78           C  
ATOM   3356  CB  VAL A 206       8.889  10.800   9.604  1.00 97.78           C  
ATOM   3357  HB  VAL A 206       9.391   9.855   9.398  1.00 97.78           H  
ATOM   3358  O   VAL A 206      10.252  10.800   6.821  1.00 97.78           O  
ATOM   3359  CG1 VAL A 206       9.846  11.702  10.396  1.00 97.78           C  
ATOM   3360 HG11 VAL A 206      10.119  11.220  11.335  1.00 97.78           H  
ATOM   3361 HG12 VAL A 206      10.769  11.858   9.839  1.00 97.78           H  
ATOM   3362 HG13 VAL A 206       9.383  12.667  10.603  1.00 97.78           H  
ATOM   3363  CG2 VAL A 206       7.665  10.539  10.495  1.00 97.78           C  
ATOM   3364 HG21 VAL A 206       7.121  11.470  10.655  1.00 97.78           H  
ATOM   3365 HG22 VAL A 206       7.007   9.817  10.013  1.00 97.78           H  
ATOM   3366 HG23 VAL A 206       7.987  10.127  11.451  1.00 97.78           H  
ATOM   3367  N   TYR A 207      10.068  12.994   7.257  1.00 97.13           N  
ATOM   3368  H   TYR A 207       9.561  13.710   7.758  1.00 97.13           H  
ATOM   3369  CA  TYR A 207      11.221  13.405   6.463  1.00 97.13           C  
ATOM   3370  HA  TYR A 207      11.932  12.580   6.416  1.00 97.13           H  
ATOM   3371  C   TYR A 207      11.938  14.591   7.114  1.00 97.13           C  
ATOM   3372  CB  TYR A 207      10.761  13.729   5.034  1.00 97.13           C  
ATOM   3373  HB2 TYR A 207       9.969  14.477   5.071  1.00 97.13           H  
ATOM   3374  HB3 TYR A 207      10.342  12.829   4.585  1.00 97.13           H  
ATOM   3375  O   TYR A 207      11.311  15.611   7.410  1.00 97.13           O  
ATOM   3376  CG  TYR A 207      11.881  14.229   4.148  1.00 97.13           C  
ATOM   3377  CD1 TYR A 207      11.854  15.538   3.628  1.00 97.13           C  
ATOM   3378  HD1 TYR A 207      10.999  16.174   3.804  1.00 97.13           H  
ATOM   3379  CD2 TYR A 207      12.977  13.387   3.887  1.00 97.13           C  
ATOM   3380  HD2 TYR A 207      13.005  12.383   4.283  1.00 97.13           H  
ATOM   3381  CE1 TYR A 207      12.940  16.017   2.873  1.00 97.13           C  
ATOM   3382  HE1 TYR A 207      12.921  17.017   2.465  1.00 97.13           H  
ATOM   3383  CE2 TYR A 207      14.069  13.864   3.147  1.00 97.13           C  
ATOM   3384  HE2 TYR A 207      14.924  13.222   3.000  1.00 97.13           H  
ATOM   3385  OH  TYR A 207      15.176  15.669   2.065  1.00 97.13           O  
ATOM   3386  HH  TYR A 207      15.838  14.978   2.133  1.00 97.13           H  
ATOM   3387  CZ  TYR A 207      14.059  15.188   2.662  1.00 97.13           C  
ATOM   3388  N   ASN A 208      13.249  14.456   7.341  1.00 96.02           N  
ATOM   3389  H   ASN A 208      13.666  13.547   7.201  1.00 96.02           H  
ATOM   3390  CA  ASN A 208      14.081  15.411   8.079  1.00 96.02           C  
ATOM   3391  HA  ASN A 208      15.016  14.902   8.313  1.00 96.02           H  
ATOM   3392  C   ASN A 208      13.459  15.781   9.438  1.00 96.02           C  
ATOM   3393  CB  ASN A 208      14.412  16.629   7.197  1.00 96.02           C  
ATOM   3394  HB2 ASN A 208      13.482  17.118   6.907  1.00 96.02           H  
ATOM   3395  HB3 ASN A 208      14.999  17.338   7.781  1.00 96.02           H  
ATOM   3396  O   ASN A 208      13.314  16.961   9.768  1.00 96.02           O  
ATOM   3397  CG  ASN A 208      15.214  16.305   5.951  1.00 96.02           C  
ATOM   3398  ND2 ASN A 208      15.174  17.181   4.976  1.00 96.02           N  
ATOM   3399 HD21 ASN A 208      15.584  16.879   4.104  1.00 96.02           H  
ATOM   3400 HD22 ASN A 208      14.569  17.986   5.053  1.00 96.02           H  
ATOM   3401  OD1 ASN A 208      15.891  15.301   5.819  1.00 96.02           O  
ATOM   3402  N   GLY A 209      12.989  14.773  10.179  1.00 96.00           N  
ATOM   3403  H   GLY A 209      13.225  13.836   9.885  1.00 96.00           H  
ATOM   3404  CA  GLY A 209      12.297  14.937  11.464  1.00 96.00           C  
ATOM   3405  HA2 GLY A 209      12.936  15.513  12.133  1.00 96.00           H  
ATOM   3406  HA3 GLY A 209      12.155  13.948  11.901  1.00 96.00           H  
ATOM   3407  C   GLY A 209      10.923  15.630  11.413  1.00 96.00           C  
ATOM   3408  O   GLY A 209      10.268  15.760  12.448  1.00 96.00           O  
ATOM   3409  N   LYS A 210      10.443  16.066  10.239  1.00 97.82           N  
ATOM   3410  H   LYS A 210      11.013  15.924   9.417  1.00 97.82           H  
ATOM   3411  CA  LYS A 210       9.124  16.696  10.065  1.00 97.82           C  
ATOM   3412  HA  LYS A 210       8.803  17.094  11.028  1.00 97.82           H  
ATOM   3413  C   LYS A 210       8.082  15.672   9.627  1.00 97.82           C  
ATOM   3414  CB  LYS A 210       9.202  17.865   9.073  1.00 97.82           C  
ATOM   3415  HB2 LYS A 210       8.195  18.241   8.889  1.00 97.82           H  
ATOM   3416  HB3 LYS A 210       9.610  17.508   8.127  1.00 97.82           H  
ATOM   3417  O   LYS A 210       8.378  14.759   8.860  1.00 97.82           O  
ATOM   3418  CG  LYS A 210      10.072  19.014   9.597  1.00 97.82           C  
ATOM   3419  HG2 LYS A 210       9.674  19.363  10.550  1.00 97.82           H  
ATOM   3420  HG3 LYS A 210      11.092  18.661   9.749  1.00 97.82           H  
ATOM   3421  CD  LYS A 210      10.091  20.177   8.598  1.00 97.82           C  
ATOM   3422  HD2 LYS A 210      10.461  19.815   7.639  1.00 97.82           H  
ATOM   3423  HD3 LYS A 210       9.078  20.560   8.472  1.00 97.82           H  
ATOM   3424  CE  LYS A 210      11.010  21.287   9.119  1.00 97.82           C  
ATOM   3425  HE2 LYS A 210      10.652  21.604  10.099  1.00 97.82           H  
ATOM   3426  HE3 LYS A 210      12.008  20.871   9.254  1.00 97.82           H  
ATOM   3427  NZ  LYS A 210      11.058  22.447   8.193  1.00 97.82           N  
ATOM   3428  HZ1 LYS A 210      11.404  22.165   7.287  1.00 97.82           H  
ATOM   3429  HZ2 LYS A 210      11.672  23.162   8.557  1.00 97.82           H  
ATOM   3430  HZ3 LYS A 210      10.140  22.852   8.078  1.00 97.82           H  
ATOM   3431  N   LYS A 211       6.846  15.847  10.102  1.00 97.17           N  
ATOM   3432  H   LYS A 211       6.676  16.661  10.675  1.00 97.17           H  
ATOM   3433  CA  LYS A 211       5.705  14.987   9.760  1.00 97.17           C  
ATOM   3434  HA  LYS A 211       6.080  14.007   9.465  1.00 97.17           H  
ATOM   3435  C   LYS A 211       4.937  15.547   8.568  1.00 97.17           C  
ATOM   3436  CB  LYS A 211       4.779  14.790  10.967  1.00 97.17           C  
ATOM   3437  HB2 LYS A 211       3.906  14.223  10.644  1.00 97.17           H  
ATOM   3438  HB3 LYS A 211       4.443  15.762  11.330  1.00 97.17           H  
ATOM   3439  O   LYS A 211       4.529  16.709   8.573  1.00 97.17           O  
ATOM   3440  CG  LYS A 211       5.469  14.023  12.103  1.00 97.17           C  
ATOM   3441  HG2 LYS A 211       6.331  14.589  12.459  1.00 97.17           H  
ATOM   3442  HG3 LYS A 211       5.810  13.059  11.728  1.00 97.17           H  
ATOM   3443  CD  LYS A 211       4.504  13.794  13.270  1.00 97.17           C  
ATOM   3444  HD2 LYS A 211       3.647  13.218  12.919  1.00 97.17           H  
ATOM   3445  HD3 LYS A 211       4.161  14.758  13.646  1.00 97.17           H  
ATOM   3446  CE  LYS A 211       5.224  13.027  14.384  1.00 97.17           C  
ATOM   3447  HE2 LYS A 211       6.105  13.596  14.681  1.00 97.17           H  
ATOM   3448  HE3 LYS A 211       5.569  12.074  13.981  1.00 97.17           H  
ATOM   3449  NZ  LYS A 211       4.340  12.803  15.554  1.00 97.17           N  
ATOM   3450  HZ1 LYS A 211       4.033  13.685  15.937  1.00 97.17           H  
ATOM   3451  HZ2 LYS A 211       3.530  12.262  15.285  1.00 97.17           H  
ATOM   3452  HZ3 LYS A 211       4.838  12.300  16.274  1.00 97.17           H  
ATOM   3453  N   PHE A 212       4.685  14.688   7.594  1.00 98.15           N  
ATOM   3454  H   PHE A 212       5.023  13.742   7.696  1.00 98.15           H  
ATOM   3455  CA  PHE A 212       3.901  14.971   6.402  1.00 98.15           C  
ATOM   3456  HA  PHE A 212       3.491  15.978   6.477  1.00 98.15           H  
ATOM   3457  C   PHE A 212       2.740  13.987   6.291  1.00 98.15           C  
ATOM   3458  CB  PHE A 212       4.800  14.928   5.168  1.00 98.15           C  
ATOM   3459  HB2 PHE A 212       4.184  15.061   4.279  1.00 98.15           H  
ATOM   3460  HB3 PHE A 212       5.267  13.946   5.098  1.00 98.15           H  
ATOM   3461  O   PHE A 212       2.836  12.863   6.781  1.00 98.15           O  
ATOM   3462  CG  PHE A 212       5.891  15.973   5.171  1.00 98.15           C  
ATOM   3463  CD1 PHE A 212       5.650  17.254   4.643  1.00 98.15           C  
ATOM   3464  HD1 PHE A 212       4.679  17.505   4.241  1.00 98.15           H  
ATOM   3465  CD2 PHE A 212       7.151  15.663   5.716  1.00 98.15           C  
ATOM   3466  HD2 PHE A 212       7.339  14.684   6.131  1.00 98.15           H  
ATOM   3467  CE1 PHE A 212       6.677  18.213   4.630  1.00 98.15           C  
ATOM   3468  HE1 PHE A 212       6.493  19.186   4.201  1.00 98.15           H  
ATOM   3469  CE2 PHE A 212       8.172  16.627   5.718  1.00 98.15           C  
ATOM   3470  HE2 PHE A 212       9.140  16.382   6.130  1.00 98.15           H  
ATOM   3471  CZ  PHE A 212       7.939  17.898   5.166  1.00 98.15           C  
ATOM   3472  HZ  PHE A 212       8.732  18.631   5.143  1.00 98.15           H  
ATOM   3473  N   TYR A 213       1.644  14.393   5.659  1.00 97.94           N  
ATOM   3474  H   TYR A 213       1.587  15.341   5.317  1.00 97.94           H  
ATOM   3475  CA  TYR A 213       0.547  13.486   5.356  1.00 97.94           C  
ATOM   3476  HA  TYR A 213       1.011  12.527   5.128  1.00 97.94           H  
ATOM   3477  C   TYR A 213      -0.259  13.904   4.128  1.00 97.94           C  
ATOM   3478  CB  TYR A 213      -0.373  13.317   6.575  1.00 97.94           C  
ATOM   3479  HB2 TYR A 213       0.230  13.108   7.458  1.00 97.94           H  
ATOM   3480  HB3 TYR A 213      -0.996  12.438   6.410  1.00 97.94           H  
ATOM   3481  O   TYR A 213      -0.382  15.094   3.834  1.00 97.94           O  
ATOM   3482  CG  TYR A 213      -1.279  14.503   6.858  1.00 97.94           C  
ATOM   3483  CD1 TYR A 213      -0.785  15.627   7.546  1.00 97.94           C  
ATOM   3484  HD1 TYR A 213       0.251  15.658   7.848  1.00 97.94           H  
ATOM   3485  CD2 TYR A 213      -2.617  14.480   6.419  1.00 97.94           C  
ATOM   3486  HD2 TYR A 213      -2.985  13.638   5.853  1.00 97.94           H  
ATOM   3487  CE1 TYR A 213      -1.625  16.731   7.792  1.00 97.94           C  
ATOM   3488  HE1 TYR A 213      -1.234  17.605   8.292  1.00 97.94           H  
ATOM   3489  CE2 TYR A 213      -3.468  15.568   6.687  1.00 97.94           C  
ATOM   3490  HE2 TYR A 213      -4.487  15.564   6.329  1.00 97.94           H  
ATOM   3491  OH  TYR A 213      -3.787  17.764   7.579  1.00 97.94           O  
ATOM   3492  HH  TYR A 213      -3.321  18.504   7.977  1.00 97.94           H  
ATOM   3493  CZ  TYR A 213      -2.970  16.703   7.359  1.00 97.94           C  
ATOM   3494  N   ALA A 214      -0.855  12.910   3.472  1.00 97.81           N  
ATOM   3495  H   ALA A 214      -0.683  11.973   3.809  1.00 97.81           H  
ATOM   3496  CA  ALA A 214      -1.849  13.046   2.409  1.00 97.81           C  
ATOM   3497  HA  ALA A 214      -2.142  14.091   2.303  1.00 97.81           H  
ATOM   3498  C   ALA A 214      -3.099  12.226   2.765  1.00 97.81           C  
ATOM   3499  CB  ALA A 214      -1.236  12.568   1.087  1.00 97.81           C  
ATOM   3500  HB1 ALA A 214      -0.888  11.540   1.183  1.00 97.81           H  
ATOM   3501  HB2 ALA A 214      -0.394  13.202   0.809  1.00 97.81           H  
ATOM   3502  HB3 ALA A 214      -1.982  12.606   0.294  1.00 97.81           H  
ATOM   3503  O   ALA A 214      -2.977  11.143   3.345  1.00 97.81           O  
ATOM   3504  N   GLN A 215      -4.292  12.724   2.432  1.00 97.55           N  
ATOM   3505  H   GLN A 215      -4.347  13.646   2.024  1.00 97.55           H  
ATOM   3506  CA  GLN A 215      -5.559  12.049   2.719  1.00 97.55           C  
ATOM   3507  HA  GLN A 215      -5.345  10.993   2.881  1.00 97.55           H  
ATOM   3508  C   GLN A 215      -6.535  12.135   1.540  1.00 97.55           C  
ATOM   3509  CB  GLN A 215      -6.148  12.606   4.025  1.00 97.55           C  
ATOM   3510  HB2 GLN A 215      -6.454  13.642   3.879  1.00 97.55           H  
ATOM   3511  HB3 GLN A 215      -5.350  12.588   4.768  1.00 97.55           H  
ATOM   3512  O   GLN A 215      -6.731  13.199   0.948  1.00 97.55           O  
ATOM   3513  CG  GLN A 215      -7.344  11.800   4.574  1.00 97.55           C  
ATOM   3514  HG2 GLN A 215      -8.224  11.993   3.961  1.00 97.55           H  
ATOM   3515  HG3 GLN A 215      -7.120  10.735   4.525  1.00 97.55           H  
ATOM   3516  CD  GLN A 215      -7.663  12.133   6.034  1.00 97.55           C  
ATOM   3517  NE2 GLN A 215      -8.784  11.700   6.570  1.00 97.55           N  
ATOM   3518 HE21 GLN A 215      -9.454  11.139   6.063  1.00 97.55           H  
ATOM   3519 HE22 GLN A 215      -8.917  11.879   7.555  1.00 97.55           H  
ATOM   3520  OE1 GLN A 215      -6.880  12.745   6.755  1.00 97.55           O  
ATOM   3521  N   TYR A 216      -7.164  10.999   1.243  1.00 97.30           N  
ATOM   3522  H   TYR A 216      -6.980  10.195   1.827  1.00 97.30           H  
ATOM   3523  CA  TYR A 216      -8.072  10.775   0.120  1.00 97.30           C  
ATOM   3524  HA  TYR A 216      -8.255  11.713  -0.405  1.00 97.30           H  
ATOM   3525  C   TYR A 216      -9.391  10.216   0.641  1.00 97.30           C  
ATOM   3526  CB  TYR A 216      -7.446   9.785  -0.870  1.00 97.30           C  
ATOM   3527  HB2 TYR A 216      -7.300   8.828  -0.371  1.00 97.30           H  
ATOM   3528  HB3 TYR A 216      -8.145   9.611  -1.689  1.00 97.30           H  
ATOM   3529  O   TYR A 216      -9.382   9.272   1.432  1.00 97.30           O  
ATOM   3530  CG  TYR A 216      -6.124  10.241  -1.442  1.00 97.30           C  
ATOM   3531  CD1 TYR A 216      -6.086  10.909  -2.681  1.00 97.30           C  
ATOM   3532  HD1 TYR A 216      -7.000  11.089  -3.227  1.00 97.30           H  
ATOM   3533  CD2 TYR A 216      -4.933   9.999  -0.728  1.00 97.30           C  
ATOM   3534  HD2 TYR A 216      -4.967   9.480   0.218  1.00 97.30           H  
ATOM   3535  CE1 TYR A 216      -4.857  11.348  -3.206  1.00 97.30           C  
ATOM   3536  HE1 TYR A 216      -4.818  11.876  -4.147  1.00 97.30           H  
ATOM   3537  CE2 TYR A 216      -3.705  10.453  -1.242  1.00 97.30           C  
ATOM   3538  HE2 TYR A 216      -2.786  10.296  -0.697  1.00 97.30           H  
ATOM   3539  OH  TYR A 216      -2.499  11.663  -2.905  1.00 97.30           O  
ATOM   3540  HH  TYR A 216      -2.583  12.107  -3.752  1.00 97.30           H  
ATOM   3541  CZ  TYR A 216      -3.671  11.142  -2.472  1.00 97.30           C  
ATOM   3542  N   THR A 217     -10.522  10.769   0.209  1.00 95.69           N  
ATOM   3543  H   THR A 217     -10.482  11.528  -0.456  1.00 95.69           H  
ATOM   3544  CA  THR A 217     -11.845  10.342   0.697  1.00 95.69           C  
ATOM   3545  HA  THR A 217     -11.786  10.173   1.772  1.00 95.69           H  
ATOM   3546  C   THR A 217     -12.337   9.040   0.086  1.00 95.69           C  
ATOM   3547  CB  THR A 217     -12.917  11.403   0.448  1.00 95.69           C  
ATOM   3548  HB  THR A 217     -13.888  11.004   0.739  1.00 95.69           H  
ATOM   3549  O   THR A 217     -13.250   8.433   0.634  1.00 95.69           O  
ATOM   3550  CG2 THR A 217     -12.651  12.648   1.278  1.00 95.69           C  
ATOM   3551 HG21 THR A 217     -13.384  13.412   1.020  1.00 95.69           H  
ATOM   3552 HG22 THR A 217     -11.642  13.008   1.080  1.00 95.69           H  
ATOM   3553 HG23 THR A 217     -12.741  12.407   2.337  1.00 95.69           H  
ATOM   3554  OG1 THR A 217     -12.965  11.772  -0.909  1.00 95.69           O  
ATOM   3555  HG1 THR A 217     -13.488  11.114  -1.371  1.00 95.69           H  
ATOM   3556  N   GLU A 218     -11.763   8.612  -1.035  1.00 96.25           N  
ATOM   3557  H   GLU A 218     -11.036   9.171  -1.458  1.00 96.25           H  
ATOM   3558  CA  GLU A 218     -12.090   7.341  -1.676  1.00 96.25           C  
ATOM   3559  HA  GLU A 218     -12.668   6.721  -0.990  1.00 96.25           H  
ATOM   3560  C   GLU A 218     -10.802   6.601  -2.017  1.00 96.25           C  
ATOM   3561  CB  GLU A 218     -12.958   7.591  -2.919  1.00 96.25           C  
ATOM   3562  HB2 GLU A 218     -12.396   8.210  -3.619  1.00 96.25           H  
ATOM   3563  HB3 GLU A 218     -13.848   8.142  -2.614  1.00 96.25           H  
ATOM   3564  O   GLU A 218      -9.927   7.137  -2.701  1.00 96.25           O  
ATOM   3565  CG  GLU A 218     -13.394   6.303  -3.635  1.00 96.25           C  
ATOM   3566  HG2 GLU A 218     -12.513   5.783  -4.014  1.00 96.25           H  
ATOM   3567  HG3 GLU A 218     -13.886   5.647  -2.918  1.00 96.25           H  
ATOM   3568  CD  GLU A 218     -14.352   6.610  -4.801  1.00 96.25           C  
ATOM   3569  OE1 GLU A 218     -13.905   6.648  -5.979  1.00 96.25           O  
ATOM   3570  OE2 GLU A 218     -15.548   6.829  -4.520  1.00 96.25           O  
ATOM   3571  N   PHE A 219     -10.705   5.366  -1.536  1.00 97.72           N  
ATOM   3572  H   PHE A 219     -11.403   5.056  -0.875  1.00 97.72           H  
ATOM   3573  CA  PHE A 219      -9.649   4.428  -1.866  1.00 97.72           C  
ATOM   3574  HA  PHE A 219      -9.247   4.668  -2.850  1.00 97.72           H  
ATOM   3575  C   PHE A 219     -10.196   3.006  -1.890  1.00 97.72           C  
ATOM   3576  CB  PHE A 219      -8.515   4.547  -0.852  1.00 97.72           C  
ATOM   3577  HB2 PHE A 219      -8.928   4.477   0.154  1.00 97.72           H  
ATOM   3578  HB3 PHE A 219      -8.065   5.534  -0.960  1.00 97.72           H  
ATOM   3579  O   PHE A 219     -10.680   2.485  -0.883  1.00 97.72           O  
ATOM   3580  CG  PHE A 219      -7.438   3.488  -1.016  1.00 97.72           C  
ATOM   3581  CD1 PHE A 219      -7.491   2.304  -0.258  1.00 97.72           C  
ATOM   3582  HD1 PHE A 219      -8.314   2.146   0.423  1.00 97.72           H  
ATOM   3583  CD2 PHE A 219      -6.391   3.676  -1.936  1.00 97.72           C  
ATOM   3584  HD2 PHE A 219      -6.358   4.571  -2.538  1.00 97.72           H  
ATOM   3585  CE1 PHE A 219      -6.493   1.323  -0.402  1.00 97.72           C  
ATOM   3586  HE1 PHE A 219      -6.541   0.411   0.174  1.00 97.72           H  
ATOM   3587  CE2 PHE A 219      -5.383   2.703  -2.065  1.00 97.72           C  
ATOM   3588  HE2 PHE A 219      -4.571   2.851  -2.762  1.00 97.72           H  
ATOM   3589  CZ  PHE A 219      -5.435   1.525  -1.302  1.00 97.72           C  
ATOM   3590  HZ  PHE A 219      -4.671   0.771  -1.421  1.00 97.72           H  
ATOM   3591  N   TYR A 220     -10.044   2.363  -3.037  1.00 98.42           N  
ATOM   3592  H   TYR A 220      -9.686   2.868  -3.834  1.00 98.42           H  
ATOM   3593  CA  TYR A 220     -10.156   0.923  -3.176  1.00 98.42           C  
ATOM   3594  HA  TYR A 220      -9.770   0.461  -2.268  1.00 98.42           H  
ATOM   3595  C   TYR A 220      -9.261   0.453  -4.316  1.00 98.42           C  
ATOM   3596  CB  TYR A 220     -11.626   0.497  -3.350  1.00 98.42           C  
ATOM   3597  HB2 TYR A 220     -12.199   0.849  -2.492  1.00 98.42           H  
ATOM   3598  HB3 TYR A 220     -11.679  -0.592  -3.329  1.00 98.42           H  
ATOM   3599  O   TYR A 220      -8.690   1.248  -5.068  1.00 98.42           O  
ATOM   3600  CG  TYR A 220     -12.311   0.992  -4.607  1.00 98.42           C  
ATOM   3601  CD1 TYR A 220     -12.765   2.323  -4.680  1.00 98.42           C  
ATOM   3602  HD1 TYR A 220     -12.614   2.992  -3.846  1.00 98.42           H  
ATOM   3603  CD2 TYR A 220     -12.528   0.113  -5.685  1.00 98.42           C  
ATOM   3604  HD2 TYR A 220     -12.202  -0.916  -5.633  1.00 98.42           H  
ATOM   3605  CE1 TYR A 220     -13.411   2.789  -5.839  1.00 98.42           C  
ATOM   3606  HE1 TYR A 220     -13.737   3.817  -5.894  1.00 98.42           H  
ATOM   3607  CE2 TYR A 220     -13.197   0.567  -6.836  1.00 98.42           C  
ATOM   3608  HE2 TYR A 220     -13.356  -0.104  -7.667  1.00 98.42           H  
ATOM   3609  OH  TYR A 220     -14.187   2.390  -8.061  1.00 98.42           O  
ATOM   3610  HH  TYR A 220     -14.522   3.275  -7.903  1.00 98.42           H  
ATOM   3611  CZ  TYR A 220     -13.616   1.912  -6.925  1.00 98.42           C  
ATOM   3612  N   ILE A 221      -9.110  -0.858  -4.417  1.00 98.84           N  
ATOM   3613  H   ILE A 221      -9.631  -1.456  -3.792  1.00 98.84           H  
ATOM   3614  CA  ILE A 221      -8.473  -1.484  -5.569  1.00 98.84           C  
ATOM   3615  HA  ILE A 221      -8.309  -0.721  -6.331  1.00 98.84           H  
ATOM   3616  C   ILE A 221      -9.428  -2.489  -6.186  1.00 98.84           C  
ATOM   3617  CB  ILE A 221      -7.101  -2.082  -5.212  1.00 98.84           C  
ATOM   3618  HB  ILE A 221      -6.676  -2.498  -6.125  1.00 98.84           H  
ATOM   3619  O   ILE A 221     -10.276  -3.034  -5.481  1.00 98.84           O  
ATOM   3620  CG1 ILE A 221      -7.208  -3.212  -4.171  1.00 98.84           C  
ATOM   3621 HG12 ILE A 221      -7.676  -2.835  -3.262  1.00 98.84           H  
ATOM   3622 HG13 ILE A 221      -7.838  -4.003  -4.578  1.00 98.84           H  
ATOM   3623  CG2 ILE A 221      -6.171  -0.959  -4.727  1.00 98.84           C  
ATOM   3624 HG21 ILE A 221      -6.426  -0.652  -3.713  1.00 98.84           H  
ATOM   3625 HG22 ILE A 221      -6.248  -0.097  -5.389  1.00 98.84           H  
ATOM   3626 HG23 ILE A 221      -5.142  -1.317  -4.766  1.00 98.84           H  
ATOM   3627  CD1 ILE A 221      -5.857  -3.830  -3.806  1.00 98.84           C  
ATOM   3628 HD11 ILE A 221      -5.376  -4.236  -4.697  1.00 98.84           H  
ATOM   3629 HD12 ILE A 221      -6.030  -4.640  -3.097  1.00 98.84           H  
ATOM   3630 HD13 ILE A 221      -5.204  -3.097  -3.332  1.00 98.84           H  
ATOM   3631  N   ASP A 222      -9.299  -2.728  -7.485  1.00 98.76           N  
ATOM   3632  H   ASP A 222      -8.636  -2.173  -8.008  1.00 98.76           H  
ATOM   3633  CA  ASP A 222     -10.052  -3.777  -8.169  1.00 98.76           C  
ATOM   3634  HA  ASP A 222     -11.081  -3.752  -7.812  1.00 98.76           H  
ATOM   3635  C   ASP A 222      -9.475  -5.168  -7.810  1.00 98.76           C  
ATOM   3636  CB  ASP A 222     -10.086  -3.503  -9.689  1.00 98.76           C  
ATOM   3637  HB2 ASP A 222     -10.576  -4.347 -10.173  1.00 98.76           H  
ATOM   3638  HB3 ASP A 222      -9.062  -3.455 -10.059  1.00 98.76           H  
ATOM   3639  O   ASP A 222      -8.435  -5.289  -7.158  1.00 98.76           O  
ATOM   3640  CG  ASP A 222     -10.847  -2.227 -10.119  1.00 98.76           C  
ATOM   3641  OD1 ASP A 222     -11.583  -1.626  -9.315  1.00 98.76           O  
ATOM   3642  OD2 ASP A 222     -10.737  -1.826 -11.306  1.00 98.76           O  
ATOM   3643  N   GLY A 223     -10.154  -6.243  -8.215  1.00 98.42           N  
ATOM   3644  H   GLY A 223     -11.016  -6.107  -8.724  1.00 98.42           H  
ATOM   3645  CA  GLY A 223      -9.668  -7.610  -7.999  1.00 98.42           C  
ATOM   3646  HA2 GLY A 223      -9.344  -7.716  -6.963  1.00 98.42           H  
ATOM   3647  HA3 GLY A 223     -10.481  -8.315  -8.167  1.00 98.42           H  
ATOM   3648  C   GLY A 223      -8.494  -7.985  -8.911  1.00 98.42           C  
ATOM   3649  O   GLY A 223      -8.126  -7.250  -9.833  1.00 98.42           O  
ATOM   3650  N   GLU A 224      -7.938  -9.182  -8.709  1.00 98.66           N  
ATOM   3651  H   GLU A 224      -8.217  -9.721  -7.902  1.00 98.66           H  
ATOM   3652  CA  GLU A 224      -6.828  -9.693  -9.528  1.00 98.66           C  
ATOM   3653  HA  GLU A 224      -5.975  -9.026  -9.401  1.00 98.66           H  
ATOM   3654  C   GLU A 224      -7.155  -9.747 -11.030  1.00 98.66           C  
ATOM   3655  CB  GLU A 224      -6.428 -11.088  -9.031  1.00 98.66           C  
ATOM   3656  HB2 GLU A 224      -6.277 -11.044  -7.953  1.00 98.66           H  
ATOM   3657  HB3 GLU A 224      -7.232 -11.795  -9.236  1.00 98.66           H  
ATOM   3658  O   GLU A 224      -6.278  -9.499 -11.854  1.00 98.66           O  
ATOM   3659  CG  GLU A 224      -5.134 -11.563  -9.710  1.00 98.66           C  
ATOM   3660  HG2 GLU A 224      -5.336 -11.802 -10.755  1.00 98.66           H  
ATOM   3661  HG3 GLU A 224      -4.408 -10.750  -9.681  1.00 98.66           H  
ATOM   3662  CD  GLU A 224      -4.518 -12.789  -9.038  1.00 98.66           C  
ATOM   3663  OE1 GLU A 224      -3.274 -12.921  -9.095  1.00 98.66           O  
ATOM   3664  OE2 GLU A 224      -5.245 -13.587  -8.407  1.00 98.66           O  
ATOM   3665  N   GLY A 225      -8.422  -9.985 -11.395  1.00 98.52           N  
ATOM   3666  H   GLY A 225      -9.091 -10.188 -10.666  1.00 98.52           H  
ATOM   3667  CA  GLY A 225      -8.885  -9.973 -12.790  1.00 98.52           C  
ATOM   3668  HA2 GLY A 225      -9.941 -10.243 -12.817  1.00 98.52           H  
ATOM   3669  HA3 GLY A 225      -8.325 -10.716 -13.357  1.00 98.52           H  
ATOM   3670  C   GLY A 225      -8.726  -8.621 -13.502  1.00 98.52           C  
ATOM   3671  O   GLY A 225      -8.733  -8.579 -14.726  1.00 98.52           O  
ATOM   3672  N   ASN A 226      -8.535  -7.526 -12.758  1.00 98.57           N  
ATOM   3673  H   ASN A 226      -8.514  -7.635 -11.754  1.00 98.57           H  
ATOM   3674  CA  ASN A 226      -8.144  -6.219 -13.295  1.00 98.57           C  
ATOM   3675  HA  ASN A 226      -7.969  -6.329 -14.365  1.00 98.57           H  
ATOM   3676  C   ASN A 226      -6.807  -5.744 -12.700  1.00 98.57           C  
ATOM   3677  CB  ASN A 226      -9.290  -5.211 -13.109  1.00 98.57           C  
ATOM   3678  HB2 ASN A 226     -10.233  -5.681 -13.390  1.00 98.57           H  
ATOM   3679  HB3 ASN A 226      -9.347  -4.928 -12.058  1.00 98.57           H  
ATOM   3680  O   ASN A 226      -6.604  -4.547 -12.491  1.00 98.57           O  
ATOM   3681  CG  ASN A 226      -9.142  -3.953 -13.958  1.00 98.57           C  
ATOM   3682  ND2 ASN A 226      -9.878  -2.912 -13.656  1.00 98.57           N  
ATOM   3683 HD21 ASN A 226      -9.967  -2.168 -14.333  1.00 98.57           H  
ATOM   3684 HD22 ASN A 226     -10.355  -2.844 -12.769  1.00 98.57           H  
ATOM   3685  OD1 ASN A 226      -8.379  -3.844 -14.913  1.00 98.57           O  
ATOM   3686  N   ASN A 227      -5.901  -6.681 -12.404  1.00 98.80           N  
ATOM   3687  H   ASN A 227      -6.143  -7.647 -12.569  1.00 98.80           H  
ATOM   3688  CA  ASN A 227      -4.534  -6.421 -11.947  1.00 98.80           C  
ATOM   3689  HA  ASN A 227      -4.122  -7.374 -11.615  1.00 98.80           H  
ATOM   3690  C   ASN A 227      -4.455  -5.481 -10.729  1.00 98.80           C  
ATOM   3691  CB  ASN A 227      -3.684  -5.939 -13.140  1.00 98.80           C  
ATOM   3692  HB2 ASN A 227      -4.110  -5.009 -13.517  1.00 98.80           H  
ATOM   3693  HB3 ASN A 227      -2.666  -5.731 -12.809  1.00 98.80           H  
ATOM   3694  O   ASN A 227      -3.578  -4.618 -10.669  1.00 98.80           O  
ATOM   3695  CG  ASN A 227      -3.584  -6.931 -14.280  1.00 98.80           C  
ATOM   3696  ND2 ASN A 227      -3.422  -6.473 -15.497  1.00 98.80           N  
ATOM   3697 HD21 ASN A 227      -3.220  -5.498 -15.667  1.00 98.80           H  
ATOM   3698 HD22 ASN A 227      -3.146  -7.138 -16.206  1.00 98.80           H  
ATOM   3699  OD1 ASN A 227      -3.630  -8.134 -14.092  1.00 98.80           O  
ATOM   3700  N   TYR A 228      -5.384  -5.609  -9.775  1.00 98.90           N  
ATOM   3701  H   TYR A 228      -6.109  -6.302  -9.891  1.00 98.90           H  
ATOM   3702  CA  TYR A 228      -5.426  -4.774  -8.567  1.00 98.90           C  
ATOM   3703  HA  TYR A 228      -6.389  -4.963  -8.091  1.00 98.90           H  
ATOM   3704  C   TYR A 228      -5.402  -3.264  -8.846  1.00 98.90           C  
ATOM   3705  CB  TYR A 228      -4.349  -5.211  -7.569  1.00 98.90           C  
ATOM   3706  HB2 TYR A 228      -4.438  -4.611  -6.663  1.00 98.90           H  
ATOM   3707  HB3 TYR A 228      -3.366  -5.004  -7.993  1.00 98.90           H  
ATOM   3708  O   TYR A 228      -4.754  -2.497  -8.128  1.00 98.90           O  
ATOM   3709  CG  TYR A 228      -4.425  -6.667  -7.174  1.00 98.90           C  
ATOM   3710  CD1 TYR A 228      -5.496  -7.132  -6.384  1.00 98.90           C  
ATOM   3711  HD1 TYR A 228      -6.282  -6.457  -6.079  1.00 98.90           H  
ATOM   3712  CD2 TYR A 228      -3.408  -7.548  -7.584  1.00 98.90           C  
ATOM   3713  HD2 TYR A 228      -2.595  -7.187  -8.196  1.00 98.90           H  
ATOM   3714  CE1 TYR A 228      -5.538  -8.483  -5.991  1.00 98.90           C  
ATOM   3715  HE1 TYR A 228      -6.351  -8.866  -5.392  1.00 98.90           H  
ATOM   3716  CE2 TYR A 228      -3.454  -8.900  -7.205  1.00 98.90           C  
ATOM   3717  HE2 TYR A 228      -2.679  -9.579  -7.525  1.00 98.90           H  
ATOM   3718  OH  TYR A 228      -4.567 -10.671  -6.062  1.00 98.90           O  
ATOM   3719  HH  TYR A 228      -3.914 -11.187  -6.539  1.00 98.90           H  
ATOM   3720  CZ  TYR A 228      -4.520  -9.364  -6.407  1.00 98.90           C  
ATOM   3721  N   ARG A 229      -6.080  -2.836  -9.918  1.00 98.86           N  
ATOM   3722  H   ARG A 229      -6.521  -3.534 -10.499  1.00 98.86           H  
ATOM   3723  CA  ARG A 229      -6.128  -1.438 -10.359  1.00 98.86           C  
ATOM   3724  HA  ARG A 229      -5.131  -1.157 -10.697  1.00 98.86           H  
ATOM   3725  C   ARG A 229      -6.508  -0.493  -9.228  1.00 98.86           C  
ATOM   3726  CB  ARG A 229      -7.112  -1.312 -11.524  1.00 98.86           C  
ATOM   3727  HB2 ARG A 229      -8.112  -1.577 -11.182  1.00 98.86           H  
ATOM   3728  HB3 ARG A 229      -6.812  -2.014 -12.303  1.00 98.86           H  
ATOM   3729  O   ARG A 229      -7.493  -0.722  -8.534  1.00 98.86           O  
ATOM   3730  CG  ARG A 229      -7.143   0.104 -12.115  1.00 98.86           C  
ATOM   3731  HG2 ARG A 229      -6.148   0.365 -12.477  1.00 98.86           H  
ATOM   3732  HG3 ARG A 229      -7.444   0.823 -11.354  1.00 98.86           H  
ATOM   3733  CD  ARG A 229      -8.138   0.200 -13.269  1.00 98.86           C  
ATOM   3734  HD2 ARG A 229      -9.134  -0.032 -12.891  1.00 98.86           H  
ATOM   3735  HD3 ARG A 229      -8.140   1.227 -13.633  1.00 98.86           H  
ATOM   3736  NE  ARG A 229      -7.803  -0.717 -14.372  1.00 98.86           N  
ATOM   3737  HE  ARG A 229      -8.071  -1.683 -14.249  1.00 98.86           H  
ATOM   3738  NH1 ARG A 229      -6.583   0.708 -15.727  1.00 98.86           N  
ATOM   3739 HH11 ARG A 229      -6.012   0.833 -16.550  1.00 98.86           H  
ATOM   3740 HH12 ARG A 229      -6.532   1.407 -15.000  1.00 98.86           H  
ATOM   3741  NH2 ARG A 229      -6.991  -1.365 -16.374  1.00 98.86           N  
ATOM   3742 HH21 ARG A 229      -6.440  -1.205 -17.205  1.00 98.86           H  
ATOM   3743 HH22 ARG A 229      -7.365  -2.289 -16.207  1.00 98.86           H  
ATOM   3744  CZ  ARG A 229      -7.132  -0.442 -15.474  1.00 98.86           C  
ATOM   3745  N   LEU A 230      -5.756   0.593  -9.092  1.00 98.87           N  
ATOM   3746  H   LEU A 230      -4.981   0.720  -9.727  1.00 98.87           H  
ATOM   3747  CA  LEU A 230      -5.997   1.620  -8.090  1.00 98.87           C  
ATOM   3748  HA  LEU A 230      -6.190   1.130  -7.136  1.00 98.87           H  
ATOM   3749  C   LEU A 230      -7.204   2.486  -8.441  1.00 98.87           C  
ATOM   3750  CB  LEU A 230      -4.735   2.474  -7.962  1.00 98.87           C  
ATOM   3751  HB2 LEU A 230      -3.913   1.830  -7.648  1.00 98.87           H  
ATOM   3752  HB3 LEU A 230      -4.494   2.886  -8.942  1.00 98.87           H  
ATOM   3753  O   LEU A 230      -7.308   3.005  -9.553  1.00 98.87           O  
ATOM   3754  CG  LEU A 230      -4.828   3.616  -6.947  1.00 98.87           C  
ATOM   3755  HG  LEU A 230      -5.644   4.287  -7.216  1.00 98.87           H  
ATOM   3756  CD1 LEU A 230      -5.024   3.119  -5.514  1.00 98.87           C  
ATOM   3757 HD11 LEU A 230      -5.994   2.634  -5.407  1.00 98.87           H  
ATOM   3758 HD12 LEU A 230      -4.988   3.967  -4.830  1.00 98.87           H  
ATOM   3759 HD13 LEU A 230      -4.238   2.408  -5.256  1.00 98.87           H  
ATOM   3760  CD2 LEU A 230      -3.528   4.402  -7.006  1.00 98.87           C  
ATOM   3761 HD21 LEU A 230      -3.669   5.363  -6.513  1.00 98.87           H  
ATOM   3762 HD22 LEU A 230      -3.261   4.603  -8.044  1.00 98.87           H  
ATOM   3763 HD23 LEU A 230      -2.715   3.833  -6.555  1.00 98.87           H  
ATOM   3764  N   ARG A 231      -8.067   2.721  -7.456  1.00 98.54           N  
ATOM   3765  H   ARG A 231      -7.978   2.196  -6.598  1.00 98.54           H  
ATOM   3766  CA  ARG A 231      -9.184   3.661  -7.531  1.00 98.54           C  
ATOM   3767  HA  ARG A 231      -9.133   4.243  -8.451  1.00 98.54           H  
ATOM   3768  C   ARG A 231      -9.073   4.617  -6.357  1.00 98.54           C  
ATOM   3769  CB  ARG A 231     -10.499   2.876  -7.501  1.00 98.54           C  
ATOM   3770  HB2 ARG A 231     -11.333   3.573  -7.567  1.00 98.54           H  
ATOM   3771  HB3 ARG A 231     -10.573   2.346  -6.551  1.00 98.54           H  
ATOM   3772  O   ARG A 231      -9.339   4.250  -5.215  1.00 98.54           O  
ATOM   3773  CG  ARG A 231     -10.607   1.836  -8.622  1.00 98.54           C  
ATOM   3774  HG2 ARG A 231      -9.737   1.180  -8.640  1.00 98.54           H  
ATOM   3775  HG3 ARG A 231     -11.464   1.190  -8.432  1.00 98.54           H  
ATOM   3776  CD  ARG A 231     -10.811   2.463  -9.993  1.00 98.54           C  
ATOM   3777  HD2 ARG A 231     -11.611   3.200  -9.930  1.00 98.54           H  
ATOM   3778  HD3 ARG A 231      -9.887   2.941 -10.318  1.00 98.54           H  
ATOM   3779  NE  ARG A 231     -11.191   1.401 -10.927  1.00 98.54           N  
ATOM   3780  HE  ARG A 231     -11.161   0.457 -10.569  1.00 98.54           H  
ATOM   3781  NH1 ARG A 231     -11.841   2.712 -12.694  1.00 98.54           N  
ATOM   3782 HH11 ARG A 231     -12.087   2.757 -13.672  1.00 98.54           H  
ATOM   3783 HH12 ARG A 231     -11.348   3.482 -12.265  1.00 98.54           H  
ATOM   3784  NH2 ARG A 231     -12.042   0.469 -12.769  1.00 98.54           N  
ATOM   3785 HH21 ARG A 231     -12.540   0.506 -13.646  1.00 98.54           H  
ATOM   3786 HH22 ARG A 231     -11.863  -0.408 -12.300  1.00 98.54           H  
ATOM   3787  CZ  ARG A 231     -11.698   1.544 -12.127  1.00 98.54           C  
ATOM   3788  N   ILE A 232      -8.616   5.831  -6.640  1.00 97.89           N  
ATOM   3789  H   ILE A 232      -8.412   6.071  -7.599  1.00 97.89           H  
ATOM   3790  CA  ILE A 232      -8.337   6.832  -5.613  1.00 97.89           C  
ATOM   3791  HA  ILE A 232      -8.878   6.543  -4.712  1.00 97.89           H  
ATOM   3792  C   ILE A 232      -8.862   8.198  -6.038  1.00 97.89           C  
ATOM   3793  CB  ILE A 232      -6.838   6.834  -5.264  1.00 97.89           C  
ATOM   3794  HB  ILE A 232      -6.545   5.800  -5.084  1.00 97.89           H  
ATOM   3795  O   ILE A 232      -8.638   8.638  -7.168  1.00 97.89           O  
ATOM   3796  CG1 ILE A 232      -6.609   7.605  -3.952  1.00 97.89           C  
ATOM   3797 HG12 ILE A 232      -6.920   8.643  -4.072  1.00 97.89           H  
ATOM   3798 HG13 ILE A 232      -7.220   7.152  -3.172  1.00 97.89           H  
ATOM   3799  CG2 ILE A 232      -5.982   7.366  -6.425  1.00 97.89           C  
ATOM   3800 HG21 ILE A 232      -6.132   8.437  -6.557  1.00 97.89           H  
ATOM   3801 HG22 ILE A 232      -6.243   6.843  -7.345  1.00 97.89           H  
ATOM   3802 HG23 ILE A 232      -4.925   7.188  -6.229  1.00 97.89           H  
ATOM   3803  CD1 ILE A 232      -5.154   7.578  -3.484  1.00 97.89           C  
ATOM   3804 HD11 ILE A 232      -4.756   6.564  -3.543  1.00 97.89           H  
ATOM   3805 HD12 ILE A 232      -5.107   7.912  -2.448  1.00 97.89           H  
ATOM   3806 HD13 ILE A 232      -4.559   8.260  -4.091  1.00 97.89           H  
ATOM   3807  N   LYS A 233      -9.591   8.871  -5.146  1.00 95.61           N  
ATOM   3808  H   LYS A 233      -9.743   8.449  -4.241  1.00 95.61           H  
ATOM   3809  CA  LYS A 233     -10.175  10.193  -5.410  1.00 95.61           C  
ATOM   3810  HA  LYS A 233      -9.524  10.733  -6.098  1.00 95.61           H  
ATOM   3811  C   LYS A 233     -10.293  11.027  -4.144  1.00 95.61           C  
ATOM   3812  CB  LYS A 233     -11.570  10.060  -6.050  1.00 95.61           C  
ATOM   3813  HB2 LYS A 233     -11.984  11.056  -6.210  1.00 95.61           H  
ATOM   3814  HB3 LYS A 233     -12.228   9.539  -5.355  1.00 95.61           H  
ATOM   3815  O   LYS A 233     -10.131  10.542  -3.025  1.00 95.61           O  
ATOM   3816  CG  LYS A 233     -11.597   9.332  -7.397  1.00 95.61           C  
ATOM   3817  HG2 LYS A 233     -11.286   8.296  -7.259  1.00 95.61           H  
ATOM   3818  HG3 LYS A 233     -10.940   9.828  -8.111  1.00 95.61           H  
ATOM   3819  CD  LYS A 233     -13.032   9.340  -7.916  1.00 95.61           C  
ATOM   3820  HD2 LYS A 233     -13.681   8.990  -7.113  1.00 95.61           H  
ATOM   3821  HD3 LYS A 233     -13.330  10.352  -8.188  1.00 95.61           H  
ATOM   3822  CE  LYS A 233     -13.173   8.408  -9.115  1.00 95.61           C  
ATOM   3823  HE2 LYS A 233     -12.529   7.544  -8.950  1.00 95.61           H  
ATOM   3824  HE3 LYS A 233     -12.854   8.923 -10.022  1.00 95.61           H  
ATOM   3825  NZ  LYS A 233     -14.576   7.953  -9.202  1.00 95.61           N  
ATOM   3826  HZ1 LYS A 233     -14.804   7.491  -8.333  1.00 95.61           H  
ATOM   3827  HZ2 LYS A 233     -14.717   7.296  -9.956  1.00 95.61           H  
ATOM   3828  HZ3 LYS A 233     -15.211   8.733  -9.299  1.00 95.61           H  
ATOM   3829  N   GLY A 234     -10.623  12.300  -4.353  1.00 94.17           N  
ATOM   3830  H   GLY A 234     -10.752  12.607  -5.307  1.00 94.17           H  
ATOM   3831  CA  GLY A 234     -10.952  13.228  -3.280  1.00 94.17           C  
ATOM   3832  HA2 GLY A 234     -11.260  14.182  -3.708  1.00 94.17           H  
ATOM   3833  HA3 GLY A 234     -11.780  12.833  -2.691  1.00 94.17           H  
ATOM   3834  C   GLY A 234      -9.763  13.475  -2.367  1.00 94.17           C  
ATOM   3835  O   GLY A 234      -9.870  13.314  -1.151  1.00 94.17           O  
ATOM   3836  N   PHE A 235      -8.622  13.842  -2.955  1.00 95.83           N  
ATOM   3837  H   PHE A 235      -8.593  13.943  -3.959  1.00 95.83           H  
ATOM   3838  CA  PHE A 235      -7.542  14.449  -2.189  1.00 95.83           C  
ATOM   3839  HA  PHE A 235      -7.169  13.732  -1.457  1.00 95.83           H  
ATOM   3840  C   PHE A 235      -8.113  15.670  -1.462  1.00 95.83           C  
ATOM   3841  CB  PHE A 235      -6.388  14.839  -3.115  1.00 95.83           C  
ATOM   3842  HB2 PHE A 235      -6.013  13.945  -3.614  1.00 95.83           H  
ATOM   3843  HB3 PHE A 235      -6.750  15.519  -3.886  1.00 95.83           H  
ATOM   3844  O   PHE A 235      -8.517  16.645  -2.092  1.00 95.83           O  
ATOM   3845  CG  PHE A 235      -5.250  15.494  -2.363  1.00 95.83           C  
ATOM   3846  CD1 PHE A 235      -5.141  16.897  -2.323  1.00 95.83           C  
ATOM   3847  HD1 PHE A 235      -5.864  17.508  -2.842  1.00 95.83           H  
ATOM   3848  CD2 PHE A 235      -4.315  14.701  -1.673  1.00 95.83           C  
ATOM   3849  HD2 PHE A 235      -4.402  13.625  -1.693  1.00 95.83           H  
ATOM   3850  CE1 PHE A 235      -4.093  17.501  -1.606  1.00 95.83           C  
ATOM   3851  HE1 PHE A 235      -4.008  18.578  -1.580  1.00 95.83           H  
ATOM   3852  CE2 PHE A 235      -3.260  15.305  -0.968  1.00 95.83           C  
ATOM   3853  HE2 PHE A 235      -2.526  14.697  -0.462  1.00 95.83           H  
ATOM   3854  CZ  PHE A 235      -3.153  16.705  -0.932  1.00 95.83           C  
ATOM   3855  HZ  PHE A 235      -2.344  17.170  -0.387  1.00 95.83           H  
ATOM   3856  N   THR A 236      -8.244  15.574  -0.142  1.00 80.62           N  
ATOM   3857  H   THR A 236      -7.904  14.734   0.304  1.00 80.62           H  
ATOM   3858  CA  THR A 236      -8.999  16.558   0.653  1.00 80.62           C  
ATOM   3859  HA  THR A 236      -9.512  17.261  -0.003  1.00 80.62           H  
ATOM   3860  C   THR A 236      -8.106  17.386   1.542  1.00 80.62           C  
ATOM   3861  CB  THR A 236     -10.045  15.898   1.560  1.00 80.62           C  
ATOM   3862  HB  THR A 236     -10.261  16.572   2.389  1.00 80.62           H  
ATOM   3863  O   THR A 236      -8.332  18.584   1.703  1.00 80.62           O  
ATOM   3864  CG2 THR A 236     -11.357  15.669   0.827  1.00 80.62           C  
ATOM   3865 HG21 THR A 236     -11.722  16.619   0.438  1.00 80.62           H  
ATOM   3866 HG22 THR A 236     -11.231  14.985  -0.012  1.00 80.62           H  
ATOM   3867 HG23 THR A 236     -12.099  15.292   1.530  1.00 80.62           H  
ATOM   3868  OG1 THR A 236      -9.574  14.680   2.095  1.00 80.62           O  
ATOM   3869  HG1 THR A 236      -9.631  14.038   1.383  1.00 80.62           H  
ATOM   3870  N   LYS A 237      -7.134  16.738   2.185  1.00 75.92           N  
ATOM   3871  H   LYS A 237      -7.003  15.758   1.977  1.00 75.92           H  
ATOM   3872  CA  LYS A 237      -6.281  17.350   3.197  1.00 75.92           C  
ATOM   3873  HA  LYS A 237      -6.162  18.405   2.952  1.00 75.92           H  
ATOM   3874  C   LYS A 237      -4.897  16.729   3.175  1.00 75.92           C  
ATOM   3875  CB  LYS A 237      -6.916  17.228   4.596  1.00 75.92           C  
ATOM   3876  HB2 LYS A 237      -7.232  16.200   4.769  1.00 75.92           H  
ATOM   3877  HB3 LYS A 237      -6.164  17.486   5.342  1.00 75.92           H  
ATOM   3878  O   LYS A 237      -4.718  15.536   2.944  1.00 75.92           O  
ATOM   3879  CG  LYS A 237      -8.110  18.180   4.769  1.00 75.92           C  
ATOM   3880  HG2 LYS A 237      -7.803  19.189   4.494  1.00 75.92           H  
ATOM   3881  HG3 LYS A 237      -8.922  17.864   4.114  1.00 75.92           H  
ATOM   3882  CD  LYS A 237      -8.644  18.198   6.203  1.00 75.92           C  
ATOM   3883  HD2 LYS A 237      -7.850  18.513   6.880  1.00 75.92           H  
ATOM   3884  HD3 LYS A 237      -8.980  17.197   6.473  1.00 75.92           H  
ATOM   3885  CE  LYS A 237      -9.815  19.186   6.265  1.00 75.92           C  
ATOM   3886  HE2 LYS A 237      -9.462  20.165   5.940  1.00 75.92           H  
ATOM   3887  HE3 LYS A 237     -10.573  18.862   5.552  1.00 75.92           H  
ATOM   3888  NZ  LYS A 237     -10.396  19.276   7.627  1.00 75.92           N  
ATOM   3889  HZ1 LYS A 237     -10.694  18.364   7.943  1.00 75.92           H  
ATOM   3890  HZ2 LYS A 237     -11.196  19.892   7.620  1.00 75.92           H  
ATOM   3891  HZ3 LYS A 237      -9.717  19.646   8.276  1.00 75.92           H  
ATOM   3892  N   GLY A 238      -3.924  17.563   3.486  1.00 81.96           N  
ATOM   3893  H   GLY A 238      -4.139  18.545   3.581  1.00 81.96           H  
ATOM   3894  CA  GLY A 238      -2.529  17.195   3.593  1.00 81.96           C  
ATOM   3895  HA2 GLY A 238      -2.212  16.661   2.698  1.00 81.96           H  
ATOM   3896  HA3 GLY A 238      -2.378  16.552   4.460  1.00 81.96           H  
ATOM   3897  C   GLY A 238      -1.683  18.445   3.741  1.00 81.96           C  
ATOM   3898  O   GLY A 238      -2.141  19.554   3.476  1.00 81.96           O  
ATOM   3899  N   ASN A 239      -0.442  18.265   4.165  1.00 94.63           N  
ATOM   3900  H   ASN A 239      -0.142  17.322   4.365  1.00 94.63           H  
ATOM   3901  CA  ASN A 239       0.594  19.299   4.109  1.00 94.63           C  
ATOM   3902  HA  ASN A 239       0.136  20.242   3.812  1.00 94.63           H  
ATOM   3903  C   ASN A 239       1.616  18.987   3.000  1.00 94.63           C  
ATOM   3904  CB  ASN A 239       1.197  19.516   5.507  1.00 94.63           C  
ATOM   3905  HB2 ASN A 239       1.928  20.322   5.447  1.00 94.63           H  
ATOM   3906  HB3 ASN A 239       0.408  19.823   6.194  1.00 94.63           H  
ATOM   3907  O   ASN A 239       2.798  19.298   3.129  1.00 94.63           O  
ATOM   3908  CG  ASN A 239       1.880  18.289   6.081  1.00 94.63           C  
ATOM   3909  ND2 ASN A 239       2.621  18.463   7.152  1.00 94.63           N  
ATOM   3910 HD21 ASN A 239       3.163  17.688   7.507  1.00 94.63           H  
ATOM   3911 HD22 ASN A 239       2.776  19.398   7.500  1.00 94.63           H  
ATOM   3912  OD1 ASN A 239       1.726  17.174   5.613  1.00 94.63           O  
ATOM   3913  N   VAL A 240       1.146  18.338   1.930  1.00 96.72           N  
ATOM   3914  H   VAL A 240       0.151  18.175   1.882  1.00 96.72           H  
ATOM   3915  CA  VAL A 240       1.907  17.930   0.741  1.00 96.72           C  
ATOM   3916  HA  VAL A 240       2.802  18.548   0.662  1.00 96.72           H  
ATOM   3917  C   VAL A 240       1.070  18.159  -0.516  1.00 96.72           C  
ATOM   3918  CB  VAL A 240       2.349  16.453   0.811  1.00 96.72           C  
ATOM   3919  HB  VAL A 240       2.989  16.249  -0.047  1.00 96.72           H  
ATOM   3920  O   VAL A 240      -0.148  18.317  -0.428  1.00 96.72           O  
ATOM   3921  CG1 VAL A 240       3.170  16.181   2.068  1.00 96.72           C  
ATOM   3922 HG11 VAL A 240       3.985  16.902   2.127  1.00 96.72           H  
ATOM   3923 HG12 VAL A 240       3.575  15.171   2.016  1.00 96.72           H  
ATOM   3924 HG13 VAL A 240       2.544  16.265   2.957  1.00 96.72           H  
ATOM   3925  CG2 VAL A 240       1.190  15.452   0.785  1.00 96.72           C  
ATOM   3926 HG21 VAL A 240       0.664  15.506  -0.168  1.00 96.72           H  
ATOM   3927 HG22 VAL A 240       0.483  15.669   1.586  1.00 96.72           H  
ATOM   3928 HG23 VAL A 240       1.579  14.440   0.898  1.00 96.72           H  
ATOM   3929  N   ARG A 241       1.711  18.143  -1.688  1.00 96.05           N  
ATOM   3930  H   ARG A 241       2.697  17.922  -1.694  1.00 96.05           H  
ATOM   3931  CA  ARG A 241       1.009  18.072  -2.975  1.00 96.05           C  
ATOM   3932  HA  ARG A 241       0.159  18.754  -2.958  1.00 96.05           H  
ATOM   3933  C   ARG A 241       0.479  16.654  -3.188  1.00 96.05           C  
ATOM   3934  CB  ARG A 241       1.983  18.482  -4.090  1.00 96.05           C  
ATOM   3935  HB2 ARG A 241       2.752  17.713  -4.162  1.00 96.05           H  
ATOM   3936  HB3 ARG A 241       2.457  19.425  -3.817  1.00 96.05           H  
ATOM   3937  O   ARG A 241       1.099  15.695  -2.730  1.00 96.05           O  
ATOM   3938  CG  ARG A 241       1.322  18.651  -5.468  1.00 96.05           C  
ATOM   3939  HG2 ARG A 241       0.872  17.712  -5.789  1.00 96.05           H  
ATOM   3940  HG3 ARG A 241       0.543  19.410  -5.401  1.00 96.05           H  
ATOM   3941  CD  ARG A 241       2.348  19.080  -6.524  1.00 96.05           C  
ATOM   3942  HD2 ARG A 241       2.842  19.994  -6.194  1.00 96.05           H  
ATOM   3943  HD3 ARG A 241       1.818  19.283  -7.455  1.00 96.05           H  
ATOM   3944  NE  ARG A 241       3.340  18.018  -6.760  1.00 96.05           N  
ATOM   3945  HE  ARG A 241       3.193  17.131  -6.300  1.00 96.05           H  
ATOM   3946  NH1 ARG A 241       4.654  19.026  -8.360  1.00 96.05           N  
ATOM   3947 HH11 ARG A 241       4.084  19.859  -8.319  1.00 96.05           H  
ATOM   3948 HH12 ARG A 241       5.452  18.948  -8.973  1.00 96.05           H  
ATOM   3949  NH2 ARG A 241       5.044  16.910  -7.671  1.00 96.05           N  
ATOM   3950 HH21 ARG A 241       5.735  16.678  -8.371  1.00 96.05           H  
ATOM   3951 HH22 ARG A 241       4.724  16.145  -7.095  1.00 96.05           H  
ATOM   3952  CZ  ARG A 241       4.349  18.005  -7.604  1.00 96.05           C  
ATOM   3953  N   ASP A 242      -0.631  16.521  -3.907  1.00 96.46           N  
ATOM   3954  H   ASP A 242      -1.116  17.344  -4.236  1.00 96.46           H  
ATOM   3955  CA  ASP A 242      -1.104  15.221  -4.379  1.00 96.46           C  
ATOM   3956  HA  ASP A 242      -1.137  14.527  -3.539  1.00 96.46           H  
ATOM   3957  C   ASP A 242      -0.136  14.663  -5.434  1.00 96.46           C  
ATOM   3958  CB  ASP A 242      -2.533  15.348  -4.935  1.00 96.46           C  
ATOM   3959  HB2 ASP A 242      -2.535  16.008  -5.802  1.00 96.46           H  
ATOM   3960  HB3 ASP A 242      -3.166  15.800  -4.172  1.00 96.46           H  
ATOM   3961  O   ASP A 242      -0.220  15.020  -6.603  1.00 96.46           O  
ATOM   3962  CG  ASP A 242      -3.133  13.990  -5.329  1.00 96.46           C  
ATOM   3963  OD1 ASP A 242      -2.451  12.947  -5.154  1.00 96.46           O  
ATOM   3964  OD2 ASP A 242      -4.295  13.966  -5.780  1.00 96.46           O  
ATOM   3965  N   ASP A 243       0.793  13.797  -5.029  1.00 96.19           N  
ATOM   3966  H   ASP A 243       0.904  13.646  -4.037  1.00 96.19           H  
ATOM   3967  CA  ASP A 243       1.694  13.082  -5.943  1.00 96.19           C  
ATOM   3968  HA  ASP A 243       1.775  13.644  -6.874  1.00 96.19           H  
ATOM   3969  C   ASP A 243       1.162  11.691  -6.321  1.00 96.19           C  
ATOM   3970  CB  ASP A 243       3.097  12.990  -5.340  1.00 96.19           C  
ATOM   3971  HB2 ASP A 243       3.029  12.550  -4.345  1.00 96.19           H  
ATOM   3972  HB3 ASP A 243       3.699  12.304  -5.936  1.00 96.19           H  
ATOM   3973  O   ASP A 243       1.826  10.941  -7.046  1.00 96.19           O  
ATOM   3974  CG  ASP A 243       3.847  14.321  -5.282  1.00 96.19           C  
ATOM   3975  OD1 ASP A 243       3.486  15.313  -5.965  1.00 96.19           O  
ATOM   3976  OD2 ASP A 243       4.871  14.343  -4.581  1.00 96.19           O  
ATOM   3977  N   PHE A 244      -0.034  11.329  -5.854  1.00 96.17           N  
ATOM   3978  H   PHE A 244      -0.557  12.006  -5.318  1.00 96.17           H  
ATOM   3979  CA  PHE A 244      -0.704  10.065  -6.165  1.00 96.17           C  
ATOM   3980  HA  PHE A 244       0.043   9.329  -6.463  1.00 96.17           H  
ATOM   3981  C   PHE A 244      -1.686  10.202  -7.332  1.00 96.17           C  
ATOM   3982  CB  PHE A 244      -1.392   9.538  -4.904  1.00 96.17           C  
ATOM   3983  HB2 PHE A 244      -2.461   9.745  -4.951  1.00 96.17           H  
ATOM   3984  HB3 PHE A 244      -0.993  10.079  -4.046  1.00 96.17           H  
ATOM   3985  O   PHE A 244      -2.071   9.191  -7.913  1.00 96.17           O  
ATOM   3986  CG  PHE A 244      -1.163   8.077  -4.600  1.00 96.17           C  
ATOM   3987  CD1 PHE A 244      -2.125   7.105  -4.911  1.00 96.17           C  
ATOM   3988  HD1 PHE A 244      -2.997   7.396  -5.478  1.00 96.17           H  
ATOM   3989  CD2 PHE A 244      -0.030   7.711  -3.864  1.00 96.17           C  
ATOM   3990  HD2 PHE A 244       0.695   8.462  -3.587  1.00 96.17           H  
ATOM   3991  CE1 PHE A 244      -1.969   5.782  -4.456  1.00 96.17           C  
ATOM   3992  HE1 PHE A 244      -2.738   5.041  -4.616  1.00 96.17           H  
ATOM   3993  CE2 PHE A 244       0.121   6.396  -3.410  1.00 96.17           C  
ATOM   3994  HE2 PHE A 244       0.940   6.169  -2.743  1.00 96.17           H  
ATOM   3995  CZ  PHE A 244      -0.829   5.416  -3.731  1.00 96.17           C  
ATOM   3996  HZ  PHE A 244      -0.715   4.405  -3.371  1.00 96.17           H  
ATOM   3997  N   TYR A 245      -2.047  11.428  -7.729  1.00 95.48           N  
ATOM   3998  H   TYR A 245      -1.836  12.191  -7.102  1.00 95.48           H  
ATOM   3999  CA  TYR A 245      -3.048  11.681  -8.772  1.00 95.48           C  
ATOM   4000  HA  TYR A 245      -4.010  11.354  -8.378  1.00 95.48           H  
ATOM   4001  C   TYR A 245      -2.803  10.906 -10.081  1.00 95.48           C  
ATOM   4002  CB  TYR A 245      -3.157  13.190  -9.044  1.00 95.48           C  
ATOM   4003  HB2 TYR A 245      -3.093  13.737  -8.104  1.00 95.48           H  
ATOM   4004  HB3 TYR A 245      -4.152  13.382  -9.447  1.00 95.48           H  
ATOM   4005  O   TYR A 245      -3.730  10.292 -10.603  1.00 95.48           O  
ATOM   4006  CG  TYR A 245      -2.137  13.764 -10.013  1.00 95.48           C  
ATOM   4007  CD1 TYR A 245      -0.844  14.089  -9.571  1.00 95.48           C  
ATOM   4008  HD1 TYR A 245      -0.572  13.885  -8.546  1.00 95.48           H  
ATOM   4009  CD2 TYR A 245      -2.480  13.964 -11.364  1.00 95.48           C  
ATOM   4010  HD2 TYR A 245      -3.467  13.702 -11.716  1.00 95.48           H  
ATOM   4011  CE1 TYR A 245       0.085  14.690 -10.440  1.00 95.48           C  
ATOM   4012  HE1 TYR A 245       1.063  14.961 -10.072  1.00 95.48           H  
ATOM   4013  CE2 TYR A 245      -1.545  14.529 -12.253  1.00 95.48           C  
ATOM   4014  HE2 TYR A 245      -1.803  14.693 -13.288  1.00 95.48           H  
ATOM   4015  OH  TYR A 245       0.647  15.415 -12.655  1.00 95.48           O  
ATOM   4016  HH  TYR A 245       1.429  15.732 -12.197  1.00 95.48           H  
ATOM   4017  CZ  TYR A 245      -0.270  14.914 -11.787  1.00 95.48           C  
ATOM   4018  N   ARG A 246      -1.556  10.855 -10.586  1.00 96.38           N  
ATOM   4019  H   ARG A 246      -0.855  11.420 -10.127  1.00 96.38           H  
ATOM   4020  CA  ARG A 246      -1.206  10.127 -11.832  1.00 96.38           C  
ATOM   4021  HA  ARG A 246      -1.924  10.388 -12.609  1.00 96.38           H  
ATOM   4022  C   ARG A 246      -1.283   8.614 -11.703  1.00 96.38           C  
ATOM   4023  CB  ARG A 246       0.210  10.459 -12.320  1.00 96.38           C  
ATOM   4024  HB2 ARG A 246       0.425   9.860 -13.205  1.00 96.38           H  
ATOM   4025  HB3 ARG A 246       0.935  10.204 -11.547  1.00 96.38           H  
ATOM   4026  O   ARG A 246      -1.313   7.918 -12.709  1.00 96.38           O  
ATOM   4027  CG  ARG A 246       0.345  11.926 -12.695  1.00 96.38           C  
ATOM   4028  HG2 ARG A 246      -0.492  12.216 -13.330  1.00 96.38           H  
ATOM   4029  HG3 ARG A 246       0.328  12.487 -11.760  1.00 96.38           H  
ATOM   4030  CD  ARG A 246       1.648  12.231 -13.433  1.00 96.38           C  
ATOM   4031  HD2 ARG A 246       1.624  13.268 -13.767  1.00 96.38           H  
ATOM   4032  HD3 ARG A 246       1.705  11.588 -14.311  1.00 96.38           H  
ATOM   4033  NE  ARG A 246       2.822  12.023 -12.565  1.00 96.38           N  
ATOM   4034  HE  ARG A 246       2.657  11.913 -11.575  1.00 96.38           H  
ATOM   4035  NH1 ARG A 246       4.415  12.057 -14.219  1.00 96.38           N  
ATOM   4036 HH11 ARG A 246       5.386  12.003 -14.494  1.00 96.38           H  
ATOM   4037 HH12 ARG A 246       3.696  12.251 -14.901  1.00 96.38           H  
ATOM   4038  NH2 ARG A 246       5.011  11.714 -12.095  1.00 96.38           N  
ATOM   4039 HH21 ARG A 246       4.755  11.581 -11.127  1.00 96.38           H  
ATOM   4040 HH22 ARG A 246       5.989  11.694 -12.350  1.00 96.38           H  
ATOM   4041  CZ  ARG A 246       4.075  11.939 -12.966  1.00 96.38           C  
ATOM   4042  N   HIS A 247      -1.253   8.115 -10.474  1.00 98.16           N  
ATOM   4043  H   HIS A 247      -1.306   8.751  -9.691  1.00 98.16           H  
ATOM   4044  CA  HIS A 247      -1.351   6.692 -10.193  1.00 98.16           C  
ATOM   4045  HA  HIS A 247      -0.828   6.132 -10.968  1.00 98.16           H  
ATOM   4046  C   HIS A 247      -2.809   6.225 -10.208  1.00 98.16           C  
ATOM   4047  CB  HIS A 247      -0.662   6.399  -8.856  1.00 98.16           C  
ATOM   4048  HB2 HIS A 247      -1.143   6.941  -8.041  1.00 98.16           H  
ATOM   4049  HB3 HIS A 247      -0.782   5.337  -8.641  1.00 98.16           H  
ATOM   4050  O   HIS A 247      -3.063   5.031 -10.357  1.00 98.16           O  
ATOM   4051  CG  HIS A 247       0.815   6.704  -8.870  1.00 98.16           C  
ATOM   4052  CD2 HIS A 247       1.458   7.905  -8.715  1.00 98.16           C  
ATOM   4053  HD2 HIS A 247       0.982   8.859  -8.545  1.00 98.16           H  
ATOM   4054  ND1 HIS A 247       1.780   5.766  -9.089  1.00 98.16           N  
ATOM   4055  HD1 HIS A 247       1.598   4.804  -9.338  1.00 98.16           H  
ATOM   4056  CE1 HIS A 247       2.972   6.359  -9.054  1.00 98.16           C  
ATOM   4057  HE1 HIS A 247       3.901   5.828  -9.197  1.00 98.16           H  
ATOM   4058  NE2 HIS A 247       2.842   7.680  -8.836  1.00 98.16           N  
ATOM   4059  N   ASN A 248      -3.780   7.139 -10.079  1.00 98.30           N  
ATOM   4060  H   ASN A 248      -3.537   8.117 -10.015  1.00 98.30           H  
ATOM   4061  CA  ASN A 248      -5.188   6.778 -10.155  1.00 98.30           C  
ATOM   4062  HA  ASN A 248      -5.404   6.100  -9.329  1.00 98.30           H  
ATOM   4063  C   ASN A 248      -5.491   6.037 -11.463  1.00 98.30           C  
ATOM   4064  CB  ASN A 248      -6.066   8.027 -10.016  1.00 98.30           C  
ATOM   4065  HB2 ASN A 248      -5.890   8.678 -10.872  1.00 98.30           H  
ATOM   4066  HB3 ASN A 248      -5.802   8.575  -9.111  1.00 98.30           H  
ATOM   4067  O   ASN A 248      -5.023   6.415 -12.536  1.00 98.30           O  
ATOM   4068  CG  ASN A 248      -7.542   7.674  -9.947  1.00 98.30           C  
ATOM   4069  ND2 ASN A 248      -8.394   8.523 -10.467  1.00 98.30           N  
ATOM   4070 HD21 ASN A 248      -8.054   9.402 -10.832  1.00 98.30           H  
ATOM   4071 HD22 ASN A 248      -9.371   8.334 -10.295  1.00 98.30           H  
ATOM   4072  OD1 ASN A 248      -7.952   6.632  -9.449  1.00 98.30           O  
ATOM   4073  N   ASN A 249      -6.301   4.985 -11.364  1.00 98.50           N  
ATOM   4074  H   ASN A 249      -6.662   4.742 -10.452  1.00 98.50           H  
ATOM   4075  CA  ASN A 249      -6.657   4.094 -12.458  1.00 98.50           C  
ATOM   4076  HA  ASN A 249      -7.330   3.350 -12.031  1.00 98.50           H  
ATOM   4077  C   ASN A 249      -5.484   3.286 -13.045  1.00 98.50           C  
ATOM   4078  CB  ASN A 249      -7.467   4.893 -13.500  1.00 98.50           C  
ATOM   4079  HB2 ASN A 249      -6.784   5.468 -14.125  1.00 98.50           H  
ATOM   4080  HB3 ASN A 249      -8.126   5.595 -12.990  1.00 98.50           H  
ATOM   4081  O   ASN A 249      -5.703   2.590 -14.032  1.00 98.50           O  
ATOM   4082  CG  ASN A 249      -8.342   4.023 -14.374  1.00 98.50           C  
ATOM   4083  ND2 ASN A 249      -8.191   4.093 -15.675  1.00 98.50           N  
ATOM   4084 HD21 ASN A 249      -8.803   3.532 -16.251  1.00 98.50           H  
ATOM   4085 HD22 ASN A 249      -7.478   4.692 -16.067  1.00 98.50           H  
ATOM   4086  OD1 ASN A 249      -9.202   3.299 -13.900  1.00 98.50           O  
ATOM   4087  N   MET A 250      -4.274   3.315 -12.477  1.00 98.64           N  
ATOM   4088  H   MET A 250      -4.107   3.918 -11.684  1.00 98.64           H  
ATOM   4089  CA  MET A 250      -3.170   2.452 -12.921  1.00 98.64           C  
ATOM   4090  HA  MET A 250      -3.216   2.358 -14.006  1.00 98.64           H  
ATOM   4091  C   MET A 250      -3.300   1.039 -12.349  1.00 98.64           C  
ATOM   4092  CB  MET A 250      -1.801   3.053 -12.579  1.00 98.64           C  
ATOM   4093  HB2 MET A 250      -1.716   3.190 -11.501  1.00 98.64           H  
ATOM   4094  HB3 MET A 250      -1.025   2.352 -12.886  1.00 98.64           H  
ATOM   4095  O   MET A 250      -3.803   0.841 -11.239  1.00 98.64           O  
ATOM   4096  CG  MET A 250      -1.539   4.389 -13.277  1.00 98.64           C  
ATOM   4097  HG2 MET A 250      -0.542   4.715 -12.978  1.00 98.64           H  
ATOM   4098  HG3 MET A 250      -2.249   5.137 -12.923  1.00 98.64           H  
ATOM   4099  SD  MET A 250      -1.585   4.333 -15.091  1.00 98.64           S  
ATOM   4100  CE  MET A 250      -3.215   5.056 -15.410  1.00 98.64           C  
ATOM   4101  HE1 MET A 250      -3.313   5.262 -16.476  1.00 98.64           H  
ATOM   4102  HE2 MET A 250      -3.995   4.358 -15.104  1.00 98.64           H  
ATOM   4103  HE3 MET A 250      -3.320   5.986 -14.851  1.00 98.64           H  
ATOM   4104  N   GLN A 251      -2.860   0.049 -13.123  1.00 98.80           N  
ATOM   4105  H   GLN A 251      -2.354   0.284 -13.965  1.00 98.80           H  
ATOM   4106  CA  GLN A 251      -2.765  -1.337 -12.670  1.00 98.80           C  
ATOM   4107  HA  GLN A 251      -3.630  -1.580 -12.053  1.00 98.80           H  
ATOM   4108  C   GLN A 251      -1.528  -1.523 -11.788  1.00 98.80           C  
ATOM   4109  CB  GLN A 251      -2.779  -2.283 -13.874  1.00 98.80           C  
ATOM   4110  HB2 GLN A 251      -2.532  -3.290 -13.538  1.00 98.80           H  
ATOM   4111  HB3 GLN A 251      -2.025  -1.961 -14.593  1.00 98.80           H  
ATOM   4112  O   GLN A 251      -0.571  -0.755 -11.871  1.00 98.80           O  
ATOM   4113  CG  GLN A 251      -4.163  -2.297 -14.545  1.00 98.80           C  
ATOM   4114  HG2 GLN A 251      -4.914  -2.542 -13.795  1.00 98.80           H  
ATOM   4115  HG3 GLN A 251      -4.384  -1.308 -14.944  1.00 98.80           H  
ATOM   4116  CD  GLN A 251      -4.264  -3.304 -15.686  1.00 98.80           C  
ATOM   4117  NE2 GLN A 251      -5.409  -3.911 -15.913  1.00 98.80           N  
ATOM   4118 HE21 GLN A 251      -5.370  -4.622 -16.629  1.00 98.80           H  
ATOM   4119 HE22 GLN A 251      -6.172  -3.871 -15.252  1.00 98.80           H  
ATOM   4120  OE1 GLN A 251      -3.321  -3.618 -16.379  1.00 98.80           O  
ATOM   4121  N   PHE A 252      -1.570  -2.507 -10.892  1.00 98.88           N  
ATOM   4122  H   PHE A 252      -2.349  -3.150 -10.888  1.00 98.88           H  
ATOM   4123  CA  PHE A 252      -0.408  -2.848 -10.080  1.00 98.88           C  
ATOM   4124  HA  PHE A 252       0.053  -1.928  -9.722  1.00 98.88           H  
ATOM   4125  C   PHE A 252       0.606  -3.598 -10.945  1.00 98.88           C  
ATOM   4126  CB  PHE A 252      -0.849  -3.675  -8.866  1.00 98.88           C  
ATOM   4127  HB2 PHE A 252      -1.012  -4.710  -9.167  1.00 98.88           H  
ATOM   4128  HB3 PHE A 252      -1.805  -3.287  -8.513  1.00 98.88           H  
ATOM   4129  O   PHE A 252       0.211  -4.464 -11.722  1.00 98.88           O  
ATOM   4130  CG  PHE A 252       0.120  -3.623  -7.702  1.00 98.88           C  
ATOM   4131  CD1 PHE A 252       1.110  -4.604  -7.521  1.00 98.88           C  
ATOM   4132  HD1 PHE A 252       1.218  -5.407  -8.235  1.00 98.88           H  
ATOM   4133  CD2 PHE A 252       0.022  -2.569  -6.782  1.00 98.88           C  
ATOM   4134  HD2 PHE A 252      -0.708  -1.791  -6.949  1.00 98.88           H  
ATOM   4135  CE1 PHE A 252       1.971  -4.529  -6.409  1.00 98.88           C  
ATOM   4136  HE1 PHE A 252       2.740  -5.276  -6.279  1.00 98.88           H  
ATOM   4137  CE2 PHE A 252       0.861  -2.498  -5.661  1.00 98.88           C  
ATOM   4138  HE2 PHE A 252       0.756  -1.687  -4.956  1.00 98.88           H  
ATOM   4139  CZ  PHE A 252       1.839  -3.486  -5.474  1.00 98.88           C  
ATOM   4140  HZ  PHE A 252       2.501  -3.435  -4.622  1.00 98.88           H  
ATOM   4141  N   SER A 253       1.892  -3.315 -10.775  1.00 98.79           N  
ATOM   4142  H   SER A 253       2.139  -2.545 -10.170  1.00 98.79           H  
ATOM   4143  CA  SER A 253       2.987  -3.991 -11.477  1.00 98.79           C  
ATOM   4144  HA  SER A 253       2.607  -4.859 -12.015  1.00 98.79           H  
ATOM   4145  C   SER A 253       4.030  -4.474 -10.477  1.00 98.79           C  
ATOM   4146  CB  SER A 253       3.642  -3.061 -12.503  1.00 98.79           C  
ATOM   4147  HB2 SER A 253       4.067  -2.198 -11.990  1.00 98.79           H  
ATOM   4148  HB3 SER A 253       4.436  -3.595 -13.025  1.00 98.79           H  
ATOM   4149  O   SER A 253       4.283  -3.807  -9.474  1.00 98.79           O  
ATOM   4150  OG  SER A 253       2.685  -2.619 -13.438  1.00 98.79           O  
ATOM   4151  HG  SER A 253       3.091  -2.026 -14.074  1.00 98.79           H  
ATOM   4152  N   THR A 254       4.656  -5.610 -10.767  1.00 98.71           N  
ATOM   4153  H   THR A 254       4.406  -6.080 -11.625  1.00 98.71           H  
ATOM   4154  CA  THR A 254       5.801  -6.193 -10.042  1.00 98.71           C  
ATOM   4155  HA  THR A 254       6.238  -5.446  -9.378  1.00 98.71           H  
ATOM   4156  C   THR A 254       6.863  -6.605 -11.051  1.00 98.71           C  
ATOM   4157  CB  THR A 254       5.399  -7.411  -9.198  1.00 98.71           C  
ATOM   4158  HB  THR A 254       6.289  -7.862  -8.760  1.00 98.71           H  
ATOM   4159  O   THR A 254       6.584  -6.632 -12.238  1.00 98.71           O  
ATOM   4160  CG2 THR A 254       4.460  -7.001  -8.068  1.00 98.71           C  
ATOM   4161 HG21 THR A 254       3.511  -6.652  -8.473  1.00 98.71           H  
ATOM   4162 HG22 THR A 254       4.921  -6.208  -7.480  1.00 98.71           H  
ATOM   4163 HG23 THR A 254       4.283  -7.863  -7.424  1.00 98.71           H  
ATOM   4164  OG1 THR A 254       4.734  -8.364  -9.985  1.00 98.71           O  
ATOM   4165  HG1 THR A 254       5.307  -9.130 -10.059  1.00 98.71           H  
ATOM   4166  N   HIS A 255       8.085  -6.908 -10.613  1.00 97.44           N  
ATOM   4167  H   HIS A 255       8.256  -6.945  -9.619  1.00 97.44           H  
ATOM   4168  CA  HIS A 255       9.207  -7.189 -11.524  1.00 97.44           C  
ATOM   4169  HA  HIS A 255       9.342  -6.325 -12.175  1.00 97.44           H  
ATOM   4170  C   HIS A 255       9.013  -8.411 -12.451  1.00 97.44           C  
ATOM   4171  CB  HIS A 255      10.469  -7.363 -10.674  1.00 97.44           C  
ATOM   4172  HB2 HIS A 255      11.332  -7.343 -11.340  1.00 97.44           H  
ATOM   4173  HB3 HIS A 255      10.565  -6.522  -9.987  1.00 97.44           H  
ATOM   4174  O   HIS A 255       9.753  -8.573 -13.417  1.00 97.44           O  
ATOM   4175  CG  HIS A 255      10.503  -8.657  -9.895  1.00 97.44           C  
ATOM   4176  CD2 HIS A 255      11.105  -9.814 -10.312  1.00 97.44           C  
ATOM   4177  HD2 HIS A 255      11.611  -9.963 -11.254  1.00 97.44           H  
ATOM   4178  ND1 HIS A 255       9.940  -8.918  -8.659  1.00 97.44           N  
ATOM   4179  HD1 HIS A 255       9.294  -8.349  -8.130  1.00 97.44           H  
ATOM   4180  CE1 HIS A 255      10.225 -10.192  -8.342  1.00 97.44           C  
ATOM   4181  HE1 HIS A 255       9.906 -10.702  -7.446  1.00 97.44           H  
ATOM   4182  NE2 HIS A 255      10.960 -10.764  -9.302  1.00 97.44           N  
ATOM   4183  N   ASP A 256       8.066  -9.283 -12.116  1.00 98.28           N  
ATOM   4184  H   ASP A 256       7.575  -9.139 -11.245  1.00 98.28           H  
ATOM   4185  CA  ASP A 256       7.652 -10.487 -12.837  1.00 98.28           C  
ATOM   4186  HA  ASP A 256       8.399 -10.730 -13.593  1.00 98.28           H  
ATOM   4187  C   ASP A 256       6.303 -10.317 -13.566  1.00 98.28           C  
ATOM   4188  CB  ASP A 256       7.590 -11.647 -11.825  1.00 98.28           C  
ATOM   4189  HB2 ASP A 256       7.371 -12.571 -12.359  1.00 98.28           H  
ATOM   4190  HB3 ASP A 256       8.567 -11.760 -11.354  1.00 98.28           H  
ATOM   4191  O   ASP A 256       5.861 -11.232 -14.260  1.00 98.28           O  
ATOM   4192  CG  ASP A 256       6.535 -11.427 -10.729  1.00 98.28           C  
ATOM   4193  OD1 ASP A 256       6.461 -10.299 -10.175  1.00 98.28           O  
ATOM   4194  OD2 ASP A 256       5.781 -12.365 -10.402  1.00 98.28           O  
ATOM   4195  N   ARG A 257       5.635  -9.161 -13.424  1.00 98.05           N  
ATOM   4196  H   ARG A 257       6.078  -8.425 -12.892  1.00 98.05           H  
ATOM   4197  CA  ARG A 257       4.359  -8.860 -14.088  1.00 98.05           C  
ATOM   4198  HA  ARG A 257       4.345  -9.398 -15.036  1.00 98.05           H  
ATOM   4199  C   ARG A 257       4.226  -7.370 -14.394  1.00 98.05           C  
ATOM   4200  CB  ARG A 257       3.197  -9.381 -13.230  1.00 98.05           C  
ATOM   4201  HB2 ARG A 257       3.423 -10.400 -12.914  1.00 98.05           H  
ATOM   4202  HB3 ARG A 257       3.087  -8.764 -12.339  1.00 98.05           H  
ATOM   4203  O   ARG A 257       3.900  -6.559 -13.522  1.00 98.05           O  
ATOM   4204  CG  ARG A 257       1.886  -9.397 -14.032  1.00 98.05           C  
ATOM   4205  HG2 ARG A 257       2.007 -10.019 -14.919  1.00 98.05           H  
ATOM   4206  HG3 ARG A 257       1.624  -8.385 -14.338  1.00 98.05           H  
ATOM   4207  CD  ARG A 257       0.780  -9.981 -13.153  1.00 98.05           C  
ATOM   4208  HD2 ARG A 257       1.080 -10.983 -12.847  1.00 98.05           H  
ATOM   4209  HD3 ARG A 257       0.699  -9.349 -12.269  1.00 98.05           H  
ATOM   4210  NE  ARG A 257      -0.544 -10.014 -13.805  1.00 98.05           N  
ATOM   4211  HE  ARG A 257      -0.687  -9.424 -14.611  1.00 98.05           H  
ATOM   4212  NH1 ARG A 257      -1.460 -11.625 -12.440  1.00 98.05           N  
ATOM   4213 HH11 ARG A 257      -2.248 -12.185 -12.147  1.00 98.05           H  
ATOM   4214 HH12 ARG A 257      -0.596 -11.656 -11.918  1.00 98.05           H  
ATOM   4215  NH2 ARG A 257      -2.722 -10.674 -13.985  1.00 98.05           N  
ATOM   4216 HH21 ARG A 257      -3.496 -11.229 -13.647  1.00 98.05           H  
ATOM   4217 HH22 ARG A 257      -2.946  -9.808 -14.453  1.00 98.05           H  
ATOM   4218  CZ  ARG A 257      -1.560 -10.768 -13.416  1.00 98.05           C  
ATOM   4219  N   ASP A 258       4.433  -7.039 -15.663  1.00 98.18           N  
ATOM   4220  H   ASP A 258       4.698  -7.760 -16.318  1.00 98.18           H  
ATOM   4221  CA  ASP A 258       4.369  -5.674 -16.171  1.00 98.18           C  
ATOM   4222  HA  ASP A 258       4.666  -5.008 -15.360  1.00 98.18           H  
ATOM   4223  C   ASP A 258       2.952  -5.283 -16.605  1.00 98.18           C  
ATOM   4224  CB  ASP A 258       5.375  -5.499 -17.320  1.00 98.18           C  
ATOM   4225  HB2 ASP A 258       5.000  -5.978 -18.224  1.00 98.18           H  
ATOM   4226  HB3 ASP A 258       6.313  -5.985 -17.049  1.00 98.18           H  
ATOM   4227  O   ASP A 258       2.415  -5.828 -17.566  1.00 98.18           O  
ATOM   4228  CG  ASP A 258       5.665  -4.023 -17.595  1.00 98.18           C  
ATOM   4229  OD1 ASP A 258       5.171  -3.194 -16.794  1.00 98.18           O  
ATOM   4230  OD2 ASP A 258       6.510  -3.758 -18.476  1.00 98.18           O  
ATOM   4231  N   ASN A 259       2.340  -4.349 -15.879  1.00 98.36           N  
ATOM   4232  H   ASN A 259       2.844  -3.949 -15.100  1.00 98.36           H  
ATOM   4233  CA  ASN A 259       1.031  -3.775 -16.197  1.00 98.36           C  
ATOM   4234  HA  ASN A 259       0.736  -4.088 -17.198  1.00 98.36           H  
ATOM   4235  C   ASN A 259       1.069  -2.235 -16.208  1.00 98.36           C  
ATOM   4236  CB  ASN A 259      -0.016  -4.278 -15.191  1.00 98.36           C  
ATOM   4237  HB2 ASN A 259      -0.995  -3.930 -15.519  1.00 98.36           H  
ATOM   4238  HB3 ASN A 259       0.196  -3.824 -14.223  1.00 98.36           H  
ATOM   4239  O   ASN A 259       0.023  -1.589 -16.090  1.00 98.36           O  
ATOM   4240  CG  ASN A 259      -0.110  -5.783 -15.036  1.00 98.36           C  
ATOM   4241  ND2 ASN A 259       0.006  -6.267 -13.824  1.00 98.36           N  
ATOM   4242 HD21 ASN A 259       0.051  -7.270 -13.719  1.00 98.36           H  
ATOM   4243 HD22 ASN A 259       0.239  -5.630 -13.075  1.00 98.36           H  
ATOM   4244  OD1 ASN A 259      -0.390  -6.546 -15.945  1.00 98.36           O  
ATOM   4245  N   ASP A 260       2.264  -1.637 -16.254  1.00 98.17           N  
ATOM   4246  H   ASP A 260       3.072  -2.181 -16.524  1.00 98.17           H  
ATOM   4247  CA  ASP A 260       2.381  -0.184 -16.305  1.00 98.17           C  
ATOM   4248  HA  ASP A 260       1.574   0.234 -15.703  1.00 98.17           H  
ATOM   4249  C   ASP A 260       2.134   0.338 -17.731  1.00 98.17           C  
ATOM   4250  CB  ASP A 260       3.665   0.272 -15.602  1.00 98.17           C  
ATOM   4251  HB2 ASP A 260       3.601   1.346 -15.428  1.00 98.17           H  
ATOM   4252  HB3 ASP A 260       3.692  -0.207 -14.623  1.00 98.17           H  
ATOM   4253  O   ASP A 260       1.984  -0.429 -18.682  1.00 98.17           O  
ATOM   4254  CG  ASP A 260       4.975  -0.015 -16.327  1.00 98.17           C  
ATOM   4255  OD1 ASP A 260       5.102   0.502 -17.455  1.00 98.17           O  
ATOM   4256  OD2 ASP A 260       5.888  -0.542 -15.640  1.00 98.17           O  
ATOM   4257  N   VAL A 261       1.968   1.655 -17.878  1.00 97.48           N  
ATOM   4258  H   VAL A 261       2.191   2.254 -17.096  1.00 97.48           H  
ATOM   4259  CA  VAL A 261       1.633   2.263 -19.180  1.00 97.48           C  
ATOM   4260  HA  VAL A 261       1.223   1.485 -19.825  1.00 97.48           H  
ATOM   4261  C   VAL A 261       2.873   2.765 -19.919  1.00 97.48           C  
ATOM   4262  CB  VAL A 261       0.538   3.339 -19.068  1.00 97.48           C  
ATOM   4263  HB  VAL A 261       0.311   3.708 -20.069  1.00 97.48           H  
ATOM   4264  O   VAL A 261       2.754   3.444 -20.944  1.00 97.48           O  
ATOM   4265  CG1 VAL A 261      -0.763   2.766 -18.490  1.00 97.48           C  
ATOM   4266 HG11 VAL A 261      -0.604   2.420 -17.469  1.00 97.48           H  
ATOM   4267 HG12 VAL A 261      -1.538   3.532 -18.494  1.00 97.48           H  
ATOM   4268 HG13 VAL A 261      -1.087   1.922 -19.099  1.00 97.48           H  
ATOM   4269  CG2 VAL A 261       0.957   4.533 -18.209  1.00 97.48           C  
ATOM   4270 HG21 VAL A 261       1.041   4.214 -17.171  1.00 97.48           H  
ATOM   4271 HG22 VAL A 261       0.193   5.308 -18.279  1.00 97.48           H  
ATOM   4272 HG23 VAL A 261       1.909   4.935 -18.557  1.00 97.48           H  
ATOM   4273  N   HIS A 262       4.074   2.494 -19.402  1.00 96.65           N  
ATOM   4274  H   HIS A 262       4.156   1.815 -18.659  1.00 96.65           H  
ATOM   4275  CA  HIS A 262       5.302   2.931 -20.038  1.00 96.65           C  
ATOM   4276  HA  HIS A 262       5.154   3.951 -20.394  1.00 96.65           H  
ATOM   4277  C   HIS A 262       5.613   2.033 -21.242  1.00 96.65           C  
ATOM   4278  CB  HIS A 262       6.434   2.961 -19.010  1.00 96.65           C  
ATOM   4279  HB2 HIS A 262       6.066   3.408 -18.086  1.00 96.65           H  
ATOM   4280  HB3 HIS A 262       6.726   1.937 -18.780  1.00 96.65           H  
ATOM   4281  O   HIS A 262       5.767   0.827 -21.131  1.00 96.65           O  
ATOM   4282  CG  HIS A 262       7.640   3.728 -19.484  1.00 96.65           C  
ATOM   4283  CD2 HIS A 262       8.212   4.823 -18.898  1.00 96.65           C  
ATOM   4284  HD2 HIS A 262       7.871   5.301 -17.991  1.00 96.65           H  
ATOM   4285  ND1 HIS A 262       8.383   3.439 -20.599  1.00 96.65           N  
ATOM   4286  HD1 HIS A 262       8.256   2.617 -21.172  1.00 96.65           H  
ATOM   4287  CE1 HIS A 262       9.376   4.335 -20.694  1.00 96.65           C  
ATOM   4288  HE1 HIS A 262      10.133   4.334 -21.464  1.00 96.65           H  
ATOM   4289  NE2 HIS A 262       9.325   5.198 -19.664  1.00 96.65           N  
ATOM   4290  N   GLN A 263       5.784   2.632 -22.421  1.00 92.75           N  
ATOM   4291  H   GLN A 263       5.601   3.625 -22.469  1.00 92.75           H  
ATOM   4292  CA  GLN A 263       5.850   1.882 -23.686  1.00 92.75           C  
ATOM   4293  HA  GLN A 263       4.946   1.281 -23.785  1.00 92.75           H  
ATOM   4294  C   GLN A 263       7.037   0.912 -23.803  1.00 92.75           C  
ATOM   4295  CB  GLN A 263       5.911   2.886 -24.842  1.00 92.75           C  
ATOM   4296  HB2 GLN A 263       6.759   3.555 -24.691  1.00 92.75           H  
ATOM   4297  HB3 GLN A 263       6.066   2.342 -25.774  1.00 92.75           H  
ATOM   4298  O   GLN A 263       6.942  -0.100 -24.488  1.00 92.75           O  
ATOM   4299  CG  GLN A 263       4.622   3.708 -24.974  1.00 92.75           C  
ATOM   4300  HG2 GLN A 263       3.788   3.031 -25.162  1.00 92.75           H  
ATOM   4301  HG3 GLN A 263       4.420   4.250 -24.050  1.00 92.75           H  
ATOM   4302  CD  GLN A 263       4.694   4.724 -26.109  1.00 92.75           C  
ATOM   4303  NE2 GLN A 263       3.586   5.327 -26.475  1.00 92.75           N  
ATOM   4304 HE21 GLN A 263       2.703   5.089 -26.047  1.00 92.75           H  
ATOM   4305 HE22 GLN A 263       3.673   5.972 -27.248  1.00 92.75           H  
ATOM   4306  OE1 GLN A 263       5.736   5.017 -26.670  1.00 92.75           O  
ATOM   4307  N   THR A 264       8.179   1.250 -23.199  1.00 93.32           N  
ATOM   4308  H   THR A 264       8.234   2.187 -22.829  1.00 93.32           H  
ATOM   4309  CA  THR A 264       9.446   0.522 -23.406  1.00 93.32           C  
ATOM   4310  HA  THR A 264       9.263  -0.393 -23.970  1.00 93.32           H  
ATOM   4311  C   THR A 264      10.161   0.094 -22.129  1.00 93.32           C  
ATOM   4312  CB  THR A 264      10.415   1.394 -24.212  1.00 93.32           C  
ATOM   4313  HB  THR A 264      11.371   0.880 -24.313  1.00 93.32           H  
ATOM   4314  O   THR A 264      11.180  -0.590 -22.203  1.00 93.32           O  
ATOM   4315  CG2 THR A 264       9.894   1.713 -25.612  1.00 93.32           C  
ATOM   4316 HG21 THR A 264       9.627   0.786 -26.119  1.00 93.32           H  
ATOM   4317 HG22 THR A 264      10.670   2.214 -26.191  1.00 93.32           H  
ATOM   4318 HG23 THR A 264       9.013   2.353 -25.562  1.00 93.32           H  
ATOM   4319  OG1 THR A 264      10.615   2.633 -23.556  1.00 93.32           O  
ATOM   4320  HG1 THR A 264      11.099   3.180 -24.179  1.00 93.32           H  
ATOM   4321  N   ARG A 265       9.693   0.522 -20.955  1.00 95.25           N  
ATOM   4322  H   ARG A 265       8.725   0.808 -20.911  1.00 95.25           H  
ATOM   4323  CA  ARG A 265      10.386   0.296 -19.685  1.00 95.25           C  
ATOM   4324  HA  ARG A 265      11.223  -0.385 -19.836  1.00 95.25           H  
ATOM   4325  C   ARG A 265       9.421  -0.356 -18.726  1.00 95.25           C  
ATOM   4326  CB  ARG A 265      10.916   1.613 -19.089  1.00 95.25           C  
ATOM   4327  HB2 ARG A 265      10.077   2.285 -18.907  1.00 95.25           H  
ATOM   4328  HB3 ARG A 265      11.591   2.079 -19.806  1.00 95.25           H  
ATOM   4329  O   ARG A 265       8.458   0.278 -18.342  1.00 95.25           O  
ATOM   4330  CG  ARG A 265      11.645   1.391 -17.748  1.00 95.25           C  
ATOM   4331  HG2 ARG A 265      11.001   0.848 -17.057  1.00 95.25           H  
ATOM   4332  HG3 ARG A 265      12.547   0.801 -17.913  1.00 95.25           H  
ATOM   4333  CD  ARG A 265      12.006   2.714 -17.071  1.00 95.25           C  
ATOM   4334  HD2 ARG A 265      11.085   3.278 -16.926  1.00 95.25           H  
ATOM   4335  HD3 ARG A 265      12.442   2.498 -16.096  1.00 95.25           H  
ATOM   4336  NE  ARG A 265      12.966   3.491 -17.876  1.00 95.25           N  
ATOM   4337  HE  ARG A 265      13.488   2.975 -18.570  1.00 95.25           H  
ATOM   4338  NH1 ARG A 265      12.525   5.547 -16.962  1.00 95.25           N  
ATOM   4339 HH11 ARG A 265      12.614   6.553 -16.988  1.00 95.25           H  
ATOM   4340 HH12 ARG A 265      11.839   5.105 -16.366  1.00 95.25           H  
ATOM   4341  NH2 ARG A 265      13.990   5.372 -18.639  1.00 95.25           N  
ATOM   4342 HH21 ARG A 265      14.463   4.821 -19.341  1.00 95.25           H  
ATOM   4343 HH22 ARG A 265      14.100   6.376 -18.626  1.00 95.25           H  
ATOM   4344  CZ  ARG A 265      13.155   4.795 -17.821  1.00 95.25           C  
ATOM   4345  N   HIS A 266       9.803  -1.517 -18.226  1.00 97.08           N  
ATOM   4346  H   HIS A 266      10.558  -2.025 -18.664  1.00 97.08           H  
ATOM   4347  CA  HIS A 266       9.133  -2.117 -17.092  1.00 97.08           C  
ATOM   4348  HA  HIS A 266       8.056  -2.043 -17.242  1.00 97.08           H  
ATOM   4349  C   HIS A 266       9.511  -1.370 -15.799  1.00 97.08           C  
ATOM   4350  CB  HIS A 266       9.520  -3.593 -17.068  1.00 97.08           C  
ATOM   4351  HB2 HIS A 266       9.237  -4.051 -18.016  1.00 97.08           H  
ATOM   4352  HB3 HIS A 266      10.597  -3.696 -16.936  1.00 97.08           H  
ATOM   4353  O   HIS A 266      10.609  -1.547 -15.253  1.00 97.08           O  
ATOM   4354  CG  HIS A 266       8.819  -4.330 -15.975  1.00 97.08           C  
ATOM   4355  CD2 HIS A 266       9.118  -5.589 -15.544  1.00 97.08           C  
ATOM   4356  HD2 HIS A 266       9.915  -6.222 -15.903  1.00 97.08           H  
ATOM   4357  ND1 HIS A 266       7.689  -3.904 -15.310  1.00 97.08           N  
ATOM   4358  HD1 HIS A 266       7.025  -3.244 -15.690  1.00 97.08           H  
ATOM   4359  CE1 HIS A 266       7.325  -4.897 -14.492  1.00 97.08           C  
ATOM   4360  HE1 HIS A 266       6.395  -4.932 -13.945  1.00 97.08           H  
ATOM   4361  NE2 HIS A 266       8.186  -5.919 -14.570  1.00 97.08           N  
ATOM   4362  N   CYS A 267       8.630  -0.494 -15.312  1.00 97.92           N  
ATOM   4363  H   CYS A 267       7.732  -0.415 -15.766  1.00 97.92           H  
ATOM   4364  CA  CYS A 267       8.902   0.383 -14.174  1.00 97.92           C  
ATOM   4365  HA  CYS A 267       9.780   0.989 -14.398  1.00 97.92           H  
ATOM   4366  C   CYS A 267       9.191  -0.415 -12.899  1.00 97.92           C  
ATOM   4367  CB  CYS A 267       7.708   1.316 -13.942  1.00 97.92           C  
ATOM   4368  HB2 CYS A 267       6.822   0.700 -13.789  1.00 97.92           H  
ATOM   4369  HB3 CYS A 267       7.871   1.880 -13.024  1.00 97.92           H  
ATOM   4370  O   CYS A 267      10.157  -0.112 -12.198  1.00 97.92           O  
ATOM   4371  SG  CYS A 267       7.337   2.483 -15.280  1.00 97.92           S  
ATOM   4372  N   ALA A 268       8.401  -1.452 -12.611  1.00 97.75           N  
ATOM   4373  H   ALA A 268       7.642  -1.667 -13.242  1.00 97.75           H  
ATOM   4374  CA  ALA A 268       8.601  -2.278 -11.420  1.00 97.75           C  
ATOM   4375  HA  ALA A 268       8.650  -1.626 -10.547  1.00 97.75           H  
ATOM   4376  C   ALA A 268       9.926  -3.057 -11.470  1.00 97.75           C  
ATOM   4377  CB  ALA A 268       7.398  -3.207 -11.253  1.00 97.75           C  
ATOM   4378  HB1 ALA A 268       7.348  -3.913 -12.082  1.00 97.75           H  
ATOM   4379  HB2 ALA A 268       6.476  -2.628 -11.213  1.00 97.75           H  
ATOM   4380  HB3 ALA A 268       7.504  -3.764 -10.322  1.00 97.75           H  
ATOM   4381  O   ALA A 268      10.635  -3.139 -10.463  1.00 97.75           O  
ATOM   4382  N   GLY A 269      10.307  -3.556 -12.653  1.00 96.32           N  
ATOM   4383  H   GLY A 269       9.665  -3.501 -13.430  1.00 96.32           H  
ATOM   4384  CA  GLY A 269      11.614  -4.172 -12.881  1.00 96.32           C  
ATOM   4385  HA2 GLY A 269      11.656  -4.529 -13.910  1.00 96.32           H  
ATOM   4386  HA3 GLY A 269      11.738  -5.023 -12.212  1.00 96.32           H  
ATOM   4387  C   GLY A 269      12.777  -3.197 -12.661  1.00 96.32           C  
ATOM   4388  O   GLY A 269      13.766  -3.555 -12.020  1.00 96.32           O  
ATOM   4389  N   TYR A 270      12.641  -1.951 -13.129  1.00 96.49           N  
ATOM   4390  H   TYR A 270      11.813  -1.740 -13.668  1.00 96.49           H  
ATOM   4391  CA  TYR A 270      13.674  -0.918 -13.005  1.00 96.49           C  
ATOM   4392  HA  TYR A 270      14.634  -1.365 -13.263  1.00 96.49           H  
ATOM   4393  C   TYR A 270      13.811  -0.368 -11.577  1.00 96.49           C  
ATOM   4394  CB  TYR A 270      13.393   0.203 -14.015  1.00 96.49           C  
ATOM   4395  HB2 TYR A 270      13.328  -0.232 -15.012  1.00 96.49           H  
ATOM   4396  HB3 TYR A 270      12.424   0.650 -13.794  1.00 96.49           H  
ATOM   4397  O   TYR A 270      14.911  -0.360 -11.031  1.00 96.49           O  
ATOM   4398  CG  TYR A 270      14.453   1.290 -14.035  1.00 96.49           C  
ATOM   4399  CD1 TYR A 270      14.235   2.502 -13.352  1.00 96.49           C  
ATOM   4400  HD1 TYR A 270      13.318   2.649 -12.801  1.00 96.49           H  
ATOM   4401  CD2 TYR A 270      15.667   1.079 -14.716  1.00 96.49           C  
ATOM   4402  HD2 TYR A 270      15.841   0.143 -15.226  1.00 96.49           H  
ATOM   4403  CE1 TYR A 270      15.219   3.508 -13.360  1.00 96.49           C  
ATOM   4404  HE1 TYR A 270      15.044   4.429 -12.823  1.00 96.49           H  
ATOM   4405  CE2 TYR A 270      16.660   2.078 -14.718  1.00 96.49           C  
ATOM   4406  HE2 TYR A 270      17.598   1.919 -15.229  1.00 96.49           H  
ATOM   4407  OH  TYR A 270      17.396   4.256 -14.038  1.00 96.49           O  
ATOM   4408  HH  TYR A 270      17.120   5.029 -13.540  1.00 96.49           H  
ATOM   4409  CZ  TYR A 270      16.437   3.294 -14.039  1.00 96.49           C  
ATOM   4410  N   TYR A 271      12.711   0.066 -10.953  1.00 96.24           N  
ATOM   4411  H   TYR A 271      11.829   0.005 -11.442  1.00 96.24           H  
ATOM   4412  CA  TYR A 271      12.717   0.671  -9.612  1.00 96.24           C  
ATOM   4413  HA  TYR A 271      13.627   1.262  -9.512  1.00 96.24           H  
ATOM   4414  C   TYR A 271      12.758  -0.354  -8.471  1.00 96.24           C  
ATOM   4415  CB  TYR A 271      11.523   1.624  -9.464  1.00 96.24           C  
ATOM   4416  HB2 TYR A 271      10.600   1.089  -9.691  1.00 96.24           H  
ATOM   4417  HB3 TYR A 271      11.462   1.956  -8.428  1.00 96.24           H  
ATOM   4418  O   TYR A 271      12.991   0.021  -7.321  1.00 96.24           O  
ATOM   4419  CG  TYR A 271      11.640   2.856 -10.334  1.00 96.24           C  
ATOM   4420  CD1 TYR A 271      12.614   3.825 -10.036  1.00 96.24           C  
ATOM   4421  HD1 TYR A 271      13.254   3.696  -9.176  1.00 96.24           H  
ATOM   4422  CD2 TYR A 271      10.827   3.012 -11.470  1.00 96.24           C  
ATOM   4423  HD2 TYR A 271      10.089   2.262 -11.715  1.00 96.24           H  
ATOM   4424  CE1 TYR A 271      12.754   4.962 -10.850  1.00 96.24           C  
ATOM   4425  HE1 TYR A 271      13.499   5.706 -10.610  1.00 96.24           H  
ATOM   4426  CE2 TYR A 271      11.008   4.126 -12.306  1.00 96.24           C  
ATOM   4427  HE2 TYR A 271      10.459   4.214 -13.232  1.00 96.24           H  
ATOM   4428  OH  TYR A 271      12.077   6.214 -12.784  1.00 96.24           O  
ATOM   4429  HH  TYR A 271      12.710   6.824 -12.398  1.00 96.24           H  
ATOM   4430  CZ  TYR A 271      11.938   5.124 -11.983  1.00 96.24           C  
ATOM   4431  N   GLY A 272      12.568  -1.642  -8.776  1.00 92.66           N  
ATOM   4432  H   GLY A 272      12.315  -1.878  -9.724  1.00 92.66           H  
ATOM   4433  CA  GLY A 272      12.752  -2.739  -7.829  1.00 92.66           C  
ATOM   4434  HA2 GLY A 272      13.731  -2.648  -7.360  1.00 92.66           H  
ATOM   4435  HA3 GLY A 272      12.710  -3.676  -8.385  1.00 92.66           H  
ATOM   4436  C   GLY A 272      11.693  -2.800  -6.730  1.00 92.66           C  
ATOM   4437  O   GLY A 272      12.020  -3.154  -5.598  1.00 92.66           O  
ATOM   4438  N   ALA A 273      10.448  -2.449  -7.043  1.00 96.64           N  
ATOM   4439  H   ALA A 273      10.239  -2.206  -8.001  1.00 96.64           H  
ATOM   4440  CA  ALA A 273       9.327  -2.494  -6.112  1.00 96.64           C  
ATOM   4441  HA  ALA A 273       9.485  -3.294  -5.389  1.00 96.64           H  
ATOM   4442  C   ALA A 273       8.017  -2.782  -6.851  1.00 96.64           C  
ATOM   4443  CB  ALA A 273       9.262  -1.163  -5.359  1.00 96.64           C  
ATOM   4444  HB1 ALA A 273       9.169  -0.335  -6.063  1.00 96.64           H  
ATOM   4445  HB2 ALA A 273      10.175  -1.033  -4.777  1.00 96.64           H  
ATOM   4446  HB3 ALA A 273       8.402  -1.163  -4.690  1.00 96.64           H  
ATOM   4447  O   ALA A 273       7.912  -2.536  -8.049  1.00 96.64           O  
ATOM   4448  N   GLY A 274       7.020  -3.296  -6.133  1.00 98.44           N  
ATOM   4449  H   GLY A 274       7.177  -3.503  -5.157  1.00 98.44           H  
ATOM   4450  CA  GLY A 274       5.655  -3.404  -6.639  1.00 98.44           C  
ATOM   4451  HA2 GLY A 274       5.706  -3.584  -7.713  1.00 98.44           H  
ATOM   4452  HA3 GLY A 274       5.134  -4.244  -6.181  1.00 98.44           H  
ATOM   4453  C   GLY A 274       4.856  -2.133  -6.366  1.00 98.44           C  
ATOM   4454  O   GLY A 274       4.849  -1.641  -5.229  1.00 98.44           O  
ATOM   4455  N   TRP A 275       4.188  -1.599  -7.389  1.00 98.56           N  
ATOM   4456  H   TRP A 275       4.194  -2.085  -8.274  1.00 98.56           H  
ATOM   4457  CA  TRP A 275       3.418  -0.358  -7.286  1.00 98.56           C  
ATOM   4458  HA  TRP A 275       2.864  -0.376  -6.347  1.00 98.56           H  
ATOM   4459  C   TRP A 275       2.401  -0.189  -8.414  1.00 98.56           C  
ATOM   4460  CB  TRP A 275       4.381   0.839  -7.296  1.00 98.56           C  
ATOM   4461  HB2 TRP A 275       4.628   1.074  -8.331  1.00 98.56           H  
ATOM   4462  HB3 TRP A 275       5.305   0.580  -6.779  1.00 98.56           H  
ATOM   4463  O   TRP A 275       2.477  -0.856  -9.442  1.00 98.56           O  
ATOM   4464  CG  TRP A 275       3.855   2.075  -6.655  1.00 98.56           C  
ATOM   4465  CD1 TRP A 275       3.796   3.301  -7.222  1.00 98.56           C  
ATOM   4466  HD1 TRP A 275       4.139   3.531  -8.220  1.00 98.56           H  
ATOM   4467  CD2 TRP A 275       3.344   2.223  -5.302  1.00 98.56           C  
ATOM   4468  CE2 TRP A 275       2.983   3.582  -5.119  1.00 98.56           C  
ATOM   4469  CE3 TRP A 275       3.164   1.352  -4.205  1.00 98.56           C  
ATOM   4470  HE3 TRP A 275       3.433   0.312  -4.317  1.00 98.56           H  
ATOM   4471  NE1 TRP A 275       3.289   4.204  -6.308  1.00 98.56           N  
ATOM   4472  HE1 TRP A 275       3.268   5.203  -6.453  1.00 98.56           H  
ATOM   4473  CH2 TRP A 275       2.280   3.160  -2.840  1.00 98.56           C  
ATOM   4474  HH2 TRP A 275       1.875   3.527  -1.909  1.00 98.56           H  
ATOM   4475  CZ2 TRP A 275       2.471   4.041  -3.911  1.00 98.56           C  
ATOM   4476  HZ2 TRP A 275       2.234   5.091  -3.819  1.00 98.56           H  
ATOM   4477  CZ3 TRP A 275       2.636   1.811  -2.984  1.00 98.56           C  
ATOM   4478  HZ3 TRP A 275       2.497   1.128  -2.159  1.00 98.56           H  
ATOM   4479  N   TRP A 276       1.487   0.769  -8.254  1.00 98.69           N  
ATOM   4480  H   TRP A 276       1.482   1.281  -7.383  1.00 98.69           H  
ATOM   4481  CA  TRP A 276       0.607   1.242  -9.326  1.00 98.69           C  
ATOM   4482  HA  TRP A 276       0.299   0.393  -9.936  1.00 98.69           H  
ATOM   4483  C   TRP A 276       1.348   2.215 -10.246  1.00 98.69           C  
ATOM   4484  CB  TRP A 276      -0.653   1.868  -8.720  1.00 98.69           C  
ATOM   4485  HB2 TRP A 276      -0.377   2.753  -8.147  1.00 98.69           H  
ATOM   4486  HB3 TRP A 276      -1.310   2.188  -9.527  1.00 98.69           H  
ATOM   4487  O   TRP A 276       1.073   3.414 -10.239  1.00 98.69           O  
ATOM   4488  CG  TRP A 276      -1.431   0.960  -7.832  1.00 98.69           C  
ATOM   4489  CD1 TRP A 276      -2.288   0.002  -8.247  1.00 98.69           C  
ATOM   4490  HD1 TRP A 276      -2.515  -0.218  -9.279  1.00 98.69           H  
ATOM   4491  CD2 TRP A 276      -1.427   0.903  -6.377  1.00 98.69           C  
ATOM   4492  CE2 TRP A 276      -2.335  -0.120  -5.969  1.00 98.69           C  
ATOM   4493  CE3 TRP A 276      -0.720   1.591  -5.365  1.00 98.69           C  
ATOM   4494  HE3 TRP A 276      -0.022   2.368  -5.641  1.00 98.69           H  
ATOM   4495  NE1 TRP A 276      -2.864  -0.608  -7.150  1.00 98.69           N  
ATOM   4496  HE1 TRP A 276      -3.551  -1.342  -7.241  1.00 98.69           H  
ATOM   4497  CH2 TRP A 276      -1.814   0.263  -3.636  1.00 98.69           C  
ATOM   4498  HH2 TRP A 276      -1.975   0.031  -2.594  1.00 98.69           H  
ATOM   4499  CZ2 TRP A 276      -2.498  -0.466  -4.621  1.00 98.69           C  
ATOM   4500  HZ2 TRP A 276      -3.123  -1.300  -4.339  1.00 98.69           H  
ATOM   4501  CZ3 TRP A 276      -0.917   1.279  -4.008  1.00 98.69           C  
ATOM   4502  HZ3 TRP A 276      -0.363   1.816  -3.252  1.00 98.69           H  
ATOM   4503  N   TYR A 277       2.366   1.745 -10.965  1.00 98.36           N  
ATOM   4504  H   TYR A 277       2.533   0.749 -10.970  1.00 98.36           H  
ATOM   4505  CA  TYR A 277       3.166   2.605 -11.838  1.00 98.36           C  
ATOM   4506  HA  TYR A 277       3.478   3.474 -11.258  1.00 98.36           H  
ATOM   4507  C   TYR A 277       2.344   3.126 -13.025  1.00 98.36           C  
ATOM   4508  CB  TYR A 277       4.436   1.883 -12.304  1.00 98.36           C  
ATOM   4509  HB2 TYR A 277       4.924   2.488 -13.068  1.00 98.36           H  
ATOM   4510  HB3 TYR A 277       4.151   0.938 -12.768  1.00 98.36           H  
ATOM   4511  O   TYR A 277       1.585   2.393 -13.649  1.00 98.36           O  
ATOM   4512  CG  TYR A 277       5.443   1.616 -11.200  1.00 98.36           C  
ATOM   4513  CD1 TYR A 277       6.132   2.684 -10.597  1.00 98.36           C  
ATOM   4514  HD1 TYR A 277       5.950   3.688 -10.951  1.00 98.36           H  
ATOM   4515  CD2 TYR A 277       5.686   0.302 -10.768  1.00 98.36           C  
ATOM   4516  HD2 TYR A 277       5.157  -0.523 -11.223  1.00 98.36           H  
ATOM   4517  CE1 TYR A 277       7.029   2.452  -9.535  1.00 98.36           C  
ATOM   4518  HE1 TYR A 277       7.532   3.271  -9.043  1.00 98.36           H  
ATOM   4519  CE2 TYR A 277       6.603   0.061  -9.730  1.00 98.36           C  
ATOM   4520  HE2 TYR A 277       6.761  -0.947  -9.376  1.00 98.36           H  
ATOM   4521  OH  TYR A 277       8.086   0.899  -8.040  1.00 98.36           O  
ATOM   4522  HH  TYR A 277       8.272   1.687  -7.525  1.00 98.36           H  
ATOM   4523  CZ  TYR A 277       7.268   1.132  -9.099  1.00 98.36           C  
ATOM   4524  N   HIS A 278       2.529   4.409 -13.338  1.00 96.78           N  
ATOM   4525  H   HIS A 278       3.196   4.923 -12.781  1.00 96.78           H  
ATOM   4526  CA  HIS A 278       2.123   4.989 -14.613  1.00 96.78           C  
ATOM   4527  HA  HIS A 278       1.288   4.412 -15.009  1.00 96.78           H  
ATOM   4528  C   HIS A 278       3.283   4.845 -15.610  1.00 96.78           C  
ATOM   4529  CB  HIS A 278       1.628   6.434 -14.411  1.00 96.78           C  
ATOM   4530  HB2 HIS A 278       2.420   7.046 -13.978  1.00 96.78           H  
ATOM   4531  HB3 HIS A 278       0.807   6.418 -13.694  1.00 96.78           H  
ATOM   4532  O   HIS A 278       3.462   3.804 -16.222  1.00 96.78           O  
ATOM   4533  CG  HIS A 278       1.131   7.094 -15.679  1.00 96.78           C  
ATOM   4534  CD2 HIS A 278      -0.178   7.326 -16.003  1.00 96.78           C  
ATOM   4535  HD2 HIS A 278      -1.034   7.091 -15.389  1.00 96.78           H  
ATOM   4536  ND1 HIS A 278       1.891   7.569 -16.731  1.00 96.78           N  
ATOM   4537  HD1 HIS A 278       2.876   7.409 -16.884  1.00 96.78           H  
ATOM   4538  CE1 HIS A 278       1.058   8.054 -17.665  1.00 96.78           C  
ATOM   4539  HE1 HIS A 278       1.355   8.432 -18.633  1.00 96.78           H  
ATOM   4540  NE2 HIS A 278      -0.211   7.943 -17.258  1.00 96.78           N  
ATOM   4541  N   GLY A 279       4.116   5.881 -15.730  1.00 94.61           N  
ATOM   4542  H   GLY A 279       3.925   6.684 -15.147  1.00 94.61           H  
ATOM   4543  CA  GLY A 279       5.299   5.913 -16.590  1.00 94.61           C  
ATOM   4544  HA2 GLY A 279       5.757   4.924 -16.613  1.00 94.61           H  
ATOM   4545  HA3 GLY A 279       5.017   6.187 -17.607  1.00 94.61           H  
ATOM   4546  C   GLY A 279       6.331   6.916 -16.069  1.00 94.61           C  
ATOM   4547  O   GLY A 279       6.530   7.964 -16.664  1.00 94.61           O  
ATOM   4548  N   CYS A 280       6.951   6.712 -14.907  1.00 95.86           N  
ATOM   4549  H   CYS A 280       7.645   7.406 -14.667  1.00 95.86           H  
ATOM   4550  CA  CYS A 280       6.722   5.596 -13.984  1.00 95.86           C  
ATOM   4551  HA  CYS A 280       6.088   4.836 -14.440  1.00 95.86           H  
ATOM   4552  C   CYS A 280       5.990   6.034 -12.714  1.00 95.86           C  
ATOM   4553  CB  CYS A 280       8.051   4.915 -13.685  1.00 95.86           C  
ATOM   4554  HB2 CYS A 280       7.909   4.221 -12.856  1.00 95.86           H  
ATOM   4555  HB3 CYS A 280       8.782   5.664 -13.381  1.00 95.86           H  
ATOM   4556  O   CYS A 280       4.955   5.463 -12.385  1.00 95.86           O  
ATOM   4557  SG  CYS A 280       8.703   3.969 -15.089  1.00 95.86           S  
ATOM   4558  N   HIS A 281       6.472   7.056 -12.005  1.00 97.05           N  
ATOM   4559  H   HIS A 281       7.326   7.520 -12.278  1.00 97.05           H  
ATOM   4560  CA  HIS A 281       5.839   7.480 -10.757  1.00 97.05           C  
ATOM   4561  HA  HIS A 281       4.758   7.384 -10.863  1.00 97.05           H  
ATOM   4562  C   HIS A 281       6.118   8.939 -10.380  1.00 97.05           C  
ATOM   4563  CB  HIS A 281       6.296   6.545  -9.630  1.00 97.05           C  
ATOM   4564  HB2 HIS A 281       5.774   6.865  -8.728  1.00 97.05           H  
ATOM   4565  HB3 HIS A 281       5.985   5.522  -9.841  1.00 97.05           H  
ATOM   4566  O   HIS A 281       7.121   9.513 -10.794  1.00 97.05           O  
ATOM   4567  CG  HIS A 281       7.768   6.553  -9.334  1.00 97.05           C  
ATOM   4568  CD2 HIS A 281       8.715   5.692  -9.819  1.00 97.05           C  
ATOM   4569  HD2 HIS A 281       8.550   4.871 -10.501  1.00 97.05           H  
ATOM   4570  ND1 HIS A 281       8.407   7.432  -8.491  1.00 97.05           N  
ATOM   4571  HD1 HIS A 281       7.996   8.213  -8.000  1.00 97.05           H  
ATOM   4572  CE1 HIS A 281       9.707   7.111  -8.468  1.00 97.05           C  
ATOM   4573  HE1 HIS A 281      10.459   7.623  -7.886  1.00 97.05           H  
ATOM   4574  NE2 HIS A 281       9.941   6.061  -9.268  1.00 97.05           N  
ATOM   4575  N   SER A 282       5.238   9.526  -9.563  1.00 96.68           N  
ATOM   4576  H   SER A 282       4.377   9.036  -9.367  1.00 96.68           H  
ATOM   4577  CA  SER A 282       5.511  10.730  -8.744  1.00 96.68           C  
ATOM   4578  HA  SER A 282       6.450  11.180  -9.066  1.00 96.68           H  
ATOM   4579  C   SER A 282       5.711  10.391  -7.262  1.00 96.68           C  
ATOM   4580  CB  SER A 282       4.423  11.806  -8.905  1.00 96.68           C  
ATOM   4581  HB2 SER A 282       4.754  12.525  -9.654  1.00 96.68           H  
ATOM   4582  HB3 SER A 282       4.305  12.371  -7.980  1.00 96.68           H  
ATOM   4583  O   SER A 282       6.158  11.223  -6.482  1.00 96.68           O  
ATOM   4584  OG  SER A 282       3.176  11.259  -9.307  1.00 96.68           O  
ATOM   4585  HG  SER A 282       2.674  11.088  -8.507  1.00 96.68           H  
ATOM   4586  N   ASN A 283       5.433   9.154  -6.855  1.00 97.32           N  
ATOM   4587  H   ASN A 283       4.993   8.508  -7.494  1.00 97.32           H  
ATOM   4588  CA  ASN A 283       5.783   8.641  -5.536  1.00 97.32           C  
ATOM   4589  HA  ASN A 283       6.690   9.138  -5.192  1.00 97.32           H  
ATOM   4590  C   ASN A 283       6.079   7.133  -5.619  1.00 97.32           C  
ATOM   4591  CB  ASN A 283       4.652   8.981  -4.552  1.00 97.32           C  
ATOM   4592  HB2 ASN A 283       4.989   8.779  -3.535  1.00 97.32           H  
ATOM   4593  HB3 ASN A 283       4.395  10.039  -4.615  1.00 97.32           H  
ATOM   4594  O   ASN A 283       5.496   6.428  -6.441  1.00 97.32           O  
ATOM   4595  CG  ASN A 283       3.424   8.142  -4.804  1.00 97.32           C  
ATOM   4596  ND2 ASN A 283       2.492   8.570  -5.616  1.00 97.32           N  
ATOM   4597 HD21 ASN A 283       1.719   7.941  -5.777  1.00 97.32           H  
ATOM   4598 HD22 ASN A 283       2.551   9.472  -6.068  1.00 97.32           H  
ATOM   4599  OD1 ASN A 283       3.314   7.050  -4.289  1.00 97.32           O  
ATOM   4600  N   ASN A 284       6.994   6.644  -4.787  1.00 97.22           N  
ATOM   4601  H   ASN A 284       7.402   7.279  -4.115  1.00 97.22           H  
ATOM   4602  CA  ASN A 284       7.432   5.247  -4.777  1.00 97.22           C  
ATOM   4603  HA  ASN A 284       6.676   4.633  -5.268  1.00 97.22           H  
ATOM   4604  C   ASN A 284       7.544   4.744  -3.333  1.00 97.22           C  
ATOM   4605  CB  ASN A 284       8.741   5.119  -5.581  1.00 97.22           C  
ATOM   4606  HB2 ASN A 284       9.549   5.641  -5.067  1.00 97.22           H  
ATOM   4607  HB3 ASN A 284       8.602   5.578  -6.560  1.00 97.22           H  
ATOM   4608  O   ASN A 284       8.633   4.475  -2.830  1.00 97.22           O  
ATOM   4609  CG  ASN A 284       9.161   3.682  -5.834  1.00 97.22           C  
ATOM   4610  ND2 ASN A 284      10.397   3.465  -6.213  1.00 97.22           N  
ATOM   4611 HD21 ASN A 284      10.673   2.515  -6.417  1.00 97.22           H  
ATOM   4612 HD22 ASN A 284      11.001   4.246  -6.425  1.00 97.22           H  
ATOM   4613  OD1 ASN A 284       8.381   2.747  -5.733  1.00 97.22           O  
ATOM   4614  N   LEU A 285       6.414   4.652  -2.626  1.00 98.02           N  
ATOM   4615  H   LEU A 285       5.548   4.909  -3.079  1.00 98.02           H  
ATOM   4616  CA  LEU A 285       6.386   4.318  -1.191  1.00 98.02           C  
ATOM   4617  HA  LEU A 285       7.082   4.980  -0.675  1.00 98.02           H  
ATOM   4618  C   LEU A 285       6.846   2.879  -0.886  1.00 98.02           C  
ATOM   4619  CB  LEU A 285       4.975   4.573  -0.634  1.00 98.02           C  
ATOM   4620  HB2 LEU A 285       4.283   3.873  -1.102  1.00 98.02           H  
ATOM   4621  HB3 LEU A 285       4.985   4.360   0.435  1.00 98.02           H  
ATOM   4622  O   LEU A 285       7.215   2.553   0.245  1.00 98.02           O  
ATOM   4623  CG  LEU A 285       4.450   6.006  -0.846  1.00 98.02           C  
ATOM   4624  HG  LEU A 285       4.312   6.188  -1.912  1.00 98.02           H  
ATOM   4625  CD1 LEU A 285       3.091   6.157  -0.167  1.00 98.02           C  
ATOM   4626 HD11 LEU A 285       3.180   5.996   0.907  1.00 98.02           H  
ATOM   4627 HD12 LEU A 285       2.389   5.434  -0.583  1.00 98.02           H  
ATOM   4628 HD13 LEU A 285       2.711   7.160  -0.358  1.00 98.02           H  
ATOM   4629  CD2 LEU A 285       5.421   7.055  -0.297  1.00 98.02           C  
ATOM   4630 HD21 LEU A 285       5.818   6.744   0.669  1.00 98.02           H  
ATOM   4631 HD22 LEU A 285       6.250   7.181  -0.993  1.00 98.02           H  
ATOM   4632 HD23 LEU A 285       4.923   8.018  -0.186  1.00 98.02           H  
ATOM   4633  N   ASN A 286       6.877   2.024  -1.907  1.00 98.18           N  
ATOM   4634  H   ASN A 286       6.534   2.348  -2.801  1.00 98.18           H  
ATOM   4635  CA  ASN A 286       7.434   0.677  -1.843  1.00 98.18           C  
ATOM   4636  HA  ASN A 286       7.461   0.351  -0.803  1.00 98.18           H  
ATOM   4637  C   ASN A 286       8.891   0.594  -2.321  1.00 98.18           C  
ATOM   4638  CB  ASN A 286       6.491  -0.279  -2.577  1.00 98.18           C  
ATOM   4639  HB2 ASN A 286       7.005  -1.223  -2.758  1.00 98.18           H  
ATOM   4640  HB3 ASN A 286       6.216   0.136  -3.547  1.00 98.18           H  
ATOM   4641  O   ASN A 286       9.468  -0.486  -2.276  1.00 98.18           O  
ATOM   4642  CG  ASN A 286       5.236  -0.589  -1.781  1.00 98.18           C  
ATOM   4643  ND2 ASN A 286       4.312  -1.285  -2.395  1.00 98.18           N  
ATOM   4644 HD21 ASN A 286       4.413  -1.476  -3.381  1.00 98.18           H  
ATOM   4645 HD22 ASN A 286       3.448  -1.469  -1.904  1.00 98.18           H  
ATOM   4646  OD1 ASN A 286       5.095  -0.272  -0.605  1.00 98.18           O  
ATOM   4647  N   GLY A 287       9.513   1.718  -2.685  1.00 96.51           N  
ATOM   4648  H   GLY A 287       8.987   2.580  -2.709  1.00 96.51           H  
ATOM   4649  CA  GLY A 287      10.896   1.781  -3.147  1.00 96.51           C  
ATOM   4650  HA2 GLY A 287      11.140   2.815  -3.390  1.00 96.51           H  
ATOM   4651  HA3 GLY A 287      10.991   1.198  -4.064  1.00 96.51           H  
ATOM   4652  C   GLY A 287      11.932   1.266  -2.142  1.00 96.51           C  
ATOM   4653  O   GLY A 287      11.637   0.827  -1.020  1.00 96.51           O  
ATOM   4654  N   VAL A 288      13.193   1.335  -2.544  1.00 94.40           N  
ATOM   4655  H   VAL A 288      13.386   1.802  -3.419  1.00 94.40           H  
ATOM   4656  CA  VAL A 288      14.328   0.883  -1.738  1.00 94.40           C  
ATOM   4657  HA  VAL A 288      14.010   0.051  -1.111  1.00 94.40           H  
ATOM   4658  C   VAL A 288      14.786   2.029  -0.841  1.00 94.40           C  
ATOM   4659  CB  VAL A 288      15.464   0.376  -2.641  1.00 94.40           C  
ATOM   4660  HB  VAL A 288      15.860   1.212  -3.218  1.00 94.40           H  
ATOM   4661  O   VAL A 288      15.012   3.135  -1.311  1.00 94.40           O  
ATOM   4662  CG1 VAL A 288      16.586  -0.242  -1.796  1.00 94.40           C  
ATOM   4663 HG11 VAL A 288      17.388  -0.583  -2.450  1.00 94.40           H  
ATOM   4664 HG12 VAL A 288      16.207  -1.092  -1.229  1.00 94.40           H  
ATOM   4665 HG13 VAL A 288      17.003   0.494  -1.108  1.00 94.40           H  
ATOM   4666  CG2 VAL A 288      14.977  -0.698  -3.625  1.00 94.40           C  
ATOM   4667 HG21 VAL A 288      15.816  -1.076  -4.208  1.00 94.40           H  
ATOM   4668 HG22 VAL A 288      14.510  -1.524  -3.090  1.00 94.40           H  
ATOM   4669 HG23 VAL A 288      14.255  -0.276  -4.325  1.00 94.40           H  
ATOM   4670  N   PHE A 289      14.935   1.810   0.465  1.00 92.13           N  
ATOM   4671  H   PHE A 289      14.790   0.882   0.837  1.00 92.13           H  
ATOM   4672  CA  PHE A 289      15.367   2.886   1.361  1.00 92.13           C  
ATOM   4673  HA  PHE A 289      14.654   3.707   1.278  1.00 92.13           H  
ATOM   4674  C   PHE A 289      16.745   3.446   0.983  1.00 92.13           C  
ATOM   4675  CB  PHE A 289      15.378   2.403   2.814  1.00 92.13           C  
ATOM   4676  HB2 PHE A 289      15.695   1.361   2.858  1.00 92.13           H  
ATOM   4677  HB3 PHE A 289      16.117   2.981   3.368  1.00 92.13           H  
ATOM   4678  O   PHE A 289      17.683   2.691   0.743  1.00 92.13           O  
ATOM   4679  CG  PHE A 289      14.057   2.585   3.523  1.00 92.13           C  
ATOM   4680  CD1 PHE A 289      13.643   3.883   3.875  1.00 92.13           C  
ATOM   4681  HD1 PHE A 289      14.237   4.741   3.596  1.00 92.13           H  
ATOM   4682  CD2 PHE A 289      13.282   1.472   3.894  1.00 92.13           C  
ATOM   4683  HD2 PHE A 289      13.607   0.474   3.640  1.00 92.13           H  
ATOM   4684  CE1 PHE A 289      12.475   4.071   4.627  1.00 92.13           C  
ATOM   4685  HE1 PHE A 289      12.167   5.064   4.921  1.00 92.13           H  
ATOM   4686  CE2 PHE A 289      12.128   1.658   4.673  1.00 92.13           C  
ATOM   4687  HE2 PHE A 289      11.571   0.803   5.026  1.00 92.13           H  
ATOM   4688  CZ  PHE A 289      11.738   2.959   5.051  1.00 92.13           C  
ATOM   4689  HZ  PHE A 289      10.884   3.118   5.693  1.00 92.13           H  
ATOM   4690  N   ASN A 290      16.873   4.776   1.033  1.00 88.07           N  
ATOM   4691  H   ASN A 290      16.043   5.316   1.234  1.00 88.07           H  
ATOM   4692  CA  ASN A 290      18.143   5.508   0.951  1.00 88.07           C  
ATOM   4693  HA  ASN A 290      17.888   6.565   0.873  1.00 88.07           H  
ATOM   4694  C   ASN A 290      18.999   5.239  -0.307  1.00 88.07           C  
ATOM   4695  CB  ASN A 290      18.919   5.325   2.274  1.00 88.07           C  
ATOM   4696  HB2 ASN A 290      19.899   5.792   2.180  1.00 88.07           H  
ATOM   4697  HB3 ASN A 290      19.078   4.263   2.459  1.00 88.07           H  
ATOM   4698  O   ASN A 290      20.218   5.406  -0.270  1.00 88.07           O  
ATOM   4699  CG  ASN A 290      18.254   5.956   3.482  1.00 88.07           C  
ATOM   4700  ND2 ASN A 290      18.768   5.709   4.665  1.00 88.07           N  
ATOM   4701 HD21 ASN A 290      18.596   6.453   5.327  1.00 88.07           H  
ATOM   4702 HD22 ASN A 290      19.624   5.175   4.694  1.00 88.07           H  
ATOM   4703  OD1 ASN A 290      17.310   6.717   3.409  1.00 88.07           O  
ATOM   4704  N   VAL A 291      18.387   4.884  -1.440  1.00 90.91           N  
ATOM   4705  H   VAL A 291      17.385   4.754  -1.429  1.00 90.91           H  
ATOM   4706  CA  VAL A 291      19.087   4.834  -2.734  1.00 90.91           C  
ATOM   4707  HA  VAL A 291      20.110   4.497  -2.565  1.00 90.91           H  
ATOM   4708  C   VAL A 291      19.149   6.243  -3.318  1.00 90.91           C  
ATOM   4709  CB  VAL A 291      18.442   3.828  -3.702  1.00 90.91           C  
ATOM   4710  HB  VAL A 291      17.413   4.121  -3.910  1.00 90.91           H  
ATOM   4711  O   VAL A 291      18.258   6.666  -4.052  1.00 90.91           O  
ATOM   4712  CG1 VAL A 291      19.233   3.749  -5.015  1.00 90.91           C  
ATOM   4713 HG11 VAL A 291      18.793   2.987  -5.658  1.00 90.91           H  
ATOM   4714 HG12 VAL A 291      20.272   3.491  -4.814  1.00 90.91           H  
ATOM   4715 HG13 VAL A 291      19.184   4.701  -5.545  1.00 90.91           H  
ATOM   4716  CG2 VAL A 291      18.442   2.426  -3.089  1.00 90.91           C  
ATOM   4717 HG21 VAL A 291      18.048   1.708  -3.808  1.00 90.91           H  
ATOM   4718 HG22 VAL A 291      19.453   2.133  -2.808  1.00 90.91           H  
ATOM   4719 HG23 VAL A 291      17.811   2.415  -2.200  1.00 90.91           H  
ATOM   4720  N   THR A 292      20.191   6.989  -2.949  1.00 88.34           N  
ATOM   4721  H   THR A 292      20.818   6.626  -2.246  1.00 88.34           H  
ATOM   4722  CA  THR A 292      20.338   8.407  -3.323  1.00 88.34           C  
ATOM   4723  HA  THR A 292      19.343   8.824  -3.476  1.00 88.34           H  
ATOM   4724  C   THR A 292      21.089   8.631  -4.633  1.00 88.34           C  
ATOM   4725  CB  THR A 292      21.018   9.204  -2.203  1.00 88.34           C  
ATOM   4726  HB  THR A 292      21.133  10.241  -2.517  1.00 88.34           H  
ATOM   4727  O   THR A 292      20.960   9.689  -5.243  1.00 88.34           O  
ATOM   4728  CG2 THR A 292      20.238   9.164  -0.887  1.00 88.34           C  
ATOM   4729 HG21 THR A 292      20.246   8.156  -0.471  1.00 88.34           H  
ATOM   4730 HG22 THR A 292      20.694   9.849  -0.173  1.00 88.34           H  
ATOM   4731 HG23 THR A 292      19.206   9.469  -1.061  1.00 88.34           H  
ATOM   4732  OG1 THR A 292      22.286   8.642  -1.947  1.00 88.34           O  
ATOM   4733  HG1 THR A 292      22.730   9.200  -1.304  1.00 88.34           H  
ATOM   4734  N   LYS A 293      21.845   7.629  -5.100  1.00 90.85           N  
ATOM   4735  H   LYS A 293      21.937   6.814  -4.510  1.00 90.85           H  
ATOM   4736  CA  LYS A 293      22.616   7.696  -6.353  1.00 90.85           C  
ATOM   4737  HA  LYS A 293      23.129   8.657  -6.389  1.00 90.85           H  
ATOM   4738  C   LYS A 293      21.734   7.644  -7.606  1.00 90.85           C  
ATOM   4739  CB  LYS A 293      23.668   6.571  -6.352  1.00 90.85           C  
ATOM   4740  HB2 LYS A 293      23.164   5.606  -6.402  1.00 90.85           H  
ATOM   4741  HB3 LYS A 293      24.232   6.620  -5.421  1.00 90.85           H  
ATOM   4742  O   LYS A 293      22.131   8.154  -8.648  1.00 90.85           O  
ATOM   4743  CG  LYS A 293      24.655   6.689  -7.526  1.00 90.85           C  
ATOM   4744  HG2 LYS A 293      24.117   6.580  -8.468  1.00 90.85           H  
ATOM   4745  HG3 LYS A 293      25.126   7.672  -7.500  1.00 90.85           H  
ATOM   4746  CD  LYS A 293      25.738   5.607  -7.477  1.00 90.85           C  
ATOM   4747  HD2 LYS A 293      26.311   5.704  -6.555  1.00 90.85           H  
ATOM   4748  HD3 LYS A 293      25.261   4.627  -7.506  1.00 90.85           H  
ATOM   4749  CE  LYS A 293      26.664   5.770  -8.689  1.00 90.85           C  
ATOM   4750  HE2 LYS A 293      27.164   6.736  -8.619  1.00 90.85           H  
ATOM   4751  HE3 LYS A 293      26.051   5.780  -9.590  1.00 90.85           H  
ATOM   4752  NZ  LYS A 293      27.665   4.677  -8.777  1.00 90.85           N  
ATOM   4753  HZ1 LYS A 293      28.271   4.820  -9.572  1.00 90.85           H  
ATOM   4754  HZ2 LYS A 293      28.236   4.640  -7.946  1.00 90.85           H  
ATOM   4755  HZ3 LYS A 293      27.200   3.789  -8.901  1.00 90.85           H  
ATOM   4756  N   TYR A 294      20.560   7.021  -7.516  1.00 92.14           N  
ATOM   4757  H   TYR A 294      20.245   6.708  -6.609  1.00 92.14           H  
ATOM   4758  CA  TYR A 294      19.696   6.763  -8.666  1.00 92.14           C  
ATOM   4759  HA  TYR A 294      20.160   7.173  -9.563  1.00 92.14           H  
ATOM   4760  C   TYR A 294      18.341   7.450  -8.499  1.00 92.14           C  
ATOM   4761  CB  TYR A 294      19.554   5.252  -8.891  1.00 92.14           C  
ATOM   4762  HB2 TYR A 294      18.964   5.096  -9.794  1.00 92.14           H  
ATOM   4763  HB3 TYR A 294      19.002   4.823  -8.054  1.00 92.14           H  
ATOM   4764  O   TYR A 294      17.664   7.281  -7.485  1.00 92.14           O  
ATOM   4765  CG  TYR A 294      20.867   4.508  -9.057  1.00 92.14           C  
ATOM   4766  CD1 TYR A 294      21.705   4.789 -10.154  1.00 92.14           C  
ATOM   4767  HD1 TYR A 294      21.411   5.528 -10.885  1.00 92.14           H  
ATOM   4768  CD2 TYR A 294      21.249   3.527  -8.122  1.00 92.14           C  
ATOM   4769  HD2 TYR A 294      20.588   3.279  -7.305  1.00 92.14           H  
ATOM   4770  CE1 TYR A 294      22.927   4.105 -10.304  1.00 92.14           C  
ATOM   4771  HE1 TYR A 294      23.565   4.309 -11.151  1.00 92.14           H  
ATOM   4772  CE2 TYR A 294      22.466   2.835  -8.270  1.00 92.14           C  
ATOM   4773  HE2 TYR A 294      22.741   2.073  -7.557  1.00 92.14           H  
ATOM   4774  OH  TYR A 294      24.496   2.477  -9.497  1.00 92.14           O  
ATOM   4775  HH  TYR A 294      24.515   1.686  -8.953  1.00 92.14           H  
ATOM   4776  CZ  TYR A 294      23.309   3.128  -9.363  1.00 92.14           C  
ATOM   4777  N   PHE A 295      17.943   8.207  -9.522  1.00 93.76           N  
ATOM   4778  H   PHE A 295      18.553   8.294 -10.322  1.00 93.76           H  
ATOM   4779  CA  PHE A 295      16.664   8.911  -9.574  1.00 93.76           C  
ATOM   4780  HA  PHE A 295      16.625   9.644  -8.768  1.00 93.76           H  
ATOM   4781  C   PHE A 295      15.489   7.935  -9.420  1.00 93.76           C  
ATOM   4782  CB  PHE A 295      16.578   9.647 -10.920  1.00 93.76           C  
ATOM   4783  HB2 PHE A 295      17.419  10.335 -11.002  1.00 93.76           H  
ATOM   4784  HB3 PHE A 295      16.682   8.921 -11.727  1.00 93.76           H  
ATOM   4785  O   PHE A 295      15.386   6.981 -10.185  1.00 93.76           O  
ATOM   4786  CG  PHE A 295      15.290  10.416 -11.137  1.00 93.76           C  
ATOM   4787  CD1 PHE A 295      14.144   9.760 -11.625  1.00 93.76           C  
ATOM   4788  HD1 PHE A 295      14.179   8.703 -11.844  1.00 93.76           H  
ATOM   4789  CD2 PHE A 295      15.235  11.796 -10.876  1.00 93.76           C  
ATOM   4790  HD2 PHE A 295      16.115  12.313 -10.522  1.00 93.76           H  
ATOM   4791  CE1 PHE A 295      12.948  10.472 -11.819  1.00 93.76           C  
ATOM   4792  HE1 PHE A 295      12.064   9.964 -12.175  1.00 93.76           H  
ATOM   4793  CE2 PHE A 295      14.053  12.518 -11.109  1.00 93.76           C  
ATOM   4794  HE2 PHE A 295      14.026  13.585 -10.945  1.00 93.76           H  
ATOM   4795  CZ  PHE A 295      12.903  11.852 -11.562  1.00 93.76           C  
ATOM   4796  HZ  PHE A 295      11.986  12.400 -11.725  1.00 93.76           H  
ATOM   4797  N   GLY A 296      14.593   8.197  -8.469  1.00 93.23           N  
ATOM   4798  H   GLY A 296      14.790   8.980  -7.862  1.00 93.23           H  
ATOM   4799  CA  GLY A 296      13.296   7.536  -8.276  1.00 93.23           C  
ATOM   4800  HA2 GLY A 296      12.832   7.359  -9.246  1.00 93.23           H  
ATOM   4801  HA3 GLY A 296      12.650   8.218  -7.723  1.00 93.23           H  
ATOM   4802  C   GLY A 296      13.316   6.204  -7.510  1.00 93.23           C  
ATOM   4803  O   GLY A 296      12.260   5.667  -7.184  1.00 93.23           O  
ATOM   4804  N   PHE A 297      14.488   5.670  -7.160  1.00 96.09           N  
ATOM   4805  H   PHE A 297      15.337   6.136  -7.447  1.00 96.09           H  
ATOM   4806  CA  PHE A 297      14.585   4.373  -6.467  1.00 96.09           C  
ATOM   4807  HA  PHE A 297      13.935   3.647  -6.954  1.00 96.09           H  
ATOM   4808  C   PHE A 297      14.148   4.431  -5.003  1.00 96.09           C  
ATOM   4809  CB  PHE A 297      16.026   3.862  -6.549  1.00 96.09           C  
ATOM   4810  HB2 PHE A 297      16.179   3.129  -5.757  1.00 96.09           H  
ATOM   4811  HB3 PHE A 297      16.720   4.684  -6.375  1.00 96.09           H  
ATOM   4812  O   PHE A 297      13.673   3.438  -4.452  1.00 96.09           O  
ATOM   4813  CG  PHE A 297      16.350   3.197  -7.865  1.00 96.09           C  
ATOM   4814  CD1 PHE A 297      16.492   1.799  -7.928  1.00 96.09           C  
ATOM   4815  HD1 PHE A 297      16.360   1.193  -7.044  1.00 96.09           H  
ATOM   4816  CD2 PHE A 297      16.476   3.966  -9.034  1.00 96.09           C  
ATOM   4817  HD2 PHE A 297      16.372   5.040  -8.993  1.00 96.09           H  
ATOM   4818  CE1 PHE A 297      16.771   1.180  -9.157  1.00 96.09           C  
ATOM   4819  HE1 PHE A 297      16.846   0.104  -9.221  1.00 96.09           H  
ATOM   4820  CE2 PHE A 297      16.747   3.345 -10.262  1.00 96.09           C  
ATOM   4821  HE2 PHE A 297      16.842   3.939 -11.160  1.00 96.09           H  
ATOM   4822  CZ  PHE A 297      16.893   1.951 -10.325  1.00 96.09           C  
ATOM   4823  HZ  PHE A 297      17.069   1.466 -11.274  1.00 96.09           H  
ATOM   4824  N   SER A 298      14.341   5.589  -4.370  1.00 95.74           N  
ATOM   4825  H   SER A 298      14.702   6.364  -4.908  1.00 95.74           H  
ATOM   4826  CA  SER A 298      14.099   5.770  -2.943  1.00 95.74           C  
ATOM   4827  HA  SER A 298      14.610   4.955  -2.430  1.00 95.74           H  
ATOM   4828  C   SER A 298      12.620   5.698  -2.555  1.00 95.74           C  
ATOM   4829  CB  SER A 298      14.753   7.054  -2.441  1.00 95.74           C  
ATOM   4830  HB2 SER A 298      14.580   7.868  -3.146  1.00 95.74           H  
ATOM   4831  HB3 SER A 298      14.307   7.325  -1.485  1.00 95.74           H  
ATOM   4832  O   SER A 298      11.740   6.002  -3.364  1.00 95.74           O  
ATOM   4833  OG  SER A 298      16.142   6.853  -2.243  1.00 95.74           O  
ATOM   4834  HG  SER A 298      16.598   6.852  -3.088  1.00 95.74           H  
ATOM   4835  N   VAL A 299      12.350   5.377  -1.281  1.00 96.86           N  
ATOM   4836  H   VAL A 299      13.121   5.128  -0.678  1.00 96.86           H  
ATOM   4837  CA  VAL A 299      11.015   5.531  -0.677  1.00 96.86           C  
ATOM   4838  HA  VAL A 299      10.296   5.000  -1.300  1.00 96.86           H  
ATOM   4839  C   VAL A 299      10.656   7.015  -0.661  1.00 96.86           C  
ATOM   4840  CB  VAL A 299      10.923   4.944   0.745  1.00 96.86           C  
ATOM   4841  HB  VAL A 299      11.553   5.510   1.431  1.00 96.86           H  
ATOM   4842  O   VAL A 299      11.099   7.757   0.214  1.00 96.86           O  
ATOM   4843  CG1 VAL A 299       9.477   4.985   1.250  1.00 96.86           C  
ATOM   4844 HG11 VAL A 299       8.857   4.346   0.621  1.00 96.86           H  
ATOM   4845 HG12 VAL A 299       9.441   4.626   2.278  1.00 96.86           H  
ATOM   4846 HG13 VAL A 299       9.072   5.996   1.213  1.00 96.86           H  
ATOM   4847  CG2 VAL A 299      11.359   3.478   0.786  1.00 96.86           C  
ATOM   4848 HG21 VAL A 299      10.725   2.902   0.112  1.00 96.86           H  
ATOM   4849 HG22 VAL A 299      12.399   3.382   0.476  1.00 96.86           H  
ATOM   4850 HG23 VAL A 299      11.261   3.091   1.800  1.00 96.86           H  
ATOM   4851  N   SER A 300       9.912   7.466  -1.665  1.00 96.41           N  
ATOM   4852  H   SER A 300       9.608   6.805  -2.364  1.00 96.41           H  
ATOM   4853  CA  SER A 300       9.826   8.890  -2.002  1.00 96.41           C  
ATOM   4854  HA  SER A 300      10.199   9.484  -1.167  1.00 96.41           H  
ATOM   4855  C   SER A 300       8.400   9.353  -2.266  1.00 96.41           C  
ATOM   4856  CB  SER A 300      10.728   9.207  -3.201  1.00 96.41           C  
ATOM   4857  HB2 SER A 300      10.590  10.245  -3.504  1.00 96.41           H  
ATOM   4858  HB3 SER A 300      11.770   9.066  -2.915  1.00 96.41           H  
ATOM   4859  O   SER A 300       7.554   8.604  -2.758  1.00 96.41           O  
ATOM   4860  OG  SER A 300      10.433   8.353  -4.290  1.00 96.41           O  
ATOM   4861  HG  SER A 300      10.810   7.492  -4.096  1.00 96.41           H  
ATOM   4862  N   TRP A 301       8.177  10.626  -1.959  1.00 97.15           N  
ATOM   4863  H   TRP A 301       8.955  11.153  -1.586  1.00 97.15           H  
ATOM   4864  CA  TRP A 301       7.024  11.422  -2.359  1.00 97.15           C  
ATOM   4865  HA  TRP A 301       6.444  10.910  -3.128  1.00 97.15           H  
ATOM   4866  C   TRP A 301       7.599  12.709  -2.936  1.00 97.15           C  
ATOM   4867  CB  TRP A 301       6.136  11.672  -1.137  1.00 97.15           C  
ATOM   4868  HB2 TRP A 301       6.687  12.251  -0.396  1.00 97.15           H  
ATOM   4869  HB3 TRP A 301       5.912  10.706  -0.686  1.00 97.15           H  
ATOM   4870  O   TRP A 301       8.237  13.467  -2.200  1.00 97.15           O  
ATOM   4871  CG  TRP A 301       4.835  12.356  -1.413  1.00 97.15           C  
ATOM   4872  CD1 TRP A 301       4.645  13.668  -1.677  1.00 97.15           C  
ATOM   4873  HD1 TRP A 301       5.431  14.402  -1.778  1.00 97.15           H  
ATOM   4874  CD2 TRP A 301       3.518  11.745  -1.519  1.00 97.15           C  
ATOM   4875  CE2 TRP A 301       2.559  12.764  -1.794  1.00 97.15           C  
ATOM   4876  CE3 TRP A 301       3.049  10.420  -1.435  1.00 97.15           C  
ATOM   4877  HE3 TRP A 301       3.754   9.624  -1.246  1.00 97.15           H  
ATOM   4878  NE1 TRP A 301       3.302  13.918  -1.883  1.00 97.15           N  
ATOM   4879  HE1 TRP A 301       2.942  14.803  -2.211  1.00 97.15           H  
ATOM   4880  CH2 TRP A 301       0.761  11.151  -1.860  1.00 97.15           C  
ATOM   4881  HH2 TRP A 301      -0.287  10.913  -1.971  1.00 97.15           H  
ATOM   4882  CZ2 TRP A 301       1.196  12.482  -1.956  1.00 97.15           C  
ATOM   4883  HZ2 TRP A 301       0.489  13.278  -2.138  1.00 97.15           H  
ATOM   4884  CZ3 TRP A 301       1.686  10.125  -1.604  1.00 97.15           C  
ATOM   4885  HZ3 TRP A 301       1.349   9.102  -1.532  1.00 97.15           H  
ATOM   4886  N   GLU A 302       7.484  12.910  -4.247  1.00 96.06           N  
ATOM   4887  H   GLU A 302       6.860  12.327  -4.786  1.00 96.06           H  
ATOM   4888  CA  GLU A 302       8.255  13.909  -4.997  1.00 96.06           C  
ATOM   4889  HA  GLU A 302       9.299  13.596  -5.016  1.00 96.06           H  
ATOM   4890  C   GLU A 302       8.221  15.311  -4.366  1.00 96.06           C  
ATOM   4891  CB  GLU A 302       7.746  13.924  -6.448  1.00 96.06           C  
ATOM   4892  HB2 GLU A 302       7.990  12.966  -6.907  1.00 96.06           H  
ATOM   4893  HB3 GLU A 302       6.664  14.054  -6.456  1.00 96.06           H  
ATOM   4894  O   GLU A 302       9.268  15.933  -4.195  1.00 96.06           O  
ATOM   4895  CG  GLU A 302       8.381  15.028  -7.295  1.00 96.06           C  
ATOM   4896  HG2 GLU A 302       8.104  16.004  -6.895  1.00 96.06           H  
ATOM   4897  HG3 GLU A 302       9.465  14.933  -7.237  1.00 96.06           H  
ATOM   4898  CD  GLU A 302       7.922  14.963  -8.753  1.00 96.06           C  
ATOM   4899  OE1 GLU A 302       8.815  15.039  -9.625  1.00 96.06           O  
ATOM   4900  OE2 GLU A 302       6.692  14.908  -8.997  1.00 96.06           O  
ATOM   4901  N   SER A 303       7.057  15.792  -3.935  1.00 95.79           N  
ATOM   4902  H   SER A 303       6.234  15.231  -4.102  1.00 95.79           H  
ATOM   4903  CA  SER A 303       6.881  17.118  -3.340  1.00 95.79           C  
ATOM   4904  HA  SER A 303       7.404  17.834  -3.974  1.00 95.79           H  
ATOM   4905  C   SER A 303       7.472  17.252  -1.933  1.00 95.79           C  
ATOM   4906  CB  SER A 303       5.394  17.497  -3.338  1.00 95.79           C  
ATOM   4907  HB2 SER A 303       4.932  17.145  -4.259  1.00 95.79           H  
ATOM   4908  HB3 SER A 303       5.317  18.584  -3.310  1.00 95.79           H  
ATOM   4909  O   SER A 303       7.527  18.357  -1.403  1.00 95.79           O  
ATOM   4910  OG  SER A 303       4.693  16.975  -2.217  1.00 95.79           O  
ATOM   4911  HG  SER A 303       5.173  17.246  -1.430  1.00 95.79           H  
ATOM   4912  N   VAL A 304       7.852  16.142  -1.293  1.00 96.98           N  
ATOM   4913  H   VAL A 304       7.788  15.275  -1.807  1.00 96.98           H  
ATOM   4914  CA  VAL A 304       8.441  16.104   0.056  1.00 96.98           C  
ATOM   4915  HA  VAL A 304       8.306  17.069   0.545  1.00 96.98           H  
ATOM   4916  C   VAL A 304       9.941  15.852  -0.029  1.00 96.98           C  
ATOM   4917  CB  VAL A 304       7.761  15.028   0.927  1.00 96.98           C  
ATOM   4918  HB  VAL A 304       7.838  14.061   0.430  1.00 96.98           H  
ATOM   4919  O   VAL A 304      10.734  16.592   0.549  1.00 96.98           O  
ATOM   4920  CG1 VAL A 304       8.402  14.903   2.316  1.00 96.98           C  
ATOM   4921 HG11 VAL A 304       9.432  14.558   2.229  1.00 96.98           H  
ATOM   4922 HG12 VAL A 304       7.852  14.175   2.913  1.00 96.98           H  
ATOM   4923 HG13 VAL A 304       8.385  15.868   2.822  1.00 96.98           H  
ATOM   4924  CG2 VAL A 304       6.281  15.347   1.148  1.00 96.98           C  
ATOM   4925 HG21 VAL A 304       5.759  15.438   0.196  1.00 96.98           H  
ATOM   4926 HG22 VAL A 304       6.188  16.283   1.699  1.00 96.98           H  
ATOM   4927 HG23 VAL A 304       5.819  14.539   1.716  1.00 96.98           H  
ATOM   4928  N   THR A 305      10.341  14.803  -0.746  1.00 96.52           N  
ATOM   4929  H   THR A 305       9.638  14.244  -1.209  1.00 96.52           H  
ATOM   4930  CA  THR A 305      11.725  14.314  -0.777  1.00 96.52           C  
ATOM   4931  HA  THR A 305      12.275  14.738   0.064  1.00 96.52           H  
ATOM   4932  C   THR A 305      12.482  14.716  -2.040  1.00 96.52           C  
ATOM   4933  CB  THR A 305      11.753  12.783  -0.624  1.00 96.52           C  
ATOM   4934  HB  THR A 305      12.783  12.433  -0.697  1.00 96.52           H  
ATOM   4935  O   THR A 305      13.707  14.584  -2.093  1.00 96.52           O  
ATOM   4936  CG2 THR A 305      11.193  12.350   0.728  1.00 96.52           C  
ATOM   4937 HG21 THR A 305      11.335  11.274   0.834  1.00 96.52           H  
ATOM   4938 HG22 THR A 305      11.723  12.862   1.531  1.00 96.52           H
[truncated: 30,546 more chars]
