# Supplementary material for: Nuclear genome of Bulinus truncatus, an intermediate host of the carcinogenic human blood fluke Schistosoma haematobium
Source: Nat Commun. 2022 Feb 21;13:977. doi: 10.1038/s41467-022-28634-9 (PMC8861042; doi:10.1038/s41467-022-28634-9)
Supplement: Supplementary file 6 — Supplementary Data 3 [file 41467_2022_28634_MOESM6_ESM.zip › Supplementary_Data_3/btru_020891-t1.mature.pep.pdb]

ATOM      1  N   CYS A   1      23.957  -1.693  -4.361  1.00 35.84           N  
ATOM      2  H   CYS A   1      23.465  -1.909  -5.217  1.00 35.84           H  
ATOM      3  H2  CYS A   1      24.952  -1.805  -4.496  1.00 35.84           H  
ATOM      4  H3  CYS A   1      23.764  -0.736  -4.102  1.00 35.84           H  
ATOM      5  CA  CYS A   1      23.514  -2.584  -3.274  1.00 35.84           C  
ATOM      6  HA  CYS A   1      23.681  -3.624  -3.554  1.00 35.84           H  
ATOM      7  C   CYS A   1      22.022  -2.395  -3.063  1.00 35.84           C  
ATOM      8  CB  CYS A   1      24.303  -2.307  -1.983  1.00 35.84           C  
ATOM      9  HB2 CYS A   1      24.237  -1.258  -1.695  1.00 35.84           H  
ATOM     10  HB3 CYS A   1      23.895  -2.908  -1.171  1.00 35.84           H  
ATOM     11  O   CYS A   1      21.633  -1.423  -2.432  1.00 35.84           O  
ATOM     12  SG  CYS A   1      26.024  -2.788  -2.266  1.00 35.84           S  
ATOM     13  HG  CYS A   1      26.471  -2.654  -1.014  1.00 35.84           H  
ATOM     14  N   SER A   2      21.201  -3.264  -3.648  1.00 37.38           N  
ATOM     15  H   SER A   2      21.560  -4.057  -4.161  1.00 37.38           H  
ATOM     16  CA  SER A   2      19.761  -3.293  -3.391  1.00 37.38           C  
ATOM     17  HA  SER A   2      19.406  -2.316  -3.062  1.00 37.38           H  
ATOM     18  C   SER A   2      19.545  -4.310  -2.280  1.00 37.38           C  
ATOM     19  CB  SER A   2      18.984  -3.676  -4.656  1.00 37.38           C  
ATOM     20  HB2 SER A   2      17.917  -3.546  -4.477  1.00 37.38           H  
ATOM     21  HB3 SER A   2      19.173  -4.720  -4.905  1.00 37.38           H  
ATOM     22  O   SER A   2      19.738  -5.501  -2.500  1.00 37.38           O  
ATOM     23  OG  SER A   2      19.397  -2.862  -5.742  1.00 37.38           O  
ATOM     24  HG  SER A   2      18.803  -3.039  -6.475  1.00 37.38           H  
ATOM     25  N   ILE A   3      19.257  -3.831  -1.073  1.00 40.13           N  
ATOM     26  H   ILE A   3      19.122  -2.836  -0.959  1.00 40.13           H  
ATOM     27  CA  ILE A   3      18.921  -4.687   0.062  1.00 40.13           C  
ATOM     28  HA  ILE A   3      19.531  -5.590   0.037  1.00 40.13           H  
ATOM     29  C   ILE A   3      17.458  -5.077  -0.147  1.00 40.13           C  
ATOM     30  CB  ILE A   3      19.171  -3.964   1.411  1.00 40.13           C  
ATOM     31  HB  ILE A   3      18.448  -3.155   1.510  1.00 40.13           H  
ATOM     32  O   ILE A   3      16.557  -4.311   0.185  1.00 40.13           O  
ATOM     33  CG1 ILE A   3      20.588  -3.342   1.486  1.00 40.13           C  
ATOM     34 HG12 ILE A   3      20.770  -2.724   0.607  1.00 40.13           H  
ATOM     35 HG13 ILE A   3      21.334  -4.137   1.499  1.00 40.13           H  
ATOM     36  CG2 ILE A   3      18.957  -4.957   2.570  1.00 40.13           C  
ATOM     37 HG21 ILE A   3      19.700  -5.753   2.534  1.00 40.13           H  
ATOM     38 HG22 ILE A   3      19.021  -4.446   3.531  1.00 40.13           H  
ATOM     39 HG23 ILE A   3      17.964  -5.403   2.507  1.00 40.13           H  
ATOM     40  CD1 ILE A   3      20.799  -2.431   2.702  1.00 40.13           C  
ATOM     41 HD11 ILE A   3      20.770  -3.010   3.625  1.00 40.13           H  
ATOM     42 HD12 ILE A   3      21.776  -1.952   2.627  1.00 40.13           H  
ATOM     43 HD13 ILE A   3      20.028  -1.661   2.729  1.00 40.13           H  
ATOM     44  N   THR A   4      17.210  -6.220  -0.779  1.00 43.25           N  
ATOM     45  H   THR A   4      17.976  -6.785  -1.115  1.00 43.25           H  
ATOM     46  CA  THR A   4      15.904  -6.876  -0.690  1.00 43.25           C  
ATOM     47  HA  THR A   4      15.105  -6.168  -0.911  1.00 43.25           H  
ATOM     48  C   THR A   4      15.765  -7.346   0.750  1.00 43.25           C  
ATOM     49  CB  THR A   4      15.802  -8.058  -1.669  1.00 43.25           C  
ATOM     50  HB  THR A   4      14.940  -8.673  -1.411  1.00 43.25           H  
ATOM     51  O   THR A   4      16.495  -8.240   1.175  1.00 43.25           O  
ATOM     52  CG2 THR A   4      15.646  -7.566  -3.109  1.00 43.25           C  
ATOM     53 HG21 THR A   4      16.512  -6.971  -3.399  1.00 43.25           H  
ATOM     54 HG22 THR A   4      15.564  -8.427  -3.772  1.00 43.25           H  
ATOM     55 HG23 THR A   4      14.740  -6.967  -3.197  1.00 43.25           H  
ATOM     56  OG1 THR A   4      16.976  -8.837  -1.621  1.00 43.25           O  
ATOM     57  HG1 THR A   4      17.005  -9.239  -0.749  1.00 43.25           H  
ATOM     58  N   ALA A   5      14.908  -6.690   1.531  1.00 46.70           N  
ATOM     59  H   ALA A   5      14.361  -5.934   1.143  1.00 46.70           H  
ATOM     60  CA  ALA A   5      14.551  -7.184   2.850  1.00 46.70           C  
ATOM     61  HA  ALA A   5      15.452  -7.314   3.449  1.00 46.70           H  
ATOM     62  C   ALA A   5      13.880  -8.550   2.657  1.00 46.70           C  
ATOM     63  CB  ALA A   5      13.637  -6.160   3.538  1.00 46.70           C  
ATOM     64  HB1 ALA A   5      12.734  -6.008   2.947  1.00 46.70           H  
ATOM     65  HB2 ALA A   5      13.354  -6.534   4.522  1.00 46.70           H  
ATOM     66  HB3 ALA A   5      14.160  -5.211   3.651  1.00 46.70           H  
ATOM     67  O   ALA A   5      12.809  -8.626   2.059  1.00 46.70           O  
ATOM     68  N   GLU A   6      14.533  -9.626   3.101  1.00 43.73           N  
ATOM     69  H   GLU A   6      15.459  -9.526   3.492  1.00 43.73           H  
ATOM     70  CA  GLU A   6      13.906 -10.943   3.158  1.00 43.73           C  
ATOM     71  HA  GLU A   6      13.646 -11.261   2.148  1.00 43.73           H  
ATOM     72  C   GLU A   6      12.617 -10.826   3.976  1.00 43.73           C  
ATOM     73  CB  GLU A   6      14.856 -11.987   3.768  1.00 43.73           C  
ATOM     74  HB2 GLU A   6      15.294 -11.578   4.678  1.00 43.73           H  
ATOM     75  HB3 GLU A   6      14.277 -12.873   4.028  1.00 43.73           H  
ATOM     76  O   GLU A   6      12.614 -10.335   5.112  1.00 43.73           O  
ATOM     77  CG  GLU A   6      15.963 -12.406   2.786  1.00 43.73           C  
ATOM     78  HG2 GLU A   6      16.527 -11.520   2.494  1.00 43.73           H  
ATOM     79  HG3 GLU A   6      15.493 -12.814   1.891  1.00 43.73           H  
ATOM     80  CD  GLU A   6      16.938 -13.443   3.372  1.00 43.73           C  
ATOM     81  OE1 GLU A   6      17.638 -14.089   2.560  1.00 43.73           O  
ATOM     82  OE2 GLU A   6      17.016 -13.549   4.617  1.00 43.73           O  
ATOM     83  N   VAL A   7      11.503 -11.233   3.369  1.00 48.90           N  
ATOM     84  H   VAL A   7      11.566 -11.575   2.421  1.00 48.90           H  
ATOM     85  CA  VAL A   7      10.202 -11.305   4.028  1.00 48.90           C  
ATOM     86  HA  VAL A   7      10.005 -10.368   4.548  1.00 48.90           H  
ATOM     87  C   VAL A   7      10.287 -12.430   5.048  1.00 48.90           C  
ATOM     88  CB  VAL A   7       9.074 -11.540   3.010  1.00 48.90           C  
ATOM     89  HB  VAL A   7       9.279 -12.455   2.454  1.00 48.90           H  
ATOM     90  O   VAL A   7      10.071 -13.597   4.742  1.00 48.90           O  
ATOM     91  CG1 VAL A   7       7.718 -11.686   3.716  1.00 48.90           C  
ATOM     92 HG11 VAL A   7       7.731 -12.523   4.413  1.00 48.90           H  
ATOM     93 HG12 VAL A   7       7.468 -10.772   4.254  1.00 48.90           H  
ATOM     94 HG13 VAL A   7       6.953 -11.909   2.972  1.00 48.90           H  
ATOM     95  CG2 VAL A   7       9.007 -10.378   2.007  1.00 48.90           C  
ATOM     96 HG21 VAL A   7       8.292 -10.619   1.220  1.00 48.90           H  
ATOM     97 HG22 VAL A   7       8.702  -9.459   2.506  1.00 48.90           H  
ATOM     98 HG23 VAL A   7       9.972 -10.218   1.527  1.00 48.90           H  
ATOM     99  N   ASN A   8      10.656 -12.078   6.272  1.00 48.49           N  
ATOM    100  H   ASN A   8      11.000 -11.139   6.411  1.00 48.49           H  
ATOM    101  CA  ASN A   8      10.619 -13.006   7.383  1.00 48.49           C  
ATOM    102  HA  ASN A   8      10.881 -13.996   7.010  1.00 48.49           H  
ATOM    103  C   ASN A   8       9.170 -13.039   7.889  1.00 48.49           C  
ATOM    104  CB  ASN A   8      11.675 -12.562   8.420  1.00 48.49           C  
ATOM    105  HB2 ASN A   8      12.442 -11.969   7.921  1.00 48.49           H  
ATOM    106  HB3 ASN A   8      11.214 -11.942   9.189  1.00 48.49           H  
ATOM    107  O   ASN A   8       8.666 -12.012   8.353  1.00 48.49           O  
ATOM    108  CG  ASN A   8      12.399 -13.724   9.077  1.00 48.49           C  
ATOM    109  ND2 ASN A   8      13.407 -13.448   9.871  1.00 48.49           N  
ATOM    110 HD21 ASN A   8      13.897 -14.253  10.235  1.00 48.49           H  
ATOM    111 HD22 ASN A   8      13.705 -12.494  10.013  1.00 48.49           H  
ATOM    112  OD1 ASN A   8      12.101 -14.887   8.879  1.00 48.49           O  
ATOM    113  N   GLU A   9       8.487 -14.187   7.799  1.00 53.40           N  
ATOM    114  H   GLU A   9       8.923 -14.971   7.335  1.00 53.40           H  
ATOM    115  CA  GLU A   9       7.103 -14.361   8.288  1.00 53.40           C  
ATOM    116  HA  GLU A   9       6.428 -13.753   7.685  1.00 53.40           H  
ATOM    117  C   GLU A   9       6.935 -13.907   9.752  1.00 53.40           C  
ATOM    118  CB  GLU A   9       6.671 -15.833   8.166  1.00 53.40           C  
ATOM    119  HB2 GLU A   9       7.452 -16.468   8.585  1.00 53.40           H  
ATOM    120  HB3 GLU A   9       5.765 -15.970   8.757  1.00 53.40           H  
ATOM    121  O   GLU A   9       5.849 -13.503  10.167  1.00 53.40           O  
ATOM    122  CG  GLU A   9       6.358 -16.266   6.725  1.00 53.40           C  
ATOM    123  HG2 GLU A   9       7.269 -16.194   6.131  1.00 53.40           H  
ATOM    124  HG3 GLU A   9       5.628 -15.572   6.309  1.00 53.40           H  
ATOM    125  CD  GLU A   9       5.804 -17.701   6.640  1.00 53.40           C  
ATOM    126  OE1 GLU A   9       5.216 -18.026   5.584  1.00 53.40           O  
ATOM    127  OE2 GLU A   9       5.953 -18.456   7.628  1.00 53.40           O  
ATOM    128  N   THR A  10       8.029 -13.860  10.520  1.00 59.14           N  
ATOM    129  H   THR A  10       8.898 -14.175  10.112  1.00 59.14           H  
ATOM    130  CA  THR A  10       8.085 -13.315  11.883  1.00 59.14           C  
ATOM    131  HA  THR A  10       7.388 -13.875  12.506  1.00 59.14           H  
ATOM    132  C   THR A  10       7.694 -11.839  11.999  1.00 59.14           C  
ATOM    133  CB  THR A  10       9.498 -13.475  12.464  1.00 59.14           C  
ATOM    134  HB  THR A  10       9.545 -12.977  13.432  1.00 59.14           H  
ATOM    135  O   THR A  10       7.306 -11.408  13.082  1.00 59.14           O  
ATOM    136  CG2 THR A  10       9.865 -14.944  12.669  1.00 59.14           C  
ATOM    137 HG21 THR A  10      10.845 -15.008  13.141  1.00 59.14           H  
ATOM    138 HG22 THR A  10       9.904 -15.463  11.711  1.00 59.14           H  
ATOM    139 HG23 THR A  10       9.127 -15.425  13.311  1.00 59.14           H  
ATOM    140  OG1 THR A  10      10.462 -12.901  11.607  1.00 59.14           O  
ATOM    141  HG1 THR A  10      10.438 -11.950  11.736  1.00 59.14           H  
ATOM    142  N   ASN A  11       7.783 -11.057  10.920  1.00 75.00           N  
ATOM    143  H   ASN A  11       8.082 -11.477  10.052  1.00 75.00           H  
ATOM    144  CA  ASN A  11       7.436  -9.631  10.922  1.00 75.00           C  
ATOM    145  HA  ASN A  11       7.522  -9.245  11.937  1.00 75.00           H  
ATOM    146  C   ASN A  11       5.987  -9.362  10.506  1.00 75.00           C  
ATOM    147  CB  ASN A  11       8.437  -8.870  10.040  1.00 75.00           C  
ATOM    148  HB2 ASN A  11       8.088  -7.848   9.891  1.00 75.00           H  
ATOM    149  HB3 ASN A  11       8.505  -9.354   9.066  1.00 75.00           H  
ATOM    150  O   ASN A  11       5.561  -8.205  10.475  1.00 75.00           O  
ATOM    151  CG  ASN A  11       9.817  -8.784  10.661  1.00 75.00           C  
ATOM    152  ND2 ASN A  11      10.806  -8.406   9.888  1.00 75.00           N  
ATOM    153 HD21 ASN A  11      11.720  -8.374  10.315  1.00 75.00           H  
ATOM    154 HD22 ASN A  11      10.655  -8.247   8.902  1.00 75.00           H  
ATOM    155  OD1 ASN A  11      10.040  -9.037  11.833  1.00 75.00           O  
ATOM    156  N   CYS A  12       5.225 -10.405  10.179  1.00 88.35           N  
ATOM    157  H   CYS A  12       5.591 -11.342  10.265  1.00 88.35           H  
ATOM    158  CA  CYS A  12       3.850 -10.226   9.764  1.00 88.35           C  
ATOM    159  HA  CYS A  12       3.848  -9.433   9.016  1.00 88.35           H  
ATOM    160  C   CYS A  12       2.956  -9.815  10.957  1.00 88.35           C  
ATOM    161  CB  CYS A  12       3.376 -11.486   9.050  1.00 88.35           C  
ATOM    162  HB2 CYS A  12       3.248 -12.303   9.760  1.00 88.35           H  
ATOM    163  HB3 CYS A  12       4.119 -11.779   8.308  1.00 88.35           H  
ATOM    164  O   CYS A  12       3.040 -10.435  12.023  1.00 88.35           O  
ATOM    165  SG  CYS A  12       1.832 -11.136   8.212  1.00 88.35           S  
ATOM    166  N   PRO A  13       2.092  -8.785  10.824  1.00 91.10           N  
ATOM    167  CA  PRO A  13       1.210  -8.365  11.912  1.00 91.10           C  
ATOM    168  HA  PRO A  13       1.828  -7.991  12.729  1.00 91.10           H  
ATOM    169  C   PRO A  13       0.332  -9.511  12.426  1.00 91.10           C  
ATOM    170  CB  PRO A  13       0.384  -7.212  11.340  1.00 91.10           C  
ATOM    171  HB2 PRO A  13       0.117  -6.492  12.113  1.00 91.10           H  
ATOM    172  HB3 PRO A  13      -0.507  -7.588  10.838  1.00 91.10           H  
ATOM    173  O   PRO A  13      -0.161 -10.314  11.641  1.00 91.10           O  
ATOM    174  CG  PRO A  13       1.328  -6.604  10.306  1.00 91.10           C  
ATOM    175  HG2 PRO A  13       2.080  -5.993  10.805  1.00 91.10           H  
ATOM    176  HG3 PRO A  13       0.803  -6.018   9.552  1.00 91.10           H  
ATOM    177  CD  PRO A  13       1.999  -7.839   9.715  1.00 91.10           C  
ATOM    178  HD2 PRO A  13       2.980  -7.565   9.328  1.00 91.10           H  
ATOM    179  HD3 PRO A  13       1.381  -8.257   8.920  1.00 91.10           H  
ATOM    180  N   LYS A  14       0.111  -9.600  13.741  1.00 89.81           N  
ATOM    181  H   LYS A  14       0.496  -8.889  14.348  1.00 89.81           H  
ATOM    182  CA  LYS A  14      -0.683 -10.695  14.320  1.00 89.81           C  
ATOM    183  HA  LYS A  14      -0.295 -11.625  13.904  1.00 89.81           H  
ATOM    184  C   LYS A  14      -2.161 -10.582  13.916  1.00 89.81           C  
ATOM    185  CB  LYS A  14      -0.534 -10.745  15.846  1.00 89.81           C  
ATOM    186  HB2 LYS A  14      -1.240 -11.475  16.243  1.00 89.81           H  
ATOM    187  HB3 LYS A  14      -0.776  -9.770  16.269  1.00 89.81           H  
ATOM    188  O   LYS A  14      -2.674  -9.459  13.861  1.00 89.81           O  
ATOM    189  CG  LYS A  14       0.885 -11.159  16.253  1.00 89.81           C  
ATOM    190  HG2 LYS A  14       1.601 -10.422  15.890  1.00 89.81           H  
ATOM    191  HG3 LYS A  14       1.118 -12.127  15.808  1.00 89.81           H  
ATOM    192  CD  LYS A  14       1.001 -11.265  17.776  1.00 89.81           C  
ATOM    193  HD2 LYS A  14       0.280 -11.997  18.140  1.00 89.81           H  
ATOM    194  HD3 LYS A  14       0.784 -10.293  18.220  1.00 89.81           H  
ATOM    195  CE  LYS A  14       2.420 -11.707  18.147  1.00 89.81           C  
ATOM    196  HE2 LYS A  14       2.621 -12.660  17.658  1.00 89.81           H  
ATOM    197  HE3 LYS A  14       3.129 -10.979  17.751  1.00 89.81           H  
ATOM    198  NZ  LYS A  14       2.579 -11.841  19.616  1.00 89.81           N  
ATOM    199  HZ1 LYS A  14       2.428 -10.952  20.070  1.00 89.81           H  
ATOM    200  HZ2 LYS A  14       1.913 -12.509  19.976  1.00 89.81           H  
ATOM    201  HZ3 LYS A  14       3.509 -12.168  19.836  1.00 89.81           H  
ATOM    202  N   PRO A  15      -2.850 -11.708  13.664  1.00 89.27           N  
ATOM    203  CA  PRO A  15      -4.286 -11.710  13.443  1.00 89.27           C  
ATOM    204  HA  PRO A  15      -4.563 -10.913  12.753  1.00 89.27           H  
ATOM    205  C   PRO A  15      -5.058 -11.450  14.731  1.00 89.27           C  
ATOM    206  CB  PRO A  15      -4.612 -13.066  12.813  1.00 89.27           C  
ATOM    207  HB2 PRO A  15      -5.620 -13.404  13.053  1.00 89.27           H  
ATOM    208  HB3 PRO A  15      -4.479 -13.008  11.733  1.00 89.27           H  
ATOM    209  O   PRO A  15      -4.682 -11.915  15.808  1.00 89.27           O  
ATOM    210  CG  PRO A  15      -3.544 -13.979  13.415  1.00 89.27           C  
ATOM    211  HG2 PRO A  15      -3.866 -14.315  14.401  1.00 89.27           H  
ATOM    212  HG3 PRO A  15      -3.333 -14.833  12.772  1.00 89.27           H  
ATOM    213  CD  PRO A  15      -2.327 -13.064  13.560  1.00 89.27           C  
ATOM    214  HD2 PRO A  15      -1.756 -13.340  14.446  1.00 89.27           H  
ATOM    215  HD3 PRO A  15      -1.704 -13.139  12.668  1.00 89.27           H  
ATOM    216  N   LEU A  16      -6.152 -10.712  14.587  1.00 84.28           N  
ATOM    217  H   LEU A  16      -6.346 -10.316  13.678  1.00 84.28           H  
ATOM    218  CA  LEU A  16      -7.200 -10.564  15.579  1.00 84.28           C  
ATOM    219  HA  LEU A  16      -6.992 -11.204  16.437  1.00 84.28           H  
ATOM    220  C   LEU A  16      -8.500 -11.052  14.951  1.00 84.28           C  
ATOM    221  CB  LEU A  16      -7.282  -9.106  16.052  1.00 84.28           C  
ATOM    222  HB2 LEU A  16      -8.179  -8.987  16.660  1.00 84.28           H  
ATOM    223  HB3 LEU A  16      -7.383  -8.462  15.178  1.00 84.28           H  
ATOM    224  O   LEU A  16      -8.977 -10.505  13.954  1.00 84.28           O  
ATOM    225  CG  LEU A  16      -6.059  -8.665  16.875  1.00 84.28           C  
ATOM    226  HG  LEU A  16      -5.146  -8.813  16.299  1.00 84.28           H  
ATOM    227  CD1 LEU A  16      -6.180  -7.184  17.199  1.00 84.28           C  
ATOM    228 HD11 LEU A  16      -6.247  -6.631  16.263  1.00 84.28           H  
ATOM    229 HD12 LEU A  16      -5.306  -6.851  17.759  1.00 84.28           H  
ATOM    230 HD13 LEU A  16      -7.077  -7.019  17.797  1.00 84.28           H  
ATOM    231  CD2 LEU A  16      -5.937  -9.404  18.209  1.00 84.28           C  
ATOM    232 HD21 LEU A  16      -6.868  -9.318  18.770  1.00 84.28           H  
ATOM    233 HD22 LEU A  16      -5.119  -8.984  18.794  1.00 84.28           H  
ATOM    234 HD23 LEU A  16      -5.720 -10.458  18.031  1.00 84.28           H  
ATOM    235  N   GLU A  17      -9.034 -12.116  15.532  1.00 74.49           N  
ATOM    236  H   GLU A  17      -8.591 -12.500  16.354  1.00 74.49           H  
ATOM    237  CA  GLU A  17     -10.334 -12.659  15.161  1.00 74.49           C  
ATOM    238  HA  GLU A  17     -10.438 -12.641  14.076  1.00 74.49           H  
ATOM    239  C   GLU A  17     -11.450 -11.783  15.745  1.00 74.49           C  
ATOM    240  CB  GLU A  17     -10.441 -14.121  15.628  1.00 74.49           C  
ATOM    241  HB2 GLU A  17     -11.460 -14.475  15.473  1.00 74.49           H  
ATOM    242  HB3 GLU A  17     -10.240 -14.161  16.699  1.00 74.49           H  
ATOM    243  O   GLU A  17     -11.277 -11.134  16.781  1.00 74.49           O  
ATOM    244  CG  GLU A  17      -9.461 -15.073  14.909  1.00 74.49           C  
ATOM    245  HG2 GLU A  17      -9.544 -16.055  15.375  1.00 74.49           H  
ATOM    246  HG3 GLU A  17      -8.441 -14.725  15.071  1.00 74.49           H  
ATOM    247  CD  GLU A  17      -9.725 -15.225  13.398  1.00 74.49           C  
ATOM    248  OE1 GLU A  17      -8.784 -15.611  12.664  1.00 74.49           O  
ATOM    249  OE2 GLU A  17     -10.856 -14.943  12.950  1.00 74.49           O  
ATOM    250  N   ASP A  18     -12.596 -11.758  15.064  1.00 69.43           N  
ATOM    251  H   ASP A  18     -12.671 -12.357  14.255  1.00 69.43           H  
ATOM    252  CA  ASP A  18     -13.841 -11.147  15.550  1.00 69.43           C  
ATOM    253  HA  ASP A  18     -14.509 -11.089  14.691  1.00 69.43           H  
ATOM    254  C   ASP A  18     -13.731  -9.682  16.010  1.00 69.43           C  
ATOM    255  CB  ASP A  18     -14.505 -12.090  16.573  1.00 69.43           C  
ATOM    256  HB2 ASP A  18     -13.810 -12.317  17.381  1.00 69.43           H  
ATOM    257  HB3 ASP A  18     -15.381 -11.603  17.002  1.00 69.43           H  
ATOM    258  O   ASP A  18     -14.458  -9.234  16.895  1.00 69.43           O  
ATOM    259  CG  ASP A  18     -14.985 -13.382  15.915  1.00 69.43           C  
ATOM    260  OD1 ASP A  18     -15.269 -13.355  14.695  1.00 69.43           O  
ATOM    261  OD2 ASP A  18     -15.219 -14.398  16.602  1.00 69.43           O  
ATOM    262  N   THR A  19     -12.840  -8.911  15.381  1.00 81.34           N  
ATOM    263  H   THR A  19     -12.274  -9.333  14.659  1.00 81.34           H  
ATOM    264  CA  THR A  19     -12.655  -7.485  15.673  1.00 81.34           C  
ATOM    265  HA  THR A  19     -13.409  -7.170  16.395  1.00 81.34           H  
ATOM    266  C   THR A  19     -12.840  -6.637  14.419  1.00 81.34           C  
ATOM    267  CB  THR A  19     -11.282  -7.225  16.305  1.00 81.34           C  
ATOM    268  HB  THR A  19     -10.500  -7.375  15.561  1.00 81.34           H  
ATOM    269  O   THR A  19     -12.404  -7.016  13.337  1.00 81.34           O  
ATOM    270  CG2 THR A  19     -11.198  -5.803  16.859  1.00 81.34           C  
ATOM    271 HG21 THR A  19     -10.396  -5.751  17.595  1.00 81.34           H  
ATOM    272 HG22 THR A  19     -11.001  -5.098  16.051  1.00 81.34           H  
ATOM    273 HG23 THR A  19     -12.128  -5.535  17.360  1.00 81.34           H  
ATOM    274  OG1 THR A  19     -11.040  -8.094  17.390  1.00 81.34           O  
ATOM    275  HG1 THR A  19     -11.297  -8.982  17.134  1.00 81.34           H  
ATOM    276  N   GLU A  20     -13.454  -5.462  14.555  1.00 87.86           N  
ATOM    277  H   GLU A  20     -13.811  -5.195  15.461  1.00 87.86           H  
ATOM    278  CA  GLU A  20     -13.534  -4.476  13.475  1.00 87.86           C  
ATOM    279  HA  GLU A  20     -13.399  -4.984  12.521  1.00 87.86           H  
ATOM    280  C   GLU A  20     -12.423  -3.429  13.596  1.00 87.86           C  
ATOM    281  CB  GLU A  20     -14.911  -3.804  13.427  1.00 87.86           C  
ATOM    282  HB2 GLU A  20     -15.128  -3.344  14.391  1.00 87.86           H  
ATOM    283  HB3 GLU A  20     -14.873  -3.023  12.668  1.00 87.86           H  
ATOM    284  O   GLU A  20     -12.127  -2.922  14.682  1.00 87.86           O  
ATOM    285  CG  GLU A  20     -16.024  -4.797  13.056  1.00 87.86           C  
ATOM    286  HG2 GLU A  20     -15.684  -5.394  12.210  1.00 87.86           H  
ATOM    287  HG3 GLU A  20     -16.199  -5.470  13.895  1.00 87.86           H  
ATOM    288  CD  GLU A  20     -17.338  -4.097  12.673  1.00 87.86           C  
ATOM    289  OE1 GLU A  20     -18.113  -4.714  11.903  1.00 87.86           O  
ATOM    290  OE2 GLU A  20     -17.546  -2.945  13.112  1.00 87.86           O  
ATOM    291  N   CYS A  21     -11.831  -3.061  12.458  1.00 93.68           N  
ATOM    292  H   CYS A  21     -12.154  -3.461  11.588  1.00 93.68           H  
ATOM    293  CA  CYS A  21     -10.854  -1.982  12.409  1.00 93.68           C  
ATOM    294  HA  CYS A  21     -10.115  -2.150  13.193  1.00 93.68           H  
ATOM    295  C   CYS A  21     -11.547  -0.641  12.669  1.00 93.68           C  
ATOM    296  CB  CYS A  21     -10.141  -1.997  11.061  1.00 93.68           C  
ATOM    297  HB2 CYS A  21     -10.862  -1.776  10.274  1.00 93.68           H  
ATOM    298  HB3 CYS A  21      -9.730  -2.993  10.897  1.00 93.68           H  
ATOM    299  O   CYS A  21     -12.287  -0.134  11.827  1.00 93.68           O  
ATOM    300  SG  CYS A  21      -8.784  -0.812  10.952  1.00 93.68           S  
ATOM    301  N   SER A  22     -11.326  -0.083  13.855  1.00 92.08           N  
ATOM    302  H   SER A  22     -10.729  -0.568  14.510  1.00 92.08           H  
ATOM    303  CA  SER A  22     -12.059   1.077  14.358  1.00 92.08           C  
ATOM    304  HA  SER A  22     -12.481   1.621  13.513  1.00 92.08           H  
ATOM    305  C   SER A  22     -11.140   2.043  15.107  1.00 92.08           C  
ATOM    306  CB  SER A  22     -13.229   0.610  15.234  1.00 92.08           C  
ATOM    307  HB2 SER A  22     -13.954   0.081  14.615  1.00 92.08           H  
ATOM    308  HB3 SER A  22     -13.719   1.474  15.682  1.00 92.08           H  
ATOM    309  O   SER A  22     -10.063   1.678  15.589  1.00 92.08           O  
ATOM    310  OG  SER A  22     -12.782  -0.256  16.257  1.00 92.08           O  
ATOM    311  HG  SER A  22     -12.675  -1.134  15.884  1.00 92.08           H  
ATOM    312  N   ARG A  23     -11.539   3.322  15.165  1.00 92.11           N  
ATOM    313  H   ARG A  23     -12.448   3.546  14.786  1.00 92.11           H  
ATOM    314  CA  ARG A  23     -10.774   4.360  15.878  1.00 92.11           C  
ATOM    315  HA  ARG A  23      -9.763   4.396  15.473  1.00 92.11           H  
ATOM    316  C   ARG A  23     -10.661   4.007  17.357  1.00 92.11           C  
ATOM    317  CB  ARG A  23     -11.419   5.747  15.756  1.00 92.11           C  
ATOM    318  HB2 ARG A  23     -10.930   6.409  16.470  1.00 92.11           H  
ATOM    319  HB3 ARG A  23     -12.475   5.684  16.020  1.00 92.11           H  
ATOM    320  O   ARG A  23     -11.660   3.658  17.980  1.00 92.11           O  
ATOM    321  CG  ARG A  23     -11.268   6.368  14.365  1.00 92.11           C  
ATOM    322  HG2 ARG A  23     -11.860   5.795  13.652  1.00 92.11           H  
ATOM    323  HG3 ARG A  23     -10.215   6.344  14.084  1.00 92.11           H  
ATOM    324  CD  ARG A  23     -11.727   7.834  14.386  1.00 92.11           C  
ATOM    325  HD2 ARG A  23     -12.703   7.886  14.868  1.00 92.11           H  
ATOM    326  HD3 ARG A  23     -11.020   8.404  14.990  1.00 92.11           H  
ATOM    327  NE  ARG A  23     -11.803   8.448  13.043  1.00 92.11           N  
ATOM    328  HE  ARG A  23     -11.001   8.973  12.725  1.00 92.11           H  
ATOM    329  NH1 ARG A  23     -13.851   7.629  12.453  1.00 92.11           N  
ATOM    330 HH11 ARG A  23     -14.441   7.368  11.675  1.00 92.11           H  
ATOM    331 HH12 ARG A  23     -13.843   7.028  13.264  1.00 92.11           H  
ATOM    332  NH2 ARG A  23     -12.769   8.856  10.990  1.00 92.11           N  
ATOM    333 HH21 ARG A  23     -11.956   9.316  10.604  1.00 92.11           H  
ATOM    334 HH22 ARG A  23     -13.442   8.541  10.306  1.00 92.11           H  
ATOM    335  CZ  ARG A  23     -12.790   8.327  12.174  1.00 92.11           C  
ATOM    336  N   GLY A  24      -9.472   4.190  17.926  1.00 84.89           N  
ATOM    337  H   GLY A  24      -8.705   4.519  17.358  1.00 84.89           H  
ATOM    338  CA  GLY A  24      -9.230   3.926  19.347  1.00 84.89           C  
ATOM    339  HA2 GLY A  24      -8.259   4.339  19.619  1.00 84.89           H  
ATOM    340  HA3 GLY A  24      -9.996   4.420  19.945  1.00 84.89           H  
ATOM    341  C   GLY A  24      -9.222   2.443  19.724  1.00 84.89           C  
ATOM    342  O   GLY A  24      -9.251   2.128  20.912  1.00 84.89           O  
ATOM    343  N   MET A  25      -9.170   1.538  18.741  1.00 85.54           N  
ATOM    344  H   MET A  25      -9.203   1.843  17.779  1.00 85.54           H  
ATOM    345  CA  MET A  25      -8.976   0.116  18.995  1.00 85.54           C  
ATOM    346  HA  MET A  25      -9.851  -0.246  19.534  1.00 85.54           H  
ATOM    347  C   MET A  25      -7.698  -0.098  19.828  1.00 85.54           C  
ATOM    348  CB  MET A  25      -8.904  -0.627  17.657  1.00 85.54           C  
ATOM    349  HB2 MET A  25      -8.118  -0.193  17.037  1.00 85.54           H  
ATOM    350  HB3 MET A  25      -9.857  -0.519  17.140  1.00 85.54           H  
ATOM    351  O   MET A  25      -6.617   0.329  19.406  1.00 85.54           O  
ATOM    352  CG  MET A  25      -8.617  -2.114  17.846  1.00 85.54           C  
ATOM    353  HG2 MET A  25      -7.644  -2.237  18.322  1.00 85.54           H  
ATOM    354  HG3 MET A  25      -9.380  -2.547  18.493  1.00 85.54           H  
ATOM    355  SD  MET A  25      -8.597  -3.027  16.289  1.00 85.54           S  
ATOM    356  CE  MET A  25      -8.013  -4.595  16.954  1.00 85.54           C  
ATOM    357  HE1 MET A  25      -8.204  -5.387  16.230  1.00 85.54           H  
ATOM    358  HE2 MET A  25      -6.944  -4.518  17.152  1.00 85.54           H  
ATOM    359  HE3 MET A  25      -8.522  -4.817  17.892  1.00 85.54           H  
ATOM    360  N   PRO A  26      -7.779  -0.759  20.998  1.00 81.31           N  
ATOM    361  CA  PRO A  26      -6.604  -1.030  21.808  1.00 81.31           C  
ATOM    362  HA  PRO A  26      -6.062  -0.103  21.996  1.00 81.31           H  
ATOM    363  C   PRO A  26      -5.691  -2.011  21.069  1.00 81.31           C  
ATOM    364  CB  PRO A  26      -7.133  -1.582  23.136  1.00 81.31           C  
ATOM    365  HB2 PRO A  26      -7.288  -0.757  23.831  1.00 81.31           H  
ATOM    366  HB3 PRO A  26      -6.463  -2.323  23.572  1.00 81.31           H  
ATOM    367  O   PRO A  26      -6.082  -3.135  20.761  1.00 81.31           O  
ATOM    368  CG  PRO A  26      -8.486  -2.189  22.766  1.00 81.31           C  
ATOM    369  HG2 PRO A  26      -8.343  -3.207  22.401  1.00 81.31           H  
ATOM    370  HG3 PRO A  26      -9.179  -2.181  23.607  1.00 81.31           H  
ATOM    371  CD  PRO A  26      -8.976  -1.304  21.622  1.00 81.31           C  
ATOM    372  HD2 PRO A  26      -9.581  -0.488  22.017  1.00 81.31           H  
ATOM    373  HD3 PRO A  26      -9.558  -1.902  20.920  1.00 81.31           H  
ATOM    374  N   SER A  27      -4.460  -1.593  20.787  1.00 84.10           N  
ATOM    375  H   SER A  27      -4.209  -0.636  20.987  1.00 84.10           H  
ATOM    376  CA  SER A  27      -3.453  -2.457  20.176  1.00 84.10           C  
ATOM    377  HA  SER A  27      -3.669  -3.492  20.439  1.00 84.10           H  
ATOM    378  C   SER A  27      -2.057  -2.123  20.686  1.00 84.10           C  
ATOM    379  CB  SER A  27      -3.508  -2.352  18.654  1.00 84.10           C  
ATOM    380  HB2 SER A  27      -4.497  -2.652  18.308  1.00 84.10           H  
ATOM    381  HB3 SER A  27      -3.312  -1.323  18.352  1.00 84.10           H  
ATOM    382  O   SER A  27      -1.674  -0.959  20.807  1.00 84.10           O  
ATOM    383  OG  SER A  27      -2.527  -3.213  18.109  1.00 84.10           O  
ATOM    384  HG  SER A  27      -2.635  -3.264  17.156  1.00 84.10           H  
ATOM    385  N   SER A  28      -1.274  -3.164  20.973  1.00 85.94           N  
ATOM    386  H   SER A  28      -1.630  -4.095  20.809  1.00 85.94           H  
ATOM    387  CA  SER A  28       0.138  -3.032  21.341  1.00 85.94           C  
ATOM    388  HA  SER A  28       0.251  -2.160  21.985  1.00 85.94           H  
ATOM    389  C   SER A  28       1.043  -2.816  20.125  1.00 85.94           C  
ATOM    390  CB  SER A  28       0.583  -4.257  22.140  1.00 85.94           C  
ATOM    391  HB2 SER A  28       1.637  -4.160  22.400  1.00 85.94           H  
ATOM    392  HB3 SER A  28      -0.000  -4.309  23.060  1.00 85.94           H  
ATOM    393  O   SER A  28       2.165  -2.334  20.277  1.00 85.94           O  
ATOM    394  OG  SER A  28       0.383  -5.444  21.395  1.00 85.94           O  
ATOM    395  HG  SER A  28       0.470  -6.193  21.988  1.00 85.94           H  
ATOM    396  N   THR A  29       0.563  -3.099  18.914  1.00 90.88           N  
ATOM    397  H   THR A  29      -0.388  -3.431  18.836  1.00 90.88           H  
ATOM    398  CA  THR A  29       1.307  -2.967  17.655  1.00 90.88           C  
ATOM    399  HA  THR A  29       2.348  -2.730  17.876  1.00 90.88           H  
ATOM    400  C   THR A  29       0.760  -1.818  16.809  1.00 90.88           C  
ATOM    401  CB  THR A  29       1.302  -4.293  16.875  1.00 90.88           C  
ATOM    402  HB  THR A  29       1.822  -4.157  15.927  1.00 90.88           H  
ATOM    403  O   THR A  29      -0.289  -1.259  17.112  1.00 90.88           O  
ATOM    404  CG2 THR A  29       1.999  -5.404  17.664  1.00 90.88           C  
ATOM    405 HG21 THR A  29       1.452  -5.614  18.583  1.00 90.88           H  
ATOM    406 HG22 THR A  29       2.030  -6.309  17.057  1.00 90.88           H  
ATOM    407 HG23 THR A  29       3.017  -5.103  17.908  1.00 90.88           H  
ATOM    408  OG1 THR A  29      -0.013  -4.715  16.623  1.00 90.88           O  
ATOM    409  HG1 THR A  29      -0.121  -4.875  15.682  1.00 90.88           H  
ATOM    410  N   HIS A  30       1.503  -1.411  15.776  1.00 92.83           N  
ATOM    411  H   HIS A  30       2.387  -1.865  15.594  1.00 92.83           H  
ATOM    412  CA  HIS A  30       1.037  -0.403  14.813  1.00 92.83           C  
ATOM    413  HA  HIS A  30       0.521   0.397  15.345  1.00 92.83           H  
ATOM    414  C   HIS A  30       0.027  -0.995  13.819  1.00 92.83           C  
ATOM    415  CB  HIS A  30       2.259   0.195  14.099  1.00 92.83           C  
ATOM    416  HB2 HIS A  30       2.995   0.488  14.848  1.00 92.83           H  
ATOM    417  HB3 HIS A  30       2.713  -0.563  13.461  1.00 92.83           H  
ATOM    418  O   HIS A  30      -0.952  -0.351  13.464  1.00 92.83           O  
ATOM    419  CG  HIS A  30       1.947   1.406  13.255  1.00 92.83           C  
ATOM    420  CD2 HIS A  30       1.149   1.449  12.142  1.00 92.83           C  
ATOM    421  HD2 HIS A  30       0.589   0.633  11.710  1.00 92.83           H  
ATOM    422  ND1 HIS A  30       2.449   2.680  13.432  1.00 92.83           N  
ATOM    423  HD1 HIS A  30       3.158   2.974  14.088  1.00 92.83           H  
ATOM    424  CE1 HIS A  30       1.960   3.463  12.453  1.00 92.83           C  
ATOM    425  HE1 HIS A  30       2.188   4.507  12.295  1.00 92.83           H  
ATOM    426  NE2 HIS A  30       1.185   2.743  11.641  1.00 92.83           N  
ATOM    427  N   TYR A  31       0.262  -2.239  13.399  1.00 94.74           N  
ATOM    428  H   TYR A  31       1.071  -2.729  13.754  1.00 94.74           H  
ATOM    429  CA  TYR A  31      -0.618  -2.977  12.502  1.00 94.74           C  
ATOM    430  HA  TYR A  31      -1.484  -2.359  12.263  1.00 94.74           H  
ATOM    431  C   TYR A  31      -1.115  -4.253  13.175  1.00 94.74           C  
ATOM    432  CB  TYR A  31       0.100  -3.296  11.184  1.00 94.74           C  
ATOM    433  HB2 TYR A  31      -0.571  -3.883  10.557  1.00 94.74           H  
ATOM    434  HB3 TYR A  31       0.974  -3.910  11.400  1.00 94.74           H  
ATOM    435  O   TYR A  31      -0.379  -4.887  13.940  1.00 94.74           O  
ATOM    436  CG  TYR A  31       0.532  -2.075  10.397  1.00 94.74           C  
ATOM    437  CD1 TYR A  31      -0.407  -1.380   9.611  1.00 94.74           C  
ATOM    438  HD1 TYR A  31      -1.432  -1.715   9.553  1.00 94.74           H  
ATOM    439  CD2 TYR A  31       1.866  -1.621  10.470  1.00 94.74           C  
ATOM    440  HD2 TYR A  31       2.586  -2.152  11.075  1.00 94.74           H  
ATOM    441  CE1 TYR A  31      -0.015  -0.220   8.916  1.00 94.74           C  
ATOM    442  HE1 TYR A  31      -0.708   0.336   8.303  1.00 94.74           H  
ATOM    443  CE2 TYR A  31       2.248  -0.444   9.798  1.00 94.74           C  
ATOM    444  HE2 TYR A  31       3.250  -0.051   9.892  1.00 94.74           H  
ATOM    445  OH  TYR A  31       1.626   1.451   8.462  1.00 94.74           O  
ATOM    446  HH  TYR A  31       2.490   1.797   8.696  1.00 94.74           H  
ATOM    447  CZ  TYR A  31       1.297   0.274   9.040  1.00 94.74           C  
ATOM    448  N   VAL A  32      -2.339  -4.649  12.842  1.00 94.30           N  
ATOM    449  H   VAL A  32      -2.883  -4.031  12.257  1.00 94.30           H  
ATOM    450  CA  VAL A  32      -2.938  -5.958  13.150  1.00 94.30           C  
ATOM    451  HA  VAL A  32      -2.151  -6.674  13.387  1.00 94.30           H  
ATOM    452  C   VAL A  32      -3.661  -6.467  11.907  1.00 94.30           C  
ATOM    453  CB  VAL A  32      -3.897  -5.895  14.359  1.00 94.30           C  
ATOM    454  HB  VAL A  32      -4.321  -6.887  14.513  1.00 94.30           H  
ATOM    455  O   VAL A  32      -4.132  -5.662  11.104  1.00 94.30           O  
ATOM    456  CG1 VAL A  32      -3.143  -5.507  15.635  1.00 94.30           C  
ATOM    457 HG11 VAL A  32      -2.734  -4.501  15.539  1.00 94.30           H  
ATOM    458 HG12 VAL A  32      -3.819  -5.534  16.489  1.00 94.30           H  
ATOM    459 HG13 VAL A  32      -2.332  -6.215  15.810  1.00 94.30           H  
ATOM    460  CG2 VAL A  32      -5.050  -4.906  14.155  1.00 94.30           C  
ATOM    461 HG21 VAL A  32      -4.665  -3.923  13.885  1.00 94.30           H  
ATOM    462 HG22 VAL A  32      -5.707  -5.272  13.366  1.00 94.30           H  
ATOM    463 HG23 VAL A  32      -5.638  -4.808  15.067  1.00 94.30           H  
ATOM    464  N   GLN A  33      -3.752  -7.781  11.719  1.00 94.82           N  
ATOM    465  H   GLN A  33      -3.418  -8.406  12.438  1.00 94.82           H  
ATOM    466  CA  GLN A  33      -4.599  -8.329  10.656  1.00 94.82           C  
ATOM    467  HA  GLN A  33      -4.626  -7.635   9.816  1.00 94.82           H  
ATOM    468  C   GLN A  33      -6.014  -8.498  11.189  1.00 94.82           C  
ATOM    469  CB  GLN A  33      -4.097  -9.668  10.119  1.00 94.82           C  
ATOM    470  HB2 GLN A  33      -4.739  -9.965   9.289  1.00 94.82           H  
ATOM    471  HB3 GLN A  33      -4.202 -10.423  10.897  1.00 94.82           H  
ATOM    472  O   GLN A  33      -6.206  -9.024  12.283  1.00 94.82           O  
ATOM    473  CG  GLN A  33      -2.649  -9.672   9.637  1.00 94.82           C  
ATOM    474  HG2 GLN A  33      -2.014  -9.165  10.364  1.00 94.82           H  
ATOM    475  HG3 GLN A  33      -2.576  -9.149   8.684  1.00 94.82           H  
ATOM    476  CD  GLN A  33      -2.132 -11.092   9.464  1.00 94.82           C  
ATOM    477  NE2 GLN A  33      -0.908 -11.275   9.099  1.00 94.82           N  
ATOM    478 HE21 GLN A  33      -0.261 -10.500   9.139  1.00 94.82           H  
ATOM    479 HE22 GLN A  33      -0.552 -12.220   9.100  1.00 94.82           H  
ATOM    480  OE1 GLN A  33      -2.812 -12.090   9.607  1.00 94.82           O  
ATOM    481  N   VAL A  34      -6.994  -8.095  10.394  1.00 94.29           N  
ATOM    482  H   VAL A  34      -6.760  -7.681   9.503  1.00 94.29           H  
ATOM    483  CA  VAL A  34      -8.410  -8.263  10.706  1.00 94.29           C  
ATOM    484  HA  VAL A  34      -8.531  -8.703  11.696  1.00 94.29           H  
ATOM    485  C   VAL A  34      -9.018  -9.221   9.695  1.00 94.29           C  
ATOM    486  CB  VAL A  34      -9.114  -6.898  10.719  1.00 94.29           C  
ATOM    487  HB  VAL A  34      -8.834  -6.351   9.819  1.00 94.29           H  
ATOM    488  O   VAL A  34      -8.891  -9.019   8.486  1.00 94.29           O  
ATOM    489  CG1 VAL A  34     -10.637  -7.046  10.749  1.00 94.29           C  
ATOM    490 HG11 VAL A  34     -11.108  -6.088  10.967  1.00 94.29           H  
ATOM    491 HG12 VAL A  34     -10.996  -7.392   9.780  1.00 94.29           H  
ATOM    492 HG13 VAL A  34     -10.920  -7.769  11.513  1.00 94.29           H  
ATOM    493  CG2 VAL A  34      -8.663  -6.077  11.936  1.00 94.29           C  
ATOM    494 HG21 VAL A  34      -7.586  -5.915  11.900  1.00 94.29           H  
ATOM    495 HG22 VAL A  34      -9.165  -5.110  11.941  1.00 94.29           H  
ATOM    496 HG23 VAL A  34      -8.915  -6.610  12.853  1.00 94.29           H  
ATOM    497  N   HIS A  35      -9.675 -10.265  10.196  1.00 93.27           N  
ATOM    498  H   HIS A  35      -9.701 -10.382  11.199  1.00 93.27           H  
ATOM    499  CA  HIS A  35     -10.521 -11.155   9.405  1.00 93.27           C  
ATOM    500  HA  HIS A  35     -10.229 -11.130   8.355  1.00 93.27           H  
ATOM    501  C   HIS A  35     -11.965 -10.656   9.506  1.00 93.27           C  
ATOM    502  CB  HIS A  35     -10.366 -12.598   9.912  1.00 93.27           C  
ATOM    503  HB2 HIS A  35     -11.114 -13.217   9.417  1.00 93.27           H  
ATOM    504  HB3 HIS A  35     -10.575 -12.630  10.981  1.00 93.27           H  
ATOM    505  O   HIS A  35     -12.664 -10.918  10.484  1.00 93.27           O  
ATOM    506  CG  HIS A  35      -9.018 -13.237   9.673  1.00 93.27           C  
ATOM    507  CD2 HIS A  35      -7.916 -12.689   9.082  1.00 93.27           C  
ATOM    508  HD2 HIS A  35      -7.861 -11.680   8.702  1.00 93.27           H  
ATOM    509  ND1 HIS A  35      -8.664 -14.501  10.072  1.00 93.27           N  
ATOM    510  HD1 HIS A  35      -9.115 -15.021  10.811  1.00 93.27           H  
ATOM    511  CE1 HIS A  35      -7.397 -14.719   9.700  1.00 93.27           C  
ATOM    512  HE1 HIS A  35      -6.838 -15.601   9.978  1.00 93.27           H  
ATOM    513  NE2 HIS A  35      -6.883 -13.640   9.085  1.00 93.27           N  
ATOM    514  N   SER A  36     -12.417  -9.882   8.518  1.00 91.97           N  
ATOM    515  H   SER A  36     -11.856  -9.753   7.688  1.00 91.97           H  
ATOM    516  CA  SER A  36     -13.758  -9.302   8.559  1.00 91.97           C  
ATOM    517  HA  SER A  36     -13.983  -9.012   9.586  1.00 91.97           H  
ATOM    518  C   SER A  36     -14.796 -10.320   8.102  1.00 91.97           C  
ATOM    519  CB  SER A  36     -13.840  -8.039   7.706  1.00 91.97           C  
ATOM    520  HB2 SER A  36     -13.108  -7.313   8.060  1.00 91.97           H  
ATOM    521  HB3 SER A  36     -13.627  -8.285   6.666  1.00 91.97           H  
ATOM    522  O   SER A  36     -14.886 -10.632   6.915  1.00 91.97           O  
ATOM    523  OG  SER A  36     -15.146  -7.494   7.810  1.00 91.97           O  
ATOM    524  HG  SER A  36     -15.152  -6.844   8.516  1.00 91.97           H  
ATOM    525  N   LYS A  37     -15.643 -10.780   9.031  1.00 90.79           N  
ATOM    526  H   LYS A  37     -15.429 -10.588   9.999  1.00 90.79           H  
ATOM    527  CA  LYS A  37     -16.840 -11.571   8.696  1.00 90.79           C  
ATOM    528  HA  LYS A  37     -16.544 -12.444   8.115  1.00 90.79           H  
ATOM    529  C   LYS A  37     -17.809 -10.786   7.806  1.00 90.79           C  
ATOM    530  CB  LYS A  37     -17.546 -12.037   9.982  1.00 90.79           C  
ATOM    531  HB2 LYS A  37     -18.536 -12.411   9.722  1.00 90.79           H  
ATOM    532  HB3 LYS A  37     -17.666 -11.193  10.662  1.00 90.79           H  
ATOM    533  O   LYS A  37     -18.383 -11.352   6.885  1.00 90.79           O  
ATOM    534  CG  LYS A  37     -16.776 -13.167  10.682  1.00 90.79           C  
ATOM    535  HG2 LYS A  37     -15.762 -12.836  10.907  1.00 90.79           H  
ATOM    536  HG3 LYS A  37     -16.722 -14.021  10.008  1.00 90.79           H  
ATOM    537  CD  LYS A  37     -17.458 -13.597  11.989  1.00 90.79           C  
ATOM    538  HD2 LYS A  37     -17.374 -12.782  12.708  1.00 90.79           H  
ATOM    539  HD3 LYS A  37     -18.510 -13.816  11.810  1.00 90.79           H  
ATOM    540  CE  LYS A  37     -16.759 -14.845  12.545  1.00 90.79           C  
ATOM    541  HE2 LYS A  37     -17.007 -15.704  11.922  1.00 90.79           H  
ATOM    542  HE3 LYS A  37     -15.683 -14.682  12.486  1.00 90.79           H  
ATOM    543  NZ  LYS A  37     -17.099 -15.102  13.965  1.00 90.79           N  
ATOM    544  HZ1 LYS A  37     -16.639 -14.384  14.505  1.00 90.79           H  
ATOM    545  HZ2 LYS A  37     -18.090 -15.088  14.162  1.00 90.79           H  
ATOM    546  HZ3 LYS A  37     -16.651 -15.938  14.312  1.00 90.79           H  
ATOM    547  N   LYS A  38     -17.947  -9.479   8.057  1.00 90.47           N  
ATOM    548  H   LYS A  38     -17.406  -9.099   8.821  1.00 90.47           H  
ATOM    549  CA  LYS A  38     -18.843  -8.569   7.326  1.00 90.47           C  
ATOM    550  HA  LYS A  38     -19.861  -8.955   7.369  1.00 90.47           H  
ATOM    551  C   LYS A  38     -18.485  -8.465   5.842  1.00 90.47           C  
ATOM    552  CB  LYS A  38     -18.796  -7.197   8.014  1.00 90.47           C  
ATOM    553  HB2 LYS A  38     -19.058  -7.326   9.064  1.00 90.47           H  
ATOM    554  HB3 LYS A  38     -17.780  -6.805   7.965  1.00 90.47           H  
ATOM    555  O   LYS A  38     -19.363  -8.579   4.997  1.00 90.47           O  
ATOM    556  CG  LYS A  38     -19.750  -6.162   7.399  1.00 90.47           C  
ATOM    557  HG2 LYS A  38     -20.776  -6.521   7.480  1.00 90.47           H  
ATOM    558  HG3 LYS A  38     -19.506  -5.996   6.350  1.00 90.47           H  
ATOM    559  CD  LYS A  38     -19.598  -4.843   8.165  1.00 90.47           C  
ATOM    560  HD2 LYS A  38     -18.582  -4.469   8.034  1.00 90.47           H  
ATOM    561  HD3 LYS A  38     -19.763  -5.022   9.228  1.00 90.47           H  
ATOM    562  CE  LYS A  38     -20.589  -3.790   7.677  1.00 90.47           C  
ATOM    563  HE2 LYS A  38     -21.601  -4.176   7.801  1.00 90.47           H  
ATOM    564  HE3 LYS A  38     -20.418  -3.608   6.616  1.00 90.47           H  
ATOM    565  NZ  LYS A  38     -20.436  -2.531   8.448  1.00 90.47           N  
ATOM    566  HZ1 LYS A  38     -19.690  -1.950   8.093  1.00 90.47           H  
ATOM    567  HZ2 LYS A  38     -20.292  -2.687   9.436  1.00 90.47           H  
ATOM    568  HZ3 LYS A  38     -21.230  -1.918   8.338  1.00 90.47           H  
ATOM    569  N   PHE A  39     -17.204  -8.275   5.533  1.00 91.93           N  
ATOM    570  H   PHE A  39     -16.544  -8.145   6.286  1.00 91.93           H  
ATOM    571  CA  PHE A  39     -16.729  -8.107   4.153  1.00 91.93           C  
ATOM    572  HA  PHE A  39     -17.572  -7.826   3.523  1.00 91.93           H  
ATOM    573  C   PHE A  39     -16.171  -9.397   3.536  1.00 91.93           C  
ATOM    574  CB  PHE A  39     -15.726  -6.946   4.112  1.00 91.93           C  
ATOM    575  HB2 PHE A  39     -15.407  -6.790   3.082  1.00 91.93           H  
ATOM    576  HB3 PHE A  39     -14.847  -7.221   4.696  1.00 91.93           H  
ATOM    577  O   PHE A  39     -15.754  -9.389   2.379  1.00 91.93           O  
ATOM    578  CG  PHE A  39     -16.286  -5.634   4.633  1.00 91.93           C  
ATOM    579  CD1 PHE A  39     -17.405  -5.048   4.011  1.00 91.93           C  
ATOM    580  HD1 PHE A  39     -17.862  -5.516   3.151  1.00 91.93           H  
ATOM    581  CD2 PHE A  39     -15.693  -4.992   5.738  1.00 91.93           C  
ATOM    582  HD2 PHE A  39     -14.822  -5.422   6.210  1.00 91.93           H  
ATOM    583  CE1 PHE A  39     -17.927  -3.834   4.490  1.00 91.93           C  
ATOM    584  HE1 PHE A  39     -18.764  -3.373   3.987  1.00 91.93           H  
ATOM    585  CE2 PHE A  39     -16.214  -3.776   6.216  1.00 91.93           C  
ATOM    586  HE2 PHE A  39     -15.747  -3.274   7.050  1.00 91.93           H  
ATOM    587  CZ  PHE A  39     -17.328  -3.192   5.587  1.00 91.93           C  
ATOM    588  HZ  PHE A  39     -17.710  -2.240   5.923  1.00 91.93           H  
ATOM    589  N   ASN A  40     -16.152 -10.495   4.301  1.00 92.69           N  
ATOM    590  H   ASN A  40     -16.509 -10.416   5.243  1.00 92.69           H  
ATOM    591  CA  ASN A  40     -15.597 -11.795   3.924  1.00 92.69           C  
ATOM    592  HA  ASN A  40     -15.472 -12.361   4.847  1.00 92.69           H  
ATOM    593  C   ASN A  40     -14.189 -11.692   3.305  1.00 92.69           C  
ATOM    594  CB  ASN A  40     -16.618 -12.548   3.059  1.00 92.69           C  
ATOM    595  HB2 ASN A  40     -17.598 -12.521   3.537  1.00 92.69           H  
ATOM    596  HB3 ASN A  40     -16.689 -12.062   2.086  1.00 92.69           H  
ATOM    597  O   ASN A  40     -13.899 -12.269   2.258  1.00 92.69           O  
ATOM    598  CG  ASN A  40     -16.233 -14.004   2.879  1.00 92.69           C  
ATOM    599  ND2 ASN A  40     -16.431 -14.556   1.705  1.00 92.69           N  
ATOM    600 HD21 ASN A  40     -16.111 -15.509   1.612  1.00 92.69           H  
ATOM    601 HD22 ASN A  40     -16.738 -13.985   0.931  1.00 92.69           H  
ATOM    602  OD1 ASN A  40     -15.775 -14.674   3.789  1.00 92.69           O  
ATOM    603  N   THR A  41     -13.323 -10.894   3.931  1.00 93.98           N  
ATOM    604  H   THR A  41     -13.606 -10.479   4.807  1.00 93.98           H  
ATOM    605  CA  THR A  41     -11.949 -10.667   3.471  1.00 93.98           C  
ATOM    606  HA  THR A  41     -11.578 -11.597   3.042  1.00 93.98           H  
ATOM    607  C   THR A  41     -11.028 -10.307   4.635  1.00 93.98           C  
ATOM    608  CB  THR A  41     -11.901  -9.611   2.351  1.00 93.98           C  
ATOM    609  HB  THR A  41     -12.631  -9.880   1.588  1.00 93.98           H  
ATOM    610  O   THR A  41     -11.476  -9.979   5.739  1.00 93.98           O  
ATOM    611  CG2 THR A  41     -12.186  -8.189   2.829  1.00 93.98           C  
ATOM    612 HG21 THR A  41     -11.456  -7.886   3.580  1.00 93.98           H  
ATOM    613 HG22 THR A  41     -13.189  -8.145   3.252  1.00 93.98           H  
ATOM    614 HG23 THR A  41     -12.131  -7.504   1.983  1.00 93.98           H  
ATOM    615  OG1 THR A  41     -10.623  -9.617   1.757  1.00 93.98           O  
ATOM    616  HG1 THR A  41     -10.693  -9.172   0.909  1.00 93.98           H  
ATOM    617  N   LYS A  42      -9.723 -10.373   4.376  1.00 94.55           N  
ATOM    618  H   LYS A  42      -9.469 -10.494   3.406  1.00 94.55           H  
ATOM    619  CA  LYS A  42      -8.653 -10.063   5.319  1.00 94.55           C  
ATOM    620  HA  LYS A  42      -9.088  -9.873   6.300  1.00 94.55           H  
ATOM    621  C   LYS A  42      -7.910  -8.810   4.881  1.00 94.55           C  
ATOM    622  CB  LYS A  42      -7.729 -11.276   5.420  1.00 94.55           C  
ATOM    623  HB2 LYS A  42      -7.401 -11.560   4.420  1.00 94.55           H  
ATOM    624  HB3 LYS A  42      -8.298 -12.103   5.845  1.00 94.55           H  
ATOM    625  O   LYS A  42      -7.509  -8.699   3.728  1.00 94.55           O  
ATOM    626  CG  LYS A  42      -6.491 -11.010   6.284  1.00 94.55           C  
ATOM    627  HG2 LYS A  42      -6.793 -10.665   7.273  1.00 94.55           H  
ATOM    628  HG3 LYS A  42      -5.869 -10.239   5.831  1.00 94.55           H  
ATOM    629  CD  LYS A  42      -5.678 -12.300   6.371  1.00 94.55           C  
ATOM    630  HD2 LYS A  42      -5.123 -12.445   5.444  1.00 94.55           H  
ATOM    631  HD3 LYS A  42      -6.353 -13.145   6.508  1.00 94.55           H  
ATOM    632  CE  LYS A  42      -4.726 -12.231   7.552  1.00 94.55           C  
ATOM    633  HE2 LYS A  42      -5.289 -11.918   8.431  1.00 94.55           H  
ATOM    634  HE3 LYS A  42      -3.941 -11.492   7.388  1.00 94.55           H  
ATOM    635  NZ  LYS A  42      -4.130 -13.550   7.830  1.00 94.55           N  
ATOM    636  HZ1 LYS A  42      -4.870 -14.164   8.139  1.00 94.55           H  
ATOM    637  HZ2 LYS A  42      -3.490 -13.433   8.602  1.00 94.55           H  
ATOM    638  HZ3 LYS A  42      -3.647 -13.929   7.028  1.00 94.55           H  
ATOM    639  N   PHE A  43      -7.653  -7.913   5.824  1.00 96.23           N  
ATOM    640  H   PHE A  43      -8.014  -8.076   6.753  1.00 96.23           H  
ATOM    641  CA  PHE A  43      -6.884  -6.690   5.591  1.00 96.23           C  
ATOM    642  HA  PHE A  43      -6.209  -6.836   4.748  1.00 96.23           H  
ATOM    643  C   PHE A  43      -6.017  -6.338   6.800  1.00 96.23           C  
ATOM    644  CB  PHE A  43      -7.841  -5.547   5.217  1.00 96.23           C  
ATOM    645  HB2 PHE A  43      -7.296  -4.603   5.204  1.00 96.23           H  
ATOM    646  HB3 PHE A  43      -8.185  -5.719   4.197  1.00 96.23           H  
ATOM    647  O   PHE A  43      -6.184  -6.892   7.891  1.00 96.23           O  
ATOM    648  CG  PHE A  43      -9.058  -5.400   6.109  1.00 96.23           C  
ATOM    649  CD1 PHE A  43     -10.321  -5.798   5.635  1.00 96.23           C  
ATOM    650  HD1 PHE A  43     -10.415  -6.211   4.642  1.00 96.23           H  
ATOM    651  CD2 PHE A  43      -8.942  -4.835   7.392  1.00 96.23           C  
ATOM    652  HD2 PHE A  43      -7.979  -4.510   7.758  1.00 96.23           H  
ATOM    653  CE1 PHE A  43     -11.464  -5.631   6.434  1.00 96.23           C  
ATOM    654  HE1 PHE A  43     -12.431  -5.922   6.051  1.00 96.23           H  
ATOM    655  CE2 PHE A  43     -10.086  -4.665   8.188  1.00 96.23           C  
ATOM    656  HE2 PHE A  43      -9.995  -4.226   9.170  1.00 96.23           H  
ATOM    657  CZ  PHE A  43     -11.347  -5.061   7.713  1.00 96.23           C  
ATOM    658  HZ  PHE A  43     -12.226  -4.917   8.325  1.00 96.23           H  
ATOM    659  N   LEU A  44      -5.084  -5.402   6.613  1.00 96.05           N  
ATOM    660  H   LEU A  44      -5.024  -4.960   5.707  1.00 96.05           H  
ATOM    661  CA  LEU A  44      -4.398  -4.766   7.735  1.00 96.05           C  
ATOM    662  HA  LEU A  44      -4.269  -5.495   8.535  1.00 96.05           H  
ATOM    663  C   LEU A  44      -5.245  -3.630   8.301  1.00 96.05           C  
ATOM    664  CB  LEU A  44      -3.013  -4.240   7.334  1.00 96.05           C  
ATOM    665  HB2 LEU A  44      -3.125  -3.577   6.476  1.00 96.05           H  
ATOM    666  HB3 LEU A  44      -2.631  -3.637   8.159  1.00 96.05           H  
ATOM    667  O   LEU A  44      -5.791  -2.814   7.561  1.00 96.05           O  
ATOM    668  CG  LEU A  44      -1.961  -5.299   6.989  1.00 96.05           C  
ATOM    669  HG  LEU A  44      -2.291  -5.875   6.124  1.00 96.05           H  
ATOM    670  CD1 LEU A  44      -0.669  -4.565   6.629  1.00 96.05           C  
ATOM    671 HD11 LEU A  44       0.097  -5.277   6.322  1.00 96.05           H  
ATOM    672 HD12 LEU A  44      -0.302  -4.006   7.490  1.00 96.05           H  
ATOM    673 HD13 LEU A  44      -0.846  -3.871   5.807  1.00 96.05           H  
ATOM    674  CD2 LEU A  44      -1.712  -6.231   8.177  1.00 96.05           C  
ATOM    675 HD21 LEU A  44      -2.589  -6.859   8.339  1.00 96.05           H  
ATOM    676 HD22 LEU A  44      -1.512  -5.647   9.075  1.00 96.05           H  
ATOM    677 HD23 LEU A  44      -0.862  -6.878   7.960  1.00 96.05           H  
ATOM    678  N   CYS A  45      -5.289  -3.557   9.624  1.00 96.55           N  
ATOM    679  H   CYS A  45      -4.825  -4.279  10.156  1.00 96.55           H  
ATOM    680  CA  CYS A  45      -5.748  -2.391  10.351  1.00 96.55           C  
ATOM    681  HA  CYS A  45      -6.323  -1.746   9.686  1.00 96.55           H  
ATOM    682  C   CYS A  45      -4.535  -1.626  10.877  1.00 96.55           C  
ATOM    683  CB  CYS A  45      -6.666  -2.834  11.486  1.00 96.55           C  
ATOM    684  HB2 CYS A  45      -6.076  -3.403  12.205  1.00 96.55           H  
ATOM    685  HB3 CYS A  45      -7.437  -3.490  11.080  1.00 96.55           H  
ATOM    686  O   CYS A  45      -3.746  -2.177  11.649  1.00 96.55           O  
ATOM    687  SG  CYS A  45      -7.469  -1.467  12.352  1.00 96.55           S  
ATOM    688  N   ASP A  46      -4.394  -0.371  10.471  1.00 96.69           N  
ATOM    689  H   ASP A  46      -5.084   0.000   9.834  1.00 96.69           H  
ATOM    690  CA  ASP A  46      -3.498   0.585  11.115  1.00 96.69           C  
ATOM    691  HA  ASP A  46      -2.593   0.078  11.448  1.00 96.69           H  
ATOM    692  C   ASP A  46      -4.213   1.161  12.341  1.00 96.69           C  
ATOM    693  CB  ASP A  46      -3.073   1.635  10.093  1.00 96.69           C  
ATOM    694  HB2 ASP A  46      -3.969   2.021   9.607  1.00 96.69           H  
ATOM    695  HB3 ASP A  46      -2.489   1.143   9.315  1.00 96.69           H  
ATOM    696  O   ASP A  46      -5.261   1.811  12.253  1.00 96.69           O  
ATOM    697  CG  ASP A  46      -2.276   2.822  10.638  1.00 96.69           C  
ATOM    698  OD1 ASP A  46      -2.214   3.036  11.874  1.00 96.69           O  
ATOM    699  OD2 ASP A  46      -1.781   3.574   9.770  1.00 96.69           O  
ATOM    700  N   THR A  47      -3.652   0.864  13.507  1.00 95.50           N  
ATOM    701  H   THR A  47      -2.772   0.368  13.499  1.00 95.50           H  
ATOM    702  CA  THR A  47      -4.241   1.152  14.816  1.00 95.50           C  
ATOM    703  HA  THR A  47      -5.319   1.272  14.709  1.00 95.50           H  
ATOM    704  C   THR A  47      -3.706   2.444  15.431  1.00 95.50           C  
ATOM    705  CB  THR A  47      -4.001  -0.022  15.778  1.00 95.50           C  
ATOM    706  HB  THR A  47      -4.459   0.197  16.742  1.00 95.50           H  
ATOM    707  O   THR A  47      -4.153   2.814  16.516  1.00 95.50           O  
ATOM    708  CG2 THR A  47      -4.571  -1.337  15.240  1.00 95.50           C  
ATOM    709 HG21 THR A  47      -4.453  -2.129  15.980  1.00 95.50           H  
ATOM    710 HG22 THR A  47      -4.051  -1.626  14.327  1.00 95.50           H  
ATOM    711 HG23 THR A  47      -5.632  -1.216  15.024  1.00 95.50           H  
ATOM    712  OG1 THR A  47      -2.611  -0.184  15.940  1.00 95.50           O  
ATOM    713  HG1 THR A  47      -2.417  -0.776  16.670  1.00 95.50           H  
ATOM    714  N   ARG A  48      -2.767   3.147  14.776  1.00 94.42           N  
ATOM    715  H   ARG A  48      -2.512   2.848  13.846  1.00 94.42           H  
ATOM    716  CA  ARG A  48      -2.046   4.283  15.377  1.00 94.42           C  
ATOM    717  HA  ARG A  48      -2.490   4.528  16.342  1.00 94.42           H  
ATOM    718  C   ARG A  48      -2.132   5.573  14.573  1.00 94.42           C  
ATOM    719  CB  ARG A  48      -0.576   3.904  15.606  1.00 94.42           C  
ATOM    720  HB2 ARG A  48      -0.141   3.557  14.669  1.00 94.42           H  
ATOM    721  HB3 ARG A  48      -0.039   4.798  15.924  1.00 94.42           H  
ATOM    722  O   ARG A  48      -2.342   6.627  15.175  1.00 94.42           O  
ATOM    723  CG  ARG A  48      -0.414   2.824  16.684  1.00 94.42           C  
ATOM    724  HG2 ARG A  48      -0.825   1.881  16.325  1.00 94.42           H  
ATOM    725  HG3 ARG A  48      -0.953   3.125  17.583  1.00 94.42           H  
ATOM    726  CD  ARG A  48       1.069   2.655  17.020  1.00 94.42           C  
ATOM    727  HD2 ARG A  48       1.442   3.610  17.391  1.00 94.42           H  
ATOM    728  HD3 ARG A  48       1.608   2.397  16.109  1.00 94.42           H  
ATOM    729  NE  ARG A  48       1.285   1.604  18.031  1.00 94.42           N  
ATOM    730  HE  ARG A  48       0.529   0.947  18.164  1.00 94.42           H  
ATOM    731  NH1 ARG A  48       3.408   2.232  18.646  1.00 94.42           N  
ATOM    732 HH11 ARG A  48       3.349   3.010  18.006  1.00 94.42           H  
ATOM    733 HH12 ARG A  48       4.217   2.111  19.239  1.00 94.42           H  
ATOM    734  NH2 ARG A  48       2.458   0.473  19.624  1.00 94.42           N  
ATOM    735 HH21 ARG A  48       1.704  -0.192  19.728  1.00 94.42           H  
ATOM    736 HH22 ARG A  48       3.295   0.319  20.168  1.00 94.42           H  
ATOM    737  CZ  ARG A  48       2.374   1.443  18.763  1.00 94.42           C  
ATOM    738  N   THR A  49      -1.961   5.517  13.256  1.00 95.15           N  
ATOM    739  H   THR A  49      -1.841   4.622  12.804  1.00 95.15           H  
ATOM    740  CA  THR A  49      -1.845   6.719  12.419  1.00 95.15           C  
ATOM    741  HA  THR A  49      -1.009   7.315  12.784  1.00 95.15           H  
ATOM    742  C   THR A  49      -3.116   7.550  12.502  1.00 95.15           C  
ATOM    743  CB  THR A  49      -1.548   6.355  10.963  1.00 95.15           C  
ATOM    744  HB  THR A  49      -2.396   5.814  10.545  1.00 95.15           H  
ATOM    745  O   THR A  49      -4.216   7.033  12.310  1.00 95.15           O  
ATOM    746  CG2 THR A  49      -1.259   7.576  10.094  1.00 95.15           C  
ATOM    747 HG21 THR A  49      -0.979   7.242   9.095  1.00 95.15           H  
ATOM    748 HG22 THR A  49      -0.433   8.151  10.514  1.00 95.15           H  
ATOM    749 HG23 THR A  49      -2.147   8.203  10.015  1.00 95.15           H  
ATOM    750  OG1 THR A  49      -0.399   5.549  10.942  1.00 95.15           O  
ATOM    751  HG1 THR A  49      -0.687   4.705  10.586  1.00 95.15           H  
ATOM    752  N   ASP A  50      -2.985   8.840  12.822  1.00 94.03           N  
ATOM    753  H   ASP A  50      -2.054   9.213  12.941  1.00 94.03           H  
ATOM    754  CA  ASP A  50      -4.119   9.766  12.954  1.00 94.03           C  
ATOM    755  HA  ASP A  50      -3.753  10.662  13.456  1.00 94.03           H  
ATOM    756  C   ASP A  50      -5.257   9.220  13.856  1.00 94.03           C  
ATOM    757  CB  ASP A  50      -4.566  10.207  11.548  1.00 94.03           C  
ATOM    758  HB2 ASP A  50      -4.909   9.338  10.986  1.00 94.03           H  
ATOM    759  HB3 ASP A  50      -3.716  10.637  11.019  1.00 94.03           H  
ATOM    760  O   ASP A  50      -6.441   9.299  13.539  1.00 94.03           O  
ATOM    761  CG  ASP A  50      -5.685  11.245  11.612  1.00 94.03           C  
ATOM    762  OD1 ASP A  50      -5.490  12.251  12.325  1.00 94.03           O  
ATOM    763  OD2 ASP A  50      -6.748  10.985  10.998  1.00 94.03           O  
ATOM    764  N   GLY A  51      -4.920   8.565  14.973  1.00 93.21           N  
ATOM    765  H   GLY A  51      -3.938   8.412  15.156  1.00 93.21           H  
ATOM    766  CA  GLY A  51      -5.908   7.968  15.890  1.00 93.21           C  
ATOM    767  HA2 GLY A  51      -6.770   8.629  15.972  1.00 93.21           H  
ATOM    768  HA3 GLY A  51      -5.451   7.882  16.876  1.00 93.21           H  
ATOM    769  C   GLY A  51      -6.412   6.572  15.491  1.00 93.21           C  
ATOM    770  O   GLY A  51      -7.316   6.035  16.141  1.00 93.21           O  
ATOM    771  N   GLY A  52      -5.824   5.978  14.449  1.00 95.28           N  
ATOM    772  H   GLY A  52      -5.153   6.513  13.916  1.00 95.28           H  
ATOM    773  CA  GLY A  52      -6.006   4.582  14.066  1.00 95.28           C  
ATOM    774  HA2 GLY A  52      -5.873   3.961  14.952  1.00 95.28           H  
ATOM    775  HA3 GLY A  52      -5.241   4.307  13.340  1.00 95.28           H  
ATOM    776  C   GLY A  52      -7.373   4.252  13.474  1.00 95.28           C  
ATOM    777  O   GLY A  52      -8.192   5.130  13.186  1.00 95.28           O  
ATOM    778  N   GLY A  53      -7.620   2.956  13.301  1.00 96.00           N  
ATOM    779  H   GLY A  53      -6.853   2.312  13.423  1.00 96.00           H  
ATOM    780  CA  GLY A  53      -8.850   2.437  12.711  1.00 96.00           C  
ATOM    781  HA2 GLY A  53      -9.703   2.998  13.093  1.00 96.00           H  
ATOM    782  HA3 GLY A  53      -8.959   1.389  12.991  1.00 96.00           H  
ATOM    783  C   GLY A  53      -8.877   2.531  11.192  1.00 96.00           C  
ATOM    784  O   GLY A  53      -9.957   2.645  10.619  1.00 96.00           O  
ATOM    785  N   TRP A  54      -7.714   2.543  10.542  1.00 97.81           N  
ATOM    786  H   TRP A  54      -6.858   2.408  11.060  1.00 97.81           H  
ATOM    787  CA  TRP A  54      -7.640   2.587   9.088  1.00 97.81           C  
ATOM    788  HA  TRP A  54      -8.550   3.035   8.689  1.00 97.81           H  
ATOM    789  C   TRP A  54      -7.507   1.185   8.501  1.00 97.81           C  
ATOM    790  CB  TRP A  54      -6.480   3.459   8.639  1.00 97.81           C  
ATOM    791  HB2 TRP A  54      -6.484   3.451   7.549  1.00 97.81           H  
ATOM    792  HB3 TRP A  54      -5.545   3.013   8.977  1.00 97.81           H  
ATOM    793  O   TRP A  54      -6.555   0.465   8.796  1.00 97.81           O  
ATOM    794  CG  TRP A  54      -6.491   4.882   9.060  1.00 97.81           C  
ATOM    795  CD1 TRP A  54      -5.848   5.419  10.119  1.00 97.81           C  
ATOM    796  HD1 TRP A  54      -5.229   4.873  10.815  1.00 97.81           H  
ATOM    797  CD2 TRP A  54      -7.120   5.985   8.362  1.00 97.81           C  
ATOM    798  CE2 TRP A  54      -6.847   7.187   9.074  1.00 97.81           C  
ATOM    799  CE3 TRP A  54      -7.869   6.078   7.173  1.00 97.81           C  
ATOM    800  HE3 TRP A  54      -8.051   5.183   6.596  1.00 97.81           H  
ATOM    801  NE1 TRP A  54      -6.068   6.782  10.139  1.00 97.81           N  
ATOM    802  HE1 TRP A  54      -5.624   7.383  10.818  1.00 97.81           H  
ATOM    803  CH2 TRP A  54      -8.108   8.481   7.464  1.00 97.81           C  
ATOM    804  HH2 TRP A  54      -8.480   9.429   7.104  1.00 97.81           H  
ATOM    805  CZ2 TRP A  54      -7.324   8.427   8.630  1.00 97.81           C  
ATOM    806  HZ2 TRP A  54      -7.081   9.330   9.170  1.00 97.81           H  
ATOM    807  CZ3 TRP A  54      -8.373   7.311   6.733  1.00 97.81           C  
ATOM    808  HZ3 TRP A  54      -8.947   7.364   5.820  1.00 97.81           H  
ATOM    809  N   ILE A  55      -8.437   0.824   7.624  1.00 97.65           N  
ATOM    810  H   ILE A  55      -9.164   1.492   7.412  1.00 97.65           H  
ATOM    811  CA  ILE A  55      -8.370  -0.367   6.784  1.00 97.65           C  
ATOM    812  HA  ILE A  55      -7.987  -1.205   7.367  1.00 97.65           H  
ATOM    813  C   ILE A  55      -7.404  -0.072   5.642  1.00 97.65           C  
ATOM    814  CB  ILE A  55      -9.773  -0.733   6.251  1.00 97.65           C  
ATOM    815  HB  ILE A  55     -10.165   0.115   5.689  1.00 97.65           H  
ATOM    816  O   ILE A  55      -7.717   0.712   4.746  1.00 97.65           O  
ATOM    817  CG1 ILE A  55     -10.746  -1.021   7.416  1.00 97.65           C  
ATOM    818 HG12 ILE A  55     -10.742  -0.181   8.111  1.00 97.65           H  
ATOM    819 HG13 ILE A  55     -10.408  -1.906   7.955  1.00 97.65           H  
ATOM    820  CG2 ILE A  55      -9.654  -1.931   5.291  1.00 97.65           C  
ATOM    821 HG21 ILE A  55     -10.636  -2.301   4.996  1.00 97.65           H  
ATOM    822 HG22 ILE A  55      -9.128  -1.643   4.382  1.00 97.65           H  
ATOM    823 HG23 ILE A  55      -9.098  -2.737   5.773  1.00 97.65           H  
ATOM    824  CD1 ILE A  55     -12.204  -1.224   6.981  1.00 97.65           C  
ATOM    825 HD11 ILE A  55     -12.316  -2.159   6.432  1.00 97.65           H  
ATOM    826 HD12 ILE A  55     -12.838  -1.268   7.866  1.00 97.65           H  
ATOM    827 HD13 ILE A  55     -12.526  -0.391   6.355  1.00 97.65           H  
ATOM    828  N   VAL A  56      -6.227  -0.684   5.665  1.00 98.23           N  
ATOM    829  H   VAL A  56      -6.042  -1.342   6.409  1.00 98.23           H  
ATOM    830  CA  VAL A  56      -5.274  -0.593   4.557  1.00 98.23           C  
ATOM    831  HA  VAL A  56      -5.218   0.440   4.214  1.00 98.23           H  
ATOM    832  C   VAL A  56      -5.803  -1.453   3.411  1.00 98.23           C  
ATOM    833  CB  VAL A  56      -3.866  -1.019   4.996  1.00 98.23           C  
ATOM    834  HB  VAL A  56      -3.905  -2.074   5.268  1.00 98.23           H  
ATOM    835  O   VAL A  56      -6.144  -2.616   3.614  1.00 98.23           O  
ATOM    836  CG1 VAL A  56      -2.839  -0.850   3.870  1.00 98.23           C  
ATOM    837 HG11 VAL A  56      -2.817   0.188   3.535  1.00 98.23           H  
ATOM    838 HG12 VAL A  56      -3.090  -1.491   3.025  1.00 98.23           H  
ATOM    839 HG13 VAL A  56      -1.846  -1.121   4.227  1.00 98.23           H  
ATOM    840  CG2 VAL A  56      -3.371  -0.235   6.221  1.00 98.23           C  
ATOM    841 HG21 VAL A  56      -2.364  -0.557   6.486  1.00 98.23           H  
ATOM    842 HG22 VAL A  56      -3.348   0.832   6.000  1.00 98.23           H  
ATOM    843 HG23 VAL A  56      -4.022  -0.410   7.078  1.00 98.23           H  
ATOM    844  N   PHE A  57      -5.896  -0.881   2.212  1.00 98.29           N  
ATOM    845  H   PHE A  57      -5.634   0.089   2.115  1.00 98.29           H  
ATOM    846  CA  PHE A  57      -6.356  -1.607   1.025  1.00 98.29           C  
ATOM    847  HA  PHE A  57      -6.571  -2.636   1.311  1.00 98.29           H  
ATOM    848  C   PHE A  57      -5.300  -1.694  -0.079  1.00 98.29           C  
ATOM    849  CB  PHE A  57      -7.666  -1.004   0.517  1.00 98.29           C  
ATOM    850  HB2 PHE A  57      -8.089  -1.685  -0.221  1.00 98.29           H  
ATOM    851  HB3 PHE A  57      -8.376  -0.942   1.342  1.00 98.29           H  
ATOM    852  O   PHE A  57      -5.425  -2.518  -0.983  1.00 98.29           O  
ATOM    853  CG  PHE A  57      -7.518   0.357  -0.127  1.00 98.29           C  
ATOM    854  CD1 PHE A  57      -7.750   1.522   0.624  1.00 98.29           C  
ATOM    855  HD1 PHE A  57      -8.007   1.448   1.670  1.00 98.29           H  
ATOM    856  CD2 PHE A  57      -7.157   0.456  -1.485  1.00 98.29           C  
ATOM    857  HD2 PHE A  57      -6.959  -0.434  -2.064  1.00 98.29           H  
ATOM    858  CE1 PHE A  57      -7.674   2.781   0.001  1.00 98.29           C  
ATOM    859  HE1 PHE A  57      -7.860   3.687   0.557  1.00 98.29           H  
ATOM    860  CE2 PHE A  57      -7.090   1.712  -2.107  1.00 98.29           C  
ATOM    861  HE2 PHE A  57      -6.842   1.784  -3.156  1.00 98.29           H  
ATOM    862  CZ  PHE A  57      -7.388   2.867  -1.370  1.00 98.29           C  
ATOM    863  HZ  PHE A  57      -7.403   3.831  -1.858  1.00 98.29           H  
ATOM    864  N   MET A  58      -4.246  -0.880  -0.002  1.00 97.86           N  
ATOM    865  H   MET A  58      -4.227  -0.185   0.730  1.00 97.86           H  
ATOM    866  CA  MET A  58      -3.051  -1.020  -0.827  1.00 97.86           C  
ATOM    867  HA  MET A  58      -3.006  -2.041  -1.207  1.00 97.86           H  
ATOM    868  C   MET A  58      -1.812  -0.753   0.021  1.00 97.86           C  
ATOM    869  CB  MET A  58      -3.106  -0.059  -2.019  1.00 97.86           C  
ATOM    870  HB2 MET A  58      -4.035  -0.211  -2.568  1.00 97.86           H  
ATOM    871  HB3 MET A  58      -3.089   0.966  -1.649  1.00 97.86           H  
ATOM    872  O   MET A  58      -1.779   0.233   0.757  1.00 97.86           O  
ATOM    873  CG  MET A  58      -1.918  -0.268  -2.971  1.00 97.86           C  
ATOM    874  HG2 MET A  58      -2.011  -1.248  -3.440  1.00 97.86           H  
ATOM    875  HG3 MET A  58      -0.985  -0.267  -2.408  1.00 97.86           H  
ATOM    876  SD  MET A  58      -1.771   1.000  -4.253  1.00 97.86           S  
ATOM    877  CE  MET A  58      -0.934   2.268  -3.270  1.00 97.86           C  
ATOM    878  HE1 MET A  58       0.145   2.143  -3.359  1.00 97.86           H  
ATOM    879  HE2 MET A  58      -1.225   3.255  -3.629  1.00 97.86           H  
ATOM    880  HE3 MET A  58      -1.216   2.175  -2.222  1.00 97.86           H  
ATOM    881  N   ARG A  59      -0.779  -1.585  -0.127  1.00 96.29           N  
ATOM    882  H   ARG A  59      -0.901  -2.383  -0.734  1.00 96.29           H  
ATOM    883  CA  ARG A  59       0.523  -1.407   0.533  1.00 96.29           C  
ATOM    884  HA  ARG A  59       0.633  -0.366   0.835  1.00 96.29           H  
ATOM    885  C   ARG A  59       1.664  -1.742  -0.419  1.00 96.29           C  
ATOM    886  CB  ARG A  59       0.549  -2.274   1.800  1.00 96.29           C  
ATOM    887  HB2 ARG A  59      -0.284  -1.969   2.433  1.00 96.29           H  
ATOM    888  HB3 ARG A  59       0.404  -3.318   1.523  1.00 96.29           H  
ATOM    889  O   ARG A  59       1.609  -2.772  -1.086  1.00 96.29           O  
ATOM    890  CG  ARG A  59       1.851  -2.155   2.607  1.00 96.29           C  
ATOM    891  HG2 ARG A  59       2.092  -1.107   2.782  1.00 96.29           H  
ATOM    892  HG3 ARG A  59       2.667  -2.627   2.060  1.00 96.29           H  
ATOM    893  CD  ARG A  59       1.659  -2.862   3.950  1.00 96.29           C  
ATOM    894  HD2 ARG A  59       1.347  -3.889   3.762  1.00 96.29           H  
ATOM    895  HD3 ARG A  59       0.859  -2.356   4.490  1.00 96.29           H  
ATOM    896  NE  ARG A  59       2.897  -2.891   4.750  1.00 96.29           N  
ATOM    897  HE  ARG A  59       3.720  -3.228   4.271  1.00 96.29           H  
ATOM    898  NH1 ARG A  59       1.990  -2.216   6.747  1.00 96.29           N  
ATOM    899 HH11 ARG A  59       1.454  -1.532   6.232  1.00 96.29           H  
ATOM    900 HH12 ARG A  59       2.084  -1.989   7.727  1.00 96.29           H  
ATOM    901  NH2 ARG A  59       4.089  -2.937   6.693  1.00 96.29           N  
ATOM    902 HH21 ARG A  59       4.861  -3.372   6.209  1.00 96.29           H  
ATOM    903 HH22 ARG A  59       4.140  -2.745   7.683  1.00 96.29           H  
ATOM    904  CZ  ARG A  59       2.983  -2.683   6.052  1.00 96.29           C  
ATOM    905  N   ARG A  60       2.678  -0.871  -0.474  1.00 93.41           N  
ATOM    906  H   ARG A  60       2.565  -0.026   0.067  1.00 93.41           H  
ATOM    907  CA  ARG A  60       3.924  -1.002  -1.247  1.00 93.41           C  
ATOM    908  HA  ARG A  60       4.060  -2.037  -1.564  1.00 93.41           H  
ATOM    909  C   ARG A  60       5.111  -0.625  -0.360  1.00 93.41           C  
ATOM    910  CB  ARG A  60       3.897  -0.096  -2.494  1.00 93.41           C  
ATOM    911  HB2 ARG A  60       3.902   0.946  -2.175  1.00 93.41           H  
ATOM    912  HB3 ARG A  60       4.814  -0.268  -3.058  1.00 93.41           H  
ATOM    913  O   ARG A  60       5.455   0.547  -0.261  1.00 93.41           O  
ATOM    914  CG  ARG A  60       2.698  -0.263  -3.431  1.00 93.41           C  
ATOM    915  HG2 ARG A  60       2.787   0.470  -4.233  1.00 93.41           H  
ATOM    916  HG3 ARG A  60       1.782  -0.031  -2.887  1.00 93.41           H  
ATOM    917  CD  ARG A  60       2.562  -1.657  -4.043  1.00 93.41           C  
ATOM    918  HD2 ARG A  60       1.671  -1.637  -4.671  1.00 93.41           H  
ATOM    919  HD3 ARG A  60       2.403  -2.396  -3.258  1.00 93.41           H  
ATOM    920  NE  ARG A  60       3.717  -2.078  -4.851  1.00 93.41           N  
ATOM    921  HE  ARG A  60       4.306  -2.792  -4.446  1.00 93.41           H  
ATOM    922  NH1 ARG A  60       3.284  -0.779  -6.717  1.00 93.41           N  
ATOM    923 HH11 ARG A  60       2.620  -0.215  -6.206  1.00 93.41           H  
ATOM    924 HH12 ARG A  60       3.531  -0.548  -7.669  1.00 93.41           H  
ATOM    925  NH2 ARG A  60       4.811  -2.355  -6.826  1.00 93.41           N  
ATOM    926 HH21 ARG A  60       4.933  -2.053  -7.782  1.00 93.41           H  
ATOM    927 HH22 ARG A  60       5.223  -3.208  -6.477  1.00 93.41           H  
ATOM    928  CZ  ARG A  60       3.927  -1.737  -6.110  1.00 93.41           C  
ATOM    929  N   VAL A  61       5.706  -1.600   0.312  1.00 91.33           N  
ATOM    930  H   VAL A  61       5.358  -2.534   0.148  1.00 91.33           H  
ATOM    931  CA  VAL A  61       6.840  -1.442   1.240  1.00 91.33           C  
ATOM    932  HA  VAL A  61       7.238  -0.429   1.184  1.00 91.33           H  
ATOM    933  C   VAL A  61       7.973  -2.398   0.872  1.00 91.33           C  
ATOM    934  CB  VAL A  61       6.386  -1.717   2.691  1.00 91.33           C  
ATOM    935  HB  VAL A  61       5.932  -2.707   2.739  1.00 91.33           H  
ATOM    936  O   VAL A  61       9.134  -2.000   0.827  1.00 91.33           O  
ATOM    937  CG1 VAL A  61       7.550  -1.665   3.691  1.00 91.33           C  
ATOM    938 HG11 VAL A  61       7.176  -1.767   4.710  1.00 91.33           H  
ATOM    939 HG12 VAL A  61       8.243  -2.485   3.505  1.00 91.33           H  
ATOM    940 HG13 VAL A  61       8.083  -0.719   3.595  1.00 91.33           H  
ATOM    941  CG2 VAL A  61       5.347  -0.707   3.181  1.00 91.33           C  
ATOM    942 HG21 VAL A  61       5.847   0.252   3.316  1.00 91.33           H  
ATOM    943 HG22 VAL A  61       4.941  -1.019   4.143  1.00 91.33           H  
ATOM    944 HG23 VAL A  61       4.527  -0.602   2.471  1.00 91.33           H  
ATOM    945  N   TYR A  62       7.641  -3.659   0.599  1.00 87.93           N  
ATOM    946  H   TYR A  62       6.662  -3.899   0.532  1.00 87.93           H  
ATOM    947  CA  TYR A  62       8.605  -4.742   0.397  1.00 87.93           C  
ATOM    948  HA  TYR A  62       9.503  -4.535   0.980  1.00 87.93           H  
ATOM    949  C   TYR A  62       9.040  -4.869  -1.058  1.00 87.93           C  
ATOM    950  CB  TYR A  62       8.002  -6.051   0.911  1.00 87.93           C  
ATOM    951  HB2 TYR A  62       8.690  -6.869   0.697  1.00 87.93           H  
ATOM    952  HB3 TYR A  62       7.075  -6.256   0.377  1.00 87.93           H  
ATOM    953  O   TYR A  62      10.127  -5.380  -1.326  1.00 87.93           O  
ATOM    954  CG  TYR A  62       7.731  -6.016   2.400  1.00 87.93           C  
ATOM    955  CD1 TYR A  62       8.703  -6.472   3.310  1.00 87.93           C  
ATOM    956  HD1 TYR A  62       9.637  -6.870   2.941  1.00 87.93           H  
ATOM    957  CD2 TYR A  62       6.513  -5.496   2.873  1.00 87.93           C  
ATOM    958  HD2 TYR A  62       5.770  -5.156   2.167  1.00 87.93           H  
ATOM    959  CE1 TYR A  62       8.447  -6.432   4.695  1.00 87.93           C  
ATOM    960  HE1 TYR A  62       9.191  -6.797   5.388  1.00 87.93           H  
ATOM    961  CE2 TYR A  62       6.247  -5.464   4.254  1.00 87.93           C  
ATOM    962  HE2 TYR A  62       5.286  -5.132   4.618  1.00 87.93           H  
ATOM    963  OH  TYR A  62       6.950  -5.886   6.499  1.00 87.93           O  
ATOM    964  HH  TYR A  62       7.619  -6.361   6.997  1.00 87.93           H  
ATOM    965  CZ  TYR A  62       7.212  -5.933   5.166  1.00 87.93           C  
ATOM    966  N   ARG A  63       8.233  -4.345  -1.992  1.00 85.90           N  
ATOM    967  H   ARG A  63       7.314  -4.044  -1.699  1.00 85.90           H  
ATOM    968  CA  ARG A  63       8.501  -4.340  -3.435  1.00 85.90           C  
ATOM    969  HA  ARG A  63       7.615  -3.923  -3.914  1.00 85.90           H  
ATOM    970  C   ARG A  63       8.627  -5.750  -4.021  1.00 85.90           C  
ATOM    971  CB  ARG A  63       9.704  -3.425  -3.732  1.00 85.90           C  
ATOM    972  HB2 ARG A  63      10.589  -3.808  -3.225  1.00 85.90           H  
ATOM    973  HB3 ARG A  63       9.928  -3.447  -4.798  1.00 85.90           H  
ATOM    974  O   ARG A  63       9.333  -5.951  -5.005  1.00 85.90           O  
ATOM    975  CG  ARG A  63       9.461  -1.973  -3.291  1.00 85.90           C  
ATOM    976  HG2 ARG A  63       8.583  -1.572  -3.797  1.00 85.90           H  
ATOM    977  HG3 ARG A  63       9.307  -1.924  -2.213  1.00 85.90           H  
ATOM    978  CD  ARG A  63      10.694  -1.150  -3.655  1.00 85.90           C  
ATOM    979  HD2 ARG A  63      10.874  -1.248  -4.726  1.00 85.90           H  
ATOM    980  HD3 ARG A  63      11.547  -1.559  -3.114  1.00 85.90           H  
ATOM    981  NE  ARG A  63      10.539   0.276  -3.316  1.00 85.90           N  
ATOM    982  HE  ARG A  63       9.727   0.553  -2.783  1.00 85.90           H  
ATOM    983  NH1 ARG A  63      12.596   0.921  -4.077  1.00 85.90           N  
ATOM    984 HH11 ARG A  63      12.800  -0.048  -4.276  1.00 85.90           H  
ATOM    985 HH12 ARG A  63      13.285   1.655  -4.160  1.00 85.90           H  
ATOM    986  NH2 ARG A  63      11.249   2.444  -3.225  1.00 85.90           N  
ATOM    987 HH21 ARG A  63      10.330   2.749  -2.936  1.00 85.90           H  
ATOM    988 HH22 ARG A  63      11.985   3.135  -3.182  1.00 85.90           H  
ATOM    989  CZ  ARG A  63      11.449   1.205  -3.534  1.00 85.90           C  
ATOM    990  N   ASP A  64       7.929  -6.709  -3.421  1.00 86.15           N  
ATOM    991  H   ASP A  64       7.343  -6.454  -2.639  1.00 86.15           H  
ATOM    992  CA  ASP A  64       7.973  -8.139  -3.748  1.00 86.15           C  
ATOM    993  HA  ASP A  64       8.887  -8.349  -4.305  1.00 86.15           H  
ATOM    994  C   ASP A  64       6.797  -8.599  -4.626  1.00 86.15           C  
ATOM    995  CB  ASP A  64       8.035  -8.938  -2.435  1.00 86.15           C  
ATOM    996  HB2 ASP A  64       8.877  -8.579  -1.842  1.00 86.15           H  
ATOM    997  HB3 ASP A  64       8.225  -9.983  -2.679  1.00 86.15           H  
ATOM    998  O   ASP A  64       6.845  -9.669  -5.230  1.00 86.15           O  
ATOM    999  CG  ASP A  64       6.757  -8.856  -1.584  1.00 86.15           C  
ATOM   1000  OD1 ASP A  64       5.919  -7.952  -1.816  1.00 86.15           O  
ATOM   1001  OD2 ASP A  64       6.605  -9.693  -0.672  1.00 86.15           O  
ATOM   1002  N   THR A  65       5.752  -7.777  -4.734  1.00 92.22           N  
ATOM   1003  H   THR A  65       5.750  -6.972  -4.124  1.00 92.22           H  
ATOM   1004  CA  THR A  65       4.520  -8.115  -5.449  1.00 92.22           C  
ATOM   1005  HA  THR A  65       4.539  -9.176  -5.696  1.00 92.22           H  
ATOM   1006  C   THR A  65       4.406  -7.327  -6.750  1.00 92.22           C  
ATOM   1007  CB  THR A  65       3.308  -7.914  -4.536  1.00 92.22           C  
ATOM   1008  HB  THR A  65       3.257  -6.873  -4.216  1.00 92.22           H  
ATOM   1009  O   THR A  65       4.507  -6.096  -6.774  1.00 92.22           O  
ATOM   1010  CG2 THR A  65       1.986  -8.283  -5.209  1.00 92.22           C  
ATOM   1011 HG21 THR A  65       2.010  -9.321  -5.539  1.00 92.22           H  
ATOM   1012 HG22 THR A  65       1.793  -7.626  -6.057  1.00 92.22           H  
ATOM   1013 HG23 THR A  65       1.181  -8.155  -4.486  1.00 92.22           H  
ATOM   1014  OG1 THR A  65       3.443  -8.765  -3.423  1.00 92.22           O  
ATOM   1015  HG1 THR A  65       4.169  -8.462  -2.873  1.00 92.22           H  
ATOM   1016  N   SER A  66       4.159  -8.042  -7.851  1.00 93.60           N  
ATOM   1017  H   SER A  66       4.083  -9.045  -7.755  1.00 93.60           H  
ATOM   1018  CA  SER A  66       3.873  -7.434  -9.153  1.00 93.60           C  
ATOM   1019  HA  SER A  66       4.564  -6.604  -9.307  1.00 93.60           H  
ATOM   1020  C   SER A  66       2.442  -6.903  -9.202  1.00 93.60           C  
ATOM   1021  CB  SER A  66       4.091  -8.432 -10.290  1.00 93.60           C  
ATOM   1022  HB2 SER A  66       3.430  -9.287 -10.153  1.00 93.60           H  
ATOM   1023  HB3 SER A  66       5.126  -8.774 -10.281  1.00 93.60           H  
ATOM   1024  O   SER A  66       1.489  -7.641  -8.953  1.00 93.60           O  
ATOM   1025  OG  SER A  66       3.807  -7.811 -11.531  1.00 93.60           O  
ATOM   1026  HG  SER A  66       3.725  -8.503 -12.191  1.00 93.60           H  
ATOM   1027  N   PHE A  67       2.306  -5.635  -9.585  1.00 95.26           N  
ATOM   1028  H   PHE A  67       3.146  -5.101  -9.756  1.00 95.26           H  
ATOM   1029  CA  PHE A  67       1.023  -4.966  -9.827  1.00 95.26           C  
ATOM   1030  HA  PHE A  67       0.234  -5.508  -9.306  1.00 95.26           H  
ATOM   1031  C   PHE A  67       0.622  -5.003 -11.314  1.00 95.26           C  
ATOM   1032  CB  PHE A  67       1.076  -3.551  -9.225  1.00 95.26           C  
ATOM   1033  HB2 PHE A  67       0.340  -2.928  -9.733  1.00 95.26           H  
ATOM   1034  HB3 PHE A  67       2.054  -3.108  -9.416  1.00 95.26           H  
ATOM   1035  O   PHE A  67      -0.419  -4.483 -11.698  1.00 95.26           O  
ATOM   1036  CG  PHE A  67       0.790  -3.507  -7.731  1.00 95.26           C  
ATOM   1037  CD1 PHE A  67      -0.357  -2.845  -7.254  1.00 95.26           C  
ATOM   1038  HD1 PHE A  67      -1.021  -2.352  -7.948  1.00 95.26           H  
ATOM   1039  CD2 PHE A  67       1.625  -4.174  -6.814  1.00 95.26           C  
ATOM   1040  HD2 PHE A  67       2.514  -4.683  -7.157  1.00 95.26           H  
ATOM   1041  CE1 PHE A  67      -0.675  -2.863  -5.885  1.00 95.26           C  
ATOM   1042  HE1 PHE A  67      -1.565  -2.366  -5.530  1.00 95.26           H  
ATOM   1043  CE2 PHE A  67       1.289  -4.227  -5.450  1.00 95.26           C  
ATOM   1044  HE2 PHE A  67       1.913  -4.776  -4.759  1.00 95.26           H  
ATOM   1045  CZ  PHE A  67       0.135  -3.575  -4.985  1.00 95.26           C  
ATOM   1046  HZ  PHE A  67      -0.123  -3.617  -3.937  1.00 95.26           H  
ATOM   1047  N   ASN A  68       1.399  -5.671 -12.172  1.00 95.10           N  
ATOM   1048  H   ASN A  68       2.227  -6.129 -11.820  1.00 95.10           H  
ATOM   1049  CA  ASN A  68       1.004  -5.934 -13.555  1.00 95.10           C  
ATOM   1050  HA  ASN A  68       0.480  -5.062 -13.948  1.00 95.10           H  
ATOM   1051  C   ASN A  68       0.031  -7.124 -13.612  1.00 95.10           C  
ATOM   1052  CB  ASN A  68       2.266  -6.148 -14.402  1.00 95.10           C  
ATOM   1053  HB2 ASN A  68       2.787  -7.040 -14.054  1.00 95.10           H  
ATOM   1054  HB3 ASN A  68       2.933  -5.293 -14.292  1.00 95.10           H  
ATOM   1055  O   ASN A  68       0.441  -8.243 -13.920  1.00 95.10           O  
ATOM   1056  CG  ASN A  68       1.931  -6.305 -15.873  1.00 95.10           C  
ATOM   1057  ND2 ASN A  68       2.770  -6.970 -16.630  1.00 95.10           N  
ATOM   1058 HD21 ASN A  68       2.389  -7.202 -17.537  1.00 95.10           H  
ATOM   1059 HD22 ASN A  68       3.491  -7.513 -16.176  1.00 95.10           H  
ATOM   1060  OD1 ASN A  68       0.939  -5.825 -16.390  1.00 95.10           O  
ATOM   1061  N   GLN A  69      -1.230  -6.885 -13.249  1.00 97.47           N  
ATOM   1062  H   GLN A  69      -1.468  -5.941 -12.983  1.00 97.47           H  
ATOM   1063  CA  GLN A  69      -2.264  -7.911 -13.077  1.00 97.47           C  
ATOM   1064  HA  GLN A  69      -1.868  -8.882 -13.376  1.00 97.47           H  
ATOM   1065  C   GLN A  69      -3.495  -7.643 -13.953  1.00 97.47           C  
ATOM   1066  CB  GLN A  69      -2.673  -7.986 -11.597  1.00 97.47           C  
ATOM   1067  HB2 GLN A  69      -3.443  -8.750 -11.489  1.00 97.47           H  
ATOM   1068  HB3 GLN A  69      -3.112  -7.034 -11.300  1.00 97.47           H  
ATOM   1069  O   GLN A  69      -3.765  -6.496 -14.303  1.00 97.47           O  
ATOM   1070  CG  GLN A  69      -1.533  -8.299 -10.619  1.00 97.47           C  
ATOM   1071  HG2 GLN A  69      -0.750  -7.545 -10.706  1.00 97.47           H  
ATOM   1072  HG3 GLN A  69      -1.928  -8.236  -9.605  1.00 97.47           H  
ATOM   1073  CD  GLN A  69      -0.917  -9.682 -10.787  1.00 97.47           C  
ATOM   1074  NE2 GLN A  69       0.109  -9.982 -10.025  1.00 97.47           N  
ATOM   1075 HE21 GLN A  69       0.491  -9.277  -9.411  1.00 97.47           H  
ATOM   1076 HE22 GLN A  69       0.472 -10.921 -10.111  1.00 97.47           H  
ATOM   1077  OE1 GLN A  69      -1.335 -10.516 -11.573  1.00 97.47           O  
ATOM   1078  N   SER A  70      -4.252  -8.695 -14.281  1.00 98.44           N  
ATOM   1079  H   SER A  70      -4.013  -9.600 -13.902  1.00 98.44           H  
ATOM   1080  CA  SER A  70      -5.489  -8.617 -15.077  1.00 98.44           C  
ATOM   1081  HA  SER A  70      -5.308  -7.971 -15.937  1.00 98.44           H  
ATOM   1082  C   SER A  70      -6.677  -8.038 -14.297  1.00 98.44           C  
ATOM   1083  CB  SER A  70      -5.861 -10.011 -15.600  1.00 98.44           C  
ATOM   1084  HB2 SER A  70      -5.022 -10.433 -16.152  1.00 98.44           H  
ATOM   1085  HB3 SER A  70      -6.714  -9.933 -16.274  1.00 98.44           H  
ATOM   1086  O   SER A  70      -6.633  -7.924 -13.068  1.00 98.44           O  
ATOM   1087  OG  SER A  70      -6.211 -10.870 -14.527  1.00 98.44           O  
ATOM   1088  HG  SER A  70      -6.853 -11.507 -14.851  1.00 98.44           H  
ATOM   1089  N   TRP A  71      -7.780  -7.744 -14.994  1.00 98.69           N  
ATOM   1090  H   TRP A  71      -7.733  -7.803 -16.001  1.00 98.69           H  
ATOM   1091  CA  TRP A  71      -9.032  -7.274 -14.393  1.00 98.69           C  
ATOM   1092  HA  TRP A  71      -8.877  -6.291 -13.947  1.00 98.69           H  
ATOM   1093  C   TRP A  71      -9.535  -8.206 -13.294  1.00 98.69           C  
ATOM   1094  CB  TRP A  71     -10.121  -7.149 -15.465  1.00 98.69           C  
ATOM   1095  HB2 TRP A  71     -10.294  -8.120 -15.928  1.00 98.69           H  
ATOM   1096  HB3 TRP A  71      -9.775  -6.474 -16.248  1.00 98.69           H  
ATOM   1097  O   TRP A  71      -9.855  -7.759 -12.194  1.00 98.69           O  
ATOM   1098  CG  TRP A  71     -11.416  -6.620 -14.922  1.00 98.69           C  
ATOM   1099  CD1 TRP A  71     -12.499  -7.340 -14.542  1.00 98.69           C  
ATOM   1100  HD1 TRP A  71     -12.570  -8.417 -14.593  1.00 98.69           H  
ATOM   1101  CD2 TRP A  71     -11.742  -5.236 -14.627  1.00 98.69           C  
ATOM   1102  CE2 TRP A  71     -13.076  -5.175 -14.123  1.00 98.69           C  
ATOM   1103  CE3 TRP A  71     -11.037  -4.024 -14.769  1.00 98.69           C  
ATOM   1104  HE3 TRP A  71     -10.022  -4.041 -15.136  1.00 98.69           H  
ATOM   1105  NE1 TRP A  71     -13.478  -6.497 -14.044  1.00 98.69           N  
ATOM   1106  HE1 TRP A  71     -14.348  -6.829 -13.654  1.00 98.69           H  
ATOM   1107  CH2 TRP A  71     -12.999  -2.756 -14.059  1.00 98.69           C  
ATOM   1108  HH2 TRP A  71     -13.461  -1.800 -13.857  1.00 98.69           H  
ATOM   1109  CZ2 TRP A  71     -13.711  -3.952 -13.859  1.00 98.69           C  
ATOM   1110  HZ2 TRP A  71     -14.731  -3.927 -13.504  1.00 98.69           H  
ATOM   1111  CZ3 TRP A  71     -11.663  -2.800 -14.487  1.00 98.69           C  
ATOM   1112  HZ3 TRP A  71     -11.102  -1.885 -14.610  1.00 98.69           H  
ATOM   1113  N   SER A  72      -9.578  -9.512 -13.576  1.00 98.66           N  
ATOM   1114  H   SER A  72      -9.249  -9.817 -14.481  1.00 98.66           H  
ATOM   1115  CA  SER A  72     -10.065 -10.516 -12.626  1.00 98.66           C  
ATOM   1116  HA  SER A  72     -11.082 -10.254 -12.333  1.00 98.66           H  
ATOM   1117  C   SER A  72      -9.223 -10.554 -11.350  1.00 98.66           C  
ATOM   1118  CB  SER A  72     -10.104 -11.898 -13.289  1.00 98.66           C  
ATOM   1119  HB2 SER A  72     -10.495 -12.629 -12.580  1.00 98.66           H  
ATOM   1120  HB3 SER A  72     -10.774 -11.858 -14.148  1.00 98.66           H  
ATOM   1121  O   SER A  72      -9.768 -10.657 -10.256  1.00 98.66           O  
ATOM   1122  OG  SER A  72      -8.817 -12.302 -13.728  1.00 98.66           O  
ATOM   1123  HG  SER A  72      -8.396 -12.782 -13.010  1.00 98.66           H  
ATOM   1124  N   ILE A  73      -7.901 -10.405 -11.475  1.00 98.63           N  
ATOM   1125  H   ILE A  73      -7.519 -10.255 -12.397  1.00 98.63           H  
ATOM   1126  CA  ILE A  73      -6.982 -10.404 -10.332  1.00 98.63           C  
ATOM   1127  HA  ILE A  73      -7.260 -11.213  -9.656  1.00 98.63           H  
ATOM   1128  C   ILE A  73      -7.120  -9.101  -9.532  1.00 98.63           C  
ATOM   1129  CB  ILE A  73      -5.541 -10.664 -10.820  1.00 98.63           C  
ATOM   1130  HB  ILE A  73      -5.303  -9.929 -11.589  1.00 98.63           H  
ATOM   1131  O   ILE A  73      -7.202  -9.136  -8.308  1.00 98.63           O  
ATOM   1132  CG1 ILE A  73      -5.414 -12.076 -11.438  1.00 98.63           C  
ATOM   1133 HG12 ILE A  73      -5.581 -12.827 -10.665  1.00 98.63           H  
ATOM   1134 HG13 ILE A  73      -6.182 -12.211 -12.199  1.00 98.63           H  
ATOM   1135  CG2 ILE A  73      -4.551 -10.513  -9.655  1.00 98.63           C  
ATOM   1136 HG21 ILE A  73      -3.535 -10.758  -9.965  1.00 98.63           H  
ATOM   1137 HG22 ILE A  73      -4.843 -11.169  -8.835  1.00 98.63           H  
ATOM   1138 HG23 ILE A  73      -4.539  -9.479  -9.311  1.00 98.63           H  
ATOM   1139  CD1 ILE A  73      -4.060 -12.347 -12.109  1.00 98.63           C  
ATOM   1140 HD11 ILE A  73      -3.816 -11.539 -12.799  1.00 98.63           H  
ATOM   1141 HD12 ILE A  73      -3.273 -12.446 -11.362  1.00 98.63           H  
ATOM   1142 HD13 ILE A  73      -4.119 -13.282 -12.667  1.00 98.63           H  
ATOM   1143  N   TYR A  74      -7.227  -7.944 -10.192  1.00 98.70           N  
ATOM   1144  H   TYR A  74      -7.141  -7.947 -11.198  1.00 98.70           H  
ATOM   1145  CA  TYR A  74      -7.497  -6.673  -9.508  1.00 98.70           C  
ATOM   1146  HA  TYR A  74      -6.745  -6.524  -8.733  1.00 98.70           H  
ATOM   1147  C   TYR A  74      -8.855  -6.645  -8.805  1.00 98.70           C  
ATOM   1148  CB  TYR A  74      -7.412  -5.514 -10.506  1.00 98.70           C  
ATOM   1149  HB2 TYR A  74      -8.138  -4.748 -10.234  1.00 98.70           H  
ATOM   1150  HB3 TYR A  74      -7.673  -5.856 -11.508  1.00 98.70           H  
ATOM   1151  O   TYR A  74      -8.990  -6.022  -7.751  1.00 98.70           O  
ATOM   1152  CG  TYR A  74      -6.053  -4.863 -10.507  1.00 98.70           C  
ATOM   1153  CD1 TYR A  74      -5.723  -3.993  -9.454  1.00 98.70           C  
ATOM   1154  HD1 TYR A  74      -6.445  -3.791  -8.677  1.00 98.70           H  
ATOM   1155  CD2 TYR A  74      -5.124  -5.124 -11.529  1.00 98.70           C  
ATOM   1156  HD2 TYR A  74      -5.376  -5.797 -12.335  1.00 98.70           H  
ATOM   1157  CE1 TYR A  74      -4.465  -3.374  -9.415  1.00 98.70           C  
ATOM   1158  HE1 TYR A  74      -4.227  -2.699  -8.606  1.00 98.70           H  
ATOM   1159  CE2 TYR A  74      -3.864  -4.498 -11.501  1.00 98.70           C  
ATOM   1160  HE2 TYR A  74      -3.148  -4.676 -12.290  1.00 98.70           H  
ATOM   1161  OH  TYR A  74      -2.362  -2.954 -10.420  1.00 98.70           O  
ATOM   1162  HH  TYR A  74      -2.347  -2.322  -9.698  1.00 98.70           H  
ATOM   1163  CZ  TYR A  74      -3.538  -3.625 -10.441  1.00 98.70           C  
ATOM   1164  N   LYS A  75      -9.860  -7.321  -9.365  1.00 98.72           N  
ATOM   1165  H   LYS A  75      -9.695  -7.738 -10.269  1.00 98.72           H  
ATOM   1166  CA  LYS A  75     -11.186  -7.471  -8.765  1.00 98.72           C  
ATOM   1167  HA  LYS A  75     -11.583  -6.486  -8.521  1.00 98.72           H  
ATOM   1168  C   LYS A  75     -11.134  -8.252  -7.454  1.00 98.72           C  
ATOM   1169  CB  LYS A  75     -12.114  -8.115  -9.805  1.00 98.72           C  
ATOM   1170  HB2 LYS A  75     -11.605  -8.952 -10.282  1.00 98.72           H  
ATOM   1171  HB3 LYS A  75     -12.338  -7.374 -10.572  1.00 98.72           H  
ATOM   1172  O   LYS A  75     -11.690  -7.779  -6.462  1.00 98.72           O  
ATOM   1173  CG  LYS A  75     -13.418  -8.638  -9.198  1.00 98.72           C  
ATOM   1174  HG2 LYS A  75     -13.206  -9.472  -8.528  1.00 98.72           H  
ATOM   1175  HG3 LYS A  75     -13.907  -7.844  -8.634  1.00 98.72           H  
ATOM   1176  CD  LYS A  75     -14.339  -9.132 -10.308  1.00 98.72           C  
ATOM   1177  HD2 LYS A  75     -13.813  -9.865 -10.920  1.00 98.72           H  
ATOM   1178  HD3 LYS A  75     -14.623  -8.282 -10.929  1.00 98.72           H  
ATOM   1179  CE  LYS A  75     -15.584  -9.773  -9.702  1.00 98.72           C  
ATOM   1180  HE2 LYS A  75     -15.285 -10.658  -9.140  1.00 98.72           H  
ATOM   1181  HE3 LYS A  75     -16.046  -9.056  -9.023  1.00 98.72           H  
ATOM   1182  NZ  LYS A  75     -16.542 -10.124 -10.772  1.00 98.72           N  
ATOM   1183  HZ1 LYS A  75     -16.121 -10.705 -11.484  1.00 98.72           H  
ATOM   1184  HZ2 LYS A  75     -16.833  -9.274 -11.233  1.00 98.72           H  
ATOM   1185  HZ3 LYS A  75     -17.393 -10.531 -10.412  1.00 98.72           H  
ATOM   1186  N   ASP A  76     -10.481  -9.411  -7.456  1.00 98.35           N  
ATOM   1187  H   ASP A  76     -10.081  -9.736  -8.325  1.00 98.35           H  
ATOM   1188  CA  ASP A  76     -10.445 -10.322  -6.306  1.00 98.35           C  
ATOM   1189  HA  ASP A  76     -11.347 -10.164  -5.714  1.00 98.35           H  
ATOM   1190  C   ASP A  76      -9.288 -10.060  -5.330  1.00 98.35           C  
ATOM   1191  CB  ASP A  76     -10.473 -11.778  -6.800  1.00 98.35           C  
ATOM   1192  HB2 ASP A  76     -10.257 -12.441  -5.962  1.00 98.35           H  
ATOM   1193  HB3 ASP A  76      -9.695 -11.920  -7.551  1.00 98.35           H  
ATOM   1194  O   ASP A  76      -9.300 -10.595  -4.225  1.00 98.35           O  
ATOM   1195  CG  ASP A  76     -11.840 -12.183  -7.369  1.00 98.35           C  
ATOM   1196  OD1 ASP A  76     -12.882 -11.729  -6.818  1.00 98.35           O  
ATOM   1197  OD2 ASP A  76     -11.869 -12.989  -8.321  1.00 98.35           O  
ATOM   1198  N   GLY A  77      -8.338  -9.197  -5.693  1.00 98.35           N  
ATOM   1199  H   GLY A  77      -8.301  -8.932  -6.667  1.00 98.35           H  
ATOM   1200  CA  GLY A  77      -7.189  -8.854  -4.862  1.00 98.35           C  
ATOM   1201  HA2 GLY A  77      -7.464  -8.882  -3.807  1.00 98.35           H  
ATOM   1202  HA3 GLY A  77      -6.873  -7.838  -5.100  1.00 98.35           H  
ATOM   1203  C   GLY A  77      -5.998  -9.788  -5.070  1.00 98.35           C  
ATOM   1204  O   GLY A  77      -6.111 -10.884  -5.618  1.00 98.35           O  
ATOM   1205  N   PHE A  78      -4.819  -9.326  -4.662  1.00 97.92           N  
ATOM   1206  H   PHE A  78      -4.794  -8.447  -4.165  1.00 97.92           H  
ATOM   1207  CA  PHE A  78      -3.563 -10.060  -4.815  1.00 97.92           C  
ATOM   1208  HA  PHE A  78      -3.746 -11.112  -4.597  1.00 97.92           H  
ATOM   1209  C   PHE A  78      -2.492  -9.561  -3.845  1.00 97.92           C  
ATOM   1210  CB  PHE A  78      -3.059  -9.943  -6.263  1.00 97.92           C  
ATOM   1211  HB2 PHE A  78      -2.149 -10.533  -6.375  1.00 97.92           H  
ATOM   1212  HB3 PHE A  78      -3.801 -10.393  -6.922  1.00 97.92           H  
ATOM   1213  O   PHE A  78      -2.605  -8.475  -3.276  1.00 97.92           O  
ATOM   1214  CG  PHE A  78      -2.785  -8.527  -6.732  1.00 97.92           C  
ATOM   1215  CD1 PHE A  78      -3.804  -7.784  -7.354  1.00 97.92           C  
ATOM   1216  HD1 PHE A  78      -4.790  -8.209  -7.466  1.00 97.92           H  
ATOM   1217  CD2 PHE A  78      -1.514  -7.951  -6.552  1.00 97.92           C  
ATOM   1218  HD2 PHE A  78      -0.730  -8.511  -6.062  1.00 97.92           H  
ATOM   1219  CE1 PHE A  78      -3.542  -6.491  -7.831  1.00 97.92           C  
ATOM   1220  HE1 PHE A  78      -4.325  -5.933  -8.323  1.00 97.92           H  
ATOM   1221  CE2 PHE A  78      -1.260  -6.645  -7.005  1.00 97.92           C  
ATOM   1222  HE2 PHE A  78      -0.284  -6.206  -6.861  1.00 97.92           H  
ATOM   1223  CZ  PHE A  78      -2.271  -5.919  -7.656  1.00 97.92           C  
ATOM   1224  HZ  PHE A  78      -2.076  -4.920  -8.018  1.00 97.92           H  
ATOM   1225  N   GLY A  79      -1.420 -10.342  -3.707  1.00 95.86           N  
ATOM   1226  H   GLY A  79      -1.420 -11.236  -4.175  1.00 95.86           H  
ATOM   1227  CA  GLY A  79      -0.337 -10.080  -2.761  1.00 95.86           C  
ATOM   1228  HA2 GLY A  79      -0.190  -9.004  -2.666  1.00 95.86           H  
ATOM   1229  HA3 GLY A  79       0.595 -10.509  -3.130  1.00 95.86           H  
ATOM   1230  C   GLY A  79      -0.625 -10.661  -1.380  1.00 95.86           C  
ATOM   1231  O   GLY A  79      -1.440 -11.574  -1.233  1.00 95.86           O  
ATOM   1232  N   SER A  80       0.061 -10.144  -0.364  1.00 94.99           N  
ATOM   1233  H   SER A  80       0.694  -9.380  -0.550  1.00 94.99           H  
ATOM   1234  CA  SER A  80      -0.088 -10.598   1.018  1.00 94.99           C  
ATOM   1235  HA  SER A  80      -0.987 -11.208   1.108  1.00 94.99           H  
ATOM   1236  C   SER A  80      -0.218  -9.424   1.975  1.00 94.99           C  
ATOM   1237  CB  SER A  80       1.106 -11.468   1.412  1.00 94.99           C  
ATOM   1238  HB2 SER A  80       1.157 -12.327   0.743  1.00 94.99           H  
ATOM   1239  HB3 SER A  80       2.026 -10.891   1.317  1.00 94.99           H  
ATOM   1240  O   SER A  80       0.543  -8.464   1.912  1.00 94.99           O  
ATOM   1241  OG  SER A  80       0.965 -11.918   2.750  1.00 94.99           O  
ATOM   1242  HG  SER A  80       1.600 -12.628   2.874  1.00 94.99           H  
ATOM   1243  N   VAL A  81      -1.117  -9.540   2.954  1.00 93.48           N  
ATOM   1244  H   VAL A  81      -1.720 -10.350   2.955  1.00 93.48           H  
ATOM   1245  CA  VAL A  81      -1.202  -8.578   4.066  1.00 93.48           C  
ATOM   1246  HA  VAL A  81      -1.299  -7.579   3.641  1.00 93.48           H  
ATOM   1247  C   VAL A  81       0.061  -8.553   4.935  1.00 93.48           C  
ATOM   1248  CB  VAL A  81      -2.435  -8.834   4.941  1.00 93.48           C  
ATOM   1249  HB  VAL A  81      -2.451  -8.102   5.748  1.00 93.48           H  
ATOM   1250  O   VAL A  81       0.215  -7.662   5.762  1.00 93.48           O  
ATOM   1251  CG1 VAL A  81      -3.732  -8.660   4.144  1.00 93.48           C  
ATOM   1252 HG11 VAL A  81      -4.590  -8.683   4.816  1.00 93.48           H  
ATOM   1253 HG12 VAL A  81      -3.840  -9.445   3.395  1.00 93.48           H  
ATOM   1254 HG13 VAL A  81      -3.723  -7.695   3.637  1.00 93.48           H  
ATOM   1255  CG2 VAL A  81      -2.426 -10.224   5.578  1.00 93.48           C  
ATOM   1256 HG21 VAL A  81      -3.337 -10.294   6.173  1.00 93.48           H  
ATOM   1257 HG22 VAL A  81      -1.560 -10.342   6.229  1.00 93.48           H  
ATOM   1258 HG23 VAL A  81      -2.426 -11.004   4.817  1.00 93.48           H  
ATOM   1259  N   CYS A  82       0.969  -9.518   4.768  1.00 92.47           N  
ATOM   1260  H   CYS A  82       0.787 -10.237   4.082  1.00 92.47           H  
ATOM   1261  CA  CYS A  82       2.295  -9.482   5.378  1.00 92.47           C  
ATOM   1262  HA  CYS A  82       2.217  -9.085   6.389  1.00 92.47           H  
ATOM   1263  C   CYS A  82       3.280  -8.582   4.624  1.00 92.47           C  
ATOM   1264  CB  CYS A  82       2.857 -10.908   5.445  1.00 92.47           C  
ATOM   1265  HB2 CYS A  82       2.958 -11.300   4.433  1.00 92.47           H  
ATOM   1266  HB3 CYS A  82       3.859 -10.857   5.871  1.00 92.47           H  
ATOM   1267  O   CYS A  82       4.273  -8.166   5.220  1.00 92.47           O  
ATOM   1268  SG  CYS A  82       1.892 -12.077   6.430  1.00 92.47           S  
ATOM   1269  N   THR A  83       3.034  -8.313   3.337  1.00 92.74           N  
ATOM   1270  H   THR A  83       2.169  -8.619   2.916  1.00 92.74           H  
ATOM   1271  CA  THR A  83       3.967  -7.610   2.455  1.00 92.74           C  
ATOM   1272  HA  THR A  83       4.670  -7.081   3.099  1.00 92.74           H  
ATOM   1273  C   THR A  83       3.283  -6.519   1.631  1.00 92.74           C  
ATOM   1274  CB  THR A  83       4.827  -8.566   1.606  1.00 92.74           C  
ATOM   1275  HB  THR A  83       5.552  -7.968   1.054  1.00 92.74           H  
ATOM   1276  O   THR A  83       2.704  -5.591   2.206  1.00 92.74           O  
ATOM   1277  CG2 THR A  83       5.593  -9.549   2.470  1.00 92.74           C  
ATOM   1278 HG21 THR A  83       4.912 -10.209   3.006  1.00 92.74           H  
ATOM   1279 HG22 THR A  83       6.223  -9.004   3.172  1.00 92.74           H  
ATOM   1280 HG23 THR A  83       6.216 -10.154   1.811  1.00 92.74           H  
ATOM   1281  OG1 THR A  83       4.099  -9.345   0.690  1.00 92.74           O  
ATOM   1282  HG1 THR A  83       4.766  -9.623   0.059  1.00 92.74           H  
ATOM   1283  N   ASP A  84       3.381  -6.596   0.306  1.00 94.61           N  
ATOM   1284  H   ASP A  84       3.819  -7.419  -0.083  1.00 94.61           H  
ATOM   1285  CA  ASP A  84       2.701  -5.723  -0.632  1.00 94.61           C  
ATOM   1286  HA  ASP A  84       2.450  -4.790  -0.127  1.00 94.61           H  
ATOM   1287  C   ASP A  84       1.412  -6.395  -1.101  1.00 94.61           C  
ATOM   1288  CB  ASP A  84       3.607  -5.407  -1.828  1.00 94.61           C  
ATOM   1289  HB2 ASP A  84       3.969  -6.343  -2.252  1.00 94.61           H  
ATOM   1290  HB3 ASP A  84       3.011  -4.900  -2.586  1.00 94.61           H  
ATOM   1291  O   ASP A  84       1.386  -7.588  -1.410  1.00 94.61           O  
ATOM   1292  CG  ASP A  84       4.810  -4.526  -1.510  1.00 94.61           C  
ATOM   1293  OD1 ASP A  84       5.049  -4.162  -0.335  1.00 94.61           O  
ATOM   1294  OD2 ASP A  84       5.480  -4.096  -2.478  1.00 94.61           O  
ATOM   1295  N   TYR A  85       0.324  -5.633  -1.170  1.00 97.23           N  
ATOM   1296  H   TYR A  85       0.392  -4.648  -0.955  1.00 97.23           H  
ATOM   1297  CA  TYR A  85      -0.951  -6.176  -1.626  1.00 97.23           C  
ATOM   1298  HA  TYR A  85      -0.746  -6.856  -2.453  1.00 97.23           H  
ATOM   1299  C   TYR A  85      -1.894  -5.111  -2.161  1.00 97.23           C  
ATOM   1300  CB  TYR A  85      -1.627  -6.992  -0.510  1.00 97.23           C  
ATOM   1301  HB2 TYR A  85      -2.417  -7.603  -0.946  1.00 97.23           H  
ATOM   1302  HB3 TYR A  85      -0.899  -7.689  -0.093  1.00 97.23           H  
ATOM   1303  O   TYR A  85      -1.755  -3.915  -1.885  1.00 97.23           O  
ATOM   1304  CG  TYR A  85      -2.226  -6.197   0.626  1.00 97.23           C  
ATOM   1305  CD1 TYR A  85      -1.389  -5.681   1.631  1.00 97.23           C  
ATOM   1306  HD1 TYR A  85      -0.323  -5.847   1.580  1.00 97.23           H  
ATOM   1307  CD2 TYR A  85      -3.622  -6.018   0.697  1.00 97.23           C  
ATOM   1308  HD2 TYR A  85      -4.261  -6.429  -0.071  1.00 97.23           H  
ATOM   1309  CE1 TYR A  85      -1.946  -4.989   2.719  1.00 97.23           C  
ATOM   1310  HE1 TYR A  85      -1.302  -4.618   3.502  1.00 97.23           H  
ATOM   1311  CE2 TYR A  85      -4.186  -5.338   1.792  1.00 97.23           C  
ATOM   1312  HE2 TYR A  85      -5.255  -5.213   1.877  1.00 97.23           H  
ATOM   1313  OH  TYR A  85      -3.872  -4.260   3.907  1.00 97.23           O  
ATOM   1314  HH  TYR A  85      -3.190  -3.850   4.444  1.00 97.23           H  
ATOM   1315  CZ  TYR A  85      -3.344  -4.838   2.806  1.00 97.23           C  
ATOM   1316  N   TRP A  86      -2.873  -5.599  -2.914  1.00 98.28           N  
ATOM   1317  H   TRP A  86      -2.865  -6.594  -3.082  1.00 98.28           H  
ATOM   1318  CA  TRP A  86      -4.083  -4.901  -3.305  1.00 98.28           C  
ATOM   1319  HA  TRP A  86      -4.103  -3.898  -2.877  1.00 98.28           H  
ATOM   1320  C   TRP A  86      -5.272  -5.699  -2.780  1.00 98.28           C  
ATOM   1321  CB  TRP A  86      -4.138  -4.802  -4.828  1.00 98.28           C  
ATOM   1322  HB2 TRP A  86      -3.236  -4.306  -5.184  1.00 98.28           H  
ATOM   1323  HB3 TRP A  86      -4.151  -5.809  -5.245  1.00 98.28           H  
ATOM   1324  O   TRP A  86      -5.409  -6.880  -3.097  1.00 98.28           O  
ATOM   1325  CG  TRP A  86      -5.323  -4.049  -5.338  1.00 98.28           C  
ATOM   1326  CD1 TRP A  86      -6.465  -4.579  -5.832  1.00 98.28           C  
ATOM   1327  HD1 TRP A  86      -6.660  -5.636  -5.942  1.00 98.28           H  
ATOM   1328  CD2 TRP A  86      -5.486  -2.605  -5.415  1.00 98.28           C  
ATOM   1329  CE2 TRP A  86      -6.767  -2.320  -5.966  1.00 98.28           C  
ATOM   1330  CE3 TRP A  86      -4.663  -1.507  -5.095  1.00 98.28           C  
ATOM   1331  HE3 TRP A  86      -3.687  -1.696  -4.674  1.00 98.28           H  
ATOM   1332  NE1 TRP A  86      -7.328  -3.557  -6.186  1.00 98.28           N  
ATOM   1333  HE1 TRP A  86      -8.214  -3.681  -6.654  1.00 98.28           H  
ATOM   1334  CH2 TRP A  86      -6.354   0.060  -5.885  1.00 98.28           C  
ATOM   1335  HH2 TRP A  86      -6.665   1.076  -6.079  1.00 98.28           H  
ATOM   1336  CZ2 TRP A  86      -7.203  -1.010  -6.204  1.00 98.28           C  
ATOM   1337  HZ2 TRP A  86      -8.173  -0.825  -6.639  1.00 98.28           H  
ATOM   1338  CZ3 TRP A  86      -5.092  -0.187  -5.323  1.00 98.28           C  
ATOM   1339  HZ3 TRP A  86      -4.451   0.645  -5.073  1.00 98.28           H  
ATOM   1340  N   LEU A  87      -6.131  -5.069  -1.981  1.00 98.43           N  
ATOM   1341  H   LEU A  87      -5.939  -4.109  -1.732  1.00 98.43           H  
ATOM   1342  CA  LEU A  87      -7.240  -5.752  -1.314  1.00 98.43           C  
ATOM   1343  HA  LEU A  87      -6.830  -6.563  -0.712  1.00 98.43           H  
ATOM   1344  C   LEU A  87      -8.227  -6.377  -2.304  1.00 98.43           C  
ATOM   1345  CB  LEU A  87      -7.936  -4.741  -0.392  1.00 98.43           C  
ATOM   1346  HB2 LEU A  87      -8.299  -3.911  -0.998  1.00 98.43           H  
ATOM   1347  HB3 LEU A  87      -7.191  -4.364   0.309  1.00 98.43           H  
ATOM   1348  O   LEU A  87      -8.779  -7.430  -2.015  1.00 98.43           O  
ATOM   1349  CG  LEU A  87      -9.114  -5.307   0.420  1.00 98.43           C  
ATOM   1350  HG  LEU A  87      -9.874  -5.691  -0.262  1.00 98.43           H  
ATOM   1351  CD1 LEU A  87      -8.679  -6.433   1.356  1.00 98.43           C  
ATOM   1352 HD11 LEU A  87      -7.829  -6.115   1.960  1.00 98.43           H  
ATOM   1353 HD12 LEU A  87      -9.502  -6.720   2.011  1.00 98.43           H  
ATOM   1354 HD13 LEU A  87      -8.393  -7.311   0.777  1.00 98.43           H  
ATOM   1355  CD2 LEU A  87      -9.749  -4.193   1.251  1.00 98.43           C  
ATOM   1356 HD21 LEU A  87     -10.608  -4.590   1.790  1.00 98.43           H  
ATOM   1357 HD22 LEU A  87      -9.027  -3.798   1.966  1.00 98.43           H  
ATOM   1358 HD23 LEU A  87     -10.090  -3.391   0.596  1.00 98.43           H  
ATOM   1359  N   GLY A  88      -8.428  -5.743  -3.460  1.00 98.60           N  
ATOM   1360  H   GLY A  88      -7.899  -4.898  -3.622  1.00 98.60           H  
ATOM   1361  CA  GLY A  88      -9.377  -6.166  -4.485  1.00 98.60           C  
ATOM   1362  HA2 GLY A  88      -8.837  -6.289  -5.424  1.00 98.60           H  
ATOM   1363  HA3 GLY A  88      -9.817  -7.132  -4.237  1.00 98.60           H  
ATOM   1364  C   GLY A  88     -10.507  -5.158  -4.662  1.00 98.60           C  
ATOM   1365  O   GLY A  88     -11.147  -4.757  -3.689  1.00 98.60           O  
ATOM   1366  N   ASN A  89     -10.780  -4.757  -5.905  1.00 98.78           N  
ATOM   1367  H   ASN A  89     -10.216  -5.130  -6.655  1.00 98.78           H  
ATOM   1368  CA  ASN A  89     -11.761  -3.709  -6.215  1.00 98.78           C  
ATOM   1369  HA  ASN A  89     -11.460  -2.784  -5.723  1.00 98.78           H  
ATOM   1370  C   ASN A  89     -13.160  -4.058  -5.702  1.00 98.78           C  
ATOM   1371  CB  ASN A  89     -11.811  -3.460  -7.730  1.00 98.78           C  
ATOM   1372  HB2 ASN A  89     -12.100  -4.370  -8.257  1.00 98.78           H  
ATOM   1373  HB3 ASN A  89     -12.572  -2.702  -7.914  1.00 98.78           H  
ATOM   1374  O   ASN A  89     -13.862  -3.188  -5.194  1.00 98.78           O  
ATOM   1375  CG  ASN A  89     -10.525  -2.927  -8.320  1.00 98.78           C  
ATOM   1376  ND2 ASN A  89     -10.438  -2.830  -9.623  1.00 98.78           N  
ATOM   1377 HD21 ASN A  89     -11.237  -3.048 -10.201  1.00 98.78           H  
ATOM   1378 HD22 ASN A  89      -9.616  -2.371  -9.987  1.00 98.78           H  
ATOM   1379  OD1 ASN A  89      -9.584  -2.599  -7.624  1.00 98.78           O  
ATOM   1380  N   LYS A  90     -13.531  -5.345  -5.761  1.00 98.55           N  
ATOM   1381  H   LYS A  90     -12.868  -6.007  -6.138  1.00 98.55           H  
ATOM   1382  CA  LYS A  90     -14.786  -5.857  -5.201  1.00 98.55           C  
ATOM   1383  HA  LYS A  90     -15.631  -5.379  -5.697  1.00 98.55           H  
ATOM   1384  C   LYS A  90     -14.910  -5.527  -3.714  1.00 98.55           C  
ATOM   1385  CB  LYS A  90     -14.827  -7.371  -5.444  1.00 98.55           C  
ATOM   1386  HB2 LYS A  90     -13.958  -7.816  -4.959  1.00 98.55           H  
ATOM   1387  HB3 LYS A  90     -14.743  -7.550  -6.516  1.00 98.55           H  
ATOM   1388  O   LYS A  90     -15.944  -5.042  -3.281  1.00 98.55           O  
ATOM   1389  CG  LYS A  90     -16.108  -8.054  -4.936  1.00 98.55           C  
ATOM   1390  HG2 LYS A  90     -16.239  -7.876  -3.869  1.00 98.55           H  
ATOM   1391  HG3 LYS A  90     -16.963  -7.636  -5.467  1.00 98.55           H  
ATOM   1392  CD  LYS A  90     -16.052  -9.569  -5.190  1.00 98.55           C  
ATOM   1393  HD2 LYS A  90     -15.777  -9.743  -6.230  1.00 98.55           H  
ATOM   1394  HD3 LYS A  90     -17.040  -9.995  -5.014  1.00 98.55           H  
ATOM   1395  CE  LYS A  90     -15.038 -10.251  -4.258  1.00 98.55           C  
ATOM   1396  HE2 LYS A  90     -14.138  -9.641  -4.195  1.00 98.55           H  
ATOM   1397  HE3 LYS A  90     -15.462 -10.299  -3.255  1.00 98.55           H  
ATOM   1398  NZ  LYS A  90     -14.649 -11.606  -4.720  1.00 98.55           N  
ATOM   1399  HZ1 LYS A  90     -14.091 -11.559  -5.561  1.00 98.55           H  
ATOM   1400  HZ2 LYS A  90     -14.050 -12.043  -4.033  1.00 98.55           H  
ATOM   1401  HZ3 LYS A  90     -15.445 -12.202  -4.899  1.00 98.55           H  
ATOM   1402  N   TYR A  91     -13.859  -5.763  -2.933  1.00 98.40           N  
ATOM   1403  H   TYR A  91     -12.996  -6.078  -3.354  1.00 98.40           H  
ATOM   1404  CA  TYR A  91     -13.893  -5.534  -1.489  1.00 98.40           C  
ATOM   1405  HA  TYR A  91     -14.846  -5.890  -1.096  1.00 98.40           H  
ATOM   1406  C   TYR A  91     -13.784  -4.053  -1.133  1.00 98.40           C  
ATOM   1407  CB  TYR A  91     -12.782  -6.333  -0.818  1.00 98.40           C  
ATOM   1408  HB2 TYR A  91     -11.827  -5.937  -1.165  1.00 98.40           H  
ATOM   1409  HB3 TYR A  91     -12.841  -6.174   0.259  1.00 98.40           H  
ATOM   1410  O   TYR A  91     -14.428  -3.613  -0.188  1.00 98.40           O  
ATOM   1411  CG  TYR A  91     -12.836  -7.820  -1.102  1.00 98.40           C  
ATOM   1412  CD1 TYR A  91     -13.871  -8.621  -0.581  1.00 98.40           C  
ATOM   1413  HD1 TYR A  91     -14.629  -8.189   0.055  1.00 98.40           H  
ATOM   1414  CD2 TYR A  91     -11.845  -8.401  -1.906  1.00 98.40           C  
ATOM   1415  HD2 TYR A  91     -11.064  -7.787  -2.330  1.00 98.40           H  
ATOM   1416  CE1 TYR A  91     -13.907 -10.001  -0.870  1.00 98.40           C  
ATOM   1417  HE1 TYR A  91     -14.682 -10.624  -0.448  1.00 98.40           H  
ATOM   1418  CE2 TYR A  91     -11.855  -9.779  -2.161  1.00 98.40           C  
ATOM   1419  HE2 TYR A  91     -11.066 -10.218  -2.754  1.00 98.40           H  
ATOM   1420  OH  TYR A  91     -12.916 -11.903  -1.980  1.00 98.40           O  
ATOM   1421  HH  TYR A  91     -12.053 -12.175  -2.303  1.00 98.40           H  
ATOM   1422  CZ  TYR A  91     -12.890 -10.584  -1.656  1.00 98.40           C  
ATOM   1423  N   ILE A  92     -13.021  -3.270  -1.902  1.00 98.61           N  
ATOM   1424  H   ILE A  92     -12.488  -3.695  -2.647  1.00 98.61           H  
ATOM   1425  CA  ILE A  92     -12.957  -1.814  -1.721  1.00 98.61           C  
ATOM   1426  HA  ILE A  92     -12.696  -1.604  -0.684  1.00 98.61           H  
ATOM   1427  C   ILE A  92     -14.341  -1.192  -1.971  1.00 98.61           C  
ATOM   1428  CB  ILE A  92     -11.870  -1.194  -2.628  1.00 98.61           C  
ATOM   1429  HB  ILE A  92     -12.114  -1.418  -3.667  1.00 98.61           H  
ATOM   1430  O   ILE A  92     -14.795  -0.373  -1.171  1.00 98.61           O  
ATOM   1431  CG1 ILE A  92     -10.466  -1.760  -2.303  1.00 98.61           C  
ATOM   1432 HG12 ILE A  92     -10.514  -2.840  -2.161  1.00 98.61           H  
ATOM   1433 HG13 ILE A  92     -10.115  -1.330  -1.365  1.00 98.61           H  
ATOM   1434  CG2 ILE A  92     -11.841   0.333  -2.439  1.00 98.61           C  
ATOM   1435 HG21 ILE A  92     -12.797   0.777  -2.716  1.00 98.61           H  
ATOM   1436 HG22 ILE A  92     -11.072   0.782  -3.067  1.00 98.61           H  
ATOM   1437 HG23 ILE A  92     -11.632   0.574  -1.397  1.00 98.61           H  
ATOM   1438  CD1 ILE A  92      -9.427  -1.494  -3.400  1.00 98.61           C  
ATOM   1439 HD11 ILE A  92      -8.496  -1.999  -3.142  1.00 98.61           H  
ATOM   1440 HD12 ILE A  92      -9.230  -0.427  -3.498  1.00 98.61           H  
ATOM   1441 HD13 ILE A  92      -9.781  -1.887  -4.353  1.00 98.61           H  
ATOM   1442  N   ASN A  93     -15.041  -1.621  -3.025  1.00 98.56           N  
ATOM   1443  H   ASN A  93     -14.613  -2.270  -3.669  1.00 98.56           H  
ATOM   1444  CA  ASN A  93     -16.425  -1.226  -3.282  1.00 98.56           C  
ATOM   1445  HA  ASN A  93     -16.481  -0.139  -3.333  1.00 98.56           H  
ATOM   1446  C   ASN A  93     -17.353  -1.649  -2.127  1.00 98.56           C  
ATOM   1447  CB  ASN A  93     -16.849  -1.775  -4.652  1.00 98.56           C  
ATOM   1448  HB2 ASN A  93     -16.359  -1.202  -5.438  1.00 98.56           H  
ATOM   1449  HB3 ASN A  93     -16.552  -2.820  -4.740  1.00 98.56           H  
ATOM   1450  O   ASN A  93     -17.973  -0.777  -1.531  1.00 98.56           O  
ATOM   1451  CG  ASN A  93     -18.349  -1.712  -4.862  1.00 98.56           C  
ATOM   1452  ND2 ASN A  93     -18.942  -0.548  -4.921  1.00 98.56           N  
ATOM   1453 HD21 ASN A  93     -18.412   0.309  -4.846  1.00 98.56           H  
ATOM   1454 HD22 ASN A  93     -19.951  -0.568  -4.896  1.00 98.56           H  
ATOM   1455  OD1 ASN A  93     -18.994  -2.737  -4.968  1.00 98.56           O  
ATOM   1456  N   LEU A  94     -17.357  -2.926  -1.721  1.00 97.67           N  
ATOM   1457  H   LEU A  94     -16.857  -3.606  -2.276  1.00 97.67           H  
ATOM   1458  CA  LEU A  94     -18.192  -3.409  -0.605  1.00 97.67           C  
ATOM   1459  HA  LEU A  94     -19.240  -3.271  -0.869  1.00 97.67           H  
ATOM   1460  C   LEU A  94     -17.971  -2.634   0.706  1.00 97.67           C  
ATOM   1461  CB  LEU A  94     -17.905  -4.901  -0.350  1.00 97.67           C  
ATOM   1462  HB2 LEU A  94     -18.328  -5.174   0.616  1.00 97.67           H  
ATOM   1463  HB3 LEU A  94     -16.826  -5.036  -0.283  1.00 97.67           H  
ATOM   1464  O   LEU A  94     -18.921  -2.379   1.442  1.00 97.67           O  
ATOM   1465  CG  LEU A  94     -18.474  -5.870  -1.401  1.00 97.67           C  
ATOM   1466  HG  LEU A  94     -18.181  -5.559  -2.404  1.00 97.67           H  
ATOM   1467  CD1 LEU A  94     -17.920  -7.276  -1.139  1.00 97.67           C  
ATOM   1468 HD11 LEU A  94     -16.834  -7.260  -1.227  1.00 97.67           H  
ATOM   1469 HD12 LEU A  94     -18.201  -7.605  -0.138  1.00 97.67           H  
ATOM   1470 HD13 LEU A  94     -18.326  -7.968  -1.876  1.00 97.67           H  
ATOM   1471  CD2 LEU A  94     -19.999  -5.941  -1.358  1.00 97.67           C  
ATOM   1472 HD21 LEU A  94     -20.342  -6.221  -0.362  1.00 97.67           H  
ATOM   1473 HD22 LEU A  94     -20.360  -6.666  -2.088  1.00 97.67           H  
ATOM   1474 HD23 LEU A  94     -20.423  -4.972  -1.620  1.00 97.67           H  
ATOM   1475  N   ILE A  95     -16.724  -2.262   1.014  1.00 97.49           N  
ATOM   1476  H   ILE A  95     -15.977  -2.543   0.394  1.00 97.49           H  
ATOM   1477  CA  ILE A  95     -16.398  -1.455   2.197  1.00 97.49           C  
ATOM   1478  HA  ILE A  95     -16.896  -1.883   3.067  1.00 97.49           H  
ATOM   1479  C   ILE A  95     -16.952  -0.038   2.040  1.00 97.49           C  
ATOM   1480  CB  ILE A  95     -14.873  -1.465   2.459  1.00 97.49           C  
ATOM   1481  HB  ILE A  95     -14.361  -1.228   1.527  1.00 97.49           H  
ATOM   1482  O   ILE A  95     -17.620   0.462   2.938  1.00 97.49           O  
ATOM   1483  CG1 ILE A  95     -14.430  -2.868   2.936  1.00 97.49           C  
ATOM   1484 HG12 ILE A  95     -14.742  -3.007   3.971  1.00 97.49           H  
ATOM   1485 HG13 ILE A  95     -14.923  -3.638   2.343  1.00 97.49           H  
ATOM   1486  CG2 ILE A  95     -14.465  -0.417   3.516  1.00 97.49           C  
ATOM   1487 HG21 ILE A  95     -14.692   0.590   3.166  1.00 97.49           H  
ATOM   1488 HG22 ILE A  95     -13.394  -0.462   3.712  1.00 97.49           H  
ATOM   1489 HG23 ILE A  95     -15.012  -0.599   4.441  1.00 97.49           H  
ATOM   1490  CD1 ILE A  95     -12.919  -3.106   2.840  1.00 97.49           C  
ATOM   1491 HD11 ILE A  95     -12.700  -4.133   3.132  1.00 97.49           H  
ATOM   1492 HD12 ILE A  95     -12.585  -2.949   1.814  1.00 97.49           H  
ATOM   1493 HD13 ILE A  95     -12.381  -2.431   3.504  1.00 97.49           H  
ATOM   1494  N   THR A  96     -16.680   0.613   0.909  1.00 97.54           N  
ATOM   1495  H   THR A  96     -16.202   0.115   0.171  1.00 97.54           H  
ATOM   1496  CA  THR A  96     -17.036   2.026   0.703  1.00 97.54           C  
ATOM   1497  HA  THR A  96     -16.855   2.556   1.638  1.00 97.54           H  
ATOM   1498  C   THR A  96     -18.512   2.266   0.392  1.00 97.54           C  
ATOM   1499  CB  THR A  96     -16.165   2.698  -0.360  1.00 97.54           C  
ATOM   1500  HB  THR A  96     -16.518   3.722  -0.481  1.00 97.54           H  
ATOM   1501  O   THR A  96     -18.981   3.387   0.555  1.00 97.54           O  
ATOM   1502  CG2 THR A  96     -14.697   2.751   0.051  1.00 97.54           C  
ATOM   1503 HG21 THR A  96     -14.594   3.372   0.941  1.00 97.54           H  
ATOM   1504 HG22 THR A  96     -14.311   1.753   0.258  1.00 97.54           H  
ATOM   1505 HG23 THR A  96     -14.131   3.197  -0.767  1.00 97.54           H  
ATOM   1506  OG1 THR A  96     -16.210   2.051  -1.612  1.00 97.54           O  
ATOM   1507  HG1 THR A  96     -15.899   1.153  -1.482  1.00 97.54           H  
ATOM   1508  N   GLU A  97     -19.257   1.235   0.002  1.00 96.81           N  
ATOM   1509  H   GLU A  97     -18.795   0.373  -0.252  1.00 96.81           H  
ATOM   1510  CA  GLU A  97     -20.712   1.288  -0.165  1.00 96.81           C  
ATOM   1511  HA  GLU A  97     -20.981   2.216  -0.670  1.00 96.81           H  
ATOM   1512  C   GLU A  97     -21.451   1.266   1.183  1.00 96.81           C  
ATOM   1513  CB  GLU A  97     -21.126   0.110  -1.061  1.00 96.81           C  
ATOM   1514  HB2 GLU A  97     -20.553   0.166  -1.987  1.00 96.81           H  
ATOM   1515  HB3 GLU A  97     -20.884  -0.825  -0.556  1.00 96.81           H  
ATOM   1516  O   GLU A  97     -22.537   1.829   1.315  1.00 96.81           O  
ATOM   1517  CG  GLU A  97     -22.619   0.129  -1.420  1.00 96.81           C  
ATOM   1518  HG2 GLU A  97     -22.862   1.110  -1.829  1.00 96.81           H  
ATOM   1519  HG3 GLU A  97     -23.207  -0.018  -0.514  1.00 96.81           H  
ATOM   1520  CD  GLU A  97     -23.013  -0.955  -2.434  1.00 96.81           C  
ATOM   1521  OE1 GLU A  97     -24.086  -0.784  -3.057  1.00 96.81           O  
ATOM   1522  OE2 GLU A  97     -22.268  -1.952  -2.571  1.00 96.81           O  
ATOM   1523  N   GLU A  98     -20.863   0.652   2.213  1.00 94.67           N  
ATOM   1524  H   GLU A  98     -19.964   0.218   2.060  1.00 94.67           H  
ATOM   1525  CA  GLU A  98     -21.542   0.436   3.492  1.00 94.67           C  
ATOM   1526  HA  GLU A  98     -22.535   0.038   3.283  1.00 94.67           H  
ATOM   1527  C   GLU A  98     -21.739   1.716   4.312  1.00 94.67           C  
ATOM   1528  CB  GLU A  98     -20.751  -0.607   4.284  1.00 94.67           C  
ATOM   1529  HB2 GLU A  98     -20.619  -1.483   3.648  1.00 94.67           H  
ATOM   1530  HB3 GLU A  98     -19.761  -0.228   4.540  1.00 94.67           H  
ATOM   1531  O   GLU A  98     -22.698   1.835   5.077  1.00 94.67           O  
ATOM   1532  CG  GLU A  98     -21.508  -1.058   5.537  1.00 94.67           C  
ATOM   1533  HG2 GLU A  98     -22.582  -1.021   5.355  1.00 94.67           H  
ATOM   1534  HG3 GLU A  98     -21.264  -2.109   5.691  1.00 94.67           H  
ATOM   1535  CD  GLU A  98     -21.163  -0.297   6.828  1.00 94.67           C  
ATOM   1536  OE1 GLU A  98     -21.974  -0.415   7.776  1.00 94.67           O  
ATOM   1537  OE2 GLU A  98     -19.979   0.026   7.063  1.00 94.67           O  
ATOM   1538  N   ALA A  99     -20.835   2.682   4.174  1.00 95.07           N  
ATOM   1539  H   ALA A  99     -20.128   2.564   3.462  1.00 95.07           H  
ATOM   1540  CA  ALA A  99     -20.890   3.943   4.895  1.00 95.07           C  
ATOM   1541  HA  ALA A  99     -21.926   4.278   4.939  1.00 95.07           H  
ATOM   1542  C   ALA A  99     -20.071   5.018   4.176  1.00 95.07           C  
ATOM   1543  CB  ALA A  99     -20.379   3.704   6.325  1.00 95.07           C  
ATOM   1544  HB1 ALA A  99     -19.358   3.325   6.290  1.00 95.07           H  
ATOM   1545  HB2 ALA A  99     -20.414   4.627   6.904  1.00 95.07           H  
ATOM   1546  HB3 ALA A  99     -21.006   2.957   6.812  1.00 95.07           H  
ATOM   1547  O   ALA A  99     -19.425   4.781   3.165  1.00 95.07           O  
ATOM   1548  N   LYS A 100     -20.043   6.233   4.728  1.00 96.97           N  
ATOM   1549  H   LYS A 100     -20.549   6.368   5.592  1.00 96.97           H  
ATOM   1550  CA  LYS A 100     -19.147   7.284   4.234  1.00 96.97           C  
ATOM   1551  HA  LYS A 100     -19.116   7.235   3.146  1.00 96.97           H  
ATOM   1552  C   LYS A 100     -17.735   7.025   4.746  1.00 96.97           C  
ATOM   1553  CB  LYS A 100     -19.660   8.667   4.647  1.00 96.97           C  
ATOM   1554  HB2 LYS A 100     -18.927   9.419   4.355  1.00 96.97           H  
ATOM   1555  HB3 LYS A 100     -19.786   8.701   5.729  1.00 96.97           H  
ATOM   1556  O   LYS A 100     -17.512   7.073   5.956  1.00 96.97           O  
ATOM   1557  CG  LYS A 100     -20.994   8.973   3.954  1.00 96.97           C  
ATOM   1558  HG2 LYS A 100     -20.843   8.981   2.875  1.00 96.97           H  
ATOM   1559  HG3 LYS A 100     -21.722   8.199   4.199  1.00 96.97           H  
ATOM   1560  CD  LYS A 100     -21.554  10.324   4.401  1.00 96.97           C  
ATOM   1561  HD2 LYS A 100     -21.692  10.313   5.482  1.00 96.97           H  
ATOM   1562  HD3 LYS A 100     -20.858  11.117   4.125  1.00 96.97           H  
ATOM   1563  CE  LYS A 100     -22.900  10.532   3.703  1.00 96.97           C  
ATOM   1564  HE2 LYS A 100     -22.733  10.579   2.627  1.00 96.97           H  
ATOM   1565  HE3 LYS A 100     -23.521   9.657   3.892  1.00 96.97           H  
ATOM   1566  NZ  LYS A 100     -23.592  11.754   4.180  1.00 96.97           N  
ATOM   1567  HZ1 LYS A 100     -23.045  12.580   3.979  1.00 96.97           H  
ATOM   1568  HZ2 LYS A 100     -23.758  11.693   5.175  1.00 96.97           H  
ATOM   1569  HZ3 LYS A 100     -24.487  11.838   3.720  1.00 96.97           H  
ATOM   1570  N   TYR A 101     -16.784   6.825   3.842  1.00 97.79           N  
ATOM   1571  H   TYR A 101     -17.048   6.732   2.871  1.00 97.79           H  
ATOM   1572  CA  TYR A 101     -15.375   6.643   4.182  1.00 97.79           C  
ATOM   1573  HA  TYR A 101     -15.286   6.518   5.261  1.00 97.79           H  
ATOM   1574  C   TYR A 101     -14.539   7.878   3.829  1.00 97.79           C  
ATOM   1575  CB  TYR A 101     -14.841   5.341   3.566  1.00 97.79           C  
ATOM   1576  HB2 TYR A 101     -13.753   5.393   3.531  1.00 97.79           H  
ATOM   1577  HB3 TYR A 101     -15.192   5.250   2.538  1.00 97.79           H  
ATOM   1578  O   TYR A 101     -14.807   8.605   2.871  1.00 97.79           O  
ATOM   1579  CG  TYR A 101     -15.242   4.104   4.357  1.00 97.79           C  
ATOM   1580  CD1 TYR A 101     -14.319   3.476   5.213  1.00 97.79           C  
ATOM   1581  HD1 TYR A 101     -13.309   3.855   5.272  1.00 97.79           H  
ATOM   1582  CD2 TYR A 101     -16.542   3.581   4.252  1.00 97.79           C  
ATOM   1583  HD2 TYR A 101     -17.237   4.006   3.542  1.00 97.79           H  
ATOM   1584  CE1 TYR A 101     -14.689   2.350   5.973  1.00 97.79           C  
ATOM   1585  HE1 TYR A 101     -13.967   1.857   6.608  1.00 97.79           H  
ATOM   1586  CE2 TYR A 101     -16.930   2.473   5.028  1.00 97.79           C  
ATOM   1587  HE2 TYR A 101     -17.918   2.047   4.929  1.00 97.79           H  
ATOM   1588  OH  TYR A 101     -16.372   0.767   6.617  1.00 97.79           O  
ATOM   1589  HH  TYR A 101     -15.658   0.400   7.144  1.00 97.79           H  
ATOM   1590  CZ  TYR A 101     -16.005   1.849   5.885  1.00 97.79           C  
ATOM   1591  N   GLU A 102     -13.531   8.127   4.658  1.00 97.99           N  
ATOM   1592  H   GLU A 102     -13.387   7.470   5.412  1.00 97.99           H  
ATOM   1593  CA  GLU A 102     -12.388   8.987   4.352  1.00 97.99           C  
ATOM   1594  HA  GLU A 102     -12.635   9.645   3.518  1.00 97.99           H  
ATOM   1595  C   GLU A 102     -11.224   8.103   3.910  1.00 97.99           C  
ATOM   1596  CB  GLU A 102     -12.005   9.875   5.555  1.00 97.99           C  
ATOM   1597  HB2 GLU A 102     -11.082  10.408   5.324  1.00 97.99           H  
ATOM   1598  HB3 GLU A 102     -12.791  10.617   5.694  1.00 97.99           H  
ATOM   1599  O   GLU A 102     -11.119   6.952   4.343  1.00 97.99           O  
ATOM   1600  CG  GLU A 102     -11.815   9.092   6.868  1.00 97.99           C  
ATOM   1601  HG2 GLU A 102     -12.747   8.575   7.093  1.00 97.99           H  
ATOM   1602  HG3 GLU A 102     -11.023   8.354   6.743  1.00 97.99           H  
ATOM   1603  CD  GLU A 102     -11.530   9.958   8.095  1.00 97.99           C  
ATOM   1604  OE1 GLU A 102     -10.949   9.440   9.080  1.00 97.99           O  
ATOM   1605  OE2 GLU A 102     -12.021  11.101   8.163  1.00 97.99           O  
ATOM   1606  N   MET A 103     -10.343   8.647   3.075  1.00 98.43           N  
ATOM   1607  H   MET A 103     -10.463   9.613   2.807  1.00 98.43           H  
ATOM   1608  CA  MET A 103      -9.116   7.977   2.656  1.00 98.43           C  
ATOM   1609  HA  MET A 103      -9.062   6.999   3.134  1.00 98.43           H  
ATOM   1610  C   MET A 103      -7.901   8.773   3.105  1.00 98.43           C  
ATOM   1611  CB  MET A 103      -9.116   7.734   1.143  1.00 98.43           C  
ATOM   1612  HB2 MET A 103      -9.261   8.682   0.625  1.00 98.43           H  
ATOM   1613  HB3 MET A 103      -9.943   7.062   0.914  1.00 98.43           H  
ATOM   1614  O   MET A 103      -7.873   9.999   3.017  1.00 98.43           O  
ATOM   1615  CG  MET A 103      -7.832   7.067   0.637  1.00 98.43           C  
ATOM   1616  HG2 MET A 103      -6.974   7.696   0.874  1.00 98.43           H  
ATOM   1617  HG3 MET A 103      -7.710   6.116   1.157  1.00 98.43           H  
ATOM   1618  SD  MET A 103      -7.788   6.741  -1.140  1.00 98.43           S  
ATOM   1619  CE  MET A 103      -7.637   8.419  -1.806  1.00 98.43           C  
ATOM   1620  HE1 MET A 103      -6.717   8.877  -1.442  1.00 98.43           H  
ATOM   1621  HE2 MET A 103      -8.494   9.022  -1.505  1.00 98.43           H  
ATOM   1622  HE3 MET A 103      -7.606   8.374  -2.894  1.00 98.43           H  
ATOM   1623  N   ARG A 104      -6.872   8.050   3.530  1.00 98.25           N  
ATOM   1624  H   ARG A 104      -6.990   7.047   3.571  1.00 98.25           H  
ATOM   1625  CA  ARG A 104      -5.527   8.561   3.744  1.00 98.25           C  
ATOM   1626  HA  ARG A 104      -5.490   9.614   3.464  1.00 98.25           H  
ATOM   1627  C   ARG A 104      -4.563   7.808   2.836  1.00 98.25           C  
ATOM   1628  CB  ARG A 104      -5.194   8.449   5.235  1.00 98.25           C  
ATOM   1629  HB2 ARG A 104      -5.925   9.031   5.796  1.00 98.25           H  
ATOM   1630  HB3 ARG A 104      -5.267   7.407   5.547  1.00 98.25           H  
ATOM   1631  O   ARG A 104      -4.664   6.590   2.682  1.00 98.25           O  
ATOM   1632  CG  ARG A 104      -3.797   8.975   5.564  1.00 98.25           C  
ATOM   1633  HG2 ARG A 104      -3.044   8.369   5.061  1.00 98.25           H  
ATOM   1634  HG3 ARG A 104      -3.706  10.008   5.228  1.00 98.25           H  
ATOM   1635  CD  ARG A 104      -3.556   8.902   7.072  1.00 98.25           C  
ATOM   1636  HD2 ARG A 104      -3.672   7.869   7.401  1.00 98.25           H  
ATOM   1637  HD3 ARG A 104      -4.288   9.514   7.600  1.00 98.25           H  
ATOM   1638  NE  ARG A 104      -2.192   9.340   7.373  1.00 98.25           N  
ATOM   1639  HE  ARG A 104      -1.456   8.678   7.175  1.00 98.25           H  
ATOM   1640  NH1 ARG A 104      -2.554  11.593   7.654  1.00 98.25           N  
ATOM   1641 HH11 ARG A 104      -2.161  12.523   7.654  1.00 98.25           H  
ATOM   1642 HH12 ARG A 104      -3.551  11.447   7.587  1.00 98.25           H  
ATOM   1643  NH2 ARG A 104      -0.481  10.759   7.678  1.00 98.25           N  
ATOM   1644 HH21 ARG A 104      -0.092  11.691   7.687  1.00 98.25           H  
ATOM   1645 HH22 ARG A 104       0.080   9.999   7.320  1.00 98.25           H  
ATOM   1646  CZ  ARG A 104      -1.757  10.564   7.577  1.00 98.25           C  
ATOM   1647  N   VAL A 105      -3.639   8.541   2.239  1.00 98.19           N  
ATOM   1648  H   VAL A 105      -3.650   9.539   2.393  1.00 98.19           H  
ATOM   1649  CA  VAL A 105      -2.497   7.999   1.513  1.00 98.19           C  
ATOM   1650  HA  VAL A 105      -2.559   6.911   1.509  1.00 98.19           H  
ATOM   1651  C   VAL A 105      -1.253   8.424   2.268  1.00 98.19           C  
ATOM   1652  CB  VAL A 105      -2.453   8.473   0.052  1.00 98.19           C  
ATOM   1653  HB  VAL A 105      -2.209   9.535   0.020  1.00 98.19           H  
ATOM   1654  O   VAL A 105      -0.999   9.618   2.377  1.00 98.19           O  
ATOM   1655  CG1 VAL A 105      -1.371   7.706  -0.714  1.00 98.19           C  
ATOM   1656 HG11 VAL A 105      -1.301   8.082  -1.734  1.00 98.19           H  
ATOM   1657 HG12 VAL A 105      -1.601   6.641  -0.727  1.00 98.19           H  
ATOM   1658 HG13 VAL A 105      -0.405   7.842  -0.227  1.00 98.19           H  
ATOM   1659  CG2 VAL A 105      -3.799   8.270  -0.659  1.00 98.19           C  
ATOM   1660 HG21 VAL A 105      -3.693   8.502  -1.718  1.00 98.19           H  
ATOM   1661 HG22 VAL A 105      -4.543   8.943  -0.235  1.00 98.19           H  
ATOM   1662 HG23 VAL A 105      -4.138   7.241  -0.539  1.00 98.19           H  
ATOM   1663  N   ASP A 106      -0.510   7.461   2.797  1.00 97.36           N  
ATOM   1664  H   ASP A 106      -0.759   6.503   2.596  1.00 97.36           H  
ATOM   1665  CA  ASP A 106       0.798   7.694   3.404  1.00 97.36           C  
ATOM   1666  HA  ASP A 106       0.910   8.745   3.668  1.00 97.36           H  
ATOM   1667  C   ASP A 106       1.872   7.344   2.379  1.00 97.36           C  
ATOM   1668  CB  ASP A 106       0.957   6.870   4.690  1.00 97.36           C  
ATOM   1669  HB2 ASP A 106       1.997   6.922   5.014  1.00 97.36           H  
ATOM   1670  HB3 ASP A 106       0.720   5.826   4.485  1.00 97.36           H  
ATOM   1671  O   ASP A 106       1.824   6.275   1.764  1.00 97.36           O  
ATOM   1672  CG  ASP A 106       0.076   7.392   5.826  1.00 97.36           C  
ATOM   1673  OD1 ASP A 106       0.181   8.585   6.181  1.00 97.36           O  
ATOM   1674  OD2 ASP A 106      -0.731   6.612   6.383  1.00 97.36           O  
ATOM   1675  N   ILE A 107       2.828   8.246   2.176  1.00 95.98           N  
ATOM   1676  H   ILE A 107       2.818   9.096   2.721  1.00 95.98           H  
ATOM   1677  CA  ILE A 107       3.954   8.034   1.267  1.00 95.98           C  
ATOM   1678  HA  ILE A 107       4.012   6.968   1.047  1.00 95.98           H  
ATOM   1679  C   ILE A 107       5.261   8.404   1.960  1.00 95.98           C  
ATOM   1680  CB  ILE A 107       3.771   8.769  -0.082  1.00 95.98           C  
ATOM   1681  HB  ILE A 107       4.617   8.495  -0.713  1.00 95.98           H  
ATOM   1682  O   ILE A 107       5.317   9.345   2.749  1.00 95.98           O  
ATOM   1683  CG1 ILE A 107       3.780  10.298   0.080  1.00 95.98           C  
ATOM   1684 HG12 ILE A 107       3.018  10.585   0.804  1.00 95.98           H  
ATOM   1685 HG13 ILE A 107       4.761  10.585   0.459  1.00 95.98           H  
ATOM   1686  CG2 ILE A 107       2.486   8.305  -0.788  1.00 95.98           C  
ATOM   1687 HG21 ILE A 107       2.389   7.223  -0.699  1.00 95.98           H  
ATOM   1688 HG22 ILE A 107       1.626   8.773  -0.309  1.00 95.98           H  
ATOM   1689 HG23 ILE A 107       2.502   8.577  -1.843  1.00 95.98           H  
ATOM   1690  CD1 ILE A 107       3.539  11.100  -1.203  1.00 95.98           C  
ATOM   1691 HD11 ILE A 107       3.559  12.163  -0.963  1.00 95.98           H  
ATOM   1692 HD12 ILE A 107       4.311  10.871  -1.938  1.00 95.98           H  
ATOM   1693 HD13 ILE A 107       2.555  10.876  -1.614  1.00 95.98           H  
ATOM   1694  N   ALA A 108       6.332   7.687   1.633  1.00 94.20           N  
ATOM   1695  H   ALA A 108       6.214   6.909   1.000  1.00 94.20           H  
ATOM   1696  CA  ALA A 108       7.673   8.032   2.084  1.00 94.20           C  
ATOM   1697  HA  ALA A 108       7.632   9.005   2.574  1.00 94.20           H  
ATOM   1698  C   ALA A 108       8.634   8.165   0.905  1.00 94.20           C  
ATOM   1699  CB  ALA A 108       8.163   7.027   3.128  1.00 94.20           C  
ATOM   1700  HB1 ALA A 108       8.361   6.065   2.655  1.00 94.20           H  
ATOM   1701  HB2 ALA A 108       9.086   7.395   3.577  1.00 94.20           H  
ATOM   1702  HB3 ALA A 108       7.415   6.913   3.913  1.00 94.20           H  
ATOM   1703  O   ALA A 108       8.566   7.400  -0.060  1.00 94.20           O  
ATOM   1704  N   TYR A 109       9.541   9.132   0.995  1.00 92.81           N  
ATOM   1705  H   TYR A 109       9.516   9.734   1.805  1.00 92.81           H  
ATOM   1706  CA  TYR A 109      10.595   9.360   0.014  1.00 92.81           C  
ATOM   1707  HA  TYR A 109      10.898   8.407  -0.420  1.00 92.81           H  
ATOM   1708  C   TYR A 109      11.815   9.995   0.681  1.00 92.81           C  
ATOM   1709  CB  TYR A 109      10.055  10.265  -1.099  1.00 92.81           C  
ATOM   1710  HB2 TYR A 109       9.167   9.804  -1.532  1.00 92.81           H  
ATOM   1711  HB3 TYR A 109       9.755  11.217  -0.662  1.00 92.81           H  
ATOM   1712  O   TYR A 109      11.692  11.001   1.378  1.00 92.81           O  
ATOM   1713  CG  TYR A 109      11.060  10.509  -2.202  1.00 92.81           C  
ATOM   1714  CD1 TYR A 109      11.685  11.764  -2.321  1.00 92.81           C  
ATOM   1715  HD1 TYR A 109      11.409  12.575  -1.662  1.00 92.81           H  
ATOM   1716  CD2 TYR A 109      11.434   9.450  -3.050  1.00 92.81           C  
ATOM   1717  HD2 TYR A 109      10.983   8.476  -2.932  1.00 92.81           H  
ATOM   1718  CE1 TYR A 109      12.717  11.951  -3.258  1.00 92.81           C  
ATOM   1719  HE1 TYR A 109      13.240  12.895  -3.308  1.00 92.81           H  
ATOM   1720  CE2 TYR A 109      12.451   9.641  -4.002  1.00 92.81           C  
ATOM   1721  HE2 TYR A 109      12.796   8.803  -4.589  1.00 92.81           H  
ATOM   1722  OH  TYR A 109      14.194  11.022  -4.894  1.00 92.81           O  
ATOM   1723  HH  TYR A 109      14.884  11.470  -4.399  1.00 92.81           H  
ATOM   1724  CZ  TYR A 109      13.110  10.885  -4.090  1.00 92.81           C  
ATOM   1725  N   GLU A 110      12.997   9.407   0.487  1.00 91.37           N  
ATOM   1726  H   GLU A 110      12.987   8.492   0.058  1.00 91.37           H  
ATOM   1727  CA  GLU A 110      14.270   9.896   1.036  1.00 91.37           C  
ATOM   1728  HA  GLU A 110      14.995   9.092   0.909  1.00 91.37           H  
ATOM   1729  C   GLU A 110      14.205  10.143   2.555  1.00 91.37           C  
ATOM   1730  CB  GLU A 110      14.800  11.101   0.237  1.00 91.37           C  
ATOM   1731  HB2 GLU A 110      14.028  11.867   0.172  1.00 91.37           H  
ATOM   1732  HB3 GLU A 110      15.662  11.517   0.758  1.00 91.37           H  
ATOM   1733  O   GLU A 110      14.708  11.142   3.074  1.00 91.37           O  
ATOM   1734  CG  GLU A 110      15.268  10.704  -1.171  1.00 91.37           C  
ATOM   1735  HG2 GLU A 110      16.062   9.965  -1.073  1.00 91.37           H  
ATOM   1736  HG3 GLU A 110      14.442  10.232  -1.704  1.00 91.37           H  
ATOM   1737  CD  GLU A 110      15.796  11.894  -1.993  1.00 91.37           C  
ATOM   1738  OE1 GLU A 110      16.155  11.659  -3.172  1.00 91.37           O  
ATOM   1739  OE2 GLU A 110      15.836  13.032  -1.472  1.00 91.37           O  
ATOM   1740  N   LYS A 111      13.589   9.198   3.283  1.00 88.59           N  
ATOM   1741  H   LYS A 111      13.176   8.440   2.759  1.00 88.59           H  
ATOM   1742  CA  LYS A 111      13.362   9.244   4.745  1.00 88.59           C  
ATOM   1743  HA  LYS A 111      12.847   8.325   5.023  1.00 88.59           H  
ATOM   1744  C   LYS A 111      12.432  10.368   5.225  1.00 88.59           C  
ATOM   1745  CB  LYS A 111      14.689   9.293   5.527  1.00 88.59           C  
ATOM   1746  HB2 LYS A 111      15.124  10.287   5.417  1.00 88.59           H  
ATOM   1747  HB3 LYS A 111      14.470   9.152   6.585  1.00 88.59           H  
ATOM   1748  O   LYS A 111      12.351  10.600   6.430  1.00 88.59           O  
ATOM   1749  CG  LYS A 111      15.726   8.245   5.114  1.00 88.59           C  
ATOM   1750  HG2 LYS A 111      15.346   7.249   5.342  1.00 88.59           H  
ATOM   1751  HG3 LYS A 111      15.938   8.316   4.047  1.00 88.59           H  
ATOM   1752  CD  LYS A 111      17.020   8.505   5.888  1.00 88.59           C  
ATOM   1753  HD2 LYS A 111      17.387   9.500   5.638  1.00 88.59           H  
ATOM   1754  HD3 LYS A 111      16.815   8.455   6.958  1.00 88.59           H  
ATOM   1755  CE  LYS A 111      18.062   7.456   5.508  1.00 88.59           C  
ATOM   1756  HE2 LYS A 111      17.674   6.472   5.771  1.00 88.59           H  
ATOM   1757  HE3 LYS A 111      18.200   7.483   4.427  1.00 88.59           H  
ATOM   1758  NZ  LYS A 111      19.345   7.714   6.202  1.00 88.59           N  
ATOM   1759  HZ1 LYS A 111      20.028   7.012   5.954  1.00 88.59           H  
ATOM   1760  HZ2 LYS A 111      19.206   7.699   7.202  1.00 88.59           H  
ATOM   1761  HZ3 LYS A 111      19.699   8.623   5.940  1.00 88.59           H  
ATOM   1762  N   LYS A 112      11.746  11.063   4.319  1.00 94.61           N  
ATOM   1763  H   LYS A 112      11.883  10.850   3.341  1.00 94.61           H  
ATOM   1764  CA  LYS A 112      10.664  11.991   4.654  1.00 94.61           C  
ATOM   1765  HA  LYS A 112      10.721  12.259   5.709  1.00 94.61           H  
ATOM   1766  C   LYS A 112       9.326  11.308   4.435  1.00 94.61           C  
ATOM   1767  CB  LYS A 112      10.768  13.270   3.823  1.00 94.61           C  
ATOM   1768  HB2 LYS A 112       9.904  13.899   4.038  1.00 94.61           H  
ATOM   1769  HB3 LYS A 112      10.752  13.014   2.764  1.00 94.61           H  
ATOM   1770  O   LYS A 112       9.156  10.579   3.459  1.00 94.61           O  
ATOM   1771  CG  LYS A 112      12.049  14.046   4.142  1.00 94.61           C  
ATOM   1772  HG2 LYS A 112      12.068  14.305   5.201  1.00 94.61           H  
ATOM   1773  HG3 LYS A 112      12.922  13.440   3.901  1.00 94.61           H  
ATOM   1774  CD  LYS A 112      12.076  15.319   3.299  1.00 94.61           C  
ATOM   1775  HD2 LYS A 112      11.215  15.937   3.552  1.00 94.61           H  
ATOM   1776  HD3 LYS A 112      12.018  15.041   2.247  1.00 94.61           H  
ATOM   1777  CE  LYS A 112      13.370  16.086   3.559  1.00 94.61           C  
ATOM   1778  HE2 LYS A 112      13.398  16.384   4.607  1.00 94.61           H  
ATOM   1779  HE3 LYS A 112      14.207  15.414   3.368  1.00 94.61           H  
ATOM   1780  NZ  LYS A 112      13.445  17.266   2.669  1.00 94.61           N  
ATOM   1781  HZ1 LYS A 112      13.408  16.957   1.708  1.00 94.61           H  
ATOM   1782  HZ2 LYS A 112      12.656  17.874   2.830  1.00 94.61           H  
ATOM   1783  HZ3 LYS A 112      14.306  17.775   2.813  1.00 94.61           H  
ATOM   1784  N   GLU A 113       8.403  11.556   5.346  1.00 95.24           N  
ATOM   1785  H   GLU A 113       8.600  12.221   6.081  1.00 95.24           H  
ATOM   1786  CA  GLU A 113       7.033  11.059   5.289  1.00 95.24           C  
ATOM   1787  HA  GLU A 113       6.950  10.270   4.541  1.00 95.24           H  
ATOM   1788  C   GLU A 113       6.111  12.202   4.873  1.00 95.24           C  
ATOM   1789  CB  GLU A 113       6.625  10.464   6.644  1.00 95.24           C  
ATOM   1790  HB2 GLU A 113       6.717  11.234   7.410  1.00 95.24           H  
ATOM   1791  HB3 GLU A 113       5.584  10.146   6.589  1.00 95.24           H  
ATOM   1792  O   GLU A 113       6.317  13.346   5.280  1.00 95.24           O  
ATOM   1793  CG  GLU A 113       7.497   9.253   7.021  1.00 95.24           C  
ATOM   1794  HG2 GLU A 113       8.541   9.560   7.069  1.00 95.24           H  
ATOM   1795  HG3 GLU A 113       7.407   8.507   6.231  1.00 95.24           H  
ATOM   1796  CD  GLU A 113       7.122   8.617   8.370  1.00 95.24           C  
ATOM   1797  OE1 GLU A 113       7.511   7.441   8.567  1.00 95.24           O  
ATOM   1798  OE2 GLU A 113       6.505   9.303   9.215  1.00 95.24           O  
ATOM   1799  N   TYR A 114       5.120  11.873   4.055  1.00 96.87           N  
ATOM   1800  H   TYR A 114       5.023  10.907   3.776  1.00 96.87           H  
ATOM   1801  CA  TYR A 114       4.079  12.779   3.594  1.00 96.87           C  
ATOM   1802  HA  TYR A 114       4.020  13.645   4.253  1.00 96.87           H  
ATOM   1803  C   TYR A 114       2.742  12.050   3.620  1.00 96.87           C  
ATOM   1804  CB  TYR A 114       4.355  13.259   2.163  1.00 96.87           C  
ATOM   1805  HB2 TYR A 114       3.573  13.964   1.880  1.00 96.87           H  
ATOM   1806  HB3 TYR A 114       4.271  12.410   1.484  1.00 96.87           H  
ATOM   1807  O   TYR A 114       2.680  10.815   3.602  1.00 96.87           O  
ATOM   1808  CG  TYR A 114       5.696  13.909   1.922  1.00 96.87           C  
ATOM   1809  CD1 TYR A 114       5.785  15.310   1.935  1.00 96.87           C  
ATOM   1810  HD1 TYR A 114       4.904  15.900   2.138  1.00 96.87           H  
ATOM   1811  CD2 TYR A 114       6.839  13.123   1.668  1.00 96.87           C  
ATOM   1812  HD2 TYR A 114       6.758  12.046   1.669  1.00 96.87           H  
ATOM   1813  CE1 TYR A 114       7.021  15.935   1.703  1.00 96.87           C  
ATOM   1814  HE1 TYR A 114       7.073  17.013   1.721  1.00 96.87           H  
ATOM   1815  CE2 TYR A 114       8.084  13.743   1.450  1.00 96.87           C  
ATOM   1816  HE2 TYR A 114       8.964  13.147   1.261  1.00 96.87           H  
ATOM   1817  OH  TYR A 114       9.359  15.779   1.254  1.00 96.87           O  
ATOM   1818  HH  TYR A 114       9.182  16.718   1.165  1.00 96.87           H  
ATOM   1819  CZ  TYR A 114       8.172  15.151   1.471  1.00 96.87           C  
ATOM   1820  N   TYR A 115       1.662  12.816   3.592  1.00 97.60           N  
ATOM   1821  H   TYR A 115       1.785  13.818   3.604  1.00 97.60           H  
ATOM   1822  CA  TYR A 115       0.326  12.291   3.449  1.00 97.60           C  
ATOM   1823  HA  TYR A 115       0.424  11.327   2.951  1.00 97.60           H  
ATOM   1824  C   TYR A 115      -0.576  13.158   2.580  1.00 97.60           C  
ATOM   1825  CB  TYR A 115      -0.292  12.048   4.824  1.00 97.60           C  
ATOM   1826  HB2 TYR A 115       0.457  11.546   5.437  1.00 97.60           H  
ATOM   1827  HB3 TYR A 115      -1.130  11.362   4.707  1.00 97.60           H  
ATOM   1828  O   TYR A 115      -0.480  14.384   2.514  1.00 97.60           O  
ATOM   1829  CG  TYR A 115      -0.776  13.302   5.533  1.00 97.60           C  
ATOM   1830  CD1 TYR A 115       0.136  14.120   6.222  1.00 97.60           C  
ATOM   1831  HD1 TYR A 115       1.191  13.886   6.217  1.00 97.60           H  
ATOM   1832  CD2 TYR A 115      -2.135  13.673   5.461  1.00 97.60           C  
ATOM   1833  HD2 TYR A 115      -2.827  13.070   4.893  1.00 97.60           H  
ATOM   1834  CE1 TYR A 115      -0.299  15.312   6.829  1.00 97.60           C  
ATOM   1835  HE1 TYR A 115       0.431  15.958   7.293  1.00 97.60           H  
ATOM   1836  CE2 TYR A 115      -2.580  14.851   6.090  1.00 97.60           C  
ATOM   1837  HE2 TYR A 115      -3.612  15.160   6.014  1.00 97.60           H  
ATOM   1838  OH  TYR A 115      -2.075  16.846   7.320  1.00 97.60           O  
ATOM   1839  HH  TYR A 115      -1.324  17.347   7.647  1.00 97.60           H  
ATOM   1840  CZ  TYR A 115      -1.658  15.682   6.760  1.00 97.60           C  
ATOM   1841  N   ALA A 116      -1.534  12.469   1.979  1.00 97.79           N  
ATOM   1842  H   ALA A 116      -1.506  11.465   2.079  1.00 97.79           H  
ATOM   1843  CA  ALA A 116      -2.718  13.043   1.375  1.00 97.79           C  
ATOM   1844  HA  ALA A 116      -2.720  14.126   1.492  1.00 97.79           H  
ATOM   1845  C   ALA A 116      -3.950  12.481   2.083  1.00 97.79           C  
ATOM   1846  CB  ALA A 116      -2.700  12.721  -0.115  1.00 97.79           C  
ATOM   1847  HB1 ALA A 116      -3.685  12.902  -0.545  1.00 97.79           H  
ATOM   1848  HB2 ALA A 116      -2.445  11.672  -0.273  1.00 97.79           H  
ATOM   1849  HB3 ALA A 116      -1.956  13.348  -0.606  1.00 97.79           H  
ATOM   1850  O   ALA A 116      -4.024  11.292   2.393  1.00 97.79           O  
ATOM   1851  N   TYR A 117      -4.924  13.333   2.351  1.00 98.22           N  
ATOM   1852  H   TYR A 117      -4.813  14.296   2.067  1.00 98.22           H  
ATOM   1853  CA  TYR A 117      -6.174  12.993   3.008  1.00 98.22           C  
ATOM   1854  HA  TYR A 117      -6.248  11.912   3.132  1.00 98.22           H  
ATOM   1855  C   TYR A 117      -7.339  13.442   2.133  1.00 98.22           C  
ATOM   1856  CB  TYR A 117      -6.213  13.631   4.401  1.00 98.22           C  
ATOM   1857  HB2 TYR A 117      -5.445  13.168   5.021  1.00 98.22           H  
ATOM   1858  HB3 TYR A 117      -5.966  14.689   4.311  1.00 98.22           H  
ATOM   1859  O   TYR A 117      -7.338  14.547   1.602  1.00 98.22           O  
ATOM   1860  CG  TYR A 117      -7.557  13.503   5.092  1.00 98.22           C  
ATOM   1861  CD1 TYR A 117      -8.556  14.461   4.833  1.00 98.22           C  
ATOM   1862  HD1 TYR A 117      -8.353  15.278   4.157  1.00 98.22           H  
ATOM   1863  CD2 TYR A 117      -7.826  12.423   5.957  1.00 98.22           C  
ATOM   1864  HD2 TYR A 117      -7.063  11.684   6.149  1.00 98.22           H  
ATOM   1865  CE1 TYR A 117      -9.821  14.339   5.430  1.00 98.22           C  
ATOM   1866  HE1 TYR A 117     -10.588  15.069   5.219  1.00 98.22           H  
ATOM   1867  CE2 TYR A 117      -9.092  12.310   6.570  1.00 98.22           C  
ATOM   1868  HE2 TYR A 117      -9.301  11.503   7.257  1.00 98.22           H  
ATOM   1869  OH  TYR A 117     -11.339  13.187   6.845  1.00 98.22           O  
ATOM   1870  HH  TYR A 117     -11.477  12.407   7.388  1.00 98.22           H  
ATOM   1871  CZ  TYR A 117     -10.096  13.266   6.297  1.00 98.22           C  
ATOM   1872  N   TYR A 118      -8.353  12.592   2.021  1.00 98.35           N  
ATOM   1873  H   TYR A 118      -8.278  11.704   2.496  1.00 98.35           H  
ATOM   1874  CA  TYR A 118      -9.580  12.858   1.286  1.00 98.35           C  
ATOM   1875  HA  TYR A 118      -9.604  13.902   0.972  1.00 98.35           H  
ATOM   1876  C   TYR A 118     -10.762  12.604   2.212  1.00 98.35           C  
ATOM   1877  CB  TYR A 118      -9.650  11.991   0.021  1.00 98.35           C  
ATOM   1878  HB2 TYR A 118     -10.578  12.220  -0.503  1.00 98.35           H  
ATOM   1879  HB3 TYR A 118      -9.689  10.940   0.307  1.00 98.35           H  
ATOM   1880  O   TYR A 118     -10.988  11.484   2.680  1.00 98.35           O  
ATOM   1881  CG  TYR A 118      -8.488  12.201  -0.931  1.00 98.35           C  
ATOM   1882  CD1 TYR A 118      -8.600  13.119  -1.993  1.00 98.35           C  
ATOM   1883  HD1 TYR A 118      -9.519  13.664  -2.148  1.00 98.35           H  
ATOM   1884  CD2 TYR A 118      -7.276  11.514  -0.720  1.00 98.35           C  
ATOM   1885  HD2 TYR A 118      -7.183  10.828   0.109  1.00 98.35           H  
ATOM   1886  CE1 TYR A 118      -7.497  13.363  -2.834  1.00 98.35           C  
ATOM   1887  HE1 TYR A 118      -7.566  14.098  -3.623  1.00 98.35           H  
ATOM   1888  CE2 TYR A 118      -6.173  11.755  -1.561  1.00 98.35           C  
ATOM   1889  HE2 TYR A 118      -5.230  11.257  -1.387  1.00 98.35           H  
ATOM   1890  OH  TYR A 118      -5.178  12.989  -3.353  1.00 98.35           O  
ATOM   1891  HH  TYR A 118      -5.347  13.738  -3.928  1.00 98.35           H  
ATOM   1892  CZ  TYR A 118      -6.276  12.694  -2.608  1.00 98.35           C  
ATOM   1893  N   LYS A 119     -11.553  13.649   2.457  1.00 97.97           N  
ATOM   1894  H   LYS A 119     -11.289  14.531   2.042  1.00 97.97           H  
ATOM   1895  CA  LYS A 119     -12.780  13.575   3.262  1.00 97.97           C  
ATOM   1896  HA  LYS A 119     -12.522  13.164   4.238  1.00 97.97           H  
ATOM   1897  C   LYS A 119     -13.839  12.657   2.640  1.00 97.97           C  
ATOM   1898  CB  LYS A 119     -13.309  15.003   3.423  1.00 97.97           C  
ATOM   1899  HB2 LYS A 119     -12.497  15.643   3.767  1.00 97.97           H  
ATOM   1900  HB3 LYS A 119     -13.644  15.361   2.449  1.00 97.97           H  
ATOM   1901  O   LYS A 119     -14.776  12.248   3.327  1.00 97.97           O  
ATOM   1902  CG  LYS A 119     -14.472  15.104   4.415  1.00 97.97           C  
ATOM   1903  HG2 LYS A 119     -14.170  14.694   5.379  1.00 97.97           H  
ATOM   1904  HG3 LYS A 119     -15.327  14.551   4.028  1.00 97.97           H  
ATOM   1905  CD  LYS A 119     -14.905  16.558   4.581  1.00 97.97           C  
ATOM   1906  HD2 LYS A 119     -15.190  16.958   3.608  1.00 97.97           H  
ATOM   1907  HD3 LYS A 119     -14.067  17.137   4.970  1.00 97.97           H  
ATOM   1908  CE  LYS A 119     -16.089  16.639   5.547  1.00 97.97           C  
ATOM   1909  HE2 LYS A 119     -16.898  16.025   5.152  1.00 97.97           H  
ATOM   1910  HE3 LYS A 119     -15.776  16.226   6.506  1.00 97.97           H  
ATOM   1911  NZ  LYS A 119     -16.540  18.042   5.713  1.00 97.97           N  
ATOM   1912  HZ1 LYS A 119     -15.777  18.608   6.055  1.00 97.97           H  
ATOM   1913  HZ2 LYS A 119     -16.827  18.431   4.827  1.00 97.97           H  
ATOM   1914  HZ3 LYS A 119     -17.303  18.113   6.371  1.00 97.97           H  
ATOM   1915  N   LYS A 120     -13.758  12.365   1.347  1.00 98.09           N  
ATOM   1916  H   LYS A 120     -13.018  12.797   0.813  1.00 98.09           H  
ATOM   1917  CA  LYS A 120     -14.625  11.405   0.666  1.00 98.09           C  
ATOM   1918  HA  LYS A 120     -15.189  10.825   1.396  1.00 98.09           H  
ATOM   1919  C   LYS A 120     -13.765  10.426  -0.122  1.00 98.09           C  
ATOM   1920  CB  LYS A 120     -15.602  12.167  -0.242  1.00 98.09           C  
ATOM   1921  HB2 LYS A 120     -15.037  12.648  -1.040  1.00 98.09           H  
ATOM   1922  HB3 LYS A 120     -16.124  12.932   0.334  1.00 98.09           H  
ATOM   1923  O   LYS A 120     -12.879  10.861  -0.851  1.00 98.09           O  
ATOM   1924  CG  LYS A 120     -16.626  11.220  -0.865  1.00 98.09           C  
ATOM   1925  HG2 LYS A 120     -17.215  10.775  -0.063  1.00 98.09           H  
ATOM   1926  HG3 LYS A 120     -16.096  10.422  -1.385  1.00 98.09           H  
ATOM   1927  CD  LYS A 120     -17.564  11.894  -1.878  1.00 98.09           C  
ATOM   1928  HD2 LYS A 120     -18.152  12.682  -1.408  1.00 98.09           H  
ATOM   1929  HD3 LYS A 120     -16.992  12.281  -2.721  1.00 98.09           H  
ATOM   1930  CE  LYS A 120     -18.445  10.724  -2.305  1.00 98.09           C  
ATOM   1931  HE2 LYS A 120     -18.998  10.382  -1.430  1.00 98.09           H  
ATOM   1932  HE3 LYS A 120     -17.795   9.897  -2.589  1.00 98.09           H  
ATOM   1933  NZ  LYS A 120     -19.397  10.937  -3.410  1.00 98.09           N  
ATOM   1934  HZ1 LYS A 120     -18.921  11.193  -4.264  1.00 98.09           H  
ATOM   1935  HZ2 LYS A 120     -20.138  11.577  -3.164  1.00 98.09           H  
ATOM   1936  HZ3 LYS A 120     -19.795  10.020  -3.555  1.00 98.09           H  
ATOM   1937  N   PHE A 121     -14.064   9.139   0.007  1.00 98.50           N  
ATOM   1938  H   PHE A 121     -14.722   8.857   0.719  1.00 98.50           H  
ATOM   1939  CA  PHE A 121     -13.555   8.092  -0.866  1.00 98.50           C  
ATOM   1940  HA  PHE A 121     -13.307   8.512  -1.840  1.00 98.50           H  
ATOM   1941  C   PHE A 121     -14.619   7.016  -1.062  1.00 98.50           C  
ATOM   1942  CB  PHE A 121     -12.279   7.507  -0.269  1.00 98.50           C  
ATOM   1943  HB2 PHE A 121     -12.471   7.198   0.759  1.00 98.50           H  
ATOM   1944  HB3 PHE A 121     -11.529   8.298  -0.248  1.00 98.50           H  
ATOM   1945  O   PHE A 121     -15.071   6.400  -0.097  1.00 98.50           O  
ATOM   1946  CG  PHE A 121     -11.726   6.327  -1.045  1.00 98.50           C  
ATOM   1947  CD1 PHE A 121     -12.039   5.018  -0.649  1.00 98.50           C  
ATOM   1948  HD1 PHE A 121     -12.695   4.860   0.194  1.00 98.50           H  
ATOM   1949  CD2 PHE A 121     -10.897   6.528  -2.162  1.00 98.50           C  
ATOM   1950  HD2 PHE A 121     -10.631   7.529  -2.468  1.00 98.50           H  
ATOM   1951  CE1 PHE A 121     -11.506   3.918  -1.346  1.00 98.50           C  
ATOM   1952  HE1 PHE A 121     -11.746   2.913  -1.033  1.00 98.50           H  
ATOM   1953  CE2 PHE A 121     -10.373   5.431  -2.867  1.00 98.50           C  
ATOM   1954  HE2 PHE A 121      -9.724   5.590  -3.716  1.00 98.50           H  
ATOM   1955  CZ  PHE A 121     -10.671   4.124  -2.455  1.00 98.50           C  
ATOM   1956  HZ  PHE A 121     -10.264   3.280  -2.992  1.00 98.50           H  
ATOM   1957  N   GLU A 122     -15.007   6.809  -2.315  1.00 98.54           N  
ATOM   1958  H   GLU A 122     -14.603   7.379  -3.045  1.00 98.54           H  
ATOM   1959  CA  GLU A 122     -15.952   5.784  -2.745  1.00 98.54           C  
ATOM   1960  HA  GLU A 122     -16.017   5.001  -1.990  1.00 98.54           H  
ATOM   1961  C   GLU A 122     -15.436   5.145  -4.037  1.00 98.54           C  
ATOM   1962  CB  GLU A 122     -17.358   6.384  -2.946  1.00 98.54           C  
ATOM   1963  HB2 GLU A 122     -18.000   5.643  -3.422  1.00 98.54           H  
ATOM   1964  HB3 GLU A 122     -17.265   7.237  -3.618  1.00 98.54           H  
ATOM   1965  O   GLU A 122     -14.869   5.825  -4.900  1.00 98.54           O  
ATOM   1966  CG  GLU A 122     -18.043   6.862  -1.651  1.00 98.54           C  
ATOM   1967  HG2 GLU A 122     -17.321   7.414  -1.049  1.00 98.54           H  
ATOM   1968  HG3 GLU A 122     -18.362   5.992  -1.078  1.00 98.54           H  
ATOM   1969  CD  GLU A 122     -19.239   7.809  -1.876  1.00 98.54           C  
ATOM   1970  OE1 GLU A 122     -19.688   8.421  -0.875  1.00 98.54           O  
ATOM   1971  OE2 GLU A 122     -19.585   8.158  -3.035  1.00 98.54           O  
ATOM   1972  N   VAL A 123     -15.645   3.838  -4.170  1.00 98.71           N  
ATOM   1973  H   VAL A 123     -16.103   3.335  -3.424  1.00 98.71           H  
ATOM   1974  CA  VAL A 123     -15.381   3.094  -5.403  1.00 98.71           C  
ATOM   1975  HA  VAL A 123     -15.046   3.778  -6.183  1.00 98.71           H  
ATOM   1976  C   VAL A 123     -16.691   2.474  -5.858  1.00 98.71           C  
ATOM   1977  CB  VAL A 123     -14.273   2.045  -5.194  1.00 98.71           C  
ATOM   1978  HB  VAL A 123     -14.541   1.390  -4.365  1.00 98.71           H  
ATOM   1979  O   VAL A 123     -17.330   1.756  -5.089  1.00 98.71           O  
ATOM   1980  CG1 VAL A 123     -14.037   1.184  -6.437  1.00 98.71           C  
ATOM   1981 HG11 VAL A 123     -13.792   1.822  -7.286  1.00 98.71           H  
ATOM   1982 HG12 VAL A 123     -13.218   0.487  -6.257  1.00 98.71           H  
ATOM   1983 HG13 VAL A 123     -14.930   0.601  -6.663  1.00 98.71           H  
ATOM   1984  CG2 VAL A 123     -12.945   2.743  -4.872  1.00 98.71           C  
ATOM   1985 HG21 VAL A 123     -12.141   2.011  -4.800  1.00 98.71           H  
ATOM   1986 HG22 VAL A 123     -13.026   3.269  -3.920  1.00 98.71           H  
ATOM   1987 HG23 VAL A 123     -12.704   3.465  -5.652  1.00 98.71           H  
ATOM   1988  N   GLY A 124     -17.094   2.762  -7.095  1.00 98.67           N  
ATOM   1989  H   GLY A 124     -16.541   3.411  -7.637  1.00 98.67           H  
ATOM   1990  CA  GLY A 124     -18.301   2.199  -7.697  1.00 98.67           C  
ATOM   1991  HA2 GLY A 124     -19.160   2.454  -7.077  1.00 98.67           H  
ATOM   1992  HA3 GLY A 124     -18.450   2.637  -8.684  1.00 98.67           H  
ATOM   1993  C   GLY A 124     -18.245   0.675  -7.836  1.00 98.67           C  
ATOM   1994  O   GLY A 124     -17.212   0.045  -7.622  1.00 98.67           O  
ATOM   1995  N   ASP A 125     -19.367   0.071  -8.198  1.00 98.58           N  
ATOM   1996  H   ASP A 125     -20.179   0.633  -8.410  1.00 98.58           H  
ATOM   1997  CA  ASP A 125     -19.465  -1.365  -8.454  1.00 98.58           C  
ATOM   1998  HA  ASP A 125     -18.971  -1.895  -7.640  1.00 98.58           H  
ATOM   1999  C   ASP A 125     -18.774  -1.791  -9.769  1.00 98.58           C  
ATOM   2000  CB  ASP A 125     -20.952  -1.759  -8.421  1.00 98.58           C  
ATOM   2001  HB2 ASP A 125     -21.389  -1.415  -7.484  1.00 98.58           H  
ATOM   2002  HB3 ASP A 125     -21.025  -2.846  -8.438  1.00 98.58           H  
ATOM   2003  O   ASP A 125     -18.200  -0.991 -10.514  1.00 98.58           O  
ATOM   2004  CG  ASP A 125     -21.769  -1.194  -9.591  1.00 98.58           C  
ATOM   2005  OD1 ASP A 125     -21.211  -0.416 -10.407  1.00 98.58           O  
ATOM   2006  OD2 ASP A 125     -22.938  -1.600  -9.720  1.00 98.58           O  
ATOM   2007  N   GLU A 126     -18.838  -3.081 -10.101  1.00 98.55           N  
ATOM   2008  H   GLU A 126     -19.338  -3.713  -9.493  1.00 98.55           H  
ATOM   2009  CA  GLU A 126     -18.250  -3.580 -11.349  1.00 98.55           C  
ATOM   2010  HA  GLU A 126     -17.225  -3.213 -11.405  1.00 98.55           H  
ATOM   2011  C   GLU A 126     -18.981  -3.065 -12.604  1.00 98.55           C  
ATOM   2012  CB  GLU A 126     -18.208  -5.113 -11.318  1.00 98.55           C  
ATOM   2013  HB2 GLU A 126     -17.761  -5.426 -10.374  1.00 98.55           H  
ATOM   2014  HB3 GLU A 126     -19.222  -5.508 -11.366  1.00 98.55           H  
ATOM   2015  O   GLU A 126     -18.343  -2.884 -13.643  1.00 98.55           O  
ATOM   2016  CG  GLU A 126     -17.375  -5.682 -12.479  1.00 98.55           C  
ATOM   2017  HG2 GLU A 126     -16.435  -5.132 -12.535  1.00 98.55           H  
ATOM   2018  HG3 GLU A 126     -17.910  -5.537 -13.417  1.00 98.55           H  
ATOM   2019  CD  GLU A 126     -17.054  -7.171 -12.323  1.00 98.55           C  
ATOM   2020  OE1 GLU A 126     -16.084  -7.639 -12.968  1.00 98.55           O  
ATOM   2021  OE2 GLU A 126     -17.732  -7.880 -11.544  1.00 98.55           O  
ATOM   2022  N   ALA A 127     -20.289  -2.790 -12.521  1.00 98.44           N  
ATOM   2023  H   ALA A 127     -20.738  -2.832 -11.617  1.00 98.44           H  
ATOM   2024  CA  ALA A 127     -21.077  -2.269 -13.641  1.00 98.44           C  
ATOM   2025  HA  ALA A 127     -20.915  -2.907 -14.510  1.00 98.44           H  
ATOM   2026  C   ALA A 127     -20.649  -0.843 -14.028  1.00 98.44           C  
ATOM   2027  CB  ALA A 127     -22.562  -2.327 -13.263  1.00 98.44           C  
ATOM   2028  HB1 ALA A 127     -22.756  -1.682 -12.407  1.00 98.44           H  
ATOM   2029  HB2 ALA A 127     -23.168  -1.988 -14.103  1.00 98.44           H  
ATOM   2030  HB3 ALA A 127     -22.844  -3.348 -13.008  1.00 98.44           H  
ATOM   2031  O   ALA A 127     -20.637  -0.486 -15.207  1.00 98.44           O  
ATOM   2032  N   SER A 128     -20.224  -0.052 -13.043  1.00 98.53           N  
ATOM   2033  H   SER A 128     -20.372  -0.372 -12.096  1.00 98.53           H  
ATOM   2034  CA  SER A 128     -19.591   1.257 -13.220  1.00 98.53           C  
ATOM   2035  HA  SER A 128     -20.013   1.716 -14.114  1.00 98.53           H  
ATOM   2036  C   SER A 128     -18.073   1.184 -13.445  1.00 98.53           C  
ATOM   2037  CB  SER A 128     -19.941   2.166 -12.039  1.00 98.53           C  
ATOM   2038  HB2 SER A 128     -19.546   3.166 -12.217  1.00 98.53           H  
ATOM   2039  HB3 SER A 128     -21.024   2.229 -11.939  1.00 98.53           H  
ATOM   2040  O   SER A 128     -17.401   2.216 -13.412  1.00 98.53           O  
ATOM   2041  OG  SER A 128     -19.397   1.658 -10.844  1.00 98.53           O  
ATOM   2042  HG  SER A 128     -19.903   0.876 -10.612  1.00 98.53           H  
ATOM   2043  N   ASN A 129     -17.508  -0.003 -13.699  1.00 98.71           N  
ATOM   2044  H   ASN A 129     -18.109  -0.814 -13.725  1.00 98.71           H  
ATOM   2045  CA  ASN A 129     -16.066  -0.236 -13.853  1.00 98.71           C  
ATOM   2046  HA  ASN A 129     -15.926  -1.317 -13.851  1.00 98.71           H  
ATOM   2047  C   ASN A 129     -15.232   0.293 -12.669  1.00 98.71           C  
ATOM   2048  CB  ASN A 129     -15.571   0.303 -15.213  1.00 98.71           C  
ATOM   2049  HB2 ASN A 129     -14.499   0.129 -15.303  1.00 98.71           H  
ATOM   2050  HB3 ASN A 129     -15.740   1.379 -15.246  1.00 98.71           H  
ATOM   2051  O   ASN A 129     -14.145   0.838 -12.874  1.00 98.71           O  
ATOM   2052  CG  ASN A 129     -16.223  -0.333 -16.418  1.00 98.71           C  
ATOM   2053  ND2 ASN A 129     -16.222   0.330 -17.546  1.00 98.71           N  
ATOM   2054 HD21 ASN A 129     -15.550   1.078 -17.640  1.00 98.71           H  
ATOM   2055 HD22 ASN A 129     -16.512  -0.190 -18.362  1.00 98.71           H  
ATOM   2056  OD1 ASN A 129     -16.664  -1.464 -16.416  1.00 98.71           O  
ATOM   2057  N   TYR A 130     -15.736   0.146 -11.440  1.00 98.82           N  
ATOM   2058  H   TYR A 130     -16.644  -0.283 -11.332  1.00 98.82           H  
ATOM   2059  CA  TYR A 130     -15.072   0.585 -10.210  1.00 98.82           C  
ATOM   2060  HA  TYR A 130     -15.810   0.495  -9.413  1.00 98.82           H  
ATOM   2061  C   TYR A 130     -14.671   2.068 -10.229  1.00 98.82           C  
ATOM   2062  CB  TYR A 130     -13.910  -0.360  -9.861  1.00 98.82           C  
ATOM   2063  HB2 TYR A 130     -13.471  -0.047  -8.914  1.00 98.82           H  
ATOM   2064  HB3 TYR A 130     -13.135  -0.263 -10.622  1.00 98.82           H  
ATOM   2065  O   TYR A 130     -13.547   2.416  -9.867  1.00 98.82           O  
ATOM   2066  CG  TYR A 130     -14.296  -1.818  -9.728  1.00 98.82           C  
ATOM   2067  CD1 TYR A 130     -15.111  -2.229  -8.659  1.00 98.82           C  
ATOM   2068  HD1 TYR A 130     -15.460  -1.503  -7.939  1.00 98.82           H  
ATOM   2069  CD2 TYR A 130     -13.810  -2.770 -10.644  1.00 98.82           C  
ATOM   2070  HD2 TYR A 130     -13.174  -2.451 -11.457  1.00 98.82           H  
ATOM   2071  CE1 TYR A 130     -15.477  -3.577  -8.519  1.00 98.82           C  
ATOM   2072  HE1 TYR A 130     -16.125  -3.866  -7.705  1.00 98.82           H  
ATOM   2073  CE2 TYR A 130     -14.152  -4.128 -10.497  1.00 98.82           C  
ATOM   2074  HE2 TYR A 130     -13.790  -4.869 -11.194  1.00 98.82           H  
ATOM   2075  OH  TYR A 130     -15.355  -5.828  -9.308  1.00 98.82           O  
ATOM   2076  HH  TYR A 130     -16.042  -5.913  -8.643  1.00 98.82           H  
ATOM   2077  CZ  TYR A 130     -14.998  -4.527  -9.442  1.00 98.82           C  
ATOM   2078  N   THR A 131     -15.566   2.944 -10.698  1.00 98.78           N  
ATOM   2079  H   THR A 131     -16.474   2.593 -10.965  1.00 98.78           H  
ATOM   2080  CA  THR A 131     -15.292   4.387 -10.831  1.00 98.78           C  
ATOM   2081  HA  THR A 131     -14.454   4.511 -11.516  1.00 98.78           H  
ATOM   2082  C   THR A 131     -14.886   5.010  -9.491  1.00 98.78           C  
ATOM   2083  CB  THR A 131     -16.499   5.128 -11.428  1.00 98.78           C  
ATOM   2084  HB  THR A 131     -17.392   4.911 -10.842  1.00 98.78           H  
ATOM   2085  O   THR A 131     -15.522   4.752  -8.470  1.00 98.78           O  
ATOM   2086  CG2 THR A 131     -16.303   6.643 -11.506  1.00 98.78           C  
ATOM   2087 HG21 THR A 131     -16.277   7.068 -10.503  1.00 98.78           H  
ATOM   2088 HG22 THR A 131     -17.134   7.093 -12.049  1.00 98.78           H  
ATOM   2089 HG23 THR A 131     -15.371   6.868 -12.025  1.00 98.78           H  
ATOM   2090  OG1 THR A 131     -16.704   4.720 -12.764  1.00 98.78           O  
ATOM   2091  HG1 THR A 131     -16.927   3.786 -12.786  1.00 98.78           H  
ATOM   2092  N   LEU A 132     -13.832   5.831  -9.497  1.00 98.79           N  
ATOM   2093  H   LEU A 132     -13.364   6.008 -10.375  1.00 98.79           H  
ATOM   2094  CA  LEU A 132     -13.336   6.528  -8.310  1.00 98.79           C  
ATOM   2095  HA  LEU A 132     -13.424   5.857  -7.456  1.00 98.79           H  
ATOM   2096  C   LEU A 132     -14.149   7.790  -8.024  1.00 98.79           C  
ATOM   2097  CB  LEU A 132     -11.854   6.886  -8.519  1.00 98.79           C  
ATOM   2098  HB2 LEU A 132     -11.772   7.542  -9.386  1.00 98.79           H  
ATOM   2099  HB3 LEU A 132     -11.310   5.967  -8.739  1.00 98.79           H  
ATOM   2100  O   LEU A 132     -14.371   8.605  -8.918  1.00 98.79           O  
ATOM   2101  CG  LEU A 132     -11.154   7.553  -7.324  1.00 98.79           C  
ATOM   2102  HG  LEU A 132     -11.675   8.472  -7.055  1.00 98.79           H  
ATOM   2103  CD1 LEU A 132     -11.106   6.622  -6.111  1.00 98.79           C  
ATOM   2104 HD11 LEU A 132     -12.110   6.450  -5.723  1.00 98.79           H  
ATOM   2105 HD12 LEU A 132     -10.660   5.667  -6.390  1.00 98.79           H  
ATOM   2106 HD13 LEU A 132     -10.508   7.080  -5.323  1.00 98.79           H  
ATOM   2107  CD2 LEU A 132      -9.716   7.913  -7.699  1.00 98.79           C  
ATOM   2108 HD21 LEU A 132      -9.219   8.389  -6.853  1.00 98.79           H  
ATOM   2109 HD22 LEU A 132      -9.726   8.611  -8.536  1.00 98.79           H  
ATOM   2110 HD23 LEU A 132      -9.169   7.015  -7.987  1.00 98.79           H  
ATOM   2111  N   HIS A 133     -14.497   8.008  -6.760  1.00 98.69           N  
ATOM   2112  H   HIS A 133     -14.388   7.261  -6.089  1.00 98.69           H  
ATOM   2113  CA  HIS A 133     -15.025   9.280  -6.281  1.00 98.69           C  
ATOM   2114  HA  HIS A 133     -14.907  10.044  -7.050  1.00 98.69           H  
ATOM   2115  C   HIS A 133     -14.257   9.742  -5.050  1.00 98.69           C  
ATOM   2116  CB  HIS A 133     -16.516   9.136  -5.982  1.00 98.69           C  
ATOM   2117  HB2 HIS A 133     -16.647   8.330  -5.259  1.00 98.69           H  
ATOM   2118  HB3 HIS A 133     -16.884  10.062  -5.542  1.00 98.69           H  
ATOM   2119  O   HIS A 133     -14.318   9.105  -3.995  1.00 98.69           O  
ATOM   2120  CG  HIS A 133     -17.334   8.822  -7.200  1.00 98.69           C  
ATOM   2121  CD2 HIS A 133     -18.064   7.687  -7.432  1.00 98.69           C  
ATOM   2122  HD2 HIS A 133     -18.172   6.851  -6.757  1.00 98.69           H  
ATOM   2123  ND1 HIS A 133     -17.420   9.608  -8.323  1.00 98.69           N  
ATOM   2124  HD1 HIS A 133     -16.821  10.397  -8.520  1.00 98.69           H  
ATOM   2125  CE1 HIS A 133     -18.198   8.966  -9.210  1.00 98.69           C  
ATOM   2126  HE1 HIS A 133     -18.399   9.300 -10.217  1.00 98.69           H  
ATOM   2127  NE2 HIS A 133     -18.628   7.801  -8.707  1.00 98.69           N  
ATOM   2128  N   ILE A 134     -13.569  10.874  -5.172  1.00 98.49           N  
ATOM   2129  H   ILE A 134     -13.598  11.370  -6.051  1.00 98.49           H  
ATOM   2130  CA  ILE A 134     -12.797  11.477  -4.082  1.00 98.49           C  
ATOM   2131  HA  ILE A 134     -13.126  11.020  -3.148  1.00 98.49           H  
ATOM   2132  C   ILE A 134     -13.092  12.965  -3.953  1.00 98.49           C  
ATOM   2133  CB  ILE A 134     -11.285  11.222  -4.219  1.00 98.49           C  
ATOM   2134  HB  ILE A 134     -10.781  11.793  -3.439  1.00 98.49           H  
ATOM   2135  O   ILE A 134     -13.362  13.643  -4.938  1.00 98.49           O  
ATOM   2136  CG1 ILE A 134     -10.755  11.700  -5.583  1.00 98.49           C  
ATOM   2137 HG12 ILE A 134     -11.209  11.123  -6.389  1.00 98.49           H  
ATOM   2138 HG13 ILE A 134     -11.024  12.747  -5.719  1.00 98.49           H  
ATOM   2139  CG2 ILE A 134     -10.986   9.742  -3.957  1.00 98.49           C  
ATOM   2140 HG21 ILE A 134     -11.438   9.127  -4.736  1.00 98.49           H  
ATOM   2141 HG22 ILE A 134     -11.417   9.472  -2.993  1.00 98.49           H  
ATOM   2142 HG23 ILE A 134      -9.911   9.568  -3.926  1.00 98.49           H  
ATOM   2143  CD1 ILE A 134      -9.240  11.603  -5.713  1.00 98.49           C  
ATOM   2144 HD11 ILE A 134      -8.926  10.563  -5.801  1.00 98.49           H  
ATOM   2145 HD12 ILE A 134      -8.756  12.067  -4.854  1.00 98.49           H  
ATOM   2146 HD13 ILE A 134      -8.955  12.145  -6.615  1.00 98.49           H  
ATOM   2147  N   ASP A 135     -13.057  13.475  -2.725  1.00 98.14           N  
ATOM   2148  H   ASP A 135     -12.806  12.873  -1.953  1.00 98.14           H  
ATOM   2149  CA  ASP A 135     -13.290  14.897  -2.459  1.00 98.14           C  
ATOM   2150  HA  ASP A 135     -12.783  15.478  -3.229  1.00 98.14           H  
ATOM   2151  C   ASP A 135     -12.723  15.323  -1.094  1.00 98.14           C  
ATOM   2152  CB  ASP A 135     -14.803  15.198  -2.546  1.00 98.14           C  
ATOM   2153  HB2 ASP A 135     -15.301  14.760  -1.682  1.00 98.14           H  
ATOM   2154  HB3 ASP A 135     -15.223  14.736  -3.439  1.00 98.14           H  
ATOM   2155  O   ASP A 135     -12.431  14.493  -0.226  1.00 98.14           O  
ATOM   2156  CG  ASP A 135     -15.144  16.692  -2.595  1.00 98.14           C  
ATOM   2157  OD1 ASP A 135     -14.246  17.508  -2.902  1.00 98.14           O  
ATOM   2158  OD2 ASP A 135     -16.297  17.012  -2.229  1.00 98.14           O  
ATOM   2159  N   GLY A 136     -12.614  16.636  -0.890  1.00 97.85           N  
ATOM   2160  H   GLY A 136     -12.952  17.229  -1.634  1.00 97.85           H  
ATOM   2161  CA  GLY A 136     -12.200  17.264   0.359  1.00 97.85           C  
ATOM   2162  HA2 GLY A 136     -12.328  18.342   0.264  1.00 97.85           H  
ATOM   2163  HA3 GLY A 136     -12.824  16.908   1.178  1.00 97.85           H  
ATOM   2164  C   GLY A 136     -10.741  16.990   0.689  1.00 97.85           C  
ATOM   2165  O   GLY A 136     -10.447  16.544   1.800  1.00 97.85           O  
ATOM   2166  N   TYR A 137      -9.869  17.222  -0.292  1.00 98.30           N  
ATOM   2167  H   TYR A 137     -10.217  17.551  -1.181  1.00 98.30           H  
ATOM   2168  CA  TYR A 137      -8.429  17.060  -0.160  1.00 98.30           C  
ATOM   2169  HA  TYR A 137      -8.232  16.019   0.094  1.00 98.30           H  
ATOM   2170  C   TYR A 137      -7.827  17.970   0.915  1.00 98.30           C  
ATOM   2171  CB  TYR A 137      -7.740  17.339  -1.496  1.00 98.30           C  
ATOM   2172  HB2 TYR A 137      -8.090  16.610  -2.228  1.00 98.30           H  
ATOM   2173  HB3 TYR A 137      -8.014  18.332  -1.851  1.00 98.30           H  
ATOM   2174  O   TYR A 137      -8.088  19.174   0.945  1.00 98.30           O  
ATOM   2175  CG  TYR A 137      -6.232  17.250  -1.385  1.00 98.30           C  
ATOM   2176  CD1 TYR A 137      -5.430  18.408  -1.262  1.00 98.30           C  
ATOM   2177  HD1 TYR A 137      -5.893  19.384  -1.280  1.00 98.30           H  
ATOM   2178  CD2 TYR A 137      -5.643  15.980  -1.333  1.00 98.30           C  
ATOM   2179  HD2 TYR A 137      -6.263  15.098  -1.386  1.00 98.30           H  
ATOM   2180  CE1 TYR A 137      -4.031  18.286  -1.107  1.00 98.30           C  
ATOM   2181  HE1 TYR A 137      -3.401  19.158  -1.005  1.00 98.30           H  
ATOM   2182  CE2 TYR A 137      -4.257  15.859  -1.218  1.00 98.30           C  
ATOM   2183  HE2 TYR A 137      -3.789  14.886  -1.231  1.00 98.30           H  
ATOM   2184  OH  TYR A 137      -2.136  16.765  -0.941  1.00 98.30           O  
ATOM   2185  HH  TYR A 137      -1.576  17.541  -0.859  1.00 98.30           H  
ATOM   2186  CZ  TYR A 137      -3.455  16.997  -1.090  1.00 98.30           C  
ATOM   2187  N   THR A 138      -6.953  17.397   1.736  1.00 97.70           N  
ATOM   2188  H   THR A 138      -6.831  16.398   1.652  1.00 97.70           H  
ATOM   2189  CA  THR A 138      -5.940  18.093   2.535  1.00 97.70           C  
ATOM   2190  HA  THR A 138      -5.692  19.036   2.047  1.00 97.70           H  
ATOM   2191  C   THR A 138      -4.668  17.242   2.575  1.00 97.70           C  
ATOM   2192  CB  THR A 138      -6.419  18.396   3.966  1.00 97.70           C  
ATOM   2193  HB  THR A 138      -5.631  18.950   4.476  1.00 97.70           H  
ATOM   2194  O   THR A 138      -4.687  16.068   2.216  1.00 97.70           O  
ATOM   2195  CG2 THR A 138      -7.699  19.229   4.033  1.00 97.70           C  
ATOM   2196 HG21 THR A 138      -8.539  18.656   3.640  1.00 97.70           H  
ATOM   2197 HG22 THR A 138      -7.574  20.135   3.441  1.00 97.70           H  
ATOM   2198 HG23 THR A 138      -7.905  19.505   5.067  1.00 97.70           H  
ATOM   2199  OG1 THR A 138      -6.667  17.218   4.694  1.00 97.70           O  
ATOM   2200  HG1 THR A 138      -6.839  17.458   5.607  1.00 97.70           H  
ATOM   2201  N   GLY A 139      -3.540  17.798   3.003  1.00 96.38           N  
ATOM   2202  H   GLY A 139      -3.494  18.786   3.208  1.00 96.38           H  
ATOM   2203  CA  GLY A 139      -2.290  17.045   3.087  1.00 96.38           C  
ATOM   2204  HA2 GLY A 139      -2.188  16.398   2.216  1.00 96.38           H  
ATOM   2205  HA3 GLY A 139      -2.290  16.419   3.979  1.00 96.38           H  
ATOM   2206  C   GLY A 139      -1.075  17.954   3.127  1.00 96.38           C  
ATOM   2207  O   GLY A 139      -1.206  19.176   3.052  1.00 96.38           O  
ATOM   2208  N   ASP A 140       0.099  17.347   3.244  1.00 95.05           N  
ATOM   2209  H   ASP A 140       0.125  16.339   3.302  1.00 95.05           H  
ATOM   2210  CA  ASP A 140       1.402  18.016   3.133  1.00 95.05           C  
ATOM   2211  HA  ASP A 140       1.239  19.093   3.092  1.00 95.05           H  
ATOM   2212  C   ASP A 140       2.141  17.670   1.823  1.00 95.05           C  
ATOM   2213  CB  ASP A 140       2.234  17.745   4.396  1.00 95.05           C  
ATOM   2214  HB2 ASP A 140       1.706  18.167   5.251  1.00 95.05           H  
ATOM   2215  HB3 ASP A 140       3.192  18.258   4.313  1.00 95.05           H  
ATOM   2216  O   ASP A 140       3.270  18.110   1.602  1.00 95.05           O  
ATOM   2217  CG  ASP A 140       2.485  16.260   4.657  1.00 95.05           C  
ATOM   2218  OD1 ASP A 140       2.280  15.452   3.728  1.00 95.05           O  
ATOM   2219  OD2 ASP A 140       2.833  15.927   5.809  1.00 95.05           O  
ATOM   2220  N   ALA A 141       1.476  16.938   0.926  1.00 90.68           N  
ATOM   2221  H   ALA A 141       0.584  16.561   1.215  1.00 90.68           H  
ATOM   2222  CA  ALA A 141       1.838  16.805  -0.480  1.00 90.68           C  
ATOM   2223  HA  ALA A 141       2.840  17.205  -0.629  1.00 90.68           H  
ATOM   2224  C   ALA A 141       0.877  17.625  -1.373  1.00 90.68           C  
ATOM   2225  CB  ALA A 141       1.877  15.308  -0.810  1.00 90.68           C  
ATOM   2226  HB1 ALA A 141       2.377  15.163  -1.767  1.00 90.68           H  
ATOM   2227  HB2 ALA A 141       2.444  14.776  -0.046  1.00 90.68           H  
ATOM   2228  HB3 ALA A 141       0.865  14.905  -0.848  1.00 90.68           H  
ATOM   2229  O   ALA A 141      -0.082  18.223  -0.885  1.00 90.68           O  
ATOM   2230  N   ASP A 142       1.106  17.669  -2.686  1.00 93.60           N  
ATOM   2231  H   ASP A 142       1.933  17.215  -3.047  1.00 93.60           H  
ATOM   2232  CA  ASP A 142       0.117  18.214  -3.637  1.00 93.60           C  
ATOM   2233  HA  ASP A 142      -0.404  19.058  -3.184  1.00 93.60           H  
ATOM   2234  C   ASP A 142      -0.916  17.155  -4.018  1.00 93.60           C  
ATOM   2235  CB  ASP A 142       0.788  18.702  -4.920  1.00 93.60           C  
ATOM   2236  HB2 ASP A 142       1.386  17.890  -5.336  1.00 93.60           H  
ATOM   2237  HB3 ASP A 142       0.019  18.958  -5.650  1.00 93.60           H  
ATOM   2238  O   ASP A 142      -0.554  15.987  -4.127  1.00 93.60           O  
ATOM   2239  CG  ASP A 142       1.652  19.934  -4.698  1.00 93.60           C  
ATOM   2240  OD1 ASP A 142       1.158  20.893  -4.077  1.00 93.60           O  
ATOM   2241  OD2 ASP A 142       2.801  19.898  -5.186  1.00 93.60           O  
ATOM   2242  N   ASP A 143      -2.159  17.544  -4.315  1.00 96.03           N  
ATOM   2243  H   ASP A 143      -2.407  18.518  -4.213  1.00 96.03           H  
ATOM   2244  CA  ASP A 143      -3.217  16.597  -4.688  1.00 96.03           C  
ATOM   2245  HA  ASP A 143      -3.219  15.801  -3.943  1.00 96.03           H  
ATOM   2246  C   ASP A 143      -2.978  15.950  -6.064  1.00 96.03           C  
ATOM   2247  CB  ASP A 143      -4.598  17.259  -4.634  1.00 96.03           C  
ATOM   2248  HB2 ASP A 143      -4.703  17.969  -5.455  1.00 96.03           H  
ATOM   2249  HB3 ASP A 143      -4.687  17.824  -3.707  1.00 96.03           H  
ATOM   2250  O   ASP A 143      -3.407  16.442  -7.113  1.00 96.03           O  
ATOM   2251  CG  ASP A 143      -5.731  16.223  -4.704  1.00 96.03           C  
ATOM   2252  OD1 ASP A 143      -5.458  15.020  -4.966  1.00 96.03           O  
ATOM   2253  OD2 ASP A 143      -6.894  16.627  -4.518  1.00 96.03           O  
ATOM   2254  N   MET A 144      -2.288  14.809  -6.063  1.00 93.97           N  
ATOM   2255  H   MET A 144      -1.863  14.530  -5.190  1.00 93.97           H  
ATOM   2256  CA  MET A 144      -2.014  14.041  -7.275  1.00 93.97           C  
ATOM   2257  HA  MET A 144      -1.843  14.738  -8.095  1.00 93.97           H  
ATOM   2258  C   MET A 144      -3.183  13.159  -7.713  1.00 93.97           C  
ATOM   2259  CB  MET A 144      -0.747  13.199  -7.083  1.00 93.97           C  
ATOM   2260  HB2 MET A 144      -0.639  12.515  -7.925  1.00 93.97           H  
ATOM   2261  HB3 MET A 144      -0.827  12.614  -6.167  1.00 93.97           H  
ATOM   2262  O   MET A 144      -3.178  12.701  -8.859  1.00 93.97           O  
ATOM   2263  CG  MET A 144       0.502  14.072  -7.038  1.00 93.97           C  
ATOM   2264  HG2 MET A 144       0.381  14.805  -6.240  1.00 93.97           H  
ATOM   2265  HG3 MET A 144       1.359  13.444  -6.796  1.00 93.97           H  
ATOM   2266  SD  MET A 144       0.856  14.941  -8.587  1.00 93.97           S  
ATOM   2267  CE  MET A 144       1.377  16.503  -7.865  1.00 93.97           C  
ATOM   2268  HE1 MET A 144       2.182  16.303  -7.158  1.00 93.97           H  
ATOM   2269  HE2 MET A 144       0.539  16.957  -7.337  1.00 93.97           H  
ATOM   2270  HE3 MET A 144       1.717  17.177  -8.651  1.00 93.97           H  
ATOM   2271  N   LEU A 145      -4.175  12.916  -6.847  1.00 96.37           N  
ATOM   2272  H   LEU A 145      -4.187  13.413  -5.968  1.00 96.37           H  
ATOM   2273  CA  LEU A 145      -5.309  12.048  -7.171  1.00 96.37           C  
ATOM   2274  HA  LEU A 145      -5.011  11.389  -7.986  1.00 96.37           H  
ATOM   2275  C   LEU A 145      -6.518  12.812  -7.708  1.00 96.37           C  
ATOM   2276  CB  LEU A 145      -5.690  11.113  -6.015  1.00 96.37           C  
ATOM   2277  HB2 LEU A 145      -6.468  10.442  -6.378  1.00 96.37           H  
ATOM   2278  HB3 LEU A 145      -6.135  11.701  -5.213  1.00 96.37           H  
ATOM   2279  O   LEU A 145      -7.310  12.194  -8.406  1.00 96.37           O  
ATOM   2280  CG  LEU A 145      -4.540  10.251  -5.463  1.00 96.37           C  
ATOM   2281  HG  LEU A 145      -3.771  10.890  -5.031  1.00 96.37           H  
ATOM   2282  CD1 LEU A 145      -5.070   9.318  -4.374  1.00 96.37           C  
ATOM   2283 HD11 LEU A 145      -4.252   8.718  -3.975  1.00 96.37           H  
ATOM   2284 HD12 LEU A 145      -5.840   8.663  -4.782  1.00 96.37           H  
ATOM   2285 HD13 LEU A 145      -5.498   9.916  -3.569  1.00 96.37           H  
ATOM   2286  CD2 LEU A 145      -3.906   9.374  -6.549  1.00 96.37           C  
ATOM   2287 HD21 LEU A 145      -3.155   8.726  -6.097  1.00 96.37           H  
ATOM   2288 HD22 LEU A 145      -4.675   8.771  -7.032  1.00 96.37           H  
ATOM   2289 HD23 LEU A 145      -3.413   9.999  -7.293  1.00 96.37           H  
ATOM   2290  N   ALA A 146      -6.632  14.131  -7.513  1.00 97.21           N  
ATOM   2291  H   ALA A 146      -6.053  14.565  -6.808  1.00 97.21           H  
ATOM   2292  CA  ALA A 146      -7.716  14.932  -8.104  1.00 97.21           C  
ATOM   2293  HA  ALA A 146      -8.653  14.684  -7.605  1.00 97.21           H  
ATOM   2294  C   ALA A 146      -7.913  14.691  -9.613  1.00 97.21           C  
ATOM   2295  CB  ALA A 146      -7.417  16.417  -7.876  1.00 97.21           C  
ATOM   2296  HB1 ALA A 146      -6.396  16.656  -8.173  1.00 97.21           H  
ATOM   2297  HB2 ALA A 146      -8.117  17.027  -8.448  1.00 97.21           H  
ATOM   2298  HB3 ALA A 146      -7.556  16.659  -6.822  1.00 97.21           H  
ATOM   2299  O   ALA A 146      -9.036  14.669 -10.105  1.00 97.21           O  
ATOM   2300  N   TYR A 147      -6.824  14.468 -10.357  1.00 96.83           N  
ATOM   2301  H   TYR A 147      -5.935  14.460  -9.878  1.00 96.83           H  
ATOM   2302  CA  TYR A 147      -6.865  14.185 -11.800  1.00 96.83           C  
ATOM   2303  HA  TYR A 147      -7.470  14.953 -12.283  1.00 96.83           H  
ATOM   2304  C   TYR A 147      -7.505  12.829 -12.163  1.00 96.83           C  
ATOM   2305  CB  TYR A 147      -5.430  14.281 -12.324  1.00 96.83           C  
ATOM   2306  HB2 TYR A 147      -5.043  15.262 -12.051  1.00 96.83           H  
ATOM   2307  HB3 TYR A 147      -4.819  13.528 -11.826  1.00 96.83           H  
ATOM   2308  O   TYR A 147      -7.857  12.596 -13.321  1.00 96.83           O  
ATOM   2309  CG  TYR A 147      -5.295  14.128 -13.825  1.00 96.83           C  
ATOM   2310  CD1 TYR A 147      -4.686  12.979 -14.363  1.00 96.83           C  
ATOM   2311  HD1 TYR A 147      -4.327  12.201 -13.706  1.00 96.83           H  
ATOM   2312  CD2 TYR A 147      -5.809  15.122 -14.680  1.00 96.83           C  
ATOM   2313  HD2 TYR A 147      -6.314  15.981 -14.263  1.00 96.83           H  
ATOM   2314  CE1 TYR A 147      -4.568  12.837 -15.756  1.00 96.83           C  
ATOM   2315  HE1 TYR A 147      -4.104  11.960 -16.183  1.00 96.83           H  
ATOM   2316  CE2 TYR A 147      -5.752  14.951 -16.077  1.00 96.83           C  
ATOM   2317  HE2 TYR A 147      -6.215  15.670 -16.736  1.00 96.83           H  
ATOM   2318  OH  TYR A 147      -5.136  13.566 -17.951  1.00 96.83           O  
ATOM   2319  HH  TYR A 147      -5.681  14.179 -18.450  1.00 96.83           H  
ATOM   2320  CZ  TYR A 147      -5.144  13.795 -16.614  1.00 96.83           C  
ATOM   2321  N   HIS A 148      -7.638  11.951 -11.173  1.00 97.65           N  
ATOM   2322  H   HIS A 148      -7.388  12.252 -10.242  1.00 97.65           H  
ATOM   2323  CA  HIS A 148      -8.191  10.605 -11.263  1.00 97.65           C  
ATOM   2324  HA  HIS A 148      -8.194  10.278 -12.302  1.00 97.65           H  
ATOM   2325  C   HIS A 148      -9.638  10.524 -10.755  1.00 97.65           C  
ATOM   2326  CB  HIS A 148      -7.281   9.665 -10.460  1.00 97.65           C  
ATOM   2327  HB2 HIS A 148      -7.692   8.657 -10.523  1.00 97.65           H  
ATOM   2328  HB3 HIS A 148      -7.278   9.941  -9.406  1.00 97.65           H  
ATOM   2329  O   HIS A 148     -10.284   9.492 -10.931  1.00 97.65           O  
ATOM   2330  CG  HIS A 148      -5.868   9.628 -10.976  1.00 97.65           C  
ATOM   2331  CD2 HIS A 148      -4.824  10.474 -10.710  1.00 97.65           C  
ATOM   2332  HD2 HIS A 148      -4.865  11.335 -10.058  1.00 97.65           H  
ATOM   2333  ND1 HIS A 148      -5.430   8.742 -11.909  1.00 97.65           N  
ATOM   2334  HD1 HIS A 148      -6.013   8.040 -12.342  1.00 97.65           H  
ATOM   2335  CE1 HIS A 148      -4.159   9.014 -12.191  1.00 97.65           C  
ATOM   2336  HE1 HIS A 148      -3.582   8.434 -12.896  1.00 97.65           H  
ATOM   2337  NE2 HIS A 148      -3.730  10.086 -11.502  1.00 97.65           N  
ATOM   2338  N   ASP A 149     -10.161  11.586 -10.131  1.00 98.42           N  
ATOM   2339  H   ASP A 149      -9.615  12.432 -10.045  1.00 98.42           H  
ATOM   2340  CA  ASP A 149     -11.561  11.633  -9.709  1.00 98.42           C  
ATOM   2341  HA  ASP A 149     -11.729  10.831  -8.990  1.00 98.42           H  
ATOM   2342  C   ASP A 149     -12.495  11.402 -10.908  1.00 98.42           C  
ATOM   2343  CB  ASP A 149     -11.881  12.965  -9.013  1.00 98.42           C  
ATOM   2344  HB2 ASP A 149     -11.251  13.077  -8.130  1.00 98.42           H  
ATOM   2345  HB3 ASP A 149     -11.661  13.786  -9.695  1.00 98.42           H  
ATOM   2346  O   ASP A 149     -12.261  11.910 -12.007  1.00 98.42           O  
ATOM   2347  CG  ASP A 149     -13.357  13.029  -8.602  1.00 98.42           C  
ATOM   2348  OD1 ASP A 149     -13.804  12.083  -7.907  1.00 98.42           O  
ATOM   2349  OD2 ASP A 149     -14.064  13.949  -9.095  1.00 98.42           O  
ATOM   2350  N   ARG A 150     -13.561  10.625 -10.686  1.00 98.37           N  
ATOM   2351  H   ARG A 150     -13.672  10.263  -9.749  1.00 98.37           H  
ATOM   2352  CA  ARG A 150     -14.557  10.184 -11.679  1.00 98.37           C  
ATOM   2353  HA  ARG A 150     -15.255   9.532 -11.155  1.00 98.37           H  
ATOM   2354  C   ARG A 150     -14.023   9.293 -12.801  1.00 98.37           C  
ATOM   2355  CB  ARG A 150     -15.345  11.394 -12.209  1.00 98.37           C  
ATOM   2356  HB2 ARG A 150     -15.998  11.082 -13.024  1.00 98.37           H  
ATOM   2357  HB3 ARG A 150     -14.663  12.147 -12.604  1.00 98.37           H  
ATOM   2358  O   ARG A 150     -14.780   8.976 -13.719  1.00 98.37           O  
ATOM   2359  CG  ARG A 150     -16.222  12.002 -11.113  1.00 98.37           C  
ATOM   2360  HG2 ARG A 150     -17.044  11.314 -10.914  1.00 98.37           H  
ATOM   2361  HG3 ARG A 150     -15.664  12.134 -10.186  1.00 98.37           H  
ATOM   2362  CD  ARG A 150     -16.805  13.342 -11.559  1.00 98.37           C  
ATOM   2363  HD2 ARG A 150     -17.753  13.482 -11.041  1.00 98.37           H  
ATOM   2364  HD3 ARG A 150     -16.987  13.328 -12.634  1.00 98.37           H  
ATOM   2365  NE  ARG A 150     -15.906  14.443 -11.199  1.00 98.37           N  
ATOM   2366  HE  ARG A 150     -15.093  14.191 -10.656  1.00 98.37           H  
ATOM   2367  NH1 ARG A 150     -17.315  16.176 -11.721  1.00 98.37           N  
ATOM   2368 HH11 ARG A 150     -17.497  17.170 -11.742  1.00 98.37           H  
ATOM   2369 HH12 ARG A 150     -17.972  15.502 -12.088  1.00 98.37           H  
ATOM   2370  NH2 ARG A 150     -15.318  16.570 -10.778  1.00 98.37           N  
ATOM   2371 HH21 ARG A 150     -14.535  16.160 -10.287  1.00 98.37           H  
ATOM   2372 HH22 ARG A 150     -15.500  17.562 -10.720  1.00 98.37           H  
ATOM   2373  CZ  ARG A 150     -16.185  15.726 -11.245  1.00 98.37           C  
ATOM   2374  N   MET A 151     -12.765   8.865 -12.746  1.00 98.56           N  
ATOM   2375  H   MET A 151     -12.177   9.162 -11.980  1.00 98.56           H  
ATOM   2376  CA  MET A 151     -12.220   7.936 -13.732  1.00 98.56           C  
ATOM   2377  HA  MET A 151     -12.660   8.165 -14.703  1.00 98.56           H  
ATOM   2378  C   MET A 151     -12.593   6.493 -13.397  1.00 98.56           C  
ATOM   2379  CB  MET A 151     -10.707   8.104 -13.877  1.00 98.56           C  
ATOM   2380  HB2 MET A 151     -10.344   7.402 -14.628  1.00 98.56           H  
ATOM   2381  HB3 MET A 151     -10.222   7.865 -12.931  1.00 98.56           H  
ATOM   2382  O   MET A 151     -12.703   6.107 -12.230  1.00 98.56           O  
ATOM   2383  CG  MET A 151     -10.304   9.518 -14.298  1.00 98.56           C  
ATOM   2384  HG2 MET A 151     -10.594  10.231 -13.526  1.00 98.56           H  
ATOM   2385  HG3 MET A 151      -9.215   9.520 -14.348  1.00 98.56           H  
ATOM   2386  SD  MET A 151     -10.946  10.084 -15.903  1.00 98.56           S  
ATOM   2387  CE  MET A 151     -12.322  11.140 -15.374  1.00 98.56           C  
ATOM   2388  HE1 MET A 151     -13.114  10.533 -14.937  1.00 98.56           H  
ATOM   2389  HE2 MET A 151     -11.967  11.863 -14.640  1.00 98.56           H  
ATOM   2390  HE3 MET A 151     -12.720  11.669 -16.240  1.00 98.56           H  
ATOM   2391  N   LYS A 152     -12.774   5.686 -14.443  1.00 98.75           N  
ATOM   2392  H   LYS A 152     -12.577   6.063 -15.359  1.00 98.75           H  
ATOM   2393  CA  LYS A 152     -12.986   4.240 -14.336  1.00 98.75           C  
ATOM   2394  HA  LYS A 152     -13.642   4.022 -13.493  1.00 98.75           H  
ATOM   2395  C   LYS A 152     -11.655   3.540 -14.092  1.00 98.75           C  
ATOM   2396  CB  LYS A 152     -13.635   3.722 -15.619  1.00 98.75           C  
ATOM   2397  HB2 LYS A 152     -12.995   4.009 -16.454  1.00 98.75           H  
ATOM   2398  HB3 LYS A 152     -13.686   2.634 -15.584  1.00 98.75           H  
ATOM   2399  O   LYS A 152     -10.596   4.058 -14.440  1.00 98.75           O  
ATOM   2400  CG  LYS A 152     -15.046   4.285 -15.837  1.00 98.75           C  
ATOM   2401  HG2 LYS A 152     -15.728   3.837 -15.115  1.00 98.75           H  
ATOM   2402  HG3 LYS A 152     -15.048   5.367 -15.706  1.00 98.75           H  
ATOM   2403  CD  LYS A 152     -15.510   3.966 -17.257  1.00 98.75           C  
ATOM   2404  HD2 LYS A 152     -14.815   4.421 -17.962  1.00 98.75           H  
ATOM   2405  HD3 LYS A 152     -15.507   2.886 -17.403  1.00 98.75           H  
ATOM   2406  CE  LYS A 152     -16.914   4.521 -17.490  1.00 98.75           C  
ATOM   2407  HE2 LYS A 152     -17.600   4.042 -16.791  1.00 98.75           H  
ATOM   2408  HE3 LYS A 152     -16.900   5.588 -17.269  1.00 98.75           H  
ATOM   2409  NZ  LYS A 152     -17.336   4.288 -18.891  1.00 98.75           N  
ATOM   2410  HZ1 LYS A 152     -17.369   3.297 -19.087  1.00 98.75           H  
ATOM   2411  HZ2 LYS A 152     -16.669   4.711 -19.521  1.00 98.75           H  
ATOM   2412  HZ3 LYS A 152     -18.247   4.690 -19.060  1.00 98.75           H  
ATOM   2413  N   PHE A 153     -11.702   2.353 -13.503  1.00 98.80           N  
ATOM   2414  H   PHE A 153     -12.595   1.953 -13.253  1.00 98.80           H  
ATOM   2415  CA  PHE A 153     -10.507   1.535 -13.349  1.00 98.80           C  
ATOM   2416  HA  PHE A 153      -9.680   2.179 -13.048  1.00 98.80           H  
ATOM   2417  C   PHE A 153     -10.146   0.875 -14.685  1.00 98.80           C  
ATOM   2418  CB  PHE A 153     -10.743   0.513 -12.235  1.00 98.80           C  
ATOM   2419  HB2 PHE A 153     -11.331  -0.322 -12.617  1.00 98.80           H  
ATOM   2420  HB3 PHE A 153     -11.326   0.988 -11.446  1.00 98.80           H  
ATOM   2421  O   PHE A 153     -11.027   0.341 -15.357  1.00 98.80           O  
ATOM   2422  CG  PHE A 153      -9.466   0.004 -11.604  1.00 98.80           C  
ATOM   2423  CD1 PHE A 153      -8.877  -1.205 -12.016  1.00 98.80           C  
ATOM   2424  HD1 PHE A 153      -9.320  -1.781 -12.815  1.00 98.80           H  
ATOM   2425  CD2 PHE A 153      -8.865   0.757 -10.583  1.00 98.80           C  
ATOM   2426  HD2 PHE A 153      -9.306   1.697 -10.285  1.00 98.80           H  
ATOM   2427  CE1 PHE A 153      -7.707  -1.661 -11.382  1.00 98.80           C  
ATOM   2428  HE1 PHE A 153      -7.252  -2.589 -11.695  1.00 98.80           H  
ATOM   2429  CE2 PHE A 153      -7.703   0.302  -9.943  1.00 98.80           C  
ATOM   2430  HE2 PHE A 153      -7.266   0.880  -9.142  1.00 98.80           H  
ATOM   2431  CZ  PHE A 153      -7.125  -0.912 -10.343  1.00 98.80           C  
ATOM   2432  HZ  PHE A 153      -6.231  -1.265  -9.850  1.00 98.80           H  
ATOM   2433  N   SER A 154      -8.866   0.851 -15.045  1.00 98.71           N  
ATOM   2434  H   SER A 154      -8.199   1.353 -14.477  1.00 98.71           H  
ATOM   2435  CA  SER A 154      -8.346   0.120 -16.212  1.00 98.71           C  
ATOM   2436  HA  SER A 154      -9.145  -0.450 -16.684  1.00 98.71           H  
ATOM   2437  C   SER A 154      -7.267  -0.861 -15.774  1.00 98.71           C  
ATOM   2438  CB  SER A 154      -7.780   1.072 -17.270  1.00 98.71           C  
ATOM   2439  HB2 SER A 154      -6.943   1.627 -16.845  1.00 98.71           H  
ATOM   2440  HB3 SER A 154      -7.426   0.499 -18.126  1.00 98.71           H  
ATOM   2441  O   SER A 154      -6.566  -0.605 -14.798  1.00 98.71           O  
ATOM   2442  OG  SER A 154      -8.770   1.977 -17.693  1.00 98.71           O  
ATOM   2443  HG  SER A 154      -8.385   2.634 -18.278  1.00 98.71           H  
ATOM   2444  N   THR A 155      -7.108  -1.962 -16.505  1.00 98.50           N  
ATOM   2445  H   THR A 155      -7.702  -2.077 -17.315  1.00 98.50           H  
ATOM   2446  CA  THR A 155      -6.060  -2.988 -16.329  1.00 98.50           C  
ATOM   2447  HA  THR A 155      -5.265  -2.581 -15.704  1.00 98.50           H  
ATOM   2448  C   THR A 155      -5.457  -3.342 -17.691  1.00 98.50           C  
ATOM   2449  CB  THR A 155      -6.604  -4.258 -15.652  1.00 98.50           C  
ATOM   2450  HB  THR A 155      -5.831  -5.026 -15.623  1.00 98.50           H  
ATOM   2451  O   THR A 155      -6.058  -3.003 -18.702  1.00 98.50           O  
ATOM   2452  CG2 THR A 155      -7.021  -3.967 -14.214  1.00 98.50           C  
ATOM   2453 HG21 THR A 155      -7.895  -3.315 -14.196  1.00 98.50           H  
ATOM   2454 HG22 THR A 155      -6.197  -3.483 -13.690  1.00 98.50           H  
ATOM   2455 HG23 THR A 155      -7.250  -4.903 -13.706  1.00 98.50           H  
ATOM   2456  OG1 THR A 155      -7.720  -4.769 -16.340  1.00 98.50           O  
ATOM   2457  HG1 THR A 155      -7.449  -5.567 -16.798  1.00 98.50           H  
ATOM   2458  N   PRO A 156      -4.287  -4.002 -17.784  1.00 97.28           N  
ATOM   2459  CA  PRO A 156      -3.633  -4.296 -19.067  1.00 97.28           C  
ATOM   2460  HA  PRO A 156      -3.354  -3.351 -19.534  1.00 97.28           H  
ATOM   2461  C   PRO A 156      -4.472  -5.097 -20.082  1.00 97.28           C  
ATOM   2462  CB  PRO A 156      -2.368  -5.078 -18.695  1.00 97.28           C  
ATOM   2463  HB2 PRO A 156      -1.544  -4.853 -19.373  1.00 97.28           H  
ATOM   2464  HB3 PRO A 156      -2.577  -6.148 -18.695  1.00 97.28           H  
ATOM   2465  O   PRO A 156      -4.121  -5.142 -21.258  1.00 97.28           O  
ATOM   2466  CG  PRO A 156      -2.061  -4.633 -17.268  1.00 97.28           C  
ATOM   2467  HG2 PRO A 156      -1.520  -3.687 -17.274  1.00 97.28           H  
ATOM   2468  HG3 PRO A 156      -1.515  -5.397 -16.714  1.00 97.28           H  
ATOM   2469  CD  PRO A 156      -3.449  -4.433 -16.681  1.00 97.28           C  
ATOM   2470  HD2 PRO A 156      -3.419  -3.714 -15.863  1.00 97.28           H  
ATOM   2471  HD3 PRO A 156      -3.826  -5.399 -16.344  1.00 97.28           H  
ATOM   2472  N   ASP A 157      -5.527  -5.770 -19.620  1.00 98.33           N  
ATOM   2473  H   ASP A 157      -5.716  -5.740 -18.629  1.00 98.33           H  
ATOM   2474  CA  ASP A 157      -6.493  -6.550 -20.399  1.00 98.33           C  
ATOM   2475  HA  ASP A 157      -6.107  -6.687 -21.409  1.00 98.33           H  
ATOM   2476  C   ASP A 157      -7.871  -5.872 -20.539  1.00 98.33           C  
ATOM   2477  CB  ASP A 157      -6.637  -7.939 -19.746  1.00 98.33           C  
ATOM   2478  HB2 ASP A 157      -5.653  -8.404 -19.684  1.00 98.33           H  
ATOM   2479  HB3 ASP A 157      -7.257  -8.567 -20.386  1.00 98.33           H  
ATOM   2480  O   ASP A 157      -8.754  -6.427 -21.195  1.00 98.33           O  
ATOM   2481  CG  ASP A 157      -7.249  -7.890 -18.336  1.00 98.33           C  
ATOM   2482  OD1 ASP A 157      -6.908  -6.967 -17.556  1.00 98.33           O  
ATOM   2483  OD2 ASP A 157      -7.996  -8.816 -17.959  1.00 98.33           O  
ATOM   2484  N   ARG A 158      -8.083  -4.697 -19.928  1.00 98.33           N  
ATOM   2485  H   ARG A 158      -7.298  -4.250 -19.475  1.00 98.33           H  
ATOM   2486  CA  ARG A 158      -9.351  -3.959 -19.987  1.00 98.33           C  
ATOM   2487  HA  ARG A 158      -9.837  -4.207 -20.930  1.00 98.33           H  
ATOM   2488  C   ARG A 158      -9.127  -2.451 -19.962  1.00 98.33           C  
ATOM   2489  CB  ARG A 158     -10.273  -4.407 -18.843  1.00 98.33           C  
ATOM   2490  HB2 ARG A 158     -10.319  -5.496 -18.832  1.00 98.33           H  
ATOM   2491  HB3 ARG A 158      -9.867  -4.071 -17.889  1.00 98.33           H  
ATOM   2492  O   ARG A 158      -8.789  -1.871 -18.927  1.00 98.33           O  
ATOM   2493  CG  ARG A 158     -11.695  -3.852 -19.029  1.00 98.33           C  
ATOM   2494  HG2 ARG A 158     -11.673  -2.762 -19.022  1.00 98.33           H  
ATOM   2495  HG3 ARG A 158     -12.096  -4.192 -19.984  1.00 98.33           H  
ATOM   2496  CD  ARG A 158     -12.587  -4.358 -17.896  1.00 98.33           C  
ATOM   2497  HD2 ARG A 158     -12.574  -5.448 -17.910  1.00 98.33           H  
ATOM   2498  HD3 ARG A 158     -12.152  -4.013 -16.957  1.00 98.33           H  
ATOM   2499  NE  ARG A 158     -13.976  -3.863 -17.970  1.00 98.33           N  
ATOM   2500  HE  ARG A 158     -14.173  -3.096 -18.598  1.00 98.33           H  
ATOM   2501  NH1 ARG A 158     -14.885  -5.442 -16.560  1.00 98.33           N  
ATOM   2502 HH11 ARG A 158     -13.960  -5.795 -16.361  1.00 98.33           H  
ATOM   2503 HH12 ARG A 158     -15.671  -5.777 -16.021  1.00 98.33           H  
ATOM   2504  NH2 ARG A 158     -16.193  -3.891 -17.403  1.00 98.33           N  
ATOM   2505 HH21 ARG A 158     -16.927  -4.272 -16.823  1.00 98.33           H  
ATOM   2506 HH22 ARG A 158     -16.286  -2.902 -17.586  1.00 98.33           H  
ATOM   2507  CZ  ARG A 158     -15.002  -4.393 -17.321  1.00 98.33           C  
ATOM   2508  N   ASP A 159      -9.403  -1.825 -21.098  1.00 98.57           N  
ATOM   2509  H   ASP A 159      -9.660  -2.369 -21.909  1.00 98.57           H  
ATOM   2510  CA  ASP A 159      -9.288  -0.385 -21.279  1.00 98.57           C  
ATOM   2511  HA  ASP A 159      -8.520  -0.021 -20.597  1.00 98.57           H  
ATOM   2512  C   ASP A 159     -10.594   0.347 -20.951  1.00 98.57           C  
ATOM   2513  CB  ASP A 159      -8.823  -0.083 -22.709  1.00 98.57           C  
ATOM   2514  HB2 ASP A 159      -9.647  -0.229 -23.407  1.00 98.57           H  
ATOM   2515  HB3 ASP A 159      -8.027  -0.776 -22.982  1.00 98.57           H  
ATOM   2516  O   ASP A 159     -11.627   0.114 -21.578  1.00 98.57           O  
ATOM   2517  CG  ASP A 159      -8.286   1.340 -22.830  1.00 98.57           C  
ATOM   2518  OD1 ASP A 159      -8.287   2.032 -21.783  1.00 98.57           O  
ATOM   2519  OD2 ASP A 159      -7.789   1.645 -23.932  1.00 98.57           O  
ATOM   2520  N   ASN A 160     -10.551   1.216 -19.945  1.00 98.42           N  
ATOM   2521  H   ASN A 160      -9.656   1.373 -19.503  1.00 98.42           H  
ATOM   2522  CA  ASN A 160     -11.644   2.103 -19.560  1.00 98.42           C  
ATOM   2523  HA  ASN A 160     -12.365   2.153 -20.376  1.00 98.42           H  
ATOM   2524  C   ASN A 160     -11.151   3.541 -19.307  1.00 98.42           C  
ATOM   2525  CB  ASN A 160     -12.331   1.555 -18.296  1.00 98.42           C  
ATOM   2526  HB2 ASN A 160     -11.617   1.618 -17.475  1.00 98.42           H  
ATOM   2527  HB3 ASN A 160     -13.175   2.201 -18.052  1.00 98.42           H  
ATOM   2528  O   ASN A 160     -11.869   4.306 -18.654  1.00 98.42           O  
ATOM   2529  CG  ASN A 160     -12.874   0.145 -18.392  1.00 98.42           C  
ATOM   2530  ND2 ASN A 160     -12.492  -0.706 -17.472  1.00 98.42           N  
ATOM   2531 HD21 ASN A 160     -11.814  -0.396 -16.790  1.00 98.42           H  
ATOM   2532 HD22 ASN A 160     -12.815  -1.662 -17.514  1.00 98.42           H  
ATOM   2533  OD1 ASN A 160     -13.758  -0.181 -19.169  1.00 98.42           O  
ATOM   2534  N   ASP A 161      -9.926   3.879 -19.724  1.00 98.22           N  
ATOM   2535  H   ASP A 161      -9.462   3.313 -20.421  1.00 98.22           H  
ATOM   2536  CA  ASP A 161      -9.314   5.160 -19.377  1.00 98.22           C  
ATOM   2537  HA  ASP A 161      -9.645   5.410 -18.369  1.00 98.22           H  
ATOM   2538  C   ASP A 161      -9.834   6.322 -20.245  1.00 98.22           C  
ATOM   2539  CB  ASP A 161      -7.790   5.009 -19.252  1.00 98.22           C  
ATOM   2540  HB2 ASP A 161      -7.600   4.207 -18.539  1.00 98.22           H  
ATOM   2541  HB3 ASP A 161      -7.384   5.924 -18.818  1.00 98.22           H  
ATOM   2542  O   ASP A 161     -10.744   6.163 -21.062  1.00 98.22           O  
ATOM   2543  CG  ASP A 161      -7.019   4.708 -20.532  1.00 98.22           C  
ATOM   2544  OD1 ASP A 161      -7.149   5.541 -21.449  1.00 98.22           O  
ATOM   2545  OD2 ASP A 161      -6.181   3.766 -20.465  1.00 98.22           O  
ATOM   2546  N   GLY A 162      -9.367   7.539 -19.958  1.00 96.50           N  
ATOM   2547  H   GLY A 162      -8.549   7.599 -19.368  1.00 96.50           H  
ATOM   2548  CA  GLY A 162      -9.856   8.766 -20.594  1.00 96.50           C  
ATOM   2549  HA2 GLY A 162     -10.921   8.668 -20.802  1.00 96.50           H  
ATOM   2550  HA3 GLY A 162      -9.712   9.599 -19.906  1.00 96.50           H  
ATOM   2551  C   GLY A 162      -9.152   9.114 -21.907  1.00 96.50           C  
ATOM   2552  O   GLY A 162      -9.415  10.182 -22.463  1.00 96.50           O  
ATOM   2553  N   TRP A 163      -8.225   8.275 -22.373  1.00 96.65           N  
ATOM   2554  H   TRP A 163      -8.113   7.370 -21.937  1.00 96.65           H  
ATOM   2555  CA  TRP A 163      -7.384   8.529 -23.535  1.00 96.65           C  
ATOM   2556  HA  TRP A 163      -7.554   9.550 -23.878  1.00 96.65           H  
ATOM   2557  C   TRP A 163      -7.732   7.598 -24.707  1.00 96.65           C  
ATOM   2558  CB  TRP A 163      -5.925   8.410 -23.087  1.00 96.65           C  
ATOM   2559  HB2 TRP A 163      -5.747   7.376 -22.792  1.00 96.65           H  
ATOM   2560  HB3 TRP A 163      -5.785   9.024 -22.197  1.00 96.65           H  
ATOM   2561  O   TRP A 163      -8.447   6.617 -24.562  1.00 96.65           O  
ATOM   2562  CG  TRP A 163      -4.886   8.800 -24.090  1.00 96.65           C  
ATOM   2563  CD1 TRP A 163      -4.928   9.852 -24.939  1.00 96.65           C  
ATOM   2564  HD1 TRP A 163      -5.731  10.573 -24.989  1.00 96.65           H  
ATOM   2565  CD2 TRP A 163      -3.647   8.101 -24.382  1.00 96.65           C  
ATOM   2566  CE2 TRP A 163      -2.998   8.756 -25.469  1.00 96.65           C  
ATOM   2567  CE3 TRP A 163      -3.021   6.963 -23.845  1.00 96.65           C  
ATOM   2568  HE3 TRP A 163      -3.513   6.429 -23.045  1.00 96.65           H  
ATOM   2569  NE1 TRP A 163      -3.830   9.812 -25.777  1.00 96.65           N  
ATOM   2570  HE1 TRP A 163      -3.709  10.440 -26.559  1.00 96.65           H  
ATOM   2571  CH2 TRP A 163      -1.180   7.163 -25.441  1.00 96.65           C  
ATOM   2572  HH2 TRP A 163      -0.248   6.789 -25.839  1.00 96.65           H  
ATOM   2573  CZ2 TRP A 163      -1.787   8.297 -26.007  1.00 96.65           C  
ATOM   2574  HZ2 TRP A 163      -1.338   8.807 -26.846  1.00 96.65           H  
ATOM   2575  CZ3 TRP A 163      -1.796   6.512 -24.358  1.00 96.65           C  
ATOM   2576  HZ3 TRP A 163      -1.340   5.643 -23.908  1.00 96.65           H  
ATOM   2577  N   GLU A 164      -7.255   7.924 -25.912  1.00 95.95           N  
ATOM   2578  H   GLU A 164      -6.662   8.737 -25.996  1.00 95.95           H  
ATOM   2579  CA  GLU A 164      -7.455   7.082 -27.106  1.00 95.95           C  
ATOM   2580  HA  GLU A 164      -8.481   6.713 -27.126  1.00 95.95           H  
ATOM   2581  C   GLU A 164      -6.538   5.848 -27.129  1.00 95.95           C  
ATOM   2582  CB  GLU A 164      -7.195   7.907 -28.377  1.00 95.95           C  
ATOM   2583  HB2 GLU A 164      -7.235   7.239 -29.237  1.00 95.95           H  
ATOM   2584  HB3 GLU A 164      -6.191   8.329 -28.317  1.00 95.95           H  
ATOM   2585  O   GLU A 164      -6.747   4.927 -27.919  1.00 95.95           O  
ATOM   2586  CG  GLU A 164      -8.211   9.034 -28.609  1.00 95.95           C  
ATOM   2587  HG2 GLU A 164      -9.213   8.606 -28.602  1.00 95.95           H  
ATOM   2588  HG3 GLU A 164      -8.141   9.751 -27.790  1.00 95.95           H  
ATOM   2589  CD  GLU A 164      -7.980   9.773 -29.940  1.00 95.95           C  
ATOM   2590  OE1 GLU A 164      -8.918  10.478 -30.377  1.00 95.95           O  
ATOM   2591  OE2 GLU A 164      -6.863   9.671 -30.502  1.00 95.95           O  
ATOM   2592  N   GLY A 165      -5.484   5.853 -26.311  1.00 95.79           N  
ATOM   2593  H   GLY A 165      -5.479   6.558 -25.588  1.00 95.79           H  
ATOM   2594  CA  GLY A 165      -4.570   4.730 -26.141  1.00 95.79           C  
ATOM   2595  HA2 GLY A 165      -4.737   3.985 -26.919  1.00 95.79           H  
ATOM   2596  HA3 GLY A 165      -3.543   5.088 -26.214  1.00 95.79           H  
ATOM   2597  C   GLY A 165      -4.760   4.066 -24.785  1.00 95.79           C  
ATOM   2598  O   GLY A 165      -5.343   4.645 -23.885  1.00 95.79           O  
ATOM   2599  N   HIS A 166      -4.179   2.881 -24.609  1.00 96.56           N  
ATOM   2600  H   HIS A 166      -3.753   2.432 -25.408  1.00 96.56           H  
ATOM   2601  CA  HIS A 166      -4.416   2.079 -23.416  1.00 96.56           C  
ATOM   2602  HA  HIS A 166      -5.375   2.378 -22.994  1.00 96.56           H  
ATOM   2603  C   HIS A 166      -3.336   2.299 -22.341  1.00 96.56           C  
ATOM   2604  CB  HIS A 166      -4.556   0.621 -23.859  1.00 96.56           C  
ATOM   2605  HB2 HIS A 166      -3.605   0.258 -24.250  1.00 96.56           H  
ATOM   2606  HB3 HIS A 166      -5.295   0.570 -24.658  1.00 96.56           H  
ATOM   2607  O   HIS A 166      -2.265   1.670 -22.352  1.00 96.56           O  
ATOM   2608  CG  HIS A 166      -5.022  -0.284 -22.758  1.00 96.56           C  
ATOM   2609  CD2 HIS A 166      -5.141  -1.641 -22.840  1.00 96.56           C  
ATOM   2610  HD2 HIS A 166      -4.876  -2.251 -23.691  1.00 96.56           H  
ATOM   2611  ND1 HIS A 166      -5.544   0.112 -21.547  1.00 96.56           N  
ATOM   2612  HD1 HIS A 166      -5.943   1.025 -21.379  1.00 96.56           H  
ATOM   2613  CE1 HIS A 166      -5.933  -1.000 -20.907  1.00 96.56           C  
ATOM   2614  HE1 HIS A 166      -6.503  -1.009 -19.989  1.00 96.56           H  
ATOM   2615  NE2 HIS A 166      -5.677  -2.094 -21.638  1.00 96.56           N  
ATOM   2616  N   CYS A 167      -3.610   3.182 -21.378  1.00 96.63           N  
ATOM   2617  H   CYS A 167      -4.518   3.624 -21.383  1.00 96.63           H  
ATOM   2618  CA  CYS A 167      -2.669   3.549 -20.319  1.00 96.63           C  
ATOM   2619  HA  CYS A 167      -1.787   3.999 -20.774  1.00 96.63           H  
ATOM   2620  C   CYS A 167      -2.220   2.330 -19.508  1.00 96.63           C  
ATOM   2621  CB  CYS A 167      -3.320   4.575 -19.386  1.00 96.63           C  
ATOM   2622  HB2 CYS A 167      -4.257   4.160 -19.016  1.00 96.63           H  
ATOM   2623  HB3 CYS A 167      -2.672   4.742 -18.525  1.00 96.63           H  
ATOM   2624  O   CYS A 167      -1.025   2.155 -19.267  1.00 96.63           O  
ATOM   2625  SG  CYS A 167      -3.690   6.175 -20.144  1.00 96.63           S  
ATOM   2626  N   ALA A 168      -3.144   1.453 -19.115  1.00 96.11           N  
ATOM   2627  H   ALA A 168      -4.107   1.635 -19.358  1.00 96.11           H  
ATOM   2628  CA  ALA A 168      -2.815   0.295 -18.285  1.00 96.11           C  
ATOM   2629  HA  ALA A 168      -2.269   0.643 -17.409  1.00 96.11           H  
ATOM   2630  C   ALA A 168      -1.913  -0.722 -19.009  1.00 96.11           C  
ATOM   2631  CB  ALA A 168      -4.115  -0.337 -17.799  1.00 96.11           C  
ATOM   2632  HB1 ALA A 168      -4.721   0.400 -17.272  1.00 96.11           H  
ATOM   2633  HB2 ALA A 168      -3.880  -1.154 -17.116  1.00 96.11           H  
ATOM   2634  HB3 ALA A 168      -4.677  -0.729 -18.646  1.00 96.11           H  
ATOM   2635  O   ALA A 168      -1.027  -1.309 -18.384  1.00 96.11           O  
ATOM   2636  N   GLN A 169      -2.052  -0.880 -20.329  1.00 94.42           N  
ATOM   2637  H   GLN A 169      -2.803  -0.395 -20.800  1.00 94.42           H  
ATOM   2638  CA  GLN A 169      -1.148  -1.710 -21.131  1.00 94.42           C  
ATOM   2639  HA  GLN A 169      -1.032  -2.675 -20.638  1.00 94.42           H  
ATOM   2640  C   GLN A 169       0.244  -1.078 -21.260  1.00 94.42           C  
ATOM   2641  CB  GLN A 169      -1.785  -1.945 -22.502  1.00 94.42           C  
ATOM   2642  HB2 GLN A 169      -1.924  -0.988 -23.005  1.00 94.42           H  
ATOM   2643  HB3 GLN A 169      -2.756  -2.414 -22.344  1.00 94.42           H  
ATOM   2644  O   GLN A 169       1.260  -1.769 -21.127  1.00 94.42           O  
ATOM   2645  CG  GLN A 169      -0.967  -2.882 -23.398  1.00 94.42           C  
ATOM   2646  HG2 GLN A 169      -0.898  -3.858 -22.917  1.00 94.42           H  
ATOM   2647  HG3 GLN A 169       0.041  -2.490 -23.537  1.00 94.42           H  
ATOM   2648  CD  GLN A 169      -1.595  -3.033 -24.778  1.00 94.42           C  
ATOM   2649  NE2 GLN A 169      -1.749  -4.236 -25.282  1.00 94.42           N  
ATOM   2650 HE21 GLN A 169      -1.648  -5.048 -24.690  1.00 94.42           H  
ATOM   2651 HE22 GLN A 169      -2.254  -4.259 -26.156  1.00 94.42           H  
ATOM   2652  OE1 GLN A 169      -1.927  -2.075 -25.449  1.00 94.42           O  
ATOM   2653  N   ILE A 170       0.310   0.241 -21.477  1.00 92.80           N  
ATOM   2654  H   ILE A 170      -0.554   0.746 -21.614  1.00 92.80           H  
ATOM   2655  CA  ILE A 170       1.581   0.970 -21.567  1.00 92.80           C  
ATOM   2656  HA  ILE A 170       2.223   0.456 -22.282  1.00 92.80           H  
ATOM   2657  C   ILE A 170       2.297   0.941 -20.224  1.00 92.80           C  
ATOM   2658  CB  ILE A 170       1.357   2.410 -22.073  1.00 92.80           C  
ATOM   2659  HB  ILE A 170       0.542   2.855 -21.503  1.00 92.80           H  
ATOM   2660  O   ILE A 170       3.468   0.572 -20.176  1.00 92.80           O  
ATOM   2661  CG1 ILE A 170       0.962   2.351 -23.564  1.00 92.80           C  
ATOM   2662 HG12 ILE A 170       0.261   1.534 -23.735  1.00 92.80           H  
ATOM   2663 HG13 ILE A 170       1.844   2.170 -24.179  1.00 92.80           H  
ATOM   2664  CG2 ILE A 170       2.617   3.284 -21.886  1.00 92.80           C  
ATOM   2665 HG21 ILE A 170       3.488   2.785 -22.312  1.00 92.80           H  
ATOM   2666 HG22 ILE A 170       2.483   4.249 -22.375  1.00 92.80           H  
ATOM   2667 HG23 ILE A 170       2.780   3.482 -20.827  1.00 92.80           H  
ATOM   2668  CD1 ILE A 170       0.270   3.629 -24.023  1.00 92.80           C  
ATOM   2669 HD11 ILE A 170      -0.076   3.508 -25.049  1.00 92.80           H  
ATOM   2670 HD12 ILE A 170       0.941   4.486 -23.971  1.00 92.80           H  
ATOM   2671 HD13 ILE A 170      -0.593   3.785 -23.376  1.00 92.80           H  
ATOM   2672  N   TYR A 171       1.614   1.296 -19.135  1.00 91.97           N  
ATOM   2673  H   TYR A 171       0.651   1.578 -19.258  1.00 91.97           H  
ATOM   2674  CA  TYR A 171       2.195   1.439 -17.802  1.00 91.97           C  
ATOM   2675  HA  TYR A 171       3.231   1.747 -17.944  1.00 91.97           H  
ATOM   2676  C   TYR A 171       2.275   0.142 -17.001  1.00 91.97           C  
ATOM   2677  CB  TYR A 171       1.567   2.612 -17.051  1.00 91.97           C  
ATOM   2678  HB2 TYR A 171       1.955   2.636 -16.032  1.00 91.97           H  
ATOM   2679  HB3 TYR A 171       0.487   2.480 -16.993  1.00 91.97           H  
ATOM   2680  O   TYR A 171       3.056   0.100 -16.053  1.00 91.97           O  
ATOM   2681  CG  TYR A 171       1.910   3.929 -17.720  1.00 91.97           C  
ATOM   2682  CD1 TYR A 171       3.213   4.463 -17.620  1.00 91.97           C  
ATOM   2683  HD1 TYR A 171       3.944   3.977 -16.991  1.00 91.97           H  
ATOM   2684  CD2 TYR A 171       0.938   4.608 -18.475  1.00 91.97           C  
ATOM   2685  HD2 TYR A 171      -0.068   4.222 -18.550  1.00 91.97           H  
ATOM   2686  CE1 TYR A 171       3.534   5.678 -18.261  1.00 91.97           C  
ATOM   2687  HE1 TYR A 171       4.513   6.115 -18.141  1.00 91.97           H  
ATOM   2688  CE2 TYR A 171       1.265   5.804 -19.133  1.00 91.97           C  
ATOM   2689  HE2 TYR A 171       0.537   6.321 -19.740  1.00 91.97           H  
ATOM   2690  OH  TYR A 171       2.816   7.553 -19.592  1.00 91.97           O  
ATOM   2691  HH  TYR A 171       3.681   7.900 -19.361  1.00 91.97           H  
ATOM   2692  CZ  TYR A 171       2.549   6.358 -19.008  1.00 91.97           C  
ATOM   2693  N   ARG A 172       1.622  -0.929 -17.470  1.00 93.32           N  
ATOM   2694  H   ARG A 172       0.961  -0.776 -18.218  1.00 93.32           H  
ATOM   2695  CA  ARG A 172       1.664  -2.289 -16.907  1.00 93.32           C  
ATOM   2696  HA  ARG A 172       0.949  -2.898 -17.459  1.00 93.32           H  
ATOM   2697  C   ARG A 172       1.182  -2.362 -15.461  1.00 93.32           C  
ATOM   2698  CB  ARG A 172       3.050  -2.921 -17.088  1.00 93.32           C  
ATOM   2699  HB2 ARG A 172       3.796  -2.349 -16.536  1.00 93.32           H  
ATOM   2700  HB3 ARG A 172       3.025  -3.925 -16.666  1.00 93.32           H  
ATOM   2701  O   ARG A 172       1.836  -2.965 -14.616  1.00 93.32           O  
ATOM   2702  CG  ARG A 172       3.463  -3.030 -18.553  1.00 93.32           C  
ATOM   2703  HG2 ARG A 172       2.694  -3.572 -19.103  1.00 93.32           H  
ATOM   2704  HG3 ARG A 172       3.593  -2.040 -18.991  1.00 93.32           H  
ATOM   2705  CD  ARG A 172       4.777  -3.805 -18.607  1.00 93.32           C  
ATOM   2706  HD2 ARG A 172       4.634  -4.740 -18.065  1.00 93.32           H  
ATOM   2707  HD3 ARG A 172       5.560  -3.234 -18.107  1.00 93.32           H  
ATOM   2708  NE  ARG A 172       5.158  -4.086 -20.000  1.00 93.32           N  
ATOM   2709  HE  ARG A 172       4.683  -3.545 -20.708  1.00 93.32           H  
ATOM   2710  NH1 ARG A 172       6.377  -5.985 -19.567  1.00 93.32           N  
ATOM   2711 HH11 ARG A 172       6.235  -5.840 -18.578  1.00 93.32           H  
ATOM   2712 HH12 ARG A 172       6.877  -6.801 -19.890  1.00 93.32           H  
ATOM   2713  NH2 ARG A 172       6.074  -5.322 -21.677  1.00 93.32           N  
ATOM   2714 HH21 ARG A 172       6.575  -6.144 -21.983  1.00 93.32           H  
ATOM   2715 HH22 ARG A 172       5.625  -4.730 -22.361  1.00 93.32           H  
ATOM   2716  CZ  ARG A 172       5.866  -5.125 -20.405  1.00 93.32           C  
ATOM   2717  N   ALA A 173       0.055  -1.724 -15.178  1.00 95.07           N  
ATOM   2718  H   ALA A 173      -0.453  -1.279 -15.929  1.00 95.07           H  
ATOM   2719  CA  ALA A 173      -0.607  -1.814 -13.885  1.00 95.07           C  
ATOM   2720  HA  ALA A 173      -0.532  -2.836 -13.514  1.00 95.07           H  
ATOM   2721  C   ALA A 173      -2.084  -1.456 -14.019  1.00 95.07           C  
ATOM   2722  CB  ALA A 173       0.065  -0.870 -12.883  1.00 95.07           C  
ATOM   2723  HB1 ALA A 173       1.148  -0.997 -12.892  1.00 95.07           H  
ATOM   2724  HB2 ALA A 173      -0.199   0.158 -13.128  1.00 95.07           H  
ATOM   2725  HB3 ALA A 173      -0.297  -1.091 -11.879  1.00 95.07           H  
ATOM   2726  O   ALA A 173      -2.483  -0.825 -14.996  1.00 95.07           O  
ATOM   2727  N   GLY A 174      -2.871  -1.821 -13.015  1.00 97.48           N  
ATOM   2728  H   GLY A 174      -2.465  -2.338 -12.248  1.00 97.48           H  
ATOM   2729  CA  GLY A 174      -4.229  -1.327 -12.845  1.00 97.48           C  
ATOM   2730  HA2 GLY A 174      -4.841  -2.053 -12.309  1.00 97.48           H  
ATOM   2731  HA3 GLY A 174      -4.645  -1.194 -13.843  1.00 97.48           H  
ATOM   2732  C   GLY A 174      -4.271   0.002 -12.094  1.00 97.48           C  
ATOM   2733  O   GLY A 174      -3.548   0.182 -11.108  1.00 97.48           O  
ATOM   2734  N   TRP A 175      -5.097   0.938 -12.562  1.00 97.96           N  
ATOM   2735  H   TRP A 175      -5.672   0.710 -13.360  1.00 97.96           H  
ATOM   2736  CA  TRP A 175      -5.315   2.240 -11.922  1.00 97.96           C  
ATOM   2737  HA  TRP A 175      -5.468   2.080 -10.854  1.00 97.96           H  
ATOM   2738  C   TRP A 175      -6.563   2.935 -12.475  1.00 97.96           C  
ATOM   2739  CB  TRP A 175      -4.087   3.144 -12.138  1.00 97.96           C  
ATOM   2740  HB2 TRP A 175      -4.147   3.574 -13.138  1.00 97.96           H  
ATOM   2741  HB3 TRP A 175      -3.175   2.549 -12.094  1.00 97.96           H  
ATOM   2742  O   TRP A 175      -7.072   2.573 -13.536  1.00 97.96           O  
ATOM   2743  CG  TRP A 175      -3.915   4.266 -11.165  1.00 97.96           C  
ATOM   2744  CD1 TRP A 175      -3.741   5.566 -11.490  1.00 97.96           C  
ATOM   2745  HD1 TRP A 175      -3.715   5.946 -12.500  1.00 97.96           H  
ATOM   2746  CD2 TRP A 175      -3.857   4.203  -9.709  1.00 97.96           C  
ATOM   2747  CE2 TRP A 175      -3.642   5.524  -9.215  1.00 97.96           C  
ATOM   2748  CE3 TRP A 175      -3.957   3.166  -8.755  1.00 97.96           C  
ATOM   2749  HE3 TRP A 175      -4.112   2.151  -9.088  1.00 97.96           H  
ATOM   2750  NE1 TRP A 175      -3.568   6.313 -10.341  1.00 97.96           N  
ATOM   2751  HE1 TRP A 175      -3.344   7.298 -10.341  1.00 97.96           H  
ATOM   2752  CH2 TRP A 175      -3.653   4.754  -6.927  1.00 97.96           C  
ATOM   2753  HH2 TRP A 175      -3.595   4.959  -5.869  1.00 97.96           H  
ATOM   2754  CZ2 TRP A 175      -3.527   5.803  -7.850  1.00 97.96           C  
ATOM   2755  HZ2 TRP A 175      -3.364   6.817  -7.516  1.00 97.96           H  
ATOM   2756  CZ3 TRP A 175      -3.865   3.440  -7.377  1.00 97.96           C  
ATOM   2757  HZ3 TRP A 175      -3.965   2.639  -6.659  1.00 97.96           H  
ATOM   2758  N   TRP A 176      -7.009   3.989 -11.794  1.00 98.27           N  
ATOM   2759  H   TRP A 176      -6.553   4.227 -10.925  1.00 98.27           H  
ATOM   2760  CA  TRP A 176      -8.024   4.919 -12.298  1.00 98.27           C  
ATOM   2761  HA  TRP A 176      -8.789   4.359 -12.837  1.00 98.27           H  
ATOM   2762  C   TRP A 176      -7.410   5.911 -13.289  1.00 98.27           C  
ATOM   2763  CB  TRP A 176      -8.701   5.615 -11.117  1.00 98.27           C  
ATOM   2764  HB2 TRP A 176      -9.438   6.323 -11.495  1.00 98.27           H  
ATOM   2765  HB3 TRP A 176      -7.958   6.179 -10.553  1.00 98.27           H  
ATOM   2766  O   TRP A 176      -7.298   7.101 -13.001  1.00 98.27           O  
ATOM   2767  CG  TRP A 176      -9.399   4.685 -10.187  1.00 98.27           C  
ATOM   2768  CD1 TRP A 176     -10.628   4.164 -10.388  1.00 98.27           C  
ATOM   2769  HD1 TRP A 176     -11.258   4.371 -11.240  1.00 98.27           H  
ATOM   2770  CD2 TRP A 176      -8.933   4.150  -8.914  1.00 98.27           C  
ATOM   2771  CE2 TRP A 176      -9.973   3.341  -8.366  1.00 98.27           C  
ATOM   2772  CE3 TRP A 176      -7.738   4.267  -8.170  1.00 98.27           C  
ATOM   2773  HE3 TRP A 176      -6.933   4.880  -8.548  1.00 98.27           H  
ATOM   2774  NE1 TRP A 176     -10.983   3.391  -9.303  1.00 98.27           N  
ATOM   2775  HE1 TRP A 176     -11.887   2.946  -9.235  1.00 98.27           H  
ATOM   2776  CH2 TRP A 176      -8.645   2.831  -6.412  1.00 98.27           C  
ATOM   2777  HH2 TRP A 176      -8.540   2.347  -5.453  1.00 98.27           H  
ATOM   2778  CZ2 TRP A 176      -9.839   2.683  -7.138  1.00 98.27           C  
ATOM   2779  HZ2 TRP A 176     -10.648   2.078  -6.757  1.00 98.27           H  
ATOM   2780  CZ3 TRP A 176      -7.596   3.613  -6.931  1.00 98.27           C  
ATOM   2781  HZ3 TRP A 176      -6.680   3.725  -6.369  1.00 98.27           H  
ATOM   2782  N   PHE A 177      -6.893   5.425 -14.416  1.00 97.67           N  
ATOM   2783  H   PHE A 177      -7.044   4.451 -14.635  1.00 97.67           H  
ATOM   2784  CA  PHE A 177      -6.215   6.280 -15.390  1.00 97.67           C  
ATOM   2785  HA  PHE A 177      -5.458   6.859 -14.861  1.00 97.67           H  
ATOM   2786  C   PHE A 177      -7.179   7.280 -16.044  1.00 97.67           C  
ATOM   2787  CB  PHE A 177      -5.493   5.441 -16.449  1.00 97.67           C  
ATOM   2788  HB2 PHE A 177      -5.100   6.107 -17.217  1.00 97.67           H  
ATOM   2789  HB3 PHE A 177      -6.225   4.790 -16.927  1.00 97.67           H  
ATOM   2790  O   PHE A 177      -8.324   6.964 -16.354  1.00 97.67           O  
ATOM   2791  CG  PHE A 177      -4.350   4.589 -15.934  1.00 97.67           C  
ATOM   2792  CD1 PHE A 177      -3.116   5.168 -15.583  1.00 97.67           C  
ATOM   2793  HD1 PHE A 177      -2.989   6.238 -15.649  1.00 97.67           H  
ATOM   2794  CD2 PHE A 177      -4.512   3.199 -15.832  1.00 97.67           C  
ATOM   2795  HD2 PHE A 177      -5.467   2.754 -16.068  1.00 97.67           H  
ATOM   2796  CE1 PHE A 177      -2.050   4.356 -15.149  1.00 97.67           C  
ATOM   2797  HE1 PHE A 177      -1.104   4.792 -14.864  1.00 97.67           H  
ATOM   2798  CE2 PHE A 177      -3.449   2.387 -15.412  1.00 97.67           C  
ATOM   2799  HE2 PHE A 177      -3.596   1.320 -15.328  1.00 97.67           H  
ATOM   2800  CZ  PHE A 177      -2.213   2.962 -15.082  1.00 97.67           C  
ATOM   2801  HZ  PHE A 177      -1.398   2.330 -14.762  1.00 97.67           H  
ATOM   2802  N   ASN A 178      -6.669   8.488 -16.273  1.00 97.26           N  
ATOM   2803  H   ASN A 178      -5.704   8.628 -16.012  1.00 97.26           H  
ATOM   2804  CA  ASN A 178      -7.267   9.485 -17.153  1.00 97.26           C  
ATOM   2805  HA  ASN A 178      -8.283   9.183 -17.409  1.00 97.26           H  
ATOM   2806  C   ASN A 178      -6.465   9.477 -18.469  1.00 97.26           C  
ATOM   2807  CB  ASN A 178      -7.356  10.809 -16.385  1.00 97.26           C  
ATOM   2808  HB2 ASN A 178      -7.798  10.623 -15.406  1.00 97.26           H  
ATOM   2809  HB3 ASN A 178      -6.353  11.196 -16.207  1.00 97.26           H  
ATOM   2810  O   ASN A 178      -6.573   8.504 -19.202  1.00 97.26           O  
ATOM   2811  CG  ASN A 178      -8.196  11.869 -17.065  1.00 97.26           C  
ATOM   2812  ND2 ASN A 178      -8.578  12.885 -16.330  1.00 97.26           N  
ATOM   2813 HD21 ASN A 178      -8.408  12.852 -15.334  1.00 97.26           H  
ATOM   2814 HD22 ASN A 178      -9.264  13.495 -16.749  1.00 97.26           H  
ATOM   2815  OD1 ASN A 178      -8.488  11.825 -18.245  1.00 97.26           O  
ATOM   2816  N   ALA A 179      -5.575  10.449 -18.725  1.00 95.70           N  
ATOM   2817  H   ALA A 179      -5.592  11.280 -18.151  1.00 95.70           H  
ATOM   2818  CA  ALA A 179      -4.718  10.467 -19.922  1.00 95.70           C  
ATOM   2819  HA  ALA A 179      -4.697   9.468 -20.358  1.00 95.70           H  
ATOM   2820  C   ALA A 179      -3.237  10.835 -19.640  1.00 95.70           C  
ATOM   2821  CB  ALA A 179      -5.372  11.401 -20.951  1.00 95.70           C  
ATOM   2822  HB1 ALA A 179      -6.395  11.079 -21.145  1.00 95.70           H  
ATOM   2823  HB2 ALA A 179      -4.811  11.369 -21.884  1.00 95.70           H  
ATOM   2824  HB3 ALA A 179      -5.388  12.424 -20.575  1.00 95.70           H  
ATOM   2825  O   ALA A 179      -2.738  11.870 -20.069  1.00 95.70           O  
ATOM   2826  N   CYS A 180      -2.446  10.061 -18.896  1.00 93.28           N  
ATOM   2827  H   CYS A 180      -1.486  10.373 -18.864  1.00 93.28           H  
ATOM   2828  CA  CYS A 180      -2.792   8.822 -18.200  1.00 93.28           C  
ATOM   2829  HA  CYS A 180      -3.764   8.457 -18.532  1.00 93.28           H  
ATOM   2830  C   CYS A 180      -2.887   9.026 -16.684  1.00 93.28           C  
ATOM   2831  CB  CYS A 180      -1.748   7.756 -18.551  1.00 93.28           C  
ATOM   2832  HB2 CYS A 180      -0.745   8.160 -18.410  1.00 93.28           H  
ATOM   2833  HB3 CYS A 180      -1.873   6.910 -17.875  1.00 93.28           H  
ATOM   2834  O   CYS A 180      -3.818   8.533 -16.053  1.00 93.28           O  
ATOM   2835  SG  CYS A 180      -1.905   7.129 -20.239  1.00 93.28           S  
ATOM   2836  N   PHE A 181      -1.953   9.756 -16.069  1.00 93.31           N  
ATOM   2837  H   PHE A 181      -1.209  10.182 -16.604  1.00 93.31           H  
ATOM   2838  CA  PHE A 181      -1.940   9.957 -14.619  1.00 93.31           C  
ATOM   2839  HA  PHE A 181      -2.969  10.086 -14.282  1.00 93.31           H  
ATOM   2840  C   PHE A 181      -1.174  11.209 -14.188  1.00 93.31           C  
ATOM   2841  CB  PHE A 181      -1.345   8.712 -13.937  1.00 93.31           C  
ATOM   2842  HB2 PHE A 181      -1.982   7.852 -14.145  1.00 93.31           H  
ATOM   2843  HB3 PHE A 181      -1.352   8.861 -12.857  1.00 93.31           H  
ATOM   2844  O   PHE A 181      -0.317  11.706 -14.917  1.00 93.31           O  
ATOM   2845  CG  PHE A 181       0.062   8.359 -14.346  1.00 93.31           C  
ATOM   2846  CD1 PHE A 181       0.276   7.326 -15.272  1.00 93.31           C  
ATOM   2847  HD1 PHE A 181      -0.559   6.804 -15.716  1.00 93.31           H  
ATOM   2848  CD2 PHE A 181       1.156   9.036 -13.777  1.00 93.31           C  
ATOM   2849  HD2 PHE A 181       0.998   9.824 -13.055  1.00 93.31           H  
ATOM   2850  CE1 PHE A 181       1.583   6.965 -15.615  1.00 93.31           C  
ATOM   2851  HE1 PHE A 181       1.744   6.151 -16.307  1.00 93.31           H  
ATOM   2852  CE2 PHE A 181       2.465   8.686 -14.139  1.00 93.31           C  
ATOM   2853  HE2 PHE A 181       3.305   9.208 -13.705  1.00 93.31           H  
ATOM   2854  CZ  PHE A 181       2.674   7.651 -15.062  1.00 93.31           C  
ATOM   2855  HZ  PHE A 181       3.681   7.384 -15.344  1.00 93.31           H  
ATOM   2856  N   ARG A 182      -1.448  11.670 -12.961  1.00 90.26           N  
ATOM   2857  H   ARG A 182      -2.191  11.208 -12.456  1.00 90.26           H  
ATOM   2858  CA  ARG A 182      -0.589  12.608 -12.211  1.00 90.26           C  
ATOM   2859  HA  ARG A 182       0.263  12.897 -12.826  1.00 90.26           H  
ATOM   2860  C   ARG A 182       0.021  11.951 -10.970  1.00 90.26           C  
ATOM   2861  CB  ARG A 182      -1.367  13.876 -11.836  1.00 90.26           C  
ATOM   2862  HB2 ARG A 182      -0.750  14.461 -11.154  1.00 90.26           H  
ATOM   2863  HB3 ARG A 182      -2.288  13.609 -11.319  1.00 90.26           H  
ATOM   2864  O   ARG A 182       1.201  12.154 -10.698  1.00 90.26           O  
ATOM   2865  CG  ARG A 182      -1.689  14.741 -13.062  1.00 90.26           C  
ATOM   2866  HG2 ARG A 182      -0.786  14.880 -13.656  1.00 90.26           H  
ATOM   2867  HG3 ARG A 182      -2.441  14.246 -13.677  1.00 90.26           H  
ATOM   2868  CD  ARG A 182      -2.196  16.111 -12.605  1.00 90.26           C  
ATOM   2869  HD2 ARG A 182      -3.030  15.977 -11.916  1.00 90.26           H  
ATOM   2870  HD3 ARG A 182      -1.388  16.606 -12.066  1.00 90.26           H  
ATOM   2871  NE  ARG A 182      -2.616  16.942 -13.747  1.00 90.26           N  
ATOM   2872  HE  ARG A 182      -2.750  16.464 -14.626  1.00 90.26           H  
ATOM   2873  NH1 ARG A 182      -2.773  18.924 -12.599  1.00 90.26           N  
ATOM   2874 HH11 ARG A 182      -2.967  19.915 -12.573  1.00 90.26           H  
ATOM   2875 HH12 ARG A 182      -2.572  18.431 -11.741  1.00 90.26           H  
ATOM   2876  NH2 ARG A 182      -3.151  18.888 -14.800  1.00 90.26           N  
ATOM   2877 HH21 ARG A 182      -3.223  18.387 -15.674  1.00 90.26           H  
ATOM   2878 HH22 ARG A 182      -3.330  19.882 -14.766  1.00 90.26           H  
ATOM   2879  CZ  ARG A 182      -2.843  18.243 -13.710  1.00 90.26           C  
ATOM   2880  N   GLY A 183      -0.749  11.108 -10.279  1.00 92.08           N  
ATOM   2881  H   GLY A 183      -1.723  11.031 -10.534  1.00 92.08           H  
ATOM   2882  CA  GLY A 183      -0.271  10.183  -9.249  1.00 92.08           C  
ATOM   2883  HA2 GLY A 183      -0.859  10.311  -8.341  1.00 92.08           H  
ATOM   2884  HA3 GLY A 183       0.775  10.378  -9.013  1.00 92.08           H  
ATOM   2885  C   GLY A 183      -0.426   8.736  -9.705  1.00 92.08           C  
ATOM   2886  O   GLY A 183      -1.461   8.367 -10.257  1.00 92.08           O  
ATOM   2887  N   PHE A 184       0.591   7.904  -9.485  1.00 93.31           N  
ATOM   2888  H   PHE A 184       1.402   8.246  -8.989  1.00 93.31           H  
ATOM   2889  CA  PHE A 184       0.588   6.518  -9.953  1.00 93.31           C  
ATOM   2890  HA  PHE A 184      -0.446   6.193 -10.070  1.00 93.31           H  
ATOM   2891  C   PHE A 184       1.234   5.581  -8.936  1.00 93.31           C  
ATOM   2892  CB  PHE A 184       1.261   6.447 -11.327  1.00 93.31           C  
ATOM   2893  HB2 PHE A 184       2.280   6.827 -11.247  1.00 93.31           H  
ATOM   2894  HB3 PHE A 184       0.708   7.100 -12.002  1.00 93.31           H  
ATOM   2895  O   PHE A 184       2.441   5.356  -8.936  1.00 93.31           O  
ATOM   2896  CG  PHE A 184       1.282   5.067 -11.952  1.00 93.31           C  
ATOM   2897  CD1 PHE A 184       2.449   4.608 -12.590  1.00 93.31           C  
ATOM   2898  HD1 PHE A 184       3.330   5.232 -12.615  1.00 93.31           H  
ATOM   2899  CD2 PHE A 184       0.135   4.249 -11.923  1.00 93.31           C  
ATOM   2900  HD2 PHE A 184      -0.783   4.587 -11.466  1.00 93.31           H  
ATOM   2901  CE1 PHE A 184       2.470   3.343 -13.199  1.00 93.31           C  
ATOM   2902  HE1 PHE A 184       3.366   2.990 -13.689  1.00 93.31           H  
ATOM   2903  CE2 PHE A 184       0.166   2.976 -12.513  1.00 93.31           C  
ATOM   2904  HE2 PHE A 184      -0.715   2.352 -12.479  1.00 93.31           H  
ATOM   2905  CZ  PHE A 184       1.330   2.527 -13.158  1.00 93.31           C  
ATOM   2906  HZ  PHE A 184       1.361   1.555 -13.628  1.00 93.31           H  
ATOM   2907  N   LEU A 185       0.419   5.034  -8.036  1.00 94.67           N  
ATOM   2908  H   LEU A 185      -0.566   5.252  -8.089  1.00 94.67           H  
ATOM   2909  CA  LEU A 185       0.899   4.307  -6.856  1.00 94.67           C  
ATOM   2910  HA  LEU A 185       1.906   4.648  -6.618  1.00 94.67           H  
ATOM   2911  C   LEU A 185       1.019   2.788  -7.069  1.00 94.67           C  
ATOM   2912  CB  LEU A 185      -0.006   4.661  -5.669  1.00 94.67           C  
ATOM   2913  HB2 LEU A 185      -0.994   4.234  -5.843  1.00 94.67           H  
ATOM   2914  HB3 LEU A 185       0.420   4.183  -4.787  1.00 94.67           H  
ATOM   2915  O   LEU A 185       1.655   2.081  -6.286  1.00 94.67           O  
ATOM   2916  CG  LEU A 185      -0.159   6.171  -5.398  1.00 94.67           C  
ATOM   2917  HG  LEU A 185      -0.603   6.647  -6.272  1.00 94.67           H  
ATOM   2918  CD1 LEU A 185      -1.103   6.421  -4.224  1.00 94.67           C  
ATOM   2919 HD11 LEU A 185      -1.252   7.493  -4.101  1.00 94.67           H  
ATOM   2920 HD12 LEU A 185      -0.696   6.010  -3.300  1.00 94.67           H  
ATOM   2921 HD13 LEU A 185      -2.071   5.961  -4.421  1.00 94.67           H  
ATOM   2922  CD2 LEU A 185       1.179   6.855  -5.111  1.00 94.67           C  
ATOM   2923 HD21 LEU A 185       1.616   6.479  -4.187  1.00 94.67           H  
ATOM   2924 HD22 LEU A 185       1.875   6.716  -5.939  1.00 94.67           H  
ATOM   2925 HD23 LEU A 185       1.004   7.927  -5.018  1.00 94.67           H  
ATOM   2926  N   THR A 186       0.462   2.284  -8.168  1.00 94.48           N  
ATOM   2927  H   THR A 186      -0.088   2.892  -8.757  1.00 94.48           H  
ATOM   2928  CA  THR A 186       0.529   0.873  -8.575  1.00 94.48           C  
ATOM   2929  HA  THR A 186       0.728   0.259  -7.696  1.00 94.48           H  
ATOM   2930  C   THR A 186       1.666   0.589  -9.554  1.00 94.48           C  
ATOM   2931  CB  THR A 186      -0.819   0.410  -9.139  1.00 94.48           C  
ATOM   2932  HB  THR A 186      -0.732  -0.606  -9.525  1.00 94.48           H  
ATOM   2933  O   THR A 186       1.786  -0.530 -10.044  1.00 94.48           O  
ATOM   2934  CG2 THR A 186      -1.889   0.430  -8.049  1.00 94.48           C  
ATOM   2935 HG21 THR A 186      -2.837   0.069  -8.448  1.00 94.48           H  
ATOM   2936 HG22 THR A 186      -1.591  -0.207  -7.216  1.00 94.48           H  
ATOM   2937 HG23 THR A 186      -2.022   1.444  -7.670  1.00 94.48           H  
ATOM   2938  OG1 THR A 186      -1.236   1.273 -10.167  1.00 94.48           O  
ATOM   2939  HG1 THR A 186      -2.076   0.941 -10.492  1.00 94.48           H  
ATOM   2940  N   GLY A 187       2.539   1.570  -9.804  1.00 90.23           N  
ATOM   2941  H   GLY A 187       2.359   2.481  -9.406  1.00 90.23           H  
ATOM   2942  CA  GLY A 187       3.674   1.428 -10.710  1.00 90.23           C  
ATOM   2943  HA2 GLY A 187       3.290   1.232 -11.710  1.00 90.23           H  
ATOM   2944  HA3 GLY A 187       4.234   2.363 -10.742  1.00 90.23           H  
ATOM   2945  C   GLY A 187       4.635   0.289 -10.356  1.00 90.23           C  
ATOM   2946  O   GLY A 187       4.661  -0.247  -9.239  1.00 90.23           O  
ATOM   2947  N   ASP A 188       5.448  -0.067 -11.344  1.00 83.72           N  
ATOM   2948  H   ASP A 188       5.436   0.489 -12.187  1.00 83.72           H  
ATOM   2949  CA  ASP A 188       6.459  -1.109 -11.244  1.00 83.72           C  
ATOM   2950  HA  ASP A 188       6.010  -1.964 -10.739  1.00 83.72           H  
ATOM   2951  C   ASP A 188       7.654  -0.622 -10.411  1.00 83.72           C  
ATOM   2952  CB  ASP A 188       6.875  -1.573 -12.651  1.00 83.72           C  
ATOM   2953  HB2 ASP A 188       5.979  -1.664 -13.266  1.00 83.72           H  
ATOM   2954  HB3 ASP A 188       7.517  -0.820 -13.107  1.00 83.72           H  
ATOM   2955  O   ASP A 188       8.169   0.488 -10.578  1.00 83.72           O  
ATOM   2956  CG  ASP A 188       7.594  -2.931 -12.659  1.00 83.72           C  
ATOM   2957  OD1 ASP A 188       8.147  -3.322 -11.603  1.00 83.72           O  
ATOM   2958  OD2 ASP A 188       7.587  -3.575 -13.730  1.00 83.72           O  
ATOM   2959  N   VAL A 189       8.120  -1.483  -9.514  1.00 78.77           N  
ATOM   2960  H   VAL A 189       7.755  -2.424  -9.566  1.00 78.77           H  
ATOM   2961  CA  VAL A 189       9.334  -1.264  -8.717  1.00 78.77           C  
ATOM   2962  HA  VAL A 189       9.298  -0.261  -8.291  1.00 78.77           H  
ATOM   2963  C   VAL A 189      10.575  -1.335  -9.607  1.00 78.77           C  
ATOM   2964  CB  VAL A 189       9.409  -2.278  -7.559  1.00 78.77           C  
ATOM   2965  HB  VAL A 189      10.282  -2.045  -6.949  1.00 78.77           H  
ATOM   2966  O   VAL A 189      11.534  -0.584  -9.415  1.00 78.77           O  
ATOM   2967  CG1 VAL A 189       8.160  -2.130  -6.686  1.00 78.77           C  
ATOM   2968 HG11 VAL A 189       8.148  -2.882  -5.896  1.00 78.77           H  
ATOM   2969 HG12 VAL A 189       8.123  -1.132  -6.249  1.00 78.77           H  
ATOM   2970 HG13 VAL A 189       7.270  -2.299  -7.293  1.00 78.77           H  
ATOM   2971  CG2 VAL A 189       9.515  -3.739  -8.019  1.00 78.77           C  
ATOM   2972 HG21 VAL A 189       9.482  -4.402  -7.155  1.00 78.77           H  
ATOM   2973 HG22 VAL A 189      10.469  -3.906  -8.520  1.00 78.77           H  
ATOM   2974 HG23 VAL A 189       8.700  -4.004  -8.693  1.00 78.77           H  
ATOM   2975  N   ASN A 190      10.518  -2.170 -10.646  1.00 74.59           N  
ATOM   2976  H   ASN A 190       9.660  -2.685 -10.785  1.00 74.59           H  
ATOM   2977  CA  ASN A 190      11.520  -2.311 -11.689  1.00 74.59           C  
ATOM   2978  HA  ASN A 190      12.502  -2.083 -11.276  1.00 74.59           H  
ATOM   2979  C   ASN A 190      11.227  -1.301 -12.796  1.00 74.59           C  
ATOM   2980  CB  ASN A 190      11.535  -3.764 -12.173  1.00 74.59           C  
ATOM   2981  HB2 ASN A 190      12.255  -3.876 -12.984  1.00 74.59           H  
ATOM   2982  HB3 ASN A 190      10.549  -4.026 -12.557  1.00 74.59           H  
ATOM   2983  O   ASN A 190      10.743  -1.623 -13.879  1.00 74.59           O  
ATOM   2984  CG  ASN A 190      11.925  -4.714 -11.062  1.00 74.59           C  
ATOM   2985  ND2 ASN A 190      11.195  -5.790 -10.897  1.00 74.59           N  
ATOM   2986 HD21 ASN A 190      10.337  -5.886 -11.421  1.00 74.59           H  
ATOM   2987 HD22 ASN A 190      11.418  -6.377 -10.106  1.00 74.59           H  
ATOM   2988  OD1 ASN A 190      12.877  -4.493 -10.331  1.00 74.59           O  
ATOM   2989  N   ARG A 191      11.506  -0.033 -12.490  1.00 70.14           N  
ATOM   2990  H   ARG A 191      11.804   0.140 -11.541  1.00 70.14           H  
ATOM   2991  CA  ARG A 191      11.301   1.090 -13.407  1.00 70.14           C  
ATOM   2992  HA  ARG A 191      10.229   1.273 -13.489  1.00 70.14           H  
ATOM   2993  C   ARG A 191      11.858   0.798 -14.797  1.00 70.14           C  
ATOM   2994  CB  ARG A 191      12.003   2.336 -12.882  1.00 70.14           C  
ATOM   2995  HB2 ARG A 191      13.067   2.122 -12.780  1.00 70.14           H  
ATOM   2996  HB3 ARG A 191      11.883   3.124 -13.626  1.00 70.14           H  
ATOM   2997  O   ARG A 191      13.028   0.448 -14.955  1.00 70.14           O  
ATOM   2998  CG  ARG A 191      11.457   2.818 -11.535  1.00 70.14           C  
ATOM   2999  HG2 ARG A 191      10.419   3.133 -11.643  1.00 70.14           H  
ATOM   3000  HG3 ARG A 191      11.514   2.017 -10.798  1.00 70.14           H  
ATOM   3001  CD  ARG A 191      12.322   3.984 -11.056  1.00 70.14           C  
ATOM   3002  HD2 ARG A 191      11.999   4.313 -10.068  1.00 70.14           H  
ATOM   3003  HD3 ARG A 191      13.350   3.634 -10.969  1.00 70.14           H  
ATOM   3004  NE  ARG A 191      12.249   5.109 -11.997  1.00 70.14           N  
ATOM   3005  HE  ARG A 191      11.490   5.106 -12.664  1.00 70.14           H  
ATOM   3006  NH1 ARG A 191      14.072   6.238 -11.206  1.00 70.14           N  
ATOM   3007 HH11 ARG A 191      14.176   5.572 -10.455  1.00 70.14           H  
ATOM   3008 HH12 ARG A 191      14.467   7.161 -11.095  1.00 70.14           H  
ATOM   3009  NH2 ARG A 191      12.930   7.033 -12.961  1.00 70.14           N  
ATOM   3010 HH21 ARG A 191      12.156   7.018 -13.609  1.00 70.14           H  
ATOM   3011 HH22 ARG A 191      13.448   7.888 -12.813  1.00 70.14           H  
ATOM   3012  CZ  ARG A 191      13.086   6.117 -12.052  1.00 70.14           C  
ATOM   3013  N   VAL A 192      11.070   1.106 -15.815  1.00 68.08           N  
ATOM   3014  H   VAL A 192      10.126   1.407 -15.624  1.00 68.08           H  
ATOM   3015  CA  VAL A 192      11.569   1.210 -17.181  1.00 68.08           C  
ATOM   3016  HA  VAL A 192      12.389   0.505 -17.317  1.00 68.08           H  
ATOM   3017  C   VAL A 192      12.093   2.632 -17.359  1.00 68.08           C  
ATOM   3018  CB  VAL A 192      10.474   0.854 -18.198  1.00 68.08           C  
ATOM   3019  HB  VAL A 192       9.696   1.619 -18.193  1.00 68.08           H  
ATOM   3020  O   VAL A 192      11.326   3.582 -17.296  1.00 68.08           O  
ATOM   3021  CG1 VAL A 192      11.090   0.771 -19.595  1.00 68.08           C  
ATOM   3022 HG11 VAL A 192      11.620   1.695 -19.825  1.00 68.08           H  
ATOM   3023 HG12 VAL A 192      10.304   0.629 -20.337  1.00 68.08           H  
ATOM   3024 HG13 VAL A 192      11.790  -0.063 -19.651  1.00 68.08           H  
ATOM   3025  CG2 VAL A 192       9.829  -0.506 -17.898  1.00 68.08           C  
ATOM   3026 HG21 VAL A 192      10.595  -1.277 -17.815  1.00 68.08           H  
ATOM   3027 HG22 VAL A 192       9.131  -0.773 -18.691  1.00 68.08           H  
ATOM   3028 HG23 VAL A 192       9.277  -0.463 -16.959  1.00 68.08           H  
ATOM   3029  N   LYS A 193      13.399   2.813 -17.588  1.00 69.07           N  
ATOM   3030  H   LYS A 193      13.997   1.999 -17.576  1.00 69.07           H  
ATOM   3031  CA  LYS A 193      14.003   4.160 -17.703  1.00 69.07           C  
ATOM   3032  HA  LYS A 193      13.793   4.716 -16.789  1.00 69.07           H  
ATOM   3033  C   LYS A 193      13.410   5.020 -18.829  1.00 69.07           C  
ATOM   3034  CB  LYS A 193      15.525   4.063 -17.888  1.00 69.07           C  
ATOM   3035  HB2 LYS A 193      15.749   3.415 -18.735  1.00 69.07           H  
ATOM   3036  HB3 LYS A 193      15.904   5.059 -18.118  1.00 69.07           H  
ATOM   3037  O   LYS A 193      13.561   6.234 -18.798  1.00 69.07           O  
ATOM   3038  CG  LYS A 193      16.253   3.555 -16.636  1.00 69.07           C  
ATOM   3039  HG2 LYS A 193      15.981   2.516 -16.450  1.00 69.07           H  
ATOM   3040  HG3 LYS A 193      15.961   4.160 -15.778  1.00 69.07           H  
ATOM   3041  CD  LYS A 193      17.772   3.663 -16.835  1.00 69.07           C  
ATOM   3042  HD2 LYS A 193      18.062   3.069 -17.701  1.00 69.07           H  
ATOM   3043  HD3 LYS A 193      18.031   4.706 -17.018  1.00 69.07           H  
ATOM   3044  CE  LYS A 193      18.518   3.162 -15.593  1.00 69.07           C  
ATOM   3045  HE2 LYS A 193      18.256   2.117 -15.429  1.00 69.07           H  
ATOM   3046  HE3 LYS A 193      18.176   3.731 -14.729  1.00 69.07           H  
ATOM   3047  NZ  LYS A 193      19.988   3.305 -15.749  1.00 69.07           N  
ATOM   3048  HZ1 LYS A 193      20.468   2.958 -14.930  1.00 69.07           H  
ATOM   3049  HZ2 LYS A 193      20.240   4.275 -15.875  1.00 69.07           H  
ATOM   3050  HZ3 LYS A 193      20.314   2.784 -16.551  1.00 69.07           H  
ATOM   3051  N   THR A 194      12.758   4.406 -19.815  1.00 69.76           N  
ATOM   3052  H   THR A 194      12.630   3.405 -19.762  1.00 69.76           H  
ATOM   3053  CA  THR A 194      12.216   5.089 -20.997  1.00 69.76           C  
ATOM   3054  HA  THR A 194      12.895   5.894 -21.279  1.00 69.76           H  
ATOM   3055  C   THR A 194      10.855   5.747 -20.771  1.00 69.76           C  
ATOM   3056  CB  THR A 194      12.118   4.128 -22.189  1.00 69.76           C  
ATOM   3057  HB  THR A 194      11.721   4.664 -23.051  1.00 69.76           H  
ATOM   3058  O   THR A 194      10.394   6.472 -21.646  1.00 69.76           O  
ATOM   3059  CG2 THR A 194      13.474   3.528 -22.564  1.00 69.76           C  
ATOM   3060 HG21 THR A 194      14.187   4.330 -22.754  1.00 69.76           H  
ATOM   3061 HG22 THR A 194      13.850   2.890 -21.764  1.00 69.76           H  
ATOM   3062 HG23 THR A 194      13.370   2.935 -23.473  1.00 69.76           H  
ATOM   3063  OG1 THR A 194      11.268   3.046 -21.886  1.00 69.76           O  
ATOM   3064  HG1 THR A 194      11.031   2.643 -22.725  1.00 69.76           H  
ATOM   3065  N   ARG A 195      10.192   5.510 -19.632  1.00 72.60           N  
ATOM   3066  H   ARG A 195      10.623   4.929 -18.926  1.00 72.60           H  
ATOM   3067  CA  ARG A 195       8.884   6.101 -19.314  1.00 72.60           C  
ATOM   3068  HA  ARG A 195       8.872   7.115 -19.715  1.00 72.60           H  
ATOM   3069  C   ARG A 195       8.672   6.203 -17.802  1.00 72.60           C  
ATOM   3070  CB  ARG A 195       7.760   5.304 -20.010  1.00 72.60           C  
ATOM   3071  HB2 ARG A 195       6.794   5.730 -19.740  1.00 72.60           H  
ATOM   3072  HB3 ARG A 195       7.879   5.424 -21.086  1.00 72.60           H  
ATOM   3073  O   ARG A 195       9.233   5.400 -17.060  1.00 72.60           O  
ATOM   3074  CG  ARG A 195       7.741   3.802 -19.686  1.00 72.60           C  
ATOM   3075  HG2 ARG A 195       7.553   3.659 -18.622  1.00 72.60           H  
ATOM   3076  HG3 ARG A 195       8.703   3.357 -19.941  1.00 72.60           H  
ATOM   3077  CD  ARG A 195       6.647   3.105 -20.505  1.00 72.60           C  
ATOM   3078  HD2 ARG A 195       5.667   3.472 -20.199  1.00 72.60           H  
ATOM   3079  HD3 ARG A 195       6.779   3.367 -21.554  1.00 72.60           H  
ATOM   3080  NE  ARG A 195       6.718   1.636 -20.382  1.00 72.60           N  
ATOM   3081  HE  ARG A 195       7.170   1.143 -21.138  1.00 72.60           H  
ATOM   3082  NH1 ARG A 195       5.503   1.436 -18.458  1.00 72.60           N  
ATOM   3083 HH11 ARG A 195       4.983   0.847 -17.823  1.00 72.60           H  
ATOM   3084 HH12 ARG A 195       5.275   2.417 -18.528  1.00 72.60           H  
ATOM   3085  NH2 ARG A 195       6.228  -0.401 -19.469  1.00 72.60           N  
ATOM   3086 HH21 ARG A 195       5.682  -0.912 -18.790  1.00 72.60           H  
ATOM   3087 HH22 ARG A 195       6.639  -0.866 -20.266  1.00 72.60           H  
ATOM   3088  CZ  ARG A 195       6.151   0.898 -19.445  1.00 72.60           C  
ATOM   3089  N   PRO A 196       7.847   7.138 -17.309  1.00 70.18           N  
ATOM   3090  CA  PRO A 196       7.486   7.170 -15.896  1.00 70.18           C  
ATOM   3091  HA  PRO A 196       8.379   7.169 -15.271  1.00 70.18           H  
ATOM   3092  C   PRO A 196       6.638   5.930 -15.566  1.00 70.18           C  
ATOM   3093  CB  PRO A 196       6.748   8.503 -15.708  1.00 70.18           C  
ATOM   3094  HB2 PRO A 196       5.981   8.449 -14.935  1.00 70.18           H  
ATOM   3095  HB3 PRO A 196       7.470   9.280 -15.458  1.00 70.18           H  
ATOM   3096  O   PRO A 196       5.440   5.918 -15.788  1.00 70.18           O  
ATOM   3097  CG  PRO A 196       6.152   8.796 -17.086  1.00 70.18           C  
ATOM   3098  HG2 PRO A 196       5.197   8.281 -17.191  1.00 70.18           H  
ATOM   3099  HG3 PRO A 196       6.024   9.866 -17.250  1.00 70.18           H  
ATOM   3100  CD  PRO A 196       7.173   8.195 -18.050  1.00 70.18           C  
ATOM   3101  HD2 PRO A 196       7.900   8.957 -18.331  1.00 70.18           H  
ATOM   3102  HD3 PRO A 196       6.666   7.817 -18.938  1.00 70.18           H  
ATOM   3103  N   SER A 197       7.259   4.836 -15.124  1.00 76.40           N  
ATOM   3104  H   SER A 197       8.268   4.816 -15.177  1.00 76.40           H  
ATOM   3105  CA  SER A 197       6.561   3.575 -14.807  1.00 76.40           C  
ATOM   3106  HA  SER A 197       5.505   3.668 -15.060  1.00 76.40           H  
ATOM   3107  C   SER A 197       6.602   3.213 -13.325  1.00 76.40           C  
ATOM   3108  CB  SER A 197       7.130   2.429 -15.649  1.00 76.40           C  
ATOM   3109  HB2 SER A 197       7.257   2.762 -16.679  1.00 76.40           H  
ATOM   3110  HB3 SER A 197       6.430   1.593 -15.635  1.00 76.40           H  
ATOM   3111  O   SER A 197       6.169   2.127 -12.960  1.00 76.40           O  
ATOM   3112  OG  SER A 197       8.373   1.991 -15.136  1.00 76.40           O  
ATOM   3113  HG  SER A 197       8.154   1.416 -14.399  1.00 76.40           H  
ATOM   3114  N   GLY A 198       7.202   4.074 -12.502  1.00 81.40           N  
ATOM   3115  H   GLY A 198       7.404   4.996 -12.862  1.00 81.40           H  
ATOM   3116  CA  GLY A 198       7.422   3.828 -11.084  1.00 81.40           C  
ATOM   3117  HA2 GLY A 198       7.644   2.773 -10.923  1.00 81.40           H  
ATOM   3118  HA3 GLY A 198       8.282   4.417 -10.764  1.00 81.40           H  
ATOM   3119  C   GLY A 198       6.235   4.212 -10.205  1.00 81.40           C  
ATOM   3120  O   GLY A 198       5.320   4.891 -10.654  1.00 81.40           O  
ATOM   3121  N   ILE A 199       6.305   3.821  -8.934  1.00 85.22           N  
ATOM   3122  H   ILE A 199       7.053   3.195  -8.673  1.00 85.22           H  
ATOM   3123  CA  ILE A 199       5.435   4.299  -7.856  1.00 85.22           C  
ATOM   3124  HA  ILE A 199       4.397   4.145  -8.150  1.00 85.22           H  
ATOM   3125  C   ILE A 199       5.688   5.800  -7.642  1.00 85.22           C  
ATOM   3126  CB  ILE A 199       5.698   3.497  -6.563  1.00 85.22           C  
ATOM   3127  HB  ILE A 199       6.686   3.759  -6.184  1.00 85.22           H  
ATOM   3128  O   ILE A 199       6.729   6.185  -7.103  1.00 85.22           O  
ATOM   3129  CG1 ILE A 199       5.668   1.970  -6.799  1.00 85.22           C  
ATOM   3130 HG12 ILE A 199       4.683   1.679  -7.163  1.00 85.22           H  
ATOM   3131 HG13 ILE A 199       6.405   1.693  -7.554  1.00 85.22           H  
ATOM   3132  CG2 ILE A 199       4.655   3.879  -5.507  1.00 85.22           C  
ATOM   3133 HG21 ILE A 199       3.689   3.436  -5.749  1.00 85.22           H  
ATOM   3134 HG22 ILE A 199       4.540   4.961  -5.452  1.00 85.22           H  
ATOM   3135 HG23 ILE A 199       4.975   3.518  -4.529  1.00 85.22           H  
ATOM   3136  CD1 ILE A 199       6.002   1.159  -5.542  1.00 85.22           C  
ATOM   3137 HD11 ILE A 199       6.091   0.105  -5.805  1.00 85.22           H  
ATOM   3138 HD12 ILE A 199       6.946   1.498  -5.117  1.00 85.22           H  
ATOM   3139 HD13 ILE A 199       5.208   1.265  -4.803  1.00 85.22           H  
ATOM   3140  N   HIS A 200       4.768   6.640  -8.112  1.00 85.08           N  
ATOM   3141  H   HIS A 200       3.945   6.232  -8.533  1.00 85.08           H  
ATOM   3142  CA  HIS A 200       4.984   8.067  -8.331  1.00 85.08           C  
ATOM   3143  HA  HIS A 200       5.972   8.329  -7.952  1.00 85.08           H  
ATOM   3144  C   HIS A 200       3.977   8.950  -7.600  1.00 85.08           C  
ATOM   3145  CB  HIS A 200       4.975   8.368  -9.843  1.00 85.08           C  
ATOM   3146  HB2 HIS A 200       4.801   7.459 -10.419  1.00 85.08           H  
ATOM   3147  HB3 HIS A 200       4.172   9.063 -10.088  1.00 85.08           H  
ATOM   3148  O   HIS A 200       2.766   8.838  -7.797  1.00 85.08           O  
ATOM   3149  CG  HIS A 200       6.273   8.972 -10.283  1.00 85.08           C  
ATOM   3150  CD2 HIS A 200       7.432   8.274 -10.425  1.00 85.08           C  
ATOM   3151  HD2 HIS A 200       7.541   7.209 -10.280  1.00 85.08           H  
ATOM   3152  ND1 HIS A 200       6.551  10.333 -10.279  1.00 85.08           N  
ATOM   3153  CE1 HIS A 200       7.878  10.416 -10.399  1.00 85.08           C  
ATOM   3154  HE1 HIS A 200       8.431  11.315 -10.170  1.00 85.08           H  
ATOM   3155  NE2 HIS A 200       8.435   9.205 -10.516  1.00 85.08           N  
ATOM   3156  HE2 HIS A 200       9.395   9.008 -10.273  1.00 85.08           H  
ATOM   3157  N   TRP A 201       4.517   9.903  -6.844  1.00 89.13           N  
ATOM   3158  H   TRP A 201       5.518   9.875  -6.712  1.00 89.13           H  
ATOM   3159  CA  TRP A 201       3.856  11.152  -6.481  1.00 89.13           C  
ATOM   3160  HA  TRP A 201       2.872  11.205  -6.946  1.00 89.13           H  
ATOM   3161  C   TRP A 201       4.738  12.268  -7.032  1.00 89.13           C  
ATOM   3162  CB  TRP A 201       3.672  11.232  -4.963  1.00 89.13           C  
ATOM   3163  HB2 TRP A 201       3.320  10.260  -4.619  1.00 89.13           H  
ATOM   3164  HB3 TRP A 201       4.624  11.428  -4.469  1.00 89.13           H  
ATOM   3165  O   TRP A 201       5.845  12.489  -6.526  1.00 89.13           O  
ATOM   3166  CG  TRP A 201       2.648  12.212  -4.497  1.00 89.13           C  
ATOM   3167  CD1 TRP A 201       2.755  13.561  -4.442  1.00 89.13           C  
ATOM   3168  HD1 TRP A 201       3.619  14.143  -4.725  1.00 89.13           H  
ATOM   3169  CD2 TRP A 201       1.305  11.898  -4.019  1.00 89.13           C  
ATOM   3170  CE2 TRP A 201       0.645  13.109  -3.680  1.00 89.13           C  
ATOM   3171  CE3 TRP A 201       0.579  10.703  -3.838  1.00 89.13           C  
ATOM   3172  HE3 TRP A 201       1.072   9.762  -4.031  1.00 89.13           H  
ATOM   3173  NE1 TRP A 201       1.565  14.087  -3.973  1.00 89.13           N  
ATOM   3174  HE1 TRP A 201       1.340  15.069  -3.912  1.00 89.13           H  
ATOM   3175  CH2 TRP A 201      -1.388  11.934  -3.093  1.00 89.13           C  
ATOM   3176  HH2 TRP A 201      -2.415  11.945  -2.760  1.00 89.13           H  
ATOM   3177  CZ2 TRP A 201      -0.673  13.134  -3.200  1.00 89.13           C  
ATOM   3178  HZ2 TRP A 201      -1.142  14.062  -2.910  1.00 89.13           H  
ATOM   3179  CZ3 TRP A 201      -0.758  10.719  -3.401  1.00 89.13           C  
ATOM   3180  HZ3 TRP A 201      -1.306   9.795  -3.288  1.00 89.13           H  
ATOM   3181  N   TYR A 202       4.317  12.885  -8.139  1.00 85.14           N  
ATOM   3182  H   TYR A 202       3.405  12.654  -8.507  1.00 85.14           H  
ATOM   3183  CA  TYR A 202       5.214  13.659  -9.005  1.00 85.14           C  
ATOM   3184  HA  TYR A 202       5.965  12.983  -9.415  1.00 85.14           H  
ATOM   3185  C   TYR A 202       5.961  14.768  -8.253  1.00 85.14           C  
ATOM   3186  CB  TYR A 202       4.407  14.240 -10.175  1.00 85.14           C  
ATOM   3187  HB2 TYR A 202       3.953  13.421 -10.732  1.00 85.14           H  
ATOM   3188  HB3 TYR A 202       3.599  14.856  -9.780  1.00 85.14           H  
ATOM   3189  O   TYR A 202       7.166  14.932  -8.436  1.00 85.14           O  
ATOM   3190  CG  TYR A 202       5.237  15.078 -11.131  1.00 85.14           C  
ATOM   3191  CD1 TYR A 202       5.256  16.481 -11.009  1.00 85.14           C  
ATOM   3192  HD1 TYR A 202       4.662  16.966 -10.248  1.00 85.14           H  
ATOM   3193  CD2 TYR A 202       6.005  14.450 -12.129  1.00 85.14           C  
ATOM   3194  HD2 TYR A 202       5.976  13.376 -12.230  1.00 85.14           H  
ATOM   3195  CE1 TYR A 202       6.050  17.259 -11.872  1.00 85.14           C  
ATOM   3196  HE1 TYR A 202       6.066  18.334 -11.768  1.00 85.14           H  
ATOM   3197  CE2 TYR A 202       6.797  15.225 -13.000  1.00 85.14           C  
ATOM   3198  HE2 TYR A 202       7.384  14.759 -13.777  1.00 85.14           H  
ATOM   3199  OH  TYR A 202       7.590  17.371 -13.711  1.00 85.14           O  
ATOM   3200  HH  TYR A 202       7.535  18.308 -13.510  1.00 85.14           H  
ATOM   3201  CZ  TYR A 202       6.824  16.629 -12.870  1.00 85.14           C  
ATOM   3202  N   THR A 203       5.272  15.479  -7.359  1.00 86.70           N  
ATOM   3203  H   THR A 203       4.290  15.287  -7.223  1.00 86.70           H  
ATOM   3204  CA  THR A 203       5.837  16.623  -6.623  1.00 86.70           C  
ATOM   3205  HA  THR A 203       6.457  17.205  -7.305  1.00 86.70           H  
ATOM   3206  C   THR A 203       6.751  16.229  -5.471  1.00 86.70           C  
ATOM   3207  CB  THR A 203       4.726  17.547  -6.122  1.00 86.70           C  
ATOM   3208  HB  THR A 203       5.152  18.324  -5.487  1.00 86.70           H  
ATOM   3209  O   THR A 203       7.601  17.021  -5.081  1.00 86.70           O  
ATOM   3210  CG2 THR A 203       4.056  18.212  -7.330  1.00 86.70           C  
ATOM   3211 HG21 THR A 203       3.999  17.538  -8.185  1.00 86.70           H  
ATOM   3212 HG22 THR A 203       3.044  18.541  -7.093  1.00 86.70           H  
ATOM   3213 HG23 THR A 203       4.638  19.089  -7.613  1.00 86.70           H  
ATOM   3214  OG1 THR A 203       3.765  16.836  -5.377  1.00 86.70           O  
ATOM   3215  HG1 THR A 203       3.222  17.545  -5.022  1.00 86.70           H  
ATOM   3216  N   VAL A 204       6.653  14.992  -4.978  1.00 89.31           N  
ATOM   3217  H   VAL A 204       5.944  14.383  -5.362  1.00 89.31           H  
ATOM   3218  CA  VAL A 204       7.550  14.460  -3.939  1.00 89.31           C  
ATOM   3219  HA  VAL A 204       7.889  15.275  -3.300  1.00 89.31           H  
ATOM   3220  C   VAL A 204       8.803  13.843  -4.561  1.00 89.31           C  
ATOM   3221  CB  VAL A 204       6.789  13.455  -3.054  1.00 89.31           C  
ATOM   3222  HB  VAL A 204       6.310  12.712  -3.692  1.00 89.31           H  
ATOM   3223  O   VAL A 204       9.910  14.043  -4.078  1.00 89.31           O  
ATOM   3224  CG1 VAL A 204       7.699  12.714  -2.072  1.00 89.31           C  
ATOM   3225 HG11 VAL A 204       7.101  12.080  -1.417  1.00 89.31           H  
ATOM   3226 HG12 VAL A 204       8.252  13.430  -1.464  1.00 89.31           H  
ATOM   3227 HG13 VAL A 204       8.402  12.081  -2.613  1.00 89.31           H  
ATOM   3228  CG2 VAL A 204       5.711  14.187  -2.247  1.00 89.31           C  
ATOM   3229 HG21 VAL A 204       4.986  14.667  -2.904  1.00 89.31           H  
ATOM   3230 HG22 VAL A 204       5.186  13.483  -1.601  1.00 89.31           H  
ATOM   3231 HG23 VAL A 204       6.169  14.946  -1.614  1.00 89.31           H  
ATOM   3232  N   THR A 205       8.641  13.112  -5.663  1.00 85.20           N  
ATOM   3233  H   THR A 205       7.700  13.029  -6.022  1.00 85.20           H  
ATOM   3234  CA  THR A 205       9.721  12.331  -6.298  1.00 85.20           C  
ATOM   3235  HA  THR A 205      10.485  12.111  -5.553  1.00 85.20           H  
ATOM   3236  C   THR A 205      10.429  13.055  -7.450  1.00 85.20           C  
ATOM   3237  CB  THR A 205       9.177  10.997  -6.814  1.00 85.20           C  
ATOM   3238  HB  THR A 205       9.966  10.459  -7.340  1.00 85.20           H  
ATOM   3239  O   THR A 205      11.378  12.516  -8.026  1.00 85.20           O  
ATOM   3240  CG2 THR A 205       8.624  10.094  -5.721  1.00 85.20           C  
ATOM   3241 HG21 THR A 205       9.405   9.905  -4.984  1.00 85.20           H  
ATOM   3242 HG22 THR A 205       7.774  10.567  -5.230  1.00 85.20           H  
ATOM   3243 HG23 THR A 205       8.313   9.145  -6.157  1.00 85.20           H  
ATOM   3244  OG1 THR A 205       8.121  11.261  -7.698  1.00 85.20           O  
ATOM   3245  HG1 THR A 205       7.385  11.620  -7.197  1.00 85.20           H  
ATOM   3246  N   GLY A 206       9.951  14.240  -7.844  1.00 77.94           N  
ATOM   3247  H   GLY A 206       9.139  14.606  -7.367  1.00 77.94           H  
ATOM   3248  CA  GLY A 206      10.527  15.053  -8.920  1.00 77.94           C  
ATOM   3249  HA2 GLY A 206      11.576  15.247  -8.699  1.00 77.94           H  
ATOM   3250  HA3 GLY A 206       9.998  16.006  -8.950  1.00 77.94           H  
ATOM   3251  C   GLY A 206      10.433  14.422 -10.314  1.00 77.94           C  
ATOM   3252  O   GLY A 206      11.328  14.607 -11.134  1.00 77.94           O  
ATOM   3253  N   GLY A 207       9.411  13.602 -10.582  1.00 68.01           N  
ATOM   3254  H   GLY A 207       8.681  13.543  -9.886  1.00 68.01           H  
ATOM   3255  CA  GLY A 207       9.216  12.929 -11.883  1.00 68.01           C  
ATOM   3256  HA2 GLY A 207       9.377  13.664 -12.672  1.00 68.01           H  
ATOM   3257  HA3 GLY A 207       8.186  12.582 -11.964  1.00 68.01           H  
ATOM   3258  C   GLY A 207      10.157  11.744 -12.165  1.00 68.01           C  
ATOM   3259  O   GLY A 207       9.901  10.943 -13.064  1.00 68.01           O  
ATOM   3260  N   GLY A 208      11.231  11.598 -11.384  1.00 66.49           N  
ATOM   3261  H   GLY A 208      11.377  12.308 -10.682  1.00 66.49           H  
ATOM   3262  CA  GLY A 208      12.377  10.774 -11.752  1.00 66.49           C  
ATOM   3263  HA2 GLY A 208      12.237  10.361 -12.751  1.00 66.49           H  
ATOM   3264  HA3 GLY A 208      13.249  11.426 -11.788  1.00 66.49           H  
ATOM   3265  C   GLY A 208      12.717   9.626 -10.811  1.00 66.49           C  
ATOM   3266  O   GLY A 208      13.622   8.879 -11.162  1.00 66.49           O  
ATOM   3267  N   ASN A 209      12.041   9.446  -9.673  1.00 77.64           N  
ATOM   3268  H   ASN A 209      11.356  10.140  -9.412  1.00 77.64           H  
ATOM   3269  CA  ASN A 209      12.343   8.389  -8.689  1.00 77.64           C  
ATOM   3270  HA  ASN A 209      12.996   7.645  -9.145  1.00 77.64           H  
ATOM   3271  C   ASN A 209      11.095   7.606  -8.255  1.00 77.64           C  
ATOM   3272  CB  ASN A 209      13.118   9.020  -7.523  1.00 77.64           C  
ATOM   3273  HB2 ASN A 209      12.589   9.896  -7.147  1.00 77.64           H  
ATOM   3274  HB3 ASN A 209      13.224   8.304  -6.708  1.00 77.64           H  
ATOM   3275  O   ASN A 209      10.008   7.903  -8.724  1.00 77.64           O  
ATOM   3276  CG  ASN A 209      14.523   9.403  -7.953  1.00 77.64           C  
ATOM   3277  ND2 ASN A 209      14.978  10.579  -7.609  1.00 77.64           N  
ATOM   3278 HD21 ASN A 209      14.488  11.092  -6.890  1.00 77.64           H  
ATOM   3279 HD22 ASN A 209      15.942  10.794  -7.821  1.00 77.64           H  
ATOM   3280  OD1 ASN A 209      15.209   8.638  -8.619  1.00 77.64           O  
ATOM   3281  N   ILE A 210      11.248   6.557  -7.442  1.00 86.28           N  
ATOM   3282  H   ILE A 210      12.142   6.425  -6.991  1.00 86.28           H  
ATOM   3283  CA  ILE A 210      10.120   5.791  -6.881  1.00 86.28           C  
ATOM   3284  HA  ILE A 210       9.190   6.141  -7.329  1.00 86.28           H  
ATOM   3285  C   ILE A 210       9.999   6.062  -5.389  1.00 86.28           C  
ATOM   3286  CB  ILE A 210      10.219   4.274  -7.162  1.00 86.28           C  
ATOM   3287  HB  ILE A 210       9.455   3.781  -6.562  1.00 86.28           H  
ATOM   3288  O   ILE A 210      11.018   6.194  -4.716  1.00 86.28           O  
ATOM   3289  CG1 ILE A 210      11.572   3.643  -6.772  1.00 86.28           C  
ATOM   3290 HG12 ILE A 210      11.812   3.919  -5.745  1.00 86.28           H  
ATOM   3291 HG13 ILE A 210      12.359   4.027  -7.422  1.00 86.28           H  
ATOM   3292  CG2 ILE A 210       9.862   4.023  -8.633  1.00 86.28           C  
ATOM   3293 HG21 ILE A 210      10.056   4.903  -9.247  1.00 86.28           H  
ATOM   3294 HG22 ILE A 210       8.796   3.800  -8.666  1.00 86.28           H  
ATOM   3295 HG23 ILE A 210      10.375   3.151  -9.040  1.00 86.28           H  
ATOM   3296  CD1 ILE A 210      11.572   2.108  -6.850  1.00 86.28           C  
ATOM   3297 HD11 ILE A 210      12.549   1.737  -6.540  1.00 86.28           H  
ATOM   3298 HD12 ILE A 210      10.793   1.701  -6.205  1.00 86.28           H  
ATOM   3299 HD13 ILE A 210      11.407   1.752  -7.867  1.00 86.28           H  
ATOM   3300  N   LEU A 211       8.768   6.118  -4.888  1.00 90.71           N  
ATOM   3301  H   LEU A 211       7.984   6.038  -5.519  1.00 90.71           H  
ATOM   3302  CA  LEU A 211       8.487   6.230  -3.456  1.00 90.71           C  
ATOM   3303  HA  LEU A 211       8.974   7.123  -3.064  1.00 90.71           H  
ATOM   3304  C   LEU A 211       9.053   5.025  -2.690  1.00 90.71           C  
ATOM   3305  CB  LEU A 211       6.969   6.355  -3.250  1.00 90.71           C  
ATOM   3306  HB2 LEU A 211       6.749   6.309  -2.183  1.00 90.71           H  
ATOM   3307  HB3 LEU A 211       6.483   5.503  -3.725  1.00 90.71           H  
ATOM   3308  O   LEU A 211       8.971   3.889  -3.163  1.00 90.71           O  
ATOM   3309  CG  LEU A 211       6.376   7.658  -3.818  1.00 90.71           C  
ATOM   3310  HG  LEU A 211       6.675   7.781  -4.858  1.00 90.71           H  
ATOM   3311  CD1 LEU A 211       4.856   7.621  -3.789  1.00 90.71           C  
ATOM   3312 HD11 LEU A 211       4.483   6.761  -4.345  1.00 90.71           H  
ATOM   3313 HD12 LEU A 211       4.509   7.576  -2.757  1.00 90.71           H  
ATOM   3314 HD13 LEU A 211       4.464   8.521  -4.261  1.00 90.71           H  
ATOM   3315  CD2 LEU A 211       6.835   8.881  -3.023  1.00 90.71           C  
ATOM   3316 HD21 LEU A 211       6.220   9.749  -3.263  1.00 90.71           H  
ATOM   3317 HD22 LEU A 211       6.769   8.686  -1.952  1.00 90.71           H  
ATOM   3318 HD23 LEU A 211       7.871   9.109  -3.273  1.00 90.71           H  
ATOM   3319  N   ASP A 212       9.619   5.271  -1.509  1.00 90.59           N  
ATOM   3320  H   ASP A 212       9.565   6.214  -1.152  1.00 90.59           H  
ATOM   3321  CA  ASP A 212      10.159   4.252  -0.598  1.00 90.59           C  
ATOM   3322  HA  ASP A 212      10.840   3.588  -1.131  1.00 90.59           H  
ATOM   3323  C   ASP A 212       9.049   3.382  -0.012  1.00 90.59           C  
ATOM   3324  CB  ASP A 212      10.976   4.916   0.520  1.00 90.59           C  
ATOM   3325  HB2 ASP A 212      10.361   5.654   1.034  1.00 90.59           H  
ATOM   3326  HB3 ASP A 212      11.261   4.153   1.245  1.00 90.59           H  
ATOM   3327  O   ASP A 212       9.193   2.162   0.059  1.00 90.59           O  
ATOM   3328  CG  ASP A 212      12.255   5.576  -0.003  1.00 90.59           C  
ATOM   3329  OD1 ASP A 212      12.864   5.015  -0.945  1.00 90.59           O  
ATOM   3330  OD2 ASP A 212      12.628   6.635   0.555  1.00 90.59           O  
ATOM   3331  N   MET A 213       7.930   4.014   0.338  1.00 93.00           N  
ATOM   3332  H   MET A 213       7.890   5.013   0.196  1.00 93.00           H  
ATOM   3333  CA  MET A 213       6.731   3.370   0.857  1.00 93.00           C  
ATOM   3334  HA  MET A 213       6.725   2.332   0.524  1.00 93.00           H  
ATOM   3335  C   MET A 213       5.485   4.066   0.316  1.00 93.00           C  
ATOM   3336  CB  MET A 213       6.771   3.377   2.394  1.00 93.00           C  
ATOM   3337  HB2 MET A 213       6.913   4.395   2.757  1.00 93.00           H  
ATOM   3338  HB3 MET A 213       7.625   2.779   2.712  1.00 93.00           H  
ATOM   3339  O   MET A 213       5.489   5.287   0.145  1.00 93.00           O  
ATOM   3340  CG  MET A 213       5.511   2.802   3.048  1.00 93.00           C  
ATOM   3341  HG2 MET A 213       5.116   2.015   2.406  1.00 93.00           H  
ATOM   3342  HG3 MET A 213       5.791   2.360   4.004  1.00 93.00           H  
ATOM   3343  SD  MET A 213       4.169   3.973   3.371  1.00 93.00           S  
ATOM   3344  CE  MET A 213       4.780   4.773   4.877  1.00 93.00           C  
ATOM   3345  HE1 MET A 213       4.924   4.030   5.661  1.00 93.00           H  
ATOM   3346  HE2 MET A 213       4.050   5.509   5.214  1.00 93.00           H  
ATOM   3347  HE3 MET A 213       5.723   5.281   4.674  1.00 93.00           H  
ATOM   3348  N   VAL A 214       4.429   3.288   0.073  1.00 95.15           N  
ATOM   3349  H   VAL A 214       4.545   2.290   0.178  1.00 95.15           H  
ATOM   3350  CA  VAL A 214       3.066   3.796  -0.103  1.00 95.15           C  
ATOM   3351  HA  VAL A 214       3.014   4.795   0.331  1.00 95.15           H  
ATOM   3352  C   VAL A 214       2.065   2.913   0.626  1.00 95.15           C  
ATOM   3353  CB  VAL A 214       2.669   3.902  -1.583  1.00 95.15           C  
ATOM   3354  HB  VAL A 214       2.689   2.915  -2.046  1.00 95.15           H  
ATOM   3355  O   VAL A 214       2.087   1.690   0.477  1.00 95.15           O  
ATOM   3356  CG1 VAL A 214       1.256   4.477  -1.741  1.00 95.15           C  
ATOM   3357 HG11 VAL A 214       1.049   4.653  -2.797  1.00 95.15           H  
ATOM   3358 HG12 VAL A 214       1.164   5.417  -1.196  1.00 95.15           H  
ATOM   3359 HG13 VAL A 214       0.515   3.777  -1.357  1.00 95.15           H  
ATOM   3360  CG2 VAL A 214       3.628   4.810  -2.349  1.00 95.15           C  
ATOM   3361 HG21 VAL A 214       4.620   4.358  -2.387  1.00 95.15           H  
ATOM   3362 HG22 VAL A 214       3.699   5.766  -1.832  1.00 95.15           H  
ATOM   3363 HG23 VAL A 214       3.264   4.964  -3.365  1.00 95.15           H  
ATOM   3364  N   GLU A 215       1.121   3.535   1.319  1.00 97.57           N  
ATOM   3365  H   GLU A 215       1.210   4.531   1.462  1.00 97.57           H  
ATOM   3366  CA  GLU A 215      -0.103   2.897   1.787  1.00 97.57           C  
ATOM   3367  HA  GLU A 215      -0.207   1.924   1.305  1.00 97.57           H  
ATOM   3368  C   GLU A 215      -1.322   3.733   1.416  1.00 97.57           C  
ATOM   3369  CB  GLU A 215      -0.070   2.669   3.299  1.00 97.57           C  
ATOM   3370  HB2 GLU A 215      -1.061   2.338   3.609  1.00 97.57           H  
ATOM   3371  HB3 GLU A 215       0.159   3.605   3.808  1.00 97.57           H  
ATOM   3372  O   GLU A 215      -1.340   4.941   1.632  1.00 97.57           O  
ATOM   3373  CG  GLU A 215       0.948   1.593   3.695  1.00 97.57           C  
ATOM   3374  HG2 GLU A 215       1.959   1.945   3.492  1.00 97.57           H  
ATOM   3375  HG3 GLU A 215       0.760   0.710   3.084  1.00 97.57           H  
ATOM   3376  CD  GLU A 215       0.828   1.200   5.170  1.00 97.57           C  
ATOM   3377  OE1 GLU A 215       1.328   0.098   5.511  1.00 97.57           O  
ATOM   3378  OE2 GLU A 215       0.169   1.945   5.934  1.00 97.57           O  
ATOM   3379  N   MET A 216      -2.366   3.083   0.906  1.00 98.43           N  
ATOM   3380  H   MET A 216      -2.293   2.081   0.799  1.00 98.43           H  
ATOM   3381  CA  MET A 216      -3.699   3.677   0.811  1.00 98.43           C  
ATOM   3382  HA  MET A 216      -3.655   4.729   1.091  1.00 98.43           H  
ATOM   3383  C   MET A 216      -4.620   2.965   1.789  1.00 98.43           C  
ATOM   3384  CB  MET A 216      -4.275   3.608  -0.601  1.00 98.43           C  
ATOM   3385  HB2 MET A 216      -4.448   2.566  -0.871  1.00 98.43           H  
ATOM   3386  HB3 MET A 216      -5.233   4.129  -0.586  1.00 98.43           H  
ATOM   3387  O   MET A 216      -4.680   1.729   1.826  1.00 98.43           O  
ATOM   3388  CG  MET A 216      -3.405   4.272  -1.665  1.00 98.43           C  
ATOM   3389  HG2 MET A 216      -2.398   3.857  -1.606  1.00 98.43           H  
ATOM   3390  HG3 MET A 216      -3.339   5.341  -1.466  1.00 98.43           H  
ATOM   3391  SD  MET A 216      -4.041   4.012  -3.340  1.00 98.43           S  
ATOM   3392  CE  MET A 216      -5.337   5.277  -3.397  1.00 98.43           C  
ATOM   3393  HE1 MET A 216      -4.881   6.267  -3.412  1.00 98.43           H  
ATOM   3394  HE2 MET A 216      -5.971   5.198  -2.514  1.00 98.43           H  
ATOM   3395  HE3 MET A 216      -5.942   5.145  -4.294  1.00 98.43           H  
ATOM   3396  N   LYS A 217      -5.322   3.750   2.602  1.00 98.63           N  
ATOM   3397  H   LYS A 217      -5.200   4.750   2.531  1.00 98.63           H  
ATOM   3398  CA  LYS A 217      -6.126   3.241   3.707  1.00 98.63           C  
ATOM   3399  HA  LYS A 217      -6.436   2.228   3.450  1.00 98.63           H  
ATOM   3400  C   LYS A 217      -7.408   4.049   3.876  1.00 98.63           C  
ATOM   3401  CB  LYS A 217      -5.235   3.157   4.963  1.00 98.63           C  
ATOM   3402  HB2 LYS A 217      -5.771   2.609   5.739  1.00 98.63           H  
ATOM   3403  HB3 LYS A 217      -4.358   2.563   4.706  1.00 98.63           H  
ATOM   3404  O   LYS A 217      -7.424   5.254   3.640  1.00 98.63           O  
ATOM   3405  CG  LYS A 217      -4.755   4.519   5.506  1.00 98.63           C  
ATOM   3406  HG2 LYS A 217      -5.616   5.059   5.900  1.00 98.63           H  
ATOM   3407  HG3 LYS A 217      -4.336   5.108   4.690  1.00 98.63           H  
ATOM   3408  CD  LYS A 217      -3.681   4.436   6.607  1.00 98.63           C  
ATOM   3409  HD2 LYS A 217      -3.537   5.435   7.019  1.00 98.63           H  
ATOM   3410  HD3 LYS A 217      -4.012   3.776   7.409  1.00 98.63           H  
ATOM   3411  CE  LYS A 217      -2.336   3.934   6.069  1.00 98.63           C  
ATOM   3412  HE2 LYS A 217      -2.440   2.896   5.754  1.00 98.63           H  
ATOM   3413  HE3 LYS A 217      -2.054   4.524   5.198  1.00 98.63           H  
ATOM   3414  NZ  LYS A 217      -1.245   4.020   7.068  1.00 98.63           N  
ATOM   3415  HZ1 LYS A 217      -0.870   4.957   7.063  1.00 98.63           H  
ATOM   3416  HZ2 LYS A 217      -1.526   3.793   8.011  1.00 98.63           H  
ATOM   3417  HZ3 LYS A 217      -0.507   3.380   6.809  1.00 98.63           H  
ATOM   3418  N   VAL A 218      -8.487   3.383   4.273  1.00 98.35           N  
ATOM   3419  H   VAL A 218      -8.387   2.397   4.466  1.00 98.35           H  
ATOM   3420  CA  VAL A 218      -9.811   3.989   4.462  1.00 98.35           C  
ATOM   3421  HA  VAL A 218      -9.725   5.060   4.274  1.00 98.35           H  
ATOM   3422  C   VAL A 218     -10.291   3.831   5.888  1.00 98.35           C  
ATOM   3423  CB  VAL A 218     -10.877   3.452   3.493  1.00 98.35           C  
ATOM   3424  HB  VAL A 218     -11.815   3.967   3.699  1.00 98.35           H  
ATOM   3425  O   VAL A 218      -9.965   2.862   6.567  1.00 98.35           O  
ATOM   3426  CG1 VAL A 218     -10.518   3.773   2.052  1.00 98.35           C  
ATOM   3427 HG11 VAL A 218     -11.316   3.415   1.402  1.00 98.35           H  
ATOM   3428 HG12 VAL A 218     -10.397   4.849   1.922  1.00 98.35           H  
ATOM   3429 HG13 VAL A 218      -9.596   3.258   1.782  1.00 98.35           H  
ATOM   3430  CG2 VAL A 218     -11.124   1.943   3.619  1.00 98.35           C  
ATOM   3431 HG21 VAL A 218     -10.205   1.386   3.433  1.00 98.35           H  
ATOM   3432 HG22 VAL A 218     -11.501   1.707   4.614  1.00 98.35           H  
ATOM   3433 HG23 VAL A 218     -11.877   1.634   2.894  1.00 98.35           H  
ATOM   3434  N   ARG A 219     -11.096   4.777   6.351  1.00 97.26           N  
ATOM   3435  H   ARG A 219     -11.286   5.573   5.759  1.00 97.26           H  
ATOM   3436  CA  ARG A 219     -11.706   4.720   7.676  1.00 97.26           C  
ATOM   3437  HA  ARG A 219     -11.755   3.683   8.009  1.00 97.26           H  
ATOM   3438  C   ARG A 219     -13.117   5.263   7.618  1.00 97.26           C  
ATOM   3439  CB  ARG A 219     -10.798   5.488   8.631  1.00 97.26           C  
ATOM   3440  HB2 ARG A 219      -9.824   5.001   8.609  1.00 97.26           H  
ATOM   3441  HB3 ARG A 219     -10.685   6.513   8.278  1.00 97.26           H  
ATOM   3442  O   ARG A 219     -13.376   6.258   6.946  1.00 97.26           O  
ATOM   3443  CG  ARG A 219     -11.283   5.502  10.078  1.00 97.26           C  
ATOM   3444  HG2 ARG A 219     -12.159   6.143  10.177  1.00 97.26           H  
ATOM   3445  HG3 ARG A 219     -11.553   4.494  10.394  1.00 97.26           H  
ATOM   3446  CD  ARG A 219     -10.142   6.030  10.946  1.00 97.26           C  
ATOM   3447  HD2 ARG A 219      -9.224   5.491  10.710  1.00 97.26           H  
ATOM   3448  HD3 ARG A 219     -10.384   5.827  11.989  1.00 97.26           H  
ATOM   3449  NE  ARG A 219      -9.937   7.474  10.740  1.00 97.26           N  
ATOM   3450  HE  ARG A 219     -10.321   7.896   9.906  1.00 97.26           H  
ATOM   3451  NH1 ARG A 219      -8.424   7.843  12.404  1.00 97.26           N  
ATOM   3452 HH11 ARG A 219      -7.738   8.474  12.793  1.00 97.26           H  
ATOM   3453 HH12 ARG A 219      -8.320   6.850  12.557  1.00 97.26           H  
ATOM   3454  NH2 ARG A 219      -9.111   9.534  11.123  1.00 97.26           N  
ATOM   3455 HH21 ARG A 219      -9.583   9.800  10.271  1.00 97.26           H  
ATOM   3456 HH22 ARG A 219      -8.288  10.077  11.343  1.00 97.26           H  
ATOM   3457  CZ  ARG A 219      -9.136   8.269  11.413  1.00 97.26           C  
ATOM   3458  N   GLN A 220     -14.038   4.620   8.325  1.00 95.73           N  
ATOM   3459  H   GLN A 220     -13.786   3.781   8.828  1.00 95.73           H  
ATOM   3460  CA  GLN A 220     -15.418   5.086   8.376  1.00 95.73           C  
ATOM   3461  HA  GLN A 220     -15.802   5.147   7.357  1.00 95.73           H  
ATOM   3462  C   GLN A 220     -15.452   6.481   9.012  1.00 95.73           C  
ATOM   3463  CB  GLN A 220     -16.265   4.076   9.152  1.00 95.73           C  
ATOM   3464  HB2 GLN A 220     -15.981   4.108  10.204  1.00 95.73           H  
ATOM   3465  HB3 GLN A 220     -16.062   3.075   8.770  1.00 95.73           H  
ATOM   3466  O   GLN A 220     -14.837   6.731  10.058  1.00 95.73           O  
ATOM   3467  CG  GLN A 220     -17.770   4.344   9.010  1.00 95.73           C  
ATOM   3468  HG2 GLN A 220     -18.041   4.277   7.957  1.00 95.73           H  
ATOM   3469  HG3 GLN A 220     -18.013   5.344   9.369  1.00 95.73           H  
ATOM   3470  CD  GLN A 220     -18.598   3.339   9.808  1.00 95.73           C  
ATOM   3471  NE2 GLN A 220     -19.865   3.172   9.512  1.00 95.73           N  
ATOM   3472 HE21 GLN A 220     -20.291   2.370   9.955  1.00 95.73           H  
ATOM   3473 HE22 GLN A 220     -20.227   3.489   8.624  1.00 95.73           H  
ATOM   3474  OE1 GLN A 220     -18.122   2.712  10.737  1.00 95.73           O  
ATOM   3475  N   ARG A 221     -16.143   7.430   8.388  1.00 92.24           N  
ATOM   3476  H   ARG A 221     -16.646   7.185   7.548  1.00 92.24           H  
ATOM   3477  CA  ARG A 221     -16.297   8.778   8.935  1.00 92.24           C  
ATOM   3478  HA  ARG A 221     -15.336   9.113   9.326  1.00 92.24           H  
ATOM   3479  C   ARG A 221     -17.278   8.761  10.091  1.00 92.24           C  
ATOM   3480  CB  ARG A 221     -16.727   9.756   7.845  1.00 92.24           C  
ATOM   3481  HB2 ARG A 221     -17.023  10.695   8.314  1.00 92.24           H  
ATOM   3482  HB3 ARG A 221     -17.575   9.358   7.289  1.00 92.24           H  
ATOM   3483  O   ARG A 221     -18.297   8.078  10.040  1.00 92.24           O  
ATOM   3484  CG  ARG A 221     -15.532   9.994   6.919  1.00 92.24           C  
ATOM   3485  HG2 ARG A 221     -14.705  10.408   7.496  1.00 92.24           H  
ATOM   3486  HG3 ARG A 221     -15.211   9.044   6.492  1.00 92.24           H  
ATOM   3487  CD  ARG A 221     -15.849  10.943   5.777  1.00 92.24           C  
ATOM   3488  HD2 ARG A 221     -16.547  10.457   5.097  1.00 92.24           H  
ATOM   3489  HD3 ARG A 221     -14.901  11.104   5.263  1.00 92.24           H  
ATOM   3490  NE  ARG A 221     -16.386  12.229   6.266  1.00 92.24           N  
ATOM   3491  HE  ARG A 221     -16.194  12.447   7.233  1.00 92.24           H  
ATOM   3492  NH1 ARG A 221     -17.351  12.893   4.306  1.00 92.24           N  
ATOM   3493 HH11 ARG A 221     -17.911  13.520   3.746  1.00 92.24           H  
ATOM   3494 HH12 ARG A 221     -16.658  12.318   3.848  1.00 92.24           H  
ATOM   3495  NH2 ARG A 221     -17.834  13.972   6.213  1.00 92.24           N  
ATOM   3496 HH21 ARG A 221     -18.613  14.405   5.739  1.00 92.24           H  
ATOM   3497 HH22 ARG A 221     -17.830  13.949   7.223  1.00 92.24           H  
ATOM   3498  CZ  ARG A 221     -17.181  13.029   5.590  1.00 92.24           C  
ATOM   3499  N   LYS A 222     -16.968   9.535  11.132  1.00 82.64           N  
ATOM   3500  H   LYS A 222     -16.167  10.145  11.054  1.00 82.64           H  
ATOM   3501  CA  LYS A 222     -17.971   9.830  12.155  1.00 82.64           C  
ATOM   3502  HA  LYS A 222     -18.390   8.879  12.486  1.00 82.64           H  
ATOM   3503  C   LYS A 222     -19.097  10.657  11.506  1.00 82.64           C  
ATOM   3504  CB  LYS A 222     -17.358  10.538  13.370  1.00 82.64           C  
ATOM   3505  HB2 LYS A 222     -16.827  11.433  13.045  1.00 82.64           H  
ATOM   3506  HB3 LYS A 222     -18.166  10.843  14.036  1.00 82.64           H  
ATOM   3507  O   LYS A 222     -18.774  11.462  10.622  1.00 82.64           O  
ATOM   3508  CG  LYS A 222     -16.406   9.603  14.131  1.00 82.64           C  
ATOM   3509  HG2 LYS A 222     -16.930   8.681  14.380  1.00 82.64           H  
ATOM   3510  HG3 LYS A 222     -15.553   9.369  13.495  1.00 82.64           H  
ATOM   3511  CD  LYS A 222     -15.895  10.252  15.422  1.00 82.64           C  
ATOM   3512  HD2 LYS A 222     -16.747  10.505  16.054  1.00 82.64           H  
ATOM   3513  HD3 LYS A 222     -15.357  11.166  15.171  1.00 82.64           H  
ATOM   3514  CE  LYS A 222     -14.967   9.284  16.165  1.00 82.64           C  
ATOM   3515  HE2 LYS A 222     -15.522   8.371  16.379  1.00 82.64           H  
ATOM   3516  HE3 LYS A 222     -14.139   9.034  15.502  1.00 82.64           H  
ATOM   3517  NZ  LYS A 222     -14.452   9.877  17.424  1.00 82.64           N  
ATOM   3518  HZ1 LYS A 222     -13.864   9.224  17.921  1.00 82.64           H  
ATOM   3519  HZ2 LYS A 222     -13.920  10.714  17.235  1.00 82.64           H  
ATOM   3520  HZ3 LYS A 222     -15.220  10.127  18.031  1.00 82.64           H  
ATOM   3521  N   PRO A 223     -20.364  10.420  11.892  1.00 69.97           N  
ATOM   3522  CA  PRO A 223     -21.494  11.254  11.492  1.00 69.97           C  
ATOM   3523  HA  PRO A 223     -21.698  11.088  10.434  1.00 69.97           H  
ATOM   3524  C   PRO A 223     -21.233  12.747  11.704  1.00 69.97           C  
ATOM   3525  CB  PRO A 223     -22.686  10.772  12.325  1.00 69.97           C  
ATOM   3526  HB2 PRO A 223     -23.620  10.843  11.768  1.00 69.97           H  
ATOM   3527  HB3 PRO A 223     -22.750  11.351  13.247  1.00 69.97           H  
ATOM   3528  O   PRO A 223     -20.523  13.086  12.680  1.00 69.97           O  
ATOM   3529  CG  PRO A 223     -22.331   9.328  12.662  1.00 69.97           C  
ATOM   3530  HG2 PRO A 223     -22.804   8.999  13.587  1.00 69.97           H  
ATOM   3531  HG3 PRO A 223     -22.615   8.680  11.833  1.00 69.97           H  
ATOM   3532  CD  PRO A 223     -20.813   9.363  12.784  1.00 69.97           C  
ATOM   3533  HD2 PRO A 223     -20.410   8.392  12.493  1.00 69.97           H  
ATOM   3534  HD3 PRO A 223     -20.530   9.608  13.808  1.00 69.97           H  
ATOM   3535  OXT PRO A 223     -21.750  13.505  10.856  1.00 69.97           O  
TER    3536      PRO A 223                                                       
END   
