# Supplementary material for: Nuclear genome of Bulinus truncatus, an intermediate host of the carcinogenic human blood fluke Schistosoma haematobium
Source: Nat Commun. 2022 Feb 21;13:977. doi: 10.1038/s41467-022-28634-9 (PMC8861042; doi:10.1038/s41467-022-28634-9)
Supplement: Supplementary file 6 — Supplementary Data 3 [file 41467_2022_28634_MOESM6_ESM.zip › Supplementary_Data_3/bglb038117-pa.mature.pep.pdb]

ATOM      1  N   ALA A   1     -15.900  -5.327  14.685  1.00 61.31           N  
ATOM      2  H   ALA A   1     -16.665  -4.902  15.188  1.00 61.31           H  
ATOM      3  H2  ALA A   1     -15.745  -6.262  15.033  1.00 61.31           H  
ATOM      4  H3  ALA A   1     -15.061  -4.783  14.829  1.00 61.31           H  
ATOM      5  CA  ALA A   1     -16.205  -5.365  13.240  1.00 61.31           C  
ATOM      6  HA  ALA A   1     -17.063  -6.018  13.077  1.00 61.31           H  
ATOM      7  C   ALA A   1     -15.018  -5.948  12.474  1.00 61.31           C  
ATOM      8  CB  ALA A   1     -16.574  -3.966  12.731  1.00 61.31           C  
ATOM      9  HB1 ALA A   1     -17.450  -3.593  13.261  1.00 61.31           H  
ATOM     10  HB2 ALA A   1     -15.741  -3.279  12.879  1.00 61.31           H  
ATOM     11  HB3 ALA A   1     -16.806  -4.012  11.667  1.00 61.31           H  
ATOM     12  O   ALA A   1     -13.883  -5.815  12.934  1.00 61.31           O  
ATOM     13  N   SER A   2     -15.279  -6.641  11.365  1.00 83.03           N  
ATOM     14  H   SER A   2     -16.223  -6.667  11.009  1.00 83.03           H  
ATOM     15  CA  SER A   2     -14.256  -7.113  10.425  1.00 83.03           C  
ATOM     16  HA  SER A   2     -13.262  -7.036  10.867  1.00 83.03           H  
ATOM     17  C   SER A   2     -14.308  -6.227   9.184  1.00 83.03           C  
ATOM     18  CB  SER A   2     -14.503  -8.580  10.058  1.00 83.03           C  
ATOM     19  HB2 SER A   2     -15.469  -8.673   9.562  1.00 83.03           H  
ATOM     20  HB3 SER A   2     -14.512  -9.190  10.961  1.00 83.03           H  
ATOM     21  O   SER A   2     -15.394  -5.957   8.672  1.00 83.03           O  
ATOM     22  OG  SER A   2     -13.488  -9.045   9.197  1.00 83.03           O  
ATOM     23  HG  SER A   2     -13.941  -9.482   8.472  1.00 83.03           H  
ATOM     24  N   TYR A   3     -13.157  -5.746   8.727  1.00 95.65           N  
ATOM     25  H   TYR A   3     -12.288  -6.034   9.154  1.00 95.65           H  
ATOM     26  CA  TYR A   3     -13.062  -4.916   7.532  1.00 95.65           C  
ATOM     27  HA  TYR A   3     -14.055  -4.767   7.108  1.00 95.65           H  
ATOM     28  C   TYR A   3     -12.222  -5.620   6.472  1.00 95.65           C  
ATOM     29  CB  TYR A   3     -12.508  -3.529   7.877  1.00 95.65           C  
ATOM     30  HB2 TYR A   3     -12.405  -2.972   6.946  1.00 95.65           H  
ATOM     31  HB3 TYR A   3     -11.511  -3.638   8.304  1.00 95.65           H  
ATOM     32  O   TYR A   3     -11.251  -6.315   6.787  1.00 95.65           O  
ATOM     33  CG  TYR A   3     -13.382  -2.721   8.821  1.00 95.65           C  
ATOM     34  CD1 TYR A   3     -14.582  -2.157   8.349  1.00 95.65           C  
ATOM     35  HD1 TYR A   3     -14.850  -2.277   7.309  1.00 95.65           H  
ATOM     36  CD2 TYR A   3     -12.997  -2.524  10.162  1.00 95.65           C  
ATOM     37  HD2 TYR A   3     -12.058  -2.928  10.510  1.00 95.65           H  
ATOM     38  CE1 TYR A   3     -15.414  -1.424   9.215  1.00 95.65           C  
ATOM     39  HE1 TYR A   3     -16.333  -0.982   8.858  1.00 95.65           H  
ATOM     40  CE2 TYR A   3     -13.812  -1.767  11.028  1.00 95.65           C  
ATOM     41  HE2 TYR A   3     -13.495  -1.586  12.045  1.00 95.65           H  
ATOM     42  OH  TYR A   3     -15.823  -0.495  11.382  1.00 95.65           O  
ATOM     43  HH  TYR A   3     -15.377  -0.242  12.194  1.00 95.65           H  
ATOM     44  CZ  TYR A   3     -15.027  -1.221  10.555  1.00 95.65           C  
ATOM     45  N   LEU A   4     -12.596  -5.419   5.209  1.00 96.54           N  
ATOM     46  H   LEU A   4     -13.385  -4.809   5.047  1.00 96.54           H  
ATOM     47  CA  LEU A   4     -11.708  -5.674   4.083  1.00 96.54           C  
ATOM     48  HA  LEU A   4     -10.979  -6.436   4.359  1.00 96.54           H  
ATOM     49  C   LEU A   4     -10.954  -4.390   3.761  1.00 96.54           C  
ATOM     50  CB  LEU A   4     -12.480  -6.149   2.842  1.00 96.54           C  
ATOM     51  HB2 LEU A   4     -11.794  -6.183   1.995  1.00 96.54           H  
ATOM     52  HB3 LEU A   4     -13.246  -5.408   2.613  1.00 96.54           H  
ATOM     53  O   LEU A   4     -11.554  -3.318   3.690  1.00 96.54           O  
ATOM     54  CG  LEU A   4     -13.154  -7.516   2.976  1.00 96.54           C  
ATOM     55  HG  LEU A   4     -13.805  -7.499   3.850  1.00 96.54           H  
ATOM     56  CD1 LEU A   4     -14.024  -7.816   1.760  1.00 96.54           C  
ATOM     57 HD11 LEU A   4     -14.778  -7.036   1.647  1.00 96.54           H  
ATOM     58 HD12 LEU A   4     -13.409  -7.855   0.861  1.00 96.54           H  
ATOM     59 HD13 LEU A   4     -14.533  -8.772   1.885  1.00 96.54           H  
ATOM     60  CD2 LEU A   4     -12.125  -8.634   3.122  1.00 96.54           C  
ATOM     61 HD21 LEU A   4     -11.740  -8.597   4.141  1.00 96.54           H  
ATOM     62 HD22 LEU A   4     -11.309  -8.495   2.412  1.00 96.54           H  
ATOM     63 HD23 LEU A   4     -12.577  -9.610   2.946  1.00 96.54           H  
ATOM     64  N   LEU A   5      -9.663  -4.515   3.487  1.00 97.81           N  
ATOM     65  H   LEU A   5      -9.248  -5.433   3.549  1.00 97.81           H  
ATOM     66  CA  LEU A   5      -8.925  -3.481   2.779  1.00 97.81           C  
ATOM     67  HA  LEU A   5      -9.409  -2.515   2.924  1.00 97.81           H  
ATOM     68  C   LEU A   5      -8.952  -3.820   1.290  1.00 97.81           C  
ATOM     69  CB  LEU A   5      -7.507  -3.389   3.352  1.00 97.81           C  
ATOM     70  HB2 LEU A   5      -7.050  -4.378   3.315  1.00 97.81           H  
ATOM     71  HB3 LEU A   5      -7.575  -3.087   4.397  1.00 97.81           H  
ATOM     72  O   LEU A   5      -8.473  -4.879   0.888  1.00 97.81           O  
ATOM     73  CG  LEU A   5      -6.591  -2.396   2.622  1.00 97.81           C  
ATOM     74  HG  LEU A   5      -6.576  -2.621   1.556  1.00 97.81           H  
ATOM     75  CD1 LEU A   5      -7.053  -0.953   2.822  1.00 97.81           C  
ATOM     76 HD11 LEU A   5      -6.349  -0.279   2.334  1.00 97.81           H  
ATOM     77 HD12 LEU A   5      -8.035  -0.802   2.374  1.00 97.81           H  
ATOM     78 HD13 LEU A   5      -7.097  -0.717   3.886  1.00 97.81           H  
ATOM     79  CD2 LEU A   5      -5.169  -2.532   3.155  1.00 97.81           C  
ATOM     80 HD21 LEU A   5      -5.141  -2.291   4.218  1.00 97.81           H  
ATOM     81 HD22 LEU A   5      -4.809  -3.548   2.995  1.00 97.81           H  
ATOM     82 HD23 LEU A   5      -4.509  -1.845   2.625  1.00 97.81           H  
ATOM     83  N   ARG A   6      -9.498  -2.922   0.472  1.00 97.89           N  
ATOM     84  H   ARG A   6      -9.868  -2.078   0.886  1.00 97.89           H  
ATOM     85  CA  ARG A   6      -9.356  -2.960  -0.984  1.00 97.89           C  
ATOM     86  HA  ARG A   6      -9.088  -3.969  -1.299  1.00 97.89           H  
ATOM     87  C   ARG A   6      -8.234  -2.020  -1.388  1.00 97.89           C  
ATOM     88  CB  ARG A   6     -10.678  -2.572  -1.655  1.00 97.89           C  
ATOM     89  HB2 ARG A   6     -10.943  -1.559  -1.354  1.00 97.89           H  
ATOM     90  HB3 ARG A   6     -11.455  -3.254  -1.308  1.00 97.89           H  
ATOM     91  O   ARG A   6      -8.234  -0.863  -0.974  1.00 97.89           O  
ATOM     92  CG  ARG A   6     -10.593  -2.656  -3.190  1.00 97.89           C  
ATOM     93  HG2 ARG A   6      -9.734  -2.098  -3.564  1.00 97.89           H  
ATOM     94  HG3 ARG A   6     -10.469  -3.701  -3.476  1.00 97.89           H  
ATOM     95  CD  ARG A   6     -11.850  -2.096  -3.861  1.00 97.89           C  
ATOM     96  HD2 ARG A   6     -11.831  -2.394  -4.910  1.00 97.89           H  
ATOM     97  HD3 ARG A   6     -12.722  -2.553  -3.392  1.00 97.89           H  
ATOM     98  NE  ARG A   6     -11.914  -0.616  -3.785  1.00 97.89           N  
ATOM     99  HE  ARG A   6     -11.041  -0.112  -3.728  1.00 97.89           H  
ATOM    100  NH1 ARG A   6     -14.197  -0.369  -3.768  1.00 97.89           N  
ATOM    101 HH11 ARG A   6     -14.993   0.243  -3.657  1.00 97.89           H  
ATOM    102 HH12 ARG A   6     -14.302  -1.370  -3.678  1.00 97.89           H  
ATOM    103  NH2 ARG A   6     -12.901   1.436  -3.773  1.00 97.89           N  
ATOM    104 HH21 ARG A   6     -13.694   2.052  -3.662  1.00 97.89           H  
ATOM    105 HH22 ARG A   6     -12.012   1.892  -3.924  1.00 97.89           H  
ATOM    106  CZ  ARG A   6     -12.997   0.141  -3.765  1.00 97.89           C  
ATOM    107  N   ILE A   7      -7.350  -2.493  -2.256  1.00 98.46           N  
ATOM    108  H   ILE A   7      -7.415  -3.462  -2.534  1.00 98.46           H  
ATOM    109  CA  ILE A   7      -6.363  -1.651  -2.925  1.00 98.46           C  
ATOM    110  HA  ILE A   7      -6.528  -0.618  -2.621  1.00 98.46           H  
ATOM    111  C   ILE A   7      -6.574  -1.724  -4.429  1.00 98.46           C  
ATOM    112  CB  ILE A   7      -4.925  -2.006  -2.512  1.00 98.46           C  
ATOM    113  HB  ILE A   7      -4.687  -3.015  -2.846  1.00 98.46           H  
ATOM    114  O   ILE A   7      -6.640  -2.818  -4.988  1.00 98.46           O  
ATOM    115  CG1 ILE A   7      -4.814  -1.956  -0.973  1.00 98.46           C  
ATOM    116 HG12 ILE A   7      -5.293  -1.053  -0.595  1.00 98.46           H  
ATOM    117 HG13 ILE A   7      -5.338  -2.818  -0.560  1.00 98.46           H  
ATOM    118  CG2 ILE A   7      -3.969  -1.021  -3.204  1.00 98.46           C  
ATOM    119 HG21 ILE A   7      -2.935  -1.212  -2.918  1.00 98.46           H  
ATOM    120 HG22 ILE A   7      -4.030  -1.128  -4.287  1.00 98.46           H  
ATOM    121 HG23 ILE A   7      -4.217   0.004  -2.931  1.00 98.46           H  
ATOM    122  CD1 ILE A   7      -3.386  -1.990  -0.441  1.00 98.46           C  
ATOM    123 HD11 ILE A   7      -2.800  -2.729  -0.989  1.00 98.46           H  
ATOM    124 HD12 ILE A   7      -3.412  -2.231   0.622  1.00 98.46           H  
ATOM    125 HD13 ILE A   7      -2.932  -1.005  -0.544  1.00 98.46           H  
ATOM    126  N   LYS A   8      -6.671  -0.563  -5.075  1.00 98.49           N  
ATOM    127  H   LYS A   8      -6.566   0.282  -4.531  1.00 98.49           H  
ATOM    128  CA  LYS A   8      -6.645  -0.432  -6.533  1.00 98.49           C  
ATOM    129  HA  LYS A   8      -6.650  -1.419  -6.995  1.00 98.49           H  
ATOM    130  C   LYS A   8      -5.366   0.272  -6.955  1.00 98.49           C  
ATOM    131  CB  LYS A   8      -7.854   0.352  -7.036  1.00 98.49           C  
ATOM    132  HB2 LYS A   8      -7.724   0.528  -8.104  1.00 98.49           H  
ATOM    133  HB3 LYS A   8      -7.883   1.318  -6.532  1.00 98.49           H  
ATOM    134  O   LYS A   8      -4.989   1.262  -6.334  1.00 98.49           O  
ATOM    135  CG  LYS A   8      -9.185  -0.371  -6.814  1.00 98.49           C  
ATOM    136  HG2 LYS A   8      -9.361  -0.527  -5.750  1.00 98.49           H  
ATOM    137  HG3 LYS A   8      -9.167  -1.331  -7.329  1.00 98.49           H  
ATOM    138  CD  LYS A   8     -10.287   0.511  -7.398  1.00 98.49           C  
ATOM    139  HD2 LYS A   8     -10.312   1.449  -6.843  1.00 98.49           H  
ATOM    140  HD3 LYS A   8     -10.051   0.733  -8.439  1.00 98.49           H  
ATOM    141  CE  LYS A   8     -11.651  -0.165  -7.332  1.00 98.49           C  
ATOM    142  HE2 LYS A   8     -11.626  -1.065  -7.946  1.00 98.49           H  
ATOM    143  HE3 LYS A   8     -11.848  -0.450  -6.299  1.00 98.49           H  
ATOM    144  NZ  LYS A   8     -12.679   0.785  -7.817  1.00 98.49           N  
ATOM    145  HZ1 LYS A   8     -12.466   1.060  -8.765  1.00 98.49           H  
ATOM    146  HZ2 LYS A   8     -12.645   1.627  -7.260  1.00 98.49           H  
ATOM    147  HZ3 LYS A   8     -13.607   0.388  -7.789  1.00 98.49           H  
ATOM    148  N   ILE A   9      -4.735  -0.224  -8.012  1.00 98.34           N  
ATOM    149  H   ILE A   9      -5.126  -1.029  -8.482  1.00 98.34           H  
ATOM    150  CA  ILE A   9      -3.548   0.396  -8.606  1.00 98.34           C  
ATOM    151  HA  ILE A   9      -3.539   1.444  -8.307  1.00 98.34           H  
ATOM    152  C   ILE A   9      -3.628   0.379 -10.135  1.00 98.34           C  
ATOM    153  CB  ILE A   9      -2.234  -0.242  -8.089  1.00 98.34           C  
ATOM    154  HB  ILE A   9      -1.410   0.291  -8.563  1.00 98.34           H  
ATOM    155  O   ILE A   9      -4.210  -0.543 -10.712  1.00 98.34           O  
ATOM    156  CG1 ILE A   9      -2.131  -1.732  -8.466  1.00 98.34           C  
ATOM    157 HG12 ILE A   9      -2.270  -1.822  -9.543  1.00 98.34           H  
ATOM    158 HG13 ILE A   9      -2.925  -2.279  -7.958  1.00 98.34           H  
ATOM    159  CG2 ILE A   9      -2.082  -0.071  -6.568  1.00 98.34           C  
ATOM    160 HG21 ILE A   9      -2.781  -0.726  -6.047  1.00 98.34           H  
ATOM    161 HG22 ILE A   9      -2.281   0.964  -6.290  1.00 98.34           H  
ATOM    162 HG23 ILE A   9      -1.068  -0.322  -6.259  1.00 98.34           H  
ATOM    163  CD1 ILE A   9      -0.795  -2.404  -8.137  1.00 98.34           C  
ATOM    164 HD11 ILE A   9      -0.781  -3.404  -8.570  1.00 98.34           H  
ATOM    165 HD12 ILE A   9      -0.666  -2.487  -7.058  1.00 98.34           H  
ATOM    166 HD13 ILE A   9       0.027  -1.828  -8.562  1.00 98.34           H  
ATOM    167  N   ASP A  10      -3.008   1.371 -10.771  1.00 98.23           N  
ATOM    168  H   ASP A  10      -2.577   2.093 -10.211  1.00 98.23           H  
ATOM    169  CA  ASP A  10      -2.729   1.399 -12.215  1.00 98.23           C  
ATOM    170  HA  ASP A  10      -3.192   0.537 -12.695  1.00 98.23           H  
ATOM    171  C   ASP A  10      -1.216   1.334 -12.440  1.00 98.23           C  
ATOM    172  CB  ASP A  10      -3.316   2.657 -12.877  1.00 98.23           C  
ATOM    173  HB2 ASP A  10      -4.381   2.703 -12.653  1.00 98.23           H  
ATOM    174  HB3 ASP A  10      -2.832   3.531 -12.440  1.00 98.23           H  
ATOM    175  O   ASP A  10      -0.456   2.136 -11.882  1.00 98.23           O  
ATOM    176  CG  ASP A  10      -3.114   2.742 -14.405  1.00 98.23           C  
ATOM    177  OD1 ASP A  10      -1.995   2.459 -14.904  1.00 98.23           O  
ATOM    178  OD2 ASP A  10      -4.073   3.153 -15.088  1.00 98.23           O  
ATOM    179  N   PHE A  11      -0.789   0.401 -13.291  1.00 97.33           N  
ATOM    180  H   PHE A  11      -1.482  -0.188 -13.730  1.00 97.33           H  
ATOM    181  CA  PHE A  11       0.558   0.391 -13.840  1.00 97.33           C  
ATOM    182  HA  PHE A  11       0.985   1.387 -13.729  1.00 97.33           H  
ATOM    183  C   PHE A  11       0.561   0.030 -15.323  1.00 97.33           C  
ATOM    184  CB  PHE A  11       1.415  -0.605 -13.065  1.00 97.33           C  
ATOM    185  HB2 PHE A  11       1.002  -1.605 -13.194  1.00 97.33           H  
ATOM    186  HB3 PHE A  11       1.356  -0.374 -12.001  1.00 97.33           H  
ATOM    187  O   PHE A  11       0.077  -1.034 -15.707  1.00 97.33           O  
ATOM    188  CG  PHE A  11       2.866  -0.598 -13.493  1.00 97.33           C  
ATOM    189  CD1 PHE A  11       3.457  -1.773 -13.992  1.00 97.33           C  
ATOM    190  HD1 PHE A  11       2.874  -2.678 -14.078  1.00 97.33           H  
ATOM    191  CD2 PHE A  11       3.637   0.572 -13.359  1.00 97.33           C  
ATOM    192  HD2 PHE A  11       3.201   1.471 -12.950  1.00 97.33           H  
ATOM    193  CE1 PHE A  11       4.826  -1.793 -14.303  1.00 97.33           C  
ATOM    194  HE1 PHE A  11       5.289  -2.723 -14.599  1.00 97.33           H  
ATOM    195  CE2 PHE A  11       5.004   0.553 -13.676  1.00 97.33           C  
ATOM    196  HE2 PHE A  11       5.593   1.440 -13.494  1.00 97.33           H  
ATOM    197  CZ  PHE A  11       5.605  -0.636 -14.124  1.00 97.33           C  
ATOM    198  HZ  PHE A  11       6.675  -0.680 -14.267  1.00 97.33           H  
ATOM    199  N   GLN A  12       1.184   0.877 -16.151  1.00 94.59           N  
ATOM    200  H   GLN A  12       1.539   1.734 -15.752  1.00 94.59           H  
ATOM    201  CA  GLN A  12       1.295   0.671 -17.605  1.00 94.59           C  
ATOM    202  HA  GLN A  12       1.586   1.622 -18.052  1.00 94.59           H  
ATOM    203  C   GLN A  12      -0.055   0.316 -18.254  1.00 94.59           C  
ATOM    204  CB  GLN A  12       2.394  -0.354 -17.945  1.00 94.59           C  
ATOM    205  HB2 GLN A  12       2.421  -0.485 -19.027  1.00 94.59           H  
ATOM    206  HB3 GLN A  12       2.149  -1.313 -17.490  1.00 94.59           H  
ATOM    207  O   GLN A  12      -0.150  -0.637 -19.027  1.00 94.59           O  
ATOM    208  CG  GLN A  12       3.793   0.077 -17.491  1.00 94.59           C  
ATOM    209  HG2 GLN A  12       4.049   1.029 -17.955  1.00 94.59           H  
ATOM    210  HG3 GLN A  12       3.792   0.212 -16.409  1.00 94.59           H  
ATOM    211  CD  GLN A  12       4.865  -0.947 -17.853  1.00 94.59           C  
ATOM    212  NE2 GLN A  12       6.004  -0.916 -17.196  1.00 94.59           N  
ATOM    213 HE21 GLN A  12       5.970  -0.418 -16.318  1.00 94.59           H  
ATOM    214 HE22 GLN A  12       6.507  -1.786 -17.291  1.00 94.59           H  
ATOM    215  OE1 GLN A  12       4.729  -1.813 -18.699  1.00 94.59           O  
ATOM    216  N   ASP A  13      -1.099   1.068 -17.891  1.00 94.08           N  
ATOM    217  H   ASP A  13      -0.990   1.750 -17.154  1.00 94.08           H  
ATOM    218  CA  ASP A  13      -2.458   0.938 -18.432  1.00 94.08           C  
ATOM    219  HA  ASP A  13      -3.050   1.698 -17.923  1.00 94.08           H  
ATOM    220  C   ASP A  13      -3.128  -0.407 -18.073  1.00 94.08           C  
ATOM    221  CB  ASP A  13      -2.485   1.304 -19.933  1.00 94.08           C  
ATOM    222  HB2 ASP A  13      -3.515   1.501 -20.229  1.00 94.08           H  
ATOM    223  HB3 ASP A  13      -2.129   0.453 -20.513  1.00 94.08           H  
ATOM    224  O   ASP A  13      -4.137  -0.808 -18.660  1.00 94.08           O  
ATOM    225  CG  ASP A  13      -1.626   2.538 -20.269  1.00 94.08           C  
ATOM    226  OD1 ASP A  13      -1.682   3.556 -19.531  1.00 94.08           O  
ATOM    227  OD2 ASP A  13      -0.818   2.465 -21.219  1.00 94.08           O  
ATOM    228  N   LYS A  14      -2.578  -1.110 -17.072  1.00 97.96           N  
ATOM    229  H   LYS A  14      -1.738  -0.735 -16.656  1.00 97.96           H  
ATOM    230  CA  LYS A  14      -3.180  -2.282 -16.435  1.00 97.96           C  
ATOM    231  HA  LYS A  14      -4.032  -2.606 -17.033  1.00 97.96           H  
ATOM    232  C   LYS A  14      -3.684  -1.906 -15.051  1.00 97.96           C  
ATOM    233  CB  LYS A  14      -2.189  -3.446 -16.345  1.00 97.96           C  
ATOM    234  HB2 LYS A  14      -1.320  -3.139 -15.762  1.00 97.96           H  
ATOM    235  HB3 LYS A  14      -2.671  -4.272 -15.822  1.00 97.96           H  
ATOM    236  O   LYS A  14      -2.933  -1.414 -14.211  1.00 97.96           O  
ATOM    237  CG  LYS A  14      -1.733  -3.929 -17.724  1.00 97.96           C  
ATOM    238  HG2 LYS A  14      -2.598  -4.261 -18.299  1.00 97.96           H  
ATOM    239  HG3 LYS A  14      -1.241  -3.115 -18.257  1.00 97.96           H  
ATOM    240  CD  LYS A  14      -0.746  -5.085 -17.561  1.00 97.96           C  
ATOM    241  HD2 LYS A  14       0.101  -4.740 -16.967  1.00 97.96           H  
ATOM    242  HD3 LYS A  14      -1.236  -5.913 -17.049  1.00 97.96           H  
ATOM    243  CE  LYS A  14      -0.264  -5.527 -18.942  1.00 97.96           C  
ATOM    244  HE2 LYS A  14       0.149  -4.655 -19.450  1.00 97.96           H  
ATOM    245  HE3 LYS A  14      -1.122  -5.871 -19.519  1.00 97.96           H  
ATOM    246  NZ  LYS A  14       0.759  -6.592 -18.830  1.00 97.96           N  
ATOM    247  HZ1 LYS A  14       1.548  -6.245 -18.303  1.00 97.96           H  
ATOM    248  HZ2 LYS A  14       1.083  -6.865 -19.747  1.00 97.96           H  
ATOM    249  HZ3 LYS A  14       0.380  -7.397 -18.352  1.00 97.96           H  
ATOM    250  N   ASN A  15      -4.953  -2.215 -14.813  1.00 98.18           N  
ATOM    251  H   ASN A  15      -5.480  -2.652 -15.556  1.00 98.18           H  
ATOM    252  CA  ASN A  15      -5.606  -2.017 -13.528  1.00 98.18           C  
ATOM    253  HA  ASN A  15      -5.087  -1.234 -12.975  1.00 98.18           H  
ATOM    254  C   ASN A  15      -5.553  -3.301 -12.705  1.00 98.18           C  
ATOM    255  CB  ASN A  15      -7.048  -1.550 -13.764  1.00 98.18           C  
ATOM    256  HB2 ASN A  15      -7.569  -1.504 -12.807  1.00 98.18           H  
ATOM    257  HB3 ASN A  15      -7.573  -2.252 -14.411  1.00 98.18           H  
ATOM    258  O   ASN A  15      -5.956  -4.364 -13.181  1.00 98.18           O  
ATOM    259  CG  ASN A  15      -7.072  -0.160 -14.359  1.00 98.18           C  
ATOM    260  ND2 ASN A  15      -7.514   0.009 -15.582  1.00 98.18           N  
ATOM    261 HD21 ASN A  15      -7.366   0.943 -15.939  1.00 98.18           H  
ATOM    262 HD22 ASN A  15      -7.755  -0.771 -16.177  1.00 98.18           H  
ATOM    263  OD1 ASN A  15      -6.685   0.795 -13.722  1.00 98.18           O  
ATOM    264  N   PHE A  16      -5.122  -3.190 -11.454  1.00 98.20           N  
ATOM    265  H   PHE A  16      -4.810  -2.284 -11.135  1.00 98.20           H  
ATOM    266  CA  PHE A  16      -5.127  -4.291 -10.497  1.00 98.20           C  
ATOM    267  HA  PHE A  16      -5.549  -5.177 -10.971  1.00 98.20           H  
ATOM    268  C   PHE A  16      -6.016  -3.932  -9.309  1.00 98.20           C  
ATOM    269  CB  PHE A  16      -3.702  -4.651 -10.062  1.00 98.20           C  
ATOM    270  HB2 PHE A  16      -3.748  -5.539  -9.432  1.00 98.20           H  
ATOM    271  HB3 PHE A  16      -3.309  -3.847  -9.441  1.00 98.20           H  
ATOM    272  O   PHE A  16      -6.090  -2.777  -8.889  1.00 98.20           O  
ATOM    273  CG  PHE A  16      -2.727  -4.905 -11.197  1.00 98.20           C  
ATOM    274  CD1 PHE A  16      -2.483  -6.221 -11.629  1.00 98.20           C  
ATOM    275  HD1 PHE A  16      -2.987  -7.047 -11.149  1.00 98.20           H  
ATOM    276  CD2 PHE A  16      -2.066  -3.832 -11.829  1.00 98.20           C  
ATOM    277  HD2 PHE A  16      -2.262  -2.813 -11.529  1.00 98.20           H  
ATOM    278  CE1 PHE A  16      -1.576  -6.465 -12.674  1.00 98.20           C  
ATOM    279  HE1 PHE A  16      -1.380  -7.479 -12.991  1.00 98.20           H  
ATOM    280  CE2 PHE A  16      -1.162  -4.075 -12.876  1.00 98.20           C  
ATOM    281  HE2 PHE A  16      -0.670  -3.244 -13.357  1.00 98.20           H  
ATOM    282  CZ  PHE A  16      -0.911  -5.393 -13.294  1.00 98.20           C  
ATOM    283  HZ  PHE A  16      -0.203  -5.576 -14.089  1.00 98.20           H  
ATOM    284  N   THR A  17      -6.720  -4.924  -8.766  1.00 98.36           N  
ATOM    285  H   THR A  17      -6.605  -5.859  -9.130  1.00 98.36           H  
ATOM    286  CA  THR A  17      -7.489  -4.784  -7.526  1.00 98.36           C  
ATOM    287  HA  THR A  17      -7.186  -3.867  -7.020  1.00 98.36           H  
ATOM    288  C   THR A  17      -7.170  -5.959  -6.619  1.00 98.36           C  
ATOM    289  CB  THR A  17      -8.999  -4.691  -7.782  1.00 98.36           C  
ATOM    290  HB  THR A  17      -9.350  -5.608  -8.256  1.00 98.36           H  
ATOM    291  O   THR A  17      -7.336  -7.108  -7.021  1.00 98.36           O  
ATOM    292  CG2 THR A  17      -9.787  -4.437  -6.497  1.00 98.36           C  
ATOM    293 HG21 THR A  17     -10.849  -4.367  -6.730  1.00 98.36           H  
ATOM    294 HG22 THR A  17      -9.448  -3.511  -6.033  1.00 98.36           H  
ATOM    295 HG23 THR A  17      -9.635  -5.259  -5.797  1.00 98.36           H  
ATOM    296  OG1 THR A  17      -9.271  -3.594  -8.625  1.00 98.36           O  
ATOM    297  HG1 THR A  17      -8.461  -3.412  -9.107  1.00 98.36           H  
ATOM    298  N   TYR A  18      -6.737  -5.658  -5.399  1.00 98.32           N  
ATOM    299  H   TYR A  18      -6.638  -4.683  -5.155  1.00 98.32           H  
ATOM    300  CA  TYR A  18      -6.409  -6.640  -4.375  1.00 98.32           C  
ATOM    301  HA  TYR A  18      -6.593  -7.643  -4.762  1.00 98.32           H  
ATOM    302  C   TYR A  18      -7.301  -6.438  -3.153  1.00 98.32           C  
ATOM    303  CB  TYR A  18      -4.923  -6.535  -4.005  1.00 98.32           C  
ATOM    304  HB2 TYR A  18      -4.696  -7.302  -3.264  1.00 98.32           H  
ATOM    305  HB3 TYR A  18      -4.749  -5.564  -3.543  1.00 98.32           H  
ATOM    306  O   TYR A  18      -7.610  -5.300  -2.788  1.00 98.32           O  
ATOM    307  CG  TYR A  18      -3.963  -6.705  -5.171  1.00 98.32           C  
ATOM    308  CD1 TYR A  18      -3.884  -7.935  -5.849  1.00 98.32           C  
ATOM    309  HD1 TYR A  18      -4.522  -8.761  -5.570  1.00 98.32           H  
ATOM    310  CD2 TYR A  18      -3.151  -5.634  -5.594  1.00 98.32           C  
ATOM    311  HD2 TYR A  18      -3.195  -4.679  -5.093  1.00 98.32           H  
ATOM    312  CE1 TYR A  18      -3.010  -8.119  -6.927  1.00 98.32           C  
ATOM    313  HE1 TYR A  18      -2.975  -9.070  -7.437  1.00 98.32           H  
ATOM    314  CE2 TYR A  18      -2.267  -5.810  -6.676  1.00 98.32           C  
ATOM    315  HE2 TYR A  18      -1.627  -5.002  -6.998  1.00 98.32           H  
ATOM    316  OH  TYR A  18      -1.361  -7.222  -8.394  1.00 98.32           O  
ATOM    317  HH  TYR A  18      -1.439  -8.092  -8.792  1.00 98.32           H  
ATOM    318  CZ  TYR A  18      -2.198  -7.050  -7.344  1.00 98.32           C  
ATOM    319  N   TYR A  19      -7.686  -7.535  -2.503  1.00 97.68           N  
ATOM    320  H   TYR A  19      -7.413  -8.438  -2.864  1.00 97.68           H  
ATOM    321  CA  TYR A  19      -8.436  -7.497  -1.250  1.00 97.68           C  
ATOM    322  HA  TYR A  19      -8.566  -6.458  -0.947  1.00 97.68           H  
ATOM    323  C   TYR A  19      -7.659  -8.198  -0.140  1.00 97.68           C  
ATOM    324  CB  TYR A  19      -9.846  -8.082  -1.414  1.00 97.68           C  
ATOM    325  HB2 TYR A  19      -9.781  -9.140  -1.665  1.00 97.68           H  
ATOM    326  HB3 TYR A  19     -10.342  -8.030  -0.445  1.00 97.68           H  
ATOM    327  O   TYR A  19      -7.114  -9.282  -0.332  1.00 97.68           O  
ATOM    328  CG  TYR A  19     -10.718  -7.372  -2.436  1.00 97.68           C  
ATOM    329  CD1 TYR A  19     -11.679  -6.438  -2.003  1.00 97.68           C  
ATOM    330  HD1 TYR A  19     -11.778  -6.223  -0.949  1.00 97.68           H  
ATOM    331  CD2 TYR A  19     -10.590  -7.651  -3.813  1.00 97.68           C  
ATOM    332  HD2 TYR A  19      -9.851  -8.358  -4.159  1.00 97.68           H  
ATOM    333  CE1 TYR A  19     -12.522  -5.806  -2.936  1.00 97.68           C  
ATOM    334  HE1 TYR A  19     -13.277  -5.114  -2.594  1.00 97.68           H  
ATOM    335  CE2 TYR A  19     -11.417  -7.009  -4.751  1.00 97.68           C  
ATOM    336  HE2 TYR A  19     -11.321  -7.228  -5.804  1.00 97.68           H  
ATOM    337  OH  TYR A  19     -13.197  -5.473  -5.213  1.00 97.68           O  
ATOM    338  HH  TYR A  19     -13.961  -5.078  -4.785  1.00 97.68           H  
ATOM    339  CZ  TYR A  19     -12.386  -6.087  -4.313  1.00 97.68           C  
ATOM    340  N   TYR A  20      -7.652  -7.598   1.043  1.00 97.70           N  
ATOM    341  H   TYR A  20      -8.084  -6.688   1.116  1.00 97.70           H  
ATOM    342  CA  TYR A  20      -7.036  -8.141   2.248  1.00 97.70           C  
ATOM    343  HA  TYR A  20      -6.649  -9.141   2.051  1.00 97.70           H  
ATOM    344  C   TYR A  20      -8.093  -8.242   3.338  1.00 97.70           C  
ATOM    345  CB  TYR A  20      -5.851  -7.280   2.681  1.00 97.70           C  
ATOM    346  HB2 TYR A  20      -6.209  -6.282   2.933  1.00 97.70           H  
ATOM    347  HB3 TYR A  20      -5.418  -7.717   3.581  1.00 97.70           H  
ATOM    348  O   TYR A  20      -8.934  -7.351   3.487  1.00 97.70           O  
ATOM    349  CG  TYR A  20      -4.776  -7.161   1.623  1.00 97.70           C  
ATOM    350  CD1 TYR A  20      -3.675  -8.034   1.648  1.00 97.70           C  
ATOM    351  HD1 TYR A  20      -3.575  -8.754   2.446  1.00 97.70           H  
ATOM    352  CD2 TYR A  20      -4.908  -6.212   0.589  1.00 97.70           C  
ATOM    353  HD2 TYR A  20      -5.749  -5.535   0.581  1.00 97.70           H  
ATOM    354  CE1 TYR A  20      -2.718  -7.980   0.619  1.00 97.70           C  
ATOM    355  HE1 TYR A  20      -1.868  -8.645   0.627  1.00 97.70           H  
ATOM    356  CE2 TYR A  20      -3.964  -6.168  -0.451  1.00 97.70           C  
ATOM    357  HE2 TYR A  20      -4.074  -5.450  -1.250  1.00 97.70           H  
ATOM    358  OH  TYR A  20      -1.995  -7.062  -1.473  1.00 97.70           O  
ATOM    359  HH  TYR A  20      -2.185  -6.385  -2.127  1.00 97.70           H  
ATOM    360  CZ  TYR A  20      -2.875  -7.065  -0.443  1.00 97.70           C  
ATOM    361  N   SER A  21      -8.076  -9.345   4.078  1.00 95.92           N  
ATOM    362  H   SER A  21      -7.278  -9.960   4.003  1.00 95.92           H  
ATOM    363  CA  SER A  21      -9.026  -9.602   5.159  1.00 95.92           C  
ATOM    364  HA  SER A  21      -9.955  -9.075   4.943  1.00 95.92           H  
ATOM    365  C   SER A  21      -8.523  -9.038   6.483  1.00 95.92           C  
ATOM    366  CB  SER A  21      -9.357 -11.097   5.236  1.00 95.92           C  
ATOM    367  HB2 SER A  21      -9.815 -11.414   4.299  1.00 95.92           H  
ATOM    368  HB3 SER A  21     -10.073 -11.269   6.041  1.00 95.92           H  
ATOM    369  O   SER A  21      -7.366  -8.646   6.595  1.00 95.92           O  
ATOM    370  OG  SER A  21      -8.195 -11.863   5.479  1.00 95.92           O  
ATOM    371  HG  SER A  21      -8.055 -12.494   4.769  1.00 95.92           H  
ATOM    372  N   GLY A  22      -9.393  -8.962   7.493  1.00 94.97           N  
ATOM    373  H   GLY A  22     -10.359  -9.207   7.328  1.00 94.97           H  
ATOM    374  CA  GLY A  22      -8.983  -8.641   8.862  1.00 94.97           C  
ATOM    375  HA2 GLY A  22      -9.865  -8.657   9.502  1.00 94.97           H  
ATOM    376  HA3 GLY A  22      -8.286  -9.403   9.210  1.00 94.97           H  
ATOM    377  C   GLY A  22      -8.307  -7.279   9.034  1.00 94.97           C  
ATOM    378  O   GLY A  22      -7.543  -7.122   9.984  1.00 94.97           O  
ATOM    379  N   PHE A  23      -8.578  -6.317   8.143  1.00 96.70           N  
ATOM    380  H   PHE A  23      -9.260  -6.496   7.420  1.00 96.70           H  
ATOM    381  CA  PHE A  23      -7.949  -5.002   8.191  1.00 96.70           C  
ATOM    382  HA  PHE A  23      -6.870  -5.140   8.134  1.00 96.70           H  
ATOM    383  C   PHE A  23      -8.280  -4.296   9.504  1.00 96.70           C  
ATOM    384  CB  PHE A  23      -8.360  -4.143   6.992  1.00 96.70           C  
ATOM    385  HB2 PHE A  23      -9.447  -4.110   6.926  1.00 96.70           H  
ATOM    386  HB3 PHE A  23      -7.985  -4.617   6.085  1.00 96.70           H  
ATOM    387  O   PHE A  23      -9.453  -4.063   9.820  1.00 96.70           O  
ATOM    388  CG  PHE A  23      -7.822  -2.723   7.081  1.00 96.70           C  
ATOM    389  CD1 PHE A  23      -8.666  -1.665   7.462  1.00 96.70           C  
ATOM    390  HD1 PHE A  23      -9.706  -1.853   7.684  1.00 96.70           H  
ATOM    391  CD2 PHE A  23      -6.456  -2.466   6.865  1.00 96.70           C  
ATOM    392  HD2 PHE A  23      -5.785  -3.280   6.633  1.00 96.70           H  
ATOM    393  CE1 PHE A  23      -8.144  -0.367   7.609  1.00 96.70           C  
ATOM    394  HE1 PHE A  23      -8.779   0.435   7.956  1.00 96.70           H  
ATOM    395  CE2 PHE A  23      -5.942  -1.162   6.970  1.00 96.70           C  
ATOM    396  HE2 PHE A  23      -4.893  -0.974   6.800  1.00 96.70           H  
ATOM    397  CZ  PHE A  23      -6.791  -0.108   7.339  1.00 96.70           C  
ATOM    398  HZ  PHE A  23      -6.395   0.891   7.452  1.00 96.70           H  
ATOM    399  N   ARG A  24      -7.239  -3.958  10.266  1.00 96.38           N  
ATOM    400  H   ARG A  24      -6.319  -4.225   9.946  1.00 96.38           H  
ATOM    401  CA  ARG A  24      -7.326  -3.139  11.478  1.00 96.38           C  
ATOM    402  HA  ARG A  24      -8.181  -2.469  11.388  1.00 96.38           H  
ATOM    403  C   ARG A  24      -6.084  -2.272  11.604  1.00 96.38           C  
ATOM    404  CB  ARG A  24      -7.498  -4.004  12.740  1.00 96.38           C  
ATOM    405  HB2 ARG A  24      -7.554  -3.346  13.607  1.00 96.38           H  
ATOM    406  HB3 ARG A  24      -6.627  -4.648  12.869  1.00 96.38           H  
ATOM    407  O   ARG A  24      -5.005  -2.666  11.167  1.00 96.38           O  
ATOM    408  CG  ARG A  24      -8.762  -4.869  12.701  1.00 96.38           C  
ATOM    409  HG2 ARG A  24      -9.631  -4.229  12.551  1.00 96.38           H  
ATOM    410  HG3 ARG A  24      -8.694  -5.582  11.879  1.00 96.38           H  
ATOM    411  CD  ARG A  24      -8.937  -5.663  13.992  1.00 96.38           C  
ATOM    412  HD2 ARG A  24      -9.022  -4.969  14.828  1.00 96.38           H  
ATOM    413  HD3 ARG A  24      -8.046  -6.273  14.144  1.00 96.38           H  
ATOM    414  NE  ARG A  24     -10.157  -6.489  13.908  1.00 96.38           N  
ATOM    415  HE  ARG A  24     -10.996  -6.000  13.631  1.00 96.38           H  
ATOM    416  NH1 ARG A  24      -9.231  -8.539  14.398  1.00 96.38           N  
ATOM    417 HH11 ARG A  24      -8.332  -8.093  14.512  1.00 96.38           H  
ATOM    418 HH12 ARG A  24      -9.312  -9.540  14.507  1.00 96.38           H  
ATOM    419  NH2 ARG A  24     -11.404  -8.381  13.898  1.00 96.38           N  
ATOM    420 HH21 ARG A  24     -12.184  -7.833  13.564  1.00 96.38           H  
ATOM    421 HH22 ARG A  24     -11.470  -9.384  13.987  1.00 96.38           H  
ATOM    422  CZ  ARG A  24     -10.252  -7.796  14.072  1.00 96.38           C  
ATOM    423  N   LEU A  25      -6.262  -1.126  12.245  1.00 97.16           N  
ATOM    424  H   LEU A  25      -7.174  -0.920  12.626  1.00 97.16           H  
ATOM    425  CA  LEU A  25      -5.177  -0.290  12.733  1.00 97.16           C  
ATOM    426  HA  LEU A  25      -4.215  -0.708  12.438  1.00 97.16           H  
ATOM    427  C   LEU A  25      -5.236  -0.292  14.257  1.00 97.16           C  
ATOM    428  CB  LEU A  25      -5.292   1.131  12.155  1.00 97.16           C  
ATOM    429  HB2 LEU A  25      -4.478   1.732  12.561  1.00 97.16           H  
ATOM    430  HB3 LEU A  25      -6.229   1.573  12.494  1.00 97.16           H  
ATOM    431  O   LEU A  25      -6.332  -0.240  14.823  1.00 97.16           O  
ATOM    432  CG  LEU A  25      -5.237   1.196  10.618  1.00 97.16           C  
ATOM    433  HG  LEU A  25      -6.078   0.643  10.200  1.00 97.16           H  
ATOM    434  CD1 LEU A  25      -5.357   2.648  10.157  1.00 97.16           C  
ATOM    435 HD11 LEU A  25      -4.521   3.230  10.546  1.00 97.16           H  
ATOM    436 HD12 LEU A  25      -6.289   3.077  10.523  1.00 97.16           H  
ATOM    437 HD13 LEU A  25      -5.347   2.696   9.068  1.00 97.16           H  
ATOM    438  CD2 LEU A  25      -3.941   0.613  10.055  1.00 97.16           C  
ATOM    439 HD21 LEU A  25      -3.080   1.095  10.518  1.00 97.16           H  
ATOM    440 HD22 LEU A  25      -3.906   0.758   8.975  1.00 97.16           H  
ATOM    441 HD23 LEU A  25      -3.895  -0.459  10.248  1.00 97.16           H  
ATOM    442  N   GLY A  26      -4.071  -0.368  14.895  1.00 97.30           N  
ATOM    443  H   GLY A  26      -3.231  -0.528  14.357  1.00 97.30           H  
ATOM    444  CA  GLY A  26      -3.942  -0.076  16.319  1.00 97.30           C  
ATOM    445  HA2 GLY A  26      -2.914  -0.236  16.641  1.00 97.30           H  
ATOM    446  HA3 GLY A  26      -4.585  -0.743  16.893  1.00 97.30           H  
ATOM    447  C   GLY A  26      -4.335   1.370  16.637  1.00 97.30           C  
ATOM    448  O   GLY A  26      -4.497   2.199  15.735  1.00 97.30           O  
ATOM    449  N   SER A  27      -4.482   1.675  17.922  1.00 97.35           N  
ATOM    450  H   SER A  27      -4.323   0.953  18.610  1.00 97.35           H  
ATOM    451  CA  SER A  27      -4.672   3.051  18.385  1.00 97.35           C  
ATOM    452  HA  SER A  27      -5.485   3.495  17.811  1.00 97.35           H  
ATOM    453  C   SER A  27      -3.425   3.920  18.151  1.00 97.35           C  
ATOM    454  CB  SER A  27      -5.091   3.054  19.859  1.00 97.35           C  
ATOM    455  HB2 SER A  27      -5.859   2.298  20.025  1.00 97.35           H  
ATOM    456  HB3 SER A  27      -5.509   4.029  20.108  1.00 97.35           H  
ATOM    457  O   SER A  27      -2.390   3.454  17.660  1.00 97.35           O  
ATOM    458  OG  SER A  27      -3.993   2.807  20.708  1.00 97.35           O  
ATOM    459  HG  SER A  27      -3.968   3.532  21.337  1.00 97.35           H  
ATOM    460  N   GLU A  28      -3.500   5.202  18.518  1.00 96.35           N  
ATOM    461  H   GLU A  28      -4.330   5.540  18.984  1.00 96.35           H  
ATOM    462  CA  GLU A  28      -2.334   6.088  18.482  1.00 96.35           C  
ATOM    463  HA  GLU A  28      -1.935   6.091  17.468  1.00 96.35           H  
ATOM    464  C   GLU A  28      -1.209   5.595  19.409  1.00 96.35           C  
ATOM    465  CB  GLU A  28      -2.765   7.520  18.833  1.00 96.35           C  
ATOM    466  HB2 GLU A  28      -3.241   7.538  19.813  1.00 96.35           H  
ATOM    467  HB3 GLU A  28      -3.480   7.857  18.082  1.00 96.35           H  
ATOM    468  O   GLU A  28      -0.042   5.617  19.015  1.00 96.35           O  
ATOM    469  CG  GLU A  28      -1.545   8.451  18.836  1.00 96.35           C  
ATOM    470  HG2 GLU A  28      -0.935   8.216  17.964  1.00 96.35           H  
ATOM    471  HG3 GLU A  28      -0.944   8.256  19.724  1.00 96.35           H  
ATOM    472  CD  GLU A  28      -1.880   9.942  18.789  1.00 96.35           C  
ATOM    473  OE1 GLU A  28      -0.962  10.667  18.330  1.00 96.35           O  
ATOM    474  OE2 GLU A  28      -3.020  10.334  19.112  1.00 96.35           O  
ATOM    475  N   GLU A  29      -1.550   5.084  20.595  1.00 96.58           N  
ATOM    476  H   GLU A  29      -2.523   5.107  20.865  1.00 96.58           H  
ATOM    477  CA  GLU A  29      -0.602   4.495  21.551  1.00 96.58           C  
ATOM    478  HA  GLU A  29       0.188   5.218  21.758  1.00 96.58           H  
ATOM    479  C   GLU A  29       0.063   3.232  20.990  1.00 96.58           C  
ATOM    480  CB  GLU A  29      -1.304   4.137  22.875  1.00 96.58           C  
ATOM    481  HB2 GLU A  29      -2.020   3.332  22.712  1.00 96.58           H  
ATOM    482  HB3 GLU A  29      -0.542   3.749  23.551  1.00 96.58           H  
ATOM    483  O   GLU A  29       1.229   2.952  21.265  1.00 96.58           O  
ATOM    484  CG  GLU A  29      -1.992   5.312  23.591  1.00 96.58           C  
ATOM    485  HG2 GLU A  29      -2.175   5.010  24.623  1.00 96.58           H  
ATOM    486  HG3 GLU A  29      -1.303   6.157  23.616  1.00 96.58           H  
ATOM    487  CD  GLU A  29      -3.334   5.746  22.975  1.00 96.58           C  
ATOM    488  OE1 GLU A  29      -3.806   6.838  23.348  1.00 96.58           O  
ATOM    489  OE2 GLU A  29      -3.891   4.988  22.139  1.00 96.58           O  
ATOM    490  N   GLU A  30      -0.655   2.494  20.144  1.00 96.62           N  
ATOM    491  H   GLU A  30      -1.615   2.765  19.986  1.00 96.62           H  
ATOM    492  CA  GLU A  30      -0.137   1.352  19.388  1.00 96.62           C  
ATOM    493  HA  GLU A  30       0.638   0.866  19.980  1.00 96.62           H  
ATOM    494  C   GLU A  30       0.519   1.776  18.062  1.00 96.62           C  
ATOM    495  CB  GLU A  30      -1.256   0.331  19.153  1.00 96.62           C  
ATOM    496  HB2 GLU A  30      -2.023   0.805  18.541  1.00 96.62           H  
ATOM    497  HB3 GLU A  30      -0.856  -0.518  18.598  1.00 96.62           H  
ATOM    498  O   GLU A  30       0.804   0.934  17.211  1.00 96.62           O  
ATOM    499  CG  GLU A  30      -1.886  -0.202  20.446  1.00 96.62           C  
ATOM    500  HG2 GLU A  30      -2.282   0.619  21.043  1.00 96.62           H  
ATOM    501  HG3 GLU A  30      -1.117  -0.707  21.031  1.00 96.62           H  
ATOM    502  CD  GLU A  30      -3.025  -1.172  20.116  1.00 96.62           C  
ATOM    503  OE1 GLU A  30      -2.893  -2.370  20.460  1.00 96.62           O  
ATOM    504  OE2 GLU A  30      -4.001  -0.729  19.463  1.00 96.62           O  
ATOM    505  N   SER A  31       0.763   3.076  17.857  1.00 97.15           N  
ATOM    506  H   SER A  31       0.438   3.727  18.557  1.00 97.15           H  
ATOM    507  CA  SER A  31       1.398   3.637  16.656  1.00 97.15           C  
ATOM    508  HA  SER A  31       1.306   4.721  16.724  1.00 97.15           H  
ATOM    509  C   SER A  31       0.709   3.230  15.347  1.00 97.15           C  
ATOM    510  CB  SER A  31       2.893   3.307  16.641  1.00 97.15           C  
ATOM    511  HB2 SER A  31       3.017   2.227  16.562  1.00 97.15           H  
ATOM    512  HB3 SER A  31       3.366   3.785  15.783  1.00 97.15           H  
ATOM    513  O   SER A  31       1.375   2.949  14.348  1.00 97.15           O  
ATOM    514  OG  SER A  31       3.516   3.763  17.824  1.00 97.15           O  
ATOM    515  HG  SER A  31       2.915   3.594  18.553  1.00 97.15           H  
ATOM    516  N   TYR A  32      -0.628   3.166  15.351  1.00 97.52           N  
ATOM    517  H   TYR A  32      -1.113   3.379  16.211  1.00 97.52           H  
ATOM    518  CA  TYR A  32      -1.447   2.777  14.197  1.00 97.52           C  
ATOM    519  HA  TYR A  32      -2.449   2.580  14.577  1.00 97.52           H  
ATOM    520  C   TYR A  32      -0.990   1.467  13.539  1.00 97.52           C  
ATOM    521  CB  TYR A  32      -1.572   3.942  13.205  1.00 97.52           C  
ATOM    522  HB2 TYR A  32      -2.197   3.629  12.369  1.00 97.52           H  
ATOM    523  HB3 TYR A  32      -0.587   4.181  12.806  1.00 97.52           H  
ATOM    524  O   TYR A  32      -0.998   1.334  12.311  1.00 97.52           O  
ATOM    525  CG  TYR A  32      -2.189   5.189  13.800  1.00 97.52           C  
ATOM    526  CD1 TYR A  32      -3.582   5.250  13.985  1.00 97.52           C  
ATOM    527  HD1 TYR A  32      -4.199   4.399  13.736  1.00 97.52           H  
ATOM    528  CD2 TYR A  32      -1.377   6.280  14.170  1.00 97.52           C  
ATOM    529  HD2 TYR A  32      -0.308   6.225  14.025  1.00 97.52           H  
ATOM    530  CE1 TYR A  32      -4.169   6.412  14.515  1.00 97.52           C  
ATOM    531  HE1 TYR A  32      -5.236   6.471  14.668  1.00 97.52           H  
ATOM    532  CE2 TYR A  32      -1.960   7.439  14.720  1.00 97.52           C  
ATOM    533  HE2 TYR A  32      -1.346   8.282  14.999  1.00 97.52           H  
ATOM    534  OH  TYR A  32      -3.949   8.616  15.404  1.00 97.52           O  
ATOM    535  HH  TYR A  32      -3.326   9.257  15.754  1.00 97.52           H  
ATOM    536  CZ  TYR A  32      -3.362   7.507  14.885  1.00 97.52           C  
ATOM    537  N   ARG A  33      -0.560   0.497  14.357  1.00 97.91           N  
ATOM    538  H   ARG A  33      -0.484   0.719  15.340  1.00 97.91           H  
ATOM    539  CA  ARG A  33      -0.019  -0.786  13.901  1.00 97.91           C  
ATOM    540  HA  ARG A  33       0.924  -0.583  13.393  1.00 97.91           H  
ATOM    541  C   ARG A  33      -0.950  -1.484  12.913  1.00 97.91           C  
ATOM    542  CB  ARG A  33       0.262  -1.663  15.124  1.00 97.91           C  
ATOM    543  HB2 ARG A  33       0.864  -1.088  15.828  1.00 97.91           H  
ATOM    544  HB3 ARG A  33      -0.673  -1.944  15.609  1.00 97.91           H  
ATOM    545  O   ARG A  33      -2.122  -1.708  13.216  1.00 97.91           O  
ATOM    546  CG  ARG A  33       1.059  -2.912  14.753  1.00 97.91           C  
ATOM    547  HG2 ARG A  33       1.962  -2.594  14.231  1.00 97.91           H  
ATOM    548  HG3 ARG A  33       0.480  -3.564  14.099  1.00 97.91           H  
ATOM    549  CD  ARG A  33       1.452  -3.671  16.022  1.00 97.91           C  
ATOM    550  HD2 ARG A  33       1.683  -2.957  16.812  1.00 97.91           H  
ATOM    551  HD3 ARG A  33       0.617  -4.296  16.337  1.00 97.91           H  
ATOM    552  NE  ARG A  33       2.654  -4.465  15.755  1.00 97.91           N  
ATOM    553  HE  ARG A  33       3.227  -4.137  14.991  1.00 97.91           H  
ATOM    554  NH1 ARG A  33       2.483  -6.078  17.366  1.00 97.91           N  
ATOM    555 HH11 ARG A  33       1.662  -5.603  17.712  1.00 97.91           H  
ATOM    556 HH12 ARG A  33       2.862  -6.887  17.837  1.00 97.91           H  
ATOM    557  NH2 ARG A  33       4.201  -6.085  15.918  1.00 97.91           N  
ATOM    558 HH21 ARG A  33       4.601  -6.909  16.343  1.00 97.91           H  
ATOM    559 HH22 ARG A  33       4.590  -5.693  15.072  1.00 97.91           H  
ATOM    560  CZ  ARG A  33       3.104  -5.539  16.356  1.00 97.91           C  
ATOM    561  N   LEU A  34      -0.424  -1.857  11.750  1.00 98.13           N  
ATOM    562  H   LEU A  34       0.553  -1.666  11.583  1.00 98.13           H  
ATOM    563  CA  LEU A  34      -1.199  -2.510  10.699  1.00 98.13           C  
ATOM    564  HA  LEU A  34      -2.144  -1.977  10.597  1.00 98.13           H  
ATOM    565  C   LEU A  34      -1.495  -3.963  11.058  1.00 98.13           C  
ATOM    566  CB  LEU A  34      -0.432  -2.404   9.373  1.00 98.13           C  
ATOM    567  HB2 LEU A  34       0.543  -2.878   9.489  1.00 98.13           H  
ATOM    568  HB3 LEU A  34      -0.274  -1.346   9.166  1.00 98.13           H  
ATOM    569  O   LEU A  34      -0.603  -4.709  11.450  1.00 98.13           O  
ATOM    570  CG  LEU A  34      -1.127  -2.993   8.138  1.00 98.13           C  
ATOM    571  HG  LEU A  34      -1.284  -4.061   8.288  1.00 98.13           H  
ATOM    572  CD1 LEU A  34      -2.469  -2.312   7.847  1.00 98.13           C  
ATOM    573 HD11 LEU A  34      -2.859  -2.659   6.890  1.00 98.13           H  
ATOM    574 HD12 LEU A  34      -3.193  -2.551   8.625  1.00 98.13           H  
ATOM    575 HD13 LEU A  34      -2.328  -1.232   7.801  1.00 98.13           H  
ATOM    576  CD2 LEU A  34      -0.218  -2.799   6.925  1.00 98.13           C  
ATOM    577 HD21 LEU A  34      -0.015  -1.739   6.775  1.00 98.13           H  
ATOM    578 HD22 LEU A  34      -0.686  -3.198   6.025  1.00 98.13           H  
ATOM    579 HD23 LEU A  34       0.727  -3.316   7.089  1.00 98.13           H  
ATOM    580  N   SER A  35      -2.739  -4.387  10.862  1.00 97.70           N  
ATOM    581  H   SER A  35      -3.448  -3.701  10.643  1.00 97.70           H  
ATOM    582  CA  SER A  35      -3.131  -5.795  10.837  1.00 97.70           C  
ATOM    583  HA  SER A  35      -2.249  -6.427  10.947  1.00 97.70           H  
ATOM    584  C   SER A  35      -3.811  -6.119   9.512  1.00 97.70           C  
ATOM    585  CB  SER A  35      -4.060  -6.123  11.998  1.00 97.70           C  
ATOM    586  HB2 SER A  35      -4.926  -5.462  11.948  1.00 97.70           H  
ATOM    587  HB3 SER A  35      -4.397  -7.156  11.916  1.00 97.70           H  
ATOM    588  O   SER A  35      -4.781  -5.461   9.135  1.00 97.70           O  
ATOM    589  OG  SER A  35      -3.390  -5.947  13.228  1.00 97.70           O  
ATOM    590  HG  SER A  35      -2.895  -5.126  13.173  1.00 97.70           H  
ATOM    591  N   LEU A  36      -3.311  -7.140   8.821  1.00 96.68           N  
ATOM    592  H   LEU A  36      -2.483  -7.584   9.192  1.00 96.68           H  
ATOM    593  CA  LEU A  36      -3.822  -7.661   7.558  1.00 96.68           C  
ATOM    594  HA  LEU A  36      -4.844  -7.310   7.409  1.00 96.68           H  
ATOM    595  C   LEU A  36      -3.859  -9.188   7.578  1.00 96.68           C  
ATOM    596  CB  LEU A  36      -2.940  -7.197   6.384  1.00 96.68           C  
ATOM    597  HB2 LEU A  36      -3.239  -7.746   5.491  1.00 96.68           H  
ATOM    598  HB3 LEU A  36      -1.908  -7.468   6.606  1.00 96.68           H  
ATOM    599  O   LEU A  36      -2.953  -9.857   8.072  1.00 96.68           O  
ATOM    600  CG  LEU A  36      -2.998  -5.699   6.063  1.00 96.68           C  
ATOM    601  HG  LEU A  36      -2.738  -5.119   6.949  1.00 96.68           H  
ATOM    602  CD1 LEU A  36      -1.999  -5.392   4.949  1.00 96.68           C  
ATOM    603 HD11 LEU A  36      -0.985  -5.585   5.298  1.00 96.68           H  
ATOM    604 HD12 LEU A  36      -2.074  -4.345   4.653  1.00 96.68           H  
ATOM    605 HD13 LEU A  36      -2.199  -6.019   4.080  1.00 96.68           H  
ATOM    606  CD2 LEU A  36      -4.375  -5.268   5.569  1.00 96.68           C  
ATOM    607 HD21 LEU A  36      -5.121  -5.427   6.348  1.00 96.68           H  
ATOM    608 HD22 LEU A  36      -4.642  -5.836   4.678  1.00 96.68           H  
ATOM    609 HD23 LEU A  36      -4.335  -4.209   5.315  1.00 96.68           H  
ATOM    610  N   GLY A  37      -4.904  -9.730   6.972  1.00 95.56           N  
ATOM    611  H   GLY A  37      -5.619  -9.103   6.633  1.00 95.56           H  
ATOM    612  CA  GLY A  37      -5.050 -11.127   6.605  1.00 95.56           C  
ATOM    613  HA2 GLY A  37      -6.000 -11.501   6.987  1.00 95.56           H  
ATOM    614  HA3 GLY A  37      -4.246 -11.716   7.045  1.00 95.56           H  
ATOM    615  C   GLY A  37      -5.028 -11.310   5.089  1.00 95.56           C  
ATOM    616  O   GLY A  37      -5.169 -10.367   4.305  1.00 95.56           O  
ATOM    617  N   ILE A  38      -4.865 -12.560   4.670  1.00 95.66           N  
ATOM    618  H   ILE A  38      -4.809 -13.294   5.361  1.00 95.66           H  
ATOM    619  CA  ILE A  38      -4.838 -12.945   3.259  1.00 95.66           C  
ATOM    620  HA  ILE A  38      -4.418 -12.109   2.701  1.00 95.66           H  
ATOM    621  C   ILE A  38      -6.261 -13.174   2.716  1.00 95.66           C  
ATOM    622  CB  ILE A  38      -3.868 -14.136   3.081  1.00 95.66           C  
ATOM    623  HB  ILE A  38      -2.958 -13.887   3.628  1.00 95.66           H  
ATOM    624  O   ILE A  38      -7.176 -13.536   3.459  1.00 95.66           O  
ATOM    625  CG1 ILE A  38      -3.465 -14.310   1.604  1.00 95.66           C  
ATOM    626 HG12 ILE A  38      -4.304 -14.711   1.035  1.00 95.66           H  
ATOM    627 HG13 ILE A  38      -3.206 -13.331   1.201  1.00 95.66           H  
ATOM    628  CG2 ILE A  38      -4.427 -15.437   3.686  1.00 95.66           C  
ATOM    629 HG21 ILE A  38      -3.663 -16.214   3.680  1.00 95.66           H  
ATOM    630 HG22 ILE A  38      -5.284 -15.786   3.109  1.00 95.66           H  
ATOM    631 HG23 ILE A  38      -4.739 -15.278   4.718  1.00 95.66           H  
ATOM    632  CD1 ILE A  38      -2.247 -15.216   1.394  1.00 95.66           C  
ATOM    633 HD11 ILE A  38      -1.403 -14.847   1.976  1.00 95.66           H  
ATOM    634 HD12 ILE A  38      -2.479 -16.239   1.692  1.00 95.66           H  
ATOM    635 HD13 ILE A  38      -1.978 -15.214   0.338  1.00 95.66           H  
ATOM    636  N   THR A  39      -6.448 -12.950   1.416  1.00 95.69           N  
ATOM    637  H   THR A  39      -5.651 -12.665   0.865  1.00 95.69           H  
ATOM    638  CA  THR A  39      -7.594 -13.443   0.631  1.00 95.69           C  
ATOM    639  HA  THR A  39      -8.114 -14.215   1.197  1.00 95.69           H  
ATOM    640  C   THR A  39      -7.069 -14.090  -0.649  1.00 95.69           C  
ATOM    641  CB  THR A  39      -8.620 -12.351   0.258  1.00 95.69           C  
ATOM    642  HB  THR A  39      -9.531 -12.869  -0.042  1.00 95.69           H  
ATOM    643  O   THR A  39      -5.900 -13.902  -0.991  1.00 95.69           O  
ATOM    644  CG2 THR A  39      -8.993 -11.417   1.405  1.00 95.69           C  
ATOM    645 HG21 THR A  39      -9.401 -12.011   2.223  1.00 95.69           H  
ATOM    646 HG22 THR A  39      -9.746 -10.704   1.067  1.00 95.69           H  
ATOM    647 HG23 THR A  39      -8.111 -10.878   1.750  1.00 95.69           H  
ATOM    648  OG1 THR A  39      -8.216 -11.580  -0.854  1.00 95.69           O  
ATOM    649  HG1 THR A  39      -7.703 -10.830  -0.544  1.00 95.69           H  
ATOM    650  N   ASP A  40      -7.926 -14.777  -1.402  1.00 95.85           N  
ATOM    651  H   ASP A  40      -8.828 -15.035  -1.027  1.00 95.85           H  
ATOM    652  CA  ASP A  40      -7.561 -15.363  -2.703  1.00 95.85           C  
ATOM    653  HA  ASP A  40      -6.751 -16.078  -2.561  1.00 95.85           H  
ATOM    654  C   ASP A  40      -7.089 -14.316  -3.725  1.00 95.85           C  
ATOM    655  CB  ASP A  40      -8.776 -16.106  -3.277  1.00 95.85           C  
ATOM    656  HB2 ASP A  40      -8.509 -16.518  -4.250  1.00 95.85           H  
ATOM    657  HB3 ASP A  40      -9.588 -15.394  -3.423  1.00 95.85           H  
ATOM    658  O   ASP A  40      -6.340 -14.620  -4.649  1.00 95.85           O  
ATOM    659  CG  ASP A  40      -9.261 -17.253  -2.388  1.00 95.85           C  
ATOM    660  OD1 ASP A  40      -8.450 -17.755  -1.578  1.00 95.85           O  
ATOM    661  OD2 ASP A  40     -10.462 -17.575  -2.494  1.00 95.85           O  
ATOM    662  N   SER A  41      -7.509 -13.063  -3.540  1.00 95.31           N  
ATOM    663  H   SER A  41      -8.063 -12.895  -2.712  1.00 95.31           H  
ATOM    664  CA  SER A  41      -7.135 -11.924  -4.379  1.00 95.31           C  
ATOM    665  HA  SER A  41      -6.736 -12.296  -5.323  1.00 95.31           H  
ATOM    666  C   SER A  41      -6.047 -11.048  -3.756  1.00 95.31           C  
ATOM    667  CB  SER A  41      -8.379 -11.099  -4.700  1.00 95.31           C  
ATOM    668  HB2 SER A  41      -8.137 -10.340  -5.444  1.00 95.31           H  
ATOM    669  HB3 SER A  41      -9.154 -11.751  -5.103  1.00 95.31           H  
ATOM    670  O   SER A  41      -5.835  -9.938  -4.223  1.00 95.31           O  
ATOM    671  OG  SER A  41      -8.847 -10.472  -3.523  1.00 95.31           O  
ATOM    672  HG  SER A  41      -8.750 -11.065  -2.775  1.00 95.31           H  
ATOM    673  N   ALA A  42      -5.398 -11.468  -2.671  1.00 96.23           N  
ATOM    674  H   ALA A  42      -5.571 -12.403  -2.329  1.00 96.23           H  
ATOM    675  CA  ALA A  42      -4.327 -10.694  -2.050  1.00 96.23           C  
ATOM    676  HA  ALA A  42      -4.581  -9.635  -2.090  1.00 96.23           H  
ATOM    677  C   ALA A  42      -2.996 -10.900  -2.790  1.00 96.23           C  
ATOM    678  CB  ALA A  42      -4.209 -11.088  -0.577  1.00 96.23           C  
ATOM    679  HB1 ALA A  42      -3.399 -10.531  -0.107  1.00 96.23           H  
ATOM    680  HB2 ALA A  42      -5.142 -10.873  -0.054  1.00 96.23           H  
ATOM    681  HB3 ALA A  42      -3.987 -12.153  -0.516  1.00 96.23           H  
ATOM    682  O   ALA A  42      -2.679 -12.004  -3.231  1.00 96.23           O  
ATOM    683  N   ASN A  43      -2.171  -9.856  -2.853  1.00 97.62           N  
ATOM    684  H   ASN A  43      -2.440  -8.994  -2.400  1.00 97.62           H  
ATOM    685  CA  ASN A  43      -0.768  -9.976  -3.241  1.00 97.62           C  
ATOM    686  HA  ASN A  43      -0.613 -10.933  -3.739  1.00 97.62           H  
ATOM    687  C   ASN A  43       0.100 -10.001  -1.966  1.00 97.62           C  
ATOM    688  CB  ASN A  43      -0.451  -8.890  -4.285  1.00 97.62           C  
ATOM    689  HB2 ASN A  43      -1.049  -9.096  -5.172  1.00 97.62           H  
ATOM    690  HB3 ASN A  43      -0.766  -7.914  -3.915  1.00 97.62           H  
ATOM    691  O   ASN A  43      -0.149  -9.272  -1.008  1.00 97.62           O  
ATOM    692  CG  ASN A  43       1.013  -8.828  -4.694  1.00 97.62           C  
ATOM    693  ND2 ASN A  43       1.306  -8.748  -5.969  1.00 97.62           N  
ATOM    694 HD21 ASN A  43       0.587  -8.561  -6.653  1.00 97.62           H  
ATOM    695 HD22 ASN A  43       2.280  -8.631  -6.205  1.00 97.62           H  
ATOM    696  OD1 ASN A  43       1.910  -8.855  -3.873  1.00 97.62           O  
ATOM    697  N   LYS A  44       1.097 -10.891  -1.917  1.00 97.09           N  
ATOM    698  H   LYS A  44       1.342 -11.383  -2.765  1.00 97.09           H  
ATOM    699  CA  LYS A  44       1.879 -11.138  -0.696  1.00 97.09           C  
ATOM    700  HA  LYS A  44       1.191 -11.232   0.144  1.00 97.09           H  
ATOM    701  C   LYS A  44       2.803  -9.982  -0.312  1.00 97.09           C  
ATOM    702  CB  LYS A  44       2.680 -12.439  -0.819  1.00 97.09           C  
ATOM    703  HB2 LYS A  44       3.294 -12.402  -1.719  1.00 97.09           H  
ATOM    704  HB3 LYS A  44       3.344 -12.520   0.041  1.00 97.09           H  
ATOM    705  O   LYS A  44       3.130  -9.882   0.864  1.00 97.09           O  
ATOM    706  CG  LYS A  44       1.772 -13.676  -0.851  1.00 97.09           C  
ATOM    707  HG2 LYS A  44       1.152 -13.694   0.045  1.00 97.09           H  
ATOM    708  HG3 LYS A  44       1.127 -13.637  -1.729  1.00 97.09           H  
ATOM    709  CD  LYS A  44       2.623 -14.949  -0.905  1.00 97.09           C  
ATOM    710  HD2 LYS A  44       3.261 -14.989  -0.022  1.00 97.09           H  
ATOM    711  HD3 LYS A  44       3.249 -14.917  -1.796  1.00 97.09           H  
ATOM    712  CE  LYS A  44       1.721 -16.185  -0.949  1.00 97.09           C  
ATOM    713  HE2 LYS A  44       1.106 -16.199  -0.049  1.00 97.09           H  
ATOM    714  HE3 LYS A  44       1.053 -16.096  -1.806  1.00 97.09           H  
ATOM    715  NZ  LYS A  44       2.522 -17.429  -1.049  1.00 97.09           N  
ATOM    716  HZ1 LYS A  44       1.918 -18.237  -1.078  1.00 97.09           H  
ATOM    717  HZ2 LYS A  44       3.139 -17.512  -0.253  1.00 97.09           H  
ATOM    718  HZ3 LYS A  44       3.084 -17.415  -1.888  1.00 97.09           H  
ATOM    719  N   ASP A  45       3.174  -9.104  -1.242  1.00 98.12           N  
ATOM    720  H   ASP A  45       2.890  -9.243  -2.201  1.00 98.12           H  
ATOM    721  CA  ASP A  45       4.108  -8.006  -0.966  1.00 98.12           C  
ATOM    722  HA  ASP A  45       5.057  -8.418  -0.620  1.00 98.12           H  
ATOM    723  C   ASP A  45       3.579  -7.068   0.122  1.00 98.12           C  
ATOM    724  CB  ASP A  45       4.365  -7.185  -2.233  1.00 98.12           C  
ATOM    725  HB2 ASP A  45       3.413  -6.794  -2.591  1.00 98.12           H  
ATOM    726  HB3 ASP A  45       4.999  -6.338  -1.969  1.00 98.12           H  
ATOM    727  O   ASP A  45       4.334  -6.644   0.992  1.00 98.12           O  
ATOM    728  CG  ASP A  45       5.063  -7.933  -3.364  1.00 98.12           C  
ATOM    729  OD1 ASP A  45       5.506  -9.085  -3.162  1.00 98.12           O  
ATOM    730  OD2 ASP A  45       5.104  -7.337  -4.465  1.00 98.12           O  
ATOM    731  N   LEU A  46       2.268  -6.791   0.132  1.00 98.12           N  
ATOM    732  H   LEU A  46       1.681  -7.185  -0.590  1.00 98.12           H  
ATOM    733  CA  LEU A  46       1.676  -5.944   1.167  1.00 98.12           C  
ATOM    734  HA  LEU A  46       2.277  -5.036   1.226  1.00 98.12           H  
ATOM    735  C   LEU A  46       1.699  -6.618   2.550  1.00 98.12           C  
ATOM    736  CB  LEU A  46       0.247  -5.555   0.767  1.00 98.12           C  
ATOM    737  HB2 LEU A  46      -0.370  -6.453   0.814  1.00 98.12           H  
ATOM    738  HB3 LEU A  46       0.245  -5.188  -0.259  1.00 98.12           H  
ATOM    739  O   LEU A  46       1.771  -5.934   3.568  1.00 98.12           O  
ATOM    740  CG  LEU A  46      -0.355  -4.475   1.690  1.00 98.12           C  
ATOM    741  HG  LEU A  46      -0.234  -4.750   2.738  1.00 98.12           H  
ATOM    742  CD1 LEU A  46       0.281  -3.102   1.469  1.00 98.12           C  
ATOM    743 HD11 LEU A  46       0.175  -2.800   0.427  1.00 98.12           H  
ATOM    744 HD12 LEU A  46       1.338  -3.130   1.733  1.00 98.12           H  
ATOM    745 HD13 LEU A  46      -0.202  -2.365   2.111  1.00 98.12           H  
ATOM    746  CD2 LEU A  46      -1.850  -4.373   1.436  1.00 98.12           C  
ATOM    747 HD21 LEU A  46      -2.025  -4.227   0.370  1.00 98.12           H  
ATOM    748 HD22 LEU A  46      -2.265  -3.553   2.022  1.00 98.12           H  
ATOM    749 HD23 LEU A  46      -2.329  -5.298   1.757  1.00 98.12           H  
ATOM    750  N   LEU A  47       1.659  -7.953   2.612  1.00 97.29           N  
ATOM    751  H   LEU A  47       1.762  -8.474   1.753  1.00 97.29           H  
ATOM    752  CA  LEU A  47       1.657  -8.685   3.882  1.00 97.29           C  
ATOM    753  HA  LEU A  47       0.917  -8.227   4.538  1.00 97.29           H  
ATOM    754  C   LEU A  47       2.994  -8.576   4.631  1.00 97.29           C  
ATOM    755  CB  LEU A  47       1.274 -10.161   3.665  1.00 97.29           C  
ATOM    756  HB2 LEU A  47       2.004 -10.615   2.995  1.00 97.29           H  
ATOM    757  HB3 LEU A  47       1.355 -10.676   4.622  1.00 97.29           H  
ATOM    758  O   LEU A  47       3.002  -8.772   5.841  1.00 97.29           O  
ATOM    759  CG  LEU A  47      -0.140 -10.400   3.110  1.00 97.29           C  
ATOM    760  HG  LEU A  47      -0.259  -9.875   2.162  1.00 97.29           H  
ATOM    761  CD1 LEU A  47      -0.344 -11.896   2.854  1.00 97.29           C  
ATOM    762 HD11 LEU A  47      -0.288 -12.444   3.795  1.00 97.29           H  
ATOM    763 HD12 LEU A  47      -1.318 -12.056   2.393  1.00 97.29           H  
ATOM    764 HD13 LEU A  47       0.432 -12.259   2.179  1.00 97.29           H  
ATOM    765  CD2 LEU A  47      -1.231  -9.938   4.081  1.00 97.29           C  
ATOM    766 HD21 LEU A  47      -1.208  -8.851   4.167  1.00 97.29           H  
ATOM    767 HD22 LEU A  47      -1.073 -10.378   5.066  1.00 97.29           H  
ATOM    768 HD23 LEU A  47      -2.212 -10.233   3.710  1.00 97.29           H  
ATOM    769  N   GLU A  48       4.092  -8.202   3.965  1.00 97.49           N  
ATOM    770  H   GLU A  48       4.031  -8.055   2.967  1.00 97.49           H  
ATOM    771  CA  GLU A  48       5.383  -7.906   4.618  1.00 97.49           C  
ATOM    772  HA  GLU A  48       5.730  -8.774   5.179  1.00 97.49           H  
ATOM    773  C   GLU A  48       5.310  -6.717   5.589  1.00 97.49           C  
ATOM    774  CB  GLU A  48       6.428  -7.543   3.560  1.00 97.49           C  
ATOM    775  HB2 GLU A  48       6.071  -6.677   3.004  1.00 97.49           H  
ATOM    776  HB3 GLU A  48       7.353  -7.243   4.053  1.00 97.49           H  
ATOM    777  O   GLU A  48       6.169  -6.558   6.457  1.00 97.49           O  
ATOM    778  CG  GLU A  48       6.751  -8.658   2.566  1.00 97.49           C  
ATOM    779  HG2 GLU A  48       7.391  -8.192   1.817  1.00 97.49           H  
ATOM    780  HG3 GLU A  48       5.843  -9.000   2.069  1.00 97.49           H  
ATOM    781  CD  GLU A  48       7.537  -9.846   3.125  1.00 97.49           C  
ATOM    782  OE1 GLU A  48       7.710 -10.802   2.327  1.00 97.49           O  
ATOM    783  OE2 GLU A  48       8.068  -9.764   4.250  1.00 97.49           O  
ATOM    784  N   HIS A  49       4.285  -5.876   5.431  1.00 97.90           N  
ATOM    785  H   HIS A  49       3.646  -6.055   4.670  1.00 97.90           H  
ATOM    786  CA  HIS A  49       4.011  -4.714   6.272  1.00 97.90           C  
ATOM    787  HA  HIS A  49       4.946  -4.339   6.688  1.00 97.90           H  
ATOM    788  C   HIS A  49       3.086  -5.044   7.454  1.00 97.90           C  
ATOM    789  CB  HIS A  49       3.412  -3.624   5.377  1.00 97.90           C  
ATOM    790  HB2 HIS A  49       3.205  -2.747   5.990  1.00 97.90           H  
ATOM    791  HB3 HIS A  49       2.463  -3.959   4.957  1.00 97.90           H  
ATOM    792  O   HIS A  49       2.845  -4.203   8.322  1.00 97.90           O  
ATOM    793  CG  HIS A  49       4.344  -3.215   4.269  1.00 97.90           C  
ATOM    794  CD2 HIS A  49       4.409  -3.674   2.979  1.00 97.90           C  
ATOM    795  HD2 HIS A  49       3.783  -4.441   2.549  1.00 97.90           H  
ATOM    796  ND1 HIS A  49       5.352  -2.311   4.419  1.00 97.90           N  
ATOM    797  HD1 HIS A  49       5.545  -1.800   5.269  1.00 97.90           H  
ATOM    798  CE1 HIS A  49       5.986  -2.186   3.255  1.00 97.90           C  
ATOM    799  HE1 HIS A  49       6.771  -1.463   3.093  1.00 97.90           H  
ATOM    800  NE2 HIS A  49       5.458  -3.003   2.329  1.00 97.90           N  
ATOM    801  N   ASN A  50       2.534  -6.261   7.498  1.00 97.86           N  
ATOM    802  H   ASN A  50       2.837  -6.950   6.824  1.00 97.86           H  
ATOM    803  CA  ASN A  50       1.639  -6.687   8.563  1.00 97.86           C  
ATOM    804  HA  ASN A  50       0.812  -5.979   8.621  1.00 97.86           H  
ATOM    805  C   ASN A  50       2.365  -6.696   9.917  1.00 97.86           C  
ATOM    806  CB  ASN A  50       1.085  -8.075   8.221  1.00 97.86           C  
ATOM    807  HB2 ASN A  50       0.628  -8.060   7.232  1.00 97.86           H  
ATOM    808  HB3 ASN A  50       1.908  -8.790   8.216  1.00 97.86           H  
ATOM    809  O   ASN A  50       3.447  -7.259  10.055  1.00 97.86           O  
ATOM    810  CG  ASN A  50       0.042  -8.523   9.219  1.00 97.86           C  
ATOM    811  ND2 ASN A  50      -0.023  -9.794   9.524  1.00 97.86           N  
ATOM    812 HD21 ASN A  50      -0.807 -10.079  10.093  1.00 97.86           H  
ATOM    813 HD22 ASN A  50       0.622 -10.443   9.097  1.00 97.86           H  
ATOM    814  OD1 ASN A  50      -0.743  -7.743   9.724  1.00 97.86           O  
ATOM    815  N   GLY A  51       1.752  -6.099  10.935  1.00 97.62           N  
ATOM    816  H   GLY A  51       0.841  -5.687  10.790  1.00 97.62           H  
ATOM    817  CA  GLY A  51       2.341  -5.961  12.262  1.00 97.62           C  
ATOM    818  HA2 GLY A  51       2.804  -6.906  12.549  1.00 97.62           H  
ATOM    819  HA3 GLY A  51       1.545  -5.732  12.969  1.00 97.62           H  
ATOM    820  C   GLY A  51       3.397  -4.860  12.371  1.00 97.62           C  
ATOM    821  O   GLY A  51       4.017  -4.745  13.430  1.00 97.62           O  
ATOM    822  N   MET A  52       3.603  -4.038  11.343  1.00 98.05           N  
ATOM    823  H   MET A  52       3.107  -4.183  10.475  1.00 98.05           H  
ATOM    824  CA  MET A  52       4.470  -2.867  11.450  1.00 98.05           C  
ATOM    825  HA  MET A  52       5.239  -3.074  12.194  1.00 98.05           H  
ATOM    826  C   MET A  52       3.708  -1.652  11.969  1.00 98.05           C  
ATOM    827  CB  MET A  52       5.187  -2.582  10.125  1.00 98.05           C  
ATOM    828  HB2 MET A  52       5.788  -1.679  10.233  1.00 98.05           H  
ATOM    829  HB3 MET A  52       4.452  -2.404   9.340  1.00 98.05           H  
ATOM    830  O   MET A  52       2.496  -1.529  11.781  1.00 98.05           O  
ATOM    831  CG  MET A  52       6.098  -3.732   9.683  1.00 98.05           C  
ATOM    832  HG2 MET A  52       6.729  -3.348   8.881  1.00 98.05           H  
ATOM    833  HG3 MET A  52       5.478  -4.525   9.266  1.00 98.05           H  
ATOM    834  SD  MET A  52       7.164  -4.474  10.960  1.00 98.05           S  
ATOM    835  CE  MET A  52       8.021  -3.020  11.630  1.00 98.05           C  
ATOM    836  HE1 MET A  52       8.728  -2.637  10.895  1.00 98.05           H  
ATOM    837  HE2 MET A  52       7.313  -2.234  11.893  1.00 98.05           H  
ATOM    838  HE3 MET A  52       8.578  -3.311  12.521  1.00 98.05           H  
ATOM    839  N   ASN A  53       4.430  -0.762  12.645  1.00 98.05           N  
ATOM    840  H   ASN A  53       5.429  -0.897  12.699  1.00 98.05           H  
ATOM    841  CA  ASN A  53       3.905   0.520  13.104  1.00 98.05           C  
ATOM    842  HA  ASN A  53       2.872   0.401  13.429  1.00 98.05           H  
ATOM    843  C   ASN A  53       3.916   1.519  11.946  1.00 98.05           C  
ATOM    844  CB  ASN A  53       4.727   1.010  14.303  1.00 98.05           C  
ATOM    845  HB2 ASN A  53       4.424   2.030  14.541  1.00 98.05           H  
ATOM    846  HB3 ASN A  53       5.784   1.033  14.040  1.00 98.05           H  
ATOM    847  O   ASN A  53       4.753   1.418  11.051  1.00 98.05           O  
ATOM    848  CG  ASN A  53       4.540   0.160  15.550  1.00 98.05           C  
ATOM    849  ND2 ASN A  53       5.216   0.509  16.618  1.00 98.05           N  
ATOM    850 HD21 ASN A  53       4.999   0.006  17.466  1.00 98.05           H  
ATOM    851 HD22 ASN A  53       5.750   1.366  16.619  1.00 98.05           H  
ATOM    852  OD1 ASN A  53       3.809  -0.819  15.594  1.00 98.05           O  
ATOM    853  N   PHE A  54       2.981   2.465  11.954  1.00 98.10           N  
ATOM    854  H   PHE A  54       2.361   2.552  12.747  1.00 98.10           H  
ATOM    855  CA  PHE A  54       3.000   3.551  10.984  1.00 98.10           C  
ATOM    856  HA  PHE A  54       3.215   3.139   9.998  1.00 98.10           H  
ATOM    857  C   PHE A  54       4.107   4.540  11.352  1.00 98.10           C  
ATOM    858  CB  PHE A  54       1.635   4.236  10.928  1.00 98.10           C  
ATOM    859  HB2 PHE A  54       0.855   3.478  10.846  1.00 98.10           H  
ATOM    860  HB3 PHE A  54       1.470   4.779  11.858  1.00 98.10           H  
ATOM    861  O   PHE A  54       4.163   5.017  12.488  1.00 98.10           O  
ATOM    862  CG  PHE A  54       1.498   5.186   9.756  1.00 98.10           C  
ATOM    863  CD1 PHE A  54       1.639   6.573   9.941  1.00 98.10           C  
ATOM    864  HD1 PHE A  54       1.852   6.971  10.922  1.00 98.10           H  
ATOM    865  CD2 PHE A  54       1.245   4.676   8.469  1.00 98.10           C  
ATOM    866  HD2 PHE A  54       1.162   3.610   8.317  1.00 98.10           H  
ATOM    867  CE1 PHE A  54       1.502   7.445   8.846  1.00 98.10           C  
ATOM    868  HE1 PHE A  54       1.598   8.511   8.990  1.00 98.10           H  
ATOM    869  CE2 PHE A  54       1.110   5.547   7.375  1.00 98.10           C  
ATOM    870  HE2 PHE A  54       0.917   5.153   6.388  1.00 98.10           H  
ATOM    871  CZ  PHE A  54       1.237   6.933   7.564  1.00 98.10           C  
ATOM    872  HZ  PHE A  54       1.136   7.602   6.722  1.00 98.10           H  
ATOM    873  N   SER A  55       4.965   4.857  10.388  1.00 97.39           N  
ATOM    874  H   SER A  55       4.876   4.405   9.489  1.00 97.39           H  
ATOM    875  CA  SER A  55       6.118   5.730  10.582  1.00 97.39           C  
ATOM    876  HA  SER A  55       6.106   6.134  11.594  1.00 97.39           H  
ATOM    877  C   SER A  55       6.079   6.912   9.623  1.00 97.39           C  
ATOM    878  CB  SER A  55       7.407   4.926  10.427  1.00 97.39           C  
ATOM    879  HB2 SER A  55       7.336   4.321   9.524  1.00 97.39           H  
ATOM    880  HB3 SER A  55       8.265   5.594  10.357  1.00 97.39           H  
ATOM    881  O   SER A  55       5.694   6.783   8.461  1.00 97.39           O  
ATOM    882  OG  SER A  55       7.567   4.070  11.538  1.00 97.39           O  
ATOM    883  HG  SER A  55       7.859   4.617  12.271  1.00 97.39           H  
ATOM    884  N   THR A  56       6.496   8.065  10.132  1.00 95.97           N  
ATOM    885  H   THR A  56       6.867   8.042  11.071  1.00 95.97           H  
ATOM    886  CA  THR A  56       6.594   9.364   9.448  1.00 95.97           C  
ATOM    887  HA  THR A  56       6.531   9.219   8.369  1.00 95.97           H  
ATOM    888  C   THR A  56       7.960   9.980   9.758  1.00 95.97           C  
ATOM    889  CB  THR A  56       5.462  10.319   9.884  1.00 95.97           C  
ATOM    890  HB  THR A  56       5.640  11.313   9.474  1.00 95.97           H  
ATOM    891  O   THR A  56       8.730   9.420  10.538  1.00 95.97           O  
ATOM    892  CG2 THR A  56       4.103   9.830   9.389  1.00 95.97           C  
ATOM    893 HG21 THR A  56       3.866   8.871   9.849  1.00 95.97           H  
ATOM    894 HG22 THR A  56       4.120   9.717   8.305  1.00 95.97           H  
ATOM    895 HG23 THR A  56       3.338  10.557   9.663  1.00 95.97           H  
ATOM    896  OG1 THR A  56       5.384  10.398  11.286  1.00 95.97           O  
ATOM    897  HG1 THR A  56       5.608  11.286  11.577  1.00 95.97           H  
ATOM    898  N   TYR A  57       8.290  11.133   9.171  1.00 93.09           N  
ATOM    899  H   TYR A  57       7.631  11.583   8.551  1.00 93.09           H  
ATOM    900  CA  TYR A  57       9.587  11.792   9.395  1.00 93.09           C  
ATOM    901  HA  TYR A  57      10.373  11.130   9.032  1.00 93.09           H  
ATOM    902  C   TYR A  57       9.888  12.081  10.883  1.00 93.09           C  
ATOM    903  CB  TYR A  57       9.639  13.093   8.576  1.00 93.09           C  
ATOM    904  HB2 TYR A  57       9.377  12.876   7.540  1.00 93.09           H  
ATOM    905  HB3 TYR A  57      10.668  13.453   8.576  1.00 93.09           H  
ATOM    906  O   TYR A  57      11.048  12.105  11.282  1.00 93.09           O  
ATOM    907  CG  TYR A  57       8.742  14.201   9.104  1.00 93.09           C  
ATOM    908  CD1 TYR A  57       7.422  14.341   8.632  1.00 93.09           C  
ATOM    909  HD1 TYR A  57       7.048  13.689   7.856  1.00 93.09           H  
ATOM    910  CD2 TYR A  57       9.223  15.070  10.105  1.00 93.09           C  
ATOM    911  HD2 TYR A  57      10.231  14.956  10.475  1.00 93.09           H  
ATOM    912  CE1 TYR A  57       6.580  15.330   9.176  1.00 93.09           C  
ATOM    913  HE1 TYR A  57       5.559  15.435   8.838  1.00 93.09           H  
ATOM    914  CE2 TYR A  57       8.382  16.056  10.654  1.00 93.09           C  
ATOM    915  HE2 TYR A  57       8.748  16.701  11.438  1.00 93.09           H  
ATOM    916  OH  TYR A  57       6.232  17.117  10.734  1.00 93.09           O  
ATOM    917  HH  TYR A  57       6.614  17.505  11.525  1.00 93.09           H  
ATOM    918  CZ  TYR A  57       7.053  16.179  10.197  1.00 93.09           C  
ATOM    919  N   ASP A  58       8.853  12.292  11.697  1.00 93.02           N  
ATOM    920  H   ASP A  58       7.926  12.329  11.297  1.00 93.02           H  
ATOM    921  CA  ASP A  58       8.903  12.566  13.137  1.00 93.02           C  
ATOM    922  HA  ASP A  58       9.914  12.875  13.402  1.00 93.02           H  
ATOM    923  C   ASP A  58       8.570  11.344  14.013  1.00 93.02           C  
ATOM    924  CB  ASP A  58       7.960  13.741  13.451  1.00 93.02           C  
ATOM    925  HB2 ASP A  58       8.059  13.990  14.507  1.00 93.02           H  
ATOM    926  HB3 ASP A  58       8.282  14.615  12.886  1.00 93.02           H  
ATOM    927  O   ASP A  58       8.733  11.392  15.233  1.00 93.02           O  
ATOM    928  CG  ASP A  58       6.478  13.466  13.142  1.00 93.02           C  
ATOM    929  OD1 ASP A  58       6.188  12.673  12.210  1.00 93.02           O  
ATOM    930  OD2 ASP A  58       5.630  14.056  13.843  1.00 93.02           O  
ATOM    931  N   ARG A  59       8.146  10.227  13.407  1.00 92.16           N  
ATOM    932  H   ARG A  59       8.064  10.259  12.400  1.00 92.16           H  
ATOM    933  CA  ARG A  59       7.894   8.942  14.077  1.00 92.16           C  
ATOM    934  HA  ARG A  59       8.187   9.019  15.124  1.00 92.16           H  
ATOM    935  C   ARG A  59       8.771   7.862  13.448  1.00 92.16           C  
ATOM    936  CB  ARG A  59       6.397   8.584  14.044  1.00 92.16           C  
ATOM    937  HB2 ARG A  59       6.278   7.598  14.492  1.00 92.16           H  
ATOM    938  HB3 ARG A  59       6.055   8.525  13.011  1.00 92.16           H  
ATOM    939  O   ARG A  59       8.341   7.142  12.547  1.00 92.16           O  
ATOM    940  CG  ARG A  59       5.516   9.578  14.818  1.00 92.16           C  
ATOM    941  HG2 ARG A  59       5.917   9.710  15.824  1.00 92.16           H  
ATOM    942  HG3 ARG A  59       5.517  10.541  14.308  1.00 92.16           H  
ATOM    943  CD  ARG A  59       4.075   9.053  14.915  1.00 92.16           C  
ATOM    944  HD2 ARG A  59       4.089   8.098  15.441  1.00 92.16           H  
ATOM    945  HD3 ARG A  59       3.697   8.889  13.906  1.00 92.16           H  
ATOM    946  NE  ARG A  59       3.193  10.009  15.620  1.00 92.16           N  
ATOM    947  HE  ARG A  59       3.497  10.972  15.607  1.00 92.16           H  
ATOM    948  NH1 ARG A  59       1.523   8.560  16.278  1.00 92.16           N  
ATOM    949 HH11 ARG A  59       2.032   7.787  15.873  1.00 92.16           H  
ATOM    950 HH12 ARG A  59       0.718   8.415  16.870  1.00 92.16           H  
ATOM    951  NH2 ARG A  59       1.378  10.714  16.815  1.00 92.16           N  
ATOM    952 HH21 ARG A  59       1.728  11.661  16.811  1.00 92.16           H  
ATOM    953 HH22 ARG A  59       0.516  10.557  17.317  1.00 92.16           H  
ATOM    954  CZ  ARG A  59       2.040   9.755  16.227  1.00 92.16           C  
ATOM    955  N   SER A  60      10.011   7.783  13.931  1.00 86.27           N  
ATOM    956  H   SER A  60      10.266   8.445  14.651  1.00 86.27           H  
ATOM    957  CA  SER A  60      11.067   6.939  13.359  1.00 86.27           C  
ATOM    958  HA  SER A  60      11.259   7.282  12.342  1.00 86.27           H  
ATOM    959  C   SER A  60      10.686   5.460  13.315  1.00 86.27           C  
ATOM    960  CB  SER A  60      12.363   7.084  14.168  1.00 86.27           C  
ATOM    961  HB2 SER A  60      12.264   6.558  15.118  1.00 86.27           H  
ATOM    962  HB3 SER A  60      12.535   8.140  14.375  1.00 86.27           H  
ATOM    963  O   SER A  60      10.286   4.878  14.322  1.00 86.27           O  
ATOM    964  OG  SER A  60      13.487   6.588  13.462  1.00 86.27           O  
ATOM    965  HG  SER A  60      13.361   5.679  13.179  1.00 86.27           H  
ATOM    966  N   ASP A  61      10.906   4.831  12.165  1.00 92.98           N  
ATOM    967  H   ASP A  61      11.162   5.372  11.351  1.00 92.98           H  
ATOM    968  CA  ASP A  61      11.126   3.390  12.066  1.00 92.98           C  
ATOM    969  HA  ASP A  61      10.475   2.895  12.787  1.00 92.98           H  
ATOM    970  C   ASP A  61      12.602   3.055  12.394  1.00 92.98           C  
ATOM    971  CB  ASP A  61      10.720   2.910  10.666  1.00 92.98           C  
ATOM    972  HB2 ASP A  61       9.687   3.187  10.454  1.00 92.98           H  
ATOM    973  HB3 ASP A  61      10.776   1.822  10.629  1.00 92.98           H  
ATOM    974  O   ASP A  61      13.455   3.949  12.327  1.00 92.98           O  
ATOM    975  CG  ASP A  61      11.619   3.496   9.584  1.00 92.98           C  
ATOM    976  OD1 ASP A  61      11.405   4.663   9.185  1.00 92.98           O  
ATOM    977  OD2 ASP A  61      12.562   2.780   9.184  1.00 92.98           O  
ATOM    978  N   PRO A  62      12.948   1.796  12.741  1.00 92.85           N  
ATOM    979  CA  PRO A  62      14.321   1.412  13.098  1.00 92.85           C  
ATOM    980  HA  PRO A  62      14.624   1.981  13.976  1.00 92.85           H  
ATOM    981  C   PRO A  62      15.368   1.624  11.995  1.00 92.85           C  
ATOM    982  CB  PRO A  62      14.245  -0.077  13.456  1.00 92.85           C  
ATOM    983  HB2 PRO A  62      14.953  -0.336  14.243  1.00 92.85           H  
ATOM    984  HB3 PRO A  62      14.424  -0.686  12.569  1.00 92.85           H  
ATOM    985  O   PRO A  62      16.558   1.686  12.293  1.00 92.85           O  
ATOM    986  CG  PRO A  62      12.800  -0.263  13.907  1.00 92.85           C  
ATOM    987  HG2 PRO A  62      12.467  -1.294  13.790  1.00 92.85           H  
ATOM    988  HG3 PRO A  62      12.694   0.064  14.942  1.00 92.85           H  
ATOM    989  CD  PRO A  62      12.037   0.687  12.989  1.00 92.85           C  
ATOM    990  HD2 PRO A  62      11.808   0.189  12.047  1.00 92.85           H  
ATOM    991  HD3 PRO A  62      11.119   1.010  13.479  1.00 92.85           H  
ATOM    992  N   ASN A  63      14.935   1.707  10.735  1.00 95.23           N  
ATOM    993  H   ASN A  63      13.942   1.755  10.559  1.00 95.23           H  
ATOM    994  CA  ASN A  63      15.803   1.779   9.563  1.00 95.23           C  
ATOM    995  HA  ASN A  63      16.826   1.536   9.849  1.00 95.23           H  
ATOM    996  C   ASN A  63      15.850   3.193   8.949  1.00 95.23           C  
ATOM    997  CB  ASN A  63      15.317   0.713   8.570  1.00 95.23           C  
ATOM    998  HB2 ASN A  63      15.868   0.801   7.633  1.00 95.23           H  
ATOM    999  HB3 ASN A  63      14.259   0.888   8.376  1.00 95.23           H  
ATOM   1000  O   ASN A  63      16.554   3.406   7.964  1.00 95.23           O  
ATOM   1001  CG  ASN A  63      15.481  -0.705   9.080  1.00 95.23           C  
ATOM   1002  ND2 ASN A  63      14.438  -1.504   9.062  1.00 95.23           N  
ATOM   1003 HD21 ASN A  63      13.530  -1.184   8.755  1.00 95.23           H  
ATOM   1004 HD22 ASN A  63      14.582  -2.431   9.437  1.00 95.23           H  
ATOM   1005  OD1 ASN A  63      16.542  -1.133   9.502  1.00 95.23           O  
ATOM   1006  N   GLY A  64      15.120   4.162   9.516  1.00 95.72           N  
ATOM   1007  H   GLY A  64      14.515   3.909  10.284  1.00 95.72           H  
ATOM   1008  CA  GLY A  64      15.044   5.536   9.012  1.00 95.72           C  
ATOM   1009  HA2 GLY A  64      14.471   6.131   9.723  1.00 95.72           H  
ATOM   1010  HA3 GLY A  64      16.052   5.947   8.942  1.00 95.72           H  
ATOM   1011  C   GLY A  64      14.374   5.672   7.639  1.00 95.72           C  
ATOM   1012  O   GLY A  64      14.561   6.690   6.967  1.00 95.72           O  
ATOM   1013  N   CYS A  65      13.600   4.675   7.206  1.00 97.09           N  
ATOM   1014  H   CYS A  65      13.389   3.929   7.853  1.00 97.09           H  
ATOM   1015  CA  CYS A  65      12.979   4.629   5.885  1.00 97.09           C  
ATOM   1016  HA  CYS A  65      13.760   4.712   5.128  1.00 97.09           H  
ATOM   1017  C   CYS A  65      11.986   5.779   5.680  1.00 97.09           C  
ATOM   1018  CB  CYS A  65      12.270   3.281   5.715  1.00 97.09           C  
ATOM   1019  HB2 CYS A  65      11.436   3.264   6.416  1.00 97.09           H  
ATOM   1020  HB3 CYS A  65      11.861   3.204   4.708  1.00 97.09           H  
ATOM   1021  O   CYS A  65      11.963   6.376   4.606  1.00 97.09           O  
ATOM   1022  SG  CYS A  65      13.286   1.822   6.067  1.00 97.09           S  
ATOM   1023  N   ALA A  66      11.205   6.139   6.704  1.00 96.16           N  
ATOM   1024  H   ALA A  66      11.267   5.623   7.570  1.00 96.16           H  
ATOM   1025  CA  ALA A  66      10.228   7.222   6.597  1.00 96.16           C  
ATOM   1026  HA  ALA A  66       9.547   6.999   5.775  1.00 96.16           H  
ATOM   1027  C   ALA A  66      10.883   8.577   6.280  1.00 96.16           C  
ATOM   1028  CB  ALA A  66       9.425   7.280   7.900  1.00 96.16           C  
ATOM   1029  HB1 ALA A  66      10.067   7.575   8.730  1.00 96.16           H  
ATOM   1030  HB2 ALA A  66       8.617   8.002   7.788  1.00 96.16           H  
ATOM   1031  HB3 ALA A  66       8.997   6.301   8.117  1.00 96.16           H  
ATOM   1032  O   ALA A  66      10.351   9.360   5.493  1.00 96.16           O  
ATOM   1033  N   CYS A  67      12.062   8.833   6.856  1.00 95.19           N  
ATOM   1034  H   CYS A  67      12.462   8.115   7.443  1.00 95.19           H  
ATOM   1035  CA  CYS A  67      12.858  10.022   6.565  1.00 95.19           C  
ATOM   1036  HA  CYS A  67      12.209  10.897   6.563  1.00 95.19           H  
ATOM   1037  C   CYS A  67      13.500   9.930   5.173  1.00 95.19           C  
ATOM   1038  CB  CYS A  67      13.896  10.186   7.684  1.00 95.19           C  
ATOM   1039  HB2 CYS A  67      13.387  10.192   8.648  1.00 95.19           H  
ATOM   1040  HB3 CYS A  67      14.600   9.354   7.659  1.00 95.19           H  
ATOM   1041  O   CYS A  67      13.386  10.864   4.384  1.00 95.19           O  
ATOM   1042  SG  CYS A  67      14.795  11.750   7.485  1.00 95.19           S  
ATOM   1043  HG  CYS A  67      15.547  11.647   8.584  1.00 95.19           H  
ATOM   1044  N   PHE A  68      14.115   8.788   4.847  1.00 95.46           N  
ATOM   1045  H   PHE A  68      14.153   8.045   5.531  1.00 95.46           H  
ATOM   1046  CA  PHE A  68      14.830   8.594   3.584  1.00 95.46           C  
ATOM   1047  HA  PHE A  68      15.574   9.384   3.485  1.00 95.46           H  
ATOM   1048  C   PHE A  68      13.917   8.689   2.352  1.00 95.46           C  
ATOM   1049  CB  PHE A  68      15.563   7.247   3.631  1.00 95.46           C  
ATOM   1050  HB2 PHE A  68      14.831   6.446   3.731  1.00 95.46           H  
ATOM   1051  HB3 PHE A  68      16.203   7.222   4.512  1.00 95.46           H  
ATOM   1052  O   PHE A  68      14.258   9.385   1.402  1.00 95.46           O  
ATOM   1053  CG  PHE A  68      16.421   6.989   2.409  1.00 95.46           C  
ATOM   1054  CD1 PHE A  68      15.939   6.180   1.366  1.00 95.46           C  
ATOM   1055  HD1 PHE A  68      14.952   5.748   1.439  1.00 95.46           H  
ATOM   1056  CD2 PHE A  68      17.689   7.587   2.296  1.00 95.46           C  
ATOM   1057  HD2 PHE A  68      18.056   8.224   3.088  1.00 95.46           H  
ATOM   1058  CE1 PHE A  68      16.719   5.963   0.217  1.00 95.46           C  
ATOM   1059  HE1 PHE A  68      16.333   5.359  -0.591  1.00 95.46           H  
ATOM   1060  CE2 PHE A  68      18.471   7.373   1.147  1.00 95.46           C  
ATOM   1061  HE2 PHE A  68      19.438   7.847   1.056  1.00 95.46           H  
ATOM   1062  CZ  PHE A  68      17.987   6.560   0.107  1.00 95.46           C  
ATOM   1063  HZ  PHE A  68      18.577   6.411  -0.785  1.00 95.46           H  
ATOM   1064  N   TYR A  69      12.748   8.041   2.376  1.00 94.76           N  
ATOM   1065  H   TYR A  69      12.530   7.474   3.183  1.00 94.76           H  
ATOM   1066  CA  TYR A  69      11.785   8.060   1.265  1.00 94.76           C  
ATOM   1067  HA  TYR A  69      12.333   8.199   0.333  1.00 94.76           H  
ATOM   1068  C   TYR A  69      10.783   9.213   1.343  1.00 94.76           C  
ATOM   1069  CB  TYR A  69      11.057   6.714   1.178  1.00 94.76           C  
ATOM   1070  HB2 TYR A  69      10.488   6.552   2.094  1.00 94.76           H  
ATOM   1071  HB3 TYR A  69      10.350   6.745   0.350  1.00 94.76           H  
ATOM   1072  O   TYR A  69       9.924   9.336   0.472  1.00 94.76           O  
ATOM   1073  CG  TYR A  69      11.993   5.553   0.940  1.00 94.76           C  
ATOM   1074  CD1 TYR A  69      12.685   5.452  -0.281  1.00 94.76           C  
ATOM   1075  HD1 TYR A  69      12.533   6.191  -1.054  1.00 94.76           H  
ATOM   1076  CD2 TYR A  69      12.198   4.595   1.947  1.00 94.76           C  
ATOM   1077  HD2 TYR A  69      11.655   4.673   2.877  1.00 94.76           H  
ATOM   1078  CE1 TYR A  69      13.579   4.389  -0.497  1.00 94.76           C  
ATOM   1079  HE1 TYR A  69      14.130   4.328  -1.424  1.00 94.76           H  
ATOM   1080  CE2 TYR A  69      13.106   3.542   1.738  1.00 94.76           C  
ATOM   1081  HE2 TYR A  69      13.286   2.828   2.528  1.00 94.76           H  
ATOM   1082  OH  TYR A  69      14.649   2.396   0.297  1.00 94.76           O  
ATOM   1083  HH  TYR A  69      14.746   1.848   1.079  1.00 94.76           H  
ATOM   1084  CZ  TYR A  69      13.788   3.425   0.508  1.00 94.76           C  
ATOM   1085  N   THR A  70      10.862  10.058   2.378  1.00 93.13           N  
ATOM   1086  H   THR A  70      11.633   9.945   3.020  1.00 93.13           H  
ATOM   1087  CA  THR A  70       9.970  11.215   2.582  1.00 93.13           C  
ATOM   1088  HA  THR A  70      10.139  11.560   3.602  1.00 93.13           H  
ATOM   1089  C   THR A  70       8.477  10.868   2.518  1.00 93.13           C  
ATOM   1090  CB  THR A  70      10.342  12.387   1.654  1.00 93.13           C  
ATOM   1091  HB  THR A  70       9.674  13.224   1.856  1.00 93.13           H  
ATOM   1092  O   THR A  70       7.655  11.647   2.044  1.00 93.13           O  
ATOM   1093  CG2 THR A  70      11.774  12.862   1.895  1.00 93.13           C  
ATOM   1094 HG21 THR A  70      12.487  12.085   1.619  1.00 93.13           H  
ATOM   1095 HG22 THR A  70      11.965  13.745   1.285  1.00 93.13           H  
ATOM   1096 HG23 THR A  70      11.910  13.117   2.946  1.00 93.13           H  
ATOM   1097  OG1 THR A  70      10.247  12.051   0.288  1.00 93.13           O  
ATOM   1098  HG1 THR A  70      10.036  11.117   0.218  1.00 93.13           H  
ATOM   1099  N   SER A  71       8.112   9.674   2.984  1.00 94.44           N  
ATOM   1100  H   SER A  71       8.819   9.108   3.433  1.00 94.44           H  
ATOM   1101  CA  SER A  71       6.769   9.113   2.827  1.00 94.44           C  
ATOM   1102  HA  SER A  71       6.061   9.920   2.640  1.00 94.44           H  
ATOM   1103  C   SER A  71       6.338   8.396   4.103  1.00 94.44           C  
ATOM   1104  CB  SER A  71       6.753   8.196   1.601  1.00 94.44           C  
ATOM   1105  HB2 SER A  71       7.479   7.394   1.737  1.00 94.44           H  
ATOM   1106  HB3 SER A  71       7.038   8.770   0.719  1.00 94.44           H  
ATOM   1107  O   SER A  71       7.157   7.766   4.775  1.00 94.44           O  
ATOM   1108  OG  SER A  71       5.469   7.648   1.400  1.00 94.44           O  
ATOM   1109  HG  SER A  71       5.049   8.132   0.686  1.00 94.44           H  
ATOM   1110  N   GLY A  72       5.059   8.511   4.462  1.00 95.61           N  
ATOM   1111  H   GLY A  72       4.425   8.951   3.811  1.00 95.61           H  
ATOM   1112  CA  GLY A  72       4.492   7.833   5.625  1.00 95.61           C  
ATOM   1113  HA2 GLY A  72       3.642   8.398   6.008  1.00 95.61           H  
ATOM   1114  HA3 GLY A  72       5.249   7.781   6.408  1.00 95.61           H  
ATOM   1115  C   GLY A  72       4.015   6.428   5.269  1.00 95.61           C  
ATOM   1116  O   GLY A  72       3.196   6.276   4.362  1.00 95.61           O  
ATOM   1117  N   TRP A  73       4.495   5.402   5.974  1.00 97.58           N  
ATOM   1118  H   TRP A  73       5.113   5.587   6.752  1.00 97.58           H  
ATOM   1119  CA  TRP A  73       4.112   4.017   5.692  1.00 97.58           C  
ATOM   1120  HA  TRP A  73       3.042   3.997   5.487  1.00 97.58           H  
ATOM   1121  C   TRP A  73       4.366   3.070   6.872  1.00 97.58           C  
ATOM   1122  CB  TRP A  73       4.855   3.527   4.438  1.00 97.58           C  
ATOM   1123  HB2 TRP A  73       5.880   3.283   4.715  1.00 97.58           H  
ATOM   1124  HB3 TRP A  73       4.892   4.320   3.691  1.00 97.58           H  
ATOM   1125  O   TRP A  73       5.040   3.412   7.842  1.00 97.58           O  
ATOM   1126  CG  TRP A  73       4.244   2.333   3.781  1.00 97.58           C  
ATOM   1127  CD1 TRP A  73       4.850   1.140   3.624  1.00 97.58           C  
ATOM   1128  HD1 TRP A  73       5.859   0.916   3.937  1.00 97.58           H  
ATOM   1129  CD2 TRP A  73       2.928   2.199   3.163  1.00 97.58           C  
ATOM   1130  CE2 TRP A  73       2.816   0.885   2.628  1.00 97.58           C  
ATOM   1131  CE3 TRP A  73       1.819   3.050   2.985  1.00 97.58           C  
ATOM   1132  HE3 TRP A  73       1.867   4.048   3.396  1.00 97.58           H  
ATOM   1133  NE1 TRP A  73       3.991   0.274   2.984  1.00 97.58           N  
ATOM   1134  HE1 TRP A  73       4.303  -0.604   2.594  1.00 97.58           H  
ATOM   1135  CH2 TRP A  73       0.617   1.322   1.736  1.00 97.58           C  
ATOM   1136  HH2 TRP A  73      -0.263   1.003   1.197  1.00 97.58           H  
ATOM   1137  CZ2 TRP A  73       1.698   0.446   1.908  1.00 97.58           C  
ATOM   1138  HZ2 TRP A  73       1.674  -0.556   1.506  1.00 97.58           H  
ATOM   1139  CZ3 TRP A  73       0.680   2.613   2.278  1.00 97.58           C  
ATOM   1140  HZ3 TRP A  73      -0.166   3.269   2.130  1.00 97.58           H  
ATOM   1141  N   TRP A  74       3.844   1.848   6.772  1.00 98.04           N  
ATOM   1142  H   TRP A  74       3.328   1.631   5.931  1.00 98.04           H  
ATOM   1143  CA  TRP A  74       4.113   0.751   7.704  1.00 98.04           C  
ATOM   1144  HA  TRP A  74       4.222   1.157   8.710  1.00 98.04           H  
ATOM   1145  C   TRP A  74       5.433   0.054   7.356  1.00 98.04           C  
ATOM   1146  CB  TRP A  74       2.913  -0.201   7.710  1.00 98.04           C  
ATOM   1147  HB2 TRP A  74       3.141  -1.071   8.326  1.00 98.04           H  
ATOM   1148  HB3 TRP A  74       2.731  -0.554   6.695  1.00 98.04           H  
ATOM   1149  O   TRP A  74       5.441  -1.073   6.862  1.00 98.04           O  
ATOM   1150  CG  TRP A  74       1.658   0.404   8.238  1.00 98.04           C  
ATOM   1151  CD1 TRP A  74       1.351   0.563   9.543  1.00 98.04           C  
ATOM   1152  HD1 TRP A  74       1.987   0.266  10.364  1.00 98.04           H  
ATOM   1153  CD2 TRP A  74       0.561   1.001   7.494  1.00 98.04           C  
ATOM   1154  CE2 TRP A  74      -0.412   1.468   8.428  1.00 98.04           C  
ATOM   1155  CE3 TRP A  74       0.315   1.238   6.124  1.00 98.04           C  
ATOM   1156  HE3 TRP A  74       1.037   0.912   5.389  1.00 98.04           H  
ATOM   1157  NE1 TRP A  74       0.109   1.150   9.664  1.00 98.04           N  
ATOM   1158  HE1 TRP A  74      -0.323   1.348  10.555  1.00 98.04           H  
ATOM   1159  CH2 TRP A  74      -1.784   2.369   6.652  1.00 98.04           C  
ATOM   1160  HH2 TRP A  74      -2.656   2.916   6.325  1.00 98.04           H  
ATOM   1161  CZ2 TRP A  74      -1.569   2.144   8.023  1.00 98.04           C  
ATOM   1162  HZ2 TRP A  74      -2.256   2.531   8.760  1.00 98.04           H  
ATOM   1163  CZ3 TRP A  74      -0.843   1.919   5.708  1.00 98.04           C  
ATOM   1164  HZ3 TRP A  74      -0.995   2.118   4.658  1.00 98.04           H  
ATOM   1165  N   TYR A  75       6.560   0.745   7.529  1.00 97.67           N  
ATOM   1166  H   TYR A  75       6.501   1.668   7.934  1.00 97.67           H  
ATOM   1167  CA  TYR A  75       7.869   0.237   7.111  1.00 97.67           C  
ATOM   1168  HA  TYR A  75       7.776  -0.085   6.074  1.00 97.67           H  
ATOM   1169  C   TYR A  75       8.326  -0.979   7.933  1.00 97.67           C  
ATOM   1170  CB  TYR A  75       8.920   1.352   7.151  1.00 97.67           C  
ATOM   1171  HB2 TYR A  75       9.893   0.924   6.912  1.00 97.67           H  
ATOM   1172  HB3 TYR A  75       8.982   1.745   8.166  1.00 97.67           H  
ATOM   1173  O   TYR A  75       8.206  -1.000   9.155  1.00 97.67           O  
ATOM   1174  CG  TYR A  75       8.654   2.485   6.179  1.00 97.67           C  
ATOM   1175  CD1 TYR A  75       8.838   2.299   4.795  1.00 97.67           C  
ATOM   1176  HD1 TYR A  75       9.157   1.340   4.415  1.00 97.67           H  
ATOM   1177  CD2 TYR A  75       8.219   3.731   6.658  1.00 97.67           C  
ATOM   1178  HD2 TYR A  75       8.083   3.878   7.719  1.00 97.67           H  
ATOM   1179  CE1 TYR A  75       8.607   3.359   3.900  1.00 97.67           C  
ATOM   1180  HE1 TYR A  75       8.734   3.237   2.834  1.00 97.67           H  
ATOM   1181  CE2 TYR A  75       7.967   4.788   5.768  1.00 97.67           C  
ATOM   1182  HE2 TYR A  75       7.614   5.736   6.145  1.00 97.67           H  
ATOM   1183  OH  TYR A  75       7.973   5.617   3.514  1.00 97.67           O  
ATOM   1184  HH  TYR A  75       7.690   6.405   3.982  1.00 97.67           H  
ATOM   1185  CZ  TYR A  75       8.182   4.607   4.387  1.00 97.67           C  
ATOM   1186  N   ASN A  76       8.886  -1.979   7.246  1.00 96.21           N  
ATOM   1187  H   ASN A  76       8.958  -1.852   6.247  1.00 96.21           H  
ATOM   1188  CA  ASN A  76       9.589  -3.127   7.831  1.00 96.21           C  
ATOM   1189  HA  ASN A  76       9.439  -3.132   8.911  1.00 96.21           H  
ATOM   1190  C   ASN A  76      11.109  -2.949   7.608  1.00 96.21           C  
ATOM   1191  CB  ASN A  76       8.966  -4.427   7.277  1.00 96.21           C  
ATOM   1192  HB2 ASN A  76       9.152  -4.511   6.206  1.00 96.21           H  
ATOM   1193  HB3 ASN A  76       7.885  -4.399   7.413  1.00 96.21           H  
ATOM   1194  O   ASN A  76      11.682  -1.946   8.038  1.00 96.21           O  
ATOM   1195  CG  ASN A  76       9.477  -5.685   7.958  1.00 96.21           C  
ATOM   1196  ND2 ASN A  76       8.911  -6.817   7.625  1.00 96.21           N  
ATOM   1197 HD21 ASN A  76       9.246  -7.657   8.075  1.00 96.21           H  
ATOM   1198 HD22 ASN A  76       8.071  -6.817   7.065  1.00 96.21           H  
ATOM   1199  OD1 ASN A  76      10.410  -5.673   8.744  1.00 96.21           O  
ATOM   1200  N   ALA A  77      11.762  -3.833   6.844  1.00 95.38           N  
ATOM   1201  H   ALA A  77      11.285  -4.686   6.592  1.00 95.38           H  
ATOM   1202  CA  ALA A  77      13.048  -3.561   6.195  1.00 95.38           C  
ATOM   1203  HA  ALA A  77      13.718  -3.091   6.915  1.00 95.38           H  
ATOM   1204  C   ALA A  77      12.845  -2.564   5.034  1.00 95.38           C  
ATOM   1205  CB  ALA A  77      13.679  -4.892   5.766  1.00 95.38           C  
ATOM   1206  HB1 ALA A  77      13.813  -5.534   6.637  1.00 95.38           H  
ATOM   1207  HB2 ALA A  77      14.650  -4.704   5.309  1.00 95.38           H  
ATOM   1208  HB3 ALA A  77      13.038  -5.394   5.041  1.00 95.38           H  
ATOM   1209  O   ALA A  77      13.029  -2.887   3.864  1.00 95.38           O  
ATOM   1210  N   CYS A  78      12.363  -1.367   5.370  1.00 96.40           N  
ATOM   1211  H   CYS A  78      12.262  -1.182   6.357  1.00 96.40           H  
ATOM   1212  CA  CYS A  78      11.722  -0.421   4.468  1.00 96.40           C  
ATOM   1213  HA  CYS A  78      11.345   0.389   5.093  1.00 96.40           H  
ATOM   1214  C   CYS A  78      10.447  -0.980   3.839  1.00 96.40           C  
ATOM   1215  CB  CYS A  78      12.734   0.220   3.511  1.00 96.40           C  
ATOM   1216  HB2 CYS A  78      12.197   0.934   2.887  1.00 96.40           H  
ATOM   1217  HB3 CYS A  78      13.159  -0.542   2.858  1.00 96.40           H  
ATOM   1218  O   CYS A  78       9.439  -1.079   4.542  1.00 96.40           O  
ATOM   1219  SG  CYS A  78      14.095   1.097   4.335  1.00 96.40           S  
ATOM   1220  N   PHE A  79      10.420  -1.297   2.547  1.00 97.68           N  
ATOM   1221  H   PHE A  79      11.257  -1.284   1.983  1.00 97.68           H  
ATOM   1222  CA  PHE A  79       9.161  -1.658   1.910  1.00 97.68           C  
ATOM   1223  HA  PHE A  79       8.581  -2.242   2.624  1.00 97.68           H  
ATOM   1224  C   PHE A  79       9.320  -2.545   0.684  1.00 97.68           C  
ATOM   1225  CB  PHE A  79       8.395  -0.372   1.552  1.00 97.68           C  
ATOM   1226  HB2 PHE A  79       7.411  -0.670   1.190  1.00 97.68           H  
ATOM   1227  HB3 PHE A  79       8.239   0.231   2.446  1.00 97.68           H  
ATOM   1228  O   PHE A  79      10.281  -2.393  -0.058  1.00 97.68           O  
ATOM   1229  CG  PHE A  79       9.021   0.490   0.480  1.00 97.68           C  
ATOM   1230  CD1 PHE A  79       9.883   1.550   0.818  1.00 97.68           C  
ATOM   1231  HD1 PHE A  79      10.118   1.759   1.851  1.00 97.68           H  
ATOM   1232  CD2 PHE A  79       8.728   0.230  -0.871  1.00 97.68           C  
ATOM   1233  HD2 PHE A  79       8.079  -0.588  -1.144  1.00 97.68           H  
ATOM   1234  CE1 PHE A  79      10.432   2.348  -0.198  1.00 97.68           C  
ATOM   1235  HE1 PHE A  79      11.069   3.187   0.039  1.00 97.68           H  
ATOM   1236  CE2 PHE A  79       9.312   1.006  -1.879  1.00 97.68           C  
ATOM   1237  HE2 PHE A  79       9.127   0.775  -2.918  1.00 97.68           H  
ATOM   1238  CZ  PHE A  79      10.157   2.069  -1.543  1.00 97.68           C  
ATOM   1239  HZ  PHE A  79      10.596   2.672  -2.324  1.00 97.68           H  
ATOM   1240  N   LYS A  80       8.314  -3.398   0.451  1.00 98.08           N  
ATOM   1241  H   LYS A  80       7.611  -3.504   1.168  1.00 98.08           H  
ATOM   1242  CA  LYS A  80       8.013  -3.955  -0.878  1.00 98.08           C  
ATOM   1243  HA  LYS A  80       8.892  -3.888  -1.518  1.00 98.08           H  
ATOM   1244  C   LYS A  80       6.900  -3.183  -1.578  1.00 98.08           C  
ATOM   1245  CB  LYS A  80       7.606  -5.426  -0.778  1.00 98.08           C  
ATOM   1246  HB2 LYS A  80       6.724  -5.530  -0.146  1.00 98.08           H  
ATOM   1247  HB3 LYS A  80       7.348  -5.756  -1.784  1.00 98.08           H  
ATOM   1248  O   LYS A  80       6.848  -3.123  -2.801  1.00 98.08           O  
ATOM   1249  CG  LYS A  80       8.723  -6.325  -0.246  1.00 98.08           C  
ATOM   1250  HG2 LYS A  80       8.775  -6.239   0.840  1.00 98.08           H  
ATOM   1251  HG3 LYS A  80       9.682  -6.020  -0.666  1.00 98.08           H  
ATOM   1252  CD  LYS A  80       8.418  -7.773  -0.646  1.00 98.08           C  
ATOM   1253  HD2 LYS A  80       8.350  -7.856  -1.730  1.00 98.08           H  
ATOM   1254  HD3 LYS A  80       7.447  -8.067  -0.249  1.00 98.08           H  
ATOM   1255  CE  LYS A  80       9.535  -8.688  -0.151  1.00 98.08           C  
ATOM   1256  HE2 LYS A  80       9.883  -8.331   0.818  1.00 98.08           H  
ATOM   1257  HE3 LYS A  80      10.358  -8.610  -0.862  1.00 98.08           H  
ATOM   1258  NZ  LYS A  80       9.060 -10.086  -0.030  1.00 98.08           N  
ATOM   1259  HZ1 LYS A  80       9.832 -10.716   0.132  1.00 98.08           H  
ATOM   1260  HZ2 LYS A  80       8.544 -10.349  -0.857  1.00 98.08           H  
ATOM   1261  HZ3 LYS A  80       8.453 -10.193   0.770  1.00 98.08           H  
ATOM   1262  N   VAL A  81       6.006  -2.571  -0.804  1.00 98.36           N  
ATOM   1263  H   VAL A  81       6.067  -2.690   0.197  1.00 98.36           H  
ATOM   1264  CA  VAL A  81       4.934  -1.709  -1.302  1.00 98.36           C  
ATOM   1265  HA  VAL A  81       5.053  -1.550  -2.373  1.00 98.36           H  
ATOM   1266  C   VAL A  81       5.038  -0.365  -0.599  1.00 98.36           C  
ATOM   1267  CB  VAL A  81       3.553  -2.351  -1.058  1.00 98.36           C  
ATOM   1268  HB  VAL A  81       3.377  -2.444   0.013  1.00 98.36           H  
ATOM   1269  O   VAL A  81       5.099  -0.339   0.619  1.00 98.36           O  
ATOM   1270  CG1 VAL A  81       2.435  -1.494  -1.657  1.00 98.36           C  
ATOM   1271 HG11 VAL A  81       1.472  -1.984  -1.519  1.00 98.36           H  
ATOM   1272 HG12 VAL A  81       2.611  -1.346  -2.723  1.00 98.36           H  
ATOM   1273 HG13 VAL A  81       2.407  -0.525  -1.158  1.00 98.36           H  
ATOM   1274  CG2 VAL A  81       3.459  -3.750  -1.678  1.00 98.36           C  
ATOM   1275 HG21 VAL A  81       3.739  -3.717  -2.731  1.00 98.36           H  
ATOM   1276 HG22 VAL A  81       2.444  -4.136  -1.584  1.00 98.36           H  
ATOM   1277 HG23 VAL A  81       4.131  -4.423  -1.144  1.00 98.36           H  
ATOM   1278  N   ASN A  82       5.025   0.739  -1.337  1.00 97.67           N  
ATOM   1279  H   ASN A  82       5.005   0.636  -2.342  1.00 97.67           H  
ATOM   1280  CA  ASN A  82       4.795   2.080  -0.807  1.00 97.67           C  
ATOM   1281  HA  ASN A  82       4.283   2.009   0.153  1.00 97.67           H  
ATOM   1282  C   ASN A  82       3.881   2.831  -1.781  1.00 97.67           C  
ATOM   1283  CB  ASN A  82       6.127   2.817  -0.573  1.00 97.67           C  
ATOM   1284  HB2 ASN A  82       6.735   2.251   0.133  1.00 97.67           H  
ATOM   1285  HB3 ASN A  82       6.675   2.913  -1.511  1.00 97.67           H  
ATOM   1286  O   ASN A  82       4.316   3.270  -2.842  1.00 97.67           O  
ATOM   1287  CG  ASN A  82       5.897   4.207   0.004  1.00 97.67           C  
ATOM   1288  ND2 ASN A  82       6.939   4.940   0.299  1.00 97.67           N  
ATOM   1289 HD21 ASN A  82       6.732   5.829   0.731  1.00 97.67           H  
ATOM   1290 HD22 ASN A  82       7.879   4.628   0.101  1.00 97.67           H  
ATOM   1291  OD1 ASN A  82       4.772   4.646   0.203  1.00 97.67           O  
ATOM   1292  N   LEU A  83       2.602   2.967  -1.432  1.00 97.70           N  
ATOM   1293  H   LEU A  83       2.319   2.654  -0.514  1.00 97.70           H  
ATOM   1294  CA  LEU A  83       1.594   3.565  -2.317  1.00 97.70           C  
ATOM   1295  HA  LEU A  83       1.831   3.297  -3.346  1.00 97.70           H  
ATOM   1296  C   LEU A  83       1.569   5.099  -2.284  1.00 97.70           C  
ATOM   1297  CB  LEU A  83       0.208   2.999  -1.968  1.00 97.70           C  
ATOM   1298  HB2 LEU A  83      -0.044   3.304  -0.952  1.00 97.70           H  
ATOM   1299  HB3 LEU A  83      -0.527   3.445  -2.637  1.00 97.70           H  
ATOM   1300  O   LEU A  83       0.845   5.695  -3.083  1.00 97.70           O  
ATOM   1301  CG  LEU A  83       0.100   1.472  -2.068  1.00 97.70           C  
ATOM   1302  HG  LEU A  83       0.748   1.018  -1.319  1.00 97.70           H  
ATOM   1303  CD1 LEU A  83      -1.331   1.045  -1.767  1.00 97.70           C  
ATOM   1304 HD11 LEU A  83      -1.364  -0.045  -1.754  1.00 97.70           H  
ATOM   1305 HD12 LEU A  83      -2.010   1.433  -2.526  1.00 97.70           H  
ATOM   1306 HD13 LEU A  83      -1.626   1.423  -0.788  1.00 97.70           H  
ATOM   1307  CD2 LEU A  83       0.468   0.918  -3.445  1.00 97.70           C  
ATOM   1308 HD21 LEU A  83       1.523   1.100  -3.653  1.00 97.70           H  
ATOM   1309 HD22 LEU A  83      -0.142   1.384  -4.219  1.00 97.70           H  
ATOM   1310 HD23 LEU A  83       0.307  -0.160  -3.451  1.00 97.70           H  
ATOM   1311  N   PHE A  84       2.331   5.711  -1.372  1.00 94.67           N  
ATOM   1312  H   PHE A  84       2.922   5.141  -0.783  1.00 94.67           H  
ATOM   1313  CA  PHE A  84       2.368   7.153  -1.118  1.00 94.67           C  
ATOM   1314  HA  PHE A  84       1.660   7.650  -1.781  1.00 94.67           H  
ATOM   1315  C   PHE A  84       3.739   7.773  -1.426  1.00 94.67           C  
ATOM   1316  CB  PHE A  84       1.950   7.439   0.333  1.00 94.67           C  
ATOM   1317  HB2 PHE A  84       1.941   8.518   0.489  1.00 94.67           H  
ATOM   1318  HB3 PHE A  84       2.710   7.023   0.994  1.00 94.67           H  
ATOM   1319  O   PHE A  84       4.082   8.820  -0.875  1.00 94.67           O  
ATOM   1320  CG  PHE A  84       0.591   6.920   0.750  1.00 94.67           C  
ATOM   1321  CD1 PHE A  84      -0.573   7.312   0.064  1.00 94.67           C  
ATOM   1322  HD1 PHE A  84      -0.500   7.959  -0.797  1.00 94.67           H  
ATOM   1323  CD2 PHE A  84       0.483   6.103   1.885  1.00 94.67           C  
ATOM   1324  HD2 PHE A  84       1.375   5.866   2.447  1.00 94.67           H  
ATOM   1325  CE1 PHE A  84      -1.833   6.857   0.494  1.00 94.67           C  
ATOM   1326  HE1 PHE A  84      -2.721   7.153  -0.044  1.00 94.67           H  
ATOM   1327  CE2 PHE A  84      -0.777   5.664   2.328  1.00 94.67           C  
ATOM   1328  HE2 PHE A  84      -0.854   5.074   3.229  1.00 94.67           H  
ATOM   1329  CZ  PHE A  84      -1.935   6.022   1.620  1.00 94.67           C  
ATOM   1330  HZ  PHE A  84      -2.902   5.682   1.958  1.00 94.67           H  
ATOM   1331  N   GLY A  85       4.554   7.122  -2.258  1.00 94.36           N  
ATOM   1332  H   GLY A  85       4.251   6.237  -2.638  1.00 94.36           H  
ATOM   1333  CA  GLY A  85       5.706   7.779  -2.876  1.00 94.36           C  
ATOM   1334  HA2 GLY A  85       6.235   8.377  -2.134  1.00 94.36           H  
ATOM   1335  HA3 GLY A  85       6.410   7.034  -3.248  1.00 94.36           H  
ATOM   1336  C   GLY A  85       5.284   8.701  -4.024  1.00 94.36           C  
ATOM   1337  O   GLY A  85       4.111   8.752  -4.408  1.00 94.36           O  
ATOM   1338  N   ASP A  86       6.237   9.436  -4.590  1.00 94.20           N  
ATOM   1339  H   ASP A  86       7.201   9.285  -4.330  1.00 94.20           H  
ATOM   1340  CA  ASP A  86       5.955  10.402  -5.653  1.00 94.20           C  
ATOM   1341  HA  ASP A  86       5.076  10.981  -5.372  1.00 94.20           H  
ATOM   1342  C   ASP A  86       5.636   9.686  -6.977  1.00 94.20           C  
ATOM   1343  CB  ASP A  86       7.118  11.397  -5.777  1.00 94.20           C  
ATOM   1344  HB2 ASP A  86       7.183  11.972  -4.853  1.00 94.20           H  
ATOM   1345  HB3 ASP A  86       8.048  10.839  -5.884  1.00 94.20           H  
ATOM   1346  O   ASP A  86       6.499   9.089  -7.617  1.00 94.20           O  
ATOM   1347  CG  ASP A  86       6.963  12.376  -6.952  1.00 94.20           C  
ATOM   1348  OD1 ASP A  86       5.859  12.437  -7.551  1.00 94.20           O  
ATOM   1349  OD2 ASP A  86       7.959  13.049  -7.278  1.00 94.20           O  
ATOM   1350  N   MET A  87       4.385   9.771  -7.434  1.00 94.65           N  
ATOM   1351  H   MET A  87       3.718  10.282  -6.874  1.00 94.65           H  
ATOM   1352  CA  MET A  87       3.941   9.146  -8.687  1.00 94.65           C  
ATOM   1353  HA  MET A  87       4.123   8.073  -8.621  1.00 94.65           H  
ATOM   1354  C   MET A  87       4.692   9.648  -9.933  1.00 94.65           C  
ATOM   1355  CB  MET A  87       2.434   9.365  -8.876  1.00 94.65           C  
ATOM   1356  HB2 MET A  87       2.208  10.431  -8.830  1.00 94.65           H  
ATOM   1357  HB3 MET A  87       2.145   8.994  -9.859  1.00 94.65           H  
ATOM   1358  O   MET A  87       4.691   8.963 -10.955  1.00 94.65           O  
ATOM   1359  CG  MET A  87       1.603   8.620  -7.831  1.00 94.65           C  
ATOM   1360  HG2 MET A  87       1.842   9.003  -6.839  1.00 94.65           H  
ATOM   1361  HG3 MET A  87       1.869   7.563  -7.865  1.00 94.65           H  
ATOM   1362  SD  MET A  87      -0.184   8.768  -8.103  1.00 94.65           S  
ATOM   1363  CE  MET A  87      -0.766   7.790  -6.698  1.00 94.65           C  
ATOM   1364  HE1 MET A  87      -0.383   6.773  -6.781  1.00 94.65           H  
ATOM   1365  HE2 MET A  87      -1.856   7.770  -6.683  1.00 94.65           H  
ATOM   1366  HE3 MET A  87      -0.405   8.232  -5.769  1.00 94.65           H  
ATOM   1367  N   GLN A  88       5.337  10.817  -9.868  1.00 93.54           N  
ATOM   1368  H   GLN A  88       5.351  11.317  -8.990  1.00 93.54           H  
ATOM   1369  CA  GLN A  88       6.136  11.377 -10.961  1.00 93.54           C  
ATOM   1370  HA  GLN A  88       5.820  10.930 -11.904  1.00 93.54           H  
ATOM   1371  C   GLN A  88       7.632  11.083 -10.830  1.00 93.54           C  
ATOM   1372  CB  GLN A  88       5.895  12.886 -11.052  1.00 93.54           C  
ATOM   1373  HB2 GLN A  88       6.145  13.351 -10.098  1.00 93.54           H  
ATOM   1374  HB3 GLN A  88       6.545  13.308 -11.818  1.00 93.54           H  
ATOM   1375  O   GLN A  88       8.387  11.384 -11.758  1.00 93.54           O  
ATOM   1376  CG  GLN A  88       4.444  13.208 -11.425  1.00 93.54           C  
ATOM   1377  HG2 GLN A  88       3.765  12.805 -10.674  1.00 93.54           H  
ATOM   1378  HG3 GLN A  88       4.207  12.758 -12.390  1.00 93.54           H  
ATOM   1379  CD  GLN A  88       4.235  14.709 -11.513  1.00 93.54           C  
ATOM   1380  NE2 GLN A  88       4.102  15.382 -10.392  1.00 93.54           N  
ATOM   1381 HE21 GLN A  88       4.050  16.387 -10.473  1.00 93.54           H  
ATOM   1382 HE22 GLN A  88       4.268  14.911  -9.514  1.00 93.54           H  
ATOM   1383  OE1 GLN A  88       4.198  15.301 -12.580  1.00 93.54           O  
ATOM   1384  N   SER A  89       8.070  10.486  -9.718  1.00 93.65           N  
ATOM   1385  H   SER A  89       7.416  10.261  -8.982  1.00 93.65           H  
ATOM   1386  CA  SER A  89       9.483  10.203  -9.514  1.00 93.65           C  
ATOM   1387  HA  SER A  89      10.023  11.140  -9.653  1.00 93.65           H  
ATOM   1388  C   SER A  89       9.997   9.194 -10.537  1.00 93.65           C  
ATOM   1389  CB  SER A  89       9.774   9.740  -8.090  1.00 93.65           C  
ATOM   1390  HB2 SER A  89       9.445  10.515  -7.398  1.00 93.65           H  
ATOM   1391  HB3 SER A  89       9.254   8.805  -7.881  1.00 93.65           H  
ATOM   1392  O   SER A  89       9.375   8.164 -10.815  1.00 93.65           O  
ATOM   1393  OG  SER A  89      11.169   9.566  -7.949  1.00 93.65           O  
ATOM   1394  HG  SER A  89      11.438   9.991  -7.132  1.00 93.65           H  
ATOM   1395  N   THR A  90      11.161   9.514 -11.094  1.00 90.00           N  
ATOM   1396  H   THR A  90      11.572  10.401 -10.840  1.00 90.00           H  
ATOM   1397  CA  THR A  90      11.978   8.625 -11.925  1.00 90.00           C  
ATOM   1398  HA  THR A  90      11.382   7.764 -12.229  1.00 90.00           H  
ATOM   1399  C   THR A  90      13.176   8.074 -11.150  1.00 90.00           C  
ATOM   1400  CB  THR A  90      12.449   9.356 -13.189  1.00 90.00           C  
ATOM   1401  HB  THR A  90      13.075   8.688 -13.781  1.00 90.00           H  
ATOM   1402  O   THR A  90      13.948   7.280 -11.689  1.00 90.00           O  
ATOM   1403  CG2 THR A  90      11.280   9.822 -14.059  1.00 90.00           C  
ATOM   1404 HG21 THR A  90      10.685  10.567 -13.530  1.00 90.00           H  
ATOM   1405 HG22 THR A  90      10.643   8.970 -14.295  1.00 90.00           H  
ATOM   1406 HG23 THR A  90      11.658  10.252 -14.986  1.00 90.00           H  
ATOM   1407  OG1 THR A  90      13.190  10.504 -12.847  1.00 90.00           O  
ATOM   1408  HG1 THR A  90      13.114  11.136 -13.565  1.00 90.00           H  
ATOM   1409  N   GLU A  91      13.330   8.480  -9.886  1.00 94.20           N  
ATOM   1410  H   GLU A  91      12.605   9.047  -9.469  1.00 94.20           H  
ATOM   1411  CA  GLU A  91      14.382   8.013  -8.996  1.00 94.20           C  
ATOM   1412  HA  GLU A  91      15.293   7.886  -9.580  1.00 94.20           H  
ATOM   1413  C   GLU A  91      14.012   6.654  -8.398  1.00 94.20           C  
ATOM   1414  CB  GLU A  91      14.684   9.039  -7.895  1.00 94.20           C  
ATOM   1415  HB2 GLU A  91      13.779   9.255  -7.327  1.00 94.20           H  
ATOM   1416  HB3 GLU A  91      15.419   8.602  -7.220  1.00 94.20           H  
ATOM   1417  O   GLU A  91      12.872   6.393  -8.003  1.00 94.20           O  
ATOM   1418  CG  GLU A  91      15.244  10.347  -8.464  1.00 94.20           C  
ATOM   1419  HG2 GLU A  91      16.099  10.118  -9.100  1.00 94.20           H  
ATOM   1420  HG3 GLU A  91      14.485  10.825  -9.083  1.00 94.20           H  
ATOM   1421  CD  GLU A  91      15.688  11.299  -7.348  1.00 94.20           C  
ATOM   1422  OE1 GLU A  91      15.119  12.410  -7.272  1.00 94.20           O  
ATOM   1423  OE2 GLU A  91      16.629  10.916  -6.615  1.00 94.20           O  
ATOM   1424  N   ASN A  92      15.003   5.767  -8.318  1.00 95.01           N  
ATOM   1425  H   ASN A  92      15.934   6.054  -8.585  1.00 95.01           H  
ATOM   1426  CA  ASN A  92      14.790   4.405  -7.850  1.00 95.01           C  
ATOM   1427  HA  ASN A  92      14.002   3.963  -8.461  1.00 95.01           H  
ATOM   1428  C   ASN A  92      14.319   4.407  -6.385  1.00 95.01           C  
ATOM   1429  CB  ASN A  92      16.086   3.611  -8.066  1.00 95.01           C  
ATOM   1430  HB2 ASN A  92      16.472   3.811  -9.066  1.00 95.01           H  
ATOM   1431  HB3 ASN A  92      16.831   3.931  -7.338  1.00 95.01           H  
ATOM   1432  O   ASN A  92      14.982   4.981  -5.526  1.00 95.01           O  
ATOM   1433  CG  ASN A  92      15.868   2.114  -7.968  1.00 95.01           C  
ATOM   1434  ND2 ASN A  92      16.567   1.440  -7.089  1.00 95.01           N  
ATOM   1435 HD21 ASN A  92      17.106   1.945  -6.400  1.00 95.01           H  
ATOM   1436 HD22 ASN A  92      16.320   0.467  -6.975  1.00 95.01           H  
ATOM   1437  OD1 ASN A  92      15.099   1.519  -8.703  1.00 95.01           O  
ATOM   1438  N   SER A  93      13.203   3.734  -6.111  1.00 95.57           N  
ATOM   1439  H   SER A  93      12.747   3.277  -6.887  1.00 95.57           H  
ATOM   1440  CA  SER A  93      12.555   3.611  -4.797  1.00 95.57           C  
ATOM   1441  HA  SER A  93      11.754   2.883  -4.923  1.00 95.57           H  
ATOM   1442  C   SER A  93      11.868   4.869  -4.239  1.00 95.57           C  
ATOM   1443  CB  SER A  93      13.510   3.016  -3.751  1.00 95.57           C  
ATOM   1444  HB2 SER A  93      12.947   2.791  -2.845  1.00 95.57           H  
ATOM   1445  HB3 SER A  93      14.281   3.746  -3.505  1.00 95.57           H  
ATOM   1446  O   SER A  93      11.298   4.791  -3.156  1.00 95.57           O  
ATOM   1447  OG  SER A  93      14.133   1.826  -4.201  1.00 95.57           O  
ATOM   1448  HG  SER A  93      14.517   1.398  -3.432  1.00 95.57           H  
ATOM   1449  N   PHE A  94      11.849   6.003  -4.946  1.00 96.00           N  
ATOM   1450  H   PHE A  94      12.351   6.048  -5.822  1.00 96.00           H  
ATOM   1451  CA  PHE A  94      11.141   7.217  -4.488  1.00 96.00           C  
ATOM   1452  HA  PHE A  94      11.035   7.189  -3.403  1.00 96.00           H  
ATOM   1453  C   PHE A  94       9.710   7.336  -5.034  1.00 96.00           C  
ATOM   1454  CB  PHE A  94      11.988   8.447  -4.820  1.00 96.00           C  
ATOM   1455  HB2 PHE A  94      12.335   8.374  -5.850  1.00 96.00           H  
ATOM   1456  HB3 PHE A  94      11.372   9.343  -4.738  1.00 96.00           H  
ATOM   1457  O   PHE A  94       8.940   8.203  -4.618  1.00 96.00           O  
ATOM   1458  CG  PHE A  94      13.174   8.600  -3.893  1.00 96.00           C  
ATOM   1459  CD1 PHE A  94      13.066   9.400  -2.741  1.00 96.00           C  
ATOM   1460  HD1 PHE A  94      12.150   9.933  -2.532  1.00 96.00           H  
ATOM   1461  CD2 PHE A  94      14.375   7.919  -4.159  1.00 96.00           C  
ATOM   1462  HD2 PHE A  94      14.472   7.332  -5.061  1.00 96.00           H  
ATOM   1463  CE1 PHE A  94      14.154   9.512  -1.860  1.00 96.00           C  
ATOM   1464  HE1 PHE A  94      14.073  10.139  -0.985  1.00 96.00           H  
ATOM   1465  CE2 PHE A  94      15.455   8.011  -3.266  1.00 96.00           C  
ATOM   1466  HE2 PHE A  94      16.376   7.489  -3.478  1.00 96.00           H  
ATOM   1467  CZ  PHE A  94      15.344   8.809  -2.113  1.00 96.00           C  
ATOM   1468  HZ  PHE A  94      16.172   8.892  -1.425  1.00 96.00           H  
ATOM   1469  N   GLY A  95       9.354   6.449  -5.963  1.00 96.35           N  
ATOM   1470  H   GLY A  95      10.058   5.794  -6.270  1.00 96.35           H  
ATOM   1471  CA  GLY A  95       8.038   6.377  -6.573  1.00 96.35           C  
ATOM   1472  HA2 GLY A  95       8.107   5.718  -7.439  1.00 96.35           H  
ATOM   1473  HA3 GLY A  95       7.766   7.375  -6.917  1.00 96.35           H  
ATOM   1474  C   GLY A  95       6.930   5.833  -5.673  1.00 96.35           C  
ATOM   1475  O   GLY A  95       7.182   5.270  -4.607  1.00 96.35           O  
ATOM   1476  N   ALA A  96       5.688   5.897  -6.153  1.00 97.78           N  
ATOM   1477  H   ALA A  96       5.534   6.415  -7.006  1.00 97.78           H  
ATOM   1478  CA  ALA A  96       4.648   4.983  -5.682  1.00 97.78           C  
ATOM   1479  HA  ALA A  96       4.660   4.967  -4.592  1.00 97.78           H  
ATOM   1480  C   ALA A  96       4.967   3.570  -6.208  1.00 97.78           C  
ATOM   1481  CB  ALA A  96       3.274   5.493  -6.134  1.00 97.78           C  
ATOM   1482  HB1 ALA A  96       3.237   5.561  -7.221  1.00 97.78           H  
ATOM   1483  HB2 ALA A  96       2.498   4.811  -5.786  1.00 97.78           H  
ATOM   1484  HB3 ALA A  96       3.092   6.479  -5.707  1.00 97.78           H  
ATOM   1485  O   ALA A  96       4.843   3.317  -7.405  1.00 97.78           O  
ATOM   1486  N   ILE A  97       5.416   2.667  -5.336  1.00 98.01           N  
ATOM   1487  H   ILE A  97       5.425   2.933  -4.362  1.00 98.01           H  
ATOM   1488  CA  ILE A  97       6.032   1.385  -5.704  1.00 98.01           C  
ATOM   1489  HA  ILE A  97       6.047   1.307  -6.791  1.00 98.01           H  
ATOM   1490  C   ILE A  97       5.213   0.197  -5.212  1.00 98.01           C  
ATOM   1491  CB  ILE A  97       7.495   1.324  -5.194  1.00 98.01           C  
ATOM   1492  HB  ILE A  97       7.469   1.573  -4.133  1.00 98.01           H  
ATOM   1493  O   ILE A  97       4.712   0.172  -4.088  1.00 98.01           O  
ATOM   1494  CG1 ILE A  97       8.412   2.364  -5.876  1.00 98.01           C  
ATOM   1495 HG12 ILE A  97       7.977   3.352  -5.726  1.00 98.01           H  
ATOM   1496 HG13 ILE A  97       9.383   2.370  -5.382  1.00 98.01           H  
ATOM   1497  CG2 ILE A  97       8.120  -0.077  -5.324  1.00 98.01           C  
ATOM   1498 HG21 ILE A  97       7.938  -0.476  -6.322  1.00 98.01           H  
ATOM   1499 HG22 ILE A  97       7.688  -0.754  -4.587  1.00 98.01           H  
ATOM   1500 HG23 ILE A  97       9.196  -0.035  -5.152  1.00 98.01           H  
ATOM   1501  CD1 ILE A  97       8.628   2.203  -7.382  1.00 98.01           C  
ATOM   1502 HD11 ILE A  97       8.822   3.179  -7.827  1.00 98.01           H  
ATOM   1503 HD12 ILE A  97       9.485   1.557  -7.571  1.00 98.01           H  
ATOM   1504 HD13 ILE A  97       7.750   1.765  -7.857  1.00 98.01           H  
ATOM   1505  N   TRP A  98       5.150  -0.832  -6.053  1.00 98.25           N  
ATOM   1506  H   TRP A  98       5.582  -0.722  -6.959  1.00 98.25           H  
ATOM   1507  CA  TRP A  98       4.762  -2.183  -5.673  1.00 98.25           C  
ATOM   1508  HA  TRP A  98       4.815  -2.299  -4.590  1.00 98.25           H  
ATOM   1509  C   TRP A  98       5.745  -3.160  -6.314  1.00 98.25           C  
ATOM   1510  CB  TRP A  98       3.320  -2.432  -6.128  1.00 98.25           C  
ATOM   1511  HB2 TRP A  98       3.262  -2.423  -7.217  1.00 98.25           H  
ATOM   1512  HB3 TRP A  98       2.716  -1.597  -5.771  1.00 98.25           H  
ATOM   1513  O   TRP A  98       5.664  -3.395  -7.514  1.00 98.25           O  
ATOM   1514  CG  TRP A  98       2.698  -3.684  -5.598  1.00 98.25           C  
ATOM   1515  CD1 TRP A  98       3.230  -4.928  -5.600  1.00 98.25           C  
ATOM   1516  HD1 TRP A  98       4.180  -5.210  -6.029  1.00 98.25           H  
ATOM   1517  CD2 TRP A  98       1.455  -3.794  -4.855  1.00 98.25           C  
ATOM   1518  CE2 TRP A  98       1.346  -5.117  -4.339  1.00 98.25           C  
ATOM   1519  CE3 TRP A  98       0.452  -2.872  -4.501  1.00 98.25           C  
ATOM   1520  HE3 TRP A  98       0.515  -1.864  -4.883  1.00 98.25           H  
ATOM   1521  NE1 TRP A  98       2.430  -5.779  -4.870  1.00 98.25           N  
ATOM   1522  HE1 TRP A  98       2.727  -6.714  -4.630  1.00 98.25           H  
ATOM   1523  CH2 TRP A  98      -0.638  -4.529  -3.087  1.00 98.25           C  
ATOM   1524  HH2 TRP A  98      -1.397  -4.755  -2.353  1.00 98.25           H  
ATOM   1525  CZ2 TRP A  98       0.340  -5.476  -3.433  1.00 98.25           C  
ATOM   1526  HZ2 TRP A  98       0.375  -6.441  -2.949  1.00 98.25           H  
ATOM   1527  CZ3 TRP A  98      -0.591  -3.239  -3.637  1.00 98.25           C  
ATOM   1528  HZ3 TRP A  98      -1.325  -2.502  -3.348  1.00 98.25           H  
ATOM   1529  N   GLU A  99       6.663  -3.740  -5.540  1.00 97.69           N  
ATOM   1530  H   GLU A  99       6.663  -3.521  -4.554  1.00 97.69           H  
ATOM   1531  CA  GLU A  99       7.836  -4.471  -6.042  1.00 97.69           C  
ATOM   1532  HA  GLU A  99       8.516  -3.749  -6.493  1.00 97.69           H  
ATOM   1533  C   GLU A  99       7.501  -5.507  -7.126  1.00 97.69           C  
ATOM   1534  CB  GLU A  99       8.573  -5.130  -4.863  1.00 97.69           C  
ATOM   1535  HB2 GLU A  99       7.896  -5.820  -4.360  1.00 97.69           H  
ATOM   1536  HB3 GLU A  99       8.874  -4.354  -4.159  1.00 97.69           H  
ATOM   1537  O   GLU A  99       8.058  -5.433  -8.222  1.00 97.69           O  
ATOM   1538  CG  GLU A  99       9.829  -5.889  -5.326  1.00 97.69           C  
ATOM   1539  HG2 GLU A  99      10.469  -5.196  -5.871  1.00 97.69           H  
ATOM   1540  HG3 GLU A  99       9.539  -6.685  -6.012  1.00 97.69           H  
ATOM   1541  CD  GLU A  99      10.623  -6.527  -4.178  1.00 97.69           C  
ATOM   1542  OE1 GLU A  99      11.807  -6.853  -4.408  1.00 97.69           O  
ATOM   1543  OE2 GLU A  99      10.079  -6.688  -3.066  1.00 97.69           O  
ATOM   1544  N   SER A 100       6.558  -6.426  -6.880  1.00 97.73           N  
ATOM   1545  H   SER A 100       6.168  -6.495  -5.951  1.00 97.73           H  
ATOM   1546  CA  SER A 100       6.189  -7.451  -7.873  1.00 97.73           C  
ATOM   1547  HA  SER A 100       7.111  -7.926  -8.209  1.00 97.73           H  
ATOM   1548  C   SER A 100       5.503  -6.916  -9.139  1.00 97.73           C  
ATOM   1549  CB  SER A 100       5.317  -8.548  -7.251  1.00 97.73           C  
ATOM   1550  HB2 SER A 100       5.058  -9.279  -8.017  1.00 97.73           H  
ATOM   1551  HB3 SER A 100       5.888  -9.056  -6.473  1.00 97.73           H  
ATOM   1552  O   SER A 100       5.378  -7.656 -10.114  1.00 97.73           O  
ATOM   1553  OG  SER A 100       4.132  -8.027  -6.682  1.00 97.73           O  
ATOM   1554  HG  SER A 100       4.430  -7.730  -5.819  1.00 97.73           H  
ATOM   1555  N   ILE A 101       5.061  -5.654  -9.151  1.00 97.64           N  
ATOM   1556  H   ILE A 101       5.265  -5.086  -8.342  1.00 97.64           H  
ATOM   1557  CA  ILE A 101       4.352  -5.024 -10.276  1.00 97.64           C  
ATOM   1558  HA  ILE A 101       4.082  -5.787 -11.006  1.00 97.64           H  
ATOM   1559  C   ILE A 101       5.257  -4.034 -11.010  1.00 97.64           C  
ATOM   1560  CB  ILE A 101       3.050  -4.352  -9.778  1.00 97.64           C  
ATOM   1561  HB  ILE A 101       3.330  -3.553  -9.091  1.00 97.64           H  
ATOM   1562  O   ILE A 101       5.366  -4.083 -12.235  1.00 97.64           O  
ATOM   1563  CG1 ILE A 101       2.136  -5.323  -8.995  1.00 97.64           C  
ATOM   1564 HG12 ILE A 101       2.665  -5.676  -8.110  1.00 97.64           H  
ATOM   1565 HG13 ILE A 101       1.258  -4.781  -8.643  1.00 97.64           H  
ATOM   1566  CG2 ILE A 101       2.270  -3.699 -10.933  1.00 97.64           C  
ATOM   1567 HG21 ILE A 101       1.324  -3.302 -10.564  1.00 97.64           H  
ATOM   1568 HG22 ILE A 101       2.073  -4.427 -11.720  1.00 97.64           H  
ATOM   1569 HG23 ILE A 101       2.845  -2.870 -11.347  1.00 97.64           H  
ATOM   1570  CD1 ILE A 101       1.669  -6.555  -9.781  1.00 97.64           C  
ATOM   1571 HD11 ILE A 101       1.008  -6.258 -10.594  1.00 97.64           H  
ATOM   1572 HD12 ILE A 101       1.130  -7.220  -9.106  1.00 97.64           H  
ATOM   1573 HD13 ILE A 101       2.521  -7.106 -10.179  1.00 97.64           H  
ATOM   1574  N   THR A 102       5.910  -3.141 -10.271  1.00 96.95           N  
ATOM   1575  H   THR A 102       5.784  -3.165  -9.269  1.00 96.95           H  
ATOM   1576  CA  THR A 102       6.674  -2.015 -10.809  1.00 96.95           C  
ATOM   1577  HA  THR A 102       6.419  -1.881 -11.860  1.00 96.95           H  
ATOM   1578  C   THR A 102       8.187  -2.213 -10.750  1.00 96.95           C  
ATOM   1579  CB  THR A 102       6.298  -0.715 -10.081  1.00 96.95           C  
ATOM   1580  HB  THR A 102       6.826   0.098 -10.579  1.00 96.95           H  
ATOM   1581  O   THR A 102       8.921  -1.499 -11.439  1.00 96.95           O  
ATOM   1582  CG2 THR A 102       4.801  -0.434 -10.143  1.00 96.95           C  
ATOM   1583 HG21 THR A 102       4.639   0.619  -9.911  1.00 96.95           H  
ATOM   1584 HG22 THR A 102       4.272  -1.054  -9.419  1.00 96.95           H  
ATOM   1585 HG23 THR A 102       4.422  -0.650 -11.142  1.00 96.95           H  
ATOM   1586  OG1 THR A 102       6.618  -0.746  -8.707  1.00 96.95           O  
ATOM   1587  HG1 THR A 102       7.572  -0.699  -8.612  1.00 96.95           H  
ATOM   1588  N   GLY A 103       8.673  -3.149  -9.926  1.00 96.66           N  
ATOM   1589  H   GLY A 103       8.023  -3.747  -9.435  1.00 96.66           H  
ATOM   1590  CA  GLY A 103      10.031  -3.081  -9.385  1.00 96.66           C  
ATOM   1591  HA2 GLY A 103      10.199  -3.918  -8.707  1.00 96.66           H  
ATOM   1592  HA3 GLY A 103      10.751  -3.138 -10.201  1.00 96.66           H  
ATOM   1593  C   GLY A 103      10.244  -1.774  -8.613  1.00 96.66           C  
ATOM   1594  O   GLY A 103       9.283  -1.094  -8.264  1.00 96.66           O  
ATOM   1595  N   TYR A 104      11.497  -1.378  -8.393  1.00 96.14           N  
ATOM   1596  H   TYR A 104      12.259  -2.000  -8.625  1.00 96.14           H  
ATOM   1597  CA  TYR A 104      11.819  -0.111  -7.715  1.00 96.14           C  
ATOM   1598  HA  TYR A 104      10.974   0.176  -7.090  1.00 96.14           H  
ATOM   1599  C   TYR A 104      12.061   1.071  -8.672  1.00 96.14           C  
ATOM   1600  CB  TYR A 104      12.982  -0.331  -6.744  1.00 96.14           C  
ATOM   1601  HB2 TYR A 104      13.293   0.637  -6.350  1.00 96.14           H  
ATOM   1602  HB3 TYR A 104      13.832  -0.754  -7.279  1.00 96.14           H  
ATOM   1603  O   TYR A 104      12.165   2.207  -8.226  1.00 96.14           O  
ATOM   1604  CG  TYR A 104      12.601  -1.224  -5.577  1.00 96.14           C  
ATOM   1605  CD1 TYR A 104      11.928  -0.683  -4.461  1.00 96.14           C  
ATOM   1606  HD1 TYR A 104      11.722   0.376  -4.413  1.00 96.14           H  
ATOM   1607  CD2 TYR A 104      12.881  -2.603  -5.625  1.00 96.14           C  
ATOM   1608  HD2 TYR A 104      13.405  -3.025  -6.470  1.00 96.14           H  
ATOM   1609  CE1 TYR A 104      11.527  -1.525  -3.403  1.00 96.14           C  
ATOM   1610  HE1 TYR A 104      11.014  -1.132  -2.538  1.00 96.14           H  
ATOM   1611  CE2 TYR A 104      12.476  -3.444  -4.573  1.00 96.14           C  
ATOM   1612  HE2 TYR A 104      12.688  -4.502  -4.609  1.00 96.14           H  
ATOM   1613  OH  TYR A 104      11.366  -3.735  -2.473  1.00 96.14           O  
ATOM   1614  HH  TYR A 104      11.493  -4.666  -2.668  1.00 96.14           H  
ATOM   1615  CZ  TYR A 104      11.787  -2.910  -3.465  1.00 96.14           C  
ATOM   1616  N   GLY A 105      12.130   0.828  -9.986  1.00 95.43           N  
ATOM   1617  H   GLY A 105      11.997  -0.125 -10.293  1.00 95.43           H  
ATOM   1618  CA  GLY A 105      12.560   1.832 -10.970  1.00 95.43           C  
ATOM   1619  HA2 GLY A 105      13.192   1.344 -11.712  1.00 95.43           H  
ATOM   1620  HA3 GLY A 105      13.168   2.588 -10.474  1.00 95.43           H  
ATOM   1621  C   GLY A 105      11.442   2.563 -11.718  1.00 95.43           C  
ATOM   1622  O   GLY A 105      11.735   3.336 -12.627  1.00 95.43           O  
ATOM   1623  N   LYS A 106      10.167   2.274 -11.431  1.00 96.27           N  
ATOM   1624  H   LYS A 106       9.980   1.674 -10.640  1.00 96.27           H  
ATOM   1625  CA  LYS A 106       9.012   2.905 -12.091  1.00 96.27           C  
ATOM   1626  HA  LYS A 106       9.303   3.892 -12.452  1.00 96.27           H  
ATOM   1627  C   LYS A 106       7.875   3.098 -11.102  1.00 96.27           C  
ATOM   1628  CB  LYS A 106       8.503   2.050 -13.261  1.00 96.27           C  
ATOM   1629  HB2 LYS A 106       8.254   1.055 -12.893  1.00 96.27           H  
ATOM   1630  HB3 LYS A 106       7.595   2.516 -13.645  1.00 96.27           H  
ATOM   1631  O   LYS A 106       7.640   2.223 -10.283  1.00 96.27           O  
ATOM   1632  CG  LYS A 106       9.502   1.933 -14.418  1.00 96.27           C  
ATOM   1633  HG2 LYS A 106      10.399   1.415 -14.079  1.00 96.27           H  
ATOM   1634  HG3 LYS A 106       9.771   2.931 -14.762  1.00 96.27           H  
ATOM   1635  CD  LYS A 106       8.886   1.142 -15.574  1.00 96.27           C  
ATOM   1636  HD2 LYS A 106       7.968   1.633 -15.898  1.00 96.27           H  
ATOM   1637  HD3 LYS A 106       8.662   0.132 -15.231  1.00 96.27           H  
ATOM   1638  CE  LYS A 106       9.882   1.083 -16.734  1.00 96.27           C  
ATOM   1639  HE2 LYS A 106      10.803   0.623 -16.376  1.00 96.27           H  
ATOM   1640  HE3 LYS A 106      10.119   2.104 -17.033  1.00 96.27           H  
ATOM   1641  NZ  LYS A 106       9.328   0.321 -17.880  1.00 96.27           N  
ATOM   1642  HZ1 LYS A 106       8.457   0.730 -18.185  1.00 96.27           H  
ATOM   1643  HZ2 LYS A 106       9.979   0.329 -18.652  1.00 96.27           H  
ATOM   1644  HZ3 LYS A 106       9.153  -0.636 -17.609  1.00 96.27           H  
ATOM   1645  N   SER A 107       7.125   4.179 -11.257  1.00 96.95           N  
ATOM   1646  H   SER A 107       7.433   4.899 -11.895  1.00 96.95           H  
ATOM   1647  CA  SER A 107       6.003   4.507 -10.376  1.00 96.95           C  
ATOM   1648  HA  SER A 107       6.177   4.043  -9.406  1.00 96.95           H  
ATOM   1649  C   SER A 107       4.664   3.991 -10.908  1.00 96.95           C  
ATOM   1650  CB  SER A 107       5.967   6.018 -10.141  1.00 96.95           C  
ATOM   1651  HB2 SER A 107       5.161   6.269  -9.451  1.00 96.95           H  
ATOM   1652  HB3 SER A 107       5.810   6.535 -11.088  1.00 96.95           H  
ATOM   1653  O   SER A 107       4.432   3.918 -12.120  1.00 96.95           O  
ATOM   1654  OG  SER A 107       7.209   6.395  -9.586  1.00 96.95           O  
ATOM   1655  HG  SER A 107       7.411   7.309  -9.800  1.00 96.95           H  
ATOM   1656  N   LEU A 108       3.766   3.652  -9.984  1.00 97.73           N  
ATOM   1657  H   LEU A 108       4.068   3.674  -9.020  1.00 97.73           H  
ATOM   1658  CA  LEU A 108       2.335   3.496 -10.237  1.00 97.73           C  
ATOM   1659  HA  LEU A 108       2.186   2.764 -11.031  1.00 97.73           H  
ATOM   1660  C   LEU A 108       1.741   4.833 -10.705  1.00 97.73           C  
ATOM   1661  CB  LEU A 108       1.636   3.011  -8.950  1.00 97.73           C  
ATOM   1662  HB2 LEU A 108       1.823   3.744  -8.165  1.00 97.73           H  
ATOM   1663  HB3 LEU A 108       0.560   2.981  -9.120  1.00 97.73           H  
ATOM   1664  O   LEU A 108       2.151   5.895 -10.240  1.00 97.73           O  
ATOM   1665  CG  LEU A 108       2.096   1.628  -8.449  1.00 97.73           C  
ATOM   1666  HG  LEU A 108       3.182   1.601  -8.359  1.00 97.73           H  
ATOM   1667  CD1 LEU A 108       1.513   1.324  -7.074  1.00 97.73           C  
ATOM   1668 HD11 LEU A 108       1.804   2.108  -6.374  1.00 97.73           H  
ATOM   1669 HD12 LEU A 108       1.907   0.375  -6.712  1.00 97.73           H  
ATOM   1670 HD13 LEU A 108       0.426   1.268  -7.144  1.00 97.73           H  
ATOM   1671  CD2 LEU A 108       1.661   0.524  -9.407  1.00 97.73           C  
ATOM   1672 HD21 LEU A 108       1.907  -0.451  -8.986  1.00 97.73           H  
ATOM   1673 HD22 LEU A 108       2.214   0.649 -10.338  1.00 97.73           H  
ATOM   1674 HD23 LEU A 108       0.592   0.590  -9.611  1.00 97.73           H  
ATOM   1675  N   LYS A 109       0.750   4.778 -11.602  1.00 96.58           N  
ATOM   1676  H   LYS A 109       0.433   3.865 -11.896  1.00 96.58           H  
ATOM   1677  CA  LYS A 109       0.034   5.970 -12.100  1.00 96.58           C  
ATOM   1678  HA  LYS A 109       0.701   6.832 -12.085  1.00 96.58           H  
ATOM   1679  C   LYS A 109      -1.165   6.353 -11.229  1.00 96.58           C  
ATOM   1680  CB  LYS A 109      -0.450   5.732 -13.536  1.00 96.58           C  
ATOM   1681  HB2 LYS A 109      -1.049   4.821 -13.559  1.00 96.58           H  
ATOM   1682  HB3 LYS A 109      -1.098   6.562 -13.816  1.00 96.58           H  
ATOM   1683  O   LYS A 109      -1.644   7.480 -11.293  1.00 96.58           O  
ATOM   1684  CG  LYS A 109       0.668   5.625 -14.584  1.00 96.58           C  
ATOM   1685  HG2 LYS A 109       1.286   4.750 -14.382  1.00 96.58           H  
ATOM   1686  HG3 LYS A 109       1.285   6.523 -14.560  1.00 96.58           H  
ATOM   1687  CD  LYS A 109       0.003   5.489 -15.964  1.00 96.58           C  
ATOM   1688  HD2 LYS A 109      -0.613   6.369 -16.143  1.00 96.58           H  
ATOM   1689  HD3 LYS A 109      -0.654   4.619 -15.945  1.00 96.58           H  
ATOM   1690  CE  LYS A 109       0.991   5.332 -17.124  1.00 96.58           C  
ATOM   1691  HE2 LYS A 109       1.620   4.463 -16.927  1.00 96.58           H  
ATOM   1692  HE3 LYS A 109       1.625   6.217 -17.165  1.00 96.58           H  
ATOM   1693  NZ  LYS A 109       0.255   5.155 -18.411  1.00 96.58           N  
ATOM   1694  HZ1 LYS A 109       0.855   5.031 -19.214  1.00 96.58           H  
ATOM   1695  HZ2 LYS A 109      -0.369   4.361 -18.425  1.00 96.58           H  
ATOM   1696  HZ3 LYS A 109      -0.375   5.922 -18.592  1.00 96.58           H  
ATOM   1697  N   PHE A 110      -1.679   5.396 -10.463  1.00 97.45           N  
ATOM   1698  H   PHE A 110      -1.235   4.489 -10.486  1.00 97.45           H  
ATOM   1699  CA  PHE A 110      -2.825   5.564  -9.579  1.00 97.45           C  
ATOM   1700  HA  PHE A 110      -2.837   6.580  -9.186  1.00 97.45           H  
ATOM   1701  C   PHE A 110      -2.712   4.583  -8.418  1.00 97.45           C  
ATOM   1702  CB  PHE A 110      -4.119   5.314 -10.367  1.00 97.45           C  
ATOM   1703  HB2 PHE A 110      -4.053   4.336 -10.845  1.00 97.45           H  
ATOM   1704  HB3 PHE A 110      -4.210   6.064 -11.152  1.00 97.45           H  
ATOM   1705  O   PHE A 110      -2.349   3.421  -8.622  1.00 97.45           O  
ATOM   1706  CG  PHE A 110      -5.382   5.318  -9.534  1.00 97.45           C  
ATOM   1707  CD1 PHE A 110      -5.923   4.102  -9.073  1.00 97.45           C  
ATOM   1708  HD1 PHE A 110      -5.433   3.169  -9.307  1.00 97.45           H  
ATOM   1709  CD2 PHE A 110      -6.014   6.532  -9.218  1.00 97.45           C  
ATOM   1710  HD2 PHE A 110      -5.594   7.466  -9.562  1.00 97.45           H  
ATOM   1711  CE1 PHE A 110      -7.103   4.103  -8.309  1.00 97.45           C  
ATOM   1712  HE1 PHE A 110      -7.513   3.173  -7.945  1.00 97.45           H  
ATOM   1713  CE2 PHE A 110      -7.195   6.532  -8.456  1.00 97.45           C  
ATOM   1714  HE2 PHE A 110      -7.676   7.466  -8.205  1.00 97.45           H  
ATOM   1715  CZ  PHE A 110      -7.745   5.318  -8.011  1.00 97.45           C  
ATOM   1716  HZ  PHE A 110      -8.652   5.325  -7.424  1.00 97.45           H  
ATOM   1717  N   THR A 111      -3.068   5.041  -7.221  1.00 98.00           N  
ATOM   1718  H   THR A 111      -3.347   6.007  -7.124  1.00 98.00           H  
ATOM   1719  CA  THR A 111      -3.214   4.215  -6.024  1.00 98.00           C  
ATOM   1720  HA  THR A 111      -3.361   3.180  -6.329  1.00 98.00           H  
ATOM   1721  C   THR A 111      -4.462   4.656  -5.259  1.00 98.00           C  
ATOM   1722  CB  THR A 111      -1.963   4.258  -5.119  1.00 98.00           C  
ATOM   1723  HB  THR A 111      -2.134   3.588  -4.276  1.00 98.00           H  
ATOM   1724  O   THR A 111      -4.732   5.843  -5.100  1.00 98.00           O  
ATOM   1725  CG2 THR A 111      -0.699   3.806  -5.847  1.00 98.00           C  
ATOM   1726 HG21 THR A 111       0.128   3.734  -5.141  1.00 98.00           H  
ATOM   1727 HG22 THR A 111      -0.879   2.830  -6.297  1.00 98.00           H  
ATOM   1728 HG23 THR A 111      -0.432   4.514  -6.632  1.00 98.00           H  
ATOM   1729  OG1 THR A 111      -1.703   5.548  -4.625  1.00 98.00           O  
ATOM   1730  HG1 THR A 111      -0.865   5.553  -4.156  1.00 98.00           H  
ATOM   1731  N   GLU A 112      -5.251   3.696  -4.783  1.00 98.01           N  
ATOM   1732  H   GLU A 112      -5.058   2.741  -5.050  1.00 98.01           H  
ATOM   1733  CA  GLU A 112      -6.386   3.942  -3.891  1.00 98.01           C  
ATOM   1734  HA  GLU A 112      -6.249   4.900  -3.389  1.00 98.01           H  
ATOM   1735  C   GLU A 112      -6.440   2.840  -2.838  1.00 98.01           C  
ATOM   1736  CB  GLU A 112      -7.704   4.008  -4.686  1.00 98.01           C  
ATOM   1737  HB2 GLU A 112      -7.637   4.834  -5.393  1.00 98.01           H  
ATOM   1738  HB3 GLU A 112      -7.818   3.079  -5.245  1.00 98.01           H  
ATOM   1739  O   GLU A 112      -6.438   1.652  -3.170  1.00 98.01           O  
ATOM   1740  CG  GLU A 112      -8.962   4.216  -3.824  1.00 98.01           C  
ATOM   1741  HG2 GLU A 112      -8.952   3.528  -2.979  1.00 98.01           H  
ATOM   1742  HG3 GLU A 112      -8.960   5.231  -3.425  1.00 98.01           H  
ATOM   1743  CD  GLU A 112     -10.251   3.957  -4.622  1.00 98.01           C  
ATOM   1744  OE1 GLU A 112     -10.726   2.786  -4.632  1.00 98.01           O  
ATOM   1745  OE2 GLU A 112     -10.809   4.902  -5.213  1.00 98.01           O  
ATOM   1746  N   MET A 113      -6.551   3.240  -1.573  1.00 97.89           N  
ATOM   1747  H   MET A 113      -6.568   4.232  -1.386  1.00 97.89           H  
ATOM   1748  CA  MET A 113      -6.862   2.357  -0.452  1.00 97.89           C  
ATOM   1749  HA  MET A 113      -6.825   1.316  -0.774  1.00 97.89           H  
ATOM   1750  C   MET A 113      -8.276   2.665   0.041  1.00 97.89           C  
ATOM   1751  CB  MET A 113      -5.838   2.546   0.674  1.00 97.89           C  
ATOM   1752  HB2 MET A 113      -6.142   1.941   1.528  1.00 97.89           H  
ATOM   1753  HB3 MET A 113      -5.831   3.591   0.983  1.00 97.89           H  
ATOM   1754  O   MET A 113      -8.604   3.819   0.306  1.00 97.89           O  
ATOM   1755  CG  MET A 113      -4.419   2.145   0.256  1.00 97.89           C  
ATOM   1756  HG2 MET A 113      -4.130   2.738  -0.612  1.00 97.89           H  
ATOM   1757  HG3 MET A 113      -4.410   1.095  -0.036  1.00 97.89           H  
ATOM   1758  SD  MET A 113      -3.167   2.413   1.541  1.00 97.89           S  
ATOM   1759  CE  MET A 113      -3.573   1.097   2.717  1.00 97.89           C  
ATOM   1760  HE1 MET A 113      -4.573   1.253   3.122  1.00 97.89           H  
ATOM   1761  HE2 MET A 113      -3.520   0.134   2.209  1.00 97.89           H  
ATOM   1762  HE3 MET A 113      -2.853   1.108   3.535  1.00 97.89           H  
ATOM   1763  N   ALA A 114      -9.114   1.639   0.185  1.00 97.73           N  
ATOM   1764  H   ALA A 114      -8.795   0.717  -0.074  1.00 97.73           H  
ATOM   1765  CA  ALA A 114     -10.481   1.785   0.678  1.00 97.73           C  
ATOM   1766  HA  ALA A 114     -10.582   2.752   1.169  1.00 97.73           H  
ATOM   1767  C   ALA A 114     -10.817   0.705   1.712  1.00 97.73           C  
ATOM   1768  CB  ALA A 114     -11.449   1.763  -0.511  1.00 97.73           C  
ATOM   1769  HB1 ALA A 114     -11.372   0.810  -1.032  1.00 97.73           H  
ATOM   1770  HB2 ALA A 114     -11.200   2.572  -1.197  1.00 97.73           H  
ATOM   1771  HB3 ALA A 114     -12.470   1.901  -0.154  1.00 97.73           H  
ATOM   1772  O   ALA A 114     -10.555  -0.480   1.499  1.00 97.73           O  
ATOM   1773  N   ILE A 115     -11.444   1.116   2.814  1.00 96.85           N  
ATOM   1774  H   ILE A 115     -11.653   2.100   2.906  1.00 96.85           H  
ATOM   1775  CA  ILE A 115     -11.943   0.222   3.862  1.00 96.85           C  
ATOM   1776  HA  ILE A 115     -11.335  -0.682   3.882  1.00 96.85           H  
ATOM   1777  C   ILE A 115     -13.383  -0.158   3.517  1.00 96.85           C  
ATOM   1778  CB  ILE A 115     -11.858   0.888   5.254  1.00 96.85           C  
ATOM   1779  HB  ILE A 115     -12.543   1.736   5.272  1.00 96.85           H  
ATOM   1780  O   ILE A 115     -14.220   0.716   3.298  1.00 96.85           O  
ATOM   1781  CG1 ILE A 115     -10.433   1.408   5.551  1.00 96.85           C  
ATOM   1782 HG12 ILE A 115     -10.079   2.026   4.725  1.00 96.85           H  
ATOM   1783 HG13 ILE A 115      -9.750   0.564   5.643  1.00 96.85           H  
ATOM   1784  CG2 ILE A 115     -12.294  -0.120   6.335  1.00 96.85           C  
ATOM   1785 HG21 ILE A 115     -13.299  -0.493   6.136  1.00 96.85           H  
ATOM   1786 HG22 ILE A 115     -12.317   0.354   7.316  1.00 96.85           H  
ATOM   1787 HG23 ILE A 115     -11.592  -0.954   6.357  1.00 96.85           H  
ATOM   1788  CD1 ILE A 115     -10.352   2.288   6.805  1.00 96.85           C  
ATOM   1789 HD11 ILE A 115     -11.024   3.140   6.701  1.00 96.85           H  
ATOM   1790 HD12 ILE A 115      -9.333   2.659   6.919  1.00 96.85           H  
ATOM   1791 HD13 ILE A 115     -10.622   1.727   7.699  1.00 96.85           H  
ATOM   1792  N   LEU A 116     -13.683  -1.454   3.478  1.00 96.16           N  
ATOM   1793  H   LEU A 116     -12.945  -2.118   3.661  1.00 96.16           H  
ATOM   1794  CA  LEU A 116     -15.023  -1.973   3.212  1.00 96.16           C  
ATOM   1795  HA  LEU A 116     -15.700  -1.146   2.998  1.00 96.16           H  
ATOM   1796  C   LEU A 116     -15.541  -2.698   4.459  1.00 96.16           C  
ATOM   1797  CB  LEU A 116     -15.012  -2.901   1.981  1.00 96.16           C  
ATOM   1798  HB2 LEU A 116     -14.599  -3.860   2.291  1.00 96.16           H  
ATOM   1799  HB3 LEU A 116     -16.046  -3.082   1.686  1.00 96.16           H  
ATOM   1800  O   LEU A 116     -14.853  -3.567   5.002  1.00 96.16           O  
ATOM   1801  CG  LEU A 116     -14.218  -2.416   0.751  1.00 96.16           C  
ATOM   1802  HG  LEU A 116     -13.172  -2.261   1.015  1.00 96.16           H  
ATOM   1803  CD1 LEU A 116     -14.271  -3.487  -0.341  1.00 96.16           C  
ATOM   1804 HD11 LEU A 116     -15.307  -3.713  -0.593  1.00 96.16           H  
ATOM   1805 HD12 LEU A 116     -13.784  -4.393   0.021  1.00 96.16           H  
ATOM   1806 HD13 LEU A 116     -13.749  -3.130  -1.229  1.00 96.16           H  
ATOM   1807  CD2 LEU A 116     -14.780  -1.122   0.160  1.00 96.16           C  
ATOM   1808 HD21 LEU A 116     -14.178  -0.817  -0.696  1.00 96.16           H  
ATOM   1809 HD22 LEU A 116     -14.733  -0.328   0.905  1.00 96.16           H  
ATOM   1810 HD23 LEU A 116     -15.818  -1.265  -0.139  1.00 96.16           H  
ATOM   1811  N   SER A 117     -16.752  -2.372   4.913  1.00 88.44           N  
ATOM   1812  H   SER A 117     -17.302  -1.676   4.430  1.00 88.44           H  
ATOM   1813  CA  SER A 117     -17.411  -3.106   5.999  1.00 88.44           C  
ATOM   1814  HA  SER A 117     -16.720  -3.223   6.834  1.00 88.44           H  
ATOM   1815  C   SER A 117     -17.822  -4.501   5.533  1.00 88.44           C  
ATOM   1816  CB  SER A 117     -18.637  -2.339   6.509  1.00 88.44           C  
ATOM   1817  HB2 SER A 117     -18.315  -1.400   6.960  1.00 88.44           H  
ATOM   1818  HB3 SER A 117     -19.143  -2.935   7.269  1.00 88.44           H  
ATOM   1819  O   SER A 117     -18.495  -4.631   4.510  1.00 88.44           O  
ATOM   1820  OG  SER A 117     -19.527  -2.064   5.445  1.00 88.44           O  
ATOM   1821  HG  SER A 117     -19.765  -2.898   5.033  1.00 88.44           H  
ATOM   1822  N   GLN A 118     -17.467  -5.535   6.296  1.00 75.50           N  
ATOM   1823  H   GLN A 118     -16.918  -5.377   7.129  1.00 75.50           H  
ATOM   1824  CA  GLN A 118     -18.126  -6.835   6.184  1.00 75.50           C  
ATOM   1825  HA  GLN A 118     -18.411  -7.021   5.148  1.00 75.50           H  
ATOM   1826  C   GLN A 118     -19.403  -6.769   7.030  1.00 75.50           C  
ATOM   1827  CB  GLN A 118     -17.182  -7.964   6.620  1.00 75.50           C  
ATOM   1828  HB2 GLN A 118     -16.887  -7.816   7.659  1.00 75.50           H  
ATOM   1829  HB3 GLN A 118     -17.724  -8.907   6.555  1.00 75.50           H  
ATOM   1830  O   GLN A 118     -19.316  -6.485   8.227  1.00 75.50           O  
ATOM   1831  CG  GLN A 118     -15.930  -8.052   5.730  1.00 75.50           C  
ATOM   1832  HG2 GLN A 118     -15.329  -7.150   5.844  1.00 75.50           H  
ATOM   1833  HG3 GLN A 118     -16.243  -8.127   4.688  1.00 75.50           H  
ATOM   1834  CD  GLN A 118     -15.053  -9.257   6.062  1.00 75.50           C  
ATOM   1835  NE2 GLN A 118     -14.188  -9.687   5.177  1.00 75.50           N  
ATOM   1836 HE21 GLN A 118     -13.707 -10.542   5.415  1.00 75.50           H  
ATOM   1837 HE22 GLN A 118     -14.139  -9.263   4.262  1.00 75.50           H  
ATOM   1838  OE1 GLN A 118     -15.082  -9.841   7.132  1.00 75.50           O  
ATOM   1839  N   GLY A 119     -20.558  -6.905   6.371  1.00 66.46           N  
ATOM   1840  H   GLY A 119     -20.522  -7.174   5.398  1.00 66.46           H  
ATOM   1841  CA  GLY A 119     -21.879  -6.903   7.010  1.00 66.46           C  
ATOM   1842  HA2 GLY A 119     -22.667  -6.925   6.257  1.00 66.46           H  
ATOM   1843  HA3 GLY A 119     -21.996  -6.009   7.622  1.00 66.46           H  
ATOM   1844  C   GLY A 119     -22.102  -8.097   7.924  1.00 66.46           C  
ATOM   1845  O   GLY A 119     -21.410  -9.123   7.734  1.00 66.46           O  
ATOM   1846  OXT GLY A 119     -22.992  -7.939   8.782  1.00 66.46           O  
TER    1847      GLY A 119                                                       
END   
