# Supplementary material for: Nuclear genome of Bulinus truncatus, an intermediate host of the carcinogenic human blood fluke Schistosoma haematobium
Source: Nat Commun. 2022 Feb 21;13:977. doi: 10.1038/s41467-022-28634-9 (PMC8861042; doi:10.1038/s41467-022-28634-9)
Supplement: Supplementary file 6 — Supplementary Data 3 [file 41467_2022_28634_MOESM6_ESM.zip › Supplementary_Data_3/bglb017041-pa.mature.pep.pdb]

ATOM      1  N   PRO A   1     -23.101  -2.799   3.464  1.00 53.31           N  
ATOM      2  H2  PRO A   1     -24.037  -2.550   3.753  1.00 53.31           H  
ATOM      3  H3  PRO A   1     -22.778  -3.600   3.986  1.00 53.31           H  
ATOM      4  CA  PRO A   1     -23.065  -3.138   2.017  1.00 53.31           C  
ATOM      5  HA  PRO A   1     -24.075  -3.095   1.610  1.00 53.31           H  
ATOM      6  C   PRO A   1     -22.534  -4.563   1.842  1.00 53.31           C  
ATOM      7  CB  PRO A   1     -22.189  -2.091   1.308  1.00 53.31           C  
ATOM      8  HB2 PRO A   1     -22.624  -1.768   0.363  1.00 53.31           H  
ATOM      9  HB3 PRO A   1     -21.193  -2.496   1.127  1.00 53.31           H  
ATOM     10  O   PRO A   1     -21.856  -5.026   2.754  1.00 53.31           O  
ATOM     11  CG  PRO A   1     -22.092  -0.939   2.312  1.00 53.31           C  
ATOM     12  HG2 PRO A   1     -21.157  -0.388   2.206  1.00 53.31           H  
ATOM     13  HG3 PRO A   1     -22.940  -0.264   2.200  1.00 53.31           H  
ATOM     14  CD  PRO A   1     -22.168  -1.671   3.646  1.00 53.31           C  
ATOM     15  HD2 PRO A   1     -21.178  -2.061   3.882  1.00 53.31           H  
ATOM     16  HD3 PRO A   1     -22.483  -1.001   4.446  1.00 53.31           H  
ATOM     17  N   ASN A   2     -22.853  -5.244   0.738  1.00 62.97           N  
ATOM     18  H   ASN A   2     -23.341  -4.782  -0.015  1.00 62.97           H  
ATOM     19  CA  ASN A   2     -22.269  -6.548   0.409  1.00 62.97           C  
ATOM     20  HA  ASN A   2     -21.666  -6.885   1.253  1.00 62.97           H  
ATOM     21  C   ASN A   2     -21.328  -6.407  -0.801  1.00 62.97           C  
ATOM     22  CB  ASN A   2     -23.381  -7.588   0.146  1.00 62.97           C  
ATOM     23  HB2 ASN A   2     -22.922  -8.476  -0.290  1.00 62.97           H  
ATOM     24  HB3 ASN A   2     -24.084  -7.186  -0.583  1.00 62.97           H  
ATOM     25  O   ASN A   2     -21.650  -5.654  -1.721  1.00 62.97           O  
ATOM     26  CG  ASN A   2     -24.132  -8.041   1.390  1.00 62.97           C  
ATOM     27  ND2 ASN A   2     -25.347  -8.516   1.244  1.00 62.97           N  
ATOM     28 HD21 ASN A   2     -25.792  -8.845   2.088  1.00 62.97           H  
ATOM     29 HD22 ASN A   2     -25.769  -8.597   0.329  1.00 62.97           H  
ATOM     30  OD1 ASN A   2     -23.667  -7.975   2.511  1.00 62.97           O  
ATOM     31  N   THR A   3     -20.211  -7.134  -0.822  1.00 57.37           N  
ATOM     32  H   THR A   3     -20.014  -7.737  -0.036  1.00 57.37           H  
ATOM     33  CA  THR A   3     -19.347  -7.327  -1.997  1.00 57.37           C  
ATOM     34  HA  THR A   3     -19.399  -6.430  -2.614  1.00 57.37           H  
ATOM     35  C   THR A   3     -19.803  -8.532  -2.822  1.00 57.37           C  
ATOM     36  CB  THR A   3     -17.874  -7.556  -1.615  1.00 57.37           C  
ATOM     37  HB  THR A   3     -17.316  -7.882  -2.493  1.00 57.37           H  
ATOM     38  O   THR A   3     -20.424  -9.454  -2.280  1.00 57.37           O  
ATOM     39  CG2 THR A   3     -17.229  -6.299  -1.079  1.00 57.37           C  
ATOM     40 HG21 THR A   3     -17.283  -5.512  -1.831  1.00 57.37           H  
ATOM     41 HG22 THR A   3     -17.754  -6.004  -0.170  1.00 57.37           H  
ATOM     42 HG23 THR A   3     -16.181  -6.486  -0.846  1.00 57.37           H  
ATOM     43  OG1 THR A   3     -17.756  -8.527  -0.605  1.00 57.37           O  
ATOM     44  HG1 THR A   3     -16.820  -8.642  -0.424  1.00 57.37           H  
ATOM     45  N   PRO A   4     -19.493  -8.574  -4.130  1.00 56.07           N  
ATOM     46  CA  PRO A   4     -19.561  -9.809  -4.898  1.00 56.07           C  
ATOM     47  HA  PRO A   4     -20.566 -10.225  -4.828  1.00 56.07           H  
ATOM     48  C   PRO A   4     -18.539 -10.806  -4.346  1.00 56.07           C  
ATOM     49  CB  PRO A   4     -19.262  -9.432  -6.356  1.00 56.07           C  
ATOM     50  HB2 PRO A   4     -18.239  -9.696  -6.623  1.00 56.07           H  
ATOM     51  HB3 PRO A   4     -19.960  -9.912  -7.042  1.00 56.07           H  
ATOM     52  O   PRO A   4     -17.340 -10.536  -4.334  1.00 56.07           O  
ATOM     53  CG  PRO A   4     -19.407  -7.910  -6.388  1.00 56.07           C  
ATOM     54  HG2 PRO A   4     -20.448  -7.648  -6.577  1.00 56.07           H  
ATOM     55  HG3 PRO A   4     -18.755  -7.457  -7.134  1.00 56.07           H  
ATOM     56  CD  PRO A   4     -19.025  -7.488  -4.973  1.00 56.07           C  
ATOM     57  HD2 PRO A   4     -19.507  -6.541  -4.729  1.00 56.07           H  
ATOM     58  HD3 PRO A   4     -17.942  -7.403  -4.890  1.00 56.07           H  
ATOM     59  N   GLY A   5     -19.023 -11.945  -3.873  1.00 58.88           N  
ATOM     60  H   GLY A   5     -20.025 -12.062  -3.829  1.00 58.88           H  
ATOM     61  CA  GLY A   5     -18.201 -13.054  -3.419  1.00 58.88           C  
ATOM     62  HA2 GLY A   5     -17.222 -12.695  -3.100  1.00 58.88           H  
ATOM     63  HA3 GLY A   5     -18.697 -13.522  -2.569  1.00 58.88           H  
ATOM     64  C   GLY A   5     -18.023 -14.148  -4.466  1.00 58.88           C  
ATOM     65  O   GLY A   5     -18.553 -14.059  -5.583  1.00 58.88           O  
ATOM     66  N   PRO A   6     -17.337 -15.238  -4.081  1.00 59.36           N  
ATOM     67  CA  PRO A   6     -17.234 -16.437  -4.901  1.00 59.36           C  
ATOM     68  HA  PRO A   6     -16.599 -16.214  -5.758  1.00 59.36           H  
ATOM     69  C   PRO A   6     -18.619 -16.901  -5.374  1.00 59.36           C  
ATOM     70  CB  PRO A   6     -16.547 -17.486  -4.017  1.00 59.36           C  
ATOM     71  HB2 PRO A   6     -17.294 -18.101  -3.514  1.00 59.36           H  
ATOM     72  HB3 PRO A   6     -15.867 -18.114  -4.593  1.00 59.36           H  
ATOM     73  O   PRO A   6     -19.578 -16.921  -4.598  1.00 59.36           O  
ATOM     74  CG  PRO A   6     -15.800 -16.659  -2.971  1.00 59.36           C  
ATOM     75  HG2 PRO A   6     -14.833 -16.351  -3.371  1.00 59.36           H  
ATOM     76  HG3 PRO A   6     -15.671 -17.204  -2.035  1.00 59.36           H  
ATOM     77  CD  PRO A   6     -16.688 -15.433  -2.792  1.00 59.36           C  
ATOM     78  HD2 PRO A   6     -17.441 -15.631  -2.029  1.00 59.36           H  
ATOM     79  HD3 PRO A   6     -16.080 -14.574  -2.508  1.00 59.36           H  
ATOM     80  N   ALA A   7     -18.720 -17.261  -6.656  1.00 63.31           N  
ATOM     81  H   ALA A   7     -17.889 -17.207  -7.227  1.00 63.31           H  
ATOM     82  CA  ALA A   7     -19.955 -17.728  -7.296  1.00 63.31           C  
ATOM     83  HA  ALA A   7     -19.728 -17.829  -8.357  1.00 63.31           H  
ATOM     84  C   ALA A   7     -21.147 -16.740  -7.237  1.00 63.31           C  
ATOM     85  CB  ALA A   7     -20.281 -19.141  -6.785  1.00 63.31           C  
ATOM     86  HB1 ALA A   7     -21.089 -19.567  -7.380  1.00 63.31           H  
ATOM     87  HB2 ALA A   7     -19.405 -19.784  -6.871  1.00 63.31           H  
ATOM     88  HB3 ALA A   7     -20.600 -19.100  -5.743  1.00 63.31           H  
ATOM     89  O   ALA A   7     -22.302 -17.161  -7.239  1.00 63.31           O  
ATOM     90  N   GLY A   8     -20.887 -15.426  -7.185  1.00 62.22           N  
ATOM     91  H   GLY A   8     -19.929 -15.122  -7.085  1.00 62.22           H  
ATOM     92  CA  GLY A   8     -21.935 -14.396  -7.221  1.00 62.22           C  
ATOM     93  HA2 GLY A   8     -22.658 -14.640  -8.000  1.00 62.22           H  
ATOM     94  HA3 GLY A   8     -21.475 -13.438  -7.465  1.00 62.22           H  
ATOM     95  C   GLY A   8     -22.697 -14.224  -5.903  1.00 62.22           C  
ATOM     96  O   GLY A   8     -23.734 -13.561  -5.867  1.00 62.22           O  
ATOM     97  N   ARG A   9     -22.200 -14.811  -4.808  1.00 67.07           N  
ATOM     98  H   ARG A   9     -21.347 -15.343  -4.906  1.00 67.07           H  
ATOM     99  CA  ARG A   9     -22.795 -14.670  -3.476  1.00 67.07           C  
ATOM    100  HA  ARG A   9     -23.854 -14.913  -3.563  1.00 67.07           H  
ATOM    101  C   ARG A   9     -22.673 -13.229  -2.982  1.00 67.07           C  
ATOM    102  CB  ARG A   9     -22.118 -15.669  -2.527  1.00 67.07           C  
ATOM    103  HB2 ARG A   9     -22.143 -16.657  -2.987  1.00 67.07           H  
ATOM    104  HB3 ARG A   9     -21.076 -15.385  -2.383  1.00 67.07           H  
ATOM    105  O   ARG A   9     -21.626 -12.609  -3.127  1.00 67.07           O  
ATOM    106  CG  ARG A   9     -22.820 -15.744  -1.166  1.00 67.07           C  
ATOM    107  HG2 ARG A   9     -22.727 -14.788  -0.650  1.00 67.07           H  
ATOM    108  HG3 ARG A   9     -23.875 -15.973  -1.316  1.00 67.07           H  
ATOM    109  CD  ARG A   9     -22.183 -16.833  -0.304  1.00 67.07           C  
ATOM    110  HD2 ARG A   9     -22.222 -17.775  -0.851  1.00 67.07           H  
ATOM    111  HD3 ARG A   9     -21.141 -16.573  -0.122  1.00 67.07           H  
ATOM    112  NE  ARG A   9     -22.890 -16.967   0.984  1.00 67.07           N  
ATOM    113  HE  ARG A   9     -23.454 -16.179   1.268  1.00 67.07           H  
ATOM    114  NH1 ARG A   9     -22.000 -18.992   1.581  1.00 67.07           N  
ATOM    115 HH11 ARG A   9     -21.385 -18.930   0.783  1.00 67.07           H  
ATOM    116 HH12 ARG A   9     -21.963 -19.785   2.206  1.00 67.07           H  
ATOM    117  NH2 ARG A   9     -23.504 -18.012   2.910  1.00 67.07           N  
ATOM    118 HH21 ARG A   9     -23.395 -18.771   3.568  1.00 67.07           H  
ATOM    119 HH22 ARG A   9     -24.099 -17.228   3.135  1.00 67.07           H  
ATOM    120  CZ  ARG A   9     -22.793 -17.985   1.818  1.00 67.07           C  
ATOM    121  N   ALA A  10     -23.718 -12.714  -2.338  1.00 71.03           N  
ATOM    122  H   ALA A  10     -24.572 -13.249  -2.279  1.00 71.03           H  
ATOM    123  CA  ALA A  10     -23.628 -11.452  -1.615  1.00 71.03           C  
ATOM    124  HA  ALA A  10     -23.094 -10.730  -2.232  1.00 71.03           H  
ATOM    125  C   ALA A  10     -22.834 -11.665  -0.318  1.00 71.03           C  
ATOM    126  CB  ALA A  10     -25.041 -10.918  -1.371  1.00 71.03           C  
ATOM    127  HB1 ALA A  10     -25.582 -10.866  -2.317  1.00 71.03           H  
ATOM    128  HB2 ALA A  10     -24.975  -9.913  -0.956  1.00 71.03           H  
ATOM    129  HB3 ALA A  10     -25.578 -11.568  -0.681  1.00 71.03           H  
ATOM    130  O   ALA A  10     -23.274 -12.401   0.570  1.00 71.03           O  
ATOM    131  N   CYS A  11     -21.666 -11.041  -0.229  1.00 69.29           N  
ATOM    132  H   CYS A  11     -21.335 -10.499  -1.013  1.00 69.29           H  
ATOM    133  CA  CYS A  11     -20.739 -11.216   0.874  1.00 69.29           C  
ATOM    134  HA  CYS A  11     -21.069 -12.067   1.469  1.00 69.29           H  
ATOM    135  C   CYS A  11     -20.712  -9.994   1.782  1.00 69.29           C  
ATOM    136  CB  CYS A  11     -19.375 -11.541   0.279  1.00 69.29           C  
ATOM    137  HB2 CYS A  11     -19.197 -10.947  -0.617  1.00 69.29           H  
ATOM    138  HB3 CYS A  11     -18.595 -11.296   1.000  1.00 69.29           H  
ATOM    139  O   CYS A  11     -20.566  -8.889   1.271  1.00 69.29           O  
ATOM    140  SG  CYS A  11     -19.318 -13.298  -0.119  1.00 69.29           S  
ATOM    141  N   PRO A  12     -20.864 -10.144   3.109  1.00 73.75           N  
ATOM    142  CA  PRO A  12     -20.765  -9.000   3.997  1.00 73.75           C  
ATOM    143  HA  PRO A  12     -21.495  -8.239   3.718  1.00 73.75           H  
ATOM    144  C   PRO A  12     -19.360  -8.411   3.898  1.00 73.75           C  
ATOM    145  CB  PRO A  12     -21.082  -9.526   5.397  1.00 73.75           C  
ATOM    146  HB2 PRO A  12     -22.157  -9.477   5.572  1.00 73.75           H  
ATOM    147  HB3 PRO A  12     -20.544  -8.980   6.172  1.00 73.75           H  
ATOM    148  O   PRO A  12     -18.375  -9.146   3.839  1.00 73.75           O  
ATOM    149  CG  PRO A  12     -20.640 -10.987   5.324  1.00 73.75           C  
ATOM    150  HG2 PRO A  12     -21.190 -11.610   6.029  1.00 73.75           H  
ATOM    151  HG3 PRO A  12     -19.569 -11.050   5.514  1.00 73.75           H  
ATOM    152  CD  PRO A  12     -20.931 -11.378   3.875  1.00 73.75           C  
ATOM    153  HD2 PRO A  12     -20.183 -12.093   3.534  1.00 73.75           H  
ATOM    154  HD3 PRO A  12     -21.933 -11.801   3.794  1.00 73.75           H  
ATOM    155  N   VAL A  13     -19.276  -7.083   3.888  1.00 72.32           N  
ATOM    156  H   VAL A  13     -20.124  -6.535   3.903  1.00 72.32           H  
ATOM    157  CA  VAL A  13     -17.984  -6.406   4.016  1.00 72.32           C  
ATOM    158  HA  VAL A  13     -17.328  -6.788   3.235  1.00 72.32           H  
ATOM    159  C   VAL A  13     -17.407  -6.712   5.397  1.00 72.32           C  
ATOM    160  CB  VAL A  13     -18.103  -4.892   3.831  1.00 72.32           C  
ATOM    161  HB  VAL A  13     -18.807  -4.491   4.560  1.00 72.32           H  
ATOM    162  O   VAL A  13     -18.157  -6.604   6.375  1.00 72.32           O  
ATOM    163  CG1 VAL A  13     -16.739  -4.191   3.962  1.00 72.32           C  
ATOM    164 HG11 VAL A  13     -16.388  -4.221   4.993  1.00 72.32           H  
ATOM    165 HG12 VAL A  13     -16.790  -3.149   3.644  1.00 72.32           H  
ATOM    166 HG13 VAL A  13     -16.007  -4.679   3.318  1.00 72.32           H  
ATOM    167  CG2 VAL A  13     -18.612  -4.599   2.431  1.00 72.32           C  
ATOM    168 HG21 VAL A  13     -18.752  -3.528   2.283  1.00 72.32           H  
ATOM    169 HG22 VAL A  13     -19.537  -5.131   2.210  1.00 72.32           H  
ATOM    170 HG23 VAL A  13     -17.856  -4.975   1.741  1.00 72.32           H  
ATOM    171  N   PRO A  14     -16.110  -7.056   5.491  1.00 76.53           N  
ATOM    172  CA  PRO A  14     -15.478  -7.338   6.769  1.00 76.53           C  
ATOM    173  HA  PRO A  14     -15.914  -8.249   7.178  1.00 76.53           H  
ATOM    174  C   PRO A  14     -15.635  -6.193   7.765  1.00 76.53           C  
ATOM    175  CB  PRO A  14     -14.010  -7.588   6.456  1.00 76.53           C  
ATOM    176  HB2 PRO A  14     -13.599  -8.339   7.131  1.00 76.53           H  
ATOM    177  HB3 PRO A  14     -13.443  -6.658   6.495  1.00 76.53           H  
ATOM    178  O   PRO A  14     -15.451  -5.021   7.423  1.00 76.53           O  
ATOM    179  CG  PRO A  14     -14.036  -8.098   5.029  1.00 76.53           C  
ATOM    180  HG2 PRO A  14     -13.089  -7.946   4.510  1.00 76.53           H  
ATOM    181  HG3 PRO A  14     -14.311  -9.153   5.062  1.00 76.53           H  
ATOM    182  CD  PRO A  14     -15.171  -7.307   4.403  1.00 76.53           C  
ATOM    183  HD2 PRO A  14     -15.619  -7.897   3.603  1.00 76.53           H  
ATOM    184  HD3 PRO A  14     -14.781  -6.363   4.020  1.00 76.53           H  
ATOM    185  N   GLN A  15     -15.960  -6.533   9.010  1.00 73.52           N  
ATOM    186  H   GLN A  15     -16.068  -7.516   9.214  1.00 73.52           H  
ATOM    187  CA  GLN A  15     -16.152  -5.544  10.070  1.00 73.52           C  
ATOM    188  HA  GLN A  15     -16.361  -4.581   9.606  1.00 73.52           H  
ATOM    189  C   GLN A  15     -14.897  -5.361  10.928  1.00 73.52           C  
ATOM    190  CB  GLN A  15     -17.371  -5.897  10.931  1.00 73.52           C  
ATOM    191  HB2 GLN A  15     -17.229  -6.878  11.385  1.00 73.52           H  
ATOM    192  HB3 GLN A  15     -17.451  -5.154  11.724  1.00 73.52           H  
ATOM    193  O   GLN A  15     -14.114  -6.282  11.144  1.00 73.52           O  
ATOM    194  CG  GLN A  15     -18.672  -5.892  10.113  1.00 73.52           C  
ATOM    195  HG2 GLN A  15     -18.726  -4.975   9.525  1.00 73.52           H  
ATOM    196  HG3 GLN A  15     -18.667  -6.736   9.423  1.00 73.52           H  
ATOM    197  CD  GLN A  15     -19.924  -5.975  10.981  1.00 73.52           C  
ATOM    198  NE2 GLN A  15     -21.083  -6.115  10.379  1.00 73.52           N  
ATOM    199 HE21 GLN A  15     -21.112  -6.216   9.374  1.00 73.52           H  
ATOM    200 HE22 GLN A  15     -21.891  -6.180  10.981  1.00 73.52           H  
ATOM    201  OE1 GLN A  15     -19.903  -5.895  12.199  1.00 73.52           O  
ATOM    202  N   ALA A  16     -14.744  -4.169  11.510  1.00 63.87           N  
ATOM    203  H   ALA A  16     -15.397  -3.441  11.257  1.00 63.87           H  
ATOM    204  CA  ALA A  16     -13.580  -3.788  12.313  1.00 63.87           C  
ATOM    205  HA  ALA A  16     -12.703  -3.761  11.666  1.00 63.87           H  
ATOM    206  C   ALA A  16     -13.241  -4.728  13.492  1.00 63.87           C  
ATOM    207  CB  ALA A  16     -13.848  -2.379  12.839  1.00 63.87           C  
ATOM    208  HB1 ALA A  16     -12.991  -2.072  13.439  1.00 63.87           H  
ATOM    209  HB2 ALA A  16     -14.741  -2.375  13.464  1.00 63.87           H  
ATOM    210  HB3 ALA A  16     -13.975  -1.684  12.010  1.00 63.87           H  
ATOM    211  O   ALA A  16     -12.091  -4.783  13.914  1.00 63.87           O  
ATOM    212  N   GLY A  17     -14.223  -5.457  14.033  1.00 67.61           N  
ATOM    213  H   GLY A  17     -15.136  -5.412  13.602  1.00 67.61           H  
ATOM    214  CA  GLY A  17     -14.027  -6.382  15.155  1.00 67.61           C  
ATOM    215  HA2 GLY A  17     -13.312  -5.954  15.858  1.00 67.61           H  
ATOM    216  HA3 GLY A  17     -14.976  -6.510  15.675  1.00 67.61           H  
ATOM    217  C   GLY A  17     -13.519  -7.772  14.764  1.00 67.61           C  
ATOM    218  O   GLY A  17     -13.273  -8.588  15.650  1.00 67.61           O  
ATOM    219  N   GLU A  18     -13.381  -8.073  13.469  1.00 69.64           N  
ATOM    220  H   GLU A  18     -13.591  -7.384  12.762  1.00 69.64           H  
ATOM    221  CA  GLU A  18     -12.994  -9.414  13.023  1.00 69.64           C  
ATOM    222  HA  GLU A  18     -13.649 -10.140  13.504  1.00 69.64           H  
ATOM    223  C   GLU A  18     -11.583  -9.772  13.487  1.00 69.64           C  
ATOM    224  CB  GLU A  18     -13.182  -9.567  11.509  1.00 69.64           C  
ATOM    225  HB2 GLU A  18     -12.733  -8.718  10.992  1.00 69.64           H  
ATOM    226  HB3 GLU A  18     -12.687 -10.482  11.185  1.00 69.64           H  
ATOM    227  O   GLU A  18     -11.440 -10.792  14.142  1.00 69.64           O  
ATOM    228  CG  GLU A  18     -14.682  -9.669  11.183  1.00 69.64           C  
ATOM    229  HG2 GLU A  18     -15.195  -8.790  11.575  1.00 69.64           H  
ATOM    230  HG3 GLU A  18     -15.090 -10.541  11.694  1.00 69.64           H  
ATOM    231  CD  GLU A  18     -14.979  -9.788   9.686  1.00 69.64           C  
ATOM    232  OE1 GLU A  18     -16.169  -9.613   9.337  1.00 69.64           O  
ATOM    233  OE2 GLU A  18     -14.040 -10.034   8.904  1.00 69.64           O  
ATOM    234  N   CYS A  19     -10.585  -8.897  13.321  1.00 68.83           N  
ATOM    235  H   CYS A  19     -10.776  -8.056  12.796  1.00 68.83           H  
ATOM    236  CA  CYS A  19      -9.195  -9.159  13.730  1.00 68.83           C  
ATOM    237  HA  CYS A  19      -8.916 -10.130  13.322  1.00 68.83           H  
ATOM    238  C   CYS A  19      -8.936  -9.236  15.250  1.00 68.83           C  
ATOM    239  CB  CYS A  19      -8.275  -8.107  13.106  1.00 68.83           C  
ATOM    240  HB2 CYS A  19      -8.670  -7.113  13.319  1.00 68.83           H  
ATOM    241  HB3 CYS A  19      -7.294  -8.168  13.577  1.00 68.83           H  
ATOM    242  O   CYS A  19      -7.783  -9.390  15.660  1.00 68.83           O  
ATOM    243  SG  CYS A  19      -8.009  -8.256  11.331  1.00 68.83           S  
ATOM    244  N   MET A  20      -9.967  -9.121  16.095  1.00 64.56           N  
ATOM    245  H   MET A  20     -10.893  -9.045  15.700  1.00 64.56           H  
ATOM    246  CA  MET A  20      -9.838  -9.213  17.556  1.00 64.56           C  
ATOM    247  HA  MET A  20      -8.825  -8.923  17.837  1.00 64.56           H  
ATOM    248  C   MET A  20     -10.039 -10.642  18.114  1.00 64.56           C  
ATOM    249  CB  MET A  20     -10.795  -8.213  18.234  1.00 64.56           C  
ATOM    250  HB2 MET A  20     -10.675  -8.292  19.315  1.00 64.56           H  
ATOM    251  HB3 MET A  20     -11.823  -8.482  17.991  1.00 64.56           H  
ATOM    252  O   MET A  20      -9.895 -10.837  19.317  1.00 64.56           O  
ATOM    253  CG  MET A  20     -10.559  -6.747  17.842  1.00 64.56           C  
ATOM    254  HG2 MET A  20      -9.525  -6.479  18.059  1.00 64.56           H  
ATOM    255  HG3 MET A  20     -10.727  -6.639  16.770  1.00 64.56           H  
ATOM    256  SD  MET A  20     -11.659  -5.596  18.715  1.00 64.56           S  
ATOM    257  CE  MET A  20     -11.375  -4.087  17.752  1.00 64.56           C  
ATOM    258  HE1 MET A  20     -10.323  -3.808  17.814  1.00 64.56           H  
ATOM    259  HE2 MET A  20     -11.641  -4.257  16.709  1.00 64.56           H  
ATOM    260  HE3 MET A  20     -11.981  -3.276  18.156  1.00 64.56           H  
ATOM    261  N   LYS A  21     -10.385 -11.648  17.291  1.00 59.94           N  
ATOM    262  H   LYS A  21     -10.419 -11.439  16.303  1.00 59.94           H  
ATOM    263  CA  LYS A  21     -10.721 -13.035  17.720  1.00 59.94           C  
ATOM    264  HA  LYS A  21     -10.668 -13.094  18.807  1.00 59.94           H  
ATOM    265  C   LYS A  21      -9.775 -14.138  17.165  1.00 59.94           C  
ATOM    266  CB  LYS A  21     -12.169 -13.361  17.313  1.00 59.94           C  
ATOM    267  HB2 LYS A  21     -12.374 -14.390  17.606  1.00 59.94           H  
ATOM    268  HB3 LYS A  21     -12.273 -13.298  16.230  1.00 59.94           H  
ATOM    269  O   LYS A  21     -10.167 -14.841  16.238  1.00 59.94           O  
ATOM    270  CG  LYS A  21     -13.237 -12.469  17.943  1.00 59.94           C  
ATOM    271  HG2 LYS A  21     -13.188 -12.547  19.029  1.00 59.94           H  
ATOM    272  HG3 LYS A  21     -13.087 -11.432  17.642  1.00 59.94           H  
ATOM    273  CD  LYS A  21     -14.598 -12.958  17.439  1.00 59.94           C  
ATOM    274  HD2 LYS A  21     -14.625 -12.869  16.353  1.00 59.94           H  
ATOM    275  HD3 LYS A  21     -14.732 -14.004  17.717  1.00 59.94           H  
ATOM    276  CE  LYS A  21     -15.716 -12.117  18.049  1.00 59.94           C  
ATOM    277  HE2 LYS A  21     -15.534 -11.072  17.797  1.00 59.94           H  
ATOM    278  HE3 LYS A  21     -15.674 -12.213  19.133  1.00 59.94           H  
ATOM    279  NZ  LYS A  21     -17.037 -12.550  17.534  1.00 59.94           N  
ATOM    280  HZ1 LYS A  21     -17.200 -13.521  17.763  1.00 59.94           H  
ATOM    281  HZ2 LYS A  21     -17.062 -12.446  16.530  1.00 59.94           H  
ATOM    282  HZ3 LYS A  21     -17.772 -11.987  17.936  1.00 59.94           H  
ATOM    283  N   PRO A  22      -8.560 -14.345  17.689  1.00 55.30           N  
ATOM    284  CA  PRO A  22      -7.516 -15.131  17.010  1.00 55.30           C  
ATOM    285  HA  PRO A  22      -7.210 -14.601  16.108  1.00 55.30           H  
ATOM    286  C   PRO A  22      -7.950 -16.549  16.583  1.00 55.30           C  
ATOM    287  CB  PRO A  22      -6.340 -15.154  17.996  1.00 55.30           C  
ATOM    288  HB2 PRO A  22      -5.821 -16.113  18.000  1.00 55.30           H  
ATOM    289  HB3 PRO A  22      -5.645 -14.353  17.746  1.00 55.30           H  
ATOM    290  O   PRO A  22      -8.620 -17.236  17.352  1.00 55.30           O  
ATOM    291  CG  PRO A  22      -6.986 -14.857  19.353  1.00 55.30           C  
ATOM    292  HG2 PRO A  22      -7.399 -15.776  19.769  1.00 55.30           H  
ATOM    293  HG3 PRO A  22      -6.279 -14.403  20.047  1.00 55.30           H  
ATOM    294  CD  PRO A  22      -8.119 -13.902  18.994  1.00 55.30           C  
ATOM    295  HD2 PRO A  22      -8.912 -13.970  19.739  1.00 55.30           H  
ATOM    296  HD3 PRO A  22      -7.744 -12.881  18.926  1.00 55.30           H  
ATOM    297  N   MET A  23      -7.534 -17.010  15.388  1.00 53.40           N  
ATOM    298  H   MET A  23      -7.018 -16.395  14.775  1.00 53.40           H  
ATOM    299  CA  MET A  23      -7.761 -18.400  14.935  1.00 53.40           C  
ATOM    300  HA  MET A  23      -8.628 -18.799  15.463  1.00 53.40           H  
ATOM    301  C   MET A  23      -6.602 -19.353  15.281  1.00 53.40           C  
ATOM    302  CB  MET A  23      -8.078 -18.476  13.421  1.00 53.40           C  
ATOM    303  HB2 MET A  23      -7.400 -17.823  12.872  1.00 53.40           H  
ATOM    304  HB3 MET A  23      -7.907 -19.497  13.080  1.00 53.40           H  
ATOM    305  O   MET A  23      -6.844 -20.551  15.414  1.00 53.40           O  
ATOM    306  CG  MET A  23      -9.538 -18.125  13.080  1.00 53.40           C  
ATOM    307  HG2 MET A  23      -9.685 -17.070  13.311  1.00 53.40           H  
ATOM    308  HG3 MET A  23     -10.197 -18.699  13.731  1.00 53.40           H  
ATOM    309  SD  MET A  23     -10.060 -18.398  11.346  1.00 53.40           S  
ATOM    310  CE  MET A  23     -10.907 -19.995  11.442  1.00 53.40           C  
ATOM    311  HE1 MET A  23     -11.761 -19.915  12.114  1.00 53.40           H  
ATOM    312  HE2 MET A  23     -10.218 -20.752  11.819  1.00 53.40           H  
ATOM    313  HE3 MET A  23     -11.253 -20.283  10.450  1.00 53.40           H  
ATOM    314  N   THR A  24      -5.355 -18.877  15.417  1.00 52.28           N  
ATOM    315  H   THR A  24      -5.203 -17.884  15.319  1.00 52.28           H  
ATOM    316  CA  THR A  24      -4.158 -19.750  15.514  1.00 52.28           C  
ATOM    317  HA  THR A  24      -4.466 -20.692  15.967  1.00 52.28           H  
ATOM    318  C   THR A  24      -3.026 -19.216  16.410  1.00 52.28           C  
ATOM    319  CB  THR A  24      -3.598 -20.083  14.118  1.00 52.28           C  
ATOM    320  HB  THR A  24      -2.627 -20.566  14.234  1.00 52.28           H  
ATOM    321  O   THR A  24      -2.993 -18.042  16.772  1.00 52.28           O  
ATOM    322  CG2 THR A  24      -4.496 -21.038  13.332  1.00 52.28           C  
ATOM    323 HG21 THR A  24      -5.423 -20.541  13.047  1.00 52.28           H  
ATOM    324 HG22 THR A  24      -4.729 -21.914  13.937  1.00 52.28           H  
ATOM    325 HG23 THR A  24      -3.980 -21.363  12.428  1.00 52.28           H  
ATOM    326  OG1 THR A  24      -3.430 -18.912  13.344  1.00 52.28           O  
ATOM    327  HG1 THR A  24      -2.802 -19.128  12.651  1.00 52.28           H  
ATOM    328  N   ALA A  25      -2.110 -20.124  16.791  1.00 50.98           N  
ATOM    329  H   ALA A  25      -2.169 -21.039  16.368  1.00 50.98           H  
ATOM    330  CA  ALA A  25      -1.240 -20.054  17.973  1.00 50.98           C  
ATOM    331  HA  ALA A  25      -1.777 -19.509  18.749  1.00 50.98           H  
ATOM    332  C   ALA A  25       0.121 -19.346  17.823  1.00 50.98           C  
ATOM    333  CB  ALA A  25      -1.031 -21.490  18.474  1.00 50.98           C  
ATOM    334  HB1 ALA A  25      -0.473 -21.473  19.410  1.00 50.98           H  
ATOM    335  HB2 ALA A  25      -0.464 -22.063  17.740  1.00 50.98           H  
ATOM    336  HB3 ALA A  25      -1.993 -21.972  18.650  1.00 50.98           H  
ATOM    337  O   ALA A  25       0.772 -19.120  18.841  1.00 50.98           O  
ATOM    338  N   ASP A  26       0.544 -18.929  16.623  1.00 58.40           N  
ATOM    339  H   ASP A  26       0.050 -19.217  15.791  1.00 58.40           H  
ATOM    340  CA  ASP A  26       1.822 -18.199  16.459  1.00 58.40           C  
ATOM    341  HA  ASP A  26       2.612 -18.783  16.932  1.00 58.40           H  
ATOM    342  C   ASP A  26       1.812 -16.827  17.171  1.00 58.40           C  
ATOM    343  CB  ASP A  26       2.177 -18.059  14.968  1.00 58.40           C  
ATOM    344  HB2 ASP A  26       1.326 -17.630  14.439  1.00 58.40           H  
ATOM    345  HB3 ASP A  26       3.013 -17.367  14.870  1.00 58.40           H  
ATOM    346  O   ASP A  26       2.820 -16.120  17.240  1.00 58.40           O  
ATOM    347  CG  ASP A  26       2.586 -19.377  14.296  1.00 58.40           C  
ATOM    348  OD1 ASP A  26       2.677 -20.407  15.001  1.00 58.40           O  
ATOM    349  OD2 ASP A  26       2.774 -19.335  13.063  1.00 58.40           O  
ATOM    350  N   GLY A  27       0.652 -16.438  17.716  1.00 61.35           N  
ATOM    351  H   GLY A  27      -0.121 -17.073  17.574  1.00 61.35           H  
ATOM    352  CA  GLY A  27       0.461 -15.401  18.730  1.00 61.35           C  
ATOM    353  HA2 GLY A  27      -0.505 -15.550  19.212  1.00 61.35           H  
ATOM    354  HA3 GLY A  27       1.241 -15.506  19.484  1.00 61.35           H  
ATOM    355  C   GLY A  27       0.512 -13.973  18.197  1.00 61.35           C  
ATOM    356  O   GLY A  27      -0.046 -13.069  18.817  1.00 61.35           O  
ATOM    357  N   LYS A  28       1.146 -13.759  17.040  1.00 75.32           N  
ATOM    358  H   LYS A  28       1.649 -14.549  16.661  1.00 75.32           H  
ATOM    359  CA  LYS A  28       1.374 -12.418  16.485  1.00 75.32           C  
ATOM    360  HA  LYS A  28       1.031 -11.673  17.203  1.00 75.32           H  
ATOM    361  C   LYS A  28       0.584 -12.107  15.222  1.00 75.32           C  
ATOM    362  CB  LYS A  28       2.872 -12.197  16.254  1.00 75.32           C  
ATOM    363  HB2 LYS A  28       3.239 -12.922  15.528  1.00 75.32           H  
ATOM    364  HB3 LYS A  28       3.009 -11.197  15.841  1.00 75.32           H  
ATOM    365  O   LYS A  28       0.226 -10.952  15.025  1.00 75.32           O  
ATOM    366  CG  LYS A  28       3.689 -12.316  17.550  1.00 75.32           C  
ATOM    367  HG2 LYS A  28       3.259 -11.673  18.318  1.00 75.32           H  
ATOM    368  HG3 LYS A  28       3.672 -13.347  17.903  1.00 75.32           H  
ATOM    369  CD  LYS A  28       5.139 -11.896  17.295  1.00 75.32           C  
ATOM    370  HD2 LYS A  28       5.565 -12.543  16.528  1.00 75.32           H  
ATOM    371  HD3 LYS A  28       5.157 -10.864  16.946  1.00 75.32           H  
ATOM    372  CE  LYS A  28       5.952 -12.020  18.585  1.00 75.32           C  
ATOM    373  HE2 LYS A  28       5.895 -13.053  18.930  1.00 75.32           H  
ATOM    374  HE3 LYS A  28       5.496 -11.388  19.347  1.00 75.32           H  
ATOM    375  NZ  LYS A  28       7.368 -11.629  18.367  1.00 75.32           N  
ATOM    376  HZ1 LYS A  28       7.426 -10.672  18.050  1.00 75.32           H  
ATOM    377  HZ2 LYS A  28       7.895 -11.717  19.224  1.00 75.32           H  
ATOM    378  HZ3 LYS A  28       7.792 -12.224  17.671  1.00 75.32           H  
ATOM    379  N   LYS A  29       0.340 -13.094  14.356  1.00 81.37           N  
ATOM    380  H   LYS A  29       0.621 -14.032  14.604  1.00 81.37           H  
ATOM    381  CA  LYS A  29      -0.437 -12.917  13.122  1.00 81.37           C  
ATOM    382  HA  LYS A  29      -1.062 -12.034  13.257  1.00 81.37           H  
ATOM    383  C   LYS A  29      -1.373 -14.095  12.909  1.00 81.37           C  
ATOM    384  CB  LYS A  29       0.464 -12.694  11.891  1.00 81.37           C  
ATOM    385  HB2 LYS A  29      -0.181 -12.566  11.021  1.00 81.37           H  
ATOM    386  HB3 LYS A  29       1.093 -13.571  11.736  1.00 81.37           H  
ATOM    387  O   LYS A  29      -1.003 -15.229  13.198  1.00 81.37           O  
ATOM    388  CG  LYS A  29       1.348 -11.445  12.025  1.00 81.37           C  
ATOM    389  HG2 LYS A  29       0.711 -10.584  12.228  1.00 81.37           H  
ATOM    390  HG3 LYS A  29       2.025 -11.583  12.868  1.00 81.37           H  
ATOM    391  CD  LYS A  29       2.191 -11.142  10.781  1.00 81.37           C  
ATOM    392  HD2 LYS A  29       1.535 -10.890   9.947  1.00 81.37           H  
ATOM    393  HD3 LYS A  29       2.807 -12.006  10.532  1.00 81.37           H  
ATOM    394  CE  LYS A  29       3.078  -9.941  11.134  1.00 81.37           C  
ATOM    395  HE2 LYS A  29       2.438  -9.108  11.423  1.00 81.37           H  
ATOM    396  HE3 LYS A  29       3.681 -10.200  12.005  1.00 81.37           H  
ATOM    397  NZ  LYS A  29       3.964  -9.510  10.030  1.00 81.37           N  
ATOM    398  HZ1 LYS A  29       4.548  -8.740  10.324  1.00 81.37           H  
ATOM    399  HZ2 LYS A  29       3.425  -9.095   9.283  1.00 81.37           H  
ATOM    400  HZ3 LYS A  29       4.542 -10.247   9.653  1.00 81.37           H  
ATOM    401  N   THR A  30      -2.580 -13.846  12.415  1.00 78.72           N  
ATOM    402  H   THR A  30      -2.814 -12.896  12.164  1.00 78.72           H  
ATOM    403  CA  THR A  30      -3.578 -14.907  12.212  1.00 78.72           C  
ATOM    404  HA  THR A  30      -3.049 -15.804  11.892  1.00 78.72           H  
ATOM    405  C   THR A  30      -4.553 -14.551  11.090  1.00 78.72           C  
ATOM    406  CB  THR A  30      -4.260 -15.249  13.550  1.00 78.72           C  
ATOM    407  HB  THR A  30      -3.486 -15.398  14.302  1.00 78.72           H  
ATOM    408  O   THR A  30      -4.756 -13.376  10.777  1.00 78.72           O  
ATOM    409  CG2 THR A  30      -5.196 -14.165  14.046  1.00 78.72           C  
ATOM    410 HG21 THR A  30      -4.800 -13.178  13.804  1.00 78.72           H  
ATOM    411 HG22 THR A  30      -5.289 -14.248  15.129  1.00 78.72           H  
ATOM    412 HG23 THR A  30      -6.167 -14.330  13.579  1.00 78.72           H  
ATOM    413  OG1 THR A  30      -5.012 -16.440  13.462  1.00 78.72           O  
ATOM    414  HG1 THR A  30      -4.399 -17.179  13.436  1.00 78.72           H  
ATOM    415  N   ILE A  31      -5.105 -15.577  10.441  1.00 76.96           N  
ATOM    416  H   ILE A  31      -4.989 -16.500  10.834  1.00 76.96           H  
ATOM    417  CA  ILE A  31      -6.066 -15.441   9.342  1.00 76.96           C  
ATOM    418  HA  ILE A  31      -5.968 -14.447   8.907  1.00 76.96           H  
ATOM    419  C   ILE A  31      -7.471 -15.579   9.920  1.00 76.96           C  
ATOM    420  CB  ILE A  31      -5.809 -16.476   8.219  1.00 76.96           C  
ATOM    421  HB  ILE A  31      -5.845 -17.475   8.652  1.00 76.96           H  
ATOM    422  O   ILE A  31      -7.731 -16.495  10.688  1.00 76.96           O  
ATOM    423  CG1 ILE A  31      -4.421 -16.258   7.576  1.00 76.96           C  
ATOM    424 HG12 ILE A  31      -3.664 -16.197   8.358  1.00 76.96           H  
ATOM    425 HG13 ILE A  31      -4.428 -15.317   7.026  1.00 76.96           H  
ATOM    426  CG2 ILE A  31      -6.894 -16.369   7.132  1.00 76.96           C  
ATOM    427 HG21 ILE A  31      -7.878 -16.603   7.537  1.00 76.96           H  
ATOM    428 HG22 ILE A  31      -6.702 -17.078   6.327  1.00 76.96           H  
ATOM    429 HG23 ILE A  31      -6.896 -15.358   6.724  1.00 76.96           H  
ATOM    430  CD1 ILE A  31      -3.979 -17.368   6.615  1.00 76.96           C  
ATOM    431 HD11 ILE A  31      -4.044 -18.337   7.110  1.00 76.96           H  
ATOM    432 HD12 ILE A  31      -4.595 -17.371   5.716  1.00 76.96           H  
ATOM    433 HD13 ILE A  31      -2.945 -17.191   6.319  1.00 76.96           H  
ATOM    434  N   TYR A  32      -8.380 -14.707   9.507  1.00 74.82           N  
ATOM    435  H   TYR A  32      -8.075 -13.980   8.875  1.00 74.82           H  
ATOM    436  CA  TYR A  32      -9.784 -14.706   9.891  1.00 74.82           C  
ATOM    437  HA  TYR A  32      -9.982 -15.478  10.635  1.00 74.82           H  
ATOM    438  C   TYR A  32     -10.647 -14.945   8.674  1.00 74.82           C  
ATOM    439  CB  TYR A  32     -10.135 -13.352  10.483  1.00 74.82           C  
ATOM    440  HB2 TYR A  32      -9.778 -12.555   9.830  1.00 74.82           H  
ATOM    441  HB3 TYR A  32     -11.219 -13.259  10.550  1.00 74.82           H  
ATOM    442  O   TYR A  32     -10.530 -14.214   7.702  1.00 74.82           O  
ATOM    443  CG  TYR A  32      -9.545 -13.169  11.845  1.00 74.82           C  
ATOM    444  CD1 TYR A  32     -10.363 -13.341  12.958  1.00 74.82           C  
ATOM    445  HD1 TYR A  32     -11.405 -13.604  12.847  1.00 74.82           H  
ATOM    446  CD2 TYR A  32      -8.207 -12.778  11.999  1.00 74.82           C  
ATOM    447  HD2 TYR A  32      -7.573 -12.687  11.129  1.00 74.82           H  
ATOM    448  CE1 TYR A  32      -9.850 -13.033  14.214  1.00 74.82           C  
ATOM    449  HE1 TYR A  32     -10.556 -12.975  15.028  1.00 74.82           H  
ATOM    450  CE2 TYR A  32      -7.711 -12.455  13.271  1.00 74.82           C  
ATOM    451  HE2 TYR A  32      -6.704 -12.080  13.387  1.00 74.82           H  
ATOM    452  OH  TYR A  32      -8.050 -12.268  15.619  1.00 74.82           O  
ATOM    453  HH  TYR A  32      -7.229 -11.774  15.562  1.00 74.82           H  
ATOM    454  CZ  TYR A  32      -8.523 -12.615  14.396  1.00 74.82           C  
ATOM    455  N   SER A  33     -11.532 -15.935   8.716  1.00 75.18           N  
ATOM    456  H   SER A  33     -11.632 -16.456   9.575  1.00 75.18           H  
ATOM    457  CA  SER A  33     -12.483 -16.176   7.625  1.00 75.18           C  
ATOM    458  HA  SER A  33     -12.104 -15.745   6.698  1.00 75.18           H  
ATOM    459  C   SER A  33     -13.823 -15.510   7.941  1.00 75.18           C  
ATOM    460  CB  SER A  33     -12.648 -17.678   7.384  1.00 75.18           C  
ATOM    461  HB2 SER A  33     -13.289 -17.835   6.515  1.00 75.18           H  
ATOM    462  HB3 SER A  33     -13.117 -18.136   8.254  1.00 75.18           H  
ATOM    463  O   SER A  33     -14.393 -15.776   8.999  1.00 75.18           O  
ATOM    464  OG  SER A  33     -11.389 -18.291   7.155  1.00 75.18           O  
ATOM    465  HG  SER A  33     -10.836 -18.104   7.918  1.00 75.18           H  
ATOM    466  N   TYR A  34     -14.358 -14.690   7.034  1.00 68.88           N  
ATOM    467  H   TYR A  34     -13.860 -14.517   6.173  1.00 68.88           H  
ATOM    468  CA  TYR A  34     -15.669 -14.053   7.203  1.00 68.88           C  
ATOM    469  HA  TYR A  34     -16.024 -14.238   8.218  1.00 68.88           H  
ATOM    470  C   TYR A  34     -16.686 -14.668   6.241  1.00 68.88           C  
ATOM    471  CB  TYR A  34     -15.567 -12.525   7.080  1.00 68.88           C  
ATOM    472  HB2 TYR A  34     -14.864 -12.176   7.837  1.00 68.88           H  
ATOM    473  HB3 TYR A  34     -16.535 -12.086   7.323  1.00 68.88           H  
ATOM    474  O   TYR A  34     -16.468 -14.707   5.036  1.00 68.88           O  
ATOM    475  CG  TYR A  34     -15.117 -12.003   5.730  1.00 68.88           C  
ATOM    476  CD1 TYR A  34     -13.741 -11.899   5.445  1.00 68.88           C  
ATOM    477  HD1 TYR A  34     -13.016 -12.159   6.202  1.00 68.88           H  
ATOM    478  CD2 TYR A  34     -16.066 -11.595   4.772  1.00 68.88           C  
ATOM    479  HD2 TYR A  34     -17.120 -11.619   5.006  1.00 68.88           H  
ATOM    480  CE1 TYR A  34     -13.311 -11.413   4.195  1.00 68.88           C  
ATOM    481  HE1 TYR A  34     -12.256 -11.302   3.993  1.00 68.88           H  
ATOM    482  CE2 TYR A  34     -15.642 -11.110   3.521  1.00 68.88           C  
ATOM    483  HE2 TYR A  34     -16.360 -10.755   2.797  1.00 68.88           H  
ATOM    484  OH  TYR A  34     -13.864 -10.508   2.040  1.00 68.88           O  
ATOM    485  HH  TYR A  34     -12.908 -10.446   1.973  1.00 68.88           H  
ATOM    486  CZ  TYR A  34     -14.265 -11.021   3.230  1.00 68.88           C  
ATOM    487  N   ALA A  35     -17.793 -15.192   6.779  1.00 67.16           N  
ATOM    488  H   ALA A  35     -17.865 -15.143   7.785  1.00 67.16           H  
ATOM    489  CA  ALA A  35     -18.980 -15.662   6.045  1.00 67.16           C  
ATOM    490  HA  ALA A  35     -19.553 -16.263   6.751  1.00 67.16           H  
ATOM    491  C   ALA A  35     -18.748 -16.594   4.825  1.00 67.16           C  
ATOM    492  CB  ALA A  35     -19.844 -14.437   5.709  1.00 67.16           C  
ATOM    493  HB1 ALA A  35     -20.802 -14.754   5.297  1.00 67.16           H  
ATOM    494  HB2 ALA A  35     -19.327 -13.820   4.974  1.00 67.16           H  
ATOM    495  HB3 ALA A  35     -20.024 -13.847   6.608  1.00 67.16           H  
ATOM    496  O   ALA A  35     -19.586 -16.634   3.922  1.00 67.16           O  
ATOM    497  N   ASN A  36     -17.642 -17.352   4.780  1.00 67.32           N  
ATOM    498  H   ASN A  36     -17.003 -17.291   5.561  1.00 67.32           H  
ATOM    499  CA  ASN A  36     -17.179 -18.103   3.593  1.00 67.32           C  
ATOM    500  HA  ASN A  36     -16.186 -18.486   3.828  1.00 67.32           H  
ATOM    501  C   ASN A  36     -16.991 -17.222   2.340  1.00 67.32           C  
ATOM    502  CB  ASN A  36     -18.086 -19.321   3.329  1.00 67.32           C  
ATOM    503  HB2 ASN A  36     -19.076 -18.976   3.031  1.00 67.32           H  
ATOM    504  HB3 ASN A  36     -17.671 -19.902   2.505  1.00 67.32           H  
ATOM    505  O   ASN A  36     -17.076 -17.697   1.210  1.00 67.32           O  
ATOM    506  CG  ASN A  36     -18.210 -20.245   4.521  1.00 67.32           C  
ATOM    507  ND2 ASN A  36     -19.317 -20.934   4.660  1.00 67.32           N  
ATOM    508 HD21 ASN A  36     -19.324 -21.566   5.448  1.00 67.32           H  
ATOM    509 HD22 ASN A  36     -20.018 -20.935   3.933  1.00 67.32           H  
ATOM    510  OD1 ASN A  36     -17.326 -20.372   5.345  1.00 67.32           O  
ATOM    511  N   CYS A  37     -16.787 -15.928   2.557  1.00 71.52           N  
ATOM    512  H   CYS A  37     -16.741 -15.623   3.519  1.00 71.52           H  
ATOM    513  CA  CYS A  37     -16.738 -14.874   1.556  1.00 71.52           C  
ATOM    514  HA  CYS A  37     -17.154 -15.225   0.612  1.00 71.52           H  
ATOM    515  C   CYS A  37     -15.325 -14.389   1.270  1.00 71.52           C  
ATOM    516  CB  CYS A  37     -17.594 -13.739   2.097  1.00 71.52           C  
ATOM    517  HB2 CYS A  37     -17.286 -12.811   1.617  1.00 71.52           H  
ATOM    518  HB3 CYS A  37     -17.445 -13.614   3.169  1.00 71.52           H  
ATOM    519  O   CYS A  37     -15.056 -13.848   0.202  1.00 71.52           O  
ATOM    520  SG  CYS A  37     -19.325 -14.054   1.750  1.00 71.52           S  
ATOM    521  N   GLY A  38     -14.428 -14.617   2.217  1.00 77.15           N  
ATOM    522  H   GLY A  38     -14.737 -14.988   3.105  1.00 77.15           H  
ATOM    523  CA  GLY A  38     -13.028 -14.302   2.094  1.00 77.15           C  
ATOM    524  HA2 GLY A  38     -12.913 -13.268   1.768  1.00 77.15           H  
ATOM    525  HA3 GLY A  38     -12.562 -14.956   1.357  1.00 77.15           H  
ATOM    526  C   GLY A  38     -12.340 -14.483   3.428  1.00 77.15           C  
ATOM    527  O   GLY A  38     -12.909 -14.990   4.403  1.00 77.15           O  
ATOM    528  N   GLN A  39     -11.093 -14.055   3.444  1.00 82.83           N  
ATOM    529  H   GLN A  39     -10.715 -13.593   2.630  1.00 82.83           H  
ATOM    530  CA  GLN A  39     -10.253 -14.084   4.615  1.00 82.83           C  
ATOM    531  HA  GLN A  39     -10.875 -14.313   5.480  1.00 82.83           H  
ATOM    532  C   GLN A  39      -9.657 -12.688   4.838  1.00 82.83           C  
ATOM    533  CB  GLN A  39      -9.231 -15.211   4.429  1.00 82.83           C  
ATOM    534  HB2 GLN A  39      -8.383 -15.039   5.093  1.00 82.83           H  
ATOM    535  HB3 GLN A  39      -8.911 -15.214   3.387  1.00 82.83           H  
ATOM    536  O   GLN A  39      -9.600 -11.878   3.919  1.00 82.83           O  
ATOM    537  CG  GLN A  39      -9.798 -16.601   4.714  1.00 82.83           C  
ATOM    538  HG2 GLN A  39     -10.076 -16.632   5.768  1.00 82.83           H  
ATOM    539  HG3 GLN A  39     -10.689 -16.777   4.111  1.00 82.83           H  
ATOM    540  CD  GLN A  39      -8.803 -17.724   4.434  1.00 82.83           C  
ATOM    541  NE2 GLN A  39      -8.996 -18.870   5.046  1.00 82.83           N  
ATOM    542 HE21 GLN A  39      -8.329 -19.601   4.843  1.00 82.83           H  
ATOM    543 HE22 GLN A  39      -9.788 -18.983   5.663  1.00 82.83           H  
ATOM    544  OE1 GLN A  39      -7.852 -17.607   3.680  1.00 82.83           O  
ATOM    545  N   LEU A  40      -9.276 -12.387   6.070  1.00 86.88           N  
ATOM    546  H   LEU A  40      -9.457 -13.071   6.791  1.00 86.88           H  
ATOM    547  CA  LEU A  40      -8.474 -11.235   6.450  1.00 86.88           C  
ATOM    548  HA  LEU A  40      -8.165 -10.683   5.562  1.00 86.88           H  
ATOM    549  C   LEU A  40      -7.227 -11.745   7.143  1.00 86.88           C  
ATOM    550  CB  LEU A  40      -9.241 -10.308   7.403  1.00 86.88           C  
ATOM    551  HB2 LEU A  40      -8.523  -9.596   7.810  1.00 86.88           H  
ATOM    552  HB3 LEU A  40      -9.622 -10.899   8.237  1.00 86.88           H  
ATOM    553  O   LEU A  40      -7.284 -12.717   7.895  1.00 86.88           O  
ATOM    554  CG  LEU A  40     -10.409  -9.515   6.801  1.00 86.88           C  
ATOM    555  HG  LEU A  40     -11.204 -10.191   6.484  1.00 86.88           H  
ATOM    556  CD1 LEU A  40     -10.934  -8.597   7.906  1.00 86.88           C  
ATOM    557 HD11 LEU A  40     -11.544  -7.798   7.484  1.00 86.88           H  
ATOM    558 HD12 LEU A  40     -11.538  -9.180   8.601  1.00 86.88           H  
ATOM    559 HD13 LEU A  40     -10.110  -8.132   8.447  1.00 86.88           H  
ATOM    560  CD2 LEU A  40      -9.982  -8.658   5.606  1.00 86.88           C  
ATOM    561 HD21 LEU A  40      -9.129  -8.034   5.872  1.00 86.88           H  
ATOM    562 HD22 LEU A  40     -10.809  -8.022   5.292  1.00 86.88           H  
ATOM    563 HD23 LEU A  40      -9.717  -9.302   4.767  1.00 86.88           H  
ATOM    564  N   PHE A  41      -6.112 -11.069   6.930  1.00 88.83           N  
ATOM    565  H   PHE A  41      -6.124 -10.251   6.338  1.00 88.83           H  
ATOM    566  CA  PHE A  41      -4.876 -11.401   7.605  1.00 88.83           C  
ATOM    567  HA  PHE A  41      -4.999 -12.322   8.174  1.00 88.83           H  
ATOM    568  C   PHE A  41      -4.535 -10.301   8.593  1.00 88.83           C  
ATOM    569  CB  PHE A  41      -3.814 -11.660   6.554  1.00 88.83           C  
ATOM    570  HB2 PHE A  41      -3.677 -10.768   5.942  1.00 88.83           H  
ATOM    571  HB3 PHE A  41      -4.173 -12.464   5.912  1.00 88.83           H  
ATOM    572  O   PHE A  41      -4.480  -9.129   8.234  1.00 88.83           O  
ATOM    573  CG  PHE A  41      -2.507 -12.097   7.150  1.00 88.83           C  
ATOM    574  CD1 PHE A  41      -1.369 -11.328   6.918  1.00 88.83           C  
ATOM    575  HD1 PHE A  41      -1.424 -10.439   6.306  1.00 88.83           H  
ATOM    576  CD2 PHE A  41      -2.430 -13.246   7.960  1.00 88.83           C  
ATOM    577  HD2 PHE A  41      -3.319 -13.824   8.165  1.00 88.83           H  
ATOM    578  CE1 PHE A  41      -0.164 -11.691   7.512  1.00 88.83           C  
ATOM    579  HE1 PHE A  41       0.657 -11.005   7.364  1.00 88.83           H  
ATOM    580  CE2 PHE A  41      -1.202 -13.644   8.513  1.00 88.83           C  
ATOM    581  HE2 PHE A  41      -1.142 -14.535   9.120  1.00 88.83           H  
ATOM    582  CZ  PHE A  41      -0.060 -12.859   8.290  1.00 88.83           C  
ATOM    583  HZ  PHE A  41       0.880 -13.142   8.742  1.00 88.83           H  
ATOM    584  N   CYS A  42      -4.374 -10.674   9.856  1.00 89.56           N  
ATOM    585  H   CYS A  42      -4.438 -11.653  10.094  1.00 89.56           H  
ATOM    586  CA  CYS A  42      -4.349  -9.716  10.944  1.00 89.56           C  
ATOM    587  HA  CYS A  42      -4.445  -8.712  10.530  1.00 89.56           H  
ATOM    588  C   CYS A  42      -3.049  -9.792  11.727  1.00 89.56           C  
ATOM    589  CB  CYS A  42      -5.533  -9.967  11.866  1.00 89.56           C  
ATOM    590  HB2 CYS A  42      -5.553  -9.197  12.637  1.00 89.56           H  
ATOM    591  HB3 CYS A  42      -5.349 -10.927  12.348  1.00 89.56           H  
ATOM    592  O   CYS A  42      -2.547 -10.884  11.987  1.00 89.56           O  
ATOM    593  SG  CYS A  42      -7.146 -10.045  11.047  1.00 89.56           S  
ATOM    594  N   ASP A  43      -2.565  -8.635  12.164  1.00 90.08           N  
ATOM    595  H   ASP A  43      -3.102  -7.805  11.958  1.00 90.08           H  
ATOM    596  CA  ASP A  43      -1.507  -8.507  13.159  1.00 90.08           C  
ATOM    597  HA  ASP A  43      -0.958  -9.447  13.224  1.00 90.08           H  
ATOM    598  C   ASP A  43      -2.141  -8.243  14.531  1.00 90.08           C  
ATOM    599  CB  ASP A  43      -0.505  -7.443  12.705  1.00 90.08           C  
ATOM    600  HB2 ASP A  43      -0.977  -6.462  12.638  1.00 90.08           H  
ATOM    601  HB3 ASP A  43      -0.174  -7.700  11.698  1.00 90.08           H  
ATOM    602  O   ASP A  43      -2.818  -7.235  14.764  1.00 90.08           O  
ATOM    603  CG  ASP A  43       0.734  -7.307  13.579  1.00 90.08           C  
ATOM    604  OD1 ASP A  43       0.690  -7.643  14.785  1.00 90.08           O  
ATOM    605  OD2 ASP A  43       1.739  -6.842  12.996  1.00 90.08           O  
ATOM    606  N   THR A  44      -1.964  -9.212  15.424  1.00 86.26           N  
ATOM    607  H   THR A  44      -1.351  -9.974  15.171  1.00 86.26           H  
ATOM    608  CA  THR A  44      -2.523  -9.248  16.777  1.00 86.26           C  
ATOM    609  HA  THR A  44      -3.359  -8.550  16.830  1.00 86.26           H  
ATOM    610  C   THR A  44      -1.521  -8.801  17.837  1.00 86.26           C  
ATOM    611  CB  THR A  44      -3.074 -10.646  17.115  1.00 86.26           C  
ATOM    612  HB  THR A  44      -3.449 -10.651  18.138  1.00 86.26           H  
ATOM    613  O   THR A  44      -1.866  -8.808  19.014  1.00 86.26           O  
ATOM    614  CG2 THR A  44      -4.226 -11.034  16.184  1.00 86.26           C  
ATOM    615 HG21 THR A  44      -5.013 -10.282  16.240  1.00 86.26           H  
ATOM    616 HG22 THR A  44      -4.631 -11.997  16.498  1.00 86.26           H  
ATOM    617 HG23 THR A  44      -3.872 -11.114  15.156  1.00 86.26           H  
ATOM    618  OG1 THR A  44      -2.084 -11.646  16.981  1.00 86.26           O  
ATOM    619  HG1 THR A  44      -1.630 -11.745  17.822  1.00 86.26           H  
ATOM    620  N   ALA A  45      -0.301  -8.412  17.452  1.00 86.08           N  
ATOM    621  H   ALA A  45      -0.087  -8.385  16.465  1.00 86.08           H  
ATOM    622  CA  ALA A  45       0.764  -8.066  18.392  1.00 86.08           C  
ATOM    623  HA  ALA A  45       0.410  -8.194  19.415  1.00 86.08           H  
ATOM    624  C   ALA A  45       1.229  -6.611  18.281  1.00 86.08           C  
ATOM    625  CB  ALA A  45       1.923  -9.042  18.181  1.00 86.08           C  
ATOM    626  HB1 ALA A  45       2.227  -9.041  17.135  1.00 86.08           H  
ATOM    627  HB2 ALA A  45       2.765  -8.750  18.808  1.00 86.08           H  
ATOM    628  HB3 ALA A  45       1.595 -10.039  18.477  1.00 86.08           H  
ATOM    629  O   ALA A  45       1.448  -5.968  19.309  1.00 86.08           O  
ATOM    630  N   ALA A  46       1.395  -6.083  17.066  1.00 85.43           N  
ATOM    631  H   ALA A  46       1.182  -6.638  16.250  1.00 85.43           H  
ATOM    632  CA  ALA A  46       1.904  -4.730  16.871  1.00 85.43           C  
ATOM    633  HA  ALA A  46       2.883  -4.661  17.346  1.00 85.43           H  
ATOM    634  C   ALA A  46       0.974  -3.701  17.525  1.00 85.43           C  
ATOM    635  CB  ALA A  46       2.084  -4.463  15.373  1.00 85.43           C  
ATOM    636  HB1 ALA A  46       1.124  -4.541  14.862  1.00 85.43           H  
ATOM    637  HB2 ALA A  46       2.487  -3.462  15.219  1.00 85.43           H  
ATOM    638  HB3 ALA A  46       2.772  -5.192  14.945  1.00 85.43           H  
ATOM    639  O   ALA A  46      -0.220  -3.666  17.232  1.00 85.43           O  
ATOM    640  N   ASP A  47       1.517  -2.858  18.407  1.00 87.31           N  
ATOM    641  H   ASP A  47       2.499  -2.952  18.623  1.00 87.31           H  
ATOM    642  CA  ASP A  47       0.777  -1.758  19.043  1.00 87.31           C  
ATOM    643  HA  ASP A  47       1.395  -1.371  19.853  1.00 87.31           H  
ATOM    644  C   ASP A  47      -0.550  -2.203  19.708  1.00 87.31           C  
ATOM    645  CB  ASP A  47       0.635  -0.625  18.010  1.00 87.31           C  
ATOM    646  HB2 ASP A  47       0.011  -0.966  17.184  1.00 87.31           H  
ATOM    647  HB3 ASP A  47       1.619  -0.385  17.608  1.00 87.31           H  
ATOM    648  O   ASP A  47      -1.577  -1.545  19.588  1.00 87.31           O  
ATOM    649  CG  ASP A  47       0.037   0.648  18.598  1.00 87.31           C  
ATOM    650  OD1 ASP A  47       0.435   1.010  19.722  1.00 87.31           O  
ATOM    651  OD2 ASP A  47      -0.813   1.244  17.896  1.00 87.31           O  
ATOM    652  N   GLY A  48      -0.571  -3.378  20.348  1.00 86.46           N  
ATOM    653  H   GLY A  48       0.273  -3.934  20.354  1.00 86.46           H  
ATOM    654  CA  GLY A  48      -1.782  -3.937  20.972  1.00 86.46           C  
ATOM    655  HA2 GLY A  48      -2.361  -3.132  21.425  1.00 86.46           H  
ATOM    656  HA3 GLY A  48      -1.479  -4.623  21.763  1.00 86.46           H  
ATOM    657  C   GLY A  48      -2.710  -4.708  20.021  1.00 86.46           C  
ATOM    658  O   GLY A  48      -3.778  -5.151  20.437  1.00 86.46           O  
ATOM    659  N   GLY A  49      -2.308  -4.905  18.764  1.00 88.05           N  
ATOM    660  H   GLY A  49      -1.463  -4.444  18.458  1.00 88.05           H  
ATOM    661  CA  GLY A  49      -3.017  -5.734  17.792  1.00 88.05           C  
ATOM    662  HA2 GLY A  49      -3.352  -6.642  18.292  1.00 88.05           H  
ATOM    663  HA3 GLY A  49      -2.326  -6.016  16.998  1.00 88.05           H  
ATOM    664  C   GLY A  49      -4.233  -5.059  17.157  1.00 88.05           C  
ATOM    665  O   GLY A  49      -4.376  -3.835  17.166  1.00 88.05           O  
ATOM    666  N   GLY A  50      -5.108  -5.870  16.558  1.00 89.55           N  
ATOM    667  H   GLY A  50      -4.905  -6.860  16.546  1.00 89.55           H  
ATOM    668  CA  GLY A  50      -6.318  -5.405  15.869  1.00 89.55           C  
ATOM    669  HA2 GLY A  50      -6.805  -4.638  16.471  1.00 89.55           H  
ATOM    670  HA3 GLY A  50      -7.003  -6.246  15.762  1.00 89.55           H  
ATOM    671  C   GLY A  50      -6.064  -4.826  14.474  1.00 89.55           C  
ATOM    672  O   GLY A  50      -6.949  -4.196  13.899  1.00 89.55           O  
ATOM    673  N   TRP A  51      -4.870  -5.024  13.923  1.00 93.48           N  
ATOM    674  H   TRP A  51      -4.191  -5.590  14.411  1.00 93.48           H  
ATOM    675  CA  TRP A  51      -4.517  -4.538  12.596  1.00 93.48           C  
ATOM    676  HA  TRP A  51      -5.021  -3.592  12.400  1.00 93.48           H  
ATOM    677  C   TRP A  51      -4.921  -5.539  11.522  1.00 93.48           C  
ATOM    678  CB  TRP A  51      -3.017  -4.309  12.541  1.00 93.48           C  
ATOM    679  HB2 TRP A  51      -2.545  -5.251  12.820  1.00 93.48           H  
ATOM    680  HB3 TRP A  51      -2.741  -4.066  11.515  1.00 93.48           H  
ATOM    681  O   TRP A  51      -4.614  -6.721  11.631  1.00 93.48           O  
ATOM    682  CG  TRP A  51      -2.489  -3.239  13.429  1.00 93.48           C  
ATOM    683  CD1 TRP A  51      -1.896  -3.431  14.625  1.00 93.48           C  
ATOM    684  HD1 TRP A  51      -1.719  -4.389  15.091  1.00 93.48           H  
ATOM    685  CD2 TRP A  51      -2.497  -1.801  13.209  1.00 93.48           C  
ATOM    686  CE2 TRP A  51      -1.915  -1.166  14.344  1.00 93.48           C  
ATOM    687  CE3 TRP A  51      -2.942  -0.972  12.159  1.00 93.48           C  
ATOM    688  HE3 TRP A  51      -3.373  -1.427  11.279  1.00 93.48           H  
ATOM    689  NE1 TRP A  51      -1.565  -2.210  15.172  1.00 93.48           N  
ATOM    690  HE1 TRP A  51      -1.126  -2.136  16.079  1.00 93.48           H  
ATOM    691  CH2 TRP A  51      -2.229   1.022  13.365  1.00 93.48           C  
ATOM    692  HH2 TRP A  51      -2.082   2.092  13.389  1.00 93.48           H  
ATOM    693  CZ2 TRP A  51      -1.786   0.226  14.437  1.00 93.48           C  
ATOM    694  HZ2 TRP A  51      -1.329   0.670  15.308  1.00 93.48           H  
ATOM    695  CZ3 TRP A  51      -2.813   0.425  12.234  1.00 93.48           C  
ATOM    696  HZ3 TRP A  51      -3.131   1.040  11.405  1.00 93.48           H  
ATOM    697  N   ILE A  52      -5.537  -5.048  10.453  1.00 93.88           N  
ATOM    698  H   ILE A  52      -5.771  -4.065  10.455  1.00 93.88           H  
ATOM    699  CA  ILE A  52      -5.804  -5.784   9.217  1.00 93.88           C  
ATOM    700  HA  ILE A  52      -5.833  -6.857   9.409  1.00 93.88           H  
ATOM    701  C   ILE A  52      -4.667  -5.472   8.252  1.00 93.88           C  
ATOM    702  CB  ILE A  52      -7.159  -5.343   8.627  1.00 93.88           C  
ATOM    703  HB  ILE A  52      -7.114  -4.269   8.445  1.00 93.88           H  
ATOM    704  O   ILE A  52      -4.562  -4.342   7.774  1.00 93.88           O  
ATOM    705  CG1 ILE A  52      -8.334  -5.625   9.586  1.00 93.88           C  
ATOM    706 HG12 ILE A  52      -8.001  -5.619  10.624  1.00 93.88           H  
ATOM    707 HG13 ILE A  52      -8.745  -6.607   9.352  1.00 93.88           H  
ATOM    708  CG2 ILE A  52      -7.421  -6.056   7.286  1.00 93.88           C  
ATOM    709 HG21 ILE A  52      -8.407  -5.789   6.906  1.00 93.88           H  
ATOM    710 HG22 ILE A  52      -6.684  -5.757   6.541  1.00 93.88           H  
ATOM    711 HG23 ILE A  52      -7.368  -7.136   7.419  1.00 93.88           H  
ATOM    712  CD1 ILE A  52      -9.465  -4.608   9.494  1.00 93.88           C  
ATOM    713 HD11 ILE A  52      -9.292  -3.820  10.227  1.00 93.88           H  
ATOM    714 HD12 ILE A  52     -10.417  -5.092   9.710  1.00 93.88           H  
ATOM    715 HD13 ILE A  52      -9.483  -4.156   8.502  1.00 93.88           H  
ATOM    716  N   ILE A  53      -3.816  -6.449   7.965  1.00 94.29           N  
ATOM    717  H   ILE A  53      -4.020  -7.376   8.310  1.00 94.29           H  
ATOM    718  CA  ILE A  53      -2.773  -6.336   6.946  1.00 94.29           C  
ATOM    719  HA  ILE A  53      -2.291  -5.362   7.029  1.00 94.29           H  
ATOM    720  C   ILE A  53      -3.458  -6.425   5.584  1.00 94.29           C  
ATOM    721  CB  ILE A  53      -1.692  -7.422   7.123  1.00 94.29           C  
ATOM    722  HB  ILE A  53      -2.157  -8.391   6.942  1.00 94.29           H  
ATOM    723  O   ILE A  53      -4.150  -7.401   5.291  1.00 94.29           O  
ATOM    724  CG1 ILE A  53      -1.090  -7.421   8.551  1.00 94.29           C  
ATOM    725 HG12 ILE A  53      -1.877  -7.351   9.302  1.00 94.29           H  
ATOM    726 HG13 ILE A  53      -0.436  -6.557   8.665  1.00 94.29           H  
ATOM    727  CG2 ILE A  53      -0.570  -7.199   6.087  1.00 94.29           C  
ATOM    728 HG21 ILE A  53       0.155  -8.013   6.110  1.00 94.29           H  
ATOM    729 HG22 ILE A  53      -0.052  -6.260   6.282  1.00 94.29           H  
ATOM    730 HG23 ILE A  53      -0.966  -7.153   5.072  1.00 94.29           H  
ATOM    731  CD1 ILE A  53      -0.295  -8.689   8.868  1.00 94.29           C  
ATOM    732 HD11 ILE A  53      -0.984  -9.530   8.950  1.00 94.29           H  
ATOM    733 HD12 ILE A  53       0.450  -8.883   8.097  1.00 94.29           H  
ATOM    734 HD13 ILE A  53       0.233  -8.580   9.816  1.00 94.29           H  
ATOM    735  N   PHE A  54      -3.278  -5.400   4.756  1.00 96.18           N  
ATOM    736  H   PHE A  54      -2.675  -4.643   5.044  1.00 96.18           H  
ATOM    737  CA  PHE A  54      -3.888  -5.337   3.426  1.00 96.18           C  
ATOM    738  HA  PHE A  54      -4.517  -6.217   3.292  1.00 96.18           H  
ATOM    739  C   PHE A  54      -2.869  -5.379   2.287  1.00 96.18           C  
ATOM    740  CB  PHE A  54      -4.809  -4.120   3.336  1.00 96.18           C  
ATOM    741  HB2 PHE A  54      -5.546  -4.176   4.136  1.00 96.18           H  
ATOM    742  HB3 PHE A  54      -5.356  -4.168   2.394  1.00 96.18           H  
ATOM    743  O   PHE A  54      -3.256  -5.588   1.138  1.00 96.18           O  
ATOM    744  CG  PHE A  54      -4.100  -2.786   3.399  1.00 96.18           C  
ATOM    745  CD1 PHE A  54      -4.045  -2.080   4.614  1.00 96.18           C  
ATOM    746  HD1 PHE A  54      -4.480  -2.506   5.506  1.00 96.18           H  
ATOM    747  CD2 PHE A  54      -3.520  -2.239   2.238  1.00 96.18           C  
ATOM    748  HD2 PHE A  54      -3.547  -2.779   1.303  1.00 96.18           H  
ATOM    749  CE1 PHE A  54      -3.445  -0.811   4.659  1.00 96.18           C  
ATOM    750  HE1 PHE A  54      -3.419  -0.253   5.584  1.00 96.18           H  
ATOM    751  CE2 PHE A  54      -2.916  -0.973   2.285  1.00 96.18           C  
ATOM    752  HE2 PHE A  54      -2.474  -0.551   1.395  1.00 96.18           H  
ATOM    753  CZ  PHE A  54      -2.900  -0.253   3.490  1.00 96.18           C  
ATOM    754  HZ  PHE A  54      -2.463   0.734   3.512  1.00 96.18           H  
ATOM    755  N   GLN A  55      -1.587  -5.205   2.596  1.00 97.49           N  
ATOM    756  H   GLN A  55      -1.334  -5.001   3.553  1.00 97.49           H  
ATOM    757  CA  GLN A  55      -0.488  -5.354   1.655  1.00 97.49           C  
ATOM    758  HA  GLN A  55      -0.797  -6.035   0.862  1.00 97.49           H  
ATOM    759  C   GLN A  55       0.715  -5.958   2.373  1.00 97.49           C  
ATOM    760  CB  GLN A  55      -0.179  -3.987   1.032  1.00 97.49           C  
ATOM    761  HB2 GLN A  55       0.141  -3.292   1.808  1.00 97.49           H  
ATOM    762  HB3 GLN A  55      -1.105  -3.600   0.606  1.00 97.49           H  
ATOM    763  O   GLN A  55       0.955  -5.650   3.545  1.00 97.49           O  
ATOM    764  CG  GLN A  55       0.875  -4.015  -0.084  1.00 97.49           C  
ATOM    765  HG2 GLN A  55       0.805  -4.944  -0.649  1.00 97.49           H  
ATOM    766  HG3 GLN A  55       0.655  -3.195  -0.768  1.00 97.49           H  
ATOM    767  CD  GLN A  55       2.312  -3.812   0.380  1.00 97.49           C  
ATOM    768  NE2 GLN A  55       3.181  -3.513  -0.551  1.00 97.49           N  
ATOM    769 HE21 GLN A  55       4.123  -3.269  -0.279  1.00 97.49           H  
ATOM    770 HE22 GLN A  55       2.863  -3.268  -1.478  1.00 97.49           H  
ATOM    771  OE1 GLN A  55       2.661  -3.905   1.547  1.00 97.49           O  
ATOM    772  N   ARG A  56       1.457  -6.813   1.670  1.00 95.64           N  
ATOM    773  H   ARG A  56       1.151  -7.060   0.740  1.00 95.64           H  
ATOM    774  CA  ARG A  56       2.726  -7.368   2.142  1.00 95.64           C  
ATOM    775  HA  ARG A  56       3.204  -6.649   2.809  1.00 95.64           H  
ATOM    776  C   ARG A  56       3.668  -7.637   0.974  1.00 95.64           C  
ATOM    777  CB  ARG A  56       2.421  -8.657   2.910  1.00 95.64           C  
ATOM    778  HB2 ARG A  56       1.781  -8.431   3.764  1.00 95.64           H  
ATOM    779  HB3 ARG A  56       1.881  -9.328   2.242  1.00 95.64           H  
ATOM    780  O   ARG A  56       3.225  -8.243  -0.003  1.00 95.64           O  
ATOM    781  CG  ARG A  56       3.687  -9.365   3.399  1.00 95.64           C  
ATOM    782  HG2 ARG A  56       4.345  -9.540   2.548  1.00 95.64           H  
ATOM    783  HG3 ARG A  56       4.218  -8.759   4.133  1.00 95.64           H  
ATOM    784  CD  ARG A  56       3.310 -10.724   3.973  1.00 95.64           C  
ATOM    785  HD2 ARG A  56       4.136 -11.415   3.801  1.00 95.64           H  
ATOM    786  HD3 ARG A  56       2.431 -11.107   3.455  1.00 95.64           H  
ATOM    787  NE  ARG A  56       3.032 -10.679   5.405  1.00 95.64           N  
ATOM    788  HE  ARG A  56       3.158  -9.804   5.893  1.00 95.64           H  
ATOM    789  NH1 ARG A  56       2.613 -12.919   5.626  1.00 95.64           N  
ATOM    790 HH11 ARG A  56       2.549 -12.998   4.621  1.00 95.64           H  
ATOM    791 HH12 ARG A  56       2.329 -13.723   6.168  1.00 95.64           H  
ATOM    792  NH2 ARG A  56       2.903 -11.625   7.423  1.00 95.64           N  
ATOM    793 HH21 ARG A  56       2.990 -10.666   7.727  1.00 95.64           H  
ATOM    794 HH22 ARG A  56       2.816 -12.441   8.012  1.00 95.64           H  
ATOM    795  CZ  ARG A  56       2.841 -11.748   6.137  1.00 95.64           C  
ATOM    796  N   ARG A  57       4.949  -7.275   1.126  1.00 95.27           N  
ATOM    797  H   ARG A  57       5.182  -6.757   1.961  1.00 95.27           H  
ATOM    798  CA  ARG A  57       6.074  -7.725   0.279  1.00 95.27           C  
ATOM    799  HA  ARG A  57       5.720  -8.508  -0.391  1.00 95.27           H  
ATOM    800  C   ARG A  57       7.178  -8.333   1.141  1.00 95.27           C  
ATOM    801  CB  ARG A  57       6.658  -6.589  -0.579  1.00 95.27           C  
ATOM    802  HB2 ARG A  57       7.215  -5.908   0.064  1.00 95.27           H  
ATOM    803  HB3 ARG A  57       7.374  -7.019  -1.279  1.00 95.27           H  
ATOM    804  O   ARG A  57       7.660  -7.697   2.074  1.00 95.27           O  
ATOM    805  CG  ARG A  57       5.623  -5.779  -1.364  1.00 95.27           C  
ATOM    806  HG2 ARG A  57       6.128  -4.973  -1.896  1.00 95.27           H  
ATOM    807  HG3 ARG A  57       4.934  -5.327  -0.651  1.00 95.27           H  
ATOM    808  CD  ARG A  57       4.823  -6.621  -2.365  1.00 95.27           C  
ATOM    809  HD2 ARG A  57       4.350  -7.462  -1.858  1.00 95.27           H  
ATOM    810  HD3 ARG A  57       4.023  -5.996  -2.764  1.00 95.27           H  
ATOM    811  NE  ARG A  57       5.647  -7.162  -3.462  1.00 95.27           N  
ATOM    812  HE  ARG A  57       6.000  -8.102  -3.356  1.00 95.27           H  
ATOM    813  NH1 ARG A  57       5.450  -5.339  -4.818  1.00 95.27           N  
ATOM    814 HH11 ARG A  57       5.879  -4.776  -5.539  1.00 95.27           H  
ATOM    815 HH12 ARG A  57       4.911  -4.883  -4.096  1.00 95.27           H  
ATOM    816  NH2 ARG A  57       6.612  -7.078  -5.534  1.00 95.27           N  
ATOM    817 HH21 ARG A  57       6.842  -8.060  -5.484  1.00 95.27           H  
ATOM    818 HH22 ARG A  57       6.845  -6.501  -6.330  1.00 95.27           H  
ATOM    819  CZ  ARG A  57       5.902  -6.534  -4.593  1.00 95.27           C  
ATOM    820  N   THR A  58       7.535  -9.574   0.845  1.00 88.84           N  
ATOM    821  H   THR A  58       7.023 -10.016   0.095  1.00 88.84           H  
ATOM    822  CA  THR A  58       8.440 -10.430   1.614  1.00 88.84           C  
ATOM    823  HA  THR A  58       9.260  -9.821   1.995  1.00 88.84           H  
ATOM    824  C   THR A  58       9.063 -11.573   0.798  1.00 88.84           C  
ATOM    825  CB  THR A  58       7.687 -11.028   2.817  1.00 88.84           C  
ATOM    826  HB  THR A  58       7.337 -10.208   3.443  1.00 88.84           H  
ATOM    827  O   THR A  58      10.126 -12.034   1.205  1.00 88.84           O  
ATOM    828  CG2 THR A  58       6.458 -11.848   2.443  1.00 88.84           C  
ATOM    829 HG21 THR A  58       6.150 -12.486   3.271  1.00 88.84           H  
ATOM    830 HG22 THR A  58       5.643 -11.181   2.160  1.00 88.84           H  
ATOM    831 HG23 THR A  58       6.667 -12.443   1.554  1.00 88.84           H  
ATOM    832  OG1 THR A  58       8.529 -11.839   3.607  1.00 88.84           O  
ATOM    833  HG1 THR A  58       9.191 -12.220   3.025  1.00 88.84           H  
ATOM    834  N   PHE A  59       8.452 -12.072  -0.290  1.00 79.96           N  
ATOM    835  H   PHE A  59       7.549 -11.701  -0.552  1.00 79.96           H  
ATOM    836  CA  PHE A  59       8.903 -13.309  -0.964  1.00 79.96           C  
ATOM    837  HA  PHE A  59       9.883 -13.571  -0.563  1.00 79.96           H  
ATOM    838  C   PHE A  59       9.186 -13.203  -2.478  1.00 79.96           C  
ATOM    839  CB  PHE A  59       7.974 -14.489  -0.603  1.00 79.96           C  
ATOM    840  HB2 PHE A  59       8.111 -15.294  -1.325  1.00 79.96           H  
ATOM    841  HB3 PHE A  59       6.940 -14.158  -0.692  1.00 79.96           H  
ATOM    842  O   PHE A  59       9.589 -14.203  -3.067  1.00 79.96           O  
ATOM    843  CG  PHE A  59       8.221 -15.085   0.779  1.00 79.96           C  
ATOM    844  CD1 PHE A  59       9.412 -15.776   1.067  1.00 79.96           C  
ATOM    845  HD1 PHE A  59      10.164 -15.891   0.300  1.00 79.96           H  
ATOM    846  CD2 PHE A  59       7.257 -14.959   1.787  1.00 79.96           C  
ATOM    847  HD2 PHE A  59       6.332 -14.455   1.550  1.00 79.96           H  
ATOM    848  CE1 PHE A  59       9.636 -16.296   2.357  1.00 79.96           C  
ATOM    849  HE1 PHE A  59      10.561 -16.810   2.573  1.00 79.96           H  
ATOM    850  CE2 PHE A  59       7.472 -15.462   3.079  1.00 79.96           C  
ATOM    851  HE2 PHE A  59       6.713 -15.343   3.838  1.00 79.96           H  
ATOM    852  CZ  PHE A  59       8.671 -16.130   3.368  1.00 79.96           C  
ATOM    853  HZ  PHE A  59       8.850 -16.522   4.359  1.00 79.96           H  
ATOM    854  N   LYS A  60       9.074 -12.026  -3.115  1.00 83.26           N  
ATOM    855  H   LYS A  60       8.602 -11.293  -2.604  1.00 83.26           H  
ATOM    856  CA  LYS A  60       9.304 -11.808  -4.575  1.00 83.26           C  
ATOM    857  HA  LYS A  60       8.824 -10.857  -4.808  1.00 83.26           H  
ATOM    858  C   LYS A  60       8.576 -12.834  -5.457  1.00 83.26           C  
ATOM    859  CB  LYS A  60      10.805 -11.687  -4.963  1.00 83.26           C  
ATOM    860  HB2 LYS A  60      11.382 -11.221  -4.165  1.00 83.26           H  
ATOM    861  HB3 LYS A  60      11.216 -12.684  -5.117  1.00 83.26           H  
ATOM    862  O   LYS A  60       9.020 -13.167  -6.552  1.00 83.26           O  
ATOM    863  CG  LYS A  60      10.965 -10.850  -6.254  1.00 83.26           C  
ATOM    864  HG2 LYS A  60      10.345 -11.252  -7.055  1.00 83.26           H  
ATOM    865  HG3 LYS A  60      10.604  -9.842  -6.049  1.00 83.26           H  
ATOM    866  CD  LYS A  60      12.401 -10.765  -6.784  1.00 83.26           C  
ATOM    867  HD2 LYS A  60      13.019 -10.270  -6.035  1.00 83.26           H  
ATOM    868  HD3 LYS A  60      12.792 -11.766  -6.966  1.00 83.26           H  
ATOM    869  CE  LYS A  60      12.378  -9.968  -8.102  1.00 83.26           C  
ATOM    870  HE2 LYS A  60      11.463  -9.376  -8.122  1.00 83.26           H  
ATOM    871  HE3 LYS A  60      12.342 -10.655  -8.947  1.00 83.26           H  
ATOM    872  NZ  LYS A  60      13.513  -9.024  -8.223  1.00 83.26           N  
ATOM    873  HZ1 LYS A  60      13.401  -8.454  -9.049  1.00 83.26           H  
ATOM    874  HZ2 LYS A  60      14.416  -9.476  -8.214  1.00 83.26           H  
ATOM    875  HZ3 LYS A  60      13.453  -8.379  -7.448  1.00 83.26           H  
ATOM    876  N   ASP A  61       7.461 -13.360  -4.975  1.00 81.60           N  
ATOM    877  H   ASP A  61       7.139 -13.074  -4.061  1.00 81.60           H  
ATOM    878  CA  ASP A  61       6.717 -14.434  -5.628  1.00 81.60           C  
ATOM    879  HA  ASP A  61       7.349 -14.915  -6.374  1.00 81.60           H  
ATOM    880  C   ASP A  61       5.482 -13.903  -6.364  1.00 81.60           C  
ATOM    881  CB  ASP A  61       6.369 -15.494  -4.579  1.00 81.60           C  
ATOM    882  HB2 ASP A  61       5.966 -16.364  -5.097  1.00 81.60           H  
ATOM    883  HB3 ASP A  61       7.280 -15.808  -4.068  1.00 81.60           H  
ATOM    884  O   ASP A  61       4.992 -14.529  -7.305  1.00 81.60           O  
ATOM    885  CG  ASP A  61       5.355 -15.019  -3.539  1.00 81.60           C  
ATOM    886  OD1 ASP A  61       5.433 -13.858  -3.081  1.00 81.60           O  
ATOM    887  OD2 ASP A  61       4.477 -15.835  -3.190  1.00 81.60           O  
ATOM    888  N   VAL A  62       5.011 -12.715  -5.979  1.00 89.13           N  
ATOM    889  H   VAL A  62       5.417 -12.309  -5.149  1.00 89.13           H  
ATOM    890  CA  VAL A  62       3.881 -12.037  -6.611  1.00 89.13           C  
ATOM    891  HA  VAL A  62       3.501 -12.669  -7.413  1.00 89.13           H  
ATOM    892  C   VAL A  62       4.331 -10.719  -7.229  1.00 89.13           C  
ATOM    893  CB  VAL A  62       2.729 -11.846  -5.614  1.00 89.13           C  
ATOM    894  HB  VAL A  62       3.046 -11.176  -4.816  1.00 89.13           H  
ATOM    895  O   VAL A  62       4.830  -9.817  -6.555  1.00 89.13           O  
ATOM    896  CG1 VAL A  62       1.501 -11.222  -6.277  1.00 89.13           C  
ATOM    897 HG11 VAL A  62       1.739 -10.231  -6.662  1.00 89.13           H  
ATOM    898 HG12 VAL A  62       1.138 -11.861  -7.082  1.00 89.13           H  
ATOM    899 HG13 VAL A  62       0.734 -11.118  -5.509  1.00 89.13           H  
ATOM    900  CG2 VAL A  62       2.288 -13.193  -5.025  1.00 89.13           C  
ATOM    901 HG21 VAL A  62       1.404 -13.063  -4.400  1.00 89.13           H  
ATOM    902 HG22 VAL A  62       3.075 -13.601  -4.392  1.00 89.13           H  
ATOM    903 HG23 VAL A  62       2.072 -13.907  -5.821  1.00 89.13           H  
ATOM    904  N   TYR A  63       4.095 -10.586  -8.534  1.00 93.28           N  
ATOM    905  H   TYR A  63       3.768 -11.394  -9.044  1.00 93.28           H  
ATOM    906  CA  TYR A  63       4.298  -9.334  -9.256  1.00 93.28           C  
ATOM    907  HA  TYR A  63       5.223  -8.878  -8.901  1.00 93.28           H  
ATOM    908  C   TYR A  63       3.148  -8.362  -9.006  1.00 93.28           C  
ATOM    909  CB  TYR A  63       4.449  -9.594 -10.756  1.00 93.28           C  
ATOM    910  HB2 TYR A  63       4.572  -8.640 -11.267  1.00 93.28           H  
ATOM    911  HB3 TYR A  63       3.536 -10.053 -11.135  1.00 93.28           H  
ATOM    912  O   TYR A  63       1.977  -8.729  -9.120  1.00 93.28           O  
ATOM    913  CG  TYR A  63       5.633 -10.470 -11.098  1.00 93.28           C  
ATOM    914  CD1 TYR A  63       6.934  -9.932 -11.059  1.00 93.28           C  
ATOM    915  HD1 TYR A  63       7.098  -8.899 -10.790  1.00 93.28           H  
ATOM    916  CD2 TYR A  63       5.437 -11.825 -11.430  1.00 93.28           C  
ATOM    917  HD2 TYR A  63       4.444 -12.249 -11.446  1.00 93.28           H  
ATOM    918  CE1 TYR A  63       8.042 -10.745 -11.360  1.00 93.28           C  
ATOM    919  HE1 TYR A  63       9.036 -10.325 -11.324  1.00 93.28           H  
ATOM    920  CE2 TYR A  63       6.544 -12.639 -11.733  1.00 93.28           C  
ATOM    921  HE2 TYR A  63       6.415 -13.683 -11.979  1.00 93.28           H  
ATOM    922  OH  TYR A  63       8.908 -12.890 -12.003  1.00 93.28           O  
ATOM    923  HH  TYR A  63       9.735 -12.411 -11.909  1.00 93.28           H  
ATOM    924  CZ  TYR A  63       7.846 -12.101 -11.699  1.00 93.28           C  
ATOM    925  N   PHE A  64       3.496  -7.103  -8.749  1.00 97.28           N  
ATOM    926  H   PHE A  64       4.477  -6.889  -8.636  1.00 97.28           H  
ATOM    927  CA  PHE A  64       2.549  -6.004  -8.540  1.00 97.28           C  
ATOM    928  HA  PHE A  64       1.563  -6.419  -8.330  1.00 97.28           H  
ATOM    929  C   PHE A  64       2.363  -5.138  -9.799  1.00 97.28           C  
ATOM    930  CB  PHE A  64       2.961  -5.216  -7.293  1.00 97.28           C  
ATOM    931  HB2 PHE A  64       2.552  -4.208  -7.361  1.00 97.28           H  
ATOM    932  HB3 PHE A  64       4.047  -5.125  -7.280  1.00 97.28           H  
ATOM    933  O   PHE A  64       1.590  -4.182  -9.782  1.00 97.28           O  
ATOM    934  CG  PHE A  64       2.501  -5.834  -5.981  1.00 97.28           C  
ATOM    935  CD1 PHE A  64       1.695  -5.089  -5.102  1.00 97.28           C  
ATOM    936  HD1 PHE A  64       1.378  -4.093  -5.375  1.00 97.28           H  
ATOM    937  CD2 PHE A  64       2.884  -7.139  -5.616  1.00 97.28           C  
ATOM    938  HD2 PHE A  64       3.527  -7.723  -6.257  1.00 97.28           H  
ATOM    939  CE1 PHE A  64       1.302  -5.627  -3.865  1.00 97.28           C  
ATOM    940  HE1 PHE A  64       0.706  -5.035  -3.187  1.00 97.28           H  
ATOM    941  CE2 PHE A  64       2.467  -7.693  -4.395  1.00 97.28           C  
ATOM    942  HE2 PHE A  64       2.776  -8.692  -4.124  1.00 97.28           H  
ATOM    943  CZ  PHE A  64       1.684  -6.932  -3.512  1.00 97.28           C  
ATOM    944  HZ  PHE A  64       1.400  -7.344  -2.555  1.00 97.28           H  
ATOM    945  N   ASN A  65       2.969  -5.530 -10.928  1.00 97.39           N  
ATOM    946  H   ASN A  65       3.668  -6.257 -10.861  1.00 97.39           H  
ATOM    947  CA  ASN A  65       2.628  -5.032 -12.262  1.00 97.39           C  
ATOM    948  HA  ASN A  65       2.513  -3.950 -12.204  1.00 97.39           H  
ATOM    949  C   ASN A  65       1.284  -5.624 -12.732  1.00 97.39           C  
ATOM    950  CB  ASN A  65       3.772  -5.328 -13.248  1.00 97.39           C  
ATOM    951  HB2 ASN A  65       4.719  -4.980 -12.837  1.00 97.39           H  
ATOM    952  HB3 ASN A  65       3.859  -6.402 -13.415  1.00 97.39           H  
ATOM    953  O   ASN A  65       1.220  -6.483 -13.624  1.00 97.39           O  
ATOM    954  CG  ASN A  65       3.546  -4.641 -14.586  1.00 97.39           C  
ATOM    955  ND2 ASN A  65       4.513  -4.673 -15.463  1.00 97.39           N  
ATOM    956 HD21 ASN A  65       4.483  -3.963 -16.181  1.00 97.39           H  
ATOM    957 HD22 ASN A  65       5.436  -4.964 -15.174  1.00 97.39           H  
ATOM    958  OD1 ASN A  65       2.476  -4.140 -14.894  1.00 97.39           O  
ATOM    959  N   LYS A  66       0.201  -5.207 -12.082  1.00 98.34           N  
ATOM    960  H   LYS A  66       0.340  -4.509 -11.366  1.00 98.34           H  
ATOM    961  CA  LYS A  66      -1.154  -5.725 -12.285  1.00 98.34           C  
ATOM    962  HA  LYS A  66      -1.125  -6.552 -12.995  1.00 98.34           H  
ATOM    963  C   LYS A  66      -2.071  -4.690 -12.924  1.00 98.34           C  
ATOM    964  CB  LYS A  66      -1.707  -6.256 -10.952  1.00 98.34           C  
ATOM    965  HB2 LYS A  66      -2.727  -6.602 -11.116  1.00 98.34           H  
ATOM    966  HB3 LYS A  66      -1.754  -5.449 -10.220  1.00 98.34           H  
ATOM    967  O   LYS A  66      -1.810  -3.492 -12.873  1.00 98.34           O  
ATOM    968  CG  LYS A  66      -0.917  -7.414 -10.330  1.00 98.34           C  
ATOM    969  HG2 LYS A  66      -1.493  -7.801  -9.490  1.00 98.34           H  
ATOM    970  HG3 LYS A  66       0.044  -7.056  -9.959  1.00 98.34           H  
ATOM    971  CD  LYS A  66      -0.694  -8.534 -11.344  1.00 98.34           C  
ATOM    972  HD2 LYS A  66       0.213  -8.334 -11.915  1.00 98.34           H  
ATOM    973  HD3 LYS A  66      -1.537  -8.538 -12.034  1.00 98.34           H  
ATOM    974  CE  LYS A  66      -0.591  -9.904 -10.689  1.00 98.34           C  
ATOM    975  HE2 LYS A  66      -1.318  -9.953  -9.878  1.00 98.34           H  
ATOM    976  HE3 LYS A  66       0.406 -10.036 -10.267  1.00 98.34           H  
ATOM    977  NZ  LYS A  66      -0.909 -10.925 -11.712  1.00 98.34           N  
ATOM    978  HZ1 LYS A  66      -0.242 -10.893 -12.470  1.00 98.34           H  
ATOM    979  HZ2 LYS A  66      -0.957 -11.851 -11.312  1.00 98.34           H  
ATOM    980  HZ3 LYS A  66      -1.810 -10.702 -12.109  1.00 98.34           H  
ATOM    981  N   THR A  67      -3.126  -5.182 -13.561  1.00 98.62           N  
ATOM    982  H   THR A  67      -3.271  -6.181 -13.541  1.00 98.62           H  
ATOM    983  CA  THR A  67      -4.174  -4.343 -14.152  1.00 98.62           C  
ATOM    984  HA  THR A  67      -3.692  -3.547 -14.719  1.00 98.62           H  
ATOM    985  C   THR A  67      -5.048  -3.688 -13.084  1.00 98.62           C  
ATOM    986  CB  THR A  67      -5.070  -5.145 -15.108  1.00 98.62           C  
ATOM    987  HB  THR A  67      -5.872  -4.504 -15.473  1.00 98.62           H  
ATOM    988  O   THR A  67      -5.112  -4.162 -11.943  1.00 98.62           O  
ATOM    989  CG2 THR A  67      -4.293  -5.688 -16.307  1.00 98.62           C  
ATOM    990 HG21 THR A  67      -3.521  -6.386 -15.983  1.00 98.62           H  
ATOM    991 HG22 THR A  67      -3.841  -4.854 -16.844  1.00 98.62           H  
ATOM    992 HG23 THR A  67      -4.985  -6.198 -16.977  1.00 98.62           H  
ATOM    993  OG1 THR A  67      -5.655  -6.243 -14.438  1.00 98.62           O  
ATOM    994  HG1 THR A  67      -4.949  -6.875 -14.283  1.00 98.62           H  
ATOM    995  N   TRP A  68      -5.796  -2.653 -13.463  1.00 98.71           N  
ATOM    996  H   TRP A  68      -5.609  -2.248 -14.369  1.00 98.71           H  
ATOM    997  CA  TRP A  68      -6.805  -2.011 -12.620  1.00 98.71           C  
ATOM    998  HA  TRP A  68      -6.317  -1.460 -11.816  1.00 98.71           H  
ATOM    999  C   TRP A  68      -7.760  -3.028 -12.000  1.00 98.71           C  
ATOM   1000  CB  TRP A  68      -7.621  -1.029 -13.464  1.00 98.71           C  
ATOM   1001  HB2 TRP A  68      -6.949  -0.288 -13.896  1.00 98.71           H  
ATOM   1002  HB3 TRP A  68      -8.091  -1.558 -14.293  1.00 98.71           H  
ATOM   1003  O   TRP A  68      -8.031  -2.999 -10.800  1.00 98.71           O  
ATOM   1004  CG  TRP A  68      -8.672  -0.314 -12.674  1.00 98.71           C  
ATOM   1005  CD1 TRP A  68      -9.986  -0.627 -12.605  1.00 98.71           C  
ATOM   1006  HD1 TRP A  68     -10.443  -1.444 -13.143  1.00 98.71           H  
ATOM   1007  CD2 TRP A  68      -8.489   0.834 -11.802  1.00 98.71           C  
ATOM   1008  CE2 TRP A  68      -9.757   1.210 -11.266  1.00 98.71           C  
ATOM   1009  CE3 TRP A  68      -7.374   1.604 -11.430  1.00 98.71           C  
ATOM   1010  HE3 TRP A  68      -6.397   1.345 -11.810  1.00 98.71           H  
ATOM   1011  NE1 TRP A  68     -10.630   0.268 -11.768  1.00 98.71           N  
ATOM   1012  HE1 TRP A  68     -11.626   0.260 -11.598  1.00 98.71           H  
ATOM   1013  CH2 TRP A  68      -8.788   3.101 -10.117  1.00 98.71           C  
ATOM   1014  HH2 TRP A  68      -8.861   3.975  -9.487  1.00 98.71           H  
ATOM   1015  CZ2 TRP A  68      -9.922   2.335 -10.443  1.00 98.71           C  
ATOM   1016  HZ2 TRP A  68     -10.896   2.609 -10.066  1.00 98.71           H  
ATOM   1017  CZ3 TRP A  68      -7.525   2.716 -10.591  1.00 98.71           C  
ATOM   1018  HZ3 TRP A  68      -6.649   3.286 -10.320  1.00 98.71           H  
ATOM   1019  N   ASN A  69      -8.265  -3.960 -12.812  1.00 98.49           N  
ATOM   1020  H   ASN A  69      -7.963  -3.961 -13.776  1.00 98.49           H  
ATOM   1021  CA  ASN A  69      -9.224  -4.954 -12.343  1.00 98.49           C  
ATOM   1022  HA  ASN A  69      -9.997  -4.431 -11.781  1.00 98.49           H  
ATOM   1023  C   ASN A  69      -8.588  -5.973 -11.379  1.00 98.49           C  
ATOM   1024  CB  ASN A  69      -9.892  -5.616 -13.554  1.00 98.49           C  
ATOM   1025  HB2 ASN A  69      -9.153  -6.199 -14.104  1.00 98.49           H  
ATOM   1026  HB3 ASN A  69     -10.291  -4.851 -14.220  1.00 98.49           H  
ATOM   1027  O   ASN A  69      -9.245  -6.410 -10.436  1.00 98.49           O  
ATOM   1028  CG  ASN A  69     -11.044  -6.502 -13.116  1.00 98.49           C  
ATOM   1029  ND2 ASN A  69     -10.954  -7.790 -13.348  1.00 98.49           N  
ATOM   1030 HD21 ASN A  69     -10.140  -8.163 -13.816  1.00 98.49           H  
ATOM   1031 HD22 ASN A  69     -11.724  -8.371 -13.049  1.00 98.49           H  
ATOM   1032  OD1 ASN A  69     -12.023  -6.054 -12.537  1.00 98.49           O  
ATOM   1033  N   GLU A  70      -7.319  -6.334 -11.563  1.00 98.52           N  
ATOM   1034  H   GLU A  70      -6.797  -5.933 -12.329  1.00 98.52           H  
ATOM   1035  CA  GLU A  70      -6.593  -7.173 -10.601  1.00 98.52           C  
ATOM   1036  HA  GLU A  70      -7.181  -8.062 -10.370  1.00 98.52           H  
ATOM   1037  C   GLU A  70      -6.369  -6.433  -9.270  1.00 98.52           C  
ATOM   1038  CB  GLU A  70      -5.262  -7.628 -11.212  1.00 98.52           C  
ATOM   1039  HB2 GLU A  70      -4.614  -7.997 -10.417  1.00 98.52           H  
ATOM   1040  HB3 GLU A  70      -4.794  -6.754 -11.664  1.00 98.52           H  
ATOM   1041  O   GLU A  70      -6.697  -6.974  -8.215  1.00 98.52           O  
ATOM   1042  CG  GLU A  70      -5.388  -8.733 -12.274  1.00 98.52           C  
ATOM   1043  HG2 GLU A  70      -6.150  -8.461 -13.004  1.00 98.52           H  
ATOM   1044  HG3 GLU A  70      -5.704  -9.656 -11.789  1.00 98.52           H  
ATOM   1045  CD  GLU A  70      -4.041  -8.937 -12.986  1.00 98.52           C  
ATOM   1046  OE1 GLU A  70      -3.389  -9.996 -12.786  1.00 98.52           O  
ATOM   1047  OE2 GLU A  70      -3.615  -7.981 -13.681  1.00 98.52           O  
ATOM   1048  N   PHE A  71      -5.910  -5.175  -9.285  1.00 98.62           N  
ATOM   1049  H   PHE A  71      -5.654  -4.761 -10.170  1.00 98.62           H  
ATOM   1050  CA  PHE A  71      -5.766  -4.366  -8.061  1.00 98.62           C  
ATOM   1051  HA  PHE A  71      -5.147  -4.910  -7.347  1.00 98.62           H  
ATOM   1052  C   PHE A  71      -7.095  -4.094  -7.359  1.00 98.62           C  
ATOM   1053  CB  PHE A  71      -5.088  -3.029  -8.379  1.00 98.62           C  
ATOM   1054  HB2 PHE A  71      -5.351  -2.700  -9.385  1.00 98.62           H  
ATOM   1055  HB3 PHE A  71      -5.454  -2.269  -7.689  1.00 98.62           H  
ATOM   1056  O   PHE A  71      -7.153  -4.061  -6.127  1.00 98.62           O  
ATOM   1057  CG  PHE A  71      -3.591  -3.074  -8.212  1.00 98.62           C  
ATOM   1058  CD1 PHE A  71      -3.034  -3.056  -6.920  1.00 98.62           C  
ATOM   1059  HD1 PHE A  71      -3.675  -2.991  -6.054  1.00 98.62           H  
ATOM   1060  CD2 PHE A  71      -2.753  -3.128  -9.336  1.00 98.62           C  
ATOM   1061  HD2 PHE A  71      -3.170  -3.133 -10.332  1.00 98.62           H  
ATOM   1062  CE1 PHE A  71      -1.643  -3.111  -6.747  1.00 98.62           C  
ATOM   1063  HE1 PHE A  71      -1.218  -3.099  -5.754  1.00 98.62           H  
ATOM   1064  CE2 PHE A  71      -1.361  -3.159  -9.162  1.00 98.62           C  
ATOM   1065  HE2 PHE A  71      -0.717  -3.165 -10.029  1.00 98.62           H  
ATOM   1066  CZ  PHE A  71      -0.804  -3.161  -7.871  1.00 98.62           C  
ATOM   1067  HZ  PHE A  71       0.268  -3.182  -7.743  1.00 98.62           H  
ATOM   1068  N   LYS A  72      -8.173  -3.921  -8.127  1.00 98.01           N  
ATOM   1069  H   LYS A  72      -8.028  -3.855  -9.124  1.00 98.01           H  
ATOM   1070  CA  LYS A  72      -9.531  -3.773  -7.605  1.00 98.01           C  
ATOM   1071  HA  LYS A  72      -9.564  -2.912  -6.937  1.00 98.01           H  
ATOM   1072  C   LYS A  72      -9.952  -4.981  -6.774  1.00 98.01           C  
ATOM   1073  CB  LYS A  72     -10.488  -3.500  -8.770  1.00 98.01           C  
ATOM   1074  HB2 LYS A  72     -10.244  -2.529  -9.202  1.00 98.01           H  
ATOM   1075  HB3 LYS A  72     -10.373  -4.267  -9.536  1.00 98.01           H  
ATOM   1076  O   LYS A  72     -10.451  -4.800  -5.664  1.00 98.01           O  
ATOM   1077  CG  LYS A  72     -11.939  -3.500  -8.290  1.00 98.01           C  
ATOM   1078  HG2 LYS A  72     -12.023  -2.858  -7.413  1.00 98.01           H  
ATOM   1079  HG3 LYS A  72     -12.229  -4.512  -8.007  1.00 98.01           H  
ATOM   1080  CD  LYS A  72     -12.888  -3.017  -9.381  1.00 98.01           C  
ATOM   1081  HD2 LYS A  72     -12.615  -2.004  -9.679  1.00 98.01           H  
ATOM   1082  HD3 LYS A  72     -12.825  -3.689 -10.237  1.00 98.01           H  
ATOM   1083  CE  LYS A  72     -14.297  -3.031  -8.790  1.00 98.01           C  
ATOM   1084  HE2 LYS A  72     -14.325  -2.345  -7.944  1.00 98.01           H  
ATOM   1085  HE3 LYS A  72     -14.501  -4.031  -8.407  1.00 98.01           H  
ATOM   1086  NZ  LYS A  72     -15.305  -2.649  -9.803  1.00 98.01           N  
ATOM   1087  HZ1 LYS A  72     -15.106  -1.717 -10.136  1.00 98.01           H  
ATOM   1088  HZ2 LYS A  72     -16.221  -2.656  -9.379  1.00 98.01           H  
ATOM   1089  HZ3 LYS A  72     -15.279  -3.300 -10.574  1.00 98.01           H  
ATOM   1090  N   ASN A  73      -9.746  -6.182  -7.310  1.00 95.05           N  
ATOM   1091  H   ASN A  73      -9.300  -6.226  -8.215  1.00 95.05           H  
ATOM   1092  CA  ASN A  73     -10.235  -7.426  -6.714  1.00 95.05           C  
ATOM   1093  HA  ASN A  73     -11.149  -7.216  -6.157  1.00 95.05           H  
ATOM   1094  C   ASN A  73      -9.263  -8.050  -5.700  1.00 95.05           C  
ATOM   1095  CB  ASN A  73     -10.590  -8.398  -7.849  1.00 95.05           C  
ATOM   1096  HB2 ASN A  73      -9.704  -8.580  -8.457  1.00 95.05           H  
ATOM   1097  HB3 ASN A  73     -10.903  -9.349  -7.419  1.00 95.05           H  
ATOM   1098  O   ASN A  73      -9.695  -8.848  -4.874  1.00 95.05           O  
ATOM   1099  CG  ASN A  73     -11.729  -7.888  -8.719  1.00 95.05           C  
ATOM   1100  ND2 ASN A  73     -11.579  -7.944 -10.020  1.00 95.05           N  
ATOM   1101 HD21 ASN A  73     -12.260  -7.437 -10.566  1.00 95.05           H  
ATOM   1102 HD22 ASN A  73     -10.638  -8.056 -10.367  1.00 95.05           H  
ATOM   1103  OD1 ASN A  73     -12.748  -7.400  -8.258  1.00 95.05           O  
ATOM   1104  N   GLY A  74      -7.984  -7.673  -5.732  1.00 95.04           N  
ATOM   1105  H   GLY A  74      -7.673  -7.127  -6.523  1.00 95.04           H  
ATOM   1106  CA  GLY A  74      -6.951  -8.272  -4.891  1.00 95.04           C  
ATOM   1107  HA2 GLY A  74      -7.370  -8.582  -3.933  1.00 95.04           H  
ATOM   1108  HA3 GLY A  74      -6.179  -7.529  -4.692  1.00 95.04           H  
ATOM   1109  C   GLY A  74      -6.290  -9.484  -5.544  1.00 95.04           C  
ATOM   1110  O   GLY A  74      -6.813 -10.080  -6.487  1.00 95.04           O  
ATOM   1111  N   PHE A  75      -5.096  -9.822  -5.064  1.00 95.18           N  
ATOM   1112  H   PHE A  75      -4.751  -9.333  -4.251  1.00 95.18           H  
ATOM   1113  CA  PHE A  75      -4.275 -10.913  -5.591  1.00 95.18           C  
ATOM   1114  HA  PHE A  75      -4.918 -11.773  -5.781  1.00 95.18           H  
ATOM   1115  C   PHE A  75      -3.206 -11.349  -4.577  1.00 95.18           C  
ATOM   1116  CB  PHE A  75      -3.635 -10.479  -6.925  1.00 95.18           C  
ATOM   1117  HB2 PHE A  75      -2.994 -11.280  -7.293  1.00 95.18           H  
ATOM   1118  HB3 PHE A  75      -4.425 -10.353  -7.666  1.00 95.18           H  
ATOM   1119  O   PHE A  75      -2.948 -10.661  -3.589  1.00 95.18           O  
ATOM   1120  CG  PHE A  75      -2.825  -9.197  -6.864  1.00 95.18           C  
ATOM   1121  CD1 PHE A  75      -3.393  -7.974  -7.265  1.00 95.18           C  
ATOM   1122  HD1 PHE A  75      -4.414  -7.944  -7.616  1.00 95.18           H  
ATOM   1123  CD2 PHE A  75      -1.500  -9.227  -6.400  1.00 95.18           C  
ATOM   1124  HD2 PHE A  75      -1.070 -10.162  -6.073  1.00 95.18           H  
ATOM   1125  CE1 PHE A  75      -2.634  -6.791  -7.204  1.00 95.18           C  
ATOM   1126  HE1 PHE A  75      -3.061  -5.851  -7.521  1.00 95.18           H  
ATOM   1127  CE2 PHE A  75      -0.741  -8.047  -6.340  1.00 95.18           C  
ATOM   1128  HE2 PHE A  75       0.277  -8.074  -5.979  1.00 95.18           H  
ATOM   1129  CZ  PHE A  75      -1.307  -6.827  -6.743  1.00 95.18           C  
ATOM   1130  HZ  PHE A  75      -0.725  -5.919  -6.695  1.00 95.18           H  
ATOM   1131  N   GLY A  76      -2.552 -12.480  -4.854  1.00 91.67           N  
ATOM   1132  H   GLY A  76      -2.848 -13.020  -5.655  1.00 91.67           H  
ATOM   1133  CA  GLY A  76      -1.512 -13.059  -4.000  1.00 91.67           C  
ATOM   1134  HA2 GLY A  76      -0.838 -13.665  -4.606  1.00 91.67           H  
ATOM   1135  HA3 GLY A  76      -0.924 -12.259  -3.550  1.00 91.67           H  
ATOM   1136  C   GLY A  76      -2.069 -13.945  -2.885  1.00 91.67           C  
ATOM   1137  O   GLY A  76      -3.213 -14.399  -2.958  1.00 91.67           O  
ATOM   1138  N   THR A  77      -1.251 -14.227  -1.867  1.00 85.28           N  
ATOM   1139  H   THR A  77      -0.345 -13.781  -1.834  1.00 85.28           H  
ATOM   1140  CA  THR A  77      -1.635 -15.092  -0.738  1.00 85.28           C  
ATOM   1141  HA  THR A  77      -2.723 -15.121  -0.685  1.00 85.28           H  
ATOM   1142  C   THR A  77      -1.134 -14.537   0.594  1.00 85.28           C  
ATOM   1143  CB  THR A  77      -1.149 -16.548  -0.901  1.00 85.28           C  
ATOM   1144  HB  THR A  77      -1.784 -17.160  -0.261  1.00 85.28           H  
ATOM   1145  O   THR A  77      -0.057 -13.954   0.668  1.00 85.28           O  
ATOM   1146  CG2 THR A  77      -1.254 -17.117  -2.316  1.00 85.28           C  
ATOM   1147 HG21 THR A  77      -0.573 -16.594  -2.986  1.00 85.28           H  
ATOM   1148 HG22 THR A  77      -2.277 -17.016  -2.679  1.00 85.28           H  
ATOM   1149 HG23 THR A  77      -0.986 -18.174  -2.298  1.00 85.28           H  
ATOM   1150  OG1 THR A  77       0.172 -16.732  -0.441  1.00 85.28           O  
ATOM   1151  HG1 THR A  77       0.790 -16.249  -0.995  1.00 85.28           H  
ATOM   1152  N   TYR A  78      -1.863 -14.771   1.688  1.00 83.01           N  
ATOM   1153  H   TYR A  78      -2.771 -15.204   1.600  1.00 83.01           H  
ATOM   1154  CA  TYR A  78      -1.417 -14.332   3.021  1.00 83.01           C  
ATOM   1155  HA  TYR A  78      -1.143 -13.279   2.965  1.00 83.01           H  
ATOM   1156  C   TYR A  78      -0.170 -15.056   3.533  1.00 83.01           C  
ATOM   1157  CB  TYR A  78      -2.557 -14.496   4.030  1.00 83.01           C  
ATOM   1158  HB2 TYR A  78      -2.773 -15.558   4.144  1.00 83.01           H  
ATOM   1159  HB3 TYR A  78      -2.228 -14.117   4.997  1.00 83.01           H  
ATOM   1160  O   TYR A  78       0.470 -14.589   4.477  1.00 83.01           O  
ATOM   1161  CG  TYR A  78      -3.825 -13.767   3.648  1.00 83.01           C  
ATOM   1162  CD1 TYR A  78      -3.763 -12.455   3.134  1.00 83.01           C  
ATOM   1163  HD1 TYR A  78      -2.812 -11.956   3.024  1.00 83.01           H  
ATOM   1164  CD2 TYR A  78      -5.069 -14.400   3.799  1.00 83.01           C  
ATOM   1165  HD2 TYR A  78      -5.137 -15.405   4.187  1.00 83.01           H  
ATOM   1166  CE1 TYR A  78      -4.930 -11.782   2.741  1.00 83.01           C  
ATOM   1167  HE1 TYR A  78      -4.875 -10.789   2.319  1.00 83.01           H  
ATOM   1168  CE2 TYR A  78      -6.227 -13.722   3.393  1.00 83.01           C  
ATOM   1169  HE2 TYR A  78      -7.188 -14.212   3.428  1.00 83.01           H  
ATOM   1170  OH  TYR A  78      -7.291 -11.820   2.416  1.00 83.01           O  
ATOM   1171  HH  TYR A  78      -7.128 -10.947   2.052  1.00 83.01           H  
ATOM   1172  CZ  TYR A  78      -6.167 -12.426   2.859  1.00 83.01           C  
ATOM   1173  N   CYS A  79       0.182 -16.190   2.923  1.00 76.00           N  
ATOM   1174  H   CYS A  79      -0.358 -16.506   2.130  1.00 76.00           H  
ATOM   1175  CA  CYS A  79       1.419 -16.902   3.216  1.00 76.00           C  
ATOM   1176  HA  CYS A  79       1.529 -17.019   4.294  1.00 76.00           H  
ATOM   1177  C   CYS A  79       2.643 -16.130   2.719  1.00 76.00           C  
ATOM   1178  CB  CYS A  79       1.352 -18.288   2.564  1.00 76.00           C  
ATOM   1179  HB2 CYS A  79       2.294 -18.811   2.731  1.00 76.00           H  
ATOM   1180  HB3 CYS A  79       1.210 -18.182   1.488  1.00 76.00           H  
ATOM   1181  O   CYS A  79       3.706 -16.242   3.328  1.00 76.00           O  
ATOM   1182  SG  CYS A  79      -0.016 -19.252   3.274  1.00 76.00           S  
ATOM   1183  HG  CYS A  79       0.488 -19.351   4.508  1.00 76.00           H  
ATOM   1184  N   THR A  80       2.486 -15.346   1.651  1.00 85.41           N  
ATOM   1185  H   THR A  80       1.579 -15.270   1.213  1.00 85.41           H  
ATOM   1186  CA  THR A  80       3.588 -14.682   0.964  1.00 85.41           C  
ATOM   1187  HA  THR A  80       4.430 -14.670   1.655  1.00 85.41           H  
ATOM   1188  C   THR A  80       3.289 -13.210   0.683  1.00 85.41           C  
ATOM   1189  CB  THR A  80       4.007 -15.466  -0.287  1.00 85.41           C  
ATOM   1190  HB  THR A  80       4.816 -14.923  -0.775  1.00 85.41           H  
ATOM   1191  O   THR A  80       2.983 -12.478   1.626  1.00 85.41           O  
ATOM   1192  CG2 THR A  80       4.510 -16.876   0.017  1.00 85.41           C  
ATOM   1193 HG21 THR A  80       3.694 -17.502   0.378  1.00 85.41           H  
ATOM   1194 HG22 THR A  80       4.917 -17.311  -0.895  1.00 85.41           H  
ATOM   1195 HG23 THR A  80       5.300 -16.833   0.768  1.00 85.41           H  
ATOM   1196  OG1 THR A  80       2.919 -15.602  -1.176  1.00 85.41           O  
ATOM   1197  HG1 THR A  80       3.365 -15.716  -2.018  1.00 85.41           H  
ATOM   1198  N   ASP A  81       3.394 -12.763  -0.566  1.00 91.49           N  
ATOM   1199  H   ASP A  81       3.662 -13.413  -1.291  1.00 91.49           H  
ATOM   1200  CA  ASP A  81       3.091 -11.407  -0.997  1.00 91.49           C  
ATOM   1201  HA  ASP A  81       3.265 -10.724  -0.165  1.00 91.49           H  
ATOM   1202  C   ASP A  81       1.620 -11.309  -1.410  1.00 91.49           C  
ATOM   1203  CB  ASP A  81       4.029 -11.009  -2.148  1.00 91.49           C  
ATOM   1204  HB2 ASP A  81       3.730 -10.030  -2.522  1.00 91.49           H  
ATOM   1205  HB3 ASP A  81       3.922 -11.741  -2.949  1.00 91.49           H  
ATOM   1206  O   ASP A  81       1.073 -12.196  -2.076  1.00 91.49           O  
ATOM   1207  CG  ASP A  81       5.505 -10.942  -1.755  1.00 91.49           C  
ATOM   1208  OD1 ASP A  81       5.801 -11.009  -0.545  1.00 91.49           O  
ATOM   1209  OD2 ASP A  81       6.372 -10.684  -2.621  1.00 91.49           O  
ATOM   1210  N   PHE A  82       0.947 -10.224  -1.027  1.00 94.46           N  
ATOM   1211  H   PHE A  82       1.431  -9.493  -0.526  1.00 94.46           H  
ATOM   1212  CA  PHE A  82      -0.454 -10.034  -1.405  1.00 94.46           C  
ATOM   1213  HA  PHE A  82      -0.569 -10.379  -2.433  1.00 94.46           H  
ATOM   1214  C   PHE A  82      -0.908  -8.580  -1.383  1.00 94.46           C  
ATOM   1215  CB  PHE A  82      -1.377 -10.886  -0.516  1.00 94.46           C  
ATOM   1216  HB2 PHE A  82      -2.344 -10.984  -1.011  1.00 94.46           H  
ATOM   1217  HB3 PHE A  82      -0.970 -11.894  -0.437  1.00 94.46           H  
ATOM   1218  O   PHE A  82      -0.308  -7.714  -0.741  1.00 94.46           O  
ATOM   1219  CG  PHE A  82      -1.609 -10.340   0.876  1.00 94.46           C  
ATOM   1220  CD1 PHE A  82      -0.702 -10.632   1.911  1.00 94.46           C  
ATOM   1221  HD1 PHE A  82       0.162 -11.248   1.708  1.00 94.46           H  
ATOM   1222  CD2 PHE A  82      -2.729  -9.527   1.131  1.00 94.46           C  
ATOM   1223  HD2 PHE A  82      -3.424  -9.299   0.336  1.00 94.46           H  
ATOM   1224  CE1 PHE A  82      -0.924 -10.121   3.203  1.00 94.46           C  
ATOM   1225  HE1 PHE A  82      -0.228 -10.348   3.996  1.00 94.46           H  
ATOM   1226  CE2 PHE A  82      -2.947  -9.011   2.419  1.00 94.46           C  
ATOM   1227  HE2 PHE A  82      -3.808  -8.391   2.619  1.00 94.46           H  
ATOM   1228  CZ  PHE A  82      -2.053  -9.322   3.456  1.00 94.46           C  
ATOM   1229  HZ  PHE A  82      -2.240  -8.948   4.452  1.00 94.46           H  
ATOM   1230  N   TRP A  83      -2.038  -8.364  -2.051  1.00 96.56           N  
ATOM   1231  H   TRP A  83      -2.428  -9.146  -2.558  1.00 96.56           H  
ATOM   1232  CA  TRP A  83      -2.833  -7.149  -2.027  1.00 96.56           C  
ATOM   1233  HA  TRP A  83      -2.485  -6.490  -1.231  1.00 96.56           H  
ATOM   1234  C   TRP A  83      -4.301  -7.508  -1.773  1.00 96.56           C  
ATOM   1235  CB  TRP A  83      -2.669  -6.432  -3.367  1.00 96.56           C  
ATOM   1236  HB2 TRP A  83      -2.989  -7.093  -4.172  1.00 96.56           H  
ATOM   1237  HB3 TRP A  83      -1.614  -6.207  -3.523  1.00 96.56           H  
ATOM   1238  O   TRP A  83      -4.887  -8.289  -2.523  1.00 96.56           O  
ATOM   1239  CG  TRP A  83      -3.439  -5.157  -3.448  1.00 96.56           C  
ATOM   1240  CD1 TRP A  83      -4.605  -4.972  -4.103  1.00 96.56           C  
ATOM   1241  HD1 TRP A  83      -5.109  -5.726  -4.689  1.00 96.56           H  
ATOM   1242  CD2 TRP A  83      -3.096  -3.869  -2.866  1.00 96.56           C  
ATOM   1243  CE2 TRP A  83      -4.129  -2.941  -3.185  1.00 96.56           C  
ATOM   1244  CE3 TRP A  83      -1.997  -3.390  -2.127  1.00 96.56           C  
ATOM   1245  HE3 TRP A  83      -1.196  -4.075  -1.890  1.00 96.56           H  
ATOM   1246  NE1 TRP A  83      -5.032  -3.671  -3.931  1.00 96.56           N  
ATOM   1247  HE1 TRP A  83      -5.831  -3.290  -4.417  1.00 96.56           H  
ATOM   1248  CH2 TRP A  83      -2.954  -1.148  -2.058  1.00 96.56           C  
ATOM   1249  HH2 TRP A  83      -2.879  -0.110  -1.769  1.00 96.56           H  
ATOM   1250  CZ2 TRP A  83      -4.066  -1.601  -2.785  1.00 96.56           C  
ATOM   1251  HZ2 TRP A  83      -4.853  -0.911  -3.052  1.00 96.56           H  
ATOM   1252  CZ3 TRP A  83      -1.922  -2.042  -1.727  1.00 96.56           C  
ATOM   1253  HZ3 TRP A  83      -1.065  -1.683  -1.176  1.00 96.56           H  
ATOM   1254  N   LEU A  84      -4.913  -6.940  -0.730  1.00 94.96           N  
ATOM   1255  H   LEU A  84      -4.364  -6.329  -0.142  1.00 94.96           H  
ATOM   1256  CA  LEU A  84      -6.280  -7.278  -0.302  1.00 94.96           C  
ATOM   1257  HA  LEU A  84      -6.331  -8.358  -0.160  1.00 94.96           H  
ATOM   1258  C   LEU A  84      -7.359  -6.910  -1.333  1.00 94.96           C  
ATOM   1259  CB  LEU A  84      -6.544  -6.577   1.044  1.00 94.96           C  
ATOM   1260  HB2 LEU A  84      -5.772  -6.903   1.742  1.00 94.96           H  
ATOM   1261  HB3 LEU A  84      -6.443  -5.503   0.888  1.00 94.96           H  
ATOM   1262  O   LEU A  84      -8.432  -7.508  -1.335  1.00 94.96           O  
ATOM   1263  CG  LEU A  84      -7.918  -6.842   1.692  1.00 94.96           C  
ATOM   1264  HG  LEU A  84      -8.715  -6.513   1.025  1.00 94.96           H  
ATOM   1265  CD1 LEU A  84      -8.115  -8.322   2.025  1.00 94.96           C  
ATOM   1266 HD11 LEU A  84      -9.075  -8.460   2.522  1.00 94.96           H  
ATOM   1267 HD12 LEU A  84      -8.127  -8.909   1.107  1.00 94.96           H  
ATOM   1268 HD13 LEU A  84      -7.317  -8.670   2.681  1.00 94.96           H  
ATOM   1269  CD2 LEU A  84      -8.046  -6.039   2.988  1.00 94.96           C  
ATOM   1270 HD21 LEU A  84      -9.026  -6.213   3.433  1.00 94.96           H  
ATOM   1271 HD22 LEU A  84      -7.945  -4.975   2.773  1.00 94.96           H  
ATOM   1272 HD23 LEU A  84      -7.273  -6.341   3.694  1.00 94.96           H  
ATOM   1273  N   GLY A  85      -7.083  -5.932  -2.195  1.00 95.93           N  
ATOM   1274  H   GLY A  85      -6.166  -5.511  -2.146  1.00 95.93           H  
ATOM   1275  CA  GLY A  85      -8.027  -5.422  -3.185  1.00 95.93           C  
ATOM   1276  HA2 GLY A  85      -8.868  -6.105  -3.305  1.00 95.93           H  
ATOM   1277  HA3 GLY A  85      -7.518  -5.365  -4.148  1.00 95.93           H  
ATOM   1278  C   GLY A  85      -8.578  -4.050  -2.812  1.00 95.93           C  
ATOM   1279  O   GLY A  85      -9.060  -3.835  -1.697  1.00 95.93           O  
ATOM   1280  N   LEU A  86      -8.524  -3.111  -3.760  1.00 98.07           N  
ATOM   1281  H   LEU A  86      -8.158  -3.374  -4.664  1.00 98.07           H  
ATOM   1282  CA  LEU A  86      -8.955  -1.724  -3.553  1.00 98.07           C  
ATOM   1283  HA  LEU A  86      -8.397  -1.298  -2.719  1.00 98.07           H  
ATOM   1284  C   LEU A  86     -10.438  -1.623  -3.197  1.00 98.07           C  
ATOM   1285  CB  LEU A  86      -8.691  -0.890  -4.816  1.00 98.07           C  
ATOM   1286  HB2 LEU A  86      -9.150  -1.387  -5.670  1.00 98.07           H  
ATOM   1287  HB3 LEU A  86      -9.195   0.070  -4.707  1.00 98.07           H  
ATOM   1288  O   LEU A  86     -10.808  -0.771  -2.395  1.00 98.07           O  
ATOM   1289  CG  LEU A  86      -7.211  -0.614  -5.105  1.00 98.07           C  
ATOM   1290  HG  LEU A  86      -6.625  -1.514  -4.918  1.00 98.07           H  
ATOM   1291  CD1 LEU A  86      -7.020  -0.214  -6.563  1.00 98.07           C  
ATOM   1292 HD11 LEU A  86      -7.458  -0.956  -7.230  1.00 98.07           H  
ATOM   1293 HD12 LEU A  86      -5.951  -0.143  -6.769  1.00 98.07           H  
ATOM   1294 HD13 LEU A  86      -7.467   0.762  -6.754  1.00 98.07           H  
ATOM   1295  CD2 LEU A  86      -6.700   0.525  -4.223  1.00 98.07           C  
ATOM   1296 HD21 LEU A  86      -6.815   0.279  -3.167  1.00 98.07           H  
ATOM   1297 HD22 LEU A  86      -5.648   0.707  -4.440  1.00 98.07           H  
ATOM   1298 HD23 LEU A  86      -7.249   1.442  -4.438  1.00 98.07           H  
ATOM   1299  N   GLU A  87     -11.285  -2.497  -3.748  1.00 96.21           N  
ATOM   1300  H   GLU A  87     -10.926  -3.200  -4.378  1.00 96.21           H  
ATOM   1301  CA  GLU A  87     -12.716  -2.479  -3.444  1.00 96.21           C  
ATOM   1302  HA  GLU A  87     -13.090  -1.472  -3.625  1.00 96.21           H  
ATOM   1303  C   GLU A  87     -12.971  -2.803  -1.966  1.00 96.21           C  
ATOM   1304  CB  GLU A  87     -13.446  -3.457  -4.378  1.00 96.21           C  
ATOM   1305  HB2 GLU A  87     -13.193  -4.480  -4.098  1.00 96.21           H  
ATOM   1306  HB3 GLU A  87     -13.105  -3.303  -5.401  1.00 96.21           H  
ATOM   1307  O   GLU A  87     -13.677  -2.065  -1.280  1.00 96.21           O  
ATOM   1308  CG  GLU A  87     -14.971  -3.292  -4.340  1.00 96.21           C  
ATOM   1309  HG2 GLU A  87     -15.412  -4.043  -4.995  1.00 96.21           H  
ATOM   1310  HG3 GLU A  87     -15.321  -3.494  -3.327  1.00 96.21           H  
ATOM   1311  CD  GLU A  87     -15.447  -1.903  -4.797  1.00 96.21           C  
ATOM   1312  OE1 GLU A  87     -16.513  -1.472  -4.302  1.00 96.21           O  
ATOM   1313  OE2 GLU A  87     -14.775  -1.294  -5.670  1.00 96.21           O  
ATOM   1314  N   THR A  88     -12.328  -3.850  -1.444  1.00 92.28           N  
ATOM   1315  H   THR A  88     -11.749  -4.413  -2.051  1.00 92.28           H  
ATOM   1316  CA  THR A  88     -12.421  -4.239  -0.031  1.00 92.28           C  
ATOM   1317  HA  THR A  88     -13.471  -4.373   0.228  1.00 92.28           H  
ATOM   1318  C   THR A  88     -11.850  -3.149   0.878  1.00 92.28           C  
ATOM   1319  CB  THR A  88     -11.694  -5.571   0.205  1.00 92.28           C  
ATOM   1320  HB  THR A  88     -10.635  -5.450  -0.023  1.00 92.28           H  
ATOM   1321  O   THR A  88     -12.513  -2.738   1.831  1.00 92.28           O  
ATOM   1322  CG2 THR A  88     -11.847  -6.085   1.635  1.00 92.28           C  
ATOM   1323 HG21 THR A  88     -12.902  -6.143   1.903  1.00 92.28           H  
ATOM   1324 HG22 THR A  88     -11.399  -7.076   1.719  1.00 92.28           H  
ATOM   1325 HG23 THR A  88     -11.332  -5.416   2.325  1.00 92.28           H  
ATOM   1326  OG1 THR A  88     -12.229  -6.558  -0.647  1.00 92.28           O  
ATOM   1327  HG1 THR A  88     -11.527  -7.183  -0.840  1.00 92.28           H  
ATOM   1328  N   ILE A  89     -10.659  -2.621   0.564  1.00 96.25           N  
ATOM   1329  H   ILE A  89     -10.174  -2.982  -0.245  1.00 96.25           H  
ATOM   1330  CA  ILE A  89     -10.016  -1.551   1.349  1.00 96.25           C  
ATOM   1331  HA  ILE A  89      -9.912  -1.891   2.379  1.00 96.25           H  
ATOM   1332  C   ILE A  89     -10.896  -0.292   1.371  1.00 96.25           C  
ATOM   1333  CB  ILE A  89      -8.604  -1.240   0.795  1.00 96.25           C  
ATOM   1334  HB  ILE A  89      -8.701  -0.974  -0.257  1.00 96.25           H  
ATOM   1335  O   ILE A  89     -11.123   0.293   2.433  1.00 96.25           O  
ATOM   1336  CG1 ILE A  89      -7.658  -2.459   0.919  1.00 96.25           C  
ATOM   1337 HG12 ILE A  89      -7.344  -2.573   1.957  1.00 96.25           H  
ATOM   1338 HG13 ILE A  89      -8.182  -3.374   0.641  1.00 96.25           H  
ATOM   1339  CG2 ILE A  89      -7.978  -0.049   1.547  1.00 96.25           C  
ATOM   1340 HG21 ILE A  89      -7.904  -0.272   2.611  1.00 96.25           H  
ATOM   1341 HG22 ILE A  89      -8.577   0.853   1.418  1.00 96.25           H  
ATOM   1342 HG23 ILE A  89      -6.981   0.165   1.163  1.00 96.25           H  
ATOM   1343  CD1 ILE A  89      -6.414  -2.352   0.024  1.00 96.25           C  
ATOM   1344 HD11 ILE A  89      -6.713  -2.198  -1.012  1.00 96.25           H  
ATOM   1345 HD12 ILE A  89      -5.840  -3.277   0.087  1.00 96.25           H  
ATOM   1346 HD13 ILE A  89      -5.777  -1.528   0.343  1.00 96.25           H  
ATOM   1347  N   SER A  90     -11.441   0.109   0.220  1.00 97.33           N  
ATOM   1348  H   SER A  90     -11.225  -0.402  -0.623  1.00 97.33           H  
ATOM   1349  CA  SER A  90     -12.340   1.260   0.117  1.00 97.33           C  
ATOM   1350  HA  SER A  90     -11.823   2.143   0.492  1.00 97.33           H  
ATOM   1351  C   SER A  90     -13.589   1.063   0.967  1.00 97.33           C  
ATOM   1352  CB  SER A  90     -12.731   1.504  -1.342  1.00 97.33           C  
ATOM   1353  HB2 SER A  90     -11.834   1.676  -1.936  1.00 97.33           H  
ATOM   1354  HB3 SER A  90     -13.260   0.638  -1.738  1.00 97.33           H  
ATOM   1355  O   SER A  90     -13.930   1.912   1.789  1.00 97.33           O  
ATOM   1356  OG  SER A  90     -13.565   2.641  -1.409  1.00 97.33           O  
ATOM   1357  HG  SER A  90     -13.015   3.393  -1.178  1.00 97.33           H  
ATOM   1358  N   GLN A  91     -14.260  -0.079   0.846  1.00 94.10           N  
ATOM   1359  H   GLN A  91     -13.948  -0.772   0.181  1.00 94.10           H  
ATOM   1360  CA  GLN A  91     -15.490  -0.310   1.594  1.00 94.10           C  
ATOM   1361  HA  GLN A  91     -16.165   0.528   1.416  1.00 94.10           H  
ATOM   1362  C   GLN A  91     -15.256  -0.374   3.105  1.00 94.10           C  
ATOM   1363  CB  GLN A  91     -16.159  -1.580   1.085  1.00 94.10           C  
ATOM   1364  HB2 GLN A  91     -15.447  -2.405   1.105  1.00 94.10           H  
ATOM   1365  HB3 GLN A  91     -16.995  -1.817   1.743  1.00 94.10           H  
ATOM   1366  O   GLN A  91     -16.084   0.139   3.854  1.00 94.10           O  
ATOM   1367  CG  GLN A  91     -16.704  -1.383  -0.339  1.00 94.10           C  
ATOM   1368  HG2 GLN A  91     -15.913  -1.081  -1.026  1.00 94.10           H  
ATOM   1369  HG3 GLN A  91     -17.455  -0.594  -0.334  1.00 94.10           H  
ATOM   1370  CD  GLN A  91     -17.347  -2.650  -0.864  1.00 94.10           C  
ATOM   1371  NE2 GLN A  91     -17.726  -2.730  -2.114  1.00 94.10           N  
ATOM   1372 HE21 GLN A  91     -17.372  -2.075  -2.796  1.00 94.10           H  
ATOM   1373 HE22 GLN A  91     -18.105  -3.618  -2.412  1.00 94.10           H  
ATOM   1374  OE1 GLN A  91     -17.598  -3.579  -0.132  1.00 94.10           O  
ATOM   1375  N   MET A  92     -14.142  -0.947   3.561  1.00 92.94           N  
ATOM   1376  H   MET A  92     -13.512  -1.378   2.899  1.00 92.94           H  
ATOM   1377  CA  MET A  92     -13.807  -1.005   4.987  1.00 92.94           C  
ATOM   1378  HA  MET A  92     -14.670  -1.374   5.542  1.00 92.94           H  
ATOM   1379  C   MET A  92     -13.471   0.382   5.549  1.00 92.94           C  
ATOM   1380  CB  MET A  92     -12.644  -1.978   5.208  1.00 92.94           C  
ATOM   1381  HB2 MET A  92     -11.817  -1.719   4.546  1.00 92.94           H  
ATOM   1382  HB3 MET A  92     -12.303  -1.887   6.239  1.00 92.94           H  
ATOM   1383  O   MET A  92     -14.064   0.808   6.540  1.00 92.94           O  
ATOM   1384  CG  MET A  92     -13.067  -3.430   4.954  1.00 92.94           C  
ATOM   1385  HG2 MET A  92     -13.485  -3.516   3.951  1.00 92.94           H  
ATOM   1386  HG3 MET A  92     -13.854  -3.699   5.659  1.00 92.94           H  
ATOM   1387  SD  MET A  92     -11.721  -4.630   5.101  1.00 92.94           S  
ATOM   1388  CE  MET A  92     -11.556  -4.638   6.899  1.00 92.94           C  
ATOM   1389  HE1 MET A  92     -11.218  -3.659   7.237  1.00 92.94           H  
ATOM   1390  HE2 MET A  92     -12.518  -4.859   7.360  1.00 92.94           H  
ATOM   1391  HE3 MET A  92     -10.837  -5.407   7.182  1.00 92.94           H  
ATOM   1392  N   THR A  93     -12.580   1.126   4.888  1.00 96.35           N  
ATOM   1393  H   THR A  93     -12.153   0.744   4.056  1.00 96.35           H  
ATOM   1394  CA  THR A  93     -12.122   2.444   5.369  1.00 96.35           C  
ATOM   1395  HA  THR A  93     -11.843   2.348   6.418  1.00 96.35           H  
ATOM   1396  C   THR A  93     -13.193   3.538   5.313  1.00 96.35           C  
ATOM   1397  CB  THR A  93     -10.879   2.929   4.619  1.00 96.35           C  
ATOM   1398  HB  THR A  93     -10.636   3.919   5.003  1.00 96.35           H  
ATOM   1399  O   THR A  93     -13.059   4.562   5.976  1.00 96.35           O  
ATOM   1400  CG2 THR A  93      -9.664   2.035   4.831  1.00 96.35           C  
ATOM   1401 HG21 THR A  93      -8.835   2.417   4.235  1.00 96.35           H  
ATOM   1402 HG22 THR A  93      -9.379   2.057   5.883  1.00 96.35           H  
ATOM   1403 HG23 THR A  93      -9.873   1.005   4.540  1.00 96.35           H  
ATOM   1404  OG1 THR A  93     -11.108   3.017   3.228  1.00 96.35           O  
ATOM   1405  HG1 THR A  93     -11.097   2.118   2.892  1.00 96.35           H  
ATOM   1406  N   ASN A  94     -14.283   3.323   4.567  1.00 95.45           N  
ATOM   1407  H   ASN A  94     -14.288   2.513   3.965  1.00 95.45           H  
ATOM   1408  CA  ASN A  94     -15.437   4.227   4.541  1.00 95.45           C  
ATOM   1409  HA  ASN A  94     -15.116   5.213   4.878  1.00 95.45           H  
ATOM   1410  C   ASN A  94     -16.569   3.826   5.507  1.00 95.45           C  
ATOM   1411  CB  ASN A  94     -15.929   4.391   3.095  1.00 95.45           C  
ATOM   1412  HB2 ASN A  94     -16.880   4.924   3.093  1.00 95.45           H  
ATOM   1413  HB3 ASN A  94     -16.086   3.413   2.639  1.00 95.45           H  
ATOM   1414  O   ASN A  94     -17.558   4.548   5.607  1.00 95.45           O  
ATOM   1415  CG  ASN A  94     -14.962   5.213   2.264  1.00 95.45           C  
ATOM   1416  ND2 ASN A  94     -14.273   4.594   1.345  1.00 95.45           N  
ATOM   1417 HD21 ASN A  94     -14.275   3.584   1.337  1.00 95.45           H  
ATOM   1418 HD22 ASN A  94     -13.510   5.080   0.894  1.00 95.45           H  
ATOM   1419  OD1 ASN A  94     -14.823   6.412   2.434  1.00 95.45           O  
ATOM   1420  N   GLN A  95     -16.458   2.702   6.225  1.00 92.19           N  
ATOM   1421  H   GLN A  95     -15.638   2.126   6.101  1.00 92.19           H  
ATOM   1422  CA  GLN A  95     -17.465   2.289   7.217  1.00 92.19           C  
ATOM   1423  HA  GLN A  95     -18.448   2.644   6.910  1.00 92.19           H  
ATOM   1424  C   GLN A  95     -17.224   2.853   8.615  1.00 92.19           C  
ATOM   1425  CB  GLN A  95     -17.501   0.762   7.305  1.00 92.19           C  
ATOM   1426  HB2 GLN A  95     -16.487   0.363   7.294  1.00 92.19           H  
ATOM   1427  HB3 GLN A  95     -17.979   0.458   8.236  1.00 92.19           H  
ATOM   1428  O   GLN A  95     -18.164   2.975   9.395  1.00 92.19           O  
ATOM   1429  CG  GLN A  95     -18.311   0.185   6.151  1.00 92.19           C  
ATOM   1430  HG2 GLN A  95     -17.996   0.634   5.209  1.00 92.19           H  
ATOM   1431  HG3 GLN A  95     -19.361   0.439   6.293  1.00 92.19           H  
ATOM   1432  CD  GLN A  95     -18.193  -1.325   6.072  1.00 92.19           C  
ATOM   1433  NE2 GLN A  95     -18.572  -1.890   4.956  1.00 92.19           N  
ATOM   1434 HE21 GLN A  95     -18.544  -1.309   4.131  1.00 92.19           H  
ATOM   1435 HE22 GLN A  95     -18.318  -2.867   4.924  1.00 92.19           H  
ATOM   1436  OE1 GLN A  95     -17.820  -2.021   6.999  1.00 92.19           O  
ATOM   1437  N   ASN A  96     -15.970   3.129   8.960  1.00 93.37           N  
ATOM   1438  H   ASN A  96     -15.258   3.074   8.245  1.00 93.37           H  
ATOM   1439  CA  ASN A  96     -15.544   3.683  10.243  1.00 93.37           C  
ATOM   1440  HA  ASN A  96     -16.315   4.342  10.642  1.00 93.37           H  
ATOM   1441  C   ASN A  96     -14.278   4.517  10.017  1.00 93.37           C  
ATOM   1442  CB  ASN A  96     -15.261   2.544  11.245  1.00 93.37           C  
ATOM   1443  HB2 ASN A  96     -14.776   2.958  12.130  1.00 93.37           H  
ATOM   1444  HB3 ASN A  96     -14.567   1.830  10.802  1.00 93.37           H  
ATOM   1445  O   ASN A  96     -13.718   4.514   8.924  1.00 93.37           O  
ATOM   1446  CG  ASN A  96     -16.502   1.818  11.725  1.00 93.37           C  
ATOM   1447  ND2 ASN A  96     -16.876   0.733  11.092  1.00 93.37           N  
ATOM   1448 HD21 ASN A  96     -16.423   0.503  10.219  1.00 93.37           H  
ATOM   1449 HD22 ASN A  96     -17.804   0.393  11.302  1.00 93.37           H  
ATOM   1450  OD1 ASN A  96     -17.089   2.143  12.745  1.00 93.37           O  
ATOM   1451  N   ASP A  97     -13.790   5.179  11.060  1.00 95.85           N  
ATOM   1452  H   ASP A  97     -14.287   5.198  11.938  1.00 95.85           H  
ATOM   1453  CA  ASP A  97     -12.497   5.847  10.997  1.00 95.85           C  
ATOM   1454  HA  ASP A  97     -12.360   6.245   9.991  1.00 95.85           H  
ATOM   1455  C   ASP A  97     -11.362   4.849  11.250  1.00 95.85           C  
ATOM   1456  CB  ASP A  97     -12.481   7.050  11.939  1.00 95.85           C  
ATOM   1457  HB2 ASP A  97     -11.495   7.513  11.905  1.00 95.85           H  
ATOM   1458  HB3 ASP A  97     -12.670   6.714  12.959  1.00 95.85           H  
ATOM   1459  O   ASP A  97     -11.285   4.203  12.298  1.00 95.85           O  
ATOM   1460  CG  ASP A  97     -13.529   8.091  11.519  1.00 95.85           C  
ATOM   1461  OD1 ASP A  97     -13.640   8.380  10.293  1.00 95.85           O  
ATOM   1462  OD2 ASP A  97     -14.217   8.587  12.433  1.00 95.85           O  
ATOM   1463  N   TYR A  98     -10.489   4.719  10.255  1.00 97.86           N  
ATOM   1464  H   TYR A  98     -10.627   5.268   9.418  1.00 97.86           H  
ATOM   1465  CA  TYR A  98      -9.307   3.868  10.292  1.00 97.86           C  
ATOM   1466  HA  TYR A  98      -9.331   3.258  11.196  1.00 97.86           H  
ATOM   1467  C   TYR A  98      -8.036   4.711  10.352  1.00 97.86           C  
ATOM   1468  CB  TYR A  98      -9.294   2.914   9.087  1.00 97.86           C  
ATOM   1469  HB2 TYR A  98      -9.589   3.457   8.189  1.00 97.86           H  
ATOM   1470  HB3 TYR A  98      -8.274   2.566   8.926  1.00 97.86           H  
ATOM   1471  O   TYR A  98      -7.983   5.827   9.832  1.00 97.86           O  
ATOM   1472  CG  TYR A  98     -10.187   1.698   9.254  1.00 97.86           C  
ATOM   1473  CD1 TYR A  98      -9.621   0.447   9.563  1.00 97.86           C  
ATOM   1474  HD1 TYR A  98      -8.550   0.359   9.677  1.00 97.86           H  
ATOM   1475  CD2 TYR A  98     -11.579   1.810   9.091  1.00 97.86           C  
ATOM   1476  HD2 TYR A  98     -12.010   2.765   8.826  1.00 97.86           H  
ATOM   1477  CE1 TYR A  98     -10.438  -0.689   9.708  1.00 97.86           C  
ATOM   1478  HE1 TYR A  98      -9.991  -1.647   9.931  1.00 97.86           H  
ATOM   1479  CE2 TYR A  98     -12.403   0.679   9.240  1.00 97.86           C  
ATOM   1480  HE2 TYR A  98     -13.467   0.753   9.072  1.00 97.86           H  
ATOM   1481  OH  TYR A  98     -12.629  -1.668   9.672  1.00 97.86           O  
ATOM   1482  HH  TYR A  98     -12.107  -2.470   9.745  1.00 97.86           H  
ATOM   1483  CZ  TYR A  98     -11.834  -0.572   9.546  1.00 97.86           C  
ATOM   1484  N   GLN A  99      -7.005   4.136  10.958  1.00 97.93           N  
ATOM   1485  H   GLN A  99      -7.163   3.237  11.389  1.00 97.93           H  
ATOM   1486  CA  GLN A  99      -5.620   4.584  10.871  1.00 97.93           C  
ATOM   1487  HA  GLN A  99      -5.581   5.541  10.352  1.00 97.93           H  
ATOM   1488  C   GLN A  99      -4.798   3.587  10.052  1.00 97.93           C  
ATOM   1489  CB  GLN A  99      -5.047   4.806  12.278  1.00 97.93           C  
ATOM   1490  HB2 GLN A  99      -5.596   5.624  12.744  1.00 97.93           H  
ATOM   1491  HB3 GLN A  99      -4.005   5.115  12.185  1.00 97.93           H  
ATOM   1492  O   GLN A  99      -5.113   2.393  10.024  1.00 97.93           O  
ATOM   1493  CG  GLN A  99      -5.108   3.576  13.201  1.00 97.93           C  
ATOM   1494  HG2 GLN A  99      -4.613   2.731  12.723  1.00 97.93           H  
ATOM   1495  HG3 GLN A  99      -6.148   3.315  13.398  1.00 97.93           H  
ATOM   1496  CD  GLN A  99      -4.453   3.851  14.547  1.00 97.93           C  
ATOM   1497  NE2 GLN A  99      -3.930   2.855  15.227  1.00 97.93           N  
ATOM   1498 HE21 GLN A  99      -3.317   3.168  15.966  1.00 97.93           H  
ATOM   1499 HE22 GLN A  99      -3.802   1.956  14.784  1.00 97.93           H  
ATOM   1500  OE1 GLN A  99      -4.376   4.971  15.017  1.00 97.93           O  
ATOM   1501  N   LEU A 100      -3.742   4.080   9.410  1.00 98.72           N  
ATOM   1502  H   LEU A 100      -3.517   5.053   9.556  1.00 98.72           H  
ATOM   1503  CA  LEU A 100      -2.778   3.291   8.643  1.00 98.72           C  
ATOM   1504  HA  LEU A 100      -3.179   2.295   8.455  1.00 98.72           H  
ATOM   1505  C   LEU A 100      -1.493   3.147   9.451  1.00 98.72           C  
ATOM   1506  CB  LEU A 100      -2.541   3.976   7.284  1.00 98.72           C  
ATOM   1507  HB2 LEU A 100      -2.401   5.043   7.457  1.00 98.72           H  
ATOM   1508  HB3 LEU A 100      -3.440   3.846   6.683  1.00 98.72           H  
ATOM   1509  O   LEU A 100      -1.000   4.121  10.010  1.00 98.72           O  
ATOM   1510  CG  LEU A 100      -1.358   3.471   6.442  1.00 98.72           C  
ATOM   1511  HG  LEU A 100      -0.435   3.516   7.021  1.00 98.72           H  
ATOM   1512  CD1 LEU A 100      -1.592   2.043   5.960  1.00 98.72           C  
ATOM   1513 HD11 LEU A 100      -0.766   1.742   5.316  1.00 98.72           H  
ATOM   1514 HD12 LEU A 100      -1.626   1.358   6.807  1.00 98.72           H  
ATOM   1515 HD13 LEU A 100      -2.530   1.995   5.408  1.00 98.72           H  
ATOM   1516  CD2 LEU A 100      -1.202   4.365   5.213  1.00 98.72           C  
ATOM   1517 HD21 LEU A 100      -0.379   4.007   4.594  1.00 98.72           H  
ATOM   1518 HD22 LEU A 100      -0.979   5.386   5.524  1.00 98.72           H  
ATOM   1519 HD23 LEU A 100      -2.116   4.363   4.620  1.00 98.72           H  
ATOM   1520  N   ARG A 101      -0.929   1.945   9.463  1.00 98.40           N  
ATOM   1521  H   ARG A 101      -1.419   1.190   9.005  1.00 98.40           H  
ATOM   1522  CA  ARG A 101       0.435   1.668   9.899  1.00 98.40           C  
ATOM   1523  HA  ARG A 101       0.947   2.612  10.086  1.00 98.40           H  
ATOM   1524  C   ARG A 101       1.174   0.960   8.775  1.00 98.40           C  
ATOM   1525  CB  ARG A 101       0.404   0.873  11.207  1.00 98.40           C  
ATOM   1526  HB2 ARG A 101      -0.229  -0.005  11.081  1.00 98.40           H  
ATOM   1527  HB3 ARG A 101      -0.031   1.516  11.973  1.00 98.40           H  
ATOM   1528  O   ARG A 101       0.632   0.052   8.148  1.00 98.40           O  
ATOM   1529  CG  ARG A 101       1.785   0.420  11.686  1.00 98.40           C  
ATOM   1530  HG2 ARG A 101       2.213  -0.282  10.970  1.00 98.40           H  
ATOM   1531  HG3 ARG A 101       2.446   1.283  11.771  1.00 98.40           H  
ATOM   1532  CD  ARG A 101       1.670  -0.274  13.046  1.00 98.40           C  
ATOM   1533  HD2 ARG A 101       1.216   0.405  13.768  1.00 98.40           H  
ATOM   1534  HD3 ARG A 101       1.025  -1.147  12.950  1.00 98.40           H  
ATOM   1535  NE  ARG A 101       3.002  -0.706  13.489  1.00 98.40           N  
ATOM   1536  HE  ARG A 101       3.465  -1.389  12.906  1.00 98.40           H  
ATOM   1537  NH1 ARG A 101       3.463   0.959  15.014  1.00 98.40           N  
ATOM   1538 HH11 ARG A 101       4.154   1.476  15.539  1.00 98.40           H  
ATOM   1539 HH12 ARG A 101       2.497   1.252  14.998  1.00 98.40           H  
ATOM   1540  NH2 ARG A 101       5.066  -0.434  14.339  1.00 98.40           N  
ATOM   1541 HH21 ARG A 101       5.335  -0.991  13.541  1.00 98.40           H  
ATOM   1542 HH22 ARG A 101       5.759   0.167  14.761  1.00 98.40           H  
ATOM   1543  CZ  ARG A 101       3.825  -0.063  14.291  1.00 98.40           C  
ATOM   1544  N   ILE A 102       2.406   1.373   8.541  1.00 98.72           N  
ATOM   1545  H   ILE A 102       2.764   2.145   9.085  1.00 98.72           H  
ATOM   1546  CA  ILE A 102       3.322   0.744   7.600  1.00 98.72           C  
ATOM   1547  HA  ILE A 102       2.849  -0.129   7.151  1.00 98.72           H  
ATOM   1548  C   ILE A 102       4.522   0.292   8.415  1.00 98.72           C  
ATOM   1549  CB  ILE A 102       3.715   1.708   6.464  1.00 98.72           C  
ATOM   1550  HB  ILE A 102       4.306   2.521   6.887  1.00 98.72           H  
ATOM   1551  O   ILE A 102       5.189   1.126   9.022  1.00 98.72           O  
ATOM   1552  CG1 ILE A 102       2.466   2.316   5.780  1.00 98.72           C  
ATOM   1553 HG12 ILE A 102       1.885   1.527   5.303  1.00 98.72           H  
ATOM   1554 HG13 ILE A 102       1.836   2.795   6.530  1.00 98.72           H  
ATOM   1555  CG2 ILE A 102       4.586   0.949   5.449  1.00 98.72           C  
ATOM   1556 HG21 ILE A 102       3.986   0.223   4.899  1.00 98.72           H  
ATOM   1557 HG22 ILE A 102       5.396   0.416   5.946  1.00 98.72           H  
ATOM   1558 HG23 ILE A 102       5.037   1.655   4.752  1.00 98.72           H  
ATOM   1559  CD1 ILE A 102       2.793   3.400   4.750  1.00 98.72           C  
ATOM   1560 HD11 ILE A 102       1.874   3.868   4.400  1.00 98.72           H  
ATOM   1561 HD12 ILE A 102       3.305   2.967   3.890  1.00 98.72           H  
ATOM   1562 HD13 ILE A 102       3.423   4.164   5.206  1.00 98.72           H  
ATOM   1563  N   ASP A 103       4.764  -1.012   8.456  1.00 98.16           N  
ATOM   1564  H   ASP A 103       4.229  -1.606   7.839  1.00 98.16           H  
ATOM   1565  CA  ASP A 103       5.963  -1.588   9.061  1.00 98.16           C  
ATOM   1566  HA  ASP A 103       6.460  -0.851   9.691  1.00 98.16           H  
ATOM   1567  C   ASP A 103       6.919  -1.983   7.940  1.00 98.16           C  
ATOM   1568  CB  ASP A 103       5.608  -2.800   9.934  1.00 98.16           C  
ATOM   1569  HB2 ASP A 103       5.071  -3.534   9.333  1.00 98.16           H  
ATOM   1570  HB3 ASP A 103       6.534  -3.246  10.297  1.00 98.16           H  
ATOM   1571  O   ASP A 103       6.490  -2.576   6.953  1.00 98.16           O  
ATOM   1572  CG  ASP A 103       4.793  -2.458  11.173  1.00 98.16           C  
ATOM   1573  OD1 ASP A 103       5.078  -1.440  11.834  1.00 98.16           O  
ATOM   1574  OD2 ASP A 103       3.897  -3.245  11.552  1.00 98.16           O  
ATOM   1575  N   MET A 104       8.205  -1.671   8.085  1.00 97.87           N  
ATOM   1576  H   MET A 104       8.508  -1.186   8.918  1.00 97.87           H  
ATOM   1577  CA  MET A 104       9.197  -1.893   7.034  1.00 97.87           C  
ATOM   1578  HA  MET A 104       8.869  -2.727   6.414  1.00 97.87           H  
ATOM   1579  C   MET A 104      10.571  -2.257   7.586  1.00 97.87           C  
ATOM   1580  CB  MET A 104       9.285  -0.653   6.135  1.00 97.87           C  
ATOM   1581  HB2 MET A 104       9.980  -0.863   5.322  1.00 97.87           H  
ATOM   1582  HB3 MET A 104       8.301  -0.455   5.710  1.00 97.87           H  
ATOM   1583  O   MET A 104      10.917  -1.909   8.719  1.00 97.87           O  
ATOM   1584  CG  MET A 104       9.789   0.591   6.872  1.00 97.87           C  
ATOM   1585  HG2 MET A 104      10.851   0.460   7.080  1.00 97.87           H  
ATOM   1586  HG3 MET A 104       9.266   0.693   7.822  1.00 97.87           H  
ATOM   1587  SD  MET A 104       9.577   2.137   5.965  1.00 97.87           S  
ATOM   1588  CE  MET A 104       7.799   2.393   6.201  1.00 97.87           C  
ATOM   1589  HE1 MET A 104       7.556   2.378   7.263  1.00 97.87           H  
ATOM   1590  HE2 MET A 104       7.254   1.604   5.682  1.00 97.87           H  
ATOM   1591  HE3 MET A 104       7.508   3.356   5.781  1.00 97.87           H  
ATOM   1592  N   GLN A 105      11.374  -2.922   6.758  1.00 96.20           N  
ATOM   1593  H   GLN A 105      11.018  -3.202   5.855  1.00 96.20           H  
ATOM   1594  CA  GLN A 105      12.748  -3.284   7.082  1.00 96.20           C  
ATOM   1595  HA  GLN A 105      13.084  -2.642   7.896  1.00 96.20           H  
ATOM   1596  C   GLN A 105      13.690  -3.068   5.889  1.00 96.20           C  
ATOM   1597  CB  GLN A 105      12.773  -4.734   7.582  1.00 96.20           C  
ATOM   1598  HB2 GLN A 105      12.055  -4.841   8.395  1.00 96.20           H  
ATOM   1599  HB3 GLN A 105      12.487  -5.395   6.765  1.00 96.20           H  
ATOM   1600  O   GLN A 105      13.363  -3.434   4.761  1.00 96.20           O  
ATOM   1601  CG  GLN A 105      14.158  -5.161   8.084  1.00 96.20           C  
ATOM   1602  HG2 GLN A 105      14.870  -5.122   7.260  1.00 96.20           H  
ATOM   1603  HG3 GLN A 105      14.493  -4.474   8.860  1.00 96.20           H  
ATOM   1604  CD  GLN A 105      14.183  -6.575   8.652  1.00 96.20           C  
ATOM   1605  NE2 GLN A 105      15.351  -7.059   9.004  1.00 96.20           N  
ATOM   1606 HE21 GLN A 105      15.365  -8.032   9.274  1.00 96.20           H  
ATOM   1607 HE22 GLN A 105      16.183  -6.539   8.765  1.00 96.20           H  
ATOM   1608  OE1 GLN A 105      13.185  -7.259   8.814  1.00 96.20           O  
ATOM   1609  N   LYS A 106      14.878  -2.513   6.163  1.00 93.34           N  
ATOM   1610  H   LYS A 106      15.038  -2.226   7.118  1.00 93.34           H  
ATOM   1611  CA  LYS A 106      16.038  -2.495   5.254  1.00 93.34           C  
ATOM   1612  HA  LYS A 106      15.908  -3.277   4.506  1.00 93.34           H  
ATOM   1613  C   LYS A 106      17.305  -2.825   6.046  1.00 93.34           C  
ATOM   1614  CB  LYS A 106      16.140  -1.143   4.518  1.00 93.34           C  
ATOM   1615  HB2 LYS A 106      16.342  -0.344   5.232  1.00 93.34           H  
ATOM   1616  HB3 LYS A 106      15.182  -0.942   4.038  1.00 93.34           H  
ATOM   1617  O   LYS A 106      17.675  -2.099   6.971  1.00 93.34           O  
ATOM   1618  CG  LYS A 106      17.237  -1.158   3.433  1.00 93.34           C  
ATOM   1619  HG2 LYS A 106      17.060  -2.015   2.783  1.00 93.34           H  
ATOM   1620  HG3 LYS A 106      18.210  -1.285   3.908  1.00 93.34           H  
ATOM   1621  CD  LYS A 106      17.272   0.112   2.560  1.00 93.34           C  
ATOM   1622  HD2 LYS A 106      16.281   0.259   2.132  1.00 93.34           H  
ATOM   1623  HD3 LYS A 106      17.529   0.978   3.171  1.00 93.34           H  
ATOM   1624  CE  LYS A 106      18.309  -0.068   1.427  1.00 93.34           C  
ATOM   1625  HE2 LYS A 106      19.290  -0.220   1.877  1.00 93.34           H  
ATOM   1626  HE3 LYS A 106      18.051  -0.979   0.887  1.00 93.34           H  
ATOM   1627  NZ  LYS A 106      18.377   1.062   0.452  1.00 93.34           N  
ATOM   1628  HZ1 LYS A 106      18.597   1.945   0.892  1.00 93.34           H  
ATOM   1629  HZ2 LYS A 106      17.498   1.178  -0.031  1.00 93.34           H  
ATOM   1630  HZ3 LYS A 106      19.051   0.907  -0.284  1.00 93.34           H  
ATOM   1631  N   GLY A 107      17.963  -3.926   5.715  1.00 90.75           N  
ATOM   1632  H   GLY A 107      17.593  -4.477   4.953  1.00 90.75           H  
ATOM   1633  CA  GLY A 107      19.044  -4.523   6.487  1.00 90.75           C  
ATOM   1634  HA2 GLY A 107      19.317  -5.476   6.035  1.00 90.75           H  
ATOM   1635  HA3 GLY A 107      19.911  -3.862   6.461  1.00 90.75           H  
ATOM   1636  C   GLY A 107      18.623  -4.776   7.936  1.00 90.75           C  
ATOM   1637  O   GLY A 107      17.607  -5.412   8.220  1.00 90.75           O  
ATOM   1638  N   SER A 108      19.402  -4.245   8.878  1.00 92.74           N  
ATOM   1639  H   SER A 108      20.221  -3.724   8.600  1.00 92.74           H  
ATOM   1640  CA  SER A 108      19.100  -4.299  10.313  1.00 92.74           C  
ATOM   1641  HA  SER A 108      18.661  -5.269  10.546  1.00 92.74           H  
ATOM   1642  C   SER A 108      18.101  -3.235  10.785  1.00 92.74           C  
ATOM   1643  CB  SER A 108      20.405  -4.172  11.104  1.00 92.74           C  
ATOM   1644  HB2 SER A 108      20.194  -4.168  12.173  1.00 92.74           H  
ATOM   1645  HB3 SER A 108      21.039  -5.029  10.878  1.00 92.74           H  
ATOM   1646  O   SER A 108      17.704  -3.258  11.949  1.00 92.74           O  
ATOM   1647  OG  SER A 108      21.094  -2.986  10.744  1.00 92.74           O  
ATOM   1648  HG  SER A 108      20.643  -2.226  11.118  1.00 92.74           H  
ATOM   1649  N   ASN A 109      17.716  -2.283   9.928  1.00 92.15           N  
ATOM   1650  H   ASN A 109      17.993  -2.347   8.959  1.00 92.15           H  
ATOM   1651  CA  ASN A 109      16.859  -1.167  10.315  1.00 92.15           C  
ATOM   1652  HA  ASN A 109      17.052  -0.918  11.359  1.00 92.15           H  
ATOM   1653  C   ASN A 109      15.390  -1.560  10.182  1.00 92.15           C  
ATOM   1654  CB  ASN A 109      17.195   0.075   9.476  1.00 92.15           C  
ATOM   1655  HB2 ASN A 109      16.542   0.895   9.773  1.00 92.15           H  
ATOM   1656  HB3 ASN A 109      17.017  -0.134   8.421  1.00 92.15           H  
ATOM   1657  O   ASN A 109      14.905  -1.790   9.075  1.00 92.15           O  
ATOM   1658  CG  ASN A 109      18.623   0.542   9.673  1.00 92.15           C  
ATOM   1659  ND2 ASN A 109      19.263   1.016   8.632  1.00 92.15           N  
ATOM   1660 HD21 ASN A 109      18.821   1.039   7.724  1.00 92.15           H  
ATOM   1661 HD22 ASN A 109      20.206   1.344   8.789  1.00 92.15           H  
ATOM   1662  OD1 ASN A 109      19.177   0.487  10.757  1.00 92.15           O  
ATOM   1663  N   ILE A 110      14.686  -1.597  11.313  1.00 95.81           N  
ATOM   1664  H   ILE A 110      15.165  -1.386  12.177  1.00 95.81           H  
ATOM   1665  CA  ILE A 110      13.243  -1.833  11.386  1.00 95.81           C  
ATOM   1666  HA  ILE A 110      12.879  -2.169  10.415  1.00 95.81           H  
ATOM   1667  C   ILE A 110      12.572  -0.503  11.718  1.00 95.81           C  
ATOM   1668  CB  ILE A 110      12.904  -2.930  12.418  1.00 95.81           C  
ATOM   1669  HB  ILE A 110      13.246  -2.599  13.399  1.00 95.81           H  
ATOM   1670  O   ILE A 110      12.845   0.098  12.759  1.00 95.81           O  
ATOM   1671  CG1 ILE A 110      13.624  -4.254  12.070  1.00 95.81           C  
ATOM   1672 HG12 ILE A 110      14.692  -4.073  11.947  1.00 95.81           H  
ATOM   1673 HG13 ILE A 110      13.240  -4.639  11.126  1.00 95.81           H  
ATOM   1674  CG2 ILE A 110      11.377  -3.138  12.475  1.00 95.81           C  
ATOM   1675 HG21 ILE A 110      10.871  -2.212  12.749  1.00 95.81           H  
ATOM   1676 HG22 ILE A 110      11.119  -3.885  13.226  1.00 95.81           H  
ATOM   1677 HG23 ILE A 110      11.011  -3.464  11.502  1.00 95.81           H  
ATOM   1678  CD1 ILE A 110      13.485  -5.339  13.145  1.00 95.81           C  
ATOM   1679 HD11 ILE A 110      12.454  -5.689  13.207  1.00 95.81           H  
ATOM   1680 HD12 ILE A 110      13.801  -4.948  14.112  1.00 95.81           H  
ATOM   1681 HD13 ILE A 110      14.119  -6.185  12.881  1.00 95.81           H  
ATOM   1682  N   ASN A 111      11.688  -0.052  10.836  1.00 98.12           N  
ATOM   1683  H   ASN A 111      11.435  -0.643  10.058  1.00 98.12           H  
ATOM   1684  CA  ASN A 111      11.019   1.237  10.953  1.00 98.12           C  
ATOM   1685  HA  ASN A 111      11.192   1.648  11.947  1.00 98.12           H  
ATOM   1686  C   ASN A 111       9.512   1.081  10.796  1.00 98.12           C  
ATOM   1687  CB  ASN A 111      11.602   2.228   9.935  1.00 98.12           C  
ATOM   1688  HB2 ASN A 111      11.424   1.872   8.921  1.00 98.12           H  
ATOM   1689  HB3 ASN A 111      11.109   3.193  10.054  1.00 98.12           H  
ATOM   1690  O   ASN A 111       9.013   0.073  10.292  1.00 98.12           O  
ATOM   1691  CG  ASN A 111      13.080   2.464  10.149  1.00 98.12           C  
ATOM   1692  ND2 ASN A 111      13.927   1.864   9.348  1.00 98.12           N  
ATOM   1693 HD21 ASN A 111      14.893   2.139   9.457  1.00 98.12           H  
ATOM   1694 HD22 ASN A 111      13.593   1.304   8.576  1.00 98.12           H  
ATOM   1695  OD1 ASN A 111      13.493   3.166  11.053  1.00 98.12           O  
ATOM   1696  N   TYR A 112       8.783   2.100  11.229  1.00 98.50           N  
ATOM   1697  H   TYR A 112       9.243   2.887  11.665  1.00 98.50           H  
ATOM   1698  CA  TYR A 112       7.355   2.185  11.015  1.00 98.50           C  
ATOM   1699  HA  TYR A 112       7.146   1.652  10.088  1.00 98.50           H  
ATOM   1700  C   TYR A 112       6.889   3.630  10.829  1.00 98.50           C  
ATOM   1701  CB  TYR A 112       6.615   1.477  12.156  1.00 98.50           C  
ATOM   1702  HB2 TYR A 112       5.574   1.351  11.857  1.00 98.50           H  
ATOM   1703  HB3 TYR A 112       7.030   0.478  12.285  1.00 98.50           H  
ATOM   1704  O   TYR A 112       7.450   4.571  11.400  1.00 98.50           O  
ATOM   1705  CG  TYR A 112       6.658   2.211  13.484  1.00 98.50           C  
ATOM   1706  CD1 TYR A 112       7.761   2.083  14.349  1.00 98.50           C  
ATOM   1707  HD1 TYR A 112       8.598   1.465  14.062  1.00 98.50           H  
ATOM   1708  CD2 TYR A 112       5.594   3.057  13.829  1.00 98.50           C  
ATOM   1709  HD2 TYR A 112       4.780   3.167  13.128  1.00 98.50           H  
ATOM   1710  CE1 TYR A 112       7.801   2.815  15.552  1.00 98.50           C  
ATOM   1711  HE1 TYR A 112       8.667   2.743  16.194  1.00 98.50           H  
ATOM   1712  CE2 TYR A 112       5.618   3.783  15.033  1.00 98.50           C  
ATOM   1713  HE2 TYR A 112       4.818   4.462  15.287  1.00 98.50           H  
ATOM   1714  OH  TYR A 112       6.767   4.393  17.041  1.00 98.50           O  
ATOM   1715  HH  TYR A 112       7.587   4.267  17.524  1.00 98.50           H  
ATOM   1716  CZ  TYR A 112       6.731   3.672  15.892  1.00 98.50           C  
ATOM   1717  N   ALA A 113       5.819   3.779  10.057  1.00 98.73           N  
ATOM   1718  H   ALA A 113       5.450   2.948   9.617  1.00 98.73           H  
ATOM   1719  CA  ALA A 113       5.060   5.009   9.882  1.00 98.73           C  
ATOM   1720  HA  ALA A 113       5.466   5.797  10.516  1.00 98.73           H  
ATOM   1721  C   ALA A 113       3.605   4.760  10.285  1.00 98.73           C  
ATOM   1722  CB  ALA A 113       5.166   5.461   8.421  1.00 98.73           C  
ATOM   1723  HB1 ALA A 113       4.551   6.347   8.263  1.00 98.73           H  
ATOM   1724  HB2 ALA A 113       4.818   4.671   7.755  1.00 98.73           H  
ATOM   1725  HB3 ALA A 113       6.199   5.702   8.175  1.00 98.73           H  
ATOM   1726  O   ALA A 113       3.045   3.705   9.982  1.00 98.73           O  
ATOM   1727  N   VAL A 114       2.977   5.716  10.962  1.00 98.70           N  
ATOM   1728  H   VAL A 114       3.494   6.549  11.205  1.00 98.70           H  
ATOM   1729  CA  VAL A 114       1.558   5.679  11.326  1.00 98.70           C  
ATOM   1730  HA  VAL A 114       1.085   4.851  10.798  1.00 98.70           H  
ATOM   1731  C   VAL A 114       0.900   6.969  10.878  1.00 98.70           C  
ATOM   1732  CB  VAL A 114       1.332   5.464  12.835  1.00 98.70           C  
ATOM   1733  HB  VAL A 114       1.789   6.290  13.380  1.00 98.70           H  
ATOM   1734  O   VAL A 114       1.366   8.053  11.215  1.00 98.70           O  
ATOM   1735  CG1 VAL A 114      -0.158   5.402  13.199  1.00 98.70           C  
ATOM   1736 HG11 VAL A 114      -0.648   4.605  12.639  1.00 98.70           H  
ATOM   1737 HG12 VAL A 114      -0.270   5.214  14.267  1.00 98.70           H  
ATOM   1738 HG13 VAL A 114      -0.643   6.352  12.977  1.00 98.70           H  
ATOM   1739  CG2 VAL A 114       1.974   4.168  13.327  1.00 98.70           C  
ATOM   1740 HG21 VAL A 114       1.623   3.326  12.730  1.00 98.70           H  
ATOM   1741 HG22 VAL A 114       3.054   4.277  13.229  1.00 98.70           H  
ATOM   1742 HG23 VAL A 114       1.739   4.008  14.380  1.00 98.70           H  
ATOM   1743  N   TYR A 115      -0.223   6.839  10.182  1.00 98.75           N  
ATOM   1744  H   TYR A 115      -0.550   5.902   9.992  1.00 98.75           H  
ATOM   1745  CA  TYR A 115      -1.083   7.943   9.784  1.00 98.75           C  
ATOM   1746  HA  TYR A 115      -0.616   8.890  10.053  1.00 98.75           H  
ATOM   1747  C   TYR A 115      -2.401   7.811  10.516  1.00 98.75           C  
ATOM   1748  CB  TYR A 115      -1.290   7.948   8.271  1.00 98.75           C  
ATOM   1749  HB2 TYR A 115      -1.995   8.738   8.014  1.00 98.75           H  
ATOM   1750  HB3 TYR A 115      -1.724   7.000   7.952  1.00 98.75           H  
ATOM   1751  O   TYR A 115      -3.097   6.797  10.391  1.00 98.75           O  
ATOM   1752  CG  TYR A 115      -0.000   8.179   7.530  1.00 98.75           C  
ATOM   1753  CD1 TYR A 115       0.369   9.495   7.208  1.00 98.75           C  
ATOM   1754  HD1 TYR A 115      -0.287  10.323   7.430  1.00 98.75           H  
ATOM   1755  CD2 TYR A 115       0.863   7.102   7.242  1.00 98.75           C  
ATOM   1756  HD2 TYR A 115       0.580   6.092   7.498  1.00 98.75           H  
ATOM   1757  CE1 TYR A 115       1.615   9.743   6.619  1.00 98.75           C  
ATOM   1758  HE1 TYR A 115       1.896  10.756   6.370  1.00 98.75           H  
ATOM   1759  CE2 TYR A 115       2.122   7.353   6.670  1.00 98.75           C  
ATOM   1760  HE2 TYR A 115       2.816   6.550   6.470  1.00 98.75           H  
ATOM   1761  OH  TYR A 115       3.759   8.946   5.952  1.00 98.75           O  
ATOM   1762  HH  TYR A 115       3.930   9.891   5.977  1.00 98.75           H  
ATOM   1763  CZ  TYR A 115       2.506   8.680   6.382  1.00 98.75           C  
ATOM   1764  N   ASN A 116      -2.765   8.840  11.276  1.00 97.99           N  
ATOM   1765  H   ASN A 116      -2.146   9.635  11.346  1.00 97.99           H  
ATOM   1766  CA  ASN A 116      -3.952   8.772  12.111  1.00 97.99           C  
ATOM   1767  HA  ASN A 116      -3.891   7.833  12.662  1.00 97.99           H  
ATOM   1768  C   ASN A 116      -5.233   8.684  11.271  1.00 97.99           C  
ATOM   1769  CB  ASN A 116      -3.941   9.906  13.155  1.00 97.99           C  
ATOM   1770  HB2 ASN A 116      -4.620   9.636  13.964  1.00 97.99           H  
ATOM   1771  HB3 ASN A 116      -2.941   9.982  13.583  1.00 97.99           H  
ATOM   1772  O   ASN A 116      -6.241   8.252  11.786  1.00 97.99           O  
ATOM   1773  CG  ASN A 116      -4.348  11.284  12.652  1.00 97.99           C  
ATOM   1774  ND2 ASN A 116      -4.313  12.261  13.525  1.00 97.99           N  
ATOM   1775 HD21 ASN A 116      -3.839  12.134  14.408  1.00 97.99           H  
ATOM   1776 HD22 ASN A 116      -4.363  13.211  13.187  1.00 97.99           H  
ATOM   1777  OD1 ASN A 116      -4.780  11.475  11.526  1.00 97.99           O  
ATOM   1778  N   THR A 117      -5.251   9.042   9.995  1.00 98.64           N  
ATOM   1779  H   THR A 117      -4.389   9.359   9.576  1.00 98.64           H  
ATOM   1780  CA  THR A 117      -6.424   8.844   9.134  1.00 98.64           C  
ATOM   1781  HA  THR A 117      -7.196   8.287   9.665  1.00 98.64           H  
ATOM   1782  C   THR A 117      -6.012   7.997   7.948  1.00 98.64           C  
ATOM   1783  CB  THR A 117      -7.048  10.185   8.726  1.00 98.64           C  
ATOM   1784  HB  THR A 117      -6.330  10.773   8.154  1.00 98.64           H  
ATOM   1785  O   THR A 117      -4.912   8.172   7.433  1.00 98.64           O  
ATOM   1786  CG2 THR A 117      -8.312  10.032   7.881  1.00 98.64           C  
ATOM   1787 HG21 THR A 117      -8.062   9.604   6.910  1.00 98.64           H  
ATOM   1788 HG22 THR A 117      -9.029   9.392   8.395  1.00 98.64           H  
ATOM   1789 HG23 THR A 117      -8.755  11.015   7.720  1.00 98.64           H  
ATOM   1790  OG1 THR A 117      -7.396  10.893   9.899  1.00 98.64           O  
ATOM   1791  HG1 THR A 117      -6.581  11.233  10.275  1.00 98.64           H  
ATOM   1792  N   PHE A 118      -6.877   7.077   7.533  1.00 98.68           N  
ATOM   1793  H   PHE A 118      -7.669   6.864   8.122  1.00 98.68           H  
ATOM   1794  CA  PHE A 118      -6.714   6.282   6.325  1.00 98.68           C  
ATOM   1795  HA  PHE A 118      -6.086   6.827   5.620  1.00 98.68           H  
ATOM   1796  C   PHE A 118      -8.072   6.031   5.681  1.00 98.68           C  
ATOM   1797  CB  PHE A 118      -6.018   4.967   6.674  1.00 98.68           C  
ATOM   1798  HB2 PHE A 118      -6.599   4.445   7.435  1.00 98.68           H  
ATOM   1799  HB3 PHE A 118      -5.053   5.218   7.113  1.00 98.68           H  
ATOM   1800  O   PHE A 118      -8.904   5.306   6.231  1.00 98.68           O  
ATOM   1801  CG  PHE A 118      -5.803   4.047   5.482  1.00 98.68           C  
ATOM   1802  CD1 PHE A 118      -6.302   2.731   5.505  1.00 98.68           C  
ATOM   1803  HD1 PHE A 118      -6.853   2.378   6.364  1.00 98.68           H  
ATOM   1804  CD2 PHE A 118      -5.092   4.499   4.352  1.00 98.68           C  
ATOM   1805  HD2 PHE A 118      -4.690   5.501   4.323  1.00 98.68           H  
ATOM   1806  CE1 PHE A 118      -6.092   1.873   4.410  1.00 98.68           C  
ATOM   1807  HE1 PHE A 118      -6.472   0.862   4.431  1.00 98.68           H  
ATOM   1808  CE2 PHE A 118      -4.888   3.642   3.256  1.00 98.68           C  
ATOM   1809  HE2 PHE A 118      -4.338   3.985   2.392  1.00 98.68           H  
ATOM   1810  CZ  PHE A 118      -5.387   2.330   3.284  1.00 98.68           C  
ATOM   1811  HZ  PHE A 118      -5.221   1.671   2.445  1.00 98.68           H  
ATOM   1812  N   LYS A 119      -8.294   6.644   4.517  1.00 98.67           N  
ATOM   1813  H   LYS A 119      -7.576   7.262   4.165  1.00 98.67           H  
ATOM   1814  CA  LYS A 119      -9.466   6.411   3.670  1.00 98.67           C  
ATOM   1815  HA  LYS A 119      -9.940   5.483   3.989  1.00 98.67           H  
ATOM   1816  C   LYS A 119      -9.037   6.185   2.230  1.00 98.67           C  
ATOM   1817  CB  LYS A 119     -10.515   7.533   3.808  1.00 98.67           C  
ATOM   1818  HB2 LYS A 119     -10.085   8.493   3.524  1.00 98.67           H  
ATOM   1819  HB3 LYS A 119     -11.349   7.314   3.140  1.00 98.67           H  
ATOM   1820  O   LYS A 119      -8.146   6.863   1.726  1.00 98.67           O  
ATOM   1821  CG  LYS A 119     -11.045   7.610   5.247  1.00 98.67           C  
ATOM   1822  HG2 LYS A 119     -10.242   7.957   5.898  1.00 98.67           H  
ATOM   1823  HG3 LYS A 119     -11.318   6.601   5.557  1.00 98.67           H  
ATOM   1824  CD  LYS A 119     -12.265   8.521   5.458  1.00 98.67           C  
ATOM   1825  HD2 LYS A 119     -11.995   9.558   5.261  1.00 98.67           H  
ATOM   1826  HD3 LYS A 119     -13.080   8.207   4.806  1.00 98.67           H  
ATOM   1827  CE  LYS A 119     -12.651   8.318   6.934  1.00 98.67           C  
ATOM   1828  HE2 LYS A 119     -12.871   7.261   7.083  1.00 98.67           H  
ATOM   1829  HE3 LYS A 119     -11.777   8.542   7.546  1.00 98.67           H  
ATOM   1830  NZ  LYS A 119     -13.796   9.125   7.425  1.00 98.67           N  
ATOM   1831  HZ1 LYS A 119     -14.657   8.849   6.975  1.00 98.67           H  
ATOM   1832  HZ2 LYS A 119     -13.626  10.115   7.323  1.00 98.67           H  
ATOM   1833  HZ3 LYS A 119     -13.896   8.939   8.413  1.00 98.67           H  
ATOM   1834  N   VAL A 120      -9.707   5.242   1.579  1.00 98.78           N  
ATOM   1835  H   VAL A 120     -10.374   4.686   2.095  1.00 98.78           H  
ATOM   1836  CA  VAL A 120      -9.584   4.994   0.142  1.00 98.78           C  
ATOM   1837  HA  VAL A 120      -8.874   5.693  -0.298  1.00 98.78           H  
ATOM   1838  C   VAL A 120     -10.946   5.251  -0.480  1.00 98.78           C  
ATOM   1839  CB  VAL A 120      -9.058   3.573  -0.123  1.00 98.78           C  
ATOM   1840  HB  VAL A 120      -9.707   2.845   0.364  1.00 98.78           H  
ATOM   1841  O   VAL A 120     -11.922   4.567  -0.164  1.00 98.78           O  
ATOM   1842  CG1 VAL A 120      -9.007   3.257  -1.618  1.00 98.78           C  
ATOM   1843 HG11 VAL A 120      -8.641   2.242  -1.771  1.00 98.78           H  
ATOM   1844 HG12 VAL A 120     -10.001   3.332  -2.059  1.00 98.78           H  
ATOM   1845 HG13 VAL A 120      -8.333   3.955  -2.114  1.00 98.78           H  
ATOM   1846  CG2 VAL A 120      -7.639   3.419   0.442  1.00 98.78           C  
ATOM   1847 HG21 VAL A 120      -6.992   4.205   0.051  1.00 98.78           H  
ATOM   1848 HG22 VAL A 120      -7.224   2.451   0.160  1.00 98.78           H  
ATOM   1849 HG23 VAL A 120      -7.656   3.484   1.530  1.00 98.78           H  
ATOM   1850  N   ALA A 121     -11.046   6.267  -1.333  1.00 98.75           N  
ATOM   1851  H   ALA A 121     -10.220   6.810  -1.539  1.00 98.75           H  
ATOM   1852  CA  ALA A 121     -12.315   6.654  -1.941  1.00 98.75           C  
ATOM   1853  HA  ALA A 121     -13.011   6.860  -1.128  1.00 98.75           H  
ATOM   1854  C   ALA A 121     -12.904   5.521  -2.814  1.00 98.75           C  
ATOM   1855  CB  ALA A 121     -12.104   7.953  -2.724  1.00 98.75           C  
ATOM   1856  HB1 ALA A 121     -13.068   8.380  -3.002  1.00 98.75           H  
ATOM   1857  HB2 ALA A 121     -11.575   8.677  -2.104  1.00 98.75           H  
ATOM   1858  HB3 ALA A 121     -11.520   7.755  -3.623  1.00 98.75           H  
ATOM   1859  O   ALA A 121     -12.196   4.579  -3.163  1.00 98.75           O  
ATOM   1860  N   PRO A 122     -14.193   5.564  -3.183  1.00 98.34           N  
ATOM   1861  CA  PRO A 122     -14.768   4.576  -4.095  1.00 98.34           C  
ATOM   1862  HA  PRO A 122     -14.636   3.584  -3.664  1.00 98.34           H  
ATOM   1863  C   PRO A 122     -14.130   4.606  -5.492  1.00 98.34           C  
ATOM   1864  CB  PRO A 122     -16.264   4.903  -4.152  1.00 98.34           C  
ATOM   1865  HB2 PRO A 122     -16.468   5.576  -4.985  1.00 98.34           H  
ATOM   1866  HB3 PRO A 122     -16.870   4.000  -4.233  1.00 98.34           H  
ATOM   1867  O   PRO A 122     -13.490   5.584  -5.885  1.00 98.34           O  
ATOM   1868  CG  PRO A 122     -16.521   5.640  -2.838  1.00 98.34           C  
ATOM   1869  HG2 PRO A 122     -17.386   6.299  -2.903  1.00 98.34           H  
ATOM   1870  HG3 PRO A 122     -16.643   4.919  -2.031  1.00 98.34           H  
ATOM   1871  CD  PRO A 122     -15.227   6.421  -2.632  1.00 98.34           C  
ATOM   1872  HD2 PRO A 122     -15.262   7.357  -3.190  1.00 98.34           H  
ATOM   1873  HD3 PRO A 122     -15.081   6.613  -1.569  1.00 98.34           H  
ATOM   1874  N   ALA A 123     -14.401   3.575  -6.298  1.00 98.13           N  
ATOM   1875  H   ALA A 123     -14.865   2.770  -5.903  1.00 98.13           H  
ATOM   1876  CA  ALA A 123     -13.925   3.477  -7.683  1.00 98.13           C  
ATOM   1877  HA  ALA A 123     -12.838   3.392  -7.669  1.00 98.13           H  
ATOM   1878  C   ALA A 123     -14.298   4.694  -8.559  1.00 98.13           C  
ATOM   1879  CB  ALA A 123     -14.512   2.199  -8.293  1.00 98.13           C  
ATOM   1880  HB1 ALA A 123     -15.587   2.310  -8.435  1.00 98.13           H  
ATOM   1881  HB2 ALA A 123     -14.334   1.352  -7.631  1.00 98.13           H  
ATOM   1882  HB3 ALA A 123     -14.038   2.007  -9.256  1.00 98.13           H  
ATOM   1883  O   ALA A 123     -13.535   5.072  -9.446  1.00 98.13           O  
ATOM   1884  N   SER A 124     -15.446   5.339  -8.298  1.00 98.28           N  
ATOM   1885  H   SER A 124     -16.009   5.026  -7.520  1.00 98.28           H  
ATOM   1886  CA  SER A 124     -15.881   6.557  -9.005  1.00 98.28           C  
ATOM   1887  HA  SER A 124     -15.873   6.362 -10.077  1.00 98.28           H  
ATOM   1888  C   SER A 124     -14.970   7.765  -8.763  1.00 98.28           C  
ATOM   1889  CB  SER A 124     -17.311   6.927  -8.599  1.00 98.28           C  
ATOM   1890  HB2 SER A 124     -17.604   7.840  -9.117  1.00 98.28           H  
ATOM   1891  HB3 SER A 124     -17.988   6.126  -8.897  1.00 98.28           H  
ATOM   1892  O   SER A 124     -14.958   8.689  -9.567  1.00 98.28           O  
ATOM   1893  OG  SER A 124     -17.410   7.121  -7.197  1.00 98.28           O  
ATOM   1894  HG  SER A 124     -18.244   7.562  -7.021  1.00 98.28           H  
ATOM   1895  N   GLN A 125     -14.191   7.736  -7.683  1.00 98.75           N  
ATOM   1896  H   GLN A 125     -14.258   6.930  -7.078  1.00 98.75           H  
ATOM   1897  CA  GLN A 125     -13.147   8.704  -7.345  1.00 98.75           C  
ATOM   1898  HA  GLN A 125     -13.158   9.523  -8.064  1.00 98.75           H  
ATOM   1899  C   GLN A 125     -11.756   8.062  -7.432  1.00 98.75           C  
ATOM   1900  CB  GLN A 125     -13.416   9.279  -5.950  1.00 98.75           C  
ATOM   1901  HB2 GLN A 125     -12.593   9.936  -5.671  1.00 98.75           H  
ATOM   1902  HB3 GLN A 125     -13.463   8.455  -5.238  1.00 98.75           H  
ATOM   1903  O   GLN A 125     -10.843   8.448  -6.704  1.00 98.75           O  
ATOM   1904  CG  GLN A 125     -14.714  10.086  -5.869  1.00 98.75           C  
ATOM   1905  HG2 GLN A 125     -14.686  10.901  -6.592  1.00 98.75           H  
ATOM   1906  HG3 GLN A 125     -15.563   9.443  -6.103  1.00 98.75           H  
ATOM   1907  CD  GLN A 125     -14.888  10.673  -4.475  1.00 98.75           C  
ATOM   1908  NE2 GLN A 125     -15.979  10.383  -3.800  1.00 98.75           N  
ATOM   1909 HE21 GLN A 125     -16.050  10.802  -2.883  1.00 98.75           H  
ATOM   1910 HE22 GLN A 125     -16.703   9.812  -4.211  1.00 98.75           H  
ATOM   1911  OE1 GLN A 125     -14.045  11.385  -3.953  1.00 98.75           O  
ATOM   1912  N   LYS A 126     -11.613   7.039  -8.285  1.00 98.77           N  
ATOM   1913  H   LYS A 126     -12.429   6.744  -8.802  1.00 98.77           H  
ATOM   1914  CA  LYS A 126     -10.333   6.405  -8.629  1.00 98.77           C  
ATOM   1915  HA  LYS A 126     -10.547   5.501  -9.200  1.00 98.77           H  
ATOM   1916  C   LYS A 126      -9.527   5.927  -7.420  1.00 98.77           C  
ATOM   1917  CB  LYS A 126      -9.520   7.355  -9.527  1.00 98.77           C  
ATOM   1918  HB2 LYS A 126      -9.216   8.218  -8.934  1.00 98.77           H  
ATOM   1919  HB3 LYS A 126      -8.614   6.848  -9.860  1.00 98.77           H  
ATOM   1920  O   LYS A 126      -8.304   6.010  -7.412  1.00 98.77           O  
ATOM   1921  CG  LYS A 126     -10.267   7.870 -10.762  1.00 98.77           C  
ATOM   1922  HG2 LYS A 126      -9.591   8.530 -11.305  1.00 98.77           H  
ATOM   1923  HG3 LYS A 126     -11.143   8.449 -10.470  1.00 98.77           H  
ATOM   1924  CD  LYS A 126     -10.681   6.717 -11.676  1.00 98.77           C  
ATOM   1925  HD2 LYS A 126     -11.459   6.111 -11.212  1.00 98.77           H  
ATOM   1926  HD3 LYS A 126      -9.802   6.099 -11.860  1.00 98.77           H  
ATOM   1927  CE  LYS A 126     -11.189   7.294 -12.994  1.00 98.77           C  
ATOM   1928  HE2 LYS A 126     -12.229   7.603 -12.888  1.00 98.77           H  
ATOM   1929  HE3 LYS A 126     -10.587   8.172 -13.227  1.00 98.77           H  
ATOM   1930  NZ  LYS A 126     -11.009   6.307 -14.077  1.00 98.77           N  
ATOM   1931  HZ1 LYS A 126     -11.314   6.678 -14.966  1.00 98.77           H  
ATOM   1932  HZ2 LYS A 126     -11.446   5.421 -13.867  1.00 98.77           H  
ATOM   1933  HZ3 LYS A 126     -10.016   6.145 -14.165  1.00 98.77           H  
ATOM   1934  N   TYR A 127     -10.215   5.449  -6.383  1.00 98.84           N  
ATOM   1935  H   TYR A 127     -11.224   5.435  -6.438  1.00 98.84           H  
ATOM   1936  CA  TYR A 127      -9.580   4.982  -5.150  1.00 98.84           C  
ATOM   1937  HA  TYR A 127     -10.374   4.870  -4.411  1.00 98.84           H  
ATOM   1938  C   TYR A 127      -8.620   5.998  -4.512  1.00 98.84           C  
ATOM   1939  CB  TYR A 127      -8.979   3.584  -5.347  1.00 98.84           C  
ATOM   1940  HB2 TYR A 127      -8.562   3.252  -4.397  1.00 98.84           H  
ATOM   1941  HB3 TYR A 127      -8.156   3.645  -6.059  1.00 98.84           H  
ATOM   1942  O   TYR A 127      -7.608   5.613  -3.929  1.00 98.84           O  
ATOM   1943  CG  TYR A 127      -9.970   2.529  -5.805  1.00 98.84           C  
ATOM   1944  CD1 TYR A 127     -10.997   2.095  -4.945  1.00 98.84           C  
ATOM   1945  HD1 TYR A 127     -11.087   2.524  -3.958  1.00 98.84           H  
ATOM   1946  CD2 TYR A 127      -9.836   1.942  -7.074  1.00 98.84           C  
ATOM   1947  HD2 TYR A 127      -9.017   2.238  -7.713  1.00 98.84           H  
ATOM   1948  CE1 TYR A 127     -11.892   1.086  -5.353  1.00 98.84           C  
ATOM   1949  HE1 TYR A 127     -12.674   0.751  -4.687  1.00 98.84           H  
ATOM   1950  CE2 TYR A 127     -10.721   0.929  -7.486  1.00 98.84           C  
ATOM   1951  HE2 TYR A 127     -10.592   0.456  -8.448  1.00 98.84           H  
ATOM   1952  OH  TYR A 127     -12.628  -0.457  -7.050  1.00 98.84           O  
ATOM   1953  HH  TYR A 127     -13.312  -0.663  -6.409  1.00 98.84           H  
ATOM   1954  CZ  TYR A 127     -11.756   0.501  -6.629  1.00 98.84           C  
ATOM   1955  N   LYS A 128      -8.945   7.295  -4.609  1.00 98.87           N  
ATOM   1956  H   LYS A 128      -9.727   7.544  -5.198  1.00 98.87           H  
ATOM   1957  CA  LYS A 128      -8.149   8.387  -4.039  1.00 98.87           C  
ATOM   1958  HA  LYS A 128      -7.222   8.447  -4.610  1.00 98.87           H  
ATOM   1959  C   LYS A 128      -7.768   8.131  -2.579  1.00 98.87           C  
ATOM   1960  CB  LYS A 128      -8.908   9.711  -4.199  1.00 98.87           C  
ATOM   1961  HB2 LYS A 128      -9.185   9.838  -5.245  1.00 98.87           H  
ATOM   1962  HB3 LYS A 128      -9.814   9.685  -3.593  1.00 98.87           H  
ATOM   1963  O   LYS A 128      -8.640   7.813  -1.763  1.00 98.87           O  
ATOM   1964  CG  LYS A 128      -8.033  10.901  -3.787  1.00 98.87           C  
ATOM   1965  HG2 LYS A 128      -7.734  10.807  -2.743  1.00 98.87           H  
ATOM   1966  HG3 LYS A 128      -7.138  10.886  -4.408  1.00 98.87           H  
ATOM   1967  CD  LYS A 128      -8.727  12.252  -3.973  1.00 98.87           C  
ATOM   1968  HD2 LYS A 128      -9.077  12.341  -5.001  1.00 98.87           H  
ATOM   1969  HD3 LYS A 128      -7.989  13.034  -3.792  1.00 98.87           H  
ATOM   1970  CE  LYS A 128      -9.889  12.418  -2.990  1.00 98.87           C  
ATOM   1971  HE2 LYS A 128      -9.527  12.190  -1.988  1.00 98.87           H  
ATOM   1972  HE3 LYS A 128     -10.672  11.702  -3.242  1.00 98.87           H  
ATOM   1973  NZ  LYS A 128     -10.414  13.801  -3.036  1.00 98.87           N  
ATOM   1974  HZ1 LYS A 128     -10.700  14.033  -3.977  1.00 98.87           H  
ATOM   1975  HZ2 LYS A 128      -9.683  14.439  -2.753  1.00 98.87           H  
ATOM   1976  HZ3 LYS A 128     -11.196  13.902  -2.406  1.00 98.87           H  
ATOM   1977  N   LEU A 129      -6.488   8.309  -2.262  1.00 98.90           N  
ATOM   1978  H   LEU A 129      -5.851   8.583  -2.996  1.00 98.90           H  
ATOM   1979  CA  LEU A 129      -5.946   8.179  -0.914  1.00 98.90           C  
ATOM   1980  HA  LEU A 129      -6.404   7.308  -0.446  1.00 98.90           H  
ATOM   1981  C   LEU A 129      -6.267   9.416  -0.072  1.00 98.90           C  
ATOM   1982  CB  LEU A 129      -4.426   7.951  -1.010  1.00 98.90           C  
ATOM   1983  HB2 LEU A 129      -4.241   7.087  -1.648  1.00 98.90           H  
ATOM   1984  HB3 LEU A 129      -3.973   8.818  -1.490  1.00 98.90           H  
ATOM   1985  O   LEU A 129      -6.150  10.553  -0.526  1.00 98.90           O  
ATOM   1986  CG  LEU A 129      -3.710   7.703   0.328  1.00 98.90           C  
ATOM   1987  HG  LEU A 129      -3.868   8.554   0.990  1.00 98.90           H  
ATOM   1988  CD1 LEU A 129      -4.211   6.431   1.020  1.00 98.90           C  
ATOM   1989 HD11 LEU A 129      -5.247   6.551   1.339  1.00 98.90           H  
ATOM   1990 HD12 LEU A 129      -3.594   6.228   1.895  1.00 98.90           H  
ATOM   1991 HD13 LEU A 129      -4.134   5.589   0.332  1.00 98.90           H  
ATOM   1992  CD2 LEU A 129      -2.210   7.555   0.096  1.00 98.90           C  
ATOM   1993 HD21 LEU A 129      -2.004   6.685  -0.528  1.00 98.90           H  
ATOM   1994 HD22 LEU A 129      -1.824   8.441  -0.408  1.00 98.90           H  
ATOM   1995 HD23 LEU A 129      -1.690   7.457   1.049  1.00 98.90           H  
ATOM   1996  N   THR A 130      -6.632   9.210   1.187  1.00 98.88           N  
ATOM   1997  H   THR A 130      -6.839   8.265   1.478  1.00 98.88           H  
ATOM   1998  CA  THR A 130      -6.665  10.267   2.198  1.00 98.88           C  
ATOM   1999  HA  THR A 130      -6.110  11.133   1.836  1.00 98.88           H  
ATOM   2000  C   THR A 130      -5.984   9.770   3.460  1.00 98.88           C  
ATOM   2001  CB  THR A 130      -8.094  10.731   2.484  1.00 98.88           C  
ATOM   2002  HB  THR A 130      -8.675   9.894   2.871  1.00 98.88           H  
ATOM   2003  O   THR A 130      -6.445   8.810   4.083  1.00 98.88           O  
ATOM   2004  CG2 THR A 130      -8.147  11.883   3.488  1.00 98.88           C  
ATOM   2005 HG21 THR A 130      -7.519  12.704   3.143  1.00 98.88           H  
ATOM   2006 HG22 THR A 130      -7.798  11.548   4.465  1.00 98.88           H  
ATOM   2007 HG23 THR A 130      -9.175  12.233   3.584  1.00 98.88           H  
ATOM   2008  OG1 THR A 130      -8.685  11.186   1.287  1.00 98.88           O  
ATOM   2009  HG1 THR A 130      -7.968  11.266   0.655  1.00 98.88           H  
ATOM   2010  N   ILE A 131      -4.899  10.443   3.832  1.00 98.76           N  
ATOM   2011  H   ILE A 131      -4.605  11.226   3.267  1.00 98.76           H  
ATOM   2012  CA  ILE A 131      -4.121  10.174   5.040  1.00 98.76           C  
ATOM   2013  HA  ILE A 131      -4.667   9.411   5.595  1.00 98.76           H  
ATOM   2014  C   ILE A 131      -4.070  11.399   5.954  1.00 98.76           C  
ATOM   2015  CB  ILE A 131      -2.726   9.591   4.731  1.00 98.76           C  
ATOM   2016  HB  ILE A 131      -2.143   9.596   5.652  1.00 98.76           H  
ATOM   2017  O   ILE A 131      -4.198  12.535   5.500  1.00 98.76           O  
ATOM   2018  CG1 ILE A 131      -1.985  10.441   3.681  1.00 98.76           C  
ATOM   2019 HG12 ILE A 131      -1.996  11.484   3.999  1.00 98.76           H  
ATOM   2020 HG13 ILE A 131      -2.504  10.369   2.725  1.00 98.76           H  
ATOM   2021  CG2 ILE A 131      -2.882   8.126   4.288  1.00 98.76           C  
ATOM   2022 HG21 ILE A 131      -1.904   7.654   4.191  1.00 98.76           H  
ATOM   2023 HG22 ILE A 131      -3.448   7.572   5.038  1.00 98.76           H  
ATOM   2024 HG23 ILE A 131      -3.404   8.081   3.333  1.00 98.76           H  
ATOM   2025  CD1 ILE A 131      -0.532  10.029   3.449  1.00 98.76           C  
ATOM   2026 HD11 ILE A 131       0.062  10.213   4.344  1.00 98.76           H  
ATOM   2027 HD12 ILE A 131      -0.140  10.617   2.619  1.00 98.76           H  
ATOM   2028 HD13 ILE A 131      -0.462   8.979   3.164  1.00 98.76           H  
ATOM   2029  N   GLY A 132      -3.965  11.140   7.258  1.00 98.15           N  
ATOM   2030  H   GLY A 132      -3.835  10.174   7.522  1.00 98.15           H  
ATOM   2031  CA  GLY A 132      -3.981  12.165   8.308  1.00 98.15           C  
ATOM   2032  HA2 GLY A 132      -4.369  13.106   7.917  1.00 98.15           H  
ATOM   2033  HA3 GLY A 132      -4.648  11.844   9.109  1.00 98.15           H  
ATOM   2034  C   GLY A 132      -2.608  12.448   8.909  1.00 98.15           C  
ATOM   2035  O   GLY A 132      -1.588  12.259   8.252  1.00 98.15           O  
ATOM   2036  N   ASP A 133      -2.586  12.874  10.173  1.00 98.35           N  
ATOM   2037  H   ASP A 133      -3.459  12.996  10.667  1.00 98.35           H  
ATOM   2038  CA  ASP A 133      -1.347  13.249  10.860  1.00 98.35           C  
ATOM   2039  HA  ASP A 133      -0.853  14.006  10.250  1.00 98.35           H  
ATOM   2040  C   ASP A 133      -0.409  12.053  11.014  1.00 98.35           C  
ATOM   2041  CB  ASP A 133      -1.589  13.863  12.245  1.00 98.35           C  
ATOM   2042  HB2 ASP A 133      -1.901  13.077  12.934  1.00 98.35           H  
ATOM   2043  HB3 ASP A 133      -0.645  14.260  12.617  1.00 98.35           H  
ATOM   2044  O   ASP A 133      -0.837  10.941  11.347  1.00 98.35           O  
ATOM   2045  CG  ASP A 133      -2.616  14.989  12.237  1.00 98.35           C  
ATOM   2046  OD1 ASP A 133      -2.510  15.870  11.361  1.00 98.35           O  
ATOM   2047  OD2 ASP A 133      -3.536  14.912  13.085  1.00 98.35           O  
ATOM   2048  N   TYR A 134       0.876  12.315  10.808  1.00 98.70           N  
ATOM   2049  H   TYR A 134       1.137  13.264  10.582  1.00 98.70           H  
ATOM   2050  CA  TYR A 134       1.940  11.324  10.859  1.00 98.70           C  
ATOM   2051  HA  TYR A 134       1.531  10.362  10.550  1.00 98.70           H  
ATOM   2052  C   TYR A 134       2.533  11.165  12.264  1.00 98.70           C  
ATOM   2053  CB  TYR A 134       3.013  11.707   9.839  1.00 98.70           C  
ATOM   2054  HB2 TYR A 134       2.604  11.538   8.843  1.00 98.70           H  
ATOM   2055  HB3 TYR A 134       3.227  12.772   9.931  1.00 98.70           H  
ATOM   2056  O   TYR A 134       2.688  12.125  13.021  1.00 98.70           O  
ATOM   2057  CG  TYR A 134       4.319  10.949   9.988  1.00 98.70           C  
ATOM   2058  CD1 TYR A 134       5.352  11.495  10.775  1.00 98.70           C  
ATOM   2059  HD1 TYR A 134       5.214  12.455  11.250  1.00 98.70           H  
ATOM   2060  CD2 TYR A 134       4.495   9.696   9.372  1.00 98.70           C  
ATOM   2061  HD2 TYR A 134       3.713   9.287   8.750  1.00 98.70           H  
ATOM   2062  CE1 TYR A 134       6.548  10.779  10.970  1.00 98.70           C  
ATOM   2063  HE1 TYR A 134       7.331  11.190  11.589  1.00 98.70           H  
ATOM   2064  CE2 TYR A 134       5.704   8.995   9.538  1.00 98.70           C  
ATOM   2065  HE2 TYR A 134       5.874   8.056   9.030  1.00 98.70           H  
ATOM   2066  OH  TYR A 134       7.862   8.818  10.594  1.00 98.70           O  
ATOM   2067  HH  TYR A 134       8.357   9.222  11.309  1.00 98.70           H  
ATOM   2068  CZ  TYR A 134       6.723   9.522  10.354  1.00 98.70           C  
ATOM   2069  N   SER A 135       2.959   9.944  12.573  1.00 98.50           N  
ATOM   2070  H   SER A 135       2.781   9.217  11.894  1.00 98.50           H  
ATOM   2071  CA  SER A 135       3.894   9.615  13.648  1.00 98.50           C  
ATOM   2072  HA  SER A 135       4.564  10.461  13.804  1.00 98.50           H  
ATOM   2073  C   SER A 135       4.745   8.405  13.242  1.00 98.50           C  
ATOM   2074  CB  SER A 135       3.128   9.355  14.949  1.00 98.50           C  
ATOM   2075  HB2 SER A 135       2.570  10.253  15.216  1.00 98.50           H  
ATOM   2076  HB3 SER A 135       3.829   9.127  15.752  1.00 98.50           H  
ATOM   2077  O   SER A 135       4.372   7.656  12.342  1.00 98.50           O  
ATOM   2078  OG  SER A 135       2.226   8.282  14.795  1.00 98.50           O  
ATOM   2079  HG  SER A 135       1.763   8.425  13.966  1.00 98.50           H  
ATOM   2080  N   GLY A 136       5.886   8.189  13.896  1.00 98.02           N  
ATOM   2081  H   GLY A 136       6.206   8.876  14.563  1.00 98.02           H  
ATOM   2082  CA  GLY A 136       6.770   7.052  13.614  1.00 98.02           C  
ATOM   2083  HA2 GLY A 136       6.740   6.358  14.454  1.00 98.02           H  
ATOM   2084  HA3 GLY A 136       6.436   6.514  12.726  1.00 98.02           H  
ATOM   2085  C   GLY A 136       8.218   7.464  13.384  1.00 98.02           C  
ATOM   2086  O   GLY A 136       8.573   8.639  13.500  1.00 98.02           O  
ATOM   2087  N   ASN A 137       9.061   6.485  13.067  1.00 97.87           N  
ATOM   2088  H   ASN A 137       8.683   5.565  12.891  1.00 97.87           H  
ATOM   2089  CA  ASN A 137      10.506   6.656  12.895  1.00 97.87           C  
ATOM   2090  HA  ASN A 137      10.770   7.688  13.126  1.00 97.87           H  
ATOM   2091  C   ASN A 137      10.986   6.435  11.451  1.00 97.87           C  
ATOM   2092  CB  ASN A 137      11.252   5.762  13.905  1.00 97.87           C  
ATOM   2093  HB2 ASN A 137      12.311   6.017  13.868  1.00 97.87           H  
ATOM   2094  HB3 ASN A 137      10.890   5.963  14.913  1.00 97.87           H  
ATOM   2095  O   ASN A 137      12.187   6.454  11.215  1.00 97.87           O  
ATOM   2096  CG  ASN A 137      11.119   4.273  13.624  1.00 97.87           C  
ATOM   2097  ND2 ASN A 137      11.961   3.460  14.216  1.00 97.87           N  
ATOM   2098 HD21 ASN A 137      11.990   2.518  13.854  1.00 97.87           H  
ATOM   2099 HD22 ASN A 137      12.775   3.848  14.671  1.00 97.87           H  
ATOM   2100  OD1 ASN A 137      10.245   3.813  12.911  1.00 97.87           O  
ATOM   2101  N   ALA A 138      10.072   6.232  10.498  1.00 97.99           N  
ATOM   2102  H   ALA A 138       9.098   6.170  10.758  1.00 97.99           H  
ATOM   2103  CA  ALA A 138      10.423   5.955   9.108  1.00 97.99           C  
ATOM   2104  HA  ALA A 138      11.375   5.425   9.084  1.00 97.99           H  
ATOM   2105  C   ALA A 138      10.606   7.211   8.237  1.00 97.99           C  
ATOM   2106  CB  ALA A 138       9.359   5.022   8.524  1.00 97.99           C  
ATOM   2107  HB1 ALA A 138       8.413   5.557   8.437  1.00 97.99           H  
ATOM   2108  HB2 ALA A 138       9.669   4.694   7.532  1.00 97.99           H  
ATOM   2109  HB3 ALA A 138       9.225   4.144   9.156  1.00 97.99           H  
ATOM   2110  O   ALA A 138      11.084   7.079   7.121  1.00 97.99           O  
ATOM   2111  N   GLY A 139      10.224   8.407   8.698  1.00 97.92           N  
ATOM   2112  H   GLY A 139       9.736   8.416   9.583  1.00 97.92           H  
ATOM   2113  CA  GLY A 139      10.086   9.596   7.842  1.00 97.92           C  
ATOM   2114  HA2 GLY A 139      10.821   9.577   7.037  1.00 97.92           H  
ATOM   2115  HA3 GLY A 139      10.264  10.491   8.439  1.00 97.92           H  
ATOM   2116  C   GLY A 139       8.686   9.689   7.223  1.00 97.92           C  
ATOM   2117  O   GLY A 139       7.935   8.720   7.264  1.00 97.92           O  
ATOM   2118  N   ASN A 140       8.303  10.865   6.713  1.00 97.57           N  
ATOM   2119  H   ASN A 140       8.992  11.592   6.583  1.00 97.57           H  
ATOM   2120  CA  ASN A 140       6.911  11.173   6.351  1.00 97.57           C  
ATOM   2121  HA  ASN A 140       6.310  10.275   6.495  1.00 97.57           H  
ATOM   2122  C   ASN A 140       6.713  11.547   4.872  1.00 97.57           C  
ATOM   2123  CB  ASN A 140       6.358  12.254   7.300  1.00 97.57           C  
ATOM   2124  HB2 ASN A 140       6.869  13.195   7.094  1.00 97.57           H  
ATOM   2125  HB3 ASN A 140       6.550  11.966   8.334  1.00 97.57           H  
ATOM   2126  O   ASN A 140       5.753  12.237   4.537  1.00 97.57           O  
ATOM   2127  CG  ASN A 140       4.857  12.452   7.131  1.00 97.57           C  
ATOM   2128  ND2 ASN A 140       4.353  13.641   7.369  1.00 97.57           N  
ATOM   2129 HD21 ASN A 140       4.974  14.418   7.541  1.00 97.57           H  
ATOM   2130 HD22 ASN A 140       3.376  13.753   7.140  1.00 97.57           H  
ATOM   2131  OD1 ASN A 140       4.114  11.550   6.783  1.00 97.57           O  
ATOM   2132  N   ASP A 141       7.591  11.122   3.973  1.00 96.23           N  
ATOM   2133  H   ASP A 141       8.426  10.626   4.253  1.00 96.23           H  
ATOM   2134  CA  ASP A 141       7.481  11.537   2.569  1.00 96.23           C  
ATOM   2135  HA  ASP A 141       7.393  12.623   2.537  1.00 96.23           H  
ATOM   2136  C   ASP A 141       6.211  10.986   1.907  1.00 96.23           C  
ATOM   2137  CB  ASP A 141       8.754  11.176   1.803  1.00 96.23           C  
ATOM   2138  HB2 ASP A 141       8.574  11.371   0.746  1.00 96.23           H  
ATOM   2139  HB3 ASP A 141       8.957  10.113   1.929  1.00 96.23           H  
ATOM   2140  O   ASP A 141       5.641  11.653   1.044  1.00 96.23           O  
ATOM   2141  CG  ASP A 141       9.971  12.009   2.229  1.00 96.23           C  
ATOM   2142  OD1 ASP A 141       9.882  12.737   3.249  1.00 96.23           O  
ATOM   2143  OD2 ASP A 141      11.015  11.874   1.560  1.00 96.23           O  
ATOM   2144  N   PHE A 142       5.650   9.887   2.432  1.00 97.88           N  
ATOM   2145  H   PHE A 142       6.238   9.316   3.023  1.00 97.88           H  
ATOM   2146  CA  PHE A 142       4.392   9.313   1.951  1.00 97.88           C  
ATOM   2147  HA  PHE A 142       4.535   9.104   0.891  1.00 97.88           H  
ATOM   2148  C   PHE A 142       3.199  10.278   2.068  1.00 97.88           C  
ATOM   2149  CB  PHE A 142       4.144   7.969   2.649  1.00 97.88           C  
ATOM   2150  HB2 PHE A 142       4.083   8.126   3.726  1.00 97.88           H  
ATOM   2151  HB3 PHE A 142       5.014   7.340   2.460  1.00 97.88           H  
ATOM   2152  O   PHE A 142       2.184  10.090   1.399  1.00 97.88           O  
ATOM   2153  CG  PHE A 142       2.916   7.208   2.181  1.00 97.88           C  
ATOM   2154  CD1 PHE A 142       1.796   7.034   3.020  1.00 97.88           C  
ATOM   2155  HD1 PHE A 142       1.800   7.461   4.011  1.00 97.88           H  
ATOM   2156  CD2 PHE A 142       2.887   6.694   0.875  1.00 97.88           C  
ATOM   2157  HD2 PHE A 142       3.724   6.859   0.213  1.00 97.88           H  
ATOM   2158  CE1 PHE A 142       0.669   6.327   2.561  1.00 97.88           C  
ATOM   2159  HE1 PHE A 142      -0.191   6.208   3.204  1.00 97.88           H  
ATOM   2160  CE2 PHE A 142       1.747   6.018   0.406  1.00 97.88           C  
ATOM   2161  HE2 PHE A 142       1.703   5.698  -0.624  1.00 97.88           H  
ATOM   2162  CZ  PHE A 142       0.647   5.813   1.253  1.00 97.88           C  
ATOM   2163  HZ  PHE A 142      -0.227   5.301   0.880  1.00 97.88           H  
ATOM   2164  N   ILE A 143       3.317  11.368   2.843  1.00 98.20           N  
ATOM   2165  H   ILE A 143       4.199  11.519   3.311  1.00 98.20           H  
ATOM   2166  CA  ILE A 143       2.328  12.457   2.844  1.00 98.20           C  
ATOM   2167  HA  ILE A 143       1.370  12.004   3.098  1.00 98.20           H  
ATOM   2168  C   ILE A 143       2.162  13.114   1.467  1.00 98.20           C  
ATOM   2169  CB  ILE A 143       2.669  13.503   3.925  1.00 98.20           C  
ATOM   2170  HB  ILE A 143       2.984  12.963   4.818  1.00 98.20           H  
ATOM   2171  O   ILE A 143       1.087  13.640   1.179  1.00 98.20           O  
ATOM   2172  CG1 ILE A 143       1.469  14.392   4.323  1.00 98.20           C  
ATOM   2173 HG12 ILE A 143       1.806  15.094   5.085  1.00 98.20           H  
ATOM   2174 HG13 ILE A 143       1.135  14.973   3.464  1.00 98.20           H  
ATOM   2175  CG2 ILE A 143       3.823  14.431   3.497  1.00 98.20           C  
ATOM   2176 HG21 ILE A 143       4.633  13.855   3.050  1.00 98.20           H  
ATOM   2177 HG22 ILE A 143       3.481  15.160   2.762  1.00 98.20           H  
ATOM   2178 HG23 ILE A 143       4.216  14.957   4.366  1.00 98.20           H  
ATOM   2179  CD1 ILE A 143       0.269  13.627   4.897  1.00 98.20           C  
ATOM   2180 HD11 ILE A 143      -0.453  14.338   5.297  1.00 98.20           H  
ATOM   2181 HD12 ILE A 143       0.596  12.965   5.698  1.00 98.20           H  
ATOM   2182 HD13 ILE A 143      -0.219  13.046   4.115  1.00 98.20           H  
ATOM   2183  N   SER A 144       3.186  13.064   0.609  1.00 97.84           N  
ATOM   2184  H   SER A 144       4.024  12.572   0.883  1.00 97.84           H  
ATOM   2185  CA  SER A 144       3.146  13.582  -0.763  1.00 97.84           C  
ATOM   2186  HA  SER A 144       2.902  14.644  -0.732  1.00 97.84           H  
ATOM   2187  C   SER A 144       2.076  12.879  -1.608  1.00 97.84           C  
ATOM   2188  CB  SER A 144       4.527  13.423  -1.413  1.00 97.84           C  
ATOM   2189  HB2 SER A 144       5.307  13.756  -0.728  1.00 97.84           H  
ATOM   2190  HB3 SER A 144       4.568  14.027  -2.319  1.00 97.84           H  
ATOM   2191  O   SER A 144       1.455  13.508  -2.457  1.00 97.84           O  
ATOM   2192  OG  SER A 144       4.732  12.071  -1.764  1.00 97.84           O  
ATOM   2193  HG  SER A 144       5.542  11.722  -1.386  1.00 97.84           H  
ATOM   2194  N   HIS A 145       1.785  11.610  -1.304  1.00 98.59           N  
ATOM   2195  H   HIS A 145       2.364  11.160  -0.610  1.00 98.59           H  
ATOM   2196  CA  HIS A 145       0.763  10.795  -1.960  1.00 98.59           C  
ATOM   2197  HA  HIS A 145       0.782  11.007  -3.029  1.00 98.59           H  
ATOM   2198  C   HIS A 145      -0.662  11.097  -1.468  1.00 98.59           C  
ATOM   2199  CB  HIS A 145       1.121   9.317  -1.758  1.00 98.59           C  
ATOM   2200  HB2 HIS A 145       1.203   9.088  -0.695  1.00 98.59           H  
ATOM   2201  HB3 HIS A 145       0.316   8.704  -2.162  1.00 98.59           H  
ATOM   2202  O   HIS A 145      -1.641  10.541  -1.974  1.00 98.59           O  
ATOM   2203  CG  HIS A 145       2.392   8.920  -2.459  1.00 98.59           C  
ATOM   2204  CD2 HIS A 145       3.684   8.987  -2.008  1.00 98.59           C  
ATOM   2205  HD2 HIS A 145       4.006   9.363  -1.048  1.00 98.59           H  
ATOM   2206  ND1 HIS A 145       2.452   8.476  -3.750  1.00 98.59           N  
ATOM   2207  HD1 HIS A 145       1.673   8.413  -4.389  1.00 98.59           H  
ATOM   2208  CE1 HIS A 145       3.726   8.264  -4.074  1.00 98.59           C  
ATOM   2209  HE1 HIS A 145       4.048   7.931  -5.050  1.00 98.59           H  
ATOM   2210  NE2 HIS A 145       4.527   8.554  -3.039  1.00 98.59           N  
ATOM   2211  N   ASN A 146      -0.828  11.964  -0.465  1.00 98.68           N  
ATOM   2212  H   ASN A 146      -0.019  12.450  -0.107  1.00 98.68           H  
ATOM   2213  CA  ASN A 146      -2.150  12.328   0.028  1.00 98.68           C  
ATOM   2214  HA  ASN A 146      -2.660  11.408   0.313  1.00 98.68           H  
ATOM   2215  C   ASN A 146      -2.970  13.019  -1.073  1.00 98.68           C  
ATOM   2216  CB  ASN A 146      -2.009  13.221   1.264  1.00 98.68           C  
ATOM   2217  HB2 ASN A 146      -1.304  12.769   1.961  1.00 98.68           H  
ATOM   2218  HB3 ASN A 146      -1.609  14.189   0.960  1.00 98.68           H  
ATOM   2219  O   ASN A 146      -2.502  13.950  -1.720  1.00 98.68           O  
ATOM   2220  CG  ASN A 146      -3.323  13.416   1.992  1.00 98.68           C  
ATOM   2221  ND2 ASN A 146      -3.470  14.502   2.708  1.00 98.68           N  
ATOM   2222 HD21 ASN A 146      -2.682  15.126   2.804  1.00 98.68           H  
ATOM   2223 HD22 ASN A 146      -4.236  14.496   3.366  1.00 98.68           H  
ATOM   2224  OD1 ASN A 146      -4.218  12.583   1.968  1.00 98.68           O  
ATOM   2225  N   ASN A 147      -4.229  12.612  -1.237  1.00 98.61           N  
ATOM   2226  H   ASN A 147      -4.561  11.869  -0.639  1.00 98.61           H  
ATOM   2227  CA  ASN A 147      -5.128  13.013  -2.326  1.00 98.61           C  
ATOM   2228  HA  ASN A 147      -6.080  12.531  -2.107  1.00 98.61           H  
ATOM   2229  C   ASN A 147      -4.761  12.504  -3.728  1.00 98.61           C  
ATOM   2230  CB  ASN A 147      -5.401  14.529  -2.324  1.00 98.61           C  
ATOM   2231  HB2 ASN A 147      -4.502  15.073  -2.614  1.00 98.61           H  
ATOM   2232  HB3 ASN A 147      -6.162  14.759  -3.069  1.00 98.61           H  
ATOM   2233  O   ASN A 147      -5.497  12.820  -4.665  1.00 98.61           O  
ATOM   2234  CG  ASN A 147      -5.905  15.024  -0.993  1.00 98.61           C  
ATOM   2235  ND2 ASN A 147      -5.127  15.827  -0.309  1.00 98.61           N  
ATOM   2236 HD21 ASN A 147      -4.189  15.985  -0.649  1.00 98.61           H  
ATOM   2237 HD22 ASN A 147      -5.420  16.083   0.623  1.00 98.61           H  
ATOM   2238  OD1 ASN A 147      -7.009  14.702  -0.578  1.00 98.61           O  
ATOM   2239  N   ALA A 148      -3.717  11.690  -3.886  1.00 98.73           N  
ATOM   2240  H   ALA A 148      -3.117  11.462  -3.105  1.00 98.73           H  
ATOM   2241  CA  ALA A 148      -3.431  11.047  -5.162  1.00 98.73           C  
ATOM   2242  HA  ALA A 148      -3.493  11.802  -5.945  1.00 98.73           H  
ATOM   2243  C   ALA A 148      -4.469   9.958  -5.475  1.00 98.73           C  
ATOM   2244  CB  ALA A 148      -1.998  10.520  -5.164  1.00 98.73           C  
ATOM   2245  HB1 ALA A 148      -1.871   9.770  -4.383  1.00 98.73           H  
ATOM   2246  HB2 ALA A 148      -1.304  11.339  -4.973  1.00 98.73           H  
ATOM   2247  HB3 ALA A 148      -1.763  10.075  -6.131  1.00 98.73           H  
ATOM   2248  O   ALA A 148      -4.989   9.271  -4.584  1.00 98.73           O  
ATOM   2249  N   MET A 149      -4.798   9.822  -6.757  1.00 98.80           N  
ATOM   2250  H   MET A 149      -4.252  10.337  -7.434  1.00 98.80           H  
ATOM   2251  CA  MET A 149      -5.630   8.738  -7.278  1.00 98.80           C  
ATOM   2252  HA  MET A 149      -6.402   8.482  -6.553  1.00 98.80           H  
ATOM   2253  C   MET A 149      -4.770   7.492  -7.487  1.00 98.80           C  
ATOM   2254  CB  MET A 149      -6.322   9.193  -8.566  1.00 98.80           C  
ATOM   2255  HB2 MET A 149      -6.819   8.342  -9.031  1.00 98.80           H  
ATOM   2256  HB3 MET A 149      -5.570   9.574  -9.258  1.00 98.80           H  
ATOM   2257  O   MET A 149      -3.554   7.585  -7.614  1.00 98.80           O  
ATOM   2258  CG  MET A 149      -7.358  10.288  -8.273  1.00 98.80           C  
ATOM   2259  HG2 MET A 149      -8.104   9.875  -7.594  1.00 98.80           H  
ATOM   2260  HG3 MET A 149      -6.867  11.118  -7.765  1.00 98.80           H  
ATOM   2261  SD  MET A 149      -8.223  10.953  -9.723  1.00 98.80           S  
ATOM   2262  CE  MET A 149      -6.881  11.938 -10.458  1.00 98.80           C  
ATOM   2263  HE1 MET A 149      -7.245  12.457 -11.345  1.00 98.80           H  
ATOM   2264  HE2 MET A 149      -6.058  11.287 -10.753  1.00 98.80           H  
ATOM   2265  HE3 MET A 149      -6.513  12.669  -9.738  1.00 98.80           H  
ATOM   2266  N   PHE A 150      -5.384   6.310  -7.466  1.00 98.89           N  
ATOM   2267  H   PHE A 150      -6.392   6.269  -7.426  1.00 98.89           H  
ATOM   2268  CA  PHE A 150      -4.650   5.081  -7.755  1.00 98.89           C  
ATOM   2269  HA  PHE A 150      -3.668   5.140  -7.286  1.00 98.89           H  
ATOM   2270  C   PHE A 150      -4.447   4.956  -9.267  1.00 98.89           C  
ATOM   2271  CB  PHE A 150      -5.385   3.876  -7.156  1.00 98.89           C  
ATOM   2272  HB2 PHE A 150      -6.226   3.606  -7.794  1.00 98.89           H  
ATOM   2273  HB3 PHE A 150      -5.790   4.165  -6.187  1.00 98.89           H  
ATOM   2274  O   PHE A 150      -5.386   5.197 -10.026  1.00 98.89           O  
ATOM   2275  CG  PHE A 150      -4.495   2.667  -6.940  1.00 98.89           C  
ATOM   2276  CD1 PHE A 150      -4.323   1.700  -7.947  1.00 98.89           C  
ATOM   2277  HD1 PHE A 150      -4.812   1.819  -8.902  1.00 98.89           H  
ATOM   2278  CD2 PHE A 150      -3.812   2.524  -5.720  1.00 98.89           C  
ATOM   2279  HD2 PHE A 150      -3.905   3.288  -4.963  1.00 98.89           H  
ATOM   2280  CE1 PHE A 150      -3.492   0.587  -7.715  1.00 98.89           C  
ATOM   2281  HE1 PHE A 150      -3.341  -0.146  -8.494  1.00 98.89           H  
ATOM   2282  CE2 PHE A 150      -2.991   1.411  -5.481  1.00 98.89           C  
ATOM   2283  HE2 PHE A 150      -2.464   1.320  -4.543  1.00 98.89           H  
ATOM   2284  CZ  PHE A 150      -2.837   0.437  -6.480  1.00 98.89           C  
ATOM   2285  HZ  PHE A 150      -2.184  -0.407  -6.313  1.00 98.89           H  
ATOM   2286  N   SER A 151      -3.270   4.521  -9.698  1.00 98.84           N  
ATOM   2287  H   SER A 151      -2.525   4.405  -9.026  1.00 98.84           H  
ATOM   2288  CA  SER A 151      -2.934   4.296 -11.105  1.00 98.84           C  
ATOM   2289  HA  SER A 151      -3.836   4.381 -11.710  1.00 98.84           H  
ATOM   2290  C   SER A 151      -2.380   2.894 -11.305  1.00 98.84           C  
ATOM   2291  CB  SER A 151      -1.955   5.351 -11.623  1.00 98.84           C  
ATOM   2292  HB2 SER A 151      -1.040   5.332 -11.031  1.00 98.84           H  
ATOM   2293  HB3 SER A 151      -1.719   5.165 -12.671  1.00 98.84           H  
ATOM   2294  O   SER A 151      -1.786   2.293 -10.409  1.00 98.84           O  
ATOM   2295  OG  SER A 151      -2.565   6.607 -11.493  1.00 98.84           O  
ATOM   2296  HG  SER A 151      -1.949   7.287 -11.775  1.00 98.84           H  
ATOM   2297  N   THR A 152      -2.610   2.355 -12.494  1.00 98.78           N  
ATOM   2298  H   THR A 152      -3.038   2.953 -13.187  1.00 98.78           H  
ATOM   2299  CA  THR A 152      -2.155   1.034 -12.950  1.00 98.78           C  
ATOM   2300  HA  THR A 152      -1.277   0.729 -12.381  1.00 98.78           H  
ATOM   2301  C   THR A 152      -1.770   1.133 -14.419  1.00 98.78           C  
ATOM   2302  CB  THR A 152      -3.246  -0.035 -12.785  1.00 98.78           C  
ATOM   2303  HB  THR A 152      -2.922  -0.958 -13.267  1.00 98.78           H  
ATOM   2304  O   THR A 152      -2.219   2.049 -15.104  1.00 98.78           O  
ATOM   2305  CG2 THR A 152      -3.553  -0.334 -11.322  1.00 98.78           C  
ATOM   2306 HG21 THR A 152      -4.213  -1.199 -11.260  1.00 98.78           H  
ATOM   2307 HG22 THR A 152      -2.624  -0.556 -10.798  1.00 98.78           H  
ATOM   2308 HG23 THR A 152      -4.035   0.527 -10.857  1.00 98.78           H  
ATOM   2309  OG1 THR A 152      -4.447   0.398 -13.375  1.00 98.78           O  
ATOM   2310  HG1 THR A 152      -4.300   1.283 -13.716  1.00 98.78           H  
ATOM   2311  N   LYS A 153      -1.005   0.171 -14.941  1.00 97.96           N  
ATOM   2312  H   LYS A 153      -0.642  -0.543 -14.326  1.00 97.96           H  
ATOM   2313  CA  LYS A 153      -0.538   0.196 -16.341  1.00 97.96           C  
ATOM   2314  HA  LYS A 153       0.131   1.049 -16.461  1.00 97.96           H  
ATOM   2315  C   LYS A 153      -1.636   0.387 -17.403  1.00 97.96           C  
ATOM   2316  CB  LYS A 153       0.252  -1.083 -16.641  1.00 97.96           C  
ATOM   2317  HB2 LYS A 153       0.596  -1.034 -17.674  1.00 97.96           H  
ATOM   2318  HB3 LYS A 153       1.131  -1.120 -15.998  1.00 97.96           H  
ATOM   2319  O   LYS A 153      -1.348   0.868 -18.487  1.00 97.96           O  
ATOM   2320  CG  LYS A 153      -0.584  -2.359 -16.436  1.00 97.96           C  
ATOM   2321  HG2 LYS A 153      -0.707  -2.528 -15.367  1.00 97.96           H  
ATOM   2322  HG3 LYS A 153      -1.569  -2.270 -16.894  1.00 97.96           H  
ATOM   2323  CD  LYS A 153       0.117  -3.555 -17.070  1.00 97.96           C  
ATOM   2324  HD2 LYS A 153       1.179  -3.502 -16.828  1.00 97.96           H  
ATOM   2325  HD3 LYS A 153       0.019  -3.504 -18.154  1.00 97.96           H  
ATOM   2326  CE  LYS A 153      -0.504  -4.852 -16.548  1.00 97.96           C  
ATOM   2327  HE2 LYS A 153      -0.989  -4.637 -15.596  1.00 97.96           H  
ATOM   2328  HE3 LYS A 153      -1.265  -5.201 -17.247  1.00 97.96           H  
ATOM   2329  NZ  LYS A 153       0.553  -5.863 -16.334  1.00 97.96           N  
ATOM   2330  HZ1 LYS A 153       1.243  -5.460 -15.716  1.00 97.96           H  
ATOM   2331  HZ2 LYS A 153       0.203  -6.680 -15.855  1.00 97.96           H  
ATOM   2332  HZ3 LYS A 153       1.019  -6.106 -17.197  1.00 97.96           H  
ATOM   2333  N   ASP A 154      -2.874  -0.020 -17.122  1.00 98.30           N  
ATOM   2334  H   ASP A 154      -3.047  -0.450 -16.225  1.00 98.30           H  
ATOM   2335  CA  ASP A 154      -4.038   0.063 -18.015  1.00 98.30           C  
ATOM   2336  HA  ASP A 154      -3.701   0.354 -19.010  1.00 98.30           H  
ATOM   2337  C   ASP A 154      -5.065   1.123 -17.580  1.00 98.30           C  
ATOM   2338  CB  ASP A 154      -4.692  -1.328 -18.133  1.00 98.30           C  
ATOM   2339  HB2 ASP A 154      -3.945  -2.039 -18.486  1.00 98.30           H  
ATOM   2340  HB3 ASP A 154      -5.483  -1.285 -18.881  1.00 98.30           H  
ATOM   2341  O   ASP A 154      -6.090   1.298 -18.239  1.00 98.30           O  
ATOM   2342  CG  ASP A 154      -5.273  -1.844 -16.810  1.00 98.30           C  
ATOM   2343  OD1 ASP A 154      -4.596  -1.689 -15.770  1.00 98.30           O  
ATOM   2344  OD2 ASP A 154      -6.340  -2.495 -16.812  1.00 98.30           O  
ATOM   2345  N   MET A 155      -4.807   1.834 -16.480  1.00 98.29           N  
ATOM   2346  H   MET A 155      -3.908   1.705 -16.039  1.00 98.29           H  
ATOM   2347  CA  MET A 155      -5.613   2.970 -16.043  1.00 98.29           C  
ATOM   2348  HA  MET A 155      -6.048   3.433 -16.928  1.00 98.29           H  
ATOM   2349  C   MET A 155      -4.728   4.007 -15.364  1.00 98.29           C  
ATOM   2350  CB  MET A 155      -6.765   2.521 -15.132  1.00 98.29           C  
ATOM   2351  HB2 MET A 155      -6.388   2.187 -14.165  1.00 98.29           H  
ATOM   2352  HB3 MET A 155      -7.288   1.694 -15.613  1.00 98.29           H  
ATOM   2353  O   MET A 155      -4.427   3.900 -14.173  1.00 98.29           O  
ATOM   2354  CG  MET A 155      -7.734   3.697 -14.940  1.00 98.29           C  
ATOM   2355  HG2 MET A 155      -7.192   4.516 -14.468  1.00 98.29           H  
ATOM   2356  HG3 MET A 155      -8.036   4.047 -15.928  1.00 98.29           H  
ATOM   2357  SD  MET A 155      -9.248   3.379 -13.985  1.00 98.29           S  
ATOM   2358  CE  MET A 155     -10.011   2.129 -15.052  1.00 98.29           C  
ATOM   2359  HE1 MET A 155     -11.000   1.875 -14.671  1.00 98.29           H  
ATOM   2360  HE2 MET A 155     -10.094   2.511 -16.070  1.00 98.29           H  
ATOM   2361  HE3 MET A 155      -9.396   1.229 -15.058  1.00 98.29           H  
ATOM   2362  N   ASP A 156      -4.352   5.002 -16.153  1.00 98.54           N  
ATOM   2363  H   ASP A 156      -4.625   5.002 -17.125  1.00 98.54           H  
ATOM   2364  CA  ASP A 156      -3.556   6.133 -15.721  1.00 98.54           C  
ATOM   2365  HA  ASP A 156      -2.821   5.798 -14.989  1.00 98.54           H  
ATOM   2366  C   ASP A 156      -4.446   7.208 -15.083  1.00 98.54           C  
ATOM   2367  CB  ASP A 156      -2.798   6.663 -16.935  1.00 98.54           C  
ATOM   2368  HB2 ASP A 156      -3.496   7.125 -17.633  1.00 98.54           H  
ATOM   2369  HB3 ASP A 156      -2.318   5.827 -17.444  1.00 98.54           H  
ATOM   2370  O   ASP A 156      -5.383   7.717 -15.704  1.00 98.54           O  
ATOM   2371  CG  ASP A 156      -1.728   7.668 -16.538  1.00 98.54           C  
ATOM   2372  OD1 ASP A 156      -1.670   7.969 -15.321  1.00 98.54           O  
ATOM   2373  OD2 ASP A 156      -1.019   8.046 -17.489  1.00 98.54           O  
ATOM   2374  N   ASN A 157      -4.204   7.484 -13.807  1.00 98.45           N  
ATOM   2375  H   ASN A 157      -3.373   7.076 -13.404  1.00 98.45           H  
ATOM   2376  CA  ASN A 157      -4.804   8.590 -13.070  1.00 98.45           C  
ATOM   2377  HA  ASN A 157      -5.209   9.305 -13.787  1.00 98.45           H  
ATOM   2378  C   ASN A 157      -3.719   9.338 -12.272  1.00 98.45           C  
ATOM   2379  CB  ASN A 157      -5.940   8.095 -12.141  1.00 98.45           C  
ATOM   2380  HB2 ASN A 157      -5.477   7.640 -11.266  1.00 98.45           H  
ATOM   2381  HB3 ASN A 157      -6.506   8.961 -11.798  1.00 98.45           H  
ATOM   2382  O   ASN A 157      -4.037   9.902 -11.220  1.00 98.45           O  
ATOM   2383  CG  ASN A 157      -6.920   7.095 -12.735  1.00 98.45           C  
ATOM   2384  ND2 ASN A 157      -6.800   5.852 -12.338  1.00 98.45           N  
ATOM   2385 HD21 ASN A 157      -7.319   5.122 -12.804  1.00 98.45           H  
ATOM   2386 HD22 ASN A 157      -6.035   5.636 -11.714  1.00 98.45           H  
ATOM   2387  OD1 ASN A 157      -7.890   7.396 -13.428  1.00 98.45           O  
ATOM   2388  N   ASP A 158      -2.450   9.240 -12.685  1.00 98.48           N  
ATOM   2389  H   ASP A 158      -2.236   8.915 -13.617  1.00 98.48           H  
ATOM   2390  CA  ASP A 158      -1.358   9.837 -11.928  1.00 98.48           C  
ATOM   2391  HA  ASP A 158      -1.613   9.756 -10.871  1.00 98.48           H  
ATOM   2392  C   ASP A 158      -1.256  11.352 -12.176  1.00 98.48           C  
ATOM   2393  CB  ASP A 158      -0.072   9.003 -12.065  1.00 98.48           C  
ATOM   2394  HB2 ASP A 158      -0.315   7.970 -11.818  1.00 98.48           H  
ATOM   2395  HB3 ASP A 158       0.637   9.353 -11.315  1.00 98.48           H  
ATOM   2396  O   ASP A 158      -2.120  11.966 -12.809  1.00 98.48           O  
ATOM   2397  CG  ASP A 158       0.632   9.028 -13.415  1.00 98.48           C  
ATOM   2398  OD1 ASP A 158       0.830  10.160 -13.893  1.00 98.48           O  
ATOM   2399  OD2 ASP A 158       1.103   7.927 -13.801  1.00 98.48           O  
ATOM   2400  N   GLY A 159      -0.303  11.988 -11.502  1.00 96.92           N  
ATOM   2401  H   GLY A 159       0.431  11.428 -11.092  1.00 96.92           H  
ATOM   2402  CA  GLY A 159      -0.085  13.429 -11.559  1.00 96.92           C  
ATOM   2403  HA2 GLY A 159       0.278  13.768 -10.589  1.00 96.92           H  
ATOM   2404  HA3 GLY A 159      -1.024  13.936 -11.779  1.00 96.92           H  
ATOM   2405  C   GLY A 159       0.934  13.862 -12.611  1.00 96.92           C  
ATOM   2406  O   GLY A 159       1.141  15.072 -12.734  1.00 96.92           O  
ATOM   2407  N   SER A 160       1.566  12.929 -13.333  1.00 96.83           N  
ATOM   2408  H   SER A 160       1.249  11.970 -13.301  1.00 96.83           H  
ATOM   2409  CA  SER A 160       2.444  13.273 -14.449  1.00 96.83           C  
ATOM   2410  HA  SER A 160       3.068  14.114 -14.144  1.00 96.83           H  
ATOM   2411  C   SER A 160       1.611  13.703 -15.656  1.00 96.83           C  
ATOM   2412  CB  SER A 160       3.395  12.131 -14.813  1.00 96.83           C  
ATOM   2413  HB2 SER A 160       3.973  11.847 -13.934  1.00 96.83           H  
ATOM   2414  HB3 SER A 160       2.830  11.272 -15.174  1.00 96.83           H  
ATOM   2415  O   SER A 160       0.476  13.275 -15.858  1.00 96.83           O  
ATOM   2416  OG  SER A 160       4.271  12.605 -15.827  1.00 96.83           O  
ATOM   2417  HG  SER A 160       5.078  12.085 -15.806  1.00 96.83           H  
ATOM   2418  N   VAL A 161       2.153  14.628 -16.447  1.00 93.19           N  
ATOM   2419  H   VAL A 161       3.116  14.876 -16.269  1.00 93.19           H  
ATOM   2420  CA  VAL A 161       1.457  15.170 -17.625  1.00 93.19           C  
ATOM   2421  HA  VAL A 161       0.384  15.170 -17.434  1.00 93.19           H  
ATOM   2422  C   VAL A 161       1.672  14.290 -18.854  1.00 93.19           C  
ATOM   2423  CB  VAL A 161       1.894  16.623 -17.888  1.00 93.19           C  
ATOM   2424  HB  VAL A 161       2.977  16.659 -18.003  1.00 93.19           H  
ATOM   2425  O   VAL A 161       0.754  14.139 -19.660  1.00 93.19           O  
ATOM   2426  CG1 VAL A 161       1.251  17.220 -19.147  1.00 93.19           C  
ATOM   2427 HG11 VAL A 161       1.526  18.270 -19.246  1.00 93.19           H  
ATOM   2428 HG12 VAL A 161       1.621  16.697 -20.029  1.00 93.19           H  
ATOM   2429 HG13 VAL A 161       0.167  17.115 -19.100  1.00 93.19           H  
ATOM   2430  CG2 VAL A 161       1.497  17.527 -16.708  1.00 93.19           C  
ATOM   2431 HG21 VAL A 161       1.985  17.182 -15.796  1.00 93.19           H  
ATOM   2432 HG22 VAL A 161       0.417  17.496 -16.565  1.00 93.19           H  
ATOM   2433 HG23 VAL A 161       1.819  18.550 -16.902  1.00 93.19           H  
ATOM   2434  N   ASP A 162       2.873  13.728 -18.994  1.00 92.35           N  
ATOM   2435  H   ASP A 162       3.541  13.828 -18.243  1.00 92.35           H  
ATOM   2436  CA  ASP A 162       3.334  13.081 -20.226  1.00 92.35           C  
ATOM   2437  HA  ASP A 162       2.528  13.081 -20.960  1.00 92.35           H  
ATOM   2438  C   ASP A 162       3.728  11.606 -20.027  1.00 92.35           C  
ATOM   2439  CB  ASP A 162       4.495  13.902 -20.816  1.00 92.35           C  
ATOM   2440  HB2 ASP A 162       5.288  13.979 -20.072  1.00 92.35           H  
ATOM   2441  HB3 ASP A 162       4.901  13.371 -21.678  1.00 92.35           H  
ATOM   2442  O   ASP A 162       3.986  10.907 -21.010  1.00 92.35           O  
ATOM   2443  CG  ASP A 162       4.090  15.309 -21.286  1.00 92.35           C  
ATOM   2444  OD1 ASP A 162       3.068  15.436 -22.002  1.00 92.35           O  
ATOM   2445  OD2 ASP A 162       4.841  16.270 -20.996  1.00 92.35           O  
ATOM   2446  N   ASP A 163       3.738  11.115 -18.783  1.00 94.86           N  
ATOM   2447  H   ASP A 163       3.421  11.700 -18.024  1.00 94.86           H  
ATOM   2448  CA  ASP A 163       4.159   9.757 -18.439  1.00 94.86           C  
ATOM   2449  HA  ASP A 163       4.434   9.226 -19.350  1.00 94.86           H  
ATOM   2450  C   ASP A 163       3.046   8.967 -17.755  1.00 94.86           C  
ATOM   2451  CB  ASP A 163       5.398   9.778 -17.533  1.00 94.86           C  
ATOM   2452  HB2 ASP A 163       5.648   8.753 -17.261  1.00 94.86           H  
ATOM   2453  HB3 ASP A 163       5.171  10.312 -16.610  1.00 94.86           H  
ATOM   2454  O   ASP A 163       2.224   9.520 -17.041  1.00 94.86           O  
ATOM   2455  CG  ASP A 163       6.618  10.394 -18.214  1.00 94.86           C  
ATOM   2456  OD1 ASP A 163       7.003   9.869 -19.286  1.00 94.86           O  
ATOM   2457  OD2 ASP A 163       7.204  11.325 -17.620  1.00 94.86           O  
ATOM   2458  N   ASN A 164       3.092   7.644 -17.918  1.00 97.08           N  
ATOM   2459  H   ASN A 164       3.826   7.277 -18.506  1.00 97.08           H  
ATOM   2460  CA  ASN A 164       2.336   6.712 -17.089  1.00 97.08           C  
ATOM   2461  HA  ASN A 164       1.577   7.255 -16.526  1.00 97.08           H  
ATOM   2462  C   ASN A 164       3.303   6.068 -16.092  1.00 97.08           C  
ATOM   2463  CB  ASN A 164       1.620   5.715 -18.010  1.00 97.08           C  
ATOM   2464  HB2 ASN A 164       0.954   6.293 -18.651  1.00 97.08           H  
ATOM   2465  HB3 ASN A 164       2.345   5.199 -18.639  1.00 97.08           H  
ATOM   2466  O   ASN A 164       4.018   5.106 -16.416  1.00 97.08           O  
ATOM   2467  CG  ASN A 164       0.793   4.675 -17.273  1.00 97.08           C  
ATOM   2468  ND2 ASN A 164      -0.236   4.179 -17.914  1.00 97.08           N  
ATOM   2469 HD21 ASN A 164      -0.509   4.634 -18.773  1.00 97.08           H  
ATOM   2470 HD22 ASN A 164      -0.831   3.543 -17.401  1.00 97.08           H  
ATOM   2471  OD1 ASN A 164       1.075   4.215 -16.176  1.00 97.08           O  
ATOM   2472  N   CYS A 165       3.328   6.584 -14.867  1.00 98.39           N  
ATOM   2473  H   CYS A 165       2.686   7.334 -14.656  1.00 98.39           H  
ATOM   2474  CA  CYS A 165       4.256   6.151 -13.824  1.00 98.39           C  
ATOM   2475  HA  CYS A 165       5.278   6.282 -14.180  1.00 98.39           H  
ATOM   2476  C   CYS A 165       4.052   4.676 -13.460  1.00 98.39           C  
ATOM   2477  CB  CYS A 165       4.043   7.038 -12.598  1.00 98.39           C  
ATOM   2478  HB2 CYS A 165       4.664   6.681 -11.776  1.00 98.39           H  
ATOM   2479  HB3 CYS A 165       2.998   6.963 -12.298  1.00 98.39           H  
ATOM   2480  O   CYS A 165       5.015   3.949 -13.204  1.00 98.39           O  
ATOM   2481  SG  CYS A 165       4.404   8.788 -12.882  1.00 98.39           S  
ATOM   2482  N   ALA A 166       2.808   4.193 -13.492  1.00 98.48           N  
ATOM   2483  H   ALA A 166       2.071   4.817 -13.788  1.00 98.48           H  
ATOM   2484  CA  ALA A 166       2.501   2.795 -13.206  1.00 98.48           C  
ATOM   2485  HA  ALA A 166       2.950   2.539 -12.247  1.00 98.48           H  
ATOM   2486  C   ALA A 166       3.090   1.832 -14.252  1.00 98.48           C  
ATOM   2487  CB  ALA A 166       0.981   2.651 -13.097  1.00 98.48           C  
ATOM   2488  HB1 ALA A 166       0.507   2.935 -14.037  1.00 98.48           H  
ATOM   2489  HB2 ALA A 166       0.606   3.295 -12.301  1.00 98.48           H  
ATOM   2490  HB3 ALA A 166       0.740   1.614 -12.866  1.00 98.48           H  
ATOM   2491  O   ALA A 166       3.505   0.717 -13.914  1.00 98.48           O  
ATOM   2492  N   GLN A 167       3.145   2.254 -15.517  1.00 97.78           N  
ATOM   2493  H   GLN A 167       2.773   3.169 -15.728  1.00 97.78           H  
ATOM   2494  CA  GLN A 167       3.796   1.506 -16.589  1.00 97.78           C  
ATOM   2495  HA  GLN A 167       3.518   0.457 -16.492  1.00 97.78           H  
ATOM   2496  C   GLN A 167       5.322   1.583 -16.483  1.00 97.78           C  
ATOM   2497  CB  GLN A 167       3.289   2.015 -17.946  1.00 97.78           C  
ATOM   2498  HB2 GLN A 167       2.199   1.989 -17.946  1.00 97.78           H  
ATOM   2499  HB3 GLN A 167       3.613   3.044 -18.102  1.00 97.78           H  
ATOM   2500  O   GLN A 167       5.979   0.553 -16.630  1.00 97.78           O  
ATOM   2501  CG  GLN A 167       3.802   1.139 -19.099  1.00 97.78           C  
ATOM   2502  HG2 GLN A 167       3.542   0.100 -18.895  1.00 97.78           H  
ATOM   2503  HG3 GLN A 167       4.888   1.216 -19.161  1.00 97.78           H  
ATOM   2504  CD  GLN A 167       3.223   1.525 -20.456  1.00 97.78           C  
ATOM   2505  NE2 GLN A 167       3.403   0.701 -21.464  1.00 97.78           N  
ATOM   2506 HE21 GLN A 167       4.005  -0.104 -21.363  1.00 97.78           H  
ATOM   2507 HE22 GLN A 167       3.051   1.049 -22.344  1.00 97.78           H  
ATOM   2508  OE1 GLN A 167       2.601   2.547 -20.661  1.00 97.78           O  
ATOM   2509  N   PHE A 168       5.879   2.764 -16.201  1.00 97.03           N  
ATOM   2510  H   PHE A 168       5.284   3.576 -16.122  1.00 97.03           H  
ATOM   2511  CA  PHE A 168       7.327   2.958 -16.088  1.00 97.03           C  
ATOM   2512  HA  PHE A 168       7.801   2.588 -16.997  1.00 97.03           H  
ATOM   2513  C   PHE A 168       7.924   2.163 -14.915  1.00 97.03           C  
ATOM   2514  CB  PHE A 168       7.621   4.461 -15.981  1.00 97.03           C  
ATOM   2515  HB2 PHE A 168       7.228   4.843 -15.039  1.00 97.03           H  
ATOM   2516  HB3 PHE A 168       7.099   4.982 -16.784  1.00 97.03           H  
ATOM   2517  O   PHE A 168       8.858   1.385 -15.101  1.00 97.03           O  
ATOM   2518  CG  PHE A 168       9.097   4.789 -16.076  1.00 97.03           C  
ATOM   2519  CD1 PHE A 168       9.882   4.847 -14.912  1.00 97.03           C  
ATOM   2520  HD1 PHE A 168       9.431   4.655 -13.950  1.00 97.03           H  
ATOM   2521  CD2 PHE A 168       9.696   5.018 -17.329  1.00 97.03           C  
ATOM   2522  HD2 PHE A 168       9.096   4.996 -18.227  1.00 97.03           H  
ATOM   2523  CE1 PHE A 168      11.253   5.141 -14.990  1.00 97.03           C  
ATOM   2524  HE1 PHE A 168      11.845   5.183 -14.088  1.00 97.03           H  
ATOM   2525  CE2 PHE A 168      11.071   5.309 -17.411  1.00 97.03           C  
ATOM   2526  HE2 PHE A 168      11.523   5.508 -18.371  1.00 97.03           H  
ATOM   2527  CZ  PHE A 168      11.849   5.374 -16.241  1.00 97.03           C  
ATOM   2528  HZ  PHE A 168      12.901   5.610 -16.299  1.00 97.03           H  
ATOM   2529  N   PHE A 169       7.323   2.267 -13.727  1.00 97.33           N  
ATOM   2530  H   PHE A 169       6.564   2.927 -13.636  1.00 97.33           H  
ATOM   2531  CA  PHE A 169       7.802   1.610 -12.503  1.00 97.33           C  
ATOM   2532  HA  PHE A 169       8.876   1.451 -12.604  1.00 97.33           H  
ATOM   2533  C   PHE A 169       7.198   0.222 -12.256  1.00 97.33           C  
ATOM   2534  CB  PHE A 169       7.600   2.557 -11.319  1.00 97.33           C  
ATOM   2535  HB2 PHE A 169       6.543   2.807 -11.226  1.00 97.33           H  
ATOM   2536  HB3 PHE A 169       7.906   2.056 -10.401  1.00 97.33           H  
ATOM   2537  O   PHE A 169       7.418  -0.377 -11.204  1.00 97.33           O  
ATOM   2538  CG  PHE A 169       8.424   3.818 -11.449  1.00 97.33           C  
ATOM   2539  CD1 PHE A 169       9.819   3.755 -11.259  1.00 97.33           C  
ATOM   2540  HD1 PHE A 169      10.296   2.812 -11.039  1.00 97.33           H  
ATOM   2541  CD2 PHE A 169       7.816   5.052 -11.752  1.00 97.33           C  
ATOM   2542  HD2 PHE A 169       6.749   5.119 -11.911  1.00 97.33           H  
ATOM   2543  CE1 PHE A 169      10.600   4.922 -11.339  1.00 97.33           C  
ATOM   2544  HE1 PHE A 169      11.668   4.870 -11.193  1.00 97.33           H  
ATOM   2545  CE2 PHE A 169       8.607   6.208 -11.852  1.00 97.33           C  
ATOM   2546  HE2 PHE A 169       8.166   7.154 -12.131  1.00 97.33           H  
ATOM   2547  CZ  PHE A 169       9.990   6.152 -11.628  1.00 97.33           C  
ATOM   2548  HZ  PHE A 169      10.587   7.049 -11.706  1.00 97.33           H  
ATOM   2549  N   ASN A 170       6.441  -0.316 -13.221  1.00 95.91           N  
ATOM   2550  H   ASN A 170       6.315   0.228 -14.062  1.00 95.91           H  
ATOM   2551  CA  ASN A 170       5.868  -1.665 -13.180  1.00 95.91           C  
ATOM   2552  HA  ASN A 170       5.133  -1.714 -13.984  1.00 95.91           H  
ATOM   2553  C   ASN A 170       5.079  -1.982 -11.893  1.00 95.91           C  
ATOM   2554  CB  ASN A 170       6.985  -2.682 -13.487  1.00 95.91           C  
ATOM   2555  HB2 ASN A 170       6.644  -3.697 -13.280  1.00 95.91           H  
ATOM   2556  HB3 ASN A 170       7.841  -2.488 -12.840  1.00 95.91           H  
ATOM   2557  O   ASN A 170       5.145  -3.095 -11.363  1.00 95.91           O  
ATOM   2558  CG  ASN A 170       7.408  -2.651 -14.940  1.00 95.91           C  
ATOM   2559  ND2 ASN A 170       8.686  -2.668 -15.217  1.00 95.91           N  
ATOM   2560 HD21 ASN A 170       8.922  -2.476 -16.180  1.00 95.91           H  
ATOM   2561 HD22 ASN A 170       9.358  -2.515 -14.479  1.00 95.91           H  
ATOM   2562  OD1 ASN A 170       6.590  -2.716 -15.842  1.00 95.91           O  
ATOM   2563  N   ALA A 171       4.296  -1.028 -11.397  1.00 98.12           N  
ATOM   2564  H   ALA A 171       4.225  -0.155 -11.901  1.00 98.12           H  
ATOM   2565  CA  ALA A 171       3.542  -1.168 -10.155  1.00 98.12           C  
ATOM   2566  HA  ALA A 171       3.318  -2.220  -9.980  1.00 98.12           H  
ATOM   2567  C   ALA A 171       2.214  -0.415 -10.230  1.00 98.12           C  
ATOM   2568  CB  ALA A 171       4.410  -0.667  -8.998  1.00 98.12           C  
ATOM   2569  HB1 ALA A 171       5.299  -1.293  -8.920  1.00 98.12           H  
ATOM   2570  HB2 ALA A 171       3.854  -0.713  -8.061  1.00 98.12           H  
ATOM   2571  HB3 ALA A 171       4.719   0.362  -9.181  1.00 98.12           H  
ATOM   2572  O   ALA A 171       2.098   0.573 -10.942  1.00 98.12           O  
ATOM   2573  N   GLY A 172       1.205  -0.869  -9.486  1.00 98.72           N  
ATOM   2574  H   GLY A 172       1.360  -1.698  -8.929  1.00 98.72           H  
ATOM   2575  CA  GLY A 172       0.029  -0.048  -9.197  1.00 98.72           C  
ATOM   2576  HA2 GLY A 172      -0.112   0.678  -9.997  1.00 98.72           H  
ATOM   2577  HA3 GLY A 172      -0.873  -0.657  -9.136  1.00 98.72           H  
ATOM   2578  C   GLY A 172       0.201   0.690  -7.875  1.00 98.72           C  
ATOM   2579  O   GLY A 172       0.542   0.065  -6.864  1.00 98.72           O  
ATOM   2580  N   TRP A 173      -0.038   1.998  -7.867  1.00 98.74           N  
ATOM   2581  H   TRP A 173      -0.372   2.441  -8.711  1.00 98.74           H  
ATOM   2582  CA  TRP A 173       0.166   2.842  -6.690  1.00 98.74           C  
ATOM   2583  HA  TRP A 173      -0.194   2.307  -5.811  1.00 98.74           H  
ATOM   2584  C   TRP A 173      -0.612   4.156  -6.774  1.00 98.74           C  
ATOM   2585  CB  TRP A 173       1.665   3.126  -6.527  1.00 98.74           C  
ATOM   2586  HB2 TRP A 173       1.955   3.887  -7.252  1.00 98.74           H  
ATOM   2587  HB3 TRP A 173       2.242   2.225  -6.734  1.00 98.74           H  
ATOM   2588  O   TRP A 173      -1.177   4.494  -7.811  1.00 98.74           O  
ATOM   2589  CG  TRP A 173       2.068   3.610  -5.179  1.00 98.74           C  
ATOM   2590  CD1 TRP A 173       2.737   4.754  -4.931  1.00 98.74           C  
ATOM   2591  HD1 TRP A 173       3.083   5.449  -5.682  1.00 98.74           H  
ATOM   2592  CD2 TRP A 173       1.880   2.963  -3.888  1.00 98.74           C  
ATOM   2593  CE2 TRP A 173       2.507   3.763  -2.892  1.00 98.74           C  
ATOM   2594  CE3 TRP A 173       1.274   1.763  -3.467  1.00 98.74           C  
ATOM   2595  HE3 TRP A 173       0.803   1.135  -4.209  1.00 98.74           H  
ATOM   2596  NE1 TRP A 173       2.979   4.857  -3.579  1.00 98.74           N  
ATOM   2597  HE1 TRP A 173       3.643   5.528  -3.219  1.00 98.74           H  
ATOM   2598  CH2 TRP A 173       1.939   2.180  -1.161  1.00 98.74           C  
ATOM   2599  HH2 TRP A 173       1.976   1.877  -0.125  1.00 98.74           H  
ATOM   2600  CZ2 TRP A 173       2.576   3.367  -1.552  1.00 98.74           C  
ATOM   2601  HZ2 TRP A 173       3.115   3.970  -0.837  1.00 98.74           H  
ATOM   2602  CZ3 TRP A 173       1.293   1.375  -2.115  1.00 98.74           C  
ATOM   2603  HZ3 TRP A 173       0.834   0.446  -1.810  1.00 98.74           H  
ATOM   2604  N   TRP A 174      -0.623   4.914  -5.680  1.00 98.80           N  
ATOM   2605  H   TRP A 174      -0.067   4.610  -4.894  1.00 98.80           H  
ATOM   2606  CA  TRP A 174      -1.145   6.280  -5.636  1.00 98.80           C  
ATOM   2607  HA  TRP A 174      -2.023   6.350  -6.278  1.00 98.80           H  
ATOM   2608  C   TRP A 174      -0.124   7.280  -6.183  1.00 98.80           C  
ATOM   2609  CB  TRP A 174      -1.574   6.609  -4.204  1.00 98.80           C  
ATOM   2610  HB2 TRP A 174      -1.854   7.661  -4.151  1.00 98.80           H  
ATOM   2611  HB3 TRP A 174      -0.731   6.460  -3.529  1.00 98.80           H  
ATOM   2612  O   TRP A 174       0.362   8.125  -5.438  1.00 98.80           O  
ATOM   2613  CG  TRP A 174      -2.742   5.832  -3.711  1.00 98.80           C  
ATOM   2614  CD1 TRP A 174      -4.025   6.061  -4.063  1.00 98.80           C  
ATOM   2615  HD1 TRP A 174      -4.340   6.837  -4.744  1.00 98.80           H  
ATOM   2616  CD2 TRP A 174      -2.764   4.709  -2.786  1.00 98.80           C  
ATOM   2617  CE2 TRP A 174      -4.125   4.324  -2.591  1.00 98.80           C  
ATOM   2618  CE3 TRP A 174      -1.774   3.973  -2.103  1.00 98.80           C  
ATOM   2619  HE3 TRP A 174      -0.734   4.234  -2.237  1.00 98.80           H  
ATOM   2620  NE1 TRP A 174      -4.851   5.180  -3.395  1.00 98.80           N  
ATOM   2621  HE1 TRP A 174      -5.855   5.190  -3.506  1.00 98.80           H  
ATOM   2622  CH2 TRP A 174      -3.476   2.552  -1.077  1.00 98.80           C  
ATOM   2623  HH2 TRP A 174      -3.735   1.732  -0.424  1.00 98.80           H  
ATOM   2624  CZ2 TRP A 174      -4.485   3.260  -1.753  1.00 98.80           C  
ATOM   2625  HZ2 TRP A 174      -5.525   2.989  -1.643  1.00 98.80           H  
ATOM   2626  CZ3 TRP A 174      -2.125   2.904  -1.257  1.00 98.80           C  
ATOM   2627  HZ3 TRP A 174      -1.347   2.352  -0.751  1.00 98.80           H  
ATOM   2628  N   PHE A 175       0.272   7.144  -7.446  1.00 98.65           N  
ATOM   2629  H   PHE A 175      -0.188   6.466  -8.036  1.00 98.65           H  
ATOM   2630  CA  PHE A 175       1.320   7.982  -8.027  1.00 98.65           C  
ATOM   2631  HA  PHE A 175       2.179   7.945  -7.358  1.00 98.65           H  
ATOM   2632  C   PHE A 175       0.888   9.461  -8.130  1.00 98.65           C  
ATOM   2633  CB  PHE A 175       1.763   7.409  -9.380  1.00 98.65           C  
ATOM   2634  HB2 PHE A 175       2.454   8.110  -9.848  1.00 98.65           H  
ATOM   2635  HB3 PHE A 175       0.886   7.344 -10.024  1.00 98.65           H  
ATOM   2636  O   PHE A 175      -0.257   9.767  -8.463  1.00 98.65           O  
ATOM   2637  CG  PHE A 175       2.431   6.042  -9.330  1.00 98.65           C  
ATOM   2638  CD1 PHE A 175       3.747   5.886  -8.854  1.00 98.65           C  
ATOM   2639  HD1 PHE A 175       4.305   6.741  -8.503  1.00 98.65           H  
ATOM   2640  CD2 PHE A 175       1.746   4.912  -9.802  1.00 98.65           C  
ATOM   2641  HD2 PHE A 175       0.737   5.012 -10.174  1.00 98.65           H  
ATOM   2642  CE1 PHE A 175       4.368   4.625  -8.849  1.00 98.65           C  
ATOM   2643  HE1 PHE A 175       5.380   4.513  -8.488  1.00 98.65           H  
ATOM   2644  CE2 PHE A 175       2.365   3.654  -9.809  1.00 98.65           C  
ATOM   2645  HE2 PHE A 175       1.819   2.800 -10.182  1.00 98.65           H  
ATOM   2646  CZ  PHE A 175       3.680   3.507  -9.339  1.00 98.65           C  
ATOM   2647  HZ  PHE A 175       4.162   2.541  -9.357  1.00 98.65           H  
ATOM   2648  N   THR A 176       1.810  10.370  -7.814  1.00 96.97           N  
ATOM   2649  H   THR A 176       2.733  10.032  -7.583  1.00 96.97           H  
ATOM   2650  CA  THR A 176       1.709  11.818  -8.064  1.00 96.97           C  
ATOM   2651  HA  THR A 176       0.668  12.085  -8.248  1.00 96.97           H  
ATOM   2652  C   THR A 176       2.463  12.132  -9.355  1.00 96.97           C  
ATOM   2653  CB  THR A 176       2.198  12.634  -6.858  1.00 96.97           C  
ATOM   2654  HB  THR A 176       2.216  13.692  -7.119  1.00 96.97           H  
ATOM   2655  O   THR A 176       2.175  11.494 -10.361  1.00 96.97           O  
ATOM   2656  CG2 THR A 176       1.283  12.464  -5.657  1.00 96.97           C  
ATOM   2657 HG21 THR A 176       0.268  12.750  -5.934  1.00 96.97           H  
ATOM   2658 HG22 THR A 176       1.295  11.429  -5.316  1.00 96.97           H  
ATOM   2659 HG23 THR A 176       1.628  13.122  -4.860  1.00 96.97           H  
ATOM   2660  OG1 THR A 176       3.488  12.230  -6.460  1.00 96.97           O  
ATOM   2661  HG1 THR A 176       3.661  12.577  -5.582  1.00 96.97           H  
ATOM   2662  N   ASP A 177       3.449  13.031  -9.351  1.00 96.27           N  
ATOM   2663  H   ASP A 177       3.717  13.442  -8.468  1.00 96.27           H  
ATOM   2664  CA  ASP A 177       4.483  13.039 -10.391  1.00 96.27           C  
ATOM   2665  HA  ASP A 177       4.016  12.877 -11.362  1.00 96.27           H  
ATOM   2666  C   ASP A 177       5.431  11.861 -10.118  1.00 96.27           C  
ATOM   2667  CB  ASP A 177       5.178  14.404 -10.439  1.00 96.27           C  
ATOM   2668  HB2 ASP A 177       5.738  14.563  -9.518  1.00 96.27           H  
ATOM   2669  HB3 ASP A 177       4.416  15.180 -10.509  1.00 96.27           H  
ATOM   2670  O   ASP A 177       6.500  11.972  -9.517  1.00 96.27           O  
ATOM   2671  CG  ASP A 177       6.109  14.540 -11.648  1.00 96.27           C  
ATOM   2672  OD1 ASP A 177       5.932  13.764 -12.612  1.00 96.27           O  
ATOM   2673  OD2 ASP A 177       6.949  15.468 -11.604  1.00 96.27           O  
ATOM   2674  N   CYS A 178       4.896  10.677 -10.392  1.00 96.26           N  
ATOM   2675  H   CYS A 178       4.017  10.697 -10.889  1.00 96.26           H  
ATOM   2676  CA  CYS A 178       5.368   9.384  -9.937  1.00 96.26           C  
ATOM   2677  HA  CYS A 178       4.609   8.668 -10.252  1.00 96.26           H  
ATOM   2678  C   CYS A 178       5.359   9.231  -8.412  1.00 96.26           C  
ATOM   2679  CB  CYS A 178       6.627   8.988 -10.705  1.00 96.26           C  
ATOM   2680  HB2 CYS A 178       7.439   9.667 -10.447  1.00 96.26           H  
ATOM   2681  HB3 CYS A 178       6.911   7.979 -10.406  1.00 96.26           H  
ATOM   2682  O   CYS A 178       4.287   8.968  -7.861  1.00 96.26           O  
ATOM   2683  SG  CYS A 178       6.409   9.021 -12.519  1.00 96.26           S  
ATOM   2684  N   PHE A 179       6.478   9.288  -7.691  1.00 97.10           N  
ATOM   2685  H   PHE A 179       7.345   9.594  -8.109  1.00 97.10           H  
ATOM   2686  CA  PHE A 179       6.434   8.987  -6.256  1.00 97.10           C  
ATOM   2687  HA  PHE A 179       5.544   9.457  -5.840  1.00 97.10           H  
ATOM   2688  C   PHE A 179       7.609   9.524  -5.447  1.00 97.10           C  
ATOM   2689  CB  PHE A 179       6.324   7.463  -6.051  1.00 97.10           C  
ATOM   2690  HB2 PHE A 179       5.417   7.084  -6.522  1.00 97.10           H  
ATOM   2691  HB3 PHE A 179       6.223   7.282  -4.981  1.00 97.10           H  
ATOM   2692  O   PHE A 179       8.724   9.639  -5.947  1.00 97.10           O  
ATOM   2693  CG  PHE A 179       7.490   6.643  -6.544  1.00 97.10           C  
ATOM   2694  CD1 PHE A 179       7.509   6.160  -7.861  1.00 97.10           C  
ATOM   2695  HD1 PHE A 179       6.709   6.398  -8.547  1.00 97.10           H  
ATOM   2696  CD2 PHE A 179       8.564   6.360  -5.682  1.00 97.10           C  
ATOM   2697  HD2 PHE A 179       8.574   6.748  -4.675  1.00 97.10           H  
ATOM   2698  CE1 PHE A 179       8.601   5.399  -8.296  1.00 97.10           C  
ATOM   2699  HE1 PHE A 179       8.643   5.052  -9.318  1.00 97.10           H  
ATOM   2700  CE2 PHE A 179       9.662   5.613  -6.128  1.00 97.10           C  
ATOM   2701  HE2 PHE A 179      10.505   5.441  -5.475  1.00 97.10           H  
ATOM   2702  CZ  PHE A 179       9.678   5.133  -7.442  1.00 97.10           C  
ATOM   2703  HZ  PHE A 179      10.537   4.592  -7.811  1.00 97.10           H  
ATOM   2704  N   SER A 180       7.364   9.745  -4.151  1.00 95.37           N  
ATOM   2705  H   SER A 180       6.413   9.685  -3.818  1.00 95.37           H  
ATOM   2706  CA  SER A 180       8.416   9.676  -3.130  1.00 95.37           C  
ATOM   2707  HA  SER A 180       9.374   9.956  -3.569  1.00 95.37           H  
ATOM   2708  C   SER A 180       8.559   8.256  -2.584  1.00 95.37           C  
ATOM   2709  CB  SER A 180       8.127  10.643  -1.983  1.00 95.37           C  
ATOM   2710  HB2 SER A 180       8.096  11.658  -2.379  1.00 95.37           H  
ATOM   2711  HB3 SER A 180       8.939  10.579  -1.259  1.00 95.37           H  
ATOM   2712  O   SER A 180       9.662   7.792  -2.327  1.00 95.37           O  
ATOM   2713  OG  SER A 180       6.892  10.358  -1.345  1.00 95.37           O  
ATOM   2714  HG  SER A 180       7.020   9.656  -0.703  1.00 95.37           H  
ATOM   2715  N   ASP A 181       7.457   7.513  -2.473  1.00 97.41           N  
ATOM   2716  H   ASP A 181       6.564   7.937  -2.677  1.00 97.41           H  
ATOM   2717  CA  ASP A 181       7.452   6.146  -1.955  1.00 97.41           C  
ATOM   2718  HA  ASP A 181       8.471   5.761  -1.921  1.00 97.41           H  
ATOM   2719  C   ASP A 181       6.630   5.240  -2.873  1.00 97.41           C  
ATOM   2720  CB  ASP A 181       6.906   6.145  -0.521  1.00 97.41           C  
ATOM   2721  HB2 ASP A 181       7.051   5.157  -0.083  1.00 97.41           H  
ATOM   2722  HB3 ASP A 181       5.836   6.348  -0.546  1.00 97.41           H  
ATOM   2723  O   ASP A 181       5.543   5.610  -3.303  1.00 97.41           O  
ATOM   2724  CG  ASP A 181       7.600   7.200   0.344  1.00 97.41           C  
ATOM   2725  OD1 ASP A 181       8.713   6.923   0.838  1.00 97.41           O  
ATOM   2726  OD2 ASP A 181       7.022   8.300   0.483  1.00 97.41           O  
ATOM   2727  N   ASN A 182       7.109   4.028  -3.152  1.00 97.73           N  
ATOM   2728  H   ASN A 182       7.975   3.759  -2.706  1.00 97.73           H  
ATOM   2729  CA  ASN A 182       6.410   3.033  -3.966  1.00 97.73           C  
ATOM   2730  HA  ASN A 182       5.350   3.282  -4.013  1.00 97.73           H  
ATOM   2731  C   ASN A 182       6.527   1.656  -3.307  1.00 97.73           C  
ATOM   2732  CB  ASN A 182       6.947   3.049  -5.408  1.00 97.73           C  
ATOM   2733  HB2 ASN A 182       6.780   4.034  -5.843  1.00 97.73           H  
ATOM   2734  HB3 ASN A 182       8.020   2.856  -5.402  1.00 97.73           H  
ATOM   2735  O   ASN A 182       7.382   0.838  -3.650  1.00 97.73           O  
ATOM   2736  CG  ASN A 182       6.272   2.019  -6.304  1.00 97.73           C  
ATOM   2737  ND2 ASN A 182       6.838   1.775  -7.462  1.00 97.73           N  
ATOM   2738 HD21 ASN A 182       6.435   1.073  -8.065  1.00 97.73           H  
ATOM   2739 HD22 ASN A 182       7.704   2.239  -7.700  1.00 97.73           H  
ATOM   2740  OD1 ASN A 182       5.255   1.416  -5.970  1.00 97.73           O  
ATOM   2741  N   LEU A 183       5.636   1.373  -2.353  1.00 98.31           N  
ATOM   2742  H   LEU A 183       4.962   2.082  -2.101  1.00 98.31           H  
ATOM   2743  CA  LEU A 183       5.666   0.105  -1.615  1.00 98.31           C  
ATOM   2744  HA  LEU A 183       6.707  -0.085  -1.356  1.00 98.31           H  
ATOM   2745  C   LEU A 183       5.198  -1.098  -2.450  1.00 98.31           C  
ATOM   2746  CB  LEU A 183       4.865   0.225  -0.312  1.00 98.31           C  
ATOM   2747  HB2 LEU A 183       3.819   0.409  -0.556  1.00 98.31           H  
ATOM   2748  HB3 LEU A 183       4.915  -0.729   0.212  1.00 98.31           H  
ATOM   2749  O   LEU A 183       5.303  -2.246  -2.012  1.00 98.31           O  
ATOM   2750  CG  LEU A 183       5.378   1.325   0.631  1.00 98.31           C  
ATOM   2751  HG  LEU A 183       5.276   2.302   0.158  1.00 98.31           H  
ATOM   2752  CD1 LEU A 183       4.527   1.328   1.896  1.00 98.31           C  
ATOM   2753 HD11 LEU A 183       4.585   0.363   2.398  1.00 98.31           H  
ATOM   2754 HD12 LEU A 183       4.900   2.114   2.552  1.00 98.31           H  
ATOM   2755 HD13 LEU A 183       3.490   1.547   1.641  1.00 98.31           H  
ATOM   2756  CD2 LEU A 183       6.845   1.103   1.005  1.00 98.31           C  
ATOM   2757 HD21 LEU A 183       7.044   0.044   1.173  1.00 98.31           H  
ATOM   2758 HD22 LEU A 183       7.482   1.451   0.192  1.00 98.31           H  
ATOM   2759 HD23 LEU A 183       7.108   1.662   1.903  1.00 98.31           H  
ATOM   2760  N   ASN A 184       4.687  -0.844  -3.654  1.00 98.34           N  
ATOM   2761  H   ASN A 184       4.678   0.115  -3.969  1.00 98.34           H  
ATOM   2762  CA  ASN A 184       4.253  -1.858  -4.604  1.00 98.34           C  
ATOM   2763  HA  ASN A 184       4.188  -2.819  -4.093  1.00 98.34           H  
ATOM   2764  C   ASN A 184       5.255  -2.085  -5.744  1.00 98.34           C  
ATOM   2765  CB  ASN A 184       2.845  -1.495  -5.096  1.00 98.34           C  
ATOM   2766  HB2 ASN A 184       2.617  -2.053  -6.004  1.00 98.34           H  
ATOM   2767  HB3 ASN A 184       2.813  -0.436  -5.350  1.00 98.34           H  
ATOM   2768  O   ASN A 184       4.949  -2.879  -6.632  1.00 98.34           O  
ATOM   2769  CG  ASN A 184       1.752  -1.806  -4.089  1.00 98.34           C  
ATOM   2770  ND2 ASN A 184       0.544  -1.405  -4.399  1.00 98.34           N  
ATOM   2771 HD21 ASN A 184       0.427  -0.862  -5.243  1.00 98.34           H  
ATOM   2772 HD22 ASN A 184      -0.201  -1.573  -3.738  1.00 98.34           H  
ATOM   2773  OD1 ASN A 184       1.930  -2.467  -3.072  1.00 98.34           O  
ATOM   2774  N   GLY A 185       6.442  -1.471  -5.704  1.00 97.30           N  
ATOM   2775  H   GLY A 185       6.621  -0.785  -4.984  1.00 97.30           H  
ATOM   2776  CA  GLY A 185       7.498  -1.689  -6.694  1.00 97.30           C  
ATOM   2777  HA2 GLY A 185       7.158  -1.340  -7.669  1.00 97.30           H  
ATOM   2778  HA3 GLY A 185       8.369  -1.088  -6.432  1.00 97.30           H  
ATOM   2779  C   GLY A 185       7.936  -3.151  -6.835  1.00 97.30           C  
ATOM   2780  O   GLY A 185       7.489  -4.054  -6.114  1.00 97.30           O  
ATOM   2781  N   ASP A 186       8.798  -3.424  -7.804  1.00 94.71           N  
ATOM   2782  H   ASP A 186       9.259  -2.651  -8.263  1.00 94.71           H  
ATOM   2783  CA  ASP A 186       9.345  -4.755  -8.036  1.00 94.71           C  
ATOM   2784  HA  ASP A 186       8.516  -5.462  -8.045  1.00 94.71           H  
ATOM   2785  C   ASP A 186      10.294  -5.144  -6.894  1.00 94.71           C  
ATOM   2786  CB  ASP A 186      10.003  -4.829  -9.418  1.00 94.71           C  
ATOM   2787  HB2 ASP A 186       9.276  -4.534 -10.174  1.00 94.71           H  
ATOM   2788  HB3 ASP A 186      10.842  -4.134  -9.462  1.00 94.71           H  
ATOM   2789  O   ASP A 186      11.379  -4.600  -6.714  1.00 94.71           O  
ATOM   2790  CG  ASP A 186      10.491  -6.246  -9.738  1.00 94.71           C  
ATOM   2791  OD1 ASP A 186       9.937  -7.217  -9.165  1.00 94.71           O  
ATOM   2792  OD2 ASP A 186      11.430  -6.368 -10.557  1.00 94.71           O  
ATOM   2793  N   PHE A 187       9.862  -6.082  -6.058  1.00 92.73           N  
ATOM   2794  H   PHE A 187       9.005  -6.565  -6.285  1.00 92.73           H  
ATOM   2795  CA  PHE A 187      10.537  -6.385  -4.804  1.00 92.73           C  
ATOM   2796  HA  PHE A 187      10.666  -5.451  -4.257  1.00 92.73           H  
ATOM   2797  C   PHE A 187      11.946  -6.945  -5.040  1.00 92.73           C  
ATOM   2798  CB  PHE A 187       9.616  -7.288  -3.985  1.00 92.73           C  
ATOM   2799  HB2 PHE A 187       8.680  -6.754  -3.825  1.00 92.73           H  
ATOM   2800  HB3 PHE A 187       9.395  -8.184  -4.566  1.00 92.73           H  
ATOM   2801  O   PHE A 187      12.168  -7.790  -5.912  1.00 92.73           O  
ATOM   2802  CG  PHE A 187      10.129  -7.685  -2.624  1.00 92.73           C  
ATOM   2803  CD1 PHE A 187      10.391  -9.035  -2.363  1.00 92.73           C  
ATOM   2804  HD1 PHE A 187      10.261  -9.756  -3.156  1.00 92.73           H  
ATOM   2805  CD2 PHE A 187      10.309  -6.730  -1.608  1.00 92.73           C  
ATOM   2806  HD2 PHE A 187      10.149  -5.679  -1.799  1.00 92.73           H  
ATOM   2807  CE1 PHE A 187      10.829  -9.449  -1.102  1.00 92.73           C  
ATOM   2808  HE1 PHE A 187      11.059 -10.487  -0.912  1.00 92.73           H  
ATOM   2809  CE2 PHE A 187      10.714  -7.144  -0.329  1.00 92.73           C  
ATOM   2810  HE2 PHE A 187      10.852  -6.418   0.459  1.00 92.73           H  
ATOM   2811  CZ  PHE A 187      10.972  -8.503  -0.082  1.00 92.73           C  
ATOM   2812  HZ  PHE A 187      11.295  -8.842   0.891  1.00 92.73           H  
ATOM   2813  N   LEU A 188      12.919  -6.450  -4.270  1.00 89.88           N  
ATOM   2814  H   LEU A 188      12.670  -5.738  -3.598  1.00 89.88           H  
ATOM   2815  CA  LEU A 188      14.352  -6.737  -4.435  1.00 89.88           C  
ATOM   2816  HA  LEU A 188      14.888  -6.098  -3.733  1.00 89.88           H  
ATOM   2817  C   LEU A 188      14.916  -6.364  -5.818  1.00 89.88           C  
ATOM   2818  CB  LEU A 188      14.680  -8.195  -4.052  1.00 89.88           C  
ATOM   2819  HB2 LEU A 188      14.307  -8.850  -4.838  1.00 89.88           H  
ATOM   2820  HB3 LEU A 188      15.764  -8.305  -4.026  1.00 89.88           H  
ATOM   2821  O   LEU A 188      15.960  -6.882  -6.211  1.00 89.88           O  
ATOM   2822  CG  LEU A 188      14.118  -8.678  -2.708  1.00 89.88           C  
ATOM   2823  HG  LEU A 188      13.033  -8.583  -2.713  1.00 89.88           H  
ATOM   2824  CD1 LEU A 188      14.460 -10.157  -2.526  1.00 89.88           C  
ATOM   2825 HD11 LEU A 188      14.041 -10.508  -1.584  1.00 89.88           H  
ATOM   2826 HD12 LEU A 188      14.030 -10.739  -3.341  1.00 89.88           H  
ATOM   2827 HD13 LEU A 188      15.542 -10.289  -2.507  1.00 89.88           H  
ATOM   2828  CD2 LEU A 188      14.680  -7.883  -1.530  1.00 89.88           C  
ATOM   2829 HD21 LEU A 188      14.363  -6.842  -1.587  1.00 89.88           H  
ATOM   2830 HD22 LEU A 188      14.298  -8.291  -0.595  1.00 89.88           H  
ATOM   2831 HD23 LEU A 188      15.769  -7.928  -1.517  1.00 89.88           H  
ATOM   2832  N   ASN A 189      14.226  -5.521  -6.588  1.00 93.31           N  
ATOM   2833  H   ASN A 189      13.347  -5.142  -6.265  1.00 93.31           H  
ATOM   2834  CA  ASN A 189      14.830  -4.871  -7.741  1.00 93.31           C  
ATOM   2835  HA  ASN A 189      15.454  -5.592  -8.269  1.00 93.31           H  
ATOM   2836  C   ASN A 189      15.740  -3.739  -7.245  1.00 93.31           C  
ATOM   2837  CB  ASN A 189      13.729  -4.415  -8.705  1.00 93.31           C  
ATOM   2838  HB2 ASN A 189      13.003  -5.219  -8.821  1.00 93.31           H  
ATOM   2839  HB3 ASN A 189      13.218  -3.537  -8.311  1.00 93.31           H  
ATOM   2840  O   ASN A 189      15.353  -2.979  -6.359  1.00 93.31           O  
ATOM   2841  CG  ASN A 189      14.292  -4.073 -10.065  1.00 93.31           C  
ATOM   2842  ND2 ASN A 189      13.627  -4.440 -11.132  1.00 93.31           N  
ATOM   2843 HD21 ASN A 189      14.054  -4.183 -12.010  1.00 93.31           H  
ATOM   2844 HD22 ASN A 189      12.785  -4.992 -11.048  1.00 93.31           H  
ATOM   2845  OD1 ASN A 189      15.372  -3.531 -10.180  1.00 93.31           O  
ATOM   2846  N   SER A 190      16.967  -3.690  -7.760  1.00 91.97           N  
ATOM   2847  H   SER A 190      17.200  -4.313  -8.521  1.00 91.97           H  
ATOM   2848  CA  SER A 190      17.975  -2.701  -7.381  1.00 91.97           C  
ATOM   2849  HA  SER A 190      17.675  -2.241  -6.440  1.00 91.97           H  
ATOM   2850  C   SER A 190      18.109  -1.549  -8.367  1.00 91.97           C  
ATOM   2851  CB  SER A 190      19.330  -3.379  -7.171  1.00 91.97           C  
ATOM   2852  HB2 SER A 190      19.255  -4.066  -6.328  1.00 91.97           H  
ATOM   2853  HB3 SER A 190      20.086  -2.628  -6.940  1.00 91.97           H  
ATOM   2854  O   SER A 190      18.836  -0.604  -8.070  1.00 91.97           O  
ATOM   2855  OG  SER A 190      19.717  -4.108  -8.324  1.00 91.97           O  
ATOM   2856  HG  SER A 190      19.755  -3.505  -9.069  1.00 91.97           H  
ATOM   2857  N   ASP A 191      17.440  -1.629  -9.515  1.00 94.49           N  
ATOM   2858  H   ASP A 191      16.821  -2.409  -9.685  1.00 94.49           H  
ATOM   2859  CA  ASP A 191      17.429  -0.558 -10.500  1.00 94.49           C  
ATOM   2860  HA  ASP A 191      18.460  -0.280 -10.718  1.00 94.49           H  
ATOM   2861  C   ASP A 191      16.708   0.668  -9.925  1.00 94.49           C  
ATOM   2862  CB  ASP A 191      16.775  -1.025 -11.812  1.00 94.49           C  
ATOM   2863  HB2 ASP A 191      15.739  -1.297 -11.608  1.00 94.49           H  
ATOM   2864  HB3 ASP A 191      16.767  -0.189 -12.512  1.00 94.49           H  
ATOM   2865  O   ASP A 191      15.768   0.547  -9.132  1.00 94.49           O  
ATOM   2866  CG  ASP A 191      17.474  -2.212 -12.490  1.00 94.49           C  
ATOM   2867  OD1 ASP A 191      18.687  -2.415 -12.247  1.00 94.49           O  
ATOM   2868  OD2 ASP A 191      16.790  -2.906 -13.279  1.00 94.49           O  
ATOM   2869  N   TRP A 192      17.154   1.853 -10.339  1.00 96.06           N  
ATOM   2870  H   TRP A 192      17.924   1.872 -10.992  1.00 96.06           H  
ATOM   2871  CA  TRP A 192      16.661   3.132  -9.835  1.00 96.06           C  
ATOM   2872  HA  TRP A 192      16.983   3.247  -8.800  1.00 96.06           H  
ATOM   2873  C   TRP A 192      15.128   3.220  -9.871  1.00 96.06           C  
ATOM   2874  CB  TRP A 192      17.295   4.255 -10.658  1.00 96.06           C  
ATOM   2875  HB2 TRP A 192      17.039   4.118 -11.708  1.00 96.06           H  
ATOM   2876  HB3 TRP A 192      18.379   4.192 -10.565  1.00 96.06           H  
ATOM   2877  O   TRP A 192      14.506   3.065 -10.923  1.00 96.06           O  
ATOM   2878  CG  TRP A 192      16.864   5.622 -10.244  1.00 96.06           C  
ATOM   2879  CD1 TRP A 192      17.422   6.348  -9.251  1.00 96.06           C  
ATOM   2880  HD1 TRP A 192      18.250   6.032  -8.634  1.00 96.06           H  
ATOM   2881  CD2 TRP A 192      15.738   6.410 -10.739  1.00 96.06           C  
ATOM   2882  CE2 TRP A 192      15.689   7.630 -10.002  1.00 96.06           C  
ATOM   2883  CE3 TRP A 192      14.739   6.204 -11.716  1.00 96.06           C  
ATOM   2884  HE3 TRP A 192      14.732   5.280 -12.275  1.00 96.06           H  
ATOM   2885  NE1 TRP A 192      16.735   7.535  -9.107  1.00 96.06           N  
ATOM   2886  HE1 TRP A 192      16.939   8.178  -8.355  1.00 96.06           H  
ATOM   2887  CH2 TRP A 192      13.731   8.373 -11.219  1.00 96.06           C  
ATOM   2888  HH2 TRP A 192      12.962   9.108 -11.403  1.00 96.06           H  
ATOM   2889  CZ2 TRP A 192      14.708   8.605 -10.235  1.00 96.06           C  
ATOM   2890  HZ2 TRP A 192      14.693   9.515  -9.653  1.00 96.06           H  
ATOM   2891  CZ3 TRP A 192      13.746   7.174 -11.955  1.00 96.06           C  
ATOM   2892  HZ3 TRP A 192      12.987   6.997 -12.702  1.00 96.06           H  
ATOM   2893  N   GLY A 193      14.517   3.439  -8.706  1.00 95.79           N  
ATOM   2894  H   GLY A 193      15.094   3.518  -7.881  1.00 95.79           H  
ATOM   2895  CA  GLY A 193      13.071   3.579  -8.526  1.00 95.79           C  
ATOM   2896  HA2 GLY A 193      12.711   4.346  -9.211  1.00 95.79           H  
ATOM   2897  HA3 GLY A 193      12.883   3.919  -7.507  1.00 95.79           H  
ATOM   2898  C   GLY A 193      12.242   2.307  -8.760  1.00 95.79           C  
ATOM   2899  O   GLY A 193      11.033   2.323  -8.529  1.00 95.79           O  
ATOM   2900  N   MET A 194      12.847   1.197  -9.190  1.00 96.29           N  
ATOM   2901  H   MET A 194      13.842   1.225  -9.360  1.00 96.29           H  
ATOM   2902  CA  MET A 194      12.108  -0.026  -9.522  1.00 96.29           C  
ATOM   2903  HA  MET A 194      11.163   0.250  -9.989  1.00 96.29           H  
ATOM   2904  C   MET A 194      11.757  -0.856  -8.289  1.00 96.29           C  
ATOM   2905  CB  MET A 194      12.909  -0.877 -10.518  1.00 96.29           C  
ATOM   2906  HB2 MET A 194      12.370  -1.806 -10.701  1.00 96.29           H  
ATOM   2907  HB3 MET A 194      13.874  -1.128 -10.078  1.00 96.29           H  
ATOM   2908  O   MET A 194      10.792  -1.616  -8.331  1.00 96.29           O  
ATOM   2909  CG  MET A 194      13.138  -0.170 -11.859  1.00 96.29           C  
ATOM   2910  HG2 MET A 194      13.678  -0.848 -12.520  1.00 96.29           H  
ATOM   2911  HG3 MET A 194      13.777   0.696 -11.688  1.00 96.29           H  
ATOM   2912  SD  MET A 194      11.643   0.395 -12.719  1.00 96.29           S  
ATOM   2913  CE  MET A 194      10.883  -1.181 -13.157  1.00 96.29           C  
ATOM   2914  HE1 MET A 194       9.958  -0.960 -13.690  1.00 96.29           H  
ATOM   2915  HE2 MET A 194      11.561  -1.747 -13.796  1.00 96.29           H  
ATOM   2916  HE3 MET A 194      10.657  -1.745 -12.253  1.00 96.29           H  
ATOM   2917  N   GLY A 195      12.534  -0.732  -7.211  1.00 96.30           N  
ATOM   2918  H   GLY A 195      13.314  -0.093  -7.270  1.00 96.30           H  
ATOM   2919  CA  GLY A 195      12.361  -1.483  -5.971  1.00 96.30           C  
ATOM   2920  HA2 GLY A 195      12.361  -2.550  -6.196  1.00 96.30           H  
ATOM   2921  HA3 GLY A 195      13.222  -1.291  -5.331  1.00 96.30           H  
ATOM   2922  C   GLY A 195      11.101  -1.133  -5.176  1.00 96.30           C  
ATOM   2923  O   GLY A 195      10.333  -0.236  -5.515  1.00 96.30           O  
ATOM   2924  N   VAL A 196      10.894  -1.817  -4.048  1.00 97.62           N  
ATOM   2925  H   VAL A 196      11.561  -2.530  -3.792  1.00 97.62           H  
ATOM   2926  CA  VAL A 196       9.932  -1.362  -3.031  1.00 97.62           C  
ATOM   2927  HA  VAL A 196       9.027  -1.003  -3.521  1.00 97.62           H  
ATOM   2928  C   VAL A 196      10.576  -0.193  -2.292  1.00 97.62           C  
ATOM   2929  CB  VAL A 196       9.543  -2.518  -2.091  1.00 97.62           C  
ATOM   2930  HB  VAL A 196      10.446  -2.995  -1.710  1.00 97.62           H  
ATOM   2931  O   VAL A 196      11.426  -0.420  -1.433  1.00 97.62           O  
ATOM   2932  CG1 VAL A 196       8.696  -2.101  -0.887  1.00 97.62           C  
ATOM   2933 HG11 VAL A 196       9.093  -1.194  -0.430  1.00 97.62           H  
ATOM   2934 HG12 VAL A 196       7.665  -1.927  -1.195  1.00 97.62           H  
ATOM   2935 HG13 VAL A 196       8.714  -2.904  -0.150  1.00 97.62           H  
ATOM   2936  CG2 VAL A 196       8.714  -3.551  -2.865  1.00 97.62           C  
ATOM   2937 HG21 VAL A 196       7.812  -3.083  -3.257  1.00 97.62           H  
ATOM   2938 HG22 VAL A 196       8.428  -4.373  -2.209  1.00 97.62           H  
ATOM   2939 HG23 VAL A 196       9.285  -3.933  -3.711  1.00 97.62           H  
ATOM   2940  N   ILE A 197      10.202   1.040  -2.644  1.00 97.90           N  
ATOM   2941  H   ILE A 197       9.504   1.124  -3.369  1.00 97.90           H  
ATOM   2942  CA  ILE A 197      10.885   2.263  -2.200  1.00 97.90           C  
ATOM   2943  HA  ILE A 197      11.861   1.968  -1.816  1.00 97.90           H  
ATOM   2944  C   ILE A 197      10.145   2.964  -1.059  1.00 97.90           C  
ATOM   2945  CB  ILE A 197      11.169   3.224  -3.377  1.00 97.90           C  
ATOM   2946  HB  ILE A 197      10.217   3.497  -3.833  1.00 97.90           H  
ATOM   2947  O   ILE A 197       8.932   3.161  -1.110  1.00 97.90           O  
ATOM   2948  CG1 ILE A 197      12.052   2.604  -4.483  1.00 97.90           C  
ATOM   2949 HG12 ILE A 197      11.504   1.795  -4.965  1.00 97.90           H  
ATOM   2950 HG13 ILE A 197      12.223   3.355  -5.254  1.00 97.90           H  
ATOM   2951  CG2 ILE A 197      11.841   4.521  -2.891  1.00 97.90           C  
ATOM   2952 HG21 ILE A 197      12.181   5.095  -3.752  1.00 97.90           H  
ATOM   2953 HG22 ILE A 197      12.705   4.310  -2.262  1.00 97.90           H  
ATOM   2954 HG23 ILE A 197      11.132   5.145  -2.346  1.00 97.90           H  
ATOM   2955  CD1 ILE A 197      13.418   2.066  -4.035  1.00 97.90           C  
ATOM   2956 HD11 ILE A 197      13.294   1.220  -3.359  1.00 97.90           H  
ATOM   2957 HD12 ILE A 197      13.965   1.730  -4.916  1.00 97.90           H  
ATOM   2958 HD13 ILE A 197      14.002   2.847  -3.547  1.00 97.90           H  
ATOM   2959  N   TRP A 198      10.921   3.390  -0.064  1.00 97.64           N  
ATOM   2960  H   TRP A 198      11.909   3.200  -0.147  1.00 97.64           H  
ATOM   2961  CA  TRP A 198      10.561   4.372   0.947  1.00 97.64           C  
ATOM   2962  HA  TRP A 198       9.628   4.855   0.655  1.00 97.64           H  
ATOM   2963  C   TRP A 198      11.683   5.420   1.005  1.00 97.64           C  
ATOM   2964  CB  TRP A 198      10.337   3.665   2.285  1.00 97.64           C  
ATOM   2965  HB2 TRP A 198      11.273   3.233   2.640  1.00 97.64           H  
ATOM   2966  HB3 TRP A 198       9.635   2.846   2.125  1.00 97.64           H  
ATOM   2967  O   TRP A 198      12.748   5.143   1.574  1.00 97.64           O  
ATOM   2968  CG  TRP A 198       9.764   4.545   3.344  1.00 97.64           C  
ATOM   2969  CD1 TRP A 198      10.465   5.288   4.222  1.00 97.64           C  
ATOM   2970  HD1 TRP A 198      11.543   5.358   4.238  1.00 97.64           H  
ATOM   2971  CD2 TRP A 198       8.362   4.839   3.607  1.00 97.64           C  
ATOM   2972  CE2 TRP A 198       8.285   5.732   4.715  1.00 97.64           C  
ATOM   2973  CE3 TRP A 198       7.147   4.453   3.004  1.00 97.64           C  
ATOM   2974  HE3 TRP A 198       7.184   3.857   2.105  1.00 97.64           H  
ATOM   2975  NE1 TRP A 198       9.599   5.981   5.040  1.00 97.64           N  
ATOM   2976  HE1 TRP A 198       9.923   6.613   5.759  1.00 97.64           H  
ATOM   2977  CH2 TRP A 198       5.867   5.750   4.628  1.00 97.64           C  
ATOM   2978  HH2 TRP A 198       4.920   6.124   4.988  1.00 97.64           H  
ATOM   2979  CZ2 TRP A 198       7.060   6.173   5.235  1.00 97.64           C  
ATOM   2980  HZ2 TRP A 198       7.035   6.859   6.069  1.00 97.64           H  
ATOM   2981  CZ3 TRP A 198       5.911   4.899   3.509  1.00 97.64           C  
ATOM   2982  HZ3 TRP A 198       4.997   4.632   3.001  1.00 97.64           H  
ATOM   2983  N   ALA A 199      11.495   6.571   0.355  1.00 96.53           N  
ATOM   2984  H   ALA A 199      10.559   6.801   0.054  1.00 96.53           H  
ATOM   2985  CA  ALA A 199      12.558   7.548   0.078  1.00 96.53           C  
ATOM   2986  HA  ALA A 199      13.287   7.073  -0.578  1.00 96.53           H  
ATOM   2987  C   ALA A 199      13.334   8.012   1.321  1.00 96.53           C  
ATOM   2988  CB  ALA A 199      11.994   8.754  -0.680  1.00 96.53           C  
ATOM   2989  HB1 ALA A 199      12.683   9.596  -0.608  1.00 96.53           H  
ATOM   2990  HB2 ALA A 199      11.899   8.501  -1.736  1.00 96.53           H  
ATOM   2991  HB3 ALA A 199      11.025   9.055  -0.282  1.00 96.53           H  
ATOM   2992  O   ALA A 199      14.563   8.059   1.252  1.00 96.53           O  
ATOM   2993  N   PRO A 200      12.710   8.252   2.491  1.00 95.71           N  
ATOM   2994  CA  PRO A 200      13.455   8.636   3.691  1.00 95.71           C  
ATOM   2995  HA  PRO A 200      13.907   9.614   3.526  1.00 95.71           H  
ATOM   2996  C   PRO A 200      14.543   7.641   4.124  1.00 95.71           C  
ATOM   2997  CB  PRO A 200      12.391   8.737   4.774  1.00 95.71           C  
ATOM   2998  HB2 PRO A 200      12.671   9.445   5.555  1.00 95.71           H  
ATOM   2999  HB3 PRO A 200      12.237   7.738   5.181  1.00 95.71           H  
ATOM   3000  O   PRO A 200      15.498   8.023   4.799  1.00 95.71           O  
ATOM   3001  CG  PRO A 200      11.136   9.166   4.025  1.00 95.71           C  
ATOM   3002  HG2 PRO A 200      11.174  10.242   3.853  1.00 95.71           H  
ATOM   3003  HG3 PRO A 200      10.224   8.887   4.553  1.00 95.71           H  
ATOM   3004  CD  PRO A 200      11.275   8.419   2.703  1.00 95.71           C  
ATOM   3005  HD2 PRO A 200      10.825   9.001   1.899  1.00 95.71           H  
ATOM   3006  HD3 PRO A 200      10.786   7.447   2.774  1.00 95.71           H  
ATOM   3007  N   LEU A 201      14.408   6.360   3.760  1.00 95.12           N  
ATOM   3008  H   LEU A 201      13.637   6.126   3.150  1.00 95.12           H  
ATOM   3009  CA  LEU A 201      15.403   5.317   4.036  1.00 95.12           C  
ATOM   3010  HA  LEU A 201      16.060   5.647   4.841  1.00 95.12           H  
ATOM   3011  C   LEU A 201      16.318   5.040   2.831  1.00 95.12           C  
ATOM   3012  CB  LEU A 201      14.676   4.034   4.484  1.00 95.12           C  
ATOM   3013  HB2 LEU A 201      14.035   3.703   3.667  1.00 95.12           H  
ATOM   3014  HB3 LEU A 201      15.423   3.259   4.654  1.00 95.12           H  
ATOM   3015  O   LEU A 201      17.289   4.290   2.962  1.00 95.12           O  
ATOM   3016  CG  LEU A 201      13.817   4.170   5.756  1.00 95.12           C  
ATOM   3017  HG  LEU A 201      13.027   4.904   5.597  1.00 95.12           H  
ATOM   3018  CD1 LEU A 201      13.167   2.821   6.068  1.00 95.12           C  
ATOM   3019 HD11 LEU A 201      13.930   2.067   6.260  1.00 95.12           H  
ATOM   3020 HD12 LEU A 201      12.557   2.515   5.217  1.00 95.12           H  
ATOM   3021 HD13 LEU A 201      12.511   2.930   6.931  1.00 95.12           H  
ATOM   3022  CD2 LEU A 201      14.617   4.617   6.979  1.00 95.12           C  
ATOM   3023 HD21 LEU A 201      15.457   3.944   7.149  1.00 95.12           H  
ATOM   3024 HD22 LEU A 201      13.970   4.634   7.856  1.00 95.12           H  
ATOM   3025 HD23 LEU A 201      14.987   5.630   6.821  1.00 95.12           H  
ATOM   3026  N   MET A 202      15.977   5.581   1.658  1.00 94.61           N  
ATOM   3027  H   MET A 202      15.214   6.243   1.656  1.00 94.61           H  
ATOM   3028  CA  MET A 202      16.594   5.317   0.352  1.00 94.61           C  
ATOM   3029  HA  MET A 202      17.641   5.044   0.484  1.00 94.61           H  
ATOM   3030  C   MET A 202      16.549   6.587  -0.515  1.00 94.61           C  
ATOM   3031  CB  MET A 202      15.873   4.147  -0.343  1.00 94.61           C  
ATOM   3032  HB2 MET A 202      16.395   3.908  -1.269  1.00 94.61           H  
ATOM   3033  HB3 MET A 202      14.844   4.421  -0.576  1.00 94.61           H  
ATOM   3034  O   MET A 202      15.803   6.630  -1.492  1.00 94.61           O  
ATOM   3035  CG  MET A 202      15.865   2.920   0.563  1.00 94.61           C  
ATOM   3036  HG2 MET A 202      15.204   3.114   1.408  1.00 94.61           H  
ATOM   3037  HG3 MET A 202      16.869   2.811   0.973  1.00 94.61           H  
ATOM   3038  SD  MET A 202      15.332   1.377  -0.201  1.00 94.61           S  
ATOM   3039  CE  MET A 202      13.593   1.649   0.114  1.00 94.61           C  
ATOM   3040  HE1 MET A 202      13.032   0.816  -0.307  1.00 94.61           H  
ATOM   3041  HE2 MET A 202      13.404   1.730   1.185  1.00 94.61           H  
ATOM   3042  HE3 MET A 202      13.323   2.579  -0.386  1.00 94.61           H  
ATOM   3043  N   PRO A 203      17.288   7.648  -0.142  1.00 92.36           N  
ATOM   3044  CA  PRO A 203      17.157   8.965  -0.773  1.00 92.36           C  
ATOM   3045  HA  PRO A 203      16.111   9.271  -0.763  1.00 92.36           H  
ATOM   3046  C   PRO A 203      17.644   9.014  -2.230  1.00 92.36           C  
ATOM   3047  CB  PRO A 203      17.966   9.908   0.123  1.00 92.36           C  
ATOM   3048  HB2 PRO A 203      18.426  10.721  -0.439  1.00 92.36           H  
ATOM   3049  HB3 PRO A 203      17.316  10.309   0.900  1.00 92.36           H  
ATOM   3050  O   PRO A 203      17.300   9.939  -2.957  1.00 92.36           O  
ATOM   3051  CG  PRO A 203      19.014   8.994   0.760  1.00 92.36           C  
ATOM   3052  HG2 PRO A 203      19.834   8.832   0.061  1.00 92.36           H  
ATOM   3053  HG3 PRO A 203      19.381   9.394   1.705  1.00 92.36           H  
ATOM   3054  CD  PRO A 203      18.241   7.695   0.956  1.00 92.36           C  
ATOM   3055  HD2 PRO A 203      17.702   7.729   1.903  1.00 92.36           H  
ATOM   3056  HD3 PRO A 203      18.924   6.845   0.933  1.00 92.36           H  
ATOM   3057  N   ASP A 204      18.441   8.037  -2.657  1.00 93.81           N  
ATOM   3058  H   ASP A 204      18.644   7.265  -2.038  1.00 93.81           H  
ATOM   3059  CA  ASP A 204      18.874   7.826  -4.044  1.00 93.81           C  
ATOM   3060  HA  ASP A 204      18.970   8.792  -4.540  1.00 93.81           H  
ATOM   3061  C   ASP A 204      17.867   7.010  -4.876  1.00 93.81           C  
ATOM   3062  CB  ASP A 204      20.264   7.161  -4.035  1.00 93.81           C  
ATOM   3063  HB2 ASP A 204      20.554   6.915  -5.056  1.00 93.81           H  
ATOM   3064  HB3 ASP A 204      20.981   7.892  -3.660  1.00 93.81           H  
ATOM   3065  O   ASP A 204      18.025   6.897  -6.090  1.00 93.81           O  
ATOM   3066  CG  ASP A 204      20.368   5.896  -3.163  1.00 93.81           C  
ATOM   3067  OD1 ASP A 204      19.319   5.389  -2.689  1.00 93.81           O  
ATOM   3068  OD2 ASP A 204      21.515   5.513  -2.848  1.00 93.81           O  
ATOM   3069  N   LEU A 205      16.813   6.484  -4.240  1.00 94.78           N  
ATOM   3070  H   LEU A 205      16.742   6.662  -3.248  1.00 94.78           H  
ATOM   3071  CA  LEU A 205      15.821   5.571  -4.817  1.00 94.78           C  
ATOM   3072  HA  LEU A 205      15.177   5.263  -3.994  1.00 94.78           H  
ATOM   3073  C   LEU A 205      16.437   4.264  -5.351  1.00 94.78           C  
ATOM   3074  CB  LEU A 205      14.926   6.293  -5.849  1.00 94.78           C  
ATOM   3075  HB2 LEU A 205      14.078   5.648  -6.080  1.00 94.78           H  
ATOM   3076  HB3 LEU A 205      15.500   6.415  -6.768  1.00 94.78           H  
ATOM   3077  O   LEU A 205      15.835   3.598  -6.194  1.00 94.78           O  
ATOM   3078  CG  LEU A 205      14.391   7.675  -5.430  1.00 94.78           C  
ATOM   3079  HG  LEU A 205      15.224   8.345  -5.219  1.00 94.78           H  
ATOM   3080  CD1 LEU A 205      13.586   8.278  -6.580  1.00 94.78           C  
ATOM   3081 HD11 LEU A 205      14.223   8.371  -7.459  1.00 94.78           H  
ATOM   3082 HD12 LEU A 205      12.734   7.642  -6.823  1.00 94.78           H  
ATOM   3083 HD13 LEU A 205      13.224   9.267  -6.299  1.00 94.78           H  
ATOM   3084  CD2 LEU A 205      13.475   7.626  -4.206  1.00 94.78           C  
ATOM   3085 HD21 LEU A 205      13.971   7.122  -3.376  1.00 94.78           H  
ATOM   3086 HD22 LEU A 205      13.244   8.645  -3.897  1.00 94.78           H  
ATOM   3087 HD23 LEU A 205      12.541   7.124  -4.456  1.00 94.78           H  
ATOM   3088  N   GLU A 206      17.617   3.877  -4.860  1.00 93.42           N  
ATOM   3089  H   GLU A 206      18.079   4.463  -4.180  1.00 93.42           H  
ATOM   3090  CA  GLU A 206      18.295   2.642  -5.256  1.00 93.42           C  
ATOM   3091  HA  GLU A 206      17.904   2.326  -6.223  1.00 93.42           H  
ATOM   3092  C   GLU A 206      18.030   1.494  -4.268  1.00 93.42           C  
ATOM   3093  CB  GLU A 206      19.804   2.866  -5.451  1.00 93.42           C  
ATOM   3094  HB2 GLU A 206      20.257   1.895  -5.647  1.00 93.42           H  
ATOM   3095  HB3 GLU A 206      20.232   3.266  -4.532  1.00 93.42           H  
ATOM   3096  O   GLU A 206      17.938   1.655  -3.040  1.00 93.42           O  
ATOM   3097  CG  GLU A 206      20.132   3.802  -6.629  1.00 93.42           C  
ATOM   3098  HG2 GLU A 206      19.630   3.424  -7.520  1.00 93.42           H  
ATOM   3099  HG3 GLU A 206      19.732   4.793  -6.414  1.00 93.42           H  
ATOM   3100  CD  GLU A 206      21.641   3.921  -6.920  1.00 93.42           C  
ATOM   3101  OE1 GLU A 206      21.996   4.748  -7.794  1.00 93.42           O  
ATOM   3102  OE2 GLU A 206      22.441   3.157  -6.327  1.00 93.42           O  
ATOM   3103  N   GLY A 207      17.949   0.277  -4.810  1.00 93.97           N  
ATOM   3104  H   GLY A 207      18.008   0.198  -5.815  1.00 93.97           H  
ATOM   3105  CA  GLY A 207      17.633  -0.908  -4.019  1.00 93.97           C  
ATOM   3106  HA2 GLY A 207      17.986  -1.809  -4.520  1.00 93.97           H  
ATOM   3107  HA3 GLY A 207      18.164  -0.844  -3.069  1.00 93.97           H  
ATOM   3108  C   GLY A 207      16.140  -1.055  -3.724  1.00 93.97           C  
ATOM   3109  O   GLY A 207      15.275  -0.516  -4.402  1.00 93.97           O  
ATOM   3110  N   SER A 208      15.837  -1.823  -2.683  1.00 96.32           N  
ATOM   3111  H   SER A 208      16.588  -2.220  -2.138  1.00 96.32           H  
ATOM   3112  CA  SER A 208      14.477  -2.126  -2.241  1.00 96.32           C  
ATOM   3113  HA  SER A 208      13.806  -1.309  -2.504  1.00 96.32           H  
ATOM   3114  C   SER A 208      14.486  -2.301  -0.726  1.00 96.32           C  
ATOM   3115  CB  SER A 208      14.018  -3.410  -2.948  1.00 96.32           C  
ATOM   3116  HB2 SER A 208      14.005  -3.232  -4.023  1.00 96.32           H  
ATOM   3117  HB3 SER A 208      14.747  -4.194  -2.740  1.00 96.32           H  
ATOM   3118  O   SER A 208      15.506  -2.684  -0.147  1.00 96.32           O  
ATOM   3119  OG  SER A 208      12.735  -3.867  -2.544  1.00 96.32           O  
ATOM   3120  HG  SER A 208      12.795  -4.167  -1.634  1.00 96.32           H  
ATOM   3121  N   LEU A 209      13.344  -2.073  -0.078  1.00 96.99           N  
ATOM   3122  H   LEU A 209      12.571  -1.678  -0.594  1.00 96.99           H  
ATOM   3123  CA  LEU A 209      13.092  -2.640   1.245  1.00 96.99           C  
ATOM   3124  HA  LEU A 209      13.856  -2.288   1.938  1.00 96.99           H  
ATOM   3125  C   LEU A 209      13.203  -4.172   1.171  1.00 96.99           C  
ATOM   3126  CB  LEU A 209      11.698  -2.218   1.749  1.00 96.99           C  
ATOM   3127  HB2 LEU A 209      10.959  -2.520   1.007  1.00 96.99           H  
ATOM   3128  HB3 LEU A 209      11.486  -2.769   2.666  1.00 96.99           H  
ATOM   3129  O   LEU A 209      12.813  -4.771   0.165  1.00 96.99           O  
ATOM   3130  CG  LEU A 209      11.520  -0.715   2.039  1.00 96.99           C  
ATOM   3131  HG  LEU A 209      11.720  -0.135   1.138  1.00 96.99           H  
ATOM   3132  CD1 LEU A 209      10.079  -0.436   2.457  1.00 96.99           C  
ATOM   3133 HD11 LEU A 209       9.764  -1.154   3.214  1.00 96.99           H  
ATOM   3134 HD12 LEU A 209       9.981   0.579   2.841  1.00 96.99           H  
ATOM   3135 HD13 LEU A 209       9.422  -0.535   1.592  1.00 96.99           H  
ATOM   3136  CD2 LEU A 209      12.453  -0.226   3.148  1.00 96.99           C  
ATOM   3137 HD21 LEU A 209      12.213   0.807   3.402  1.00 96.99           H  
ATOM   3138 HD22 LEU A 209      13.480  -0.254   2.784  1.00 96.99           H  
ATOM   3139 HD23 LEU A 209      12.349  -0.855   4.032  1.00 96.99           H  
ATOM   3140  N   ASP A 210      13.688  -4.787   2.249  1.00 95.26           N  
ATOM   3141  H   ASP A 210      13.961  -4.222   3.040  1.00 95.26           H  
ATOM   3142  CA  ASP A 210      13.764  -6.248   2.403  1.00 95.26           C  
ATOM   3143  HA  ASP A 210      14.021  -6.706   1.448  1.00 95.26           H  
ATOM   3144  C   ASP A 210      12.438  -6.839   2.881  1.00 95.26           C  
ATOM   3145  CB  ASP A 210      14.836  -6.618   3.432  1.00 95.26           C  
ATOM   3146  HB2 ASP A 210      14.576  -6.170   4.392  1.00 95.26           H  
ATOM   3147  HB3 ASP A 210      14.848  -7.700   3.562  1.00 95.26           H  
ATOM   3148  O   ASP A 210      12.231  -8.048   2.823  1.00 95.26           O  
ATOM   3149  CG  ASP A 210      16.233  -6.177   3.022  1.00 95.26           C  
ATOM   3150  OD1 ASP A 210      16.650  -6.462   1.883  1.00 95.26           O  
ATOM   3151  OD2 ASP A 210      16.894  -5.561   3.884  1.00 95.26           O  
ATOM   3152  N   TRP A 211      11.550  -5.995   3.409  1.00 95.50           N  
ATOM   3153  H   TRP A 211      11.821  -5.026   3.496  1.00 95.50           H  
ATOM   3154  CA  TRP A 211      10.225  -6.382   3.866  1.00 95.50           C  
ATOM   3155  HA  TRP A 211       9.763  -7.020   3.113  1.00 95.50           H  
ATOM   3156  C   TRP A 211       9.349  -5.146   4.089  1.00 95.50           C  
ATOM   3157  CB  TRP A 211      10.374  -7.177   5.167  1.00 95.50           C  
ATOM   3158  HB2 TRP A 211      10.885  -6.556   5.903  1.00 95.50           H  
ATOM   3159  HB3 TRP A 211      10.993  -8.058   4.999  1.00 95.50           H  
ATOM   3160  O   TRP A 211       9.823  -4.128   4.605  1.00 95.50           O  
ATOM   3161  CG  TRP A 211       9.097  -7.631   5.771  1.00 95.50           C  
ATOM   3162  CD1 TRP A 211       8.475  -8.800   5.521  1.00 95.50           C  
ATOM   3163  HD1 TRP A 211       8.853  -9.549   4.841  1.00 95.50           H  
ATOM   3164  CD2 TRP A 211       8.293  -6.942   6.759  1.00 95.50           C  
ATOM   3165  CE2 TRP A 211       7.186  -7.771   7.088  1.00 95.50           C  
ATOM   3166  CE3 TRP A 211       8.421  -5.717   7.438  1.00 95.50           C  
ATOM   3167  HE3 TRP A 211       9.261  -5.077   7.210  1.00 95.50           H  
ATOM   3168  NE1 TRP A 211       7.321  -8.876   6.273  1.00 95.50           N  
ATOM   3169  HE1 TRP A 211       6.683  -9.657   6.207  1.00 95.50           H  
ATOM   3170  CH2 TRP A 211       6.397  -6.171   8.725  1.00 95.50           C  
ATOM   3171  HH2 TRP A 211       5.681  -5.862   9.472  1.00 95.50           H  
ATOM   3172  CZ2 TRP A 211       6.265  -7.409   8.075  1.00 95.50           C  
ATOM   3173  HZ2 TRP A 211       5.466  -8.092   8.324  1.00 95.50           H  
ATOM   3174  CZ3 TRP A 211       7.484  -5.338   8.409  1.00 95.50           C  
ATOM   3175  HZ3 TRP A 211       7.630  -4.397   8.919  1.00 95.50           H  
ATOM   3176  N   VAL A 212       8.062  -5.240   3.751  1.00 97.60           N  
ATOM   3177  H   VAL A 212       7.742  -6.093   3.315  1.00 97.60           H  
ATOM   3178  CA  VAL A 212       7.061  -4.232   4.122  1.00 97.60           C  
ATOM   3179  HA  VAL A 212       7.363  -3.822   5.085  1.00 97.60           H  
ATOM   3180  C   VAL A 212       5.680  -4.850   4.317  1.00 97.60           C  
ATOM   3181  CB  VAL A 212       7.034  -3.058   3.118  1.00 97.60           C  
ATOM   3182  HB  VAL A 212       8.054  -2.684   3.020  1.00 97.60           H  
ATOM   3183  O   VAL A 212       5.287  -5.785   3.615  1.00 97.60           O  
ATOM   3184  CG1 VAL A 212       6.558  -3.456   1.720  1.00 97.60           C  
ATOM   3185 HG11 VAL A 212       6.557  -2.583   1.068  1.00 97.60           H  
ATOM   3186 HG12 VAL A 212       5.551  -3.872   1.755  1.00 97.60           H  
ATOM   3187 HG13 VAL A 212       7.253  -4.192   1.315  1.00 97.60           H  
ATOM   3188  CG2 VAL A 212       6.177  -1.886   3.606  1.00 97.60           C  
ATOM   3189 HG21 VAL A 212       6.358  -1.017   2.974  1.00 97.60           H  
ATOM   3190 HG22 VAL A 212       6.458  -1.618   4.625  1.00 97.60           H  
ATOM   3191 HG23 VAL A 212       5.117  -2.138   3.570  1.00 97.60           H  
ATOM   3192  N   GLU A 213       4.923  -4.295   5.259  1.00 97.24           N  
ATOM   3193  H   GLU A 213       5.346  -3.575   5.826  1.00 97.24           H  
ATOM   3194  CA  GLU A 213       3.489  -4.512   5.412  1.00 97.24           C  
ATOM   3195  HA  GLU A 213       3.096  -5.002   4.521  1.00 97.24           H  
ATOM   3196  C   GLU A 213       2.758  -3.189   5.587  1.00 97.24           C  
ATOM   3197  CB  GLU A 213       3.186  -5.373   6.644  1.00 97.24           C  
ATOM   3198  HB2 GLU A 213       2.146  -5.224   6.933  1.00 97.24           H  
ATOM   3199  HB3 GLU A 213       3.816  -5.052   7.473  1.00 97.24           H  
ATOM   3200  O   GLU A 213       3.109  -2.388   6.456  1.00 97.24           O  
ATOM   3201  CG  GLU A 213       3.379  -6.862   6.383  1.00 97.24           C  
ATOM   3202  HG2 GLU A 213       2.691  -7.171   5.596  1.00 97.24           H  
ATOM   3203  HG3 GLU A 213       4.396  -7.048   6.038  1.00 97.24           H  
ATOM   3204  CD  GLU A 213       3.108  -7.705   7.632  1.00 97.24           C  
ATOM   3205  OE1 GLU A 213       3.162  -8.954   7.529  1.00 97.24           O  
ATOM   3206  OE2 GLU A 213       2.943  -7.211   8.776  1.00 97.24           O  
ATOM   3207  N   MET A 214       1.657  -3.021   4.859  1.00 98.55           N  
ATOM   3208  H   MET A 214       1.424  -3.729   4.178  1.00 98.55           H  
ATOM   3209  CA  MET A 214       0.670  -1.988   5.160  1.00 98.55           C  
ATOM   3210  HA  MET A 214       1.116  -1.248   5.825  1.00 98.55           H  
ATOM   3211  C   MET A 214      -0.526  -2.613   5.870  1.00 98.55           C  
ATOM   3212  CB  MET A 214       0.217  -1.240   3.911  1.00 98.55           C  
ATOM   3213  HB2 MET A 214      -0.355  -0.373   4.243  1.00 98.55           H  
ATOM   3214  HB3 MET A 214      -0.446  -1.883   3.333  1.00 98.55           H  
ATOM   3215  O   MET A 214      -1.074  -3.637   5.441  1.00 98.55           O  
ATOM   3216  CG  MET A 214       1.346  -0.745   3.007  1.00 98.55           C  
ATOM   3217  HG2 MET A 214       1.949  -1.596   2.690  1.00 98.55           H  
ATOM   3218  HG3 MET A 214       1.988  -0.055   3.554  1.00 98.55           H  
ATOM   3219  SD  MET A 214       0.712   0.066   1.518  1.00 98.55           S  
ATOM   3220  CE  MET A 214       0.238   1.687   2.184  1.00 98.55           C  
ATOM   3221  HE1 MET A 214      -0.512   1.573   2.967  1.00 98.55           H  
ATOM   3222  HE2 MET A 214      -0.167   2.305   1.383  1.00 98.55           H  
ATOM   3223  HE3 MET A 214       1.118   2.182   2.595  1.00 98.55           H  
ATOM   3224  N   LYS A 215      -0.949  -1.989   6.967  1.00 97.32           N  
ATOM   3225  H   LYS A 215      -0.442  -1.174   7.280  1.00 97.32           H  
ATOM   3226  CA  LYS A 215      -2.046  -2.476   7.797  1.00 97.32           C  
ATOM   3227  HA  LYS A 215      -2.683  -3.085   7.155  1.00 97.32           H  
ATOM   3228  C   LYS A 215      -2.925  -1.341   8.300  1.00 97.32           C  
ATOM   3229  CB  LYS A 215      -1.487  -3.392   8.901  1.00 97.32           C  
ATOM   3230  HB2 LYS A 215      -2.323  -3.864   9.418  1.00 97.32           H  
ATOM   3231  HB3 LYS A 215      -0.922  -4.183   8.410  1.00 97.32           H  
ATOM   3232  O   LYS A 215      -2.453  -0.242   8.569  1.00 97.32           O  
ATOM   3233  CG  LYS A 215      -0.572  -2.687   9.923  1.00 97.32           C  
ATOM   3234  HG2 LYS A 215      -1.185  -2.042  10.552  1.00 97.32           H  
ATOM   3235  HG3 LYS A 215       0.147  -2.059   9.398  1.00 97.32           H  
ATOM   3236  CD  LYS A 215       0.232  -3.639  10.825  1.00 97.32           C  
ATOM   3237  HD2 LYS A 215      -0.431  -4.348  11.322  1.00 97.32           H  
ATOM   3238  HD3 LYS A 215       0.748  -3.049  11.583  1.00 97.32           H  
ATOM   3239  CE  LYS A 215       1.275  -4.399   9.996  1.00 97.32           C  
ATOM   3240  HE2 LYS A 215       1.856  -3.681   9.417  1.00 97.32           H  
ATOM   3241  HE3 LYS A 215       0.762  -5.051   9.289  1.00 97.32           H  
ATOM   3242  NZ  LYS A 215       2.208  -5.214  10.811  1.00 97.32           N  
ATOM   3243  HZ1 LYS A 215       2.695  -5.863  10.209  1.00 97.32           H  
ATOM   3244  HZ2 LYS A 215       2.895  -4.604  11.231  1.00 97.32           H  
ATOM   3245  HZ3 LYS A 215       1.780  -5.736  11.562  1.00 97.32           H  
ATOM   3246  N   MET A 216      -4.218  -1.604   8.426  1.00 97.24           N  
ATOM   3247  H   MET A 216      -4.529  -2.540   8.208  1.00 97.24           H  
ATOM   3248  CA  MET A 216      -5.204  -0.632   8.891  1.00 97.24           C  
ATOM   3249  HA  MET A 216      -4.677   0.287   9.149  1.00 97.24           H  
ATOM   3250  C   MET A 216      -5.898  -1.118  10.157  1.00 97.24           C  
ATOM   3251  CB  MET A 216      -6.191  -0.272   7.772  1.00 97.24           C  
ATOM   3252  HB2 MET A 216      -6.844   0.529   8.119  1.00 97.24           H  
ATOM   3253  HB3 MET A 216      -5.628   0.104   6.918  1.00 97.24           H  
ATOM   3254  O   MET A 216      -6.169  -2.309  10.306  1.00 97.24           O  
ATOM   3255  CG  MET A 216      -7.050  -1.455   7.312  1.00 97.24           C  
ATOM   3256  HG2 MET A 216      -7.603  -1.857   8.161  1.00 97.24           H  
ATOM   3257  HG3 MET A 216      -6.395  -2.237   6.928  1.00 97.24           H  
ATOM   3258  SD  MET A 216      -8.241  -1.023   6.022  1.00 97.24           S  
ATOM   3259  CE  MET A 216      -8.764  -2.684   5.531  1.00 97.24           C  
ATOM   3260  HE1 MET A 216      -7.913  -3.228   5.120  1.00 97.24           H  
ATOM   3261  HE2 MET A 216      -9.540  -2.611   4.769  1.00 97.24           H  
ATOM   3262  HE3 MET A 216      -9.149  -3.221   6.398  1.00 97.24           H  
ATOM   3263  N   ARG A 217      -6.205  -0.203  11.072  1.00 94.46           N  
ATOM   3264  H   ARG A 217      -5.933   0.754  10.896  1.00 94.46           H  
ATOM   3265  CA  ARG A 217      -6.947  -0.506  12.301  1.00 94.46           C  
ATOM   3266  HA  ARG A 217      -7.460  -1.461  12.185  1.00 94.46           H  
ATOM   3267  C   ARG A 217      -8.002   0.556  12.539  1.00 94.46           C  
ATOM   3268  CB  ARG A 217      -5.965  -0.647  13.471  1.00 94.46           C  
ATOM   3269  HB2 ARG A 217      -5.277  -1.459  13.233  1.00 94.46           H  
ATOM   3270  HB3 ARG A 217      -5.399   0.277  13.591  1.00 94.46           H  
ATOM   3271  O   ARG A 217      -7.741   1.737  12.326  1.00 94.46           O  
ATOM   3272  CG  ARG A 217      -6.653  -0.999  14.793  1.00 94.46           C  
ATOM   3273  HG2 ARG A 217      -7.246  -0.150  15.134  1.00 94.46           H  
ATOM   3274  HG3 ARG A 217      -7.320  -1.849  14.647  1.00 94.46           H  
ATOM   3275  CD  ARG A 217      -5.640  -1.340  15.881  1.00 94.46           C  
ATOM   3276  HD2 ARG A 217      -4.886  -2.012  15.471  1.00 94.46           H  
ATOM   3277  HD3 ARG A 217      -6.161  -1.855  16.689  1.00 94.46           H  
ATOM   3278  NE  ARG A 217      -5.009  -0.127  16.423  1.00 94.46           N  
ATOM   3279  HE  ARG A 217      -5.448   0.761  16.229  1.00 94.46           H  
ATOM   3280  NH1 ARG A 217      -3.402  -1.204  17.632  1.00 94.46           N  
ATOM   3281 HH11 ARG A 217      -3.789  -2.105  17.389  1.00 94.46           H  
ATOM   3282 HH12 ARG A 217      -2.684  -1.149  18.341  1.00 94.46           H  
ATOM   3283  NH2 ARG A 217      -3.483   1.017  17.642  1.00 94.46           N  
ATOM   3284 HH21 ARG A 217      -2.546   1.036  18.020  1.00 94.46           H  
ATOM   3285 HH22 ARG A 217      -3.953   1.890  17.451  1.00 94.46           H  
ATOM   3286  CZ  ARG A 217      -3.966  -0.112  17.228  1.00 94.46           C  
ATOM   3287  N   LYS A 218      -9.190   0.134  12.967  1.00 93.38           N  
ATOM   3288  H   LYS A 218      -9.301  -0.850  13.165  1.00 93.38           H  
ATOM   3289  CA  LYS A 218     -10.237   1.057  13.408  1.00 93.38           C  
ATOM   3290  HA  LYS A 218     -10.413   1.800  12.631  1.00 93.38           H  
ATOM   3291  C   LYS A 218      -9.759   1.803  14.660  1.00 93.38           C  
ATOM   3292  CB  LYS A 218     -11.539   0.278  13.639  1.00 93.38           C  
ATOM   3293  HB2 LYS A 218     -11.907  -0.071  12.674  1.00 93.38           H  
ATOM   3294  HB3 LYS A 218     -11.340  -0.577  14.284  1.00 93.38           H  
ATOM   3295  O   LYS A 218      -9.179   1.176  15.544  1.00 93.38           O  
ATOM   3296  CG  LYS A 218     -12.598   1.162  14.302  1.00 93.38           C  
ATOM   3297  HG2 LYS A 218     -12.261   1.366  15.319  1.00 93.38           H  
ATOM   3298  HG3 LYS A 218     -12.686   2.099  13.753  1.00 93.38           H  
ATOM   3299  CD  LYS A 218     -13.977   0.519  14.415  1.00 93.38           C  
ATOM   3300  HD2 LYS A 218     -13.899  -0.430  14.946  1.00 93.38           H  
ATOM   3301  HD3 LYS A 218     -14.392   0.375  13.417  1.00 93.38           H  
ATOM   3302  CE  LYS A 218     -14.846   1.485  15.220  1.00 93.38           C  
ATOM   3303  HE2 LYS A 218     -14.444   1.546  16.231  1.00 93.38           H  
ATOM   3304  HE3 LYS A 218     -14.750   2.483  14.790  1.00 93.38           H  
ATOM   3305  NZ  LYS A 218     -16.270   1.079  15.236  1.00 93.38           N  
ATOM   3306  HZ1 LYS A 218     -16.372   0.112  15.510  1.00 93.38           H  
ATOM   3307  HZ2 LYS A 218     -16.670   1.242  14.323  1.00 93.38           H  
ATOM   3308  HZ3 LYS A 218     -16.774   1.673  15.878  1.00 93.38           H  
ATOM   3309  N   LYS A 219     -10.006   3.108  14.714  1.00 90.59           N  
ATOM   3310  H   LYS A 219     -10.522   3.530  13.955  1.00 90.59           H  
ATOM   3311  CA  LYS A 219      -9.793   3.905  15.925  1.00 90.59           C  
ATOM   3312  HA  LYS A 219      -8.807   3.694  16.340  1.00 90.59           H  
ATOM   3313  C   LYS A 219     -10.768   3.552  17.040  1.00 90.59           C  
ATOM   3314  CB  LYS A 219      -9.903   5.390  15.607  1.00 90.59           C  
ATOM   3315  HB2 LYS A 219     -10.821   5.577  15.051  1.00 90.59           H  
ATOM   3316  HB3 LYS A 219      -9.962   5.929  16.553  1.00 90.59           H  
ATOM   3317  O   LYS A 219     -11.959   3.307  16.733  1.00 90.59           O  
ATOM   3318  CG  LYS A 219      -8.696   5.896  14.828  1.00 90.59           C  
ATOM   3319  HG2 LYS A 219      -8.664   5.441  13.838  1.00 90.59           H  
ATOM   3320  HG3 LYS A 219      -7.781   5.663  15.373  1.00 90.59           H  
ATOM   3321  CD  LYS A 219      -8.863   7.409  14.712  1.00 90.59           C  
ATOM   3322  HD2 LYS A 219      -8.982   7.859  15.697  1.00 90.59           H  
ATOM   3323  HD3 LYS A 219      -9.737   7.626  14.097  1.00 90.59           H  
ATOM   3324  CE  LYS A 219      -7.616   7.946  14.061  1.00 90.59           C  
ATOM   3325  HE2 LYS A 219      -6.765   7.837  14.734  1.00 90.59           H  
ATOM   3326  HE3 LYS A 219      -7.436   7.303  13.199  1.00 90.59           H  
ATOM   3327  NZ  LYS A 219      -7.781   9.354  13.620  1.00 90.59           N  
ATOM   3328  HZ1 LYS A 219      -8.658   9.469  13.132  1.00 90.59           H  
ATOM   3329  HZ2 LYS A 219      -7.718  10.007  14.388  1.00 90.59           H  
ATOM   3330  HZ3 LYS A 219      -7.062   9.543  12.936  1.00 90.59           H  
ATOM   3331  OXT LYS A 219     -10.279   3.578  18.184  1.00 90.59           O  
TER    3332      LYS A 219                                                       
END   
