# Supplementary material for: Nuclear genome of Bulinus truncatus, an intermediate host of the carcinogenic human blood fluke Schistosoma haematobium
Source: Nat Commun. 2022 Feb 21;13:977. doi: 10.1038/s41467-022-28634-9 (PMC8861042; doi:10.1038/s41467-022-28634-9)
Supplement: Supplementary file 6 — Supplementary Data 3 [file 41467_2022_28634_MOESM6_ESM.zip › Supplementary_Data_3/bglb006034-pb.mature.pep.pdb]

ATOM      1  N   MET A   1      25.698  27.582  33.914  1.00 40.74           N  
ATOM      2  H   MET A   1      25.909  28.353  34.531  1.00 40.74           H  
ATOM      3  H2  MET A   1      24.910  27.809  33.324  1.00 40.74           H  
ATOM      4  H3  MET A   1      25.444  26.775  34.466  1.00 40.74           H  
ATOM      5  CA  MET A   1      26.876  27.239  33.081  1.00 40.74           C  
ATOM      6  HA  MET A   1      27.071  28.049  32.378  1.00 40.74           H  
ATOM      7  C   MET A   1      26.552  25.982  32.287  1.00 40.74           C  
ATOM      8  CB  MET A   1      28.147  26.993  33.922  1.00 40.74           C  
ATOM      9  HB2 MET A   1      28.980  26.814  33.242  1.00 40.74           H  
ATOM     10  HB3 MET A   1      28.016  26.099  34.531  1.00 40.74           H  
ATOM     11  O   MET A   1      25.573  25.325  32.620  1.00 40.74           O  
ATOM     12  CG  MET A   1      28.533  28.167  34.831  1.00 40.74           C  
ATOM     13  HG2 MET A   1      29.556  28.017  35.176  1.00 40.74           H  
ATOM     14  HG3 MET A   1      28.516  29.084  34.241  1.00 40.74           H  
ATOM     15  SD  MET A   1      27.475  28.393  36.290  1.00 40.74           S  
ATOM     16  CE  MET A   1      28.110  27.078  37.373  1.00 40.74           C  
ATOM     17  HE1 MET A   1      29.173  27.236  37.556  1.00 40.74           H  
ATOM     18  HE2 MET A   1      27.581  27.106  38.325  1.00 40.74           H  
ATOM     19  HE3 MET A   1      27.963  26.102  36.911  1.00 40.74           H  
ATOM     20  N   ALA A   2      27.372  25.634  31.299  1.00 42.09           N  
ATOM     21  H   ALA A   2      28.168  26.211  31.071  1.00 42.09           H  
ATOM     22  CA  ALA A   2      27.401  24.315  30.669  1.00 42.09           C  
ATOM     23  HA  ALA A   2      26.900  23.589  31.310  1.00 42.09           H  
ATOM     24  C   ALA A   2      28.875  23.895  30.495  1.00 42.09           C  
ATOM     25  CB  ALA A   2      26.660  24.382  29.327  1.00 42.09           C  
ATOM     26  HB1 ALA A   2      27.138  25.110  28.672  1.00 42.09           H  
ATOM     27  HB2 ALA A   2      26.687  23.407  28.840  1.00 42.09           H  
ATOM     28  HB3 ALA A   2      25.620  24.665  29.489  1.00 42.09           H  
ATOM     29  O   ALA A   2      29.725  24.786  30.399  1.00 42.09           O  
ATOM     30  N   PRO A   3      29.203  22.592  30.487  1.00 38.16           N  
ATOM     31  CA  PRO A   3      30.530  22.129  30.101  1.00 38.16           C  
ATOM     32  HA  PRO A   3      31.304  22.696  30.619  1.00 38.16           H  
ATOM     33  C   PRO A   3      30.730  22.266  28.584  1.00 38.16           C  
ATOM     34  CB  PRO A   3      30.580  20.664  30.550  1.00 38.16           C  
ATOM     35  HB2 PRO A   3      31.270  20.067  29.953  1.00 38.16           H  
ATOM     36  HB3 PRO A   3      30.852  20.614  31.604  1.00 38.16           H  
ATOM     37  O   PRO A   3      29.770  22.206  27.816  1.00 38.16           O  
ATOM     38  CG  PRO A   3      29.132  20.207  30.371  1.00 38.16           C  
ATOM     39  HG2 PRO A   3      28.956  19.943  29.328  1.00 38.16           H  
ATOM     40  HG3 PRO A   3      28.890  19.367  31.023  1.00 38.16           H  
ATOM     41  CD  PRO A   3      28.322  21.456  30.730  1.00 38.16           C  
ATOM     42  HD2 PRO A   3      28.052  21.425  31.786  1.00 38.16           H  
ATOM     43  HD3 PRO A   3      27.426  21.505  30.112  1.00 38.16           H  
ATOM     44  N   ALA A   4      31.985  22.378  28.152  1.00 36.15           N  
ATOM     45  H   ALA A   4      32.724  22.392  28.840  1.00 36.15           H  
ATOM     46  CA  ALA A   4      32.369  21.920  26.820  1.00 36.15           C  
ATOM     47  HA  ALA A   4      31.565  22.124  26.113  1.00 36.15           H  
ATOM     48  C   ALA A   4      32.598  20.401  26.876  1.00 36.15           C  
ATOM     49  CB  ALA A   4      33.618  22.681  26.359  1.00 36.15           C  
ATOM     50  HB1 ALA A   4      33.904  22.345  25.363  1.00 36.15           H  
ATOM     51  HB2 ALA A   4      34.445  22.488  27.043  1.00 36.15           H  
ATOM     52  HB3 ALA A   4      33.412  23.751  26.329  1.00 36.15           H  
ATOM     53  O   ALA A   4      33.070  19.893  27.894  1.00 36.15           O  
ATOM     54  N   ALA A   5      32.276  19.681  25.802  1.00 37.87           N  
ATOM     55  H   ALA A   5      31.938  20.152  24.975  1.00 37.87           H  
ATOM     56  CA  ALA A   5      32.685  18.287  25.661  1.00 37.87           C  
ATOM     57  HA  ALA A   5      32.557  17.775  26.615  1.00 37.87           H  
ATOM     58  C   ALA A   5      34.170  18.214  25.276  1.00 37.87           C  
ATOM     59  CB  ALA A   5      31.789  17.596  24.626  1.00 37.87           C  
ATOM     60  HB1 ALA A   5      31.900  18.078  23.655  1.00 37.87           H  
ATOM     61  HB2 ALA A   5      30.747  17.643  24.943  1.00 37.87           H  
ATOM     62  HB3 ALA A   5      32.086  16.551  24.532  1.00 37.87           H  
ATOM     63  O   ALA A   5      34.648  19.036  24.490  1.00 37.87           O  
ATOM     64  N   THR A   6      34.889  17.225  25.801  1.00 33.23           N  
ATOM     65  H   THR A   6      34.459  16.554  26.422  1.00 33.23           H  
ATOM     66  CA  THR A   6      36.198  16.836  25.272  1.00 33.23           C  
ATOM     67  HA  THR A   6      36.787  17.733  25.083  1.00 33.23           H  
ATOM     68  C   THR A   6      36.029  16.102  23.942  1.00 33.23           C  
ATOM     69  CB  THR A   6      36.971  15.952  26.269  1.00 33.23           C  
ATOM     70  HB  THR A   6      37.791  15.452  25.753  1.00 33.23           H  
ATOM     71  O   THR A   6      35.032  15.421  23.707  1.00 33.23           O  
ATOM     72  CG2 THR A   6      37.553  16.794  27.405  1.00 33.23           C  
ATOM     73 HG21 THR A   6      38.244  17.533  27.000  1.00 33.23           H  
ATOM     74 HG22 THR A   6      38.096  16.140  28.088  1.00 33.23           H  
ATOM     75 HG23 THR A   6      36.752  17.296  27.948  1.00 33.23           H  
ATOM     76  OG1 THR A   6      36.127  14.995  26.861  1.00 33.23           O  
ATOM     77  HG1 THR A   6      36.505  14.138  26.648  1.00 33.23           H  
ATOM     78  N   PHE A   7      37.027  16.232  23.069  1.00 31.68           N  
ATOM     79  H   PHE A   7      37.804  16.828  23.315  1.00 31.68           H  
ATOM     80  CA  PHE A   7      37.310  15.217  22.061  1.00 31.68           C  
ATOM     81  HA  PHE A   7      36.439  14.582  21.892  1.00 31.68           H  
ATOM     82  C   PHE A   7      38.418  14.346  22.643  1.00 31.68           C  
ATOM     83  CB  PHE A   7      37.692  15.863  20.722  1.00 31.68           C  
ATOM     84  HB2 PHE A   7      38.287  16.760  20.898  1.00 31.68           H  
ATOM     85  HB3 PHE A   7      38.324  15.165  20.173  1.00 31.68           H  
ATOM     86  O   PHE A   7      39.577  14.753  22.666  1.00 31.68           O  
ATOM     87  CG  PHE A   7      36.497  16.205  19.851  1.00 31.68           C  
ATOM     88  CD1 PHE A   7      36.195  15.408  18.730  1.00 31.68           C  
ATOM     89  HD1 PHE A   7      36.820  14.561  18.486  1.00 31.68           H  
ATOM     90  CD2 PHE A   7      35.668  17.297  20.172  1.00 31.68           C  
ATOM     91  HD2 PHE A   7      35.885  17.901  21.040  1.00 31.68           H  
ATOM     92  CE1 PHE A   7      35.077  15.704  17.930  1.00 31.68           C  
ATOM     93  HE1 PHE A   7      34.849  15.086  17.074  1.00 31.68           H  
ATOM     94  CE2 PHE A   7      34.549  17.593  19.373  1.00 31.68           C  
ATOM     95  HE2 PHE A   7      33.912  18.427  19.628  1.00 31.68           H  
ATOM     96  CZ  PHE A   7      34.254  16.797  18.251  1.00 31.68           C  
ATOM     97  HZ  PHE A   7      33.392  17.021  17.640  1.00 31.68           H  
ATOM     98  N   ASP A   8      38.038  13.197  23.193  1.00 30.86           N  
ATOM     99  H   ASP A   8      37.056  12.967  23.231  1.00 30.86           H  
ATOM    100  CA  ASP A   8      38.979  12.269  23.815  1.00 30.86           C  
ATOM    101  HA  ASP A   8      39.588  12.814  24.537  1.00 30.86           H  
ATOM    102  C   ASP A   8      39.898  11.663  22.740  1.00 30.86           C  
ATOM    103  CB  ASP A   8      38.217  11.161  24.561  1.00 30.86           C  
ATOM    104  HB2 ASP A   8      37.643  10.602  23.823  1.00 30.86           H  
ATOM    105  HB3 ASP A   8      38.942  10.482  25.010  1.00 30.86           H  
ATOM    106  O   ASP A   8      39.426  11.234  21.683  1.00 30.86           O  
ATOM    107  CG  ASP A   8      37.249  11.633  25.655  1.00 30.86           C  
ATOM    108  OD1 ASP A   8      37.356  12.796  26.113  1.00 30.86           O  
ATOM    109  OD2 ASP A   8      36.382  10.809  26.020  1.00 30.86           O  
ATOM    110  N   GLU A   9      41.206  11.595  23.000  1.00 30.96           N  
ATOM    111  H   GLU A   9      41.548  12.008  23.856  1.00 30.96           H  
ATOM    112  CA  GLU A   9      42.206  11.104  22.040  1.00 30.96           C  
ATOM    113  HA  GLU A   9      41.927  11.468  21.051  1.00 30.96           H  
ATOM    114  C   GLU A   9      42.204   9.565  21.937  1.00 30.96           C  
ATOM    115  CB  GLU A   9      43.596  11.693  22.345  1.00 30.96           C  
ATOM    116  HB2 GLU A   9      44.317  11.251  21.657  1.00 30.96           H  
ATOM    117  HB3 GLU A   9      43.887  11.440  23.365  1.00 30.96           H  
ATOM    118  O   GLU A   9      43.155   8.876  22.320  1.00 30.96           O  
ATOM    119  CG  GLU A   9      43.629  13.219  22.162  1.00 30.96           C  
ATOM    120  HG2 GLU A   9      43.209  13.468  21.188  1.00 30.96           H  
ATOM    121  HG3 GLU A   9      43.008  13.688  22.925  1.00 30.96           H  
ATOM    122  CD  GLU A   9      45.063  13.757  22.257  1.00 30.96           C  
ATOM    123  OE1 GLU A   9      45.680  13.957  21.185  1.00 30.96           O  
ATOM    124  OE2 GLU A   9      45.534  13.956  23.400  1.00 30.96           O  
ATOM    125  N   TYR A  10      41.107   9.005  21.417  1.00 32.20           N  
ATOM    126  H   TYR A  10      40.342   9.624  21.191  1.00 32.20           H  
ATOM    127  CA  TYR A  10      40.966   7.578  21.131  1.00 32.20           C  
ATOM    128  HA  TYR A  10      41.073   7.035  22.071  1.00 32.20           H  
ATOM    129  C   TYR A  10      42.088   7.114  20.195  1.00 32.20           C  
ATOM    130  CB  TYR A  10      39.569   7.264  20.574  1.00 32.20           C  
ATOM    131  HB2 TYR A  10      39.633   6.379  19.941  1.00 32.20           H  
ATOM    132  HB3 TYR A  10      39.223   8.085  19.947  1.00 32.20           H  
ATOM    133  O   TYR A  10      42.147   7.467  19.018  1.00 32.20           O  
ATOM    134  CG  TYR A  10      38.557   6.986  21.671  1.00 32.20           C  
ATOM    135  CD1 TYR A  10      38.304   5.658  22.073  1.00 32.20           C  
ATOM    136  HD1 TYR A  10      38.795   4.839  21.570  1.00 32.20           H  
ATOM    137  CD2 TYR A  10      37.920   8.052  22.335  1.00 32.20           C  
ATOM    138  HD2 TYR A  10      38.117   9.070  22.033  1.00 32.20           H  
ATOM    139  CE1 TYR A  10      37.425   5.399  23.144  1.00 32.20           C  
ATOM    140  HE1 TYR A  10      37.231   4.388  23.468  1.00 32.20           H  
ATOM    141  CE2 TYR A  10      37.048   7.797  23.411  1.00 32.20           C  
ATOM    142  HE2 TYR A  10      36.576   8.617  23.933  1.00 32.20           H  
ATOM    143  OH  TYR A  10      35.987   6.231  24.878  1.00 32.20           O  
ATOM    144  HH  TYR A  10      35.703   7.058  25.274  1.00 32.20           H  
ATOM    145  CZ  TYR A  10      36.806   6.471  23.822  1.00 32.20           C  
ATOM    146  N   ASN A  11      43.013   6.338  20.762  1.00 27.53           N  
ATOM    147  H   ASN A  11      42.892   6.109  21.738  1.00 27.53           H  
ATOM    148  CA  ASN A  11      44.274   5.977  20.128  1.00 27.53           C  
ATOM    149  HA  ASN A  11      44.794   6.891  19.841  1.00 27.53           H  
ATOM    150  C   ASN A  11      44.037   5.154  18.850  1.00 27.53           C  
ATOM    151  CB  ASN A  11      45.135   5.220  21.157  1.00 27.53           C  
ATOM    152  HB2 ASN A  11      44.507   4.573  21.770  1.00 27.53           H  
ATOM    153  HB3 ASN A  11      45.834   4.582  20.617  1.00 27.53           H  
ATOM    154  O   ASN A  11      43.378   4.113  18.882  1.00 27.53           O  
ATOM    155  CG  ASN A  11      45.973   6.108  22.065  1.00 27.53           C  
ATOM    156  ND2 ASN A  11      45.479   7.216  22.569  1.00 27.53           N  
ATOM    157 HD21 ASN A  11      46.108   7.772  23.131  1.00 27.53           H  
ATOM    158 HD22 ASN A  11      44.569   7.585  22.333  1.00 27.53           H  
ATOM    159  OD1 ASN A  11      47.114   5.793  22.349  1.00 27.53           O  
ATOM    160  N   LEU A  12      44.613   5.608  17.732  1.00 27.24           N  
ATOM    161  H   LEU A  12      45.118   6.481  17.775  1.00 27.24           H  
ATOM    162  CA  LEU A  12      44.488   4.954  16.430  1.00 27.24           C  
ATOM    163  HA  LEU A  12      43.441   4.695  16.273  1.00 27.24           H  
ATOM    164  C   LEU A  12      45.274   3.637  16.392  1.00 27.24           C  
ATOM    165  CB  LEU A  12      44.922   5.915  15.305  1.00 27.24           C  
ATOM    166  HB2 LEU A  12      45.919   6.290  15.535  1.00 27.24           H  
ATOM    167  HB3 LEU A  12      44.991   5.348  14.377  1.00 27.24           H  
ATOM    168  O   LEU A  12      46.436   3.585  15.991  1.00 27.24           O  
ATOM    169  CG  LEU A  12      43.980   7.110  15.064  1.00 27.24           C  
ATOM    170  HG  LEU A  12      43.872   7.682  15.985  1.00 27.24           H  
ATOM    171  CD1 LEU A  12      44.587   8.021  13.996  1.00 27.24           C  
ATOM    172 HD11 LEU A  12      45.565   8.372  14.326  1.00 27.24           H  
ATOM    173 HD12 LEU A  12      43.942   8.886  13.841  1.00 27.24           H  
ATOM    174 HD13 LEU A  12      44.696   7.477  13.057  1.00 27.24           H  
ATOM    175  CD2 LEU A  12      42.594   6.676  14.577  1.00 27.24           C  
ATOM    176 HD21 LEU A  12      42.000   7.557  14.332  1.00 27.24           H  
ATOM    177 HD22 LEU A  12      42.684   6.043  13.694  1.00 27.24           H  
ATOM    178 HD23 LEU A  12      42.073   6.135  15.367  1.00 27.24           H  
ATOM    179  N   ILE A  13      44.609   2.548  16.776  1.00 30.78           N  
ATOM    180  H   ILE A  13      43.703   2.678  17.203  1.00 30.78           H  
ATOM    181  CA  ILE A  13      45.050   1.193  16.445  1.00 30.78           C  
ATOM    182  HA  ILE A  13      46.109   1.099  16.686  1.00 30.78           H  
ATOM    183  C   ILE A  13      44.870   1.026  14.931  1.00 30.78           C  
ATOM    184  CB  ILE A  13      44.274   0.128  17.256  1.00 30.78           C  
ATOM    185  HB  ILE A  13      43.218   0.194  16.994  1.00 30.78           H  
ATOM    186  O   ILE A  13      43.751   0.876  14.444  1.00 30.78           O  
ATOM    187  CG1 ILE A  13      44.410   0.371  18.779  1.00 30.78           C  
ATOM    188 HG12 ILE A  13      45.457   0.286  19.069  1.00 30.78           H  
ATOM    189 HG13 ILE A  13      44.079   1.382  19.014  1.00 30.78           H  
ATOM    190  CG2 ILE A  13      44.791  -1.275  16.879  1.00 30.78           C  
ATOM    191 HG21 ILE A  13      44.663  -1.455  15.811  1.00 30.78           H  
ATOM    192 HG22 ILE A  13      44.219  -2.044  17.398  1.00 30.78           H  
ATOM    193 HG23 ILE A  13      45.845  -1.373  17.138  1.00 30.78           H  
ATOM    194  CD1 ILE A  13      43.573  -0.580  19.646  1.00 30.78           C  
ATOM    195 HD11 ILE A  13      43.624  -0.254  20.685  1.00 30.78           H  
ATOM    196 HD12 ILE A  13      42.533  -0.562  19.320  1.00 30.78           H  
ATOM    197 HD13 ILE A  13      43.961  -1.597  19.585  1.00 30.78           H  
ATOM    198  N   PHE A  14      45.973   1.074  14.182  1.00 32.79           N  
ATOM    199  H   PHE A  14      46.842   1.312  14.638  1.00 32.79           H  
ATOM    200  CA  PHE A  14      45.986   0.890  12.727  1.00 32.79           C  
ATOM    201  HA  PHE A  14      45.164   1.460  12.296  1.00 32.79           H  
ATOM    202  C   PHE A  14      45.739  -0.580  12.356  1.00 32.79           C  
ATOM    203  CB  PHE A  14      47.293   1.449  12.135  1.00 32.79           C  
ATOM    204  HB2 PHE A  14      47.437   1.024  11.142  1.00 32.79           H  
ATOM    205  HB3 PHE A  14      48.139   1.133  12.745  1.00 32.79           H  
ATOM    206  O   PHE A  14      46.659  -1.306  11.977  1.00 32.79           O  
ATOM    207  CG  PHE A  14      47.302   2.959  11.986  1.00 32.79           C  
ATOM    208  CD1 PHE A  14      46.861   3.543  10.782  1.00 32.79           C  
ATOM    209  HD1 PHE A  14      46.526   2.917   9.969  1.00 32.79           H  
ATOM    210  CD2 PHE A  14      47.731   3.784  13.042  1.00 32.79           C  
ATOM    211  HD2 PHE A  14      48.063   3.347  13.972  1.00 32.79           H  
ATOM    212  CE1 PHE A  14      46.849   4.942  10.637  1.00 32.79           C  
ATOM    213  HE1 PHE A  14      46.505   5.385   9.714  1.00 32.79           H  
ATOM    214  CE2 PHE A  14      47.712   5.183  12.899  1.00 32.79           C  
ATOM    215  HE2 PHE A  14      48.029   5.809  13.720  1.00 32.79           H  
ATOM    216  CZ  PHE A  14      47.272   5.762  11.697  1.00 32.79           C  
ATOM    217  HZ  PHE A  14      47.253   6.837  11.591  1.00 32.79           H  
ATOM    218  N   PHE A  15      44.488  -1.026  12.486  1.00 39.31           N  
ATOM    219  H   PHE A  15      43.803  -0.397  12.880  1.00 39.31           H  
ATOM    220  CA  PHE A  15      44.044  -2.345  12.042  1.00 39.31           C  
ATOM    221  HA  PHE A  15      44.623  -3.097  12.578  1.00 39.31           H  
ATOM    222  C   PHE A  15      44.293  -2.538  10.539  1.00 39.31           C  
ATOM    223  CB  PHE A  15      42.558  -2.552  12.374  1.00 39.31           C  
ATOM    224  HB2 PHE A  15      41.981  -1.727  11.956  1.00 39.31           H  
ATOM    225  HB3 PHE A  15      42.220  -3.461  11.876  1.00 39.31           H  
ATOM    226  O   PHE A  15      44.074  -1.639   9.726  1.00 39.31           O  
ATOM    227  CG  PHE A  15      42.246  -2.694  13.853  1.00 39.31           C  
ATOM    228  CD1 PHE A  15      42.479  -3.921  14.505  1.00 39.31           C  
ATOM    229  HD1 PHE A  15      42.887  -4.756  13.955  1.00 39.31           H  
ATOM    230  CD2 PHE A  15      41.694  -1.619  14.574  1.00 39.31           C  
ATOM    231  HD2 PHE A  15      41.512  -0.674  14.084  1.00 39.31           H  
ATOM    232  CE1 PHE A  15      42.165  -4.070  15.868  1.00 39.31           C  
ATOM    233  HE1 PHE A  15      42.338  -5.015  16.362  1.00 39.31           H  
ATOM    234  CE2 PHE A  15      41.373  -1.770  15.936  1.00 39.31           C  
ATOM    235  HE2 PHE A  15      40.947  -0.941  16.481  1.00 39.31           H  
ATOM    236  CZ  PHE A  15      41.609  -2.995  16.584  1.00 39.31           C  
ATOM    237  HZ  PHE A  15      41.361  -3.109  17.629  1.00 39.31           H  
ATOM    238  N   SER A  16      44.753  -3.733  10.176  1.00 50.81           N  
ATOM    239  H   SER A  16      44.992  -4.405  10.891  1.00 50.81           H  
ATOM    240  CA  SER A  16      45.090  -4.083   8.798  1.00 50.81           C  
ATOM    241  HA  SER A  16      45.571  -3.224   8.330  1.00 50.81           H  
ATOM    242  C   SER A  16      43.827  -4.433   7.997  1.00 50.81           C  
ATOM    243  CB  SER A  16      46.100  -5.230   8.781  1.00 50.81           C  
ATOM    244  HB2 SER A  16      46.597  -5.186   7.812  1.00 50.81           H  
ATOM    245  HB3 SER A  16      45.577  -6.181   8.882  1.00 50.81           H  
ATOM    246  O   SER A  16      43.090  -5.352   8.367  1.00 50.81           O  
ATOM    247  OG  SER A  16      47.075  -5.124   9.818  1.00 50.81           O  
ATOM    248  HG  SER A  16      47.656  -5.888   9.801  1.00 50.81           H  
ATOM    249  N   GLU A  17      43.552  -3.695   6.922  1.00 71.38           N  
ATOM    250  H   GLU A  17      44.234  -3.012   6.627  1.00 71.38           H  
ATOM    251  CA  GLU A  17      42.241  -3.635   6.267  1.00 71.38           C  
ATOM    252  HA  GLU A  17      41.703  -4.556   6.492  1.00 71.38           H  
ATOM    253  C   GLU A  17      42.335  -3.530   4.733  1.00 71.38           C  
ATOM    254  CB  GLU A  17      41.430  -2.475   6.879  1.00 71.38           C  
ATOM    255  HB2 GLU A  17      41.401  -2.616   7.959  1.00 71.38           H  
ATOM    256  HB3 GLU A  17      41.927  -1.528   6.670  1.00 71.38           H  
ATOM    257  O   GLU A  17      43.320  -3.055   4.163  1.00 71.38           O  
ATOM    258  CG  GLU A  17      39.985  -2.417   6.360  1.00 71.38           C  
ATOM    259  HG2 GLU A  17      39.979  -1.990   5.357  1.00 71.38           H  
ATOM    260  HG3 GLU A  17      39.594  -3.433   6.291  1.00 71.38           H  
ATOM    261  CD  GLU A  17      39.082  -1.590   7.278  1.00 71.38           C  
ATOM    262  OE1 GLU A  17      38.414  -2.223   8.127  1.00 71.38           O  
ATOM    263  OE2 GLU A  17      39.066  -0.350   7.114  1.00 71.38           O  
ATOM    264  N   LEU A  18      41.274  -3.991   4.064  1.00 87.69           N  
ATOM    265  H   LEU A  18      40.476  -4.273   4.615  1.00 87.69           H  
ATOM    266  CA  LEU A  18      41.065  -3.899   2.622  1.00 87.69           C  
ATOM    267  HA  LEU A  18      42.026  -3.974   2.112  1.00 87.69           H  
ATOM    268  C   LEU A  18      40.416  -2.553   2.261  1.00 87.69           C  
ATOM    269  CB  LEU A  18      40.177  -5.085   2.217  1.00 87.69           C  
ATOM    270  HB2 LEU A  18      39.231  -5.001   2.751  1.00 87.69           H  
ATOM    271  HB3 LEU A  18      40.654  -6.013   2.533  1.00 87.69           H  
ATOM    272  O   LEU A  18      39.201  -2.389   2.376  1.00 87.69           O  
ATOM    273  CG  LEU A  18      39.888  -5.153   0.709  1.00 87.69           C  
ATOM    274  HG  LEU A  18      39.531  -4.195   0.332  1.00 87.69           H  
ATOM    275  CD1 LEU A  18      41.130  -5.569  -0.076  1.00 87.69           C  
ATOM    276 HD11 LEU A  18      41.592  -6.440   0.389  1.00 87.69           H  
ATOM    277 HD12 LEU A  18      41.845  -4.747  -0.084  1.00 87.69           H  
ATOM    278 HD13 LEU A  18      40.859  -5.800  -1.106  1.00 87.69           H  
ATOM    279  CD2 LEU A  18      38.789  -6.184   0.483  1.00 87.69           C  
ATOM    280 HD21 LEU A  18      38.613  -6.312  -0.585  1.00 87.69           H  
ATOM    281 HD22 LEU A  18      37.874  -5.835   0.962  1.00 87.69           H  
ATOM    282 HD23 LEU A  18      39.078  -7.136   0.928  1.00 87.69           H  
ATOM    283  N   VAL A  19      41.219  -1.602   1.797  1.00 89.51           N  
ATOM    284  H   VAL A  19      42.183  -1.843   1.613  1.00 89.51           H  
ATOM    285  CA  VAL A  19      40.771  -0.249   1.452  1.00 89.51           C  
ATOM    286  HA  VAL A  19      39.925   0.004   2.091  1.00 89.51           H  
ATOM    287  C   VAL A  19      40.296  -0.190   0.001  1.00 89.51           C  
ATOM    288  CB  VAL A  19      41.881   0.783   1.736  1.00 89.51           C  
ATOM    289  HB  VAL A  19      42.785   0.494   1.201  1.00 89.51           H  
ATOM    290  O   VAL A  19      40.964  -0.668  -0.917  1.00 89.51           O  
ATOM    291  CG1 VAL A  19      41.495   2.207   1.307  1.00 89.51           C  
ATOM    292 HG11 VAL A  19      40.560   2.504   1.783  1.00 89.51           H  
ATOM    293 HG12 VAL A  19      41.389   2.260   0.224  1.00 89.51           H  
ATOM    294 HG13 VAL A  19      42.280   2.904   1.601  1.00 89.51           H  
ATOM    295  CG2 VAL A  19      42.192   0.826   3.239  1.00 89.51           C  
ATOM    296 HG21 VAL A  19      41.303   1.111   3.801  1.00 89.51           H  
ATOM    297 HG22 VAL A  19      42.987   1.545   3.435  1.00 89.51           H  
ATOM    298 HG23 VAL A  19      42.520  -0.155   3.584  1.00 89.51           H  
ATOM    299  N   ILE A  20      39.161   0.479  -0.216  1.00 93.33           N  
ATOM    300  H   ILE A  20      38.659   0.831   0.586  1.00 93.33           H  
ATOM    301  CA  ILE A  20      38.769   1.007  -1.524  1.00 93.33           C  
ATOM    302  HA  ILE A  20      39.629   0.905  -2.186  1.00 93.33           H  
ATOM    303  C   ILE A  20      38.474   2.500  -1.407  1.00 93.33           C  
ATOM    304  CB  ILE A  20      37.625   0.197  -2.170  1.00 93.33           C  
ATOM    305  HB  ILE A  20      37.992  -0.825  -2.253  1.00 93.33           H  
ATOM    306  O   ILE A  20      37.624   2.921  -0.623  1.00 93.33           O  
ATOM    307  CG1 ILE A  20      37.332   0.711  -3.600  1.00 93.33           C  
ATOM    308 HG12 ILE A  20      37.026   1.756  -3.562  1.00 93.33           H  
ATOM    309 HG13 ILE A  20      38.253   0.651  -4.180  1.00 93.33           H  
ATOM    310  CG2 ILE A  20      36.355   0.141  -1.309  1.00 93.33           C  
ATOM    311 HG21 ILE A  20      36.604  -0.140  -0.286  1.00 93.33           H  
ATOM    312 HG22 ILE A  20      35.676  -0.607  -1.718  1.00 93.33           H  
ATOM    313 HG23 ILE A  20      35.866   1.115  -1.291  1.00 93.33           H  
ATOM    314  CD1 ILE A  20      36.260  -0.066  -4.373  1.00 93.33           C  
ATOM    315 HD11 ILE A  20      35.277   0.099  -3.932  1.00 93.33           H  
ATOM    316 HD12 ILE A  20      36.487  -1.132  -4.368  1.00 93.33           H  
ATOM    317 HD13 ILE A  20      36.243   0.287  -5.404  1.00 93.33           H  
ATOM    318  N   ASP A  21      39.166   3.299  -2.212  1.00 93.23           N  
ATOM    319  H   ASP A  21      39.785   2.874  -2.888  1.00 93.23           H  
ATOM    320  CA  ASP A  21      38.929   4.734  -2.323  1.00 93.23           C  
ATOM    321  HA  ASP A  21      38.025   4.972  -1.761  1.00 93.23           H  
ATOM    322  C   ASP A  21      38.666   5.133  -3.777  1.00 93.23           C  
ATOM    323  CB  ASP A  21      40.063   5.545  -1.680  1.00 93.23           C  
ATOM    324  HB2 ASP A  21      40.987   5.375  -2.231  1.00 93.23           H  
ATOM    325  HB3 ASP A  21      40.203   5.217  -0.650  1.00 93.23           H  
ATOM    326  O   ASP A  21      39.120   4.475  -4.711  1.00 93.23           O  
ATOM    327  CG  ASP A  21      39.717   7.037  -1.682  1.00 93.23           C  
ATOM    328  OD1 ASP A  21      38.521   7.358  -1.467  1.00 93.23           O  
ATOM    329  OD2 ASP A  21      40.606   7.847  -2.009  1.00 93.23           O  
ATOM    330  N   VAL A  22      37.895   6.201  -3.970  1.00 94.07           N  
ATOM    331  H   VAL A  22      37.744   6.802  -3.172  1.00 94.07           H  
ATOM    332  CA  VAL A  22      37.514   6.711  -5.285  1.00 94.07           C  
ATOM    333  HA  VAL A  22      38.296   6.421  -5.986  1.00 94.07           H  
ATOM    334  C   VAL A  22      37.438   8.230  -5.246  1.00 94.07           C  
ATOM    335  CB  VAL A  22      36.182   6.126  -5.791  1.00 94.07           C  
ATOM    336  HB  VAL A  22      35.356   6.494  -5.182  1.00 94.07           H  
ATOM    337  O   VAL A  22      36.740   8.789  -4.392  1.00 94.07           O  
ATOM    338  CG1 VAL A  22      35.983   6.586  -7.233  1.00 94.07           C  
ATOM    339 HG11 VAL A  22      35.296   5.918  -7.753  1.00 94.07           H  
ATOM    340 HG12 VAL A  22      35.586   7.601  -7.239  1.00 94.07           H  
ATOM    341 HG13 VAL A  22      36.926   6.568  -7.780  1.00 94.07           H  
ATOM    342  CG2 VAL A  22      36.131   4.594  -5.775  1.00 94.07           C  
ATOM    343 HG21 VAL A  22      36.219   4.218  -4.756  1.00 94.07           H  
ATOM    344 HG22 VAL A  22      35.187   4.242  -6.192  1.00 94.07           H  
ATOM    345 HG23 VAL A  22      36.960   4.209  -6.369  1.00 94.07           H  
ATOM    346  N   GLN A  23      38.144   8.882  -6.171  1.00 92.91           N  
ATOM    347  H   GLN A  23      38.664   8.333  -6.842  1.00 92.91           H  
ATOM    348  CA  GLN A  23      38.295  10.334  -6.231  1.00 92.91           C  
ATOM    349  HA  GLN A  23      37.570  10.782  -5.551  1.00 92.91           H  
ATOM    350  C   GLN A  23      38.072  10.865  -7.662  1.00 92.91           C  
ATOM    351  CB  GLN A  23      39.687  10.749  -5.723  1.00 92.91           C  
ATOM    352  HB2 GLN A  23      40.454  10.337  -6.378  1.00 92.91           H  
ATOM    353  HB3 GLN A  23      39.748  11.837  -5.764  1.00 92.91           H  
ATOM    354  O   GLN A  23      38.798  10.457  -8.573  1.00 92.91           O  
ATOM    355  CG  GLN A  23      39.965  10.289  -4.281  1.00 92.91           C  
ATOM    356  HG2 GLN A  23      40.028   9.201  -4.261  1.00 92.91           H  
ATOM    357  HG3 GLN A  23      39.144  10.594  -3.632  1.00 92.91           H  
ATOM    358  CD  GLN A  23      41.261  10.853  -3.704  1.00 92.91           C  
ATOM    359  NE2 GLN A  23      41.799  10.239  -2.679  1.00 92.91           N  
ATOM    360 HE21 GLN A  23      41.376   9.390  -2.332  1.00 92.91           H  
ATOM    361 HE22 GLN A  23      42.652  10.620  -2.297  1.00 92.91           H  
ATOM    362  OE1 GLN A  23      41.804  11.852  -4.148  1.00 92.91           O  
ATOM    363  N   PRO A  24      37.123  11.797  -7.880  1.00 92.28           N  
ATOM    364  CA  PRO A  24      36.042  12.186  -6.965  1.00 92.28           C  
ATOM    365  HA  PRO A  24      36.427  12.433  -5.976  1.00 92.28           H  
ATOM    366  C   PRO A  24      34.979  11.074  -6.842  1.00 92.28           C  
ATOM    367  CB  PRO A  24      35.456  13.457  -7.586  1.00 92.28           C  
ATOM    368  HB2 PRO A  24      36.057  14.318  -7.292  1.00 92.28           H  
ATOM    369  HB3 PRO A  24      34.413  13.612  -7.310  1.00 92.28           H  
ATOM    370  O   PRO A  24      34.783  10.292  -7.766  1.00 92.28           O  
ATOM    371  CG  PRO A  24      35.623  13.208  -9.084  1.00 92.28           C  
ATOM    372  HG2 PRO A  24      34.821  12.556  -9.431  1.00 92.28           H  
ATOM    373  HG3 PRO A  24      35.640  14.136  -9.655  1.00 92.28           H  
ATOM    374  CD  PRO A  24      36.951  12.460  -9.167  1.00 92.28           C  
ATOM    375  HD2 PRO A  24      36.922  11.738  -9.984  1.00 92.28           H  
ATOM    376  HD3 PRO A  24      37.767  13.165  -9.324  1.00 92.28           H  
ATOM    377  N   ASN A  25      34.226  11.022  -5.738  1.00 89.89           N  
ATOM    378  H   ASN A  25      34.404  11.665  -4.980  1.00 89.89           H  
ATOM    379  CA  ASN A  25      33.097  10.082  -5.595  1.00 89.89           C  
ATOM    380  HA  ASN A  25      33.369   9.150  -6.090  1.00 89.89           H  
ATOM    381  C   ASN A  25      31.797  10.561  -6.284  1.00 89.89           C  
ATOM    382  CB  ASN A  25      32.888   9.758  -4.109  1.00 89.89           C  
ATOM    383  HB2 ASN A  25      33.844   9.510  -3.648  1.00 89.89           H  
ATOM    384  HB3 ASN A  25      32.232   8.891  -4.027  1.00 89.89           H  
ATOM    385  O   ASN A  25      30.754   9.922  -6.155  1.00 89.89           O  
ATOM    386  CG  ASN A  25      32.262  10.919  -3.362  1.00 89.89           C  
ATOM    387  ND2 ASN A  25      30.957  10.948  -3.239  1.00 89.89           N  
ATOM    388 HD21 ASN A  25      30.543  11.742  -2.771  1.00 89.89           H  
ATOM    389 HD22 ASN A  25      30.385  10.271  -3.724  1.00 89.89           H  
ATOM    390  OD1 ASN A  25      32.948  11.825  -2.923  1.00 89.89           O  
ATOM    391  N   VAL A  26      31.850  11.694  -6.987  1.00 88.84           N  
ATOM    392  H   VAL A  26      32.749  12.143  -7.079  1.00 88.84           H  
ATOM    393  CA  VAL A  26      30.763  12.264  -7.792  1.00 88.84           C  
ATOM    394  HA  VAL A  26      30.021  11.494  -8.004  1.00 88.84           H  
ATOM    395  C   VAL A  26      31.372  12.752  -9.101  1.00 88.84           C  
ATOM    396  CB  VAL A  26      30.071  13.447  -7.081  1.00 88.84           C  
ATOM    397  HB  VAL A  26      30.772  14.279  -7.009  1.00 88.84           H  
ATOM    398  O   VAL A  26      32.348  13.502  -9.068  1.00 88.84           O  
ATOM    399  CG1 VAL A  26      28.853  13.924  -7.881  1.00 88.84           C  
ATOM    400 HG11 VAL A  26      29.161  14.288  -8.862  1.00 88.84           H  
ATOM    401 HG12 VAL A  26      28.148  13.103  -8.012  1.00 88.84           H  
ATOM    402 HG13 VAL A  26      28.369  14.745  -7.352  1.00 88.84           H  
ATOM    403  CG2 VAL A  26      29.611  13.120  -5.655  1.00 88.84           C  
ATOM    404 HG21 VAL A  26      30.484  12.965  -5.021  1.00 88.84           H  
ATOM    405 HG22 VAL A  26      29.036  13.949  -5.241  1.00 88.84           H  
ATOM    406 HG23 VAL A  26      28.998  12.219  -5.646  1.00 88.84           H  
ATOM    407  N   ILE A  27      30.803  12.353 -10.236  1.00 87.66           N  
ATOM    408  H   ILE A  27      30.010  11.730 -10.184  1.00 87.66           H  
ATOM    409  CA  ILE A  27      31.261  12.756 -11.569  1.00 87.66           C  
ATOM    410  HA  ILE A  27      32.037  13.512 -11.450  1.00 87.66           H  
ATOM    411  C   ILE A  27      30.156  13.439 -12.383  1.00 87.66           C  
ATOM    412  CB  ILE A  27      31.919  11.584 -12.331  1.00 87.66           C  
ATOM    413  HB  ILE A  27      32.269  11.974 -13.287  1.00 87.66           H  
ATOM    414  O   ILE A  27      28.962  13.307 -12.109  1.00 87.66           O  
ATOM    415  CG1 ILE A  27      30.936  10.435 -12.617  1.00 87.66           C  
ATOM    416 HG12 ILE A  27      30.014  10.846 -13.029  1.00 87.66           H  
ATOM    417 HG13 ILE A  27      30.690   9.919 -11.688  1.00 87.66           H  
ATOM    418  CG2 ILE A  27      33.151  11.074 -11.564  1.00 87.66           C  
ATOM    419 HG21 ILE A  27      32.851  10.548 -10.658  1.00 87.66           H  
ATOM    420 HG22 ILE A  27      33.781  11.919 -11.284  1.00 87.66           H  
ATOM    421 HG23 ILE A  27      33.739  10.406 -12.194  1.00 87.66           H  
ATOM    422  CD1 ILE A  27      31.488   9.418 -13.620  1.00 87.66           C  
ATOM    423 HD11 ILE A  27      31.731   9.917 -14.558  1.00 87.66           H  
ATOM    424 HD12 ILE A  27      30.729   8.658 -13.807  1.00 87.66           H  
ATOM    425 HD13 ILE A  27      32.374   8.922 -13.223  1.00 87.66           H  
ATOM    426  N   SER A  28      30.591  14.197 -13.385  1.00 82.69           N  
ATOM    427  H   SER A  28      31.591  14.282 -13.502  1.00 82.69           H  
ATOM    428  CA  SER A  28      29.773  14.992 -14.298  1.00 82.69           C  
ATOM    429  HA  SER A  28      28.813  14.510 -14.483  1.00 82.69           H  
ATOM    430  C   SER A  28      30.583  15.091 -15.596  1.00 82.69           C  
ATOM    431  CB  SER A  28      29.551  16.362 -13.635  1.00 82.69           C  
ATOM    432  HB2 SER A  28      29.266  16.201 -12.595  1.00 82.69           H  
ATOM    433  HB3 SER A  28      30.488  16.918 -13.627  1.00 82.69           H  
ATOM    434  O   SER A  28      31.563  15.831 -15.649  1.00 82.69           O  
ATOM    435  OG  SER A  28      28.539  17.146 -14.230  1.00 82.69           O  
ATOM    436  HG  SER A  28      28.503  16.964 -15.172  1.00 82.69           H  
ATOM    437  N   ALA A  29      30.260  14.292 -16.618  1.00 79.00           N  
ATOM    438  H   ALA A  29      29.376  13.805 -16.587  1.00 79.00           H  
ATOM    439  CA  ALA A  29      31.091  14.106 -17.821  1.00 79.00           C  
ATOM    440  HA  ALA A  29      32.089  13.801 -17.504  1.00 79.00           H  
ATOM    441  C   ALA A  29      31.258  15.380 -18.674  1.00 79.00           C  
ATOM    442  CB  ALA A  29      30.493  12.970 -18.657  1.00 79.00           C  
ATOM    443  HB1 ALA A  29      31.178  12.718 -19.467  1.00 79.00           H  
ATOM    444  HB2 ALA A  29      29.537  13.280 -19.080  1.00 79.00           H  
ATOM    445  HB3 ALA A  29      30.350  12.090 -18.029  1.00 79.00           H  
ATOM    446  O   ALA A  29      32.062  15.423 -19.600  1.00 79.00           O  
ATOM    447  N   GLU A  30      30.509  16.429 -18.344  1.00 69.31           N  
ATOM    448  H   GLU A  30      29.855  16.305 -17.585  1.00 69.31           H  
ATOM    449  CA  GLU A  30      30.591  17.767 -18.917  1.00 69.31           C  
ATOM    450  HA  GLU A  30      30.709  17.678 -19.997  1.00 69.31           H  
ATOM    451  C   GLU A  30      31.805  18.563 -18.386  1.00 69.31           C  
ATOM    452  CB  GLU A  30      29.272  18.521 -18.625  1.00 69.31           C  
ATOM    453  HB2 GLU A  30      29.250  19.389 -19.284  1.00 69.31           H  
ATOM    454  HB3 GLU A  30      29.292  18.901 -17.603  1.00 69.31           H  
ATOM    455  O   GLU A  30      32.161  19.583 -18.971  1.00 69.31           O  
ATOM    456  CG  GLU A  30      27.953  17.735 -18.844  1.00 69.31           C  
ATOM    457  HG2 GLU A  30      27.143  18.461 -18.906  1.00 69.31           H  
ATOM    458  HG3 GLU A  30      28.006  17.222 -19.804  1.00 69.31           H  
ATOM    459  CD  GLU A  30      27.596  16.722 -17.732  1.00 69.31           C  
ATOM    460  OE1 GLU A  30      26.646  15.925 -17.896  1.00 69.31           O  
ATOM    461  OE2 GLU A  30      28.286  16.699 -16.688  1.00 69.31           O  
ATOM    462  N   ILE A  31      32.423  18.119 -17.277  1.00 74.21           N  
ATOM    463  H   ILE A  31      32.040  17.285 -16.855  1.00 74.21           H  
ATOM    464  CA  ILE A  31      33.548  18.792 -16.587  1.00 74.21           C  
ATOM    465  HA  ILE A  31      34.094  19.385 -17.320  1.00 74.21           H  
ATOM    466  C   ILE A  31      34.588  17.844 -15.946  1.00 74.21           C  
ATOM    467  CB  ILE A  31      33.020  19.753 -15.492  1.00 74.21           C  
ATOM    468  HB  ILE A  31      33.888  20.164 -14.976  1.00 74.21           H  
ATOM    469  O   ILE A  31      35.700  18.273 -15.636  1.00 74.21           O  
ATOM    470  CG1 ILE A  31      32.159  19.003 -14.448  1.00 74.21           C  
ATOM    471 HG12 ILE A  31      32.723  18.160 -14.049  1.00 74.21           H  
ATOM    472 HG13 ILE A  31      31.259  18.618 -14.928  1.00 74.21           H  
ATOM    473  CG2 ILE A  31      32.262  20.950 -16.094  1.00 74.21           C  
ATOM    474 HG21 ILE A  31      32.844  21.380 -16.909  1.00 74.21           H  
ATOM    475 HG22 ILE A  31      32.114  21.721 -15.338  1.00 74.21           H  
ATOM    476 HG23 ILE A  31      31.295  20.631 -16.482  1.00 74.21           H  
ATOM    477  CD1 ILE A  31      31.735  19.868 -13.263  1.00 74.21           C  
ATOM    478 HD11 ILE A  31      30.987  20.589 -13.593  1.00 74.21           H  
ATOM    479 HD12 ILE A  31      32.599  20.388 -12.849  1.00 74.21           H  
ATOM    480 HD13 ILE A  31      31.302  19.231 -12.492  1.00 74.21           H  
ATOM    481  N   THR A  32      34.263  16.575 -15.680  1.00 84.13           N  
ATOM    482  H   THR A  32      33.330  16.255 -15.901  1.00 84.13           H  
ATOM    483  CA  THR A  32      35.168  15.635 -15.000  1.00 84.13           C  
ATOM    484  HA  THR A  32      35.682  16.169 -14.200  1.00 84.13           H  
ATOM    485  C   THR A  32      36.227  15.110 -15.968  1.00 84.13           C  
ATOM    486  CB  THR A  32      34.405  14.462 -14.355  1.00 84.13           C  
ATOM    487  HB  THR A  32      33.880  13.894 -15.123  1.00 84.13           H  
ATOM    488  O   THR A  32      35.952  14.223 -16.767  1.00 84.13           O  
ATOM    489  CG2 THR A  32      35.340  13.531 -13.583  1.00 84.13           C  
ATOM    490 HG21 THR A  32      35.853  14.069 -12.786  1.00 84.13           H  
ATOM    491 HG22 THR A  32      34.761  12.712 -13.156  1.00 84.13           H  
ATOM    492 HG23 THR A  32      36.078  13.092 -14.254  1.00 84.13           H  
ATOM    493  OG1 THR A  32      33.469  14.924 -13.401  1.00 84.13           O  
ATOM    494  HG1 THR A  32      33.937  15.508 -12.800  1.00 84.13           H  
ATOM    495  N   ALA A  33      37.461  15.607 -15.850  1.00 86.85           N  
ATOM    496  H   ALA A  33      37.589  16.433 -15.283  1.00 86.85           H  
ATOM    497  CA  ALA A  33      38.586  15.141 -16.665  1.00 86.85           C  
ATOM    498  HA  ALA A  33      38.277  15.129 -17.710  1.00 86.85           H  
ATOM    499  C   ALA A  33      39.049  13.709 -16.321  1.00 86.85           C  
ATOM    500  CB  ALA A  33      39.730  16.150 -16.518  1.00 86.85           C  
ATOM    501  HB1 ALA A  33      40.565  15.841 -17.148  1.00 86.85           H  
ATOM    502  HB2 ALA A  33      40.064  16.197 -15.482  1.00 86.85           H  
ATOM    503  HB3 ALA A  33      39.396  17.136 -16.840  1.00 86.85           H  
ATOM    504  O   ALA A  33      39.429  12.964 -17.218  1.00 86.85           O  
ATOM    505  N   GLN A  34      39.003  13.298 -15.045  1.00 92.37           N  
ATOM    506  H   GLN A  34      38.649  13.925 -14.337  1.00 92.37           H  
ATOM    507  CA  GLN A  34      39.362  11.934 -14.632  1.00 92.37           C  
ATOM    508  HA  GLN A  34      39.068  11.267 -15.442  1.00 92.37           H  
ATOM    509  C   GLN A  34      38.621  11.455 -13.372  1.00 92.37           C  
ATOM    510  CB  GLN A  34      40.891  11.798 -14.461  1.00 92.37           C  
ATOM    511  HB2 GLN A  34      41.386  12.185 -15.352  1.00 92.37           H  
ATOM    512  HB3 GLN A  34      41.128  10.736 -14.391  1.00 92.37           H  
ATOM    513  O   GLN A  34      38.179  12.261 -12.553  1.00 92.37           O  
ATOM    514  CG  GLN A  34      41.459  12.510 -13.220  1.00 92.37           C  
ATOM    515  HG2 GLN A  34      40.951  12.142 -12.328  1.00 92.37           H  
ATOM    516  HG3 GLN A  34      41.274  13.581 -13.300  1.00 92.37           H  
ATOM    517  CD  GLN A  34      42.959  12.293 -13.016  1.00 92.37           C  
ATOM    518  NE2 GLN A  34      43.468  12.559 -11.834  1.00 92.37           N  
ATOM    519 HE21 GLN A  34      44.459  12.392 -11.735  1.00 92.37           H  
ATOM    520 HE22 GLN A  34      42.878  12.866 -11.073  1.00 92.37           H  
ATOM    521  OE1 GLN A  34      43.710  11.893 -13.888  1.00 92.37           O  
ATOM    522  N   LEU A  35      38.555  10.133 -13.206  1.00 91.82           N  
ATOM    523  H   LEU A  35      38.901   9.567 -13.967  1.00 91.82           H  
ATOM    524  CA  LEU A  35      38.078   9.406 -12.027  1.00 91.82           C  
ATOM    525  HA  LEU A  35      37.939  10.092 -11.191  1.00 91.82           H  
ATOM    526  C   LEU A  35      39.128   8.358 -11.642  1.00 91.82           C  
ATOM    527  CB  LEU A  35      36.728   8.756 -12.386  1.00 91.82           C  
ATOM    528  HB2 LEU A  35      36.845   8.235 -13.336  1.00 91.82           H  
ATOM    529  HB3 LEU A  35      35.995   9.552 -12.513  1.00 91.82           H  
ATOM    530  O   LEU A  35      39.420   7.471 -12.441  1.00 91.82           O  
ATOM    531  CG  LEU A  35      36.155   7.763 -11.365  1.00 91.82           C  
ATOM    532  HG  LEU A  35      36.892   6.998 -11.121  1.00 91.82           H  
ATOM    533  CD1 LEU A  35      35.744   8.488 -10.090  1.00 91.82           C  
ATOM    534 HD11 LEU A  35      36.628   8.795  -9.531  1.00 91.82           H  
ATOM    535 HD12 LEU A  35      35.141   7.825  -9.469  1.00 91.82           H  
ATOM    536 HD13 LEU A  35      35.146   9.369 -10.323  1.00 91.82           H  
ATOM    537  CD2 LEU A  35      34.924   7.075 -11.959  1.00 91.82           C  
ATOM    538 HD21 LEU A  35      34.541   6.335 -11.256  1.00 91.82           H  
ATOM    539 HD22 LEU A  35      34.150   7.812 -12.170  1.00 91.82           H  
ATOM    540 HD23 LEU A  35      35.198   6.566 -12.883  1.00 91.82           H  
ATOM    541  N   VAL A  36      39.680   8.448 -10.432  1.00 95.78           N  
ATOM    542  H   VAL A  36      39.375   9.190  -9.819  1.00 95.78           H  
ATOM    543  CA  VAL A  36      40.691   7.513  -9.911  1.00 95.78           C  
ATOM    544  HA  VAL A  36      41.113   6.940 -10.736  1.00 95.78           H  
ATOM    545  C   VAL A  36      40.033   6.541  -8.937  1.00 95.78           C  
ATOM    546  CB  VAL A  36      41.855   8.255  -9.221  1.00 95.78           C  
ATOM    547  HB  VAL A  36      41.494   8.718  -8.303  1.00 95.78           H  
ATOM    548  O   VAL A  36      39.472   6.972  -7.931  1.00 95.78           O  
ATOM    549  CG1 VAL A  36      42.983   7.276  -8.865  1.00 95.78           C  
ATOM    550 HG11 VAL A  36      43.799   7.809  -8.376  1.00 95.78           H  
ATOM    551 HG12 VAL A  36      43.364   6.796  -9.766  1.00 95.78           H  
ATOM    552 HG13 VAL A  36      42.619   6.507  -8.184  1.00 95.78           H  
ATOM    553  CG2 VAL A  36      42.455   9.362 -10.099  1.00 95.78           C  
ATOM    554 HG21 VAL A  36      43.300   9.822  -9.587  1.00 95.78           H  
ATOM    555 HG22 VAL A  36      41.710  10.134 -10.294  1.00 95.78           H  
ATOM    556 HG23 VAL A  36      42.797   8.940 -11.044  1.00 95.78           H  
ATOM    557  N   ILE A  37      40.123   5.240  -9.212  1.00 95.81           N  
ATOM    558  H   ILE A  37      40.580   4.979 -10.074  1.00 95.81           H  
ATOM    559  CA  ILE A  37      39.661   4.146  -8.351  1.00 95.81           C  
ATOM    560  HA  ILE A  37      39.098   4.558  -7.514  1.00 95.81           H  
ATOM    561  C   ILE A  37      40.881   3.407  -7.790  1.00 95.81           C  
ATOM    562  CB  ILE A  37      38.729   3.188  -9.131  1.00 95.81           C  
ATOM    563  HB  ILE A  37      39.302   2.725  -9.935  1.00 95.81           H  
ATOM    564  O   ILE A  37      41.688   2.873  -8.548  1.00 95.81           O  
ATOM    565  CG1 ILE A  37      37.501   3.900  -9.753  1.00 95.81           C  
ATOM    566 HG12 ILE A  37      37.289   4.821  -9.210  1.00 95.81           H  
ATOM    567 HG13 ILE A  37      36.618   3.267  -9.667  1.00 95.81           H  
ATOM    568  CG2 ILE A  37      38.241   2.053  -8.215  1.00 95.81           C  
ATOM    569 HG21 ILE A  37      37.551   1.418  -8.770  1.00 95.81           H  
ATOM    570 HG22 ILE A  37      37.727   2.450  -7.340  1.00 95.81           H  
ATOM    571 HG23 ILE A  37      39.082   1.444  -7.883  1.00 95.81           H  
ATOM    572  CD1 ILE A  37      37.685   4.222 -11.242  1.00 95.81           C  
ATOM    573 HD11 ILE A  37      38.485   4.950 -11.378  1.00 95.81           H  
ATOM    574 HD12 ILE A  37      37.924   3.313 -11.794  1.00 95.81           H  
ATOM    575 HD13 ILE A  37      36.758   4.636 -11.639  1.00 95.81           H  
ATOM    576  N   ASN A  38      40.999   3.342  -6.465  1.00 94.91           N  
ATOM    577  H   ASN A  38      40.270   3.759  -5.905  1.00 94.91           H  
ATOM    578  CA  ASN A  38      42.103   2.713  -5.741  1.00 94.91           C  
ATOM    579  HA  ASN A  38      42.853   2.353  -6.445  1.00 94.91           H  
ATOM    580  C   ASN A  38      41.595   1.517  -4.926  1.00 94.91           C  
ATOM    581  CB  ASN A  38      42.757   3.765  -4.829  1.00 94.91           C  
ATOM    582  HB2 ASN A  38      42.013   4.140  -4.127  1.00 94.91           H  
ATOM    583  HB3 ASN A  38      43.560   3.300  -4.256  1.00 94.91           H  
ATOM    584  O   ASN A  38      40.593   1.631  -4.224  1.00 94.91           O  
ATOM    585  CG  ASN A  38      43.353   4.923  -5.605  1.00 94.91           C  
ATOM    586  ND2 ASN A  38      43.032   6.146  -5.252  1.00 94.91           N  
ATOM    587 HD21 ASN A  38      43.438   6.897  -5.792  1.00 94.91           H  
ATOM    588 HD22 ASN A  38      42.392   6.315  -4.489  1.00 94.91           H  
ATOM    589  OD1 ASN A  38      44.120   4.742  -6.537  1.00 94.91           O  
ATOM    590  N   CYS A  39      42.298   0.387  -4.984  1.00 94.65           N  
ATOM    591  H   CYS A  39      43.112   0.365  -5.582  1.00 94.65           H  
ATOM    592  CA  CYS A  39      41.994  -0.840  -4.243  1.00 94.65           C  
ATOM    593  HA  CYS A  39      41.317  -0.625  -3.416  1.00 94.65           H  
ATOM    594  C   CYS A  39      43.298  -1.403  -3.666  1.00 94.65           C  
ATOM    595  CB  CYS A  39      41.292  -1.802  -5.214  1.00 94.65           C  
ATOM    596  HB2 CYS A  39      40.302  -1.391  -5.414  1.00 94.65           H  
ATOM    597  HB3 CYS A  39      41.849  -1.801  -6.150  1.00 94.65           H  
ATOM    598  O   CYS A  39      44.230  -1.694  -4.416  1.00 94.65           O  
ATOM    599  SG  CYS A  39      41.087  -3.538  -4.721  1.00 94.65           S  
ATOM    600  N   SER A  40      43.410  -1.497  -2.341  1.00 92.07           N  
ATOM    601  H   SER A  40      42.622  -1.253  -1.758  1.00 92.07           H  
ATOM    602  CA  SER A  40      44.678  -1.793  -1.661  1.00 92.07           C  
ATOM    603  HA  SER A  40      45.240  -2.511  -2.259  1.00 92.07           H  
ATOM    604  C   SER A  40      44.490  -2.429  -0.283  1.00 92.07           C  
ATOM    605  CB  SER A  40      45.521  -0.513  -1.550  1.00 92.07           C  
ATOM    606  HB2 SER A  40      45.724  -0.134  -2.552  1.00 92.07           H  
ATOM    607  HB3 SER A  40      46.473  -0.742  -1.072  1.00 92.07           H  
ATOM    608  O   SER A  40      43.377  -2.552   0.225  1.00 92.07           O  
ATOM    609  OG  SER A  40      44.850   0.485  -0.806  1.00 92.07           O  
ATOM    610  HG  SER A  40      45.429   1.243  -0.693  1.00 92.07           H  
ATOM    611  N   ILE A  41      45.596  -2.868   0.318  1.00 86.72           N  
ATOM    612  H   ILE A  41      46.470  -2.810  -0.185  1.00 86.72           H  
ATOM    613  CA  ILE A  41      45.632  -3.519   1.630  1.00 86.72           C  
ATOM    614  HA  ILE A  41      44.646  -3.483   2.092  1.00 86.72           H  
ATOM    615  C   ILE A  41      46.602  -2.762   2.548  1.00 86.72           C  
ATOM    616  CB  ILE A  41      46.012  -5.004   1.430  1.00 86.72           C  
ATOM    617  HB  ILE A  41      46.933  -5.047   0.848  1.00 86.72           H  
ATOM    618  O   ILE A  41      47.779  -2.614   2.213  1.00 86.72           O  
ATOM    619  CG1 ILE A  41      44.892  -5.740   0.654  1.00 86.72           C  
ATOM    620 HG12 ILE A  41      44.747  -5.255  -0.311  1.00 86.72           H  
ATOM    621 HG13 ILE A  41      43.959  -5.664   1.212  1.00 86.72           H  
ATOM    622  CG2 ILE A  41      46.284  -5.674   2.777  1.00 86.72           C  
ATOM    623 HG21 ILE A  41      47.134  -5.197   3.267  1.00 86.72           H  
ATOM    624 HG22 ILE A  41      45.406  -5.556   3.412  1.00 86.72           H  
ATOM    625 HG23 ILE A  41      46.525  -6.730   2.658  1.00 86.72           H  
ATOM    626  CD1 ILE A  41      45.172  -7.219   0.369  1.00 86.72           C  
ATOM    627 HD11 ILE A  41      45.086  -7.800   1.287  1.00 86.72           H  
ATOM    628 HD12 ILE A  41      46.168  -7.341  -0.055  1.00 86.72           H  
ATOM    629 HD13 ILE A  41      44.438  -7.593  -0.345  1.00 86.72           H  
ATOM    630  N   THR A  42      46.141  -2.291   3.712  1.00 75.07           N  
ATOM    631  H   THR A  42      45.186  -2.486   3.979  1.00 75.07           H  
ATOM    632  CA  THR A  42      47.024  -1.642   4.701  1.00 75.07           C  
ATOM    633  HA  THR A  42      47.697  -0.981   4.155  1.00 75.07           H  
ATOM    634  C   THR A  42      47.902  -2.671   5.416  1.00 75.07           C  
ATOM    635  CB  THR A  42      46.274  -0.759   5.715  1.00 75.07           C  
ATOM    636  HB  THR A  42      47.002  -0.311   6.392  1.00 75.07           H  
ATOM    637  O   THR A  42      47.566  -3.849   5.509  1.00 75.07           O  
ATOM    638  CG2 THR A  42      45.498   0.364   5.032  1.00 75.07           C  
ATOM    639 HG21 THR A  42      45.015   0.988   5.784  1.00 75.07           H  
ATOM    640 HG22 THR A  42      44.736  -0.060   4.378  1.00 75.07           H  
ATOM    641 HG23 THR A  42      46.177   0.979   4.442  1.00 75.07           H  
ATOM    642  OG1 THR A  42      45.362  -1.505   6.473  1.00 75.07           O  
ATOM    643  HG1 THR A  42      44.967  -0.930   7.133  1.00 75.07           H  
ATOM    644  N   ASN A  43      49.078  -2.250   5.893  1.00 68.12           N  
ATOM    645  H   ASN A  43      49.273  -1.260   5.866  1.00 68.12           H  
ATOM    646  CA  ASN A  43      50.041  -3.090   6.630  1.00 68.12           C  
ATOM    647  HA  ASN A  43      50.946  -2.497   6.761  1.00 68.12           H  
ATOM    648  C   ASN A  43      50.487  -4.392   5.909  1.00 68.12           C  
ATOM    649  CB  ASN A  43      49.482  -3.376   8.039  1.00 68.12           C  
ATOM    650  HB2 ASN A  43      50.249  -3.859   8.645  1.00 68.12           H  
ATOM    651  HB3 ASN A  43      48.654  -4.077   7.939  1.00 68.12           H  
ATOM    652  O   ASN A  43      51.106  -5.254   6.530  1.00 68.12           O  
ATOM    653  CG  ASN A  43      48.988  -2.158   8.803  1.00 68.12           C  
ATOM    654  ND2 ASN A  43      48.126  -2.385   9.763  1.00 68.12           N  
ATOM    655 HD21 ASN A  43      47.784  -3.321   9.927  1.00 68.12           H  
ATOM    656 HD22 ASN A  43      47.787  -1.623  10.333  1.00 68.12           H  
ATOM    657  OD1 ASN A  43      49.366  -1.025   8.545  1.00 68.12           O  
ATOM    658  N   ASN A  44      50.180  -4.550   4.614  1.00 62.38           N  
ATOM    659  H   ASN A  44      49.666  -3.798   4.179  1.00 62.38           H  
ATOM    660  CA  ASN A  44      50.263  -5.806   3.853  1.00 62.38           C  
ATOM    661  HA  ASN A  44      49.787  -5.595   2.895  1.00 62.38           H  
ATOM    662  C   ASN A  44      49.447  -6.984   4.446  1.00 62.38           C  
ATOM    663  CB  ASN A  44      51.734  -6.168   3.563  1.00 62.38           C  
ATOM    664  HB2 ASN A  44      51.769  -7.049   2.921  1.00 62.38           H  
ATOM    665  HB3 ASN A  44      52.229  -6.428   4.498  1.00 62.38           H  
ATOM    666  O   ASN A  44      49.800  -8.145   4.245  1.00 62.38           O  
ATOM    667  CG  ASN A  44      52.502  -5.065   2.863  1.00 62.38           C  
ATOM    668  ND2 ASN A  44      53.656  -4.699   3.368  1.00 62.38           N  
ATOM    669 HD21 ASN A  44      54.143  -3.953   2.893  1.00 62.38           H  
ATOM    670 HD22 ASN A  44      53.975  -5.106   4.236  1.00 62.38           H  
ATOM    671  OD1 ASN A  44      52.100  -4.536   1.840  1.00 62.38           O  
ATOM    672  N   GLN A  45      48.366  -6.705   5.181  1.00 61.28           N  
ATOM    673  H   GLN A  45      48.082  -5.740   5.271  1.00 61.28           H  
ATOM    674  CA  GLN A  45      47.566  -7.684   5.928  1.00 61.28           C  
ATOM    675  HA  GLN A  45      47.699  -8.687   5.523  1.00 61.28           H  
ATOM    676  C   GLN A  45      46.070  -7.325   5.897  1.00 61.28           C  
ATOM    677  CB  GLN A  45      48.017  -7.650   7.393  1.00 61.28           C  
ATOM    678  HB2 GLN A  45      47.266  -8.144   8.010  1.00 61.28           H  
ATOM    679  HB3 GLN A  45      48.070  -6.600   7.679  1.00 61.28           H  
ATOM    680  O   GLN A  45      45.713  -6.158   5.794  1.00 61.28           O  
ATOM    681  CG  GLN A  45      49.380  -8.251   7.740  1.00 61.28           C  
ATOM    682  HG2 GLN A  45      49.355  -9.329   7.582  1.00 61.28           H  
ATOM    683  HG3 GLN A  45      50.153  -7.819   7.104  1.00 61.28           H  
ATOM    684  CD  GLN A  45      49.732  -7.952   9.198  1.00 61.28           C  
ATOM    685  NE2 GLN A  45      50.803  -8.511   9.713  1.00 61.28           N  
ATOM    686 HE21 GLN A  45      51.384  -9.117   9.151  1.00 61.28           H  
ATOM    687 HE22 GLN A  45      51.002  -8.283  10.677  1.00 61.28           H  
ATOM    688  OE1 GLN A  45      49.053  -7.217   9.907  1.00 61.28           O  
ATOM    689  N   VAL A  46      45.177  -8.300   6.091  1.00 64.03           N  
ATOM    690  H   VAL A  46      45.503  -9.245   6.234  1.00 64.03           H  
ATOM    691  CA  VAL A  46      43.749  -8.035   6.362  1.00 64.03           C  
ATOM    692  HA  VAL A  46      43.632  -6.989   6.649  1.00 64.03           H  
ATOM    693  C   VAL A  46      43.297  -8.885   7.547  1.00 64.03           C  
ATOM    694  CB  VAL A  46      42.857  -8.263   5.121  1.00 64.03           C  
ATOM    695  HB  VAL A  46      42.877  -9.318   4.850  1.00 64.03           H  
ATOM    696  O   VAL A  46      43.736 -10.028   7.680  1.00 64.03           O  
ATOM    697  CG1 VAL A  46      41.401  -7.845   5.375  1.00 64.03           C  
ATOM    698 HG11 VAL A  46      40.960  -8.465   6.156  1.00 64.03           H  
ATOM    699 HG12 VAL A  46      40.813  -7.977   4.467  1.00 64.03           H  
ATOM    700 HG13 VAL A  46      41.360  -6.800   5.680  1.00 64.03           H  
ATOM    701  CG2 VAL A  46      43.335  -7.438   3.920  1.00 64.03           C  
ATOM    702 HG21 VAL A  46      42.647  -7.538   3.081  1.00 64.03           H  
ATOM    703 HG22 VAL A  46      43.396  -6.386   4.199  1.00 64.03           H  
ATOM    704 HG23 VAL A  46      44.318  -7.784   3.602  1.00 64.03           H  
ATOM    705  N   GLN A  47      42.427  -8.345   8.408  1.00 64.28           N  
ATOM    706  H   GLN A  47      42.188  -7.370   8.297  1.00 64.28           H  
ATOM    707  CA  GLN A  47      41.861  -9.083   9.544  1.00 64.28           C  
ATOM    708  HA  GLN A  47      42.658  -9.237  10.272  1.00 64.28           H  
ATOM    709  C   GLN A  47      41.328 -10.463   9.116  1.00 64.28           C  
ATOM    710  CB  GLN A  47      40.739  -8.285  10.233  1.00 64.28           C  
ATOM    711  HB2 GLN A  47      40.365  -8.889  11.060  1.00 64.28           H  
ATOM    712  HB3 GLN A  47      39.918  -8.127   9.533  1.00 64.28           H  
ATOM    713  O   GLN A  47      40.489 -10.576   8.224  1.00 64.28           O  
ATOM    714  CG  GLN A  47      41.198  -6.924  10.781  1.00 64.28           C  
ATOM    715  HG2 GLN A  47      42.141  -7.040  11.316  1.00 64.28           H  
ATOM    716  HG3 GLN A  47      41.354  -6.240   9.947  1.00 64.28           H  
ATOM    717  CD  GLN A  47      40.183  -6.307  11.741  1.00 64.28           C  
ATOM    718  NE2 GLN A  47      39.796  -5.065  11.552  1.00 64.28           N  
ATOM    719 HE21 GLN A  47      40.091  -4.531  10.748  1.00 64.28           H  
ATOM    720 HE22 GLN A  47      39.123  -4.698  12.209  1.00 64.28           H  
ATOM    721  OE1 GLN A  47      39.735  -6.930  12.688  1.00 64.28           O  
ATOM    722  N   HIS A  48      41.808 -11.518   9.779  1.00 65.64           N  
ATOM    723  H   HIS A  48      42.499 -11.340  10.495  1.00 65.64           H  
ATOM    724  CA  HIS A  48      41.477 -12.918   9.488  1.00 65.64           C  
ATOM    725  HA  HIS A  48      42.091 -13.510  10.167  1.00 65.64           H  
ATOM    726  C   HIS A  48      41.864 -13.416   8.075  1.00 65.64           C  
ATOM    727  CB  HIS A  48      40.009 -13.230   9.844  1.00 65.64           C  
ATOM    728  HB2 HIS A  48      39.906 -14.309   9.962  1.00 65.64           H  
ATOM    729  HB3 HIS A  48      39.378 -12.923   9.010  1.00 65.64           H  
ATOM    730  O   HIS A  48      41.137 -14.227   7.499  1.00 65.64           O  
ATOM    731  CG  HIS A  48      39.476 -12.568  11.088  1.00 65.64           C  
ATOM    732  CD2 HIS A  48      38.545 -11.564  11.124  1.00 65.64           C  
ATOM    733  HD2 HIS A  48      38.086 -11.090  10.269  1.00 65.64           H  
ATOM    734  ND1 HIS A  48      39.804 -12.866  12.392  1.00 65.64           N  
ATOM    735  HD1 HIS A  48      40.489 -13.542  12.701  1.00 65.64           H  
ATOM    736  CE1 HIS A  48      39.083 -12.062  13.193  1.00 65.64           C  
ATOM    737  HE1 HIS A  48      39.131 -12.048  14.271  1.00 65.64           H  
ATOM    738  NE2 HIS A  48      38.289 -11.266  12.463  1.00 65.64           N  
ATOM    739  N   LEU A  49      43.000 -12.985   7.518  1.00 69.45           N  
ATOM    740  H   LEU A  49      43.502 -12.221   7.949  1.00 69.45           H  
ATOM    741  CA  LEU A  49      43.704 -13.716   6.454  1.00 69.45           C  
ATOM    742  HA  LEU A  49      43.259 -14.704   6.337  1.00 69.45           H  
ATOM    743  C   LEU A  49      45.165 -13.956   6.852  1.00 69.45           C  
ATOM    744  CB  LEU A  49      43.607 -12.970   5.110  1.00 69.45           C  
ATOM    745  HB2 LEU A  49      43.871 -11.925   5.273  1.00 69.45           H  
ATOM    746  HB3 LEU A  49      44.345 -13.395   4.431  1.00 69.45           H  
ATOM    747  O   LEU A  49      45.916 -13.010   7.074  1.00 69.45           O  
ATOM    748  CG  LEU A  49      42.231 -13.044   4.427  1.00 69.45           C  
ATOM    749  HG  LEU A  49      41.469 -12.608   5.074  1.00 69.45           H  
ATOM    750  CD1 LEU A  49      42.266 -12.254   3.120  1.00 69.45           C  
ATOM    751 HD11 LEU A  49      42.523 -11.215   3.328  1.00 69.45           H  
ATOM    752 HD12 LEU A  49      41.285 -12.289   2.646  1.00 69.45           H  
ATOM    753 HD13 LEU A  49      43.010 -12.678   2.444  1.00 69.45           H  
ATOM    754  CD2 LEU A  49      41.821 -14.477   4.069  1.00 69.45           C  
ATOM    755 HD21 LEU A  49      42.651 -14.985   3.577  1.00 69.45           H  
ATOM    756 HD22 LEU A  49      41.568 -15.023   4.978  1.00 69.45           H  
ATOM    757 HD23 LEU A  49      40.959 -14.467   3.401  1.00 69.45           H  
ATOM    758  N   ASP A  50      45.555 -15.227   6.915  1.00 75.64           N  
ATOM    759  H   ASP A  50      44.871 -15.947   6.731  1.00 75.64           H  
ATOM    760  CA  ASP A  50      46.886 -15.682   7.330  1.00 75.64           C  
ATOM    761  HA  ASP A  50      47.276 -15.020   8.104  1.00 75.64           H  
ATOM    762  C   ASP A  50      47.879 -15.678   6.155  1.00 75.64           C  
ATOM    763  CB  ASP A  50      46.772 -17.102   7.908  1.00 75.64           C  
ATOM    764  HB2 ASP A  50      46.405 -17.774   7.133  1.00 75.64           H  
ATOM    765  HB3 ASP A  50      47.768 -17.441   8.190  1.00 75.64           H  
ATOM    766  O   ASP A  50      49.065 -15.403   6.331  1.00 75.64           O  
ATOM    767  CG  ASP A  50      45.846 -17.213   9.124  1.00 75.64           C  
ATOM    768  OD1 ASP A  50      46.343 -17.563  10.214  1.00 75.64           O  
ATOM    769  OD2 ASP A  50      44.610 -17.102   8.960  1.00 75.64           O  
ATOM    770  N   VAL A  51      47.389 -15.956   4.940  1.00 83.14           N  
ATOM    771  H   VAL A  51      46.407 -16.185   4.883  1.00 83.14           H  
ATOM    772  CA  VAL A  51      48.149 -15.841   3.684  1.00 83.14           C  
ATOM    773  HA  VAL A  51      49.000 -15.181   3.854  1.00 83.14           H  
ATOM    774  C   VAL A  51      47.256 -15.215   2.618  1.00 83.14           C  
ATOM    775  CB  VAL A  51      48.690 -17.203   3.193  1.00 83.14           C  
ATOM    776  HB  VAL A  51      47.851 -17.845   2.923  1.00 83.14           H  
ATOM    777  O   VAL A  51      46.138 -15.671   2.390  1.00 83.14           O  
ATOM    778  CG1 VAL A  51      49.578 -17.047   1.948  1.00 83.14           C  
ATOM    779 HG11 VAL A  51      49.001 -16.628   1.124  1.00 83.14           H  
ATOM    780 HG12 VAL A  51      50.422 -16.396   2.173  1.00 83.14           H  
ATOM    781 HG13 VAL A  51      49.949 -18.025   1.642  1.00 83.14           H  
ATOM    782  CG2 VAL A  51      49.524 -17.930   4.256  1.00 83.14           C  
ATOM    783 HG21 VAL A  51      48.898 -18.177   5.114  1.00 83.14           H  
ATOM    784 HG22 VAL A  51      50.341 -17.290   4.592  1.00 83.14           H  
ATOM    785 HG23 VAL A  51      49.927 -18.858   3.853  1.00 83.14           H  
ATOM    786  N   ILE A  52      47.751 -14.190   1.924  1.00 85.71           N  
ATOM    787  H   ILE A  52      48.680 -13.863   2.145  1.00 85.71           H  
ATOM    788  CA  ILE A  52      47.050 -13.574   0.791  1.00 85.71           C  
ATOM    789  HA  ILE A  52      45.978 -13.730   0.919  1.00 85.71           H  
ATOM    790  C   ILE A  52      47.454 -14.288  -0.511  1.00 85.71           C  
ATOM    791  CB  ILE A  52      47.269 -12.042   0.777  1.00 85.71           C  
ATOM    792  HB  ILE A  52      48.340 -11.843   0.737  1.00 85.71           H  
ATOM    793  O   ILE A  52      48.618 -14.637  -0.720  1.00 85.71           O  
ATOM    794  CG1 ILE A  52      46.683 -11.401   2.063  1.00 85.71           C  
ATOM    795 HG12 ILE A  52      45.595 -11.409   2.008  1.00 85.71           H  
ATOM    796 HG13 ILE A  52      46.968 -11.986   2.937  1.00 85.71           H  
ATOM    797  CG2 ILE A  52      46.602 -11.421  -0.465  1.00 85.71           C  
ATOM    798 HG21 ILE A  52      45.550 -11.704  -0.504  1.00 85.71           H  
ATOM    799 HG22 ILE A  52      47.095 -11.767  -1.373  1.00 85.71           H  
ATOM    800 HG23 ILE A  52      46.677 -10.334  -0.441  1.00 85.71           H  
ATOM    801  CD1 ILE A  52      47.164  -9.968   2.324  1.00 85.71           C  
ATOM    802 HD11 ILE A  52      48.250  -9.952   2.415  1.00 85.71           H  
ATOM    803 HD12 ILE A  52      46.727  -9.607   3.255  1.00 85.71           H  
ATOM    804 HD13 ILE A  52      46.858  -9.304   1.515  1.00 85.71           H  
ATOM    805  N   ARG A  53      46.479 -14.522  -1.394  1.00 88.41           N  
ATOM    806  H   ARG A  53      45.550 -14.217  -1.143  1.00 88.41           H  
ATOM    807  CA  ARG A  53      46.664 -15.113  -2.730  1.00 88.41           C  
ATOM    808  HA  ARG A  53      47.654 -15.561  -2.811  1.00 88.41           H  
ATOM    809  C   ARG A  53      46.591 -14.050  -3.821  1.00 88.41           C  
ATOM    810  CB  ARG A  53      45.598 -16.189  -2.980  1.00 88.41           C  
ATOM    811  HB2 ARG A  53      45.679 -16.528  -4.013  1.00 88.41           H  
ATOM    812  HB3 ARG A  53      44.615 -15.732  -2.864  1.00 88.41           H  
ATOM    813  O   ARG A  53      47.471 -14.000  -4.675  1.00 88.41           O  
ATOM    814  CG  ARG A  53      45.697 -17.417  -2.062  1.00 88.41           C  
ATOM    815  HG2 ARG A  53      46.550 -18.029  -2.357  1.00 88.41           H  
ATOM    816  HG3 ARG A  53      45.821 -17.120  -1.020  1.00 88.41           H  
ATOM    817  CD  ARG A  53      44.399 -18.214  -2.218  1.00 88.41           C  
ATOM    818  HD2 ARG A  53      43.562 -17.576  -1.935  1.00 88.41           H  
ATOM    819  HD3 ARG A  53      44.289 -18.489  -3.267  1.00 88.41           H  
ATOM    820  NE  ARG A  53      44.364 -19.427  -1.388  1.00 88.41           N  
ATOM    821  HE  ARG A  53      44.998 -19.494  -0.604  1.00 88.41           H  
ATOM    822  NH1 ARG A  53      42.492 -20.349  -2.345  1.00 88.41           N  
ATOM    823 HH11 ARG A  53      42.402 -19.556  -2.964  1.00 88.41           H  
ATOM    824 HH12 ARG A  53      41.779 -21.060  -2.267  1.00 88.41           H  
ATOM    825  NH2 ARG A  53      43.440 -21.387  -0.663  1.00 88.41           N  
ATOM    826 HH21 ARG A  53      44.066 -21.398   0.130  1.00 88.41           H  
ATOM    827 HH22 ARG A  53      42.664 -22.033  -0.689  1.00 88.41           H  
ATOM    828  CZ  ARG A  53      43.450 -20.374  -1.465  1.00 88.41           C  
ATOM    829  N   SER A  54      45.573 -13.195  -3.789  1.00 92.40           N  
ATOM    830  H   SER A  54      44.873 -13.290  -3.067  1.00 92.40           H  
ATOM    831  CA  SER A  54      45.344 -12.174  -4.816  1.00 92.40           C  
ATOM    832  HA  SER A  54      46.308 -11.754  -5.103  1.00 92.40           H  
ATOM    833  C   SER A  54      44.483 -11.014  -4.316  1.00 92.40           C  
ATOM    834  CB  SER A  54      44.707 -12.799  -6.070  1.00 92.40           C  
ATOM    835  HB2 SER A  54      44.432 -12.012  -6.772  1.00 92.40           H  
ATOM    836  HB3 SER A  54      45.434 -13.450  -6.554  1.00 92.40           H  
ATOM    837  O   SER A  54      43.770 -11.126  -3.319  1.00 92.40           O  
ATOM    838  OG  SER A  54      43.561 -13.559  -5.739  1.00 92.40           O  
ATOM    839  HG  SER A  54      42.975 -13.595  -6.499  1.00 92.40           H  
ATOM    840  N   LEU A  55      44.555  -9.896  -5.038  1.00 93.46           N  
ATOM    841  H   LEU A  55      45.166  -9.908  -5.842  1.00 93.46           H  
ATOM    842  CA  LEU A  55      43.742  -8.694  -4.865  1.00 93.46           C  
ATOM    843  HA  LEU A  55      42.972  -8.877  -4.116  1.00 93.46           H  
ATOM    844  C   LEU A  55      43.063  -8.367  -6.201  1.00 93.46           C  
ATOM    845  CB  LEU A  55      44.660  -7.559  -4.382  1.00 93.46           C  
ATOM    846  HB2 LEU A  55      45.453  -7.425  -5.118  1.00 93.46           H  
ATOM    847  HB3 LEU A  55      45.124  -7.861  -3.443  1.00 93.46           H  
ATOM    848  O   LEU A  55      43.678  -8.518  -7.251  1.00 93.46           O  
ATOM    849  CG  LEU A  55      43.962  -6.204  -4.176  1.00 93.46           C  
ATOM    850  HG  LEU A  55      43.481  -5.885  -5.101  1.00 93.46           H  
ATOM    851  CD1 LEU A  55      42.923  -6.257  -3.058  1.00 93.46           C  
ATOM    852 HD11 LEU A  55      43.359  -6.690  -2.158  1.00 93.46           H  
ATOM    853 HD12 LEU A  55      42.584  -5.247  -2.826  1.00 93.46           H  
ATOM    854 HD13 LEU A  55      42.062  -6.847  -3.370  1.00 93.46           H  
ATOM    855  CD2 LEU A  55      45.006  -5.163  -3.798  1.00 93.46           C  
ATOM    856 HD21 LEU A  55      45.470  -5.431  -2.849  1.00 93.46           H  
ATOM    857 HD22 LEU A  55      44.526  -4.190  -3.700  1.00 93.46           H  
ATOM    858 HD23 LEU A  55      45.764  -5.098  -4.579  1.00 93.46           H  
ATOM    859  N   THR A  56      41.803  -7.944  -6.186  1.00 95.10           N  
ATOM    860  H   THR A  56      41.330  -7.883  -5.296  1.00 95.10           H  
ATOM    861  CA  THR A  56      40.992  -7.745  -7.395  1.00 95.10           C  
ATOM    862  HA  THR A  56      41.655  -7.624  -8.251  1.00 95.10           H  
ATOM    863  C   THR A  56      40.123  -6.493  -7.300  1.00 95.10           C  
ATOM    864  CB  THR A  56      40.111  -8.977  -7.652  1.00 95.10           C  
ATOM    865  HB  THR A  56      39.451  -9.137  -6.799  1.00 95.10           H  
ATOM    866  O   THR A  56      39.514  -6.240  -6.260  1.00 95.10           O  
ATOM    867  CG2 THR A  56      39.266  -8.850  -8.910  1.00 95.10           C  
ATOM    868 HG21 THR A  56      38.518  -8.070  -8.771  1.00 95.10           H  
ATOM    869 HG22 THR A  56      39.885  -8.589  -9.768  1.00 95.10           H  
ATOM    870 HG23 THR A  56      38.765  -9.798  -9.104  1.00 95.10           H  
ATOM    871  OG1 THR A  56      40.907 -10.126  -7.835  1.00 95.10           O  
ATOM    872  HG1 THR A  56      41.289 -10.334  -6.979  1.00 95.10           H  
ATOM    873  N   LEU A  57      40.029  -5.751  -8.408  1.00 96.02           N  
ATOM    874  H   LEU A  57      40.544  -6.066  -9.217  1.00 96.02           H  
ATOM    875  CA  LEU A  57      39.164  -4.585  -8.590  1.00 96.02           C  
ATOM    876  HA  LEU A  57      38.650  -4.390  -7.649  1.00 96.02           H  
ATOM    877  C   LEU A  57      38.093  -4.856  -9.666  1.00 96.02           C  
ATOM    878  CB  LEU A  57      40.053  -3.366  -8.909  1.00 96.02           C  
ATOM    879  HB2 LEU A  57      40.723  -3.196  -8.067  1.00 96.02           H  
ATOM    880  HB3 LEU A  57      40.665  -3.608  -9.778  1.00 96.02           H  
ATOM    881  O   LEU A  57      38.398  -5.362 -10.747  1.00 96.02           O  
ATOM    882  CG  LEU A  57      39.293  -2.061  -9.212  1.00 96.02           C  
ATOM    883  HG  LEU A  57      38.672  -2.208 -10.095  1.00 96.02           H  
ATOM    884  CD1 LEU A  57      38.400  -1.602  -8.059  1.00 96.02           C  
ATOM    885 HD11 LEU A  57      37.825  -0.731  -8.374  1.00 96.02           H  
ATOM    886 HD12 LEU A  57      37.685  -2.380  -7.788  1.00 96.02           H  
ATOM    887 HD13 LEU A  57      39.004  -1.344  -7.190  1.00 96.02           H  
ATOM    888  CD2 LEU A  57      40.287  -0.938  -9.509  1.00 96.02           C  
ATOM    889 HD21 LEU A  57      40.917  -0.744  -8.640  1.00 96.02           H  
ATOM    890 HD22 LEU A  57      39.750  -0.027  -9.771  1.00 96.02           H  
ATOM    891 HD23 LEU A  57      40.921  -1.217 -10.351  1.00 96.02           H  
ATOM    892  N   SER A  58      36.843  -4.492  -9.375  1.00 95.95           N  
ATOM    893  H   SER A  58      36.680  -4.154  -8.437  1.00 95.95           H  
ATOM    894  CA  SER A  58      35.636  -4.828 -10.153  1.00 95.95           C  
ATOM    895  HA  SER A  58      35.926  -5.110 -11.165  1.00 95.95           H  
ATOM    896  C   SER A  58      34.647  -3.663 -10.240  1.00 95.95           C  
ATOM    897  CB  SER A  58      34.870  -6.008  -9.530  1.00 95.95           C  
ATOM    898  HB2 SER A  58      34.708  -6.792 -10.269  1.00 95.95           H  
ATOM    899  HB3 SER A  58      33.879  -5.680  -9.216  1.00 95.95           H  
ATOM    900  O   SER A  58      34.659  -2.769  -9.390  1.00 95.95           O  
ATOM    901  OG  SER A  58      35.524  -6.575  -8.423  1.00 95.95           O  
ATOM    902  HG  SER A  58      35.977  -7.358  -8.743  1.00 95.95           H  
ATOM    903  N   ARG A  59      33.706  -3.729 -11.193  1.00 94.16           N  
ATOM    904  H   ARG A  59      33.729  -4.516 -11.826  1.00 94.16           H  
ATOM    905  CA  ARG A  59      32.572  -2.790 -11.308  1.00 94.16           C  
ATOM    906  HA  ARG A  59      32.521  -2.201 -10.393  1.00 94.16           H  
ATOM    907  C   ARG A  59      31.230  -3.516 -11.428  1.00 94.16           C  
ATOM    908  CB  ARG A  59      32.837  -1.814 -12.466  1.00 94.16           C  
ATOM    909  HB2 ARG A  59      33.847  -1.426 -12.334  1.00 94.16           H  
ATOM    910  HB3 ARG A  59      32.786  -2.337 -13.421  1.00 94.16           H  
ATOM    911  O   ARG A  59      31.155  -4.607 -11.986  1.00 94.16           O  
ATOM    912  CG  ARG A  59      31.865  -0.622 -12.470  1.00 94.16           C  
ATOM    913  HG2 ARG A  59      31.733  -0.290 -11.440  1.00 94.16           H  
ATOM    914  HG3 ARG A  59      30.893  -0.917 -12.866  1.00 94.16           H  
ATOM    915  CD  ARG A  59      32.426   0.570 -13.257  1.00 94.16           C  
ATOM    916  HD2 ARG A  59      33.509   0.585 -13.140  1.00 94.16           H  
ATOM    917  HD3 ARG A  59      32.030   1.485 -12.815  1.00 94.16           H  
ATOM    918  NE  ARG A  59      32.089   0.590 -14.690  1.00 94.16           N  
ATOM    919  HE  ARG A  59      31.259   0.101 -14.992  1.00 94.16           H  
ATOM    920  NH1 ARG A  59      33.744   2.073 -15.302  1.00 94.16           N  
ATOM    921 HH11 ARG A  59      34.065   2.166 -14.349  1.00 94.16           H  
ATOM    922 HH12 ARG A  59      34.000   2.773 -15.984  1.00 94.16           H  
ATOM    923  NH2 ARG A  59      32.178   1.576 -16.749  1.00 94.16           N  
ATOM    924 HH21 ARG A  59      31.183   1.450 -16.862  1.00 94.16           H  
ATOM    925 HH22 ARG A  59      32.604   2.333 -17.264  1.00 94.16           H  
ATOM    926  CZ  ARG A  59      32.680   1.378 -15.572  1.00 94.16           C  
ATOM    927  N   TYR A  60      30.181  -2.916 -10.871  1.00 94.22           N  
ATOM    928  H   TYR A  60      30.331  -2.048 -10.378  1.00 94.22           H  
ATOM    929  CA  TYR A  60      28.806  -3.418 -10.945  1.00 94.22           C  
ATOM    930  HA  TYR A  60      28.811  -4.470 -10.658  1.00 94.22           H  
ATOM    931  C   TYR A  60      28.210  -3.308 -12.358  1.00 94.22           C  
ATOM    932  CB  TYR A  60      27.958  -2.638  -9.932  1.00 94.22           C  
ATOM    933  HB2 TYR A  60      28.470  -2.660  -8.970  1.00 94.22           H  
ATOM    934  HB3 TYR A  60      27.911  -1.596 -10.248  1.00 94.22           H  
ATOM    935  O   TYR A  60      28.547  -2.387 -13.105  1.00 94.22           O  
ATOM    936  CG  TYR A  60      26.550  -3.157  -9.699  1.00 94.22           C  
ATOM    937  CD1 TYR A  60      25.445  -2.299  -9.857  1.00 94.22           C  
ATOM    938  HD1 TYR A  60      25.588  -1.279 -10.183  1.00 94.22           H  
ATOM    939  CD2 TYR A  60      26.348  -4.482  -9.269  1.00 94.22           C  
ATOM    940  HD2 TYR A  60      27.191  -5.147  -9.153  1.00 94.22           H  
ATOM    941  CE1 TYR A  60      24.144  -2.763  -9.582  1.00 94.22           C  
ATOM    942  HE1 TYR A  60      23.302  -2.096  -9.693  1.00 94.22           H  
ATOM    943  CE2 TYR A  60      25.050  -4.950  -8.993  1.00 94.22           C  
ATOM    944  HE2 TYR A  60      24.889  -5.964  -8.658  1.00 94.22           H  
ATOM    945  OH  TYR A  60      22.691  -4.537  -8.880  1.00 94.22           O  
ATOM    946  HH  TYR A  60      22.041  -3.843  -9.007  1.00 94.22           H  
ATOM    947  CZ  TYR A  60      23.945  -4.092  -9.153  1.00 94.22           C  
ATOM    948  N   ASN A  61      27.293  -4.217 -12.695  1.00 88.40           N  
ATOM    949  H   ASN A  61      27.118  -4.971 -12.046  1.00 88.40           H  
ATOM    950  CA  ASN A  61      26.458  -4.171 -13.895  1.00 88.40           C  
ATOM    951  HA  ASN A  61      26.647  -3.251 -14.447  1.00 88.40           H  
ATOM    952  C   ASN A  61      24.971  -4.186 -13.494  1.00 88.40           C  
ATOM    953  CB  ASN A  61      26.833  -5.376 -14.781  1.00 88.40           C  
ATOM    954  HB2 ASN A  61      27.892  -5.324 -15.036  1.00 88.40           H  
ATOM    955  HB3 ASN A  61      26.667  -6.302 -14.232  1.00 88.40           H  
ATOM    956  O   ASN A  61      24.494  -5.183 -12.956  1.00 88.40           O  
ATOM    957  CG  ASN A  61      26.007  -5.432 -16.053  1.00 88.40           C  
ATOM    958  ND2 ASN A  61      26.569  -5.074 -17.182  1.00 88.40           N  
ATOM    959 HD21 ASN A  61      25.985  -5.115 -18.005  1.00 88.40           H  
ATOM    960 HD22 ASN A  61      27.536  -4.782 -17.202  1.00 88.40           H  
ATOM    961  OD1 ASN A  61      24.832  -5.758 -16.051  1.00 88.40           O  
ATOM    962  N   GLU A  62      24.214  -3.117 -13.764  1.00 80.76           N  
ATOM    963  H   GLU A  62      24.643  -2.275 -14.120  1.00 80.76           H  
ATOM    964  CA  GLU A  62      22.807  -3.026 -13.333  1.00 80.76           C  
ATOM    965  HA  GLU A  62      22.760  -3.301 -12.279  1.00 80.76           H  
ATOM    966  C   GLU A  62      21.847  -3.987 -14.066  1.00 80.76           C  
ATOM    967  CB  GLU A  62      22.287  -1.582 -13.459  1.00 80.76           C  
ATOM    968  HB2 GLU A  62      21.246  -1.582 -13.136  1.00 80.76           H  
ATOM    969  HB3 GLU A  62      22.302  -1.271 -14.503  1.00 80.76           H  
ATOM    970  O   GLU A  62      20.799  -4.342 -13.518  1.00 80.76           O  
ATOM    971  CG  GLU A  62      23.036  -0.558 -12.588  1.00 80.76           C  
ATOM    972  HG2 GLU A  62      23.522  -1.065 -11.755  1.00 80.76           H  
ATOM    973  HG3 GLU A  62      22.298   0.123 -12.164  1.00 80.76           H  
ATOM    974  CD  GLU A  62      24.072   0.258 -13.370  1.00 80.76           C  
ATOM    975  OE1 GLU A  62      24.098   1.499 -13.202  1.00 80.76           O  
ATOM    976  OE2 GLU A  62      24.869  -0.349 -14.122  1.00 80.76           O  
ATOM    977  N   THR A  63      22.183  -4.448 -15.276  1.00 77.74           N  
ATOM    978  H   THR A  63      23.050  -4.138 -15.691  1.00 77.74           H  
ATOM    979  CA  THR A  63      21.333  -5.369 -16.054  1.00 77.74           C  
ATOM    980  HA  THR A  63      20.306  -5.008 -16.008  1.00 77.74           H  
ATOM    981  C   THR A  63      21.362  -6.778 -15.464  1.00 77.74           C  
ATOM    982  CB  THR A  63      21.739  -5.409 -17.538  1.00 77.74           C  
ATOM    983  HB  THR A  63      22.732  -5.845 -17.644  1.00 77.74           H  
ATOM    984  O   THR A  63      20.305  -7.359 -15.204  1.00 77.74           O  
ATOM    985  CG2 THR A  63      20.749  -6.198 -18.394  1.00 77.74           C  
ATOM    986 HG21 THR A  63      20.739  -7.246 -18.091  1.00 77.74           H  
ATOM    987 HG22 THR A  63      21.053  -6.156 -19.440  1.00 77.74           H  
ATOM    988 HG23 THR A  63      19.747  -5.780 -18.298  1.00 77.74           H  
ATOM    989  OG1 THR A  63      21.754  -4.105 -18.064  1.00 77.74           O  
ATOM    990  HG1 THR A  63      21.821  -4.191 -19.018  1.00 77.74           H  
ATOM    991  N   LEU A  64      22.561  -7.300 -15.196  1.00 84.14           N  
ATOM    992  H   LEU A  64      23.366  -6.740 -15.435  1.00 84.14           H  
ATOM    993  CA  LEU A  64      22.821  -8.660 -14.705  1.00 84.14           C  
ATOM    994  HA  LEU A  64      21.995  -9.312 -14.990  1.00 84.14           H  
ATOM    995  C   LEU A  64      22.915  -8.740 -13.167  1.00 84.14           C  
ATOM    996  CB  LEU A  64      24.102  -9.174 -15.393  1.00 84.14           C  
ATOM    997  HB2 LEU A  64      24.924  -8.511 -15.124  1.00 84.14           H  
ATOM    998  HB3 LEU A  64      24.342 -10.165 -15.009  1.00 84.14           H  
ATOM    999  O   LEU A  64      22.751  -9.813 -12.596  1.00 84.14           O  
ATOM   1000  CG  LEU A  64      24.014  -9.247 -16.934  1.00 84.14           C  
ATOM   1001  HG  LEU A  64      23.691  -8.285 -17.331  1.00 84.14           H  
ATOM   1002  CD1 LEU A  64      25.388  -9.540 -17.526  1.00 84.14           C  
ATOM   1003 HD11 LEU A  64      26.069  -8.735 -17.251  1.00 84.14           H  
ATOM   1004 HD12 LEU A  64      25.324  -9.600 -18.613  1.00 84.14           H  
ATOM   1005 HD13 LEU A  64      25.772 -10.479 -17.128  1.00 84.14           H  
ATOM   1006  CD2 LEU A  64      23.034 -10.318 -17.417  1.00 84.14           C  
ATOM   1007 HD21 LEU A  64      23.329 -11.291 -17.022  1.00 84.14           H  
ATOM   1008 HD22 LEU A  64      23.040 -10.355 -18.506  1.00 84.14           H  
ATOM   1009 HD23 LEU A  64      22.023 -10.080 -17.086  1.00 84.14           H  
ATOM   1010  N   LYS A  65      23.093  -7.594 -12.491  1.00 86.91           N  
ATOM   1011  H   LYS A  65      23.262  -6.767 -13.046  1.00 86.91           H  
ATOM   1012  CA  LYS A  65      23.237  -7.427 -11.029  1.00 86.91           C  
ATOM   1013  HA  LYS A  65      23.469  -6.373 -10.879  1.00 86.91           H  
ATOM   1014  C   LYS A  65      24.457  -8.137 -10.422  1.00 86.91           C  
ATOM   1015  CB  LYS A  65      21.919  -7.681 -10.262  1.00 86.91           C  
ATOM   1016  HB2 LYS A  65      22.108  -7.483  -9.207  1.00 86.91           H  
ATOM   1017  HB3 LYS A  65      21.632  -8.729 -10.348  1.00 86.91           H  
ATOM   1018  O   LYS A  65      24.485  -8.450  -9.232  1.00 86.91           O  
ATOM   1019  CG  LYS A  65      20.751  -6.770 -10.681  1.00 86.91           C  
ATOM   1020  HG2 LYS A  65      21.141  -5.812 -11.026  1.00 86.91           H  
ATOM   1021  HG3 LYS A  65      20.128  -6.586  -9.806  1.00 86.91           H  
ATOM   1022  CD  LYS A  65      19.868  -7.396 -11.767  1.00 86.91           C  
ATOM   1023  HD2 LYS A  65      20.489  -7.650 -12.626  1.00 86.91           H  
ATOM   1024  HD3 LYS A  65      19.408  -8.308 -11.389  1.00 86.91           H  
ATOM   1025  CE  LYS A  65      18.790  -6.406 -12.211  1.00 86.91           C  
ATOM   1026  HE2 LYS A  65      18.032  -6.323 -11.432  1.00 86.91           H  
ATOM   1027  HE3 LYS A  65      19.257  -5.429 -12.335  1.00 86.91           H  
ATOM   1028  NZ  LYS A  65      18.193  -6.827 -13.499  1.00 86.91           N  
ATOM   1029  HZ1 LYS A  65      18.935  -6.940 -14.175  1.00 86.91           H  
ATOM   1030  HZ2 LYS A  65      17.563  -6.124 -13.856  1.00 86.91           H  
ATOM   1031  HZ3 LYS A  65      17.728  -7.720 -13.418  1.00 86.91           H  
ATOM   1032  N   GLU A  66      25.500  -8.328 -11.224  1.00 91.99           N  
ATOM   1033  H   GLU A  66      25.411  -8.012 -12.179  1.00 91.99           H  
ATOM   1034  CA  GLU A  66      26.790  -8.889 -10.810  1.00 91.99           C  
ATOM   1035  HA  GLU A  66      26.693  -9.269  -9.793  1.00 91.99           H  
ATOM   1036  C   GLU A  66      27.916  -7.837 -10.776  1.00 91.99           C  
ATOM   1037  CB  GLU A  66      27.129 -10.104 -11.685  1.00 91.99           C  
ATOM   1038  HB2 GLU A  66      26.287 -10.796 -11.668  1.00 91.99           H  
ATOM   1039  HB3 GLU A  66      27.986 -10.612 -11.243  1.00 91.99           H  
ATOM   1040  O   GLU A  66      27.718  -6.673 -11.124  1.00 91.99           O  
ATOM   1041  CG  GLU A  66      27.453  -9.740 -13.139  1.00 91.99           C  
ATOM   1042  HG2 GLU A  66      26.602  -9.224 -13.582  1.00 91.99           H  
ATOM   1043  HG3 GLU A  66      28.308  -9.064 -13.165  1.00 91.99           H  
ATOM   1044  CD  GLU A  66      27.785 -11.006 -13.930  1.00 91.99           C  
ATOM   1045  OE1 GLU A  66      27.031 -11.313 -14.879  1.00 91.99           O  
ATOM   1046  OE2 GLU A  66      28.797 -11.648 -13.566  1.00 91.99           O  
ATOM   1047  N   PHE A  67      29.110  -8.241 -10.332  1.00 93.00           N  
ATOM   1048  H   PHE A  67      29.235  -9.230 -10.169  1.00 93.00           H  
ATOM   1049  CA  PHE A  67      30.291  -7.377 -10.217  1.00 93.00           C  
ATOM   1050  HA  PHE A  67      30.067  -6.385 -10.609  1.00 93.00           H  
ATOM   1051  C   PHE A  67      31.460  -7.927 -11.043  1.00 93.00           C  
ATOM   1052  CB  PHE A  67      30.697  -7.226  -8.743  1.00 93.00           C  
ATOM   1053  HB2 PHE A  67      31.731  -6.878  -8.728  1.00 93.00           H  
ATOM   1054  HB3 PHE A  67      30.672  -8.200  -8.256  1.00 93.00           H  
ATOM   1055  O   PHE A  67      32.337  -8.594 -10.482  1.00 93.00           O  
ATOM   1056  CG  PHE A  67      29.900  -6.233  -7.929  1.00 93.00           C  
ATOM   1057  CD1 PHE A  67      30.392  -4.925  -7.771  1.00 93.00           C  
ATOM   1058  HD1 PHE A  67      31.311  -4.625  -8.253  1.00 93.00           H  
ATOM   1059  CD2 PHE A  67      28.688  -6.604  -7.318  1.00 93.00           C  
ATOM   1060  HD2 PHE A  67      28.291  -7.597  -7.468  1.00 93.00           H  
ATOM   1061  CE1 PHE A  67      29.680  -3.992  -7.003  1.00 93.00           C  
ATOM   1062  HE1 PHE A  67      30.054  -2.982  -6.922  1.00 93.00           H  
ATOM   1063  CE2 PHE A  67      27.958  -5.659  -6.572  1.00 93.00           C  
ATOM   1064  HE2 PHE A  67      26.983  -5.922  -6.188  1.00 93.00           H  
ATOM   1065  CZ  PHE A  67      28.451  -4.349  -6.422  1.00 93.00           C  
ATOM   1066  HZ  PHE A  67      27.862  -3.599  -5.916  1.00 93.00           H  
ATOM   1067  N   PHE A  68      31.479  -7.618 -12.342  1.00 91.88           N  
ATOM   1068  H   PHE A  68      30.748  -7.024 -12.707  1.00 91.88           H  
ATOM   1069  CA  PHE A  68      32.551  -8.008 -13.259  1.00 91.88           C  
ATOM   1070  HA  PHE A  68      32.579  -9.096 -13.318  1.00 91.88           H  
ATOM   1071  C   PHE A  68      33.917  -7.533 -12.756  1.00 91.88           C  
ATOM   1072  CB  PHE A  68      32.300  -7.439 -14.665  1.00 91.88           C  
ATOM   1073  HB2 PHE A  68      32.199  -6.357 -14.581  1.00 91.88           H  
ATOM   1074  HB3 PHE A  68      33.188  -7.631 -15.268  1.00 91.88           H  
ATOM   1075  O   PHE A  68      34.154  -6.334 -12.571  1.00 91.88           O  
ATOM   1076  CG  PHE A  68      31.114  -7.988 -15.441  1.00 91.88           C  
ATOM   1077  CD1 PHE A  68      30.792  -9.361 -15.409  1.00 91.88           C  
ATOM   1078  HD1 PHE A  68      31.336 -10.053 -14.783  1.00 91.88           H  
ATOM   1079  CD2 PHE A  68      30.375  -7.126 -16.277  1.00 91.88           C  
ATOM   1080  HD2 PHE A  68      30.626  -6.077 -16.324  1.00 91.88           H  
ATOM   1081  CE1 PHE A  68      29.748  -9.860 -16.202  1.00 91.88           C  
ATOM   1082  HE1 PHE A  68      29.491 -10.908 -16.156  1.00 91.88           H  
ATOM   1083  CE2 PHE A  68      29.328  -7.630 -17.072  1.00 91.88           C  
ATOM   1084  HE2 PHE A  68      28.766  -6.974 -17.720  1.00 91.88           H  
ATOM   1085  CZ  PHE A  68      29.019  -8.999 -17.035  1.00 91.88           C  
ATOM   1086  HZ  PHE A  68      28.221  -9.402 -17.641  1.00 91.88           H  
ATOM   1087  N   ASP A  69      34.812  -8.491 -12.531  1.00 94.02           N  
ATOM   1088  H   ASP A  69      34.539  -9.449 -12.699  1.00 94.02           H  
ATOM   1089  CA  ASP A  69      36.205  -8.258 -12.169  1.00 94.02           C  
ATOM   1090  HA  ASP A  69      36.258  -7.470 -11.418  1.00 94.02           H  
ATOM   1091  C   ASP A  69      36.984  -7.733 -13.386  1.00 94.02           C  
ATOM   1092  CB  ASP A  69      36.763  -9.535 -11.515  1.00 94.02           C  
ATOM   1093  HB2 ASP A  69      36.574 -10.397 -12.154  1.00 94.02           H  
ATOM   1094  HB3 ASP A  69      37.840  -9.425 -11.389  1.00 94.02           H  
ATOM   1095  O   ASP A  69      36.874  -8.263 -14.489  1.00 94.02           O  
ATOM   1096  CG  ASP A  69      36.119  -9.742 -10.134  1.00 94.02           C  
ATOM   1097  OD1 ASP A  69      36.242  -8.839  -9.279  1.00 94.02           O  
ATOM   1098  OD2 ASP A  69      35.386 -10.716  -9.868  1.00 94.02           O  
ATOM   1099  N   LEU A  70      37.718  -6.633 -13.192  1.00 93.37           N  
ATOM   1100  H   LEU A  70      37.780  -6.266 -12.253  1.00 93.37           H  
ATOM   1101  CA  LEU A  70      38.379  -5.866 -14.255  1.00 93.37           C  
ATOM   1102  HA  LEU A  70      38.004  -6.184 -15.228  1.00 93.37           H  
ATOM   1103  C   LEU A  70      39.896  -6.082 -14.256  1.00 93.37           C  
ATOM   1104  CB  LEU A  70      38.084  -4.362 -14.071  1.00 93.37           C  
ATOM   1105  HB2 LEU A  70      38.561  -4.030 -13.148  1.00 93.37           H  
ATOM   1106  HB3 LEU A  70      38.559  -3.827 -14.893  1.00 93.37           H  
ATOM   1107  O   LEU A  70      40.508  -6.154 -15.322  1.00 93.37           O  
ATOM   1108  CG  LEU A  70      36.604  -3.943 -14.012  1.00 93.37           C  
ATOM   1109  HG  LEU A  70      36.113  -4.441 -13.177  1.00 93.37           H  
ATOM   1110  CD1 LEU A  70      36.516  -2.434 -13.774  1.00 93.37           C  
ATOM   1111 HD11 LEU A  70      37.074  -1.895 -14.540  1.00 93.37           H  
ATOM   1112 HD12 LEU A  70      35.474  -2.117 -13.802  1.00 93.37           H  
ATOM   1113 HD13 LEU A  70      36.934  -2.195 -12.795  1.00 93.37           H  
ATOM   1114  CD2 LEU A  70      35.842  -4.289 -15.288  1.00 93.37           C  
ATOM   1115 HD21 LEU A  70      36.322  -3.833 -16.154  1.00 93.37           H  
ATOM   1116 HD22 LEU A  70      34.812  -3.939 -15.210  1.00 93.37           H  
ATOM   1117 HD23 LEU A  70      35.821  -5.373 -15.402  1.00 93.37           H  
ATOM   1118  N   LEU A  71      40.488  -6.152 -13.059  1.00 94.72           N  
ATOM   1119  H   LEU A  71      39.891  -6.098 -12.246  1.00 94.72           H  
ATOM   1120  CA  LEU A  71      41.927  -6.237 -12.803  1.00 94.72           C  
ATOM   1121  HA  LEU A  71      42.440  -6.651 -13.671  1.00 94.72           H  
ATOM   1122  C   LEU A  71      42.173  -7.150 -11.591  1.00 94.72           C  
ATOM   1123  CB  LEU A  71      42.480  -4.826 -12.489  1.00 94.72           C  
ATOM   1124  HB2 LEU A  71      43.547  -4.918 -12.287  1.00 94.72           H  
ATOM   1125  HB3 LEU A  71      42.005  -4.477 -11.572  1.00 94.72           H  
ATOM   1126  O   LEU A  71      41.642  -6.867 -10.517  1.00 94.72           O  
ATOM   1127  CG  LEU A  71      42.286  -3.733 -13.556  1.00 94.72           C  
ATOM   1128  HG  LEU A  71      41.231  -3.650 -13.816  1.00 94.72           H  
ATOM   1129  CD1 LEU A  71      42.739  -2.382 -13.003  1.00 94.72           C  
ATOM   1130 HD11 LEU A  71      42.626  -1.611 -13.764  1.00 94.72           H  
ATOM   1131 HD12 LEU A  71      43.784  -2.435 -12.697  1.00 94.72           H  
ATOM   1132 HD13 LEU A  71      42.130  -2.116 -12.139  1.00 94.72           H  
ATOM   1133  CD2 LEU A  71      43.090  -4.009 -14.821  1.00 94.72           C  
ATOM   1134 HD21 LEU A  71      44.159  -4.015 -14.604  1.00 94.72           H  
ATOM   1135 HD22 LEU A  71      42.867  -3.243 -15.564  1.00 94.72           H  
ATOM   1136 HD23 LEU A  71      42.802  -4.978 -15.229  1.00 94.72           H  
ATOM   1137  N   THR A  72      43.002  -8.187 -11.730  1.00 94.62           N  
ATOM   1138  H   THR A  72      43.374  -8.377 -12.649  1.00 94.62           H  
ATOM   1139  CA  THR A  72      43.403  -9.089 -10.631  1.00 94.62           C  
ATOM   1140  HA  THR A  72      43.023  -8.702  -9.686  1.00 94.62           H  
ATOM   1141  C   THR A  72      44.923  -9.169 -10.524  1.00 94.62           C  
ATOM   1142  CB  THR A  72      42.820 -10.500 -10.812  1.00 94.62           C  
ATOM   1143  HB  THR A  72      43.072 -10.866 -11.807  1.00 94.62           H  
ATOM   1144  O   THR A  72      45.592  -9.582 -11.464  1.00 94.62           O  
ATOM   1145  CG2 THR A  72      43.320 -11.510  -9.775  1.00 94.62           C  
ATOM   1146 HG21 THR A  72      44.362 -11.759  -9.973  1.00 94.62           H  
ATOM   1147 HG22 THR A  72      43.237 -11.092  -8.771  1.00 94.62           H  
ATOM   1148 HG23 THR A  72      42.731 -12.424  -9.841  1.00 94.62           H  
ATOM   1149  OG1 THR A  72      41.420 -10.476 -10.682  1.00 94.62           O  
ATOM   1150  HG1 THR A  72      41.212 -10.345  -9.754  1.00 94.62           H  
ATOM   1151  N   LEU A  73      45.462  -8.815  -9.360  1.00 93.74           N  
ATOM   1152  H   LEU A  73      44.827  -8.538  -8.624  1.00 93.74           H  
ATOM   1153  CA  LEU A  73      46.872  -8.910  -8.988  1.00 93.74           C  
ATOM   1154  HA  LEU A  73      47.491  -8.913  -9.885  1.00 93.74           H  
ATOM   1155  C   LEU A  73      47.116 -10.200  -8.192  1.00 93.74           C  
ATOM   1156  CB  LEU A  73      47.202  -7.662  -8.145  1.00 93.74           C  
ATOM   1157  HB2 LEU A  73      46.954  -6.768  -8.716  1.00 93.74           H  
ATOM   1158  HB3 LEU A  73      46.560  -7.675  -7.264  1.00 93.74           H  
ATOM   1159  O   LEU A  73      46.489 -10.392  -7.148  1.00 93.74           O  
ATOM   1160  CG  LEU A  73      48.663  -7.553  -7.676  1.00 93.74           C  
ATOM   1161  HG  LEU A  73      48.973  -8.482  -7.199  1.00 93.74           H  
ATOM   1162  CD1 LEU A  73      49.603  -7.244  -8.840  1.00 93.74           C  
ATOM   1163 HD11 LEU A  73      49.610  -8.073  -9.548  1.00 93.74           H  
ATOM   1164 HD12 LEU A  73      49.284  -6.338  -9.355  1.00 93.74           H  
ATOM   1165 HD13 LEU A  73      50.617  -7.097  -8.469  1.00 93.74           H  
ATOM   1166  CD2 LEU A  73      48.775  -6.429  -6.646  1.00 93.74           C  
ATOM   1167 HD21 LEU A  73      48.109  -6.625  -5.806  1.00 93.74           H  
ATOM   1168 HD22 LEU A  73      49.801  -6.378  -6.280  1.00 93.74           H  
ATOM   1169 HD23 LEU A  73      48.515  -5.474  -7.103  1.00 93.74           H  
ATOM   1170  N   GLU A  74      48.042 -11.065  -8.615  1.00 92.15           N  
ATOM   1171  H   GLU A  74      48.524 -10.880  -9.482  1.00 92.15           H  
ATOM   1172  CA  GLU A  74      48.491 -12.174  -7.757  1.00 92.15           C  
ATOM   1173  HA  GLU A  74      47.629 -12.547  -7.204  1.00 92.15           H  
ATOM   1174  C   GLU A  74      49.531 -11.684  -6.736  1.00 92.15           C  
ATOM   1175  CB  GLU A  74      49.044 -13.362  -8.559  1.00 92.15           C  
ATOM   1176  HB2 GLU A  74      50.034 -13.096  -8.929  1.00 92.15           H  
ATOM   1177  HB3 GLU A  74      48.394 -13.577  -9.408  1.00 92.15           H  
ATOM   1178  O   GLU A  74      50.577 -11.151  -7.100  1.00 92.15           O  
ATOM   1179  CG  GLU A  74      49.099 -14.606  -7.641  1.00 92.15           C  
ATOM   1180  HG2 GLU A  74      49.389 -14.303  -6.635  1.00 92.15           H  
ATOM   1181  HG3 GLU A  74      48.095 -15.025  -7.573  1.00 92.15           H  
ATOM   1182  CD  GLU A  74      50.092 -15.697  -8.053  1.00 92.15           C  
ATOM   1183  OE1 GLU A  74      50.000 -16.792  -7.455  1.00 92.15           O  
ATOM   1184  OE2 GLU A  74      51.013 -15.394  -8.843  1.00 92.15           O  
ATOM   1185  N   ALA A  75      49.300 -11.935  -5.448  1.00 87.40           N  
ATOM   1186  H   ALA A  75      48.483 -12.477  -5.202  1.00 87.40           H  
ATOM   1187  CA  ALA A  75      50.195 -11.525  -4.364  1.00 87.40           C  
ATOM   1188  HA  ALA A  75      50.411 -10.462  -4.473  1.00 87.40           H  
ATOM   1189  C   ALA A  75      51.551 -12.260  -4.348  1.00 87.40           C  
ATOM   1190  CB  ALA A  75      49.446 -11.739  -3.047  1.00 87.40           C  
ATOM   1191  HB1 ALA A  75      50.081 -11.434  -2.215  1.00 87.40           H  
ATOM   1192  HB2 ALA A  75      48.534 -11.142  -3.046  1.00 87.40           H  
ATOM   1193  HB3 ALA A  75      49.198 -12.793  -2.921  1.00 87.40           H  
ATOM   1194  O   ALA A  75      52.466 -11.831  -3.651  1.00 87.40           O  
ATOM   1195  N   LYS A  76      51.683 -13.371  -5.087  1.00 85.62           N  
ATOM   1196  H   LYS A  76      50.880 -13.667  -5.623  1.00 85.62           H  
ATOM   1197  CA  LYS A  76      52.875 -14.241  -5.082  1.00 85.62           C  
ATOM   1198  HA  LYS A  76      53.472 -14.015  -4.198  1.00 85.62           H  
ATOM   1199  C   LYS A  76      53.825 -14.005  -6.260  1.00 85.62           C  
ATOM   1200  CB  LYS A  76      52.440 -15.712  -4.986  1.00 85.62           C  
ATOM   1201  HB2 LYS A  76      51.840 -15.968  -5.859  1.00 85.62           H  
ATOM   1202  HB3 LYS A  76      53.327 -16.346  -4.986  1.00 85.62           H  
ATOM   1203  O   LYS A  76      54.973 -14.432  -6.195  1.00 85.62           O  
ATOM   1204  CG  LYS A  76      51.635 -15.980  -3.703  1.00 85.62           C  
ATOM   1205  HG2 LYS A  76      50.758 -15.334  -3.676  1.00 85.62           H  
ATOM   1206  HG3 LYS A  76      52.260 -15.754  -2.839  1.00 85.62           H  
ATOM   1207  CD  LYS A  76      51.156 -17.430  -3.617  1.00 85.62           C  
ATOM   1208  HD2 LYS A  76      52.017 -18.099  -3.613  1.00 85.62           H  
ATOM   1209  HD3 LYS A  76      50.530 -17.648  -4.482  1.00 85.62           H  
ATOM   1210  CE  LYS A  76      50.349 -17.590  -2.321  1.00 85.62           C  
ATOM   1211  HE2 LYS A  76      50.996 -17.358  -1.475  1.00 85.62           H  
ATOM   1212  HE3 LYS A  76      49.547 -16.852  -2.323  1.00 85.62           H  
ATOM   1213  NZ  LYS A  76      49.788 -18.955  -2.183  1.00 85.62           N  
ATOM   1214  HZ1 LYS A  76      49.208 -19.170  -2.982  1.00 85.62           H  
ATOM   1215  HZ2 LYS A  76      49.225 -19.019  -1.347  1.00 85.62           H  
ATOM   1216  HZ3 LYS A  76      50.531 -19.637  -2.129  1.00 85.62           H  
ATOM   1217  N   THR A  77      53.374 -13.308  -7.306  1.00 88.26           N  
ATOM   1218  H   THR A  77      52.392 -13.071  -7.324  1.00 88.26           H  
ATOM   1219  CA  THR A  77      54.197 -12.951  -8.480  1.00 88.26           C  
ATOM   1220  HA  THR A  77      55.249 -13.096  -8.238  1.00 88.26           H  
ATOM   1221  C   THR A  77      54.067 -11.488  -8.918  1.00 88.26           C  
ATOM   1222  CB  THR A  77      53.873 -13.846  -9.684  1.00 88.26           C  
ATOM   1223  HB  THR A  77      54.502 -13.526 -10.514  1.00 88.26           H  
ATOM   1224  O   THR A  77      54.850 -11.040  -9.751  1.00 88.26           O  
ATOM   1225  CG2 THR A  77      54.159 -15.328  -9.448  1.00 88.26           C  
ATOM   1226 HG21 THR A  77      53.556 -15.712  -8.625  1.00 88.26           H  
ATOM   1227 HG22 THR A  77      55.213 -15.462  -9.205  1.00 88.26           H  
ATOM   1228 HG23 THR A  77      53.924 -15.892 -10.350  1.00 88.26           H  
ATOM   1229  OG1 THR A  77      52.524 -13.697 -10.075  1.00 88.26           O  
ATOM   1230  HG1 THR A  77      52.012 -14.372  -9.625  1.00 88.26           H  
ATOM   1231  N   LEU A  78      53.095 -10.743  -8.378  1.00 86.48           N  
ATOM   1232  H   LEU A  78      52.479 -11.179  -7.707  1.00 86.48           H  
ATOM   1233  CA  LEU A  78      52.707  -9.388  -8.793  1.00 86.48           C  
ATOM   1234  HA  LEU A  78      51.762  -9.188  -8.288  1.00 86.48           H  
ATOM   1235  C   LEU A  78      52.335  -9.254 -10.284  1.00 86.48           C  
ATOM   1236  CB  LEU A  78      53.707  -8.328  -8.277  1.00 86.48           C  
ATOM   1237  HB2 LEU A  78      54.667  -8.491  -8.767  1.00 86.48           H  
ATOM   1238  HB3 LEU A  78      53.348  -7.343  -8.574  1.00 86.48           H  
ATOM   1239  O   LEU A  78      52.335  -8.153 -10.829  1.00 86.48           O  
ATOM   1240  CG  LEU A  78      53.922  -8.316  -6.749  1.00 86.48           C  
ATOM   1241  HG  LEU A  78      54.329  -9.276  -6.431  1.00 86.48           H  
ATOM   1242  CD1 LEU A  78      54.929  -7.224  -6.382  1.00 86.48           C  
ATOM   1243 HD11 LEU A  78      54.540  -6.246  -6.665  1.00 86.48           H  
ATOM   1244 HD12 LEU A  78      55.115  -7.244  -5.308  1.00 86.48           H  
ATOM   1245 HD13 LEU A  78      55.869  -7.405  -6.903  1.00 86.48           H  
ATOM   1246  CD2 LEU A  78      52.637  -8.040  -5.961  1.00 86.48           C  
ATOM   1247 HD21 LEU A  78      51.923  -8.849  -6.116  1.00 86.48           H  
ATOM   1248 HD22 LEU A  78      52.199  -7.096  -6.284  1.00 86.48           H  
ATOM   1249 HD23 LEU A  78      52.868  -7.992  -4.897  1.00 86.48           H  
ATOM   1250  N   ASN A  79      51.937 -10.350 -10.941  1.00 88.86           N  
ATOM   1251  H   ASN A  79      51.965 -11.238 -10.462  1.00 88.86           H  
ATOM   1252  CA  ASN A  79      51.263 -10.273 -12.238  1.00 88.86           C  
ATOM   1253  HA  ASN A  79      51.854  -9.649 -12.909  1.00 88.86           H  
ATOM   1254  C   ASN A  79      49.879  -9.623 -12.073  1.00 88.86           C  
ATOM   1255  CB  ASN A  79      51.135 -11.674 -12.859  1.00 88.86           C  
ATOM   1256  HB2 ASN A  79      50.401 -11.641 -13.664  1.00 88.86           H  
ATOM   1257  HB3 ASN A  79      50.782 -12.386 -12.113  1.00 88.86           H  
ATOM   1258  O   ASN A  79      49.061 -10.113 -11.291  1.00 88.86           O  
ATOM   1259  CG  ASN A  79      52.435 -12.154 -13.469  1.00 88.86           C  
ATOM   1260  ND2 ASN A  79      53.129 -13.061 -12.830  1.00 88.86           N  
ATOM   1261 HD21 ASN A  79      54.013 -13.325 -13.241  1.00 88.86           H  
ATOM   1262 HD22 ASN A  79      52.821 -13.384 -11.924  1.00 88.86           H  
ATOM   1263  OD1 ASN A  79      52.843 -11.716 -14.530  1.00 88.86           O  
ATOM   1264  N   LEU A  80      49.611  -8.555 -12.833  1.00 91.85           N  
ATOM   1265  H   LEU A  80      50.351  -8.186 -13.414  1.00 91.85           H  
ATOM   1266  CA  LEU A  80      48.295  -7.920 -12.933  1.00 91.85           C  
ATOM   1267  HA  LEU A  80      47.704  -8.216 -12.066  1.00 91.85           H  
ATOM   1268  C   LEU A  80      47.561  -8.411 -14.191  1.00 91.85           C  
ATOM   1269  CB  LEU A  80      48.444  -6.384 -12.898  1.00 91.85           C  
ATOM   1270  HB2 LEU A  80      49.064  -6.095 -12.050  1.00 91.85           H  
ATOM   1271  HB3 LEU A  80      48.954  -6.063 -13.806  1.00 91.85           H  
ATOM   1272  O   LEU A  80      47.767  -7.903 -15.292  1.00 91.85           O  
ATOM   1273  CG  LEU A  80      47.080  -5.666 -12.800  1.00 91.85           C  
ATOM   1274  HG  LEU A  80      46.367  -6.117 -13.491  1.00 91.85           H  
ATOM   1275  CD1 LEU A  80      46.511  -5.744 -11.383  1.00 91.85           C  
ATOM   1276 HD11 LEU A  80      45.586  -5.171 -11.317  1.00 91.85           H  
ATOM   1277 HD12 LEU A  80      46.297  -6.782 -11.128  1.00 91.85           H  
ATOM   1278 HD13 LEU A  80      47.231  -5.336 -10.674  1.00 91.85           H  
ATOM   1279  CD2 LEU A  80      47.196  -4.188 -13.158  1.00 91.85           C  
ATOM   1280 HD21 LEU A  80      47.606  -4.084 -14.162  1.00 91.85           H  
ATOM   1281 HD22 LEU A  80      47.846  -3.682 -12.443  1.00 91.85           H  
ATOM   1282 HD23 LEU A  80      46.209  -3.726 -13.127  1.00 91.85           H  
ATOM   1283  N   SER A  81      46.670  -9.381 -14.020  1.00 91.24           N  
ATOM   1284  H   SER A  81      46.539  -9.743 -13.086  1.00 91.24           H  
ATOM   1285  CA  SER A  81      45.764  -9.855 -15.065  1.00 91.24           C  
ATOM   1286  HA  SER A  81      46.325 -10.014 -15.986  1.00 91.24           H  
ATOM   1287  C   SER A  81      44.661  -8.828 -15.321  1.00 91.24           C  
ATOM   1288  CB  SER A  81      45.137 -11.191 -14.651  1.00 91.24           C  
ATOM   1289  HB2 SER A  81      44.657 -11.081 -13.679  1.00 91.24           H  
ATOM   1290  HB3 SER A  81      44.388 -11.484 -15.387  1.00 91.24           H  
ATOM   1291  O   SER A  81      43.764  -8.655 -14.492  1.00 91.24           O  
ATOM   1292  OG  SER A  81      46.135 -12.190 -14.579  1.00 91.24           O  
ATOM   1293  HG  SER A  81      45.792 -12.938 -14.085  1.00 91.24           H  
ATOM   1294  N   GLN A  82      44.695  -8.165 -16.478  1.00 90.78           N  
ATOM   1295  H   GLN A  82      45.483  -8.309 -17.093  1.00 90.78           H  
ATOM   1296  CA  GLN A  82      43.572  -7.362 -16.966  1.00 90.78           C  
ATOM   1297  HA  GLN A  82      43.089  -6.901 -16.105  1.00 90.78           H  
ATOM   1298  C   GLN A  82      42.532  -8.265 -17.644  1.00 90.78           C  
ATOM   1299  CB  GLN A  82      44.077  -6.230 -17.874  1.00 90.78           C  
ATOM   1300  HB2 GLN A  82      44.757  -5.603 -17.298  1.00 90.78           H  
ATOM   1301  HB3 GLN A  82      44.620  -6.650 -18.721  1.00 90.78           H  
ATOM   1302  O   GLN A  82      42.860  -9.038 -18.540  1.00 90.78           O  
ATOM   1303  CG  GLN A  82      42.916  -5.366 -18.396  1.00 90.78           C  
ATOM   1304  HG2 GLN A  82      42.283  -5.066 -17.560  1.00 90.78           H  
ATOM   1305  HG3 GLN A  82      42.309  -5.957 -19.081  1.00 90.78           H  
ATOM   1306  CD  GLN A  82      43.354  -4.102 -19.129  1.00 90.78           C  
ATOM   1307  NE2 GLN A  82      42.410  -3.334 -19.620  1.00 90.78           N  
ATOM   1308 HE21 GLN A  82      41.453  -3.644 -19.532  1.00 90.78           H  
ATOM   1309 HE22 GLN A  82      42.716  -2.497 -20.095  1.00 90.78           H  
ATOM   1310  OE1 GLN A  82      44.516  -3.774 -19.280  1.00 90.78           O  
ATOM   1311  N   LEU A  83      41.276  -8.152 -17.210  1.00 87.31           N  
ATOM   1312  H   LEU A  83      41.099  -7.498 -16.461  1.00 87.31           H  
ATOM   1313  CA  LEU A  83      40.179  -9.055 -17.581  1.00 87.31           C  
ATOM   1314  HA  LEU A  83      40.581  -9.931 -18.089  1.00 87.31           H  
ATOM   1315  C   LEU A  83      39.171  -8.416 -18.554  1.00 87.31           C  
ATOM   1316  CB  LEU A  83      39.485  -9.519 -16.285  1.00 87.31           C  
ATOM   1317  HB2 LEU A  83      38.697 -10.225 -16.548  1.00 87.31           H  
ATOM   1318  HB3 LEU A  83      39.012  -8.650 -15.830  1.00 87.31           H  
ATOM   1319  O   LEU A  83      38.444  -9.123 -19.247  1.00 87.31           O  
ATOM   1320  CG  LEU A  83      40.405 -10.170 -15.230  1.00 87.31           C  
ATOM   1321  HG  LEU A  83      41.161  -9.452 -14.914  1.00 87.31           H  
ATOM   1322  CD1 LEU A  83      39.592 -10.554 -13.996  1.00 87.31           C  
ATOM   1323 HD11 LEU A  83      38.810 -11.264 -14.263  1.00 87.31           H  
ATOM   1324 HD12 LEU A  83      40.245 -10.992 -13.241  1.00 87.31           H  
ATOM   1325 HD13 LEU A  83      39.134  -9.659 -13.574  1.00 87.31           H  
ATOM   1326  CD2 LEU A  83      41.109 -11.424 -15.754  1.00 87.31           C  
ATOM   1327 HD21 LEU A  83      40.372 -12.146 -16.105  1.00 87.31           H  
ATOM   1328 HD22 LEU A  83      41.702 -11.869 -14.955  1.00 87.31           H  
ATOM   1329 HD23 LEU A  83      41.779 -11.159 -16.573  1.00 87.31           H  
ATOM   1330  N   VAL A  84      39.136  -7.080 -18.631  1.00 85.04           N  
ATOM   1331  H   VAL A  84      39.773  -6.569 -18.037  1.00 85.04           H  
ATOM   1332  CA  VAL A  84      38.220  -6.307 -19.488  1.00 85.04           C  
ATOM   1333  HA  VAL A  84      37.765  -6.978 -20.216  1.00 85.04           H  
ATOM   1334  C   VAL A  84      38.995  -5.237 -20.259  1.00 85.04           C  
ATOM   1335  CB  VAL A  84      37.083  -5.689 -18.643  1.00 85.04           C  
ATOM   1336  HB  VAL A  84      37.522  -5.077 -17.854  1.00 85.04           H  
ATOM   1337  O   VAL A  84      39.878  -4.581 -19.705  1.00 85.04           O  
ATOM   1338  CG1 VAL A  84      36.143  -4.799 -19.471  1.00 85.04           C  
ATOM   1339 HG11 VAL A  84      35.717  -5.369 -20.296  1.00 85.04           H  
ATOM   1340 HG12 VAL A  84      35.334  -4.435 -18.838  1.00 85.04           H  
ATOM   1341 HG13 VAL A  84      36.677  -3.930 -19.855  1.00 85.04           H  
ATOM   1342  CG2 VAL A  84      36.222  -6.783 -17.996  1.00 85.04           C  
ATOM   1343 HG21 VAL A  84      35.850  -7.470 -18.757  1.00 85.04           H  
ATOM   1344 HG22 VAL A  84      36.807  -7.347 -17.271  1.00 85.04           H  
ATOM   1345 HG23 VAL A  84      35.373  -6.343 -17.473  1.00 85.04           H  
ATOM   1346  N   GLN A  85      38.657  -5.022 -21.536  1.00 80.21           N  
ATOM   1347  H   GLN A  85      37.929  -5.594 -21.940  1.00 80.21           H  
ATOM   1348  CA  GLN A  85      39.280  -4.000 -22.389  1.00 80.21           C  
ATOM   1349  HA  GLN A  85      40.356  -4.035 -22.215  1.00 80.21           H  
ATOM   1350  C   GLN A  85      38.798  -2.583 -22.014  1.00 80.21           C  
ATOM   1351  CB  GLN A  85      39.046  -4.335 -23.873  1.00 80.21           C  
ATOM   1352  HB2 GLN A  85      37.997  -4.172 -24.118  1.00 80.21           H  
ATOM   1353  HB3 GLN A  85      39.281  -5.385 -24.050  1.00 80.21           H  
ATOM   1354  O   GLN A  85      37.932  -1.996 -22.664  1.00 80.21           O  
ATOM   1355  CG  GLN A  85      39.943  -3.476 -24.786  1.00 80.21           C  
ATOM   1356  HG2 GLN A  85      40.981  -3.781 -24.652  1.00 80.21           H  
ATOM   1357  HG3 GLN A  85      39.865  -2.427 -24.503  1.00 80.21           H  
ATOM   1358  CD  GLN A  85      39.591  -3.576 -26.268  1.00 80.21           C  
ATOM   1359  NE2 GLN A  85      40.319  -2.893 -27.123  1.00 80.21           N  
ATOM   1360 HE21 GLN A  85      40.024  -2.930 -28.088  1.00 80.21           H  
ATOM   1361 HE22 GLN A  85      41.071  -2.300 -26.804  1.00 80.21           H  
ATOM   1362  OE1 GLN A  85      38.644  -4.219 -26.690  1.00 80.21           O  
ATOM   1363  N   LEU A  86      39.367  -2.030 -20.946  1.00 81.73           N  
ATOM   1364  H   LEU A  86      40.021  -2.595 -20.422  1.00 81.73           H  
ATOM   1365  CA  LEU A  86      39.110  -0.669 -20.480  1.00 81.73           C  
ATOM   1366  HA  LEU A  86      38.034  -0.523 -20.394  1.00 81.73           H  
ATOM   1367  C   LEU A  86      39.644   0.349 -21.505  1.00 81.73           C  
ATOM   1368  CB  LEU A  86      39.748  -0.487 -19.088  1.00 81.73           C  
ATOM   1369  HB2 LEU A  86      39.587   0.541 -18.764  1.00 81.73           H  
ATOM   1370  HB3 LEU A  86      40.823  -0.642 -19.179  1.00 81.73           H  
ATOM   1371  O   LEU A  86      40.829   0.349 -21.829  1.00 81.73           O  
ATOM   1372  CG  LEU A  86      39.196  -1.433 -18.001  1.00 81.73           C  
ATOM   1373  HG  LEU A  86      39.237  -2.465 -18.349  1.00 81.73           H  
ATOM   1374  CD1 LEU A  86      40.046  -1.340 -16.738  1.00 81.73           C  
ATOM   1375 HD11 LEU A  86      39.986  -0.332 -16.330  1.00 81.73           H  
ATOM   1376 HD12 LEU A  86      39.687  -2.051 -15.994  1.00 81.73           H  
ATOM   1377 HD13 LEU A  86      41.085  -1.577 -16.970  1.00 81.73           H  
ATOM   1378  CD2 LEU A  86      37.749  -1.098 -17.637  1.00 81.73           C  
ATOM   1379 HD21 LEU A  86      37.411  -1.765 -16.844  1.00 81.73           H  
ATOM   1380 HD22 LEU A  86      37.676  -0.066 -17.293  1.00 81.73           H  
ATOM   1381 HD23 LEU A  86      37.100  -1.241 -18.500  1.00 81.73           H  
ATOM   1382  N   HIS A  87      38.759   1.198 -22.028  1.00 75.43           N  
ATOM   1383  H   HIS A  87      37.816   1.188 -21.667  1.00 75.43           H  
ATOM   1384  CA  HIS A  87      39.097   2.276 -22.965  1.00 75.43           C  
ATOM   1385  HA  HIS A  87      40.030   2.034 -23.474  1.00 75.43           H  
ATOM   1386  C   HIS A  87      39.307   3.593 -22.198  1.00 75.43           C  
ATOM   1387  CB  HIS A  87      37.999   2.409 -24.033  1.00 75.43           C  
ATOM   1388  HB2 HIS A  87      38.180   3.323 -24.598  1.00 75.43           H  
ATOM   1389  HB3 HIS A  87      37.032   2.518 -23.542  1.00 75.43           H  
ATOM   1390  O   HIS A  87      38.713   3.783 -21.141  1.00 75.43           O  
ATOM   1391  CG  HIS A  87      37.917   1.266 -25.024  1.00 75.43           C  
ATOM   1392  CD2 HIS A  87      37.919   1.385 -26.389  1.00 75.43           C  
ATOM   1393  HD2 HIS A  87      38.003   2.309 -26.942  1.00 75.43           H  
ATOM   1394  ND1 HIS A  87      37.752  -0.075 -24.746  1.00 75.43           N  
ATOM   1395  HD1 HIS A  87      37.722  -0.510 -23.835  1.00 75.43           H  
ATOM   1396  CE1 HIS A  87      37.655  -0.737 -25.909  1.00 75.43           C  
ATOM   1397  HE1 HIS A  87      37.510  -1.803 -26.002  1.00 75.43           H  
ATOM   1398  NE2 HIS A  87      37.757   0.110 -26.943  1.00 75.43           N  
ATOM   1399  N   HIS A  88      40.155   4.492 -22.719  1.00 80.69           N  
ATOM   1400  H   HIS A  88      40.567   4.290 -23.618  1.00 80.69           H  
ATOM   1401  CA  HIS A  88      40.533   5.769 -22.075  1.00 80.69           C  
ATOM   1402  HA  HIS A  88      41.401   6.140 -22.621  1.00 80.69           H  
ATOM   1403  C   HIS A  88      41.035   5.634 -20.619  1.00 80.69           C  
ATOM   1404  CB  HIS A  88      39.427   6.821 -22.274  1.00 80.69           C  
ATOM   1405  HB2 HIS A  88      38.512   6.492 -21.783  1.00 80.69           H  
ATOM   1406  HB3 HIS A  88      39.732   7.761 -21.813  1.00 80.69           H  
ATOM   1407  O   HIS A  88      40.985   6.577 -19.830  1.00 80.69           O  
ATOM   1408  CG  HIS A  88      39.156   7.076 -23.736  1.00 80.69           C  
ATOM   1409  CD2 HIS A  88      38.232   6.436 -24.516  1.00 80.69           C  
ATOM   1410  HD2 HIS A  88      37.522   5.696 -24.177  1.00 80.69           H  
ATOM   1411  ND1 HIS A  88      39.868   7.919 -24.559  1.00 80.69           N  
ATOM   1412  HD1 HIS A  88      40.580   8.571 -24.264  1.00 80.69           H  
ATOM   1413  CE1 HIS A  88      39.387   7.784 -25.807  1.00 80.69           C  
ATOM   1414  HE1 HIS A  88      39.735   8.332 -26.670  1.00 80.69           H  
ATOM   1415  NE2 HIS A  88      38.402   6.874 -25.834  1.00 80.69           N  
ATOM   1416  N   ALA A  89      41.553   4.454 -20.273  1.00 88.92           N  
ATOM   1417  H   ALA A  89      41.594   3.726 -20.972  1.00 88.92           H  
ATOM   1418  CA  ALA A  89      42.039   4.117 -18.946  1.00 88.92           C  
ATOM   1419  HA  ALA A  89      41.610   4.817 -18.229  1.00 88.92           H  
ATOM   1420  C   ALA A  89      43.568   4.207 -18.847  1.00 88.92           C  
ATOM   1421  CB  ALA A  89      41.529   2.718 -18.590  1.00 88.92           C  
ATOM   1422  HB1 ALA A  89      41.850   2.459 -17.581  1.00 88.92           H  
ATOM   1423  HB2 ALA A  89      41.928   1.985 -19.290  1.00 88.92           H  
ATOM   1424  HB3 ALA A  89      40.440   2.709 -18.634  1.00 88.92           H  
ATOM   1425  O   ALA A  89      44.293   3.915 -19.799  1.00 88.92           O  
ATOM   1426  N   GLN A  90      44.050   4.533 -17.653  1.00 91.57           N  
ATOM   1427  H   GLN A  90      43.382   4.792 -16.941  1.00 91.57           H  
ATOM   1428  CA  GLN A  90      45.417   4.297 -17.197  1.00 91.57           C  
ATOM   1429  HA  GLN A  90      45.982   3.785 -17.976  1.00 91.57           H  
ATOM   1430  C   GLN A  90      45.363   3.380 -15.972  1.00 91.57           C  
ATOM   1431  CB  GLN A  90      46.111   5.626 -16.881  1.00 91.57           C  
ATOM   1432  HB2 GLN A  90      47.050   5.426 -16.363  1.00 91.57           H  
ATOM   1433  HB3 GLN A  90      45.470   6.208 -16.218  1.00 91.57           H  
ATOM   1434  O   GLN A  90      44.458   3.488 -15.147  1.00 91.57           O  
ATOM   1435  CG  GLN A  90      46.419   6.437 -18.149  1.00 91.57           C  
ATOM   1436  HG2 GLN A  90      47.130   5.883 -18.762  1.00 91.57           H  
ATOM   1437  HG3 GLN A  90      45.507   6.583 -18.729  1.00 91.57           H  
ATOM   1438  CD  GLN A  90      46.992   7.814 -17.830  1.00 91.57           C  
ATOM   1439  NE2 GLN A  90      47.749   8.409 -18.723  1.00 91.57           N  
ATOM   1440 HE21 GLN A  90      47.957   7.967 -19.607  1.00 91.57           H  
ATOM   1441 HE22 GLN A  90      48.069   9.336 -18.480  1.00 91.57           H  
ATOM   1442  OE1 GLN A  90      46.740   8.402 -16.791  1.00 91.57           O  
ATOM   1443  N   ILE A  91      46.315   2.455 -15.872  1.00 92.64           N  
ATOM   1444  H   ILE A  91      47.074   2.457 -16.539  1.00 92.64           H  
ATOM   1445  CA  ILE A  91      46.328   1.385 -14.870  1.00 92.64           C  
ATOM   1446  HA  ILE A  91      45.584   1.587 -14.099  1.00 92.64           H  
ATOM   1447  C   ILE A  91      47.705   1.365 -14.210  1.00 92.64           C  
ATOM   1448  CB  ILE A  91      45.994   0.021 -15.527  1.00 92.64           C  
ATOM   1449  HB  ILE A  91      46.760  -0.193 -16.272  1.00 92.64           H  
ATOM   1450  O   ILE A  91      48.721   1.460 -14.900  1.00 92.64           O  
ATOM   1451  CG1 ILE A  91      44.615   0.031 -16.234  1.00 92.64           C  
ATOM   1452 HG12 ILE A  91      43.827   0.022 -15.480  1.00 92.64           H  
ATOM   1453 HG13 ILE A  91      44.500   0.938 -16.827  1.00 92.64           H  
ATOM   1454  CG2 ILE A  91      46.017  -1.099 -14.470  1.00 92.64           C  
ATOM   1455 HG21 ILE A  91      45.290  -0.882 -13.687  1.00 92.64           H  
ATOM   1456 HG22 ILE A  91      45.783  -2.061 -14.926  1.00 92.64           H  
ATOM   1457 HG23 ILE A  91      47.006  -1.188 -14.019  1.00 92.64           H  
ATOM   1458  CD1 ILE A  91      44.402  -1.135 -17.207  1.00 92.64           C  
ATOM   1459 HD11 ILE A  91      43.415  -1.050 -17.660  1.00 92.64           H  
ATOM   1460 HD12 ILE A  91      45.155  -1.102 -17.994  1.00 92.64           H  
ATOM   1461 HD13 ILE A  91      44.470  -2.094 -16.692  1.00 92.64           H  
ATOM   1462  N   SER A  92      47.750   1.211 -12.889  1.00 91.50           N  
ATOM   1463  H   SER A  92      46.884   1.166 -12.372  1.00 91.50           H  
ATOM   1464  CA  SER A  92      48.984   0.949 -12.147  1.00 91.50           C  
ATOM   1465  HA  SER A  92      49.691   0.460 -12.817  1.00 91.50           H  
ATOM   1466  C   SER A  92      48.739  -0.014 -10.985  1.00 91.50           C  
ATOM   1467  CB  SER A  92      49.632   2.261 -11.687  1.00 91.50           C  
ATOM   1468  HB2 SER A  92      50.629   2.055 -11.299  1.00 91.50           H  
ATOM   1469  HB3 SER A  92      49.725   2.932 -12.541  1.00 91.50           H  
ATOM   1470  O   SER A  92      47.602  -0.303 -10.609  1.00 91.50           O  
ATOM   1471  OG  SER A  92      48.867   2.885 -10.678  1.00 91.50           O  
ATOM   1472  HG  SER A  92      49.107   3.813 -10.625  1.00 91.50           H  
ATOM   1473  N   PHE A  93      49.818  -0.567 -10.439  1.00 91.57           N  
ATOM   1474  H   PHE A  93      50.737  -0.299 -10.763  1.00 91.57           H  
ATOM   1475  CA  PHE A  93      49.782  -1.503  -9.321  1.00 91.57           C  
ATOM   1476  HA  PHE A  93      48.982  -1.209  -8.642  1.00 91.57           H  
ATOM   1477  C   PHE A  93      51.094  -1.441  -8.534  1.00 91.57           C  
ATOM   1478  CB  PHE A  93      49.485  -2.925  -9.833  1.00 91.57           C  
ATOM   1479  HB2 PHE A  93      49.371  -3.588  -8.976  1.00 91.57           H  
ATOM   1480  HB3 PHE A  93      48.523  -2.917 -10.344  1.00 91.57           H  
ATOM   1481  O   PHE A  93      52.091  -0.886  -8.999  1.00 91.57           O  
ATOM   1482  CG  PHE A  93      50.530  -3.519 -10.760  1.00 91.57           C  
ATOM   1483  CD1 PHE A  93      50.541  -3.191 -12.130  1.00 91.57           C  
ATOM   1484  HD1 PHE A  93      49.816  -2.496 -12.527  1.00 91.57           H  
ATOM   1485  CD2 PHE A  93      51.483  -4.422 -10.254  1.00 91.57           C  
ATOM   1486  HD2 PHE A  93      51.483  -4.684  -9.206  1.00 91.57           H  
ATOM   1487  CE1 PHE A  93      51.487  -3.773 -12.992  1.00 91.57           C  
ATOM   1488  HE1 PHE A  93      51.486  -3.529 -14.044  1.00 91.57           H  
ATOM   1489  CE2 PHE A  93      52.433  -4.999 -11.115  1.00 91.57           C  
ATOM   1490  HE2 PHE A  93      53.153  -5.704 -10.727  1.00 91.57           H  
ATOM   1491  CZ  PHE A  93      52.432  -4.681 -12.484  1.00 91.57           C  
ATOM   1492  HZ  PHE A  93      53.155  -5.140 -13.142  1.00 91.57           H  
ATOM   1493  N   GLY A  94      51.084  -2.018  -7.338  1.00 85.67           N  
ATOM   1494  H   GLY A  94      50.224  -2.450  -7.033  1.00 85.67           H  
ATOM   1495  CA  GLY A  94      52.249  -2.168  -6.473  1.00 85.67           C  
ATOM   1496  HA2 GLY A  94      52.317  -1.301  -5.816  1.00 85.67           H  
ATOM   1497  HA3 GLY A  94      53.160  -2.234  -7.069  1.00 85.67           H  
ATOM   1498  C   GLY A  94      52.128  -3.430  -5.624  1.00 85.67           C  
ATOM   1499  O   GLY A  94      51.364  -4.339  -5.952  1.00 85.67           O  
ATOM   1500  N   ASN A  95      52.846  -3.496  -4.501  1.00 85.25           N  
ATOM   1501  H   ASN A  95      53.430  -2.716  -4.235  1.00 85.25           H  
ATOM   1502  CA  ASN A  95      52.616  -4.573  -3.541  1.00 85.25           C  
ATOM   1503  HA  ASN A  95      52.694  -5.522  -4.071  1.00 85.25           H  
ATOM   1504  C   ASN A  95      51.194  -4.449  -2.969  1.00 85.25           C  
ATOM   1505  CB  ASN A  95      53.683  -4.554  -2.439  1.00 85.25           C  
ATOM   1506  HB2 ASN A  95      53.535  -3.701  -1.777  1.00 85.25           H  
ATOM   1507  HB3 ASN A  95      54.676  -4.495  -2.885  1.00 85.25           H  
ATOM   1508  O   ASN A  95      50.854  -3.407  -2.408  1.00 85.25           O  
ATOM   1509  CG  ASN A  95      53.610  -5.845  -1.649  1.00 85.25           C  
ATOM   1510  ND2 ASN A  95      53.055  -5.859  -0.464  1.00 85.25           N  
ATOM   1511 HD21 ASN A  95      52.690  -5.033  -0.011  1.00 85.25           H  
ATOM   1512 HD22 ASN A  95      53.016  -6.760  -0.008  1.00 85.25           H  
ATOM   1513  OD1 ASN A  95      54.001  -6.891  -2.128  1.00 85.25           O  
ATOM   1514  N   LEU A  96      50.369  -5.489  -3.145  1.00 87.35           N  
ATOM   1515  H   LEU A  96      50.728  -6.279  -3.661  1.00 87.35           H  
ATOM   1516  CA  LEU A  96      48.987  -5.572  -2.641  1.00 87.35           C  
ATOM   1517  HA  LEU A  96      48.485  -6.352  -3.213  1.00 87.35           H  
ATOM   1518  C   LEU A  96      48.147  -4.300  -2.894  1.00 87.35           C  
ATOM   1519  CB  LEU A  96      48.999  -6.013  -1.167  1.00 87.35           C  
ATOM   1520  HB2 LEU A  96      47.965  -6.114  -0.838  1.00 87.35           H  
ATOM   1521  HB3 LEU A  96      49.464  -5.227  -0.572  1.00 87.35           H  
ATOM   1522  O   LEU A  96      47.402  -3.837  -2.027  1.00 87.35           O  
ATOM   1523  CG  LEU A  96      49.719  -7.345  -0.891  1.00 87.35           C  
ATOM   1524  HG  LEU A  96      50.754  -7.286  -1.227  1.00 87.35           H  
ATOM   1525  CD1 LEU A  96      49.727  -7.617   0.607  1.00 87.35           C  
ATOM   1526 HD11 LEU A  96      48.708  -7.686   0.986  1.00 87.35           H  
ATOM   1527 HD12 LEU A  96      50.259  -8.544   0.816  1.00 87.35           H  
ATOM   1528 HD13 LEU A  96      50.246  -6.796   1.104  1.00 87.35           H  
ATOM   1529  CD2 LEU A  96      49.045  -8.525  -1.590  1.00 87.35           C  
ATOM   1530 HD21 LEU A  96      47.976  -8.529  -1.381  1.00 87.35           H  
ATOM   1531 HD22 LEU A  96      49.488  -9.452  -1.225  1.00 87.35           H  
ATOM   1532 HD23 LEU A  96      49.213  -8.464  -2.665  1.00 87.35           H  
ATOM   1533  N   SER A  97      48.292  -3.711  -4.083  1.00 92.06           N  
ATOM   1534  H   SER A  97      48.946  -4.103  -4.746  1.00 92.06           H  
ATOM   1535  CA  SER A  97      47.642  -2.451  -4.460  1.00 92.06           C  
ATOM   1536  HA  SER A  97      46.660  -2.412  -3.988  1.00 92.06           H  
ATOM   1537  C   SER A  97      47.420  -2.346  -5.971  1.00 92.06           C  
ATOM   1538  CB  SER A  97      48.456  -1.255  -3.939  1.00 92.06           C  
ATOM   1539  HB2 SER A  97      48.257  -1.136  -2.874  1.00 92.06           H  
ATOM   1540  HB3 SER A  97      48.137  -0.347  -4.451  1.00 92.06           H  
ATOM   1541  O   SER A  97      48.274  -2.741  -6.761  1.00 92.06           O  
ATOM   1542  OG  SER A  97      49.852  -1.434  -4.107  1.00 92.06           O  
ATOM   1543  HG  SER A  97      50.145  -2.062  -3.443  1.00 92.06           H  
ATOM   1544  N   ILE A  98      46.263  -1.809  -6.364  1.00 94.53           N  
ATOM   1545  H   ILE A  98      45.601  -1.553  -5.645  1.00 94.53           H  
ATOM   1546  CA  ILE A  98      45.814  -1.578  -7.744  1.00 94.53           C  
ATOM   1547  HA  ILE A  98      46.667  -1.629  -8.420  1.00 94.53           H  
ATOM   1548  C   ILE A  98      45.207  -0.169  -7.818  1.00 94.53           C  
ATOM   1549  CB  ILE A  98      44.767  -2.641  -8.181  1.00 94.53           C  
ATOM   1550  HB  ILE A  98      43.880  -2.514  -7.560  1.00 94.53           H  
ATOM   1551  O   ILE A  98      44.429   0.218  -6.942  1.00 94.53           O  
ATOM   1552  CG1 ILE A  98      45.272  -4.092  -7.988  1.00 94.53           C  
ATOM   1553 HG12 ILE A  98      45.576  -4.231  -6.950  1.00 94.53           H  
ATOM   1554 HG13 ILE A  98      46.145  -4.259  -8.618  1.00 94.53           H  
ATOM   1555  CG2 ILE A  98      44.355  -2.417  -9.652  1.00 94.53           C  
ATOM   1556 HG21 ILE A  98      43.931  -1.423  -9.790  1.00 94.53           H  
ATOM   1557 HG22 ILE A  98      45.222  -2.526 -10.303  1.00 94.53           H  
ATOM   1558 HG23 ILE A  98      43.588  -3.131  -9.950  1.00 94.53           H  
ATOM   1559  CD1 ILE A  98      44.222  -5.175  -8.280  1.00 94.53           C  
ATOM   1560 HD11 ILE A  98      43.299  -4.958  -7.743  1.00 94.53           H  
ATOM   1561 HD12 ILE A  98      44.019  -5.242  -9.349  1.00 94.53           H  
ATOM   1562 HD13 ILE A  98      44.606  -6.139  -7.945  1.00 94.53           H  
ATOM   1563  N   SER A  99      45.519   0.580  -8.875  1.00 95.12           N  
ATOM   1564  H   SER A  99      46.164   0.210  -9.558  1.00 95.12           H  
ATOM   1565  CA  SER A  99      44.878   1.857  -9.202  1.00 95.12           C  
ATOM   1566  HA  SER A  99      43.993   1.978  -8.577  1.00 95.12           H  
ATOM   1567  C   SER A  99      44.427   1.881 -10.664  1.00 95.12           C  
ATOM   1568  CB  SER A  99      45.813   3.026  -8.896  1.00 95.12           C  
ATOM   1569  HB2 SER A  99      46.225   2.915  -7.892  1.00 95.12           H  
ATOM   1570  HB3 SER A  99      46.629   3.027  -9.618  1.00 95.12           H  
ATOM   1571  O   SER A  99      45.102   1.358 -11.556  1.00 95.12           O  
ATOM   1572  OG  SER A  99      45.116   4.252  -8.975  1.00 95.12           O  
ATOM   1573  HG  SER A  99      44.729   4.438  -8.116  1.00 95.12           H  
ATOM   1574  N   LEU A 100      43.261   2.474 -10.901  1.00 95.18           N  
ATOM   1575  H   LEU A 100      42.776   2.866 -10.106  1.00 95.18           H  
ATOM   1576  CA  LEU A 100      42.614   2.601 -12.201  1.00 95.18           C  
ATOM   1577  HA  LEU A 100      43.336   2.394 -12.991  1.00 95.18           H  
ATOM   1578  C   LEU A 100      42.110   4.036 -12.369  1.00 95.18           C  
ATOM   1579  CB  LEU A 100      41.479   1.558 -12.275  1.00 95.18           C  
ATOM   1580  HB2 LEU A 100      41.929   0.566 -12.304  1.00 95.18           H  
ATOM   1581  HB3 LEU A 100      40.887   1.631 -11.363  1.00 95.18           H  
ATOM   1582  O   LEU A 100      41.148   4.436 -11.717  1.00 95.18           O  
ATOM   1583  CG  LEU A 100      40.522   1.716 -13.471  1.00 95.18           C  
ATOM   1584  HG  LEU A 100      40.007   2.674 -13.409  1.00 95.18           H  
ATOM   1585  CD1 LEU A 100      41.250   1.640 -14.811  1.00 95.18           C  
ATOM   1586 HD11 LEU A 100      40.532   1.756 -15.623  1.00 95.18           H  
ATOM   1587 HD12 LEU A 100      41.757   0.679 -14.902  1.00 95.18           H  
ATOM   1588 HD13 LEU A 100      41.981   2.445 -14.894  1.00 95.18           H  
ATOM   1589  CD2 LEU A 100      39.466   0.609 -13.433  1.00 95.18           C  
ATOM   1590 HD21 LEU A 100      39.943  -0.367 -13.521  1.00 95.18           H  
ATOM   1591 HD22 LEU A 100      38.922   0.661 -12.490  1.00 95.18           H  
ATOM   1592 HD23 LEU A 100      38.761   0.746 -14.253  1.00 95.18           H  
ATOM   1593  N   THR A 101      42.724   4.788 -13.278  1.00 94.25           N  
ATOM   1594  H   THR A 101      43.497   4.386 -13.788  1.00 94.25           H  
ATOM   1595  CA  THR A 101      42.271   6.127 -13.666  1.00 94.25           C  
ATOM   1596  HA  THR A 101      41.610   6.522 -12.895  1.00 94.25           H  
ATOM   1597  C   THR A 101      41.502   6.042 -14.976  1.00 94.25           C  
ATOM   1598  CB  THR A 101      43.441   7.110 -13.795  1.00 94.25           C  
ATOM   1599  HB  THR A 101      44.109   6.783 -14.592  1.00 94.25           H  
ATOM   1600  O   THR A 101      42.065   5.671 -16.004  1.00 94.25           O  
ATOM   1601  CG2 THR A 101      42.964   8.532 -14.082  1.00 94.25           C  
ATOM   1602 HG21 THR A 101      42.261   8.853 -13.314  1.00 94.25           H  
ATOM   1603 HG22 THR A 101      42.469   8.576 -15.052  1.00 94.25           H  
ATOM   1604 HG23 THR A 101      43.817   9.211 -14.101  1.00 94.25           H  
ATOM   1605  OG1 THR A 101      44.163   7.166 -12.589  1.00 94.25           O  
ATOM   1606  HG1 THR A 101      44.909   7.755 -12.724  1.00 94.25           H  
ATOM   1607  N   LEU A 102      40.222   6.405 -14.958  1.00 91.42           N  
ATOM   1608  H   LEU A 102      39.837   6.715 -14.077  1.00 91.42           H  
ATOM   1609  CA  LEU A 102      39.392   6.566 -16.151  1.00 91.42           C  
ATOM   1610  HA  LEU A 102      39.813   6.001 -16.982  1.00 91.42           H  
ATOM   1611  C   LEU A 102      39.383   8.046 -16.548  1.00 91.42           C  
ATOM   1612  CB  LEU A 102      37.970   6.044 -15.865  1.00 91.42           C  
ATOM   1613  HB2 LEU A 102      37.531   6.656 -15.077  1.00 91.42           H  
ATOM   1614  HB3 LEU A 102      37.368   6.177 -16.764  1.00 91.42           H  
ATOM   1615  O   LEU A 102      39.002   8.885 -15.733  1.00 91.42           O  
ATOM   1616  CG  LEU A 102      37.893   4.569 -15.426  1.00 91.42           C  
ATOM   1617  HG  LEU A 102      38.457   4.429 -14.504  1.00 91.42           H  
ATOM   1618  CD1 LEU A 102      36.439   4.185 -15.150  1.00 91.42           C  
ATOM   1619 HD11 LEU A 102      36.033   4.834 -14.374  1.00 91.42           H  
ATOM   1620 HD12 LEU A 102      35.849   4.297 -16.060  1.00 91.42           H  
ATOM   1621 HD13 LEU A 102      36.395   3.154 -14.802  1.00 91.42           H  
ATOM   1622  CD2 LEU A 102      38.441   3.616 -16.489  1.00 91.42           C  
ATOM   1623 HD21 LEU A 102      37.939   3.789 -17.441  1.00 91.42           H  
ATOM   1624 HD22 LEU A 102      39.511   3.786 -16.609  1.00 91.42           H  
ATOM   1625 HD23 LEU A 102      38.284   2.583 -16.178  1.00 91.42           H  
ATOM   1626  N   HIS A 103      39.794   8.369 -17.775  1.00 90.81           N  
ATOM   1627  H   HIS A 103      40.080   7.635 -18.406  1.00 90.81           H  
ATOM   1628  CA  HIS A 103      39.782   9.739 -18.304  1.00 90.81           C  
ATOM   1629  HA  HIS A 103      39.821  10.444 -17.474  1.00 90.81           H  
ATOM   1630  C   HIS A 103      38.487  10.019 -19.075  1.00 90.81           C  
ATOM   1631  CB  HIS A 103      41.039   9.991 -19.146  1.00 90.81           C  
ATOM   1632  HB2 HIS A 103      41.126   9.230 -19.922  1.00 90.81           H  
ATOM   1633  HB3 HIS A 103      40.943  10.961 -19.634  1.00 90.81           H  
ATOM   1634  O   HIS A 103      37.988   9.149 -19.787  1.00 90.81           O  
ATOM   1635  CG  HIS A 103      42.296  10.015 -18.311  1.00 90.81           C  
ATOM   1636  CD2 HIS A 103      43.119   8.959 -18.045  1.00 90.81           C  
ATOM   1637  HD2 HIS A 103      42.989   7.948 -18.402  1.00 90.81           H  
ATOM   1638  ND1 HIS A 103      42.768  11.137 -17.633  1.00 90.81           N  
ATOM   1639  CE1 HIS A 103      43.858  10.738 -16.965  1.00 90.81           C  
ATOM   1640  HE1 HIS A 103      44.447  11.372 -16.319  1.00 90.81           H  
ATOM   1641  NE2 HIS A 103      44.104   9.440 -17.206  1.00 90.81           N  
ATOM   1642  HE2 HIS A 103      44.897   8.935 -16.835  1.00 90.81           H  
ATOM   1643  N   ASN A 104      37.942  11.228 -18.920  1.00 86.06           N  
ATOM   1644  H   ASN A 104      38.471  11.910 -18.395  1.00 86.06           H  
ATOM   1645  CA  ASN A 104      36.598  11.639 -19.358  1.00 86.06           C  
ATOM   1646  HA  ASN A 104      36.358  12.559 -18.825  1.00 86.06           H  
ATOM   1647  C   ASN A 104      35.471  10.636 -18.968  1.00 86.06           C  
ATOM   1648  CB  ASN A 104      36.642  11.999 -20.854  1.00 86.06           C  
ATOM   1649  HB2 ASN A 104      36.903  11.107 -21.424  1.00 86.06           H  
ATOM   1650  HB3 ASN A 104      35.651  12.325 -21.170  1.00 86.06           H  
ATOM   1651  O   ASN A 104      34.714  10.189 -19.834  1.00 86.06           O  
ATOM   1652  CG  ASN A 104      37.622  13.113 -21.186  1.00 86.06           C  
ATOM   1653  ND2 ASN A 104      38.006  13.229 -22.435  1.00 86.06           N  
ATOM   1654 HD21 ASN A 104      37.640  12.601 -23.136  1.00 86.06           H  
ATOM   1655 HD22 ASN A 104      38.631  13.999 -22.627  1.00 86.06           H  
ATOM   1656  OD1 ASN A 104      38.055  13.901 -20.363  1.00 86.06           O  
ATOM   1657  N   PRO A 105      35.362  10.243 -17.681  1.00 88.65           N  
ATOM   1658  CA  PRO A 105      34.424   9.226 -17.191  1.00 88.65           C  
ATOM   1659  HA  PRO A 105      34.574   8.300 -17.746  1.00 88.65           H  
ATOM   1660  C   PRO A 105      32.949   9.642 -17.321  1.00 88.65           C  
ATOM   1661  CB  PRO A 105      34.809   9.005 -15.724  1.00 88.65           C  
ATOM   1662  HB2 PRO A 105      35.621   8.280 -15.662  1.00 88.65           H  
ATOM   1663  HB3 PRO A 105      33.965   8.686 -15.112  1.00 88.65           H  
ATOM   1664  O   PRO A 105      32.588  10.809 -17.174  1.00 88.65           O  
ATOM   1665  CG  PRO A 105      35.321  10.388 -15.323  1.00 88.65           C  
ATOM   1666  HG2 PRO A 105      34.485  11.069 -15.162  1.00 88.65           H  
ATOM   1667  HG3 PRO A 105      35.980  10.367 -14.455  1.00 88.65           H  
ATOM   1668  CD  PRO A 105      36.101  10.795 -16.560  1.00 88.65           C  
ATOM   1669  HD2 PRO A 105      36.175  11.881 -16.616  1.00 88.65           H  
ATOM   1670  HD3 PRO A 105      37.096  10.352 -16.524  1.00 88.65           H  
ATOM   1671  N   THR A 106      32.075   8.659 -17.542  1.00 86.23           N  
ATOM   1672  H   THR A 106      32.437   7.718 -17.613  1.00 86.23           H  
ATOM   1673  CA  THR A 106      30.679   8.854 -17.967  1.00 86.23           C  
ATOM   1674  HA  THR A 106      30.502   9.918 -18.124  1.00 86.23           H  
ATOM   1675  C   THR A 106      29.644   8.357 -16.948  1.00 86.23           C  
ATOM   1676  CB  THR A 106      30.441   8.149 -19.315  1.00 86.23           C  
ATOM   1677  HB  THR A 106      29.485   8.495 -19.708  1.00 86.23           H  
ATOM   1678  O   THR A 106      29.967   7.684 -15.971  1.00 86.23           O  
ATOM   1679  CG2 THR A 106      31.504   8.420 -20.379  1.00 86.23           C  
ATOM   1680 HG21 THR A 106      31.648   9.495 -20.494  1.00 86.23           H  
ATOM   1681 HG22 THR A 106      32.454   7.966 -20.099  1.00 86.23           H  
ATOM   1682 HG23 THR A 106      31.181   8.000 -21.331  1.00 86.23           H  
ATOM   1683  OG1 THR A 106      30.351   6.756 -19.121  1.00 86.23           O  
ATOM   1684  HG1 THR A 106      31.205   6.451 -18.806  1.00 86.23           H  
ATOM   1685  N   GLN A 107      28.351   8.572 -17.218  1.00 85.51           N  
ATOM   1686  H   GLN A 107      28.114   9.180 -17.989  1.00 85.51           H  
ATOM   1687  CA  GLN A 107      27.239   7.938 -16.480  1.00 85.51           C  
ATOM   1688  HA  GLN A 107      27.290   8.266 -15.442  1.00 85.51           H  
ATOM   1689  C   GLN A 107      27.284   6.388 -16.459  1.00 85.51           C  
ATOM   1690  CB  GLN A 107      25.906   8.438 -17.065  1.00 85.51           C  
ATOM   1691  HB2 GLN A 107      25.894   9.527 -17.043  1.00 85.51           H  
ATOM   1692  HB3 GLN A 107      25.094   8.081 -16.430  1.00 85.51           H  
ATOM   1693  O   GLN A 107      26.638   5.750 -15.625  1.00 85.51           O  
ATOM   1694  CG  GLN A 107      25.657   7.951 -18.506  1.00 85.51           C  
ATOM   1695  HG2 GLN A 107      26.433   8.333 -19.168  1.00 85.51           H  
ATOM   1696  HG3 GLN A 107      25.696   6.862 -18.532  1.00 85.51           H  
ATOM   1697  CD  GLN A 107      24.305   8.374 -19.069  1.00 85.51           C  
ATOM   1698  NE2 GLN A 107      23.840   7.716 -20.106  1.00 85.51           N  
ATOM   1699 HE21 GLN A 107      22.942   8.024 -20.451  1.00 85.51           H  
ATOM   1700 HE22 GLN A 107      24.356   6.933 -20.481  1.00 85.51           H  
ATOM   1701  OE1 GLN A 107      23.642   9.286 -18.611  1.00 85.51           O  
ATOM   1702  N   PHE A 108      28.051   5.764 -17.360  1.00 87.38           N  
ATOM   1703  H   PHE A 108      28.580   6.319 -18.017  1.00 87.38           H  
ATOM   1704  CA  PHE A 108      28.285   4.316 -17.384  1.00 87.38           C  
ATOM   1705  HA  PHE A 108      27.395   3.814 -17.003  1.00 87.38           H  
ATOM   1706  C   PHE A 108      29.457   3.892 -16.474  1.00 87.38           C  
ATOM   1707  CB  PHE A 108      28.475   3.867 -18.840  1.00 87.38           C  
ATOM   1708  HB2 PHE A 108      28.495   2.778 -18.868  1.00 87.38           H  
ATOM   1709  HB3 PHE A 108      29.447   4.215 -19.191  1.00 87.38           H  
ATOM   1710  O   PHE A 108      29.634   2.700 -16.216  1.00 87.38           O  
ATOM   1711  CG  PHE A 108      27.393   4.355 -19.795  1.00 87.38           C  
ATOM   1712  CD1 PHE A 108      26.083   3.844 -19.706  1.00 87.38           C  
ATOM   1713  HD1 PHE A 108      25.845   3.095 -18.965  1.00 87.38           H  
ATOM   1714  CD2 PHE A 108      27.689   5.333 -20.765  1.00 87.38           C  
ATOM   1715  HD2 PHE A 108      28.690   5.730 -20.844  1.00 87.38           H  
ATOM   1716  CE1 PHE A 108      25.084   4.295 -20.589  1.00 87.38           C  
ATOM   1717  HE1 PHE A 108      24.087   3.885 -20.524  1.00 87.38           H  
ATOM   1718  CE2 PHE A 108      26.690   5.786 -21.646  1.00 87.38           C  
ATOM   1719  HE2 PHE A 108      26.932   6.526 -22.395  1.00 87.38           H  
ATOM   1720  CZ  PHE A 108      25.389   5.259 -21.566  1.00 87.38           C  
ATOM   1721  HZ  PHE A 108      24.630   5.585 -22.261  1.00 87.38           H  
ATOM   1722  N   ASP A 109      30.222   4.859 -15.956  1.00 90.11           N  
ATOM   1723  H   ASP A 109      30.039   5.805 -16.259  1.00 90.11           H  
ATOM   1724  CA  ASP A 109      31.344   4.701 -15.022  1.00 90.11           C  
ATOM   1725  HA  ASP A 109      31.609   3.644 -14.973  1.00 90.11           H  
ATOM   1726  C   ASP A 109      30.994   5.122 -13.585  1.00 90.11           C  
ATOM   1727  CB  ASP A 109      32.563   5.472 -15.552  1.00 90.11           C  
ATOM   1728  HB2 ASP A 109      33.427   5.244 -14.927  1.00 90.11           H  
ATOM   1729  HB3 ASP A 109      32.375   6.543 -15.482  1.00 90.11           H  
ATOM   1730  O   ASP A 109      31.618   4.633 -12.639  1.00 90.11           O  
ATOM   1731  CG  ASP A 109      32.877   5.098 -17.002  1.00 90.11           C  
ATOM   1732  OD1 ASP A 109      33.402   3.977 -17.204  1.00 90.11           O  
ATOM   1733  OD2 ASP A 109      32.520   5.893 -17.899  1.00 90.11           O  
ATOM   1734  N   ALA A 110      29.959   5.952 -13.418  1.00 90.76           N  
ATOM   1735  H   ALA A 110      29.577   6.382 -14.248  1.00 90.76           H  
ATOM   1736  CA  ALA A 110      29.265   6.208 -12.155  1.00 90.76           C  
ATOM   1737  HA  ALA A 110      29.991   6.496 -11.395  1.00 90.76           H  
ATOM   1738  C   ALA A 110      28.521   4.941 -11.681  1.00 90.76           C  
ATOM   1739  CB  ALA A 110      28.303   7.382 -12.368  1.00 90.76           C  
ATOM   1740  HB1 ALA A 110      28.860   8.297 -12.571  1.00 90.76           H  
ATOM   1741  HB2 ALA A 110      27.628   7.170 -13.197  1.00 90.76           H  
ATOM   1742  HB3 ALA A 110      27.710   7.532 -11.465  1.00 90.76           H  
ATOM   1743  O   ALA A 110      27.412   4.655 -12.138  1.00 90.76           O  
ATOM   1744  N   LYS A 111      29.176   4.119 -10.852  1.00 92.92           N  
ATOM   1745  H   LYS A 111      30.069   4.439 -10.504  1.00 92.92           H  
ATOM   1746  CA  LYS A 111      28.743   2.768 -10.446  1.00 92.92           C  
ATOM   1747  HA  LYS A 111      27.655   2.724 -10.419  1.00 92.92           H  
ATOM   1748  C   LYS A 111      29.261   2.427  -9.045  1.00 92.92           C  
ATOM   1749  CB  LYS A 111      29.310   1.726 -11.442  1.00 92.92           C  
ATOM   1750  HB2 LYS A 111      30.396   1.810 -11.408  1.00 92.92           H  
ATOM   1751  HB3 LYS A 111      29.051   0.722 -11.106  1.00 92.92           H  
ATOM   1752  O   LYS A 111      30.185   3.072  -8.546  1.00 92.92           O  
ATOM   1753  CG  LYS A 111      28.868   1.861 -12.910  1.00 92.92           C  
ATOM   1754  HG2 LYS A 111      29.490   1.209 -13.523  1.00 92.92           H  
ATOM   1755  HG3 LYS A 111      29.042   2.879 -13.260  1.00 92.92           H  
ATOM   1756  CD  LYS A 111      27.404   1.458 -13.138  1.00 92.92           C  
ATOM   1757  HD2 LYS A 111      27.359   0.377 -13.266  1.00 92.92           H  
ATOM   1758  HD3 LYS A 111      26.791   1.712 -12.274  1.00 92.92           H  
ATOM   1759  CE  LYS A 111      26.834   2.132 -14.392  1.00 92.92           C  
ATOM   1760  HE2 LYS A 111      27.655   2.460 -15.030  1.00 92.92           H  
ATOM   1761  HE3 LYS A 111      26.242   1.391 -14.930  1.00 92.92           H  
ATOM   1762  NZ  LYS A 111      25.954   3.265 -14.027  1.00 92.92           N  
ATOM   1763  HZ1 LYS A 111      26.380   3.830 -13.306  1.00 92.92           H  
ATOM   1764  HZ2 LYS A 111      25.738   3.867 -14.808  1.00 92.92           H  
ATOM   1765  HZ3 LYS A 111      25.106   2.869 -13.648  1.00 92.92           H  
ATOM   1766  N   VAL A 112      28.762   1.336  -8.459  1.00 95.35           N  
ATOM   1767  H   VAL A 112      27.950   0.899  -8.871  1.00 95.35           H  
ATOM   1768  CA  VAL A 112      29.446   0.654  -7.347  1.00 95.35           C  
ATOM   1769  HA  VAL A 112      29.762   1.411  -6.628  1.00 95.35           H  
ATOM   1770  C   VAL A 112      30.689  -0.073  -7.873  1.00 95.35           C  
ATOM   1771  CB  VAL A 112      28.543  -0.346  -6.595  1.00 95.35           C  
ATOM   1772  HB  VAL A 112      28.398  -1.233  -7.212  1.00 95.35           H  
ATOM   1773  O   VAL A 112      30.604  -0.880  -8.803  1.00 95.35           O  
ATOM   1774  CG1 VAL A 112      29.196  -0.766  -5.268  1.00 95.35           C  
ATOM   1775 HG11 VAL A 112      30.159  -1.246  -5.440  1.00 95.35           H  
ATOM   1776 HG12 VAL A 112      29.350   0.112  -4.641  1.00 95.35           H  
ATOM   1777 HG13 VAL A 112      28.538  -1.460  -4.745  1.00 95.35           H  
ATOM   1778  CG2 VAL A 112      27.160   0.192  -6.237  1.00 95.35           C  
ATOM   1779 HG21 VAL A 112      26.631   0.542  -7.124  1.00 95.35           H  
ATOM   1780 HG22 VAL A 112      27.253   1.022  -5.536  1.00 95.35           H  
ATOM   1781 HG23 VAL A 112      26.555  -0.587  -5.773  1.00 95.35           H  
ATOM   1782  N   TYR A 113      31.833   0.157  -7.233  1.00 95.86           N  
ATOM   1783  H   TYR A 113      31.833   0.840  -6.488  1.00 95.86           H  
ATOM   1784  CA  TYR A 113      33.072  -0.593  -7.428  1.00 95.86           C  
ATOM   1785  HA  TYR A 113      32.993  -1.182  -8.342  1.00 95.86           H  
ATOM   1786  C   TYR A 113      33.289  -1.574  -6.266  1.00 95.86           C  
ATOM   1787  CB  TYR A 113      34.255   0.369  -7.618  1.00 95.86           C  
ATOM   1788  HB2 TYR A 113      34.285   1.070  -6.784  1.00 95.86           H  
ATOM   1789  HB3 TYR A 113      35.179  -0.209  -7.591  1.00 95.86           H  
ATOM   1790  O   TYR A 113      32.877  -1.323  -5.130  1.00 95.86           O  
ATOM   1791  CG  TYR A 113      34.220   1.151  -8.921  1.00 95.86           C  
ATOM   1792  CD1 TYR A 113      35.025   0.756 -10.009  1.00 95.86           C  
ATOM   1793  HD1 TYR A 113      35.671  -0.104  -9.916  1.00 95.86           H  
ATOM   1794  CD2 TYR A 113      33.378   2.274  -9.048  1.00 95.86           C  
ATOM   1795  HD2 TYR A 113      32.763   2.585  -8.217  1.00 95.86           H  
ATOM   1796  CE1 TYR A 113      34.996   1.490 -11.213  1.00 95.86           C  
ATOM   1797  HE1 TYR A 113      35.627   1.203 -12.042  1.00 95.86           H  
ATOM   1798  CE2 TYR A 113      33.317   2.985 -10.261  1.00 95.86           C  
ATOM   1799  HE2 TYR A 113      32.648   3.826 -10.358  1.00 95.86           H  
ATOM   1800  OH  TYR A 113      34.021   3.242 -12.538  1.00 95.86           O  
ATOM   1801  HH  TYR A 113      33.341   3.918 -12.489  1.00 95.86           H  
ATOM   1802  CZ  TYR A 113      34.130   2.598 -11.345  1.00 95.86           C  
ATOM   1803  N   LYS A 114      33.929  -2.710  -6.556  1.00 95.84           N  
ATOM   1804  H   LYS A 114      34.285  -2.801  -7.497  1.00 95.84           H  
ATOM   1805  CA  LYS A 114      34.244  -3.793  -5.610  1.00 95.84           C  
ATOM   1806  HA  LYS A 114      33.886  -3.535  -4.613  1.00 95.84           H  
ATOM   1807  C   LYS A 114      35.760  -3.947  -5.536  1.00 95.84           C  
ATOM   1808  CB  LYS A 114      33.530  -5.081  -6.079  1.00 95.84           C  
ATOM   1809  HB2 LYS A 114      32.456  -4.916  -5.992  1.00 95.84           H  
ATOM   1810  HB3 LYS A 114      33.758  -5.221  -7.136  1.00 95.84           H  
ATOM   1811  O   LYS A 114      36.402  -4.111  -6.565  1.00 95.84           O  
ATOM   1812  CG  LYS A 114      33.872  -6.385  -5.327  1.00 95.84           C  
ATOM   1813  HG2 LYS A 114      34.953  -6.506  -5.252  1.00 95.84           H  
ATOM   1814  HG3 LYS A 114      33.466  -6.286  -4.320  1.00 95.84           H  
ATOM   1815  CD  LYS A 114      33.259  -7.649  -5.989  1.00 95.84           C  
ATOM   1816  HD2 LYS A 114      32.518  -7.334  -6.724  1.00 95.84           H  
ATOM   1817  HD3 LYS A 114      32.733  -8.223  -5.226  1.00 95.84           H  
ATOM   1818  CE  LYS A 114      34.302  -8.578  -6.653  1.00 95.84           C  
ATOM   1819  HE2 LYS A 114      34.552  -9.383  -5.962  1.00 95.84           H  
ATOM   1820  HE3 LYS A 114      35.219  -8.008  -6.800  1.00 95.84           H  
ATOM   1821  NZ  LYS A 114      33.885  -9.149  -7.971  1.00 95.84           N  
ATOM   1822  HZ1 LYS A 114      33.619  -8.442  -8.642  1.00 95.84           H  
ATOM   1823  HZ2 LYS A 114      34.673  -9.573  -8.441  1.00 95.84           H  
ATOM   1824  HZ3 LYS A 114      33.162  -9.852  -7.932  1.00 95.84           H  
ATOM   1825  N   CYS A 115      36.313  -3.927  -4.331  1.00 94.97           N  
ATOM   1826  H   CYS A 115      35.708  -3.800  -3.532  1.00 94.97           H  
ATOM   1827  CA  CYS A 115      37.682  -4.352  -4.053  1.00 94.97           C  
ATOM   1828  HA  CYS A 115      38.220  -4.525  -4.985  1.00 94.97           H  
ATOM   1829  C   CYS A 115      37.598  -5.668  -3.276  1.00 94.97           C  
ATOM   1830  CB  CYS A 115      38.404  -3.242  -3.287  1.00 94.97           C  
ATOM   1831  HB2 CYS A 115      38.339  -2.328  -3.877  1.00 94.97           H  
ATOM   1832  HB3 CYS A 115      37.882  -3.082  -2.343  1.00 94.97           H  
ATOM   1833  O   CYS A 115      36.800  -5.781  -2.344  1.00 94.97           O  
ATOM   1834  SG  CYS A 115      40.154  -3.502  -2.911  1.00 94.97           S  
ATOM   1835  N   LYS A 116      38.350  -6.689  -3.688  1.00 93.94           N  
ATOM   1836  H   LYS A 116      38.956  -6.534  -4.481  1.00 93.94           H  
ATOM   1837  CA  LYS A 116      38.255  -8.051  -3.148  1.00 93.94           C  
ATOM   1838  HA  LYS A 116      37.791  -8.020  -2.162  1.00 93.94           H  
ATOM   1839  C   LYS A 116      39.640  -8.657  -2.976  1.00 93.94           C  
ATOM   1840  CB  LYS A 116      37.358  -8.890  -4.077  1.00 93.94           C  
ATOM   1841  HB2 LYS A 116      36.345  -8.492  -4.017  1.00 93.94           H  
ATOM   1842  HB3 LYS A 116      37.705  -8.782  -5.105  1.00 93.94           H  
ATOM   1843  O   LYS A 116      40.400  -8.709  -3.936  1.00 93.94           O  
ATOM   1844  CG  LYS A 116      37.339 -10.389  -3.726  1.00 93.94           C  
ATOM   1845  HG2 LYS A 116      37.191 -10.514  -2.653  1.00 93.94           H  
ATOM   1846  HG3 LYS A 116      38.297 -10.830  -3.998  1.00 93.94           H  
ATOM   1847  CD  LYS A 116      36.209 -11.112  -4.477  1.00 93.94           C  
ATOM   1848  HD2 LYS A 116      35.255 -10.717  -4.128  1.00 93.94           H  
ATOM   1849  HD3 LYS A 116      36.296 -10.924  -5.547  1.00 93.94           H  
ATOM   1850  CE  LYS A 116      36.233 -12.621  -4.212  1.00 93.94           C  
ATOM   1851  HE2 LYS A 116      36.400 -12.788  -3.148  1.00 93.94           H  
ATOM   1852  HE3 LYS A 116      35.266 -13.052  -4.470  1.00 93.94           H  
ATOM   1853  NZ  LYS A 116      37.296 -13.295  -4.988  1.00 93.94           N  
ATOM   1854  HZ1 LYS A 116      38.193 -12.849  -4.858  1.00 93.94           H  
ATOM   1855  HZ2 LYS A 116      37.532 -14.192  -4.588  1.00 93.94           H  
ATOM   1856  HZ3 LYS A 116      37.119 -13.375  -5.979  1.00 93.94           H  
ATOM   1857  N   VAL A 117      39.937  -9.156  -1.781  1.00 92.12           N  
ATOM   1858  H   VAL A 117      39.224  -9.113  -1.067  1.00 92.12           H  
ATOM   1859  CA  VAL A 117      41.119  -9.984  -1.506  1.00 92.12           C  
ATOM   1860  HA  VAL A 117      41.798  -9.921  -2.357  1.00 92.12           H  
ATOM   1861  C   VAL A 117      40.703 -11.444  -1.368  1.00 92.12           C  
ATOM   1862  CB  VAL A 117      41.899  -9.470  -0.280  1.00 92.12           C  
ATOM   1863  HB  VAL A 117      42.148  -8.425  -0.468  1.00 92.12           H  
ATOM   1864  O   VAL A 117      39.661 -11.739  -0.779  1.00 92.12           O  
ATOM   1865  CG1 VAL A 117      41.087  -9.541   1.015  1.00 92.12           C  
ATOM   1866 HG11 VAL A 117      40.160  -8.980   0.899  1.00 92.12           H  
ATOM   1867 HG12 VAL A 117      40.845 -10.576   1.253  1.00 92.12           H  
ATOM   1868 HG13 VAL A 117      41.660  -9.112   1.837  1.00 92.12           H  
ATOM   1869  CG2 VAL A 117      43.215 -10.214  -0.052  1.00 92.12           C  
ATOM   1870 HG21 VAL A 117      43.037 -11.271   0.147  1.00 92.12           H  
ATOM   1871 HG22 VAL A 117      43.845 -10.110  -0.935  1.00 92.12           H  
ATOM   1872 HG23 VAL A 117      43.740  -9.786   0.802  1.00 92.12           H  
ATOM   1873  N   ASP A 118      41.532 -12.351  -1.871  1.00 90.70           N  
ATOM   1874  H   ASP A 118      42.351 -12.018  -2.359  1.00 90.70           H  
ATOM   1875  CA  ASP A 118      41.414 -13.797  -1.693  1.00 90.70           C  
ATOM   1876  HA  ASP A 118      40.538 -14.027  -1.086  1.00 90.70           H  
ATOM   1877  C   ASP A 118      42.648 -14.335  -0.964  1.00 90.70           C  
ATOM   1878  CB  ASP A 118      41.246 -14.494  -3.046  1.00 90.70           C  
ATOM   1879  HB2 ASP A 118      42.084 -14.234  -3.692  1.00 90.70           H  
ATOM   1880  HB3 ASP A 118      41.263 -15.573  -2.893  1.00 90.70           H  
ATOM   1881  O   ASP A 118      43.768 -13.860  -1.170  1.00 90.70           O  
ATOM   1882  CG  ASP A 118      39.934 -14.114  -3.724  1.00 90.70           C  
ATOM   1883  OD1 ASP A 118      38.922 -14.828  -3.532  1.00 90.70           O  
ATOM   1884  OD2 ASP A 118      39.881 -13.104  -4.463  1.00 90.70           O  
ATOM   1885  N   GLY A 119      42.457 -15.346  -0.121  1.00 87.96           N  
ATOM   1886  H   GLY A 119      41.517 -15.679   0.040  1.00 87.96           H  
ATOM   1887  CA  GLY A 119      43.504 -15.874   0.743  1.00 87.96           C  
ATOM   1888  HA2 GLY A 119      43.737 -15.125   1.499  1.00 87.96           H  
ATOM   1889  HA3 GLY A 119      44.413 -16.045   0.166  1.00 87.96           H  
ATOM   1890  C   GLY A 119      43.139 -17.174   1.456  1.00 87.96           C  
ATOM   1891  O   GLY A 119      42.134 -17.828   1.162  1.00 87.96           O  
ATOM   1892  N   ASP A 120      43.986 -17.519   2.415  1.00 83.38           N  
ATOM   1893  H   ASP A 120      44.782 -16.916   2.567  1.00 83.38           H  
ATOM   1894  CA  ASP A 120      43.872 -18.660   3.312  1.00 83.38           C  
ATOM   1895  HA  ASP A 120      43.020 -19.276   3.023  1.00 83.38           H  
ATOM   1896  C   ASP A 120      43.665 -18.179   4.754  1.00 83.38           C  
ATOM   1897  CB  ASP A 120      45.140 -19.522   3.217  1.00 83.38           C  
ATOM   1898  HB2 ASP A 120      46.013 -18.909   3.443  1.00 83.38           H  
ATOM   1899  HB3 ASP A 120      45.085 -20.307   3.970  1.00 83.38           H  
ATOM   1900  O   ASP A 120      44.277 -17.201   5.191  1.00 83.38           O  
ATOM   1901  CG  ASP A 120      45.298 -20.173   1.844  1.00 83.38           C  
ATOM   1902  OD1 ASP A 120      44.755 -21.283   1.668  1.00 83.38           O  
ATOM   1903  OD2 ASP A 120      45.893 -19.572   0.915  1.00 83.38           O  
ATOM   1904  N   LYS A 121      42.828 -18.903   5.500  1.00 79.79           N  
ATOM   1905  H   LYS A 121      42.335 -19.652   5.036  1.00 79.79           H  
ATOM   1906  CA  LYS A 121      42.765 -18.868   6.967  1.00 79.79           C  
ATOM   1907  HA  LYS A 121      43.260 -17.963   7.319  1.00 79.79           H  
ATOM   1908  C   LYS A 121      43.532 -20.051   7.552  1.00 79.79           C  
ATOM   1909  CB  LYS A 121      41.304 -18.835   7.437  1.00 79.79           C  
ATOM   1910  HB2 LYS A 121      40.709 -19.508   6.819  1.00 79.79           H  
ATOM   1911  HB3 LYS A 121      41.242 -19.160   8.475  1.00 79.79           H  
ATOM   1912  O   LYS A 121      43.552 -21.112   6.927  1.00 79.79           O  
ATOM   1913  CG  LYS A 121      40.755 -17.411   7.340  1.00 79.79           C  
ATOM   1914  HG2 LYS A 121      40.998 -16.995   6.362  1.00 79.79           H  
ATOM   1915  HG3 LYS A 121      41.234 -16.804   8.108  1.00 79.79           H  
ATOM   1916  CD  LYS A 121      39.234 -17.368   7.523  1.00 79.79           C  
ATOM   1917  HD2 LYS A 121      38.769 -17.929   6.713  1.00 79.79           H  
ATOM   1918  HD3 LYS A 121      38.960 -17.812   8.480  1.00 79.79           H  
ATOM   1919  CE  LYS A 121      38.798 -15.901   7.483  1.00 79.79           C  
ATOM   1920  HE2 LYS A 121      39.437 -15.383   6.768  1.00 79.79           H  
ATOM   1921  HE3 LYS A 121      38.979 -15.452   8.459  1.00 79.79           H  
ATOM   1922  NZ  LYS A 121      37.394 -15.725   7.059  1.00 79.79           N  
ATOM   1923  HZ1 LYS A 121      37.332 -15.965   6.080  1.00 79.79           H  
ATOM   1924  HZ2 LYS A 121      37.133 -14.753   7.148  1.00 79.79           H  
ATOM   1925  HZ3 LYS A 121      36.770 -16.302   7.605  1.00 79.79           H  
ATOM   1926  N   THR A 122      44.086 -19.892   8.758  1.00 69.54           N  
ATOM   1927  H   THR A 122      44.033 -18.965   9.154  1.00 69.54           H  
ATOM   1928  CA  THR A 122      45.040 -20.812   9.426  1.00 69.54           C  
ATOM   1929  HA  THR A 122      46.021 -20.655   8.979  1.00 69.54           H  
ATOM   1930  C   THR A 122      44.696 -22.297   9.279  1.00 69.54           C  
ATOM   1931  CB  THR A 122      45.144 -20.529  10.943  1.00 69.54           C  
ATOM   1932  HB  THR A 122      44.531 -21.255  11.476  1.00 69.54           H  
ATOM   1933  O   THR A 122      45.569 -23.116   9.006  1.00 69.54           O  
ATOM   1934  CG2 THR A 122      46.576 -20.663  11.455  1.00 69.54           C  
ATOM   1935 HG21 THR A 122      47.214 -19.911  10.990  1.00 69.54           H  
ATOM   1936 HG22 THR A 122      46.586 -20.521  12.536  1.00 69.54           H  
ATOM   1937 HG23 THR A 122      46.961 -21.656  11.224  1.00 69.54           H  
ATOM   1938  OG1 THR A 122      44.661 -19.256  11.306  1.00 69.54           O  
ATOM   1939  HG1 THR A 122      45.273 -18.598  10.969  1.00 69.54           H  
ATOM   1940  N   ASN A 123      43.410 -22.645   9.383  1.00 66.85           N  
ATOM   1941  H   ASN A 123      42.760 -21.907   9.611  1.00 66.85           H  
ATOM   1942  CA  ASN A 123      42.882 -24.005   9.225  1.00 66.85           C  
ATOM   1943  HA  ASN A 123      43.576 -24.687   9.719  1.00 66.85           H  
ATOM   1944  C   ASN A 123      42.807 -24.468   7.745  1.00 66.85           C  
ATOM   1945  CB  ASN A 123      41.524 -24.102   9.956  1.00 66.85           C  
ATOM   1946  HB2 ASN A 123      40.822 -23.403   9.502  1.00 66.85           H  
ATOM   1947  HB3 ASN A 123      41.127 -25.108   9.823  1.00 66.85           H  
ATOM   1948  O   ASN A 123      41.836 -25.113   7.354  1.00 66.85           O  
ATOM   1949  CG  ASN A 123      41.582 -23.848  11.455  1.00 66.85           C  
ATOM   1950  ND2 ASN A 123      40.446 -23.786  12.109  1.00 66.85           N  
ATOM   1951 HD21 ASN A 123      39.565 -23.920  11.634  1.00 66.85           H  
ATOM   1952 HD22 ASN A 123      40.528 -23.659  13.108  1.00 66.85           H  
ATOM   1953  OD1 ASN A 123      42.622 -23.718  12.072  1.00 66.85           O  
ATOM   1954  N   ALA A 124      43.791 -24.096   6.915  1.00 62.18           N  
ATOM   1955  H   ALA A 124      44.547 -23.568   7.327  1.00 62.18           H  
ATOM   1956  CA  ALA A 124      43.868 -24.343   5.465  1.00 62.18           C  
ATOM   1957  HA  ALA A 124      44.643 -23.680   5.082  1.00 62.18           H  
ATOM   1958  C   ALA A 124      42.589 -23.964   4.676  1.00 62.18           C  
ATOM   1959  CB  ALA A 124      44.356 -25.780   5.221  1.00 62.18           C  
ATOM   1960  HB1 ALA A 124      45.280 -25.958   5.771  1.00 62.18           H  
ATOM   1961  HB2 ALA A 124      43.596 -26.489   5.549  1.00 62.18           H  
ATOM   1962  HB3 ALA A 124      44.545 -25.928   4.158  1.00 62.18           H  
ATOM   1963  O   ALA A 124      42.240 -24.595   3.675  1.00 62.18           O  
ATOM   1964  N   ALA A 125      41.854 -22.950   5.144  1.00 70.53           N  
ATOM   1965  H   ALA A 125      42.229 -22.417   5.915  1.00 70.53           H  
ATOM   1966  CA  ALA A 125      40.507 -22.654   4.664  1.00 70.53           C  
ATOM   1967  HA  ALA A 125      40.123 -23.531   4.142  1.00 70.53           H  
ATOM   1968  C   ALA A 125      40.491 -21.481   3.673  1.00 70.53           C  
ATOM   1969  CB  ALA A 125      39.589 -22.433   5.872  1.00 70.53           C  
ATOM   1970  HB1 ALA A 125      39.571 -23.334   6.485  1.00 70.53           H  
ATOM   1971  HB2 ALA A 125      38.578 -22.213   5.530  1.00 70.53           H  
ATOM   1972  HB3 ALA A 125      39.955 -21.601   6.474  1.00 70.53           H  
ATOM   1973  O   ALA A 125      40.867 -20.361   4.022  1.00 70.53           O  
ATOM   1974  N   ASN A 126      39.991 -21.725   2.456  1.00 79.00           N  
ATOM   1975  H   ASN A 126      39.750 -22.680   2.232  1.00 79.00           H  
ATOM   1976  CA  ASN A 126      39.763 -20.686   1.445  1.00 79.00           C  
ATOM   1977  HA  ASN A 126      40.725 -20.263   1.154  1.00 79.00           H  
ATOM   1978  C   ASN A 126      38.885 -19.559   2.016  1.00 79.00           C  
ATOM   1979  CB  ASN A 126      39.066 -21.285   0.205  1.00 79.00           C  
ATOM   1980  HB2 ASN A 126      38.072 -21.631   0.486  1.00 79.00           H  
ATOM   1981  HB3 ASN A 126      38.942 -20.499  -0.540  1.00 79.00           H  
ATOM   1982  O   ASN A 126      37.810 -19.824   2.557  1.00 79.00           O  
ATOM   1983  CG  ASN A 126      39.821 -22.423  -0.449  1.00 79.00           C  
ATOM   1984  ND2 ASN A 126      39.418 -23.652  -0.229  1.00 79.00           N  
ATOM   1985 HD21 ASN A 126      38.597 -23.838   0.330  1.00 79.00           H  
ATOM   1986 HD22 ASN A 126      39.954 -24.392  -0.659  1.00 79.00           H  
ATOM   1987  OD1 ASN A 126      40.788 -22.227  -1.168  1.00 79.00           O  
ATOM   1988  N   SER A 127      39.309 -18.305   1.866  1.00 82.91           N  
ATOM   1989  H   SER A 127      40.217 -18.141   1.456  1.00 82.91           H  
ATOM   1990  CA  SER A 127      38.575 -17.144   2.371  1.00 82.91           C  
ATOM   1991  HA  SER A 127      37.511 -17.375   2.401  1.00 82.91           H  
ATOM   1992  C   SER A 127      38.770 -15.930   1.466  1.00 82.91           C  
ATOM   1993  CB  SER A 127      39.046 -16.855   3.800  1.00 82.91           C  
ATOM   1994  HB2 SER A 127      38.850 -17.737   4.410  1.00 82.91           H  
ATOM   1995  HB3 SER A 127      40.121 -16.676   3.800  1.00 82.91           H  
ATOM   1996  O   SER A 127      39.840 -15.735   0.898  1.00 82.91           O  
ATOM   1997  OG  SER A 127      38.368 -15.740   4.363  1.00 82.91           O  
ATOM   1998  HG  SER A 127      38.841 -14.956   4.075  1.00 82.91           H  
ATOM   1999  N   SER A 128      37.753 -15.073   1.376  1.00 86.99           N  
ATOM   2000  H   SER A 128      36.897 -15.275   1.873  1.00 86.99           H  
ATOM   2001  CA  SER A 128      37.840 -13.781   0.690  1.00 86.99           C  
ATOM   2002  HA  SER A 128      38.892 -13.518   0.585  1.00 86.99           H  
ATOM   2003  C   SER A 128      37.170 -12.683   1.507  1.00 86.99           C  
ATOM   2004  CB  SER A 128      37.227 -13.851  -0.714  1.00 86.99           C  
ATOM   2005  HB2 SER A 128      37.432 -12.917  -1.238  1.00 86.99           H  
ATOM   2006  HB3 SER A 128      37.687 -14.668  -1.270  1.00 86.99           H  
ATOM   2007  O   SER A 128      36.178 -12.951   2.187  1.00 86.99           O  
ATOM   2008  OG  SER A 128      35.822 -14.045  -0.654  1.00 86.99           O  
ATOM   2009  HG  SER A 128      35.506 -13.725   0.194  1.00 86.99           H  
ATOM   2010  N   ILE A 129      37.677 -11.457   1.412  1.00 88.08           N  
ATOM   2011  H   ILE A 129      38.438 -11.314   0.763  1.00 88.08           H  
ATOM   2012  CA  ILE A 129      37.127 -10.263   2.074  1.00 88.08           C  
ATOM   2013  HA  ILE A 129      36.160 -10.512   2.512  1.00 88.08           H  
ATOM   2014  C   ILE A 129      36.865  -9.205   0.996  1.00 88.08           C  
ATOM   2015  CB  ILE A 129      38.051  -9.802   3.230  1.00 88.08           C  
ATOM   2016  HB  ILE A 129      39.056  -9.649   2.837  1.00 88.08           H  
ATOM   2017  O   ILE A 129      37.578  -9.154  -0.008  1.00 88.08           O  
ATOM   2018  CG1 ILE A 129      38.116 -10.913   4.308  1.00 88.08           C  
ATOM   2019 HG12 ILE A 129      37.131 -11.043   4.755  1.00 88.08           H  
ATOM   2020 HG13 ILE A 129      38.400 -11.858   3.844  1.00 88.08           H  
ATOM   2021  CG2 ILE A 129      37.575  -8.472   3.843  1.00 88.08           C  
ATOM   2022 HG21 ILE A 129      38.239  -8.166   4.652  1.00 88.08           H  
ATOM   2023 HG22 ILE A 129      36.565  -8.572   4.239  1.00 88.08           H  
ATOM   2024 HG23 ILE A 129      37.601  -7.674   3.101  1.00 88.08           H  
ATOM   2025  CD1 ILE A 129      39.136 -10.671   5.422  1.00 88.08           C  
ATOM   2026 HD11 ILE A 129      39.190 -11.558   6.054  1.00 88.08           H  
ATOM   2027 HD12 ILE A 129      38.837  -9.825   6.041  1.00 88.08           H  
ATOM   2028 HD13 ILE A 129      40.120 -10.487   4.991  1.00 88.08           H  
ATOM   2029  N   VAL A 130      35.797  -8.418   1.155  1.00 91.94           N  
ATOM   2030  H   VAL A 130      35.288  -8.454   2.027  1.00 91.94           H  
ATOM   2031  CA  VAL A 130      35.272  -7.532   0.105  1.00 91.94           C  
ATOM   2032  HA  VAL A 130      36.050  -7.369  -0.641  1.00 91.94           H  
ATOM   2033  C   VAL A 130      34.883  -6.173   0.678  1.00 91.94           C  
ATOM   2034  CB  VAL A 130      34.058  -8.168  -0.607  1.00 91.94           C  
ATOM   2035  HB  VAL A 130      33.249  -8.313   0.108  1.00 91.94           H  
ATOM   2036  O   VAL A 130      34.067  -6.100   1.593  1.00 91.94           O  
ATOM   2037  CG1 VAL A 130      33.550  -7.274  -1.745  1.00 91.94           C  
ATOM   2038 HG11 VAL A 130      32.748  -7.774  -2.288  1.00 91.94           H  
ATOM   2039 HG12 VAL A 130      34.377  -7.057  -2.422  1.00 91.94           H  
ATOM   2040 HG13 VAL A 130      33.163  -6.337  -1.346  1.00 91.94           H  
ATOM   2041  CG2 VAL A 130      34.398  -9.530  -1.228  1.00 91.94           C  
ATOM   2042 HG21 VAL A 130      33.540  -9.921  -1.776  1.00 91.94           H  
ATOM   2043 HG22 VAL A 130      34.653 -10.246  -0.447  1.00 91.94           H  
ATOM   2044 HG23 VAL A 130      35.248  -9.420  -1.902  1.00 91.94           H  
ATOM   2045  N   ALA A 131      35.406  -5.109   0.073  1.00 92.52           N  
ATOM   2046  H   ALA A 131      36.030  -5.273  -0.703  1.00 92.52           H  
ATOM   2047  CA  ALA A 131      35.041  -3.720   0.327  1.00 92.52           C  
ATOM   2048  HA  ALA A 131      34.322  -3.681   1.146  1.00 92.52           H  
ATOM   2049  C   ALA A 131      34.372  -3.107  -0.918  1.00 92.52           C  
ATOM   2050  CB  ALA A 131      36.294  -2.959   0.776  1.00 92.52           C  
ATOM   2051  HB1 ALA A 131      36.028  -1.943   1.068  1.00 92.52           H  
ATOM   2052  HB2 ALA A 131      37.029  -2.925  -0.028  1.00 92.52           H  
ATOM   2053  HB3 ALA A 131      36.738  -3.454   1.640  1.00 92.52           H  
ATOM   2054  O   ALA A 131      34.552  -3.588  -2.043  1.00 92.52           O  
ATOM   2055  N   LYS A 132      33.580  -2.046  -0.732  1.00 95.00           N  
ATOM   2056  H   LYS A 132      33.517  -1.649   0.195  1.00 95.00           H  
ATOM   2057  CA  LYS A 132      32.871  -1.343  -1.815  1.00 95.00           C  
ATOM   2058  HA  LYS A 132      33.367  -1.548  -2.763  1.00 95.00           H  
ATOM   2059  C   LYS A 132      32.899   0.169  -1.611  1.00 95.00           C  
ATOM   2060  CB  LYS A 132      31.409  -1.810  -1.902  1.00 95.00           C  
ATOM   2061  HB2 LYS A 132      30.877  -1.147  -2.585  1.00 95.00           H  
ATOM   2062  HB3 LYS A 132      30.949  -1.717  -0.918  1.00 95.00           H  
ATOM   2063  O   LYS A 132      32.817   0.636  -0.480  1.00 95.00           O  
ATOM   2064  CG  LYS A 132      31.242  -3.248  -2.414  1.00 95.00           C  
ATOM   2065  HG2 LYS A 132      31.760  -3.944  -1.755  1.00 95.00           H  
ATOM   2066  HG3 LYS A 132      31.660  -3.324  -3.418  1.00 95.00           H  
ATOM   2067  CD  LYS A 132      29.752  -3.607  -2.448  1.00 95.00           C  
ATOM   2068  HD2 LYS A 132      29.362  -3.594  -1.430  1.00 95.00           H  
ATOM   2069  HD3 LYS A 132      29.219  -2.861  -3.037  1.00 95.00           H  
ATOM   2070  CE  LYS A 132      29.538  -4.990  -3.068  1.00 95.00           C  
ATOM   2071  HE2 LYS A 132      30.082  -5.725  -2.475  1.00 95.00           H  
ATOM   2072  HE3 LYS A 132      29.958  -4.986  -4.073  1.00 95.00           H  
ATOM   2073  NZ  LYS A 132      28.094  -5.330  -3.121  1.00 95.00           N  
ATOM   2074  HZ1 LYS A 132      27.596  -4.643  -3.669  1.00 95.00           H  
ATOM   2075  HZ2 LYS A 132      27.697  -5.344  -2.193  1.00 95.00           H  
ATOM   2076  HZ3 LYS A 132      27.957  -6.233  -3.553  1.00 95.00           H  
ATOM   2077  N   LYS A 133      32.930   0.913  -2.716  1.00 95.06           N  
ATOM   2078  H   LYS A 133      32.982   0.427  -3.600  1.00 95.06           H  
ATOM   2079  CA  LYS A 133      32.670   2.359  -2.773  1.00 95.06           C  
ATOM   2080  HA  LYS A 133      32.017   2.623  -1.941  1.00 95.06           H  
ATOM   2081  C   LYS A 133      31.913   2.670  -4.062  1.00 95.06           C  
ATOM   2082  CB  LYS A 133      33.988   3.144  -2.607  1.00 95.06           C  
ATOM   2083  HB2 LYS A 133      34.430   2.849  -1.656  1.00 95.06           H  
ATOM   2084  HB3 LYS A 133      34.681   2.871  -3.404  1.00 95.06           H  
ATOM   2085  O   LYS A 133      32.072   1.969  -5.060  1.00 95.06           O  
ATOM   2086  CG  LYS A 133      33.803   4.673  -2.593  1.00 95.06           C  
ATOM   2087  HG2 LYS A 133      32.916   4.925  -2.011  1.00 95.06           H  
ATOM   2088  HG3 LYS A 133      33.663   5.024  -3.615  1.00 95.06           H  
ATOM   2089  CD  LYS A 133      35.012   5.385  -1.963  1.00 95.06           C  
ATOM   2090  HD2 LYS A 133      35.921   5.044  -2.457  1.00 95.06           H  
ATOM   2091  HD3 LYS A 133      35.069   5.116  -0.908  1.00 95.06           H  
ATOM   2092  CE  LYS A 133      34.886   6.910  -2.109  1.00 95.06           C  
ATOM   2093  HE2 LYS A 133      33.876   7.205  -1.824  1.00 95.06           H  
ATOM   2094  HE3 LYS A 133      35.023   7.169  -3.159  1.00 95.06           H  
ATOM   2095  NZ  LYS A 133      35.874   7.651  -1.282  1.00 95.06           N  
ATOM   2096  HZ1 LYS A 133      36.826   7.377  -1.477  1.00 95.06           H  
ATOM   2097  HZ2 LYS A 133      35.741   7.500  -0.293  1.00 95.06           H  
ATOM   2098  HZ3 LYS A 133      35.857   8.640  -1.484  1.00 95.06           H  
ATOM   2099  N   GLU A 134      31.052   3.676  -4.021  1.00 94.19           N  
ATOM   2100  H   GLU A 134      31.000   4.245  -3.188  1.00 94.19           H  
ATOM   2101  CA  GLU A 134      30.168   4.053  -5.125  1.00 94.19           C  
ATOM   2102  HA  GLU A 134      30.304   3.354  -5.950  1.00 94.19           H  
ATOM   2103  C   GLU A 134      30.529   5.434  -5.679  1.00 94.19           C  
ATOM   2104  CB  GLU A 134      28.711   3.918  -4.655  1.00 94.19           C  
ATOM   2105  HB2 GLU A 134      28.588   2.900  -4.285  1.00 94.19           H  
ATOM   2106  HB3 GLU A 134      28.527   4.608  -3.831  1.00 94.19           H  
ATOM   2107  O   GLU A 134      31.122   6.262  -4.982  1.00 94.19           O  
ATOM   2108  CG  GLU A 134      27.676   4.160  -5.764  1.00 94.19           C  
ATOM   2109  HG2 GLU A 134      27.545   5.233  -5.908  1.00 94.19           H  
ATOM   2110  HG3 GLU A 134      28.063   3.740  -6.693  1.00 94.19           H  
ATOM   2111  CD  GLU A 134      26.323   3.503  -5.451  1.00 94.19           C  
ATOM   2112  OE1 GLU A 134      25.702   3.010  -6.419  1.00 94.19           O  
ATOM   2113  OE2 GLU A 134      25.969   3.413  -4.255  1.00 94.19           O  
ATOM   2114  N   VAL A 135      30.206   5.644  -6.955  1.00 93.14           N  
ATOM   2115  H   VAL A 135      29.747   4.899  -7.459  1.00 93.14           H  
ATOM   2116  CA  VAL A 135      30.447   6.885  -7.692  1.00 93.14           C  
ATOM   2117  HA  VAL A 135      30.852   7.635  -7.013  1.00 93.14           H  
ATOM   2118  C   VAL A 135      29.125   7.387  -8.247  1.00 93.14           C  
ATOM   2119  CB  VAL A 135      31.461   6.672  -8.828  1.00 93.14           C  
ATOM   2120  HB  VAL A 135      31.052   5.975  -9.560  1.00 93.14           H  
ATOM   2121  O   VAL A 135      28.513   6.729  -9.086  1.00 93.14           O  
ATOM   2122  CG1 VAL A 135      31.800   7.994  -9.526  1.00 93.14           C  
ATOM   2123 HG11 VAL A 135      30.895   8.452  -9.926  1.00 93.14           H  
ATOM   2124 HG12 VAL A 135      32.266   8.684  -8.823  1.00 93.14           H  
ATOM   2125 HG13 VAL A 135      32.485   7.812 -10.354  1.00 93.14           H  
ATOM   2126  CG2 VAL A 135      32.763   6.075  -8.301  1.00 93.14           C  
ATOM   2127 HG21 VAL A 135      33.156   6.718  -7.513  1.00 93.14           H  
ATOM   2128 HG22 VAL A 135      33.482   5.995  -9.116  1.00 93.14           H  
ATOM   2129 HG23 VAL A 135      32.588   5.078  -7.898  1.00 93.14           H  
ATOM   2130  N   GLU A 136      28.691   8.558  -7.796  1.00 90.73           N  
ATOM   2131  H   GLU A 136      29.255   9.049  -7.117  1.00 90.73           H  
ATOM   2132  CA  GLU A 136      27.460   9.190  -8.269  1.00 90.73           C  
ATOM   2133  HA  GLU A 136      26.689   8.428  -8.386  1.00 90.73           H  
ATOM   2134  C   GLU A 136      27.656   9.897  -9.617  1.00 90.73           C  
ATOM   2135  CB  GLU A 136      26.975  10.221  -7.248  1.00 90.73           C  
ATOM   2136  HB2 GLU A 136      26.092  10.712  -7.657  1.00 90.73           H  
ATOM   2137  HB3 GLU A 136      27.750  10.976  -7.118  1.00 90.73           H  
ATOM   2138  O   GLU A 136      28.736  10.418  -9.897  1.00 90.73           O  
ATOM   2139  CG  GLU A 136      26.621   9.639  -5.876  1.00 90.73           C  
ATOM   2140  HG2 GLU A 136      25.862   8.865  -5.996  1.00 90.73           H  
ATOM   2141  HG3 GLU A 136      27.506   9.197  -5.419  1.00 90.73           H  
ATOM   2142  CD  GLU A 136      26.079  10.764  -4.997  1.00 90.73           C  
ATOM   2143  OE1 GLU A 136      26.755  11.202  -4.042  1.00 90.73           O  
ATOM   2144  OE2 GLU A 136      25.004  11.318  -5.320  1.00 90.73           O  
ATOM   2145  N   TYR A 137      26.585  10.019 -10.408  1.00 87.24           N  
ATOM   2146  H   TYR A 137      25.716   9.597 -10.114  1.00 87.24           H  
ATOM   2147  CA  TYR A 137      26.517  10.989 -11.505  1.00 87.24           C  
ATOM   2148  HA  TYR A 137      27.520  11.363 -11.712  1.00 87.24           H  
ATOM   2149  C   TYR A 137      25.639  12.173 -11.090  1.00 87.24           C  
ATOM   2150  CB  TYR A 137      26.008  10.334 -12.796  1.00 87.24           C  
ATOM   2151  HB2 TYR A 137      26.456   9.346 -12.899  1.00 87.24           H  
ATOM   2152  HB3 TYR A 137      24.928  10.197 -12.743  1.00 87.24           H  
ATOM   2153  O   TYR A 137      24.482  11.977 -10.715  1.00 87.24           O  
ATOM   2154  CG  TYR A 137      26.365  11.144 -14.028  1.00 87.24           C  
ATOM   2155  CD1 TYR A 137      25.495  12.140 -14.516  1.00 87.24           C  
ATOM   2156  HD1 TYR A 137      24.538  12.303 -14.043  1.00 87.24           H  
ATOM   2157  CD2 TYR A 137      27.608  10.931 -14.651  1.00 87.24           C  
ATOM   2158  HD2 TYR A 137      28.278  10.172 -14.273  1.00 87.24           H  
ATOM   2159  CE1 TYR A 137      25.880  12.931 -15.620  1.00 87.24           C  
ATOM   2160  HE1 TYR A 137      25.224  13.693 -16.013  1.00 87.24           H  
ATOM   2161  CE2 TYR A 137      27.992  11.717 -15.753  1.00 87.24           C  
ATOM   2162  HE2 TYR A 137      28.955  11.569 -16.217  1.00 87.24           H  
ATOM   2163  OH  TYR A 137      27.539  13.488 -17.281  1.00 87.24           O  
ATOM   2164  HH  TYR A 137      27.016  14.276 -17.448  1.00 87.24           H  
ATOM   2165  CZ  TYR A 137      27.131  12.724 -16.236  1.00 87.24           C  
ATOM   2166  N   ARG A 138      26.159  13.404 -11.159  1.00 79.67           N  
ATOM   2167  H   ARG A 138      27.113  13.493 -11.479  1.00 79.67           H  
ATOM   2168  CA  ARG A 138      25.391  14.630 -10.872  1.00 79.67           C  
ATOM   2169  HA  ARG A 138      24.327  14.430 -11.002  1.00 79.67           H  
ATOM   2170  C   ARG A 138      25.781  15.741 -11.846  1.00 79.67           C  
ATOM   2171  CB  ARG A 138      25.620  15.102  -9.422  1.00 79.67           C  
ATOM   2172  HB2 ARG A 138      25.096  16.051  -9.302  1.00 79.67           H  
ATOM   2173  HB3 ARG A 138      26.684  15.295  -9.281  1.00 79.67           H  
ATOM   2174  O   ARG A 138      26.841  16.336 -11.689  1.00 79.67           O  
ATOM   2175  CG  ARG A 138      25.146  14.152  -8.306  1.00 79.67           C  
ATOM   2176  HG2 ARG A 138      24.107  13.866  -8.472  1.00 79.67           H  
ATOM   2177  HG3 ARG A 138      25.768  13.256  -8.296  1.00 79.67           H  
ATOM   2178  CD  ARG A 138      25.267  14.893  -6.965  1.00 79.67           C  
ATOM   2179  HD2 ARG A 138      26.248  15.365  -6.916  1.00 79.67           H  
ATOM   2180  HD3 ARG A 138      24.508  15.674  -6.933  1.00 79.67           H  
ATOM   2181  NE  ARG A 138      25.118  14.016  -5.791  1.00 79.67           N  
ATOM   2182  HE  ARG A 138      24.998  13.023  -5.931  1.00 79.67           H  
ATOM   2183  NH1 ARG A 138      25.368  15.602  -4.149  1.00 79.67           N  
ATOM   2184 HH11 ARG A 138      25.399  16.315  -4.864  1.00 79.67           H  
ATOM   2185 HH12 ARG A 138      25.429  15.818  -3.164  1.00 79.67           H  
ATOM   2186  NH2 ARG A 138      25.190  13.461  -3.593  1.00 79.67           N  
ATOM   2187 HH21 ARG A 138      25.274  12.509  -3.917  1.00 79.67           H  
ATOM   2188 HH22 ARG A 138      25.432  13.645  -2.629  1.00 79.67           H  
ATOM   2189  CZ  ARG A 138      25.221  14.361  -4.522  1.00 79.67           C  
ATOM   2190  N   THR A 139      24.900  16.055 -12.798  1.00 70.89           N  
ATOM   2191  H   THR A 139      24.034  15.536 -12.841  1.00 70.89           H  
ATOM   2192  CA  THR A 139      25.079  17.117 -13.809  1.00 70.89           C  
ATOM   2193  HA  THR A 139      25.945  16.882 -14.428  1.00 70.89           H  
ATOM   2194  C   THR A 139      25.304  18.488 -13.158  1.00 70.89           C  
ATOM   2195  CB  THR A 139      23.846  17.203 -14.729  1.00 70.89           C  
ATOM   2196  HB  THR A 139      23.934  18.087 -15.361  1.00 70.89           H  
ATOM   2197  O   THR A 139      24.354  19.163 -12.751  1.00 70.89           O  
ATOM   2198  CG2 THR A 139      23.682  15.983 -15.627  1.00 70.89           C  
ATOM   2199 HG21 THR A 139      24.559  15.888 -16.267  1.00 70.89           H  
ATOM   2200 HG22 THR A 139      22.804  16.116 -16.260  1.00 70.89           H  
ATOM   2201 HG23 THR A 139      23.558  15.081 -15.028  1.00 70.89           H  
ATOM   2202  OG1 THR A 139      22.674  17.303 -13.949  1.00 70.89           O  
ATOM   2203  HG1 THR A 139      22.792  18.090 -13.412  1.00 70.89           H  
ATOM   2204  N   ASN A 140      26.560  18.914 -13.038  1.00 66.74           N  
ATOM   2205  H   ASN A 140      27.296  18.301 -13.356  1.00 66.74           H  
ATOM   2206  CA  ASN A 140      26.937  20.132 -12.326  1.00 66.74           C  
ATOM   2207  HA  ASN A 140      26.186  20.326 -11.561  1.00 66.74           H  
ATOM   2208  C   ASN A 140      26.931  21.353 -13.259  1.00 66.74           C  
ATOM   2209  CB  ASN A 140      28.260  19.890 -11.588  1.00 66.74           C  
ATOM   2210  HB2 ASN A 140      29.056  19.762 -12.321  1.00 66.74           H  
ATOM   2211  HB3 ASN A 140      28.179  18.971 -11.009  1.00 66.74           H  
ATOM   2212  O   ASN A 140      27.971  21.922 -13.599  1.00 66.74           O  
ATOM   2213  CG  ASN A 140      28.631  21.022 -10.642  1.00 66.74           C  
ATOM   2214  ND2 ASN A 140      29.655  20.824  -9.847  1.00 66.74           N  
ATOM   2215 HD21 ASN A 140      29.909  21.581  -9.229  1.00 66.74           H  
ATOM   2216 HD22 ASN A 140      30.178  19.962  -9.904  1.00 66.74           H  
ATOM   2217  OD1 ASN A 140      28.025  22.085 -10.587  1.00 66.74           O  
ATOM   2218  N   THR A 141      25.727  21.774 -13.653  1.00 68.08           N  
ATOM   2219  H   THR A 141      24.929  21.196 -13.432  1.00 68.08           H  
ATOM   2220  CA  THR A 141      25.493  22.935 -14.528  1.00 68.08           C  
ATOM   2221  HA  THR A 141      25.906  22.713 -15.512  1.00 68.08           H  
ATOM   2222  C   THR A 141      26.164  24.213 -14.010  1.00 68.08           C  
ATOM   2223  CB  THR A 141      23.982  23.180 -14.684  1.00 68.08           C  
ATOM   2224  HB  THR A 141      23.585  23.594 -13.757  1.00 68.08           H  
ATOM   2225  O   THR A 141      26.612  25.034 -14.805  1.00 68.08           O  
ATOM   2226  CG2 THR A 141      23.641  24.117 -15.841  1.00 68.08           C  
ATOM   2227 HG21 THR A 141      24.062  25.106 -15.655  1.00 68.08           H  
ATOM   2228 HG22 THR A 141      24.053  23.724 -16.770  1.00 68.08           H  
ATOM   2229 HG23 THR A 141      22.560  24.213 -15.935  1.00 68.08           H  
ATOM   2230  OG1 THR A 141      23.328  21.961 -14.945  1.00 68.08           O  
ATOM   2231  HG1 THR A 141      22.404  22.144 -15.132  1.00 68.08           H  
ATOM   2232  N   THR A 142      26.291  24.376 -12.689  1.00 70.15           N  
ATOM   2233  H   THR A 142      25.910  23.673 -12.073  1.00 70.15           H  
ATOM   2234  CA  THR A 142      26.974  25.523 -12.070  1.00 70.15           C  
ATOM   2235  HA  THR A 142      26.537  26.441 -12.463  1.00 70.15           H  
ATOM   2236  C   THR A 142      28.465  25.542 -12.406  1.00 70.15           C  
ATOM   2237  CB  THR A 142      26.783  25.517 -10.546  1.00 70.15           C  
ATOM   2238  HB  THR A 142      27.331  24.680 -10.112  1.00 70.15           H  
ATOM   2239  O   THR A 142      28.962  26.553 -12.892  1.00 70.15           O  
ATOM   2240  CG2 THR A 142      27.247  26.816  -9.889  1.00 70.15           C  
ATOM   2241 HG21 THR A 142      28.315  26.958 -10.054  1.00 70.15           H  
ATOM   2242 HG22 THR A 142      27.067  26.773  -8.815  1.00 70.15           H  
ATOM   2243 HG23 THR A 142      26.706  27.661 -10.315  1.00 70.15           H  
ATOM   2244  OG1 THR A 142      25.416  25.370 -10.236  1.00 70.15           O  
ATOM   2245  HG1 THR A 142      25.342  25.311  -9.281  1.00 70.15           H  
ATOM   2246  N   ALA A 143      29.179  24.430 -12.208  1.00 66.01           N  
ATOM   2247  H   ALA A 143      28.720  23.602 -11.856  1.00 66.01           H  
ATOM   2248  CA  ALA A 143      30.603  24.350 -12.538  1.00 66.01           C  
ATOM   2249  HA  ALA A 143      31.099  25.242 -12.153  1.00 66.01           H  
ATOM   2250  C   ALA A 143      30.859  24.323 -14.056  1.00 66.01           C  
ATOM   2251  CB  ALA A 143      31.207  23.142 -11.824  1.00 66.01           C  
ATOM   2252  HB1 ALA A 143      32.262  23.053 -12.082  1.00 66.01           H  
ATOM   2253  HB2 ALA A 143      30.682  22.238 -12.132  1.00 66.01           H  
ATOM   2254  HB3 ALA A 143      31.114  23.267 -10.745  1.00 66.01           H  
ATOM   2255  O   ALA A 143      31.859  24.872 -14.510  1.00 66.01           O  
ATOM   2256  N   LEU A 144      29.932  23.780 -14.854  1.00 64.16           N  
ATOM   2257  H   LEU A 144      29.167  23.274 -14.430  1.00 64.16           H  
ATOM   2258  CA  LEU A 144      29.963  23.911 -16.315  1.00 64.16           C  
ATOM   2259  HA  LEU A 144      30.923  23.536 -16.672  1.00 64.16           H  
ATOM   2260  C   LEU A 144      29.856  25.384 -16.754  1.00 64.16           C  
ATOM   2261  CB  LEU A 144      28.840  23.037 -16.901  1.00 64.16           C  
ATOM   2262  HB2 LEU A 144      29.004  22.006 -16.587  1.00 64.16           H  
ATOM   2263  HB3 LEU A 144      27.891  23.370 -16.482  1.00 64.16           H  
ATOM   2264  O   LEU A 144      30.569  25.812 -17.660  1.00 64.16           O  
ATOM   2265  CG  LEU A 144      28.722  23.074 -18.436  1.00 64.16           C  
ATOM   2266  HG  LEU A 144      28.506  24.092 -18.757  1.00 64.16           H  
ATOM   2267  CD1 LEU A 144      29.993  22.595 -19.138  1.00 64.16           C  
ATOM   2268 HD11 LEU A 144      30.272  21.603 -18.783  1.00 64.16           H  
ATOM   2269 HD12 LEU A 144      29.832  22.554 -20.215  1.00 64.16           H  
ATOM   2270 HD13 LEU A 144      30.814  23.285 -18.943  1.00 64.16           H  
ATOM   2271  CD2 LEU A 144      27.555  22.188 -18.871  1.00 64.16           C  
ATOM   2272 HD21 LEU A 144      26.629  22.549 -18.423  1.00 64.16           H  
ATOM   2273 HD22 LEU A 144      27.729  21.159 -18.554  1.00 64.16           H  
ATOM   2274 HD23 LEU A 144      27.457  22.214 -19.956  1.00 64.16           H  
ATOM   2275  N   ILE A 145      29.021  26.188 -16.086  1.00 70.85           N  
ATOM   2276  H   ILE A 145      28.431  25.782 -15.373  1.00 70.85           H  
ATOM   2277  CA  ILE A 145      28.945  27.637 -16.319  1.00 70.85           C  
ATOM   2278  HA  ILE A 145      28.856  27.799 -17.393  1.00 70.85           H  
ATOM   2279  C   ILE A 145      30.247  28.344 -15.903  1.00 70.85           C  
ATOM   2280  CB  ILE A 145      27.671  28.222 -15.658  1.00 70.85           C  
ATOM   2281  HB  ILE A 145      27.562  27.798 -14.660  1.00 70.85           H  
ATOM   2282  O   ILE A 145      30.693  29.234 -16.628  1.00 70.85           O  
ATOM   2283  CG1 ILE A 145      26.432  27.830 -16.498  1.00 70.85           C  
ATOM   2284 HG12 ILE A 145      26.515  26.787 -16.800  1.00 70.85           H  
ATOM   2285 HG13 ILE A 145      26.402  28.431 -17.407  1.00 70.85           H  
ATOM   2286  CG2 ILE A 145      27.760  29.753 -15.510  1.00 70.85           C  
ATOM   2287 HG21 ILE A 145      26.794  30.178 -15.237  1.00 70.85           H  
ATOM   2288 HG22 ILE A 145      28.102  30.194 -16.446  1.00 70.85           H  
ATOM   2289 HG23 ILE A 145      28.471  29.990 -14.718  1.00 70.85           H  
ATOM   2290  CD1 ILE A 145      25.099  27.981 -15.751  1.00 70.85           C  
ATOM   2291 HD11 ILE A 145      24.886  29.029 -15.538  1.00 70.85           H  
ATOM   2292 HD12 ILE A 145      24.295  27.582 -16.370  1.00 70.85           H  
ATOM   2293 HD13 ILE A 145      25.132  27.420 -14.817  1.00 70.85           H  
ATOM   2294  N   GLU A 146      30.893  27.941 -14.804  1.00 72.01           N  
ATOM   2295  H   GLU A 146      30.461  27.243 -14.216  1.00 72.01           H  
ATOM   2296  CA  GLU A 146      32.207  28.480 -14.408  1.00 72.01           C  
ATOM   2297  HA  GLU A 146      32.155  29.569 -14.414  1.00 72.01           H  
ATOM   2298  C   GLU A 146      33.323  28.119 -15.403  1.00 72.01           C  
ATOM   2299  CB  GLU A 146      32.589  28.040 -12.982  1.00 72.01           C  
ATOM   2300  HB2 GLU A 146      32.572  26.951 -12.932  1.00 72.01           H  
ATOM   2301  HB3 GLU A 146      33.610  28.362 -12.779  1.00 72.01           H  
ATOM   2302  O   GLU A 146      34.138  28.978 -15.736  1.00 72.01           O  
ATOM   2303  CG  GLU A 146      31.685  28.597 -11.870  1.00 72.01           C  
ATOM   2304  HG2 GLU A 146      31.975  28.129 -10.930  1.00 72.01           H  
ATOM   2305  HG3 GLU A 146      30.650  28.315 -12.064  1.00 72.01           H  
ATOM   2306  CD  GLU A 146      31.774  30.123 -11.732  1.00 72.01           C  
ATOM   2307  OE1 GLU A 146      31.209  30.828 -12.601  1.00 72.01           O  
ATOM   2308  OE2 GLU A 146      32.355  30.612 -10.744  1.00 72.01           O  
ATOM   2309  N   GLU A 147      33.334  26.906 -15.960  1.00 66.55           N  
ATOM   2310  H   GLU A 147      32.690  26.207 -15.618  1.00 66.55           H  
ATOM   2311  CA  GLU A 147      34.297  26.523 -17.002  1.00 66.55           C  
ATOM   2312  HA  GLU A 147      35.290  26.806 -16.654  1.00 66.55           H  
ATOM   2313  C   GLU A 147      34.050  27.291 -18.310  1.00 66.55           C  
ATOM   2314  CB  GLU A 147      34.272  24.997 -17.199  1.00 66.55           C  
ATOM   2315  HB2 GLU A 147      34.537  24.518 -16.256  1.00 66.55           H  
ATOM   2316  HB3 GLU A 147      33.255  24.693 -17.449  1.00 66.55           H  
ATOM   2317  O   GLU A 147      34.982  27.842 -18.896  1.00 66.55           O  
ATOM   2318  CG  GLU A 147      35.212  24.474 -18.301  1.00 66.55           C  
ATOM   2319  HG2 GLU A 147      35.125  23.387 -18.330  1.00 66.55           H  
ATOM   2320  HG3 GLU A 147      34.861  24.850 -19.263  1.00 66.55           H  
ATOM   2321  CD  GLU A 147      36.694  24.845 -18.123  1.00 66.55           C  
ATOM   2322  OE1 GLU A 147      37.474  24.693 -19.087  1.00 66.55           O  
ATOM   2323  OE2 GLU A 147      37.108  25.327 -17.045  1.00 66.55           O  
ATOM   2324  N   ILE A 148      32.788  27.445 -18.728  1.00 66.66           N  
ATOM   2325  H   ILE A 148      32.061  26.956 -18.225  1.00 66.66           H  
ATOM   2326  CA  ILE A 148      32.419  28.286 -19.878  1.00 66.66           C  
ATOM   2327  HA  ILE A 148      32.981  27.940 -20.745  1.00 66.66           H  
ATOM   2328  C   ILE A 148      32.836  29.750 -19.646  1.00 66.66           C  
ATOM   2329  CB  ILE A 148      30.910  28.122 -20.186  1.00 66.66           C  
ATOM   2330  HB  ILE A 148      30.356  28.226 -19.253  1.00 66.66           H  
ATOM   2331  O   ILE A 148      33.294  30.413 -20.579  1.00 66.66           O  
ATOM   2332  CG1 ILE A 148      30.650  26.711 -20.771  1.00 66.66           C  
ATOM   2333 HG12 ILE A 148      31.175  25.964 -20.176  1.00 66.66           H  
ATOM   2334 HG13 ILE A 148      31.053  26.657 -21.782  1.00 66.66           H  
ATOM   2335  CG2 ILE A 148      30.396  29.196 -21.168  1.00 66.66           C  
ATOM   2336 HG21 ILE A 148      30.490  30.188 -20.727  1.00 66.66           H  
ATOM   2337 HG22 ILE A 148      29.341  29.035 -21.389  1.00 66.66           H  
ATOM   2338 HG23 ILE A 148      30.970  29.154 -22.094  1.00 66.66           H  
ATOM   2339  CD1 ILE A 148      29.169  26.310 -20.801  1.00 66.66           C  
ATOM   2340 HD11 ILE A 148      29.088  25.266 -21.103  1.00 66.66           H  
ATOM   2341 HD12 ILE A 148      28.618  26.920 -21.515  1.00 66.66           H  
ATOM   2342 HD13 ILE A 148      28.733  26.423 -19.808  1.00 66.66           H  
ATOM   2343  N   ARG A 149      32.749  30.263 -18.410  1.00 74.98           N  
ATOM   2344  H   ARG A 149      32.353  29.677 -17.689  1.00 74.98           H  
ATOM   2345  CA  ARG A 149      33.271  31.591 -18.038  1.00 74.98           C  
ATOM   2346  HA  ARG A 149      32.916  32.327 -18.760  1.00 74.98           H  
ATOM   2347  C   ARG A 149      34.800  31.645 -18.115  1.00 74.98           C  
ATOM   2348  CB  ARG A 149      32.770  31.984 -16.638  1.00 74.98           C  
ATOM   2349  HB2 ARG A 149      33.355  32.826 -16.269  1.00 74.98           H  
ATOM   2350  HB3 ARG A 149      32.930  31.150 -15.955  1.00 74.98           H  
ATOM   2351  O   ARG A 149      35.319  32.600 -18.689  1.00 74.98           O  
ATOM   2352  CG  ARG A 149      31.287  32.387 -16.618  1.00 74.98           C  
ATOM   2353  HG2 ARG A 149      30.706  31.739 -17.275  1.00 74.98           H  
ATOM   2354  HG3 ARG A 149      31.193  33.415 -16.968  1.00 74.98           H  
ATOM   2355  CD  ARG A 149      30.741  32.266 -15.192  1.00 74.98           C  
ATOM   2356  HD2 ARG A 149      30.732  31.209 -14.927  1.00 74.98           H  
ATOM   2357  HD3 ARG A 149      31.407  32.787 -14.504  1.00 74.98           H  
ATOM   2358  NE  ARG A 149      29.372  32.798 -15.060  1.00 74.98           N  
ATOM   2359  HE  ARG A 149      28.886  33.028 -15.915  1.00 74.98           H  
ATOM   2360  NH1 ARG A 149      29.216  32.586 -12.770  1.00 74.98           N  
ATOM   2361 HH11 ARG A 149      30.079  32.061 -12.761  1.00 74.98           H  
ATOM   2362 HH12 ARG A 149      28.715  32.642 -11.895  1.00 74.98           H  
ATOM   2363  NH2 ARG A 149      27.504  33.408 -13.908  1.00 74.98           N  
ATOM   2364 HH21 ARG A 149      27.055  33.670 -14.774  1.00 74.98           H  
ATOM   2365 HH22 ARG A 149      27.022  33.482 -13.024  1.00 74.98           H  
ATOM   2366  CZ  ARG A 149      28.714  32.924 -13.918  1.00 74.98           C  
ATOM   2367  N   ARG A 150      35.516  30.632 -17.606  1.00 74.50           N  
ATOM   2368  H   ARG A 150      35.003  29.898 -17.138  1.00 74.50           H  
ATOM   2369  CA  ARG A 150      36.990  30.536 -17.637  1.00 74.50           C  
ATOM   2370  HA  ARG A 150      37.406  31.423 -17.160  1.00 74.50           H  
ATOM   2371  C   ARG A 150      37.526  30.506 -19.069  1.00 74.50           C  
ATOM   2372  CB  ARG A 150      37.436  29.286 -16.852  1.00 74.50           C  
ATOM   2373  HB2 ARG A 150      37.134  28.392 -17.397  1.00 74.50           H  
ATOM   2374  HB3 ARG A 150      36.939  29.272 -15.883  1.00 74.50           H  
ATOM   2375  O   ARG A 150      38.396  31.305 -19.417  1.00 74.50           O  
ATOM   2376  CG  ARG A 150      38.958  29.261 -16.618  1.00 74.50           C  
ATOM   2377  HG2 ARG A 150      39.212  30.056 -15.917  1.00 74.50           H  
ATOM   2378  HG3 ARG A 150      39.489  29.446 -17.551  1.00 74.50           H  
ATOM   2379  CD  ARG A 150      39.434  27.920 -16.041  1.00 74.50           C  
ATOM   2380  HD2 ARG A 150      40.455  28.028 -15.673  1.00 74.50           H  
ATOM   2381  HD3 ARG A 150      38.802  27.654 -15.195  1.00 74.50           H  
ATOM   2382  NE  ARG A 150      39.371  26.841 -17.042  1.00 74.50           N  
ATOM   2383  HE  ARG A 150      38.528  26.285 -17.046  1.00 74.50           H  
ATOM   2384  NH1 ARG A 150      41.434  27.059 -18.025  1.00 74.50           N  
ATOM   2385 HH11 ARG A 150      42.095  26.747 -18.723  1.00 74.50           H  
ATOM   2386 HH12 ARG A 150      41.655  27.792 -17.366  1.00 74.50           H  
ATOM   2387  NH2 ARG A 150      40.006  25.538 -18.785  1.00 74.50           N  
ATOM   2388 HH21 ARG A 150      39.072  25.154 -18.789  1.00 74.50           H  
ATOM   2389 HH22 ARG A 150      40.651  25.235 -19.502  1.00 74.50           H  
ATOM   2390  CZ  ARG A 150      40.267  26.484 -17.939  1.00 74.50           C  
ATOM   2391  N   LEU A 151      36.969  29.644 -19.919  1.00 65.78           N  
ATOM   2392  H   LEU A 151      36.280  29.003 -19.552  1.00 65.78           H  
ATOM   2393  CA  LEU A 151      37.309  29.565 -21.343  1.00 65.78           C  
ATOM   2394  HA  LEU A 151      38.376  29.370 -21.448  1.00 65.78           H  
ATOM   2395  C   LEU A 151      37.034  30.898 -22.053  1.00 65.78           C  
ATOM   2396  CB  LEU A 151      36.515  28.412 -21.986  1.00 65.78           C  
ATOM   2397  HB2 LEU A 151      35.456  28.564 -21.777  1.00 65.78           H  
ATOM   2398  HB3 LEU A 151      36.650  28.451 -23.067  1.00 65.78           H  
ATOM   2399  O   LEU A 151      37.860  31.365 -22.834  1.00 65.78           O  
ATOM   2400  CG  LEU A 151      36.925  27.010 -21.491  1.00 65.78           C  
ATOM   2401  HG  LEU A 151      36.903  26.985 -20.402  1.00 65.78           H  
ATOM   2402  CD1 LEU A 151      35.935  25.974 -22.023  1.00 65.78           C  
ATOM   2403 HD11 LEU A 151      35.945  25.959 -23.113  1.00 65.78           H  
ATOM   2404 HD12 LEU A 151      36.210  24.991 -21.643  1.00 65.78           H  
ATOM   2405 HD13 LEU A 151      34.934  26.207 -21.661  1.00 65.78           H  
ATOM   2406  CD2 LEU A 151      38.331  26.622 -21.957  1.00 65.78           C  
ATOM   2407 HD21 LEU A 151      38.395  26.667 -23.044  1.00 65.78           H  
ATOM   2408 HD22 LEU A 151      38.540  25.604 -21.627  1.00 65.78           H  
ATOM   2409 HD23 LEU A 151      39.073  27.285 -21.512  1.00 65.78           H  
ATOM   2410  N   LYS A 152      35.941  31.585 -21.696  1.00 64.54           N  
ATOM   2411  H   LYS A 152      35.289  31.142 -21.064  1.00 64.54           H  
ATOM   2412  CA  LYS A 152      35.612  32.925 -22.209  1.00 64.54           C  
ATOM   2413  HA  LYS A 152      36.025  32.975 -23.217  1.00 64.54           H  
ATOM   2414  C   LYS A 152      36.320  34.084 -21.488  1.00 64.54           C  
ATOM   2415  CB  LYS A 152      34.092  33.078 -22.379  1.00 64.54           C  
ATOM   2416  HB2 LYS A 152      33.588  32.929 -21.424  1.00 64.54           H  
ATOM   2417  HB3 LYS A 152      33.876  34.083 -22.741  1.00 64.54           H  
ATOM   2418  O   LYS A 152      35.926  35.243 -21.658  1.00 64.54           O  
ATOM   2419  CG  LYS A 152      33.582  32.066 -23.423  1.00 64.54           C  
ATOM   2420  HG2 LYS A 152      33.654  31.050 -23.035  1.00 64.54           H  
ATOM   2421  HG3 LYS A 152      34.222  32.130 -24.303  1.00 64.54           H  
ATOM   2422  CD  LYS A 152      32.130  32.343 -23.830  1.00 64.54           C  
ATOM   2423  HD2 LYS A 152      32.034  33.383 -24.140  1.00 64.54           H  
ATOM   2424  HD3 LYS A 152      31.489  32.174 -22.965  1.00 64.54           H  
ATOM   2425  CE  LYS A 152      31.668  31.437 -24.979  1.00 64.54           C  
ATOM   2426  HE2 LYS A 152      30.604  31.612 -25.140  1.00 64.54           H  
ATOM   2427  HE3 LYS A 152      31.802  30.394 -24.691  1.00 64.54           H  
ATOM   2428  NZ  LYS A 152      32.407  31.715 -26.233  1.00 64.54           N  
ATOM   2429  HZ1 LYS A 152      31.986  31.340 -27.070  1.00 64.54           H  
ATOM   2430  HZ2 LYS A 152      33.357  31.372 -26.211  1.00 64.54           H  
ATOM   2431  HZ3 LYS A 152      32.628  32.693 -26.356  1.00 64.54           H  
ATOM   2432  N   VAL A 153      37.401  33.804 -20.755  1.00 61.47           N  
ATOM   2433  H   VAL A 153      37.571  32.832 -20.542  1.00 61.47           H  
ATOM   2434  CA  VAL A 153      38.510  34.749 -20.521  1.00 61.47           C  
ATOM   2435  HA  VAL A 153      38.157  35.769 -20.678  1.00 61.47           H  
ATOM   2436  C   VAL A 153      39.621  34.509 -21.548  1.00 61.47           C  
ATOM   2437  CB  VAL A 153      39.049  34.671 -19.077  1.00 61.47           C  
ATOM   2438  HB  VAL A 153      39.402  33.660 -18.872  1.00 61.47           H  
ATOM   2439  O   VAL A 153      40.029  35.455 -22.214  1.00 61.47           O  
ATOM   2440  CG1 VAL A 153      40.217  35.641 -18.850  1.00 61.47           C  
ATOM   2441 HG11 VAL A 153      40.545  35.592 -17.812  1.00 61.47           H  
ATOM   2442 HG12 VAL A 153      39.913  36.661 -19.085  1.00 61.47           H  
ATOM   2443 HG13 VAL A 153      41.062  35.371 -19.483  1.00 61.47           H  
ATOM   2444  CG2 VAL A 153      37.958  35.029 -18.059  1.00 61.47           C  
ATOM   2445 HG21 VAL A 153      37.580  36.034 -18.248  1.00 61.47           H  
ATOM   2446 HG22 VAL A 153      38.364  34.980 -17.049  1.00 61.47           H  
ATOM   2447 HG23 VAL A 153      37.137  34.316 -18.127  1.00 61.47           H  
ATOM   2448  N   VAL A 154      40.046  33.253 -21.742  1.00 59.22           N  
ATOM   2449  H   VAL A 154      39.623  32.517 -21.195  1.00 59.22           H  
ATOM   2450  CA  VAL A 154      41.097  32.865 -22.711  1.00 59.22           C  
ATOM   2451  HA  VAL A 154      42.026  33.364 -22.438  1.00 59.22           H  
ATOM   2452  C   VAL A 154      40.748  33.325 -24.134  1.00 59.22           C  
ATOM   2453  CB  VAL A 154      41.343  31.339 -22.672  1.00 59.22           C  
ATOM   2454  HB  VAL A 154      40.448  30.821 -23.016  1.00 59.22           H  
ATOM   2455  O   VAL A 154      41.562  33.960 -24.793  1.00 59.22           O  
ATOM   2456  CG1 VAL A 154      42.512  30.921 -23.567  1.00 59.22           C  
ATOM   2457 HG11 VAL A 154      42.308  31.177 -24.607  1.00 59.22           H  
ATOM   2458 HG12 VAL A 154      42.671  29.844 -23.510  1.00 59.22           H  
ATOM   2459 HG13 VAL A 154      43.426  31.436 -23.269  1.00 59.22           H  
ATOM   2460  CG2 VAL A 154      41.661  30.849 -21.249  1.00 59.22           C  
ATOM   2461 HG21 VAL A 154      42.529  31.381 -20.861  1.00 59.22           H  
ATOM   2462 HG22 VAL A 154      41.877  29.781 -21.271  1.00 59.22           H  
ATOM   2463 HG23 VAL A 154      40.808  31.008 -20.589  1.00 59.22           H  
ATOM   2464  N   GLU A 155      39.484  33.159 -24.540  1.00 51.57           N  
ATOM   2465  H   GLU A 155      38.896  32.593 -23.946  1.00 51.57           H  
ATOM   2466  CA  GLU A 155      38.890  33.631 -25.810  1.00 51.57           C  
ATOM   2467  HA  GLU A 155      39.306  33.049 -26.632  1.00 51.57           H  
ATOM   2468  C   GLU A 155      39.124  35.125 -26.141  1.00 51.57           C  
ATOM   2469  CB  GLU A 155      37.381  33.339 -25.700  1.00 51.57           C  
ATOM   2470  HB2 GLU A 155      36.969  33.960 -24.904  1.00 51.57           H  
ATOM   2471  HB3 GLU A 155      37.261  32.295 -25.408  1.00 51.57           H  
ATOM   2472  O   GLU A 155      38.903  35.555 -27.273  1.00 51.57           O  
ATOM   2473  CG  GLU A 155      36.541  33.569 -26.962  1.00 51.57           C  
ATOM   2474  HG2 GLU A 155      37.015  33.070 -27.808  1.00 51.57           H  
ATOM   2475  HG3 GLU A 155      36.478  34.637 -27.174  1.00 51.57           H  
ATOM   2476  CD  GLU A 155      35.130  33.010 -26.758  1.00 51.57           C  
ATOM   2477  OE1 GLU A 155      34.933  31.783 -26.910  1.00 51.57           O  
ATOM   2478  OE2 GLU A 155      34.193  33.757 -26.378  1.00 51.57           O  
ATOM   2479  N   LYS A 156      39.550  35.938 -25.165  1.00 53.32           N  
ATOM   2480  H   LYS A 156      39.758  35.513 -24.272  1.00 53.32           H  
ATOM   2481  CA  LYS A 156      39.820  37.379 -25.314  1.00 53.32           C  
ATOM   2482  HA  LYS A 156      39.489  37.714 -26.297  1.00 53.32           H  
ATOM   2483  C   LYS A 156      41.309  37.732 -25.242  1.00 53.32           C  
ATOM   2484  CB  LYS A 156      39.031  38.142 -24.242  1.00 53.32           C  
ATOM   2485  HB2 LYS A 156      39.334  37.770 -23.263  1.00 53.32           H  
ATOM   2486  HB3 LYS A 156      39.280  39.202 -24.290  1.00 53.32           H  
ATOM   2487  O   LYS A 156      41.662  38.852 -25.600  1.00 53.32           O  
ATOM   2488  CG  LYS A 156      37.513  37.984 -24.424  1.00 53.32           C  
ATOM   2489  HG2 LYS A 156      37.170  38.655 -25.212  1.00 53.32           H  
ATOM   2490  HG3 LYS A 156      37.266  36.962 -24.711  1.00 53.32           H  
ATOM   2491  CD  LYS A 156      36.783  38.290 -23.117  1.00 53.32           C  
ATOM   2492  HD2 LYS A 156      36.936  39.331 -22.834  1.00 53.32           H  
ATOM   2493  HD3 LYS A 156      37.193  37.642 -22.342  1.00 53.32           H  
ATOM   2494  CE  LYS A 156      35.294  37.995 -23.304  1.00 53.32           C  
ATOM   2495  HE2 LYS A 156      34.814  38.855 -23.770  1.00 53.32           H  
ATOM   2496  HE3 LYS A 156      35.197  37.145 -23.979  1.00 53.32           H  
ATOM   2497  NZ  LYS A 156      34.663  37.653 -22.010  1.00 53.32           N  
ATOM   2498  HZ1 LYS A 156      34.809  38.383 -21.327  1.00 53.32           H  
ATOM   2499  HZ2 LYS A 156      35.097  36.807 -21.671  1.00 53.32           H  
ATOM   2500  HZ3 LYS A 156      33.678  37.463 -22.127  1.00 53.32           H  
ATOM   2501  N   ASN A 157      42.159  36.806 -24.799  1.00 51.01           N  
ATOM   2502  H   ASN A 157      41.796  35.885 -24.598  1.00 51.01           H  
ATOM   2503  CA  ASN A 157      43.605  37.001 -24.695  1.00 51.01           C  
ATOM   2504  HA  ASN A 157      43.821  38.038 -24.439  1.00 51.01           H  
ATOM   2505  C   ASN A 157      44.293  36.702 -26.032  1.00 51.01           C  
ATOM   2506  CB  ASN A 157      44.157  36.089 -23.586  1.00 51.01           C  
ATOM   2507  HB2 ASN A 157      43.897  35.054 -23.807  1.00 51.01           H  
ATOM   2508  HB3 ASN A 157      45.245  36.157 -23.588  1.00 51.01           H  
ATOM   2509  O   ASN A 157      45.051  37.523 -26.540  1.00 51.01           O  
ATOM   2510  CG  ASN A 157      43.678  36.429 -22.186  1.00 51.01           C  
ATOM   2511  ND2 ASN A 157      43.915  35.542 -21.250  1.00 51.01           N  
ATOM   2512 HD21 ASN A 157      44.385  34.682 -21.494  1.00 51.01           H  
ATOM   2513 HD22 ASN A 157      43.627  35.791 -20.314  1.00 51.01           H  
ATOM   2514  OD1 ASN A 157      43.124  37.475 -21.890  1.00 51.01           O  
ATOM   2515  N   ASP A 158      43.978  35.552 -26.632  1.00 44.16           N  
ATOM   2516  H   ASP A 158      43.396  34.902 -26.124  1.00 44.16           H  
ATOM   2517  CA  ASP A 158      44.629  35.023 -27.840  1.00 44.16           C  
ATOM   2518  HA  ASP A 158      45.687  35.279 -27.783  1.00 44.16           H  
ATOM   2519  C   ASP A 158      44.102  35.666 -29.145  1.00 44.16           C  
ATOM   2520  CB  ASP A 158      44.548  33.489 -27.803  1.00 44.16           C  
ATOM   2521  HB2 ASP A 158      45.062  33.078 -28.672  1.00 44.16           H  
ATOM   2522  HB3 ASP A 158      43.504  33.178 -27.840  1.00 44.16           H  
ATOM   2523  O   ASP A 158      43.988  35.035 -30.196  1.00 44.16           O  
ATOM   2524  CG  ASP A 158      45.210  32.951 -26.530  1.00 44.16           C  
ATOM   2525  OD1 ASP A 158      46.459  32.888 -26.512  1.00 44.16           O  
ATOM   2526  OD2 ASP A 158      44.470  32.672 -25.559  1.00 44.16           O  
ATOM   2527  N   GLN A 159      43.750  36.954 -29.086  1.00 40.68           N  
ATOM   2528  H   GLN A 159      43.945  37.436 -28.220  1.00 40.68           H  
ATOM   2529  CA  GLN A 159      43.143  37.707 -30.182  1.00 40.68           C  
ATOM   2530  HA  GLN A 159      42.501  37.023 -30.736  1.00 40.68           H  
ATOM   2531  C   GLN A 159      44.215  38.218 -31.162  1.00 40.68           C  
ATOM   2532  CB  GLN A 159      42.242  38.804 -29.588  1.00 40.68           C  
ATOM   2533  HB2 GLN A 159      42.849  39.575 -29.113  1.00 40.68           H  
ATOM   2534  HB3 GLN A 159      41.615  38.348 -28.822  1.00 40.68           H  
ATOM   2535  O   GLN A 159      44.604  39.385 -31.133  1.00 40.68           O  
ATOM   2536  CG  GLN A 159      41.334  39.439 -30.654  1.00 40.68           C  
ATOM   2537  HG2 GLN A 159      40.834  38.650 -31.215  1.00 40.68           H  
ATOM   2538  HG3 GLN A 159      41.937  40.028 -31.346  1.00 40.68           H  
ATOM   2539  CD  GLN A 159      40.264  40.336 -30.042  1.00 40.68           C  
ATOM   2540  NE2 GLN A 159      39.339  39.788 -29.284  1.00 40.68           N  
ATOM   2541 HE21 GLN A 159      39.380  38.803 -29.064  1.00 40.68           H  
ATOM   2542 HE22 GLN A 159      38.675  40.427 -28.871  1.00 40.68           H  
ATOM   2543  OE1 GLN A 159      40.213  41.537 -30.248  1.00 40.68           O  
ATOM   2544  N   CYS A 160      44.714  37.326 -32.024  1.00 33.06           N  
ATOM   2545  H   CYS A 160      44.425  36.365 -31.908  1.00 33.06           H  
ATOM   2546  CA  CYS A 160      45.806  37.598 -32.965  1.00 33.06           C  
ATOM   2547  HA  CYS A 160      46.712  37.771 -32.384  1.00 33.06           H  
ATOM   2548  C   CYS A 160      45.559  38.846 -33.841  1.00 33.06           C  
ATOM   2549  CB  CYS A 160      46.035  36.361 -33.848  1.00 33.06           C  
ATOM   2550  HB2 CYS A 160      45.144  36.176 -34.449  1.00 33.06           H  
ATOM   2551  HB3 CYS A 160      46.870  36.551 -34.522  1.00 33.06           H  
ATOM   2552  O   CYS A 160      44.739  38.841 -34.761  1.00 33.06           O  
ATOM   2553  SG  CYS A 160      46.398  34.886 -32.852  1.00 33.06           S  
ATOM   2554  HG  CYS A 160      47.287  35.424 -32.013  1.00 33.06           H  
ATOM   2555  N   THR A 161      46.314  39.915 -33.586  1.00 31.42           N  
ATOM   2556  H   THR A 161      46.951  39.885 -32.803  1.00 31.42           H  
ATOM   2557  CA  THR A 161      46.163  41.226 -34.230  1.00 31.42           C  
ATOM   2558  HA  THR A 161      45.099  41.424 -34.356  1.00 31.42           H  
ATOM   2559  C   THR A 161      46.780  41.261 -35.632  1.00 31.42           C  
ATOM   2560  CB  THR A 161      46.724  42.331 -33.315  1.00 31.42           C  
ATOM   2561  HB  THR A 161      46.921  43.226 -33.905  1.00 31.42           H  
ATOM   2562  O   THR A 161      47.934  41.641 -35.830  1.00 31.42           O  
ATOM   2563  CG2 THR A 161      45.737  42.702 -32.201  1.00 31.42           C  
ATOM   2564 HG21 THR A 161      46.226  42.718 -31.227  1.00 31.42           H  
ATOM   2565 HG22 THR A 161      44.919  41.982 -32.150  1.00 31.42           H  
ATOM   2566 HG23 THR A 161      45.318  43.688 -32.401  1.00 31.42           H  
ATOM   2567  OG1 THR A 161      47.923  41.920 -32.691  1.00 31.42           O  
ATOM   2568  HG1 THR A 161      48.199  42.625 -32.099  1.00 31.42           H  
ATOM   2569  N   LEU A 162      45.985  40.878 -36.637  1.00 31.96           N  
ATOM   2570  H   LEU A 162      45.088  40.481 -36.396  1.00 31.96           H  
ATOM   2571  CA  LEU A 162      46.368  40.951 -38.050  1.00 31.96           C  
ATOM   2572  HA  LEU A 162      47.262  40.345 -38.193  1.00 31.96           H  
ATOM   2573  C   LEU A 162      46.721  42.389 -38.472  1.00 31.96           C  
ATOM   2574  CB  LEU A 162      45.243  40.387 -38.941  1.00 31.96           C  
ATOM   2575  HB2 LEU A 162      44.310  40.884 -38.676  1.00 31.96           H  
ATOM   2576  HB3 LEU A 162      45.466  40.641 -39.977  1.00 31.96           H  
ATOM   2577  O   LEU A 162      45.854  43.258 -38.604  1.00 31.96           O  
ATOM   2578  CG  LEU A 162      45.041  38.863 -38.857  1.00 31.96           C  
ATOM   2579  HG  LEU A 162      44.846  38.576 -37.823  1.00 31.96           H  
ATOM   2580  CD1 LEU A 162      43.835  38.467 -39.709  1.00 31.96           C  
ATOM   2581 HD11 LEU A 162      44.008  38.728 -40.753  1.00 31.96           H  
ATOM   2582 HD12 LEU A 162      43.665  37.393 -39.629  1.00 31.96           H  
ATOM   2583 HD13 LEU A 162      42.946  38.985 -39.349  1.00 31.96           H  
ATOM   2584  CD2 LEU A 162      46.254  38.082 -39.373  1.00 31.96           C  
ATOM   2585 HD21 LEU A 162      46.026  37.016 -39.378  1.00 31.96           H  
ATOM   2586 HD22 LEU A 162      47.110  38.237 -38.716  1.00 31.96           H  
ATOM   2587 HD23 LEU A 162      46.505  38.400 -40.385  1.00 31.96           H  
ATOM   2588  N   LYS A 163      48.013  42.616 -38.736  1.00 31.70           N  
ATOM   2589  H   LYS A 163      48.662  41.870 -38.536  1.00 31.70           H  
ATOM   2590  CA  LYS A 163      48.526  43.848 -39.345  1.00 31.70           C  
ATOM   2591  HA  LYS A 163      48.383  44.676 -38.651  1.00 31.70           H  
ATOM   2592  C   LYS A 163      47.791  44.179 -40.645  1.00 31.70           C  
ATOM   2593  CB  LYS A 163      50.015  43.703 -39.686  1.00 31.70           C  
ATOM   2594  HB2 LYS A 163      50.240  44.416 -40.479  1.00 31.70           H  
ATOM   2595  HB3 LYS A 163      50.200  42.706 -40.086  1.00 31.70           H  
ATOM   2596  O   LYS A 163      47.551  43.311 -41.478  1.00 31.70           O  
ATOM   2597  CG  LYS A 163      50.982  43.987 -38.530  1.00 31.70           C  
ATOM   2598  HG2 LYS A 163      50.841  43.270 -37.721  1.00 31.70           H  
ATOM   2599  HG3 LYS A 163      50.800  44.996 -38.161  1.00 31.70           H  
ATOM   2600  CD  LYS A 163      52.409  43.887 -39.092  1.00 31.70           C  
ATOM   2601  HD2 LYS A 163      52.405  44.265 -40.115  1.00 31.70           H  
ATOM   2602  HD3 LYS A 163      52.714  42.841 -39.132  1.00 31.70           H  
ATOM   2603  CE  LYS A 163      53.433  44.700 -38.297  1.00 31.70           C  
ATOM   2604  HE2 LYS A 163      52.949  45.615 -37.954  1.00 31.70           H  
ATOM   2605  HE3 LYS A 163      53.760  44.131 -37.427  1.00 31.70           H  
ATOM   2606  NZ  LYS A 163      54.573  45.063 -39.175  1.00 31.70           N  
ATOM   2607  HZ1 LYS A 163      54.220  45.550 -39.986  1.00 31.70           H  
ATOM   2608  HZ2 LYS A 163      55.039  44.249 -39.550  1.00 31.70           H  
ATOM   2609  HZ3 LYS A 163      55.232  45.683 -38.728  1.00 31.70           H  
ATOM   2610  N   ASN A 164      47.542  45.468 -40.840  1.00 31.34           N  
ATOM   2611  H   ASN A 164      47.811  46.114 -40.111  1.00 31.34           H  
ATOM   2612  CA  ASN A 164      47.227  46.077 -42.126  1.00 31.34           C  
ATOM   2613  HA  ASN A 164      47.398  45.370 -42.937  1.00 31.34           H  
ATOM   2614  C   ASN A 164      48.197  47.257 -42.293  1.00 31.34           C  
ATOM   2615  CB  ASN A 164      45.752  46.518 -42.139  1.00 31.34           C  
ATOM   2616  HB2 ASN A 164      45.600  47.198 -42.977  1.00 31.34           H  
ATOM   2617  HB3 ASN A 164      45.517  47.059 -41.222  1.00 31.34           H  
ATOM   2618  O   ASN A 164      48.406  48.002 -41.336  1.00 31.34           O  
ATOM   2619  CG  ASN A 164      44.772  45.368 -42.306  1.00 31.34           C  
ATOM   2620  ND2 ASN A 164      44.547  44.551 -41.302  1.00 31.34           N  
ATOM   2621 HD21 ASN A 164      43.938  43.770 -41.499  1.00 31.34           H  
ATOM   2622 HD22 ASN A 164      45.088  44.589 -40.450  1.00 31.34           H  
ATOM   2623  OD1 ASN A 164      44.169  45.203 -43.352  1.00 31.34           O  
ATOM   2624  N   GLU A 165      48.814  47.407 -43.464  1.00 34.32           N  
ATOM   2625  H   GLU A 165      48.577  46.801 -44.236  1.00 34.32           H  
ATOM   2626  CA  GLU A 165      49.859  48.411 -43.718  1.00 34.32           C  
ATOM   2627  HA  GLU A 165      49.930  49.083 -42.863  1.00 34.32           H  
ATOM   2628  C   GLU A 165      49.433  49.273 -44.922  1.00 34.32           C  
ATOM   2629  CB  GLU A 165      51.239  47.722 -43.862  1.00 34.32           C  
ATOM   2630  HB2 GLU A 165      51.215  47.031 -44.705  1.00 34.32           H  
ATOM   2631  HB3 GLU A 165      51.992  48.487 -44.052  1.00 34.32           H  
ATOM   2632  O   GLU A 165      48.970  48.745 -45.934  1.00 34.32           O  
ATOM   2633  CG  GLU A 165      51.612  46.955 -42.570  1.00 34.32           C  
ATOM   2634  HG2 GLU A 165      51.509  47.642 -41.730  1.00 34.32           H  
ATOM   2635  HG3 GLU A 165      50.898  46.146 -42.416  1.00 34.32           H  
ATOM   2636  CD  GLU A 165      53.024  46.342 -42.527  1.00 34.32           C  
ATOM   2637  OE1 GLU A 165      53.527  46.147 -41.389  1.00 34.32           O  
ATOM   2638  OE2 GLU A 165      53.586  46.004 -43.586  1.00 34.32           O  
ATOM   2639  N   GLU A 166      49.467  50.605 -44.783  1.00 29.57           N  
ATOM   2640  H   GLU A 166      49.888  51.010 -43.960  1.00 29.57           H  
ATOM   2641  CA  GLU A 166      48.766  51.510 -45.710  1.00 29.57           C  
ATOM   2642  HA  GLU A 166      47.872  50.989 -46.053  1.00 29.57           H  
ATOM   2643  C   GLU A 166      49.579  51.839 -46.978  1.00 29.57           C  
ATOM   2644  CB  GLU A 166      48.269  52.792 -45.003  1.00 29.57           C  
ATOM   2645  HB2 GLU A 166      47.854  53.452 -45.765  1.00 29.57           H  
ATOM   2646  HB3 GLU A 166      49.109  53.301 -44.530  1.00 29.57           H  
ATOM   2647  O   GLU A 166      50.730  52.268 -46.915  1.00 29.57           O  
ATOM   2648  CG  GLU A 166      47.166  52.523 -43.957  1.00 29.57           C  
ATOM   2649  HG2 GLU A 166      47.614  52.062 -43.077  1.00 29.57           H  
ATOM   2650  HG3 GLU A 166      46.460  51.809 -44.379  1.00 29.57           H  
ATOM   2651  CD  GLU A 166      46.392  53.793 -43.539  1.00 29.57           C  
ATOM   2652  OE1 GLU A 166      45.131  53.774 -43.592  1.00 29.57           O  
ATOM   2653  OE2 GLU A 166      47.032  54.793 -43.157  1.00 29.57           O  
ATOM   2654  N   LEU A 167      48.934  51.693 -48.141  1.00 35.26           N  
ATOM   2655  H   LEU A 167      47.980  51.361 -48.106  1.00 35.26           H  
ATOM   2656  CA  LEU A 167      49.442  52.102 -49.455  1.00 35.26           C  
ATOM   2657  HA  LEU A 167      50.499  52.352 -49.361  1.00 35.26           H  
ATOM   2658  C   LEU A 167      48.738  53.378 -49.946  1.00 35.26           C  
ATOM   2659  CB  LEU A 167      49.301  50.938 -50.457  1.00 35.26           C  
ATOM   2660  HB2 LEU A 167      48.270  50.585 -50.429  1.00 35.26           H  
ATOM   2661  HB3 LEU A 167      49.493  51.313 -51.463  1.00 35.26           H  
ATOM   2662  O   LEU A 167      47.606  53.676 -49.562  1.00 35.26           O  
ATOM   2663  CG  LEU A 167      50.249  49.751 -50.194  1.00 35.26           C  
ATOM   2664  HG  LEU A 167      50.135  49.407 -49.166  1.00 35.26           H  
ATOM   2665  CD1 LEU A 167      49.891  48.595 -51.131  1.00 35.26           C  
ATOM   2666 HD11 LEU A 167      50.543  47.746 -50.927  1.00 35.26           H  
ATOM   2667 HD12 LEU A 167      50.007  48.901 -52.170  1.00 35.26           H  
ATOM   2668 HD13 LEU A 167      48.860  48.287 -50.953  1.00 35.26           H  
ATOM   2669  CD2 LEU A 167      51.715  50.116 -50.446  1.00 35.26           C  
ATOM   2670 HD21 LEU A 167      52.045  50.854 -49.715  1.00 35.26           H  
ATOM   2671 HD22 LEU A 167      51.843  50.510 -51.454  1.00 35.26           H  
ATOM   2672 HD23 LEU A 167      52.337  49.229 -50.322  1.00 35.26           H  
ATOM   2673  N   THR A 168      49.415  54.148 -50.799  1.00 32.45           N  
ATOM   2674  H   THR A 168      50.306  53.831 -51.153  1.00 32.45           H  
ATOM   2675  CA  THR A 168      48.987  55.498 -51.194  1.00 32.45           C  
ATOM   2676  HA  THR A 168      48.629  55.995 -50.292  1.00 32.45           H  
ATOM   2677  C   THR A 168      47.819  55.507 -52.188  1.00 32.45           C  
ATOM   2678  CB  THR A 168      50.173  56.323 -51.720  1.00 32.45           C  
ATOM   2679  HB  THR A 168      49.801  57.220 -52.215  1.00 32.45           H  
ATOM   2680  O   THR A 168      47.762  54.734 -53.144  1.00 32.45           O  
ATOM   2681  CG2 THR A 168      51.106  56.741 -50.584  1.00 32.45           C  
ATOM   2682 HG21 THR A 168      51.522  55.861 -50.093  1.00 32.45           H  
ATOM   2683 HG22 THR A 168      51.920  57.349 -50.978  1.00 32.45           H  
ATOM   2684 HG23 THR A 168      50.555  57.329 -49.850  1.00 32.45           H  
ATOM   2685  OG1 THR A 168      50.954  55.575 -52.622  1.00 32.45           O  
ATOM   2686  HG1 THR A 168      51.682  56.128 -52.918  1.00 32.45           H  
ATOM   2687  N   ALA A 169      46.860  56.410 -51.962  1.00 29.19           N  
ATOM   2688  H   ALA A 169      46.958  57.031 -51.172  1.00 29.19           H  
ATOM   2689  CA  ALA A 169      45.598  56.445 -52.697  1.00 29.19           C  
ATOM   2690  HA  ALA A 169      45.285  55.415 -52.870  1.00 29.19           H  
ATOM   2691  C   ALA A 169      45.704  57.140 -54.068  1.00 29.19           C  
ATOM   2692  CB  ALA A 169      44.536  57.105 -51.809  1.00 29.19           C  
ATOM   2693  HB1 ALA A 169      44.812  58.140 -51.605  1.00 29.19           H  
ATOM   2694  HB2 ALA A 169      44.450  56.560 -50.869  1.00 29.19           H  
ATOM   2695  HB3 ALA A 169      43.572  57.088 -52.317  1.00 29.19           H  
ATOM   2696  O   ALA A 169      46.219  58.250 -54.185  1.00 29.19           O  
ATOM   2697  N   SER A 170      45.131  56.515 -55.100  1.00 30.64           N  
ATOM   2698  H   SER A 170      44.721  55.606 -54.941  1.00 30.64           H  
ATOM   2699  CA  SER A 170      44.865  57.116 -56.415  1.00 30.64           C  
ATOM   2700  HA  SER A 170      44.541  58.146 -56.269  1.00 30.64           H  
ATOM   2701  C   SER A 170      43.729  56.357 -57.129  1.00 30.64           C  
ATOM   2702  CB  SER A 170      46.149  57.136 -57.259  1.00 30.64           C  
ATOM   2703  HB2 SER A 170      45.975  57.734 -58.154  1.00 30.64           H  
ATOM   2704  HB3 SER A 170      46.953  57.606 -56.693  1.00 30.64           H  
ATOM   2705  O   SER A 170      43.245  55.356 -56.608  1.00 30.64           O  
ATOM   2706  OG  SER A 170      46.545  55.834 -57.648  1.00 30.64           O  
ATOM   2707  HG  SER A 170      46.851  55.373 -56.864  1.00 30.64           H  
ATOM   2708  N   HIS A 171      43.305  56.825 -58.311  1.00 38.91           N  
ATOM   2709  H   HIS A 171      43.769  57.645 -58.674  1.00 38.91           H  
ATOM   2710  CA  HIS A 171      42.474  56.073 -59.273  1.00 38.91           C  
ATOM   2711  HA  HIS A 171      42.070  56.805 -59.973  1.00 38.91           H  
ATOM   2712  C   HIS A 171      41.234  55.356 -58.690  1.00 38.91           C  
ATOM   2713  CB  HIS A 171      43.379  55.144 -60.100  1.00 38.91           C  
ATOM   2714  HB2 HIS A 171      43.849  54.415 -59.440  1.00 38.91           H  
ATOM   2715  HB3 HIS A 171      42.768  54.599 -60.820  1.00 38.91           H  
ATOM   2716  O   HIS A 171      41.084  54.141 -58.818  1.00 38.91           O  
ATOM   2717  CG  HIS A 171      44.446  55.891 -60.858  1.00 38.91           C  
ATOM   2718  CD2 HIS A 171      44.291  56.542 -62.052  1.00 38.91           C  
ATOM   2719  HD2 HIS A 171      43.384  56.594 -62.636  1.00 38.91           H  
ATOM   2720  ND1 HIS A 171      45.745  56.093 -60.450  1.00 38.91           N  
ATOM   2721  HD1 HIS A 171      46.157  55.761 -59.590  1.00 38.91           H  
ATOM   2722  CE1 HIS A 171      46.359  56.845 -61.379  1.00 38.91           C  
ATOM   2723  HE1 HIS A 171      47.388  57.170 -61.334  1.00 38.91           H  
ATOM   2724  NE2 HIS A 171      45.507  57.151 -62.370  1.00 38.91           N  
ATOM   2725  N   TYR A 172      40.323  56.123 -58.077  1.00 44.28           N  
ATOM   2726  H   TYR A 172      40.521  57.108 -57.973  1.00 44.28           H  
ATOM   2727  CA  TYR A 172      39.074  55.621 -57.488  1.00 44.28           C  
ATOM   2728  HA  TYR A 172      39.319  55.086 -56.571  1.00 44.28           H  
ATOM   2729  C   TYR A 172      38.289  54.676 -58.417  1.00 44.28           C  
ATOM   2730  CB  TYR A 172      38.153  56.802 -57.137  1.00 44.28           C  
ATOM   2731  HB2 TYR A 172      37.235  56.404 -56.705  1.00 44.28           H  
ATOM   2732  HB3 TYR A 172      37.872  57.315 -58.057  1.00 44.28           H  
ATOM   2733  O   TYR A 172      37.845  55.081 -59.491  1.00 44.28           O  
ATOM   2734  CG  TYR A 172      38.719  57.821 -56.172  1.00 44.28           C  
ATOM   2735  CD1 TYR A 172      38.724  57.549 -54.791  1.00 44.28           C  
ATOM   2736  HD1 TYR A 172      38.359  56.601 -54.425  1.00 44.28           H  
ATOM   2737  CD2 TYR A 172      39.187  59.062 -56.649  1.00 44.28           C  
ATOM   2738  HD2 TYR A 172      39.160  59.279 -57.707  1.00 44.28           H  
ATOM   2739  CE1 TYR A 172      39.187  58.523 -53.887  1.00 44.28           C  
ATOM   2740  HE1 TYR A 172      39.185  58.339 -52.822  1.00 44.28           H  
ATOM   2741  CE2 TYR A 172      39.658  60.036 -55.747  1.00 44.28           C  
ATOM   2742  HE2 TYR A 172      40.004  60.991 -56.112  1.00 44.28           H  
ATOM   2743  OH  TYR A 172      40.083  60.700 -53.473  1.00 44.28           O  
ATOM   2744  HH  TYR A 172      40.373  61.506 -53.907  1.00 44.28           H  
ATOM   2745  CZ  TYR A 172      39.651  59.766 -54.361  1.00 44.28           C  
ATOM   2746  N   ARG A 173      38.044  53.444 -57.953  1.00 56.70           N  
ATOM   2747  H   ARG A 173      38.492  53.173 -57.090  1.00 56.70           H  
ATOM   2748  CA  ARG A 173      37.108  52.473 -58.539  1.00 56.70           C  
ATOM   2749  HA  ARG A 173      36.284  53.012 -59.008  1.00 56.70           H  
ATOM   2750  C   ARG A 173      36.490  51.579 -57.460  1.00 56.70           C  
ATOM   2751  CB  ARG A 173      37.821  51.611 -59.607  1.00 56.70           C  
ATOM   2752  HB2 ARG A 173      38.872  51.483 -59.348  1.00 56.70           H  
ATOM   2753  HB3 ARG A 173      37.364  50.622 -59.631  1.00 56.70           H  
ATOM   2754  O   ARG A 173      37.053  51.408 -56.378  1.00 56.70           O  
ATOM   2755  CG  ARG A 173      37.695  52.213 -61.014  1.00 56.70           C  
ATOM   2756  HG2 ARG A 173      36.645  52.429 -61.210  1.00 56.70           H  
ATOM   2757  HG3 ARG A 173      38.266  53.139 -61.078  1.00 56.70           H  
ATOM   2758  CD  ARG A 173      38.206  51.241 -62.083  1.00 56.70           C  
ATOM   2759  HD2 ARG A 173      37.771  50.259 -61.901  1.00 56.70           H  
ATOM   2760  HD3 ARG A 173      39.289  51.162 -61.992  1.00 56.70           H  
ATOM   2761  NE  ARG A 173      37.798  51.687 -63.431  1.00 56.70           N  
ATOM   2762  HE  ARG A 173      36.819  51.917 -63.527  1.00 56.70           H  
ATOM   2763  NH1 ARG A 173      39.812  51.491 -64.532  1.00 56.70           N  
ATOM   2764 HH11 ARG A 173      40.244  51.196 -63.668  1.00 56.70           H  
ATOM   2765 HH12 ARG A 173      40.352  51.562 -65.383  1.00 56.70           H  
ATOM   2766  NH2 ARG A 173      37.996  52.160 -65.642  1.00 56.70           N  
ATOM   2767 HH21 ARG A 173      37.006  52.357 -65.668  1.00 56.70           H  
ATOM   2768 HH22 ARG A 173      38.547  52.223 -66.486  1.00 56.70           H  
ATOM   2769  CZ  ARG A 173      38.538  51.776 -64.521  1.00 56.70           C  
ATOM   2770  N   THR A 174      35.359  50.967 -57.798  1.00 63.36           N  
ATOM   2771  H   THR A 174      34.986  51.165 -58.716  1.00 63.36           H  
ATOM   2772  CA  THR A 174      34.893  49.711 -57.188  1.00 63.36           C  
ATOM   2773  HA  THR A 174      35.387  49.552 -56.229  1.00 63.36           H  
ATOM   2774  C   THR A 174      35.283  48.567 -58.132  1.00 63.36           C  
ATOM   2775  CB  THR A 174      33.374  49.755 -56.945  1.00 63.36           C  
ATOM   2776  HB  THR A 174      32.851  49.804 -57.900  1.00 63.36           H  
ATOM   2777  O   THR A 174      35.386  48.789 -59.338  1.00 63.36           O  
ATOM   2778  CG2 THR A 174      32.852  48.564 -56.146  1.00 63.36           C  
ATOM   2779 HG21 THR A 174      33.344  48.518 -55.174  1.00 63.36           H  
ATOM   2780 HG22 THR A 174      33.035  47.639 -56.691  1.00 63.36           H  
ATOM   2781 HG23 THR A 174      31.777  48.672 -56.000  1.00 63.36           H  
ATOM   2782  OG1 THR A 174      33.039  50.894 -56.183  1.00 63.36           O  
ATOM   2783  HG1 THR A 174      32.780  51.572 -56.811  1.00 63.36           H  
ATOM   2784  N   LYS A 175      35.527  47.351 -57.628  1.00 73.59           N  
ATOM   2785  H   LYS A 175      35.488  47.215 -56.628  1.00 73.59           H  
ATOM   2786  CA  LYS A 175      35.840  46.192 -58.482  1.00 73.59           C  
ATOM   2787  HA  LYS A 175      35.478  46.407 -59.488  1.00 73.59           H  
ATOM   2788  C   LYS A 175      35.127  44.921 -58.017  1.00 73.59           C  
ATOM   2789  CB  LYS A 175      37.369  46.003 -58.563  1.00 73.59           C  
ATOM   2790  HB2 LYS A 175      37.859  46.975 -58.609  1.00 73.59           H  
ATOM   2791  HB3 LYS A 175      37.714  45.485 -57.669  1.00 73.59           H  
ATOM   2792  O   LYS A 175      35.042  44.655 -56.820  1.00 73.59           O  
ATOM   2793  CG  LYS A 175      37.759  45.210 -59.821  1.00 73.59           C  
ATOM   2794  HG2 LYS A 175      37.555  45.817 -60.703  1.00 73.59           H  
ATOM   2795  HG3 LYS A 175      37.135  44.318 -59.884  1.00 73.59           H  
ATOM   2796  CD  LYS A 175      39.233  44.778 -59.840  1.00 73.59           C  
ATOM   2797  HD2 LYS A 175      39.508  44.328 -58.886  1.00 73.59           H  
ATOM   2798  HD3 LYS A 175      39.854  45.660 -59.995  1.00 73.59           H  
ATOM   2799  CE  LYS A 175      39.487  43.772 -60.973  1.00 73.59           C  
ATOM   2800  HE2 LYS A 175      39.033  44.150 -61.889  1.00 73.59           H  
ATOM   2801  HE3 LYS A 175      40.560  43.685 -61.142  1.00 73.59           H  
ATOM   2802  NZ  LYS A 175      38.931  42.432 -60.668  1.00 73.59           N  
ATOM   2803  HZ1 LYS A 175      38.901  41.857 -61.498  1.00 73.59           H  
ATOM   2804  HZ2 LYS A 175      39.443  41.943 -59.948  1.00 73.59           H  
ATOM   2805  HZ3 LYS A 175      37.961  42.471 -60.389  1.00 73.59           H  
ATOM   2806  N   VAL A 176      34.664  44.115 -58.973  1.00 78.21           N  
ATOM   2807  H   VAL A 176      34.774  44.412 -59.933  1.00 78.21           H  
ATOM   2808  CA  VAL A 176      34.285  42.710 -58.752  1.00 78.21           C  
ATOM   2809  HA  VAL A 176      33.750  42.626 -57.806  1.00 78.21           H  
ATOM   2810  C   VAL A 176      35.546  41.854 -58.661  1.00 78.21           C  
ATOM   2811  CB  VAL A 176      33.356  42.199 -59.874  1.00 78.21           C  
ATOM   2812  HB  VAL A 176      33.795  42.436 -60.843  1.00 78.21           H  
ATOM   2813  O   VAL A 176      36.475  42.018 -59.452  1.00 78.21           O  
ATOM   2814  CG1 VAL A 176      33.090  40.691 -59.806  1.00 78.21           C  
ATOM   2815 HG11 VAL A 176      32.714  40.424 -58.819  1.00 78.21           H  
ATOM   2816 HG12 VAL A 176      34.005  40.133 -60.004  1.00 78.21           H  
ATOM   2817 HG13 VAL A 176      32.357  40.407 -60.561  1.00 78.21           H  
ATOM   2818  CG2 VAL A 176      32.000  42.896 -59.761  1.00 78.21           C  
ATOM   2819 HG21 VAL A 176      31.515  42.600 -58.830  1.00 78.21           H  
ATOM   2820 HG22 VAL A 176      31.369  42.610 -60.603  1.00 78.21           H  
ATOM   2821 HG23 VAL A 176      32.123  43.979 -59.762  1.00 78.21           H  
ATOM   2822  N   HIS A 177      35.590  40.942 -57.700  1.00 84.49           N  
ATOM   2823  H   HIS A 177      34.812  40.885 -57.058  1.00 84.49           H  
ATOM   2824  CA  HIS A 177      36.615  39.913 -57.569  1.00 84.49           C  
ATOM   2825  HA  HIS A 177      37.322  39.971 -58.396  1.00 84.49           H  
ATOM   2826  C   HIS A 177      35.909  38.557 -57.643  1.00 84.49           C  
ATOM   2827  CB  HIS A 177      37.388  40.116 -56.255  1.00 84.49           C  
ATOM   2828  HB2 HIS A 177      36.681  40.234 -55.434  1.00 84.49           H  
ATOM   2829  HB3 HIS A 177      37.974  39.218 -56.058  1.00 84.49           H  
ATOM   2830  O   HIS A 177      34.977  38.311 -56.882  1.00 84.49           O  
ATOM   2831  CG  HIS A 177      38.330  41.301 -56.267  1.00 84.49           C  
ATOM   2832  CD2 HIS A 177      38.018  42.609 -56.530  1.00 84.49           C  
ATOM   2833  HD2 HIS A 177      37.034  42.995 -56.754  1.00 84.49           H  
ATOM   2834  ND1 HIS A 177      39.673  41.272 -55.962  1.00 84.49           N  
ATOM   2835  HD1 HIS A 177      40.183  40.475 -55.610  1.00 84.49           H  
ATOM   2836  CE1 HIS A 177      40.150  42.526 -56.043  1.00 84.49           C  
ATOM   2837  HE1 HIS A 177      41.159  42.822 -55.800  1.00 84.49           H  
ATOM   2838  NE2 HIS A 177      39.184  43.373 -56.433  1.00 84.49           N  
ATOM   2839  N   PHE A 178      36.313  37.701 -58.582  1.00 88.11           N  
ATOM   2840  H   PHE A 178      37.093  37.943 -59.177  1.00 88.11           H  
ATOM   2841  CA  PHE A 178      35.651  36.427 -58.864  1.00 88.11           C  
ATOM   2842  HA  PHE A 178      34.991  36.175 -58.034  1.00 88.11           H  
ATOM   2843  C   PHE A 178      36.704  35.325 -58.988  1.00 88.11           C  
ATOM   2844  CB  PHE A 178      34.804  36.591 -60.137  1.00 88.11           C  
ATOM   2845  HB2 PHE A 178      35.481  36.814 -60.961  1.00 88.11           H  
ATOM   2846  HB3 PHE A 178      34.151  37.453 -60.003  1.00 88.11           H  
ATOM   2847  O   PHE A 178      37.635  35.449 -59.782  1.00 88.11           O  
ATOM   2848  CG  PHE A 178      33.920  35.422 -60.537  1.00 88.11           C  
ATOM   2849  CD1 PHE A 178      33.790  35.077 -61.897  1.00 88.11           C  
ATOM   2850  HD1 PHE A 178      34.361  35.605 -62.647  1.00 88.11           H  
ATOM   2851  CD2 PHE A 178      33.167  34.724 -59.574  1.00 88.11           C  
ATOM   2852  HD2 PHE A 178      33.255  34.973 -58.527  1.00 88.11           H  
ATOM   2853  CE1 PHE A 178      32.919  34.045 -62.286  1.00 88.11           C  
ATOM   2854  HE1 PHE A 178      32.838  33.775 -63.329  1.00 88.11           H  
ATOM   2855  CE2 PHE A 178      32.283  33.705 -59.964  1.00 88.11           C  
ATOM   2856  HE2 PHE A 178      31.700  33.186 -59.218  1.00 88.11           H  
ATOM   2857  CZ  PHE A 178      32.157  33.365 -61.320  1.00 88.11           C  
ATOM   2858  HZ  PHE A 178      31.480  32.577 -61.617  1.00 88.11           H  
ATOM   2859  N   VAL A 179      36.595  34.291 -58.154  1.00 90.50           N  
ATOM   2860  H   VAL A 179      35.799  34.254 -57.534  1.00 90.50           H  
ATOM   2861  CA  VAL A 179      37.610  33.238 -57.988  1.00 90.50           C  
ATOM   2862  HA  VAL A 179      38.204  33.172 -58.900  1.00 90.50           H  
ATOM   2863  C   VAL A 179      36.959  31.872 -57.778  1.00 90.50           C  
ATOM   2864  CB  VAL A 179      38.573  33.543 -56.818  1.00 90.50           C  
ATOM   2865  HB  VAL A 179      39.246  32.694 -56.706  1.00 90.50           H  
ATOM   2866  O   VAL A 179      35.827  31.788 -57.300  1.00 90.50           O  
ATOM   2867  CG1 VAL A 179      39.445  34.772 -57.105  1.00 90.50           C  
ATOM   2868 HG11 VAL A 179      38.834  35.675 -57.129  1.00 90.50           H  
ATOM   2869 HG12 VAL A 179      39.943  34.651 -58.067  1.00 90.50           H  
ATOM   2870 HG13 VAL A 179      40.201  34.873 -56.327  1.00 90.50           H  
ATOM   2871  CG2 VAL A 179      37.857  33.760 -55.476  1.00 90.50           C  
ATOM   2872 HG21 VAL A 179      37.276  32.874 -55.218  1.00 90.50           H  
ATOM   2873 HG22 VAL A 179      38.593  33.925 -54.690  1.00 90.50           H  
ATOM   2874 HG23 VAL A 179      37.191  34.620 -55.530  1.00 90.50           H  
ATOM   2875  N   GLY A 180      37.686  30.806 -58.117  1.00 88.26           N  
ATOM   2876  H   GLY A 180      38.623  30.947 -58.467  1.00 88.26           H  
ATOM   2877  CA  GLY A 180      37.288  29.423 -57.862  1.00 88.26           C  
ATOM   2878  HA2 GLY A 180      37.307  28.859 -58.795  1.00 88.26           H  
ATOM   2879  HA3 GLY A 180      36.268  29.408 -57.477  1.00 88.26           H  
ATOM   2880  C   GLY A 180      38.200  28.720 -56.855  1.00 88.26           C  
ATOM   2881  O   GLY A 180      39.332  29.148 -56.642  1.00 88.26           O  
ATOM   2882  N   SER A 181      37.734  27.605 -56.281  1.00 91.10           N  
ATOM   2883  H   SER A 181      36.765  27.363 -56.428  1.00 91.10           H  
ATOM   2884  CA  SER A 181      38.581  26.660 -55.529  1.00 91.10           C  
ATOM   2885  HA  SER A 181      39.061  27.199 -54.712  1.00 91.10           H  
ATOM   2886  C   SER A 181      39.705  26.079 -56.399  1.00 91.10           C  
ATOM   2887  CB  SER A 181      37.736  25.527 -54.926  1.00 91.10           C  
ATOM   2888  HB2 SER A 181      37.111  25.937 -54.132  1.00 91.10           H  
ATOM   2889  HB3 SER A 181      38.400  24.780 -54.491  1.00 91.10           H  
ATOM   2890  O   SER A 181      40.803  25.832 -55.909  1.00 91.10           O  
ATOM   2891  OG  SER A 181      36.900  24.912 -55.893  1.00 91.10           O  
ATOM   2892  HG  SER A 181      36.639  24.047 -55.569  1.00 91.10           H  
ATOM   2893  N   SER A 182      39.445  25.927 -57.700  1.00 90.70           N  
ATOM   2894  H   SER A 182      38.492  26.074 -57.999  1.00 90.70           H  
ATOM   2895  CA  SER A 182      40.437  25.801 -58.769  1.00 90.70           C  
ATOM   2896  HA  SER A 182      41.285  26.451 -58.553  1.00 90.70           H  
ATOM   2897  C   SER A 182      39.804  26.222 -60.102  1.00 90.70           C  
ATOM   2898  CB  SER A 182      40.932  24.355 -58.861  1.00 90.70           C  
ATOM   2899  HB2 SER A 182      40.086  23.699 -59.066  1.00 90.70           H  
ATOM   2900  HB3 SER A 182      41.385  24.059 -57.915  1.00 90.70           H  
ATOM   2901  O   SER A 182      38.587  26.128 -60.267  1.00 90.70           O  
ATOM   2902  OG  SER A 182      41.884  24.222 -59.899  1.00 90.70           O  
ATOM   2903  HG  SER A 182      41.824  23.306 -60.183  1.00 90.70           H  
ATOM   2904  N   ASN A 183      40.621  26.643 -61.072  1.00 89.49           N  
ATOM   2905  H   ASN A 183      41.608  26.691 -60.861  1.00 89.49           H  
ATOM   2906  CA  ASN A 183      40.178  26.861 -62.458  1.00 89.49           C  
ATOM   2907  HA  ASN A 183      39.153  27.233 -62.443  1.00 89.49           H  
ATOM   2908  C   ASN A 183      40.158  25.553 -63.278  1.00 89.49           C  
ATOM   2909  CB  ASN A 183      41.058  27.927 -63.136  1.00 89.49           C  
ATOM   2910  HB2 ASN A 183      40.762  27.989 -64.184  1.00 89.49           H  
ATOM   2911  HB3 ASN A 183      42.103  27.620 -63.097  1.00 89.49           H  
ATOM   2912  O   ASN A 183      39.599  25.507 -64.373  1.00 89.49           O  
ATOM   2913  CG  ASN A 183      40.936  29.327 -62.554  1.00 89.49           C  
ATOM   2914  ND2 ASN A 183      41.529  30.300 -63.205  1.00 89.49           N  
ATOM   2915 HD21 ASN A 183      41.427  31.221 -62.805  1.00 89.49           H  
ATOM   2916 HD22 ASN A 183      41.990  30.117 -64.085  1.00 89.49           H  
ATOM   2917  OD1 ASN A 183      40.348  29.584 -61.518  1.00 89.49           O  
ATOM   2918  N   VAL A 184      40.772  24.486 -62.759  1.00 91.04           N  
ATOM   2919  H   VAL A 184      41.177  24.578 -61.838  1.00 91.04           H  
ATOM   2920  CA  VAL A 184      40.774  23.141 -63.350  1.00 91.04           C  
ATOM   2921  HA  VAL A 184      40.033  23.105 -64.148  1.00 91.04           H  
ATOM   2922  C   VAL A 184      40.369  22.144 -62.270  1.00 91.04           C  
ATOM   2923  CB  VAL A 184      42.142  22.783 -63.960  1.00 91.04           C  
ATOM   2924  HB  VAL A 184      42.902  22.786 -63.179  1.00 91.04           H  
ATOM   2925  O   VAL A 184      41.009  22.091 -61.224  1.00 91.04           O  
ATOM   2926  CG1 VAL A 184      42.108  21.394 -64.609  1.00 91.04           C  
ATOM   2927 HG11 VAL A 184      41.326  21.357 -65.367  1.00 91.04           H  
ATOM   2928 HG12 VAL A 184      41.911  20.631 -63.855  1.00 91.04           H  
ATOM   2929 HG13 VAL A 184      43.072  21.178 -65.069  1.00 91.04           H  
ATOM   2930  CG2 VAL A 184      42.558  23.787 -65.045  1.00 91.04           C  
ATOM   2931 HG21 VAL A 184      43.499  23.476 -65.500  1.00 91.04           H  
ATOM   2932 HG22 VAL A 184      41.786  23.848 -65.812  1.00 91.04           H  
ATOM   2933 HG23 VAL A 184      42.701  24.774 -64.605  1.00 91.04           H  
ATOM   2934  N   ILE A 185      39.302  21.390 -62.520  1.00 90.41           N  
ATOM   2935  H   ILE A 185      38.897  21.444 -63.443  1.00 90.41           H  
ATOM   2936  CA  ILE A 185      38.604  20.547 -61.539  1.00 90.41           C  
ATOM   2937  HA  ILE A 185      39.099  20.612 -60.570  1.00 90.41           H  
ATOM   2938  C   ILE A 185      38.658  19.087 -61.998  1.00 90.41           C  
ATOM   2939  CB  ILE A 185      37.147  21.056 -61.395  1.00 90.41           C  
ATOM   2940  HB  ILE A 185      36.743  21.123 -62.405  1.00 90.41           H  
ATOM   2941  O   ILE A 185      38.411  18.803 -63.169  1.00 90.41           O  
ATOM   2942  CG1 ILE A 185      37.056  22.479 -60.792  1.00 90.41           C  
ATOM   2943 HG12 ILE A 185      37.696  23.155 -61.357  1.00 90.41           H  
ATOM   2944 HG13 ILE A 185      36.033  22.834 -60.918  1.00 90.41           H  
ATOM   2945  CG2 ILE A 185      36.222  20.101 -60.620  1.00 90.41           C  
ATOM   2946 HG21 ILE A 185      36.604  19.930 -59.614  1.00 90.41           H  
ATOM   2947 HG22 ILE A 185      35.223  20.530 -60.550  1.00 90.41           H  
ATOM   2948 HG23 ILE A 185      36.139  19.141 -61.130  1.00 90.41           H  
ATOM   2949  CD1 ILE A 185      37.421  22.597 -59.304  1.00 90.41           C  
ATOM   2950 HD11 ILE A 185      37.431  23.649 -59.018  1.00 90.41           H  
ATOM   2951 HD12 ILE A 185      38.406  22.170 -59.118  1.00 90.41           H  
ATOM   2952 HD13 ILE A 185      36.684  22.080 -58.690  1.00 90.41           H  
ATOM   2953  N   LYS A 186      38.939  18.146 -61.095  1.00 89.84           N  
ATOM   2954  H   LYS A 186      39.243  18.461 -60.184  1.00 89.84           H  
ATOM   2955  CA  LYS A 186      38.818  16.701 -61.357  1.00 89.84           C  
ATOM   2956  HA  LYS A 186      39.215  16.486 -62.349  1.00 89.84           H  
ATOM   2957  C   LYS A 186      37.348  16.271 -61.347  1.00 89.84           C  
ATOM   2958  CB  LYS A 186      39.613  15.895 -60.317  1.00 89.84           C  
ATOM   2959  HB2 LYS A 186      39.184  16.095 -59.335  1.00 89.84           H  
ATOM   2960  HB3 LYS A 186      39.497  14.831 -60.523  1.00 89.84           H  
ATOM   2961  O   LYS A 186      36.675  16.370 -60.319  1.00 89.84           O  
ATOM   2962  CG  LYS A 186      41.108  16.227 -60.239  1.00 89.84           C  
ATOM   2963  HG2 LYS A 186      41.237  17.304 -60.129  1.00 89.84           H  
ATOM   2964  HG3 LYS A 186      41.508  15.745 -59.347  1.00 89.84           H  
ATOM   2965  CD  LYS A 186      41.941  15.791 -61.441  1.00 89.84           C  
ATOM   2966  HD2 LYS A 186      41.576  16.269 -62.350  1.00 89.84           H  
ATOM   2967  HD3 LYS A 186      41.888  14.707 -61.542  1.00 89.84           H  
ATOM   2968  CE  LYS A 186      43.373  16.246 -61.137  1.00 89.84           C  
ATOM   2969  HE2 LYS A 186      43.621  15.927 -60.125  1.00 89.84           H  
ATOM   2970  HE3 LYS A 186      43.407  17.335 -61.156  1.00 89.84           H  
ATOM   2971  NZ  LYS A 186      44.348  15.659 -62.079  1.00 89.84           N  
ATOM   2972  HZ1 LYS A 186      44.131  15.895 -63.037  1.00 89.84           H  
ATOM   2973  HZ2 LYS A 186      44.313  14.654 -61.984  1.00 89.84           H  
ATOM   2974  HZ3 LYS A 186      45.290  15.928 -61.832  1.00 89.84           H  
ATOM   2975  N   GLU A 187      36.869  15.755 -62.476  1.00 88.09           N  
ATOM   2976  H   GLU A 187      37.487  15.728 -63.275  1.00 88.09           H  
ATOM   2977  CA  GLU A 187      35.511  15.228 -62.649  1.00 88.09           C  
ATOM   2978  HA  GLU A 187      34.815  16.058 -62.535  1.00 88.09           H  
ATOM   2979  C   GLU A 187      35.185  14.168 -61.581  1.00 88.09           C  
ATOM   2980  CB  GLU A 187      35.360  14.658 -64.071  1.00 88.09           C  
ATOM   2981  HB2 GLU A 187      35.884  13.703 -64.117  1.00 88.09           H  
ATOM   2982  HB3 GLU A 187      35.817  15.341 -64.786  1.00 88.09           H  
ATOM   2983  O   GLU A 187      36.031  13.349 -61.216  1.00 88.09           O  
ATOM   2984  CG  GLU A 187      33.914  14.418 -64.509  1.00 88.09           C  
ATOM   2985  HG2 GLU A 187      33.389  13.828 -63.758  1.00 88.09           H  
ATOM   2986  HG3 GLU A 187      33.436  15.395 -64.584  1.00 88.09           H  
ATOM   2987  CD  GLU A 187      33.823  13.701 -65.862  1.00 88.09           C  
ATOM   2988  OE1 GLU A 187      32.946  14.090 -66.671  1.00 88.09           O  
ATOM   2989  OE2 GLU A 187      34.642  12.794 -66.126  1.00 88.09           O  
ATOM   2990  N   LEU A 188      33.962  14.216 -61.050  1.00 84.31           N  
ATOM   2991  H   LEU A 188      33.335  14.895 -61.458  1.00 84.31           H  
ATOM   2992  CA  LEU A 188      33.434  13.445 -59.915  1.00 84.31           C  
ATOM   2993  HA  LEU A 188      32.434  13.838 -59.733  1.00 84.31           H  
ATOM   2994  C   LEU A 188      34.172  13.593 -58.564  1.00 84.31           C  
ATOM   2995  CB  LEU A 188      33.241  11.963 -60.296  1.00 84.31           C  
ATOM   2996  HB2 LEU A 188      32.744  11.468 -59.462  1.00 84.31           H  
ATOM   2997  HB3 LEU A 188      34.223  11.503 -60.411  1.00 84.31           H  
ATOM   2998  O   LEU A 188      33.588  13.244 -57.539  1.00 84.31           O  
ATOM   2999  CG  LEU A 188      32.425  11.692 -61.574  1.00 84.31           C  
ATOM   3000  HG  LEU A 188      32.992  12.026 -62.443  1.00 84.31           H  
ATOM   3001  CD1 LEU A 188      32.194  10.187 -61.717  1.00 84.31           C  
ATOM   3002 HD11 LEU A 188      31.674   9.984 -62.653  1.00 84.31           H  
ATOM   3003 HD12 LEU A 188      33.155   9.673 -61.736  1.00 84.31           H  
ATOM   3004 HD13 LEU A 188      31.599   9.816 -60.882  1.00 84.31           H  
ATOM   3005  CD2 LEU A 188      31.058  12.383 -61.579  1.00 84.31           C  
ATOM   3006 HD21 LEU A 188      30.502  12.129 -60.677  1.00 84.31           H  
ATOM   3007 HD22 LEU A 188      31.192  13.463 -61.634  1.00 84.31           H  
ATOM   3008 HD23 LEU A 188      30.493  12.073 -62.458  1.00 84.31           H  
ATOM   3009  N   ILE A 189      35.404  14.113 -58.526  1.00 86.42           N  
ATOM   3010  H   ILE A 189      35.819  14.370 -59.410  1.00 86.42           H  
ATOM   3011  CA  ILE A 189      36.273  14.108 -57.335  1.00 86.42           C  
ATOM   3012  HA  ILE A 189      35.879  13.391 -56.615  1.00 86.42           H  
ATOM   3013  C   ILE A 189      36.302  15.459 -56.608  1.00 86.42           C  
ATOM   3014  CB  ILE A 189      37.698  13.633 -57.721  1.00 86.42           C  
ATOM   3015  HB  ILE A 189      38.045  14.243 -58.555  1.00 86.42           H  
ATOM   3016  O   ILE A 189      36.153  15.496 -55.387  1.00 86.42           O  
ATOM   3017  CG1 ILE A 189      37.673  12.157 -58.189  1.00 86.42           C  
ATOM   3018 HG12 ILE A 189      37.296  11.525 -57.385  1.00 86.42           H  
ATOM   3019 HG13 ILE A 189      36.988  12.067 -59.032  1.00 86.42           H  
ATOM   3020  CG2 ILE A 189      38.683  13.829 -56.551  1.00 86.42           C  
ATOM   3021 HG21 ILE A 189      38.293  13.350 -55.653  1.00 86.42           H  
ATOM   3022 HG22 ILE A 189      38.819  14.889 -56.339  1.00 86.42           H  
ATOM   3023 HG23 ILE A 189      39.668  13.429 -56.793  1.00 86.42           H  
ATOM   3024  CD1 ILE A 189      39.034  11.614 -58.653  1.00 86.42           C  
ATOM   3025 HD11 ILE A 189      39.527  12.346 -59.293  1.00 86.42           H  
ATOM   3026 HD12 ILE A 189      39.678  11.400 -57.800  1.00 86.42           H  
ATOM   3027 HD13 ILE A 189      38.883  10.689 -59.210  1.00 86.42           H  
ATOM   3028  N   GLU A 190      36.542  16.563 -57.318  1.00 86.86           N  
ATOM   3029  H   GLU A 190      36.583  16.503 -58.326  1.00 86.86           H  
ATOM   3030  CA  GLU A 190      36.871  17.849 -56.685  1.00 86.86           C  
ATOM   3031  HA  GLU A 190      37.256  17.637 -55.688  1.00 86.86           H  
ATOM   3032  C   GLU A 190      35.651  18.777 -56.539  1.00 86.86           C  
ATOM   3033  CB  GLU A 190      38.006  18.545 -57.447  1.00 86.86           C  
ATOM   3034  HB2 GLU A 190      37.978  19.614 -57.238  1.00 86.86           H  
ATOM   3035  HB3 GLU A 190      37.855  18.389 -58.515  1.00 86.86           H  
ATOM   3036  O   GLU A 190      34.880  18.936 -57.489  1.00 86.86           O  
ATOM   3037  CG  GLU A 190      39.385  18.008 -57.028  1.00 86.86           C  
ATOM   3038  HG2 GLU A 190      39.376  16.920 -57.099  1.00 86.86           H  
ATOM   3039  HG3 GLU A 190      39.562  18.275 -55.986  1.00 86.86           H  
ATOM   3040  CD  GLU A 190      40.532  18.539 -57.897  1.00 86.86           C  
ATOM   3041  OE1 GLU A 190      41.687  18.129 -57.645  1.00 86.86           O  
ATOM   3042  OE2 GLU A 190      40.248  19.275 -58.869  1.00 86.86           O  
ATOM   3043  N   PRO A 191      35.466  19.438 -55.378  1.00 89.53           N  
ATOM   3044  CA  PRO A 191      34.385  20.394 -55.178  1.00 89.53           C  
ATOM   3045  HA  PRO A 191      33.476  20.038 -55.663  1.00 89.53           H  
ATOM   3046  C   PRO A 191      34.748  21.770 -55.754  1.00 89.53           C  
ATOM   3047  CB  PRO A 191      34.151  20.421 -53.666  1.00 89.53           C  
ATOM   3048  HB2 PRO A 191      33.478  19.609 -53.392  1.00 89.53           H  
ATOM   3049  HB3 PRO A 191      33.749  21.375 -53.327  1.00 89.53           H  
ATOM   3050  O   PRO A 191      35.536  22.533 -55.179  1.00 89.53           O  
ATOM   3051  CG  PRO A 191      35.541  20.146 -53.090  1.00 89.53           C  
ATOM   3052  HG2 PRO A 191      36.107  21.075 -53.026  1.00 89.53           H  
ATOM   3053  HG3 PRO A 191      35.483  19.671 -52.110  1.00 89.53           H  
ATOM   3054  CD  PRO A 191      36.183  19.222 -54.127  1.00 89.53           C  
ATOM   3055  HD2 PRO A 191      37.242  19.458 -54.236  1.00 89.53           H  
ATOM   3056  HD3 PRO A 191      36.057  18.185 -53.815  1.00 89.53           H  
ATOM   3057  N   LEU A 192      34.120  22.133 -56.872  1.00 88.86           N  
ATOM   3058  H   LEU A 192      33.514  21.460 -57.320  1.00 88.86           H  
ATOM   3059  CA  LEU A 192      34.114  23.516 -57.339  1.00 88.86           C  
ATOM   3060  HA  LEU A 192      35.147  23.858 -57.404  1.00 88.86           H  
ATOM   3061  C   LEU A 192      33.355  24.380 -56.328  1.00 88.86           C  
ATOM   3062  CB  LEU A 192      33.484  23.620 -58.736  1.00 88.86           C  
ATOM   3063  HB2 LEU A 192      34.040  22.982 -59.423  1.00 88.86           H  
ATOM   3064  HB3 LEU A 192      32.461  23.249 -58.665  1.00 88.86           H  
ATOM   3065  O   LEU A 192      32.188  24.134 -56.033  1.00 88.86           O  
ATOM   3066  CG  LEU A 192      33.430  25.053 -59.305  1.00 88.86           C  
ATOM   3067  HG  LEU A 192      32.892  25.699 -58.611  1.00 88.86           H  
ATOM   3068  CD1 LEU A 192      34.823  25.646 -59.535  1.00 88.86           C  
ATOM   3069 HD11 LEU A 192      35.398  25.012 -60.210  1.00 88.86           H  
ATOM   3070 HD12 LEU A 192      34.733  26.637 -59.980  1.00 88.86           H  
ATOM   3071 HD13 LEU A 192      35.360  25.745 -58.591  1.00 88.86           H  
ATOM   3072  CD2 LEU A 192      32.667  25.058 -60.628  1.00 88.86           C  
ATOM   3073 HD21 LEU A 192      31.631  24.766 -60.457  1.00 88.86           H  
ATOM   3074 HD22 LEU A 192      32.673  26.057 -61.066  1.00 88.86           H  
ATOM   3075 HD23 LEU A 192      33.116  24.352 -61.328  1.00 88.86           H  
ATOM   3076  N   THR A 193      33.998  25.431 -55.839  1.00 90.94           N  
ATOM   3077  H   THR A 193      34.971  25.546 -56.082  1.00 90.94           H  
ATOM   3078  CA  THR A 193      33.323  26.567 -55.208  1.00 90.94           C  
ATOM   3079  HA  THR A 193      32.245  26.450 -55.317  1.00 90.94           H  
ATOM   3080  C   THR A 193      33.728  27.825 -55.953  1.00 90.94           C  
ATOM   3081  CB  THR A 193      33.631  26.649 -53.710  1.00 90.94           C  
ATOM   3082  HB  THR A 193      34.710  26.643 -53.556  1.00 90.94           H  
ATOM   3083  O   THR A 193      34.910  28.006 -56.225  1.00 90.94           O  
ATOM   3084  CG2 THR A 193      33.033  27.877 -53.023  1.00 90.94           C  
ATOM   3085 HG21 THR A 193      31.968  27.950 -53.243  1.00 90.94           H  
ATOM   3086 HG22 THR A 193      33.536  28.781 -53.367  1.00 90.94           H  
ATOM   3087 HG23 THR A 193      33.167  27.796 -51.945  1.00 90.94           H  
ATOM   3088  OG1 THR A 193      33.065  25.514 -53.093  1.00 90.94           O  
ATOM   3089  HG1 THR A 193      33.423  24.749 -53.549  1.00 90.94           H  
ATOM   3090  N   LEU A 194      32.759  28.667 -56.299  1.00 88.84           N  
ATOM   3091  H   LEU A 194      31.818  28.435 -56.014  1.00 88.84           H  
ATOM   3092  CA  LEU A 194      32.957  29.958 -56.948  1.00 88.84           C  
ATOM   3093  HA  LEU A 194      34.011  30.098 -57.190  1.00 88.84           H  
ATOM   3094  C   LEU A 194      32.549  31.069 -55.984  1.00 88.84           C  
ATOM   3095  CB  LEU A 194      32.130  30.030 -58.245  1.00 88.84           C  
ATOM   3096  HB2 LEU A 194      32.167  31.056 -58.611  1.00 88.84           H  
ATOM   3097  HB3 LEU A 194      31.091  29.799 -58.009  1.00 88.84           H  
ATOM   3098  O   LEU A 194      31.383  31.150 -55.603  1.00 88.84           O  
ATOM   3099  CG  LEU A 194      32.603  29.103 -59.376  1.00 88.84           C  
ATOM   3100  HG  LEU A 194      32.550  28.064 -59.051  1.00 88.84           H  
ATOM   3101  CD1 LEU A 194      31.697  29.287 -60.590  1.00 88.84           C  
ATOM   3102 HD11 LEU A 194      31.812  30.291 -60.999  1.00 88.84           H  
ATOM   3103 HD12 LEU A 194      31.964  28.557 -61.354  1.00 88.84           H  
ATOM   3104 HD13 LEU A 194      30.657  29.127 -60.306  1.00 88.84           H  
ATOM   3105  CD2 LEU A 194      34.026  29.423 -59.820  1.00 88.84           C  
ATOM   3106 HD21 LEU A 194      34.728  29.094 -59.054  1.00 88.84           H  
ATOM   3107 HD22 LEU A 194      34.252  28.890 -60.743  1.00 88.84           H  
ATOM   3108 HD23 LEU A 194      34.134  30.496 -59.980  1.00 88.84           H  
ATOM   3109  N   THR A 195      33.489  31.938 -55.620  1.00 89.76           N  
ATOM   3110  H   THR A 195      34.417  31.819 -56.001  1.00 89.76           H  
ATOM   3111  CA  THR A 195      33.252  33.095 -54.748  1.00 89.76           C  
ATOM   3112  HA  THR A 195      32.251  33.028 -54.321  1.00 89.76           H  
ATOM   3113  C   THR A 195      33.338  34.376 -55.568  1.00 89.76           C  
ATOM   3114  CB  THR A 195      34.252  33.151 -53.581  1.00 89.76           C  
ATOM   3115  HB  THR A 195      35.227  33.456 -53.961  1.00 89.76           H  
ATOM   3116  O   THR A 195      34.351  34.639 -56.216  1.00 89.76           O  
ATOM   3117  CG2 THR A 195      33.806  34.135 -52.498  1.00 89.76           C  
ATOM   3118 HG21 THR A 195      34.529  34.124 -51.682  1.00 89.76           H  
ATOM   3119 HG22 THR A 195      32.827  33.854 -52.112  1.00 89.76           H  
ATOM   3120 HG23 THR A 195      33.759  35.145 -52.906  1.00 89.76           H  
ATOM   3121  OG1 THR A 195      34.401  31.899 -52.955  1.00 89.76           O  
ATOM   3122  HG1 THR A 195      33.608  31.711 -52.447  1.00 89.76           H  
ATOM   3123  N   CYS A 196      32.288  35.194 -55.522  1.00 85.53           N  
ATOM   3124  H   CYS A 196      31.480  34.916 -54.984  1.00 85.53           H  
ATOM   3125  CA  CYS A 196      32.242  36.524 -56.117  1.00 85.53           C  
ATOM   3126  HA  CYS A 196      33.187  36.731 -56.619  1.00 85.53           H  
ATOM   3127  C   CYS A 196      32.023  37.584 -55.031  1.00 85.53           C  
ATOM   3128  CB  CYS A 196      31.135  36.569 -57.171  1.00 85.53           C  
ATOM   3129  HB2 CYS A 196      31.270  35.748 -57.875  1.00 85.53           H  
ATOM   3130  HB3 CYS A 196      30.172  36.435 -56.679  1.00 85.53           H  
ATOM   3131  O   CYS A 196      31.060  37.508 -54.270  1.00 85.53           O  
ATOM   3132  SG  CYS A 196      31.115  38.124 -58.091  1.00 85.53           S  
ATOM   3133  N   SER A 197      32.891  38.590 -54.957  1.00 85.95           N  
ATOM   3134  H   SER A 197      33.668  38.608 -55.602  1.00 85.95           H  
ATOM   3135  CA  SER A 197      32.802  39.681 -53.982  1.00 85.95           C  
ATOM   3136  HA  SER A 197      31.790  39.708 -53.578  1.00 85.95           H  
ATOM   3137  C   SER A 197      33.044  41.050 -54.616  1.00 85.95           C  
ATOM   3138  CB  SER A 197      33.746  39.423 -52.802  1.00 85.95           C  
ATOM   3139  HB2 SER A 197      33.577  40.174 -52.031  1.00 85.95           H  
ATOM   3140  HB3 SER A 197      33.527  38.441 -52.383  1.00 85.95           H  
ATOM   3141  O   SER A 197      33.563  41.170 -55.728  1.00 85.95           O  
ATOM   3142  OG  SER A 197      35.099  39.467 -53.211  1.00 85.95           O  
ATOM   3143  HG  SER A 197      35.645  39.081 -52.522  1.00 85.95           H  
ATOM   3144  N   LEU A 198      32.625  42.101 -53.910  1.00 76.97           N  
ATOM   3145  H   LEU A 198      32.146  41.922 -53.040  1.00 76.97           H  
ATOM   3146  CA  LEU A 198      32.714  43.486 -54.358  1.00 76.97           C  
ATOM   3147  HA  LEU A 198      33.139  43.511 -55.362  1.00 76.97           H  
ATOM   3148  C   LEU A 198      33.635  44.289 -53.430  1.00 76.97           C  
ATOM   3149  CB  LEU A 198      31.284  44.048 -54.411  1.00 76.97           C  
ATOM   3150  HB2 LEU A 198      30.917  44.141 -53.389  1.00 76.97           H  
ATOM   3151  HB3 LEU A 198      30.636  43.342 -54.932  1.00 76.97           H  
ATOM   3152  O   LEU A 198      33.299  44.525 -52.268  1.00 76.97           O  
ATOM   3153  CG  LEU A 198      31.193  45.411 -55.111  1.00 76.97           C  
ATOM   3154  HG  LEU A 198      31.962  46.079 -54.723  1.00 76.97           H  
ATOM   3155  CD1 LEU A 198      31.358  45.267 -56.626  1.00 76.97           C  
ATOM   3156 HD11 LEU A 198      30.617  44.571 -57.020  1.00 76.97           H  
ATOM   3157 HD12 LEU A 198      31.224  46.235 -57.108  1.00 76.97           H  
ATOM   3158 HD13 LEU A 198      32.355  44.898 -56.866  1.00 76.97           H  
ATOM   3159  CD2 LEU A 198      29.828  46.033 -54.830  1.00 76.97           C  
ATOM   3160 HD21 LEU A 198      29.677  46.121 -53.754  1.00 76.97           H  
ATOM   3161 HD22 LEU A 198      29.042  45.411 -55.258  1.00 76.97           H  
ATOM   3162 HD23 LEU A 198      29.783  47.032 -55.265  1.00 76.97           H  
ATOM   3163  N   GLN A 199      34.785  44.731 -53.945  1.00 68.26           N  
ATOM   3164  H   GLN A 199      34.983  44.538 -54.916  1.00 68.26           H  
ATOM   3165  CA  GLN A 199      35.768  45.509 -53.190  1.00 68.26           C  
ATOM   3166  HA  GLN A 199      35.530  45.406 -52.131  1.00 68.26           H  
ATOM   3167  C   GLN A 199      35.668  47.002 -53.543  1.00 68.26           C  
ATOM   3168  CB  GLN A 199      37.172  44.906 -53.378  1.00 68.26           C  
ATOM   3169  HB2 GLN A 199      37.546  45.132 -54.377  1.00 68.26           H  
ATOM   3170  HB3 GLN A 199      37.099  43.823 -53.275  1.00 68.26           H  
ATOM   3171  O   GLN A 199      35.756  47.396 -54.708  1.00 68.26           O  
ATOM   3172  CG  GLN A 199      38.156  45.425 -52.314  1.00 68.26           C  
ATOM   3173  HG2 GLN A 199      37.701  45.322 -51.330  1.00 68.26           H  
ATOM   3174  HG3 GLN A 199      38.349  46.484 -52.486  1.00 68.26           H  
ATOM   3175  CD  GLN A 199      39.495  44.682 -52.281  1.00 68.26           C  
ATOM   3176  NE2 GLN A 199      40.368  45.015 -51.356  1.00 68.26           N  
ATOM   3177 HE21 GLN A 199      40.170  45.745 -50.687  1.00 68.26           H  
ATOM   3178 HE22 GLN A 199      41.224  44.479 -51.351  1.00 68.26           H  
ATOM   3179  OE1 GLN A 199      39.793  43.790 -53.054  1.00 68.26           O  
ATOM   3180  N   GLN A 200      35.465  47.837 -52.520  1.00 61.11           N  
ATOM   3181  H   GLN A 200      35.398  47.440 -51.594  1.00 61.11           H  
ATOM   3182  CA  GLN A 200      35.246  49.282 -52.635  1.00 61.11           C  
ATOM   3183  HA  GLN A 200      35.206  49.565 -53.686  1.00 61.11           H  
ATOM   3184  C   GLN A 200      36.412  50.032 -51.976  1.00 61.11           C  
ATOM   3185  CB  GLN A 200      33.881  49.609 -52.006  1.00 61.11           C  
ATOM   3186  HB2 GLN A 200      33.125  48.991 -52.491  1.00 61.11           H  
ATOM   3187  HB3 GLN A 200      33.897  49.354 -50.947  1.00 61.11           H  
ATOM   3188  O   GLN A 200      36.552  50.039 -50.756  1.00 61.11           O  
ATOM   3189  CG  GLN A 200      33.474  51.081 -52.158  1.00 61.11           C  
ATOM   3190  HG2 GLN A 200      33.482  51.353 -53.214  1.00 61.11           H  
ATOM   3191  HG3 GLN A 200      34.181  51.717 -51.626  1.00 61.11           H  
ATOM   3192  CD  GLN A 200      32.077  51.323 -51.596  1.00 61.11           C  
ATOM   3193  NE2 GLN A 200      31.038  50.928 -52.298  1.00 61.11           N  
ATOM   3194 HE21 GLN A 200      30.131  51.067 -51.876  1.00 61.11           H  
ATOM   3195 HE22 GLN A 200      31.162  50.499 -53.204  1.00 61.11           H  
ATOM   3196  OE1 GLN A 200      31.893  51.864 -50.520  1.00 61.11           O  
ATOM   3197  N   PHE A 201      37.269  50.659 -52.781  1.00 53.00           N  
ATOM   3198  H   PHE A 201      37.098  50.637 -53.776  1.00 53.00           H  
ATOM   3199  CA  PHE A 201      38.589  51.136 -52.346  1.00 53.00           C  
ATOM   3200  HA  PHE A 201      38.938  50.463 -51.563  1.00 53.00           H  
ATOM   3201  C   PHE A 201      38.579  52.534 -51.688  1.00 53.00           C  
ATOM   3202  CB  PHE A 201      39.583  50.983 -53.513  1.00 53.00           C  
ATOM   3203  HB2 PHE A 201      40.535  51.433 -53.233  1.00 53.00           H  
ATOM   3204  HB3 PHE A 201      39.210  51.530 -54.379  1.00 53.00           H  
ATOM   3205  O   PHE A 201      39.522  53.311 -51.843  1.00 53.00           O  
ATOM   3206  CG  PHE A 201      39.852  49.537 -53.904  1.00 53.00           C  
ATOM   3207  CD1 PHE A 201      40.944  48.848 -53.340  1.00 53.00           C  
ATOM   3208  HD1 PHE A 201      41.597  49.348 -52.641  1.00 53.00           H  
ATOM   3209  CD2 PHE A 201      39.011  48.871 -54.819  1.00 53.00           C  
ATOM   3210  HD2 PHE A 201      38.171  49.385 -55.263  1.00 53.00           H  
ATOM   3211  CE1 PHE A 201      41.197  47.510 -53.693  1.00 53.00           C  
ATOM   3212  HE1 PHE A 201      42.038  46.985 -53.264  1.00 53.00           H  
ATOM   3213  CE2 PHE A 201      39.259  47.530 -55.164  1.00 53.00           C  
ATOM   3214  HE2 PHE A 201      38.606  47.018 -55.855  1.00 53.00           H  
ATOM   3215  CZ  PHE A 201      40.355  46.851 -54.607  1.00 53.00           C  
ATOM   3216  HZ  PHE A 201      40.541  45.821 -54.873  1.00 53.00           H  
ATOM   3217  N   ASN A 202      37.521  52.895 -50.948  1.00 48.11           N  
ATOM   3218  H   ASN A 202      36.792  52.215 -50.787  1.00 48.11           H  
ATOM   3219  CA  ASN A 202      37.498  54.139 -50.171  1.00 48.11           C  
ATOM   3220  HA  ASN A 202      38.506  54.295 -49.787  1.00 48.11           H  
ATOM   3221  C   ASN A 202      36.556  54.099 -48.953  1.00 48.11           C  
ATOM   3222  CB  ASN A 202      37.148  55.319 -51.093  1.00 48.11           C  
ATOM   3223  HB2 ASN A 202      36.079  55.322 -51.309  1.00 48.11           H  
ATOM   3224  HB3 ASN A 202      37.690  55.241 -52.035  1.00 48.11           H  
ATOM   3225  O   ASN A 202      35.476  53.519 -49.004  1.00 48.11           O  
ATOM   3226  CG  ASN A 202      37.531  56.619 -50.425  1.00 48.11           C  
ATOM   3227  ND2 ASN A 202      38.777  57.014 -50.525  1.00 48.11           N  
ATOM   3228 HD21 ASN A 202      39.433  56.483 -51.080  1.00 48.11           H  
ATOM   3229 HD22 ASN A 202      39.025  57.885 -50.079  1.00 48.11           H  
ATOM   3230  OD1 ASN A 202      36.750  57.227 -49.715  1.00 48.11           O  
ATOM   3231  N   ARG A 203      36.943  54.790 -47.870  1.00 45.51           N  
ATOM   3232  H   ARG A 203      37.806  55.310 -47.935  1.00 45.51           H  
ATOM   3233  CA  ARG A 203      36.203  54.854 -46.594  1.00 45.51           C  
ATOM   3234  HA  ARG A 203      35.865  53.850 -46.340  1.00 45.51           H  
ATOM   3235  C   ARG A 203      34.918  55.707 -46.664  1.00 45.51           C  
ATOM   3236  CB  ARG A 203      37.163  55.347 -45.479  1.00 45.51           C  
ATOM   3237  HB2 ARG A 203      36.598  55.462 -44.554  1.00 45.51           H  
ATOM   3238  HB3 ARG A 203      37.554  56.326 -45.755  1.00 45.51           H  
ATOM   3239  O   ARG A 203      34.033  55.532 -45.824  1.00 45.51           O  
ATOM   3240  CG  ARG A 203      38.344  54.383 -45.209  1.00 45.51           C  
ATOM   3241  HG2 ARG A 203      38.870  54.189 -46.144  1.00 45.51           H  
ATOM   3242  HG3 ARG A 203      37.939  53.437 -44.849  1.00 45.51           H  
ATOM   3243  CD  ARG A 203      39.379  54.904 -44.187  1.00 45.51           C  
ATOM   3244  HD2 ARG A 203      38.875  55.114 -43.244  1.00 45.51           H  
ATOM   3245  HD3 ARG A 203      39.811  55.831 -44.565  1.00 45.51           H  
ATOM   3246  NE  ARG A 203      40.451  53.903 -43.957  1.00 45.51           N  
ATOM   3247  HE  ARG A 203      40.171  52.935 -44.029  1.00 45.51           H  
ATOM   3248  NH1 ARG A 203      42.332  55.221 -43.509  1.00 45.51           N  
ATOM   3249 HH11 ARG A 203      43.333  55.193 -43.381  1.00 45.51           H  
ATOM   3250 HH12 ARG A 203      41.818  56.090 -43.486  1.00 45.51           H  
ATOM   3251  NH2 ARG A 203      42.539  53.053 -43.666  1.00 45.51           N  
ATOM   3252 HH21 ARG A 203      42.230  52.101 -43.799  1.00 45.51           H  
ATOM   3253 HH22 ARG A 203      43.528  53.230 -43.568  1.00 45.51           H  
ATOM   3254  CZ  ARG A 203      41.746  54.078 -43.709  1.00 45.51           C  
ATOM   3255  N   ASN A 204      34.771  56.604 -47.645  1.00 43.06           N  
ATOM   3256  H   ASN A 204      35.528  56.703 -48.306  1.00 43.06           H  
ATOM   3257  CA  ASN A 204      33.788  57.699 -47.583  1.00 43.06           C  
ATOM   3258  HA  ASN A 204      33.498  57.840 -46.542  1.00 43.06           H  
ATOM   3259  C   ASN A 204      32.463  57.466 -48.337  1.00 43.06           C  
ATOM   3260  CB  ASN A 204      34.465  59.015 -48.016  1.00 43.06           C  
ATOM   3261  HB2 ASN A 204      34.878  58.910 -49.020  1.00 43.06           H  
ATOM   3262  HB3 ASN A 204      33.710  59.800 -48.048  1.00 43.06           H  
ATOM   3263  O   ASN A 204      31.525  58.226 -48.118  1.00 43.06           O  
ATOM   3264  CG  ASN A 204      35.562  59.484 -47.071  1.00 43.06           C  
ATOM   3265  ND2 ASN A 204      36.070  60.676 -47.273  1.00 43.06           N  
ATOM   3266 HD21 ASN A 204      35.742  61.256 -48.032  1.00 43.06           H  
ATOM   3267 HD22 ASN A 204      36.774  60.980 -46.615  1.00 43.06           H  
ATOM   3268  OD1 ASN A 204      35.972  58.811 -46.140  1.00 43.06           O  
ATOM   3269  N   LEU A 205      32.340  56.433 -49.180  1.00 43.47           N  
ATOM   3270  H   LEU A 205      33.119  55.801 -49.296  1.00 43.47           H  
ATOM   3271  CA  LEU A 205      31.109  56.174 -49.951  1.00 43.47           C  
ATOM   3272  HA  LEU A 205      30.827  57.107 -50.438  1.00 43.47           H  
ATOM   3273  C   LEU A 205      29.916  55.767 -49.060  1.00 43.47           C  
ATOM   3274  CB  LEU A 205      31.385  55.104 -51.032  1.00 43.47           C  
ATOM   3275  HB2 LEU A 205      30.854  54.194 -50.755  1.00 43.47           H  
ATOM   3276  HB3 LEU A 205      32.446  54.855 -51.064  1.00 43.47           H  
ATOM   3277  O   LEU A 205      30.098  55.352 -47.916  1.00 43.47           O  
ATOM   3278  CG  LEU A 205      30.934  55.520 -52.443  1.00 43.47           C  
ATOM   3279  HG  LEU A 205      29.913  55.901 -52.398  1.00 43.47           H  
ATOM   3280  CD1 LEU A 205      31.852  56.599 -53.022  1.00 43.47           C  
ATOM   3281 HD11 LEU A 205      31.544  56.835 -54.041  1.00 43.47           H  
ATOM   3282 HD12 LEU A 205      31.799  57.508 -52.422  1.00 43.47           H  
ATOM   3283 HD13 LEU A 205      32.882  56.241 -53.043  1.00 43.47           H  
ATOM   3284  CD2 LEU A 205      30.963  54.322 -53.391  1.00 43.47           C  
ATOM   3285 HD21 LEU A 205      31.976  53.929 -53.475  1.00 43.47           H  
ATOM   3286 HD22 LEU A 205      30.606  54.620 -54.377  1.00 43.47           H  
ATOM   3287 HD23 LEU A 205      30.303  53.542 -53.012  1.00 43.47           H  
ATOM   3288  N   VAL A 206      28.694  55.834 -49.594  1.00 40.14           N  
ATOM   3289  H   VAL A 206      28.595  56.198 -50.531  1.00 40.14           H  
ATOM   3290  CA  VAL A 206      27.487  55.219 -49.009  1.00 40.14           C  
ATOM   3291  HA  VAL A 206      27.781  54.442 -48.304  1.00 40.14           H  
ATOM   3292  C   VAL A 206      26.701  54.566 -50.145  1.00 40.14           C  
ATOM   3293  CB  VAL A 206      26.605  56.245 -48.260  1.00 40.14           C  
ATOM   3294  HB  VAL A 206      26.274  57.014 -48.958  1.00 40.14           H  
ATOM   3295  O   VAL A 206      26.455  55.211 -51.161  1.00 40.14           O  
ATOM   3296  CG1 VAL A 206      25.366  55.577 -47.645  1.00 40.14           C  
ATOM   3297 HG11 VAL A 206      24.780  56.317 -47.099  1.00 40.14           H  
ATOM   3298 HG12 VAL A 206      24.729  55.162 -48.425  1.00 40.14           H  
ATOM   3299 HG13 VAL A 206      25.662  54.782 -46.960  1.00 40.14           H  
ATOM   3300  CG2 VAL A 206      27.364  56.929 -47.113  1.00 40.14           C  
ATOM   3301 HG21 VAL A 206      26.700  57.618 -46.590  1.00 40.14           H  
ATOM   3302 HG22 VAL A 206      28.200  57.505 -47.509  1.00 40.14           H  
ATOM   3303 HG23 VAL A 206      27.735  56.182 -46.411  1.00 40.14           H  
ATOM   3304  N   VAL A 207      26.320  53.296 -49.992  1.00 40.56           N  
ATOM   3305  H   VAL A 207      26.525  52.821 -49.125  1.00 40.56           H  
ATOM   3306  CA  VAL A 207      25.545  52.558 -51.004  1.00 40.56           C  
ATOM   3307  HA  VAL A 207      25.747  52.984 -51.987  1.00 40.56           H  
ATOM   3308  C   VAL A 207      24.057  52.751 -50.713  1.00 40.56           C  
ATOM   3309  CB  VAL A 207      25.962  51.073 -51.064  1.00 40.56           C  
ATOM   3310  HB  VAL A 207      25.750  50.595 -50.108  1.00 40.56           H  
ATOM   3311  O   VAL A 207      23.464  52.039 -49.907  1.00 40.56           O  
ATOM   3312  CG1 VAL A 207      25.207  50.330 -52.174  1.00 40.56           C  
ATOM   3313 HG11 VAL A 207      25.410  50.786 -53.144  1.00 40.56           H  
ATOM   3314 HG12 VAL A 207      24.134  50.353 -51.982  1.00 40.56           H  
ATOM   3315 HG13 VAL A 207      25.521  49.287 -52.190  1.00 40.56           H  
ATOM   3316  CG2 VAL A 207      27.466  50.930 -51.357  1.00 40.56           C  
ATOM   3317 HG21 VAL A 207      27.725  49.873 -51.415  1.00 40.56           H  
ATOM   3318 HG22 VAL A 207      27.709  51.416 -52.302  1.00 40.56           H  
ATOM   3319 HG23 VAL A 207      28.051  51.377 -50.554  1.00 40.56           H  
ATOM   3320  N   THR A 208      23.450  53.759 -51.333  1.00 35.04           N  
ATOM   3321  H   THR A 208      23.983  54.330 -51.973  1.00 35.04           H  
ATOM   3322  CA  THR A 208      22.074  54.210 -51.066  1.00 35.04           C  
ATOM   3323  HA  THR A 208      21.900  54.160 -49.992  1.00 35.04           H  
ATOM   3324  C   THR A 208      21.014  53.300 -51.703  1.00 35.04           C  
ATOM   3325  CB  THR A 208      21.907  55.685 -51.482  1.00 35.04           C  
ATOM   3326  HB  THR A 208      20.849  55.936 -51.555  1.00 35.04           H  
ATOM   3327  O   THR A 208      20.350  53.688 -52.662  1.00 35.04           O  
ATOM   3328  CG2 THR A 208      22.562  56.622 -50.467  1.00 35.04           C  
ATOM   3329 HG21 THR A 208      22.401  57.657 -50.768  1.00 35.04           H  
ATOM   3330 HG22 THR A 208      22.118  56.470 -49.483  1.00 35.04           H  
ATOM   3331 HG23 THR A 208      23.634  56.429 -50.414  1.00 35.04           H  
ATOM   3332  OG1 THR A 208      22.550  55.926 -52.715  1.00 35.04           O  
ATOM   3333  HG1 THR A 208      22.245  56.771 -53.054  1.00 35.04           H  
ATOM   3334  N   SER A 209      20.898  52.072 -51.171  1.00 31.53           N  
ATOM   3335  H   SER A 209      21.590  51.856 -50.467  1.00 31.53           H  
ATOM   3336  CA  SER A 209      19.819  51.065 -51.344  1.00 31.53           C  
ATOM   3337  HA  SER A 209      20.229  50.136 -50.947  1.00 31.53           H  
ATOM   3338  C   SER A 209      19.369  50.686 -52.771  1.00 31.53           C  
ATOM   3339  CB  SER A 209      18.615  51.394 -50.446  1.00 31.53           C  
ATOM   3340  HB2 SER A 209      18.935  51.376 -49.404  1.00 31.53           H  
ATOM   3341  HB3 SER A 209      17.843  50.636 -50.578  1.00 31.53           H  
ATOM   3342  O   SER A 209      18.470  49.864 -52.946  1.00 31.53           O  
ATOM   3343  OG  SER A 209      18.078  52.670 -50.732  1.00 31.53           O  
ATOM   3344  HG  SER A 209      17.208  52.738 -50.332  1.00 31.53           H  
ATOM   3345  N   THR A 210      20.006  51.218 -53.809  1.00 29.72           N  
ATOM   3346  H   THR A 210      20.728  51.893 -53.600  1.00 29.72           H  
ATOM   3347  CA  THR A 210      19.515  51.222 -55.193  1.00 29.72           C  
ATOM   3348  HA  THR A 210      18.426  51.205 -55.152  1.00 29.72           H  
ATOM   3349  C   THR A 210      19.903  49.956 -55.966  1.00 29.72           C  
ATOM   3350  CB  THR A 210      19.897  52.541 -55.904  1.00 29.72           C  
ATOM   3351  HB  THR A 210      20.031  52.367 -56.971  1.00 29.72           H  
ATOM   3352  O   THR A 210      20.725  49.971 -56.876  1.00 29.72           O  
ATOM   3353  CG2 THR A 210      18.802  53.593 -55.741  1.00 29.72           C  
ATOM   3354 HG21 THR A 210      19.119  54.524 -56.212  1.00 29.72           H  
ATOM   3355 HG22 THR A 210      18.599  53.772 -54.685  1.00 29.72           H  
ATOM   3356 HG23 THR A 210      17.889  53.250 -56.228  1.00 29.72           H  
ATOM   3357  OG1 THR A 210      21.065  53.126 -55.360  1.00 29.72           O  
ATOM   3358  HG1 THR A 210      20.801  53.594 -54.564  1.00 29.72           H  
ATOM   3359  N   ALA A 211      19.260  48.840 -55.603  1.00 31.23           N  
ATOM   3360  H   ALA A 211      18.656  48.913 -54.796  1.00 31.23           H  
ATOM   3361  CA  ALA A 211      19.257  47.578 -56.353  1.00 31.23           C  
ATOM   3362  HA  ALA A 211      18.831  46.823 -55.692  1.00 31.23           H  
ATOM   3363  C   ALA A 211      20.658  47.044 -56.729  1.00 31.23           C  
ATOM   3364  CB  ALA A 211      18.291  47.707 -57.542  1.00 31.23           C  
ATOM   3365  HB1 ALA A 211      18.289  46.783 -58.120  1.00 31.23           H  
ATOM   3366  HB2 ALA A 211      18.603  48.527 -58.189  1.00 31.23           H  
ATOM   3367  HB3 ALA A 211      17.281  47.898 -57.178  1.00 31.23           H  
ATOM   3368  O   ALA A 211      20.969  46.807 -57.902  1.00 31.23           O  
ATOM   3369  N   LEU A 212      21.500  46.815 -55.715  1.00 37.44           N  
ATOM   3370  H   LEU A 212      21.207  47.058 -54.779  1.00 37.44           H  
ATOM   3371  CA  LEU A 212      22.792  46.149 -55.884  1.00 37.44           C  
ATOM   3372  HA  LEU A 212      23.268  46.581 -56.764  1.00 37.44           H  
ATOM   3373  C   LEU A 212      22.590  44.647 -56.147  1.00 37.44           C  
ATOM   3374  CB  LEU A 212      23.698  46.453 -54.675  1.00 37.44           C  
ATOM   3375  HB2 LEU A 212      23.298  45.971 -53.783  1.00 37.44           H  
ATOM   3376  HB3 LEU A 212      23.673  47.529 -54.502  1.00 37.44           H  
ATOM   3377  O   LEU A 212      22.546  43.843 -55.221  1.00 37.44           O  
ATOM   3378  CG  LEU A 212      25.162  46.011 -54.911  1.00 37.44           C  
ATOM   3379  HG  LEU A 212      25.301  45.698 -55.946  1.00 37.44           H  
ATOM   3380  CD1 LEU A 212      26.121  47.169 -54.630  1.00 37.44           C  
ATOM   3381 HD11 LEU A 212      26.040  47.475 -53.587  1.00 37.44           H  
ATOM   3382 HD12 LEU A 212      25.875  48.008 -55.281  1.00 37.44           H  
ATOM   3383 HD13 LEU A 212      27.144  46.856 -54.838  1.00 37.44           H  
ATOM   3384  CD2 LEU A 212      25.571  44.844 -54.012  1.00 37.44           C  
ATOM   3385 HD21 LEU A 212      24.941  43.983 -54.235  1.00 37.44           H  
ATOM   3386 HD22 LEU A 212      25.449  45.116 -52.963  1.00 37.44           H  
ATOM   3387 HD23 LEU A 212      26.608  44.571 -54.207  1.00 37.44           H  
ATOM   3388  N   LYS A 213      22.415  44.280 -57.418  1.00 35.28           N  
ATOM   3389  H   LYS A 213      22.396  45.018 -58.107  1.00 35.28           H  
ATOM   3390  CA  LYS A 213      22.336  42.884 -57.870  1.00 35.28           C  
ATOM   3391  HA  LYS A 213      21.845  42.279 -57.108  1.00 35.28           H  
ATOM   3392  C   LYS A 213      23.734  42.315 -58.069  1.00 35.28           C  
ATOM   3393  CB  LYS A 213      21.540  42.783 -59.184  1.00 35.28           C  
ATOM   3394  HB2 LYS A 213      21.813  43.603 -59.848  1.00 35.28           H  
ATOM   3395  HB3 LYS A 213      21.797  41.846 -59.677  1.00 35.28           H  
ATOM   3396  O   LYS A 213      24.454  42.808 -58.937  1.00 35.28           O  
ATOM   3397  CG  LYS A 213      20.030  42.787 -58.939  1.00 35.28           C  
ATOM   3398  HG2 LYS A 213      19.742  43.696 -58.412  1.00 35.28           H  
ATOM   3399  HG3 LYS A 213      19.795  41.923 -58.318  1.00 35.28           H  
ATOM   3400  CD  LYS A 213      19.249  42.686 -60.257  1.00 35.28           C  
ATOM   3401  HD2 LYS A 213      19.408  43.594 -60.840  1.00 35.28           H  
ATOM   3402  HD3 LYS A 213      19.606  41.825 -60.821  1.00 35.28           H  
ATOM   3403  CE  LYS A 213      17.761  42.510 -59.939  1.00 35.28           C  
ATOM   3404  HE2 LYS A 213      17.656  41.620 -59.318  1.00 35.28           H  
ATOM   3405  HE3 LYS A 213      17.430  43.356 -59.338  1.00 35.28           H  
ATOM   3406  NZ  LYS A 213      16.925  42.371 -61.157  1.00 35.28           N  
ATOM   3407  HZ1 LYS A 213      16.991  43.198 -61.733  1.00 35.28           H  
ATOM   3408  HZ2 LYS A 213      17.221  41.570 -61.697  1.00 35.28           H  
ATOM   3409  HZ3 LYS A 213      15.959  42.236 -60.897  1.00 35.28           H  
ATOM   3410  N   THR A 214      24.079  41.246 -57.356  1.00 38.19           N  
ATOM   3411  H   THR A 214      23.440  40.907 -56.650  1.00 38.19           H  
ATOM   3412  CA  THR A 214      25.179  40.347 -57.744  1.00 38.19           C  
ATOM   3413  HA  THR A 214      25.720  40.799 -58.575  1.00 38.19           H  
ATOM   3414  C   THR A 214      24.604  39.028 -58.255  1.00 38.19           C  
ATOM   3415  CB  THR A 214      26.217  40.124 -56.633  1.00 38.19           C  
ATOM   3416  HB  THR A 214      26.937  39.378 -56.967  1.00 38.19           H  
ATOM   3417  O   THR A 214      23.627  38.516 -57.706  1.00 38.19           O  
ATOM   3418  CG2 THR A 214      26.970  41.407 -56.286  1.00 38.19           C  
ATOM   3419 HG21 THR A 214      27.731  41.196 -55.535  1.00 38.19           H  
ATOM   3420 HG22 THR A 214      26.278  42.155 -55.899  1.00 38.19           H  
ATOM   3421 HG23 THR A 214      27.455  41.793 -57.182  1.00 38.19           H  
ATOM   3422  OG1 THR A 214      25.611  39.681 -55.449  1.00 38.19           O  
ATOM   3423  HG1 THR A 214      26.298  39.457 -54.818  1.00 38.19           H  
ATOM   3424  N   ALA A 215      25.161  38.502 -59.347  1.00 36.54           N  
ATOM   3425  H   ALA A 215      25.937  38.982 -59.781  1.00 36.54           H  
ATOM   3426  CA  ALA A 215      24.658  37.298 -60.008  1.00 36.54           C  
ATOM   3427  HA  ALA A 215      24.251  36.625 -59.252  1.00 36.54           H  
ATOM   3428  C   ALA A 215      25.766  36.542 -60.753  1.00 36.54           C  
ATOM   3429  CB  ALA A 215      23.526  37.696 -60.965  1.00 36.54           C  
ATOM   3430  HB1 ALA A 215      22.708  38.149 -60.405  1.00 36.54           H  
ATOM   3431  HB2 ALA A 215      23.897  38.416 -61.695  1.00 36.54           H  
ATOM   3432  HB3 ALA A 215      23.156  36.812 -61.485  1.00 36.54           H  
ATOM   3433  O   ALA A 215      26.619  37.163 -61.388  1.00 36.54           O  
ATOM   3434  N   ILE A 216      25.725  35.210 -60.694  1.00 43.85           N  
ATOM   3435  H   ILE A 216      24.970  34.792 -60.169  1.00 43.85           H  
ATOM   3436  CA  ILE A 216      26.641  34.290 -61.377  1.00 43.85           C  
ATOM   3437  HA  ILE A 216      27.429  34.883 -61.841  1.00 43.85           H  
ATOM   3438  C   ILE A 216      25.885  33.560 -62.495  1.00 43.85           C  
ATOM   3439  CB  ILE A 216      27.328  33.336 -60.369  1.00 43.85           C  
ATOM   3440  HB  ILE A 216      26.556  32.830 -59.790  1.00 43.85           H  
ATOM   3441  O   ILE A 216      24.803  33.012 -62.269  1.00 43.85           O  
ATOM   3442  CG1 ILE A 216      28.231  34.147 -59.404  1.00 43.85           C  
ATOM   3443 HG12 ILE A 216      29.077  34.552 -59.959  1.00 43.85           H  
ATOM   3444 HG13 ILE A 216      27.669  34.988 -58.998  1.00 43.85           H  
ATOM   3445  CG2 ILE A 216      28.167  32.267 -61.102  1.00 43.85           C  
ATOM   3446 HG21 ILE A 216      28.930  32.748 -61.715  1.00 43.85           H  
ATOM   3447 HG22 ILE A 216      28.648  31.600 -60.387  1.00 43.85           H  
ATOM   3448 HG23 ILE A 216      27.533  31.652 -61.740  1.00 43.85           H  
ATOM   3449  CD1 ILE A 216      28.759  33.352 -58.203  1.00 43.85           C  
ATOM   3450 HD11 ILE A 216      29.415  32.543 -58.525  1.00 43.85           H  
ATOM   3451 HD12 ILE A 216      29.326  34.016 -57.551  1.00 43.85           H  
ATOM   3452 HD13 ILE A 216      27.920  32.943 -57.641  1.00 43.85           H  
ATOM   3453  N   PHE A 217      26.472  33.537 -63.692  1.00 44.77           N  
ATOM   3454  H   PHE A 217      27.378  33.978 -63.769  1.00 44.77           H  
ATOM   3455  CA  PHE A 217      25.867  33.052 -64.934  1.00 44.77           C  
ATOM   3456  HA  PHE A 217      24.896  32.611 -64.708  1.00 44.77           H  
ATOM   3457  C   PHE A 217      26.731  31.994 -65.634  1.00 44.77           C  
ATOM   3458  CB  PHE A 217      25.653  34.223 -65.907  1.00 44.77           C  
ATOM   3459  HB2 PHE A 217      26.628  34.600 -66.214  1.00 44.77           H  
ATOM   3460  HB3 PHE A 217      25.168  33.839 -66.805  1.00 44.77           H  
ATOM   3461  O   PHE A 217      27.959  32.012 -65.519  1.00 44.77           O  
ATOM   3462  CG  PHE A 217      24.837  35.393 -65.393  1.00 44.77           C  
ATOM   3463  CD1 PHE A 217      23.464  35.478 -65.687  1.00 44.77           C  
ATOM   3464  HD1 PHE A 217      22.975  34.686 -66.235  1.00 44.77           H  
ATOM   3465  CD2 PHE A 217      25.466  36.433 -64.682  1.00 44.77           C  
ATOM   3466  HD2 PHE A 217      26.520  36.373 -64.454  1.00 44.77           H  
ATOM   3467  CE1 PHE A 217      22.728  36.609 -65.293  1.00 44.77           C  
ATOM   3468  HE1 PHE A 217      21.680  36.677 -65.545  1.00 44.77           H  
ATOM   3469  CE2 PHE A 217      24.727  37.558 -64.277  1.00 44.77           C  
ATOM   3470  HE2 PHE A 217      25.217  38.352 -63.734  1.00 44.77           H  
ATOM   3471  CZ  PHE A 217      23.358  37.648 -64.586  1.00 44.77           C  
ATOM   3472  HZ  PHE A 217      22.789  38.516 -64.287  1.00 44.77           H  
ATOM   3473  N   THR A 218      26.090  31.140 -66.436  1.00 37.43           N  
ATOM   3474  H   THR A 218      25.081  31.178 -66.451  1.00 37.43           H  
ATOM   3475  CA  THR A 218      26.736  30.200 -67.376  1.00 37.43           C  
ATOM   3476  HA  THR A 218      27.802  30.419 -67.437  1.00 37.43           H  
ATOM   3477  C   THR A 218      26.145  30.342 -68.778  1.00 37.43           C  
ATOM   3478  CB  THR A 218      26.574  28.735 -66.934  1.00 37.43           C  
ATOM   3479  HB  THR A 218      26.876  28.085 -67.755  1.00 37.43           H  
ATOM   3480  O   THR A 218      24.925  30.400 -68.909  1.00 37.43           O  
ATOM   3481  CG2 THR A 218      27.449  28.408 -65.728  1.00 37.43           C  
ATOM   3482 HG21 THR A 218      27.291  27.372 -65.428  1.00 37.43           H  
ATOM   3483 HG22 THR A 218      27.205  29.071 -64.898  1.00 37.43           H  
ATOM   3484 HG23 THR A 218      28.498  28.539 -65.991  1.00 37.43           H  
ATOM   3485  OG1 THR A 218      25.232  28.440 -66.595  1.00 37.43           O  
ATOM   3486  HG1 THR A 218      24.686  28.819 -67.288  1.00 37.43           H  
ATOM   3487  N   PHE A 219      26.992  30.349 -69.813  1.00 38.73           N  
ATOM   3488  H   PHE A 219      27.982  30.268 -69.628  1.00 38.73           H  
ATOM   3489  CA  PHE A 219      26.564  30.341 -71.221  1.00 38.73           C  
ATOM   3490  HA  PHE A 219      25.721  31.022 -71.340  1.00 38.73           H  
ATOM   3491  C   PHE A 219      26.083  28.947 -71.660  1.00 38.73           C  
ATOM   3492  CB  PHE A 219      27.708  30.833 -72.125  1.00 38.73           C  
ATOM   3493  HB2 PHE A 219      27.639  30.312 -73.080  1.00 38.73           H  
ATOM   3494  HB3 PHE A 219      28.667  30.553 -71.690  1.00 38.73           H  
ATOM   3495  O   PHE A 219      26.769  27.946 -71.460  1.00 38.73           O  
ATOM   3496  CG  PHE A 219      27.706  32.325 -72.408  1.00 38.73           C  
ATOM   3497  CD1 PHE A 219      27.523  32.787 -73.726  1.00 38.73           C  
ATOM   3498  HD1 PHE A 219      27.364  32.089 -74.534  1.00 38.73           H  
ATOM   3499  CD2 PHE A 219      27.893  33.256 -71.369  1.00 38.73           C  
ATOM   3500  HD2 PHE A 219      28.023  32.915 -70.353  1.00 38.73           H  
ATOM   3501  CE1 PHE A 219      27.535  34.163 -74.005  1.00 38.73           C  
ATOM   3502  HE1 PHE A 219      27.389  34.493 -75.022  1.00 38.73           H  
ATOM   3503  CE2 PHE A 219      27.900  34.636 -71.647  1.00 38.73           C  
ATOM   3504  HE2 PHE A 219      28.038  35.345 -70.844  1.00 38.73           H  
ATOM   3505  CZ  PHE A 219      27.722  35.091 -72.966  1.00 38.73           C  
ATOM   3506  HZ  PHE A 219      27.718  36.150 -73.177  1.00 38.73           H  
ATOM   3507  N   ASP A 220      24.926  28.895 -72.311  1.00 40.35           N  
ATOM   3508  H   ASP A 220      24.425  29.758 -72.464  1.00 40.35           H  
ATOM   3509  CA  ASP A 220      24.114  27.705 -72.588  1.00 40.35           C  
ATOM   3510  HA  ASP A 220      24.422  26.959 -71.856  1.00 40.35           H  
ATOM   3511  C   ASP A 220      24.420  27.000 -73.934  1.00 40.35           C  
ATOM   3512  CB  ASP A 220      22.620  27.969 -72.240  1.00 40.35           C  
ATOM   3513  HB2 ASP A 220      22.530  27.829 -71.163  1.00 40.35           H  
ATOM   3514  HB3 ASP A 220      22.002  27.194 -72.693  1.00 40.35           H  
ATOM   3515  O   ASP A 220      23.526  26.525 -74.628  1.00 40.35           O  
ATOM   3516  CG  ASP A 220      21.997  29.355 -72.542  1.00 40.35           C  
ATOM   3517  OD1 ASP A 220      22.735  30.353 -72.724  1.00 40.35           O  
ATOM   3518  OD2 ASP A 220      20.754  29.449 -72.453  1.00 40.35           O  
ATOM   3519  N   ARG A 221      25.729  26.812 -74.194  1.00 42.88           N  
ATOM   3520  H   ARG A 221      26.336  27.230 -73.504  1.00 42.88           H  
ATOM   3521  CA  ARG A 221      26.388  26.053 -75.292  1.00 42.88           C  
ATOM   3522  HA  ARG A 221      27.429  25.935 -74.992  1.00 42.88           H  
ATOM   3523  C   ARG A 221      26.425  26.661 -76.705  1.00 42.88           C  
ATOM   3524  CB  ARG A 221      25.816  24.633 -75.456  1.00 42.88           C  
ATOM   3525  HB2 ARG A 221      26.437  24.117 -76.189  1.00 42.88           H  
ATOM   3526  HB3 ARG A 221      24.818  24.709 -75.888  1.00 42.88           H  
ATOM   3527  O   ARG A 221      25.431  27.128 -77.242  1.00 42.88           O  
ATOM   3528  CG  ARG A 221      25.743  23.740 -74.219  1.00 42.88           C  
ATOM   3529  HG2 ARG A 221      25.027  24.143 -73.503  1.00 42.88           H  
ATOM   3530  HG3 ARG A 221      26.728  23.654 -73.760  1.00 42.88           H  
ATOM   3531  CD  ARG A 221      25.273  22.370 -74.723  1.00 42.88           C  
ATOM   3532  HD2 ARG A 221      25.999  22.000 -75.447  1.00 42.88           H  
ATOM   3533  HD3 ARG A 221      24.316  22.492 -75.231  1.00 42.88           H  
ATOM   3534  NE  ARG A 221      25.124  21.389 -73.640  1.00 42.88           N  
ATOM   3535  HE  ARG A 221      25.242  21.729 -72.696  1.00 42.88           H  
ATOM   3536  NH1 ARG A 221      24.670  19.590 -75.000  1.00 42.88           N  
ATOM   3537 HH11 ARG A 221      24.785  20.173 -75.817  1.00 42.88           H  
ATOM   3538 HH12 ARG A 221      24.449  18.613 -75.129  1.00 42.88           H  
ATOM   3539  NH2 ARG A 221      24.694  19.330 -72.784  1.00 42.88           N  
ATOM   3540 HH21 ARG A 221      24.819  19.704 -71.854  1.00 42.88           H  
ATOM   3541 HH22 ARG A 221      24.469  18.355 -72.921  1.00 42.88           H  
ATOM   3542  CZ  ARG A 221      24.831  20.114 -73.816  1.00 42.88           C  
ATOM   3543  N   ASP A 222      27.559  26.418 -77.373  1.00 40.38           N  
ATOM   3544  H   ASP A 222      28.306  25.978 -76.856  1.00 40.38           H  
ATOM   3545  CA  ASP A 222      27.579  26.144 -78.817  1.00 40.38           C  
ATOM   3546  HA  ASP A 222      26.848  26.780 -79.317  1.00 40.38           H  
ATOM   3547  C   ASP A 222      27.211  24.662 -79.032  1.00 40.38           C  
ATOM   3548  CB  ASP A 222      28.973  26.440 -79.400  1.00 40.38           C  
ATOM   3549  HB2 ASP A 222      29.651  25.620 -79.164  1.00 40.38           H  
ATOM   3550  HB3 ASP A 222      29.375  27.334 -78.925  1.00 40.38           H  
ATOM   3551  O   ASP A 222      27.741  23.793 -78.333  1.00 40.38           O  
ATOM   3552  CG  ASP A 222      28.946  26.653 -80.918  1.00 40.38           C  
ATOM   3553  OD1 ASP A 222      28.112  26.001 -81.591  1.00 40.38           O  
ATOM   3554  OD2 ASP A 222      29.726  27.505 -81.398  1.00 40.38           O  
ATOM   3555  N   ASN A 223      26.279  24.362 -79.939  1.00 45.08           N  
ATOM   3556  H   ASN A 223      25.940  25.109 -80.528  1.00 45.08           H  
ATOM   3557  CA  ASN A 223      25.782  22.999 -80.177  1.00 45.08           C  
ATOM   3558  HA  ASN A 223      26.632  22.322 -80.095  1.00 45.08           H  
ATOM   3559  C   ASN A 223      25.211  22.819 -81.610  1.00 45.08           C  
ATOM   3560  CB  ASN A 223      24.756  22.653 -79.062  1.00 45.08           C  
ATOM   3561  HB2 ASN A 223      23.761  22.974 -79.370  1.00 45.08           H  
ATOM   3562  HB3 ASN A 223      25.009  23.197 -78.151  1.00 45.08           H  
ATOM   3563  O   ASN A 223      24.336  21.979 -81.824  1.00 45.08           O  
ATOM   3564  CG  ASN A 223      24.712  21.177 -78.690  1.00 45.08           C  
ATOM   3565  ND2 ASN A 223      24.431  20.307 -79.628  1.00 45.08           N  
ATOM   3566 HD21 ASN A 223      24.275  20.653 -80.563  1.00 45.08           H  
ATOM   3567 HD22 ASN A 223      24.424  19.323 -79.400  1.00 45.08           H  
ATOM   3568  OD1 ASN A 223      24.895  20.784 -77.542  1.00 45.08           O  
ATOM   3569  N   ASP A 224      25.637  23.642 -82.572  1.00 46.15           N  
ATOM   3570  H   ASP A 224      26.416  24.256 -82.378  1.00 46.15           H  
ATOM   3571  CA  ASP A 224      25.024  23.726 -83.911  1.00 46.15           C  
ATOM   3572  HA  ASP A 224      23.952  23.571 -83.792  1.00 46.15           H  
ATOM   3573  C   ASP A 224      25.529  22.637 -84.891  1.00 46.15           C  
ATOM   3574  CB  ASP A 224      25.210  25.160 -84.438  1.00 46.15           C  
ATOM   3575  HB2 ASP A 224      25.176  25.836 -83.584  1.00 46.15           H  
ATOM   3576  HB3 ASP A 224      26.192  25.255 -84.902  1.00 46.15           H  
ATOM   3577  O   ASP A 224      26.555  21.995 -84.665  1.00 46.15           O  
ATOM   3578  CG  ASP A 224      24.126  25.620 -85.421  1.00 46.15           C  
ATOM   3579  OD1 ASP A 224      23.911  24.930 -86.438  1.00 46.15           O  
ATOM   3580  OD2 ASP A 224      23.542  26.699 -85.192  1.00 46.15           O  
ATOM   3581  N   VAL A 225      24.788  22.416 -85.984  1.00 43.56           N  
ATOM   3582  H   VAL A 225      24.039  23.073 -86.143  1.00 43.56           H  
ATOM   3583  CA  VAL A 225      25.069  21.424 -87.047  1.00 43.56           C  
ATOM   3584  HA  VAL A 225      26.127  21.172 -86.975  1.00 43.56           H  
ATOM   3585  C   VAL A 225      24.874  22.010 -88.466  1.00 43.56           C  
ATOM   3586  CB  VAL A 225      24.264  20.114 -86.850  1.00 43.56           C  
ATOM   3587  HB  VAL A 225      23.303  20.209 -87.356  1.00 43.56           H  
ATOM   3588  O   VAL A 225      24.877  21.292 -89.465  1.00 43.56           O  
ATOM   3589  CG1 VAL A 225      25.014  18.904 -87.432  1.00 43.56           C  
ATOM   3590 HG11 VAL A 225      25.215  19.049 -88.493  1.00 43.56           H  
ATOM   3591 HG12 VAL A 225      24.410  18.003 -87.322  1.00 43.56           H  
ATOM   3592 HG13 VAL A 225      25.962  18.769 -86.909  1.00 43.56           H  
ATOM   3593  CG2 VAL A 225      23.978  19.756 -85.380  1.00 43.56           C  
ATOM   3594 HG21 VAL A 225      24.912  19.702 -84.822  1.00 43.56           H  
ATOM   3595 HG22 VAL A 225      23.464  18.797 -85.319  1.00 43.56           H  
ATOM   3596 HG23 VAL A 225      23.336  20.512 -84.928  1.00 43.56           H  
ATOM   3597  N   SER A 226      24.711  23.330 -88.576  1.00 45.94           N  
ATOM   3598  H   SER A 226      24.625  23.863 -87.722  1.00 45.94           H  
ATOM   3599  CA  SER A 226      24.800  24.103 -89.818  1.00 45.94           C  
ATOM   3600  HA  SER A 226      23.994  23.798 -90.485  1.00 45.94           H  
ATOM   3601  C   SER A 226      26.143  23.869 -90.531  1.00 45.94           C  
ATOM   3602  CB  SER A 226      24.601  25.576 -89.451  1.00 45.94           C  
ATOM   3603  HB2 SER A 226      23.550  25.756 -89.226  1.00 45.94           H  
ATOM   3604  HB3 SER A 226      25.176  25.779 -88.547  1.00 45.94           H  
ATOM   3605  O   SER A 226      27.170  23.617 -89.898  1.00 45.94           O  
ATOM   3606  OG  SER A 226      25.037  26.466 -90.458  1.00 45.94           O  
ATOM   3607  HG  SER A 226      25.484  27.160 -89.968  1.00 45.94           H  
ATOM   3608  N   SER A 227      26.156  23.953 -91.867  1.00 50.02           N  
ATOM   3609  H   SER A 227      25.313  24.269 -92.325  1.00 50.02           H  
ATOM   3610  CA  SER A 227      27.265  23.514 -92.729  1.00 50.02           C  
ATOM   3611  HA  SER A 227      27.644  22.582 -92.309  1.00 50.02           H  
ATOM   3612  C   SER A 227      28.465  24.481 -92.765  1.00 50.02           C  
ATOM   3613  CB  SER A 227      26.736  23.176 -94.129  1.00 50.02           C  
ATOM   3614  HB2 SER A 227      25.933  22.444 -94.047  1.00 50.02           H  
ATOM   3615  HB3 SER A 227      27.539  22.744 -94.726  1.00 50.02           H  
ATOM   3616  O   SER A 227      28.900  24.905 -93.837  1.00 50.02           O  
ATOM   3617  OG  SER A 227      26.248  24.339 -94.767  1.00 50.02           O  
ATOM   3618  HG  SER A 227      26.994  24.937 -94.852  1.00 50.02           H  
ATOM   3619  N   GLY A 228      28.993  24.835 -91.592  1.00 53.06           N  
ATOM   3620  H   GLY A 228      28.561  24.438 -90.770  1.00 53.06           H  
ATOM   3621  CA  GLY A 228      30.244  25.578 -91.412  1.00 53.06           C  
ATOM   3622  HA2 GLY A 228      30.438  26.178 -92.301  1.00 53.06           H  
ATOM   3623  HA3 GLY A 228      31.062  24.866 -91.297  1.00 53.06           H  
ATOM   3624  C   GLY A 228      30.272  26.529 -90.211  1.00 53.06           C  
ATOM   3625  O   GLY A 228      31.361  26.890 -89.772  1.00 53.06           O  
ATOM   3626  N   TYR A 229      29.112  26.960 -89.696  1.00 51.92           N  
ATOM   3627  H   TYR A 229      28.249  26.596 -90.074  1.00 51.92           H  
ATOM   3628  CA  TYR A 229      29.012  28.019 -88.676  1.00 51.92           C  
ATOM   3629  HA  TYR A 229      29.685  27.760 -87.859  1.00 51.92           H  
ATOM   3630  C   TYR A 229      27.595  28.138 -88.040  1.00 51.92           C  
ATOM   3631  CB  TYR A 229      29.534  29.336 -89.298  1.00 51.92           C  
ATOM   3632  HB2 TYR A 229      29.110  30.179 -88.753  1.00 51.92           H  
ATOM   3633  HB3 TYR A 229      30.607  29.366 -89.108  1.00 51.92           H  
ATOM   3634  O   TYR A 229      26.618  27.776 -88.692  1.00 51.92           O  
ATOM   3635  CG  TYR A 229      29.316  29.646 -90.775  1.00 51.92           C  
ATOM   3636  CD1 TYR A 229      30.351  30.271 -91.499  1.00 51.92           C  
ATOM   3637  HD1 TYR A 229      31.303  30.451 -91.022  1.00 51.92           H  
ATOM   3638  CD2 TYR A 229      28.083  29.395 -91.408  1.00 51.92           C  
ATOM   3639  HD2 TYR A 229      27.295  28.883 -90.876  1.00 51.92           H  
ATOM   3640  CE1 TYR A 229      30.159  30.648 -92.842  1.00 51.92           C  
ATOM   3641  HE1 TYR A 229      30.963  31.115 -93.392  1.00 51.92           H  
ATOM   3642  CE2 TYR A 229      27.878  29.786 -92.745  1.00 51.92           C  
ATOM   3643  HE2 TYR A 229      26.936  29.590 -93.235  1.00 51.92           H  
ATOM   3644  OH  TYR A 229      28.709  30.799 -94.751  1.00 51.92           O  
ATOM   3645  HH  TYR A 229      29.502  31.160 -95.154  1.00 51.92           H  
ATOM   3646  CZ  TYR A 229      28.914  30.414 -93.465  1.00 51.92           C  
ATOM   3647  N   ASN A 230      27.481  28.624 -86.788  1.00 51.32           N  
ATOM   3648  H   ASN A 230      28.300  29.073 -86.404  1.00 51.32           H  
ATOM   3649  CA  ASN A 230      26.322  28.514 -85.858  1.00 51.32           C  
ATOM   3650  HA  ASN A 230      25.798  27.584 -86.079  1.00 51.32           H  
ATOM   3651  C   ASN A 230      25.268  29.647 -85.979  1.00 51.32           C  
ATOM   3652  CB  ASN A 230      26.911  28.404 -84.427  1.00 51.32           C  
ATOM   3653  HB2 ASN A 230      27.440  27.455 -84.339  1.00 51.32           H  
ATOM   3654  HB3 ASN A 230      27.644  29.199 -84.286  1.00 51.32           H  
ATOM   3655  O   ASN A 230      25.617  30.805 -86.138  1.00 51.32           O  
ATOM   3656  CG  ASN A 230      25.934  28.519 -83.254  1.00 51.32           C  
ATOM   3657  ND2 ASN A 230      26.149  27.802 -82.185  1.00 51.32           N  
ATOM   3658 HD21 ASN A 230      25.525  27.954 -81.405  1.00 51.32           H  
ATOM   3659 HD22 ASN A 230      26.931  27.165 -82.140  1.00 51.32           H  
ATOM   3660  OD1 ASN A 230      25.026  29.327 -83.210  1.00 51.32           O  
ATOM   3661  N   CYS A 231      23.970  29.357 -85.875  1.00 47.84           N  
ATOM   3662  H   CYS A 231      23.721  28.411 -85.627  1.00 47.84           H  
ATOM   3663  CA  CYS A 231      22.881  30.296 -86.182  1.00 47.84           C  
ATOM   3664  HA  CYS A 231      23.173  30.872 -87.061  1.00 47.84           H  
ATOM   3665  C   CYS A 231      22.516  31.346 -85.097  1.00 47.84           C  
ATOM   3666  CB  CYS A 231      21.676  29.418 -86.558  1.00 47.84           C  
ATOM   3667  HB2 CYS A 231      21.200  29.055 -85.647  1.00 47.84           H  
ATOM   3668  HB3 CYS A 231      22.020  28.553 -87.125  1.00 47.84           H  
ATOM   3669  O   CYS A 231      21.831  32.321 -85.405  1.00 47.84           O  
ATOM   3670  SG  CYS A 231      20.475  30.332 -87.571  1.00 47.84           S  
ATOM   3671  HG  CYS A 231      19.538  29.380 -87.591  1.00 47.84           H  
ATOM   3672  N   ALA A 232      22.909  31.164 -83.835  1.00 51.80           N  
ATOM   3673  H   ALA A 232      23.584  30.434 -83.656  1.00 51.80           H  
ATOM   3674  CA  ALA A 232      22.200  31.717 -82.671  1.00 51.80           C  
ATOM   3675  HA  ALA A 232      21.146  31.456 -82.776  1.00 51.80           H  
ATOM   3676  C   ALA A 232      22.295  33.253 -82.448  1.00 51.80           C  
ATOM   3677  CB  ALA A 232      22.699  30.958 -81.434  1.00 51.80           C  
ATOM   3678  HB1 ALA A 232      22.152  31.291 -80.553  1.00 51.80           H  
ATOM   3679  HB2 ALA A 232      23.763  31.149 -81.288  1.00 51.80           H  
ATOM   3680  HB3 ALA A 232      22.546  29.887 -81.566  1.00 51.80           H  
ATOM   3681  O   ALA A 232      23.344  33.766 -82.053  1.00 51.80           O  
ATOM   3682  N   GLU A 233      21.208  34.037 -82.540  1.00 54.39           N  
ATOM   3683  H   GLU A 233      21.329  34.955 -82.137  1.00 54.39           H  
ATOM   3684  CA  GLU A 233      19.929  33.811 -83.269  1.00 54.39           C  
ATOM   3685  HA  GLU A 233      19.826  32.773 -83.586  1.00 54.39           H  
ATOM   3686  C   GLU A 233      19.840  34.661 -84.562  1.00 54.39           C  
ATOM   3687  CB  GLU A 233      18.722  34.177 -82.375  1.00 54.39           C  
ATOM   3688  HB2 GLU A 233      17.842  34.199 -83.018  1.00 54.39           H  
ATOM   3689  HB3 GLU A 233      18.882  35.179 -81.977  1.00 54.39           H  
ATOM   3690  O   GLU A 233      18.947  34.487 -85.391  1.00 54.39           O  
ATOM   3691  CG  GLU A 233      18.367  33.252 -81.202  1.00 54.39           C  
ATOM   3692  HG2 GLU A 233      18.224  32.241 -81.584  1.00 54.39           H  
ATOM   3693  HG3 GLU A 233      19.202  33.235 -80.501  1.00 54.39           H  
ATOM   3694  CD  GLU A 233      17.075  33.710 -80.472  1.00 54.39           C  
ATOM   3695  OE1 GLU A 233      16.113  34.213 -81.102  1.00 54.39           O  
ATOM   3696  OE2 GLU A 233      16.961  33.560 -79.233  1.00 54.39           O  
ATOM   3697  N   ARG A 234      20.752  35.624 -84.706  1.00 54.98           N  
ATOM   3698  H   ARG A 234      21.394  35.717 -83.932  1.00 54.98           H  
ATOM   3699  CA  ARG A 234      20.899  36.591 -85.794  1.00 54.98           C  
ATOM   3700  HA  ARG A 234      21.728  37.223 -85.477  1.00 54.98           H  
ATOM   3701  C   ARG A 234      19.757  37.601 -86.064  1.00 54.98           C  
ATOM   3702  CB  ARG A 234      21.373  35.819 -87.045  1.00 54.98           C  
ATOM   3703  HB2 ARG A 234      21.974  34.967 -86.726  1.00 54.98           H  
ATOM   3704  HB3 ARG A 234      20.505  35.428 -87.576  1.00 54.98           H  
ATOM   3705  O   ARG A 234      19.582  37.982 -87.216  1.00 54.98           O  
ATOM   3706  CG  ARG A 234      22.233  36.662 -87.996  1.00 54.98           C  
ATOM   3707  HG2 ARG A 234      21.669  37.506 -88.394  1.00 54.98           H  
ATOM   3708  HG3 ARG A 234      23.093  37.044 -87.446  1.00 54.98           H  
ATOM   3709  CD  ARG A 234      22.705  35.794 -89.167  1.00 54.98           C  
ATOM   3710  HD2 ARG A 234      23.164  34.887 -88.775  1.00 54.98           H  
ATOM   3711  HD3 ARG A 234      21.834  35.497 -89.751  1.00 54.98           H  
ATOM   3712  NE  ARG A 234      23.663  36.503 -90.041  1.00 54.98           N  
ATOM   3713  HE  ARG A 234      23.327  36.785 -90.951  1.00 54.98           H  
ATOM   3714  NH1 ARG A 234      25.477  36.412 -88.638  1.00 54.98           N  
ATOM   3715 HH11 ARG A 234      26.485  36.353 -88.633  1.00 54.98           H  
ATOM   3716 HH12 ARG A 234      24.919  35.933 -87.946  1.00 54.98           H  
ATOM   3717  NH2 ARG A 234      25.759  37.163 -90.689  1.00 54.98           N  
ATOM   3718 HH21 ARG A 234      25.455  37.371 -91.629  1.00 54.98           H  
ATOM   3719 HH22 ARG A 234      26.739  37.206 -90.447  1.00 54.98           H  
ATOM   3720  CZ  ARG A 234      24.946  36.698 -89.787  1.00 54.98           C  
ATOM   3721  N   SER A 235      18.963  38.193 -85.164  1.00 53.33           N  
ATOM   3722  H   SER A 235      18.297  38.769 -85.660  1.00 53.33           H  
ATOM   3723  CA  SER A 235      18.666  38.139 -83.716  1.00 53.33           C  
ATOM   3724  HA  SER A 235      18.166  39.092 -83.544  1.00 53.33           H  
ATOM   3725  C   SER A 235      19.768  38.128 -82.637  1.00 53.33           C  
ATOM   3726  CB  SER A 235      17.573  37.112 -83.430  1.00 53.33           C  
ATOM   3727  HB2 SER A 235      17.482  36.950 -82.356  1.00 53.33           H  
ATOM   3728  HB3 SER A 235      17.817  36.173 -83.928  1.00 53.33           H  
ATOM   3729  O   SER A 235      20.729  37.374 -82.662  1.00 53.33           O  
ATOM   3730  OG  SER A 235      16.339  37.582 -83.930  1.00 53.33           O  
ATOM   3731  HG  SER A 235      15.731  36.839 -83.902  1.00 53.33           H  
ATOM   3732  N   SER A 236      19.555  38.974 -81.624  1.00 46.59           N  
ATOM   3733  H   SER A 236      18.760  39.590 -81.720  1.00 46.59           H  
ATOM   3734  CA  SER A 236      20.104  38.967 -80.254  1.00 46.59           C  
ATOM   3735  HA  SER A 236      20.797  39.800 -80.141  1.00 46.59           H  
ATOM   3736  C   SER A 236      20.754  37.656 -79.762  1.00 46.59           C  
ATOM   3737  CB  SER A 236      18.891  39.225 -79.357  1.00 46.59           C  
ATOM   3738  HB2 SER A 236      19.176  39.176 -78.306  1.00 46.59           H  
ATOM   3739  HB3 SER A 236      18.141  38.454 -79.535  1.00 46.59           H  
ATOM   3740  O   SER A 236      20.115  36.614 -79.835  1.00 46.59           O  
ATOM   3741  OG  SER A 236      18.340  40.494 -79.683  1.00 46.59           O  
ATOM   3742  HG  SER A 236      17.570  40.628 -79.125  1.00 46.59           H  
ATOM   3743  N   GLY A 237      21.968  37.630 -79.191  1.00 44.27           N  
ATOM   3744  H   GLY A 237      22.237  36.705 -78.887  1.00 44.27           H  
ATOM   3745  CA  GLY A 237      22.975  38.684 -78.953  1.00 44.27           C  
ATOM   3746  HA2 GLY A 237      23.932  38.344 -79.348  1.00 44.27           H  
ATOM   3747  HA3 GLY A 237      22.709  39.603 -79.477  1.00 44.27           H  
ATOM   3748  C   GLY A 237      23.218  39.030 -77.475  1.00 44.27           C  
ATOM   3749  O   GLY A 237      22.973  40.164 -77.084  1.00 44.27           O  
ATOM   3750  N   ALA A 238      23.748  38.148 -76.618  1.00 46.03           N  
ATOM   3751  H   ALA A 238      23.566  38.373 -75.650  1.00 46.03           H  
ATOM   3752  CA  ALA A 238      24.943  37.316 -76.845  1.00 46.03           C  
ATOM   3753  HA  ALA A 238      25.685  37.960 -77.317  1.00 46.03           H  
ATOM   3754  C   ALA A 238      24.784  36.099 -77.783  1.00 46.03           C  
ATOM   3755  CB  ALA A 238      25.513  36.925 -75.478  1.00 46.03           C  
ATOM   3756  HB1 ALA A 238      26.498  36.478 -75.607  1.00 46.03           H  
ATOM   3757  HB2 ALA A 238      24.851  36.208 -74.992  1.00 46.03           H  
ATOM   3758  HB3 ALA A 238      25.614  37.807 -74.846  1.00 46.03           H  
ATOM   3759  O   ALA A 238      23.679  35.729 -78.158  1.00 46.03           O  
ATOM   3760  N   TRP A 239      25.911  35.558 -78.259  1.00 47.61           N  
ATOM   3761  H   TRP A 239      26.785  35.754 -77.791  1.00 47.61           H  
ATOM   3762  CA  TRP A 239      26.021  35.170 -79.669  1.00 47.61           C  
ATOM   3763  HA  TRP A 239      25.036  34.932 -80.072  1.00 47.61           H  
ATOM   3764  C   TRP A 239      26.954  33.985 -79.945  1.00 47.61           C  
ATOM   3765  CB  TRP A 239      26.579  36.400 -80.398  1.00 47.61           C  
ATOM   3766  HB2 TRP A 239      26.068  37.289 -80.029  1.00 47.61           H  
ATOM   3767  HB3 TRP A 239      27.633  36.518 -80.146  1.00 47.61           H  
ATOM   3768  O   TRP A 239      28.042  33.908 -79.369  1.00 47.61           O  
ATOM   3769  CG  TRP A 239      26.437  36.424 -81.880  1.00 47.61           C  
ATOM   3770  CD1 TRP A 239      27.342  35.980 -82.777  1.00 47.61           C  
ATOM   3771  HD1 TRP A 239      28.274  35.495 -82.527  1.00 47.61           H  
ATOM   3772  CD2 TRP A 239      25.367  37.030 -82.659  1.00 47.61           C  
ATOM   3773  CE2 TRP A 239      25.704  36.947 -84.039  1.00 47.61           C  
ATOM   3774  CE3 TRP A 239      24.175  37.702 -82.332  1.00 47.61           C  
ATOM   3775  HE3 TRP A 239      23.831  37.686 -81.308  1.00 47.61           H  
ATOM   3776  NE1 TRP A 239      26.897  36.258 -84.054  1.00 47.61           N  
ATOM   3777  HE1 TRP A 239      27.424  36.008 -84.878  1.00 47.61           H  
ATOM   3778  CH2 TRP A 239      23.820  38.331 -84.660  1.00 47.61           C  
ATOM   3779  HH2 TRP A 239      23.249  38.865 -85.406  1.00 47.61           H  
ATOM   3780  CZ2 TRP A 239      24.931  37.561 -85.037  1.00 47.61           C  
ATOM   3781  HZ2 TRP A 239      25.235  37.507 -86.072  1.00 47.61           H  
ATOM   3782  CZ3 TRP A 239      23.432  38.379 -83.314  1.00 47.61           C  
ATOM   3783  HZ3 TRP A 239      22.544  38.929 -83.039  1.00 47.61           H  
ATOM   3784  N   TRP A 240      26.589  33.186 -80.949  1.00 44.53           N  
ATOM   3785  H   TRP A 240      25.684  33.342 -81.370  1.00 44.53           H  
ATOM   3786  CA  TRP A 240      27.501  32.350 -81.736  1.00 44.53           C  
ATOM   3787  HA  TRP A 240      28.527  32.647 -81.518  1.00 44.53           H  
ATOM   3788  C   TRP A 240      27.265  32.622 -83.237  1.00 44.53           C  
ATOM   3789  CB  TRP A 240      27.361  30.880 -81.328  1.00 44.53           C  
ATOM   3790  HB2 TRP A 240      26.304  30.615 -81.329  1.00 44.53           H  
ATOM   3791  HB3 TRP A 240      27.865  30.264 -82.073  1.00 44.53           H  
ATOM   3792  O   TRP A 240      26.223  33.139 -83.629  1.00 44.53           O  
ATOM   3793  CG  TRP A 240      27.940  30.535 -79.987  1.00 44.53           C  
ATOM   3794  CD1 TRP A 240      29.211  30.130 -79.771  1.00 44.53           C  
ATOM   3795  HD1 TRP A 240      29.939  29.968 -80.552  1.00 44.53           H  
ATOM   3796  CD2 TRP A 240      27.279  30.463 -78.684  1.00 44.53           C  
ATOM   3797  CE2 TRP A 240      28.228  30.011 -77.716  1.00 44.53           C  
ATOM   3798  CE3 TRP A 240      25.960  30.676 -78.229  1.00 44.53           C  
ATOM   3799  HE3 TRP A 240      25.206  30.991 -78.935  1.00 44.53           H  
ATOM   3800  NE1 TRP A 240      29.397  29.860 -78.430  1.00 44.53           N  
ATOM   3801  HE1 TRP A 240      30.233  29.411 -78.083  1.00 44.53           H  
ATOM   3802  CH2 TRP A 240      26.558  29.967 -75.966  1.00 44.53           C  
ATOM   3803  HH2 TRP A 240      26.249  29.745 -74.956  1.00 44.53           H  
ATOM   3804  CZ2 TRP A 240      27.889  29.767 -76.375  1.00 44.53           C  
ATOM   3805  HZ2 TRP A 240      28.628  29.394 -75.682  1.00 44.53           H  
ATOM   3806  CZ3 TRP A 240      25.604  30.429 -76.888  1.00 44.53           C  
ATOM   3807  HZ3 TRP A 240      24.578  30.554 -76.574  1.00 44.53           H  
ATOM   3808  N   TYR A 241      28.287  32.430 -84.077  1.00 45.33           N  
ATOM   3809  H   TYR A 241      29.086  31.899 -83.762  1.00 45.33           H  
ATOM   3810  CA  TYR A 241      28.373  33.126 -85.371  1.00 45.33           C  
ATOM   3811  HA  TYR A 241      27.681  33.969 -85.372  1.00 45.33           H  
ATOM   3812  C   TYR A 241      28.030  32.254 -86.578  1.00 45.33           C  
ATOM   3813  CB  TYR A 241      29.791  33.685 -85.573  1.00 45.33           C  
ATOM   3814  HB2 TYR A 241      30.509  32.869 -85.493  1.00 45.33           H  
ATOM   3815  HB3 TYR A 241      29.866  34.070 -86.590  1.00 45.33           H  
ATOM   3816  O   TYR A 241      28.746  31.288 -86.816  1.00 45.33           O  
ATOM   3817  CG  TYR A 241      30.206  34.787 -84.624  1.00 45.33           C  
ATOM   3818  CD1 TYR A 241      30.080  36.134 -85.014  1.00 45.33           C  
ATOM   3819  HD1 TYR A 241      29.659  36.390 -85.975  1.00 45.33           H  
ATOM   3820  CD2 TYR A 241      30.758  34.465 -83.368  1.00 45.33           C  
ATOM   3821  HD2 TYR A 241      30.865  33.432 -83.074  1.00 45.33           H  
ATOM   3822  CE1 TYR A 241      30.515  37.157 -84.154  1.00 45.33           C  
ATOM   3823  HE1 TYR A 241      30.439  38.193 -84.449  1.00 45.33           H  
ATOM   3824  CE2 TYR A 241      31.172  35.489 -82.495  1.00 45.33           C  
ATOM   3825  HE2 TYR A 241      31.583  35.239 -81.528  1.00 45.33           H  
ATOM   3826  OH  TYR A 241      31.462  37.831 -82.058  1.00 45.33           O  
ATOM   3827  HH  TYR A 241      31.803  37.484 -81.230  1.00 45.33           H  
ATOM   3828  CZ  TYR A 241      31.054  36.839 -82.891  1.00 45.33           C  
ATOM   3829  N   ILE A 242      27.071  32.696 -87.408  1.00 46.29           N  
ATOM   3830  H   ILE A 242      26.430  33.380 -87.032  1.00 46.29           H  
ATOM   3831  CA  ILE A 242      26.841  32.251 -88.798  1.00 46.29           C  
ATOM   3832  HA  ILE A 242      27.357  31.302 -88.943  1.00 46.29           H  
ATOM   3833  C   ILE A 242      27.503  33.293 -89.693  1.00 46.29           C  
ATOM   3834  CB  ILE A 242      25.323  32.026 -89.118  1.00 46.29           C  
ATOM   3835  HB  ILE A 242      24.741  32.250 -88.224  1.00 46.29           H  
ATOM   3836  O   ILE A 242      27.259  34.479 -89.486  1.00 46.29           O  
ATOM   3837  CG1 ILE A 242      25.091  30.543 -89.480  1.00 46.29           C  
ATOM   3838 HG12 ILE A 242      25.374  29.941 -88.617  1.00 46.29           H  
ATOM   3839 HG13 ILE A 242      25.747  30.282 -90.311  1.00 46.29           H  
ATOM   3840  CG2 ILE A 242      24.752  32.894 -90.260  1.00 46.29           C  
ATOM   3841 HG21 ILE A 242      25.224  32.635 -91.208  1.00 46.29           H  
ATOM   3842 HG22 ILE A 242      23.676  32.745 -90.344  1.00 46.29           H  
ATOM   3843 HG23 ILE A 242      24.910  33.952 -90.049  1.00 46.29           H  
ATOM   3844  CD1 ILE A 242      23.668  30.132 -89.883  1.00 46.29           C  
ATOM   3845 HD11 ILE A 242      23.452  30.470 -90.897  1.00 46.29           H  
ATOM   3846 HD12 ILE A 242      23.586  29.045 -89.856  1.00 46.29           H  
ATOM   3847 HD13 ILE A 242      22.938  30.562 -89.198  1.00 46.29           H  
ATOM   3848  N   GLY A 243      28.349  32.906 -90.653  1.00 52.66           N  
ATOM   3849  H   GLY A 243      28.515  31.918 -90.782  1.00 52.66           H  
ATOM   3850  CA  GLY A 243      28.936  33.842 -91.631  1.00 52.66           C  
ATOM   3851  HA2 GLY A 243      29.736  33.328 -92.164  1.00 52.66           H  
ATOM   3852  HA3 GLY A 243      28.169  34.116 -92.355  1.00 52.66           H  
ATOM   3853  C   GLY A 243      29.531  35.144 -91.057  1.00 52.66           C  
ATOM   3854  O   GLY A 243      29.485  36.170 -91.731  1.00 52.66           O  
ATOM   3855  N   CYS A 244      30.030  35.122 -89.812  1.00 51.59           N  
ATOM   3856  H   CYS A 244      30.028  34.228 -89.342  1.00 51.59           H  
ATOM   3857  CA  CYS A 244      30.436  36.296 -89.021  1.00 51.59           C  
ATOM   3858  HA  CYS A 244      30.654  35.949 -88.011  1.00 51.59           H  
ATOM   3859  C   CYS A 244      29.344  37.389 -88.860  1.00 51.59           C  
ATOM   3860  CB  CYS A 244      31.766  36.832 -89.587  1.00 51.59           C  
ATOM   3861  HB2 CYS A 244      31.649  37.070 -90.644  1.00 51.59           H  
ATOM   3862  HB3 CYS A 244      32.073  37.737 -89.063  1.00 51.59           H  
ATOM   3863  O   CYS A 244      28.179  37.225 -89.231  1.00 51.59           O  
ATOM   3864  SG  CYS A 244      33.056  35.571 -89.371  1.00 51.59           S  
ATOM   3865  HG  CYS A 244      34.040  36.241 -89.978  1.00 51.59           H  
ATOM   3866  N   PHE A 245      29.709  38.518 -88.253  1.00 47.19           N  
ATOM   3867  H   PHE A 245      30.661  38.598 -87.927  1.00 47.19           H  
ATOM   3868  CA  PHE A 245      29.022  39.803 -88.419  1.00 47.19           C  
ATOM   3869  HA  PHE A 245      28.444  39.775 -89.343  1.00 47.19           H  
ATOM   3870  C   PHE A 245      30.059  40.915 -88.586  1.00 47.19           C  
ATOM   3871  CB  PHE A 245      28.045  40.095 -87.259  1.00 47.19           C  
ATOM   3872  HB2 PHE A 245      27.275  39.325 -87.301  1.00 47.19           H  
ATOM   3873  HB3 PHE A 245      27.537  41.036 -87.469  1.00 47.19           H  
ATOM   3874  O   PHE A 245      31.239  40.694 -88.319  1.00 47.19           O  
ATOM   3875  CG  PHE A 245      28.565  40.174 -85.821  1.00 47.19           C  
ATOM   3876  CD1 PHE A 245      27.817  39.542 -84.814  1.00 47.19           C  
ATOM   3877  HD1 PHE A 245      26.916  39.013 -85.087  1.00 47.19           H  
ATOM   3878  CD2 PHE A 245      29.700  40.922 -85.434  1.00 47.19           C  
ATOM   3879  HD2 PHE A 245      30.293  41.465 -86.155  1.00 47.19           H  
ATOM   3880  CE1 PHE A 245      28.200  39.601 -83.464  1.00 47.19           C  
ATOM   3881  HE1 PHE A 245      27.619  39.085 -82.714  1.00 47.19           H  
ATOM   3882  CE2 PHE A 245      30.085  40.995 -84.083  1.00 47.19           C  
ATOM   3883  HE2 PHE A 245      30.964  41.558 -83.805  1.00 47.19           H  
ATOM   3884  CZ  PHE A 245      29.338  40.333 -83.095  1.00 47.19           C  
ATOM   3885  HZ  PHE A 245      29.643  40.380 -82.060  1.00 47.19           H  
ATOM   3886  N   GLU A 246      29.608  42.117 -88.939  1.00 45.63           N  
ATOM   3887  H   GLU A 246      28.655  42.216 -89.259  1.00 45.63           H  
ATOM   3888  CA  GLU A 246      30.425  43.335 -88.834  1.00 45.63           C  
ATOM   3889  HA  GLU A 246      31.481  43.065 -88.820  1.00 45.63           H  
ATOM   3890  C   GLU A 246      30.171  44.088 -87.513  1.00 45.63           C  
ATOM   3891  CB  GLU A 246      30.216  44.212 -90.077  1.00 45.63           C  
ATOM   3892  HB2 GLU A 246      30.799  45.125 -89.962  1.00 45.63           H  
ATOM   3893  HB3 GLU A 246      29.160  44.472 -90.159  1.00 45.63           H  
ATOM   3894  O   GLU A 246      31.072  44.749 -87.005  1.00 45.63           O  
ATOM   3895  CG  GLU A 246      30.681  43.475 -91.348  1.00 45.63           C  
ATOM   3896  HG2 GLU A 246      30.052  42.599 -91.506  1.00 45.63           H  
ATOM   3897  HG3 GLU A 246      31.703  43.130 -91.191  1.00 45.63           H  
ATOM   3898  CD  GLU A 246      30.629  44.344 -92.611  1.00 45.63           C  
ATOM   3899  OE1 GLU A 246      31.399  44.030 -93.546  1.00 45.63           O  
ATOM   3900  OE2 GLU A 246      29.806  45.286 -92.641  1.00 45.63           O  
ATOM   3901  N   SER A 247      28.994  43.930 -86.883  1.00 40.18           N  
ATOM   3902  H   SER A 247      28.269  43.383 -87.325  1.00 40.18           H  
ATOM   3903  CA  SER A 247      28.784  44.311 -85.475  1.00 40.18           C  
ATOM   3904  HA  SER A 247      29.677  44.025 -84.919  1.00 40.18           H  
ATOM   3905  C   SER A 247      27.585  43.617 -84.805  1.00 40.18           C  
ATOM   3906  CB  SER A 247      28.628  45.834 -85.336  1.00 40.18           C  
ATOM   3907  HB2 SER A 247      29.494  46.335 -85.768  1.00 40.18           H  
ATOM   3908  HB3 SER A 247      28.581  46.092 -84.279  1.00 40.18           H  
ATOM   3909  O   SER A 247      26.597  43.276 -85.455  1.00 40.18           O  
ATOM   3910  OG  SER A 247      27.457  46.304 -85.972  1.00 40.18           O  
ATOM   3911  HG  SER A 247      27.541  46.133 -86.912  1.00 40.18           H  
ATOM   3912  N   ASN A 248      27.665  43.474 -83.479  1.00 46.44           N  
ATOM   3913  H   ASN A 248      28.562  43.648 -83.048  1.00 46.44           H  
ATOM   3914  CA  ASN A 248      26.540  43.454 -82.537  1.00 46.44           C  
ATOM   3915  HA  ASN A 248      25.763  44.117 -82.915  1.00 46.44           H  
ATOM   3916  C   ASN A 248      27.051  44.010 -81.189  1.00 46.44           C  
ATOM   3917  CB  ASN A 248      25.956  42.034 -82.403  1.00 46.44           C  
ATOM   3918  HB2 ASN A 248      25.789  41.622 -83.398  1.00 46.44           H  
ATOM   3919  HB3 ASN A 248      26.670  41.395 -81.884  1.00 46.44           H  
ATOM   3920  O   ASN A 248      28.234  43.863 -80.883  1.00 46.44           O  
ATOM   3921  CG  ASN A 248      24.631  41.992 -81.653  1.00 46.44           C  
ATOM   3922  ND2 ASN A 248      24.001  40.847 -81.584  1.00 46.44           N  
ATOM   3923 HD21 ASN A 248      24.343  40.041 -82.087  1.00 46.44           H  
ATOM   3924 HD22 ASN A 248      23.085  40.864 -81.158  1.00 46.44           H  
ATOM   3925  OD1 ASN A 248      24.132  42.972 -81.118  1.00 46.44           O  
ATOM   3926  N   LEU A 249      26.196  44.678 -80.406  1.00 41.92           N  
ATOM   3927  H   LEU A 249      25.221  44.628 -80.667  1.00 41.92           H  
ATOM   3928  CA  LEU A 249      26.586  45.405 -79.184  1.00 41.92           C  
ATOM   3929  HA  LEU A 249      27.502  44.971 -78.784  1.00 41.92           H  
ATOM   3930  C   LEU A 249      25.560  45.342 -78.035  1.00 41.92           C  
ATOM   3931  CB  LEU A 249      26.850  46.885 -79.543  1.00 41.92           C  
ATOM   3932  HB2 LEU A 249      26.982  47.443 -78.616  1.00 41.92           H  
ATOM   3933  HB3 LEU A 249      25.963  47.278 -80.040  1.00 41.92           H  
ATOM   3934  O   LEU A 249      25.962  45.332 -76.878  1.00 41.92           O  
ATOM   3935  CG  LEU A 249      28.078  47.164 -80.435  1.00 41.92           C  
ATOM   3936  HG  LEU A 249      28.009  46.587 -81.357  1.00 41.92           H  
ATOM   3937  CD1 LEU A 249      28.104  48.646 -80.811  1.00 41.92           C  
ATOM   3938 HD11 LEU A 249      27.194  48.905 -81.351  1.00 41.92           H  
ATOM   3939 HD12 LEU A 249      28.187  49.263 -79.917  1.00 41.92           H  
ATOM   3940 HD13 LEU A 249      28.956  48.841 -81.462  1.00 41.92           H  
ATOM   3941  CD2 LEU A 249      29.397  46.840 -79.730  1.00 41.92           C  
ATOM   3942 HD21 LEU A 249      29.478  47.401 -78.799  1.00 41.92           H  
ATOM   3943 HD22 LEU A 249      30.233  47.095 -80.381  1.00 41.92           H  
ATOM   3944 HD23 LEU A 249      29.453  45.773 -79.514  1.00 41.92           H  
ATOM   3945  N   ASN A 250      24.252  45.346 -78.325  1.00 46.36           N  
ATOM   3946  H   ASN A 250      23.978  45.297 -79.296  1.00 46.36           H  
ATOM   3947  CA  ASN A 250      23.178  45.451 -77.320  1.00 46.36           C  
ATOM   3948  HA  ASN A 250      23.527  45.031 -76.376  1.00 46.36           H  
ATOM   3949  C   ASN A 250      21.946  44.614 -77.731  1.00 46.36           C  
ATOM   3950  CB  ASN A 250      22.821  46.937 -77.076  1.00 46.36           C  
ATOM   3951  HB2 ASN A 250      22.680  47.451 -78.027  1.00 46.36           H  
ATOM   3952  HB3 ASN A 250      21.878  46.991 -76.530  1.00 46.36           H  
ATOM   3953  O   ASN A 250      20.840  45.135 -77.875  1.00 46.36           O  
ATOM   3954  CG  ASN A 250      23.834  47.680 -76.224  1.00 46.36           C  
ATOM   3955  ND2 ASN A 250      24.771  48.376 -76.826  1.00 46.36           N  
ATOM   3956 HD21 ASN A 250      24.837  48.384 -77.833  1.00 46.36           H  
ATOM   3957 HD22 ASN A 250      25.456  48.801 -76.218  1.00 46.36           H  
ATOM   3958  OD1 ASN A 250      23.779  47.671 -75.006  1.00 46.36           O  
ATOM   3959  N   GLY A 251      22.138  43.317 -77.980  1.00 43.42           N  
ATOM   3960  H   GLY A 251      23.049  42.914 -77.808  1.00 43.42           H  
ATOM   3961  CA  GLY A 251      21.093  42.417 -78.477  1.00 43.42           C  
ATOM   3962  HA2 GLY A 251      21.563  41.513 -78.865  1.00 43.42           H  
ATOM   3963  HA3 GLY A 251      20.558  42.895 -79.298  1.00 43.42           H  
ATOM   3964  C   GLY A 251      20.071  41.998 -77.416  1.00 43.42           C  
ATOM   3965  O   GLY A 251      20.100  40.858 -76.983  1.00 43.42           O  
ATOM   3966  N   GLN A 252      19.179  42.914 -77.021  1.00 40.15           N  
ATOM   3967  H   GLN A 252      19.317  43.837 -77.405  1.00 40.15           H  
ATOM   3968  CA  GLN A 252      17.958  42.696 -76.217  1.00 40.15           C  
ATOM   3969  HA  GLN A 252      17.710  43.664 -75.782  1.00 40.15           H  
ATOM   3970  C   GLN A 252      18.096  41.703 -75.036  1.00 40.15           C  
ATOM   3971  CB  GLN A 252      16.800  42.343 -77.162  1.00 40.15           C  
ATOM   3972  HB2 GLN A 252      16.798  43.054 -77.988  1.00 40.15           H  
ATOM   3973  HB3 GLN A 252      16.946  41.340 -77.563  1.00 40.15           H  
ATOM   3974  O   GLN A 252      17.970  40.492 -75.187  1.00 40.15           O  
ATOM   3975  CG  GLN A 252      15.437  42.406 -76.456  1.00 40.15           C  
ATOM   3976  HG2 GLN A 252      15.327  43.371 -75.961  1.00 40.15           H  
ATOM   3977  HG3 GLN A 252      15.383  41.626 -75.697  1.00 40.15           H  
ATOM   3978  CD  GLN A 252      14.260  42.229 -77.411  1.00 40.15           C  
ATOM   3979  NE2 GLN A 252      13.053  42.163 -76.896  1.00 40.15           N  
ATOM   3980 HE21 GLN A 252      12.292  42.034 -77.548  1.00 40.15           H  
ATOM   3981 HE22 GLN A 252      12.918  42.186 -75.895  1.00 40.15           H  
ATOM   3982  OE1 GLN A 252      14.392  42.159 -78.622  1.00 40.15           O  
ATOM   3983  N   TRP A 253      18.280  42.257 -73.834  1.00 35.27           N  
ATOM   3984  H   TRP A 253      18.215  43.264 -73.806  1.00 35.27           H  
ATOM   3985  CA  TRP A 253      18.862  41.642 -72.622  1.00 35.27           C  
ATOM   3986  HA  TRP A 253      19.844  41.266 -72.907  1.00 35.27           H  
ATOM   3987  C   TRP A 253      18.134  40.433 -71.966  1.00 35.27           C  
ATOM   3988  CB  TRP A 253      19.070  42.789 -71.599  1.00 35.27           C  
ATOM   3989  HB2 TRP A 253      18.295  42.737 -70.835  1.00 35.27           H  
ATOM   3990  HB3 TRP A 253      18.934  43.750 -72.094  1.00 35.27           H  
ATOM   3991  O   TRP A 253      18.416  40.116 -70.812  1.00 35.27           O  
ATOM   3992  CG  TRP A 253      20.410  42.848 -70.926  1.00 35.27           C  
ATOM   3993  CD1 TRP A 253      20.892  41.933 -70.055  1.00 35.27           C  
ATOM   3994  HD1 TRP A 253      20.364  41.044 -69.743  1.00 35.27           H  
ATOM   3995  CD2 TRP A 253      21.470  43.846 -71.075  1.00 35.27           C  
ATOM   3996  CE2 TRP A 253      22.584  43.446 -70.276  1.00 35.27           C  
ATOM   3997  CE3 TRP A 253      21.618  45.035 -71.826  1.00 35.27           C  
ATOM   3998  HE3 TRP A 253      20.811  45.356 -72.468  1.00 35.27           H  
ATOM   3999  NE1 TRP A 253      22.173  42.276 -69.674  1.00 35.27           N  
ATOM   4000  HE1 TRP A 253      22.749  41.669 -69.109  1.00 35.27           H  
ATOM   4001  CH2 TRP A 253      23.907  45.336 -71.019  1.00 35.27           C  
ATOM   4002  HH2 TRP A 253      24.841  45.876 -71.055  1.00 35.27           H  
ATOM   4003  CZ2 TRP A 253      23.785  44.174 -70.236  1.00 35.27           C  
ATOM   4004  HZ2 TRP A 253      24.621  43.807 -69.660  1.00 35.27           H  
ATOM   4005  CZ3 TRP A 253      22.822  45.768 -71.803  1.00 35.27           C  
ATOM   4006  HZ3 TRP A 253      22.932  46.638 -72.434  1.00 35.27           H  
ATOM   4007  N   GLU A 254      17.187  39.768 -72.630  1.00 33.17           N  
ATOM   4008  H   GLU A 254      17.076  39.973 -73.613  1.00 33.17           H  
ATOM   4009  CA  GLU A 254      16.151  38.946 -71.977  1.00 33.17           C  
ATOM   4010  HA  GLU A 254      16.443  38.749 -70.946  1.00 33.17           H  
ATOM   4011  C   GLU A 254      15.960  37.558 -72.628  1.00 33.17           C  
ATOM   4012  CB  GLU A 254      14.834  39.751 -71.914  1.00 33.17           C  
ATOM   4013  HB2 GLU A 254      14.067  39.131 -71.451  1.00 33.17           H  
ATOM   4014  HB3 GLU A 254      14.518  40.002 -72.926  1.00 33.17           H  
ATOM   4015  O   GLU A 254      14.922  37.296 -73.229  1.00 33.17           O  
ATOM   4016  CG  GLU A 254      14.969  41.042 -71.089  1.00 33.17           C  
ATOM   4017  HG2 GLU A 254      15.692  41.707 -71.561  1.00 33.17           H  
ATOM   4018  HG3 GLU A 254      15.347  40.787 -70.099  1.00 33.17           H  
ATOM   4019  CD  GLU A 254      13.638  41.792 -70.965  1.00 33.17           C  
ATOM   4020  OE1 GLU A 254      13.213  42.022 -69.809  1.00 33.17           O  
ATOM   4021  OE2 GLU A 254      13.092  42.177 -72.025  1.00 33.17           O  
ATOM   4022  N   LYS A 255      16.962  36.664 -72.513  1.00 34.97           N  
ATOM   4023  H   LYS A 255      17.800  36.989 -72.053  1.00 34.97           H  
ATOM   4024  CA  LYS A 255      16.872  35.217 -72.852  1.00 34.97           C  
ATOM   4025  HA  LYS A 255      15.974  34.812 -72.385  1.00 34.97           H  
ATOM   4026  C   LYS A 255      18.045  34.391 -72.273  1.00 34.97           C  
ATOM   4027  CB  LYS A 255      16.741  35.026 -74.385  1.00 34.97           C  
ATOM   4028  HB2 LYS A 255      17.110  35.930 -74.870  1.00 34.97           H  
ATOM   4029  HB3 LYS A 255      17.378  34.211 -74.727  1.00 34.97           H  
ATOM   4030  O   LYS A 255      17.947  33.869 -71.167  1.00 34.97           O  
ATOM   4031  CG  LYS A 255      15.338  34.684 -74.924  1.00 34.97           C  
ATOM   4032  HG2 LYS A 255      15.139  33.624 -74.765  1.00 34.97           H  
ATOM   4033  HG3 LYS A 255      14.550  35.266 -74.445  1.00 34.97           H  
ATOM   4034  CD  LYS A 255      15.372  34.998 -76.425  1.00 34.97           C  
ATOM   4035  HD2 LYS A 255      15.483  36.074 -76.560  1.00 34.97           H  
ATOM   4036  HD3 LYS A 255      16.255  34.516 -76.844  1.00 34.97           H  
ATOM   4037  CE  LYS A 255      14.158  34.523 -77.219  1.00 34.97           C  
ATOM   4038  HE2 LYS A 255      13.945  33.493 -76.934  1.00 34.97           H  
ATOM   4039  HE3 LYS A 255      13.296  35.145 -76.979  1.00 34.97           H  
ATOM   4040  NZ  LYS A 255      14.483  34.576 -78.671  1.00 34.97           N  
ATOM   4041  HZ1 LYS A 255      14.687  35.508 -79.002  1.00 34.97           H  
ATOM   4042  HZ2 LYS A 255      13.794  34.145 -79.270  1.00 34.97           H  
ATOM   4043  HZ3 LYS A 255      15.344  34.086 -78.864  1.00 34.97           H  
ATOM   4044  N   THR A 256      19.152  34.278 -73.011  1.00 43.42           N  
ATOM   4045  H   THR A 256      19.189  34.793 -73.879  1.00 43.42           H  
ATOM   4046  CA  THR A 256      20.241  33.288 -72.858  1.00 43.42           C  
ATOM   4047  HA  THR A 256      19.824  32.339 -72.522  1.00 43.42           H  
ATOM   4048  C   THR A 256      21.264  33.704 -71.799  1.00 43.42           C  
ATOM   4049  CB  THR A 256      20.904  33.029 -74.227  1.00 43.42           C  
ATOM   4050  HB  THR A 256      21.888  32.580 -74.094  1.00 43.42           H  
ATOM   4051  O   THR A 256      22.407  34.060 -72.083  1.00 43.42           O  
ATOM   4052  CG2 THR A 256      20.055  32.095 -75.089  1.00 43.42           C  
ATOM   4053 HG21 THR A 256      20.555  31.918 -76.041  1.00 43.42           H  
ATOM   4054 HG22 THR A 256      19.945  31.138 -74.579  1.00 43.42           H  
ATOM   4055 HG23 THR A 256      19.070  32.525 -75.270  1.00 43.42           H  
ATOM   4056  OG1 THR A 256      21.012  34.238 -74.959  1.00 43.42           O  
ATOM   4057  HG1 THR A 256      21.458  34.020 -75.781  1.00 43.42           H  
ATOM   4058  N   ASN A 257      20.816  33.769 -70.544  1.00 49.10           N  
ATOM   4059  H   ASN A 257      19.845  33.531 -70.399  1.00 49.10           H  
ATOM   4060  CA  ASN A 257      21.602  34.198 -69.380  1.00 49.10           C  
ATOM   4061  HA  ASN A 257      22.656  33.995 -69.566  1.00 49.10           H  
ATOM   4062  C   ASN A 257      21.212  33.339 -68.158  1.00 49.10           C  
ATOM   4063  CB  ASN A 257      21.415  35.728 -69.185  1.00 49.10           C  
ATOM   4064  HB2 ASN A 257      21.234  35.956 -68.135  1.00 49.10           H  
ATOM   4065  HB3 ASN A 257      20.545  36.076 -69.743  1.00 49.10           H  
ATOM   4066  O   ASN A 257      20.555  33.807 -67.228  1.00 49.10           O  
ATOM   4067  CG  ASN A 257      22.614  36.571 -69.598  1.00 49.10           C  
ATOM   4068  ND2 ASN A 257      23.152  36.396 -70.780  1.00 49.10           N  
ATOM   4069 HD21 ASN A 257      23.952  36.967 -71.013  1.00 49.10           H  
ATOM   4070 HD22 ASN A 257      22.847  35.637 -71.373  1.00 49.10           H  
ATOM   4071  OD1 ASN A 257      23.080  37.427 -68.866  1.00 49.10           O  
ATOM   4072  N   VAL A 258      21.586  32.054 -68.166  1.00 57.81           N  
ATOM   4073  H   VAL A 258      22.101  31.705 -68.962  1.00 57.81           H  
ATOM   4074  CA  VAL A 258      21.197  31.095 -67.114  1.00 57.81           C  
ATOM   4075  HA  VAL A 258      20.113  31.140 -67.010  1.00 57.81           H  
ATOM   4076  C   VAL A 258      21.822  31.479 -65.768  1.00 57.81           C  
ATOM   4077  CB  VAL A 258      21.566  29.646 -67.494  1.00 57.81           C  
ATOM   4078  HB  VAL A 258      22.651  29.548 -67.547  1.00 57.81           H  
ATOM   4079  O   VAL A 258      23.045  31.442 -65.610  1.00 57.81           O  
ATOM   4080  CG1 VAL A 258      21.037  28.652 -66.450  1.00 57.81           C  
ATOM   4081 HG11 VAL A 258      19.952  28.733 -66.374  1.00 57.81           H  
ATOM   4082 HG12 VAL A 258      21.482  28.854 -65.476  1.00 57.81           H  
ATOM   4083 HG13 VAL A 258      21.297  27.637 -66.750  1.00 57.81           H  
ATOM   4084  CG2 VAL A 258      20.975  29.244 -68.850  1.00 57.81           C  
ATOM   4085 HG21 VAL A 258      21.200  28.199 -69.064  1.00 57.81           H  
ATOM   4086 HG22 VAL A 258      19.894  29.382 -68.853  1.00 57.81           H  
ATOM   4087 HG23 VAL A 258      21.408  29.844 -69.650  1.00 57.81           H  
ATOM   4088  N   VAL A 259      20.979  31.825 -64.788  1.00 63.16           N  
ATOM   4089  H   VAL A 259      19.990  31.826 -64.993  1.00 63.16           H  
ATOM   4090  CA  VAL A 259      21.394  32.280 -63.452  1.00 63.16           C  
ATOM   4091  HA  VAL A 259      22.319  32.848 -63.552  1.00 63.16           H  
ATOM   4092  C   VAL A 259      21.673  31.086 -62.543  1.00 63.16           C  
ATOM   4093  CB  VAL A 259      20.348  33.226 -62.826  1.00 63.16           C  
ATOM   4094  HB  VAL A 259      19.384  32.719 -62.777  1.00 63.16           H  
ATOM   4095  O   VAL A 259      20.766  30.435 -62.024  1.00 63.16           O  
ATOM   4096  CG1 VAL A 259      20.747  33.670 -61.409  1.00 63.16           C  
ATOM   4097 HG11 VAL A 259      20.746  32.817 -60.731  1.00 63.16           H  
ATOM   4098 HG12 VAL A 259      21.739  34.122 -61.423  1.00 63.16           H  
ATOM   4099 HG13 VAL A 259      20.022  34.392 -61.032  1.00 63.16           H  
ATOM   4100  CG2 VAL A 259      20.181  34.499 -63.663  1.00 63.16           C  
ATOM   4101 HG21 VAL A 259      21.130  35.033 -63.712  1.00 63.16           H  
ATOM   4102 HG22 VAL A 259      19.859  34.248 -64.674  1.00 63.16           H  
ATOM   4103 HG23 VAL A 259      19.424  35.143 -63.214  1.00 63.16           H  
ATOM   4104  N   VAL A 260      22.953  30.832 -62.285  1.00 72.33           N  
ATOM   4105  H   VAL A 260      23.648  31.441 -62.693  1.00 72.33           H  
ATOM   4106  CA  VAL A 260      23.382  29.854 -61.279  1.00 72.33           C  
ATOM   4107  HA  VAL A 260      22.930  28.886 -61.497  1.00 72.33           H  
ATOM   4108  C   VAL A 260      22.897  30.289 -59.899  1.00 72.33           C  
ATOM   4109  CB  VAL A 260      24.912  29.704 -61.279  1.00 72.33           C  
ATOM   4110  HB  VAL A 260      25.367  30.666 -61.044  1.00 72.33           H  
ATOM   4111  O   VAL A 260      22.222  29.527 -59.214  1.00 72.33           O  
ATOM   4112  CG1 VAL A 260      25.357  28.697 -60.220  1.00 72.33           C  
ATOM   4113 HG11 VAL A 260      26.447  28.664 -60.201  1.00 72.33           H  
ATOM   4114 HG12 VAL A 260      24.952  27.709 -60.440  1.00 72.33           H  
ATOM   4115 HG13 VAL A 260      25.021  29.002 -59.230  1.00 72.33           H  
ATOM   4116  CG2 VAL A 260      25.448  29.237 -62.637  1.00 72.33           C  
ATOM   4117 HG21 VAL A 260      26.534  29.155 -62.590  1.00 72.33           H  
ATOM   4118 HG22 VAL A 260      25.025  28.268 -62.899  1.00 72.33           H  
ATOM   4119 HG23 VAL A 260      25.195  29.958 -63.414  1.00 72.33           H  
ATOM   4120  N   ALA A 261      23.221  31.522 -59.508  1.00 73.26           N  
ATOM   4121  H   ALA A 261      23.744  32.105 -60.147  1.00 73.26           H  
ATOM   4122  CA  ALA A 261      22.783  32.131 -58.260  1.00 73.26           C  
ATOM   4123  HA  ALA A 261      21.754  31.825 -58.067  1.00 73.26           H  
ATOM   4124  C   ALA A 261      22.819  33.658 -58.364  1.00 73.26           C  
ATOM   4125  CB  ALA A 261      23.681  31.643 -57.116  1.00 73.26           C  
ATOM   4126  HB1 ALA A 261      23.277  31.987 -56.163  1.00 73.26           H  
ATOM   4127  HB2 ALA A 261      24.689  32.036 -57.243  1.00 73.26           H  
ATOM   4128  HB3 ALA A 261      23.715  30.554 -57.102  1.00 73.26           H  
ATOM   4129  O   ALA A 261      23.701  34.213 -59.018  1.00 73.26           O  
ATOM   4130  N   ALA A 262      21.892  34.339 -57.697  1.00 71.10           N  
ATOM   4131  H   ALA A 262      21.174  33.821 -57.211  1.00 71.10           H  
ATOM   4132  CA  ALA A 262      21.840  35.792 -57.596  1.00 71.10           C  
ATOM   4133  HA  ALA A 262      22.852  36.188 -57.682  1.00 71.10           H  
ATOM   4134  C   ALA A 262      21.288  36.239 -56.237  1.00 71.10           C  
ATOM   4135  CB  ALA A 262      20.990  36.338 -58.750  1.00 71.10           C  
ATOM   4136  HB1 ALA A 262      21.424  36.033 -59.702  1.00 71.10           H  
ATOM   4137  HB2 ALA A 262      20.966  37.427 -58.706  1.00 71.10           H  
ATOM   4138  HB3 ALA A 262      19.974  35.951 -58.677  1.00 71.10           H  
ATOM   4139  O   ALA A 262      20.598  35.481 -55.559  1.00 71.10           O  
ATOM   4140  N   ILE A 263      21.566  37.482 -55.847  1.00 66.24           N  
ATOM   4141  H   ILE A 263      22.176  38.042 -56.426  1.00 66.24           H  
ATOM   4142  CA  ILE A 263      21.008  38.112 -54.645  1.00 66.24           C  
ATOM   4143  HA  ILE A 263      20.065  37.616 -54.417  1.00 66.24           H  
ATOM   4144  C   ILE A 263      20.670  39.587 -54.920  1.00 66.24           C  
ATOM   4145  CB  ILE A 263      21.934  37.873 -53.423  1.00 66.24           C  
ATOM   4146  HB  ILE A 263      22.015  36.792 -53.301  1.00 66.24           H  
ATOM   4147  O   ILE A 263      21.367  40.280 -55.664  1.00 66.24           O  
ATOM   4148  CG1 ILE A 263      21.325  38.437 -52.122  1.00 66.24           C  
ATOM   4149 HG12 ILE A 263      21.402  39.524 -52.133  1.00 66.24           H  
ATOM   4150 HG13 ILE A 263      20.270  38.169 -52.081  1.00 66.24           H  
ATOM   4151  CG2 ILE A 263      23.356  38.412 -53.649  1.00 66.24           C  
ATOM   4152 HG21 ILE A 263      24.006  38.152 -52.813  1.00 66.24           H  
ATOM   4153 HG22 ILE A 263      23.785  37.982 -54.553  1.00 66.24           H  
ATOM   4154 HG23 ILE A 263      23.332  39.495 -53.766  1.00 66.24           H  
ATOM   4155  CD1 ILE A 263      21.982  37.924 -50.832  1.00 66.24           C  
ATOM   4156 HD11 ILE A 263      21.910  36.837 -50.784  1.00 66.24           H  
ATOM   4157 HD12 ILE A 263      21.457  38.345 -49.974  1.00 66.24           H  
ATOM   4158 HD13 ILE A 263      23.028  38.226 -50.779  1.00 66.24           H  
ATOM   4159  N   ASN A 264      19.568  40.052 -54.328  1.00 67.38           N  
ATOM   4160  H   ASN A 264      19.099  39.428 -53.687  1.00 67.38           H  
ATOM   4161  CA  ASN A 264      19.174  41.460 -54.243  1.00 67.38           C  
ATOM   4162  HA  ASN A 264      19.824  42.070 -54.870  1.00 67.38           H  
ATOM   4163  C   ASN A 264      19.327  41.913 -52.784  1.00 67.38           C  
ATOM   4164  CB  ASN A 264      17.708  41.638 -54.692  1.00 67.38           C  
ATOM   4165  HB2 ASN A 264      17.448  42.697 -54.670  1.00 67.38           H  
ATOM   4166  HB3 ASN A 264      17.062  41.134 -53.974  1.00 67.38           H  
ATOM   4167  O   ASN A 264      19.312  41.076 -51.880  1.00 67.38           O  
ATOM   4168  CG  ASN A 264      17.397  41.112 -56.080  1.00 67.38           C  
ATOM   4169  ND2 ASN A 264      16.855  39.923 -56.190  1.00 67.38           N  
ATOM   4170 HD21 ASN A 264      16.485  39.479 -55.362  1.00 67.38           H  
ATOM   4171 HD22 ASN A 264      16.625  39.576 -57.110  1.00 67.38           H  
ATOM   4172  OD1 ASN A 264      17.598  41.776 -57.084  1.00 67.38           O  
ATOM   4173  N   LYS A 265      19.409  43.224 -52.518  1.00 61.72           N  
ATOM   4174  H   LYS A 265      19.397  43.887 -53.280  1.00 61.72           H  
ATOM   4175  CA  LYS A 265      19.312  43.707 -51.132  1.00 61.72           C  
ATOM   4176  HA  LYS A 265      20.063  43.171 -50.552  1.00 61.72           H  
ATOM   4177  C   LYS A 265      17.955  43.304 -50.519  1.00 61.72           C  
ATOM   4178  CB  LYS A 265      19.640  45.213 -51.024  1.00 61.72           C  
ATOM   4179  HB2 LYS A 265      18.962  45.793 -51.652  1.00 61.72           H  
ATOM   4180  HB3 LYS A 265      20.669  45.380 -51.343  1.00 61.72           H  
ATOM   4181  O   LYS A 265      16.947  43.260 -51.222  1.00 61.72           O  
ATOM   4182  CG  LYS A 265      19.474  45.637 -49.559  1.00 61.72           C  
ATOM   4183  HG2 LYS A 265      18.402  45.645 -49.364  1.00 61.72           H  
ATOM   4184  HG3 LYS A 265      19.949  44.881 -48.933  1.00 61.72           H  
ATOM   4185  CD  LYS A 265      19.998  46.995 -49.099  1.00 61.72           C  
ATOM   4186  HD2 LYS A 265      19.473  47.799 -49.616  1.00 61.72           H  
ATOM   4187  HD3 LYS A 265      21.072  47.060 -49.270  1.00 61.72           H  
ATOM   4188  CE  LYS A 265      19.692  47.026 -47.593  1.00 61.72           C  
ATOM   4189  HE2 LYS A 265      18.615  46.956 -47.436  1.00 61.72           H  
ATOM   4190  HE3 LYS A 265      20.125  46.137 -47.136  1.00 61.72           H  
ATOM   4191  NZ  LYS A 265      20.235  48.222 -46.925  1.00 61.72           N  
ATOM   4192  HZ1 LYS A 265      20.360  48.060 -45.936  1.00 61.72           H  
ATOM   4193  HZ2 LYS A 265      21.197  48.396 -47.182  1.00 61.72           H  
ATOM   4194  HZ3 LYS A 265      19.674  49.050 -47.065  1.00 61.72           H  
ATOM   4195  N   ASP A 266      17.973  43.003 -49.219  1.00 61.10           N  
ATOM   4196  H   ASP A 266      18.832  43.167 -48.713  1.00 61.10           H  
ATOM   4197  CA  ASP A 266      16.825  42.613 -48.389  1.00 61.10           C  
ATOM   4198  HA  ASP A 266      17.246  42.304 -47.432  1.00 61.10           H  
ATOM   4199  C   ASP A 266      16.094  41.351 -48.901  1.00 61.10           C  
ATOM   4200  CB  ASP A 266      15.950  43.844 -48.061  1.00 61.10           C  
ATOM   4201  HB2 ASP A 266      15.188  43.556 -47.337  1.00 61.10           H  
ATOM   4202  HB3 ASP A 266      15.448  44.175 -48.971  1.00 61.10           H  
ATOM   4203  O   ASP A 266      14.893  41.168 -48.705  1.00 61.10           O  
ATOM   4204  CG  ASP A 266      16.768  45.012 -47.475  1.00 61.10           C  
ATOM   4205  OD1 ASP A 266      17.800  44.750 -46.812  1.00 61.10           O  
ATOM   4206  OD2 ASP A 266      16.436  46.185 -47.763  1.00 61.10           O  
ATOM   4207  N   GLN A 267      16.847  40.452 -49.552  1.00 60.27           N  
ATOM   4208  H   GLN A 267      17.823  40.670 -49.693  1.00 60.27           H  
ATOM   4209  CA  GLN A 267      16.404  39.144 -50.041  1.00 60.27           C  
ATOM   4210  HA  GLN A 267      15.494  38.862 -49.511  1.00 60.27           H  
ATOM   4211  C   GLN A 267      17.471  38.061 -49.780  1.00 60.27           C  
ATOM   4212  CB  GLN A 267      16.099  39.227 -51.547  1.00 60.27           C  
ATOM   4213  HB2 GLN A 267      15.888  38.227 -51.925  1.00 60.27           H  
ATOM   4214  HB3 GLN A 267      16.973  39.608 -52.077  1.00 60.27           H  
ATOM   4215  O   GLN A 267      18.654  38.386 -49.659  1.00 60.27           O  
ATOM   4216  CG  GLN A 267      14.886  40.123 -51.838  1.00 60.27           C  
ATOM   4217  HG2 GLN A 267      14.052  39.805 -51.212  1.00 60.27           H  
ATOM   4218  HG3 GLN A 267      15.126  41.156 -51.587  1.00 60.27           H  
ATOM   4219  CD  GLN A 267      14.433  40.080 -53.291  1.00 60.27           C  
ATOM   4220  NE2 GLN A 267      13.373  40.781 -53.623  1.00 60.27           N  
ATOM   4221 HE21 GLN A 267      13.064  40.720 -54.583  1.00 60.27           H  
ATOM   4222 HE22 GLN A 267      12.897  41.326 -52.918  1.00 60.27           H  
ATOM   4223  OE1 GLN A 267      15.008  39.437 -54.158  1.00 60.27           O  
ATOM   4224  N   PRO A 268      17.090  36.770 -49.710  1.00 66.06           N  
ATOM   4225  CA  PRO A 268      18.047  35.664 -49.708  1.00 66.06           C  
ATOM   4226  HA  PRO A 268      18.815  35.829 -48.952  1.00 66.06           H  
ATOM   4227  C   PRO A 268      18.730  35.496 -51.077  1.00 66.06           C  
ATOM   4228  CB  PRO A 268      17.214  34.430 -49.336  1.00 66.06           C  
ATOM   4229  HB2 PRO A 268      17.119  34.367 -48.252  1.00 66.06           H  
ATOM   4230  HB3 PRO A 268      17.629  33.503 -49.733  1.00 66.06           H  
ATOM   4231  O   PRO A 268      18.337  36.106 -52.074  1.00 66.06           O  
ATOM   4232  CG  PRO A 268      15.851  34.746 -49.950  1.00 66.06           C  
ATOM   4233  HG2 PRO A 268      15.871  34.536 -51.020  1.00 66.06           H  
ATOM   4234  HG3 PRO A 268      15.048  34.193 -49.463  1.00 66.06           H  
ATOM   4235  CD  PRO A 268      15.726  36.252 -49.720  1.00 66.06           C  
ATOM   4236  HD2 PRO A 268      15.123  36.696 -50.512  1.00 66.06           H  
ATOM   4237  HD3 PRO A 268      15.264  36.438 -48.751  1.00 66.06           H  
ATOM   4238  N   VAL A 269      19.725  34.605 -51.143  1.00 65.75           N  
ATOM   4239  H   VAL A 269      19.987  34.115 -50.300  1.00 65.75           H  
ATOM   4240  CA  VAL A 269      20.237  34.097 -52.425  1.00 65.75           C  
ATOM   4241  HA  VAL A 269      20.462  34.952 -53.063  1.00 65.75           H  
ATOM   4242  C   VAL A 269      19.155  33.256 -53.114  1.00 65.75           C  
ATOM   4243  CB  VAL A 269      21.532  33.277 -52.250  1.00 65.75           C  
ATOM   4244  HB  VAL A 269      21.321  32.393 -51.647  1.00 65.75           H  
ATOM   4245  O   VAL A 269      18.518  32.415 -52.482  1.00 65.75           O  
ATOM   4246  CG1 VAL A 269      22.088  32.827 -53.606  1.00 65.75           C  
ATOM   4247 HG11 VAL A 269      22.172  33.683 -54.275  1.00 65.75           H  
ATOM   4248 HG12 VAL A 269      23.075  32.382 -53.473  1.00 65.75           H  
ATOM   4249 HG13 VAL A 269      21.433  32.080 -54.055  1.00 65.75           H  
ATOM   4250  CG2 VAL A 269      22.640  34.078 -51.553  1.00 65.75           C  
ATOM   4251 HG21 VAL A 269      23.532  33.458 -51.463  1.00 65.75           H  
ATOM   4252 HG22 VAL A 269      22.886  34.966 -52.136  1.00 65.75           H  
ATOM   4253 HG23 VAL A 269      22.326  34.375 -50.553  1.00 65.75           H  
ATOM   4254  N   VAL A 270      18.973  33.466 -54.417  1.00 63.41           N  
ATOM   4255  H   VAL A 270      19.542  34.177 -54.854  1.00 63.41           H  
ATOM   4256  CA  VAL A 270      18.023  32.755 -55.284  1.00 63.41           C  
ATOM   4257  HA  VAL A 270      17.520  31.978 -54.709  1.00 63.41           H  
ATOM   4258  C   VAL A 270      18.789  32.086 -56.426  1.00 63.41           C  
ATOM   4259  CB  VAL A 270      16.949  33.725 -55.824  1.00 63.41           C  
ATOM   4260  HB  VAL A 270      17.435  34.505 -56.410  1.00 63.41           H  
ATOM   4261  O   VAL A 270      19.707  32.679 -56.991  1.00 63.41           O  
ATOM   4262  CG1 VAL A 270      15.926  33.014 -56.721  1.00 63.41           C  
ATOM   4263 HG11 VAL A 270      16.409  32.625 -57.617  1.00 63.41           H  
ATOM   4264 HG12 VAL A 270      15.456  32.194 -56.178  1.00 63.41           H  
ATOM   4265 HG13 VAL A 270      15.157  33.719 -57.036  1.00 63.41           H  
ATOM   4266  CG2 VAL A 270      16.171  34.395 -54.682  1.00 63.41           C  
ATOM   4267 HG21 VAL A 270      16.841  35.010 -54.081  1.00 63.41           H  
ATOM   4268 HG22 VAL A 270      15.718  33.638 -54.042  1.00 63.41           H  
ATOM   4269 HG23 VAL A 270      15.393  35.043 -55.086  1.00 63.41           H  
ATOM   4270  N   THR A 271      18.416  30.859 -56.788  1.00 65.94           N  
ATOM   4271  H   THR A 271      17.647  30.415 -56.307  1.00 65.94           H  
ATOM   4272  CA  THR A 271      19.037  30.077 -57.872  1.00 65.94           C  
ATOM   4273  HA  THR A 271      19.737  30.703 -58.425  1.00 65.94           H  
ATOM   4274  C   THR A 271      17.981  29.596 -58.867  1.00 65.94           C  
ATOM   4275  CB  THR A 271      19.834  28.883 -57.314  1.00 65.94           C  
ATOM   4276  HB  THR A 271      20.339  28.382 -58.140  1.00 65.94           H  
ATOM   4277  O   THR A 271      16.824  29.407 -58.493  1.00 65.94           O  
ATOM   4278  CG2 THR A 271      20.865  29.313 -56.273  1.00 65.94           C  
ATOM   4279 HG21 THR A 271      21.337  30.246 -56.583  1.00 65.94           H  
ATOM   4280 HG22 THR A 271      21.637  28.546 -56.204  1.00 65.94           H  
ATOM   4281 HG23 THR A 271      20.395  29.463 -55.301  1.00 65.94           H  
ATOM   4282  OG1 THR A 271      18.998  27.945 -56.680  1.00 65.94           O  
ATOM   4283  HG1 THR A 271      19.557  27.224 -56.381  1.00 65.94           H  
ATOM   4284  N   THR A 272      18.352  29.382 -60.136  1.00 56.45           N  
ATOM   4285  H   THR A 272      19.279  29.645 -60.440  1.00 56.45           H  
ATOM   4286  CA  THR A 272      17.436  28.815 -61.154  1.00 56.45           C  
ATOM   4287  HA  THR A 272      16.477  28.620 -60.676  1.00 56.45           H  
ATOM   4288  C   THR A 272      17.893  27.442 -61.658  1.00 56.45           C  
ATOM   4289  CB  THR A 272      17.113  29.791 -62.307  1.00 56.45           C  
ATOM   4290  HB  THR A 272      16.221  29.422 -62.813  1.00 56.45           H  
ATOM   4291  O   THR A 272      17.554  27.045 -62.771  1.00 56.45           O  
ATOM   4292  CG2 THR A 272      16.825  31.216 -61.833  1.00 56.45           C  
ATOM   4293 HG21 THR A 272      17.722  31.658 -61.397  1.00 56.45           H  
ATOM   4294 HG22 THR A 272      16.028  31.202 -61.089  1.00 56.45           H  
ATOM   4295 HG23 THR A 272      16.511  31.821 -62.683  1.00 56.45           H  
ATOM   4296  OG1 THR A 272      18.145  29.854 -63.260  1.00 56.45           O  
ATOM   4297  HG1 THR A 272      18.213  28.975 -63.640  1.00 56.45           H  
ATOM   4298  N   LYS A 273      18.701  26.722 -60.864  1.00 56.48           N  
ATOM   4299  H   LYS A 273      18.939  27.117 -59.965  1.00 56.48           H  
ATOM   4300  CA  LYS A 273      19.345  25.455 -61.248  1.00 56.48           C  
ATOM   4301  HA  LYS A 273      18.823  25.029 -62.105  1.00 56.48           H  
ATOM   4302  C   LYS A 273      19.282  24.422 -60.112  1.00 56.48           C  
ATOM   4303  CB  LYS A 273      20.806  25.721 -61.677  1.00 56.48           C  
ATOM   4304  HB2 LYS A 273      21.233  24.777 -62.017  1.00 56.48           H  
ATOM   4305  HB3 LYS A 273      21.382  26.050 -60.812  1.00 56.48           H  
ATOM   4306  O   LYS A 273      20.151  24.393 -59.247  1.00 56.48           O  
ATOM   4307  CG  LYS A 273      20.976  26.775 -62.789  1.00 56.48           C  
ATOM   4308  HG2 LYS A 273      20.776  27.760 -62.369  1.00 56.48           H  
ATOM   4309  HG3 LYS A 273      20.265  26.592 -63.595  1.00 56.48           H  
ATOM   4310  CD  LYS A 273      22.407  26.766 -63.353  1.00 56.48           C  
ATOM   4311  HD2 LYS A 273      22.636  27.740 -63.786  1.00 56.48           H  
ATOM   4312  HD3 LYS A 273      23.106  26.578 -62.538  1.00 56.48           H  
ATOM   4313  CE  LYS A 273      22.550  25.691 -64.437  1.00 56.48           C  
ATOM   4314  HE2 LYS A 273      21.919  24.845 -64.162  1.00 56.48           H  
ATOM   4315  HE3 LYS A 273      22.193  26.078 -65.391  1.00 56.48           H  
ATOM   4316  NZ  LYS A 273      23.938  25.194 -64.552  1.00 56.48           N  
ATOM   4317  HZ1 LYS A 273      24.220  24.830 -63.653  1.00 56.48           H  
ATOM   4318  HZ2 LYS A 273      23.933  24.328 -65.073  1.00 56.48           H  
ATOM   4319  HZ3 LYS A 273      24.595  25.864 -64.925  1.00 56.48           H  
ATOM   4320  N   GLN A 274      18.273  23.548 -60.124  1.00 50.36           N  
ATOM   4321  H   GLN A 274      17.579  23.627 -60.853  1.00 50.36           H  
ATOM   4322  CA  GLN A 274      18.223  22.358 -59.256  1.00 50.36           C  
ATOM   4323  HA  GLN A 274      18.734  22.580 -58.319  1.00 50.36           H  
ATOM   4324  C   GLN A 274      19.010  21.200 -59.896  1.00 50.36           C  
ATOM   4325  CB  GLN A 274      16.770  21.991 -58.903  1.00 50.36           C  
ATOM   4326  HB2 GLN A 274      16.169  21.938 -59.811  1.00 50.36           H  
ATOM   4327  HB3 GLN A 274      16.765  21.010 -58.428  1.00 50.36           H  
ATOM   4328  O   GLN A 274      18.447  20.205 -60.344  1.00 50.36           O  
ATOM   4329  CG  GLN A 274      16.148  22.993 -57.916  1.00 50.36           C  
ATOM   4330  HG2 GLN A 274      16.815  23.104 -57.061  1.00 50.36           H  
ATOM   4331  HG3 GLN A 274      16.042  23.967 -58.394  1.00 50.36           H  
ATOM   4332  CD  GLN A 274      14.777  22.548 -57.412  1.00 50.36           C  
ATOM   4333  NE2 GLN A 274      14.443  22.813 -56.168  1.00 50.36           N  
ATOM   4334 HE21 GLN A 274      15.082  23.291 -55.548  1.00 50.36           H  
ATOM   4335 HE22 GLN A 274      13.527  22.495 -55.886  1.00 50.36           H  
ATOM   4336  OE1 GLN A 274      13.971  21.966 -58.115  1.00 50.36           O  
ATOM   4337  N   GLU A 275      20.327  21.370 -60.007  1.00 51.22           N  
ATOM   4338  H   GLU A 275      20.736  22.197 -59.596  1.00 51.22           H  
ATOM   4339  CA  GLU A 275      21.231  20.374 -60.596  1.00 51.22           C  
ATOM   4340  HA  GLU A 275      20.699  19.841 -61.384  1.00 51.22           H  
ATOM   4341  C   GLU A 275      21.679  19.333 -59.562  1.00 51.22           C  
ATOM   4342  CB  GLU A 275      22.444  21.074 -61.233  1.00 51.22           C  
ATOM   4343  HB2 GLU A 275      22.883  21.763 -60.511  1.00 51.22           H  
ATOM   4344  HB3 GLU A 275      23.192  20.329 -61.502  1.00 51.22           H  
ATOM   4345  O   GLU A 275      21.910  19.667 -58.402  1.00 51.22           O  
ATOM   4346  CG  GLU A 275      22.027  21.829 -62.502  1.00 51.22           C  
ATOM   4347  HG2 GLU A 275      21.673  21.102 -63.232  1.00 51.22           H  
ATOM   4348  HG3 GLU A 275      21.195  22.495 -62.273  1.00 51.22           H  
ATOM   4349  CD  GLU A 275      23.161  22.662 -63.109  1.00 51.22           C  
ATOM   4350  OE1 GLU A 275      23.341  22.605 -64.346  1.00 51.22           O  
ATOM   4351  OE2 GLU A 275      23.766  23.509 -62.407  1.00 51.22           O  
ATOM   4352  N   SER A 276      21.900  18.086 -60.001  1.00 49.51           N  
ATOM   4353  H   SER A 276      21.726  17.889 -60.977  1.00 49.51           H  
ATOM   4354  CA  SER A 276      22.328  16.947 -59.157  1.00 49.51           C  
ATOM   4355  HA  SER A 276      21.528  16.706 -58.458  1.00 49.51           H  
ATOM   4356  C   SER A 276      23.603  17.182 -58.338  1.00 49.51           C  
ATOM   4357  CB  SER A 276      22.594  15.728 -60.053  1.00 49.51           C  
ATOM   4358  HB2 SER A 276      21.704  15.519 -60.648  1.00 49.51           H  
ATOM   4359  HB3 SER A 276      22.800  14.859 -59.429  1.00 49.51           H  
ATOM   4360  O   SER A 276      23.911  16.410 -57.436  1.00 49.51           O  
ATOM   4361  OG  SER A 276      23.702  15.955 -60.921  1.00 49.51           O  
ATOM   4362  HG  SER A 276      24.493  15.923 -60.378  1.00 49.51           H  
ATOM   4363  N   ASN A 277      24.369  18.202 -58.719  1.00 57.91           N  
ATOM   4364  H   ASN A 277      23.991  18.800 -59.440  1.00 57.91           H  
ATOM   4365  CA  ASN A 277      25.711  18.495 -58.242  1.00 57.91           C  
ATOM   4366  HA  ASN A 277      26.081  17.666 -57.639  1.00 57.91           H  
ATOM   4367  C   ASN A 277      25.750  19.737 -57.338  1.00 57.91           C  
ATOM   4368  CB  ASN A 277      26.609  18.636 -59.488  1.00 57.91           C  
ATOM   4369  HB2 ASN A 277      26.158  19.308 -60.219  1.00 57.91           H  
ATOM   4370  HB3 ASN A 277      27.564  19.071 -59.193  1.00 57.91           H  
ATOM   4371  O   ASN A 277      26.811  20.073 -56.828  1.00 57.91           O  
ATOM   4372  CG  ASN A 277      26.904  17.304 -60.155  1.00 57.91           C  
ATOM   4373  ND2 ASN A 277      27.831  17.262 -61.073  1.00 57.91           N  
ATOM   4374 HD21 ASN A 277      28.216  18.119 -61.442  1.00 57.91           H  
ATOM   4375 HD22 ASN A 277      28.407  16.432 -61.074  1.00 57.91           H  
ATOM   4376  OD1 ASN A 277      26.241  16.292 -59.976  1.00 57.91           O  
ATOM   4377  N   PHE A 278      24.636  20.454 -57.166  1.00 62.66           N  
ATOM   4378  H   PHE A 278      23.764  20.090 -57.522  1.00 62.66           H  
ATOM   4379  CA  PHE A 278      24.582  21.710 -56.417  1.00 62.66           C  
ATOM   4380  HA  PHE A 278      25.482  22.290 -56.622  1.00 62.66           H  
ATOM   4381  C   PHE A 278      24.511  21.449 -54.901  1.00 62.66           C  
ATOM   4382  CB  PHE A 278      23.376  22.508 -56.938  1.00 62.66           C  
ATOM   4383  HB2 PHE A 278      23.478  22.630 -58.017  1.00 62.66           H  
ATOM   4384  HB3 PHE A 278      22.468  21.931 -56.764  1.00 62.66           H  
ATOM   4385  O   PHE A 278      23.540  20.871 -54.419  1.00 62.66           O  
ATOM   4386  CG  PHE A 278      23.201  23.876 -56.311  1.00 62.66           C  
ATOM   4387  CD1 PHE A 278      22.559  23.997 -55.064  1.00 62.66           C  
ATOM   4388  HD1 PHE A 278      22.193  23.117 -54.556  1.00 62.66           H  
ATOM   4389  CD2 PHE A 278      23.661  25.028 -56.977  1.00 62.66           C  
ATOM   4390  HD2 PHE A 278      24.149  24.942 -57.937  1.00 62.66           H  
ATOM   4391  CE1 PHE A 278      22.397  25.259 -54.473  1.00 62.66           C  
ATOM   4392  HE1 PHE A 278      21.913  25.343 -53.510  1.00 62.66           H  
ATOM   4393  CE2 PHE A 278      23.480  26.294 -56.394  1.00 62.66           C  
ATOM   4394  HE2 PHE A 278      23.822  27.179 -56.911  1.00 62.66           H  
ATOM   4395  CZ  PHE A 278      22.861  26.405 -55.136  1.00 62.66           C  
ATOM   4396  HZ  PHE A 278      22.733  27.372 -54.673  1.00 62.66           H  
ATOM   4397  N   ASN A 279      25.509  21.909 -54.136  1.00 63.84           N  
ATOM   4398  H   ASN A 279      26.269  22.406 -54.577  1.00 63.84           H  
ATOM   4399  CA  ASN A 279      25.515  21.781 -52.671  1.00 63.84           C  
ATOM   4400  HA  ASN A 279      25.017  20.856 -52.378  1.00 63.84           H  
ATOM   4401  C   ASN A 279      24.791  22.950 -51.993  1.00 63.84           C  
ATOM   4402  CB  ASN A 279      26.961  21.767 -52.131  1.00 63.84           C  
ATOM   4403  HB2 ASN A 279      26.923  21.671 -51.046  1.00 63.84           H  
ATOM   4404  HB3 ASN A 279      27.438  22.720 -52.357  1.00 63.84           H  
ATOM   4405  O   ASN A 279      24.043  22.773 -51.035  1.00 63.84           O  
ATOM   4406  CG  ASN A 279      27.856  20.659 -52.638  1.00 63.84           C  
ATOM   4407  ND2 ASN A 279      29.150  20.880 -52.609  1.00 63.84           N  
ATOM   4408 HD21 ASN A 279      29.755  20.145 -52.948  1.00 63.84           H  
ATOM   4409 HD22 ASN A 279      29.525  21.753 -52.267  1.00 63.84           H  
ATOM   4410  OD1 ASN A 279      27.435  19.583 -53.025  1.00 63.84           O  
ATOM   4411  N   MET A 280      25.131  24.169 -52.418  1.00 76.15           N  
ATOM   4412  H   MET A 280      25.718  24.238 -53.237  1.00 76.15           H  
ATOM   4413  CA  MET A 280      24.913  25.395 -51.653  1.00 76.15           C  
ATOM   4414  HA  MET A 280      23.911  25.390 -51.225  1.00 76.15           H  
ATOM   4415  C   MET A 280      25.082  26.614 -52.559  1.00 76.15           C  
ATOM   4416  CB  MET A 280      25.965  25.454 -50.520  1.00 76.15           C  
ATOM   4417  HB2 MET A 280      26.954  25.356 -50.968  1.00 76.15           H  
ATOM   4418  HB3 MET A 280      25.816  24.607 -49.850  1.00 76.15           H  
ATOM   4419  O   MET A 280      25.986  26.650 -53.392  1.00 76.15           O  
ATOM   4420  CG  MET A 280      25.938  26.740 -49.676  1.00 76.15           C  
ATOM   4421  HG2 MET A 280      26.056  27.603 -50.331  1.00 76.15           H  
ATOM   4422  HG3 MET A 280      24.965  26.813 -49.188  1.00 76.15           H  
ATOM   4423  SD  MET A 280      27.229  26.880 -48.407  1.00 76.15           S  
ATOM   4424  CE  MET A 280      28.703  27.001 -49.462  1.00 76.15           C  
ATOM   4425  HE1 MET A 280      29.582  27.207 -48.851  1.00 76.15           H  
ATOM   4426  HE2 MET A 280      28.581  27.802 -50.190  1.00 76.15           H  
ATOM   4427  HE3 MET A 280      28.862  26.061 -49.989  1.00 76.15           H  
ATOM   4428  N   ALA A 281      24.314  27.666 -52.285  1.00 77.34           N  
ATOM   4429  H   ALA A 281      23.577  27.561 -51.602  1.00 77.34           H  
ATOM   4430  CA  ALA A 281      24.785  29.029 -52.492  1.00 77.34           C  
ATOM   4431  HA  ALA A 281      25.854  28.994 -52.700  1.00 77.34           H  
ATOM   4432  C   ALA A 281      24.603  29.832 -51.196  1.00 77.34           C  
ATOM   4433  CB  ALA A 281      24.089  29.658 -53.703  1.00 77.34           C  
ATOM   4434  HB1 ALA A 281      23.017  29.734 -53.524  1.00 77.34           H  
ATOM   4435  HB2 ALA A 281      24.274  29.049 -54.587  1.00 77.34           H  
ATOM   4436  HB3 ALA A 281      24.505  30.650 -53.879  1.00 77.34           H  
ATOM   4437  O   ALA A 281      23.625  29.629 -50.476  1.00 77.34           O  
ATOM   4438  N   LYS A 282      25.546  30.726 -50.888  1.00 86.14           N  
ATOM   4439  H   LYS A 282      26.286  30.865 -51.562  1.00 86.14           H  
ATOM   4440  CA  LYS A 282      25.485  31.640 -49.735  1.00 86.14           C  
ATOM   4441  HA  LYS A 282      24.440  31.734 -49.441  1.00 86.14           H  
ATOM   4442  C   LYS A 282      25.944  33.041 -50.135  1.00 86.14           C  
ATOM   4443  CB  LYS A 282      26.250  31.067 -48.521  1.00 86.14           C  
ATOM   4444  HB2 LYS A 282      25.961  31.659 -47.653  1.00 86.14           H  
ATOM   4445  HB3 LYS A 282      25.917  30.045 -48.342  1.00 86.14           H  
ATOM   4446  O   LYS A 282      26.603  33.209 -51.154  1.00 86.14           O  
ATOM   4447  CG  LYS A 282      27.789  31.079 -48.625  1.00 86.14           C  
ATOM   4448  HG2 LYS A 282      28.117  32.071 -48.937  1.00 86.14           H  
ATOM   4449  HG3 LYS A 282      28.117  30.351 -49.368  1.00 86.14           H  
ATOM   4450  CD  LYS A 282      28.434  30.764 -47.261  1.00 86.14           C  
ATOM   4451  HD2 LYS A 282      27.943  31.374 -46.501  1.00 86.14           H  
ATOM   4452  HD3 LYS A 282      28.278  29.716 -47.006  1.00 86.14           H  
ATOM   4453  CE  LYS A 282      29.929  31.117 -47.227  1.00 86.14           C  
ATOM   4454  HE2 LYS A 282      30.083  32.018 -47.820  1.00 86.14           H  
ATOM   4455  HE3 LYS A 282      30.222  31.340 -46.201  1.00 86.14           H  
ATOM   4456  NZ  LYS A 282      30.787  30.038 -47.757  1.00 86.14           N  
ATOM   4457  HZ1 LYS A 282      30.403  29.641 -48.603  1.00 86.14           H  
ATOM   4458  HZ2 LYS A 282      31.632  30.414 -48.164  1.00 86.14           H  
ATOM   4459  HZ3 LYS A 282      30.987  29.288 -47.111  1.00 86.14           H  
ATOM   4460  N   GLY A 283      25.603  34.058 -49.354  1.00 79.40           N  
ATOM   4461  H   GLY A 283      25.033  33.902 -48.535  1.00 79.40           H  
ATOM   4462  CA  GLY A 283      25.974  35.437 -49.663  1.00 79.40           C  
ATOM   4463  HA2 GLY A 283      27.059  35.523 -49.712  1.00 79.40           H  
ATOM   4464  HA3 GLY A 283      25.569  35.720 -50.635  1.00 79.40           H  
ATOM   4465  C   GLY A 283      25.454  36.422 -48.629  1.00 79.40           C  
ATOM   4466  O   GLY A 283      24.597  36.085 -47.815  1.00 79.40           O  
ATOM   4467  N   GLU A 284      25.979  37.640 -48.677  1.00 80.03           N  
ATOM   4468  H   GLU A 284      26.653  37.835 -49.403  1.00 80.03           H  
ATOM   4469  CA  GLU A 284      25.544  38.766 -47.855  1.00 80.03           C  
ATOM   4470  HA  GLU A 284      24.473  38.681 -47.675  1.00 80.03           H  
ATOM   4471  C   GLU A 284      25.822  40.067 -48.614  1.00 80.03           C  
ATOM   4472  CB  GLU A 284      26.274  38.745 -46.499  1.00 80.03           C  
ATOM   4473  HB2 GLU A 284      27.333  38.950 -46.654  1.00 80.03           H  
ATOM   4474  HB3 GLU A 284      26.170  37.752 -46.063  1.00 80.03           H  
ATOM   4475  O   GLU A 284      26.904  40.241 -49.178  1.00 80.03           O  
ATOM   4476  CG  GLU A 284      25.700  39.774 -45.511  1.00 80.03           C  
ATOM   4477  HG2 GLU A 284      25.838  40.773 -45.923  1.00 80.03           H  
ATOM   4478  HG3 GLU A 284      24.629  39.596 -45.404  1.00 80.03           H  
ATOM   4479  CD  GLU A 284      26.358  39.716 -44.124  1.00 80.03           C  
ATOM   4480  OE1 GLU A 284      26.100  40.615 -43.289  1.00 80.03           O  
ATOM   4481  OE2 GLU A 284      27.163  38.801 -43.826  1.00 80.03           O  
ATOM   4482  N   LEU A 285      24.860  40.991 -48.625  1.00 72.04           N  
ATOM   4483  H   LEU A 285      24.013  40.817 -48.102  1.00 72.04           H  
ATOM   4484  CA  LEU A 285      25.037  42.332 -49.179  1.00 72.04           C  
ATOM   4485  HA  LEU A 285      25.988  42.386 -49.710  1.00 72.04           H  
ATOM   4486  C   LEU A 285      25.109  43.337 -48.029  1.00 72.04           C  
ATOM   4487  CB  LEU A 285      23.923  42.653 -50.185  1.00 72.04           C  
ATOM   4488  HB2 LEU A 285      24.081  43.670 -50.544  1.00 72.04           H  
ATOM   4489  HB3 LEU A 285      22.966  42.627 -49.666  1.00 72.04           H  
ATOM   4490  O   LEU A 285      24.200  43.419 -47.207  1.00 72.04           O  
ATOM   4491  CG  LEU A 285      23.851  41.705 -51.400  1.00 72.04           C  
ATOM   4492  HG  LEU A 285      23.549  40.710 -51.073  1.00 72.04           H  
ATOM   4493  CD1 LEU A 285      22.788  42.248 -52.347  1.00 72.04           C  
ATOM   4494 HD11 LEU A 285      21.836  42.266 -51.817  1.00 72.04           H  
ATOM   4495 HD12 LEU A 285      23.045  43.256 -52.675  1.00 72.04           H  
ATOM   4496 HD13 LEU A 285      22.690  41.607 -53.223  1.00 72.04           H  
ATOM   4497  CD2 LEU A 285      25.172  41.591 -52.165  1.00 72.04           C  
ATOM   4498 HD21 LEU A 285      25.556  42.585 -52.391  1.00 72.04           H  
ATOM   4499 HD22 LEU A 285      25.895  41.036 -51.568  1.00 72.04           H  
ATOM   4500 HD23 LEU A 285      25.012  41.046 -53.095  1.00 72.04           H  
ATOM   4501  N   SER A 286      26.214  44.074 -47.960  1.00 69.44           N  
ATOM   4502  H   SER A 286      26.888  44.000 -48.709  1.00 69.44           H  
ATOM   4503  CA  SER A 286      26.613  44.838 -46.783  1.00 69.44           C  
ATOM   4504  HA  SER A 286      26.043  44.493 -45.920  1.00 69.44           H  
ATOM   4505  C   SER A 286      26.379  46.341 -46.953  1.00 69.44           C  
ATOM   4506  CB  SER A 286      28.090  44.544 -46.502  1.00 69.44           C  
ATOM   4507  HB2 SER A 286      28.692  44.846 -47.359  1.00 69.44           H  
ATOM   4508  HB3 SER A 286      28.220  43.473 -46.345  1.00 69.44           H  
ATOM   4509  O   SER A 286      27.002  46.978 -47.801  1.00 69.44           O  
ATOM   4510  OG  SER A 286      28.531  45.238 -45.356  1.00 69.44           O  
ATOM   4511  HG  SER A 286      29.238  45.821 -45.642  1.00 69.44           H  
ATOM   4512  N   ASP A 287      25.567  46.926 -46.066  1.00 63.67           N  
ATOM   4513  H   ASP A 287      24.979  46.339 -45.492  1.00 63.67           H  
ATOM   4514  CA  ASP A 287      25.597  48.372 -45.782  1.00 63.67           C  
ATOM   4515  HA  ASP A 287      25.609  48.932 -46.718  1.00 63.67           H  
ATOM   4516  C   ASP A 287      26.845  48.764 -44.959  1.00 63.67           C  
ATOM   4517  CB  ASP A 287      24.356  48.780 -44.971  1.00 63.67           C  
ATOM   4518  HB2 ASP A 287      24.441  49.836 -44.714  1.00 63.67           H  
ATOM   4519  HB3 ASP A 287      24.352  48.215 -44.039  1.00 63.67           H  
ATOM   4520  O   ASP A 287      27.221  49.936 -44.877  1.00 63.67           O  
ATOM   4521  CG  ASP A 287      23.015  48.585 -45.677  1.00 63.67           C  
ATOM   4522  OD1 ASP A 287      22.905  48.780 -46.910  1.00 63.67           O  
ATOM   4523  OD2 ASP A 287      22.028  48.275 -44.977  1.00 63.67           O  
ATOM   4524  N   THR A 288      27.480  47.787 -44.300  1.00 58.23           N  
ATOM   4525  H   THR A 288      27.190  46.838 -44.487  1.00 58.23           H  
ATOM   4526  CA  THR A 288      28.626  47.999 -43.408  1.00 58.23           C  
ATOM   4527  HA  THR A 288      28.449  48.934 -42.877  1.00 58.23           H  
ATOM   4528  C   THR A 288      29.925  48.149 -44.195  1.00 58.23           C  
ATOM   4529  CB  THR A 288      28.786  46.901 -42.336  1.00 58.23           C  
ATOM   4530  HB  THR A 288      29.408  47.311 -41.541  1.00 58.23           H  
ATOM   4531  O   THR A 288      30.145  47.479 -45.202  1.00 58.23           O  
ATOM   4532  CG2 THR A 288      27.468  46.448 -41.709  1.00 58.23           C  
ATOM   4533 HG21 THR A 288      27.678  45.777 -40.876  1.00 58.23           H  
ATOM   4534 HG22 THR A 288      26.919  47.314 -41.336  1.00 58.23           H  
ATOM   4535 HG23 THR A 288      26.857  45.920 -42.440  1.00 58.23           H  
ATOM   4536  OG1 THR A 288      29.445  45.759 -42.832  1.00 58.23           O  
ATOM   4537  HG1 THR A 288      28.971  45.456 -43.610  1.00 58.23           H  
ATOM   4538  N   LYS A 289      30.843  48.971 -43.680  1.00 54.19           N  
ATOM   4539  H   LYS A 289      30.600  49.482 -42.844  1.00 54.19           H  
ATOM   4540  CA  LYS A 289      32.180  49.186 -44.264  1.00 54.19           C  
ATOM   4541  HA  LYS A 289      32.125  48.963 -45.330  1.00 54.19           H  
ATOM   4542  C   LYS A 289      33.241  48.216 -43.721  1.00 54.19           C  
ATOM   4543  CB  LYS A 289      32.574  50.666 -44.126  1.00 54.19           C  
ATOM   4544  HB2 LYS A 289      32.644  50.927 -43.070  1.00 54.19           H  
ATOM   4545  HB3 LYS A 289      33.549  50.820 -44.589  1.00 54.19           H  
ATOM   4546  O   LYS A 289      34.432  48.498 -43.798  1.00 54.19           O  
ATOM   4547  CG  LYS A 289      31.552  51.579 -44.821  1.00 54.19           C  
ATOM   4548  HG2 LYS A 289      31.480  51.297 -45.871  1.00 54.19           H  
ATOM   4549  HG3 LYS A 289      30.571  51.465 -44.358  1.00 54.19           H  
ATOM   4550  CD  LYS A 289      31.964  53.047 -44.720  1.00 54.19           C  
ATOM   4551  HD2 LYS A 289      32.941  53.177 -45.186  1.00 54.19           H  
ATOM   4552  HD3 LYS A 289      32.014  53.346 -43.673  1.00 54.19           H  
ATOM   4553  CE  LYS A 289      30.920  53.880 -45.459  1.00 54.19           C  
ATOM   4554  HE2 LYS A 289      29.938  53.723 -45.014  1.00 54.19           H  
ATOM   4555  HE3 LYS A 289      30.874  53.525 -46.488  1.00 54.19           H  
ATOM   4556  NZ  LYS A 289      31.267  55.317 -45.462  1.00 54.19           N  
ATOM   4557  HZ1 LYS A 289      30.762  55.756 -46.219  1.00 54.19           H  
ATOM   4558  HZ2 LYS A 289      31.045  55.765 -44.585  1.00 54.19           H  
ATOM   4559  HZ3 LYS A 289      32.253  55.429 -45.653  1.00 54.19           H  
ATOM   4560  N   THR A 290      32.802  47.104 -43.129  1.00 56.23           N  
ATOM   4561  H   THR A 290      31.802  46.973 -43.072  1.00 56.23           H  
ATOM   4562  CA  THR A 290      33.643  46.093 -42.463  1.00 56.23           C  
ATOM   4563  HA  THR A 290      34.693  46.305 -42.665  1.00 56.23           H  
ATOM   4564  C   THR A 290      33.400  44.671 -42.973  1.00 56.23           C  
ATOM   4565  CB  THR A 290      33.445  46.132 -40.941  1.00 56.23           C  
ATOM   4566  HB  THR A 290      33.913  45.255 -40.492  1.00 56.23           H  
ATOM   4567  O   THR A 290      34.293  43.837 -42.853  1.00 56.23           O  
ATOM   4568  CG2 THR A 290      34.055  47.386 -40.315  1.00 56.23           C  
ATOM   4569 HG21 THR A 290      33.946  47.346 -39.231  1.00 56.23           H  
ATOM   4570 HG22 THR A 290      35.117  47.435 -40.559  1.00 56.23           H  
ATOM   4571 HG23 THR A 290      33.559  48.279 -40.695  1.00 56.23           H  
ATOM   4572  OG1 THR A 290      32.070  46.145 -40.626  1.00 56.23           O  
ATOM   4573  HG1 THR A 290      31.985  45.947 -39.690  1.00 56.23           H  
ATOM   4574  N   LYS A 291      32.253  44.397 -43.610  1.00 64.85           N  
ATOM   4575  H   LYS A 291      31.530  45.103 -43.615  1.00 64.85           H  
ATOM   4576  CA  LYS A 291      32.060  43.242 -44.501  1.00 64.85           C  
ATOM   4577  HA  LYS A 291      32.867  42.525 -44.351  1.00 64.85           H  
ATOM   4578  C   LYS A 291      32.091  43.691 -45.962  1.00 64.85           C  
ATOM   4579  CB  LYS A 291      30.727  42.538 -44.215  1.00 64.85           C  
ATOM   4580  HB2 LYS A 291      30.601  41.743 -44.950  1.00 64.85           H  
ATOM   4581  HB3 LYS A 291      29.914  43.250 -44.351  1.00 64.85           H  
ATOM   4582  O   LYS A 291      31.524  44.727 -46.300  1.00 64.85           O  
ATOM   4583  CG  LYS A 291      30.615  41.927 -42.812  1.00 64.85           C  
ATOM   4584  HG2 LYS A 291      31.438  41.231 -42.645  1.00 64.85           H  
ATOM   4585  HG3 LYS A 291      30.642  42.713 -42.058  1.00 64.85           H  
ATOM   4586  CD  LYS A 291      29.280  41.179 -42.732  1.00 64.85           C  
ATOM   4587  HD2 LYS A 291      29.267  40.408 -43.503  1.00 64.85           H  
ATOM   4588  HD3 LYS A 291      28.469  41.878 -42.934  1.00 64.85           H  
ATOM   4589  CE  LYS A 291      29.042  40.521 -41.373  1.00 64.85           C  
ATOM   4590  HE2 LYS A 291      28.996  41.296 -40.608  1.00 64.85           H  
ATOM   4591  HE3 LYS A 291      29.873  39.851 -41.152  1.00 64.85           H  
ATOM   4592  NZ  LYS A 291      27.773  39.762 -41.415  1.00 64.85           N  
ATOM   4593  HZ1 LYS A 291      27.023  40.340 -41.769  1.00 64.85           H  
ATOM   4594  HZ2 LYS A 291      27.506  39.313 -40.551  1.00 64.85           H  
ATOM   4595  HZ3 LYS A 291      27.782  39.096 -42.174  1.00 64.85           H  
ATOM   4596  N   ALA A 292      32.692  42.885 -46.835  1.00 69.29           N  
ATOM   4597  H   ALA A 292      33.090  42.022 -46.496  1.00 69.29           H  
ATOM   4598  CA  ALA A 292      32.511  43.023 -48.279  1.00 69.29           C  
ATOM   4599  HA  ALA A 292      32.442  44.080 -48.534  1.00 69.29           H  
ATOM   4600  C   ALA A 292      31.205  42.337 -48.711  1.00 69.29           C  
ATOM   4601  CB  ALA A 292      33.731  42.442 -49.004  1.00 69.29           C  
ATOM   4602  HB1 ALA A 292      34.635  42.959 -48.682  1.00 69.29           H  
ATOM   4603  HB2 ALA A 292      33.824  41.378 -48.785  1.00 69.29           H  
ATOM   4604  HB3 ALA A 292      33.613  42.573 -50.079  1.00 69.29           H  
ATOM   4605  O   ALA A 292      30.891  41.250 -48.227  1.00 69.29           O  
ATOM   4606  N   SER A 293      30.465  42.944 -49.641  1.00 78.55           N  
ATOM   4607  H   SER A 293      30.761  43.844 -49.992  1.00 78.55           H  
ATOM   4608  CA  SER A 293      29.294  42.308 -50.257  1.00 78.55           C  
ATOM   4609  HA  SER A 293      28.643  41.932 -49.468  1.00 78.55           H  
ATOM   4610  C   SER A 293      29.732  41.137 -51.139  1.00 78.55           C  
ATOM   4611  CB  SER A 293      28.509  43.318 -51.096  1.00 78.55           C  
ATOM   4612  HB2 SER A 293      27.684  42.810 -51.595  1.00 78.55           H  
ATOM   4613  HB3 SER A 293      29.165  43.751 -51.851  1.00 78.55           H  
ATOM   4614  O   SER A 293      30.644  41.301 -51.954  1.00 78.55           O  
ATOM   4615  OG  SER A 293      27.998  44.341 -50.263  1.00 78.55           O  
ATOM   4616  HG  SER A 293      27.709  45.082 -50.801  1.00 78.55           H  
ATOM   4617  N   PHE A 294      29.099  39.969 -50.999  1.00 85.20           N  
ATOM   4618  H   PHE A 294      28.345  39.898 -50.331  1.00 85.20           H  
ATOM   4619  CA  PHE A 294      29.509  38.750 -51.701  1.00 85.20           C  
ATOM   4620  HA  PHE A 294      29.924  39.047 -52.664  1.00 85.20           H  
ATOM   4621  C   PHE A 294      28.356  37.781 -52.007  1.00 85.20           C  
ATOM   4622  CB  PHE A 294      30.625  38.042 -50.907  1.00 85.20           C  
ATOM   4623  HB2 PHE A 294      31.287  38.783 -50.460  1.00 85.20           H  
ATOM   4624  HB3 PHE A 294      31.231  37.473 -51.613  1.00 85.20           H  
ATOM   4625  O   PHE A 294      27.305  37.799 -51.365  1.00 85.20           O  
ATOM   4626  CG  PHE A 294      30.145  37.088 -49.826  1.00 85.20           C  
ATOM   4627  CD1 PHE A 294      29.655  37.580 -48.601  1.00 85.20           C  
ATOM   4628  HD1 PHE A 294      29.629  38.643 -48.414  1.00 85.20           H  
ATOM   4629  CD2 PHE A 294      30.169  35.699 -50.060  1.00 85.20           C  
ATOM   4630  HD2 PHE A 294      30.537  35.313 -50.999  1.00 85.20           H  
ATOM   4631  CE1 PHE A 294      29.191  36.685 -47.618  1.00 85.20           C  
ATOM   4632  HE1 PHE A 294      28.812  37.064 -46.681  1.00 85.20           H  
ATOM   4633  CE2 PHE A 294      29.707  34.806 -49.079  1.00 85.20           C  
ATOM   4634  HE2 PHE A 294      29.731  33.744 -49.275  1.00 85.20           H  
ATOM   4635  CZ  PHE A 294      29.215  35.299 -47.857  1.00 85.20           C  
ATOM   4636  HZ  PHE A 294      28.851  34.618 -47.101  1.00 85.20           H  
ATOM   4637  N   ILE A 295      28.599  36.900 -52.977  1.00 80.88           N  
ATOM   4638  H   ILE A 295      29.488  36.972 -53.452  1.00 80.88           H  
ATOM   4639  CA  ILE A 295      27.814  35.703 -53.289  1.00 80.88           C  
ATOM   4640  HA  ILE A 295      27.271  35.413 -52.390  1.00 80.88           H  
ATOM   4641  C   ILE A 295      28.771  34.553 -53.637  1.00 80.88           C  
ATOM   4642  CB  ILE A 295      26.772  35.988 -54.397  1.00 80.88           C  
ATOM   4643  HB  ILE A 295      26.138  36.799 -54.039  1.00 80.88           H  
ATOM   4644  O   ILE A 295      29.810  34.753 -54.263  1.00 80.88           O  
ATOM   4645  CG1 ILE A 295      25.870  34.752 -54.615  1.00 80.88           C  
ATOM   4646 HG12 ILE A 295      26.456  33.937 -55.038  1.00 80.88           H  
ATOM   4647 HG13 ILE A 295      25.481  34.427 -53.650  1.00 80.88           H  
ATOM   4648  CG2 ILE A 295      27.419  36.453 -55.718  1.00 80.88           C  
ATOM   4649 HG21 ILE A 295      26.653  36.804 -56.410  1.00 80.88           H  
ATOM   4650 HG22 ILE A 295      28.109  37.277 -55.536  1.00 80.88           H  
ATOM   4651 HG23 ILE A 295      27.964  35.629 -56.177  1.00 80.88           H  
ATOM   4652  CD1 ILE A 295      24.676  35.004 -55.540  1.00 80.88           C  
ATOM   4653 HD11 ILE A 295      24.062  35.814 -55.146  1.00 80.88           H  
ATOM   4654 HD12 ILE A 295      24.070  34.100 -55.590  1.00 80.88           H  
ATOM   4655 HD13 ILE A 295      25.011  35.249 -56.548  1.00 80.88           H  
ATOM   4656  N   GLU A 296      28.437  33.343 -53.216  1.00 86.70           N  
ATOM   4657  H   GLU A 296      27.589  33.239 -52.678  1.00 86.70           H  
ATOM   4658  CA  GLU A 296      29.249  32.139 -53.362  1.00 86.70           C  
ATOM   4659  HA  GLU A 296      29.982  32.296 -54.153  1.00 86.70           H  
ATOM   4660  C   GLU A 296      28.362  30.944 -53.732  1.00 86.70           C  
ATOM   4661  CB  GLU A 296      29.981  31.891 -52.038  1.00 86.70           C  
ATOM   4662  HB2 GLU A 296      29.239  31.628 -51.284  1.00 86.70           H  
ATOM   4663  HB3 GLU A 296      30.470  32.811 -51.718  1.00 86.70           H  
ATOM   4664  O   GLU A 296      27.239  30.839 -53.237  1.00 86.70           O  
ATOM   4665  CG  GLU A 296      31.042  30.788 -52.110  1.00 86.70           C  
ATOM   4666  HG2 GLU A 296      30.676  29.943 -52.693  1.00 86.70           H  
ATOM   4667  HG3 GLU A 296      31.938  31.177 -52.593  1.00 86.70           H  
ATOM   4668  CD  GLU A 296      31.351  30.315 -50.696  1.00 86.70           C  
ATOM   4669  OE1 GLU A 296      30.757  29.303 -50.265  1.00 86.70           O  
ATOM   4670  OE2 GLU A 296      32.048  31.028 -49.938  1.00 86.70           O  
ATOM   4671  N   VAL A 297      28.862  30.041 -54.578  1.00 85.45           N  
ATOM   4672  H   VAL A 297      29.795  30.194 -54.934  1.00 85.45           H  
ATOM   4673  CA  VAL A 297      28.184  28.797 -54.982  1.00 85.45           C  
ATOM   4674  HA  VAL A 297      27.346  28.610 -54.311  1.00 85.45           H  
ATOM   4675  C   VAL A 297      29.148  27.619 -54.878  1.00 85.45           C  
ATOM   4676  CB  VAL A 297      27.640  28.886 -56.422  1.00 85.45           C  
ATOM   4677  HB  VAL A 297      28.473  28.934 -57.123  1.00 85.45           H  
ATOM   4678  O   VAL A 297      30.283  27.732 -55.335  1.00 85.45           O  
ATOM   4679  CG1 VAL A 297      26.783  27.658 -56.753  1.00 85.45           C  
ATOM   4680 HG11 VAL A 297      26.345  27.757 -57.746  1.00 85.45           H  
ATOM   4681 HG12 VAL A 297      27.393  26.755 -56.755  1.00 85.45           H  
ATOM   4682 HG13 VAL A 297      25.990  27.548 -56.013  1.00 85.45           H  
ATOM   4683  CG2 VAL A 297      26.773  30.132 -56.638  1.00 85.45           C  
ATOM   4684 HG21 VAL A 297      25.948  30.134 -55.926  1.00 85.45           H  
ATOM   4685 HG22 VAL A 297      26.383  30.143 -57.656  1.00 85.45           H  
ATOM   4686 HG23 VAL A 297      27.369  31.032 -56.491  1.00 85.45           H  
ATOM   4687  N   SER A 298      28.695  26.487 -54.338  1.00 87.97           N  
ATOM   4688  H   SER A 298      27.736  26.464 -54.022  1.00 87.97           H  
ATOM   4689  CA  SER A 298      29.476  25.249 -54.218  1.00 87.97           C  
ATOM   4690  HA  SER A 298      30.438  25.376 -54.714  1.00 87.97           H  
ATOM   4691  C   SER A 298      28.770  24.060 -54.867  1.00 87.97           C  
ATOM   4692  CB  SER A 298      29.753  24.901 -52.753  1.00 87.97           C  
ATOM   4693  HB2 SER A 298      28.803  24.759 -52.237  1.00 87.97           H  
ATOM   4694  HB3 SER A 298      30.318  23.970 -52.706  1.00 87.97           H  
ATOM   4695  O   SER A 298      27.567  23.859 -54.680  1.00 87.97           O  
ATOM   4696  OG  SER A 298      30.485  25.909 -52.094  1.00 87.97           O  
ATOM   4697  HG  SER A 298      31.390  25.896 -52.412  1.00 87.97           H  
ATOM   4698  N   TRP A 299      29.549  23.217 -55.541  1.00 85.43           N  
ATOM   4699  H   TRP A 299      30.530  23.444 -55.628  1.00 85.43           H  
ATOM   4700  CA  TRP A 299      29.127  21.959 -56.151  1.00 85.43           C  
ATOM   4701  HA  TRP A 299      28.085  21.772 -55.893  1.00 85.43           H  
ATOM   4702  C   TRP A 299      29.963  20.772 -55.645  1.00 85.43           C  
ATOM   4703  CB  TRP A 299      29.255  22.049 -57.678  1.00 85.43           C  
ATOM   4704  HB2 TRP A 299      30.279  22.347 -57.902  1.00 85.43           H  
ATOM   4705  HB3 TRP A 299      29.107  21.055 -58.101  1.00 85.43           H  
ATOM   4706  O   TRP A 299      31.094  20.941 -55.187  1.00 85.43           O  
ATOM   4707  CG  TRP A 299      28.368  22.991 -58.429  1.00 85.43           C  
ATOM   4708  CD1 TRP A 299      27.254  22.651 -59.117  1.00 85.43           C  
ATOM   4709  HD1 TRP A 299      26.845  21.653 -59.160  1.00 85.43           H  
ATOM   4710  CD2 TRP A 299      28.598  24.401 -58.717  1.00 85.43           C  
ATOM   4711  CE2 TRP A 299      27.607  24.838 -59.646  1.00 85.43           C  
ATOM   4712  CE3 TRP A 299      29.578  25.339 -58.325  1.00 85.43           C  
ATOM   4713  HE3 TRP A 299      30.344  25.038 -57.625  1.00 85.43           H  
ATOM   4714  NE1 TRP A 299      26.786  23.743 -59.824  1.00 85.43           N  
ATOM   4715  HE1 TRP A 299      25.995  23.696 -60.450  1.00 85.43           H  
ATOM   4716  CH2 TRP A 299      28.605  27.040 -59.775  1.00 85.43           C  
ATOM   4717  HH2 TRP A 299      28.623  28.046 -60.166  1.00 85.43           H  
ATOM   4718  CZ2 TRP A 299      27.618  26.128 -60.193  1.00 85.43           C  
ATOM   4719  HZ2 TRP A 299      26.867  26.409 -60.916  1.00 85.43           H  
ATOM   4720  CZ3 TRP A 299      29.573  26.648 -58.835  1.00 85.43           C  
ATOM   4721  HZ3 TRP A 299      30.325  27.350 -58.505  1.00 85.43           H  
ATOM   4722  N   SER A 300      29.419  19.563 -55.782  1.00 83.27           N  
ATOM   4723  H   SER A 300      28.488  19.526 -56.171  1.00 83.27           H  
ATOM   4724  CA  SER A 300      30.122  18.280 -55.640  1.00 83.27           C  
ATOM   4725  HA  SER A 300      31.181  18.455 -55.449  1.00 83.27           H  
ATOM   4726  C   SER A 300      29.993  17.459 -56.922  1.00 83.27           C  
ATOM   4727  CB  SER A 300      29.553  17.446 -54.486  1.00 83.27           C  
ATOM   4728  HB2 SER A 300      30.102  16.507 -54.417  1.00 83.27           H  
ATOM   4729  HB3 SER A 300      28.504  17.223 -54.680  1.00 83.27           H  
ATOM   4730  O   SER A 300      29.095  17.695 -57.728  1.00 83.27           O  
ATOM   4731  OG  SER A 300      29.662  18.120 -53.255  1.00 83.27           O  
ATOM   4732  HG  SER A 300      28.795  18.495 -53.087  1.00 83.27           H  
ATOM   4733  N   TYR A 301      30.850  16.448 -57.086  1.00 82.74           N  
ATOM   4734  H   TYR A 301      31.551  16.295 -56.375  1.00 82.74           H  
ATOM   4735  CA  TYR A 301      30.720  15.421 -58.129  1.00 82.74           C  
ATOM   4736  HA  TYR A 301      31.636  14.832 -58.077  1.00 82.74           H  
ATOM   4737  C   TYR A 301      30.639  15.977 -59.568  1.00 82.74           C  
ATOM   4738  CB  TYR A 301      29.558  14.463 -57.793  1.00 82.74           C  
ATOM   4739  HB2 TYR A 301      28.623  14.935 -58.096  1.00 82.74           H  
ATOM   4740  HB3 TYR A 301      29.670  13.557 -58.389  1.00 82.74           H  
ATOM   4741  O   TYR A 301      29.883  15.464 -60.397  1.00 82.74           O  
ATOM   4742  CG  TYR A 301      29.447  14.068 -56.331  1.00 82.74           C  
ATOM   4743  CD1 TYR A 301      30.491  13.355 -55.709  1.00 82.74           C  
ATOM   4744  HD1 TYR A 301      31.362  13.067 -56.278  1.00 82.74           H  
ATOM   4745  CD2 TYR A 301      28.311  14.444 -55.586  1.00 82.74           C  
ATOM   4746  HD2 TYR A 301      27.510  14.992 -56.059  1.00 82.74           H  
ATOM   4747  CE1 TYR A 301      30.405  13.023 -54.343  1.00 82.74           C  
ATOM   4748  HE1 TYR A 301      31.210  12.479 -53.872  1.00 82.74           H  
ATOM   4749  CE2 TYR A 301      28.222  14.114 -54.220  1.00 82.74           C  
ATOM   4750  HE2 TYR A 301      27.357  14.401 -53.639  1.00 82.74           H  
ATOM   4751  OH  TYR A 301      29.179  13.088 -52.278  1.00 82.74           O  
ATOM   4752  HH  TYR A 301      29.953  12.611 -51.970  1.00 82.74           H  
ATOM   4753  CZ  TYR A 301      29.268  13.403 -53.596  1.00 82.74           C  
ATOM   4754  N   LEU A 302      31.375  17.058 -59.861  1.00 85.66           N  
ATOM   4755  H   LEU A 302      31.997  17.424 -59.154  1.00 85.66           H  
ATOM   4756  CA  LEU A 302      31.217  17.823 -61.104  1.00 85.66           C  
ATOM   4757  HA  LEU A 302      30.177  18.146 -61.158  1.00 85.66           H  
ATOM   4758  C   LEU A 302      31.477  16.995 -62.363  1.00 85.66           C  
ATOM   4759  CB  LEU A 302      32.076  19.094 -61.111  1.00 85.66           C  
ATOM   4760  HB2 LEU A 302      33.111  18.855 -60.866  1.00 85.66           H  
ATOM   4761  HB3 LEU A 302      32.068  19.484 -62.129  1.00 85.66           H  
ATOM   4762  O   LEU A 302      32.337  16.117 -62.372  1.00 85.66           O  
ATOM   4763  CG  LEU A 302      31.513  20.173 -60.169  1.00 85.66           C  
ATOM   4764  HG  LEU A 302      30.463  19.976 -59.954  1.00 85.66           H  
ATOM   4765  CD1 LEU A 302      32.289  20.186 -58.852  1.00 85.66           C  
ATOM   4766 HD11 LEU A 302      31.873  20.931 -58.174  1.00 85.66           H  
ATOM   4767 HD12 LEU A 302      32.223  19.212 -58.367  1.00 85.66           H  
ATOM   4768 HD13 LEU A 302      33.337  20.410 -59.046  1.00 85.66           H  
ATOM   4769  CD2 LEU A 302      31.598  21.546 -60.835  1.00 85.66           C  
ATOM   4770 HD21 LEU A 302      32.637  21.806 -61.040  1.00 85.66           H  
ATOM   4771 HD22 LEU A 302      31.134  22.296 -60.195  1.00 85.66           H  
ATOM   4772 HD23 LEU A 302      31.043  21.528 -61.773  1.00 85.66           H  
ATOM   4773  N   LYS A 303      30.741  17.305 -63.432  1.00 82.95           N  
ATOM   4774  H   LYS A 303      30.086  18.067 -63.326  1.00 82.95           H  
ATOM   4775  CA  LYS A 303      30.824  16.638 -64.740  1.00 82.95           C  
ATOM   4776  HA  LYS A 303      31.279  15.654 -64.617  1.00 82.95           H  
ATOM   4777  C   LYS A 303      31.688  17.444 -65.708  1.00 82.95           C  
ATOM   4778  CB  LYS A 303      29.417  16.444 -65.323  1.00 82.95           C  
ATOM   4779  HB2 LYS A 303      28.996  17.428 -65.530  1.00 82.95           H  
ATOM   4780  HB3 LYS A 303      29.495  15.900 -66.265  1.00 82.95           H  
ATOM   4781  O   LYS A 303      31.672  18.670 -65.678  1.00 82.95           O  
ATOM   4782  CG  LYS A 303      28.462  15.683 -64.389  1.00 82.95           C  
ATOM   4783  HG2 LYS A 303      28.837  14.675 -64.214  1.00 82.95           H  
ATOM   4784  HG3 LYS A 303      28.412  16.206 -63.434  1.00 82.95           H  
ATOM   4785  CD  LYS A 303      27.054  15.615 -65.000  1.00 82.95           C  
ATOM   4786  HD2 LYS A 303      26.807  16.573 -65.458  1.00 82.95           H  
ATOM   4787  HD3 LYS A 303      27.050  14.858 -65.785  1.00 82.95           H  
ATOM   4788  CE  LYS A 303      25.971  15.281 -63.965  1.00 82.95           C  
ATOM   4789  HE2 LYS A 303      26.229  14.353 -63.456  1.00 82.95           H  
ATOM   4790  HE3 LYS A 303      25.032  15.133 -64.497  1.00 82.95           H  
ATOM   4791  NZ  LYS A 303      25.807  16.377 -62.982  1.00 82.95           N  
ATOM   4792  HZ1 LYS A 303      26.578  16.404 -62.331  1.00 82.95           H  
ATOM   4793  HZ2 LYS A 303      25.881  17.284 -63.421  1.00 82.95           H  
ATOM   4794  HZ3 LYS A 303      24.955  16.307 -62.445  1.00 82.95           H  
ATOM   4795  N   SER A 304      32.335  16.787 -66.664  1.00 80.58           N  
ATOM   4796  H   SER A 304      32.358  15.778 -66.624  1.00 80.58           H  
ATOM   4797  CA  SER A 304      33.006  17.439 -67.801  1.00 80.58           C  
ATOM   4798  HA  SER A 304      33.823  18.051 -67.421  1.00 80.58           H  
ATOM   4799  C   SER A 304      32.065  18.373 -68.579  1.00 80.58           C  
ATOM   4800  CB  SER A 304      33.628  16.385 -68.725  1.00 80.58           C  
ATOM   4801  HB2 SER A 304      33.921  16.853 -69.665  1.00 80.58           H  
ATOM   4802  HB3 SER A 304      34.521  15.981 -68.249  1.00 80.58           H  
ATOM   4803  O   SER A 304      32.485  19.443 -69.022  1.00 80.58           O  
ATOM   4804  OG  SER A 304      32.726  15.321 -68.974  1.00 80.58           O  
ATOM   4805  HG  SER A 304      32.777  14.734 -68.217  1.00 80.58           H  
ATOM   4806  N   SER A 305      30.768  18.044 -68.639  1.00 77.69           N  
ATOM   4807  H   SER A 305      30.508  17.143 -68.264  1.00 77.69           H  
ATOM   4808  CA  SER A 305      29.692  18.882 -69.196  1.00 77.69           C  
ATOM   4809  HA  SER A 305      30.012  19.226 -70.179  1.00 77.69           H  
ATOM   4810  C   SER A 305      29.337  20.139 -68.384  1.00 77.69           C  
ATOM   4811  CB  SER A 305      28.431  18.031 -69.379  1.00 77.69           C  
ATOM   4812  HB2 SER A 305      28.669  17.169 -70.002  1.00 77.69           H  
ATOM   4813  HB3 SER A 305      27.665  18.620 -69.883  1.00 77.69           H  
ATOM   4814  O   SER A 305      28.480  20.904 -68.817  1.00 77.69           O  
ATOM   4815  OG  SER A 305      27.931  17.578 -68.131  1.00 77.69           O  
ATOM   4816  HG  SER A 305      27.667  18.342 -67.613  1.00 77.69           H  
ATOM   4817  N   GLU A 306      29.938  20.336 -67.209  1.00 78.37           N  
ATOM   4818  H   GLU A 306      30.594  19.640 -66.881  1.00 78.37           H  
ATOM   4819  CA  GLU A 306      29.807  21.533 -66.360  1.00 78.37           C  
ATOM   4820  HA  GLU A 306      28.966  22.130 -66.711  1.00 78.37           H  
ATOM   4821  C   GLU A 306      31.041  22.459 -66.495  1.00 78.37           C  
ATOM   4822  CB  GLU A 306      29.483  21.102 -64.909  1.00 78.37           C  
ATOM   4823  HB2 GLU A 306      29.518  21.968 -64.249  1.00 78.37           H  
ATOM   4824  HB3 GLU A 306      30.239  20.393 -64.571  1.00 78.37           H  
ATOM   4825  O   GLU A 306      31.124  23.499 -65.845  1.00 78.37           O  
ATOM   4826  CG  GLU A 306      28.072  20.472 -64.810  1.00 78.37           C  
ATOM   4827  HG2 GLU A 306      27.831  19.973 -65.748  1.00 78.37           H  
ATOM   4828  HG3 GLU A 306      27.347  21.276 -64.687  1.00 78.37           H  
ATOM   4829  CD  GLU A 306      27.871  19.434 -63.690  1.00 78.37           C  
ATOM   4830  OE1 GLU A 306      26.846  18.712 -63.749  1.00 78.37           O  
ATOM   4831  OE2 GLU A 306      28.730  19.265 -62.793  1.00 78.37           O  
ATOM   4832  N   SER A 307      31.976  22.125 -67.397  1.00 82.96           N  
ATOM   4833  H   SER A 307      31.854  21.257 -67.898  1.00 82.96           H  
ATOM   4834  CA  SER A 307      33.031  23.037 -67.865  1.00 82.96           C  
ATOM   4835  HA  SER A 307      33.590  23.404 -67.004  1.00 82.96           H  
ATOM   4836  C   SER A 307      32.447  24.224 -68.633  1.00 82.96           C  
ATOM   4837  CB  SER A 307      33.995  22.338 -68.829  1.00 82.96           C  
ATOM   4838  HB2 SER A 307      33.473  22.099 -69.756  1.00 82.96           H  
ATOM   4839  HB3 SER A 307      34.816  23.017 -69.059  1.00 82.96           H  
ATOM   4840  O   SER A 307      31.513  24.066 -69.420  1.00 82.96           O  
ATOM   4841  OG  SER A 307      34.518  21.150 -68.285  1.00 82.96           O  
ATOM   4842  HG  SER A 307      33.901  20.447 -68.502  1.00 82.96           H  
ATOM   4843  N   GLY A 308      33.053  25.405 -68.509  1.00 81.00           N  
ATOM   4844  H   GLY A 308      33.846  25.486 -67.888  1.00 81.00           H  
ATOM   4845  CA  GLY A 308      32.654  26.561 -69.309  1.00 81.00           C  
ATOM   4846  HA2 GLY A 308      31.567  26.629 -69.301  1.00 81.00           H  
ATOM   4847  HA3 GLY A 308      32.971  26.401 -70.339  1.00 81.00           H  
ATOM   4848  C   GLY A 308      33.212  27.896 -68.830  1.00 81.00           C  
ATOM   4849  O   GLY A 308      34.060  27.975 -67.943  1.00 81.00           O  
ATOM   4850  N   LYS A 309      32.708  28.975 -69.437  1.00 82.50           N  
ATOM   4851  H   LYS A 309      31.983  28.823 -70.124  1.00 82.50           H  
ATOM   4852  CA  LYS A 309      32.931  30.348 -68.973  1.00 82.50           C  
ATOM   4853  HA  LYS A 309      33.869  30.411 -68.421  1.00 82.50           H  
ATOM   4854  C   LYS A 309      31.813  30.721 -68.007  1.00 82.50           C  
ATOM   4855  CB  LYS A 309      33.008  31.324 -70.157  1.00 82.50           C  
ATOM   4856  HB2 LYS A 309      32.102  31.235 -70.757  1.00 82.50           H  
ATOM   4857  HB3 LYS A 309      33.064  32.340 -69.765  1.00 82.50           H  
ATOM   4858  O   LYS A 309      30.687  30.981 -68.435  1.00 82.50           O  
ATOM   4859  CG  LYS A 309      34.237  31.065 -71.038  1.00 82.50           C  
ATOM   4860  HG2 LYS A 309      34.202  30.046 -71.422  1.00 82.50           H  
ATOM   4861  HG3 LYS A 309      35.142  31.188 -70.444  1.00 82.50           H  
ATOM   4862  CD  LYS A 309      34.262  32.039 -72.221  1.00 82.50           C  
ATOM   4863  HD2 LYS A 309      34.342  33.060 -71.848  1.00 82.50           H  
ATOM   4864  HD3 LYS A 309      33.335  31.934 -72.784  1.00 82.50           H  
ATOM   4865  CE  LYS A 309      35.456  31.714 -73.125  1.00 82.50           C  
ATOM   4866  HE2 LYS A 309      36.374  31.898 -72.567  1.00 82.50           H  
ATOM   4867  HE3 LYS A 309      35.423  30.652 -73.369  1.00 82.50           H  
ATOM   4868  NZ  LYS A 309      35.431  32.518 -74.372  1.00 82.50           N  
ATOM   4869  HZ1 LYS A 309      34.585  32.333 -74.891  1.00 82.50           H  
ATOM   4870  HZ2 LYS A 309      36.219  32.285 -74.959  1.00 82.50           H  
ATOM   4871  HZ3 LYS A 309      35.466  33.504 -74.157  1.00 82.50           H  
ATOM   4872  N   TYR A 310      32.136  30.743 -66.721  1.00 82.60           N  
ATOM   4873  H   TYR A 310      33.094  30.555 -66.463  1.00 82.60           H  
ATOM   4874  CA  TYR A 310      31.295  31.367 -65.712  1.00 82.60           C  
ATOM   4875  HA  TYR A 310      30.248  31.169 -65.939  1.00 82.60           H  
ATOM   4876  C   TYR A 310      31.527  32.880 -65.740  1.00 82.60           C  
ATOM   4877  CB  TYR A 310      31.601  30.787 -64.327  1.00 82.60           C  
ATOM   4878  HB2 TYR A 310      32.676  30.817 -64.149  1.00 82.60           H  
ATOM   4879  HB3 TYR A 310      31.137  31.435 -63.583  1.00 82.60           H  
ATOM   4880  O   TYR A 310      32.645  33.349 -65.953  1.00 82.60           O  
ATOM   4881  CG  TYR A 310      31.096  29.376 -64.091  1.00 82.60           C  
ATOM   4882  CD1 TYR A 310      29.894  29.177 -63.381  1.00 82.60           C  
ATOM   4883  HD1 TYR A 310      29.310  30.027 -63.061  1.00 82.60           H  
ATOM   4884  CD2 TYR A 310      31.843  28.263 -64.530  1.00 82.60           C  
ATOM   4885  HD2 TYR A 310      32.756  28.408 -65.088  1.00 82.60           H  
ATOM   4886  CE1 TYR A 310      29.472  27.873 -63.057  1.00 82.60           C  
ATOM   4887  HE1 TYR A 310      28.560  27.718 -62.500  1.00 82.60           H  
ATOM   4888  CE2 TYR A 310      31.413  26.957 -64.219  1.00 82.60           C  
ATOM   4889  HE2 TYR A 310      31.975  26.092 -64.537  1.00 82.60           H  
ATOM   4890  OH  TYR A 310      29.877  25.508 -63.086  1.00 82.60           O  
ATOM   4891  HH  TYR A 310      29.151  25.491 -62.459  1.00 82.60           H  
ATOM   4892  CZ  TYR A 310      30.244  26.761 -63.456  1.00 82.60           C  
ATOM   4893  N   PHE A 311      30.480  33.655 -65.484  1.00 80.73           N  
ATOM   4894  H   PHE A 311      29.584  33.216 -65.328  1.00 80.73           H  
ATOM   4895  CA  PHE A 311      30.566  35.109 -65.344  1.00 80.73           C  
ATOM   4896  HA  PHE A 311      31.607  35.432 -65.348  1.00 80.73           H  
ATOM   4897  C   PHE A 311      29.951  35.521 -64.012  1.00 80.73           C  
ATOM   4898  CB  PHE A 311      29.841  35.803 -66.506  1.00 80.73           C  
ATOM   4899  HB2 PHE A 311      29.802  36.871 -66.292  1.00 80.73           H  
ATOM   4900  HB3 PHE A 311      28.811  35.448 -66.540  1.00 80.73           H  
ATOM   4901  O   PHE A 311      28.901  34.995 -63.654  1.00 80.73           O  
ATOM   4902  CG  PHE A 311      30.458  35.613 -67.881  1.00 80.73           C  
ATOM   4903  CD1 PHE A 311      31.188  36.660 -68.476  1.00 80.73           C  
ATOM   4904  HD1 PHE A 311      31.352  37.579 -67.932  1.00 80.73           H  
ATOM   4905  CD2 PHE A 311      30.256  34.416 -68.594  1.00 80.73           C  
ATOM   4906  HD2 PHE A 311      29.690  33.609 -68.152  1.00 80.73           H  
ATOM   4907  CE1 PHE A 311      31.691  36.520 -69.782  1.00 80.73           C  
ATOM   4908  HE1 PHE A 311      32.234  37.334 -70.240  1.00 80.73           H  
ATOM   4909  CE2 PHE A 311      30.781  34.266 -69.889  1.00 80.73           C  
ATOM   4910  HE2 PHE A 311      30.614  33.345 -70.429  1.00 80.73           H  
ATOM   4911  CZ  PHE A 311      31.487  35.322 -70.490  1.00 80.73           C  
ATOM   4912  HZ  PHE A 311      31.863  35.216 -71.497  1.00 80.73           H  
ATOM   4913  N   CYS A 312      30.544  36.489 -63.315  1.00 81.93           N  
ATOM   4914  H   CYS A 312      31.390  36.898 -63.688  1.00 81.93           H  
ATOM   4915  CA  CYS A 312      29.869  37.195 -62.229  1.00 81.93           C  
ATOM   4916  HA  CYS A 312      28.903  36.727 -62.039  1.00 81.93           H  
ATOM   4917  C   CYS A 312      29.617  38.646 -62.640  1.00 81.93           C  
ATOM   4918  CB  CYS A 312      30.659  37.115 -60.923  1.00 81.93           C  
ATOM   4919  HB2 CYS A 312      31.598  37.656 -61.041  1.00 81.93           H  
ATOM   4920  HB3 CYS A 312      30.885  36.072 -60.699  1.00 81.93           H  
ATOM   4921  O   CYS A 312      30.547  39.343 -63.039  1.00 81.93           O  
ATOM   4922  SG  CYS A 312      29.727  37.830 -59.538  1.00 81.93           S  
ATOM   4923  N   GLY A 313      28.372  39.108 -62.537  1.00 73.16           N  
ATOM   4924  H   GLY A 313      27.676  38.480 -62.160  1.00 73.16           H  
ATOM   4925  CA  GLY A 313      27.995  40.509 -62.710  1.00 73.16           C  
ATOM   4926  HA2 GLY A 313      28.805  41.067 -63.180  1.00 73.16           H  
ATOM   4927  HA3 GLY A 313      27.122  40.573 -63.359  1.00 73.16           H  
ATOM   4928  C   GLY A 313      27.649  41.164 -61.374  1.00 73.16           C  
ATOM   4929  O   GLY A 313      27.034  40.530 -60.516  1.00 73.16           O  
ATOM   4930  N   ALA A 314      27.999  42.442 -61.219  1.00 72.88           N  
ATOM   4931  H   ALA A 314      28.524  42.885 -61.959  1.00 72.88           H  
ATOM   4932  CA  ALA A 314      27.574  43.296 -60.116  1.00 72.88           C  
ATOM   4933  HA  ALA A 314      26.770  42.797 -59.575  1.00 72.88           H  
ATOM   4934  C   ALA A 314      27.041  44.637 -60.644  1.00 72.88           C  
ATOM   4935  CB  ALA A 314      28.726  43.490 -59.127  1.00 72.88           C  
ATOM   4936  HB1 ALA A 314      29.107  42.520 -58.809  1.00 72.88           H  
ATOM   4937  HB2 ALA A 314      28.367  44.039 -58.257  1.00 72.88           H  
ATOM   4938  HB3 ALA A 314      29.522  44.065 -59.601  1.00 72.88           H
[truncated: 293,877 more chars]
