# Supplementary material for: Nuclear genome of Bulinus truncatus, an intermediate host of the carcinogenic human blood fluke Schistosoma haematobium
Source: Nat Commun. 2022 Feb 21;13:977. doi: 10.1038/s41467-022-28634-9 (PMC8861042; doi:10.1038/s41467-022-28634-9)
Supplement: Supplementary file 6 — Supplementary Data 3 [file 41467_2022_28634_MOESM6_ESM.zip › Supplementary_Data_3/bglb005224-pb.mature.pep.pdb]

ATOM      1  N   SER A   1      48.644 -24.521 -51.493  1.00 44.34           N  
ATOM      2  H   SER A   1      48.574 -23.649 -51.998  1.00 44.34           H  
ATOM      3  H2  SER A   1      48.679 -25.284 -52.154  1.00 44.34           H  
ATOM      4  H3  SER A   1      49.475 -24.485 -50.921  1.00 44.34           H  
ATOM      5  CA  SER A   1      47.440 -24.605 -50.648  1.00 44.34           C  
ATOM      6  HA  SER A   1      47.457 -25.514 -50.047  1.00 44.34           H  
ATOM      7  C   SER A   1      46.236 -24.644 -51.567  1.00 44.34           C  
ATOM      8  CB  SER A   1      47.355 -23.380 -49.728  1.00 44.34           C  
ATOM      9  HB2 SER A   1      48.045 -23.498 -48.892  1.00 44.34           H  
ATOM     10  HB3 SER A   1      46.342 -23.270 -49.341  1.00 44.34           H  
ATOM     11  O   SER A   1      46.261 -24.002 -52.607  1.00 44.34           O  
ATOM     12  OG  SER A   1      47.719 -22.236 -50.466  1.00 44.34           O  
ATOM     13  HG  SER A   1      47.143 -21.497 -50.258  1.00 44.34           H  
ATOM     14  N   SER A   2      45.233 -25.462 -51.265  1.00 53.78           N  
ATOM     15  H   SER A   2      45.269 -26.042 -50.439  1.00 53.78           H  
ATOM     16  CA  SER A   2      43.931 -25.408 -51.938  1.00 53.78           C  
ATOM     17  HA  SER A   2      44.040 -25.077 -52.971  1.00 53.78           H  
ATOM     18  C   SER A   2      43.097 -24.387 -51.170  1.00 53.78           C  
ATOM     19  CB  SER A   2      43.252 -26.787 -51.942  1.00 53.78           C  
ATOM     20  HB2 SER A   2      42.567 -26.848 -52.789  1.00 53.78           H  
ATOM     21  HB3 SER A   2      42.683 -26.920 -51.022  1.00 53.78           H  
ATOM     22  O   SER A   2      42.744 -24.633 -50.015  1.00 53.78           O  
ATOM     23  OG  SER A   2      44.203 -27.837 -52.019  1.00 53.78           O  
ATOM     24  HG  SER A   2      43.734 -28.675 -52.032  1.00 53.78           H  
ATOM     25  N   GLU A   3      42.883 -23.213 -51.752  1.00 77.45           N  
ATOM     26  H   GLU A   3      43.211 -23.071 -52.697  1.00 77.45           H  
ATOM     27  CA  GLU A   3      42.225 -22.084 -51.096  1.00 77.45           C  
ATOM     28  HA  GLU A   3      41.927 -22.387 -50.092  1.00 77.45           H  
ATOM     29  C   GLU A   3      40.929 -21.714 -51.818  1.00 77.45           C  
ATOM     30  CB  GLU A   3      43.195 -20.892 -50.938  1.00 77.45           C  
ATOM     31  HB2 GLU A   3      42.692 -19.962 -51.206  1.00 77.45           H  
ATOM     32  HB3 GLU A   3      44.042 -21.025 -51.612  1.00 77.45           H  
ATOM     33  O   GLU A   3      40.855 -21.670 -53.053  1.00 77.45           O  
ATOM     34  CG  GLU A   3      43.674 -20.786 -49.479  1.00 77.45           C  
ATOM     35  HG2 GLU A   3      42.854 -20.401 -48.872  1.00 77.45           H  
ATOM     36  HG3 GLU A   3      43.910 -21.787 -49.118  1.00 77.45           H  
ATOM     37  CD  GLU A   3      44.930 -19.922 -49.303  1.00 77.45           C  
ATOM     38  OE1 GLU A   3      44.953 -19.109 -48.356  1.00 77.45           O  
ATOM     39  OE2 GLU A   3      45.909 -20.186 -50.044  1.00 77.45           O  
ATOM     40  N   LEU A   4      39.895 -21.454 -51.018  1.00 89.97           N  
ATOM     41  H   LEU A   4      40.067 -21.479 -50.023  1.00 89.97           H  
ATOM     42  CA  LEU A   4      38.735 -20.690 -51.451  1.00 89.97           C  
ATOM     43  HA  LEU A   4      38.314 -21.141 -52.349  1.00 89.97           H  
ATOM     44  C   LEU A   4      39.227 -19.274 -51.767  1.00 89.97           C  
ATOM     45  CB  LEU A   4      37.705 -20.700 -50.307  1.00 89.97           C  
ATOM     46  HB2 LEU A   4      37.477 -21.733 -50.045  1.00 89.97           H  
ATOM     47  HB3 LEU A   4      38.158 -20.229 -49.434  1.00 89.97           H  
ATOM     48  O   LEU A   4      39.909 -18.672 -50.947  1.00 89.97           O  
ATOM     49  CG  LEU A   4      36.393 -19.968 -50.630  1.00 89.97           C  
ATOM     50  HG  LEU A   4      36.595 -18.945 -50.948  1.00 89.97           H  
ATOM     51  CD1 LEU A   4      35.616 -20.701 -51.722  1.00 89.97           C  
ATOM     52 HD11 LEU A   4      34.599 -20.314 -51.780  1.00 89.97           H  
ATOM     53 HD12 LEU A   4      36.101 -20.550 -52.687  1.00 89.97           H  
ATOM     54 HD13 LEU A   4      35.571 -21.767 -51.500  1.00 89.97           H  
ATOM     55  CD2 LEU A   4      35.521 -19.920 -49.378  1.00 89.97           C  
ATOM     56 HD21 LEU A   4      34.597 -19.385 -49.595  1.00 89.97           H  
ATOM     57 HD22 LEU A   4      35.285 -20.932 -49.048  1.00 89.97           H  
ATOM     58 HD23 LEU A   4      36.050 -19.396 -48.582  1.00 89.97           H  
ATOM     59  N   THR A   5      38.910 -18.747 -52.943  1.00 91.16           N  
ATOM     60  H   THR A   5      38.330 -19.277 -53.578  1.00 91.16           H  
ATOM     61  CA  THR A   5      39.399 -17.441 -53.402  1.00 91.16           C  
ATOM     62  HA  THR A   5      39.841 -16.904 -52.562  1.00 91.16           H  
ATOM     63  C   THR A   5      38.253 -16.592 -53.923  1.00 91.16           C  
ATOM     64  CB  THR A   5      40.489 -17.568 -54.478  1.00 91.16           C  
ATOM     65  HB  THR A   5      40.772 -16.569 -54.809  1.00 91.16           H  
ATOM     66  O   THR A   5      37.263 -17.107 -54.450  1.00 91.16           O  
ATOM     67  CG2 THR A   5      41.745 -18.276 -53.972  1.00 91.16           C  
ATOM     68 HG21 THR A   5      42.130 -17.760 -53.092  1.00 91.16           H  
ATOM     69 HG22 THR A   5      41.525 -19.311 -53.711  1.00 91.16           H  
ATOM     70 HG23 THR A   5      42.507 -18.260 -54.751  1.00 91.16           H  
ATOM     71  OG1 THR A   5      39.998 -18.287 -55.583  1.00 91.16           O  
ATOM     72  HG1 THR A   5      39.677 -19.132 -55.259  1.00 91.16           H  
ATOM     73  N   ILE A   6      38.391 -15.277 -53.769  1.00 93.05           N  
ATOM     74  H   ILE A   6      39.232 -14.920 -53.340  1.00 93.05           H  
ATOM     75  CA  ILE A   6      37.520 -14.295 -54.406  1.00 93.05           C  
ATOM     76  HA  ILE A   6      36.938 -14.815 -55.167  1.00 93.05           H  
ATOM     77  C   ILE A   6      38.393 -13.264 -55.127  1.00 93.05           C  
ATOM     78  CB  ILE A   6      36.497 -13.725 -53.401  1.00 93.05           C  
ATOM     79  HB  ILE A   6      36.007 -14.580 -52.937  1.00 93.05           H  
ATOM     80  O   ILE A   6      39.080 -12.470 -54.487  1.00 93.05           O  
ATOM     81  CG1 ILE A   6      35.418 -12.920 -54.155  1.00 93.05           C  
ATOM     82 HG12 ILE A   6      34.969 -13.565 -54.911  1.00 93.05           H  
ATOM     83 HG13 ILE A   6      35.879 -12.076 -54.666  1.00 93.05           H  
ATOM     84  CG2 ILE A   6      37.128 -12.899 -52.275  1.00 93.05           C  
ATOM     85 HG21 ILE A   6      36.452 -12.835 -51.422  1.00 93.05           H  
ATOM     86 HG22 ILE A   6      37.327 -11.896 -52.652  1.00 93.05           H  
ATOM     87 HG23 ILE A   6      38.072 -13.342 -51.957  1.00 93.05           H  
ATOM     88  CD1 ILE A   6      34.294 -12.390 -53.256  1.00 93.05           C  
ATOM     89 HD11 ILE A   6      34.677 -11.627 -52.578  1.00 93.05           H  
ATOM     90 HD12 ILE A   6      33.853 -13.204 -52.680  1.00 93.05           H  
ATOM     91 HD13 ILE A   6      33.524 -11.945 -53.885  1.00 93.05           H  
ATOM     92  N   ASP A   7      38.399 -13.325 -56.457  1.00 91.89           N  
ATOM     93  H   ASP A   7      37.789 -13.992 -56.909  1.00 91.89           H  
ATOM     94  CA  ASP A   7      39.149 -12.412 -57.326  1.00 91.89           C  
ATOM     95  HA  ASP A   7      39.906 -11.899 -56.732  1.00 91.89           H  
ATOM     96  C   ASP A   7      38.209 -11.351 -57.904  1.00 91.89           C  
ATOM     97  CB  ASP A   7      39.888 -13.189 -58.428  1.00 91.89           C  
ATOM     98  HB2 ASP A   7      40.531 -13.937 -57.965  1.00 91.89           H  
ATOM     99  HB3 ASP A   7      39.161 -13.703 -59.056  1.00 91.89           H  
ATOM    100  O   ASP A   7      37.096 -11.676 -58.332  1.00 91.89           O  
ATOM    101  CG  ASP A   7      40.755 -12.263 -59.293  1.00 91.89           C  
ATOM    102  OD1 ASP A   7      41.299 -11.293 -58.724  1.00 91.89           O  
ATOM    103  OD2 ASP A   7      40.845 -12.506 -60.518  1.00 91.89           O  
ATOM    104  N   ILE A   8      38.631 -10.086 -57.886  1.00 92.73           N  
ATOM    105  H   ILE A   8      39.612  -9.923 -57.708  1.00 92.73           H  
ATOM    106  CA  ILE A   8      37.811  -8.964 -58.349  1.00 92.73           C  
ATOM    107  HA  ILE A   8      36.964  -9.383 -58.892  1.00 92.73           H  
ATOM    108  C   ILE A   8      38.593  -8.103 -59.334  1.00 92.73           C  
ATOM    109  CB  ILE A   8      37.222  -8.115 -57.201  1.00 92.73           C  
ATOM    110  HB  ILE A   8      38.026  -7.585 -56.691  1.00 92.73           H  
ATOM    111  O   ILE A   8      39.653  -7.577 -59.001  1.00 92.73           O  
ATOM    112  CG1 ILE A   8      36.479  -8.991 -56.164  1.00 92.73           C  
ATOM    113 HG12 ILE A   8      37.204  -9.651 -55.688  1.00 92.73           H  
ATOM    114 HG13 ILE A   8      35.746  -9.612 -56.678  1.00 92.73           H  
ATOM    115  CG2 ILE A   8      36.279  -7.088 -57.850  1.00 92.73           C  
ATOM    116 HG21 ILE A   8      35.567  -7.587 -58.508  1.00 92.73           H  
ATOM    117 HG22 ILE A   8      35.711  -6.543 -57.096  1.00 92.73           H  
ATOM    118 HG23 ILE A   8      36.850  -6.356 -58.421  1.00 92.73           H  
ATOM    119  CD1 ILE A   8      35.769  -8.219 -55.044  1.00 92.73           C  
ATOM    120 HD11 ILE A   8      36.407  -7.415 -54.677  1.00 92.73           H  
ATOM    121 HD12 ILE A   8      35.534  -8.900 -54.226  1.00 92.73           H  
ATOM    122 HD13 ILE A   8      34.833  -7.801 -55.417  1.00 92.73           H  
ATOM    123  N   GLN A   9      38.031  -7.910 -60.527  1.00 90.83           N  
ATOM    124  H   GLN A   9      37.148  -8.364 -60.711  1.00 90.83           H  
ATOM    125  CA  GLN A   9      38.648  -7.132 -61.598  1.00 90.83           C  
ATOM    126  HA  GLN A   9      39.514  -6.608 -61.193  1.00 90.83           H  
ATOM    127  C   GLN A   9      37.662  -6.113 -62.192  1.00 90.83           C  
ATOM    128  CB  GLN A   9      39.171  -8.070 -62.693  1.00 90.83           C  
ATOM    129  HB2 GLN A   9      39.546  -7.461 -63.516  1.00 90.83           H  
ATOM    130  HB3 GLN A   9      38.355  -8.690 -63.065  1.00 90.83           H  
ATOM    131  O   GLN A   9      36.613  -6.519 -62.703  1.00 90.83           O  
ATOM    132  CG  GLN A   9      40.310  -8.971 -62.194  1.00 90.83           C  
ATOM    133  HG2 GLN A   9      39.942  -9.635 -61.411  1.00 90.83           H  
ATOM    134  HG3 GLN A   9      41.103  -8.355 -61.771  1.00 90.83           H  
ATOM    135  CD  GLN A   9      40.911  -9.836 -63.295  1.00 90.83           C  
ATOM    136  NE2 GLN A   9      41.896 -10.636 -62.969  1.00 90.83           N  
ATOM    137 HE21 GLN A   9      42.218 -11.270 -63.686  1.00 90.83           H  
ATOM    138 HE22 GLN A   9      42.014 -10.864 -61.992  1.00 90.83           H  
ATOM    139  OE1 GLN A   9      40.509  -9.817 -64.451  1.00 90.83           O  
ATOM    140  N   PRO A  10      37.989  -4.807 -62.204  1.00 89.30           N  
ATOM    141  CA  PRO A  10      39.096  -4.149 -61.490  1.00 89.30           C  
ATOM    142  HA  PRO A  10      40.040  -4.658 -61.682  1.00 89.30           H  
ATOM    143  C   PRO A  10      38.860  -4.079 -59.965  1.00 89.30           C  
ATOM    144  CB  PRO A  10      39.167  -2.750 -62.111  1.00 89.30           C  
ATOM    145  HB2 PRO A  10      39.779  -2.785 -63.013  1.00 89.30           H  
ATOM    146  HB3 PRO A  10      39.557  -2.004 -61.419  1.00 89.30           H  
ATOM    147  O   PRO A  10      37.726  -4.180 -59.506  1.00 89.30           O  
ATOM    148  CG  PRO A  10      37.717  -2.459 -62.495  1.00 89.30           C  
ATOM    149  HG2 PRO A  10      37.656  -1.736 -63.308  1.00 89.30           H  
ATOM    150  HG3 PRO A  10      37.164  -2.111 -61.623  1.00 89.30           H  
ATOM    151  CD  PRO A  10      37.175  -3.822 -62.903  1.00 89.30           C  
ATOM    152  HD2 PRO A  10      36.127  -3.904 -62.618  1.00 89.30           H  
ATOM    153  HD3 PRO A  10      37.282  -3.959 -63.979  1.00 89.30           H  
ATOM    154  N   HIS A  11      39.913  -3.846 -59.170  1.00 86.53           N  
ATOM    155  H   HIS A  11      40.838  -3.849 -59.576  1.00 86.53           H  
ATOM    156  CA  HIS A  11      39.817  -3.716 -57.699  1.00 86.53           C  
ATOM    157  HA  HIS A  11      39.290  -4.587 -57.311  1.00 86.53           H  
ATOM    158  C   HIS A  11      39.038  -2.480 -57.212  1.00 86.53           C  
ATOM    159  CB  HIS A  11      41.228  -3.690 -57.091  1.00 86.53           C  
ATOM    160  HB2 HIS A  11      41.815  -2.903 -57.565  1.00 86.53           H  
ATOM    161  HB3 HIS A  11      41.151  -3.453 -56.030  1.00 86.53           H  
ATOM    162  O   HIS A  11      38.679  -2.393 -56.036  1.00 86.53           O  
ATOM    163  CG  HIS A  11      41.957  -5.001 -57.199  1.00 86.53           C  
ATOM    164  CD2 HIS A  11      43.148  -5.230 -57.833  1.00 86.53           C  
ATOM    165  HD2 HIS A  11      43.747  -4.495 -58.350  1.00 86.53           H  
ATOM    166  ND1 HIS A  11      41.545  -6.201 -56.666  1.00 86.53           N  
ATOM    167  HD1 HIS A  11      40.671  -6.381 -56.194  1.00 86.53           H  
ATOM    168  CE1 HIS A  11      42.452  -7.136 -56.996  1.00 86.53           C  
ATOM    169  HE1 HIS A  11      42.374  -8.189 -56.769  1.00 86.53           H  
ATOM    170  NE2 HIS A  11      43.455  -6.584 -57.696  1.00 86.53           N  
ATOM    171  N   GLY A  12      38.775  -1.515 -58.093  1.00 84.37           N  
ATOM    172  H   GLY A  12      39.011  -1.662 -59.064  1.00 84.37           H  
ATOM    173  CA  GLY A  12      37.994  -0.332 -57.766  1.00 84.37           C  
ATOM    174  HA2 GLY A  12      38.651   0.491 -57.482  1.00 84.37           H  
ATOM    175  HA3 GLY A  12      37.351  -0.574 -56.921  1.00 84.37           H  
ATOM    176  C   GLY A  12      37.101   0.117 -58.913  1.00 84.37           C  
ATOM    177  O   GLY A  12      37.394  -0.140 -60.079  1.00 84.37           O  
ATOM    178  N   ILE A  13      36.007   0.786 -58.559  1.00 86.05           N  
ATOM    179  H   ILE A  13      35.889   0.980 -57.575  1.00 86.05           H  
ATOM    180  CA  ILE A  13      35.038   1.359 -59.492  1.00 86.05           C  
ATOM    181  HA  ILE A  13      35.208   0.947 -60.487  1.00 86.05           H  
ATOM    182  C   ILE A  13      35.249   2.869 -59.546  1.00 86.05           C  
ATOM    183  CB  ILE A  13      33.591   1.016 -59.075  1.00 86.05           C  
ATOM    184  HB  ILE A  13      33.437   1.406 -58.069  1.00 86.05           H  
ATOM    185  O   ILE A  13      35.163   3.554 -58.526  1.00 86.05           O  
ATOM    186  CG1 ILE A  13      33.330  -0.506 -59.058  1.00 86.05           C  
ATOM    187 HG12 ILE A  13      34.207  -1.045 -58.698  1.00 86.05           H  
ATOM    188 HG13 ILE A  13      33.111  -0.860 -60.065  1.00 86.05           H  
ATOM    189  CG2 ILE A  13      32.576   1.695 -60.019  1.00 86.05           C  
ATOM    190 HG21 ILE A  13      32.777   1.412 -61.052  1.00 86.05           H  
ATOM    191 HG22 ILE A  13      31.555   1.405 -59.771  1.00 86.05           H  
ATOM    192 HG23 ILE A  13      32.637   2.780 -59.933  1.00 86.05           H  
ATOM    193  CD1 ILE A  13      32.165  -0.843 -58.121  1.00 86.05           C  
ATOM    194 HD11 ILE A  13      31.943  -1.910 -58.155  1.00 86.05           H  
ATOM    195 HD12 ILE A  13      32.457  -0.598 -57.100  1.00 86.05           H  
ATOM    196 HD13 ILE A  13      31.266  -0.285 -58.382  1.00 86.05           H  
ATOM    197  N   SER A  14      35.436   3.389 -60.752  1.00 82.50           N  
ATOM    198  H   SER A  14      35.542   2.742 -61.521  1.00 82.50           H  
ATOM    199  CA  SER A  14      35.303   4.811 -61.063  1.00 82.50           C  
ATOM    200  HA  SER A  14      35.271   5.377 -60.131  1.00 82.50           H  
ATOM    201  C   SER A  14      33.986   5.066 -61.784  1.00 82.50           C  
ATOM    202  CB  SER A  14      36.497   5.316 -61.874  1.00 82.50           C  
ATOM    203  HB2 SER A  14      36.589   4.739 -62.794  1.00 82.50           H  
ATOM    204  HB3 SER A  14      36.340   6.365 -62.126  1.00 82.50           H  
ATOM    205  O   SER A  14      33.682   4.396 -62.775  1.00 82.50           O  
ATOM    206  OG  SER A  14      37.692   5.196 -61.125  1.00 82.50           O  
ATOM    207  HG  SER A  14      37.491   5.355 -60.200  1.00 82.50           H  
ATOM    208  N   LEU A  15      33.207   6.022 -61.266  1.00 70.55           N  
ATOM    209  H   LEU A  15      33.558   6.536 -60.470  1.00 70.55           H  
ATOM    210  CA  LEU A  15      31.884   6.386 -61.783  1.00 70.55           C  
ATOM    211  HA  LEU A  15      31.210   5.548 -61.602  1.00 70.55           H  
ATOM    212  C   LEU A  15      31.952   6.655 -63.290  1.00 70.55           C  
ATOM    213  CB  LEU A  15      31.380   7.634 -61.037  1.00 70.55           C  
ATOM    214  HB2 LEU A  15      31.706   7.565 -59.999  1.00 70.55           H  
ATOM    215  HB3 LEU A  15      31.863   8.510 -61.468  1.00 70.55           H  
ATOM    216  O   LEU A  15      32.780   7.446 -63.730  1.00 70.55           O  
ATOM    217  CG  LEU A  15      29.852   7.833 -61.065  1.00 70.55           C  
ATOM    218  HG  LEU A  15      29.477   7.634 -62.069  1.00 70.55           H  
ATOM    219  CD1 LEU A  15      29.141   6.897 -60.079  1.00 70.55           C  
ATOM    220 HD11 LEU A  15      29.362   5.860 -60.331  1.00 70.55           H  
ATOM    221 HD12 LEU A  15      29.470   7.107 -59.062  1.00 70.55           H  
ATOM    222 HD13 LEU A  15      28.065   7.052 -60.156  1.00 70.55           H  
ATOM    223  CD2 LEU A  15      29.497   9.271 -60.686  1.00 70.55           C  
ATOM    224 HD21 LEU A  15      28.416   9.405 -60.729  1.00 70.55           H  
ATOM    225 HD22 LEU A  15      29.949   9.952 -61.407  1.00 70.55           H  
ATOM    226 HD23 LEU A  15      29.865   9.503 -59.687  1.00 70.55           H  
ATOM    227  N   GLU A  16      31.101   5.969 -64.049  1.00 70.06           N  
ATOM    228  H   GLU A  16      30.474   5.330 -63.582  1.00 70.06           H  
ATOM    229  CA  GLU A  16      30.974   6.039 -65.518  1.00 70.06           C  
ATOM    230  HA  GLU A  16      30.198   5.326 -65.795  1.00 70.06           H  
ATOM    231  C   GLU A  16      32.188   5.597 -66.352  1.00 70.06           C  
ATOM    232  CB  GLU A  16      30.447   7.409 -65.973  1.00 70.06           C  
ATOM    233  HB2 GLU A  16      30.217   7.324 -67.035  1.00 70.06           H  
ATOM    234  HB3 GLU A  16      31.212   8.174 -65.843  1.00 70.06           H  
ATOM    235  O   GLU A  16      32.055   5.405 -67.555  1.00 70.06           O  
ATOM    236  CG  GLU A  16      29.176   7.813 -65.207  1.00 70.06           C  
ATOM    237  HG2 GLU A  16      29.467   8.300 -64.277  1.00 70.06           H  
ATOM    238  HG3 GLU A  16      28.619   6.912 -64.952  1.00 70.06           H  
ATOM    239  CD  GLU A  16      28.241   8.740 -65.994  1.00 70.06           C  
ATOM    240  OE1 GLU A  16      27.081   8.863 -65.537  1.00 70.06           O  
ATOM    241  OE2 GLU A  16      28.666   9.306 -67.023  1.00 70.06           O  
ATOM    242  N   LEU A  17      33.343   5.347 -65.733  1.00 78.42           N  
ATOM    243  H   LEU A  17      33.404   5.591 -64.755  1.00 78.42           H  
ATOM    244  CA  LEU A  17      34.562   4.927 -66.435  1.00 78.42           C  
ATOM    245  HA  LEU A  17      34.468   5.144 -67.499  1.00 78.42           H  
ATOM    246  C   LEU A  17      34.835   3.426 -66.334  1.00 78.42           C  
ATOM    247  CB  LEU A  17      35.749   5.722 -65.880  1.00 78.42           C  
ATOM    248  HB2 LEU A  17      35.822   5.523 -64.810  1.00 78.42           H  
ATOM    249  HB3 LEU A  17      36.663   5.365 -66.353  1.00 78.42           H  
ATOM    250  O   LEU A  17      35.634   2.893 -67.096  1.00 78.42           O  
ATOM    251  CG  LEU A  17      35.649   7.240 -66.099  1.00 78.42           C  
ATOM    252  HG  LEU A  17      34.725   7.624 -65.667  1.00 78.42           H  
ATOM    253  CD1 LEU A  17      36.818   7.896 -65.373  1.00 78.42           C  
ATOM    254 HD11 LEU A  17      36.713   8.978 -65.447  1.00 78.42           H  
ATOM    255 HD12 LEU A  17      37.752   7.585 -65.840  1.00 78.42           H  
ATOM    256 HD13 LEU A  17      36.814   7.618 -64.319  1.00 78.42           H  
ATOM    257  CD2 LEU A  17      35.706   7.622 -67.579  1.00 78.42           C  
ATOM    258 HD21 LEU A  17      35.700   8.707 -67.684  1.00 78.42           H  
ATOM    259 HD22 LEU A  17      34.832   7.234 -68.102  1.00 78.42           H  
ATOM    260 HD23 LEU A  17      36.609   7.226 -68.044  1.00 78.42           H  
ATOM    261  N   THR A  18      34.212   2.730 -65.381  1.00 85.56           N  
ATOM    262  H   THR A  18      33.541   3.218 -64.805  1.00 85.56           H  
ATOM    263  CA  THR A  18      34.384   1.279 -65.221  1.00 85.56           C  
ATOM    264  HA  THR A  18      35.378   1.002 -65.572  1.00 85.56           H  
ATOM    265  C   THR A  18      33.323   0.544 -66.041  1.00 85.56           C  
ATOM    266  CB  THR A  18      34.322   0.879 -63.745  1.00 85.56           C  
ATOM    267  HB  THR A  18      33.329   1.086 -63.344  1.00 85.56           H  
ATOM    268  O   THR A  18      32.165   0.533 -65.629  1.00 85.56           O  
ATOM    269  CG2 THR A  18      34.676  -0.590 -63.518  1.00 85.56           C  
ATOM    270 HG21 THR A  18      34.758  -0.784 -62.449  1.00 85.56           H  
ATOM    271 HG22 THR A  18      35.626  -0.822 -63.999  1.00 85.56           H  
ATOM    272 HG23 THR A  18      33.895  -1.229 -63.930  1.00 85.56           H  
ATOM    273  OG1 THR A  18      35.263   1.663 -63.060  1.00 85.56           O  
ATOM    274  HG1 THR A  18      35.171   2.542 -63.436  1.00 85.56           H  
ATOM    275  N   PRO A  19      33.664  -0.092 -67.180  1.00 86.44           N  
ATOM    276  CA  PRO A  19      32.662  -0.707 -68.056  1.00 86.44           C  
ATOM    277  HA  PRO A  19      31.840  -0.014 -68.232  1.00 86.44           H  
ATOM    278  C   PRO A  19      32.083  -2.003 -67.473  1.00 86.44           C  
ATOM    279  CB  PRO A  19      33.403  -0.962 -69.374  1.00 86.44           C  
ATOM    280  HB2 PRO A  19      33.022  -1.837 -69.901  1.00 86.44           H  
ATOM    281  HB3 PRO A  19      33.320  -0.079 -70.007  1.00 86.44           H  
ATOM    282  O   PRO A  19      30.931  -2.360 -67.728  1.00 86.44           O  
ATOM    283  CG  PRO A  19      34.861  -1.142 -68.949  1.00 86.44           C  
ATOM    284  HG2 PRO A  19      35.551  -0.896 -69.757  1.00 86.44           H  
ATOM    285  HG3 PRO A  19      35.025  -2.162 -68.600  1.00 86.44           H  
ATOM    286  CD  PRO A  19      34.990  -0.169 -67.783  1.00 86.44           C  
ATOM    287  HD2 PRO A  19      35.741  -0.524 -67.077  1.00 86.44           H  
ATOM    288  HD3 PRO A  19      35.269   0.807 -68.180  1.00 86.44           H  
ATOM    289  N   LYS A  20      32.881  -2.739 -66.692  1.00 91.72           N  
ATOM    290  H   LYS A  20      33.802  -2.381 -66.481  1.00 91.72           H  
ATOM    291  CA  LYS A  20      32.472  -3.988 -66.047  1.00 91.72           C  
ATOM    292  HA  LYS A  20      31.423  -3.882 -65.771  1.00 91.72           H  
ATOM    293  C   LYS A  20      33.252  -4.232 -64.757  1.00 91.72           C  
ATOM    294  CB  LYS A  20      32.591  -5.171 -67.029  1.00 91.72           C  
ATOM    295  HB2 LYS A  20      31.956  -4.971 -67.892  1.00 91.72           H  
ATOM    296  HB3 LYS A  20      32.210  -6.066 -66.537  1.00 91.72           H  
ATOM    297  O   LYS A  20      34.436  -3.916 -64.696  1.00 91.72           O  
ATOM    298  CG  LYS A  20      34.027  -5.441 -67.514  1.00 91.72           C  
ATOM    299  HG2 LYS A  20      34.434  -4.540 -67.974  1.00 91.72           H  
ATOM    300  HG3 LYS A  20      34.651  -5.713 -66.663  1.00 91.72           H  
ATOM    301  CD  LYS A  20      34.075  -6.581 -68.539  1.00 91.72           C  
ATOM    302  HD2 LYS A  20      33.665  -7.484 -68.086  1.00 91.72           H  
ATOM    303  HD3 LYS A  20      33.476  -6.309 -69.408  1.00 91.72           H  
ATOM    304  CE  LYS A  20      35.530  -6.824 -68.959  1.00 91.72           C  
ATOM    305  HE2 LYS A  20      35.931  -5.901 -69.378  1.00 91.72           H  
ATOM    306  HE3 LYS A  20      36.110  -7.057 -68.066  1.00 91.72           H  
ATOM    307  NZ  LYS A  20      35.648  -7.928 -69.944  1.00 91.72           N  
ATOM    308  HZ1 LYS A  20      35.138  -7.711 -70.788  1.00 91.72           H  
ATOM    309  HZ2 LYS A  20      36.618  -8.078 -70.184  1.00 91.72           H  
ATOM    310  HZ3 LYS A  20      35.286  -8.786 -69.553  1.00 91.72           H  
ATOM    311  N   LEU A  21      32.590  -4.834 -63.773  1.00 90.60           N  
ATOM    312  H   LEU A  21      31.607  -5.012 -63.922  1.00 90.60           H  
ATOM    313  CA  LEU A  21      33.187  -5.399 -62.564  1.00 90.60           C  
ATOM    314  HA  LEU A  21      34.260  -5.206 -62.549  1.00 90.60           H  
ATOM    315  C   LEU A  21      32.955  -6.909 -62.570  1.00 90.60           C  
ATOM    316  CB  LEU A  21      32.541  -4.748 -61.331  1.00 90.60           C  
ATOM    317  HB2 LEU A  21      31.466  -4.919 -61.375  1.00 90.60           H  
ATOM    318  HB3 LEU A  21      32.719  -3.673 -61.365  1.00 90.60           H  
ATOM    319  O   LEU A  21      31.807  -7.348 -62.593  1.00 90.60           O  
ATOM    320  CG  LEU A  21      33.075  -5.274 -59.987  1.00 90.60           C  
ATOM    321  HG  LEU A  21      33.143  -6.362 -59.996  1.00 90.60           H  
ATOM    322  CD1 LEU A  21      34.457  -4.691 -59.699  1.00 90.60           C  
ATOM    323 HD11 LEU A  21      35.188  -5.089 -60.403  1.00 90.60           H  
ATOM    324 HD12 LEU A  21      34.773  -4.960 -58.692  1.00 90.60           H  
ATOM    325 HD13 LEU A  21      34.443  -3.604 -59.773  1.00 90.60           H  
ATOM    326  CD2 LEU A  21      32.108  -4.874 -58.878  1.00 90.60           C  
ATOM    327 HD21 LEU A  21      31.890  -3.809 -58.950  1.00 90.60           H  
ATOM    328 HD22 LEU A  21      32.534  -5.107 -57.902  1.00 90.60           H  
ATOM    329 HD23 LEU A  21      31.179  -5.433 -58.995  1.00 90.60           H  
ATOM    330  N   VAL A  22      34.027  -7.694 -62.546  1.00 94.06           N  
ATOM    331  H   VAL A  22      34.939  -7.261 -62.519  1.00 94.06           H  
ATOM    332  CA  VAL A  22      33.977  -9.159 -62.504  1.00 94.06           C  
ATOM    333  HA  VAL A  22      32.964  -9.499 -62.716  1.00 94.06           H  
ATOM    334  C   VAL A  22      34.356  -9.621 -61.103  1.00 94.06           C  
ATOM    335  CB  VAL A  22      34.909  -9.781 -63.561  1.00 94.06           C  
ATOM    336  HB  VAL A  22      35.944  -9.528 -63.328  1.00 94.06           H  
ATOM    337  O   VAL A  22      35.440  -9.299 -60.632  1.00 94.06           O  
ATOM    338  CG1 VAL A  22      34.766 -11.309 -63.580  1.00 94.06           C  
ATOM    339 HG11 VAL A  22      33.732 -11.588 -63.782  1.00 94.06           H  
ATOM    340 HG12 VAL A  22      35.075 -11.727 -62.621  1.00 94.06           H  
ATOM    341 HG13 VAL A  22      35.411 -11.729 -64.351  1.00 94.06           H  
ATOM    342  CG2 VAL A  22      34.597  -9.263 -64.974  1.00 94.06           C  
ATOM    343 HG21 VAL A  22      33.563  -9.497 -65.231  1.00 94.06           H  
ATOM    344 HG22 VAL A  22      34.754  -8.185 -65.021  1.00 94.06           H  
ATOM    345 HG23 VAL A  22      35.265  -9.740 -65.690  1.00 94.06           H  
ATOM    346  N   ILE A  23      33.474 -10.376 -60.448  1.00 93.97           N  
ATOM    347  H   ILE A  23      32.586 -10.550 -60.896  1.00 93.97           H  
ATOM    348  CA  ILE A  23      33.675 -10.963 -59.118  1.00 93.97           C  
ATOM    349  HA  ILE A  23      34.642 -10.658 -58.717  1.00 93.97           H  
ATOM    350  C   ILE A  23      33.657 -12.481 -59.271  1.00 93.97           C  
ATOM    351  CB  ILE A  23      32.569 -10.497 -58.147  1.00 93.97           C  
ATOM    352  HB  ILE A  23      31.618 -10.857 -58.541  1.00 93.97           H  
ATOM    353  O   ILE A  23      32.606 -13.065 -59.533  1.00 93.97           O  
ATOM    354  CG1 ILE A  23      32.484  -8.960 -58.010  1.00 93.97           C  
ATOM    355 HG12 ILE A  23      33.028  -8.628 -57.125  1.00 93.97           H  
ATOM    356 HG13 ILE A  23      32.928  -8.457 -58.869  1.00 93.97           H  
ATOM    357  CG2 ILE A  23      32.771 -11.114 -56.750  1.00 93.97           C  
ATOM    358 HG21 ILE A  23      32.035 -10.700 -56.060  1.00 93.97           H  
ATOM    359 HG22 ILE A  23      33.769 -10.882 -56.379  1.00 93.97           H  
ATOM    360 HG23 ILE A  23      32.646 -12.196 -56.791  1.00 93.97           H  
ATOM    361  CD1 ILE A  23      31.024  -8.509 -57.913  1.00 93.97           C  
ATOM    362 HD11 ILE A  23      30.508  -9.081 -57.141  1.00 93.97           H  
ATOM    363 HD12 ILE A  23      30.526  -8.674 -58.868  1.00 93.97           H  
ATOM    364 HD13 ILE A  23      30.987  -7.447 -57.673  1.00 93.97           H  
ATOM    365  N   ASN A  24      34.810 -13.122 -59.115  1.00 93.79           N  
ATOM    366  H   ASN A  24      35.633 -12.580 -58.890  1.00 93.79           H  
ATOM    367  CA  ASN A  24      34.982 -14.557 -59.296  1.00 93.79           C  
ATOM    368  HA  ASN A  24      34.082 -14.986 -59.735  1.00 93.79           H  
ATOM    369  C   ASN A  24      35.217 -15.252 -57.950  1.00 93.79           C  
ATOM    370  CB  ASN A  24      36.133 -14.783 -60.286  1.00 93.79           C  
ATOM    371  HB2 ASN A  24      35.938 -14.237 -61.209  1.00 93.79           H  
ATOM    372  HB3 ASN A  24      37.059 -14.403 -59.854  1.00 93.79           H  
ATOM    373  O   ASN A  24      36.273 -15.106 -57.345  1.00 93.79           O  
ATOM    374  CG  ASN A  24      36.309 -16.248 -60.635  1.00 93.79           C  
ATOM    375  ND2 ASN A  24      37.473 -16.623 -61.107  1.00 93.79           N  
ATOM    376 HD21 ASN A  24      38.230 -15.957 -61.170  1.00 93.79           H  
ATOM    377 HD22 ASN A  24      37.594 -17.605 -61.310  1.00 93.79           H  
ATOM    378  OD1 ASN A  24      35.408 -17.064 -60.509  1.00 93.79           O  
ATOM    379  N   CYS A  25      34.233 -16.018 -57.489  1.00 94.02           N  
ATOM    380  H   CYS A  25      33.422 -16.136 -58.079  1.00 94.02           H  
ATOM    381  CA  CYS A  25      34.309 -16.869 -56.304  1.00 94.02           C  
ATOM    382  HA  CYS A  25      35.076 -16.504 -55.621  1.00 94.02           H  
ATOM    383  C   CYS A  25      34.679 -18.285 -56.756  1.00 94.02           C  
ATOM    384  CB  CYS A  25      32.943 -16.774 -55.610  1.00 94.02           C  
ATOM    385  HB2 CYS A  25      32.843 -15.753 -55.241  1.00 94.02           H  
ATOM    386  HB3 CYS A  25      32.174 -16.923 -56.367  1.00 94.02           H  
ATOM    387  O   CYS A  25      33.890 -18.926 -57.447  1.00 94.02           O  
ATOM    388  SG  CYS A  25      32.544 -17.894 -54.240  1.00 94.02           S  
ATOM    389  N   SER A  26      35.875 -18.768 -56.416  1.00 91.14           N  
ATOM    390  H   SER A  26      36.467 -18.220 -55.808  1.00 91.14           H  
ATOM    391  CA  SER A  26      36.394 -20.038 -56.939  1.00 91.14           C  
ATOM    392  HA  SER A  26      35.547 -20.650 -57.248  1.00 91.14           H  
ATOM    393  C   SER A  26      37.153 -20.860 -55.899  1.00 91.14           C  
ATOM    394  CB  SER A  26      37.245 -19.793 -58.193  1.00 91.14           C  
ATOM    395  HB2 SER A  26      36.755 -19.054 -58.827  1.00 91.14           H  
ATOM    396  HB3 SER A  26      37.316 -20.727 -58.750  1.00 91.14           H  
ATOM    397  O   SER A  26      37.725 -20.321 -54.952  1.00 91.14           O  
ATOM    398  OG  SER A  26      38.557 -19.363 -57.897  1.00 91.14           O  
ATOM    399  HG  SER A  26      38.549 -18.576 -57.347  1.00 91.14           H  
ATOM    400  N   ILE A  27      37.170 -22.180 -56.074  1.00 87.90           N  
ATOM    401  H   ILE A  27      36.653 -22.558 -56.855  1.00 87.90           H  
ATOM    402  CA  ILE A  27      37.938 -23.116 -55.247  1.00 87.90           C  
ATOM    403  HA  ILE A  27      38.319 -22.607 -54.363  1.00 87.90           H  
ATOM    404  C   ILE A  27      39.132 -23.609 -56.062  1.00 87.90           C  
ATOM    405  CB  ILE A  27      37.040 -24.271 -54.767  1.00 87.90           C  
ATOM    406  HB  ILE A  27      36.601 -24.740 -55.648  1.00 87.90           H  
ATOM    407  O   ILE A  27      38.984 -24.361 -57.030  1.00 87.90           O  
ATOM    408  CG1 ILE A  27      35.890 -23.765 -53.868  1.00 87.90           C  
ATOM    409 HG12 ILE A  27      35.581 -22.758 -54.149  1.00 87.90           H  
ATOM    410 HG13 ILE A  27      36.230 -23.725 -52.834  1.00 87.90           H  
ATOM    411  CG2 ILE A  27      37.863 -25.344 -54.029  1.00 87.90           C  
ATOM    412 HG21 ILE A  27      38.404 -24.896 -53.195  1.00 87.90           H  
ATOM    413 HG22 ILE A  27      37.209 -26.134 -53.660  1.00 87.90           H  
ATOM    414 HG23 ILE A  27      38.587 -25.801 -54.703  1.00 87.90           H  
ATOM    415  CD1 ILE A  27      34.654 -24.662 -53.971  1.00 87.90           C  
ATOM    416 HD11 ILE A  27      34.949 -25.709 -54.040  1.00 87.90           H  
ATOM    417 HD12 ILE A  27      34.010 -24.508 -53.105  1.00 87.90           H  
ATOM    418 HD13 ILE A  27      34.101 -24.409 -54.876  1.00 87.90           H  
ATOM    419  N   THR A  28      40.332 -23.205 -55.656  1.00 80.71           N  
ATOM    420  H   THR A  28      40.400 -22.632 -54.827  1.00 80.71           H  
ATOM    421  CA  THR A  28      41.568 -23.662 -56.300  1.00 80.71           C  
ATOM    422  HA  THR A  28      41.415 -23.627 -57.379  1.00 80.71           H  
ATOM    423  C   THR A  28      41.861 -25.122 -55.930  1.00 80.71           C  
ATOM    424  CB  THR A  28      42.752 -22.732 -55.993  1.00 80.71           C  
ATOM    425  HB  THR A  28      43.651 -23.158 -56.437  1.00 80.71           H  
ATOM    426  O   THR A  28      41.598 -25.566 -54.815  1.00 80.71           O  
ATOM    427  CG2 THR A  28      42.545 -21.332 -56.570  1.00 80.71           C  
ATOM    428 HG21 THR A  28      43.422 -20.720 -56.358  1.00 80.71           H  
ATOM    429 HG22 THR A  28      41.670 -20.856 -56.126  1.00 80.71           H  
ATOM    430 HG23 THR A  28      42.410 -21.390 -57.650  1.00 80.71           H  
ATOM    431  OG1 THR A  28      42.953 -22.604 -54.607  1.00 80.71           O  
ATOM    432  HG1 THR A  28      42.235 -22.082 -54.241  1.00 80.71           H  
ATOM    433  N   ASN A  29      42.376 -25.914 -56.879  1.00 74.22           N  
ATOM    434  H   ASN A  29      42.616 -25.493 -57.765  1.00 74.22           H  
ATOM    435  CA  ASN A  29      42.730 -27.334 -56.692  1.00 74.22           C  
ATOM    436  HA  ASN A  29      43.006 -27.713 -57.676  1.00 74.22           H  
ATOM    437  C   ASN A  29      41.591 -28.273 -56.231  1.00 74.22           C  
ATOM    438  CB  ASN A  29      43.993 -27.437 -55.814  1.00 74.22           C  
ATOM    439  HB2 ASN A  29      44.261 -28.484 -55.671  1.00 74.22           H  
ATOM    440  HB3 ASN A  29      43.794 -27.007 -54.833  1.00 74.22           H  
ATOM    441  O   ASN A  29      41.866 -29.350 -55.704  1.00 74.22           O  
ATOM    442  CG  ASN A  29      45.192 -26.754 -56.433  1.00 74.22           C  
ATOM    443  ND2 ASN A  29      46.089 -26.240 -55.626  1.00 74.22           N  
ATOM    444 HD21 ASN A  29      45.912 -26.216 -54.632  1.00 74.22           H  
ATOM    445 HD22 ASN A  29      46.837 -25.727 -56.071  1.00 74.22           H  
ATOM    446  OD1 ASN A  29      45.332 -26.662 -57.640  1.00 74.22           O  
ATOM    447  N   LYS A  30      40.316 -27.907 -56.454  1.00 68.47           N  
ATOM    448  H   LYS A  30      40.164 -26.980 -56.824  1.00 68.47           H  
ATOM    449  CA  LYS A  30      39.124 -28.742 -56.167  1.00 68.47           C  
ATOM    450  HA  LYS A  30      38.243 -28.123 -56.341  1.00 68.47           H  
ATOM    451  C   LYS A  30      38.988 -29.212 -54.707  1.00 68.47           C  
ATOM    452  CB  LYS A  30      39.037 -29.942 -57.135  1.00 68.47           C  
ATOM    453  HB2 LYS A  30      39.839 -30.645 -56.909  1.00 68.47           H  
ATOM    454  HB3 LYS A  30      38.089 -30.450 -56.959  1.00 68.47           H  
ATOM    455  O   LYS A  30      38.270 -30.170 -54.433  1.00 68.47           O  
ATOM    456  CG  LYS A  30      39.102 -29.570 -58.621  1.00 68.47           C  
ATOM    457  HG2 LYS A  30      38.345 -28.816 -58.835  1.00 68.47           H  
ATOM    458  HG3 LYS A  30      40.083 -29.158 -58.857  1.00 68.47           H  
ATOM    459  CD  LYS A  30      38.856 -30.812 -59.490  1.00 68.47           C  
ATOM    460  HD2 LYS A  30      37.917 -31.277 -59.192  1.00 68.47           H  
ATOM    461  HD3 LYS A  30      39.668 -31.523 -59.336  1.00 68.47           H  
ATOM    462  CE  LYS A  30      38.783 -30.409 -60.967  1.00 68.47           C  
ATOM    463  HE2 LYS A  30      38.011 -29.647 -61.076  1.00 68.47           H  
ATOM    464  HE3 LYS A  30      39.734 -29.957 -61.252  1.00 68.47           H  
ATOM    465  NZ  LYS A  30      38.477 -31.564 -61.847  1.00 68.47           N  
ATOM    466  HZ1 LYS A  30      38.415 -31.264 -62.809  1.00 68.47           H  
ATOM    467  HZ2 LYS A  30      39.193 -32.274 -61.775  1.00 68.47           H  
ATOM    468  HZ3 LYS A  30      37.585 -31.969 -61.601  1.00 68.47           H  
ATOM    469  N   GLN A  31      39.666 -28.559 -53.769  1.00 70.84           N  
ATOM    470  H   GLN A  31      40.227 -27.766 -54.046  1.00 70.84           H  
ATOM    471  CA  GLN A  31      39.615 -28.873 -52.343  1.00 70.84           C  
ATOM    472  HA  GLN A  31      38.700 -29.420 -52.117  1.00 70.84           H  
ATOM    473  C   GLN A  31      39.590 -27.573 -51.542  1.00 70.84           C  
ATOM    474  CB  GLN A  31      40.819 -29.742 -51.939  1.00 70.84           C  
ATOM    475  HB2 GLN A  31      40.844 -29.818 -50.852  1.00 70.84           H  
ATOM    476  HB3 GLN A  31      41.737 -29.256 -52.271  1.00 70.84           H  
ATOM    477  O   GLN A  31      40.228 -26.595 -51.919  1.00 70.84           O  
ATOM    478  CG  GLN A  31      40.763 -31.166 -52.520  1.00 70.84           C  
ATOM    479  HG2 GLN A  31      39.834 -31.641 -52.207  1.00 70.84           H  
ATOM    480  HG3 GLN A  31      40.779 -31.122 -53.609  1.00 70.84           H  
ATOM    481  CD  GLN A  31      41.934 -32.036 -52.072  1.00 70.84           C  
ATOM    482  NE2 GLN A  31      41.869 -33.331 -52.294  1.00 70.84           N  
ATOM    483 HE21 GLN A  31      42.664 -33.872 -51.983  1.00 70.84           H  
ATOM    484 HE22 GLN A  31      41.058 -33.736 -52.739  1.00 70.84           H  
ATOM    485  OE1 GLN A  31      42.926 -31.579 -51.525  1.00 70.84           O  
ATOM    486  N   VAL A  32      38.877 -27.565 -50.420  1.00 73.59           N  
ATOM    487  H   VAL A  32      38.409 -28.414 -50.135  1.00 73.59           H  
ATOM    488  CA  VAL A  32      38.887 -26.463 -49.451  1.00 73.59           C  
ATOM    489  HA  VAL A  32      39.571 -25.679 -49.776  1.00 73.59           H  
ATOM    490  C   VAL A  32      39.395 -27.036 -48.140  1.00 73.59           C  
ATOM    491  CB  VAL A  32      37.485 -25.846 -49.291  1.00 73.59           C  
ATOM    492  HB  VAL A  32      36.788 -26.619 -48.964  1.00 73.59           H  
ATOM    493  O   VAL A  32      38.910 -28.083 -47.709  1.00 73.59           O  
ATOM    494  CG1 VAL A  32      37.466 -24.707 -48.270  1.00 73.59           C  
ATOM    495 HG11 VAL A  32      38.174 -23.928 -48.556  1.00 73.59           H  
ATOM    496 HG12 VAL A  32      36.460 -24.290 -48.232  1.00 73.59           H  
ATOM    497 HG13 VAL A  32      37.714 -25.085 -47.278  1.00 73.59           H  
ATOM    498  CG2 VAL A  32      36.968 -25.265 -50.609  1.00 73.59           C  
ATOM    499 HG21 VAL A  32      37.645 -24.487 -50.961  1.00 73.59           H  
ATOM    500 HG22 VAL A  32      35.972 -24.844 -50.469  1.00 73.59           H  
ATOM    501 HG23 VAL A  32      36.901 -26.053 -51.358  1.00 73.59           H  
ATOM    502  N   GLN A  33      40.370 -26.382 -47.502  1.00 71.53           N  
ATOM    503  H   GLN A  33      40.757 -25.541 -47.907  1.00 71.53           H  
ATOM    504  CA  GLN A  33      40.848 -26.819 -46.188  1.00 71.53           C  
ATOM    505  HA  GLN A  33      41.360 -27.774 -46.313  1.00 71.53           H  
ATOM    506  C   GLN A  33      39.662 -27.052 -45.235  1.00 71.53           C  
ATOM    507  CB  GLN A  33      41.839 -25.806 -45.591  1.00 71.53           C  
ATOM    508  HB2 GLN A  33      41.523 -24.792 -45.834  1.00 71.53           H  
ATOM    509  HB3 GLN A  33      41.833 -25.910 -44.506  1.00 71.53           H  
ATOM    510  O   GLN A  33      38.767 -26.216 -45.127  1.00 71.53           O  
ATOM    511  CG  GLN A  33      43.282 -26.044 -46.062  1.00 71.53           C  
ATOM    512  HG2 GLN A  33      43.573 -27.065 -45.816  1.00 71.53           H  
ATOM    513  HG3 GLN A  33      43.340 -25.916 -47.143  1.00 71.53           H  
ATOM    514  CD  GLN A  33      44.272 -25.081 -45.406  1.00 71.53           C  
ATOM    515  NE2 GLN A  33      45.535 -25.435 -45.300  1.00 71.53           N  
ATOM    516 HE21 GLN A  33      45.853 -26.352 -45.579  1.00 71.53           H  
ATOM    517 HE22 GLN A  33      46.116 -24.753 -44.835  1.00 71.53           H  
ATOM    518  OE1 GLN A  33      43.943 -23.993 -44.980  1.00 71.53           O  
ATOM    519  N   HIS A  34      39.675 -28.205 -44.561  1.00 77.56           N  
ATOM    520  H   HIS A  34      40.455 -28.823 -44.736  1.00 77.56           H  
ATOM    521  CA  HIS A  34      38.655 -28.686 -43.617  1.00 77.56           C  
ATOM    522  HA  HIS A  34      39.102 -29.550 -43.124  1.00 77.56           H  
ATOM    523  C   HIS A  34      37.340 -29.225 -44.205  1.00 77.56           C  
ATOM    524  CB  HIS A  34      38.402 -27.655 -42.501  1.00 77.56           C  
ATOM    525  HB2 HIS A  34      37.751 -26.865 -42.875  1.00 77.56           H  
ATOM    526  HB3 HIS A  34      37.877 -28.144 -41.680  1.00 77.56           H  
ATOM    527  O   HIS A  34      36.541 -29.745 -43.430  1.00 77.56           O  
ATOM    528  CG  HIS A  34      39.663 -27.035 -41.961  1.00 77.56           C  
ATOM    529  CD2 HIS A  34      40.128 -25.772 -42.214  1.00 77.56           C  
ATOM    530  HD2 HIS A  34      39.639 -25.023 -42.821  1.00 77.56           H  
ATOM    531  ND1 HIS A  34      40.603 -27.668 -41.182  1.00 77.56           N  
ATOM    532  HD1 HIS A  34      40.528 -28.595 -40.789  1.00 77.56           H  
ATOM    533  CE1 HIS A  34      41.610 -26.805 -40.966  1.00 77.56           C  
ATOM    534  HE1 HIS A  34      42.488 -27.006 -40.371  1.00 77.56           H  
ATOM    535  NE2 HIS A  34      41.367 -25.642 -41.583  1.00 77.56           N  
ATOM    536  N   LEU A  35      37.115 -29.185 -45.524  1.00 81.52           N  
ATOM    537  H   LEU A  35      37.806 -28.772 -46.133  1.00 81.52           H  
ATOM    538  CA  LEU A  35      35.914 -29.754 -46.155  1.00 81.52           C  
ATOM    539  HA  LEU A  35      35.230 -30.121 -45.389  1.00 81.52           H  
ATOM    540  C   LEU A  35      36.275 -30.958 -47.033  1.00 81.52           C  
ATOM    541  CB  LEU A  35      35.169 -28.670 -46.957  1.00 81.52           C  
ATOM    542  HB2 LEU A  35      35.834 -28.309 -47.742  1.00 81.52           H  
ATOM    543  HB3 LEU A  35      34.308 -29.133 -47.438  1.00 81.52           H  
ATOM    544  O   LEU A  35      37.035 -30.830 -47.990  1.00 81.52           O  
ATOM    545  CG  LEU A  35      34.680 -27.467 -46.128  1.00 81.52           C  
ATOM    546  HG  LEU A  35      35.531 -26.968 -45.665  1.00 81.52           H  
ATOM    547  CD1 LEU A  35      33.974 -26.457 -47.036  1.00 81.52           C  
ATOM    548 HD11 LEU A  35      34.657 -26.122 -47.817  1.00 81.52           H  
ATOM    549 HD12 LEU A  35      33.099 -26.916 -47.497  1.00 81.52           H  
ATOM    550 HD13 LEU A  35      33.657 -25.594 -46.452  1.00 81.52           H  
ATOM    551  CD2 LEU A  35      33.699 -27.889 -45.038  1.00 81.52           C  
ATOM    552 HD21 LEU A  35      34.209 -28.489 -44.284  1.00 81.52           H  
ATOM    553 HD22 LEU A  35      33.288 -27.003 -44.555  1.00 81.52           H  
ATOM    554 HD23 LEU A  35      32.891 -28.475 -45.475  1.00 81.52           H  
ATOM    555  N   GLN A  36      35.707 -32.126 -46.724  1.00 82.28           N  
ATOM    556  H   GLN A  36      35.036 -32.141 -45.969  1.00 82.28           H  
ATOM    557  CA  GLN A  36      35.838 -33.336 -47.539  1.00 82.28           C  
ATOM    558  HA  GLN A  36      36.836 -33.357 -47.978  1.00 82.28           H  
ATOM    559  C   GLN A  36      34.829 -33.348 -48.695  1.00 82.28           C  
ATOM    560  CB  GLN A  36      35.677 -34.580 -46.648  1.00 82.28           C  
ATOM    561  HB2 GLN A  36      34.667 -34.610 -46.239  1.00 82.28           H  
ATOM    562  HB3 GLN A  36      36.383 -34.516 -45.821  1.00 82.28           H  
ATOM    563  O   GLN A  36      35.177 -33.736 -49.809  1.00 82.28           O  
ATOM    564  CG  GLN A  36      35.952 -35.874 -47.437  1.00 82.28           C  
ATOM    565  HG2 GLN A  36      36.956 -35.828 -47.858  1.00 82.28           H  
ATOM    566  HG3 GLN A  36      35.242 -35.963 -48.260  1.00 82.28           H  
ATOM    567  CD  GLN A  36      35.841 -37.143 -46.601  1.00 82.28           C  
ATOM    568  NE2 GLN A  36      36.091 -38.300 -47.169  1.00 82.28           N  
ATOM    569 HE21 GLN A  36      36.331 -38.362 -48.148  1.00 82.28           H  
ATOM    570 HE22 GLN A  36      35.984 -39.103 -46.565  1.00 82.28           H  
ATOM    571  OE1 GLN A  36      35.536 -37.140 -45.428  1.00 82.28           O  
ATOM    572  N   VAL A  37      33.587 -32.918 -48.444  1.00 86.14           N  
ATOM    573  H   VAL A  37      33.370 -32.616 -47.505  1.00 86.14           H  
ATOM    574  CA  VAL A  37      32.523 -32.856 -49.458  1.00 86.14           C  
ATOM    575  HA  VAL A  37      32.940 -33.084 -50.439  1.00 86.14           H  
ATOM    576  C   VAL A  37      31.960 -31.448 -49.503  1.00 86.14           C  
ATOM    577  CB  VAL A  37      31.402 -33.879 -49.183  1.00 86.14           C  
ATOM    578  HB  VAL A  37      30.945 -33.670 -48.215  1.00 86.14           H  
ATOM    579  O   VAL A  37      31.365 -30.993 -48.533  1.00 86.14           O  
ATOM    580  CG1 VAL A  37      30.313 -33.810 -50.265  1.00 86.14           C  
ATOM    581 HG11 VAL A  37      29.552 -34.564 -50.063  1.00 86.14           H  
ATOM    582 HG12 VAL A  37      29.825 -32.835 -50.253  1.00 86.14           H  
ATOM    583 HG13 VAL A  37      30.745 -33.988 -51.250  1.00 86.14           H  
ATOM    584  CG2 VAL A  37      31.956 -35.309 -49.161  1.00 86.14           C  
ATOM    585 HG21 VAL A  37      32.626 -35.433 -48.310  1.00 86.14           H  
ATOM    586 HG22 VAL A  37      31.139 -36.022 -49.051  1.00 86.14           H  
ATOM    587 HG23 VAL A  37      32.501 -35.516 -50.082  1.00 86.14           H  
ATOM    588  N   ILE A  38      32.121 -30.764 -50.633  1.00 87.15           N  
ATOM    589  H   ILE A  38      32.599 -31.211 -51.403  1.00 87.15           H  
ATOM    590  CA  ILE A  38      31.564 -29.426 -50.853  1.00 87.15           C  
ATOM    591  HA  ILE A  38      31.602 -28.873 -49.914  1.00 87.15           H  
ATOM    592  C   ILE A  38      30.097 -29.578 -51.259  1.00 87.15           C  
ATOM    593  CB  ILE A  38      32.396 -28.642 -51.891  1.00 87.15           C  
ATOM    594  HB  ILE A  38      32.317 -29.145 -52.855  1.00 87.15           H  
ATOM    595  O   ILE A  38      29.788 -30.276 -52.223  1.00 87.15           O  
ATOM    596  CG1 ILE A  38      33.885 -28.645 -51.464  1.00 87.15           C  
ATOM    597 HG12 ILE A  38      33.978 -28.230 -50.460  1.00 87.15           H  
ATOM    598 HG13 ILE A  38      34.252 -29.671 -51.438  1.00 87.15           H  
ATOM    599  CG2 ILE A  38      31.840 -27.213 -52.046  1.00 87.15           C  
ATOM    600 HG21 ILE A  38      31.895 -26.680 -51.097  1.00 87.15           H  
ATOM    601 HG22 ILE A  38      30.801 -27.240 -52.376  1.00 87.15           H  
ATOM    602 HG23 ILE A  38      32.404 -26.664 -52.800  1.00 87.15           H  
ATOM    603  CD1 ILE A  38      34.821 -27.881 -52.396  1.00 87.15           C  
ATOM    604 HD11 ILE A  38      34.700 -26.815 -52.205  1.00 87.15           H  
ATOM    605 HD12 ILE A  38      34.600 -28.117 -53.437  1.00 87.15           H  
ATOM    606 HD13 ILE A  38      35.853 -28.156 -52.177  1.00 87.15           H  
ATOM    607  N   LYS A  39      29.197 -28.936 -50.516  1.00 89.51           N  
ATOM    608  H   LYS A  39      29.543 -28.362 -49.761  1.00 89.51           H  
ATOM    609  CA  LYS A  39      27.749 -28.935 -50.759  1.00 89.51           C  
ATOM    610  HA  LYS A  39      27.470 -29.808 -51.349  1.00 89.51           H  
ATOM    611  C   LYS A  39      27.305 -27.720 -51.558  1.00 89.51           C  
ATOM    612  CB  LYS A  39      26.995 -28.972 -49.425  1.00 89.51           C  
ATOM    613  HB2 LYS A  39      25.945 -28.745 -49.608  1.00 89.51           H  
ATOM    614  HB3 LYS A  39      27.395 -28.208 -48.758  1.00 89.51           H  
ATOM    615  O   LYS A  39      26.486 -27.863 -52.462  1.00 89.51           O  
ATOM    616  CG  LYS A  39      27.080 -30.345 -48.757  1.00 89.51           C  
ATOM    617  HG2 LYS A  39      28.122 -30.621 -48.600  1.00 89.51           H  
ATOM    618  HG3 LYS A  39      26.607 -31.089 -49.398  1.00 89.51           H  
ATOM    619  CD  LYS A  39      26.359 -30.294 -47.408  1.00 89.51           C  
ATOM    620  HD2 LYS A  39      25.319 -29.995 -47.540  1.00 89.51           H  
ATOM    621  HD3 LYS A  39      26.866 -29.571 -46.770  1.00 89.51           H  
ATOM    622  CE  LYS A  39      26.427 -31.675 -46.774  1.00 89.51           C  
ATOM    623  HE2 LYS A  39      25.741 -32.363 -47.268  1.00 89.51           H  
ATOM    624  HE3 LYS A  39      27.437 -32.056 -46.928  1.00 89.51           H  
ATOM    625  NZ  LYS A  39      26.178 -31.624 -45.321  1.00 89.51           N  
ATOM    626  HZ1 LYS A  39      25.203 -31.607 -45.057  1.00 89.51           H  
ATOM    627  HZ2 LYS A  39      26.661 -32.405 -44.900  1.00 89.51           H  
ATOM    628  HZ3 LYS A  39      26.688 -30.860 -44.899  1.00 89.51           H  
ATOM    629  N   SER A  40      27.836 -26.541 -51.247  1.00 91.71           N  
ATOM    630  H   SER A  40      28.491 -26.477 -50.481  1.00 91.71           H  
ATOM    631  CA  SER A  40      27.428 -25.300 -51.905  1.00 91.71           C  
ATOM    632  HA  SER A  40      27.155 -25.541 -52.932  1.00 91.71           H  
ATOM    633  C   SER A  40      28.550 -24.267 -51.968  1.00 91.71           C  
ATOM    634  CB  SER A  40      26.188 -24.707 -51.215  1.00 91.71           C  
ATOM    635  HB2 SER A  40      25.411 -25.469 -51.148  1.00 91.71           H  
ATOM    636  HB3 SER A  40      25.809 -23.871 -51.803  1.00 91.71           H  
ATOM    637  O   SER A  40      29.482 -24.276 -51.160  1.00 91.71           O  
ATOM    638  OG  SER A  40      26.529 -24.255 -49.920  1.00 91.71           O  
ATOM    639  HG  SER A  40      25.750 -24.160 -49.368  1.00 91.71           H  
ATOM    640  N   LEU A  41      28.438 -23.364 -52.942  1.00 92.29           N  
ATOM    641  H   LEU A  41      27.661 -23.462 -53.579  1.00 92.29           H  
ATOM    642  CA  LEU A  41      29.276 -22.180 -53.093  1.00 92.29           C  
ATOM    643  HA  LEU A  41      29.903 -22.077 -52.208  1.00 92.29           H  
ATOM    644  C   LEU A  41      28.368 -20.950 -53.197  1.00 92.29           C  
ATOM    645  CB  LEU A  41      30.176 -22.362 -54.328  1.00 92.29           C  
ATOM    646  HB2 LEU A  41      30.675 -23.329 -54.263  1.00 92.29           H  
ATOM    647  HB3 LEU A  41      29.546 -22.375 -55.218  1.00 92.29           H  
ATOM    648  O   LEU A  41      27.531 -20.864 -54.092  1.00 92.29           O  
ATOM    649  CG  LEU A  41      31.245 -21.269 -54.494  1.00 92.29           C  
ATOM    650  HG  LEU A  41      30.771 -20.288 -54.477  1.00 92.29           H  
ATOM    651  CD1 LEU A  41      32.296 -21.346 -53.383  1.00 92.29           C  
ATOM    652 HD11 LEU A  41      31.863 -21.037 -52.432  1.00 92.29           H  
ATOM    653 HD12 LEU A  41      32.679 -22.363 -53.300  1.00 92.29           H  
ATOM    654 HD13 LEU A  41      33.126 -20.679 -53.618  1.00 92.29           H  
ATOM    655  CD2 LEU A  41      31.955 -21.442 -55.836  1.00 92.29           C  
ATOM    656 HD21 LEU A  41      32.445 -22.414 -55.883  1.00 92.29           H  
ATOM    657 HD22 LEU A  41      31.233 -21.361 -56.649  1.00 92.29           H  
ATOM    658 HD23 LEU A  41      32.703 -20.659 -55.958  1.00 92.29           H  
ATOM    659  N   THR A  42      28.518 -19.999 -52.280  1.00 94.19           N  
ATOM    660  H   THR A  42      29.243 -20.115 -51.587  1.00 94.19           H  
ATOM    661  CA  THR A  42      27.683 -18.794 -52.197  1.00 94.19           C  
ATOM    662  HA  THR A  42      26.961 -18.810 -53.014  1.00 94.19           H  
ATOM    663  C   THR A  42      28.511 -17.529 -52.376  1.00 94.19           C  
ATOM    664  CB  THR A  42      26.872 -18.725 -50.890  1.00 94.19           C  
ATOM    665  HB  THR A  42      26.612 -17.686 -50.686  1.00 94.19           H  
ATOM    666  O   THR A  42      29.542 -17.347 -51.726  1.00 94.19           O  
ATOM    667  CG2 THR A  42      25.574 -19.514 -50.985  1.00 94.19           C  
ATOM    668 HG21 THR A  42      24.921 -19.030 -51.711  1.00 94.19           H  
ATOM    669 HG22 THR A  42      25.071 -19.523 -50.018  1.00 94.19           H  
ATOM    670 HG23 THR A  42      25.771 -20.539 -51.300  1.00 94.19           H  
ATOM    671  OG1 THR A  42      27.577 -19.238 -49.784  1.00 94.19           O  
ATOM    672  HG1 THR A  42      27.820 -20.142 -49.996  1.00 94.19           H  
ATOM    673  N   LEU A  43      28.026 -16.625 -53.231  1.00 95.01           N  
ATOM    674  H   LEU A  43      27.161 -16.845 -53.704  1.00 95.01           H  
ATOM    675  CA  LEU A  43      28.540 -15.266 -53.381  1.00 95.01           C  
ATOM    676  HA  LEU A  43      29.482 -15.191 -52.837  1.00 95.01           H  
ATOM    677  C   LEU A  43      27.544 -14.287 -52.758  1.00 95.01           C  
ATOM    678  CB  LEU A  43      28.823 -14.962 -54.862  1.00 95.01           C  
ATOM    679  HB2 LEU A  43      29.542 -15.690 -55.239  1.00 95.01           H  
ATOM    680  HB3 LEU A  43      27.893 -15.077 -55.419  1.00 95.01           H  
ATOM    681  O   LEU A  43      26.356 -14.294 -53.078  1.00 95.01           O  
ATOM    682  CG  LEU A  43      29.373 -13.548 -55.125  1.00 95.01           C  
ATOM    683  HG  LEU A  43      28.688 -12.808 -54.711  1.00 95.01           H  
ATOM    684  CD1 LEU A  43      30.754 -13.340 -54.498  1.00 95.01           C  
ATOM    685 HD11 LEU A  43      30.717 -13.476 -53.417  1.00 95.01           H  
ATOM    686 HD12 LEU A  43      31.088 -12.322 -54.697  1.00 95.01           H  
ATOM    687 HD13 LEU A  43      31.469 -14.038 -54.932  1.00 95.01           H  
ATOM    688  CD2 LEU A  43      29.481 -13.300 -56.628  1.00 95.01           C  
ATOM    689 HD21 LEU A  43      28.496 -13.383 -57.087  1.00 95.01           H  
ATOM    690 HD22 LEU A  43      29.865 -12.297 -56.813  1.00 95.01           H  
ATOM    691 HD23 LEU A  43      30.153 -14.026 -57.087  1.00 95.01           H  
ATOM    692  N   SER A  44      28.032 -13.435 -51.864  1.00 95.59           N  
ATOM    693  H   SER A  44      29.028 -13.447 -51.697  1.00 95.59           H  
ATOM    694  CA  SER A  44      27.217 -12.491 -51.094  1.00 95.59           C  
ATOM    695  HA  SER A  44      26.261 -12.358 -51.599  1.00 95.59           H  
ATOM    696  C   SER A  44      27.865 -11.110 -51.029  1.00 95.59           C  
ATOM    697  CB  SER A  44      26.929 -13.065 -49.700  1.00 95.59           C  
ATOM    698  HB2 SER A  44      26.435 -12.313 -49.084  1.00 95.59           H  
ATOM    699  HB3 SER A  44      26.256 -13.916 -49.809  1.00 95.59           H  
ATOM    700  O   SER A  44      29.084 -10.997 -51.150  1.00 95.59           O  
ATOM    701  OG  SER A  44      28.105 -13.533 -49.064  1.00 95.59           O  
ATOM    702  HG  SER A  44      28.680 -13.853 -49.764  1.00 95.59           H  
ATOM    703  N   ARG A  45      27.061 -10.064 -50.833  1.00 94.31           N  
ATOM    704  H   ARG A  45      26.074 -10.246 -50.716  1.00 94.31           H  
ATOM    705  CA  ARG A  45      27.499  -8.663 -50.750  1.00 94.31           C  
ATOM    706  HA  ARG A  45      28.588  -8.616 -50.761  1.00 94.31           H  
ATOM    707  C   ARG A  45      27.024  -8.041 -49.441  1.00 94.31           C  
ATOM    708  CB  ARG A  45      26.980  -7.912 -51.986  1.00 94.31           C  
ATOM    709  HB2 ARG A  45      25.894  -7.991 -52.028  1.00 94.31           H  
ATOM    710  HB3 ARG A  45      27.404  -8.398 -52.865  1.00 94.31           H  
ATOM    711  O   ARG A  45      25.891  -8.263 -49.029  1.00 94.31           O  
ATOM    712  CG  ARG A  45      27.387  -6.432 -52.012  1.00 94.31           C  
ATOM    713  HG2 ARG A  45      26.895  -5.889 -51.205  1.00 94.31           H  
ATOM    714  HG3 ARG A  45      28.466  -6.366 -51.873  1.00 94.31           H  
ATOM    715  CD  ARG A  45      27.037  -5.774 -53.352  1.00 94.31           C  
ATOM    716  HD2 ARG A  45      27.498  -4.787 -53.379  1.00 94.31           H  
ATOM    717  HD3 ARG A  45      27.464  -6.375 -54.155  1.00 94.31           H  
ATOM    718  NE  ARG A  45      25.587  -5.632 -53.589  1.00 94.31           N  
ATOM    719  HE  ARG A  45      24.949  -5.950 -52.873  1.00 94.31           H  
ATOM    720  NH1 ARG A  45      25.828  -4.620 -55.625  1.00 94.31           N  
ATOM    721 HH11 ARG A  45      25.517  -4.066 -56.410  1.00 94.31           H  
ATOM    722 HH12 ARG A  45      26.822  -4.795 -55.589  1.00 94.31           H  
ATOM    723  NH2 ARG A  45      23.776  -4.892 -54.760  1.00 94.31           N  
ATOM    724 HH21 ARG A  45      23.151  -5.247 -54.051  1.00 94.31           H  
ATOM    725 HH22 ARG A  45      23.418  -4.435 -55.586  1.00 94.31           H  
ATOM    726  CZ  ARG A  45      25.065  -5.045 -54.655  1.00 94.31           C  
ATOM    727  N   TYR A  46      27.890  -7.286 -48.773  1.00 95.22           N  
ATOM    728  H   TYR A  46      28.820  -7.160 -49.148  1.00 95.22           H  
ATOM    729  CA  TYR A  46      27.547  -6.617 -47.519  1.00 95.22           C  
ATOM    730  HA  TYR A  46      27.048  -7.334 -46.867  1.00 95.22           H  
ATOM    731  C   TYR A  46      26.586  -5.447 -47.759  1.00 95.22           C  
ATOM    732  CB  TYR A  46      28.825  -6.157 -46.813  1.00 95.22           C  
ATOM    733  HB2 TYR A  46      29.310  -5.389 -47.416  1.00 95.22           H  
ATOM    734  HB3 TYR A  46      29.512  -7.000 -46.742  1.00 95.22           H  
ATOM    735  O   TYR A  46      26.882  -4.556 -48.560  1.00 95.22           O  
ATOM    736  CG  TYR A  46      28.586  -5.629 -45.413  1.00 95.22           C  
ATOM    737  CD1 TYR A  46      28.670  -4.248 -45.151  1.00 95.22           C  
ATOM    738  HD1 TYR A  46      28.898  -3.555 -45.947  1.00 95.22           H  
ATOM    739  CD2 TYR A  46      28.267  -6.524 -44.372  1.00 95.22           C  
ATOM    740  HD2 TYR A  46      28.163  -7.579 -44.582  1.00 95.22           H  
ATOM    741  CE1 TYR A  46      28.461  -3.763 -43.846  1.00 95.22           C  
ATOM    742  HE1 TYR A  46      28.538  -2.704 -43.650  1.00 95.22           H  
ATOM    743  CE2 TYR A  46      28.057  -6.043 -43.065  1.00 95.22           C  
ATOM    744  HE2 TYR A  46      27.796  -6.713 -42.259  1.00 95.22           H  
ATOM    745  OH  TYR A  46      27.986  -4.195 -41.538  1.00 95.22           O  
ATOM    746  HH  TYR A  46      28.095  -3.242 -41.505  1.00 95.22           H  
ATOM    747  CZ  TYR A  46      28.163  -4.662 -42.800  1.00 95.22           C  
ATOM    748  N   GLN A  47      25.460  -5.436 -47.047  1.00 89.97           N  
ATOM    749  H   GLN A  47      25.280  -6.196 -46.407  1.00 89.97           H  
ATOM    750  CA  GLN A  47      24.526  -4.315 -47.013  1.00 89.97           C  
ATOM    751  HA  GLN A  47      24.727  -3.640 -47.845  1.00 89.97           H  
ATOM    752  C   GLN A  47      24.695  -3.526 -45.711  1.00 89.97           C  
ATOM    753  CB  GLN A  47      23.078  -4.801 -47.150  1.00 89.97           C  
ATOM    754  HB2 GLN A  47      22.887  -5.607 -46.442  1.00 89.97           H  
ATOM    755  HB3 GLN A  47      22.440  -3.959 -46.879  1.00 89.97           H  
ATOM    756  O   GLN A  47      24.460  -4.041 -44.621  1.00 89.97           O  
ATOM    757  CG  GLN A  47      22.679  -5.257 -48.567  1.00 89.97           C  
ATOM    758  HG2 GLN A  47      23.110  -6.236 -48.777  1.00 89.97           H  
ATOM    759  HG3 GLN A  47      23.061  -4.545 -49.299  1.00 89.97           H  
ATOM    760  CD  GLN A  47      21.158  -5.328 -48.722  1.00 89.97           C  
ATOM    761  NE2 GLN A  47      20.628  -5.522 -49.902  1.00 89.97           N  
ATOM    762 HE21 GLN A  47      21.141  -6.039 -50.602  1.00 89.97           H  
ATOM    763 HE22 GLN A  47      19.635  -5.710 -49.896  1.00 89.97           H  
ATOM    764  OE1 GLN A  47      20.406  -5.164 -47.780  1.00 89.97           O  
ATOM    765  N   GLU A  48      25.055  -2.246 -45.819  1.00 83.56           N  
ATOM    766  H   GLU A  48      25.262  -1.872 -46.734  1.00 83.56           H  
ATOM    767  CA  GLU A  48      25.233  -1.363 -44.655  1.00 83.56           C  
ATOM    768  HA  GLU A  48      25.933  -1.817 -43.954  1.00 83.56           H  
ATOM    769  C   GLU A  48      23.930  -1.115 -43.888  1.00 83.56           C  
ATOM    770  CB  GLU A  48      25.791  -0.012 -45.114  1.00 83.56           C  
ATOM    771  HB2 GLU A  48      25.177   0.347 -45.940  1.00 83.56           H  
ATOM    772  HB3 GLU A  48      25.721   0.705 -44.296  1.00 83.56           H  
ATOM    773  O   GLU A  48      23.961  -1.000 -42.664  1.00 83.56           O  
ATOM    774  CG  GLU A  48      27.261  -0.108 -45.539  1.00 83.56           C  
ATOM    775  HG2 GLU A  48      27.866  -0.342 -44.663  1.00 83.56           H  
ATOM    776  HG3 GLU A  48      27.375  -0.921 -46.256  1.00 83.56           H  
ATOM    777  CD  GLU A  48      27.749   1.186 -46.200  1.00 83.56           C  
ATOM    778  OE1 GLU A  48      28.930   1.526 -46.003  1.00 83.56           O  
ATOM    779  OE2 GLU A  48      26.971   1.758 -47.005  1.00 83.56           O  
ATOM    780  N   SER A  49      22.793  -1.068 -44.592  1.00 84.53           N  
ATOM    781  H   SER A  49      22.827  -1.233 -45.588  1.00 84.53           H  
ATOM    782  CA  SER A  49      21.467  -0.853 -44.002  1.00 84.53           C  
ATOM    783  HA  SER A  49      21.481   0.068 -43.419  1.00 84.53           H  
ATOM    784  C   SER A  49      21.057  -1.983 -43.057  1.00 84.53           C  
ATOM    785  CB  SER A  49      20.417  -0.713 -45.112  1.00 84.53           C  
ATOM    786  HB2 SER A  49      19.419  -0.744 -44.674  1.00 84.53           H  
ATOM    787  HB3 SER A  49      20.551   0.244 -45.617  1.00 84.53           H  
ATOM    788  O   SER A  49      20.523  -1.711 -41.986  1.00 84.53           O  
ATOM    789  OG  SER A  49      20.567  -1.759 -46.058  1.00 84.53           O  
ATOM    790  HG  SER A  49      19.712  -2.000 -46.422  1.00 84.53           H  
ATOM    791  N   LEU A  50      21.325  -3.237 -43.437  1.00 86.30           N  
ATOM    792  H   LEU A  50      21.722  -3.369 -44.357  1.00 86.30           H  
ATOM    793  CA  LEU A  50      20.979  -4.427 -42.652  1.00 86.30           C  
ATOM    794  HA  LEU A  50      20.152  -4.189 -41.984  1.00 86.30           H  
ATOM    795  C   LEU A  50      22.121  -4.900 -41.738  1.00 86.30           C  
ATOM    796  CB  LEU A  50      20.520  -5.552 -43.601  1.00 86.30           C  
ATOM    797  HB2 LEU A  50      20.290  -6.431 -42.999  1.00 86.30           H  
ATOM    798  HB3 LEU A  50      21.350  -5.814 -44.258  1.00 86.30           H  
ATOM    799  O   LEU A  50      21.886  -5.704 -40.844  1.00 86.30           O  
ATOM    800  CG  LEU A  50      19.289  -5.226 -44.469  1.00 86.30           C  
ATOM    801  HG  LEU A  50      19.527  -4.400 -45.140  1.00 86.30           H  
ATOM    802  CD1 LEU A  50      18.922  -6.446 -45.312  1.00 86.30           C  
ATOM    803 HD11 LEU A  50      19.790  -6.777 -45.881  1.00 86.30           H  
ATOM    804 HD12 LEU A  50      18.130  -6.187 -46.014  1.00 86.30           H  
ATOM    805 HD13 LEU A  50      18.591  -7.262 -44.671  1.00 86.30           H  
ATOM    806  CD2 LEU A  50      18.059  -4.845 -43.639  1.00 86.30           C  
ATOM    807 HD21 LEU A  50      18.237  -3.907 -43.114  1.00 86.30           H  
ATOM    808 HD22 LEU A  50      17.199  -4.716 -44.296  1.00 86.30           H  
ATOM    809 HD23 LEU A  50      17.844  -5.631 -42.915  1.00 86.30           H  
ATOM    810  N   LYS A  51      23.351  -4.407 -41.949  1.00 90.03           N  
ATOM    811  H   LYS A  51      23.448  -3.754 -42.713  1.00 90.03           H  
ATOM    812  CA  LYS A  51      24.592  -4.885 -41.307  1.00 90.03           C  
ATOM    813  HA  LYS A  51      25.417  -4.410 -41.839  1.00 90.03           H  
ATOM    814  C   LYS A  51      24.845  -6.388 -41.487  1.00 90.03           C  
ATOM    815  CB  LYS A  51      24.675  -4.445 -39.836  1.00 90.03           C  
ATOM    816  HB2 LYS A  51      25.606  -4.826 -39.415  1.00 90.03           H  
ATOM    817  HB3 LYS A  51      23.847  -4.878 -39.275  1.00 90.03           H  
ATOM    818  O   LYS A  51      25.493  -7.029 -40.662  1.00 90.03           O  
ATOM    819  CG  LYS A  51      24.671  -2.922 -39.674  1.00 90.03           C  
ATOM    820  HG2 LYS A  51      23.709  -2.517 -39.990  1.00 90.03           H  
ATOM    821  HG3 LYS A  51      25.460  -2.492 -40.290  1.00 90.03           H  
ATOM    822  CD  LYS A  51      24.919  -2.565 -38.206  1.00 90.03           C  
ATOM    823  HD2 LYS A  51      25.862  -3.006 -37.884  1.00 90.03           H  
ATOM    824  HD3 LYS A  51      24.107  -2.970 -37.601  1.00 90.03           H  
ATOM    825  CE  LYS A  51      24.980  -1.045 -38.052  1.00 90.03           C  
ATOM    826  HE2 LYS A  51      25.756  -0.660 -38.714  1.00 90.03           H  
ATOM    827  HE3 LYS A  51      24.029  -0.629 -38.384  1.00 90.03           H  
ATOM    828  NZ  LYS A  51      25.255  -0.658 -36.647  1.00 90.03           N  
ATOM    829  HZ1 LYS A  51      26.140  -1.038 -36.343  1.00 90.03           H  
ATOM    830  HZ2 LYS A  51      24.524  -1.011 -36.046  1.00 90.03           H  
ATOM    831  HZ3 LYS A  51      25.281   0.348 -36.562  1.00 90.03           H  
ATOM    832  N   GLU A  52      24.386  -6.939 -42.606  1.00 93.43           N  
ATOM    833  H   GLU A  52      23.918  -6.334 -43.265  1.00 93.43           H  
ATOM    834  CA  GLU A  52      24.497  -8.357 -42.942  1.00 93.43           C  
ATOM    835  HA  GLU A  52      25.265  -8.811 -42.315  1.00 93.43           H  
ATOM    836  C   GLU A  52      24.944  -8.555 -44.399  1.00 93.43           C  
ATOM    837  CB  GLU A  52      23.175  -9.085 -42.642  1.00 93.43           C  
ATOM    838  HB2 GLU A  52      23.246 -10.093 -43.051  1.00 93.43           H  
ATOM    839  HB3 GLU A  52      22.353  -8.565 -43.133  1.00 93.43           H  
ATOM    840  O   GLU A  52      24.955  -7.630 -45.213  1.00 93.43           O  
ATOM    841  CG  GLU A  52      22.905  -9.196 -41.129  1.00 93.43           C  
ATOM    842  HG2 GLU A  52      22.742  -8.200 -40.716  1.00 93.43           H  
ATOM    843  HG3 GLU A  52      23.793  -9.615 -40.657  1.00 93.43           H  
ATOM    844  CD  GLU A  52      21.702 -10.087 -40.785  1.00 93.43           C  
ATOM    845  OE1 GLU A  52      21.496 -10.320 -39.573  1.00 93.43           O  
ATOM    846  OE2 GLU A  52      21.051 -10.594 -41.727  1.00 93.43           O  
ATOM    847  N   PHE A  53      25.367  -9.776 -44.732  1.00 93.85           N  
ATOM    848  H   PHE A  53      25.203 -10.515 -44.063  1.00 93.85           H  
ATOM    849  CA  PHE A  53      25.717 -10.157 -46.101  1.00 93.85           C  
ATOM    850  HA  PHE A  53      26.033  -9.281 -46.668  1.00 93.85           H  
ATOM    851  C   PHE A  53      24.500 -10.758 -46.804  1.00 93.85           C  
ATOM    852  CB  PHE A  53      26.870 -11.161 -46.086  1.00 93.85           C  
ATOM    853  HB2 PHE A  53      26.690 -11.857 -45.267  1.00 93.85           H  
ATOM    854  HB3 PHE A  53      26.847 -11.722 -47.020  1.00 93.85           H  
ATOM    855  O   PHE A  53      24.108 -11.883 -46.496  1.00 93.85           O  
ATOM    856  CG  PHE A  53      28.257 -10.578 -45.946  1.00 93.85           C  
ATOM    857  CD1 PHE A  53      28.991 -10.235 -47.096  1.00 93.85           C  
ATOM    858  HD1 PHE A  53      28.565 -10.380 -48.078  1.00 93.85           H  
ATOM    859  CD2 PHE A  53      28.811 -10.371 -44.671  1.00 93.85           C  
ATOM    860  HD2 PHE A  53      28.228 -10.591 -43.789  1.00 93.85           H  
ATOM    861  CE1 PHE A  53      30.267  -9.664 -46.969  1.00 93.85           C  
ATOM    862  HE1 PHE A  53      30.807  -9.359 -47.853  1.00 93.85           H  
ATOM    863  CE2 PHE A  53      30.091  -9.801 -44.544  1.00 93.85           C  
ATOM    864  HE2 PHE A  53      30.473  -9.562 -43.563  1.00 93.85           H  
ATOM    865  CZ  PHE A  53      30.818  -9.446 -45.695  1.00 93.85           C  
ATOM    866  HZ  PHE A  53      31.772  -8.948 -45.608  1.00 93.85           H  
ATOM    867  N   GLU A  54      23.975 -10.046 -47.795  1.00 93.35           N  
ATOM    868  H   GLU A  54      24.395  -9.158 -48.030  1.00 93.35           H  
ATOM    869  CA  GLU A  54      22.912 -10.520 -48.676  1.00 93.35           C  
ATOM    870  HA  GLU A  54      22.138 -11.006 -48.082  1.00 93.35           H  
ATOM    871  C   GLU A  54      23.492 -11.525 -49.678  1.00 93.35           C  
ATOM    872  CB  GLU A  54      22.292  -9.307 -49.377  1.00 93.35           C  
ATOM    873  HB2 GLU A  54      21.935  -8.608 -48.620  1.00 93.35           H  
ATOM    874  HB3 GLU A  54      23.070  -8.814 -49.959  1.00 93.35           H  
ATOM    875  O   GLU A  54      24.477 -11.240 -50.369  1.00 93.35           O  
ATOM    876  CG  GLU A  54      21.119  -9.674 -50.294  1.00 93.35           C  
ATOM    877  HG2 GLU A  54      21.461 -10.383 -51.048  1.00 93.35           H  
ATOM    878  HG3 GLU A  54      20.342 -10.153 -49.699  1.00 93.35           H  
ATOM    879  CD  GLU A  54      20.568  -8.424 -50.995  1.00 93.35           C  
ATOM    880  OE1 GLU A  54      19.332  -8.258 -51.035  1.00 93.35           O  
ATOM    881  OE2 GLU A  54      21.396  -7.607 -51.480  1.00 93.35           O  
ATOM    882  N   ILE A  55      22.922 -12.729 -49.745  1.00 93.10           N  
ATOM    883  H   ILE A  55      22.085 -12.899 -49.206  1.00 93.10           H  
ATOM    884  CA  ILE A  55      23.344 -13.742 -50.717  1.00 93.10           C  
ATOM    885  HA  ILE A  55      24.433 -13.762 -50.758  1.00 93.10           H  
ATOM    886  C   ILE A  55      22.843 -13.316 -52.096  1.00 93.10           C  
ATOM    887  CB  ILE A  55      22.869 -15.157 -50.321  1.00 93.10           C  
ATOM    888  HB  ILE A  55      21.779 -15.163 -50.315  1.00 93.10           H  
ATOM    889  O   ILE A  55      21.644 -13.186 -52.303  1.00 93.10           O  
ATOM    890  CG1 ILE A  55      23.366 -15.538 -48.906  1.00 93.10           C  
ATOM    891 HG12 ILE A  55      24.456 -15.572 -48.899  1.00 93.10           H  
ATOM    892 HG13 ILE A  55      23.049 -14.776 -48.193  1.00 93.10           H  
ATOM    893  CG2 ILE A  55      23.378 -16.175 -51.363  1.00 93.10           C  
ATOM    894 HG21 ILE A  55      23.006 -17.175 -51.135  1.00 93.10           H  
ATOM    895 HG22 ILE A  55      23.017 -15.919 -52.359  1.00 93.10           H  
ATOM    896 HG23 ILE A  55      24.467 -16.192 -51.381  1.00 93.10           H  
ATOM    897  CD1 ILE A  55      22.823 -16.878 -48.390  1.00 93.10           C  
ATOM    898 HD11 ILE A  55      23.112 -17.003 -47.346  1.00 93.10           H  
ATOM    899 HD12 ILE A  55      23.236 -17.707 -48.963  1.00 93.10           H  
ATOM    900 HD13 ILE A  55      21.735 -16.889 -48.458  1.00 93.10           H  
ATOM    901  N   LEU A  56      23.762 -13.118 -53.041  1.00 92.87           N  
ATOM    902  H   LEU A  56      24.730 -13.298 -52.817  1.00 92.87           H  
ATOM    903  CA  LEU A  56      23.429 -12.772 -54.422  1.00 92.87           C  
ATOM    904  HA  LEU A  56      22.529 -12.157 -54.441  1.00 92.87           H  
ATOM    905  C   LEU A  56      23.136 -14.036 -55.233  1.00 92.87           C  
ATOM    906  CB  LEU A  56      24.597 -11.983 -55.048  1.00 92.87           C  
ATOM    907  HB2 LEU A  56      25.476 -12.626 -55.092  1.00 92.87           H  
ATOM    908  HB3 LEU A  56      24.317 -11.743 -56.074  1.00 92.87           H  
ATOM    909  O   LEU A  56      22.146 -14.115 -55.960  1.00 92.87           O  
ATOM    910  CG  LEU A  56      24.993 -10.679 -54.332  1.00 92.87           C  
ATOM    911  HG  LEU A  56      25.396 -10.908 -53.345  1.00 92.87           H  
ATOM    912  CD1 LEU A  56      26.087  -9.987 -55.147  1.00 92.87           C  
ATOM    913 HD11 LEU A  56      26.337  -9.027 -54.697  1.00 92.87           H  
ATOM    914 HD12 LEU A  56      26.977 -10.615 -55.181  1.00 92.87           H  
ATOM    915 HD13 LEU A  56      25.734  -9.807 -56.163  1.00 92.87           H  
ATOM    916  CD2 LEU A  56      23.816  -9.718 -54.171  1.00 92.87           C  
ATOM    917 HD21 LEU A  56      24.155  -8.767 -53.761  1.00 92.87           H  
ATOM    918 HD22 LEU A  56      23.094 -10.137 -53.469  1.00 92.87           H  
ATOM    919 HD23 LEU A  56      23.325  -9.550 -55.129  1.00 92.87           H  
ATOM    920  N   LEU A  57      24.019 -15.026 -55.089  1.00 93.32           N  
ATOM    921  H   LEU A  57      24.761 -14.894 -54.417  1.00 93.32           H  
ATOM    922  CA  LEU A  57      24.058 -16.248 -55.880  1.00 93.32           C  
ATOM    923  HA  LEU A  57      23.080 -16.447 -56.319  1.00 93.32           H  
ATOM    924  C   LEU A  57      24.447 -17.427 -54.983  1.00 93.32           C  
ATOM    925  CB  LEU A  57      25.104 -16.069 -56.990  1.00 93.32           C  
ATOM    926  HB2 LEU A  57      26.023 -15.787 -56.476  1.00 93.32           H  
ATOM    927  HB3 LEU A  57      25.246 -17.023 -57.499  1.00 93.32           H  
ATOM    928  O   LEU A  57      25.369 -17.319 -54.171  1.00 93.32           O  
ATOM    929  CG  LEU A  57      24.856 -14.973 -58.035  1.00 93.32           C  
ATOM    930  HG  LEU A  57      24.743 -14.013 -57.531  1.00 93.32           H  
ATOM    931  CD1 LEU A  57      26.060 -14.867 -58.970  1.00 93.32           C  
ATOM    932 HD11 LEU A  57      26.973 -14.722 -58.392  1.00 93.32           H  
ATOM    933 HD12 LEU A  57      25.925 -14.013 -59.634  1.00 93.32           H  
ATOM    934 HD13 LEU A  57      26.154 -15.772 -59.570  1.00 93.32           H  
ATOM    935  CD2 LEU A  57      23.613 -15.239 -58.870  1.00 93.32           C  
ATOM    936 HD21 LEU A  57      22.741 -15.318 -58.220  1.00 93.32           H  
ATOM    937 HD22 LEU A  57      23.722 -16.161 -59.441  1.00 93.32           H  
ATOM    938 HD23 LEU A  57      23.451 -14.396 -59.542  1.00 93.32           H  
ATOM    939  N   SER A  58      23.769 -18.557 -55.159  1.00 92.38           N  
ATOM    940  H   SER A  58      22.996 -18.548 -55.810  1.00 92.38           H  
ATOM    941  CA  SER A  58      24.059 -19.820 -54.480  1.00 92.38           C  
ATOM    942  HA  SER A  58      25.021 -19.763 -53.971  1.00 92.38           H  
ATOM    943  C   SER A  58      24.118 -20.948 -55.500  1.00 92.38           C  
ATOM    944  CB  SER A  58      22.976 -20.113 -53.441  1.00 92.38           C  
ATOM    945  HB2 SER A  58      22.868 -19.262 -52.768  1.00 92.38           H  
ATOM    946  HB3 SER A  58      22.025 -20.285 -53.945  1.00 92.38           H  
ATOM    947  O   SER A  58      23.152 -21.170 -56.225  1.00 92.38           O  
ATOM    948  OG  SER A  58      23.337 -21.260 -52.700  1.00 92.38           O  
ATOM    949  HG  SER A  58      22.542 -21.657 -52.338  1.00 92.38           H  
ATOM    950  N   LEU A  59      25.246 -21.647 -55.571  1.00 91.55           N  
ATOM    951  H   LEU A  59      25.999 -21.403 -54.943  1.00 91.55           H  
ATOM    952  CA  LEU A  59      25.447 -22.811 -56.424  1.00 91.55           C  
ATOM    953  HA  LEU A  59      24.638 -22.878 -57.152  1.00 91.55           H  
ATOM    954  C   LEU A  59      25.439 -24.071 -55.566  1.00 91.55           C  
ATOM    955  CB  LEU A  59      26.778 -22.650 -57.175  1.00 91.55           C  
ATOM    956  HB2 LEU A  59      27.574 -22.532 -56.440  1.00 91.55           H  
ATOM    957  HB3 LEU A  59      26.739 -21.741 -57.775  1.00 91.55           H  
ATOM    958  O   LEU A  59      26.288 -24.228 -54.689  1.00 91.55           O  
ATOM    959  CG  LEU A  59      27.125 -23.844 -58.083  1.00 91.55           C  
ATOM    960  HG  LEU A  59      27.106 -24.773 -57.513  1.00 91.55           H  
ATOM    961  CD1 LEU A  59      26.123 -23.962 -59.232  1.00 91.55           C  
ATOM    962 HD11 LEU A  59      25.160 -24.301 -58.849  1.00 91.55           H  
ATOM    963 HD12 LEU A  59      26.474 -24.695 -59.959  1.00 91.55           H  
ATOM    964 HD13 LEU A  59      25.990 -22.994 -59.714  1.00 91.55           H  
ATOM    965  CD2 LEU A  59      28.550 -23.662 -58.606  1.00 91.55           C  
ATOM    966 HD21 LEU A  59      28.771 -24.399 -59.378  1.00 91.55           H  
ATOM    967 HD22 LEU A  59      28.686 -22.657 -59.006  1.00 91.55           H  
ATOM    968 HD23 LEU A  59      29.255 -23.801 -57.786  1.00 91.55           H  
ATOM    969  N   GLU A  60      24.525 -24.993 -55.844  1.00 89.73           N  
ATOM    970  H   GLU A  60      23.837 -24.802 -56.558  1.00 89.73           H  
ATOM    971  CA  GLU A  60      24.540 -26.317 -55.228  1.00 89.73           C  
ATOM    972  HA  GLU A  60      24.889 -26.227 -54.200  1.00 89.73           H  
ATOM    973  C   GLU A  60      25.512 -27.232 -55.987  1.00 89.73           C  
ATOM    974  CB  GLU A  60      23.109 -26.859 -55.174  1.00 89.73           C  
ATOM    975  HB2 GLU A  60      22.731 -26.954 -56.191  1.00 89.73           H  
ATOM    976  HB3 GLU A  60      22.485 -26.142 -54.639  1.00 89.73           H  
ATOM    977  O   GLU A  60      25.343 -27.499 -57.176  1.00 89.73           O  
ATOM    978  CG  GLU A  60      23.046 -28.204 -54.437  1.00 89.73           C  
ATOM    979  HG2 GLU A  60      23.658 -28.932 -54.969  1.00 89.73           H  
ATOM    980  HG3 GLU A  60      23.474 -28.072 -53.443  1.00 89.73           H  
ATOM    981  CD  GLU A  60      21.620 -28.761 -54.310  1.00 89.73           C  
ATOM    982  OE1 GLU A  60      21.421 -29.591 -53.397  1.00 89.73           O  
ATOM    983  OE2 GLU A  60      20.777 -28.463 -55.189  1.00 89.73           O  
ATOM    984  N   ALA A  61      26.543 -27.737 -55.308  1.00 83.79           N  
ATOM    985  H   ALA A  61      26.611 -27.545 -54.319  1.00 83.79           H  
ATOM    986  CA  ALA A  61      27.648 -28.450 -55.949  1.00 83.79           C  
ATOM    987  HA  ALA A  61      28.058 -27.819 -56.738  1.00 83.79           H  
ATOM    988  C   ALA A  61      27.215 -29.777 -56.599  1.00 83.79           C  
ATOM    989  CB  ALA A  61      28.733 -28.678 -54.892  1.00 83.79           C  
ATOM    990  HB1 ALA A  61      29.592 -29.171 -55.347  1.00 83.79           H  
ATOM    991  HB2 ALA A  61      28.339 -29.310 -54.095  1.00 83.79           H  
ATOM    992  HB3 ALA A  61      29.053 -27.724 -54.474  1.00 83.79           H  
ATOM    993  O   ALA A  61      27.773 -30.185 -57.618  1.00 83.79           O  
ATOM    994  N   LYS A  62      26.207 -30.453 -56.029  1.00 82.27           N  
ATOM    995  H   LYS A  62      25.784 -30.040 -55.210  1.00 82.27           H  
ATOM    996  CA  LYS A  62      25.741 -31.765 -56.505  1.00 82.27           C  
ATOM    997  HA  LYS A  62      26.612 -32.339 -56.822  1.00 82.27           H  
ATOM    998  C   LYS A  62      24.836 -31.662 -57.731  1.00 82.27           C  
ATOM    999  CB  LYS A  62      25.056 -32.510 -55.350  1.00 82.27           C  
ATOM   1000  HB2 LYS A  62      24.125 -32.006 -55.089  1.00 82.27           H  
ATOM   1001  HB3 LYS A  62      25.713 -32.488 -54.481  1.00 82.27           H  
ATOM   1002  O   LYS A  62      24.999 -32.426 -58.677  1.00 82.27           O  
ATOM   1003  CG  LYS A  62      24.767 -33.975 -55.712  1.00 82.27           C  
ATOM   1004  HG2 LYS A  62      24.097 -34.019 -56.570  1.00 82.27           H  
ATOM   1005  HG3 LYS A  62      25.703 -34.472 -55.967  1.00 82.27           H  
ATOM   1006  CD  LYS A  62      24.109 -34.703 -54.536  1.00 82.27           C  
ATOM   1007  HD2 LYS A  62      23.167 -34.208 -54.298  1.00 82.27           H  
ATOM   1008  HD3 LYS A  62      24.767 -34.651 -53.668  1.00 82.27           H  
ATOM   1009  CE  LYS A  62      23.850 -36.167 -54.904  1.00 82.27           C  
ATOM   1010  HE2 LYS A  62      24.804 -36.644 -55.130  1.00 82.27           H  
ATOM   1011  HE3 LYS A  62      23.241 -36.193 -55.808  1.00 82.27           H  
ATOM   1012  NZ  LYS A  62      23.163 -36.884 -53.802  1.00 82.27           N  
ATOM   1013  HZ1 LYS A  62      22.276 -36.444 -53.601  1.00 82.27           H  
ATOM   1014  HZ2 LYS A  62      23.723 -36.863 -52.962  1.00 82.27           H  
ATOM   1015  HZ3 LYS A  62      22.992 -37.847 -54.054  1.00 82.27           H  
ATOM   1016  N   THR A  63      23.871 -30.748 -57.699  1.00 84.35           N  
ATOM   1017  H   THR A  63      23.795 -30.140 -56.897  1.00 84.35           H  
ATOM   1018  CA  THR A  63      22.876 -30.568 -58.769  1.00 84.35           C  
ATOM   1019  HA  THR A  63      22.702 -31.518 -59.275  1.00 84.35           H  
ATOM   1020  C   THR A  63      23.342 -29.577 -59.833  1.00 84.35           C  
ATOM   1021  CB  THR A  63      21.542 -30.088 -58.181  1.00 84.35           C  
ATOM   1022  HB  THR A  63      20.822 -29.935 -58.985  1.00 84.35           H  
ATOM   1023  O   THR A  63      22.756 -29.528 -60.911  1.00 84.35           O  
ATOM   1024  CG2 THR A  63      20.958 -31.078 -57.173  1.00 84.35           C  
ATOM   1025 HG21 THR A  63      20.834 -32.054 -57.642  1.00 84.35           H  
ATOM   1026 HG22 THR A  63      19.986 -30.714 -56.842  1.00 84.35           H  
ATOM   1027 HG23 THR A  63      21.603 -31.167 -56.299  1.00 84.35           H  
ATOM   1028  OG1 THR A  63      21.793 -28.866 -57.541  1.00 84.35           O  
ATOM   1029  HG1 THR A  63      21.255 -28.787 -56.750  1.00 84.35           H  
ATOM   1030  N   ARG A  64      24.389 -28.788 -59.535  1.00 81.45           N  
ATOM   1031  H   ARG A  64      24.766 -28.863 -58.601  1.00 81.45           H  
ATOM   1032  CA  ARG A  64      24.826 -27.609 -60.301  1.00 81.45           C  
ATOM   1033  HA  ARG A  64      25.587 -27.101 -59.709  1.00 81.45           H  
ATOM   1034  C   ARG A  64      23.716 -26.572 -60.468  1.00 81.45           C  
ATOM   1035  CB  ARG A  64      25.465 -28.009 -61.636  1.00 81.45           C  
ATOM   1036  HB2 ARG A  64      25.839 -27.111 -62.127  1.00 81.45           H  
ATOM   1037  HB3 ARG A  64      24.709 -28.456 -62.281  1.00 81.45           H  
ATOM   1038  O   ARG A  64      23.758 -25.761 -61.391  1.00 81.45           O  
ATOM   1039  CG  ARG A  64      26.629 -28.986 -61.461  1.00 81.45           C  
ATOM   1040  HG2 ARG A  64      26.283 -29.912 -61.003  1.00 81.45           H  
ATOM   1041  HG3 ARG A  64      27.396 -28.533 -60.832  1.00 81.45           H  
ATOM   1042  CD  ARG A  64      27.206 -29.294 -62.841  1.00 81.45           C  
ATOM   1043  HD2 ARG A  64      27.512 -28.353 -63.298  1.00 81.45           H  
ATOM   1044  HD3 ARG A  64      26.431 -29.748 -63.459  1.00 81.45           H  
ATOM   1045  NE  ARG A  64      28.351 -30.212 -62.740  1.00 81.45           N  
ATOM   1046  HE  ARG A  64      28.364 -30.834 -61.944  1.00 81.45           H  
ATOM   1047  NH1 ARG A  64      29.528 -29.428 -64.550  1.00 81.45           N  
ATOM   1048 HH11 ARG A  64      28.760 -28.823 -64.804  1.00 81.45           H  
ATOM   1049 HH12 ARG A  64      30.476 -29.156 -64.767  1.00 81.45           H  
ATOM   1050  NH2 ARG A  64      30.474 -30.893 -63.204  1.00 81.45           N  
ATOM   1051 HH21 ARG A  64      31.328 -30.576 -63.639  1.00 81.45           H  
ATOM   1052 HH22 ARG A  64      30.514 -31.429 -62.349  1.00 81.45           H  
ATOM   1053  CZ  ARG A  64      29.426 -30.188 -63.503  1.00 81.45           C  
ATOM   1054  N   ASN A  65      22.720 -26.604 -59.586  1.00 86.28           N  
ATOM   1055  H   ASN A  65      22.744 -27.280 -58.836  1.00 86.28           H  
ATOM   1056  CA  ASN A  65      21.615 -25.674 -59.642  1.00 86.28           C  
ATOM   1057  HA  ASN A  65      21.341 -25.545 -60.689  1.00 86.28           H  
ATOM   1058  C   ASN A  65      22.063 -24.317 -59.092  1.00 86.28           C  
ATOM   1059  CB  ASN A  65      20.404 -26.267 -58.911  1.00 86.28           C  
ATOM   1060  HB2 ASN A  65      20.564 -26.230 -57.833  1.00 86.28           H  
ATOM   1061  HB3 ASN A  65      20.276 -27.308 -59.209  1.00 86.28           H  
ATOM   1062  O   ASN A  65      22.564 -24.223 -57.967  1.00 86.28           O  
ATOM   1063  CG  ASN A  65      19.121 -25.541 -59.256  1.00 86.28           C  
ATOM   1064  ND2 ASN A  65      18.026 -25.921 -58.647  1.00 86.28           N  
ATOM   1065 HD21 ASN A  65      18.069 -26.622 -57.920  1.00 86.28           H  
ATOM   1066 HD22 ASN A  65      17.190 -25.400 -58.870  1.00 86.28           H  
ATOM   1067  OD1 ASN A  65      19.076 -24.651 -60.088  1.00 86.28           O  
ATOM   1068  N   LEU A  66      21.898 -23.277 -59.904  1.00 88.50           N  
ATOM   1069  H   LEU A  66      21.410 -23.431 -60.775  1.00 88.50           H  
ATOM   1070  CA  LEU A  66      22.190 -21.903 -59.531  1.00 88.50           C  
ATOM   1071  HA  LEU A  66      22.909 -21.900 -58.712  1.00 88.50           H  
ATOM   1072  C   LEU A  66      20.901 -21.232 -59.059  1.00 88.50           C  
ATOM   1073  CB  LEU A  66      22.815 -21.170 -60.728  1.00 88.50           C  
ATOM   1074  HB2 LEU A  66      22.116 -21.229 -61.563  1.00 88.50           H  
ATOM   1075  HB3 LEU A  66      23.736 -21.672 -61.022  1.00 88.50           H  
ATOM   1076  O   LEU A  66      19.949 -21.083 -59.819  1.00 88.50           O  
ATOM   1077  CG  LEU A  66      23.106 -19.687 -60.430  1.00 88.50           C  
ATOM   1078  HG  LEU A  66      22.240 -19.222 -59.960  1.00 88.50           H  
ATOM   1079  CD1 LEU A  66      24.307 -19.522 -59.496  1.00 88.50           C  
ATOM   1080 HD11 LEU A  66      24.095 -19.975 -58.528  1.00 88.50           H  
ATOM   1081 HD12 LEU A  66      25.185 -19.997 -59.933  1.00 88.50           H  
ATOM   1082 HD13 LEU A  66      24.501 -18.459 -59.348  1.00 88.50           H  
ATOM   1083  CD2 LEU A  66      23.363 -18.925 -61.725  1.00 88.50           C  
ATOM   1084 HD21 LEU A  66      24.306 -19.231 -62.177  1.00 88.50           H  
ATOM   1085 HD22 LEU A  66      23.377 -17.856 -61.511  1.00 88.50           H  
ATOM   1086 HD23 LEU A  66      22.551 -19.109 -62.429  1.00 88.50           H  
ATOM   1087  N   THR A  67      20.904 -20.752 -57.822  1.00 87.69           N  
ATOM   1088  H   THR A  67      21.728 -20.905 -57.258  1.00 87.69           H  
ATOM   1089  CA  THR A  67      19.838 -19.914 -57.274  1.00 87.69           C  
ATOM   1090  HA  THR A  67      18.954 -19.984 -57.908  1.00 87.69           H  
ATOM   1091  C   THR A  67      20.308 -18.465 -57.242  1.00 87.69           C  
ATOM   1092  CB  THR A  67      19.430 -20.384 -55.874  1.00 87.69           C  
ATOM   1093  HB  THR A  67      20.225 -20.152 -55.164  1.00 87.69           H  
ATOM   1094  O   THR A  67      21.257 -18.133 -56.529  1.00 87.69           O  
ATOM   1095  CG2 THR A  67      18.130 -19.728 -55.415  1.00 87.69           C  
ATOM   1096 HG21 THR A  67      17.902 -20.050 -54.399  1.00 87.69           H  
ATOM   1097 HG22 THR A  67      18.224 -18.642 -55.429  1.00 87.69           H  
ATOM   1098 HG23 THR A  67      17.312 -20.024 -56.073  1.00 87.69           H  
ATOM   1099  OG1 THR A  67      19.208 -21.773 -55.872  1.00 87.69           O  
ATOM   1100  HG1 THR A  67      19.931 -22.186 -56.349  1.00 87.69           H  
ATOM   1101  N   GLN A  68      19.640 -17.597 -58.002  1.00 88.03           N  
ATOM   1102  H   GLN A  68      18.882 -17.939 -58.576  1.00 88.03           H  
ATOM   1103  CA  GLN A  68      19.816 -16.150 -57.917  1.00 88.03           C  
ATOM   1104  HA  GLN A  68      20.803 -15.932 -57.509  1.00 88.03           H  
ATOM   1105  C   GLN A  68      18.776 -15.575 -56.951  1.00 88.03           C  
ATOM   1106  CB  GLN A  68      19.746 -15.544 -59.326  1.00 88.03           C  
ATOM   1107  HB2 GLN A  68      20.543 -15.977 -59.931  1.00 88.03           H  
ATOM   1108  HB3 GLN A  68      18.787 -15.788 -59.783  1.00 88.03           H  
ATOM   1109  O   GLN A  68      17.577 -15.674 -57.197  1.00 88.03           O  
ATOM   1110  CG  GLN A  68      19.913 -14.020 -59.292  1.00 88.03           C  
ATOM   1111  HG2 GLN A  68      20.844 -13.759 -58.790  1.00 88.03           H  
ATOM   1112  HG3 GLN A  68      19.086 -13.592 -58.725  1.00 88.03           H  
ATOM   1113  CD  GLN A  68      19.912 -13.378 -60.674  1.00 88.03           C  
ATOM   1114  NE2 GLN A  68      19.699 -12.086 -60.743  1.00 88.03           N  
ATOM   1115 HE21 GLN A  68      19.757 -11.686 -61.669  1.00 88.03           H  
ATOM   1116 HE22 GLN A  68      19.574 -11.591 -59.872  1.00 88.03           H  
ATOM   1117  OE1 GLN A  68      20.116 -13.994 -61.704  1.00 88.03           O  
ATOM   1118  N   LEU A  69      19.240 -14.992 -55.846  1.00 83.27           N  
ATOM   1119  H   LEU A  69      20.240 -14.909 -55.734  1.00 83.27           H  
ATOM   1120  CA  LEU A  69      18.385 -14.524 -54.745  1.00 83.27           C  
ATOM   1121  HA  LEU A  69      17.422 -15.034 -54.787  1.00 83.27           H  
ATOM   1122  C   LEU A  69      18.063 -13.024 -54.831  1.00 83.27           C  
ATOM   1123  CB  LEU A  69      19.076 -14.903 -53.425  1.00 83.27           C  
ATOM   1124  HB2 LEU A  69      18.694 -14.287 -52.612  1.00 83.27           H  
ATOM   1125  HB3 LEU A  69      20.139 -14.688 -53.532  1.00 83.27           H  
ATOM   1126  O   LEU A  69      17.140 -12.559 -54.170  1.00 83.27           O  
ATOM   1127  CG  LEU A  69      18.890 -16.391 -53.072  1.00 83.27           C  
ATOM   1128  HG  LEU A  69      18.791 -16.974 -53.988  1.00 83.27           H  
ATOM   1129  CD1 LEU A  69      20.098 -16.936 -52.316  1.00 83.27           C  
ATOM   1130 HD11 LEU A  69      20.239 -16.365 -51.399  1.00 83.27           H  
ATOM   1131 HD12 LEU A  69      19.933 -17.985 -52.070  1.00 83.27           H  
ATOM   1132 HD13 LEU A  69      20.980 -16.858 -52.952  1.00 83.27           H  
ATOM   1133  CD2 LEU A  69      17.645 -16.609 -52.213  1.00 83.27           C  
ATOM   1134 HD21 LEU A  69      16.767 -16.245 -52.745  1.00 83.27           H  
ATOM   1135 HD22 LEU A  69      17.515 -17.672 -52.009  1.00 83.27           H  
ATOM   1136 HD23 LEU A  69      17.738 -16.067 -51.271  1.00 83.27           H  
ATOM   1137  N   VAL A  70      18.787 -12.279 -55.673  1.00 82.13           N  
ATOM   1138  H   VAL A  70      19.523 -12.740 -56.189  1.00 82.13           H  
ATOM   1139  CA  VAL A  70      18.609 -10.834 -55.876  1.00 82.13           C  
ATOM   1140  HA  VAL A  70      17.668 -10.523 -55.423  1.00 82.13           H  
ATOM   1141  C   VAL A  70      18.552 -10.523 -57.367  1.00 82.13           C  
ATOM   1142  CB  VAL A  70      19.742 -10.034 -55.204  1.00 82.13           C  
ATOM   1143  HB  VAL A  70      20.685 -10.269 -55.698  1.00 82.13           H  
ATOM   1144  O   VAL A  70      19.336 -11.056 -58.154  1.00 82.13           O  
ATOM   1145  CG1 VAL A  70      19.507  -8.520 -55.303  1.00 82.13           C  
ATOM   1146 HG11 VAL A  70      20.287  -7.993 -54.754  1.00 82.13           H  
ATOM   1147 HG12 VAL A  70      19.539  -8.188 -56.341  1.00 82.13           H  
ATOM   1148 HG13 VAL A  70      18.546  -8.262 -54.859  1.00 82.13           H  
ATOM   1149  CG2 VAL A  70      19.884 -10.382 -53.721  1.00 82.13           C  
ATOM   1150 HG21 VAL A  70      20.130 -11.436 -53.587  1.00 82.13           H  
ATOM   1151 HG22 VAL A  70      18.960 -10.160 -53.188  1.00 82.13           H  
ATOM   1152 HG23 VAL A  70      20.693  -9.792 -53.291  1.00 82.13           H  
ATOM   1153  N   GLN A  71      17.649  -9.635 -57.782  1.00 77.68           N  
ATOM   1154  H   GLN A  71      17.037  -9.207 -57.102  1.00 77.68           H  
ATOM   1155  CA  GLN A  71      17.569  -9.190 -59.172  1.00 77.68           C  
ATOM   1156  HA  GLN A  71      17.660 -10.069 -59.809  1.00 77.68           H  
ATOM   1157  C   GLN A  71      18.733  -8.235 -59.493  1.00 77.68           C  
ATOM   1158  CB  GLN A  71      16.181  -8.585 -59.428  1.00 77.68           C  
ATOM   1159  HB2 GLN A  71      16.089  -7.625 -58.920  1.00 77.68           H  
ATOM   1160  HB3 GLN A  71      15.435  -9.264 -59.015  1.00 77.68           H  
ATOM   1161  O   GLN A  71      18.758  -7.089 -59.052  1.00 77.68           O  
ATOM   1162  CG  GLN A  71      15.892  -8.413 -60.927  1.00 77.68           C  
ATOM   1163  HG2 GLN A  71      16.110  -9.348 -61.444  1.00 77.68           H  
ATOM   1164  HG3 GLN A  71      16.538  -7.634 -61.334  1.00 77.68           H  
ATOM   1165  CD  GLN A  71      14.437  -8.046 -61.212  1.00 77.68           C  
ATOM   1166  NE2 GLN A  71      14.055  -7.914 -62.463  1.00 77.68           N  
ATOM   1167 HE21 GLN A  71      13.071  -7.720 -62.587  1.00 77.68           H  
ATOM   1168 HE22 GLN A  71      14.681  -8.121 -63.228  1.00 77.68           H  
ATOM   1169  OE1 GLN A  71      13.609  -7.876 -60.337  1.00 77.68           O  
ATOM   1170  N   LEU A  72      19.713  -8.714 -60.265  1.00 79.49           N  
ATOM   1171  H   LEU A  72      19.654  -9.676 -60.565  1.00 79.49           H  
ATOM   1172  CA  LEU A  72      20.917  -7.966 -60.638  1.00 79.49           C  
ATOM   1173  HA  LEU A  72      21.063  -7.129 -59.956  1.00 79.49           H  
ATOM   1174  C   LEU A  72      20.752  -7.394 -62.052  1.00 79.49           C  
ATOM   1175  CB  LEU A  72      22.138  -8.901 -60.525  1.00 79.49           C  
ATOM   1176  HB2 LEU A  72      23.011  -8.399 -60.945  1.00 79.49           H  
ATOM   1177  HB3 LEU A  72      21.942  -9.787 -61.128  1.00 79.49           H  
ATOM   1178  O   LEU A  72      20.875  -8.120 -63.042  1.00 79.49           O  
ATOM   1179  CG  LEU A  72      22.475  -9.353 -59.093  1.00 79.49           C  
ATOM   1180  HG  LEU A  72      21.572  -9.699 -58.590  1.00 79.49           H  
ATOM   1181  CD1 LEU A  72      23.464 -10.514 -59.132  1.00 79.49           C  
ATOM   1182 HD11 LEU A  72      24.409 -10.171 -59.555  1.00 79.49           H  
ATOM   1183 HD12 LEU A  72      23.632 -10.886 -58.122  1.00 79.49           H  
ATOM   1184 HD13 LEU A  72      23.063 -11.325 -59.740  1.00 79.49           H  
ATOM   1185  CD2 LEU A  72      23.095  -8.220 -58.270  1.00 79.49           C  
ATOM   1186 HD21 LEU A  72      23.978  -7.826 -58.773  1.00 79.49           H  
ATOM   1187 HD22 LEU A  72      23.378  -8.595 -57.286  1.00 79.49           H  
ATOM   1188 HD23 LEU A  72      22.367  -7.421 -58.135  1.00 79.49           H  
ATOM   1189  N   GLN A  73      20.454  -6.096 -62.168  1.00 74.10           N  
ATOM   1190  H   GLN A  73      20.381  -5.535 -61.331  1.00 74.10           H  
ATOM   1191  CA  GLN A  73      20.351  -5.444 -63.477  1.00 74.10           C  
ATOM   1192  HA  GLN A  73      19.686  -6.044 -64.098  1.00 74.10           H  
ATOM   1193  C   GLN A  73      21.709  -5.394 -64.187  1.00 74.10           C  
ATOM   1194  CB  GLN A  73      19.752  -4.034 -63.369  1.00 74.10           C  
ATOM   1195  HB2 GLN A  73      20.297  -3.448 -62.628  1.00 74.10           H  
ATOM   1196  HB3 GLN A  73      19.872  -3.551 -64.339  1.00 74.10           H  
ATOM   1197  O   GLN A  73      22.737  -5.177 -63.552  1.00 74.10           O  
ATOM   1198  CG  GLN A  73      18.254  -4.053 -63.025  1.00 74.10           C  
ATOM   1199  HG2 GLN A  73      18.121  -4.249 -61.961  1.00 74.10           H  
ATOM   1200  HG3 GLN A  73      17.771  -4.855 -63.583  1.00 74.10           H  
ATOM   1201  CD  GLN A  73      17.553  -2.744 -63.388  1.00 74.10           C  
ATOM   1202  NE2 GLN A  73      16.249  -2.754 -63.547  1.00 74.10           N  
ATOM   1203 HE21 GLN A  73      15.828  -1.859 -63.749  1.00 74.10           H  
ATOM   1204 HE22 GLN A  73      15.703  -3.581 -63.349  1.00 74.10           H  
ATOM   1205  OE1 GLN A  73      18.154  -1.700 -63.572  1.00 74.10           O  
ATOM   1206  N   ARG A  74      21.693  -5.570 -65.518  1.00 81.12           N  
ATOM   1207  H   ARG A  74      20.800  -5.769 -65.946  1.00 81.12           H  
ATOM   1208  CA  ARG A  74      22.881  -5.507 -66.391  1.00 81.12           C  
ATOM   1209  HA  ARG A  74      22.616  -5.901 -67.372  1.00 81.12           H  
ATOM   1210  C   ARG A  74      24.022  -6.400 -65.893  1.00 81.12           C  
ATOM   1211  CB  ARG A  74      23.338  -4.049 -66.572  1.00 81.12           C  
ATOM   1212  HB2 ARG A  74      23.682  -3.656 -65.616  1.00 81.12           H  
ATOM   1213  HB3 ARG A  74      24.177  -4.036 -67.268  1.00 81.12           H  
ATOM   1214  O   ARG A  74      25.161  -5.960 -65.778  1.00 81.12           O  
ATOM   1215  CG  ARG A  74      22.262  -3.125 -67.142  1.00 81.12           C  
ATOM   1216  HG2 ARG A  74      21.959  -3.482 -68.126  1.00 81.12           H  
ATOM   1217  HG3 ARG A  74      21.397  -3.097 -66.479  1.00 81.12           H  
ATOM   1218  CD  ARG A  74      22.846  -1.717 -67.256  1.00 81.12           C  
ATOM   1219  HD2 ARG A  74      23.120  -1.375 -66.258  1.00 81.12           H  
ATOM   1220  HD3 ARG A  74      23.746  -1.754 -67.870  1.00 81.12           H  
ATOM   1221  NE  ARG A  74      21.878  -0.785 -67.860  1.00 81.12           N  
ATOM   1222  HE  ARG A  74      21.023  -1.181 -68.225  1.00 81.12           H  
ATOM   1223  NH1 ARG A  74      23.090   1.130 -67.507  1.00 81.12           N  
ATOM   1224 HH11 ARG A  74      23.174   2.135 -67.559  1.00 81.12           H  
ATOM   1225 HH12 ARG A  74      23.735   0.602 -66.937  1.00 81.12           H  
ATOM   1226  NH2 ARG A  74      21.130   1.242 -68.575  1.00 81.12           N  
ATOM   1227 HH21 ARG A  74      21.262   2.239 -68.667  1.00 81.12           H  
ATOM   1228 HH22 ARG A  74      20.296   0.814 -68.949  1.00 81.12           H  
ATOM   1229  CZ  ARG A  74      22.037   0.520 -67.978  1.00 81.12           C  
ATOM   1230  N   SER A  75      23.709  -7.655 -65.594  1.00 89.11           N  
ATOM   1231  H   SER A  75      22.765  -7.984 -65.741  1.00 89.11           H  
ATOM   1232  CA  SER A  75      24.684  -8.618 -65.096  1.00 89.11           C  
ATOM   1233  HA  SER A  75      25.667  -8.149 -65.128  1.00 89.11           H  
ATOM   1234  C   SER A  75      24.770  -9.865 -65.972  1.00 89.11           C  
ATOM   1235  CB  SER A  75      24.399  -8.954 -63.632  1.00 89.11           C  
ATOM   1236  HB2 SER A  75      25.216  -9.566 -63.250  1.00 89.11           H  
ATOM   1237  HB3 SER A  75      24.346  -8.032 -63.053  1.00 89.11           H  
ATOM   1238  O   SER A  75      23.832 -10.197 -66.696  1.00 89.11           O  
ATOM   1239  OG  SER A  75      23.187  -9.667 -63.490  1.00 89.11           O  
ATOM   1240  HG  SER A  75      22.443  -9.060 -63.469  1.00 89.11           H  
ATOM   1241  N   GLN A  76      25.911 -10.544 -65.912  1.00 90.40           N  
ATOM   1242  H   GLN A  76      26.647 -10.169 -65.331  1.00 90.40           H  
ATOM   1243  CA  GLN A  76      26.134 -11.864 -66.496  1.00 90.40           C  
ATOM   1244  HA  GLN A  76      25.187 -12.272 -66.851  1.00 90.40           H  
ATOM   1245  C   GLN A  76      26.672 -12.791 -65.411  1.00 90.40           C  
ATOM   1246  CB  GLN A  76      27.106 -11.788 -67.681  1.00 90.40           C  
ATOM   1247  HB2 GLN A  76      27.345 -12.801 -68.005  1.00 90.40           H  
ATOM   1248  HB3 GLN A  76      28.031 -11.307 -67.361  1.00 90.40           H  
ATOM   1249  O   GLN A  76      27.539 -12.396 -64.629  1.00 90.40           O  
ATOM   1250  CG  GLN A  76      26.528 -11.021 -68.876  1.00 90.40           C  
ATOM   1251  HG2 GLN A  76      26.231 -10.019 -68.565  1.00 90.40           H  
ATOM   1252  HG3 GLN A  76      25.639 -11.541 -69.233  1.00 90.40           H  
ATOM   1253  CD  GLN A  76      27.518 -10.887 -70.032  1.00 90.40           C  
ATOM   1254  NE2 GLN A  76      27.060 -10.457 -71.188  1.00 90.40           N  
ATOM   1255 HE21 GLN A  76      27.740 -10.375 -71.929  1.00 90.40           H  
ATOM   1256 HE22 GLN A  76      26.097 -10.165 -71.275  1.00 90.40           H  
ATOM   1257  OE1 GLN A  76      28.703 -11.171 -69.945  1.00 90.40           O  
ATOM   1258  N   ILE A  77      26.159 -14.018 -65.358  1.00 91.36           N  
ATOM   1259  H   ILE A  77      25.492 -14.306 -66.060  1.00 91.36           H  
ATOM   1260  CA  ILE A  77      26.560 -15.016 -64.368  1.00 91.36           C  
ATOM   1261  HA  ILE A  77      27.337 -14.599 -63.727  1.00 91.36           H  
ATOM   1262  C   ILE A  77      27.144 -16.212 -65.106  1.00 91.36           C  
ATOM   1263  CB  ILE A  77      25.386 -15.428 -63.457  1.00 91.36           C  
ATOM   1264  HB  ILE A  77      24.622 -15.906 -64.071  1.00 91.36           H  
ATOM   1265  O   ILE A  77      26.465 -16.823 -65.927  1.00 91.36           O  
ATOM   1266  CG1 ILE A  77      24.751 -14.216 -62.734  1.00 91.36           C  
ATOM   1267 HG12 ILE A  77      25.358 -13.945 -61.871  1.00 91.36           H  
ATOM   1268 HG13 ILE A  77      24.709 -13.348 -63.391  1.00 91.36           H  
ATOM   1269  CG2 ILE A  77      25.907 -16.443 -62.421  1.00 91.36           C  
ATOM   1270 HG21 ILE A  77      25.166 -16.610 -61.639  1.00 91.36           H  
ATOM   1271 HG22 ILE A  77      26.818 -16.069 -61.952  1.00 91.36           H  
ATOM   1272 HG23 ILE A  77      26.120 -17.397 -62.902  1.00 91.36           H  
ATOM   1273  CD1 ILE A  77      23.311 -14.495 -62.292  1.00 91.36           C  
ATOM   1274 HD11 ILE A  77      22.934 -13.637 -61.734  1.00 91.36           H  
ATOM   1275 HD12 ILE A  77      22.681 -14.643 -63.169  1.00 91.36           H  
ATOM   1276 HD13 ILE A  77      23.256 -15.388 -61.670  1.00 91.36           H  
ATOM   1277  N   ASN A  78      28.384 -16.560 -64.775  1.00 88.94           N  
ATOM   1278  H   ASN A  78      28.851 -16.020 -64.060  1.00 88.94           H  
ATOM   1279  CA  ASN A  78      29.059 -17.742 -65.288  1.00 88.94           C  
ATOM   1280  HA  ASN A  78      28.419 -18.235 -66.019  1.00 88.94           H  
ATOM   1281  C   ASN A  78      29.298 -18.726 -64.147  1.00 88.94           C  
ATOM   1282  CB  ASN A  78      30.362 -17.343 -65.999  1.00 88.94           C  
ATOM   1283  HB2 ASN A  78      30.951 -18.240 -66.189  1.00 88.94           H  
ATOM   1284  HB3 ASN A  78      30.936 -16.676 -65.356  1.00 88.94           H  
ATOM   1285  O   ASN A  78      29.784 -18.358 -63.078  1.00 88.94           O  
ATOM   1286  CG  ASN A  78      30.140 -16.653 -67.333  1.00 88.94           C  
ATOM   1287  ND2 ASN A  78      31.196 -16.205 -67.969  1.00 88.94           N  
ATOM   1288 HD21 ASN A  78      31.002 -15.747 -68.849  1.00 88.94           H  
ATOM   1289 HD22 ASN A  78      32.121 -16.276 -67.572  1.00 88.94           H  
ATOM   1290  OD1 ASN A  78      29.046 -16.521 -67.844  1.00 88.94           O  
ATOM   1291  N   VAL A  79      28.983 -19.991 -64.396  1.00 86.86           N  
ATOM   1292  H   VAL A  79      28.630 -20.235 -65.310  1.00 86.86           H  
ATOM   1293  CA  VAL A  79      29.111 -21.079 -63.428  1.00 86.86           C  
ATOM   1294  HA  VAL A  79      29.591 -20.722 -62.517  1.00 86.86           H  
ATOM   1295  C   VAL A  79      29.983 -22.164 -64.039  1.00 86.86           C  
ATOM   1296  CB  VAL A  79      27.726 -21.639 -63.059  1.00 86.86           C  
ATOM   1297  HB  VAL A  79      27.265 -22.071 -63.948  1.00 86.86           H  
ATOM   1298  O   VAL A  79      29.792 -22.530 -65.197  1.00 86.86           O  
ATOM   1299  CG1 VAL A  79      27.835 -22.725 -61.993  1.00 86.86           C  
ATOM   1300 HG11 VAL A  79      26.840 -23.124 -61.792  1.00 86.86           H  
ATOM   1301 HG12 VAL A  79      28.457 -23.552 -62.336  1.00 86.86           H  
ATOM   1302 HG13 VAL A  79      28.266 -22.298 -61.087  1.00 86.86           H  
ATOM   1303  CG2 VAL A  79      26.791 -20.554 -62.512  1.00 86.86           C  
ATOM   1304 HG21 VAL A  79      26.583 -19.811 -63.282  1.00 86.86           H  
ATOM   1305 HG22 VAL A  79      27.249 -20.069 -61.650  1.00 86.86           H  
ATOM   1306 HG23 VAL A  79      25.846 -21.008 -62.213  1.00 86.86           H  
ATOM   1307  N   GLY A  80      30.916 -22.698 -63.258  1.00 82.08           N  
ATOM   1308  H   GLY A  80      31.008 -22.350 -62.314  1.00 82.08           H  
ATOM   1309  CA  GLY A  80      31.659 -23.905 -63.608  1.00 82.08           C  
ATOM   1310  HA2 GLY A  80      32.673 -23.643 -63.909  1.00 82.08           H  
ATOM   1311  HA3 GLY A  80      31.182 -24.416 -64.444  1.00 82.08           H  
ATOM   1312  C   GLY A  80      31.729 -24.882 -62.443  1.00 82.08           C  
ATOM   1313  O   GLY A  80      31.102 -24.680 -61.408  1.00 82.08           O  
ATOM   1314  N   ASP A  81      32.518 -25.944 -62.602  1.00 74.95           N  
ATOM   1315  H   ASP A  81      32.928 -26.099 -63.512  1.00 74.95           H  
ATOM   1316  CA  ASP A  81      32.583 -27.053 -61.638  1.00 74.95           C  
ATOM   1317  HA  ASP A  81      31.608 -27.539 -61.588  1.00 74.95           H  
ATOM   1318  C   ASP A  81      32.937 -26.618 -60.205  1.00 74.95           C  
ATOM   1319  CB  ASP A  81      33.624 -28.076 -62.124  1.00 74.95           C  
ATOM   1320  HB2 ASP A  81      34.554 -27.561 -62.364  1.00 74.95           H  
ATOM   1321  HB3 ASP A  81      33.830 -28.767 -61.307  1.00 74.95           H  
ATOM   1322  O   ASP A  81      32.492 -27.239 -59.245  1.00 74.95           O  
ATOM   1323  CG  ASP A  81      33.187 -28.922 -63.323  1.00 74.95           C  
ATOM   1324  OD1 ASP A  81      32.066 -28.735 -63.847  1.00 74.95           O  
ATOM   1325  OD2 ASP A  81      33.958 -29.831 -63.689  1.00 74.95           O  
ATOM   1326  N   PHE A  82      33.734 -25.558 -60.057  1.00 80.70           N  
ATOM   1327  H   PHE A  82      34.024 -25.079 -60.897  1.00 80.70           H  
ATOM   1328  CA  PHE A  82      34.225 -25.067 -58.766  1.00 80.70           C  
ATOM   1329  HA  PHE A  82      33.497 -25.318 -57.994  1.00 80.70           H  
ATOM   1330  C   PHE A  82      34.366 -23.541 -58.737  1.00 80.70           C  
ATOM   1331  CB  PHE A  82      35.547 -25.775 -58.432  1.00 80.70           C  
ATOM   1332  HB2 PHE A  82      35.984 -25.326 -57.540  1.00 80.70           H  
ATOM   1333  HB3 PHE A  82      36.254 -25.621 -59.247  1.00 80.70           H  
ATOM   1334  O   PHE A  82      35.201 -23.005 -58.006  1.00 80.70           O  
ATOM   1335  CG  PHE A  82      35.389 -27.253 -58.158  1.00 80.70           C  
ATOM   1336  CD1 PHE A  82      34.840 -27.690 -56.937  1.00 80.70           C  
ATOM   1337  HD1 PHE A  82      34.553 -26.971 -56.185  1.00 80.70           H  
ATOM   1338  CD2 PHE A  82      35.723 -28.188 -59.152  1.00 80.70           C  
ATOM   1339  HD2 PHE A  82      36.100 -27.846 -60.104  1.00 80.70           H  
ATOM   1340  CE1 PHE A  82      34.635 -29.062 -56.710  1.00 80.70           C  
ATOM   1341  HE1 PHE A  82      34.199 -29.395 -55.780  1.00 80.70           H  
ATOM   1342  CE2 PHE A  82      35.506 -29.559 -58.929  1.00 80.70           C  
ATOM   1343  HE2 PHE A  82      35.705 -30.272 -59.715  1.00 80.70           H  
ATOM   1344  CZ  PHE A  82      34.969 -29.996 -57.706  1.00 80.70           C  
ATOM   1345  HZ  PHE A  82      34.781 -31.046 -57.537  1.00 80.70           H  
ATOM   1346  N   TYR A  83      33.587 -22.833 -59.558  1.00 88.46           N  
ATOM   1347  H   TYR A  83      32.861 -23.299 -60.084  1.00 88.46           H  
ATOM   1348  CA  TYR A  83      33.575 -21.377 -59.536  1.00 88.46           C  
ATOM   1349  HA  TYR A  83      33.769 -21.071 -58.508  1.00 88.46           H  
ATOM   1350  C   TYR A  83      32.217 -20.793 -59.913  1.00 88.46           C  
ATOM   1351  CB  TYR A  83      34.695 -20.792 -60.413  1.00 88.46           C  
ATOM   1352  HB2 TYR A  83      35.613 -21.360 -60.265  1.00 88.46           H  
ATOM   1353  HB3 TYR A  83      34.888 -19.775 -60.073  1.00 88.46           H  
ATOM   1354  O   TYR A  83      31.410 -21.400 -60.619  1.00 88.46           O  
ATOM   1355  CG  TYR A  83      34.374 -20.734 -61.892  1.00 88.46           C  
ATOM   1356  CD1 TYR A  83      34.675 -21.828 -62.724  1.00 88.46           C  
ATOM   1357  HD1 TYR A  83      35.164 -22.699 -62.314  1.00 88.46           H  
ATOM   1358  CD2 TYR A  83      33.761 -19.584 -62.427  1.00 88.46           C  
ATOM   1359  HD2 TYR A  83      33.554 -18.739 -61.789  1.00 88.46           H  
ATOM   1360  CE1 TYR A  83      34.357 -21.771 -64.093  1.00 88.46           C  
ATOM   1361  HE1 TYR A  83      34.597 -22.591 -64.754  1.00 88.46           H  
ATOM   1362  CE2 TYR A  83      33.408 -19.540 -63.788  1.00 88.46           C  
ATOM   1363  HE2 TYR A  83      32.915 -18.665 -64.186  1.00 88.46           H  
ATOM   1364  OH  TYR A  83      33.373 -20.615 -65.937  1.00 88.46           O  
ATOM   1365  HH  TYR A  83      32.910 -19.810 -66.181  1.00 88.46           H  
ATOM   1366  CZ  TYR A  83      33.704 -20.639 -64.621  1.00 88.46           C  
ATOM   1367  N   LEU A  84      32.014 -19.572 -59.442  1.00 90.42           N  
ATOM   1368  H   LEU A  84      32.740 -19.182 -58.859  1.00 90.42           H  
ATOM   1369  CA  LEU A  84      30.852 -18.739 -59.655  1.00 90.42           C  
ATOM   1370  HA  LEU A  84      30.275 -19.096 -60.508  1.00 90.42           H  
ATOM   1371  C   LEU A  84      31.355 -17.318 -59.925  1.00 90.42           C  
ATOM   1372  CB  LEU A  84      30.019 -18.834 -58.372  1.00 90.42           C  
ATOM   1373  HB2 LEU A  84      30.663 -18.554 -57.538  1.00 90.42           H  
ATOM   1374  HB3 LEU A  84      29.713 -19.869 -58.218  1.00 90.42           H  
ATOM   1375  O   LEU A  84      31.921 -16.679 -59.037  1.00 90.42           O  
ATOM   1376  CG  LEU A  84      28.780 -17.938 -58.367  1.00 90.42           C  
ATOM   1377  HG  LEU A  84      29.044 -16.923 -58.662  1.00 90.42           H  
ATOM   1378  CD1 LEU A  84      27.701 -18.477 -59.302  1.00 90.42           C  
ATOM   1379 HD11 LEU A  84      27.496 -19.524 -59.079  1.00 90.42           H  
ATOM   1380 HD12 LEU A  84      26.785 -17.898 -59.181  1.00 90.42           H  
ATOM   1381 HD13 LEU A  84      28.038 -18.380 -60.334  1.00 90.42           H  
ATOM   1382  CD2 LEU A  84      28.245 -17.891 -56.942  1.00 90.42           C  
ATOM   1383 HD21 LEU A  84      29.057 -17.731 -56.233  1.00 90.42           H  
ATOM   1384 HD22 LEU A  84      27.557 -17.050 -56.861  1.00 90.42           H  
ATOM   1385 HD23 LEU A  84      27.734 -18.821 -56.692  1.00 90.42           H  
ATOM   1386  N   ALA A  85      31.156 -16.829 -61.144  1.00 92.44           N  
ATOM   1387  H   ALA A  85      30.667 -17.398 -61.821  1.00 92.44           H  
ATOM   1388  CA  ALA A  85      31.586 -15.503 -61.563  1.00 92.44           C  
ATOM   1389  HA  ALA A  85      32.139 -15.037 -60.748  1.00 92.44           H  
ATOM   1390  C   ALA A  85      30.380 -14.610 -61.872  1.00 92.44           C  
ATOM   1391  CB  ALA A  85      32.563 -15.631 -62.735  1.00 92.44           C  
ATOM   1392  HB1 ALA A  85      33.438 -16.201 -62.421  1.00 92.44           H  
ATOM   1393  HB2 ALA A  85      32.884 -14.640 -63.055  1.00 92.44           H  
ATOM   1394  HB3 ALA A  85      32.080 -16.144 -63.567  1.00 92.44           H  
ATOM   1395  O   ALA A  85      29.555 -14.941 -62.722  1.00 92.44           O  
ATOM   1396  N   LEU A  86      30.301 -13.465 -61.198  1.00 93.97           N  
ATOM   1397  H   LEU A  86      31.035 -13.264 -60.534  1.00 93.97           H  
ATOM   1398  CA  LEU A  86      29.317 -12.414 -61.441  1.00 93.97           C  
ATOM   1399  HA  LEU A  86      28.524 -12.799 -62.082  1.00 93.97           H  
ATOM   1400  C   LEU A  86      29.998 -11.246 -62.155  1.00 93.97           C  
ATOM   1401  CB  LEU A  86      28.699 -11.993 -60.095  1.00 93.97           C  
ATOM   1402  HB2 LEU A  86      29.510 -11.751 -59.408  1.00 93.97           H  
ATOM   1403  HB3 LEU A  86      28.150 -12.839 -59.682  1.00 93.97           H  
ATOM   1404  O   LEU A  86      30.926 -10.649 -61.618  1.00 93.97           O  
ATOM   1405  CG  LEU A  86      27.765 -10.772 -60.178  1.00 93.97           C  
ATOM   1406  HG  LEU A  86      28.315  -9.920 -60.580  1.00 93.97           H  
ATOM   1407  CD1 LEU A  86      26.550 -11.030 -61.070  1.00 93.97           C  
ATOM   1408 HD11 LEU A  86      25.940 -11.836 -60.661  1.00 93.97           H  
ATOM   1409 HD12 LEU A  86      25.956 -10.119 -61.138  1.00 93.97           H  
ATOM   1410 HD13 LEU A  86      26.861 -11.292 -62.082  1.00 93.97           H  
ATOM   1411  CD2 LEU A  86      27.285 -10.398 -58.775  1.00 93.97           C  
ATOM   1412 HD21 LEU A  86      28.145 -10.188 -58.140  1.00 93.97           H  
ATOM   1413 HD22 LEU A  86      26.665  -9.503 -58.826  1.00 93.97           H  
ATOM   1414 HD23 LEU A  86      26.707 -11.217 -58.347  1.00 93.97           H  
ATOM   1415  N   THR A  87      29.520 -10.896 -63.344  1.00 94.37           N  
ATOM   1416  H   THR A  87      28.754 -11.433 -63.726  1.00 94.37           H  
ATOM   1417  CA  THR A  87      29.935  -9.694 -64.075  1.00 94.37           C  
ATOM   1418  HA  THR A  87      30.842  -9.284 -63.630  1.00 94.37           H  
ATOM   1419  C   THR A  87      28.828  -8.656 -63.986  1.00 94.37           C  
ATOM   1420  CB  THR A  87      30.253 -10.021 -65.538  1.00 94.37           C  
ATOM   1421  HB  THR A  87      29.358 -10.414 -66.020  1.00 94.37           H  
ATOM   1422  O   THR A  87      27.729  -8.902 -64.470  1.00 94.37           O  
ATOM   1423  CG2 THR A  87      30.747  -8.805 -66.322  1.00 94.37           C  
ATOM   1424 HG21 THR A  87      29.936  -8.087 -66.440  1.00 94.37           H  
ATOM   1425 HG22 THR A  87      31.072  -9.125 -67.312  1.00 94.37           H  
ATOM   1426 HG23 THR A  87      31.576  -8.334 -65.794  1.00 94.37           H  
ATOM   1427  OG1 THR A  87      31.265 -11.001 -65.592  1.00 94.37           O  
ATOM   1428  HG1 THR A  87      30.893 -11.797 -65.205  1.00 94.37           H  
ATOM   1429  N   LEU A  88      29.099  -7.501 -63.383  1.00 90.88           N  
ATOM   1430  H   LEU A  88      30.026  -7.378 -63.001  1.00 90.88           H  
ATOM   1431  CA  LEU A  88      28.207  -6.340 -63.372  1.00 90.88           C  
ATOM   1432  HA  LEU A  88      27.186  -6.644 -63.602  1.00 90.88           H  
ATOM   1433  C   LEU A  88      28.663  -5.363 -64.457  1.00 90.88           C  
ATOM   1434  CB  LEU A  88      28.226  -5.675 -61.981  1.00 90.88           C  
ATOM   1435  HB2 LEU A  88      27.593  -4.787 -62.013  1.00 90.88           H  
ATOM   1436  HB3 LEU A  88      29.243  -5.344 -61.772  1.00 90.88           H  
ATOM   1437  O   LEU A  88      29.812  -4.925 -64.439  1.00 90.88           O  
ATOM   1438  CG  LEU A  88      27.761  -6.569 -60.817  1.00 90.88           C  
ATOM   1439  HG  LEU A  88      28.383  -7.462 -60.770  1.00 90.88           H  
ATOM   1440  CD1 LEU A  88      27.906  -5.825 -59.491  1.00 90.88           C  
ATOM   1441 HD11 LEU A  88      27.641  -6.483 -58.663  1.00 90.88           H  
ATOM   1442 HD12 LEU A  88      28.937  -5.498 -59.359  1.00 90.88           H  
ATOM   1443 HD13 LEU A  88      27.253  -4.953 -59.478  1.00 90.88           H  
ATOM   1444  CD2 LEU A  88      26.300  -6.989 -60.971  1.00 90.88           C  
ATOM   1445 HD21 LEU A  88      26.205  -7.642 -61.839  1.00 90.88           H  
ATOM   1446 HD22 LEU A  88      25.667  -6.111 -61.098  1.00 90.88           H  
ATOM   1447 HD23 LEU A  88      25.980  -7.541 -60.086  1.00 90.88           H  
ATOM   1448  N   HIS A  89      27.790  -5.020 -65.400  1.00 91.48           N  
ATOM   1449  H   HIS A  89      26.851  -5.389 -65.358  1.00 91.48           H  
ATOM   1450  CA  HIS A  89      28.070  -4.018 -66.427  1.00 91.48           C  
ATOM   1451  HA  HIS A  89      29.138  -4.014 -66.642  1.00 91.48           H  
ATOM   1452  C   HIS A  89      27.679  -2.626 -65.933  1.00 91.48           C  
ATOM   1453  CB  HIS A  89      27.338  -4.356 -67.729  1.00 91.48           C  
ATOM   1454  HB2 HIS A  89      27.548  -3.575 -68.460  1.00 91.48           H  
ATOM   1455  HB3 HIS A  89      26.263  -4.361 -67.547  1.00 91.48           H  
ATOM   1456  O   HIS A  89      26.582  -2.436 -65.408  1.00 91.48           O  
ATOM   1457  CG  HIS A  89      27.740  -5.677 -68.320  1.00 91.48           C  
ATOM   1458  CD2 HIS A  89      27.026  -6.844 -68.298  1.00 91.48           C  
ATOM   1459  HD2 HIS A  89      26.058  -6.995 -67.844  1.00 91.48           H  
ATOM   1460  ND1 HIS A  89      28.906  -5.924 -69.003  1.00 91.48           N  
ATOM   1461  HD1 HIS A  89      29.628  -5.244 -69.197  1.00 91.48           H  
ATOM   1462  CE1 HIS A  89      28.894  -7.211 -69.388  1.00 91.48           C  
ATOM   1463  HE1 HIS A  89      29.672  -7.706 -69.951  1.00 91.48           H  
ATOM   1464  NE2 HIS A  89      27.766  -7.809 -68.982  1.00 91.48           N  
ATOM   1465  N   ASN A  90      28.558  -1.649 -66.157  1.00 86.61           N  
ATOM   1466  H   ASN A  90      29.391  -1.864 -66.687  1.00 86.61           H  
ATOM   1467  CA  ASN A  90      28.418  -0.268 -65.683  1.00 86.61           C  
ATOM   1468  HA  ASN A  90      29.380   0.225 -65.821  1.00 86.61           H  
ATOM   1469  C   ASN A  90      28.108  -0.182 -64.171  1.00 86.61           C  
ATOM   1470  CB  ASN A  90      27.405   0.470 -66.577  1.00 86.61           C  
ATOM   1471  HB2 ASN A  90      26.422   0.014 -66.456  1.00 86.61           H  
ATOM   1472  HB3 ASN A  90      27.344   1.512 -66.260  1.00 86.61           H  
ATOM   1473  O   ASN A  90      27.076   0.381 -63.792  1.00 86.61           O  
ATOM   1474  CG  ASN A  90      27.794   0.449 -68.043  1.00 86.61           C  
ATOM   1475  ND2 ASN A  90      26.846   0.589 -68.940  1.00 86.61           N  
ATOM   1476 HD21 ASN A  90      27.185   0.649 -69.889  1.00 86.61           H  
ATOM   1477 HD22 ASN A  90      25.903   0.828 -68.666  1.00 86.61           H  
ATOM   1478  OD1 ASN A  90      28.940   0.303 -68.421  1.00 86.61           O  
ATOM   1479  N   PRO A  91      28.963  -0.767 -63.306  1.00 88.80           N  
ATOM   1480  CA  PRO A  91      28.791  -0.727 -61.859  1.00 88.80           C  
ATOM   1481  HA  PRO A  91      27.872  -1.245 -61.585  1.00 88.80           H  
ATOM   1482  C   PRO A  91      28.727   0.712 -61.332  1.00 88.80           C  
ATOM   1483  CB  PRO A  91      29.991  -1.484 -61.280  1.00 88.80           C  
ATOM   1484  HB2 PRO A  91      30.292  -1.096 -60.306  1.00 88.80           H  
ATOM   1485  HB3 PRO A  91      29.761  -2.547 -61.214  1.00 88.80           H  
ATOM   1486  O   PRO A  91      29.425   1.618 -61.788  1.00 88.80           O  
ATOM   1487  CG  PRO A  91      31.065  -1.251 -62.342  1.00 88.80           C  
ATOM   1488  HG2 PRO A  91      31.468  -0.242 -62.256  1.00 88.80           H  
ATOM   1489  HG3 PRO A  91      31.867  -1.988 -62.310  1.00 88.80           H  
ATOM   1490  CD  PRO A  91      30.248  -1.374 -63.618  1.00 88.80           C  
ATOM   1491  HD2 PRO A  91      30.102  -2.427 -63.861  1.00 88.80           H  
ATOM   1492  HD3 PRO A  91      30.752  -0.870 -64.443  1.00 88.80           H  
ATOM   1493  N   SER A  92      27.893   0.905 -60.321  1.00 87.16           N  
ATOM   1494  H   SER A  92      27.410   0.090 -59.971  1.00 87.16           H  
ATOM   1495  CA  SER A  92      27.680   2.169 -59.626  1.00 87.16           C  
ATOM   1496  HA  SER A  92      27.990   2.989 -60.274  1.00 87.16           H  
ATOM   1497  C   SER A  92      28.488   2.244 -58.326  1.00 87.16           C  
ATOM   1498  CB  SER A  92      26.182   2.316 -59.347  1.00 87.16           C  
ATOM   1499  HB2 SER A  92      25.969   3.339 -59.036  1.00 87.16           H  
ATOM   1500  HB3 SER A  92      25.614   2.102 -60.253  1.00 87.16           H  
ATOM   1501  O   SER A  92      29.035   1.251 -57.843  1.00 87.16           O  
ATOM   1502  OG  SER A  92      25.797   1.428 -58.314  1.00 87.16           O  
ATOM   1503  HG  SER A  92      25.935   0.528 -58.619  1.00 87.16           H  
ATOM   1504  N   LYS A  93      28.478   3.410 -57.667  1.00 86.54           N  
ATOM   1505  H   LYS A  93      28.052   4.208 -58.117  1.00 86.54           H  
ATOM   1506  CA  LYS A  93      29.026   3.561 -56.304  1.00 86.54           C  
ATOM   1507  HA  LYS A  93      30.086   3.308 -56.339  1.00 86.54           H  
ATOM   1508  C   LYS A  93      28.405   2.605 -55.269  1.00 86.54           C  
ATOM   1509  CB  LYS A  93      28.901   5.024 -55.843  1.00 86.54           C  
ATOM   1510  HB2 LYS A  93      29.503   5.150 -54.943  1.00 86.54           H  
ATOM   1511  HB3 LYS A  93      29.310   5.679 -56.612  1.00 86.54           H  
ATOM   1512  O   LYS A  93      28.994   2.389 -54.216  1.00 86.54           O  
ATOM   1513  CG  LYS A  93      27.450   5.440 -55.535  1.00 86.54           C  
ATOM   1514  HG2 LYS A  93      26.845   5.351 -56.437  1.00 86.54           H  
ATOM   1515  HG3 LYS A  93      27.034   4.788 -54.767  1.00 86.54           H  
ATOM   1516  CD  LYS A  93      27.381   6.880 -55.020  1.00 86.54           C  
ATOM   1517  HD2 LYS A  93      27.745   7.556 -55.794  1.00 86.54           H  
ATOM   1518  HD3 LYS A  93      28.011   6.974 -54.135  1.00 86.54           H  
ATOM   1519  CE  LYS A  93      25.930   7.220 -54.662  1.00 86.54           C  
ATOM   1520  HE2 LYS A  93      25.578   6.502 -53.921  1.00 86.54           H  
ATOM   1521  HE3 LYS A  93      25.315   7.097 -55.553  1.00 86.54           H  
ATOM   1522  NZ  LYS A  93      25.804   8.603 -54.137  1.00 86.54           N  
ATOM   1523  HZ1 LYS A  93      24.843   8.808 -53.907  1.00 86.54           H  
ATOM   1524  HZ2 LYS A  93      26.115   9.272 -54.827  1.00 86.54           H  
ATOM   1525  HZ3 LYS A  93      26.362   8.718 -53.304  1.00 86.54           H  
ATOM   1526  N   PHE A  94      27.214   2.058 -55.536  1.00 87.37           N  
ATOM   1527  H   PHE A  94      26.798   2.221 -56.442  1.00 87.37           H  
ATOM   1528  CA  PHE A  94      26.540   1.100 -54.653  1.00 87.37           C  
ATOM   1529  HA  PHE A  94      26.728   1.378 -53.616  1.00 87.37           H  
ATOM   1530  C   PHE A  94      27.068  -0.332 -54.823  1.00 87.37           C  
ATOM   1531  CB  PHE A  94      25.026   1.163 -54.893  1.00 87.37           C  
ATOM   1532  HB2 PHE A  94      24.809   0.831 -55.909  1.00 87.37           H  
ATOM   1533  HB3 PHE A  94      24.541   0.458 -54.219  1.00 87.37           H  
ATOM   1534  O   PHE A  94      26.875  -1.161 -53.936  1.00 87.37           O  
ATOM   1535  CG  PHE A  94      24.414   2.533 -54.665  1.00 87.37           C  
ATOM   1536  CD1 PHE A  94      24.201   2.994 -53.352  1.00 87.37           C  
ATOM   1537  HD1 PHE A  94      24.474   2.372 -52.512  1.00 87.37           H  
ATOM   1538  CD2 PHE A  94      24.033   3.337 -55.756  1.00 87.37           C  
ATOM   1539  HD2 PHE A  94      24.172   2.976 -56.764  1.00 87.37           H  
ATOM   1540  CE1 PHE A  94      23.594   4.244 -53.130  1.00 87.37           C  
ATOM   1541  HE1 PHE A  94      23.394   4.571 -52.121  1.00 87.37           H  
ATOM   1542  CE2 PHE A  94      23.427   4.588 -55.535  1.00 87.37           C  
ATOM   1543  HE2 PHE A  94      23.094   5.177 -56.377  1.00 87.37           H  
ATOM   1544  CZ  PHE A  94      23.199   5.037 -54.222  1.00 87.37           C  
ATOM   1545  HZ  PHE A  94      22.685   5.971 -54.052  1.00 87.37           H  
ATOM   1546  N   ASP A  95      27.770  -0.615 -55.924  1.00 89.58           N  
ATOM   1547  H   ASP A  95      27.882   0.094 -56.634  1.00 89.58           H  
ATOM   1548  CA  ASP A  95      28.416  -1.906 -56.176  1.00 89.58           C  
ATOM   1549  HA  ASP A  95      27.822  -2.686 -55.700  1.00 89.58           H  
ATOM   1550  C   ASP A  95      29.823  -1.986 -55.556  1.00 89.58           C  
ATOM   1551  CB  ASP A  95      28.414  -2.190 -57.685  1.00 89.58           C  
ATOM   1552  HB2 ASP A  95      29.034  -1.454 -58.196  1.00 89.58           H  
ATOM   1553  HB3 ASP A  95      28.838  -3.178 -57.865  1.00 89.58           H  
ATOM   1554  O   ASP A  95      30.351  -3.088 -55.388  1.00 89.58           O  
ATOM   1555  CG  ASP A  95      26.987  -2.147 -58.241  1.00 89.58           C  
ATOM   1556  OD1 ASP A  95      26.167  -2.986 -57.798  1.00 89.58           O  
ATOM   1557  OD2 ASP A  95      26.697  -1.220 -59.034  1.00 89.58           O  
ATOM   1558  N   ALA A  96      30.391  -0.840 -55.152  1.00 90.96           N  
ATOM   1559  H   ALA A  96      29.887   0.013 -55.347  1.00 90.96           H  
ATOM   1560  CA  ALA A  96      31.614  -0.715 -54.355  1.00 90.96           C  
ATOM   1561  HA  ALA A  96      32.368  -1.396 -54.748  1.00 90.96           H  
ATOM   1562  C   ALA A  96      31.335  -1.094 -52.888  1.00 90.96           C  
ATOM   1563  CB  ALA A  96      32.151   0.716 -54.494  1.00 90.96           C  
ATOM   1564  HB1 ALA A  96      33.083   0.809 -53.935  1.00 90.96           H  
ATOM   1565  HB2 ALA A  96      32.342   0.960 -55.539  1.00 90.96           H  
ATOM   1566  HB3 ALA A  96      31.432   1.427 -54.087  1.00 90.96           H  
ATOM   1567  O   ALA A  96      30.973  -0.255 -52.056  1.00 90.96           O  
ATOM   1568  N   ARG A  97      31.387  -2.395 -52.595  1.00 91.85           N  
ATOM   1569  H   ARG A  97      31.689  -3.014 -53.334  1.00 91.85           H  
ATOM   1570  CA  ARG A  97      31.066  -2.996 -51.292  1.00 91.85           C  
ATOM   1571  HA  ARG A  97      31.236  -2.259 -50.508  1.00 91.85           H  
ATOM   1572  C   ARG A  97      32.017  -4.155 -50.991  1.00 91.85           C  
ATOM   1573  CB  ARG A  97      29.586  -3.457 -51.291  1.00 91.85           C  
ATOM   1574  HB2 ARG A  97      29.396  -4.086 -50.422  1.00 91.85           H  
ATOM   1575  HB3 ARG A  97      29.420  -4.069 -52.178  1.00 91.85           H  
ATOM   1576  O   ARG A  97      32.826  -4.551 -51.829  1.00 91.85           O  
ATOM   1577  CG  ARG A  97      28.540  -2.324 -51.279  1.00 91.85           C  
ATOM   1578  HG2 ARG A  97      27.548  -2.765 -51.377  1.00 91.85           H  
ATOM   1579  HG3 ARG A  97      28.701  -1.659 -52.128  1.00 91.85           H  
ATOM   1580  CD  ARG A  97      28.599  -1.525 -49.968  1.00 91.85           C  
ATOM   1581  HD2 ARG A  97      28.453  -2.216 -49.138  1.00 91.85           H  
ATOM   1582  HD3 ARG A  97      29.587  -1.079 -49.854  1.00 91.85           H  
ATOM   1583  NE  ARG A  97      27.580  -0.463 -49.869  1.00 91.85           N  
ATOM   1584  HE  ARG A  97      26.783  -0.640 -49.274  1.00 91.85           H  
ATOM   1585  NH1 ARG A  97      28.686   1.178 -51.044  1.00 91.85           N  
ATOM   1586 HH11 ARG A  97      28.808   2.142 -51.321  1.00 91.85           H  
ATOM   1587 HH12 ARG A  97      29.382   0.513 -51.347  1.00 91.85           H  
ATOM   1588  NH2 ARG A  97      26.912   1.701 -49.797  1.00 91.85           N  
ATOM   1589 HH21 ARG A  97      26.653   1.585 -48.827  1.00 91.85           H  
ATOM   1590 HH22 ARG A  97      27.116   2.664 -50.025  1.00 91.85           H  
ATOM   1591  CZ  ARG A  97      27.725   0.793 -50.250  1.00 91.85           C  
ATOM   1592  N   VAL A  98      31.892  -4.726 -49.794  1.00 95.52           N  
ATOM   1593  H   VAL A  98      31.230  -4.330 -49.142  1.00 95.52           H  
ATOM   1594  CA  VAL A  98      32.581  -5.968 -49.426  1.00 95.52           C  
ATOM   1595  HA  VAL A  98      33.571  -5.965 -49.881  1.00 95.52           H  
ATOM   1596  C   VAL A  98      31.807  -7.160 -49.984  1.00 95.52           C  
ATOM   1597  CB  VAL A  98      32.782  -6.087 -47.904  1.00 95.52           C  
ATOM   1598  HB  VAL A  98      31.811  -6.164 -47.415  1.00 95.52           H  
ATOM   1599  O   VAL A  98      30.633  -7.356 -49.657  1.00 95.52           O  
ATOM   1600  CG1 VAL A  98      33.607  -7.334 -47.553  1.00 95.52           C  
ATOM   1601 HG11 VAL A  98      33.088  -8.239 -47.870  1.00 95.52           H  
ATOM   1602 HG12 VAL A  98      33.768  -7.376 -46.476  1.00 95.52           H  
ATOM   1603 HG13 VAL A  98      34.575  -7.286 -48.053  1.00 95.52           H  
ATOM   1604  CG2 VAL A  98      33.513  -4.865 -47.335  1.00 95.52           C  
ATOM   1605 HG21 VAL A  98      32.934  -3.955 -47.492  1.00 95.52           H  
ATOM   1606 HG22 VAL A  98      33.666  -4.983 -46.262  1.00 95.52           H  
ATOM   1607 HG23 VAL A  98      34.485  -4.749 -47.815  1.00 95.52           H  
ATOM   1608  N   TYR A  99      32.471  -7.975 -50.797  1.00 95.40           N  
ATOM   1609  H   TYR A  99      33.438  -7.762 -50.998  1.00 95.40           H  
ATOM   1610  CA  TYR A  99      31.949  -9.242 -51.300  1.00 95.40           C  
ATOM   1611  HA  TYR A  99      30.866  -9.251 -51.174  1.00 95.40           H  
ATOM   1612  C   TYR A  99      32.518 -10.403 -50.491  1.00 95.40           C  
ATOM   1613  CB  TYR A  99      32.223  -9.398 -52.799  1.00 95.40           C  
ATOM   1614  HB2 TYR A  99      31.944 -10.409 -53.099  1.00 95.40           H  
ATOM   1615  HB3 TYR A  99      33.289  -9.276 -52.989  1.00 95.40           H  
ATOM   1616  O   TYR A  99      33.644 -10.351 -49.998  1.00 95.40           O  
ATOM   1617  CG  TYR A  99      31.442  -8.422 -53.653  1.00 95.40           C  
ATOM   1618  CD1 TYR A  99      30.221  -8.805 -54.245  1.00 95.40           C  
ATOM   1619  HD1 TYR A  99      29.846  -9.809 -54.114  1.00 95.40           H  
ATOM   1620  CD2 TYR A  99      31.926  -7.114 -53.825  1.00 95.40           C  
ATOM   1621  HD2 TYR A  99      32.858  -6.818 -53.367  1.00 95.40           H  
ATOM   1622  CE1 TYR A  99      29.489  -7.873 -55.008  1.00 95.40           C  
ATOM   1623  HE1 TYR A  99      28.561  -8.156 -55.482  1.00 95.40           H  
ATOM   1624  CE2 TYR A  99      31.198  -6.182 -54.584  1.00 95.40           C  
ATOM   1625  HE2 TYR A  99      31.581  -5.181 -54.710  1.00 95.40           H  
ATOM   1626  OH  TYR A  99      29.257  -5.637 -55.874  1.00 95.40           O  
ATOM   1627  HH  TYR A  99      29.724  -4.799 -55.892  1.00 95.40           H  
ATOM   1628  CZ  TYR A  99      29.977  -6.557 -55.177  1.00 95.40           C  
ATOM   1629  N   ARG A 100      31.722 -11.460 -50.339  1.00 95.97           N  
ATOM   1630  H   ARG A 100      30.809 -11.408 -50.767  1.00 95.97           H  
ATOM   1631  CA  ARG A 100      32.054 -12.657 -49.566  1.00 95.97           C  
ATOM   1632  HA  ARG A 100      33.123 -12.656 -49.353  1.00 95.97           H  
ATOM   1633  C   ARG A 100      31.738 -13.905 -50.374  1.00 95.97           C  
ATOM   1634  CB  ARG A 100      31.296 -12.609 -48.235  1.00 95.97           C  
ATOM   1635  HB2 ARG A 100      31.647 -11.740 -47.679  1.00 95.97           H  
ATOM   1636  HB3 ARG A 100      30.235 -12.464 -48.439  1.00 95.97           H  
ATOM   1637  O   ARG A 100      30.584 -14.118 -50.748  1.00 95.97           O  
ATOM   1638  CG  ARG A 100      31.503 -13.851 -47.358  1.00 95.97           C  
ATOM   1639  HG2 ARG A 100      31.289 -14.761 -47.919  1.00 95.97           H  
ATOM   1640  HG3 ARG A 100      32.549 -13.869 -47.053  1.00 95.97           H  
ATOM   1641  CD  ARG A 100      30.608 -13.826 -46.110  1.00 95.97           C  
ATOM   1642  HD2 ARG A 100      30.719 -12.864 -45.611  1.00 95.97           H  
ATOM   1643  HD3 ARG A 100      30.929 -14.621 -45.436  1.00 95.97           H  
ATOM   1644  NE  ARG A 100      29.195 -14.046 -46.459  1.00 95.97           N  
ATOM   1645  HE  ARG A 100      28.970 -14.055 -47.443  1.00 95.97           H  
ATOM   1646  NH1 ARG A 100      28.250 -13.979 -44.362  1.00 95.97           N  
ATOM   1647 HH11 ARG A 100      29.156 -13.800 -43.953  1.00 95.97           H  
ATOM   1648 HH12 ARG A 100      27.416 -14.023 -43.794  1.00 95.97           H  
ATOM   1649  NH2 ARG A 100      26.974 -14.331 -46.166  1.00 95.97           N  
ATOM   1650 HH21 ARG A 100      26.884 -14.356 -47.172  1.00 95.97           H  
ATOM   1651 HH22 ARG A 100      26.131 -14.277 -45.611  1.00 95.97           H  
ATOM   1652  CZ  ARG A 100      28.153 -14.122 -45.655  1.00 95.97           C  
ATOM   1653  N   CYS A 101      32.757 -14.732 -50.560  1.00 94.99           N  
ATOM   1654  H   CYS A 101      33.643 -14.471 -50.150  1.00 94.99           H  
ATOM   1655  CA  CYS A 101      32.681 -16.075 -51.118  1.00 94.99           C  
ATOM   1656  HA  CYS A 101      31.771 -16.190 -51.707  1.00 94.99           H  
ATOM   1657  C   CYS A 101      32.669 -17.074 -49.952  1.00 94.99           C  
ATOM   1658  CB  CYS A 101      33.890 -16.243 -52.046  1.00 94.99           C  
ATOM   1659  HB2 CYS A 101      34.795 -16.095 -51.456  1.00 94.99           H  
ATOM   1660  HB3 CYS A 101      33.854 -15.458 -52.802  1.00 94.99           H  
ATOM   1661  O   CYS A 101      33.542 -17.011 -49.083  1.00 94.99           O  
ATOM   1662  SG  CYS A 101      34.077 -17.807 -52.926  1.00 94.99           S  
ATOM   1663  N   LYS A 102      31.665 -17.951 -49.887  1.00 93.82           N  
ATOM   1664  H   LYS A 102      30.963 -17.923 -50.613  1.00 93.82           H  
ATOM   1665  CA  LYS A 102      31.512 -18.961 -48.831  1.00 93.82           C  
ATOM   1666  HA  LYS A 102      32.436 -19.013 -48.255  1.00 93.82           H  
ATOM   1667  C   LYS A 102      31.293 -20.338 -49.451  1.00 93.82           C  
ATOM   1668  CB  LYS A 102      30.382 -18.547 -47.869  1.00 93.82           C  
ATOM   1669  HB2 LYS A 102      30.681 -17.629 -47.364  1.00 93.82           H  
ATOM   1670  HB3 LYS A 102      29.482 -18.328 -48.445  1.00 93.82           H  
ATOM   1671  O   LYS A 102      30.377 -20.510 -50.247  1.00 93.82           O  
ATOM   1672  CG  LYS A 102      30.057 -19.620 -46.812  1.00 93.82           C  
ATOM   1673  HG2 LYS A 102      29.737 -20.537 -47.307  1.00 93.82           H  
ATOM   1674  HG3 LYS A 102      30.956 -19.846 -46.238  1.00 93.82           H  
ATOM   1675  CD  LYS A 102      28.929 -19.177 -45.867  1.00 93.82           C  
ATOM   1676  HD2 LYS A 102      29.120 -18.167 -45.505  1.00 93.82           H  
ATOM   1677  HD3 LYS A 102      27.990 -19.196 -46.419  1.00 93.82           H  
ATOM   1678  CE  LYS A 102      28.858 -20.136 -44.673  1.00 93.82           C  
ATOM   1679  HE2 LYS A 102      28.980 -21.153 -45.044  1.00 93.82           H  
ATOM   1680  HE3 LYS A 102      29.692 -19.933 -44.000  1.00 93.82           H  
ATOM   1681  NZ  LYS A 102      27.569 -20.066 -43.948  1.00 93.82           N  
ATOM   1682  HZ1 LYS A 102      27.197 -19.130 -43.867  1.00 93.82           H  
ATOM   1683  HZ2 LYS A 102      27.637 -20.524 -43.051  1.00 93.82           H  
ATOM   1684  HZ3 LYS A 102      26.909 -20.633 -44.460  1.00 93.82           H  
ATOM   1685  N   ALA A 103      32.109 -21.309 -49.058  1.00 92.11           N  
ATOM   1686  H   ALA A 103      32.804 -21.088 -48.360  1.00 92.11           H  
ATOM   1687  CA  ALA A 103      31.912 -22.716 -49.389  1.00 92.11           C  
ATOM   1688  HA  ALA A 103      31.164 -22.809 -50.177  1.00 92.11           H  
ATOM   1689  C   ALA A 103      31.398 -23.455 -48.151  1.00 92.11           C  
ATOM   1690  CB  ALA A 103      33.222 -23.306 -49.920  1.00 92.11           C  
ATOM   1691  HB1 ALA A 103      33.074 -24.359 -50.162  1.00 92.11           H  
ATOM   1692  HB2 ALA A 103      34.006 -23.219 -49.168  1.00 92.11           H  
ATOM   1693  HB3 ALA A 103      33.521 -22.777 -50.825  1.00 92.11           H  
ATOM   1694  O   ALA A 103      32.006 -23.349 -47.086  1.00 92.11           O  
ATOM   1695  N   GLU A 104      30.299 -24.192 -48.277  1.00 92.10           N  
ATOM   1696  H   GLU A 104      29.864 -24.260 -49.186  1.00 92.10           H  
ATOM   1697  CA  GLU A 104      29.766 -25.054 -47.214  1.00 92.10           C  
ATOM   1698  HA  GLU A 104      30.332 -24.905 -46.295  1.00 92.10           H  
ATOM   1699  C   GLU A 104      29.914 -26.518 -47.606  1.00 92.10           C  
ATOM   1700  CB  GLU A 104      28.296 -24.751 -46.902  1.00 92.10           C  
ATOM   1701  HB2 GLU A 104      27.964 -25.432 -46.119  1.00 92.10           H  
ATOM   1702  HB3 GLU A 104      27.700 -24.941 -47.794  1.00 92.10           H  
ATOM   1703  O   GLU A 104      29.811 -26.874 -48.782  1.00 92.10           O  
ATOM   1704  CG  GLU A 104      28.079 -23.314 -46.418  1.00 92.10           C  
ATOM   1705  HG2 GLU A 104      28.381 -22.615 -47.198  1.00 92.10           H  
ATOM   1706  HG3 GLU A 104      28.718 -23.146 -45.552  1.00 92.10           H  
ATOM   1707  CD  GLU A 104      26.626 -23.018 -46.029  1.00 92.10           C  
ATOM   1708  OE1 GLU A 104      26.447 -22.034 -45.269  1.00 92.10           O  
ATOM   1709  OE2 GLU A 104      25.710 -23.731 -46.486  1.00 92.10           O  
ATOM   1710  N   GLY A 105      30.147 -27.380 -46.626  1.00 90.51           N  
ATOM   1711  H   GLY A 105      30.220 -27.054 -45.673  1.00 90.51           H  
ATOM   1712  CA  GLY A 105      30.374 -28.794 -46.865  1.00 90.51           C  
ATOM   1713  HA2 GLY A 105      29.557 -29.210 -47.455  1.00 90.51           H  
ATOM   1714  HA3 GLY A 105      31.305 -28.892 -47.423  1.00 90.51           H  
ATOM   1715  C   GLY A 105      30.508 -29.599 -45.583  1.00 90.51           C  
ATOM   1716  O   GLY A 105      30.440 -29.049 -44.490  1.00 90.51           O  
ATOM   1717  N   ASP A 106      30.752 -30.895 -45.717  1.00 89.80           N  
ATOM   1718  H   ASP A 106      30.875 -31.265 -46.649  1.00 89.80           H  
ATOM   1719  CA  ASP A 106      31.042 -31.763 -44.576  1.00 89.80           C  
ATOM   1720  HA  ASP A 106      30.604 -31.326 -43.679  1.00 89.80           H  
ATOM   1721  C   ASP A 106      32.550 -31.874 -44.339  1.00 89.80           C  
ATOM   1722  CB  ASP A 106      30.390 -33.138 -44.756  1.00 89.80           C  
ATOM   1723  HB2 ASP A 106      30.736 -33.584 -45.689  1.00 89.80           H  
ATOM   1724  HB3 ASP A 106      30.696 -33.784 -43.933  1.00 89.80           H  
ATOM   1725  O   ASP A 106      33.336 -32.023 -45.280  1.00 89.80           O  
ATOM   1726  CG  ASP A 106      28.865 -33.046 -44.753  1.00 89.80           C  
ATOM   1727  OD1 ASP A 106      28.294 -32.313 -43.914  1.00 89.80           O  
ATOM   1728  OD2 ASP A 106      28.213 -33.650 -45.634  1.00 89.80           O  
ATOM   1729  N   THR A 107      32.957 -31.818 -43.074  1.00 86.18           N  
ATOM   1730  H   THR A 107      32.255 -31.680 -42.362  1.00 86.18           H  
ATOM   1731  CA  THR A 107      34.310 -32.154 -42.618  1.00 86.18           C  
ATOM   1732  HA  THR A 107      35.028 -31.613 -43.234  1.00 86.18           H  
ATOM   1733  C   THR A 107      34.575 -33.659 -42.759  1.00 86.18           C  
ATOM   1734  CB  THR A 107      34.514 -31.760 -41.144  1.00 86.18           C  
ATOM   1735  HB  THR A 107      35.548 -31.957 -40.860  1.00 86.18           H  
ATOM   1736  O   THR A 107      33.635 -34.438 -42.939  1.00 86.18           O  
ATOM   1737  CG2 THR A 107      34.250 -30.286 -40.843  1.00 86.18           C  
ATOM   1738 HG21 THR A 107      33.218 -30.028 -41.082  1.00 86.18           H  
ATOM   1739 HG22 THR A 107      34.434 -30.094 -39.786  1.00 86.18           H  
ATOM   1740 HG23 THR A 107      34.919 -29.666 -41.439  1.00 86.18           H  
ATOM   1741  OG1 THR A 107      33.691 -32.567 -40.338  1.00 86.18           O  
ATOM   1742  HG1 THR A 107      33.185 -32.004 -39.748  1.00 86.18           H  
ATOM   1743  N   PRO A 108      35.831 -34.118 -42.599  1.00 83.82           N  
ATOM   1744  CA  PRO A 108      36.138 -35.547 -42.541  1.00 83.82           C  
ATOM   1745  HA  PRO A 108      35.881 -35.980 -43.508  1.00 83.82           H  
ATOM   1746  C   PRO A 108      35.381 -36.333 -41.457  1.00 83.82           C  
ATOM   1747  CB  PRO A 108      37.653 -35.629 -42.342  1.00 83.82           C  
ATOM   1748  HB2 PRO A 108      37.889 -35.648 -41.278  1.00 83.82           H  
ATOM   1749  HB3 PRO A 108      38.075 -36.499 -42.844  1.00 83.82           H  
ATOM   1750  O   PRO A 108      35.235 -37.546 -41.564  1.00 83.82           O  
ATOM   1751  CG  PRO A 108      38.161 -34.322 -42.949  1.00 83.82           C  
ATOM   1752  HG2 PRO A 108      38.226 -34.421 -44.033  1.00 83.82           H  
ATOM   1753  HG3 PRO A 108      39.122 -34.026 -42.530  1.00 83.82           H  
ATOM   1754  CD  PRO A 108      37.057 -33.334 -42.588  1.00 83.82           C  
ATOM   1755  HD2 PRO A 108      37.240 -32.947 -41.586  1.00 83.82           H  
ATOM   1756  HD3 PRO A 108      37.029 -32.523 -43.315  1.00 83.82           H  
ATOM   1757  N   GLN A 109      34.892 -35.659 -40.410  1.00 84.24           N  
ATOM   1758  H   GLN A 109      35.059 -34.664 -40.361  1.00 84.24           H  
ATOM   1759  CA  GLN A 109      34.087 -36.250 -39.336  1.00 84.24           C  
ATOM   1760  HA  GLN A 109      34.388 -37.289 -39.207  1.00 84.24           H  
ATOM   1761  C   GLN A 109      32.581 -36.278 -39.658  1.00 84.24           C  
ATOM   1762  CB  GLN A 109      34.358 -35.508 -38.011  1.00 84.24           C  
ATOM   1763  HB2 GLN A 109      33.729 -35.953 -37.240  1.00 84.24           H  
ATOM   1764  HB3 GLN A 109      34.070 -34.461 -38.105  1.00 84.24           H  
ATOM   1765  O   GLN A 109      31.787 -36.685 -38.812  1.00 84.24           O  
ATOM   1766  CG  GLN A 109      35.813 -35.614 -37.521  1.00 84.24           C  
ATOM   1767  HG2 GLN A 109      36.145 -36.648 -37.612  1.00 84.24           H  
ATOM   1768  HG3 GLN A 109      35.837 -35.352 -36.463  1.00 84.24           H  
ATOM   1769  CD  GLN A 109      36.810 -34.701 -38.237  1.00 84.24           C  
ATOM   1770  NE2 GLN A 109      38.092 -34.954 -38.094  1.00 84.24           N  
ATOM   1771 HE21 GLN A 109      38.724 -34.320 -38.562  1.00 84.24           H  
ATOM   1772 HE22 GLN A 109      38.402 -35.737 -37.537  1.00 84.24           H  
ATOM   1773  OE1 GLN A 109      36.485 -33.746 -38.924  1.00 84.24           O  
ATOM   1774  N   GLY A 110      32.172 -35.825 -40.849  1.00 80.90           N  
ATOM   1775  H   GLY A 110      32.866 -35.507 -41.511  1.00 80.90           H  
ATOM   1776  CA  GLY A 110      30.768 -35.729 -41.252  1.00 80.90           C  
ATOM   1777  HA2 GLY A 110      30.252 -36.654 -40.993  1.00 80.90           H  
ATOM   1778  HA3 GLY A 110      30.725 -35.601 -42.334  1.00 80.90           H  
ATOM   1779  C   GLY A 110      30.010 -34.562 -40.611  1.00 80.90           C  
ATOM   1780  O   GLY A 110      28.782 -34.543 -40.649  1.00 80.90           O  
ATOM   1781  N   THR A 111      30.706 -33.596 -40.001  1.00 85.65           N  
ATOM   1782  H   THR A 111      31.715 -33.633 -40.035  1.00 85.65           H  
ATOM   1783  CA  THR A 111      30.076 -32.384 -39.457  1.00 85.65           C  
ATOM   1784  HA  THR A 111      29.048 -32.625 -39.187  1.00 85.65           H  
ATOM   1785  C   THR A 111      30.014 -31.289 -40.514  1.00 85.65           C  
ATOM   1786  CB  THR A 111      30.755 -31.868 -38.178  1.00 85.65           C  
ATOM   1787  HB  THR A 111      30.287 -30.927 -37.891  1.00 85.65           H  
ATOM   1788  O   THR A 111      30.979 -31.058 -41.235  1.00 85.65           O  
ATOM   1789  CG2 THR A 111      30.596 -32.851 -37.021  1.00 85.65           C  
ATOM   1790 HG21 THR A 111      31.095 -33.791 -37.255  1.00 85.65           H  
ATOM   1791 HG22 THR A 111      29.538 -33.047 -36.849  1.00 85.65           H  
ATOM   1792 HG23 THR A 111      31.027 -32.430 -36.112  1.00 85.65           H  
ATOM   1793  OG1 THR A 111      32.138 -31.652 -38.338  1.00 85.65           O  
ATOM   1794  HG1 THR A 111      32.487 -31.425 -37.473  1.00 85.65           H  
ATOM   1795  N   ASN A 112      28.889 -30.582 -40.596  1.00 86.56           N  
ATOM   1796  H   ASN A 112      28.112 -30.823 -39.997  1.00 86.56           H  
ATOM   1797  CA  ASN A 112      28.722 -29.485 -41.546  1.00 86.56           C  
ATOM   1798  HA  ASN A 112      29.059 -29.838 -42.520  1.00 86.56           H  
ATOM   1799  C   ASN A 112      29.605 -28.296 -41.111  1.00 86.56           C  
ATOM   1800  CB  ASN A 112      27.220 -29.137 -41.626  1.00 86.56           C  
ATOM   1801  HB2 ASN A 112      27.004 -28.318 -40.939  1.00 86.56           H  
ATOM   1802  HB3 ASN A 112      26.630 -29.998 -41.312  1.00 86.56           H  
ATOM   1803  O   ASN A 112      29.519 -27.840 -39.970  1.00 86.56           O  
ATOM   1804  CG  ASN A 112      26.715 -28.777 -43.015  1.00 86.56           C  
ATOM   1805  ND2 ASN A 112      25.562 -28.156 -43.089  1.00 86.56           N  
ATOM   1806 HD21 ASN A 112      25.094 -27.851 -42.248  1.00 86.56           H  
ATOM   1807 HD22 ASN A 112      25.287 -27.827 -44.004  1.00 86.56           H  
ATOM   1808  OD1 ASN A 112      27.258 -29.111 -44.054  1.00 86.56           O  
ATOM   1809  N   SER A 113      30.451 -27.796 -42.003  1.00 90.00           N  
ATOM   1810  H   SER A 113      30.450 -28.204 -42.927  1.00 90.00           H  
ATOM   1811  CA  SER A 113      31.357 -26.669 -41.776  1.00 90.00           C  
ATOM   1812  HA  SER A 113      30.999 -26.087 -40.926  1.00 90.00           H  
ATOM   1813  C   SER A 113      31.369 -25.744 -42.993  1.00 90.00           C  
ATOM   1814  CB  SER A 113      32.754 -27.193 -41.426  1.00 90.00           C  
ATOM   1815  HB2 SER A 113      32.666 -27.866 -40.573  1.00 90.00           H  
ATOM   1816  HB3 SER A 113      33.162 -27.747 -42.271  1.00 90.00           H  
ATOM   1817  O   SER A 113      30.811 -26.051 -44.049  1.00 90.00           O  
ATOM   1818  OG  SER A 113      33.627 -26.133 -41.074  1.00 90.00           O  
ATOM   1819  HG  SER A 113      34.477 -26.509 -40.836  1.00 90.00           H  
ATOM   1820  N   SER A 114      31.991 -24.577 -42.852  1.00 90.64           N  
ATOM   1821  H   SER A 114      32.539 -24.435 -42.016  1.00 90.64           H  
ATOM   1822  CA  SER A 114      32.107 -23.619 -43.945  1.00 90.64           C  
ATOM   1823  HA  SER A 114      32.053 -24.175 -44.881  1.00 90.64           H  
ATOM   1824  C   SER A 114      33.437 -22.888 -43.934  1.00 90.64           C  
ATOM   1825  CB  SER A 114      30.943 -22.627 -43.917  1.00 90.64           C  
ATOM   1826  HB2 SER A 114      30.937 -22.073 -44.855  1.00 90.64           H  
ATOM   1827  HB3 SER A 114      30.010 -23.184 -43.829  1.00 90.64           H  
ATOM   1828  O   SER A 114      33.954 -22.567 -42.866  1.00 90.64           O  
ATOM   1829  OG  SER A 114      31.037 -21.712 -42.837  1.00 90.64           O  
ATOM   1830  HG  SER A 114      31.825 -21.940 -42.337  1.00 90.64           H  
ATOM   1831  N   SER A 115      33.938 -22.560 -45.121  1.00 89.28           N  
ATOM   1832  H   SER A 115      33.403 -22.819 -45.937  1.00 89.28           H  
ATOM   1833  CA  SER A 115      35.086 -21.678 -45.322  1.00 89.28           C  
ATOM   1834  HA  SER A 115      35.524 -21.425 -44.356  1.00 89.28           H  
ATOM   1835  C   SER A 115      34.633 -20.385 -45.994  1.00 89.28           C  
ATOM   1836  CB  SER A 115      36.156 -22.394 -46.136  1.00 89.28           C  
ATOM   1837  HB2 SER A 115      35.807 -22.515 -47.162  1.00 89.28           H  
ATOM   1838  HB3 SER A 115      36.351 -23.372 -45.695  1.00 89.28           H  
ATOM   1839  O   SER A 115      33.701 -20.401 -46.802  1.00 89.28           O  
ATOM   1840  OG  SER A 115      37.340 -21.630 -46.116  1.00 89.28           O  
ATOM   1841  HG  SER A 115      38.094 -22.213 -46.231  1.00 89.28           H  
ATOM   1842  N   VAL A 116      35.244 -19.255 -45.634  1.00 92.90           N  
ATOM   1843  H   VAL A 116      36.073 -19.322 -45.060  1.00 92.90           H  
ATOM   1844  CA  VAL A 116      34.795 -17.914 -46.032  1.00 92.90           C  
ATOM   1845  HA  VAL A 116      34.162 -17.995 -46.916  1.00 92.90           H  
ATOM   1846  C   VAL A 116      35.990 -17.033 -46.384  1.00 92.90           C  
ATOM   1847  CB  VAL A 116      33.979 -17.245 -44.904  1.00 92.90           C  
ATOM   1848  HB  VAL A 116      34.604 -17.136 -44.018  1.00 92.90           H  
ATOM   1849  O   VAL A 116      36.915 -16.920 -45.587  1.00 92.90           O  
ATOM   1850  CG1 VAL A 116      33.480 -15.858 -45.325  1.00 92.90           C  
ATOM   1851 HG11 VAL A 116      32.867 -15.433 -44.530  1.00 92.90           H  
ATOM   1852 HG12 VAL A 116      32.901 -15.964 -46.242  1.00 92.90           H  
ATOM   1853 HG13 VAL A 116      34.323 -15.190 -45.500  1.00 92.90           H  
ATOM   1854  CG2 VAL A 116      32.728 -18.045 -44.516  1.00 92.90           C  
ATOM   1855 HG21 VAL A 116      32.084 -18.151 -45.388  1.00 92.90           H  
ATOM   1856 HG22 VAL A 116      32.188 -17.537 -43.717  1.00 92.90           H  
ATOM   1857 HG23 VAL A 116      33.011 -19.034 -44.153  1.00 92.90           H  
ATOM   1858  N   VAL A 117      35.917 -16.332 -47.518  1.00 93.28           N  
ATOM   1859  H   VAL A 117      35.130 -16.496 -48.129  1.00 93.28           H  
ATOM   1860  CA  VAL A 117      36.875 -15.285 -47.917  1.00 93.28           C  
ATOM   1861  HA  VAL A 117      37.490 -15.028 -47.054  1.00 93.28           H  
ATOM   1862  C   VAL A 117      36.124 -14.019 -48.326  1.00 93.28           C  
ATOM   1863  CB  VAL A 117      37.833 -15.787 -49.016  1.00 93.28           C  
ATOM   1864  HB  VAL A 117      37.264 -16.078 -49.899  1.00 93.28           H  
ATOM   1865  O   VAL A 117      35.020 -14.090 -48.873  1.00 93.28           O  
ATOM   1866  CG1 VAL A 117      38.867 -14.728 -49.419  1.00 93.28           C  
ATOM   1867 HG11 VAL A 117      38.385 -13.835 -49.816  1.00 93.28           H  
ATOM   1868 HG12 VAL A 117      39.480 -14.453 -48.562  1.00 93.28           H  
ATOM   1869 HG13 VAL A 117      39.518 -15.129 -50.196  1.00 93.28           H  
ATOM   1870  CG2 VAL A 117      38.613 -16.997 -48.489  1.00 93.28           C  
ATOM   1871 HG21 VAL A 117      38.985 -16.803 -47.483  1.00 93.28           H  
ATOM   1872 HG22 VAL A 117      39.478 -17.194 -49.122  1.00 93.28           H  
ATOM   1873 HG23 VAL A 117      37.978 -17.883 -48.474  1.00 93.28           H  
ATOM   1874  N   LYS A 118      36.695 -12.850 -48.015  1.00 95.81           N  
ATOM   1875  H   LYS A 118      37.644 -12.860 -47.670  1.00 95.81           H  
ATOM   1876  CA  LYS A 118      36.104 -11.532 -48.277  1.00 95.81           C  
ATOM   1877  HA  LYS A 118      35.242 -11.651 -48.932  1.00 95.81           H  
ATOM   1878  C   LYS A 118      37.103 -10.625 -48.994  1.00 95.81           C  
ATOM   1879  CB  LYS A 118      35.665 -10.860 -46.965  1.00 95.81           C  
ATOM   1880  HB2 LYS A 118      36.547 -10.722 -46.339  1.00 95.81           H  
ATOM   1881  HB3 LYS A 118      35.266  -9.874 -47.202  1.00 95.81           H  
ATOM   1882  O   LYS A 118      38.273 -10.642 -48.633  1.00 95.81           O  
ATOM   1883  CG  LYS A 118      34.606 -11.640 -46.172  1.00 95.81           C  
ATOM   1884  HG2 LYS A 118      33.695 -11.709 -46.767  1.00 95.81           H  
ATOM   1885  HG3 LYS A 118      34.968 -12.643 -45.949  1.00 95.81           H  
ATOM   1886  CD  LYS A 118      34.311 -10.910 -44.856  1.00 95.81           C  
ATOM   1887  HD2 LYS A 118      33.944  -9.909 -45.078  1.00 95.81           H  
ATOM   1888  HD3 LYS A 118      35.243 -10.822 -44.297  1.00 95.81           H  
ATOM   1889  CE  LYS A 118      33.283 -11.665 -44.008  1.00 95.81           C  
ATOM   1890  HE2 LYS A 118      33.627 -12.691 -43.882  1.00 95.81           H  
ATOM   1891  HE3 LYS A 118      32.335 -11.679 -44.547  1.00 95.81           H  
ATOM   1892  NZ  LYS A 118      33.119 -11.014 -42.683  1.00 95.81           N  
ATOM   1893  HZ1 LYS A 118      32.824 -10.054 -42.790  1.00 95.81           H  
ATOM   1894  HZ2 LYS A 118      32.449 -11.501 -42.105  1.00 95.81           H  
ATOM   1895  HZ3 LYS A 118      34.002 -11.000 -42.192  1.00 95.81           H  
ATOM   1896  N   THR A 119      36.608  -9.799 -49.912  1.00 93.82           N  
ATOM   1897  H   THR A 119      35.619  -9.845 -50.112  1.00 93.82           H  
ATOM   1898  CA  THR A 119      37.377  -8.740 -50.591  1.00 93.82           C  
ATOM   1899  HA  THR A 119      38.247  -8.482 -49.986  1.00 93.82           H  
ATOM   1900  C   THR A 119      36.510  -7.493 -50.728  1.00 93.82           C  
ATOM   1901  CB  THR A 119      37.895  -9.211 -51.963  1.00 93.82           C  
ATOM   1902  HB  THR A 119      37.069  -9.635 -52.534  1.00 93.82           H  
ATOM   1903  O   THR A 119      35.298  -7.590 -50.938  1.00 93.82           O  
ATOM   1904  CG2 THR A 119      38.574  -8.131 -52.802  1.00 93.82           C  
ATOM   1905 HG21 THR A 119      37.882  -7.319 -53.026  1.00 93.82           H  
ATOM   1906 HG22 THR A 119      39.432  -7.724 -52.267  1.00 93.82           H  
ATOM   1907 HG23 THR A 119      38.913  -8.559 -53.746  1.00 93.82           H  
ATOM   1908  OG1 THR A 119      38.882 -10.189 -51.752  1.00 93.82           O  
ATOM   1909  HG1 THR A 119      39.182 -10.514 -52.604  1.00 93.82           H  
ATOM   1910  N   GLU A 120      37.120  -6.320 -50.590  1.00 93.99           N  
ATOM   1911  H   GLU A 120      38.124  -6.298 -50.482  1.00 93.99           H  
ATOM   1912  CA  GLU A 120      36.466  -5.023 -50.757  1.00 93.99           C  
ATOM   1913  HA  GLU A 120      35.391  -5.140 -50.618  1.00 93.99           H  
ATOM   1914  C   GLU A 120      36.689  -4.465 -52.167  1.00 93.99           C  
ATOM   1915  CB  GLU A 120      36.970  -4.070 -49.666  1.00 93.99           C  
ATOM   1916  HB2 GLU A 120      36.869  -4.572 -48.704  1.00 93.99           H  
ATOM   1917  HB3 GLU A 120      38.024  -3.850 -49.839  1.00 93.99           H  
ATOM   1918  O   GLU A 120      37.778  -4.585 -52.724  1.00 93.99           O  
ATOM   1919  CG  GLU A 120      36.169  -2.762 -49.625  1.00 93.99           C  
ATOM   1920  HG2 GLU A 120      36.283  -2.245 -50.578  1.00 93.99           H  
ATOM   1921  HG3 GLU A 120      35.113  -3.001 -49.497  1.00 93.99           H  
ATOM   1922  CD  GLU A 120      36.614  -1.816 -48.501  1.00 93.99           C  
ATOM   1923  OE1 GLU A 120      36.112  -0.671 -48.505  1.00 93.99           O  
ATOM   1924  OE2 GLU A 120      37.453  -2.218 -47.666  1.00 93.99           O  
ATOM   1925  N   VAL A 121      35.651  -3.850 -52.738  1.00 92.43           N  
ATOM   1926  H   VAL A 121      34.772  -3.824 -52.243  1.00 92.43           H  
ATOM   1927  CA  VAL A 121      35.747  -3.062 -53.973  1.00 92.43           C  
ATOM   1928  HA  VAL A 121      36.706  -3.252 -54.456  1.00 92.43           H  
ATOM   1929  C   VAL A 121      35.678  -1.591 -53.609  1.00 92.43           C  
ATOM   1930  CB  VAL A 121      34.636  -3.429 -54.969  1.00 92.43           C  
ATOM   1931  HB  VAL A 121      33.659  -3.211 -54.539  1.00 92.43           H  
ATOM   1932  O   VAL A 121      34.642  -1.123 -53.134  1.00 92.43           O  
ATOM   1933  CG1 VAL A 121      34.787  -2.663 -56.289  1.00 92.43           C  
ATOM   1934 HG11 VAL A 121      35.760  -2.871 -56.734  1.00 92.43           H  
ATOM   1935 HG12 VAL A 121      34.693  -1.590 -56.119  1.00 92.43           H  
ATOM   1936 HG13 VAL A 121      34.006  -2.973 -56.984  1.00 92.43           H  
ATOM   1937  CG2 VAL A 121      34.702  -4.922 -55.268  1.00 92.43           C  
ATOM   1938 HG21 VAL A 121      34.029  -5.181 -56.085  1.00 92.43           H  
ATOM   1939 HG22 VAL A 121      35.733  -5.167 -55.521  1.00 92.43           H  
ATOM   1940 HG23 VAL A 121      34.416  -5.490 -54.382  1.00 92.43           H  
ATOM   1941  N   HIS A 122      36.762  -0.857 -53.844  1.00 88.78           N  
ATOM   1942  H   HIS A 122      37.574  -1.305 -54.243  1.00 88.78           H  
ATOM   1943  CA  HIS A 122      36.832   0.559 -53.492  1.00 88.78           C  
ATOM   1944  HA  HIS A 122      36.269   0.707 -52.570  1.00 88.78           H  
ATOM   1945  C   HIS A 122      36.195   1.440 -54.570  1.00 88.78           C  
ATOM   1946  CB  HIS A 122      38.280   0.963 -53.207  1.00 88.78           C  
ATOM   1947  HB2 HIS A 122      38.310   2.021 -52.947  1.00 88.78           H  
ATOM   1948  HB3 HIS A 122      38.874   0.821 -54.110  1.00 88.78           H  
ATOM   1949  O   HIS A 122      36.298   1.170 -55.764  1.00 88.78           O  
ATOM   1950  CG  HIS A 122      38.902   0.181 -52.076  1.00 88.78           C  
ATOM   1951  CD2 HIS A 122      39.979  -0.657 -52.178  1.00 88.78           C  
ATOM   1952  HD2 HIS A 122      40.533  -0.876 -53.079  1.00 88.78           H  
ATOM   1953  ND1 HIS A 122      38.491   0.151 -50.757  1.00 88.78           N  
ATOM   1954  HD1 HIS A 122      37.652   0.539 -50.350  1.00 88.78           H  
ATOM   1955  CE1 HIS A 122      39.314  -0.671 -50.086  1.00 88.78           C  
ATOM   1956  HE1 HIS A 122      39.214  -0.929 -49.042  1.00 88.78           H  
ATOM   1957  NE2 HIS A 122      40.241  -1.182 -50.911  1.00 88.78           N  
ATOM   1958  N   TYR A 123      35.560   2.534 -54.163  1.00 87.59           N  
ATOM   1959  H   TYR A 123      35.524   2.735 -53.174  1.00 87.59           H  
ATOM   1960  CA  TYR A 123      35.103   3.565 -55.091  1.00 87.59           C  
ATOM   1961  HA  TYR A 123      34.944   3.134 -56.079  1.00 87.59           H  
ATOM   1962  C   TYR A 123      36.173   4.656 -55.209  1.00 87.59           C  
ATOM   1963  CB  TYR A 123      33.758   4.106 -54.608  1.00 87.59           C  
ATOM   1964  HB2 TYR A 123      33.866   4.470 -53.586  1.00 87.59           H  
ATOM   1965  HB3 TYR A 123      33.033   3.292 -54.590  1.00 87.59           H  
ATOM   1966  O   TYR A 123      36.549   5.256 -54.202  1.00 87.59           O  
ATOM   1967  CG  TYR A 123      33.205   5.212 -55.474  1.00 87.59           C  
ATOM   1968  CD1 TYR A 123      33.344   6.547 -55.054  1.00 87.59           C  
ATOM   1969  HD1 TYR A 123      33.866   6.767 -54.134  1.00 87.59           H  
ATOM   1970  CD2 TYR A 123      32.569   4.913 -56.695  1.00 87.59           C  
ATOM   1971  HD2 TYR A 123      32.509   3.890 -57.036  1.00 87.59           H  
ATOM   1972  CE1 TYR A 123      32.816   7.589 -55.832  1.00 87.59           C  
ATOM   1973  HE1 TYR A 123      32.922   8.612 -55.503  1.00 87.59           H  
ATOM   1974  CE2 TYR A 123      32.030   5.953 -57.476  1.00 87.59           C  
ATOM   1975  HE2 TYR A 123      31.538   5.736 -58.412  1.00 87.59           H  
ATOM   1976  OH  TYR A 123      31.588   8.306 -57.737  1.00 87.59           O  
ATOM   1977  HH  TYR A 123      31.825   9.164 -57.378  1.00 87.59           H  
ATOM   1978  CZ  TYR A 123      32.144   7.290 -57.033  1.00 87.59           C  
ATOM   1979  N   THR A 124      36.664   4.925 -56.419  1.00 78.72           N  
ATOM   1980  H   THR A 124      36.307   4.414 -57.214  1.00 78.72           H  
ATOM   1981  CA  THR A 124      37.717   5.921 -56.673  1.00 78.72           C  
ATOM   1982  HA  THR A 124      37.919   6.467 -55.751  1.00 78.72           H  
ATOM   1983  C   THR A 124      37.264   6.943 -57.710  1.00 78.72           C  
ATOM   1984  CB  THR A 124      39.045   5.274 -57.103  1.00 78.72           C  
ATOM   1985  HB  THR A 124      39.760   6.063 -57.335  1.00 78.72           H  
ATOM   1986  O   THR A 124      36.736   6.601 -58.766  1.00 78.72           O  
ATOM   1987  CG2 THR A 124      39.643   4.387 -56.012  1.00 78.72           C  
ATOM   1988 HG21 THR A 124      38.993   3.533 -55.822  1.00 78.72           H  
ATOM   1989 HG22 THR A 124      40.624   4.028 -56.323  1.00 78.72           H  
ATOM   1990 HG23 THR A 124      39.754   4.960 -55.091  1.00 78.72           H  
ATOM   1991  OG1 THR A 124      38.862   4.474 -58.246  1.00 78.72           O  
ATOM   1992  HG1 THR A 124      39.679   4.002 -58.421  1.00 78.72           H  
ATOM   1993  N   ILE A 125      37.488   8.228 -57.433  1.00 75.41           N  
ATOM   1994  H   ILE A 125      37.945   8.467 -56.564  1.00 75.41           H  
ATOM   1995  CA  ILE A 125      37.249   9.307 -58.398  1.00 75.41           C  
ATOM   1996  HA  ILE A 125      36.510   8.986 -59.132  1.00 75.41           H  
ATOM   1997  C   ILE A 125      38.568   9.561 -59.134  1.00 75.41           C  
ATOM   1998  CB  ILE A 125      36.684  10.567 -57.699  1.00 75.41           C  
ATOM   1999  HB  ILE A 125      37.412  10.914 -56.966  1.00 75.41           H  
ATOM   2000  O   ILE A 125      39.473  10.177 -58.578  1.00 75.41           O  
ATOM   2001  CG1 ILE A 125      35.362  10.239 -56.960  1.00 75.41           C  
ATOM   2002 HG12 ILE A 125      34.610   9.923 -57.683  1.00 75.41           H  
ATOM   2003 HG13 ILE A 125      35.529   9.412 -56.269  1.00 75.41           H  
ATOM   2004  CG2 ILE A 125      36.461  11.687 -58.735  1.00 75.41           C  
ATOM   2005 HG21 ILE A 125      36.125  12.599 -58.242  1.00 75.41           H  
ATOM   2006 HG22 ILE A 125      37.393  11.926 -59.247  1.00 75.41           H  
ATOM   2007 HG23 ILE A 125      35.718  11.380 -59.471  1.00 75.41           H  
ATOM   2008  CD1 ILE A 125      34.798  11.399 -56.129  1.00 75.41           C  
ATOM   2009 HD11 ILE A 125      33.953  11.042 -55.540  1.00 75.41           H  
ATOM   2010 HD12 ILE A 125      34.449  12.202 -56.779  1.00 75.41           H  
ATOM   2011 HD13 ILE A 125      35.564  11.780 -55.454  1.00 75.41           H  
ATOM   2012  N   ASN A 126      38.696   9.069 -60.369  1.00 71.85           N  
ATOM   2013  H   ASN A 126      37.942   8.518 -60.755  1.00 71.85           H  
ATOM   2014  CA  ASN A 126      39.868   9.311 -61.211  1.00 71.85           C  
ATOM   2015  HA  ASN A 126      40.701   9.630 -60.585  1.00 71.85           H  
ATOM   2016  C   ASN A 126      39.581  10.459 -62.193  1.00 71.85           C  
ATOM   2017  CB  ASN A 126      40.300   7.994 -61.879  1.00 71.85           C  
ATOM   2018  HB2 ASN A 126      40.380   7.220 -61.115  1.00 71.85           H  
ATOM   2019  HB3 ASN A 126      39.553   7.678 -62.607  1.00 71.85           H  
ATOM   2020  O   ASN A 126      39.084  10.242 -63.299  1.00 71.85           O  
ATOM   2021  CG  ASN A 126      41.646   8.113 -62.577  1.00 71.85           C  
ATOM   2022  ND2 ASN A 126      42.316   7.010 -62.808  1.00 71.85           N  
ATOM   2023 HD21 ASN A 126      41.919   6.111 -62.576  1.00 71.85           H  
ATOM   2024 HD22 ASN A 126      43.193   7.104 -63.298  1.00 71.85           H  
ATOM   2025  OD1 ASN A 126      42.117   9.187 -62.921  1.00 71.85           O  
ATOM   2026  N   SER A 127      39.871  11.694 -61.770  1.00 74.31           N  
ATOM   2027  H   SER A 127      40.304  11.816 -60.866  1.00 74.31           H  
ATOM   2028  CA  SER A 127      39.668  12.893 -62.594  1.00 74.31           C  
ATOM   2029  HA  SER A 127      38.622  12.937 -62.898  1.00 74.31           H  
ATOM   2030  C   SER A 127      40.507  12.871 -63.874  1.00 74.31           C  
ATOM   2031  CB  SER A 127      39.988  14.160 -61.793  1.00 74.31           C  
ATOM   2032  HB2 SER A 127      39.953  15.025 -62.455  1.00 74.31           H  
ATOM   2033  HB3 SER A 127      39.242  14.286 -61.008  1.00 74.31           H  
ATOM   2034  O   SER A 127      40.032  13.333 -64.906  1.00 74.31           O  
ATOM   2035  OG  SER A 127      41.270  14.059 -61.201  1.00 74.31           O  
ATOM   2036  HG  SER A 127      41.568  14.931 -60.930  1.00 74.31           H  
ATOM   2037  N   THR A 128      41.711  12.293 -63.840  1.00 77.56           N  
ATOM   2038  H   THR A 128      42.075  11.976 -62.953  1.00 77.56           H  
ATOM   2039  CA  THR A 128      42.582  12.167 -65.017  1.00 77.56           C  
ATOM   2040  HA  THR A 128      42.720  13.156 -65.455  1.00 77.56           H  
ATOM   2041  C   THR A 128      41.951  11.275 -66.082  1.00 77.56           C  
ATOM   2042  CB  THR A 128      43.962  11.618 -64.630  1.00 77.56           C  
ATOM   2043  HB  THR A 128      43.874  10.572 -64.336  1.00 77.56           H  
ATOM   2044  O   THR A 128      41.849  11.694 -67.231  1.00 77.56           O  
ATOM   2045  CG2 THR A 128      44.972  11.735 -65.770  1.00 77.56           C  
ATOM   2046 HG21 THR A 128      45.070  12.776 -66.079  1.00 77.56           H  
ATOM   2047 HG22 THR A 128      44.646  11.142 -66.625  1.00 77.56           H  
ATOM   2048 HG23 THR A 128      45.943  11.360 -65.447  1.00 77.56           H  
ATOM   2049  OG1 THR A 128      44.481  12.352 -63.544  1.00 77.56           O  
ATOM   2050  HG1 THR A 128      45.343  11.984 -63.338  1.00 77.56           H  
ATOM   2051  N   ALA A 129      41.458  10.092 -65.699  1.00 72.43           N  
ATOM   2052  H   ALA A 129      41.560   9.814 -64.734  1.00 72.43           H  
ATOM   2053  CA  ALA A 129      40.779   9.182 -66.623  1.00 72.43           C  
ATOM   2054  HA  ALA A 129      41.433   8.994 -67.475  1.00 72.43           H  
ATOM   2055  C   ALA A 129      39.478   9.790 -67.178  1.00 72.43           C  
ATOM   2056  CB  ALA A 129      40.532   7.852 -65.905  1.00 72.43           C  
ATOM   2057  HB1 ALA A 129      40.036   7.161 -66.588  1.00 72.43           H  
ATOM   2058  HB2 ALA A 129      41.485   7.416 -65.603  1.00 72.43           H  
ATOM   2059  HB3 ALA A 129      39.905   8.010 -65.028  1.00 72.43           H  
ATOM   2060  O   ALA A 129      39.174   9.617 -68.354  1.00 72.43           O  
ATOM   2061  N   LEU A 130      38.750  10.572 -66.369  1.00 71.46           N  
ATOM   2062  H   LEU A 130      39.018  10.645 -65.398  1.00 71.46           H  
ATOM   2063  CA  LEU A 130      37.570  11.305 -66.838  1.00 71.46           C  
ATOM   2064  HA  LEU A 130      36.905  10.594 -67.327  1.00 71.46           H  
ATOM   2065  C   LEU A 130      37.943  12.366 -67.883  1.00 71.46           C  
ATOM   2066  CB  LEU A 130      36.850  11.937 -65.631  1.00 71.46           C  
ATOM   2067  HB2 LEU A 130      37.484  12.726 -65.227  1.00 71.46           H  
ATOM   2068  HB3 LEU A 130      36.718  11.188 -64.850  1.00 71.46           H  
ATOM   2069  O   LEU A 130      37.272  12.491 -68.903  1.00 71.46           O  
ATOM   2070  CG  LEU A 130      35.475  12.537 -65.978  1.00 71.46           C  
ATOM   2071  HG  LEU A 130      35.571  13.213 -66.828  1.00 71.46           H  
ATOM   2072  CD1 LEU A 130      34.441  11.459 -66.308  1.00 71.46           C  
ATOM   2073 HD11 LEU A 130      33.465  11.916 -66.471  1.00 71.46           H  
ATOM   2074 HD12 LEU A 130      34.366  10.735 -65.498  1.00 71.46           H  
ATOM   2075 HD13 LEU A 130      34.719  10.943 -67.227  1.00 71.46           H  
ATOM   2076  CD2 LEU A 130      34.960  13.351 -64.790  1.00 71.46           C  
ATOM   2077 HD21 LEU A 130      33.996  13.792 -65.045  1.00 71.46           H  
ATOM   2078 HD22 LEU A 130      34.841  12.704 -63.921  1.00 71.46           H  
ATOM   2079 HD23 LEU A 130      35.664  14.152 -64.561  1.00 71.46           H  
ATOM   2080  N   VAL A 131      39.019  13.125 -67.651  1.00 79.06           N  
ATOM   2081  H   VAL A 131      39.529  12.979 -66.792  1.00 79.06           H  
ATOM   2082  CA  VAL A 131      39.510  14.134 -68.602  1.00 79.06           C  
ATOM   2083  HA  VAL A 131      38.676  14.778 -68.881  1.00 79.06           H  
ATOM   2084  C   VAL A 131      40.007  13.484 -69.894  1.00 79.06           C  
ATOM   2085  CB  VAL A 131      40.599  15.015 -67.955  1.00 79.06           C  
ATOM   2086  HB  VAL A 131      41.349  14.379 -67.486  1.00 79.06           H  
ATOM   2087  O   VAL A 131      39.759  14.031 -70.967  1.00 79.06           O  
ATOM   2088  CG1 VAL A 131      41.306  15.934 -68.964  1.00 79.06           C  
ATOM   2089 HG11 VAL A 131      41.881  15.330 -69.667  1.00 79.06           H  
ATOM   2090 HG12 VAL A 131      41.993  16.598 -68.439  1.00 79.06           H  
ATOM   2091 HG13 VAL A 131      40.571  16.524 -69.510  1.00 79.06           H  
ATOM   2092  CG2 VAL A 131      39.989  15.934 -66.887  1.00 79.06           C  
ATOM   2093 HG21 VAL A 131      40.782  16.448 -66.345  1.00 79.06           H  
ATOM   2094 HG22 VAL A 131      39.332  16.667 -67.354  1.00 79.06           H  
ATOM   2095 HG23 VAL A 131      39.400  15.356 -66.174  1.00 79.06           H  
ATOM   2096  N   GLU A 132      40.678  12.332 -69.822  1.00 79.00           N  
ATOM   2097  H   GLU A 132      40.881  11.932 -68.917  1.00 79.00           H  
ATOM   2098  CA  GLU A 132      41.083  11.580 -71.016  1.00 79.00           C  
ATOM   2099  HA  GLU A 132      41.595  12.258 -71.698  1.00 79.00           H  
ATOM   2100  C   GLU A 132      39.886  11.045 -71.801  1.00 79.00           C  
ATOM   2101  CB  GLU A 132      42.054  10.444 -70.677  1.00 79.00           C  
ATOM   2102  HB2 GLU A 132      42.124   9.797 -71.552  1.00 79.00           H  
ATOM   2103  HB3 GLU A 132      41.679   9.861 -69.836  1.00 79.00           H  
ATOM   2104  O   GLU A 132      39.862  11.227 -73.016  1.00 79.00           O  
ATOM   2105  CG  GLU A 132      43.455  10.989 -70.368  1.00 79.00           C  
ATOM   2106  HG2 GLU A 132      43.449  11.462 -69.386  1.00 79.00           H  
ATOM   2107  HG3 GLU A 132      43.697  11.762 -71.097  1.00 79.00           H  
ATOM   2108  CD  GLU A 132      44.556   9.919 -70.417  1.00 79.00           C  
ATOM   2109  OE1 GLU A 132      45.732  10.350 -70.428  1.00 79.00           O  
ATOM   2110  OE2 GLU A 132      44.235   8.711 -70.431  1.00 79.00           O  
ATOM   2111  N   GLU A 133      38.858  10.497 -71.147  1.00 73.77           N  
ATOM   2112  H   GLU A 133      38.940  10.300 -70.160  1.00 73.77           H  
ATOM   2113  CA  GLU A 133      37.655  10.043 -71.858  1.00 73.77           C  
ATOM   2114  HA  GLU A 133      37.989   9.421 -72.689  1.00 73.77           H  
ATOM   2115  C   GLU A 133      36.886  11.222 -72.472  1.00 73.77           C  
ATOM   2116  CB  GLU A 133      36.771   9.181 -70.938  1.00 73.77           C  
ATOM   2117  HB2 GLU A 133      37.397   8.453 -70.422  1.00 73.77           H  
ATOM   2118  HB3 GLU A 133      36.314   9.820 -70.183  1.00 73.77           H  
ATOM   2119  O   GLU A 133      36.430  11.137 -73.608  1.00 73.77           O  
ATOM   2120  CG  GLU A 133      35.658   8.418 -71.692  1.00 73.77           C  
ATOM   2121  HG2 GLU A 133      35.088   7.843 -70.961  1.00 73.77           H  
ATOM   2122  HG3 GLU A 133      34.976   9.145 -72.134  1.00 73.77           H  
ATOM   2123  CD  GLU A 133      36.168   7.457 -72.791  1.00 73.77           C  
ATOM   2124  OE1 GLU A 133      35.389   7.095 -73.708  1.00 73.77           O  
ATOM   2125  OE2 GLU A 133      37.364   7.096 -72.776  1.00 73.77           O  
ATOM   2126  N   ILE A 134      36.830  12.380 -71.799  1.00 76.80           N  
ATOM   2127  H   ILE A 134      37.185  12.392 -70.853  1.00 76.80           H  
ATOM   2128  CA  ILE A 134      36.280  13.616 -72.384  1.00 76.80           C  
ATOM   2129  HA  ILE A 134      35.275  13.401 -72.747  1.00 76.80           H  
ATOM   2130  C   ILE A 134      37.099  14.065 -73.602  1.00 76.80           C  
ATOM   2131  CB  ILE A 134      36.180  14.735 -71.319  1.00 76.80           C  
ATOM   2132  HB  ILE A 134      37.137  14.802 -70.800  1.00 76.80           H  
ATOM   2133  O   ILE A 134      36.519  14.517 -74.590  1.00 76.80           O  
ATOM   2134  CG1 ILE A 134      35.076  14.401 -70.290  1.00 76.80           C  
ATOM   2135 HG12 ILE A 134      35.159  13.359 -69.983  1.00 76.80           H  
ATOM   2136 HG13 ILE A 134      34.098  14.518 -70.756  1.00 76.80           H  
ATOM   2137  CG2 ILE A 134      35.883  16.111 -71.959  1.00 76.80           C  
ATOM   2138 HG21 ILE A 134      35.761  16.873 -71.190  1.00 76.80           H  
ATOM   2139 HG22 ILE A 134      34.972  16.046 -72.555  1.00 76.80           H  
ATOM   2140 HG23 ILE A 134      36.713  16.417 -72.597  1.00 76.80           H  
ATOM   2141  CD1 ILE A 134      35.132  15.265 -69.021  1.00 76.80           C  
ATOM   2142 HD11 ILE A 134      34.401  14.891 -68.304  1.00 76.80           H  
ATOM   2143 HD12 ILE A 134      34.890  16.304 -69.245  1.00 76.80           H  
ATOM   2144 HD13 ILE A 134      36.125  15.206 -68.574  1.00 76.80           H  
ATOM   2145  N   ARG A 135      38.437  13.965 -73.568  1.00 83.12           N  
ATOM   2146  H   ARG A 135      38.861  13.571 -72.740  1.00 83.12           H  
ATOM   2147  CA  ARG A 135      39.283  14.260 -74.739  1.00 83.12           C  
ATOM   2148  HA  ARG A 135      39.014  15.235 -75.146  1.00 83.12           H  
ATOM   2149  C   ARG A 135      39.018  13.270 -75.870  1.00 83.12           C  
ATOM   2150  CB  ARG A 135      40.775  14.260 -74.384  1.00 83.12           C  
ATOM   2151  HB2 ARG A 135      41.009  13.374 -73.795  1.00 83.12           H  
ATOM   2152  HB3 ARG A 135      41.350  14.205 -75.309  1.00 83.12           H  
ATOM   2153  O   ARG A 135      38.831  13.717 -76.995  1.00 83.12           O  
ATOM   2154  CG  ARG A 135      41.218  15.518 -73.629  1.00 83.12           C  
ATOM   2155  HG2 ARG A 135      41.049  16.399 -74.248  1.00 83.12           H  
ATOM   2156  HG3 ARG A 135      40.648  15.617 -72.704  1.00 83.12           H  
ATOM   2157  CD  ARG A 135      42.710  15.390 -73.308  1.00 83.12           C  
ATOM   2158  HD2 ARG A 135      42.865  14.413 -72.850  1.00 83.12           H  
ATOM   2159  HD3 ARG A 135      43.278  15.422 -74.238  1.00 83.12           H  
ATOM   2160  NE  ARG A 135      43.175  16.460 -72.403  1.00 83.12           N  
ATOM   2161  HE  ARG A 135      42.808  17.386 -72.570  1.00 83.12           H  
ATOM   2162  NH1 ARG A 135      44.565  15.162 -71.103  1.00 83.12           N  
ATOM   2163 HH11 ARG A 135      45.187  15.043 -70.316  1.00 83.12           H  
ATOM   2164 HH12 ARG A 135      44.333  14.349 -71.656  1.00 83.12           H  
ATOM   2165  NH2 ARG A 135      44.336  17.333 -70.647  1.00 83.12           N  
ATOM   2166 HH21 ARG A 135      44.978  17.204 -69.879  1.00 83.12           H  
ATOM   2167 HH22 ARG A 135      43.935  18.243 -70.825  1.00 83.12           H  
ATOM   2168  CZ  ARG A 135      44.020  16.312 -71.395  1.00 83.12           C  
ATOM   2169  N   ARG A 136      38.923  11.970 -75.569  1.00 81.23           N  
ATOM   2170  H   ARG A 136      39.102  11.699 -74.612  1.00 81.23           H  
ATOM   2171  CA  ARG A 136      38.607  10.908 -76.535  1.00 81.23           C  
ATOM   2172  HA  ARG A 136      39.363  10.912 -77.320  1.00 81.23           H  
ATOM   2173  C   ARG A 136      37.259  11.161 -77.212  1.00 81.23           C  
ATOM   2174  CB  ARG A 136      38.620   9.545 -75.816  1.00 81.23           C  
ATOM   2175  HB2 ARG A 136      37.693   9.417 -75.257  1.00 81.23           H  
ATOM   2176  HB3 ARG A 136      39.446   9.511 -75.106  1.00 81.23           H  
ATOM   2177  O   ARG A 136      37.181  11.152 -78.434  1.00 81.23           O  
ATOM   2178  CG  ARG A 136      38.797   8.376 -76.797  1.00 81.23           C  
ATOM   2179  HG2 ARG A 136      39.836   8.363 -77.125  1.00 81.23           H  
ATOM   2180  HG3 ARG A 136      38.165   8.521 -77.673  1.00 81.23           H  
ATOM   2181  CD  ARG A 136      38.468   7.024 -76.135  1.00 81.23           C  
ATOM   2182  HD2 ARG A 136      38.999   6.230 -76.658  1.00 81.23           H  
ATOM   2183  HD3 ARG A 136      38.823   7.034 -75.105  1.00 81.23           H  
ATOM   2184  NE  ARG A 136      37.022   6.729 -76.136  1.00 81.23           N  
ATOM   2185  HE  ARG A 136      36.541   6.845 -75.256  1.00 81.23           H  
ATOM   2186  NH1 ARG A 136      36.813   6.156 -78.348  1.00 81.23           N  
ATOM   2187 HH11 ARG A 136      37.817   6.245 -78.416  1.00 81.23           H  
ATOM   2188 HH12 ARG A 136      36.300   6.541 -79.128  1.00 81.23           H  
ATOM   2189  NH2 ARG A 136      34.999   6.388 -77.104  1.00 81.23           N  
ATOM   2190 HH21 ARG A 136      34.476   6.390 -77.968  1.00 81.23           H  
ATOM   2191 HH22 ARG A 136      34.593   6.660 -76.220  1.00 81.23           H  
ATOM   2192  CZ  ARG A 136      36.291   6.403 -77.184  1.00 81.23           C  
ATOM   2193  N   LEU A 137      36.226  11.479 -76.429  1.00 75.40           N  
ATOM   2194  H   LEU A 137      36.357  11.419 -75.430  1.00 75.40           H  
ATOM   2195  CA  LEU A 137      34.894  11.810 -76.940  1.00 75.40           C  
ATOM   2196  HA  LEU A 137      34.574  11.019 -77.618  1.00 75.40           H  
ATOM   2197  C   LEU A 137      34.895  13.100 -77.774  1.00 75.40           C  
ATOM   2198  CB  LEU A 137      33.902  11.900 -75.765  1.00 75.40           C  
ATOM   2199  HB2 LEU A 137      32.973  12.341 -76.127  1.00 75.40           H  
ATOM   2200  HB3 LEU A 137      34.317  12.572 -75.014  1.00 75.40           H  
ATOM   2201  O   LEU A 137      34.238  13.143 -78.807  1.00 75.40           O  
ATOM   2202  CG  LEU A 137      33.570  10.546 -75.105  1.00 75.40           C  
ATOM   2203  HG  LEU A 137      34.488  10.024 -74.836  1.00 75.40           H  
ATOM   2204  CD1 LEU A 137      32.757  10.789 -73.832  1.00 75.40           C  
ATOM   2205 HD11 LEU A 137      32.542   9.834 -73.351  1.00 75.40           H  
ATOM   2206 HD12 LEU A 137      31.822  11.297 -74.071  1.00 75.40           H  
ATOM   2207 HD13 LEU A 137      33.342  11.395 -73.140  1.00 75.40           H  
ATOM   2208  CD2 LEU A 137      32.755   9.634 -76.026  1.00 75.40           C  
ATOM   2209 HD21 LEU A 137      32.503   8.716 -75.494  1.00 75.40           H  
ATOM   2210 HD22 LEU A 137      33.340   9.369 -76.906  1.00 75.40           H  
ATOM   2211 HD23 LEU A 137      31.839  10.136 -76.338  1.00 75.40           H  
ATOM   2212  N   LYS A 138      35.672  14.126 -77.393  1.00 77.27           N  
ATOM   2213  H   LYS A 138      36.165  14.044 -76.516  1.00 77.27           H  
ATOM   2214  CA  LYS A 138      35.844  15.350 -78.203  1.00 77.27           C  
ATOM   2215  HA  LYS A 138      34.862  15.710 -78.510  1.00 77.27           H  
ATOM   2216  C   LYS A 138      36.618  15.116 -79.501  1.00 77.27           C  
ATOM   2217  CB  LYS A 138      36.557  16.433 -77.385  1.00 77.27           C  
ATOM   2218  HB2 LYS A 138      36.960  17.177 -78.072  1.00 77.27           H  
ATOM   2219  HB3 LYS A 138      37.391  15.993 -76.837  1.00 77.27           H  
ATOM   2220  O   LYS A 138      36.407  15.835 -80.477  1.00 77.27           O  
ATOM   2221  CG  LYS A 138      35.607  17.146 -76.422  1.00 77.27           C  
ATOM   2222  HG2 LYS A 138      35.190  16.437 -75.706  1.00 77.27           H  
ATOM   2223  HG3 LYS A 138      34.791  17.589 -76.992  1.00 77.27           H  
ATOM   2224  CD  LYS A 138      36.366  18.250 -75.681  1.00 77.27           C  
ATOM   2225  HD2 LYS A 138      37.149  17.799 -75.073  1.00 77.27           H  
ATOM   2226  HD3 LYS A 138      36.812  18.925 -76.411  1.00 77.27           H  
ATOM   2227  CE  LYS A 138      35.386  19.019 -74.796  1.00 77.27           C  
ATOM   2228  HE2 LYS A 138      34.556  19.354 -75.418  1.00 77.27           H  
ATOM   2229  HE3 LYS A 138      34.982  18.331 -74.054  1.00 77.27           H  
ATOM   2230  NZ  LYS A 138      36.045  20.174 -74.143  1.00 77.27           N  
ATOM   2231  HZ1 LYS A 138      35.378  20.669 -73.569  1.00 77.27           H  
ATOM   2232  HZ2 LYS A 138      36.406  20.804 -74.846  1.00 77.27           H  
ATOM   2233  HZ3 LYS A 138      36.807  19.852 -73.563  1.00 77.27           H  
ATOM   2234  N   GLU A 139      37.552  14.170 -79.519  1.00 73.47           N  
ATOM   2235  H   GLU A 139      37.753  13.668 -78.666  1.00 73.47           H  
ATOM   2236  CA  GLU A 139      38.253  13.771 -80.740  1.00 73.47           C  
ATOM   2237  HA  GLU A 139      38.546  14.662 -81.297  1.00 73.47           H  
ATOM   2238  C   GLU A 139      37.344  12.964 -81.668  1.00 73.47           C  
ATOM   2239  CB  GLU A 139      39.526  12.981 -80.416  1.00 73.47           C  
ATOM   2240  HB2 GLU A 139      39.312  12.226 -79.659  1.00 73.47           H  
ATOM   2241  HB3 GLU A 139      39.850  12.476 -81.326  1.00 73.47           H  
ATOM   2242  O   GLU A 139      37.346  13.232 -82.868  1.00 73.47           O  
ATOM   2243  CG  GLU A 139      40.666  13.892 -79.940  1.00 73.47           C  
ATOM   2244  HG2 GLU A 139      40.355  14.424 -79.040  1.00 73.47           H  
ATOM   2245  HG3 GLU A 139      40.859  14.636 -80.713  1.00 73.47           H  
ATOM   2246  CD  GLU A 139      41.965  13.122 -79.658  1.00 73.47           C  
ATOM   2247  OE1 GLU A 139      42.881  13.753 -79.082  1.00 73.47           O  
ATOM   2248  OE2 GLU A 139      42.065  11.938 -80.063  1.00 73.47           O  
ATOM   2249  N   ASP A 140      36.532  12.048 -81.131  1.00 65.98           N  
ATOM   2250  H   ASP A 140      36.629  11.825 -80.151  1.00 65.98           H  
ATOM   2251  CA  ASP A 140      35.533  11.301 -81.907  1.00 65.98           C  
ATOM   2252  HA  ASP A 140      36.024  10.868 -82.778  1.00 65.98           H  
ATOM   2253  C   ASP A 140      34.449  12.253 -82.464  1.00 65.98           C  
ATOM   2254  CB  ASP A 140      34.966  10.124 -81.074  1.00 65.98           C  
ATOM   2255  HB2 ASP A 140      34.730  10.473 -80.068  1.00 65.98           H  
ATOM   2256  HB3 ASP A 140      34.033   9.799 -81.536  1.00 65.98           H  
ATOM   2257  O   ASP A 140      34.144  12.198 -83.655  1.00 65.98           O  
ATOM   2258  CG  ASP A 140      35.889   8.884 -80.986  1.00 65.98           C  
ATOM   2259  OD1 ASP A 140      36.879   8.803 -81.755  1.00 65.98           O  
ATOM   2260  OD2 ASP A 140      35.611   7.978 -80.151  1.00 65.98           O  
ATOM   2261  N   GLU A 141      33.988  13.239 -81.682  1.00 62.35           N  
ATOM   2262  H   GLU A 141      34.222  13.216 -80.700  1.00 62.35           H  
ATOM   2263  CA  GLU A 141      33.051  14.282 -82.144  1.00 62.35           C  
ATOM   2264  HA  GLU A 141      32.176  13.786 -82.564  1.00 62.35           H  
ATOM   2265  C   GLU A 141      33.648  15.170 -83.260  1.00 62.35           C  
ATOM   2266  CB  GLU A 141      32.597  15.122 -80.930  1.00 62.35           C  
ATOM   2267  HB2 GLU A 141      32.349  14.445 -80.112  1.00 62.35           H  
ATOM   2268  HB3 GLU A 141      33.423  15.759 -80.614  1.00 62.35           H  
ATOM   2269  O   GLU A 141      32.927  15.682 -84.120  1.00 62.35           O  
ATOM   2270  CG  GLU A 141      31.350  15.980 -81.205  1.00 62.35           C  
ATOM   2271  HG2 GLU A 141      30.544  15.324 -81.533  1.00 62.35           H  
ATOM   2272  HG3 GLU A 141      31.571  16.672 -82.018  1.00 62.35           H  
ATOM   2273  CD  GLU A 141      30.875  16.803 -79.990  1.00 62.35           C  
ATOM   2274  OE1 GLU A 141      29.717  17.280 -80.039  1.00 62.35           O  
ATOM   2275  OE2 GLU A 141      31.674  17.025 -79.048  1.00 62.35           O  
ATOM   2276  N   ASN A 142      34.978  15.324 -83.305  1.00 60.23           N  
ATOM   2277  H   ASN A 142      35.525  14.862 -82.593  1.00 60.23           H  
ATOM   2278  CA  ASN A 142      35.662  16.018 -84.401  1.00 60.23           C  
ATOM   2279  HA  ASN A 142      34.990  16.775 -84.805  1.00 60.23           H  
ATOM   2280  C   ASN A 142      35.997  15.105 -85.592  1.00 60.23           C  
ATOM   2281  CB  ASN A 142      36.905  16.739 -83.862  1.00 60.23           C  
ATOM   2282  HB2 ASN A 142      37.562  16.992 -84.694  1.00 60.23           H  
ATOM   2283  HB3 ASN A 142      37.452  16.080 -83.188  1.00 60.23           H  
ATOM   2284  O   ASN A 142      36.083  15.602 -86.715  1.00 60.23           O  
ATOM   2285  CG  ASN A 142      36.553  18.041 -83.166  1.00 60.23           C  
ATOM   2286  ND2 ASN A 142      37.028  18.243 -81.965  1.00 60.23           N  
ATOM   2287 HD21 ASN A 142      37.256  17.410 -81.442  1.00 60.23           H  
ATOM   2288 HD22 ASN A 142      36.657  19.058 -81.497  1.00 60.23           H  
ATOM   2289  OD1 ASN A 142      35.869  18.907 -83.691  1.00 60.23           O  
ATOM   2290  N   LYS A 143      36.160  13.792 -85.389  1.00 56.47           N  
ATOM   2291  H   LYS A 143      36.087  13.448 -84.442  1.00 56.47           H  
ATOM   2292  CA  LYS A 143      36.399  12.815 -86.466  1.00 56.47           C  
ATOM   2293  HA  LYS A 143      37.063  13.262 -87.206  1.00 56.47           H  
ATOM   2294  C   LYS A 143      35.136  12.462 -87.246  1.00 56.47           C  
ATOM   2295  CB  LYS A 143      37.064  11.553 -85.907  1.00 56.47           C  
ATOM   2296  HB2 LYS A 143      36.620  11.301 -84.944  1.00 56.47           H  
ATOM   2297  HB3 LYS A 143      36.887  10.722 -86.589  1.00 56.47           H  
ATOM   2298  O   LYS A 143      35.247  12.160 -88.433  1.00 56.47           O  
ATOM   2299  CG  LYS A 143      38.579  11.747 -85.771  1.00 56.47           C  
ATOM   2300  HG2 LYS A 143      39.016  11.904 -86.757  1.00 56.47           H  
ATOM   2301  HG3 LYS A 143      38.783  12.617 -85.147  1.00 56.47           H  
ATOM   2302  CD  LYS A 143      39.196  10.505 -85.126  1.00 56.47           C  
ATOM   2303  HD2 LYS A 143      38.978   9.625 -85.730  1.00 56.47           H  
ATOM   2304  HD3 LYS A 143      38.742  10.377 -84.143  1.00 56.47           H  
ATOM   2305  CE  LYS A 143      40.708  10.680 -84.976  1.00 56.47           C  
ATOM   2306  HE2 LYS A 143      41.182  10.583 -85.953  1.00 56.47           H  
ATOM   2307  HE3 LYS A 143      40.896  11.685 -84.600  1.00 56.47           H  
ATOM   2308  NZ  LYS A 143      41.244   9.690 -84.013  1.00 56.47           N  
ATOM   2309  HZ1 LYS A 143      41.050   8.744 -84.310  1.00 56.47           H  
ATOM   2310  HZ2 LYS A 143      42.233   9.823 -83.854  1.00 56.47           H  
ATOM   2311  HZ3 LYS A 143      40.787   9.823 -83.122  1.00 56.47           H  
ATOM   2312  N   ASP A 144      33.956  12.627 -86.653  1.00 50.86           N  
ATOM   2313  H   ASP A 144      33.929  12.718 -85.648  1.00 50.86           H  
ATOM   2314  CA  ASP A 144      32.683  12.524 -87.380  1.00 50.86           C  
ATOM   2315  HA  ASP A 144      32.752  11.659 -88.040  1.00 50.86           H  
ATOM   2316  C   ASP A 144      32.429  13.700 -88.350  1.00 50.86           C  
ATOM   2317  CB  ASP A 144      31.528  12.259 -86.398  1.00 50.86           C  
ATOM   2318  HB2 ASP A 144      31.657  12.877 -85.509  1.00 50.86           H  
ATOM   2319  HB3 ASP A 144      30.590  12.549 -86.870  1.00 50.86           H  
ATOM   2320  O   ASP A 144      31.471  13.690 -89.126  1.00 50.86           O  
ATOM   2321  CG  ASP A 144      31.400  10.778 -85.998  1.00 50.86           C  
ATOM   2322  OD1 ASP A 144      31.967   9.913 -86.708  1.00 50.86           O  
ATOM   2323  OD2 ASP A 144      30.664  10.513 -85.022  1.00 50.86           O  
ATOM   2324  N   LYS A 145      33.355  14.668 -88.441  1.00 46.74           N  
ATOM   2325  H   LYS A 145      34.121  14.633 -87.783  1.00 46.74           H  
ATOM   2326  CA  LYS A 145      33.488  15.556 -89.607  1.00 46.74           C  
ATOM   2327  HA  LYS A 145      32.522  15.624 -90.108  1.00 46.74           H  
ATOM   2328  C   LYS A 145      34.449  14.938 -90.629  1.00 46.74           C  
ATOM   2329  CB  LYS A 145      33.867  16.975 -89.171  1.00 46.74           C  
ATOM   2330  HB2 LYS A 145      34.747  16.942 -88.529  1.00 46.74           H  
ATOM   2331  HB3 LYS A 145      34.105  17.564 -90.057  1.00 46.74           H  
ATOM   2332  O   LYS A 145      35.632  15.261 -90.693  1.00 46.74           O  
ATOM   2333  CG  LYS A 145      32.694  17.636 -88.434  1.00 46.74           C  
ATOM   2334  HG2 LYS A 145      32.445  17.052 -87.548  1.00 46.74           H  
ATOM   2335  HG3 LYS A 145      31.825  17.668 -89.091  1.00 46.74           H  
ATOM   2336  CD  LYS A 145      33.055  19.057 -88.002  1.00 46.74           C  
ATOM   2337  HD2 LYS A 145      33.929  19.010 -87.353  1.00 46.74           H  
ATOM   2338  HD3 LYS A 145      33.284  19.662 -88.880  1.00 46.74           H  
ATOM   2339  CE  LYS A 145      31.871  19.654 -87.239  1.00 46.74           C  
ATOM   2340  HE2 LYS A 145      31.578  18.942 -86.467  1.00 46.74           H  
ATOM   2341  HE3 LYS A 145      31.029  19.771 -87.921  1.00 46.74           H  
ATOM   2342  NZ  LYS A 145      32.238  20.944 -86.612  1.00 46.74           N  
ATOM   2343  HZ1 LYS A 145      32.521  21.617 -87.310  1.00 46.74           H  
ATOM   2344  HZ2 LYS A 145      33.003  20.788 -85.972  1.00 46.74           H  
ATOM   2345  HZ3 LYS A 145      31.459  21.302 -86.077  1.00 46.74           H  
ATOM   2346  N   CYS A 146      33.902  14.037 -91.441  1.00 34.40           N  
ATOM   2347  H   CYS A 146      32.946  13.783 -91.236  1.00 34.40           H  
ATOM   2348  CA  CYS A 146      34.554  13.388 -92.579  1.00 34.40           C  
ATOM   2349  HA  CYS A 146      35.243  12.625 -92.217  1.00 34.40           H  
ATOM   2350  C   CYS A 146      35.311  14.367 -93.499  1.00 34.40           C  
ATOM   2351  CB  CYS A 146      33.446  12.732 -93.425  1.00 34.40           C  
ATOM   2352  HB2 CYS A 146      32.645  13.451 -93.599  1.00 34.40           H  
ATOM   2353  HB3 CYS A 146      33.854  12.448 -94.395  1.00 34.40           H  
ATOM   2354  O   CYS A 146      34.678  15.265 -94.036  1.00 34.40           O  
ATOM   2355  SG  CYS A 146      32.777  11.241 -92.640  1.00 34.40           S  
ATOM   2356  HG  CYS A 146      32.424  11.761 -91.461  1.00 34.40           H  
ATOM   2357  N   PHE A 147      36.605  14.119 -93.756  1.00 31.94           N  
ATOM   2358  H   PHE A 147      37.091  13.601 -93.037  1.00 31.94           H  
ATOM   2359  CA  PHE A 147      37.256  14.113 -95.087  1.00 31.94           C  
ATOM   2360  HA  PHE A 147      36.690  13.464 -95.756  1.00 31.94           H  
ATOM   2361  C   PHE A 147      38.697  13.561 -94.969  1.00 31.94           C  
ATOM   2362  CB  PHE A 147      37.340  15.517 -95.737  1.00 31.94           C  
ATOM   2363  HB2 PHE A 147      38.178  15.528 -96.433  1.00 31.94           H  
ATOM   2364  HB3 PHE A 147      37.565  16.252 -94.964  1.00 31.94           H  
ATOM   2365  O   PHE A 147      39.560  14.249 -94.427  1.00 31.94           O  
ATOM   2366  CG  PHE A 147      36.123  15.963 -96.534  1.00 31.94           C  
ATOM   2367  CD1 PHE A 147      35.768  15.304 -97.728  1.00 31.94           C  
ATOM   2368  HD1 PHE A 147      36.372  14.487 -98.095  1.00 31.94           H  
ATOM   2369  CD2 PHE A 147      35.336  17.037 -96.078  1.00 31.94           C  
ATOM   2370  HD2 PHE A 147      35.595  17.540 -95.158  1.00 31.94           H  
ATOM   2371  CE1 PHE A 147      34.609  15.687 -98.429  1.00 31.94           C  
ATOM   2372  HE1 PHE A 147      34.326  15.167 -99.332  1.00 31.94           H  
ATOM   2373  CE2 PHE A 147      34.163  17.400 -96.760  1.00 31.94           C  
ATOM   2374  HE2 PHE A 147      33.539  18.192 -96.372  1.00 31.94           H  
ATOM   2375  CZ  PHE A 147      33.797  16.724 -97.936  1.00 31.94           C  
ATOM   2376  HZ  PHE A 147      32.893  17.000 -98.457  1.00 31.94           H  
ATOM   2377  N   PRO A 148      39.020  12.370 -95.513  1.00 32.38           N  
ATOM   2378  CA  PRO A 148      40.401  11.957 -95.738  1.00 32.38           C  
ATOM   2379  HA  PRO A 148      41.104  12.577 -95.181  1.00 32.38           H  
ATOM   2380  C   PRO A 148      40.749  12.030 -97.235  1.00 32.38           C  
ATOM   2381  CB  PRO A 148      40.460  10.534 -95.182  1.00 32.38           C  
ATOM   2382  HB2 PRO A 148      41.238   9.938 -95.659  1.00 32.38           H  
ATOM   2383  HB3 PRO A 148      40.623  10.577 -94.105  1.00 32.38           H  
ATOM   2384  O   PRO A 148      40.103  11.383 -98.059  1.00 32.38           O  
ATOM   2385  CG  PRO A 148      39.059   9.975 -95.461  1.00 32.38           C  
ATOM   2386  HG2 PRO A 148      39.066   9.402 -96.388  1.00 32.38           H  
ATOM   2387  HG3 PRO A 148      38.722   9.348 -94.637  1.00 32.38           H  
ATOM   2388  CD  PRO A 148      38.151  11.205 -95.629  1.00 32.38           C  
ATOM   2389  HD2 PRO A 148      37.397  11.215 -94.842  1.00 32.38           H  
ATOM   2390  HD3 PRO A 148      37.671  11.188 -96.607  1.00 32.38           H  
ATOM   2391  N   LYS A 149      41.804  12.771 -97.598  1.00 34.86           N  
ATOM   2392  H   LYS A 149      42.284  13.297 -96.882  1.00 34.86           H  
ATOM   2393  CA  LYS A 149      42.483  12.618 -98.896  1.00 34.86           C  
ATOM   2394  HA  LYS A 149      41.869  12.001 -99.553  1.00 34.86           H  
ATOM   2395  C   LYS A 149      43.801  11.863 -98.705  1.00 34.86           C  
ATOM   2396  CB  LYS A 149      42.685  13.965 -99.614  1.00 34.86           C  
ATOM   2397  HB2 LYS A 149      42.982  14.731 -98.898  1.00 34.86           H  
ATOM   2398  HB3 LYS A 149      43.498  13.841-100.329  1.00 34.86           H  
ATOM   2399  O   LYS A 149      44.691  12.329 -98.001  1.00 34.86           O  
ATOM   2400  CG  LYS A 149      41.435  14.418-100.391  1.00 34.86           C  
ATOM   2401  HG2 LYS A 149      41.073  13.591-101.003  1.00 34.86           H  
ATOM   2402  HG3 LYS A 149      40.652  14.710 -99.692  1.00 34.86           H  
ATOM   2403  CD  LYS A 149      41.781  15.596-101.314  1.00 34.86           C  
ATOM   2404  HD2 LYS A 149      42.621  15.303-101.945  1.00 34.86           H  
ATOM   2405  HD3 LYS A 149      42.081  16.451-100.710  1.00 34.86           H  
ATOM   2406  CE  LYS A 149      40.598  15.977-102.211  1.00 34.86           C  
ATOM   2407  HE2 LYS A 149      39.797  16.382-101.592  1.00 34.86           H  
ATOM   2408  HE3 LYS A 149      40.231  15.071-102.694  1.00 34.86           H  
ATOM   2409  NZ  LYS A 149      41.016  16.957-103.245  1.00 34.86           N  
ATOM   2410  HZ1 LYS A 149      40.250  17.186-103.862  1.00 34.86           H  
ATOM   2411  HZ2 LYS A 149      41.756  16.559-103.806  1.00 34.86           H  
ATOM   2412  HZ3 LYS A 149      41.374  17.801-102.821  1.00 34.86           H  
ATOM   2413  N   LYS A 150      43.868  10.686 -99.334  1.00 31.57           N  
ATOM   2414  H   LYS A 150      43.055  10.460 -99.888  1.00 31.57           H  
ATOM   2415  CA  LYS A 150      45.072   9.920 -99.686  1.00 31.57           C  
ATOM   2416  HA  LYS A 150      45.860  10.045 -98.942  1.00 31.57           H  
ATOM   2417  C   LYS A 150      45.572  10.420-101.043  1.00 31.57           C  
ATOM   2418  CB  LYS A 150      44.706   8.433 -99.886  1.00 31.57           C  
ATOM   2419  HB2 LYS A 150      43.791   8.379-100.476  1.00 31.57           H  
ATOM   2420  HB3 LYS A 150      45.496   7.975-100.481  1.00 31.57           H  
ATOM   2421  O   LYS A 150      44.747  10.562-101.932  1.00 31.57           O  
ATOM   2422  CG  LYS A 150      44.538   7.575 -98.627  1.00 31.57           C  
ATOM   2423  HG2 LYS A 150      45.479   7.558 -98.076  1.00 31.57           H  
ATOM   2424  HG3 LYS A 150      43.757   7.995 -97.993  1.00 31.57           H  
ATOM   2425  CD  LYS A 150      44.152   6.144 -99.046  1.00 31.57           C  
ATOM   2426  HD2 LYS A 150      44.869   5.786 -99.785  1.00 31.57           H  
ATOM   2427  HD3 LYS A 150      43.163   6.165 -99.503  1.00 31.57           H  
ATOM   2428  CE  LYS A 150      44.151   5.185 -97.850  1.00 31.57           C  
ATOM   2429  HE2 LYS A 150      43.461   5.568 -97.098  1.00 31.57           H  
ATOM   2430  HE3 LYS A 150      45.150   5.177 -97.413  1.00 31.57           H  
ATOM   2431  NZ  LYS A 150      43.758   3.809 -98.252  1.00 31.57           N  
ATOM   2432  HZ1 LYS A 150      43.774   3.188 -97.456  1.00 31.57           H  
ATOM   2433  HZ2 LYS A 150      44.398   3.449 -98.946  1.00 31.57           H  
ATOM   2434  HZ3 LYS A 150      42.828   3.805 -98.645  1.00 31.57           H  
ATOM   2435  N   GLU A 151      46.877  10.573-101.196  1.00 34.44           N  
ATOM   2436  H   GLU A 151      47.455  10.599-100.368  1.00 34.44           H  
ATOM   2437  CA  GLU A 151      47.653  10.611-102.449  1.00 34.44           C  
ATOM   2438  HA  GLU A 151      47.410   9.776-103.106  1.00 34.44           H  
ATOM   2439  C   GLU A 151      49.118  10.503-101.986  1.00 34.44           C  
ATOM   2440  CB  GLU A 151      47.445  11.949-103.203  1.00 34.44           C  
ATOM   2441  HB2 GLU A 151      48.406  12.297-103.582  1.00 34.44           H  
ATOM   2442  HB3 GLU A 151      47.077  12.699-102.503  1.00 34.44           H  
ATOM   2443  O   GLU A 151      49.481  11.121-100.990  1.00 34.44           O  
ATOM   2444  CG  GLU A 151      46.482  11.858-104.405  1.00 34.44           C  
ATOM   2445  HG2 GLU A 151      46.945  11.248-105.180  1.00 34.44           H  
ATOM   2446  HG3 GLU A 151      45.564  11.354-104.101  1.00 34.44           H  
ATOM   2447  CD  GLU A 151      46.115  13.240-104.983  1.00 34.44           C  
ATOM   2448  OE1 GLU A 151      44.981  13.382-105.503  1.00 34.44           O  
ATOM   2449  OE2 GLU A 151      46.921  14.188-104.838  1.00 34.44           O  
ATOM   2450  N   GLU A 152      50.052   9.767-102.567  1.00 34.97           N  
ATOM   2451  H   GLU A 152      50.973  10.026-102.245  1.00 34.97           H  
ATOM   2452  CA  GLU A 152      50.102   8.618-103.466  1.00 34.97           C  
ATOM   2453  HA  GLU A 152      49.494   7.802-103.074  1.00 34.97           H  
ATOM   2454  C   GLU A 152      51.591   8.220-103.414  1.00 34.97           C  
ATOM   2455  CB  GLU A 152      49.679   8.960-104.908  1.00 34.97           C  
ATOM   2456  HB2 GLU A 152      50.533   8.850-105.576  1.00 34.97           H  
ATOM   2457  HB3 GLU A 152      49.330   9.992-104.961  1.00 34.97           H  
ATOM   2458  O   GLU A 152      52.472   9.081-103.410  1.00 34.97           O  
ATOM   2459  CG  GLU A 152      48.560   8.016-105.373  1.00 34.97           C  
ATOM   2460  HG2 GLU A 152      48.942   6.995-105.345  1.00 34.97           H  
ATOM   2461  HG3 GLU A 152      47.736   8.079-104.662  1.00 34.97           H  
ATOM   2462  CD  GLU A 152      48.037   8.325-106.787  1.00 34.97           C  
ATOM   2463  OE1 GLU A 152      47.034   7.676-107.162  1.00 34.97           O  
ATOM   2464  OE2 GLU A 152      48.654   9.161-107.483  1.00 34.97           O  
ATOM   2465  N   ILE A 153      51.890   6.930-103.282  1.00 30.91           N  
ATOM   2466  H   ILE A 153      51.143   6.256-103.375  1.00 30.91           H  
ATOM   2467  CA  ILE A 153      53.260   6.412-103.196  1.00 30.91           C  
ATOM   2468  HA  ILE A 153      53.917   7.169-102.766  1.00 30.91           H  
ATOM   2469  C   ILE A 153      53.729   6.109-104.622  1.00 30.91           C  
ATOM   2470  CB  ILE A 153      53.295   5.155-102.287  1.00 30.91           C  
ATOM   2471  HB  ILE A 153      52.551   4.452-102.661  1.00 30.91           H  
ATOM   2472  O   ILE A 153      53.206   5.191-105.249  1.00 30.91           O  
ATOM   2473  CG1 ILE A 153      52.914   5.514-100.829  1.00 30.91           C  
ATOM   2474 HG12 ILE A 153      53.681   6.156-100.394  1.00 30.91           H  
ATOM   2475 HG13 ILE A 153      51.977   6.072-100.828  1.00 30.91           H  
ATOM   2476  CG2 ILE A 153      54.669   4.456-102.346  1.00 30.91           C  
ATOM   2477 HG21 ILE A 153      54.676   3.564-101.720  1.00 30.91           H  
ATOM   2478 HG22 ILE A 153      55.453   5.136-102.015  1.00 30.91           H  
ATOM   2479 HG23 ILE A 153      54.884   4.129-103.364  1.00 30.91           H  
ATOM   2480  CD1 ILE A 153      52.703   4.292 -99.925  1.00 30.91           C  
ATOM   2481 HD11 ILE A 153      51.974   3.619-100.376  1.00 30.91           H  
ATOM   2482 HD12 ILE A 153      53.644   3.763 -99.769  1.00 30.91           H  
ATOM   2483 HD13 ILE A 153      52.330   4.620 -98.955  1.00 30.91           H  
ATOM   2484  N   THR A 154      54.746   6.814-105.122  1.00 38.70           N  
ATOM   2485  H   THR A 154      55.052   7.644-104.633  1.00 38.70           H  
ATOM   2486  CA  THR A 154      55.524   6.377-106.294  1.00 38.70           C  
ATOM   2487  HA  THR A 154      54.939   5.651-106.859  1.00 38.70           H  
ATOM   2488  C   THR A 154      56.802   5.688-105.828  1.00 38.70           C  
ATOM   2489  CB  THR A 154      55.846   7.519-107.264  1.00 38.70           C  
ATOM   2490  HB  THR A 154      56.567   7.162-107.999  1.00 38.70           H  
ATOM   2491  O   THR A 154      57.643   6.300-105.168  1.00 38.70           O  
ATOM   2492  CG2 THR A 154      54.598   7.990-108.007  1.00 38.70           C  
ATOM   2493 HG21 THR A 154      53.856   8.358-107.299  1.00 38.70           H  
ATOM   2494 HG22 THR A 154      54.865   8.798-108.689  1.00 38.70           H  
ATOM   2495 HG23 THR A 154      54.170   7.168-108.581  1.00 38.70           H  
ATOM   2496  OG1 THR A 154      56.404   8.608-106.566  1.00 38.70           O  
ATOM   2497  HG1 THR A 154      57.090   8.256-105.994  1.00 38.70           H  
ATOM   2498  N   GLY A 155      56.920   4.400-106.156  1.00 32.67           N  
ATOM   2499  H   GLY A 155      56.175   3.987-106.699  1.00 32.67           H  
ATOM   2500  CA  GLY A 155      58.016   3.526-105.757  1.00 32.67           C  
ATOM   2501  HA2 GLY A 155      58.087   3.537-104.669  1.00 32.67           H  
ATOM   2502  HA3 GLY A 155      57.799   2.504-106.068  1.00 32.67           H  
ATOM   2503  C   GLY A 155      59.366   3.923-106.352  1.00 32.67           C  
ATOM   2504  O   GLY A 155      59.510   4.110-107.558  1.00 32.67           O  
ATOM   2505  N   TYR A 156      60.370   3.974-105.483  1.00 37.87           N  
ATOM   2506  H   TYR A 156      60.158   3.833-104.506  1.00 37.87           H  
ATOM   2507  CA  TYR A 156      61.777   3.909-105.847  1.00 37.87           C  
ATOM   2508  HA  TYR A 156      61.872   3.879-106.933  1.00 37.87           H  
ATOM   2509  C   TYR A 156      62.324   2.605-105.272  1.00 37.87           C  
ATOM   2510  CB  TYR A 156      62.530   5.145-105.324  1.00 37.87           C  
ATOM   2511  HB2 TYR A 156      63.265   4.837-104.580  1.00 37.87           H  
ATOM   2512  HB3 TYR A 156      61.837   5.815-104.816  1.00 37.87           H  
ATOM   2513  O   TYR A 156      62.129   2.331-104.090  1.00 37.87           O  
ATOM   2514  CG  TYR A 156      63.233   5.928-106.413  1.00 37.87           C  
ATOM   2515  CD1 TYR A 156      64.596   5.698-106.688  1.00 37.87           C  
ATOM   2516  HD1 TYR A 156      65.140   4.956-106.123  1.00 37.87           H  
ATOM   2517  CD2 TYR A 156      62.514   6.879-107.161  1.00 37.87           C  
ATOM   2518  HD2 TYR A 156      61.465   7.040-106.962  1.00 37.87           H  
ATOM   2519  CE1 TYR A 156      65.244   6.430-107.704  1.00 37.87           C  
ATOM   2520  HE1 TYR A 156      66.287   6.251-107.917  1.00 37.87           H  
ATOM   2521  CE2 TYR A 156      63.158   7.614-108.174  1.00 37.87           C  
ATOM   2522  HE2 TYR A 156      62.614   8.345-108.753  1.00 37.87           H  
ATOM   2523  OH  TYR A 156      65.141   8.104-109.425  1.00 37.87           O  
ATOM   2524  HH  TYR A 156      66.060   7.849-109.535  1.00 37.87           H  
ATOM   2525  CZ  TYR A 156      64.524   7.393-108.446  1.00 37.87           C  
ATOM   2526  N   TYR A 157      62.999   1.809-106.102  1.00 41.36           N  
ATOM   2527  H   TYR A 157      63.068   2.085-107.071  1.00 41.36           H  
ATOM   2528  CA  TYR A 157      63.790   0.657-105.675  1.00 41.36           C  
ATOM   2529  HA  TYR A 157      63.133  -0.132-105.308  1.00 41.36           H  
ATOM   2530  C   TYR A 157      64.737   1.088-104.540  1.00 41.36           C  
ATOM   2531  CB  TYR A 157      64.587   0.133-106.883  1.00 41.36           C  
ATOM   2532  HB2 TYR A 157      65.360  -0.540-106.512  1.00 41.36           H  
ATOM   2533  HB3 TYR A 157      65.101   0.964-107.366  1.00 41.36           H  
ATOM   2534  O   TYR A 157      65.728   1.781-104.782  1.00 41.36           O  
ATOM   2535  CG  TYR A 157      63.777  -0.619-107.926  1.00 41.36           C  
ATOM   2536  CD1 TYR A 157      63.713  -2.025-107.865  1.00 41.36           C  
ATOM   2537  HD1 TYR A 157      64.218  -2.555-107.070  1.00 41.36           H  
ATOM   2538  CD2 TYR A 157      63.119   0.065-108.970  1.00 41.36           C  
ATOM   2539  HD2 TYR A 157      63.172   1.141-109.038  1.00 41.36           H  
ATOM   2540  CE1 TYR A 157      62.998  -2.750-108.837  1.00 41.36           C  
ATOM   2541  HE1 TYR A 157      62.956  -3.827-108.782  1.00 41.36           H  
ATOM   2542  CE2 TYR A 157      62.396  -0.657-109.942  1.00 41.36           C  
ATOM   2543  HE2 TYR A 157      61.887  -0.145-110.745  1.00 41.36           H  
ATOM   2544  OH  TYR A 157      61.648  -2.758-110.822  1.00 41.36           O  
ATOM   2545  HH  TYR A 157      61.670  -3.703-110.658  1.00 41.36           H  
ATOM   2546  CZ  TYR A 157      62.337  -2.065-109.879  1.00 41.36           C  
ATOM   2547  N   GLN A 158      64.410   0.735-103.297  1.00 51.27           N  
ATOM   2548  H   GLN A 158      63.553   0.224-103.143  1.00 51.27           H  
ATOM   2549  CA  GLN A 158      65.241   1.015-102.130  1.00 51.27           C  
ATOM   2550  HA  GLN A 158      65.944   1.810-102.379  1.00 51.27           H  
ATOM   2551  C   GLN A 158      66.071  -0.228-101.811  1.00 51.27           C  
ATOM   2552  CB  GLN A 158      64.397   1.519-100.946  1.00 51.27           C  
ATOM   2553  HB2 GLN A 158      64.936   1.325-100.018  1.00 51.27           H  
ATOM   2554  HB3 GLN A 158      63.451   0.979-100.910  1.00 51.27           H  
ATOM   2555  O   GLN A 158      65.558  -1.338-101.749  1.00 51.27           O  
ATOM   2556  CG  GLN A 158      64.149   3.036-101.046  1.00 51.27           C  
ATOM   2557  HG2 GLN A 158      63.654   3.262-101.991  1.00 51.27           H  
ATOM   2558  HG3 GLN A 158      65.110   3.551-101.031  1.00 51.27           H  
ATOM   2559  CD  GLN A 158      63.278   3.578 -99.914  1.00 51.27           C  
ATOM   2560  NE2 GLN A 158      63.549   4.761 -99.406  1.00 51.27           N  
ATOM   2561 HE21 GLN A 158      64.355   5.291 -99.704  1.00 51.27           H  
ATOM   2562 HE22 GLN A 158      62.990   4.997 -98.598  1.00 51.27           H  
ATOM   2563  OE1 GLN A 158      62.320   2.971 -99.475  1.00 51.27           O  
ATOM   2564  N   ARG A 159      67.380  -0.010-101.693  1.00 62.31           N  
ATOM   2565  H   ARG A 159      67.662   0.958-101.735  1.00 62.31           H  
ATOM   2566  CA  ARG A 159      68.377  -0.955-101.176  1.00 62.31           C  
ATOM   2567  HA  ARG A 159      68.102  -1.972-101.456  1.00 62.31           H  
ATOM   2568  C   ARG A 159      68.361  -0.848 -99.646  1.00 62.31           C  
ATOM   2569  CB  ARG A 159      69.730  -0.554-101.794  1.00 62.31           C  
ATOM   2570  HB2 ARG A 159      69.546  -0.214-102.814  1.00 62.31           H  
ATOM   2571  HB3 ARG A 159      70.147   0.281-101.232  1.00 62.31           H  
ATOM   2572  O   ARG A 159      68.096   0.256 -99.165  1.00 62.31           O  
ATOM   2573  CG  ARG A 159      70.767  -1.678-101.882  1.00 62.31           C  
ATOM   2574  HG2 ARG A 159      70.339  -2.517-102.431  1.00 62.31           H  
ATOM   2575  HG3 ARG A 159      71.045  -2.010-100.882  1.00 62.31           H  
ATOM   2576  CD  ARG A 159      72.004  -1.149-102.626  1.00 62.31           C  
ATOM   2577  HD2 ARG A 159      72.495  -0.407-101.997  1.00 62.31           H  
ATOM   2578  HD3 ARG A 159      71.681  -0.678-103.555  1.00 62.31           H  
ATOM   2579  NE  ARG A 159      72.950  -2.227-102.951  1.00 62.31           N  
ATOM   2580  HE  ARG A 159      72.677  -3.155-102.660  1.00 62.31           H  
ATOM   2581  NH1 ARG A 159      74.563  -0.946-103.977  1.00 62.31           N  
ATOM   2582 HH11 ARG A 159      74.027  -0.121-103.748  1.00 62.31           H  
ATOM   2583 HH12 ARG A 159      75.482  -0.879-104.392  1.00 62.31           H  
ATOM   2584  NH2 ARG A 159      74.850  -3.151-103.792  1.00 62.31           N  
ATOM   2585 HH21 ARG A 159      75.767  -3.067-104.208  1.00 62.31           H  
ATOM   2586 HH22 ARG A 159      74.543  -4.050-103.449  1.00 62.31           H  
ATOM   2587  CZ  ARG A 159      74.111  -2.103-103.571  1.00 62.31           C  
ATOM   2588  N   SER A 160      68.690  -1.912 -98.904  1.00 70.87           N  
ATOM   2589  H   SER A 160      68.818  -2.809 -99.350  1.00 70.87           H  
ATOM   2590  CA  SER A 160      68.811  -1.839 -97.433  1.00 70.87           C  
ATOM   2591  HA  SER A 160      67.826  -1.630 -97.016  1.00 70.87           H  
ATOM   2592  C   SER A 160      69.756  -0.702 -97.036  1.00 70.87           C  
ATOM   2593  CB  SER A 160      69.308  -3.161 -96.839  1.00 70.87           C  
ATOM   2594  HB2 SER A 160      69.416  -3.057 -95.759  1.00 70.87           H  
ATOM   2595  HB3 SER A 160      70.274  -3.416 -97.273  1.00 70.87           H  
ATOM   2596  O   SER A 160      70.855  -0.584 -97.586  1.00 70.87           O  
ATOM   2597  OG  SER A 160      68.371  -4.187 -97.117  1.00 70.87           O  
ATOM   2598  HG  SER A 160      68.832  -5.027 -97.178  1.00 70.87           H  
ATOM   2599  N   ARG A 161      69.307   0.186 -96.144  1.00 83.15           N  
ATOM   2600  H   ARG A 161      68.426  -0.002 -95.688  1.00 83.15           H  
ATOM   2601  CA  ARG A 161      70.001   1.441 -95.823  1.00 83.15           C  
ATOM   2602  HA  ARG A 161      71.065   1.316 -96.022  1.00 83.15           H  
ATOM   2603  C   ARG A 161      69.871   1.779 -94.348  1.00 83.15           C  
ATOM   2604  CB  ARG A 161      69.465   2.598 -96.690  1.00 83.15           C  
ATOM   2605  HB2 ARG A 161      69.679   3.548 -96.199  1.00 83.15           H  
ATOM   2606  HB3 ARG A 161      68.382   2.506 -96.782  1.00 83.15           H  
ATOM   2607  O   ARG A 161      68.851   1.530 -93.709  1.00 83.15           O  
ATOM   2608  CG  ARG A 161      70.115   2.625 -98.081  1.00 83.15           C  
ATOM   2609  HG2 ARG A 161      71.179   2.832 -97.975  1.00 83.15           H  
ATOM   2610  HG3 ARG A 161      70.005   1.655 -98.566  1.00 83.15           H  
ATOM   2611  CD  ARG A 161      69.475   3.699 -98.962  1.00 83.15           C  
ATOM   2612  HD2 ARG A 161      69.700   4.673 -98.528  1.00 83.15           H  
ATOM   2613  HD3 ARG A 161      68.396   3.550 -98.958  1.00 83.15           H  
ATOM   2614  NE  ARG A 161      69.973   3.613-100.350  1.00 83.15           N  
ATOM   2615  HE  ARG A 161      70.386   2.727-100.603  1.00 83.15           H  
ATOM   2616  NH1 ARG A 161      69.383   5.726-101.015  1.00 83.15           N  
ATOM   2617 HH11 ARG A 161      69.340   6.453-101.715  1.00 83.15           H  
ATOM   2618 HH12 ARG A 161      69.105   5.913-100.062  1.00 83.15           H  
ATOM   2619  NH2 ARG A 161      70.307   4.330-102.490  1.00 83.15           N  
ATOM   2620 HH21 ARG A 161      70.225   5.054-103.189  1.00 83.15           H  
ATOM   2621 HH22 ARG A 161      70.692   3.426-102.727  1.00 83.15           H  
ATOM   2622  CZ  ARG A 161      69.888   4.553-101.275  1.00 83.15           C  
ATOM   2623  N   LEU A 162      70.929   2.384 -93.821  1.00 90.34           N  
ATOM   2624  H   LEU A 162      71.698   2.616 -94.433  1.00 90.34           H  
ATOM   2625  CA  LEU A 162      70.885   3.038 -92.526  1.00 90.34           C  
ATOM   2626  HA  LEU A 162      70.297   2.425 -91.843  1.00 90.34           H  
ATOM   2627  C   LEU A 162      70.193   4.393 -92.690  1.00 90.34           C  
ATOM   2628  CB  LEU A 162      72.319   3.163 -91.993  1.00 90.34           C  
ATOM   2629  HB2 LEU A 162      72.869   3.849 -92.638  1.00 90.34           H  
ATOM   2630  HB3 LEU A 162      72.801   2.187 -92.051  1.00 90.34           H  
ATOM   2631  O   LEU A 162      70.488   5.134 -93.622  1.00 90.34           O  
ATOM   2632  CG  LEU A 162      72.405   3.666 -90.545  1.00 90.34           C  
ATOM   2633  HG  LEU A 162      71.919   4.638 -90.460  1.00 90.34           H  
ATOM   2634  CD1 LEU A 162      71.752   2.682 -89.571  1.00 90.34           C  
ATOM   2635 HD11 LEU A 162      72.039   2.915 -88.546  1.00 90.34           H  
ATOM   2636 HD12 LEU A 162      72.047   1.661 -89.812  1.00 90.34           H  
ATOM   2637 HD13 LEU A 162      70.667   2.764 -89.641  1.00 90.34           H  
ATOM   2638  CD2 LEU A 162      73.875   3.824 -90.169  1.00 90.34           C  
ATOM   2639 HD21 LEU A 162      73.956   4.203 -89.150  1.00 90.34           H  
ATOM   2640 HD22 LEU A 162      74.342   4.540 -90.846  1.00 90.34           H  
ATOM   2641 HD23 LEU A 162      74.385   2.863 -90.239  1.00 90.34           H  
ATOM   2642  N   HIS A 163      69.286   4.714 -91.780  1.00 93.19           N  
ATOM   2643  H   HIS A 163      69.035   4.031 -91.080  1.00 93.19           H  
ATOM   2644  CA  HIS A 163      68.586   5.984 -91.737  1.00 93.19           C  
ATOM   2645  HA  HIS A 163      68.960   6.639 -92.523  1.00 93.19           H  
ATOM   2646  C   HIS A 163      68.834   6.663 -90.399  1.00 93.19           C  
ATOM   2647  CB  HIS A 163      67.094   5.758 -91.974  1.00 93.19           C  
ATOM   2648  HB2 HIS A 163      66.755   4.950 -91.326  1.00 93.19           H  
ATOM   2649  HB3 HIS A 163      66.550   6.665 -91.711  1.00 93.19           H  
ATOM   2650  O   HIS A 163      68.728   6.048 -89.336  1.00 93.19           O  
ATOM   2651  CG  HIS A 163      66.777   5.417 -93.403  1.00 93.19           C  
ATOM   2652  CD2 HIS A 163      66.634   4.166 -93.942  1.00 93.19           C  
ATOM   2653  HD2 HIS A 163      66.711   3.231 -93.407  1.00 93.19           H  
ATOM   2654  ND1 HIS A 163      66.648   6.322 -94.430  1.00 93.19           N  
ATOM   2655  HD1 HIS A 163      66.733   7.325 -94.352  1.00 93.19           H  
ATOM   2656  CE1 HIS A 163      66.429   5.634 -95.560  1.00 93.19           C  
ATOM   2657  HE1 HIS A 163      66.286   6.071 -96.537  1.00 93.19           H  
ATOM   2658  NE2 HIS A 163      66.435   4.319 -95.319  1.00 93.19           N  
ATOM   2659  N   PHE A 164      69.119   7.962 -90.454  1.00 95.36           N  
ATOM   2660  H   PHE A 164      69.233   8.403 -91.355  1.00 95.36           H  
ATOM   2661  CA  PHE A 164      69.229   8.795 -89.270  1.00 95.36           C  
ATOM   2662  HA  PHE A 164      68.887   8.206 -88.418  1.00 95.36           H  
ATOM   2663  C   PHE A 164      68.313  10.001 -89.400  1.00 95.36           C  
ATOM   2664  CB  PHE A 164      70.692   9.186 -89.051  1.00 95.36           C  
ATOM   2665  HB2 PHE A 164      70.985   9.890 -89.830  1.00 95.36           H  
ATOM   2666  HB3 PHE A 164      71.293   8.287 -89.188  1.00 95.36           H  
ATOM   2667  O   PHE A 164      68.460  10.806 -90.321  1.00 95.36           O  
ATOM   2668  CG  PHE A 164      71.027   9.784 -87.695  1.00 95.36           C  
ATOM   2669  CD1 PHE A 164      72.151  10.619 -87.571  1.00 95.36           C  
ATOM   2670  HD1 PHE A 164      72.756  10.843 -88.437  1.00 95.36           H  
ATOM   2671  CD2 PHE A 164      70.288   9.461 -86.538  1.00 95.36           C  
ATOM   2672  HD2 PHE A 164      69.460   8.769 -86.578  1.00 95.36           H  
ATOM   2673  CE1 PHE A 164      72.480  11.174 -86.326  1.00 95.36           C  
ATOM   2674  HE1 PHE A 164      73.320  11.850 -86.256  1.00 95.36           H  
ATOM   2675  CE2 PHE A 164      70.637   9.989 -85.289  1.00 95.36           C  
ATOM   2676  HE2 PHE A 164      70.072   9.704 -84.415  1.00 95.36           H  
ATOM   2677  CZ  PHE A 164      71.725  10.867 -85.183  1.00 95.36           C  
ATOM   2678  HZ  PHE A 164      71.983  11.293 -84.225  1.00 95.36           H  
ATOM   2679  N   VAL A 165      67.349  10.115 -88.489  1.00 95.17           N  
ATOM   2680  H   VAL A 165      67.287   9.419 -87.760  1.00 95.17           H  
ATOM   2681  CA  VAL A 165      66.348  11.185 -88.487  1.00 95.17           C  
ATOM   2682  HA  VAL A 165      66.649  11.939 -89.214  1.00 95.17           H  
ATOM   2683  C   VAL A 165      66.309  11.888 -87.135  1.00 95.17           C  
ATOM   2684  CB  VAL A 165      64.959  10.686 -88.934  1.00 95.17           C  
ATOM   2685  HB  VAL A 165      64.286  11.543 -88.951  1.00 95.17           H  
ATOM   2686  O   VAL A 165      66.557  11.286 -86.091  1.00 95.17           O  
ATOM   2687  CG1 VAL A 165      65.003  10.110 -90.356  1.00 95.17           C  
ATOM   2688 HG11 VAL A 165      65.598   9.197 -90.379  1.00 95.17           H  
ATOM   2689 HG12 VAL A 165      63.992   9.881 -90.693  1.00 95.17           H  
ATOM   2690 HG13 VAL A 165      65.445  10.839 -91.036  1.00 95.17           H  
ATOM   2691  CG2 VAL A 165      64.355   9.635 -88.001  1.00 95.17           C  
ATOM   2692 HG21 VAL A 165      63.388   9.311 -88.385  1.00 95.17           H  
ATOM   2693 HG22 VAL A 165      64.202  10.078 -87.017  1.00 95.17           H  
ATOM   2694 HG23 VAL A 165      65.016   8.771 -87.922  1.00 95.17           H  
ATOM   2695  N   ALA A 166      65.994  13.180 -87.165  1.00 94.13           N  
ATOM   2696  H   ALA A 166      65.726  13.592 -88.048  1.00 94.13           H  
ATOM   2697  CA  ALA A 166      65.833  14.025 -85.990  1.00 94.13           C  
ATOM   2698  HA  ALA A 166      65.952  13.419 -85.091  1.00 94.13           H  
ATOM   2699  C   ALA A 166      64.432  14.651 -85.984  1.00 94.13           C  
ATOM   2700  CB  ALA A 166      66.930  15.094 -85.996  1.00 94.13           C  
ATOM   2701  HB1 ALA A 166      67.908  14.618 -85.925  1.00 94.13           H  
ATOM   2702  HB2 ALA A 166      66.876  15.685 -86.910  1.00 94.13           H  
ATOM   2703  HB3 ALA A 166      66.795  15.759 -85.144  1.00 94.13           H  
ATOM   2704  O   ALA A 166      63.911  14.954 -87.058  1.00 94.13           O  
ATOM   2705  N   SER A 167      63.845  14.895 -84.804  1.00 93.12           N  
ATOM   2706  H   SER A 167      64.305  14.571 -83.965  1.00 93.12           H  
ATOM   2707  CA  SER A 167      62.573  15.631 -84.675  1.00 93.12           C  
ATOM   2708  HA  SER A 167      61.804  15.096 -85.232  1.00 93.12           H  
ATOM   2709  C   SER A 167      62.663  17.037 -85.271  1.00 93.12           C  
ATOM   2710  CB  SER A 167      62.116  15.743 -83.213  1.00 93.12           C  
ATOM   2711  HB2 SER A 167      61.900  14.745 -82.830  1.00 93.12           H  
ATOM   2712  HB3 SER A 167      61.197  16.328 -83.175  1.00 93.12           H  
ATOM   2713  O   SER A 167      61.695  17.523 -85.845  1.00 93.12           O  
ATOM   2714  OG  SER A 167      63.098  16.361 -82.397  1.00 93.12           O  
ATOM   2715  HG  SER A 167      62.678  17.013 -81.832  1.00 93.12           H  
ATOM   2716  N   SER A 168      63.836  17.669 -85.170  1.00 92.20           N  
ATOM   2717  H   SER A 168      64.565  17.224 -84.631  1.00 92.20           H  
ATOM   2718  CA  SER A 168      64.190  18.896 -85.877  1.00 92.20           C  
ATOM   2719  HA  SER A 168      63.716  18.887 -86.859  1.00 92.20           H  
ATOM   2720  C   SER A 168      65.708  18.988 -86.055  1.00 92.20           C  
ATOM   2721  CB  SER A 168      63.687  20.119 -85.109  1.00 92.20           C  
ATOM   2722  HB2 SER A 168      62.613  20.041 -84.943  1.00 92.20           H  
ATOM   2723  HB3 SER A 168      64.200  20.190 -84.150  1.00 92.20           H  
ATOM   2724  O   SER A 168      66.465  18.487 -85.225  1.00 92.20           O  
ATOM   2725  OG  SER A 168      63.964  21.262 -85.890  1.00 92.20           O  
ATOM   2726  HG  SER A 168      64.047  22.009 -85.294  1.00 92.20           H  
ATOM   2727  N   ARG A 169      66.168  19.645 -87.127  1.00 92.43           N  
ATOM   2728  H   ARG A 169      65.475  20.069 -87.727  1.00 92.43           H  
ATOM   2729  CA  ARG A 169      67.592  20.000 -87.312  1.00 92.43           C  
ATOM   2730  HA  ARG A 169      68.215  19.244 -86.834  1.00 92.43           H  
ATOM   2731  C   ARG A 169      67.970  21.313 -86.623  1.00 92.43           C  
ATOM   2732  CB  ARG A 169      67.954  20.057 -88.803  1.00 92.43           C  
ATOM   2733  HB2 ARG A 169      67.280  20.744 -89.315  1.00 92.43           H  
ATOM   2734  HB3 ARG A 169      68.969  20.442 -88.894  1.00 92.43           H  
ATOM   2735  O   ARG A 169      69.153  21.565 -86.414  1.00 92.43           O  
ATOM   2736  CG  ARG A 169      67.902  18.679 -89.475  1.00 92.43           C  
ATOM   2737  HG2 ARG A 169      68.549  17.989 -88.934  1.00 92.43           H  
ATOM   2738  HG3 ARG A 169      66.881  18.299 -89.462  1.00 92.43           H  
ATOM   2739  CD  ARG A 169      68.388  18.798 -90.925  1.00 92.43           C  
ATOM   2740  HD2 ARG A 169      69.398  19.208 -90.921  1.00 92.43           H  
ATOM   2741  HD3 ARG A 169      67.746  19.505 -91.450  1.00 92.43           H  
ATOM   2742  NE  ARG A 169      68.340  17.500 -91.630  1.00 92.43           N  
ATOM   2743  HE  ARG A 169      67.421  17.101 -91.761  1.00 92.43           H  
ATOM   2744  NH1 ARG A 169      70.594  17.211 -92.017  1.00 92.43           N  
ATOM   2745 HH11 ARG A 169      70.784  18.052 -91.491  1.00 92.43           H  
ATOM   2746 HH12 ARG A 169      71.340  16.661 -92.417  1.00 92.43           H  
ATOM   2747  NH2 ARG A 169      69.143  15.705 -92.781  1.00 92.43           N  
ATOM   2748 HH21 ARG A 169      68.208  15.333 -92.871  1.00 92.43           H  
ATOM   2749 HH22 ARG A 169      69.920  15.140 -93.091  1.00 92.43           H  
ATOM   2750  CZ  ARG A 169      69.355  16.819 -92.138  1.00 92.43           C  
ATOM   2751  N   ILE A 170      66.975  22.130 -86.286  1.00 91.61           N  
ATOM   2752  H   ILE A 170      66.028  21.810 -86.431  1.00 91.61           H  
ATOM   2753  CA  ILE A 170      67.131  23.397 -85.570  1.00 91.61           C  
ATOM   2754  HA  ILE A 170      68.172  23.519 -85.274  1.00 91.61           H  
ATOM   2755  C   ILE A 170      66.270  23.305 -84.313  1.00 91.61           C  
ATOM   2756  CB  ILE A 170      66.753  24.603 -86.456  1.00 91.61           C  
ATOM   2757  HB  ILE A 170      65.703  24.516 -86.736  1.00 91.61           H  
ATOM   2758  O   ILE A 170      65.057  23.126 -84.412  1.00 91.61           O  
ATOM   2759  CG1 ILE A 170      67.608  24.625 -87.747  1.00 91.61           C  
ATOM   2760 HG12 ILE A 170      67.513  23.671 -88.264  1.00 91.61           H  
ATOM   2761 HG13 ILE A 170      68.657  24.763 -87.485  1.00 91.61           H  
ATOM   2762  CG2 ILE A 170      66.941  25.905 -85.654  1.00 91.61           C  
ATOM   2763 HG21 ILE A 170      66.319  25.904 -84.759  1.00 91.61           H  
ATOM   2764 HG22 ILE A 170      67.982  26.018 -85.352  1.00 91.61           H  
ATOM   2765 HG23 ILE A 170      66.641  26.771 -86.244  1.00 91.61           H  
ATOM   2766  CD1 ILE A 170      67.197  25.708 -88.752  1.00 91.61           C  
ATOM   2767 HD11 ILE A 170      66.132  25.627 -88.971  1.00 91.61           H  
ATOM   2768 HD12 ILE A 170      67.416  26.700 -88.359  1.00 91.61           H  
ATOM   2769 HD13 ILE A 170      67.760  25.572 -89.675  1.00 91.61           H  
ATOM   2770  N   VAL A 171      66.898  23.356 -83.145  1.00 91.07           N  
ATOM   2771  H   VAL A 171      67.884  23.575 -83.138  1.00 91.07           H  
ATOM   2772  CA  VAL A 171      66.233  23.148 -81.853  1.00 91.07           C  
ATOM   2773  HA  VAL A 171      65.163  22.997 -81.997  1.00 91.07           H  
ATOM   2774  C   VAL A 171      66.425  24.393 -81.011  1.00 91.07           C  
ATOM   2775  CB  VAL A 171      66.799  21.914 -81.128  1.00 91.07           C  
ATOM   2776  HB  VAL A 171      67.851  22.087 -80.901  1.00 91.07           H  
ATOM   2777  O   VAL A 171      67.551  24.872 -80.869  1.00 91.07           O  
ATOM   2778  CG1 VAL A 171      66.062  21.606 -79.822  1.00 91.07           C  
ATOM   2779 HG11 VAL A 171      66.080  22.463 -79.148  1.00 91.07           H  
ATOM   2780 HG12 VAL A 171      65.030  21.326 -80.032  1.00 91.07           H  
ATOM   2781 HG13 VAL A 171      66.545  20.772 -79.313  1.00 91.07           H  
ATOM   2782  CG2 VAL A 171      66.698  20.652 -81.991  1.00 91.07           C  
ATOM   2783 HG21 VAL A 171      67.143  19.825 -81.438  1.00 91.07           H  
ATOM   2784 HG22 VAL A 171      65.654  20.430 -82.215  1.00 91.07           H  
ATOM   2785 HG23 VAL A 171      67.254  20.773 -82.921  1.00 91.07           H  
ATOM   2786  N   THR A 172      65.347  24.908 -80.435  1.00 89.66           N  
ATOM   2787  H   THR A 172      64.428  24.536 -80.625  1.00 89.66           H  
ATOM   2788  CA  THR A 172      65.441  26.069 -79.557  1.00 89.66           C  
ATOM   2789  HA  THR A 172      66.166  26.759 -79.987  1.00 89.66           H  
ATOM   2790  C   THR A 172      65.933  25.640 -78.177  1.00 89.66           C  
ATOM   2791  CB  THR A 172      64.107  26.810 -79.477  1.00 89.66           C  
ATOM   2792  HB  THR A 172      63.417  26.276 -78.823  1.00 89.66           H  
ATOM   2793  O   THR A 172      65.304  24.809 -77.516  1.00 89.66           O  
ATOM   2794  CG2 THR A 172      64.335  28.219 -78.956  1.00 89.66           C  
ATOM   2795 HG21 THR A 172      63.409  28.788 -79.043  1.00 89.66           H  
ATOM   2796 HG22 THR A 172      65.098  28.705 -79.564  1.00 89.66           H  
ATOM   2797 HG23 THR A 172      64.657  28.187 -77.915  1.00 89.66           H  
ATOM   2798  OG1 THR A 172      63.522  26.911 -80.751  1.00 89.66           O  
ATOM   2799  HG1 THR A 172      62.955  26.141 -80.835  1.00 89.66           H  
ATOM   2800  N   GLU A 173      67.069  26.196 -77.749  1.00 88.89           N  
ATOM   2801  H   GLU A 173      67.514  26.867 -78.359  1.00 88.89           H  
ATOM   2802  CA  GLU A 173      67.724  25.908 -76.468  1.00 88.89           C  
ATOM   2803  HA  GLU A 173      68.143  24.903 -76.516  1.00 88.89           H  
ATOM   2804  C   GLU A 173      66.717  25.950 -75.306  1.00 88.89           C  
ATOM   2805  CB  GLU A 173      68.889  26.903 -76.265  1.00 88.89           C  
ATOM   2806  HB2 GLU A 173      68.508  27.922 -76.335  1.00 88.89           H  
ATOM   2807  HB3 GLU A 173      69.601  26.765 -77.079  1.00 88.89           H  
ATOM   2808  O   GLU A 173      65.977  26.921 -75.151  1.00 88.89           O  
ATOM   2809  CG  GLU A 173      69.635  26.754 -74.927  1.00 88.89           C  
ATOM   2810  HG2 GLU A 173      69.704  25.695 -74.681  1.00 88.89           H  
ATOM   2811  HG3 GLU A 173      69.049  27.247 -74.150  1.00 88.89           H  
ATOM   2812  CD  GLU A 173      71.057  27.342 -74.919  1.00 88.89           C  
ATOM   2813  OE1 GLU A 173      71.930  26.790 -74.202  1.00 88.89           O  
ATOM   2814  OE2 GLU A 173      71.331  28.301 -75.667  1.00 88.89           O  
ATOM   2815  N   LEU A 174      66.694  24.888 -74.489  1.00 83.69           N  
ATOM   2816  H   LEU A 174      67.393  24.179 -74.660  1.00 83.69           H  
ATOM   2817  CA  LEU A 174      65.819  24.695 -73.318  1.00 83.69           C  
ATOM   2818  HA  LEU A 174      66.030  23.697 -72.934  1.00 83.69           H  
ATOM   2819  C   LEU A 174      64.295  24.695 -73.562  1.00 83.69           C  
ATOM   2820  CB  LEU A 174      66.193  25.708 -72.216  1.00 83.69           C  
ATOM   2821  HB2 LEU A 174      65.565  25.527 -71.343  1.00 83.69           H  
ATOM   2822  HB3 LEU A 174      65.957  26.709 -72.577  1.00 83.69           H  
ATOM   2823  O   LEU A 174      63.549  24.512 -72.598  1.00 83.69           O  
ATOM   2824  CG  LEU A 174      67.660  25.678 -71.764  1.00 83.69           C  
ATOM   2825  HG  LEU A 174      68.325  25.789 -72.622  1.00 83.69           H  
ATOM   2826  CD1 LEU A 174      67.921  26.846 -70.812  1.00 83.69           C  
ATOM   2827 HD11 LEU A 174      67.703  27.782 -71.326  1.00 83.69           H  
ATOM   2828 HD12 LEU A 174      68.971  26.852 -70.519  1.00 83.69           H  
ATOM   2829 HD13 LEU A 174      67.288  26.761 -69.929  1.00 83.69           H  
ATOM   2830  CD2 LEU A 174      68.014  24.372 -71.051  1.00 83.69           C  
ATOM   2831 HD21 LEU A 174      67.954  23.547 -71.760  1.00 83.69           H  
ATOM   2832 HD22 LEU A 174      67.330  24.200 -70.220  1.00 83.69           H  
ATOM   2833 HD23 LEU A 174      69.040  24.426 -70.685  1.00 83.69           H  
ATOM   2834  N   LEU A 175      63.821  24.880 -74.797  1.00 84.35           N  
ATOM   2835  H   LEU A 175      64.484  25.052 -75.539  1.00 84.35           H  
ATOM   2836  CA  LEU A 175      62.390  24.913 -75.121  1.00 84.35           C  
ATOM   2837  HA  LEU A 175      61.803  24.937 -74.203  1.00 84.35           H  
ATOM   2838  C   LEU A 175      61.934  23.655 -75.861  1.00 84.35           C  
ATOM   2839  CB  LEU A 175      62.067  26.181 -75.932  1.00 84.35           C  
ATOM   2840  HB2 LEU A 175      62.671  26.174 -76.839  1.00 84.35           H  
ATOM   2841  HB3 LEU A 175      61.021  26.133 -76.232  1.00 84.35           H  
ATOM   2842  O   LEU A 175      60.944  23.035 -75.466  1.00 84.35           O  
ATOM   2843  CG  LEU A 175      62.307  27.515 -75.203  1.00 84.35           C  
ATOM   2844  HG  LEU A 175      63.372  27.648 -75.010  1.00 84.35           H  
ATOM   2845  CD1 LEU A 175      61.826  28.673 -76.077  1.00 84.35           C  
ATOM   2846 HD11 LEU A 175      62.339  28.637 -77.038  1.00 84.35           H  
ATOM   2847 HD12 LEU A 175      60.753  28.594 -76.250  1.00 84.35           H  
ATOM   2848 HD13 LEU A 175      62.048  29.624 -75.594  1.00 84.35           H  
ATOM   2849  CD2 LEU A 175      61.550  27.595 -73.876  1.00 84.35           C  
ATOM   2850 HD21 LEU A 175      61.996  26.902 -73.163  1.00 84.35           H  
ATOM   2851 HD22 LEU A 175      60.503  27.332 -74.030  1.00 84.35           H  
ATOM   2852 HD23 LEU A 175      61.633  28.601 -73.464  1.00 84.35           H  
ATOM   2853  N   ASP A 176      62.662  23.270 -76.910  1.00 86.45           N  
ATOM   2854  H   ASP A 176      63.497  23.788 -77.144  1.00 86.45           H  
ATOM   2855  CA  ASP A 176      62.252  22.193 -77.807  1.00 86.45           C  
ATOM   2856  HA  ASP A 176      61.175  22.059 -77.712  1.00 86.45           H  
ATOM   2857  C   ASP A 176      62.966  20.875 -77.461  1.00 86.45           C  
ATOM   2858  CB  ASP A 176      62.518  22.588 -79.264  1.00 86.45           C  
ATOM   2859  HB2 ASP A 176      62.303  21.735 -79.908  1.00 86.45           H  
ATOM   2860  HB3 ASP A 176      63.574  22.839 -79.364  1.00 86.45           H  
ATOM   2861  O   ASP A 176      64.195  20.848 -77.341  1.00 86.45           O  
ATOM   2862  CG  ASP A 176      61.694  23.781 -79.746  1.00 86.45           C  
ATOM   2863  OD1 ASP A 176      60.530  23.922 -79.308  1.00 86.45           O  
ATOM   2864  OD2 ASP A 176      62.255  24.533 -80.577  1.00 86.45           O  
ATOM   2865  N   PRO A 177      62.242  19.747 -77.339  1.00 90.35           N  
ATOM   2866  CA  PRO A 177      62.883  18.451 -77.196  1.00 90.35           C  
ATOM   2867  HA  PRO A 177      63.696  18.535 -76.475  1.00 90.35           H  
ATOM   2868  C   PRO A 177      63.447  17.961 -78.541  1.00 90.35           C  
ATOM   2869  CB  PRO A 177      61.801  17.530 -76.631  1.00 90.35           C  
ATOM   2870  HB2 PRO A 177      61.786  17.615 -75.544  1.00 90.35           H  
ATOM   2871  HB3 PRO A 177      61.948  16.492 -76.929  1.00 90.35           H  
ATOM   2872  O   PRO A 177      62.762  17.975 -79.569  1.00 90.35           O  
ATOM   2873  CG  PRO A 177      60.510  18.116 -77.206  1.00 90.35           C  
ATOM   2874  HG2 PRO A 177      60.348  17.724 -78.211  1.00 90.35           H  
ATOM   2875  HG3 PRO A 177      59.650  17.901 -76.572  1.00 90.35           H  
ATOM   2876  CD  PRO A 177      60.793  19.618 -77.284  1.00 90.35           C  
ATOM   2877  HD2 PRO A 177      60.325  20.042 -78.172  1.00 90.35           H  
ATOM   2878  HD3 PRO A 177      60.423  20.115 -76.387  1.00 90.35           H  
ATOM   2879  N   LEU A 178      64.673  17.434 -78.531  1.00 92.19           N  
ATOM   2880  H   LEU A 178      65.164  17.413 -77.649  1.00 92.19           H  
ATOM   2881  CA  LEU A 178      65.273  16.759 -79.684  1.00 92.19           C  
ATOM   2882  HA  LEU A 178      64.780  17.103 -80.592  1.00 92.19           H  
ATOM   2883  C   LEU A 178      65.091  15.249 -79.557  1.00 92.19           C  
ATOM   2884  CB  LEU A 178      66.760  17.118 -79.803  1.00 92.19           C  
ATOM   2885  HB2 LEU A 178      67.260  16.780 -78.895  1.00 92.19           H  
ATOM   2886  HB3 LEU A 178      66.864  18.201 -79.878  1.00 92.19           H  
ATOM   2887  O   LEU A 178      65.589  14.643 -78.614  1.00 92.19           O  
ATOM   2888  CG  LEU A 178      67.481  16.438 -80.981  1.00 92.19           C  
ATOM   2889  HG  LEU A 178      67.365  15.358 -80.892  1.00 92.19           H  
ATOM   2890  CD1 LEU A 178      66.952  16.850 -82.353  1.00 92.19           C  
ATOM   2891 HD11 LEU A 178      67.061  17.924 -82.505  1.00 92.19           H  
ATOM   2892 HD12 LEU A 178      65.905  16.569 -82.464  1.00 92.19           H  
ATOM   2893 HD13 LEU A 178      67.532  16.339 -83.122  1.00 92.19           H  
ATOM   2894  CD2 LEU A 178      68.972  16.746 -80.914  1.00 92.19           C  
ATOM   2895 HD21 LEU A 178      69.484  16.335 -81.785  1.00 92.19           H  
ATOM   2896 HD22 LEU A 178      69.401  16.290 -80.021  1.00 92.19           H  
ATOM   2897 HD23 LEU A 178      69.122  17.825 -80.876  1.00 92.19           H  
ATOM   2898  N   THR A 179      64.438  14.625 -80.533  1.00 93.71           N  
ATOM   2899  H   THR A 179      64.085  15.182 -81.299  1.00 93.71           H  
ATOM   2900  CA  THR A 179      64.418  13.165 -80.674  1.00 93.71           C  
ATOM   2901  HA  THR A 179      64.813  12.714 -79.764  1.00 93.71           H  
ATOM   2902  C   THR A 179      65.317  12.760 -81.826  1.00 93.71           C  
ATOM   2903  CB  THR A 179      62.999  12.618 -80.842  1.00 93.71           C  
ATOM   2904  HB  THR A 179      62.548  13.023 -81.748  1.00 93.71           H  
ATOM   2905  O   THR A 179      65.114  13.226 -82.942  1.00 93.71           O  
ATOM   2906  CG2 THR A 179      62.958  11.092 -80.904  1.00 93.71           C  
ATOM   2907 HG21 THR A 179      61.923  10.752 -80.906  1.00 93.71           H  
ATOM   2908 HG22 THR A 179      63.469  10.664 -80.041  1.00 93.71           H  
ATOM   2909 HG23 THR A 179      63.439  10.737 -81.815  1.00 93.71           H  
ATOM   2910  OG1 THR A 179      62.239  13.013 -79.721  1.00 93.71           O  
ATOM   2911  HG1 THR A 179      62.202  13.972 -79.737  1.00 93.71           H  
ATOM   2912  N   LEU A 180      66.300  11.904 -81.567  1.00 94.09           N  
ATOM   2913  H   LEU A 180      66.376  11.549 -80.624  1.00 94.09           H  
ATOM   2914  CA  LEU A 180      67.179  11.316 -82.573  1.00 94.09           C  
ATOM   2915  HA  LEU A 180      67.032  11.802 -83.538  1.00 94.09           H  
ATOM   2916  C   LEU A 180      66.826   9.841 -82.731  1.00 94.09           C  
ATOM   2917  CB  LEU A 180      68.647  11.482 -82.144  1.00 94.09           C  
ATOM   2918  HB2 LEU A 180      68.773  11.018 -81.166  1.00 94.09           H  
ATOM   2919  HB3 LEU A 180      69.277  10.938 -82.848  1.00 94.09           H  
ATOM   2920  O   LEU A 180      66.813   9.111 -81.742  1.00 94.09           O  
ATOM   2921  CG  LEU A 180      69.154  12.929 -82.067  1.00 94.09           C  
ATOM   2922  HG  LEU A 180      68.548  13.489 -81.355  1.00 94.09           H  
ATOM   2923  CD1 LEU A 180      70.598  12.934 -81.569  1.00 94.09           C  
ATOM   2924 HD11 LEU A 180      70.652  12.456 -80.590  1.00 94.09           H  
ATOM   2925 HD12 LEU A 180      71.243  12.405 -82.271  1.00 94.09           H  
ATOM   2926 HD13 LEU A 180      70.943  13.963 -81.470  1.00 94.09           H  
ATOM   2927  CD2 LEU A 180      69.104  13.621 -83.429  1.00 94.09           C  
ATOM   2928 HD21 LEU A 180      68.063  13.773 -83.713  1.00 94.09           H  
ATOM   2929 HD22 LEU A 180      69.607  13.014 -84.182  1.00 94.09           H  
ATOM   2930 HD23 LEU A 180      69.591  14.594 -83.370  1.00 94.09           H  
ATOM   2931  N   LYS A 181      66.574   9.402 -83.964  1.00 94.91           N  
ATOM   2932  H   LYS A 181      66.597  10.070 -84.721  1.00 94.91           H  
ATOM   2933  CA  LYS A 181      66.249   8.013 -84.289  1.00 94.91           C  
ATOM   2934  HA  LYS A 181      66.414   7.394 -83.407  1.00 94.91           H  
ATOM   2935  C   LYS A 181      67.161   7.502 -85.393  1.00 94.91           C  
ATOM   2936  CB  LYS A 181      64.765   7.901 -84.649  1.00 94.91           C  
ATOM   2937  HB2 LYS A 181      64.171   8.319 -83.836  1.00 94.91           H  
ATOM   2938  HB3 LYS A 181      64.567   8.477 -85.553  1.00 94.91           H  
ATOM   2939  O   LYS A 181      67.166   8.025 -86.505  1.00 94.91           O  
ATOM   2940  CG  LYS A 181      64.342   6.444 -84.871  1.00 94.91           C  
ATOM   2941  HG2 LYS A 181      64.940   5.990 -85.660  1.00 94.91           H  
ATOM   2942  HG3 LYS A 181      64.498   5.887 -83.947  1.00 94.91           H  
ATOM   2943  CD  LYS A 181      62.865   6.379 -85.263  1.00 94.91           C  
ATOM   2944  HD2 LYS A 181      62.281   6.917 -84.516  1.00 94.91           H  
ATOM   2945  HD3 LYS A 181      62.718   6.849 -86.236  1.00 94.91           H  
ATOM   2946  CE  LYS A 181      62.417   4.918 -85.313  1.00 94.91           C  
ATOM   2947  HE2 LYS A 181      62.820   4.407 -84.439  1.00 94.91           H  
ATOM   2948  HE3 LYS A 181      62.829   4.439 -86.202  1.00 94.91           H  
ATOM   2949  NZ  LYS A 181      60.942   4.819 -85.289  1.00 94.91           N  
ATOM   2950  HZ1 LYS A 181      60.661   3.849 -85.265  1.00 94.91           H  
ATOM   2951  HZ2 LYS A 181      60.535   5.266 -86.099  1.00 94.91           H  
ATOM   2952  HZ3 LYS A 181      60.606   5.270 -84.450  1.00 94.91           H  
ATOM   2953  N   CYS A 182      67.926   6.473 -85.068  1.00 94.42           N  
ATOM   2954  H   CYS A 182      67.800   6.077 -84.148  1.00 94.42           H  
ATOM   2955  CA  CYS A 182      68.840   5.774 -85.959  1.00 94.42           C  
ATOM   2956  HA  CYS A 182      68.932   6.292 -86.913  1.00 94.42           H  
ATOM   2957  C   CYS A 182      68.262   4.378 -86.193  1.00 94.42           C  
ATOM   2958  CB  CYS A 182      70.203   5.777 -85.260  1.00 94.42           C  
ATOM   2959  HB2 CYS A 182      70.548   6.808 -85.188  1.00 94.42           H  
ATOM   2960  HB3 CYS A 182      70.048   5.425 -84.240  1.00 94.42           H  
ATOM   2961  O   CYS A 182      68.070   3.636 -85.231  1.00 94.42           O  
ATOM   2962  SG  CYS A 182      71.549   4.792 -85.956  1.00 94.42           S  
ATOM   2963  N   PHE A 183      67.917   4.038 -87.432  1.00 92.80           N  
ATOM   2964  H   PHE A 183      68.122   4.666 -88.196  1.00 92.80           H  
ATOM   2965  CA  PHE A 183      67.289   2.760 -87.759  1.00 92.80           C  
ATOM   2966  HA  PHE A 183      67.536   2.051 -86.969  1.00 92.80           H  
ATOM   2967  C   PHE A 183      67.849   2.172 -89.050  1.00 92.80           C  
ATOM   2968  CB  PHE A 183      65.759   2.890 -87.794  1.00 92.80           C  
ATOM   2969  HB2 PHE A 183      65.334   1.889 -87.873  1.00 92.80           H  
ATOM   2970  HB3 PHE A 183      65.424   3.307 -86.845  1.00 92.80           H  
ATOM   2971  O   PHE A 183      68.158   2.897 -89.992  1.00 92.80           O  
ATOM   2972  CG  PHE A 183      65.189   3.745 -88.909  1.00 92.80           C  
ATOM   2973  CD1 PHE A 183      65.100   5.143 -88.753  1.00 92.80           C  
ATOM   2974  HD1 PHE A 183      65.490   5.613 -87.862  1.00 92.80           H  
ATOM   2975  CD2 PHE A 183      64.714   3.142 -90.089  1.00 92.80           C  
ATOM   2976  HD2 PHE A 183      64.767   2.071 -90.219  1.00 92.80           H  
ATOM   2977  CE1 PHE A 183      64.519   5.931 -89.763  1.00 92.80           C  
ATOM   2978  HE1 PHE A 183      64.455   7.003 -89.645  1.00 92.80           H  
ATOM   2979  CE2 PHE A 183      64.147   3.932 -91.104  1.00 92.80           C  
ATOM   2980  HE2 PHE A 183      63.782   3.462 -92.005  1.00 92.80           H  
ATOM   2981  CZ  PHE A 183      64.041   5.324 -90.938  1.00 92.80           C  
ATOM   2982  HZ  PHE A 183      63.603   5.921 -91.724  1.00 92.80           H  
ATOM   2983  N   PHE A 184      68.006   0.856 -89.081  1.00 88.76           N  
ATOM   2984  H   PHE A 184      67.677   0.319 -88.292  1.00 88.76           H  
ATOM   2985  CA  PHE A 184      68.452   0.116 -90.250  1.00 88.76           C  
ATOM   2986  HA  PHE A 184      68.940   0.788 -90.957  1.00 88.76           H  
ATOM   2987  C   PHE A 184      67.236  -0.494 -90.937  1.00 88.76           C  
ATOM   2988  CB  PHE A 184      69.473  -0.938 -89.818  1.00 88.76           C  
ATOM   2989  HB2 PHE A 184      69.002  -1.620 -89.111  1.00 88.76           H  
ATOM   2990  HB3 PHE A 184      70.300  -0.445 -89.305  1.00 88.76           H  
ATOM   2991  O   PHE A 184      66.594  -1.379 -90.372  1.00 88.76           O  
ATOM   2992  CG  PHE A 184      70.031  -1.722 -90.985  1.00 88.76           C  
ATOM   2993  CD1 PHE A 184      69.587  -3.034 -91.240  1.00 88.76           C  
ATOM   2994  HD1 PHE A 184      68.847  -3.491 -90.600  1.00 88.76           H  
ATOM   2995  CD2 PHE A 184      70.955  -1.117 -91.856  1.00 88.76           C  
ATOM   2996  HD2 PHE A 184      71.268  -0.096 -91.693  1.00 88.76           H  
ATOM   2997  CE1 PHE A 184      70.103  -3.755 -92.331  1.00 88.76           C  
ATOM   2998  HE1 PHE A 184      69.773  -4.768 -92.510  1.00 88.76           H  
ATOM   2999  CE2 PHE A 184      71.427  -1.827 -92.973  1.00 88.76           C  
ATOM   3000  HE2 PHE A 184      72.075  -1.350 -93.694  1.00 88.76           H  
ATOM   3001  CZ  PHE A 184      71.027  -3.152 -93.197  1.00 88.76           C  
ATOM   3002  HZ  PHE A 184      71.404  -3.696 -94.050  1.00 88.76           H  
ATOM   3003  N   GLN A 185      66.922   0.010 -92.130  1.00 83.35           N  
ATOM   3004  H   GLN A 185      67.536   0.687 -92.560  1.00 83.35           H  
ATOM   3005  CA  GLN A 185      65.773  -0.435 -92.901  1.00 83.35           C  
ATOM   3006  HA  GLN A 185      65.004  -0.758 -92.199  1.00 83.35           H  
ATOM   3007  C   GLN A 185      66.153  -1.627 -93.778  1.00 83.35           C  
ATOM   3008  CB  GLN A 185      65.192   0.738 -93.701  1.00 83.35           C  
ATOM   3009  HB2 GLN A 185      65.016   1.571 -93.022  1.00 83.35           H  
ATOM   3010  HB3 GLN A 185      65.899   1.050 -94.470  1.00 83.35           H  
ATOM   3011  O   GLN A 185      67.014  -1.506 -94.659  1.00 83.35           O  
ATOM   3012  CG  GLN A 185      63.857   0.347 -94.348  1.00 83.35           C  
ATOM   3013  HG2 GLN A 185      64.017  -0.453 -95.071  1.00 83.35           H  
ATOM   3014  HG3 GLN A 185      63.187  -0.029 -93.576  1.00 83.35           H  
ATOM   3015  CD  GLN A 185      63.162   1.500 -95.063  1.00 83.35           C  
ATOM   3016  NE2 GLN A 185      61.905   1.333 -95.403  1.00 83.35           N  
ATOM   3017 HE21 GLN A 185      61.432   0.488 -95.118  1.00 83.35           H  
ATOM   3018 HE22 GLN A 185      61.476   2.081 -95.929  1.00 83.35           H  
ATOM   3019  OE1 GLN A 185      63.709   2.553 -95.353  1.00 83.35           O  
ATOM   3020  N   VAL A 186      65.499  -2.768 -93.550  1.00 71.52           N  
ATOM   3021  H   VAL A 186      64.768  -2.766 -92.854  1.00 71.52           H  
ATOM   3022  CA  VAL A 186      65.715  -3.991 -94.337  1.00 71.52           C  
ATOM   3023  HA  VAL A 186      66.746  -3.998 -94.689  1.00 71.52           H  
ATOM   3024  C   VAL A 186      64.798  -3.965 -95.560  1.00 71.52           C  
ATOM   3025  CB  VAL A 186      65.518  -5.263 -93.487  1.00 71.52           C  
ATOM   3026  HB  VAL A 186      64.481  -5.326 -93.158  1.00 71.52           H  
ATOM   3027  O   VAL A 186      63.589  -3.772 -95.451  1.00 71.52           O  
ATOM   3028  CG1 VAL A 186      65.862  -6.522 -94.298  1.00 71.52           C  
ATOM   3029 HG11 VAL A 186      65.173  -6.630 -95.135  1.00 71.52           H  
ATOM   3030 HG12 VAL A 186      66.886  -6.473 -94.668  1.00 71.52           H  
ATOM   3031 HG13 VAL A 186      65.750  -7.404 -93.667  1.00 71.52           H  
ATOM   3032  CG2 VAL A 186      66.428  -5.252 -92.248  1.00 71.52           C  
ATOM   3033 HG21 VAL A 186      66.166  -4.417 -91.599  1.00 71.52           H  
ATOM   3034 HG22 VAL A 186      66.285  -6.172 -91.682  1.00 71.52           H  
ATOM   3035 HG23 VAL A 186      67.472  -5.169 -92.550  1.00 71.52           H  
ATOM   3036  N   SER A 187      65.361  -4.122 -96.760  1.00 66.11           N  
ATOM   3037  H   SER A 187      66.355  -4.292 -96.815  1.00 66.11           H  
ATOM   3038  CA  SER A 187      64.567  -4.156 -97.994  1.00 66.11           C  
ATOM   3039  HA  SER A 187      63.718  -3.480 -97.884  1.00 66.11           H  
ATOM   3040  C   SER A 187      64.011  -5.554 -98.271  1.00 66.11           C  
ATOM   3041  CB  SER A 187      65.393  -3.640 -99.172  1.00 66.11           C  
ATOM   3042  HB2 SER A 187      64.851  -3.791-100.106  1.00 66.11           H  
ATOM   3043  HB3 SER A 187      66.349  -4.160 -99.219  1.00 66.11           H  
ATOM   3044  O   SER A 187      64.774  -6.486 -98.504  1.00 66.11           O  
ATOM   3045  OG  SER A 187      65.591  -2.258 -98.970  1.00 66.11           O  
ATOM   3046  HG  SER A 187      65.817  -2.136 -98.045  1.00 66.11           H  
ATOM   3047  N   ASN A 188      62.680  -5.667 -98.367  1.00 60.64           N  
ATOM   3048  H   ASN A 188      62.145  -4.873 -98.047  1.00 60.64           H  
ATOM   3049  CA  ASN A 188      61.920  -6.902 -98.659  1.00 60.64           C  
ATOM   3050  HA  ASN A 188      62.160  -7.637 -97.891  1.00 60.64           H  
ATOM   3051  C   ASN A 188      62.251  -7.600-100.002  1.00 60.64           C  
ATOM   3052  CB  ASN A 188      60.407  -6.559 -98.595  1.00 60.64           C  
ATOM   3053  HB2 ASN A 188      60.242  -5.522 -98.885  1.00 60.64           H  
ATOM   3054  HB3 ASN A 188      59.859  -7.184 -99.300  1.00 60.64           H  
ATOM   3055  O   ASN A 188      61.636  -8.608-100.340  1.00 60.64           O  
ATOM   3056  CG  ASN A 188      59.765  -6.814 -97.242  1.00 60.64           C  
ATOM   3057  ND2 ASN A 188      58.570  -6.321 -97.020  1.00 60.64           N  
ATOM   3058 HD21 ASN A 188      58.221  -6.498 -96.089  1.00 60.64           H  
ATOM   3059 HD22 ASN A 188      58.095  -5.756 -97.709  1.00 60.64           H  
ATOM   3060  OD1 ASN A 188      60.290  -7.475 -96.375  1.00 60.64           O  
ATOM   3061  N   LEU A 189      63.173  -7.062-100.805  1.00 54.48           N  
ATOM   3062  H   LEU A 189      63.719  -6.301-100.426  1.00 54.48           H  
ATOM   3063  CA  LEU A 189      63.512  -7.558-102.145  1.00 54.48           C  
ATOM   3064  HA  LEU A 189      62.916  -8.445-102.359  1.00 54.48           H  
ATOM   3065  C   LEU A 189      64.969  -8.041-102.277  1.00 54.48           C  
ATOM   3066  CB  LEU A 189      63.124  -6.475-103.172  1.00 54.48           C  
ATOM   3067  HB2 LEU A 189      63.689  -6.623-104.092  1.00 54.48           H  
ATOM   3068  HB3 LEU A 189      63.409  -5.501-102.774  1.00 54.48           H  
ATOM   3069  O   LEU A 189      65.304  -8.630-103.303  1.00 54.48           O  
ATOM   3070  CG  LEU A 189      61.614  -6.500-103.496  1.00 54.48           C  
ATOM   3071  HG  LEU A 189      61.055  -6.896-102.649  1.00 54.48           H  
ATOM   3072  CD1 LEU A 189      61.084  -5.094-103.777  1.00 54.48           C  
ATOM   3073 HD11 LEU A 189      60.019  -5.142-104.003  1.00 54.48           H  
ATOM   3074 HD12 LEU A 189      61.619  -4.655-104.619  1.00 54.48           H  
ATOM   3075 HD13 LEU A 189      61.227  -4.471-102.894  1.00 54.48           H  
ATOM   3076  CD2 LEU A 189      61.332  -7.369-104.725  1.00 54.48           C  
ATOM   3077 HD21 LEU A 189      61.837  -6.961-105.601  1.00 54.48           H  
ATOM   3078 HD22 LEU A 189      61.696  -8.380-104.540  1.00 54.48           H  
ATOM   3079 HD23 LEU A 189      60.258  -7.412-104.907  1.00 54.48           H  
ATOM   3080  N   ASP A 190      65.809  -7.883-101.245  1.00 51.31           N  
ATOM   3081  H   ASP A 190      65.461  -7.478-100.388  1.00 51.31           H  
ATOM   3082  CA  ASP A 190      67.196  -8.376-101.230  1.00 51.31           C  
ATOM   3083  HA  ASP A 190      67.513  -8.536-102.261  1.00 51.31           H  
ATOM   3084  C   ASP A 190      67.290  -9.769-100.575  1.00 51.31           C  
ATOM   3085  CB  ASP A 190      68.164  -7.325-100.621  1.00 51.31           C  
ATOM   3086  HB2 ASP A 190      67.652  -6.775 -99.831  1.00 51.31           H  
ATOM   3087  HB3 ASP A 190      69.014  -7.832-100.165  1.00 51.31           H  
ATOM   3088  O   ASP A 190      68.018  -9.980 -99.611  1.00 51.31           O  
ATOM   3089  CG  ASP A 190      68.776  -6.339-101.631  1.00 51.31           C  
ATOM   3090  OD1 ASP A 190      68.859  -6.678-102.833  1.00 51.31           O  
ATOM   3091  OD2 ASP A 190      69.240  -5.257-101.191  1.00 51.31           O  
ATOM   3092  N   SER A 191      66.622 -10.772-101.159  1.00 51.31           N  
ATOM   3093  H   SER A 191      66.023 -10.539-101.939  1.00 51.31           H  
ATOM   3094  CA  SER A 191      66.813 -12.194-100.780  1.00 51.31           C  
ATOM   3095  HA  SER A 191      66.637 -12.281 -99.708  1.00 51.31           H  
ATOM   3096  C   SER A 191      68.243 -12.718-101.026  1.00 51.31           C  
ATOM   3097  CB  SER A 191      65.798 -13.094-101.496  1.00 51.31           C  
ATOM   3098  HB2 SER A 191      64.793 -12.834-101.164  1.00 51.31           H  
ATOM   3099  HB3 SER A 191      65.988 -14.133-101.227  1.00 51.31           H  
ATOM   3100  O   SER A 191      68.575 -13.852-100.688  1.00 51.31           O  
ATOM   3101  OG  SER A 191      65.877 -12.951-102.907  1.00 51.31           O  
ATOM   3102  HG  SER A 191      65.349 -12.192-103.163  1.00 51.31           H  
ATOM   3103  N   VAL A 192      69.114 -11.898-101.623  1.00 52.80           N  
ATOM   3104  H   VAL A 192      68.776 -10.975-101.854  1.00 52.80           H  
ATOM   3105  CA  VAL A 192      70.495 -12.249-101.979  1.00 52.80           C  
ATOM   3106  HA  VAL A 192      70.597 -13.333-101.935  1.00 52.80           H  
ATOM   3107  C   VAL A 192      71.512 -11.692-100.966  1.00 52.80           C  
ATOM   3108  CB  VAL A 192      70.769 -11.830-103.441  1.00 52.80           C  
ATOM   3109  HB  VAL A 192      70.708 -10.744-103.518  1.00 52.80           H  
ATOM   3110  O   VAL A 192      72.637 -12.193-100.896  1.00 52.80           O  
ATOM   3111  CG1 VAL A 192      72.148 -12.277-103.942  1.00 52.80           C  
ATOM   3112 HG11 VAL A 192      72.255 -12.036-105.000  1.00 52.80           H  
ATOM   3113 HG12 VAL A 192      72.928 -11.744-103.398  1.00 52.80           H  
ATOM   3114 HG13 VAL A 192      72.267 -13.351-103.796  1.00 52.80           H  
ATOM   3115  CG2 VAL A 192      69.729 -12.448-104.395  1.00 52.80           C  
ATOM   3116 HG21 VAL A 192      69.718 -13.533-104.284  1.00 52.80           H  
ATOM   3117 HG22 VAL A 192      68.734 -12.062-104.179  1.00 52.80           H  
ATOM   3118 HG23 VAL A 192      69.966 -12.190-105.428  1.00 52.80           H  
ATOM   3119  N   HIS A 193      71.128 -10.724-100.123  1.00 57.31           N  
ATOM   3120  H   HIS A 193      70.161 -10.434-100.130  1.00 57.31           H  
ATOM   3121  CA  HIS A 193      72.008 -10.089 -99.134  1.00 57.31           C  
ATOM   3122  HA  HIS A 193      72.826 -10.768 -98.894  1.00 57.31           H  
ATOM   3123  C   HIS A 193      71.275  -9.832 -97.809  1.00 57.31           C  
ATOM   3124  CB  HIS A 193      72.627  -8.805 -99.717  1.00 57.31           C  
ATOM   3125  HB2 HIS A 193      71.827  -8.131-100.024  1.00 57.31           H  
ATOM   3126  HB3 HIS A 193      73.201  -8.309 -98.934  1.00 57.31           H  
ATOM   3127  O   HIS A 193      70.984  -8.695 -97.448  1.00 57.31           O  
ATOM   3128  CG  HIS A 193      73.558  -9.037-100.882  1.00 57.31           C  
ATOM   3129  CD2 HIS A 193      73.576  -8.356-102.068  1.00 57.31           C  
ATOM   3130  HD2 HIS A 193      72.910  -7.549-102.338  1.00 57.31           H  
ATOM   3131  ND1 HIS A 193      74.535 -10.000-100.957  1.00 57.31           N  
ATOM   3132  HD1 HIS A 193      74.672 -10.734-100.277  1.00 57.31           H  
ATOM   3133  CE1 HIS A 193      75.114  -9.913-102.162  1.00 57.31           C  
ATOM   3134  HE1 HIS A 193      75.891 -10.570-102.524  1.00 57.31           H  
ATOM   3135  NE2 HIS A 193      74.577  -8.913-102.877  1.00 57.31           N  
ATOM   3136  N   ASN A 194      71.007 -10.902 -97.057  1.00 65.51           N  
ATOM   3137  H   ASN A 194      71.056 -11.821 -97.472  1.00 65.51           H  
ATOM   3138  CA  ASN A 194      70.516 -10.780 -95.685  1.00 65.51           C  
ATOM   3139  HA  ASN A 194      69.650 -10.118 -95.686  1.00 65.51           H  
ATOM   3140  C   ASN A 194      71.598 -10.149 -94.800  1.00 65.51           C  
ATOM   3141  CB  ASN A 194      70.064 -12.155 -95.153  1.00 65.51           C  
ATOM   3142  HB2 ASN A 194      69.908 -12.074 -94.077  1.00 65.51           H  
ATOM   3143  HB3 ASN A 194      70.832 -12.907 -95.332  1.00 65.51           H  
ATOM   3144  O   ASN A 194      72.668 -10.734 -94.622  1.00 65.51           O  
ATOM   3145  CG  ASN A 194      68.753 -12.620 -95.763  1.00 65.51           C  
ATOM   3146  ND2 ASN A 194      68.180 -13.672 -95.238  1.00 65.51           N  
ATOM   3147 HD21 ASN A 194      67.185 -13.720 -95.402  1.00 65.51           H  
ATOM   3148 HD22 ASN A 194      68.519 -14.070 -94.373  1.00 65.51           H  
ATOM   3149  OD1 ASN A 194      68.249 -12.042 -96.706  1.00 65.51           O  
ATOM   3150  N   PHE A 195      71.313  -8.970 -94.249  1.00 74.64           N  
ATOM   3151  H   PHE A 195      70.414  -8.557 -94.453  1.00 74.64           H  
ATOM   3152  CA  PHE A 195      72.166  -8.279 -93.285  1.00 74.64           C  
ATOM   3153  HA  PHE A 195      73.170  -8.702 -93.318  1.00 74.64           H  
ATOM   3154  C   PHE A 195      71.607  -8.457 -91.873  1.00 74.64           C  
ATOM   3155  CB  PHE A 195      72.272  -6.790 -93.636  1.00 74.64           C  
ATOM   3156  HB2 PHE A 195      72.749  -6.271 -92.805  1.00 74.64           H  
ATOM   3157  HB3 PHE A 195      71.267  -6.377 -93.732  1.00 74.64           H  
ATOM   3158  O   PHE A 195      70.433  -8.198 -91.633  1.00 74.64           O  
ATOM   3159  CG  PHE A 195      73.058  -6.484 -94.895  1.00 74.64           C  
ATOM   3160  CD1 PHE A 195      74.464  -6.416 -94.855  1.00 74.64           C  
ATOM   3161  HD1 PHE A 195      74.993  -6.603 -93.933  1.00 74.64           H  
ATOM   3162  CD2 PHE A 195      72.382  -6.242 -96.105  1.00 74.64           C  
ATOM   3163  HD2 PHE A 195      71.305  -6.320 -96.149  1.00 74.64           H  
ATOM   3164  CE1 PHE A 195      75.186  -6.086 -96.016  1.00 74.64           C  
ATOM   3165  HE1 PHE A 195      76.261  -5.996 -95.983  1.00 74.64           H  
ATOM   3166  CE2 PHE A 195      73.104  -5.925 -97.268  1.00 74.64           C  
ATOM   3167  HE2 PHE A 195      72.578  -5.752 -98.196  1.00 74.64           H  
ATOM   3168  CZ  PHE A 195      74.506  -5.841 -97.222  1.00 74.64           C  
ATOM   3169  HZ  PHE A 195      75.069  -5.576 -98.104  1.00 74.64           H  
ATOM   3170  N   THR A 196      72.455  -8.845 -90.923  1.00 80.10           N  
ATOM   3171  H   THR A 196      73.401  -9.064 -91.201  1.00 80.10           H  
ATOM   3172  CA  THR A 196      72.125  -8.884 -89.491  1.00 80.10           C  
ATOM   3173  HA  THR A 196      71.045  -8.812 -89.362  1.00 80.10           H  
ATOM   3174  C   THR A 196      72.789  -7.710 -88.784  1.00 80.10           C  
ATOM   3175  CB  THR A 196      72.586 -10.195 -88.844  1.00 80.10           C  
ATOM   3176  HB  THR A 196      73.674 -10.203 -88.778  1.00 80.10           H  
ATOM   3177  O   THR A 196      74.007  -7.547 -88.875  1.00 80.10           O  
ATOM   3178  CG2 THR A 196      71.992 -10.384 -87.448  1.00 80.10           C  
ATOM   3179 HG21 THR A 196      72.343  -9.601 -86.776  1.00 80.10           H  
ATOM   3180 HG22 THR A 196      70.903 -10.356 -87.502  1.00 80.10           H  
ATOM   3181 HG23 THR A 196      72.301 -11.352 -87.054  1.00 80.10           H  
ATOM   3182  OG1 THR A 196      72.184 -11.300 -89.612  1.00 80.10           O  
ATOM   3183  HG1 THR A 196      72.274 -11.063 -90.538  1.00 80.10           H  
ATOM   3184  N   VAL A 197      72.018  -6.903 -88.055  1.00 84.90           N  
ATOM   3185  H   VAL A 197      71.027  -7.092 -87.998  1.00 84.90           H  
ATOM   3186  CA  VAL A 197      72.554  -5.772 -87.285  1.00 84.90           C  
ATOM   3187  HA  VAL A 197      73.357  -5.311 -87.861  1.00 84.90           H  
ATOM   3188  C   VAL A 197      73.142  -6.278 -85.967  1.00 84.90           C  
ATOM   3189  CB  VAL A 197      71.486  -4.691 -87.038  1.00 84.90           C  
ATOM   3190  HB  VAL A 197      70.721  -5.078 -86.365  1.00 84.90           H  
ATOM   3191  O   VAL A 197      72.432  -6.815 -85.124  1.00 84.90           O  
ATOM   3192  CG1 VAL A 197      72.118  -3.444 -86.406  1.00 84.90           C  
ATOM   3193 HG11 VAL A 197      72.533  -3.684 -85.427  1.00 84.90           H  
ATOM   3194 HG12 VAL A 197      72.904  -3.048 -87.049  1.00 84.90           H  
ATOM   3195 HG13 VAL A 197      71.346  -2.686 -86.272  1.00 84.90           H  
ATOM   3196  CG2 VAL A 197      70.802  -4.257 -88.341  1.00 84.90           C  
ATOM   3197 HG21 VAL A 197      70.231  -5.083 -88.763  1.00 84.90           H  
ATOM   3198 HG22 VAL A 197      70.107  -3.442 -88.137  1.00 84.90           H  
ATOM   3199 HG23 VAL A 197      71.535  -3.916 -89.073  1.00 84.90           H  
ATOM   3200  N   GLN A 198      74.448  -6.101 -85.777  1.00 85.59           N  
ATOM   3201  H   GLN A 198      74.981  -5.668 -86.518  1.00 85.59           H  
ATOM   3202  CA  GLN A 198      75.153  -6.506 -84.553  1.00 85.59           C  
ATOM   3203  HA  GLN A 198      74.646  -7.359 -84.102  1.00 85.59           H  
ATOM   3204  C   GLN A 198      75.177  -5.392 -83.503  1.00 85.59           C  
ATOM   3205  CB  GLN A 198      76.594  -6.913 -84.908  1.00 85.59           C  
ATOM   3206  HB2 GLN A 198      77.130  -7.156 -83.990  1.00 85.59           H  
ATOM   3207  HB3 GLN A 198      77.097  -6.065 -85.373  1.00 85.59           H  
ATOM   3208  O   GLN A 198      75.155  -5.654 -82.299  1.00 85.59           O  
ATOM   3209  CG  GLN A 198      76.676  -8.115 -85.861  1.00 85.59           C  
ATOM   3210  HG2 GLN A 198      76.169  -7.877 -86.796  1.00 85.59           H  
ATOM   3211  HG3 GLN A 198      77.723  -8.305 -86.098  1.00 85.59           H  
ATOM   3212  CD  GLN A 198      76.088  -9.400 -85.282  1.00 85.59           C  
ATOM   3213  NE2 GLN A 198      75.697 -10.325 -86.127  1.00 85.59           N  
ATOM   3214 HE21 GLN A 198      75.814 -10.177 -87.119  1.00 85.59           H  
ATOM   3215 HE22 GLN A 198      75.329 -11.182 -85.738  1.00 85.59           H  
ATOM   3216  OE1 GLN A 198      75.986  -9.608 -84.082  1.00 85.59           O  
ATOM   3217  N   PHE A 199      75.259  -4.143 -83.965  1.00 90.05           N  
ATOM   3218  H   PHE A 199      75.240  -4.001 -84.965  1.00 90.05           H  
ATOM   3219  CA  PHE A 199      75.471  -2.978 -83.117  1.00 90.05           C  
ATOM   3220  HA  PHE A 199      74.966  -3.128 -82.162  1.00 90.05           H  
ATOM   3221  C   PHE A 199      74.913  -1.717 -83.778  1.00 90.05           C  
ATOM   3222  CB  PHE A 199      76.980  -2.841 -82.869  1.00 90.05           C  
ATOM   3223  HB2 PHE A 199      77.345  -3.760 -82.411  1.00 90.05           H  
ATOM   3224  HB3 PHE A 199      77.487  -2.730 -83.828  1.00 90.05           H  
ATOM   3225  O   PHE A 199      75.163  -1.488 -84.963  1.00 90.05           O  
ATOM   3226  CG  PHE A 199      77.381  -1.689 -81.979  1.00 90.05           C  
ATOM   3227  CD1 PHE A 199      78.078  -0.587 -82.508  1.00 90.05           C  
ATOM   3228  HD1 PHE A 199      78.298  -0.544 -83.565  1.00 90.05           H  
ATOM   3229  CD2 PHE A 199      77.106  -1.748 -80.603  1.00 90.05           C  
ATOM   3230  HD2 PHE A 199      76.574  -2.595 -80.195  1.00 90.05           H  
ATOM   3231  CE1 PHE A 199      78.524   0.436 -81.652  1.00 90.05           C  
ATOM   3232  HE1 PHE A 199      79.100   1.261 -82.042  1.00 90.05           H  
ATOM   3233  CE2 PHE A 199      77.535  -0.718 -79.752  1.00 90.05           C  
ATOM   3234  HE2 PHE A 199      77.334  -0.789 -78.693  1.00 90.05           H  
ATOM   3235  CZ  PHE A 199      78.252   0.370 -80.276  1.00 90.05           C  
ATOM   3236  HZ  PHE A 199      78.621   1.141 -79.616  1.00 90.05           H  
ATOM   3237  N   LEU A 200      74.210  -0.892 -83.003  1.00 92.80           N  
ATOM   3238  H   LEU A 200      74.083  -1.156 -82.037  1.00 92.80           H  
ATOM   3239  CA  LEU A 200      73.755   0.448 -83.383  1.00 92.80           C  
ATOM   3240  HA  LEU A 200      74.152   0.702 -84.366  1.00 92.80           H  
ATOM   3241  C   LEU A 200      74.295   1.474 -82.389  1.00 92.80           C  
ATOM   3242  CB  LEU A 200      72.214   0.510 -83.430  1.00 92.80           C  
ATOM   3243  HB2 LEU A 200      71.888   1.535 -83.253  1.00 92.80           H  
ATOM   3244  HB3 LEU A 200      71.821  -0.098 -82.616  1.00 92.80           H  
ATOM   3245  O   LEU A 200      74.342   1.222 -81.184  1.00 92.80           O  
ATOM   3246  CG  LEU A 200      71.608   0.045 -84.764  1.00 92.80           C  
ATOM   3247  HG  LEU A 200      72.097  -0.877 -85.078  1.00 92.80           H  
ATOM   3248  CD1 LEU A 200      70.109  -0.201 -84.618  1.00 92.80           C  
ATOM   3249 HD11 LEU A 200      69.733  -0.723 -85.498  1.00 92.80           H  
ATOM   3250 HD12 LEU A 200      69.897  -0.787 -83.723  1.00 92.80           H  
ATOM   3251 HD13 LEU A 200      69.580   0.747 -84.516  1.00 92.80           H  
ATOM   3252  CD2 LEU A 200      71.742   1.108 -85.856  1.00 92.80           C  
ATOM   3253 HD21 LEU A 200      72.792   1.355 -86.014  1.00 92.80           H  
ATOM   3254 HD22 LEU A 200      71.321   0.728 -86.787  1.00 92.80           H  
ATOM   3255 HD23 LEU A 200      71.203   2.010 -85.567  1.00 92.80           H  
ATOM   3256  N   TYR A 201      74.666   2.652 -82.879  1.00 93.26           N  
ATOM   3257  H   TYR A 201      74.655   2.796 -83.879  1.00 93.26           H  
ATOM   3258  CA  TYR A 201      75.090   3.750 -82.019  1.00 93.26           C  
ATOM   3259  HA  TYR A 201      74.566   3.652 -81.068  1.00 93.26           H  
ATOM   3260  C   TYR A 201      74.728   5.120 -82.583  1.00 93.26           C  
ATOM   3261  CB  TYR A 201      76.594   3.646 -81.738  1.00 93.26           C  
ATOM   3262  HB2 TYR A 201      76.845   4.357 -80.950  1.00 93.26           H  
ATOM   3263  HB3 TYR A 201      76.804   2.647 -81.355  1.00 93.26           H  
ATOM   3264  O   TYR A 201      74.668   5.322 -83.795  1.00 93.26           O  
ATOM   3265  CG  TYR A 201      77.496   3.908 -82.928  1.00 93.26           C  
ATOM   3266  CD1 TYR A 201      77.858   2.858 -83.792  1.00 93.26           C  
ATOM   3267  HD1 TYR A 201      77.444   1.873 -83.635  1.00 93.26           H  
ATOM   3268  CD2 TYR A 201      77.945   5.215 -83.185  1.00 93.26           C  
ATOM   3269  HD2 TYR A 201      77.626   6.023 -82.543  1.00 93.26           H  
ATOM   3270  CE1 TYR A 201      78.709   3.099 -84.887  1.00 93.26           C  
ATOM   3271  HE1 TYR A 201      78.962   2.296 -85.562  1.00 93.26           H  
ATOM   3272  CE2 TYR A 201      78.745   5.478 -84.310  1.00 93.26           C  
ATOM   3273  HE2 TYR A 201      79.037   6.494 -84.529  1.00 93.26           H  
ATOM   3274  OH  TYR A 201      79.841   4.696 -86.282  1.00 93.26           O  
ATOM   3275  HH  TYR A 201      79.732   5.628 -86.487  1.00 93.26           H  
ATOM   3276  CZ  TYR A 201      79.132   4.417 -85.156  1.00 93.26           C  
ATOM   3277  N   ILE A 202      74.555   6.074 -81.672  1.00 94.24           N  
ATOM   3278  H   ILE A 202      74.603   5.794 -80.703  1.00 94.24           H  
ATOM   3279  CA  ILE A 202      74.489   7.508 -81.935  1.00 94.24           C  
ATOM   3280  HA  ILE A 202      74.581   7.670 -83.009  1.00 94.24           H  
ATOM   3281  C   ILE A 202      75.686   8.155 -81.234  1.00 94.24           C  
ATOM   3282  CB  ILE A 202      73.138   8.110 -81.492  1.00 94.24           C  
ATOM   3283  HB  ILE A 202      73.014   7.943 -80.422  1.00 94.24           H  
ATOM   3284  O   ILE A 202      75.916   7.944 -80.043  1.00 94.24           O  
ATOM   3285  CG1 ILE A 202      71.966   7.429 -82.242  1.00 94.24           C  
ATOM   3286 HG12 ILE A 202      72.030   6.348 -82.111  1.00 94.24           H  
ATOM   3287 HG13 ILE A 202      72.048   7.641 -83.308  1.00 94.24           H  
ATOM   3288  CG2 ILE A 202      73.135   9.629 -81.763  1.00 94.24           C  
ATOM   3289 HG21 ILE A 202      73.948  10.122 -81.230  1.00 94.24           H  
ATOM   3290 HG22 ILE A 202      73.249   9.815 -82.831  1.00 94.24           H  
ATOM   3291 HG23 ILE A 202      72.206  10.077 -81.412  1.00 94.24           H  
ATOM   3292  CD1 ILE A 202      70.575   7.852 -81.754  1.00 94.24           C  
ATOM   3293 HD11 ILE A 202      70.480   7.649 -80.687  1.00 94.24           H  
ATOM   3294 HD12 ILE A 202      70.401   8.911 -81.944  1.00 94.24           H  
ATOM   3295 HD13 ILE A 202      69.813   7.285 -82.290  1.00 94.24           H  
ATOM   3296  N   LEU A 203      76.455   8.945 -81.974  1.00 91.95           N  
ATOM   3297  H   LEU A 203      76.202   9.046 -82.946  1.00 91.95           H  
ATOM   3298  CA  LEU A 203      77.680   9.609 -81.534  1.00 91.95           C  
ATOM   3299  HA  LEU A 203      77.826   9.472 -80.463  1.00 91.95           H  
ATOM   3300  C   LEU A 203      77.578  11.106 -81.827  1.00 91.95           C  
ATOM   3301  CB  LEU A 203      78.854   8.969 -82.300  1.00 91.95           C  
ATOM   3302  HB2 LEU A 203      78.655   9.100 -83.363  1.00 91.95           H  
ATOM   3303  HB3 LEU A 203      78.871   7.897 -82.102  1.00 91.95           H  
ATOM   3304  O   LEU A 203      77.203  11.485 -82.928  1.00 91.95           O  
ATOM   3305  CG  LEU A 203      80.243   9.556 -81.986  1.00 91.95           C  
ATOM   3306  HG  LEU A 203      80.175  10.625 -81.785  1.00 91.95           H  
ATOM   3307  CD1 LEU A 203      80.863   8.853 -80.783  1.00 91.95           C  
ATOM   3308 HD11 LEU A 203      81.110   7.821 -81.031  1.00 91.95           H  
ATOM   3309 HD12 LEU A 203      80.140   8.848 -79.967  1.00 91.95           H  
ATOM   3310 HD13 LEU A 203      81.764   9.382 -80.474  1.00 91.95           H  
ATOM   3311  CD2 LEU A 203      81.189   9.359 -83.168  1.00 91.95           C  
ATOM   3312 HD21 LEU A 203      82.170   9.766 -82.920  1.00 91.95           H  
ATOM   3313 HD22 LEU A 203      80.804   9.896 -84.036  1.00 91.95           H  
ATOM   3314 HD23 LEU A 203      81.281   8.299 -83.406  1.00 91.95           H  
ATOM   3315  N   HIS A 204      77.968  11.953 -80.885  1.00 92.19           N  
ATOM   3316  H   HIS A 204      78.303  11.578 -80.009  1.00 92.19           H  
ATOM   3317  CA  HIS A 204      78.170  13.380 -81.102  1.00 92.19           C  
ATOM   3318  HA  HIS A 204      77.618  13.704 -81.984  1.00 92.19           H  
ATOM   3319  C   HIS A 204      79.657  13.685 -81.318  1.00 92.19           C  
ATOM   3320  CB  HIS A 204      77.628  14.141 -79.895  1.00 92.19           C  
ATOM   3321  HB2 HIS A 204      76.584  13.871 -79.740  1.00 92.19           H  
ATOM   3322  HB3 HIS A 204      78.195  13.844 -79.013  1.00 92.19           H  
ATOM   3323  O   HIS A 204      80.505  13.180 -80.580  1.00 92.19           O  
ATOM   3324  CG  HIS A 204      77.705  15.629 -80.097  1.00 92.19           C  
ATOM   3325  CD2 HIS A 204      76.928  16.339 -80.963  1.00 92.19           C  
ATOM   3326  HD2 HIS A 204      76.184  15.919 -81.623  1.00 92.19           H  
ATOM   3327  ND1 HIS A 204      78.601  16.519 -79.547  1.00 92.19           N  
ATOM   3328  HD1 HIS A 204      79.245  16.346 -78.789  1.00 92.19           H  
ATOM   3329  CE1 HIS A 204      78.327  17.740 -80.037  1.00 92.19           C  
ATOM   3330  HE1 HIS A 204      78.803  18.665 -79.748  1.00 92.19           H  
ATOM   3331  NE2 HIS A 204      77.320  17.672 -80.909  1.00 92.19           N  
ATOM   3332  N   GLU A 205      79.984  14.546 -82.283  1.00 89.93           N  
ATOM   3333  H   GLU A 205      79.242  14.928 -82.851  1.00 89.93           H  
ATOM   3334  CA  GLU A 205      81.366  14.777 -82.734  1.00 89.93           C  
ATOM   3335  HA  GLU A 205      81.750  13.829 -83.112  1.00 89.93           H  
ATOM   3336  C   GLU A 205      82.336  15.218 -81.626  1.00 89.93           C  
ATOM   3337  CB  GLU A 205      81.365  15.770 -83.911  1.00 89.93           C  
ATOM   3338  HB2 GLU A 205      82.309  15.668 -84.445  1.00 89.93           H  
ATOM   3339  HB3 GLU A 205      80.558  15.497 -84.591  1.00 89.93           H  
ATOM   3340  O   GLU A 205      83.496  14.818 -81.636  1.00 89.93           O  
ATOM   3341  CG  GLU A 205      81.174  17.243 -83.528  1.00 89.93           C  
ATOM   3342  HG2 GLU A 205      80.326  17.331 -82.850  1.00 89.93           H  
ATOM   3343  HG3 GLU A 205      82.078  17.571 -83.014  1.00 89.93           H  
ATOM   3344  CD  GLU A 205      80.964  18.151 -84.749  1.00 89.93           C  
ATOM   3345  OE1 GLU A 205      80.183  19.117 -84.619  1.00 89.93           O  
ATOM   3346  OE2 GLU A 205      81.528  17.870 -85.834  1.00 89.93           O  
ATOM   3347  N   THR A 206      81.864  16.001 -80.648  1.00 86.15           N  
ATOM   3348  H   THR A 206      80.927  16.362 -80.754  1.00 86.15           H  
ATOM   3349  CA  THR A 206      82.694  16.503 -79.535  1.00 86.15           C  
ATOM   3350  HA  THR A 206      83.740  16.258 -79.718  1.00 86.15           H  
ATOM   3351  C   THR A 206      82.345  15.911 -78.173  1.00 86.15           C  
ATOM   3352  CB  THR A 206      82.596  18.028 -79.408  1.00 86.15           C  
ATOM   3353  HB  THR A 206      83.204  18.345 -78.561  1.00 86.15           H  
ATOM   3354  O   THR A 206      83.146  16.002 -77.247  1.00 86.15           O  
ATOM   3355  CG2 THR A 206      83.077  18.787 -80.641  1.00 86.15           C  
ATOM   3356 HG21 THR A 206      83.426  19.775 -80.341  1.00 86.15           H  
ATOM   3357 HG22 THR A 206      83.903  18.254 -81.113  1.00 86.15           H  
ATOM   3358 HG23 THR A 206      82.265  18.913 -81.357  1.00 86.15           H  
ATOM   3359  OG1 THR A 206      81.255  18.401 -79.178  1.00 86.15           O  
ATOM   3360  HG1 THR A 206      81.120  19.231 -79.640  1.00 86.15           H  
ATOM   3361  N   LYS A 207      81.149  15.328 -78.018  1.00 84.75           N  
ATOM   3362  H   LYS A 207      80.622  15.140 -78.859  1.00 84.75           H  
ATOM   3363  CA  LYS A 207      80.662  14.813 -76.720  1.00 84.75           C  
ATOM   3364  HA  LYS A 207      81.298  15.202 -75.924  1.00 84.75           H  
ATOM   3365  C   LYS A 207      80.817  13.298 -76.602  1.00 84.75           C  
ATOM   3366  CB  LYS A 207      79.222  15.270 -76.421  1.00 84.75           C  
ATOM   3367  HB2 LYS A 207      78.905  14.843 -75.470  1.00 84.75           H  
ATOM   3368  HB3 LYS A 207      78.552  14.865 -77.180  1.00 84.75           H  
ATOM   3369  O   LYS A 207      80.589  12.749 -75.531  1.00 84.75           O  
ATOM   3370  CG  LYS A 207      79.018  16.792 -76.358  1.00 84.75           C  
ATOM   3371  HG2 LYS A 207      77.945  16.981 -76.378  1.00 84.75           H  
ATOM   3372  HG3 LYS A 207      79.463  17.272 -77.230  1.00 84.75           H  
ATOM   3373  CD  LYS A 207      79.604  17.450 -75.107  1.00 84.75           C  
ATOM   3374  HD2 LYS A 207      80.692  17.374 -75.123  1.00 84.75           H  
ATOM   3375  HD3 LYS A 207      79.210  16.955 -74.219  1.00 84.75           H  
ATOM   3376  CE  LYS A 207      79.170  18.920 -75.130  1.00 84.75           C  
ATOM   3377  HE2 LYS A 207      78.085  18.960 -75.221  1.00 84.75           H  
ATOM   3378  HE3 LYS A 207      79.573  19.397 -76.023  1.00 84.75           H  
ATOM   3379  NZ  LYS A 207      79.592  19.652 -73.915  1.00 84.75           N  
ATOM   3380  HZ1 LYS A 207      79.216  20.588 -73.958  1.00 84.75           H  
ATOM   3381  HZ2 LYS A 207      80.600  19.695 -73.860  1.00 84.75           H  
ATOM   3382  HZ3 LYS A 207      79.219  19.200 -73.092  1.00 84.75           H  
ATOM   3383  N   GLY A 208      81.242  12.638 -77.678  1.00 86.14           N  
ATOM   3384  H   GLY A 208      81.337  13.136 -78.551  1.00 86.14           H  
ATOM   3385  CA  GLY A 208      81.405  11.197 -77.714  1.00 86.14           C  
ATOM   3386  HA2 GLY A 208      82.054  10.926 -78.547  1.00 86.14           H  
ATOM   3387  HA3 GLY A 208      81.870  10.860 -76.787  1.00 86.14           H  
ATOM   3388  C   GLY A 208      80.071  10.489 -77.894  1.00 86.14           C  
ATOM   3389  O   GLY A 208      79.161  10.982 -78.561  1.00 86.14           O  
ATOM   3390  N   VAL A 209      79.979   9.280 -77.357  1.00 87.50           N  
ATOM   3391  H   VAL A 209      80.726   8.953 -76.761  1.00 87.50           H  
ATOM   3392  CA  VAL A 209      78.797   8.433 -77.514  1.00 87.50           C  
ATOM   3393  HA  VAL A 209      78.563   8.331 -78.574  1.00 87.50           H  
ATOM   3394  C   VAL A 209      77.590   9.107 -76.853  1.00 87.50           C  
ATOM   3395  CB  VAL A 209      79.101   7.028 -76.973  1.00 87.50           C  
ATOM   3396  HB  VAL A 209      79.428   7.098 -75.935  1.00 87.50           H  
ATOM   3397  O   VAL A 209      77.696   9.661 -75.761  1.00 87.50           O  
ATOM   3398  CG1 VAL A 209      77.876   6.130 -77.048  1.00 87.50           C  
ATOM   3399 HG11 VAL A 209      78.144   5.147 -76.661  1.00 87.50           H  
ATOM   3400 HG12 VAL A 209      77.077   6.514 -76.414  1.00 87.50           H  
ATOM   3401 HG13 VAL A 209      77.525   6.065 -78.078  1.00 87.50           H  
ATOM   3402  CG2 VAL A 209      80.220   6.362 -77.794  1.00 87.50           C  
ATOM   3403 HG21 VAL A 209      79.926   6.292 -78.841  1.00 87.50           H  
ATOM   3404 HG22 VAL A 209      80.405   5.359 -77.409  1.00 87.50           H  
ATOM   3405 HG23 VAL A 209      81.146   6.931 -77.714  1.00 87.50           H  
ATOM   3406  N   VAL A 210      76.448   9.091 -77.534  1.00 89.79           N  
ATOM   3407  H   VAL A 210      76.442   8.647 -78.441  1.00 89.79           H  
ATOM   3408  CA  VAL A 210      75.157   9.547 -76.999  1.00 89.79           C  
ATOM   3409  HA  VAL A 210      75.315  10.199 -76.139  1.00 89.79           H  
ATOM   3410  C   VAL A 210      74.371   8.336 -76.522  1.00 89.79           C  
ATOM   3411  CB  VAL A 210      74.354  10.327 -78.057  1.00 89.79           C  
ATOM   3412  HB  VAL A 210      74.182   9.675 -78.914  1.00 89.79           H  
ATOM   3413  O   VAL A 210      73.924   8.308 -75.378  1.00 89.79           O  
ATOM   3414  CG1 VAL A 210      72.986  10.781 -77.533  1.00 89.79           C  
ATOM   3415 HG11 VAL A 210      72.467  11.357 -78.299  1.00 89.79           H  
ATOM   3416 HG12 VAL A 210      72.370   9.920 -77.277  1.00 89.79           H  
ATOM   3417 HG13 VAL A 210      73.111  11.400 -76.644  1.00 89.79           H  
ATOM   3418  CG2 VAL A 210      75.113  11.562 -78.554  1.00 89.79           C  
ATOM   3419 HG21 VAL A 210      76.094  11.277 -78.933  1.00 89.79           H  
ATOM   3420 HG22 VAL A 210      74.554  12.031 -79.363  1.00 89.79           H  
ATOM   3421 HG23 VAL A 210      75.240  12.282 -77.744  1.00 89.79           H  
ATOM   3422  N   ALA A 211      74.241   7.333 -77.395  1.00 91.51           N  
ATOM   3423  H   ALA A 211      74.683   7.410 -78.300  1.00 91.51           H  
ATOM   3424  CA  ALA A 211      73.517   6.104 -77.115  1.00 91.51           C  
ATOM   3425  HA  ALA A 211      73.612   5.898 -76.049  1.00 91.51           H  
ATOM   3426  C   ALA A 211      74.098   4.925 -77.908  1.00 91.51           C  
ATOM   3427  CB  ALA A 211      72.037   6.339 -77.430  1.00 91.51           C  
ATOM   3428  HB1 ALA A 211      71.437   5.548 -76.980  1.00 91.51           H  
ATOM   3429  HB2 ALA A 211      71.875   6.371 -78.507  1.00 91.51           H  
ATOM   3430  HB3 ALA A 211      71.728   7.288 -76.992  1.00 91.51           H  
ATOM   3431  O   ALA A 211      74.491   5.098 -79.062  1.00 91.51           O  
ATOM   3432  N   THR A 212      74.144   3.732 -77.322  1.00 91.96           N  
ATOM   3433  H   THR A 212      73.870   3.660 -76.353  1.00 91.96           H  
ATOM   3434  CA  THR A 212      74.588   2.492 -77.981  1.00 91.96           C  
ATOM   3435  HA  THR A 212      74.579   2.628 -79.062  1.00 91.96           H  
ATOM   3436  C   THR A 212      73.653   1.343 -77.666  1.00 91.96           C  
ATOM   3437  CB  THR A 212      76.004   2.062 -77.569  1.00 91.96           C  
ATOM   3438  HB  THR A 212      76.210   1.074 -77.980  1.00 91.96           H  
ATOM   3439  O   THR A 212      72.995   1.323 -76.627  1.00 91.96           O  
ATOM   3440  CG2 THR A 212      77.063   3.018 -78.087  1.00 91.96           C  
ATOM   3441 HG21 THR A 212      77.195   2.857 -79.157  1.00 91.96           H  
ATOM   3442 HG22 THR A 212      76.712   4.039 -77.935  1.00 91.96           H  
ATOM   3443 HG23 THR A 212      78.012   2.856 -77.577  1.00 91.96           H  
ATOM   3444  OG1 THR A 212      76.143   1.992 -76.173  1.00 91.96           O  
ATOM   3445  HG1 THR A 212      76.966   1.544 -75.966  1.00 91.96           H  
ATOM   3446  N   MET A 213      73.613   0.361 -78.560  1.00 89.93           N  
ATOM   3447  H   MET A 213      74.097   0.469 -79.439  1.00 89.93           H  
ATOM   3448  CA  MET A 213      72.873  -0.870 -78.346  1.00 89.93           C  
ATOM   3449  HA  MET A 213      72.834  -1.082 -77.277  1.00 89.93           H  
ATOM   3450  C   MET A 213      73.562  -2.035 -79.049  1.00 89.93           C  
ATOM   3451  CB  MET A 213      71.443  -0.672 -78.842  1.00 89.93           C  
ATOM   3452  HB2 MET A 213      71.465  -0.497 -79.918  1.00 89.93           H  
ATOM   3453  HB3 MET A 213      71.016   0.206 -78.357  1.00 89.93           H  
ATOM   3454  O   MET A 213      73.879  -1.968 -80.239  1.00 89.93           O  
ATOM   3455  CG  MET A 213      70.561  -1.879 -78.516  1.00 89.93           C  
ATOM   3456  HG2 MET A 213      70.938  -2.754 -79.045  1.00 89.93           H  
ATOM   3457  HG3 MET A 213      70.613  -2.079 -77.446  1.00 89.93           H  
ATOM   3458  SD  MET A 213      68.825  -1.658 -78.961  1.00 89.93           S  
ATOM   3459  CE  MET A 213      68.995  -1.174 -80.697  1.00 89.93           C  
ATOM   3460  HE1 MET A 213      69.890  -1.623 -81.127  1.00 89.93           H  
ATOM   3461  HE2 MET A 213      69.079  -0.090 -80.761  1.00 89.93           H  
ATOM   3462  HE3 MET A 213      68.123  -1.502 -81.262  1.00 89.93           H  
ATOM   3463  N   SER A 214      73.755  -3.108 -78.291  1.00 87.27           N  
ATOM   3464  H   SER A 214      73.402  -3.081 -77.345  1.00 87.27           H  
ATOM   3465  CA  SER A 214      74.258  -4.399 -78.758  1.00 87.27           C  
ATOM   3466  HA  SER A 214      74.582  -4.328 -79.796  1.00 87.27           H  
ATOM   3467  C   SER A 214      73.148  -5.438 -78.661  1.00 87.27           C  
ATOM   3468  CB  SER A 214      75.445  -4.853 -77.905  1.00 87.27           C  
ATOM   3469  HB2 SER A 214      75.828  -5.801 -78.284  1.00 87.27           H  
ATOM   3470  HB3 SER A 214      75.107  -5.001 -76.879  1.00 87.27           H  
ATOM   3471  O   SER A 214      72.169  -5.257 -77.934  1.00 87.27           O  
ATOM   3472  OG  SER A 214      76.485  -3.896 -77.913  1.00 87.27           O  
ATOM   3473  HG  SER A 214      76.883  -3.907 -77.039  1.00 87.27           H  
ATOM   3474  N   LYS A 215      73.309  -6.559 -79.364  1.00 78.42           N  
ATOM   3475  H   LYS A 215      74.098  -6.625 -79.990  1.00 78.42           H  
ATOM   3476  CA  LYS A 215      72.349  -7.665 -79.319  1.00 78.42           C  
ATOM   3477  HA  LYS A 215      71.400  -7.319 -79.730  1.00 78.42           H  
ATOM   3478  C   LYS A 215      72.090  -8.119 -77.878  1.00 78.42           C  
ATOM   3479  CB  LYS A 215      72.883  -8.783 -80.214  1.00 78.42           C  
ATOM   3480  HB2 LYS A 215      73.769  -9.226 -79.759  1.00 78.42           H  
ATOM   3481  HB3 LYS A 215      73.166  -8.352 -81.174  1.00 78.42           H  
ATOM   3482  O   LYS A 215      73.031  -8.376 -77.129  1.00 78.42           O  
ATOM   3483  CG  LYS A 215      71.832  -9.863 -80.459  1.00 78.42           C  
ATOM   3484  HG2 LYS A 215      70.924  -9.407 -80.853  1.00 78.42           H  
ATOM   3485  HG3 LYS A 215      71.604 -10.378 -79.526  1.00 78.42           H  
ATOM   3486  CD  LYS A 215      72.383 -10.861 -81.477  1.00 78.42           C  
ATOM   3487  HD2 LYS A 215      73.289 -11.327 -81.088  1.00 78.42           H  
ATOM   3488  HD3 LYS A 215      72.610 -10.341 -82.408  1.00 78.42           H  
ATOM   3489  CE  LYS A 215      71.318 -11.914 -81.726  1.00 78.42           C  
ATOM   3490  HE2 LYS A 215      70.396 -11.418 -82.030  1.00 78.42           H  
ATOM   3491  HE3 LYS A 215      71.095 -12.445 -80.800  1.00 78.42           H  
ATOM   3492  NZ  LYS A 215      71.709 -12.873 -82.781  1.00 78.42           N  
ATOM   3493  HZ1 LYS A 215      70.884 -13.437 -82.929  1.00 78.42           H  
ATOM   3494  HZ2 LYS A 215      72.477 -13.470 -82.510  1.00 78.42           H  
ATOM   3495  HZ3 LYS A 215      71.874 -12.400 -83.658  1.00 78.42           H  
ATOM   3496  N   ASN A 216      70.812  -8.225 -77.508  1.00 73.09           N  
ATOM   3497  H   ASN A 216      70.105  -8.028 -78.201  1.00 73.09           H  
ATOM   3498  CA  ASN A 216      70.342  -8.632 -76.177  1.00 73.09           C  
ATOM   3499  HA  ASN A 216      69.257  -8.528 -76.189  1.00 73.09           H  
ATOM   3500  C   ASN A 216      70.812  -7.737 -75.014  1.00 73.09           C  
ATOM   3501  CB  ASN A 216      70.646 -10.126 -75.949  1.00 73.09           C  
ATOM   3502  HB2 ASN A 216      71.724 -10.274 -75.900  1.00 73.09           H  
ATOM   3503  HB3 ASN A 216      70.221 -10.437 -74.994  1.00 73.09           H  
ATOM   3504  O   ASN A 216      70.845  -8.188 -73.868  1.00 73.09           O  
ATOM   3505  CG  ASN A 216      70.066 -11.030 -77.016  1.00 73.09           C  
ATOM   3506  ND2 ASN A 216      70.579 -12.229 -77.155  1.00 73.09           N  
ATOM   3507 HD21 ASN A 216      71.314 -12.546 -76.539  1.00 73.09           H  
ATOM   3508 HD22 ASN A 216      70.113 -12.821 -77.827  1.00 73.09           H  
ATOM   3509  OD1 ASN A 216      69.153 -10.688 -77.742  1.00 73.09           O  
ATOM   3510  N   GLN A 217      71.173  -6.479 -75.282  1.00 80.35           N  
ATOM   3511  H   GLN A 217      71.144  -6.145 -76.235  1.00 80.35           H  
ATOM   3512  CA  GLN A 217      71.483  -5.491 -74.249  1.00 80.35           C  
ATOM   3513  HA  GLN A 217      71.333  -5.951 -73.272  1.00 80.35           H  
ATOM   3514  C   GLN A 217      70.529  -4.296 -74.341  1.00 80.35           C  
ATOM   3515  CB  GLN A 217      72.952  -5.056 -74.335  1.00 80.35           C  
ATOM   3516  HB2 GLN A 217      73.117  -4.247 -73.624  1.00 80.35           H  
ATOM   3517  HB3 GLN A 217      73.176  -4.685 -75.335  1.00 80.35           H  
ATOM   3518  O   GLN A 217      70.146  -3.910 -75.447  1.00 80.35           O  
ATOM   3519  CG  GLN A 217      73.890  -6.220 -73.983  1.00 80.35           C  
ATOM   3520  HG2 GLN A 217      73.900  -6.946 -74.795  1.00 80.35           H  
ATOM   3521  HG3 GLN A 217      73.513  -6.717 -73.089  1.00 80.35           H  
ATOM   3522  CD  GLN A 217      75.320  -5.768 -73.712  1.00 80.35           C  
ATOM   3523  NE2 GLN A 217      76.021  -6.431 -72.817  1.00 80.35           N  
ATOM   3524 HE21 GLN A 217      76.959  -6.095 -72.655  1.00 80.35           H  
ATOM   3525 HE22 GLN A 217      75.613  -7.215 -72.328  1.00 80.35           H  
ATOM   3526  OE1 GLN A 217      75.846  -4.830 -74.291  1.00 80.35           O  
ATOM   3527  N   PRO A 218      70.135  -3.698 -73.201  1.00 81.48           N  
ATOM   3528  CA  PRO A 218      69.367  -2.461 -73.215  1.00 81.48           C  
ATOM   3529  HA  PRO A 218      68.451  -2.596 -73.790  1.00 81.48           H  
ATOM   3530  C   PRO A 218      70.188  -1.332 -73.845  1.00 81.48           C  
ATOM   3531  CB  PRO A 218      69.022  -2.177 -71.750  1.00 81.48           C  
ATOM   3532  HB2 PRO A 218      68.934  -1.110 -71.543  1.00 81.48           H  
ATOM   3533  HB3 PRO A 218      68.097  -2.692 -71.489  1.00 81.48           H  
ATOM   3534  O   PRO A 218      71.421  -1.377 -73.878  1.00 81.48           O  
ATOM   3535  CG  PRO A 218      70.189  -2.808 -70.992  1.00 81.48           C  
ATOM   3536  HG2 PRO A 218      71.035  -2.121 -70.987  1.00 81.48           H  
ATOM   3537  HG3 PRO A 218      69.911  -3.083 -69.974  1.00 81.48           H  
ATOM   3538  CD  PRO A 218      70.529  -4.034 -71.838  1.00 81.48           C  
ATOM   3539  HD2 PRO A 218      69.949  -4.891 -71.496  1.00 81.48           H  
ATOM   3540  HD3 PRO A 218      71.596  -4.244 -71.766  1.00 81.48           H  
ATOM   3541  N   VAL A 219      69.497  -0.298 -74.317  1.00 83.02           N  
ATOM   3542  H   VAL A 219      68.489  -0.316 -74.262  1.00 83.02           H  
ATOM   3543  CA  VAL A 219      70.151   0.916 -74.807  1.00 83.02           C  
ATOM   3544  HA  VAL A 219      70.854   0.631 -75.590  1.00 83.02           H  
ATOM   3545  C   VAL A 219      70.930   1.576 -73.666  1.00 83.02           C  
ATOM   3546  CB  VAL A 219      69.128   1.893 -75.404  1.00 83.02           C  
ATOM   3547  HB  VAL A 219      68.394   2.155 -74.642  1.00 83.02           H  
ATOM   3548  O   VAL A 219      70.365   1.865 -72.614  1.00 83.02           O  
ATOM   3549  CG1 VAL A 219      69.831   3.165 -75.888  1.00 83.02           C  
ATOM   3550 HG11 VAL A 219      69.159   3.769 -76.497  1.00 83.02           H  
ATOM   3551 HG12 VAL A 219      70.153   3.760 -75.034  1.00 83.02           H  
ATOM   3552 HG13 VAL A 219      70.712   2.880 -76.463  1.00 83.02           H  
ATOM   3553  CG2 VAL A 219      68.383   1.275 -76.592  1.00 83.02           C  
ATOM   3554 HG21 VAL A 219      67.808   0.404 -76.278  1.00 83.02           H  
ATOM   3555 HG22 VAL A 219      69.092   0.974 -77.364  1.00 83.02           H  
ATOM   3556 HG23 VAL A 219      67.698   2.013 -77.011  1.00 83.02           H  
ATOM   3557  N   LEU A 220      72.218   1.835 -73.884  1.00 83.85           N  
ATOM   3558  H   LEU A 220      72.604   1.574 -74.781  1.00 83.85           H  
ATOM   3559  CA  LEU A 220      73.096   2.525 -72.940  1.00 83.85           C  
ATOM   3560  HA  LEU A 220      72.640   2.538 -71.950  1.00 83.85           H  
ATOM   3561  C   LEU A 220      73.294   3.972 -73.389  1.00 83.85           C  
ATOM   3562  CB  LEU A 220      74.445   1.787 -72.865  1.00 83.85           C  
ATOM   3563  HB2 LEU A 220      74.822   1.677 -73.882  1.00 83.85           H  
ATOM   3564  HB3 LEU A 220      75.155   2.402 -72.313  1.00 83.85           H  
ATOM   3565  O   LEU A 220      73.676   4.207 -74.533  1.00 83.85           O  
ATOM   3566  CG  LEU A 220      74.381   0.397 -72.209  1.00 83.85           C  
ATOM   3567  HG  LEU A 220      73.575  -0.189 -72.651  1.00 83.85           H  
ATOM   3568  CD1 LEU A 220      75.697  -0.345 -72.451  1.00 83.85           C  
ATOM   3569 HD11 LEU A 220      75.853  -0.460 -73.524  1.00 83.85           H  
ATOM   3570 HD12 LEU A 220      75.644  -1.337 -72.003  1.00 83.85           H  
ATOM   3571 HD13 LEU A 220      76.527   0.212 -72.016  1.00 83.85           H  
ATOM   3572  CD2 LEU A 220      74.159   0.495 -70.697  1.00 83.85           C  
ATOM   3573 HD21 LEU A 220      74.940   1.099 -70.236  1.00 83.85           H  
ATOM   3574 HD22 LEU A 220      74.167  -0.504 -70.261  1.00 83.85           H  
ATOM   3575 HD23 LEU A 220      73.187   0.944 -70.494  1.00 83.85           H  
ATOM   3576  N   THR A 221      73.085   4.939 -72.494  1.00 81.16           N  
ATOM   3577  H   THR A 221      72.733   4.691 -71.580  1.00 81.16           H  
ATOM   3578  CA  THR A 221      73.354   6.365 -72.744  1.00 81.16           C  
ATOM   3579  HA  THR A 221      73.636   6.496 -73.789  1.00 81.16           H  
ATOM   3580  C   THR A 221      74.513   6.860 -71.891  1.00 81.16           C  
ATOM   3581  CB  THR A 221      72.124   7.248 -72.493  1.00 81.16           C  
ATOM   3582  HB  THR A 221      72.412   8.294 -72.596  1.00 81.16           H  
ATOM   3583  O   THR A 221      74.535   6.642 -70.684  1.00 81.16           O  
ATOM   3584  CG2 THR A 221      71.007   6.949 -73.490  1.00 81.16           C  
ATOM   3585 HG21 THR A 221      70.658   5.924 -73.363  1.00 81.16           H  
ATOM   3586 HG22 THR A 221      70.181   7.641 -73.318  1.00 81.16           H  
ATOM   3587 HG23 THR A 221      71.376   7.086 -74.506  1.00 81.16           H  
ATOM   3588  OG1 THR A 221      71.607   7.037 -71.200  1.00 81.16           O  
ATOM   3589  HG1 THR A 221      72.325   7.072 -70.564  1.00 81.16           H  
ATOM   3590  N   THR A 222      75.471   7.558 -72.496  1.00 70.18           N  
ATOM   3591  H   THR A 222      75.438   7.645 -73.501  1.00 70.18           H  
ATOM   3592  CA  THR A 222      76.684   8.064 -71.815  1.00 70.18           C  
ATOM   3593  HA  THR A 222      76.813   7.518 -70.880  1.00 70.18           H  
ATOM   3594  C   THR A 222      76.595   9.534 -71.403  1.00 70.18           C  
ATOM   3595  CB  THR A 222      77.937   7.808 -72.672  1.00 70.18           C  
ATOM   3596  HB  THR A 222      78.702   8.562 -72.486  1.00 70.18           H  
ATOM   3597  O   THR A 222      77.491  10.047 -70.736  1.00 70.18           O  
ATOM   3598  CG2 THR A 222      78.525   6.428 -72.394  1.00 70.18           C  
ATOM   3599 HG21 THR A 222      78.842   6.368 -71.353  1.00 70.18           H  
ATOM   3600 HG22 THR A 222      79.388   6.261 -73.037  1.00 70.18           H  
ATOM   3601 HG23 THR A 222      77.776   5.659 -72.585  1.00 70.18           H  
ATOM   3602  OG1 THR A 222      77.615   7.770 -74.038  1.00 70.18           O  
ATOM   3603  HG1 THR A 222      77.677   8.650 -74.417  1.00 70.18           H  
ATOM   3604  N   ILE A 223      75.515  10.223 -71.772  1.00 68.61           N  
ATOM   3605  H   ILE A 223      74.777   9.716 -72.241  1.00 68.61           H  
ATOM   3606  CA  ILE A 223      75.245  11.615 -71.401  1.00 68.61           C  
ATOM   3607  HA  ILE A 223      76.147  12.059 -70.981  1.00 68.61           H  
ATOM   3608  C   ILE A 223      74.166  11.606 -70.303  1.00 68.61           C  
ATOM   3609  CB  ILE A 223      74.872  12.422 -72.669  1.00 68.61           C  
ATOM   3610  HB  ILE A 223      74.017  11.939 -73.142  1.00 68.61           H  
ATOM   3611  O   ILE A 223      73.171  10.908 -70.462  1.00 68.61           O  
ATOM   3612  CG1 ILE A 223      76.014  12.397 -73.714  1.00 68.61           C  
ATOM   3613 HG12 ILE A 223      76.286  11.364 -73.931  1.00 68.61           H  
ATOM   3614 HG13 ILE A 223      76.894  12.894 -73.306  1.00 68.61           H  
ATOM   3615  CG2 ILE A 223      74.491  13.868 -72.300  1.00 68.61           C  
ATOM   3616 HG21 ILE A 223      73.662  13.873 -71.592  1.00 68.61           H  
ATOM   3617 HG22 ILE A 223      74.148  14.401 -73.187  1.00 68.61           H  
ATOM   3618 HG23 ILE A 223      75.346  14.388 -71.870  1.00 68.61           H  
ATOM   3619  CD1 ILE A 223      75.648  13.045 -75.054  1.00 68.61           C  
ATOM   3620 HD11 ILE A 223      75.557  14.126 -74.944  1.00 68.61           H  
ATOM   3621 HD12 ILE A 223      76.440  12.838 -75.775  1.00 68.61           H  
ATOM   3622 HD13 ILE A 223      74.707  12.635 -75.420  1.00 68.61           H  
ATOM   3623  N   ASN A 224      74.387  12.345 -69.201  1.00 62.92           N  
ATOM   3624  H   ASN A 224      75.279  12.818 -69.157  1.00 62.92           H  
ATOM   3625  CA  ASN A 224      73.558  12.412 -67.977  1.00 62.92           C  
ATOM   3626  HA  ASN A 224      74.011  11.761 -67.228  1.00 62.92           H  
ATOM   3627  C   ASN A 224      72.099  11.938 -68.146  1.00 62.92           C  
ATOM   3628  CB  ASN A 224      73.553  13.868 -67.447  1.00 62.92           C  
ATOM   3629  HB2 ASN A 224      72.600  14.062 -66.954  1.00 62.92           H  
ATOM   3630  HB3 ASN A 224      73.629  14.565 -68.282  1.00 62.92           H  
ATOM   3631  O   ASN A 224      71.295  12.625 -68.783  1.00 62.92           O  
ATOM   3632  CG  ASN A 224      74.623  14.184 -66.418  1.00 62.92           C  
ATOM   3633  ND2 ASN A 224      74.752  15.433 -66.037  1.00 62.92           N  
ATOM   3634 HD21 ASN A 224      74.133  16.145 -66.398  1.00 62.92           H  
ATOM   3635 HD22 ASN A 224      75.445  15.593 -65.319  1.00 62.92           H  
ATOM   3636  OD1 ASN A 224      75.339  13.339 -65.919  1.00 62.92           O  
ATOM   3637  N   GLU A 225      71.753  10.827 -67.484  1.00 55.55           N  
ATOM   3638  H   GLU A 225      72.479  10.302 -67.017  1.00 55.55           H  
ATOM   3639  CA  GLU A 225      70.436  10.167 -67.551  1.00 55.55           C  
ATOM   3640  HA  GLU A 225      70.298   9.740 -68.544  1.00 55.55           H  
ATOM   3641  C   GLU A 225      69.258  11.129 -67.310  1.00 55.55           C  
ATOM   3642  CB  GLU A 225      70.387   9.020 -66.522  1.00 55.55           C  
ATOM   3643  HB2 GLU A 225      70.644   9.420 -65.541  1.00 55.55           H  
ATOM   3644  HB3 GLU A 225      69.367   8.637 -66.482  1.00 55.55           H  
ATOM   3645  O   GLU A 225      68.222  11.011 -67.955  1.00 55.55           O  
ATOM   3646  CG  GLU A 225      71.328   7.852 -66.872  1.00 55.55           C  
ATOM   3647  HG2 GLU A 225      71.069   7.487 -67.866  1.00 55.55           H  
ATOM   3648  HG3 GLU A 225      72.351   8.225 -66.908  1.00 55.55           H  
ATOM   3649  CD  GLU A 225      71.261   6.688 -65.863  1.00 55.55           C  
ATOM   3650  OE1 GLU A 225      71.773   5.601 -66.212  1.00 55.55           O  
ATOM   3651  OE2 GLU A 225      70.747   6.902 -64.742  1.00 55.55           O  
ATOM   3652  N   ASN A 226      69.430  12.158 -66.471  1.00 59.59           N  
ATOM   3653  H   ASN A 226      70.290  12.177 -65.942  1.00 59.59           H  
ATOM   3654  CA  ASN A 226      68.361  13.108 -66.129  1.00 59.59           C  
ATOM   3655  HA  ASN A 226      67.491  12.533 -65.814  1.00 59.59           H  
ATOM   3656  C   ASN A 226      67.869  13.992 -67.291  1.00 59.59           C  
ATOM   3657  CB  ASN A 226      68.830  13.982 -64.951  1.00 59.59           C  
ATOM   3658  HB2 ASN A 226      68.148  14.826 -64.843  1.00 59.59           H  
ATOM   3659  HB3 ASN A 226      69.827  14.372 -65.151  1.00 59.59           H  
ATOM   3660  O   ASN A 226      66.823  14.631 -67.166  1.00 59.59           O  
ATOM   3661  CG  ASN A 226      68.826  13.245 -63.624  1.00 59.59           C  
ATOM   3662  ND2 ASN A 226      69.339  13.853 -62.582  1.00 59.59           N  
ATOM   3663 HD21 ASN A 226      69.715  14.788 -62.652  1.00 59.59           H  
ATOM   3664 HD22 ASN A 226      69.317  13.316 -61.727  1.00 59.59           H  
ATOM   3665  OD1 ASN A 226      68.360  12.133 -63.485  1.00 59.59           O  
ATOM   3666  N   ASN A 227      68.600  14.073 -68.405  1.00 69.92           N  
ATOM   3667  H   ASN A 227      69.429  13.501 -68.480  1.00 69.92           H  
ATOM   3668  CA  ASN A 227      68.209  14.926 -69.531  1.00 69.92           C  
ATOM   3669  HA  ASN A 227      67.559  15.724 -69.170  1.00 69.92           H  
ATOM   3670  C   ASN A 227      67.391  14.194 -70.605  1.00 69.92           C  
ATOM   3671  CB  ASN A 227      69.468  15.576 -70.108  1.00 69.92           C  
ATOM   3672  HB2 ASN A 227      70.256  14.831 -70.218  1.00 69.92           H  
ATOM   3673  HB3 ASN A 227      69.231  15.958 -71.101  1.00 69.92           H  
ATOM   3674  O   ASN A 227      66.673  14.848 -71.380  1.00 69.92           O  
ATOM   3675  CG  ASN A 227      69.980  16.745 -69.287  1.00 69.92           C  
ATOM   3676  ND2 ASN A 227      71.102  17.300 -69.679  1.00 69.92           N  
ATOM   3677 HD21 ASN A 227      71.367  18.152 -69.207  1.00 69.92           H  
ATOM   3678 HD22 ASN A 227      71.567  16.962 -70.510  1.00 69.92           H  
ATOM   3679  OD1 ASN A 227      69.383  17.217 -68.333  1.00 69.92           O  
ATOM   3680  N   PHE A 228      67.471  12.861 -70.639  1.00 72.71           N  
ATOM   3681  H   PHE A 228      67.984  12.380 -69.915  1.00 72.71           H  
ATOM   3682  CA  PHE A 228      66.723  12.041 -71.582  1.00 72.71           C  
ATOM   3683  HA  PHE A 228      66.502  12.652 -72.457  1.00 72.71           H  
ATOM   3684  C   PHE A 228      65.400  11.601 -70.958  1.00 72.71           C  
ATOM   3685  CB  PHE A 228      67.563  10.859 -72.074  1.00 72.71           C  
ATOM   3686  HB2 PHE A 228      67.884  10.259 -71.222  1.00 72.71           H  
ATOM   3687  HB3 PHE A 228      66.935  10.231 -72.706  1.00 72.71           H  
ATOM   3688  O   PHE A 228      65.371  10.913 -69.945  1.00 72.71           O  
ATOM   3689  CG  PHE A 228      68.768  11.287 -72.885  1.00 72.71           C  
ATOM   3690  CD1 PHE A 228      68.626  11.639 -74.242  1.00 72.71           C  
ATOM   3691  HD1 PHE A 228      67.661  11.559 -74.720  1.00 72.71           H  
ATOM   3692  CD2 PHE A 228      70.025  11.381 -72.269  1.00 72.71           C  
ATOM   3693  HD2 PHE A 228      70.149  11.116 -71.230  1.00 72.71           H  
ATOM   3694  CE1 PHE A 228      69.737  12.089 -74.978  1.00 72.71           C  
ATOM   3695  HE1 PHE A 228      69.630  12.355 -76.020  1.00 72.71           H  
ATOM   3696  CE2 PHE A 228      71.124  11.850 -73.000  1.00 72.71           C  
ATOM   3697  HE2 PHE A 228      72.069  11.952 -72.486  1.00 72.71           H  
ATOM   3698  CZ  PHE A 228      70.990  12.206 -74.352  1.00 72.71           C  
ATOM   3699  HZ  PHE A 228      71.840  12.583 -74.902  1.00 72.71           H  
ATOM   3700  N   LYS A 229      64.280  12.000 -71.566  1.00 72.19           N  
ATOM   3701  H   LYS A 229      64.377  12.516 -72.429  1.00 72.19           H  
ATOM   3702  CA  LYS A 229      62.938  11.606 -71.096  1.00 72.19           C  
ATOM   3703  HA  LYS A 229      62.955  11.505 -70.011  1.00 72.19           H  
ATOM   3704  C   LYS A 229      62.513  10.232 -71.605  1.00 72.19           C  
ATOM   3705  CB  LYS A 229      61.900  12.669 -71.489  1.00 72.19           C  
ATOM   3706  HB2 LYS A 229      62.208  13.171 -72.406  1.00 72.19           H  
ATOM   3707  HB3 LYS A 229      60.941  12.186 -71.676  1.00 72.19           H  
ATOM   3708  O   LYS A 229      61.636   9.612 -71.014  1.00 72.19           O  
ATOM   3709  CG  LYS A 229      61.694  13.688 -70.363  1.00 72.19           C  
ATOM   3710  HG2 LYS A 229      62.645  14.156 -70.108  1.00 72.19           H  
ATOM   3711  HG3 LYS A 229      61.327  13.172 -69.476  1.00 72.19           H  
ATOM   3712  CD  LYS A 229      60.662  14.743 -70.784  1.00 72.19           C  
ATOM   3713  HD2 LYS A 229      59.687  14.266 -70.882  1.00 72.19           H  
ATOM   3714  HD3 LYS A 229      60.947  15.167 -71.748  1.00 72.19           H  
ATOM   3715  CE  LYS A 229      60.600  15.856 -69.735  1.00 72.19           C  
ATOM   3716  HE2 LYS A 229      61.590  16.306 -69.663  1.00 72.19           H  
ATOM   3717  HE3 LYS A 229      60.363  15.410 -68.769  1.00 72.19           H  
ATOM   3718  NZ  LYS A 229      59.594  16.886 -70.092  1.00 72.19           N  
ATOM   3719  HZ1 LYS A 229      59.581  17.620 -69.399  1.00 72.19           H  
ATOM   3720  HZ2 LYS A 229      58.672  16.477 -70.157  1.00 72.19           H  
ATOM   3721  HZ3 LYS A 229      59.829  17.304 -70.981  1.00 72.19           H  
ATOM   3722  N   ASN A 230      63.071   9.792 -72.730  1.00 80.50           N  
ATOM   3723  H   ASN A 230      63.806  10.343 -73.151  1.00 80.50           H  
ATOM   3724  CA  ASN A 230      62.648   8.577 -73.412  1.00 80.50           C  
ATOM   3725  HA  ASN A 230      62.320   7.845 -72.674  1.00 80.50           H  
ATOM   3726  C   ASN A 230      63.832   7.992 -74.193  1.00 80.50           C  
ATOM   3727  CB  ASN A 230      61.457   8.950 -74.315  1.00 80.50           C  
ATOM   3728  HB2 ASN A 230      60.717   9.508 -73.743  1.00 80.50           H  
ATOM   3729  HB3 ASN A 230      61.809   9.581 -75.132  1.00 80.50           H  
ATOM   3730  O   ASN A 230      64.382   8.660 -75.067  1.00 80.50           O  
ATOM   3731  CG  ASN A 230      60.750   7.749 -74.899  1.00 80.50           C  
ATOM   3732  ND2 ASN A 230      60.245   7.879 -76.103  1.00 80.50           N  
ATOM   3733 HD21 ASN A 230      60.461   8.718 -76.621  1.00 80.50           H  
ATOM   3734 HD22 ASN A 230      60.052   7.041 -76.632  1.00 80.50           H  
ATOM   3735  OD1 ASN A 230      60.631   6.697 -74.293  1.00 80.50           O  
ATOM   3736  N   VAL A 231      64.232   6.768 -73.854  1.00 87.35           N  
ATOM   3737  H   VAL A 231      63.728   6.280 -73.127  1.00 87.35           H  
ATOM   3738  CA  VAL A 231      65.338   6.031 -74.479  1.00 87.35           C  
ATOM   3739  HA  VAL A 231      65.647   6.522 -75.401  1.00 87.35           H  
ATOM   3740  C   VAL A 231      64.810   4.643 -74.814  1.00 87.35           C  
ATOM   3741  CB  VAL A 231      66.556   5.943 -73.538  1.00 87.35           C  
ATOM   3742  HB  VAL A 231      66.248   5.474 -72.603  1.00 87.35           H  
ATOM   3743  O   VAL A 231      64.380   3.914 -73.921  1.00 87.35           O  
ATOM   3744  CG1 VAL A 231      67.678   5.100 -74.147  1.00 87.35           C  
ATOM   3745 HG11 VAL A 231      67.325   4.081 -74.304  1.00 87.35           H  
ATOM   3746 HG12 VAL A 231      68.012   5.519 -75.096  1.00 87.35           H  
ATOM   3747 HG13 VAL A 231      68.516   5.053 -73.450  1.00 87.35           H  
ATOM   3748  CG2 VAL A 231      67.115   7.332 -73.207  1.00 87.35           C  
ATOM   3749 HG21 VAL A 231      66.363   7.917 -72.678  1.00 87.35           H  
ATOM   3750 HG22 VAL A 231      67.411   7.851 -74.118  1.00 87.35           H  
ATOM   3751 HG23 VAL A 231      67.978   7.231 -72.549  1.00 87.35           H  
ATOM   3752  N   LYS A 232      64.778   4.297 -76.100  1.00 90.96           N  
ATOM   3753  H   LYS A 232      65.163   4.938 -76.779  1.00 90.96           H  
ATOM   3754  CA  LYS A 232      64.217   3.035 -76.596  1.00 90.96           C  
ATOM   3755  HA  LYS A 232      64.239   2.289 -75.801  1.00 90.96           H  
ATOM   3756  C   LYS A 232      65.063   2.502 -77.741  1.00 90.96           C  
ATOM   3757  CB  LYS A 232      62.762   3.242 -77.053  1.00 90.96           C  
ATOM   3758  HB2 LYS A 232      62.411   2.327 -77.529  1.00 90.96           H  
ATOM   3759  HB3 LYS A 232      62.729   4.046 -77.789  1.00 90.96           H  
ATOM   3760  O   LYS A 232      65.659   3.269 -78.486  1.00 90.96           O  
ATOM   3761  CG  LYS A 232      61.820   3.577 -75.886  1.00 90.96           C  
ATOM   3762  HG2 LYS A 232      61.853   2.765 -75.159  1.00 90.96           H  
ATOM   3763  HG3 LYS A 232      62.142   4.499 -75.402  1.00 90.96           H  
ATOM   3764  CD  LYS A 232      60.382   3.773 -76.370  1.00 90.96           C  
ATOM   3765  HD2 LYS A 232      60.060   2.896 -76.933  1.00 90.96           H  
ATOM   3766  HD3 LYS A 232      60.348   4.650 -77.016  1.00 90.96           H  
ATOM   3767  CE  LYS A 232      59.471   3.968 -75.155  1.00 90.96           C  
ATOM   3768  HE2 LYS A 232      59.420   3.027 -74.609  1.00 90.96           H  
ATOM   3769  HE3 LYS A 232      59.928   4.698 -74.487  1.00 90.96           H  
ATOM   3770  NZ  LYS A 232      58.116   4.414 -75.553  1.00 90.96           N  
ATOM   3771  HZ1 LYS A 232      57.684   3.731 -76.158  1.00 90.96           H  
ATOM   3772  HZ2 LYS A 232      57.542   4.543 -74.731  1.00 90.96           H  
ATOM   3773  HZ3 LYS A 232      58.176   5.298 -76.038  1.00 90.96           H  
ATOM   3774  N   GLY A 233      65.095   1.193 -77.915  1.00 88.67           N  
ATOM   3775  H   GLY A 233      64.628   0.575 -77.266  1.00 88.67           H  
ATOM   3776  CA  GLY A 233      65.765   0.571 -79.045  1.00 88.67           C  
ATOM   3777  HA2 GLY A 233      65.342   0.970 -79.967  1.00 88.67           H  
ATOM   3778  HA3 GLY A 233      66.834   0.781 -79.028  1.00 88.67           H  
ATOM   3779  C   GLY A 233      65.566  -0.931 -79.033  1.00 88.67           C  
ATOM   3780  O   GLY A 233      65.345  -1.518 -77.975  1.00 88.67           O  
ATOM   3781  N   GLU A 234      65.622  -1.525 -80.216  1.00 89.03           N  
ATOM   3782  H   GLU A 234      65.831  -0.963 -81.029  1.00 89.03           H  
ATOM   3783  CA  GLU A 234      65.478  -2.960 -80.417  1.00 89.03           C  
ATOM   3784  HA  GLU A 234      65.879  -3.474 -79.544  1.00 89.03           H  
ATOM   3785  C   GLU A 234      66.282  -3.390 -81.652  1.00 89.03           C  
ATOM   3786  CB  GLU A 234      63.981  -3.292 -80.524  1.00 89.03           C  
ATOM   3787  HB2 GLU A 234      63.468  -2.775 -79.712  1.00 89.03           H  
ATOM   3788  HB3 GLU A 234      63.586  -2.921 -81.470  1.00 89.03           H  
ATOM   3789  O   GLU A 234      66.258  -2.716 -82.685  1.00 89.03           O  
ATOM   3790  CG  GLU A 234      63.698  -4.795 -80.388  1.00 89.03           C  
ATOM   3791  HG2 GLU A 234      64.270  -5.178 -79.543  1.00 89.03           H  
ATOM   3792  HG3 GLU A 234      64.051  -5.301 -81.287  1.00 89.03           H  
ATOM   3793  CD  GLU A 234      62.208  -5.116 -80.157  1.00 89.03           C  
ATOM   3794  OE1 GLU A 234      61.897  -6.322 -80.031  1.00 89.03           O  
ATOM   3795  OE2 GLU A 234      61.380  -4.176 -80.090  1.00 89.03           O  
ATOM   3796  N   LEU A 235      67.040  -4.485 -81.531  1.00 86.45           N  
ATOM   3797  H   LEU A 235      66.975  -5.011 -80.671  1.00 86.45           H  
ATOM   3798  CA  LEU A 235      67.733  -5.131 -82.649  1.00 86.45           C  
ATOM   3799  HA  LEU A 235      67.755  -4.463 -83.510  1.00 86.45           H  
ATOM   3800  C   LEU A 235      66.941  -6.371 -83.052  1.00 86.45           C  
ATOM   3801  CB  LEU A 235      69.184  -5.504 -82.278  1.00 86.45           C  
ATOM   3802  HB2 LEU A 235      69.603  -6.077 -83.105  1.00 86.45           H  
ATOM   3803  HB3 LEU A 235      69.164  -6.155 -81.404  1.00 86.45           H  
ATOM   3804  O   LEU A 235      66.884  -7.340 -82.296  1.00 86.45           O  
ATOM   3805  CG  LEU A 235      70.120  -4.324 -81.986  1.00 86.45           C  
ATOM   3806  HG  LEU A 235      69.769  -3.804 -81.095  1.00 86.45           H  
ATOM   3807  CD1 LEU A 235      71.536  -4.817 -81.720  1.00 86.45           C  
ATOM   3808 HD11 LEU A 235      71.489  -5.512 -80.882  1.00 86.45           H  
ATOM   3809 HD12 LEU A 235      71.930  -5.330 -82.597  1.00 86.45           H  
ATOM   3810 HD13 LEU A 235      72.184  -3.981 -81.457  1.00 86.45           H  
ATOM   3811  CD2 LEU A 235      70.204  -3.353 -83.155  1.00 86.45           C  
ATOM   3812 HD21 LEU A 235      69.250  -2.832 -83.235  1.00 86.45           H  
ATOM   3813 HD22 LEU A 235      70.397  -3.903 -84.076  1.00 86.45           H  
ATOM   3814 HD23 LEU A 235      71.003  -2.632 -82.985  1.00 86.45           H  
ATOM   3815  N   PHE A 236      66.341  -6.343 -84.236  1.00 80.80           N  
ATOM   3816  H   PHE A 236      66.509  -5.551 -84.840  1.00 80.80           H  
ATOM   3817  CA  PHE A 236      65.559  -7.454 -84.765  1.00 80.80           C  
ATOM   3818  HA  PHE A 236      65.159  -8.030 -83.931  1.00 80.80           H  
ATOM   3819  C   PHE A 236      66.439  -8.384 -85.605  1.00 80.80           C  
ATOM   3820  CB  PHE A 236      64.369  -6.920 -85.567  1.00 80.80           C  
ATOM   3821  HB2 PHE A 236      64.747  -6.300 -86.380  1.00 80.80           H  
ATOM   3822  HB3 PHE A 236      63.845  -7.762 -86.019  1.00 80.80           H  
ATOM   3823  O   PHE A 236      67.223  -7.933 -86.438  1.00 80.80           O  
ATOM   3824  CG  PHE A 236      63.377  -6.124 -84.740  1.00 80.80           C  
ATOM   3825  CD1 PHE A 236      62.413  -6.781 -83.954  1.00 80.80           C  
ATOM   3826  HD1 PHE A 236      62.402  -7.859 -83.895  1.00 80.80           H  
ATOM   3827  CD2 PHE A 236      63.418  -4.719 -84.757  1.00 80.80           C  
ATOM   3828  HD2 PHE A 236      64.163  -4.215 -85.354  1.00 80.80           H  
ATOM   3829  CE1 PHE A 236      61.489  -6.032 -83.204  1.00 80.80           C  
ATOM   3830  HE1 PHE A 236      60.797  -6.526 -82.538  1.00 80.80           H  
ATOM   3831  CE2 PHE A 236      62.489  -3.970 -84.018  1.00 80.80           C  
ATOM   3832  HE2 PHE A 236      62.532  -2.891 -84.037  1.00 80.80           H  
ATOM   3833  CZ  PHE A 236      61.519  -4.627 -83.245  1.00 80.80           C  
ATOM   3834  HZ  PHE A 236      60.832  -4.057 -82.637  1.00 80.80           H  
ATOM   3835  N   GLU A 237      66.286  -9.694 -85.402  1.00 68.99           N  
ATOM   3836  H   GLU A 237      65.704 -10.003 -84.637  1.00 68.99           H  
ATOM   3837  CA  GLU A 237      66.910 -10.720 -86.254  1.00 68.99           C  
ATOM   3838  HA  GLU A 237      67.899 -10.389 -86.572  1.00 68.99           H  
ATOM   3839  C   GLU A 237      66.102 -11.001 -87.529  1.00 68.99           C  
ATOM   3840  CB  GLU A 237      67.056 -12.034 -85.471  1.00 68.99           C  
ATOM   3841  HB2 GLU A 237      66.077 -12.337 -85.099  1.00 68.99           H  
ATOM   3842  HB3 GLU A 237      67.414 -12.799 -86.160  1.00 68.99           H  
ATOM   3843  O   GLU A 237      66.647 -11.503 -88.508  1.00 68.99           O  
ATOM   3844  CG  GLU A 237      68.043 -11.956 -84.298  1.00 68.99           C  
ATOM   3845  HG2 GLU A 237      67.668 -11.249 -83.558  1.00 68.99           H  
ATOM   3846  HG3 GLU A 237      68.998 -11.583 -84.667  1.00 68.99           H  
ATOM   3847  CD  GLU A 237      68.267 -13.320 -83.624  1.00 68.99           C  
ATOM   3848  OE1 GLU A 237      69.180 -13.391 -82.772  1.00 68.99           O  
ATOM   3849  OE2 GLU A 237      67.606 -14.317 -83.964  1.00 68.99           O  
ATOM   3850  N   ASN A 238      64.801 -10.698 -87.511  1.00 61.73           N  
ATOM   3851  H   ASN A 238      64.448 -10.193 -86.710  1.00 61.73           H  
ATOM   3852  CA  ASN A 238      63.855 -11.116 -88.540  1.00 61.73           C  
ATOM   3853  HA  ASN A 238      64.242 -12.021 -89.010  1.00 61.73           H  
ATOM   3854  C   ASN A 238      63.696 -10.068 -89.648  1.00 61.73           C  
ATOM   3855  CB  ASN A 238      62.502 -11.456 -87.888  1.00 61.73           C  
ATOM   3856  HB2 ASN A 238      61.756 -11.589 -88.672  1.00 61.73           H  
ATOM   3857  HB3 ASN A 238      62.185 -10.626 -87.257  1.00 61.73           H  
ATOM   3858  O   ASN A 238      63.605  -8.874 -89.375  1.00 61.73           O  
ATOM   3859  CG  ASN A 238      62.523 -12.735 -87.069  1.00 61.73           C  
ATOM   3860  ND2 ASN A 238      61.468 -13.009 -86.339  1.00 61.73           N  
ATOM   3861 HD21 ASN A 238      60.681 -12.376 -86.308  1.00 61.73           H  
ATOM   3862 HD22 ASN A 238      61.531 -13.862 -85.801  1.00 61.73           H  
ATOM   3863  OD1 ASN A 238      63.451 -13.519 -87.075  1.00 61.73           O  
ATOM   3864  N   GLU A 239      63.527 -10.555 -90.880  1.00 57.64           N  
ATOM   3865  H   GLU A 239      63.622 -11.554 -90.989  1.00 57.64           H  
ATOM   3866  CA  GLU A 239      63.456  -9.801 -92.147  1.00 57.64           C  
ATOM   3867  HA  GLU A 239      64.379  -9.235 -92.270  1.00 57.64           H  
ATOM   3868  C   GLU A 239      62.304  -8.778 -92.258  1.00 57.64           C  
ATOM   3869  CB  GLU A 239      63.355 -10.818 -93.307  1.00 57.64           C  
ATOM   3870  HB2 GLU A 239      62.448 -11.407 -93.169  1.00 57.64           H  
ATOM   3871  HB3 GLU A 239      63.274 -10.277 -94.250  1.00 57.64           H  
ATOM   3872  O   GLU A 239      62.189  -8.095 -93.269  1.00 57.64           O  
ATOM   3873  CG  GLU A 239      64.567 -11.766 -93.406  1.00 57.64           C  
ATOM   3874  HG2 GLU A 239      65.464 -11.165 -93.556  1.00 57.64           H  
ATOM   3875  HG3 GLU A 239      64.679 -12.301 -92.463  1.00 57.64           H  
ATOM   3876  CD  GLU A 239      64.458 -12.809 -94.537  1.00 57.64           C  
ATOM   3877  OE1 GLU A 239      65.471 -13.515 -94.762  1.00 57.64           O  
ATOM   3878  OE2 GLU A 239      63.366 -12.949 -95.132  1.00 57.64           O  
ATOM   3879  N   LEU A 240      61.446  -8.658 -91.240  1.00 63.77           N  
ATOM   3880  H   LEU A 240      61.673  -9.156 -90.392  1.00 63.77           H  
ATOM   3881  CA  LEU A 240      60.240  -7.823 -91.277  1.00 63.77           C  
ATOM   3882  HA  LEU A 240      60.086  -7.457 -92.292  1.00 63.77           H  
ATOM   3883  C   LEU A 240      60.313  -6.560 -90.410  1.00 63.77           C  
ATOM   3884  CB  LEU A 240      59.033  -8.690 -90.879  1.00 63.77           C  
ATOM   3885  HB2 LEU A 240      59.263  -9.187 -89.937  1.00 63.77           H  
ATOM   3886  HB3 LEU A 240      58.172  -8.043 -90.706  1.00 63.77           H  
ATOM   3887  O   LEU A 240      59.501  -5.660 -90.616  1.00 63.77           O  
ATOM   3888  CG  LEU A 240      58.649  -9.741 -91.937  1.00 63.77           C  
ATOM   3889  HG  LEU A 240      59.531 -10.304 -92.242  1.00 63.77           H  
ATOM   3890  CD1 LEU A 240      57.647 -10.727 -91.334  1.00 63.77           C  
ATOM   3891 HD11 LEU A 240      56.744 -10.200 -91.025  1.00 63.77           H  
ATOM   3892 HD12 LEU A 240      58.095 -11.219 -90.470  1.00 63.77           H  
ATOM   3893 HD13 LEU A 240      57.394 -11.486 -92.074  1.00 63.77           H  
ATOM   3894  CD2 LEU A 240      58.004  -9.103 -93.171  1.00 63.77           C  
ATOM   3895 HD21 LEU A 240      58.738  -8.483 -93.686  1.00 63.77           H  
ATOM   3896 HD22 LEU A 240      57.685  -9.883 -93.863  1.00 63.77           H  
ATOM   3897 HD23 LEU A 240      57.150  -8.491 -92.880  1.00 63.77           H  
ATOM   3898  N   ASN A 241      61.244  -6.481 -89.452  1.00 73.06           N  
ATOM   3899  H   ASN A 241      61.984  -7.168 -89.429  1.00 73.06           H  
ATOM   3900  CA  ASN A 241      61.304  -5.367 -88.506  1.00 73.06           C  
ATOM   3901  HA  ASN A 241      60.531  -4.638 -88.751  1.00 73.06           H  
ATOM   3902  C   ASN A 241      62.647  -4.634 -88.584  1.00 73.06           C  
ATOM   3903  CB  ASN A 241      61.032  -5.862 -87.079  1.00 73.06           C  
ATOM   3904  HB2 ASN A 241      61.294  -5.057 -86.391  1.00 73.06           H  
ATOM   3905  HB3 ASN A 241      61.675  -6.717 -86.871  1.00 73.06           H  
ATOM   3906  O   ASN A 241      63.715  -5.241 -88.509  1.00 73.06           O  
ATOM   3907  CG  ASN A 241      59.598  -6.240 -86.764  1.00 73.06           C  
ATOM   3908  ND2 ASN A 241      59.358  -6.661 -85.545  1.00 73.06           N  
ATOM   3909 HD21 ASN A 241      58.392  -6.846 -85.317  1.00 73.06           H  
ATOM   3910 HD22 ASN A 241      60.095  -6.610 -84.856  1.00 73.06           H  
ATOM   3911  OD1 ASN A 241      58.674  -6.155 -87.552  1.00 73.06           O  
ATOM   3912  N   ASP A 242      62.584  -3.307 -88.653  1.00 82.96           N  
ATOM   3913  H   ASP A 242      61.682  -2.870 -88.772  1.00 82.96           H  
ATOM   3914  CA  ASP A 242      63.765  -2.451 -88.700  1.00 82.96           C  
ATOM   3915  HA  ASP A 242      64.488  -2.884 -89.391  1.00 82.96           H  
ATOM   3916  C   ASP A 242      64.411  -2.337 -87.316  1.00 82.96           C  
ATOM   3917  CB  ASP A 242      63.388  -1.060 -89.226  1.00 82.96           C  
ATOM   3918  HB2 ASP A 242      64.261  -0.412 -89.154  1.00 82.96           H  
ATOM   3919  HB3 ASP A 242      62.610  -0.639 -88.590  1.00 82.96           H  
ATOM   3920  O   ASP A 242      63.784  -1.901 -86.348  1.00 82.96           O  
ATOM   3921  CG  ASP A 242      62.907  -1.050 -90.680  1.00 82.96           C  
ATOM   3922  OD1 ASP A 242      63.207  -2.004 -91.433  1.00 82.96           O  
ATOM   3923  OD2 ASP A 242      62.279  -0.031 -91.047  1.00 82.96           O  
ATOM   3924  N   SER A 243      65.693  -2.685 -87.220  1.00 89.19           N  
ATOM   3925  H   SER A 243      66.158  -2.976 -88.069  1.00 89.19           H  
ATOM   3926  CA  SER A 243      66.474  -2.477 -85.996  1.00 89.19           C  
ATOM   3927  HA  SER A 243      65.943  -2.903 -85.145  1.00 89.19           H  
ATOM   3928  C   SER A 243      66.677  -0.985 -85.750  1.00 89.19           C  
ATOM   3929  CB  SER A 243      67.833  -3.154 -86.121  1.00 89.19           C  
ATOM   3930  HB2 SER A 243      68.455  -2.866 -85.273  1.00 89.19           H  
ATOM   3931  HB3 SER A 243      68.318  -2.818 -87.037  1.00 89.19           H  
ATOM   3932  O   SER A 243      67.088  -0.273 -86.667  1.00 89.19           O  
ATOM   3933  OG  SER A 243      67.698  -4.559 -86.133  1.00 89.19           O  
ATOM   3934  HG  SER A 243      67.190  -4.834 -86.900  1.00 89.19           H  
ATOM   3935  N   TYR A 244      66.437  -0.489 -84.535  1.00 93.15           N  
ATOM   3936  H   TYR A 244      66.148  -1.118 -83.799  1.00 93.15           H  
ATOM   3937  CA  TYR A 244      66.504   0.949 -84.256  1.00 93.15           C  
ATOM   3938  HA  TYR A 244      67.235   1.383 -84.938  1.00 93.15           H  
ATOM   3939  C   TYR A 244      66.975   1.299 -82.844  1.00 93.15           C  
ATOM   3940  CB  TYR A 244      65.146   1.608 -84.544  1.00 93.15           C  
ATOM   3941  HB2 TYR A 244      65.307   2.682 -84.643  1.00 93.15           H  
ATOM   3942  HB3 TYR A 244      64.763   1.246 -85.498  1.00 93.15           H  
ATOM   3943  O   TYR A 244      66.819   0.530 -81.903  1.00 93.15           O  
ATOM   3944  CG  TYR A 244      64.094   1.387 -83.476  1.00 93.15           C  
ATOM   3945  CD1 TYR A 244      63.341   0.198 -83.462  1.00 93.15           C  
ATOM   3946  HD1 TYR A 244      63.503  -0.557 -84.217  1.00 93.15           H  
ATOM   3947  CD2 TYR A 244      63.898   2.359 -82.473  1.00 93.15           C  
ATOM   3948  HD2 TYR A 244      64.494   3.259 -82.466  1.00 93.15           H  
ATOM   3949  CE1 TYR A 244      62.392  -0.024 -82.446  1.00 93.15           C  
ATOM   3950  HE1 TYR A 244      61.829  -0.945 -82.410  1.00 93.15           H  
ATOM   3951  CE2 TYR A 244      62.949   2.142 -81.457  1.00 93.15           C  
ATOM   3952  HE2 TYR A 244      62.809   2.885 -80.686  1.00 93.15           H  
ATOM   3953  OH  TYR A 244      61.272   0.747 -80.470  1.00 93.15           O  
ATOM   3954  HH  TYR A 244      61.284   1.453 -79.819  1.00 93.15           H  
ATOM   3955  CZ  TYR A 244      62.195   0.948 -81.444  1.00 93.15           C  
ATOM   3956  N   ILE A 245      67.495   2.515 -82.694  1.00 93.21           N  
ATOM   3957  H   ILE A 245      67.624   3.062 -83.532  1.00 93.21           H  
ATOM   3958  CA  ILE A 245      67.767   3.193 -81.425  1.00 93.21           C  
ATOM   3959  HA  ILE A 245      67.245   2.660 -80.630  1.00 93.21           H  
ATOM   3960  C   ILE A 245      67.181   4.611 -81.493  1.00 93.21           C  
ATOM   3961  CB  ILE A 245      69.279   3.144 -81.107  1.00 93.21           C  
ATOM   3962  HB  ILE A 245      69.571   2.094 -81.116  1.00 93.21           H  
ATOM   3963  O   ILE A 245      67.349   5.320 -82.488  1.00 93.21           O  
ATOM   3964  CG1 ILE A 245      69.585   3.689 -79.698  1.00 93.21           C  
ATOM   3965 HG12 ILE A 245      69.325   4.746 -79.639  1.00 93.21           H  
ATOM   3966 HG13 ILE A 245      68.981   3.144 -78.973  1.00 93.21           H  
ATOM   3967  CG2 ILE A 245      70.130   3.857 -82.171  1.00 93.21           C  
ATOM   3968 HG21 ILE A 245      69.859   3.500 -83.165  1.00 93.21           H  
ATOM   3969 HG22 ILE A 245      71.188   3.637 -82.032  1.00 93.21           H  
ATOM   3970 HG23 ILE A 245      69.971   4.934 -82.105  1.00 93.21           H  
ATOM   3971  CD1 ILE A 245      71.065   3.518 -79.328  1.00 93.21           C  
ATOM   3972 HD11 ILE A 245      71.367   2.479 -79.460  1.00 93.21           H  
ATOM   3973 HD12 ILE A 245      71.220   3.800 -78.287  1.00 93.21           H  
ATOM   3974 HD13 ILE A 245      71.695   4.164 -79.938  1.00 93.21           H  
ATOM   3975  N   GLU A 246      66.456   5.015 -80.454  1.00 93.99           N  
ATOM   3976  H   GLU A 246      66.341   4.378 -79.679  1.00 93.99           H  
ATOM   3977  CA  GLU A 246      65.742   6.286 -80.342  1.00 93.99           C  
ATOM   3978  HA  GLU A 246      66.105   6.962 -81.116  1.00 93.99           H  
ATOM   3979  C   GLU A 246      66.004   6.927 -78.974  1.00 93.99           C  
ATOM   3980  CB  GLU A 246      64.237   6.069 -80.580  1.00 93.99           C  
ATOM   3981  HB2 GLU A 246      63.834   5.433 -79.792  1.00 93.99           H  
ATOM   3982  HB3 GLU A 246      64.107   5.555 -81.532  1.00 93.99           H  
ATOM   3983  O   GLU A 246      65.836   6.292 -77.930  1.00 93.99           O  
ATOM   3984  CG  GLU A 246      63.445   7.386 -80.624  1.00 93.99           C  
ATOM   3985  HG2 GLU A 246      63.860   8.024 -81.404  1.00 93.99           H  
ATOM   3986  HG3 GLU A 246      63.552   7.907 -79.672  1.00 93.99           H  
ATOM   3987  CD  GLU A 246      61.959   7.123 -80.906  1.00 93.99           C  
ATOM   3988  OE1 GLU A 246      61.160   7.180 -79.940  1.00 93.99           O  
ATOM   3989  OE2 GLU A 246      61.632   6.831 -82.085  1.00 93.99           O  
ATOM   3990  N   VAL A 247      66.400   8.200 -78.977  1.00 91.79           N  
ATOM   3991  H   VAL A 247      66.515   8.662 -79.868  1.00 91.79           H  
ATOM   3992  CA  VAL A 247      66.640   8.987 -77.761  1.00 91.79           C  
ATOM   3993  HA  VAL A 247      66.188   8.468 -76.915  1.00 91.79           H  
ATOM   3994  C   VAL A 247      65.966  10.350 -77.843  1.00 91.79           C  
ATOM   3995  CB  VAL A 247      68.143   9.138 -77.450  1.00 91.79           C  
ATOM   3996  HB  VAL A 247      68.235   9.780 -76.574  1.00 91.79           H  
ATOM   3997  O   VAL A 247      66.114  11.049 -78.843  1.00 91.79           O  
ATOM   3998  CG1 VAL A 247      68.754   7.786 -77.085  1.00 91.79           C  
ATOM   3999 HG11 VAL A 247      69.705   7.950 -76.578  1.00 91.79           H  
ATOM   4000 HG12 VAL A 247      68.087   7.265 -76.398  1.00 91.79           H  
ATOM   4001 HG13 VAL A 247      68.897   7.171 -77.973  1.00 91.79           H  
ATOM   4002  CG2 VAL A 247      68.980   9.754 -78.581  1.00 91.79           C  
ATOM   4003 HG21 VAL A 247      68.660  10.779 -78.764  1.00 91.79           H  
ATOM   4004 HG22 VAL A 247      68.869   9.169 -79.494  1.00 91.79           H  
ATOM   4005 HG23 VAL A 247      70.031   9.769 -78.291  1.00 91.79           H  
ATOM   4006  N   THR A 248      65.261  10.748 -76.782  1.00 92.13           N  
ATOM   4007  H   THR A 248      65.095  10.068 -76.054  1.00 92.13           H  
ATOM   4008  CA  THR A 248      64.615  12.064 -76.650  1.00 92.13           C  
ATOM   4009  HA  THR A 248      64.725  12.611 -77.587  1.00 92.13           H  
ATOM   4010  C   THR A 248      65.261  12.883 -75.540  1.00 92.13           C  
ATOM   4011  CB  THR A 248      63.111  11.950 -76.375  1.00 92.13           C  
ATOM   4012  HB  THR A 248      62.966  11.452 -75.416  1.00 92.13           H  
ATOM   4013  O   THR A 248      65.155  12.542 -74.360  1.00 92.13           O  
ATOM   4014  CG2 THR A 248      62.427  13.319 -76.319  1.00 92.13           C  
ATOM   4015 HG21 THR A 248      62.692  13.908 -77.197  1.00 92.13           H  
ATOM   4016 HG22 THR A 248      61.346  13.186 -76.286  1.00 92.13           H  
ATOM   4017 HG23 THR A 248      62.736  13.857 -75.423  1.00 92.13           H  
ATOM   4018  OG1 THR A 248      62.451  11.201 -77.367  1.00 92.13           O  
ATOM   4019  HG1 THR A 248      62.431  11.712 -78.180  1.00 92.13           H  
ATOM   4020  N   TRP A 249      65.869  14.002 -75.914  1.00 88.16           N  
ATOM   4021  H   TRP A 249      65.867  14.225 -76.900  1.00 88.16           H  
ATOM   4022  CA  TRP A 249      66.555  14.951 -75.044  1.00 88.16           C  
ATOM   4023  HA  TRP A 249      66.763  14.481 -74.083  1.00 88.16           H  
ATOM   4024  C   TRP A 249      65.683  16.191 -74.827  1.00 88.16           C  
ATOM   4025  CB  TRP A 249      67.891  15.283 -75.708  1.00 88.16           C  
ATOM   4026  HB2 TRP A 249      67.714  15.854 -76.620  1.00 88.16           H  
ATOM   4027  HB3 TRP A 249      68.339  14.343 -76.030  1.00 88.16           H  
ATOM   4028  O   TRP A 249      65.221  16.803 -75.783  1.00 88.16           O  
ATOM   4029  CG  TRP A 249      68.932  15.974 -74.887  1.00 88.16           C  
ATOM   4030  CD1 TRP A 249      68.774  16.656 -73.727  1.00 88.16           C  
ATOM   4031  HD1 TRP A 249      67.839  16.833 -73.216  1.00 88.16           H  
ATOM   4032  CD2 TRP A 249      70.360  16.017 -75.170  1.00 88.16           C  
ATOM   4033  CE2 TRP A 249      71.016  16.625 -74.064  1.00 88.16           C  
ATOM   4034  CE3 TRP A 249      71.168  15.579 -76.240  1.00 88.16           C  
ATOM   4035  HE3 TRP A 249      70.700  15.152 -77.115  1.00 88.16           H  
ATOM   4036  NE1 TRP A 249      69.997  17.112 -73.284  1.00 88.16           N  
ATOM   4037  HE1 TRP A 249      70.119  17.849 -72.603  1.00 88.16           H  
ATOM   4038  CH2 TRP A 249      73.187  16.248 -75.045  1.00 88.16           C  
ATOM   4039  HH2 TRP A 249      74.262  16.348 -75.013  1.00 88.16           H  
ATOM   4040  CZ2 TRP A 249      72.408  16.685 -73.963  1.00 88.16           C  
ATOM   4041  HZ2 TRP A 249      72.870  17.143 -73.101  1.00 88.16           H  
ATOM   4042  CZ3 TRP A 249      72.568  15.719 -76.189  1.00 88.16           C  
ATOM   4043  HZ3 TRP A 249      73.168  15.418 -77.035  1.00 88.16           H  
ATOM   4044  N   SER A 250      65.425  16.552 -73.568  1.00 84.22           N  
ATOM   4045  H   SER A 250      65.829  15.991 -72.832  1.00 84.22           H  
ATOM   4046  CA  SER A 250      64.400  17.555 -73.215  1.00 84.22           C  
ATOM   4047  HA  SER A 250      63.640  17.582 -73.995  1.00 84.22           H  
ATOM   4048  C   SER A 250      64.916  18.982 -73.034  1.00 84.22           C  
ATOM   4049  CB  SER A 250      63.716  17.172 -71.903  1.00 84.22           C  
ATOM   4050  HB2 SER A 250      64.343  17.482 -71.067  1.00 84.22           H  
ATOM   4051  HB3 SER A 250      62.761  17.692 -71.831  1.00 84.22           H  
ATOM   4052  O   SER A 250      64.152  19.927 -73.175  1.00 84.22           O  
ATOM   4053  OG  SER A 250      63.518  15.778 -71.801  1.00 84.22           O  
ATOM   4054  HG  SER A 250      64.367  15.358 -71.645  1.00 84.22           H  
ATOM   4055  N   HIS A 251      66.180  19.139 -72.644  1.00 83.01           N  
ATOM   4056  H   HIS A 251      66.769  18.321 -72.583  1.00 83.01           H  
ATOM   4057  CA  HIS A 251      66.746  20.420 -72.221  1.00 83.01           C  
ATOM   4058  HA  HIS A 251      66.094  21.236 -72.530  1.00 83.01           H  
ATOM   4059  C   HIS A 251      68.083  20.621 -72.913  1.00 83.01           C  
ATOM   4060  CB  HIS A 251      66.878  20.464 -70.692  1.00 83.01           C  
ATOM   4061  HB2 HIS A 251      67.262  21.442 -70.399  1.00 83.01           H  
ATOM   4062  HB3 HIS A 251      67.597  19.712 -70.369  1.00 83.01           H  
ATOM   4063  O   HIS A 251      69.137  20.490 -72.282  1.00 83.01           O  
ATOM   4064  CG  HIS A 251      65.586  20.224 -69.965  1.00 83.01           C  
ATOM   4065  CD2 HIS A 251      64.487  21.041 -69.934  1.00 83.01           C  
ATOM   4066  HD2 HIS A 251      64.379  21.986 -70.446  1.00 83.01           H  
ATOM   4067  ND1 HIS A 251      65.298  19.115 -69.206  1.00 83.01           N  
ATOM   4068  HD1 HIS A 251      65.947  18.382 -68.958  1.00 83.01           H  
ATOM   4069  CE1 HIS A 251      64.058  19.262 -68.718  1.00 83.01           C  
ATOM   4070  HE1 HIS A 251      63.578  18.575 -68.037  1.00 83.01           H  
ATOM   4071  NE2 HIS A 251      63.518  20.414 -69.139  1.00 83.01           N  
ATOM   4072  N   LEU A 252      68.024  20.861 -74.224  1.00 87.43           N  
ATOM   4073  H   LEU A 252      67.134  20.950 -74.693  1.00 87.43           H  
ATOM   4074  CA  LEU A 252      69.244  21.009 -74.992  1.00 87.43           C  
ATOM   4075  HA  LEU A 252      69.900  20.221 -74.623  1.00 87.43           H  
ATOM   4076  C   LEU A 252      69.913  22.340 -74.701  1.00 87.43           C  
ATOM   4077  CB  LEU A 252      69.062  20.816 -76.503  1.00 87.43           C  
ATOM   4078  HB2 LEU A 252      68.227  21.413 -76.871  1.00 87.43           H  
ATOM   4079  HB3 LEU A 252      69.968  21.185 -76.984  1.00 87.43           H  
ATOM   4080  O   LEU A 252      69.229  23.348 -74.527  1.00 87.43           O  
ATOM   4081  CG  LEU A 252      68.898  19.342 -76.887  1.00 87.43           C  
ATOM   4082  HG  LEU A 252      69.519  18.714 -76.248  1.00 87.43           H  
ATOM   4083  CD1 LEU A 252      67.438  18.914 -76.737  1.00 87.43           C  
ATOM   4084 HD11 LEU A 252      66.782  19.573 -77.305  1.00 87.43           H  
ATOM   4085 HD12 LEU A 252      67.317  17.892 -77.095  1.00 87.43           H  
ATOM   4086 HD13 LEU A 252      67.143  18.930 -75.688  1.00 87.43           H  
ATOM   4087  CD2 LEU A 252      69.349  19.127 -78.328  1.00 87.43           C  
ATOM   4088 HD21 LEU A 252      68.718  19.691 -79.015  1.00 87.43           H  
ATOM   4089 HD22 LEU A 252      70.387  19.442 -78.436  1.00 87.43           H  
ATOM   4090 HD23 LEU A 252      69.300  18.059 -78.542  1.00 87.43           H  
ATOM   4091  N   LYS A 253      71.243  22.330 -74.692  1.00 87.51           N  
ATOM   4092  H   LYS A 253      71.670  21.432 -74.869  1.00 87.51           H  
ATOM   4093  CA  LYS A 253      72.094  23.515 -74.564  1.00 87.51           C  
ATOM   4094  HA  LYS A 253      71.469  24.379 -74.337  1.00 87.51           H  
ATOM   4095  C   LYS A 253      72.803  23.813 -75.873  1.00 87.51           C  
ATOM   4096  CB  LYS A 253      73.094  23.338 -73.416  1.00 87.51           C  
ATOM   4097  HB2 LYS A 253      73.688  22.441 -73.588  1.00 87.51           H  
ATOM   4098  HB3 LYS A 253      73.757  24.203 -73.394  1.00 87.51           H  
ATOM   4099  O   LYS A 253      73.144  22.905 -76.624  1.00 87.51           O  
ATOM   4100  CG  LYS A 253      72.375  23.231 -72.067  1.00 87.51           C  
ATOM   4101  HG2 LYS A 253      71.756  22.334 -72.051  1.00 87.51           H  
ATOM   4102  HG3 LYS A 253      71.738  24.105 -71.929  1.00 87.51           H  
ATOM   4103  CD  LYS A 253      73.392  23.159 -70.928  1.00 87.51           C  
ATOM   4104  HD2 LYS A 253      74.001  24.063 -70.934  1.00 87.51           H  
ATOM   4105  HD3 LYS A 253      74.027  22.284 -71.074  1.00 87.51           H  
ATOM   4106  CE  LYS A 253      72.631  23.042 -69.609  1.00 87.51           C  
ATOM   4107  HE2 LYS A 253      71.946  23.887 -69.533  1.00 87.51           H  
ATOM   4108  HE3 LYS A 253      72.030  22.133 -69.642  1.00 87.51           H  
ATOM   4109  NZ  LYS A 253      73.557  23.019 -68.453  1.00 87.51           N  
ATOM   4110  HZ1 LYS A 253      74.186  22.233 -68.536  1.00 87.51           H  
ATOM   4111  HZ2 LYS A 253      74.094  23.874 -68.429  1.00 87.51           H  
ATOM   4112  HZ3 LYS A 253      73.034  22.937 -67.593  1.00 87.51           H  
ATOM   4113  N   SER A 254      73.151  25.074 -76.097  1.00 86.62           N  
ATOM   4114  H   SER A 254      72.817  25.771 -75.448  1.00 86.62           H  
ATOM   4115  CA  SER A 254      73.962  25.518 -77.244  1.00 86.62           C  
ATOM   4116  HA  SER A 254      73.361  25.444 -78.150  1.00 86.62           H  
ATOM   4117  C   SER A 254      75.230  24.670 -77.453  1.00 86.62           C  
ATOM   4118  CB  SER A 254      74.332  26.993 -77.061  1.00 86.62           C  
ATOM   4119  HB2 SER A 254      73.446  27.606 -77.227  1.00 86.62           H  
ATOM   4120  HB3 SER A 254      75.091  27.274 -77.791  1.00 86.62           H  
ATOM   4121  O   SER A 254      75.588  24.362 -78.591  1.00 86.62           O  
ATOM   4122  OG  SER A 254      74.811  27.225 -75.748  1.00 86.62           O  
ATOM   4123  HG  SER A 254      74.048  27.514 -75.242  1.00 86.62           H  
ATOM   4124  N   SER A 255      75.849  24.197 -76.359  1.00 87.19           N  
ATOM   4125  H   SER A 255      75.501  24.548 -75.478  1.00 87.19           H  
ATOM   4126  CA  SER A 255      77.027  23.306 -76.356  1.00 87.19           C  
ATOM   4127  HA  SER A 255      77.783  23.771 -76.989  1.00 87.19           H  
ATOM   4128  C   SER A 255      76.805  21.889 -76.916  1.00 87.19           C  
ATOM   4129  CB  SER A 255      77.596  23.212 -74.935  1.00 87.19           C  
ATOM   4130  HB2 SER A 255      77.650  24.213 -74.506  1.00 87.19           H  
ATOM   4131  HB3 SER A 255      78.609  22.814 -74.990  1.00 87.19           H  
ATOM   4132  O   SER A 255      77.753  21.105 -76.981  1.00 87.19           O  
ATOM   4133  OG  SER A 255      76.826  22.375 -74.083  1.00 87.19           O  
ATOM   4134  HG  SER A 255      75.940  22.287 -74.442  1.00 87.19           H  
ATOM   4135  N   GLU A 256      75.564  21.542 -77.251  1.00 88.42           N  
ATOM   4136  H   GLU A 256      74.824  22.217 -77.124  1.00 88.42           H  
ATOM   4137  CA  GLU A 256      75.137  20.249 -77.807  1.00 88.42           C  
ATOM   4138  HA  GLU A 256      75.948  19.524 -77.733  1.00 88.42           H  
ATOM   4139  C   GLU A 256      74.793  20.363 -79.302  1.00 88.42           C  
ATOM   4140  CB  GLU A 256      73.945  19.722 -76.999  1.00 88.42           C  
ATOM   4141  HB2 GLU A 256      73.630  18.757 -77.396  1.00 88.42           H  
ATOM   4142  HB3 GLU A 256      73.124  20.426 -77.131  1.00 88.42           H  
ATOM   4143  O   GLU A 256      74.355  19.392 -79.920  1.00 88.42           O  
ATOM   4144  CG  GLU A 256      74.281  19.548 -75.502  1.00 88.42           C  
ATOM   4145  HG2 GLU A 256      74.851  18.628 -75.371  1.00 88.42           H  
ATOM   4146  HG3 GLU A 256      74.915  20.362 -75.152  1.00 88.42           H  
ATOM   4147  CD  GLU A 256      73.044  19.540 -74.604  1.00 88.42           C  
ATOM   4148  OE1 GLU A 256      73.229  19.545 -73.363  1.00 88.42           O  
ATOM   4149  OE2 GLU A 256      71.927  19.629 -75.141  1.00 88.42           O  
ATOM   4150  N   SER A 257      75.017  21.545 -79.890  1.00 91.91           N  
ATOM   4151  H   SER A 257      75.356  22.302 -79.314  1.00 91.91           H  
ATOM   4152  CA  SER A 257      75.098  21.710 -81.340  1.00 91.91           C  
ATOM   4153  HA  SER A 257      74.186  21.330 -81.799  1.00 91.91           H  
ATOM   4154  C   SER A 257      76.297  20.954 -81.893  1.00 91.91           C  
ATOM   4155  CB  SER A 257      75.293  23.172 -81.740  1.00 91.91           C  
ATOM   4156  HB2 SER A 257      76.238  23.540 -81.341  1.00 91.91           H  
ATOM   4157  HB3 SER A 257      75.323  23.238 -82.828  1.00 91.91           H  
ATOM   4158  O   SER A 257      77.369  20.941 -81.282  1.00 91.91           O  
ATOM   4159  OG  SER A 257      74.245  23.978 -81.267  1.00 91.91           O  
ATOM   4160  HG  SER A 257      74.466  24.232 -80.368  1.00 91.91           H  
ATOM   4161  N   GLY A 258      76.141  20.424 -83.099  1.00 92.75           N  
ATOM   4162  H   GLY A 258      75.235  20.470 -83.543  1.00 92.75           H  
ATOM   4163  CA  GLY A 258      77.223  19.762 -83.805  1.00 92.75           C  
ATOM   4164  HA2 GLY A 258      77.781  20.489 -84.396  1.00 92.75           H  
ATOM   4165  HA3 GLY A 258      77.915  19.318 -83.089  1.00 92.75           H  
ATOM   4166  C   GLY A 258      76.734  18.657 -84.721  1.00 92.75           C  
ATOM   4167  O   GLY A 258      75.540  18.508 -85.005  1.00 92.75           O  
ATOM   4168  N   LYS A 259      77.693  17.883 -85.215  1.00 95.11           N  
ATOM   4169  H   LYS A 259      78.643  18.135 -84.984  1.00 95.11           H  
ATOM   4170  CA  LYS A 259      77.433  16.693 -86.020  1.00 95.11           C  
ATOM   4171  HA  LYS A 259      76.544  16.871 -86.625  1.00 95.11           H  
ATOM   4172  C   LYS A 259      77.145  15.505 -85.117  1.00 95.11           C  
ATOM   4173  CB  LYS A 259      78.588  16.408 -86.979  1.00 95.11           C  
ATOM   4174  HB2 LYS A 259      79.495  16.220 -86.406  1.00 95.11           H  
ATOM   4175  HB3 LYS A 259      78.354  15.513 -87.556  1.00 95.11           H  
ATOM   4176  O   LYS A 259      77.951  15.123 -84.266  1.00 95.11           O  
ATOM   4177  CG  LYS A 259      78.819  17.579 -87.939  1.00 95.11           C  
ATOM   4178  HG2 LYS A 259      79.009  18.489 -87.371  1.00 95.11           H  
ATOM   4179  HG3 LYS A 259      77.937  17.724 -88.564  1.00 95.11           H  
ATOM   4180  CD  LYS A 259      80.034  17.288 -88.815  1.00 95.11           C  
ATOM   4181  HD2 LYS A 259      79.813  16.464 -89.493  1.00 95.11           H  
ATOM   4182  HD3 LYS A 259      80.870  17.013 -88.172  1.00 95.11           H  
ATOM   4183  CE  LYS A 259      80.386  18.551 -89.596  1.00 95.11           C  
ATOM   4184  HE2 LYS A 259      80.364  19.388 -88.898  1.00 95.11           H  
ATOM   4185  HE3 LYS A 259      79.628  18.721 -90.361  1.00 95.11           H  
ATOM   4186  NZ  LYS A 259      81.738  18.432 -90.183  1.00 95.11           N  
ATOM   4187  HZ1 LYS A 259      81.787  17.640 -90.808  1.00 95.11           H  
ATOM   4188  HZ2 LYS A 259      81.990  19.279 -90.670  1.00 95.11           H  
ATOM   4189  HZ3 LYS A 259      82.394  18.291 -89.428  1.00 95.11           H  
ATOM   4190  N   TYR A 260      75.999  14.897 -85.361  1.00 94.91           N  
ATOM   4191  H   TYR A 260      75.407  15.287 -86.081  1.00 94.91           H  
ATOM   4192  CA  TYR A 260      75.610  13.611 -84.828  1.00 94.91           C  
ATOM   4193  HA  TYR A 260      76.252  13.368 -83.982  1.00 94.91           H  
ATOM   4194  C   TYR A 260      75.805  12.556 -85.912  1.00 94.91           C  
ATOM   4195  CB  TYR A 260      74.168  13.660 -84.315  1.00 94.91           C  
ATOM   4196  HB2 TYR A 260      73.513  14.037 -85.101  1.00 94.91           H  
ATOM   4197  HB3 TYR A 260      73.860  12.641 -84.083  1.00 94.91           H  
ATOM   4198  O   TYR A 260      75.488  12.776 -87.082  1.00 94.91           O  
ATOM   4199  CG  TYR A 260      73.987  14.501 -83.068  1.00 94.91           C  
ATOM   4200  CD1 TYR A 260      73.874  13.873 -81.812  1.00 94.91           C  
ATOM   4201  HD1 TYR A 260      73.907  12.796 -81.738  1.00 94.91           H  
ATOM   4202  CD2 TYR A 260      73.950  15.907 -83.155  1.00 94.91           C  
ATOM   4203  HD2 TYR A 260      74.061  16.397 -84.111  1.00 94.91           H  
ATOM   4204  CE1 TYR A 260      73.712  14.650 -80.649  1.00 94.91           C  
ATOM   4205  HE1 TYR A 260      73.621  14.187 -79.677  1.00 94.91           H  
ATOM   4206  CE2 TYR A 260      73.809  16.685 -81.990  1.00 94.91           C  
ATOM   4207  HE2 TYR A 260      73.838  17.764 -82.039  1.00 94.91           H  
ATOM   4208  OH  TYR A 260      73.613  16.792 -79.598  1.00 94.91           O  
ATOM   4209  HH  TYR A 260      73.764  17.726 -79.763  1.00 94.91           H  
ATOM   4210  CZ  TYR A 260      73.687  16.056 -80.734  1.00 94.91           C  
ATOM   4211  N   PHE A 261      76.288  11.390 -85.514  1.00 95.47           N  
ATOM   4212  H   PHE A 261      76.529  11.289 -84.539  1.00 95.47           H  
ATOM   4213  CA  PHE A 261      76.517  10.249 -86.381  1.00 95.47           C  
ATOM   4214  HA  PHE A 261      76.184  10.482 -87.392  1.00 95.47           H  
ATOM   4215  C   PHE A 261      75.718   9.066 -85.864  1.00 95.47           C  
ATOM   4216  CB  PHE A 261      78.010   9.918 -86.445  1.00 95.47           C  
ATOM   4217  HB2 PHE A 261      78.149   9.082 -87.130  1.00 95.47           H  
ATOM   4218  HB3 PHE A 261      78.349   9.591 -85.462  1.00 95.47           H  
ATOM   4219  O   PHE A 261      75.863   8.673 -84.710  1.00 95.47           O  
ATOM   4220  CG  PHE A 261      78.880  11.070 -86.896  1.00 95.47           C  
ATOM   4221  CD1 PHE A 261      79.148  11.254 -88.264  1.00 95.47           C  
ATOM   4222  HD1 PHE A 261      78.720  10.581 -88.992  1.00 95.47           H  
ATOM   4223  CD2 PHE A 261      79.419  11.960 -85.948  1.00 95.47           C  
ATOM   4224  HD2 PHE A 261      79.204  11.835 -84.897  1.00 95.47           H  
ATOM   4225  CE1 PHE A 261      79.965  12.318 -88.685  1.00 95.47           C  
ATOM   4226  HE1 PHE A 261      80.172  12.454 -89.736  1.00 95.47           H  
ATOM   4227  CE2 PHE A 261      80.238  13.017 -86.372  1.00 95.47           C  
ATOM   4228  HE2 PHE A 261      80.670  13.684 -85.641  1.00 95.47           H  
ATOM   4229  CZ  PHE A 261      80.510  13.202 -87.737  1.00 95.47           C  
ATOM   4230  HZ  PHE A 261      81.144  14.018 -88.051  1.00 95.47           H  
ATOM   4231  N   CYS A 262      74.912   8.489 -86.736  1.00 95.34           N  
ATOM   4232  H   CYS A 262      74.897   8.862 -87.674  1.00 95.34           H  
ATOM   4233  CA  CYS A 262      74.303   7.183 -86.560  1.00 95.34           C  
ATOM   4234  HA  CYS A 262      74.208   6.936 -85.502  1.00 95.34           H  
ATOM   4235  C   CYS A 262      75.201   6.170 -87.254  1.00 95.34           C  
ATOM   4236  CB  CYS A 262      72.914   7.259 -87.177  1.00 95.34           C  
ATOM   4237  HB2 CYS A 262      73.021   7.839 -88.093  1.00 95.34           H  
ATOM   4238  HB3 CYS A 262      72.283   7.817 -86.485  1.00 95.34           H  
ATOM   4239  O   CYS A 262      75.623   6.401 -88.387  1.00 95.34           O  
ATOM   4240  SG  CYS A 262      72.037   5.751 -87.653  1.00 95.34           S  
ATOM   4241  N   GLY A 263      75.530   5.070 -86.590  1.00 92.89           N  
ATOM   4242  H   GLY A 263      75.171   4.929 -85.657  1.00 92.89           H  
ATOM   4243  CA  GLY A 263      76.279   3.996 -87.222  1.00 92.89           C  
ATOM   4244  HA2 GLY A 263      76.229   4.111 -88.305  1.00 92.89           H  
ATOM   4245  HA3 GLY A 263      77.330   4.037 -86.934  1.00 92.89           H  
ATOM   4246  C   GLY A 263      75.719   2.633 -86.882  1.00 92.89           C  
ATOM   4247  O   GLY A 263      75.263   2.401 -85.763  1.00 92.89           O  
ATOM   4248  N   ALA A 264      75.784   1.737 -87.861  1.00 91.48           N  
ATOM   4249  H   ALA A 264      76.192   2.020 -88.741  1.00 91.48           H  
ATOM   4250  CA  ALA A 264      75.399   0.345 -87.726  1.00 91.48           C  
ATOM   4251  HA  ALA A 264      75.158   0.143 -86.683  1.00 91.48           H  
ATOM   4252  C   ALA A 264      76.564  -0.555 -88.140  1.00 91.48           C  
ATOM   4253  CB  ALA A 264      74.141   0.067 -88.551  1.00 91.48           C  
ATOM   4254  HB1 ALA A 264      73.841  -0.973 -88.424  1.00 91.48           H  
ATOM   4255  HB2 ALA A 264      73.331   0.709 -88.205  1.00 91.48           H  
ATOM   4256  HB3 ALA A 264      74.332   0.257 -89.607  1.00 91.48           H  
ATOM   4257  O   ALA A 264      77.209  -0.324 -89.165  1.00 91.48           O  
ATOM   4258  N   HIS A 265      76.824  -1.584 -87.341  1.00 89.57           N  
ATOM   4259  H   HIS A 265      76.247  -1.701 -86.521  1.00 89.57           H  
ATOM   4260  CA  HIS A 265      77.667  -2.701 -87.743  1.00 89.57           C  
ATOM   4261  HA  HIS A 265      78.314  -2.408 -88.569  1.00 89.57           H  
ATOM   4262  C   HIS A 265      76.754  -3.826 -88.217  1.00 89.57           C  
ATOM   4263  CB  HIS A 265      78.554  -3.128 -86.573  1.00 89.57           C  
ATOM   4264  HB2 HIS A 265      77.938  -3.587 -85.799  1.00 89.57           H  
ATOM   4265  HB3 HIS A 265      79.041  -2.250 -86.150  1.00 89.57           H  
ATOM   4266  O   HIS A 265      76.011  -4.395 -87.413  1.00 89.57           O  
ATOM   4267  CG  HIS A 265      79.617  -4.108 -86.985  1.00 89.57           C  
ATOM   4268  CD2 HIS A 265      80.832  -3.800 -87.532  1.00 89.57           C  
ATOM   4269  HD2 HIS A 265      81.196  -2.807 -87.753  1.00 89.57           H  
ATOM   4270  ND1 HIS A 265      79.549  -5.479 -86.890  1.00 89.57           N  
ATOM   4271  HD1 HIS A 265      78.748  -6.023 -86.604  1.00 89.57           H  
ATOM   4272  CE1 HIS A 265      80.705  -5.983 -87.352  1.00 89.57           C  
ATOM   4273  HE1 HIS A 265      80.935  -7.035 -87.436  1.00 89.57           H  
ATOM   4274  NE2 HIS A 265      81.524  -4.992 -87.744  1.00 89.57           N  
ATOM   4275  N   VAL A 266      76.784  -4.115 -89.514  1.00 86.61           N  
ATOM   4276  H   VAL A 266      77.457  -3.655 -90.111  1.00 86.61           H  
ATOM   4277  CA  VAL A 266      75.943  -5.139 -90.134  1.00 86.61           C  
ATOM   4278  HA  VAL A 266      75.302  -5.575 -89.368  1.00 86.61           H  
ATOM   4279  C   VAL A 266      76.810  -6.267 -90.668  1.00 86.61           C  
ATOM   4280  CB  VAL A 266      75.001  -4.561 -91.208  1.00 86.61           C  
ATOM   4281  HB  VAL A 266      74.372  -5.379 -91.559  1.00 86.61           H  
ATOM   4282  O   VAL A 266      77.917  -6.037 -91.142  1.00 86.61           O  
ATOM   4283  CG1 VAL A 266      74.089  -3.489 -90.602  1.00 86.61           C  
ATOM   4284 HG11 VAL A 266      73.290  -3.253 -91.304  1.00 86.61           H  
ATOM   4285 HG12 VAL A 266      74.657  -2.584 -90.388  1.00 86.61           H  
ATOM   4286 HG13 VAL A 266      73.652  -3.865 -89.677  1.00 86.61           H  
ATOM   4287  CG2 VAL A 266      75.717  -3.954 -92.417  1.00 86.61           C  
ATOM   4288 HG21 VAL A 266      76.333  -4.711 -92.902  1.00 86.61           H  
ATOM   4289 HG22 VAL A 266      76.345  -3.116 -92.115  1.00 86.61           H  
ATOM   4290 HG23 VAL A 266      74.982  -3.604 -93.142  1.00 86.61           H  
ATOM   4291  N   THR A 267      76.327  -7.497 -90.577  1.00 82.32           N  
ATOM   4292  H   THR A 267      75.434  -7.634 -90.125  1.00 82.32           H  
ATOM   4293  CA  THR A 267      77.016  -8.675 -91.112  1.00 82.32           C  
ATOM   4294  HA  THR A 267      77.953  -8.381 -91.584  1.00 82.32           H  
ATOM   4295  C   THR A 267      76.137  -9.298 -92.181  1.00 82.32           C  
ATOM   4296  CB  THR A 267      77.346  -9.674 -89.995  1.00 82.32           C  
ATOM   4297  HB  THR A 267      76.424 -10.111 -89.613  1.00 82.32           H  
ATOM   4298  O   THR A 267      74.972  -9.582 -91.910  1.00 82.32           O  
ATOM   4299  CG2 THR A 267      78.272 -10.787 -90.476  1.00 82.32           C  
ATOM   4300 HG21 THR A 267      77.759 -11.393 -91.223  1.00 82.32           H  
ATOM   4301 HG22 THR A 267      79.175 -10.365 -90.918  1.00 82.32           H  
ATOM   4302 HG23 THR A 267      78.542 -11.429 -89.636  1.00 82.32           H  
ATOM   4303  OG1 THR A 267      78.016  -9.031 -88.927  1.00 82.32           O  
ATOM   4304  HG1 THR A 267      78.844  -8.695 -89.280  1.00 82.32           H  
ATOM   4305  N   ASP A 268      76.667  -9.474 -93.389  1.00 75.98           N  
ATOM   4306  H   ASP A 268      77.638  -9.242 -93.543  1.00 75.98           H  
ATOM   4307  CA  ASP A 268      75.954 -10.155 -94.468  1.00 75.98           C  
ATOM   4308  HA  ASP A 268      74.932  -9.778 -94.464  1.00 75.98           H  
ATOM   4309  C   ASP A 268      75.869 -11.677 -94.220  1.00 75.98           C  
ATOM   4310  CB  ASP A 268      76.544  -9.771 -95.848  1.00 75.98           C  
ATOM   4311  HB2 ASP A 268      75.801 -10.017 -96.606  1.00 75.98           H  
ATOM   4312  HB3 ASP A 268      76.690  -8.692 -95.880  1.00 75.98           H  
ATOM   4313  O   ASP A 268      76.525 -12.243 -93.340  1.00 75.98           O  
ATOM   4314  CG  ASP A 268      77.859 -10.462 -96.247  1.00 75.98           C  
ATOM   4315  OD1 ASP A 268      78.324 -11.364 -95.526  1.00 75.98           O  
ATOM   4316  OD2 ASP A 268      78.405 -10.177 -97.335  1.00 75.98           O  
ATOM   4317  N   SER A 269      75.082 -12.369 -95.040  1.00 73.08           N  
ATOM   4318  H   SER A 269      74.486 -11.847 -95.666  1.00 73.08           H  
ATOM   4319  CA  SER A 269      74.943 -13.832 -95.012  1.00 73.08           C  
ATOM   4320  HA  SER A 269      74.620 -14.125 -94.013  1.00 73.08           H  
ATOM   4321  C   SER A 269      76.236 -14.611 -95.309  1.00 73.08           C  
ATOM   4322  CB  SER A 269      73.854 -14.246 -96.006  1.00 73.08           C  
ATOM   4323  HB2 SER A 269      72.895 -13.865 -95.655  1.00 73.08           H  
ATOM   4324  HB3 SER A 269      73.797 -15.334 -96.057  1.00 73.08           H  
ATOM   4325  O   SER A 269      76.296 -15.809 -95.036  1.00 73.08           O  
ATOM   4326  OG  SER A 269      74.123 -13.714 -97.295  1.00 73.08           O  
ATOM   4327  HG  SER A 269      73.330 -13.272 -97.605  1.00 73.08           H  
ATOM   4328  N   LYS A 270      77.280 -13.963 -95.846  1.00 74.39           N  
ATOM   4329  H   LYS A 270      77.213 -12.957 -95.913  1.00 74.39           H  
ATOM   4330  CA  LYS A 270      78.604 -14.548 -96.122  1.00 74.39           C  
ATOM   4331  HA  LYS A 270      78.502 -15.630 -96.208  1.00 74.39           H  
ATOM   4332  C   LYS A 270      79.600 -14.318 -94.977  1.00 74.39           C  
ATOM   4333  CB  LYS A 270      79.155 -13.999 -97.449  1.00 74.39           C  
ATOM   4334  HB2 LYS A 270      79.256 -12.916 -97.378  1.00 74.39           H  
ATOM   4335  HB3 LYS A 270      80.147 -14.418 -97.618  1.00 74.39           H  
ATOM   4336  O   LYS A 270      80.740 -14.772 -95.072  1.00 74.39           O  
ATOM   4337  CG  LYS A 270      78.265 -14.351 -98.647  1.00 74.39           C  
ATOM   4338  HG2 LYS A 270      77.270 -13.929 -98.505  1.00 74.39           H  
ATOM   4339  HG3 LYS A 270      78.184 -15.435 -98.731  1.00 74.39           H  
ATOM   4340  CD  LYS A 270      78.865 -13.779 -99.934  1.00 74.39           C  
ATOM   4341  HD2 LYS A 270      78.946 -12.697 -99.829  1.00 74.39           H  
ATOM   4342  HD3 LYS A 270      79.858 -14.201-100.088  1.00 74.39           H  
ATOM   4343  CE  LYS A 270      77.953 -14.124-101.112  1.00 74.39           C  
ATOM   4344  HE2 LYS A 270      77.885 -15.209-101.196  1.00 74.39           H  
ATOM   4345  HE3 LYS A 270      76.955 -13.745-100.891  1.00 74.39           H  
ATOM   4346  NZ  LYS A 270      78.462 -13.529-102.369  1.00 74.39           N  
ATOM   4347  HZ1 LYS A 270      78.532 -12.527-102.259  1.00 74.39           H  
ATOM   4348  HZ2 LYS A 270      77.833 -13.731-103.133  1.00 74.39           H  
ATOM   4349  HZ3 LYS A 270      79.381 -13.893-102.580  1.00 74.39           H  
ATOM   4350  N   GLY A 271      79.187 -13.640 -93.904  1.00 75.48           N  
ATOM   4351  H   GLY A 271      78.268 -13.224 -93.944  1.00 75.48           H  
ATOM   4352  CA  GLY A 271      80.046 -13.263 -92.781  1.00 75.48           C  
ATOM   4353  HA2 GLY A 271      80.730 -14.081 -92.556  1.00 75.48           H  
ATOM   4354  HA3 GLY A 271      79.416 -13.089 -91.908  1.00 75.48           H  
ATOM   4355  C   GLY A 271      80.878 -11.997 -93.023  1.00 75.48           C  
ATOM   4356  O   GLY A 271      81.678 -11.621 -92.164  1.00 75.48           O  
ATOM   4357  N   THR A 272      80.698 -11.313 -94.154  1.00 79.89           N  
ATOM   4358  H   THR A 272      79.949 -11.596 -94.771  1.00 79.89           H  
ATOM   4359  CA  THR A 272      81.315 -10.013 -94.424  1.00 79.89           C  
ATOM   4360  HA  THR A 272      82.378 -10.083 -94.194  1.00 79.89           H  
ATOM   4361  C   THR A 272      80.660  -8.974 -93.525  1.00 79.89           C  
ATOM   4362  CB  THR A 272      81.165  -9.556 -95.886  1.00 79.89           C  
ATOM   4363  HB  THR A 272      80.205  -9.056 -96.010  1.00 79.89           H  
ATOM   4364  O   THR A 272      79.447  -8.775 -93.563  1.00 79.89           O  
ATOM   4365  CG2 THR A 272      82.259  -8.561 -96.269  1.00 79.89           C  
ATOM   4366 HG21 THR A 272      82.103  -8.241 -97.299  1.00 79.89           H  
ATOM   4367 HG22 THR A 272      82.212  -7.686 -95.621  1.00 79.89           H  
ATOM   4368 HG23 THR A 272      83.237  -9.035 -96.184  1.00 79.89           H  
ATOM   4369  OG1 THR A 272      81.218 -10.628 -96.796  1.00 79.89           O  
ATOM   4370  HG1 THR A 272      80.296 -10.748 -97.033  1.00 79.89           H  
ATOM   4371  N   SER A 273      81.458  -8.304 -92.699  1.00 81.19           N  
ATOM   4372  H   SER A 273      82.454  -8.466 -92.743  1.00 81.19           H  
ATOM   4373  CA  SER A 273      80.967  -7.202 -91.874  1.00 81.19           C  
ATOM   4374  HA  SER A 273      79.900  -7.337 -91.693  1.00 81.19           H  
ATOM   4375  C   SER A 273      81.141  -5.875 -92.607  1.00 81.19           C  
ATOM   4376  CB  SER A 273      81.641  -7.192 -90.507  1.00 81.19           C  
ATOM   4377  HB2 SER A 273      82.725  -7.190 -90.624  1.00 81.19           H  
ATOM   4378  HB3 SER A 273      81.335  -6.288 -89.981  1.00 81.19           H  
ATOM   4379  O   SER A 273      82.230  -5.566 -93.089  1.00 81.19           O  
ATOM   4380  OG  SER A 273      81.233  -8.331 -89.765  1.00 81.19           O  
ATOM   4381  HG  SER A 273      81.501  -9.116 -90.249  1.00 81.19           H  
ATOM   4382  N   GLU A 274      80.075  -5.087 -92.666  1.00 84.34           N  
ATOM   4383  H   GLU A 274      79.223  -5.407 -92.228  1.00 84.34           H  
ATOM   4384  CA  GLU A 274      80.048  -3.745 -93.233  1.00 84.34           C  
ATOM   4385  HA  GLU A 274      81.045  -3.497 -93.598  1.00 84.34           H  
ATOM   4386  C   GLU A 274      79.682  -2.737 -92.138  1.00 84.34           C  
ATOM   4387  CB  GLU A 274      79.102  -3.703 -94.445  1.00 84.34           C  
ATOM   4388  HB2 GLU A 274      78.085  -3.918 -94.116  1.00 84.34           H  
ATOM   4389  HB3 GLU A 274      79.413  -4.477 -95.147  1.00 84.34           H  
ATOM   4390  O   GLU A 274      78.841  -2.985 -91.269  1.00 84.34           O  
ATOM   4391  CG  GLU A 274      79.124  -2.345 -95.168  1.00 84.34           C  
ATOM   4392  HG2 GLU A 274      78.747  -1.579 -94.491  1.00 84.34           H  
ATOM   4393  HG3 GLU A 274      80.159  -2.098 -95.407  1.00 84.34           H  
ATOM   4394  CD  GLU A 274      78.287  -2.317 -96.460  1.00 84.34           C  
ATOM   4395  OE1 GLU A 274      78.372  -1.286 -97.165  1.00 84.34           O  
ATOM   4396  OE2 GLU A 274      77.574  -3.304 -96.743  1.00 84.34           O  
ATOM   4397  N   ARG A 275      80.340  -1.576 -92.163  1.00 87.33           N  
ATOM   4398  H   ARG A 275      80.962  -1.404 -92.940  1.00 87.33           H  
ATOM   4399  CA  ARG A 275      80.020  -0.458 -91.278  1.00 87.33           C  
ATOM   4400  HA  ARG A 275      79.339  -0.799 -90.497  1.00 87.33           H  
ATOM   4401  C   ARG A 275      79.300   0.607 -92.082  1.00 87.33           C  
ATOM   4402  CB  ARG A 275      81.288   0.069 -90.605  1.00 87.33           C  
ATOM   4403  HB2 ARG A 275      81.971   0.446 -91.366  1.00 87.33           H  
ATOM   4404  HB3 ARG A 275      81.773  -0.752 -90.077  1.00 87.33           H  
ATOM   4405  O   ARG A 275      79.899   1.232 -92.952  1.00 87.33           O  
ATOM   4406  CG  ARG A 275      80.960   1.188 -89.605  1.00 87.33           C  
ATOM   4407  HG2 ARG A 275      80.461   2.014 -90.112  1.00 87.33           H  
ATOM   4408  HG3 ARG A 275      80.307   0.799 -88.823  1.00 87.33           H  
ATOM   4409  CD  ARG A 275      82.261   1.699 -88.988  1.00 87.33           C  
ATOM   4410  HD2 ARG A 275      82.766   0.862 -88.507  1.00 87.33           H  
ATOM   4411  HD3 ARG A 275      82.894   2.080 -89.789  1.00 87.33           H  
ATOM   4412  NE  ARG A 275      82.023   2.765 -87.999  1.00 87.33           N  
ATOM   4413  HE  ARG A 275      81.064   3.030 -87.826  1.00 87.33           H  
ATOM   4414  NH1 ARG A 275      84.226   3.104 -87.453  1.00 87.33           N  
ATOM   4415 HH11 ARG A 275      84.931   3.566 -86.896  1.00 87.33           H  
ATOM   4416 HH12 ARG A 275      84.483   2.403 -88.133  1.00 87.33           H  
ATOM   4417  NH2 ARG A 275      82.642   4.267 -86.408  1.00 87.33           N  
ATOM   4418 HH21 ARG A 275      81.662   4.413 -86.213  1.00 87.33           H  
ATOM   4419 HH22 ARG A 275      83.349   4.708 -85.838  1.00 87.33           H  
ATOM   4420  CZ  ARG A 275      82.960   3.375 -87.297  1.00 87.33           C  
ATOM   4421  N   LEU A 276      78.051   0.852 -91.721  1.00 89.37           N  
ATOM   4422  H   LEU A 276      77.659   0.311 -90.963  1.00 89.37           H  
ATOM   4423  CA  LEU A 276      77.237   1.913 -92.296  1.00 89.37           C  
ATOM   4424  HA  LEU A 276      77.670   2.236 -93.243  1.00 89.37           H  
ATOM   4425  C   LEU A 276      77.239   3.111 -91.353  1.00 89.37           C  
ATOM   4426  CB  LEU A 276      75.828   1.374 -92.569  1.00 89.37           C  
ATOM   4427  HB2 LEU A 276      75.386   1.071 -91.620  1.00 89.37           H  
ATOM   4428  HB3 LEU A 276      75.219   2.174 -92.989  1.00 89.37           H  
ATOM   4429  O   LEU A 276      77.227   2.945 -90.130  1.00 89.37           O  
ATOM   4430  CG  LEU A 276      75.813   0.168 -93.529  1.00 89.37           C  
ATOM   4431  HG  LEU A 276      76.452  -0.628 -93.147  1.00 89.37           H  
ATOM   4432  CD1 LEU A 276      74.395  -0.371 -93.599  1.00 89.37           C  
ATOM   4433 HD11 LEU A 276      74.378  -1.236 -94.263  1.00 89.37           H  
ATOM   4434 HD12 LEU A 276      73.719   0.393 -93.983  1.00 89.37           H  
ATOM   4435 HD13 LEU A 276      74.079  -0.689 -92.606  1.00 89.37           H  
ATOM   4436  CD2 LEU A 276      76.264   0.539 -94.940  1.00 89.37           C  
ATOM   4437 HD21 LEU A 276      77.320   0.811 -94.942  1.00 89.37           H  
ATOM   4438 HD22 LEU A 276      75.669   1.363 -95.333  1.00 89.37           H  
ATOM   4439 HD23 LEU A 276      76.158  -0.324 -95.597  1.00 89.37           H  
ATOM   4440  N   ASN A 277      77.266   4.317 -91.911  1.00 91.25           N  
ATOM   4441  H   ASN A 277      77.281   4.408 -92.917  1.00 91.25           H  
ATOM   4442  CA  ASN A 277      77.153   5.550 -91.151  1.00 91.25           C  
ATOM   4443  HA  ASN A 277      76.648   5.310 -90.216  1.00 91.25           H  
ATOM   4444  C   ASN A 277      76.261   6.567 -91.866  1.00 91.25           C  
ATOM   4445  CB  ASN A 277      78.546   6.104 -90.794  1.00 91.25           C  
ATOM   4446  HB2 ASN A 277      79.079   5.349 -90.216  1.00 91.25           H  
ATOM   4447  HB3 ASN A 277      78.410   6.983 -90.163  1.00 91.25           H  
ATOM   4448  O   ASN A 277      76.253   6.673 -93.084  1.00 91.25           O  
ATOM   4449  CG  ASN A 277      79.423   6.501 -91.975  1.00 91.25           C  
ATOM   4450  ND2 ASN A 277      80.616   6.979 -91.713  1.00 91.25           N  
ATOM   4451 HD21 ASN A 277      81.157   7.210 -92.534  1.00 91.25           H  
ATOM   4452 HD22 ASN A 277      80.927   7.119 -90.762  1.00 91.25           H  
ATOM   4453  OD1 ASN A 277      79.110   6.380 -93.140  1.00 91.25           O  
ATOM   4454  N   GLU A 278      75.528   7.334 -91.074  1.00 94.42           N  
ATOM   4455  H   GLU A 278      75.558   7.161 -90.080  1.00 94.42           H  
ATOM   4456  CA  GLU A 278      74.726   8.466 -91.518  1.00 94.42           C  
ATOM   4457  HA  GLU A 278      75.036   8.771 -92.517  1.00 94.42           H  
ATOM   4458  C   GLU A 278      74.978   9.643 -90.581  1.00 94.42           C  
ATOM   4459  CB  GLU A 278      73.237   8.093 -91.547  1.00 94.42           C  
ATOM   4460  HB2 GLU A 278      72.636   9.000 -91.478  1.00 94.42           H  
ATOM   4461  HB3 GLU A 278      73.002   7.481 -90.677  1.00 94.42           H  
ATOM   4462  O   GLU A 278      75.260   9.461 -89.393  1.00 94.42           O  
ATOM   4463  CG  GLU A 278      72.829   7.335 -92.819  1.00 94.42           C  
ATOM   4464  HG2 GLU A 278      73.377   6.395 -92.870  1.00 94.42           H  
ATOM   4465  HG3 GLU A 278      71.768   7.108 -92.719  1.00 94.42           H  
ATOM   4466  CD  GLU A 278      73.035   8.150 -94.112  1.00 94.42           C  
ATOM   4467  OE1 GLU A 278      73.105   7.536 -95.200  1.00 94.42           O  
ATOM   4468  OE2 GLU A 278      73.099   9.401 -94.003  1.00 94.42           O  
ATOM   4469  N   MET A 279      74.897  10.862 -91.109  1.00 95.23           N  
ATOM   4470  H   MET A 279      74.568  10.951 -92.059  1.00 95.23           H  
ATOM   4471  CA  MET A 279      75.239  12.072 -90.363  1.00 95.23           C  
ATOM   4472  HA  MET A 279      75.365  11.810 -89.312  1.00 95.23           H  
ATOM   4473  C   MET A 279      74.118  13.103 -90.426  1.00 95.23           C  
ATOM   4474  CB  MET A 279      76.593  12.615 -90.843  1.00 95.23           C  
ATOM   4475  HB2 MET A 279      76.542  12.826 -91.911  1.00 95.23           H  
ATOM   4476  HB3 MET A 279      77.334  11.830 -90.697  1.00 95.23           H  
ATOM   4477  O   MET A 279      73.554  13.389 -91.481  1.00 95.23           O  
ATOM   4478  CG  MET A 279      77.076  13.863 -90.084  1.00 95.23           C  
ATOM   4479  HG2 MET A 279      76.834  13.751 -89.027  1.00 95.23           H  
ATOM   4480  HG3 MET A 279      78.163  13.899 -90.160  1.00 95.23           H  
ATOM   4481  SD  MET A 279      76.448  15.466 -90.666  1.00 95.23           S  
ATOM   4482  CE  MET A 279      77.247  15.565 -92.290  1.00 95.23           C  
ATOM   4483  HE1 MET A 279      76.847  14.793 -92.946  1.00 95.23           H  
ATOM   4484  HE2 MET A 279      77.043  16.541 -92.731  1.00 95.23           H  
ATOM   4485  HE3 MET A 279      78.323  15.431 -92.181  1.00 95.23           H  
ATOM   4486  N   LEU A 280      73.837  13.703 -89.273  1.00 94.34           N  
ATOM   4487  H   LEU A 280      74.371  13.434 -88.459  1.00 94.34           H  
ATOM   4488  CA  LEU A 280      72.956  14.850 -89.135  1.00 94.34           C  
ATOM   4489  HA  LEU A 280      72.662  15.214 -90.120  1.00 94.34           H  
ATOM   4490  C   LEU A 280      73.698  15.974 -88.424  1.00 94.34           C  
ATOM   4491  CB  LEU A 280      71.702  14.461 -88.340  1.00 94.34           C  
ATOM   4492  HB2 LEU A 280      71.131  15.367 -88.135  1.00 94.34           H  
ATOM   4493  HB3 LEU A 280      72.020  14.053 -87.381  1.00 94.34           H  
ATOM   4494  O   LEU A 280      74.295  15.765 -87.374  1.00 94.34           O  
ATOM   4495  CG  LEU A 280      70.774  13.442 -89.020  1.00 94.34           C  
ATOM   4496  HG  LEU A 280      71.309  12.516 -89.231  1.00 94.34           H  
ATOM   4497  CD1 LEU A 280      69.624  13.163 -88.057  1.00 94.34           C  
ATOM   4498 HD11 LEU A 280      69.093  14.087 -87.827  1.00 94.34           H  
ATOM   4499 HD12 LEU A 280      68.927  12.457 -88.509  1.00 94.34           H  
ATOM   4500 HD13 LEU A 280      70.007  12.725 -87.136  1.00 94.34           H  
ATOM   4501  CD2 LEU A 280      70.184  13.975 -90.323  1.00 94.34           C  
ATOM   4502 HD21 LEU A 280      69.482  13.241 -90.719  1.00 94.34           H  
ATOM   4503 HD22 LEU A 280      70.981  14.107 -91.054  1.00 94.34           H  
ATOM   4504 HD23 LEU A 280      69.666  14.914 -90.126  1.00 94.34           H  
ATOM   4505  N   THR A 281      73.602  17.186 -88.954  1.00 95.27           N  
ATOM   4506  H   THR A 281      73.150  17.299 -89.850  1.00 95.27           H  
ATOM   4507  CA  THR A 281      74.001  18.388 -88.219  1.00 95.27           C  
ATOM   4508  HA  THR A 281      74.771  18.138 -87.490  1.00 95.27           H  
ATOM   4509  C   THR A 281      72.785  18.926 -87.483  1.00 95.27           C  
ATOM   4510  CB  THR A 281      74.580  19.455 -89.150  1.00 95.27           C  
ATOM   4511  HB  THR A 281      73.799  19.826 -89.814  1.00 95.27           H  
ATOM   4512  O   THR A 281      71.759  19.189 -88.117  1.00 95.27           O  
ATOM   4513  CG2 THR A 281      75.179  20.625 -88.373  1.00 95.27           C  
ATOM   4514 HG21 THR A 281      75.942  20.264 -87.684  1.00 95.27           H  
ATOM   4515 HG22 THR A 281      74.401  21.134 -87.805  1.00 95.27           H  
ATOM   4516 HG23 THR A 281      75.623  21.343 -89.063  1.00 95.27           H  
ATOM   4517  OG1 THR A 281      75.620  18.915 -89.933  1.00 95.27           O  
ATOM   4518  HG1 THR A 281      75.971  19.635 -90.463  1.00 95.27           H  
ATOM   4519  N   ILE A 282      72.912  19.094 -86.169  1.00 94.51           N  
ATOM   4520  H   ILE A 282      73.793  18.860 -85.734  1.00 94.51           H  
ATOM   4521  CA  ILE A 282      71.908  19.736 -85.323  1.00 94.51           C  
ATOM   4522  HA  ILE A 282      71.002  19.909 -85.903  1.00 94.51           H  
ATOM   4523  C   ILE A 282      72.448  21.090 -84.879  1.00 94.51           C  
ATOM   4524  CB  ILE A 282      71.534  18.854 -84.116  1.00 94.51           C  
ATOM   4525  HB  ILE A 282      72.422  18.754 -83.491  1.00 94.51           H  
ATOM   4526  O   ILE A 282      73.575  21.198 -84.391  1.00 94.51           O  
ATOM   4527  CG1 ILE A 282      71.095  17.426 -84.517  1.00 94.51           C  
ATOM   4528 HG12 ILE A 282      70.898  16.857 -83.609  1.00 94.51           H  
ATOM   4529 HG13 ILE A 282      71.918  16.927 -85.028  1.00 94.51           H  
ATOM   4530  CG2 ILE A 282      70.451  19.544 -83.269  1.00 94.51           C  
ATOM   4531 HG21 ILE A 282      70.155  18.884 -82.453  1.00 94.51           H  
ATOM   4532 HG22 ILE A 282      69.576  19.782 -83.873  1.00 94.51           H  
ATOM   4533 HG23 ILE A 282      70.836  20.461 -82.822  1.00 94.51           H  
ATOM   4534  CD1 ILE A 282      69.859  17.340 -85.420  1.00 94.51           C  
ATOM   4535 HD11 ILE A 282      70.032  17.870 -86.357  1.00 94.51           H  
ATOM   4536 HD12 ILE A 282      68.990  17.758 -84.911  1.00 94.51           H  
ATOM   4537 HD13 ILE A 282      69.661  16.293 -85.648  1.00 94.51           H  
ATOM   4538  N   THR A 283      71.635  22.125 -85.044  1.00 93.88           N  
ATOM   4539  H   THR A 283      70.735  21.968 -85.473  1.00 93.88           H  
ATOM   4540  CA  THR A 283      71.941  23.478 -84.590  1.00 93.88           C  
ATOM   4541  HA  THR A 283      72.960  23.523 -84.205  1.00 93.88           H  
ATOM   4542  C   THR A 283      71.001  23.834 -83.451  1.00 93.88           C  
ATOM   4543  CB  THR A 283      71.839  24.476 -85.751  1.00 93.88           C  
ATOM   4544  HB  THR A 283      70.807  24.547 -86.093  1.00 93.88           H  
ATOM   4545  O   THR A 283      69.792  23.936 -83.646  1.00 93.88           O  
ATOM   4546  CG2 THR A 283      72.345  25.860 -85.352  1.00 93.88           C  
ATOM   4547 HG21 THR A 283      71.750  26.252 -84.527  1.00 93.88           H  
ATOM   4548 HG22 THR A 283      72.250  26.537 -86.201  1.00 93.88           H  
ATOM   4549 HG23 THR A 283      73.389  25.809 -85.043  1.00 93.88           H  
ATOM   4550  OG1 THR A 283      72.656  24.042 -86.820  1.00 93.88           O  
ATOM   4551  HG1 THR A 283      73.474  23.720 -86.436  1.00 93.88           H  
ATOM   4552  N   VAL A 284      71.555  24.014 -82.255  1.00 91.63           N  
ATOM   4553  H   VAL A 284      72.554  23.918 -82.145  1.00 91.63           H  
ATOM   4554  CA  VAL A 284      70.815  24.518 -81.101  1.00 91.63           C  
ATOM   4555  HA  VAL A 284      69.767  24.240 -81.214  1.00 91.63           H  
ATOM   4556  C   VAL A 284      70.924  26.038 -81.110  1.00 91.63           C  
ATOM   4557  CB  VAL A 284      71.297  23.898 -79.777  1.00 91.63           C  
ATOM   4558  HB  VAL A 284      72.327  24.195 -79.581  1.00 91.63           H  
ATOM   4559  O   VAL A 284      72.009  26.595 -80.933  1.00 91.63           O  
ATOM   4560  CG1 VAL A 284      70.424  24.387 -78.620  1.00 91.63           C  
ATOM   4561 HG11 VAL A 284      70.695  23.873 -77.698  1.00 91.63           H  
ATOM   4562 HG12 VAL A 284      70.582  25.457 -78.485  1.00 91.63           H  
ATOM   4563 HG13 VAL A 284      69.372  24.199 -78.833  1.00 91.63           H  
ATOM   4564  CG2 VAL A 284      71.243  22.366 -79.811  1.00 91.63           C  
ATOM   4565 HG21 VAL A 284      71.569  21.966 -78.851  1.00 91.63           H  
ATOM   4566 HG22 VAL A 284      71.913  21.979 -80.580  1.00 91.63           H  
ATOM   4567 HG23 VAL A 284      70.226  22.031 -80.013  1.00 91.63           H  
ATOM   4568  N   THR A 285      69.810  26.711 -81.370  1.00 92.01           N  
ATOM   4569  H   THR A 285      68.944  26.198 -81.457  1.00 92.01           H  
ATOM   4570  CA  THR A 285      69.737  28.173 -81.410  1.00 92.01           C  
ATOM   4571  HA  THR A 285      70.743  28.579 -81.516  1.00 92.01           H  
ATOM   4572  C   THR A 285      69.169  28.702 -80.105  1.00 92.01           C  
ATOM   4573  CB  THR A 285      68.916  28.676 -82.607  1.00 92.01           C  
ATOM   4574  HB  THR A 285      68.785  29.755 -82.526  1.00 92.01           H  
ATOM   4575  O   THR A 285      68.272  28.095 -79.521  1.00 92.01           O  
ATOM   4576  CG2 THR A 285      69.623  28.363 -83.927  1.00 92.01           C  
ATOM   4577 HG21 THR A 285      70.624  28.794 -83.925  1.00 92.01           H  
ATOM   4578 HG22 THR A 285      69.687  27.284 -84.064  1.00 92.01           H  
ATOM   4579 HG23 THR A 285      69.049  28.790 -84.749  1.00 92.01           H  
ATOM   4580  OG1 THR A 285      67.655  28.057 -82.674  1.00 92.01           O  
ATOM   4581  HG1 THR A 285      67.144  28.299 -81.897  1.00 92.01           H  
ATOM   4582  N   GLY A 286      69.664  29.854 -79.651  1.00 88.13           N  
ATOM   4583  H   GLY A 286      70.403  30.316 -80.161  1.00 88.13           H  
ATOM   4584  CA  GLY A 286      69.044  30.551 -78.527  1.00 88.13           C  
ATOM   4585  HA2 GLY A 286      69.081  29.896 -77.657  1.00 88.13           H  
ATOM   4586  HA3 GLY A 286      69.594  31.464 -78.299  1.00 88.13           H  
ATOM   4587  C   GLY A 286      67.584  30.918 -78.842  1.00 88.13           C  
ATOM   4588  O   GLY A 286      67.255  31.126 -80.014  1.00 88.13           O  
ATOM   4589  N   PRO A 287      66.710  31.005 -77.827  1.00 88.22           N  
ATOM   4590  CA  PRO A 287      65.314  31.372 -78.024  1.00 88.22           C  
ATOM   4591  HA  PRO A 287      64.836  30.684 -78.721  1.00 88.22           H  
ATOM   4592  C   PRO A 287      65.182  32.774 -78.613  1.00 88.22           C  
ATOM   4593  CB  PRO A 287      64.656  31.235 -76.649  1.00 88.22           C  
ATOM   4594  HB2 PRO A 287      63.856  31.961 -76.499  1.00 88.22           H  
ATOM   4595  HB3 PRO A 287      64.274  30.221 -76.533  1.00 88.22           H  
ATOM   4596  O   PRO A 287      65.822  33.724 -78.155  1.00 88.22           O  
ATOM   4597  CG  PRO A 287      65.815  31.446 -75.675  1.00 88.22           C  
ATOM   4598  HG2 PRO A 287      65.990  32.513 -75.537  1.00 88.22           H  
ATOM   4599  HG3 PRO A 287      65.633  30.957 -74.718  1.00 88.22           H  
ATOM   4600  CD  PRO A 287      66.997  30.821 -76.413  1.00 88.22           C  
ATOM   4601  HD2 PRO A 287      67.043  29.755 -76.191  1.00 88.22           H  
ATOM   4602  HD3 PRO A 287      67.924  31.312 -76.120  1.00 88.22           H  
ATOM   4603  N   THR A 288      64.330  32.913 -79.626  1.00 89.09           N  
ATOM   4604  H   THR A 288      63.827  32.104 -79.961  1.00 89.09           H  
ATOM   4605  CA  THR A 288      63.964  34.222 -80.167  1.00 89.09           C  
ATOM   4606  HA  THR A 288      64.866  34.832 -80.224  1.00 89.09           H  
ATOM   4607  C   THR A 288      62.978  34.927 -79.237  1.00 89.09           C  
ATOM   4608  CB  THR A 288      63.382  34.122 -81.584  1.00 89.09           C  
ATOM   4609  HB  THR A 288      63.258  35.136 -81.966  1.00 89.09           H  
ATOM   4610  O   THR A 288      62.346  34.313 -78.372  1.00 89.09           O  
ATOM   4611  CG2 THR A 288      64.282  33.366 -82.560  1.00 89.09           C  
ATOM   4612 HG21 THR A 288      65.275  33.816 -82.576  1.00 89.09           H  
ATOM   4613 HG22 THR A 288      63.849  33.412 -83.559  1.00 89.09           H  
ATOM   4614 HG23 THR A 288      64.368  32.321 -82.264  1.00 89.09           H  
ATOM   4615  OG1 THR A 288      62.116  33.518 -81.557  1.00 89.09           O  
ATOM   4616  HG1 THR A 288      62.254  32.579 -81.413  1.00 89.09           H  
ATOM   4617  N   LEU A 289      62.789  36.235 -79.439  1.00 86.01           N  
ATOM   4618  H   LEU A 289      63.335  36.709 -80.144  1.00 86.01           H  
ATOM   4619  CA  LEU A 289      61.733  36.968 -78.740  1.00 86.01           C  
ATOM   4620  HA  LEU A 289      61.933  36.906 -77.670  1.00 86.01           H  
ATOM   4621  C   LEU A 289      60.352  36.334 -78.986  1.00 86.01           C  
ATOM   4622  CB  LEU A 289      61.769  38.442 -79.183  1.00 86.01           C  
ATOM   4623  HB2 LEU A 289      61.567  38.485 -80.253  1.00 86.01           H  
ATOM   4624  HB3 LEU A 289      62.769  38.838 -79.010  1.00 86.01           H  
ATOM   4625  O   LEU A 289      59.536  36.291 -78.072  1.00 86.01           O  
ATOM   4626  CG  LEU A 289      60.750  39.344 -78.456  1.00 86.01           C  
ATOM   4627  HG  LEU A 289      59.742  38.954 -78.597  1.00 86.01           H  
ATOM   4628  CD1 LEU A 289      61.040  39.451 -76.956  1.00 86.01           C  
ATOM   4629 HD11 LEU A 289      62.066  39.782 -76.793  1.00 86.01           H  
ATOM   4630 HD12 LEU A 289      60.888  38.482 -76.480  1.00 86.01           H  
ATOM   4631 HD13 LEU A 289      60.353  40.163 -76.499  1.00 86.01           H  
ATOM   4632  CD2 LEU A 289      60.793  40.750 -79.053  1.00 86.01           C  
ATOM   4633 HD21 LEU A 289      60.586  40.701 -80.122  1.00 86.01           H  
ATOM   4634 HD22 LEU A 289      60.032  41.372 -78.581  1.00 86.01           H  
ATOM   4635 HD23 LEU A 289      61.774  41.197 -78.895  1.00 86.01           H  
ATOM   4636  N   GLU A 290      60.097  35.804 -80.185  1.00 87.14           N  
ATOM   4637  H   GLU A 290      60.837  35.755 -80.871  1.00 87.14           H  
ATOM   4638  CA  GLU A 290      58.829  35.148 -80.518  1.00 87.14           C  
ATOM   4639  HA  GLU A 290      58.014  35.818 -80.245  1.00 87.14           H  
ATOM   4640  C   GLU A 290      58.632  33.836 -79.740  1.00 87.14           C  
ATOM   4641  CB  GLU A 290      58.767  34.908 -82.033  1.00 87.14           C  
ATOM   4642  HB2 GLU A 290      59.401  34.060 -82.293  1.00 87.14           H  
ATOM   4643  HB3 GLU A 290      59.135  35.793 -82.552  1.00 87.14           H  
ATOM   4644  O   GLU A 290      57.532  33.566 -79.257  1.00 87.14           O  
ATOM   4645  CG  GLU A 290      57.327  34.639 -82.490  1.00 87.14           C  
ATOM   4646  HG2 GLU A 290      56.890  33.865 -81.858  1.00 87.14           H  
ATOM   4647  HG3 GLU A 290      56.738  35.546 -82.357  1.00 87.14           H  
ATOM   4648  CD  GLU A 290      57.244  34.184 -83.950  1.00 87.14           C  
ATOM   4649  OE1 GLU A 290      56.422  33.265 -84.199  1.00 87.14           O  
ATOM   4650  OE2 GLU A 290      58.006  34.709 -84.788  1.00 87.14           O  
ATOM   4651  N   ASP A 291      59.695  33.050 -79.547  1.00 86.98           N  
ATOM   4652  H   ASP A 291      60.567  33.296 -79.994  1.00 86.98           H  
ATOM   4653  CA  ASP A 291      59.644  31.811 -78.757  1.00 86.98           C  
ATOM   4654  HA  ASP A 291      58.844  31.180 -79.144  1.00 86.98           H  
ATOM   4655  C   ASP A 291      59.340  32.109 -77.290  1.00 86.98           C  
ATOM   4656  CB  ASP A 291      60.960  31.031 -78.872  1.00 86.98           C  
ATOM   4657  HB2 ASP A 291      60.857  30.091 -78.329  1.00 86.98           H  
ATOM   4658  HB3 ASP A 291      61.768  31.603 -78.415  1.00 86.98           H  
ATOM   4659  O   ASP A 291      58.476  31.476 -76.676  1.00 86.98           O  
ATOM   4660  CG  ASP A 291      61.300  30.718 -80.324  1.00 86.98           C  
ATOM   4661  OD1 ASP A 291      60.375  30.290 -81.052  1.00 86.98           O  
ATOM   4662  OD2 ASP A 291      62.449  31.041 -80.708  1.00 86.98           O  
ATOM   4663  N   LEU A 292      59.980  33.149 -76.746  1.00 86.59           N  
ATOM   4664  H   LEU A 292      60.672  33.622 -77.309  1.00 86.59           H  
ATOM   4665  CA  LEU A 292      59.691  33.637 -75.401  1.00 86.59           C  
ATOM   4666  HA  LEU A 292      59.769  32.802 -74.705  1.00 86.59           H  
ATOM   4667  C   LEU A 292      58.252  34.158 -75.286  1.00 86.59           C  
ATOM   4668  CB  LEU A 292      60.715  34.716 -75.009  1.00 86.59           C  
ATOM   4669  HB2 LEU A 292      60.426  35.126 -74.041  1.00 86.59           H  
ATOM   4670  HB3 LEU A 292      60.667  35.522 -75.740  1.00 86.59           H  
ATOM   4671  O   LEU A 292      57.595  33.895 -74.280  1.00 86.59           O  
ATOM   4672  CG  LEU A 292      62.171  34.220 -74.914  1.00 86.59           C  
ATOM   4673  HG  LEU A 292      62.491  33.825 -75.878  1.00 86.59           H  
ATOM   4674  CD1 LEU A 292      63.078  35.397 -74.553  1.00 86.59           C  
ATOM   4675 HD11 LEU A 292      64.115  35.061 -74.533  1.00 86.59           H  
ATOM   4676 HD12 LEU A 292      62.985  36.172 -75.314  1.00 86.59           H  
ATOM   4677 HD13 LEU A 292      62.806  35.802 -73.579  1.00 86.59           H  
ATOM   4678  CD2 LEU A 292      62.355  33.126 -73.859  1.00 86.59           C  
ATOM   4679 HD21 LEU A 292      61.980  33.465 -72.893  1.00 86.59           H  
ATOM   4680 HD22 LEU A 292      63.414  32.880 -73.772  1.00 86.59           H  
ATOM   4681 HD23 LEU A 292      61.828  32.223 -74.165  1.00 86.59           H  
ATOM   4682  N   VAL A 293      57.721  34.830 -76.315  1.00 89.03           N  
ATOM   4683  H   VAL A 293      58.319  35.039 -77.102  1.00 89.03           H  
ATOM   4684  CA  VAL A 293      56.313  35.262 -76.362  1.00 89.03           C  
ATOM   4685  HA  VAL A 293      56.097  35.816 -75.448  1.00 89.03           H  
ATOM   4686  C   VAL A 293      55.362  34.062 -76.374  1.00 89.03           C  
ATOM   4687  CB  VAL A 293      56.052  36.210 -77.552  1.00 89.03           C  
ATOM   4688  HB  VAL A 293      56.489  35.789 -78.458  1.00 89.03           H  
ATOM   4689  O   VAL A 293      54.366  34.087 -75.654  1.00 89.03           O  
ATOM   4690  CG1 VAL A 293      54.557  36.457 -77.810  1.00 89.03           C  
ATOM   4691 HG11 VAL A 293      54.438  37.211 -78.588  1.00 89.03           H  
ATOM   4692 HG12 VAL A 293      54.068  36.796 -76.897  1.00 89.03           H  
ATOM   4693 HG13 VAL A 293      54.080  35.541 -78.159  1.00 89.03           H  
ATOM   4694  CG2 VAL A 293      56.680  37.586 -77.292  1.00 89.03           C  
ATOM   4695 HG21 VAL A 293      56.649  38.182 -78.204  1.00 89.03           H  
ATOM   4696 HG22 VAL A 293      57.718  37.485 -76.976  1.00 89.03           H  
ATOM   4697 HG23 VAL A 293      56.136  38.103 -76.501  1.00 89.03           H  
ATOM   4698  N   LYS A 294      55.664  32.983 -77.108  1.00 86.90           N  
ATOM   4699  H   LYS A 294      56.481  33.030 -77.699  1.00 86.90           H  
ATOM   4700  CA  LYS A 294      54.850  31.750 -77.106  1.00 86.90           C  
ATOM   4701  HA  LYS A 294      53.816  32.006 -77.335  1.00 86.90           H  
ATOM   4702  C   LYS A 294      54.836  31.078 -75.733  1.00 86.90           C  
ATOM   4703  CB  LYS A 294      55.370  30.770 -78.172  1.00 86.90           C  
ATOM   4704  HB2 LYS A 294      54.932  29.787 -78.003  1.00 86.90           H  
ATOM   4705  HB3 LYS A 294      56.453  30.680 -78.082  1.00 86.90           H  
ATOM   4706  O   LYS A 294      53.780  30.642 -75.272  1.00 86.90           O  
ATOM   4707  CG  LYS A 294      55.007  31.217 -79.594  1.00 86.90           C  
ATOM   4708  HG2 LYS A 294      55.274  32.267 -79.720  1.00 86.90           H  
ATOM   4709  HG3 LYS A 294      53.931  31.119 -79.738  1.00 86.90           H  
ATOM   4710  CD  LYS A 294      55.749  30.392 -80.656  1.00 86.90           C  
ATOM   4711  HD2 LYS A 294      56.819  30.463 -80.461  1.00 86.90           H  
ATOM   4712  HD3 LYS A 294      55.443  29.346 -80.618  1.00 86.90           H  
ATOM   4713  CE  LYS A 294      55.445  30.992 -82.035  1.00 86.90           C  
ATOM   4714  HE2 LYS A 294      54.464  30.668 -82.384  1.00 86.90           H  
ATOM   4715  HE3 LYS A 294      55.407  32.075 -81.920  1.00 86.90           H  
ATOM   4716  NZ  LYS A 294      56.493  30.703 -83.043  1.00 86.90           N  
ATOM   4717  HZ1 LYS A 294      56.410  29.792 -83.471  1.00 86.90           H  
ATOM   4718  HZ2 LYS A 294      56.459  31.428 -83.745  1.00 86.90           H  
ATOM   4719  HZ3 LYS A 294      57.413  30.799 -82.638  1.00 86.90           H  
ATOM   4720  N   VAL A 295      55.984  31.013 -75.054  1.00 87.17           N  
ATOM   4721  H   VAL A 295      56.823  31.346 -75.507  1.00 87.17           H  
ATOM   4722  CA  VAL A 295      56.064  30.507 -73.673  1.00 87.17           C  
ATOM   4723  HA  VAL A 295      55.603  29.520 -73.631  1.00 87.17           H  
ATOM   4724  C   VAL A 295      55.273  31.409 -72.728  1.00 87.17           C  
ATOM   4725  CB  VAL A 295      57.525  30.367 -73.209  1.00 87.17           C  
ATOM   4726  HB  VAL A 295      58.037  31.321 -73.334  1.00 87.17           H  
ATOM   4727  O   VAL A 295      54.484  30.909 -71.929  1.00 87.17           O  
ATOM   4728  CG1 VAL A 295      57.626  29.943 -71.737  1.00 87.17           C  
ATOM   4729 HG11 VAL A 295      57.249  30.734 -71.088  1.00 87.17           H  
ATOM   4730 HG12 VAL A 295      58.670  29.767 -71.477  1.00 87.17           H  
ATOM   4731 HG13 VAL A 295      57.056  29.031 -71.565  1.00 87.17           H  
ATOM   4732  CG2 VAL A 295      58.254  29.304 -74.036  1.00 87.17           C  
ATOM   4733 HG21 VAL A 295      57.836  28.315 -73.846  1.00 87.17           H  
ATOM   4734 HG22 VAL A 295      58.187  29.522 -75.102  1.00 87.17           H  
ATOM   4735 HG23 VAL A 295      59.309  29.311 -73.763  1.00 87.17           H  
ATOM   4736  N   LEU A 296      55.408  32.731 -72.859  1.00 88.35           N  
ATOM   4737  H   LEU A 296      56.090  33.084 -73.515  1.00 88.35           H  
ATOM   4738  CA  LEU A 296      54.664  33.700 -72.056  1.00 88.35           C  
ATOM   4739  HA  LEU A 296      54.874  33.491 -71.007  1.00 88.35           H  
ATOM   4740  C   LEU A 296      53.149  33.567 -72.260  1.00 88.35           C  
ATOM   4741  CB  LEU A 296      55.164  35.115 -72.395  1.00 88.35           C  
ATOM   4742  HB2 LEU A 296      56.249  35.142 -72.294  1.00 88.35           H  
ATOM   4743  HB3 LEU A 296      54.919  35.329 -73.436  1.00 88.35           H  
ATOM   4744  O   LEU A 296      52.408  33.577 -71.285  1.00 88.35           O  
ATOM   4745  CG  LEU A 296      54.560  36.222 -71.514  1.00 88.35           C  
ATOM   4746  HG  LEU A 296      53.472  36.171 -71.546  1.00 88.35           H  
ATOM   4747  CD1 LEU A 296      55.024  36.109 -70.059  1.00 88.35           C  
ATOM   4748 HD11 LEU A 296      56.113  36.104 -70.012  1.00 88.35           H  
ATOM   4749 HD12 LEU A 296      54.642  36.954 -69.487  1.00 88.35           H  
ATOM   4750 HD13 LEU A 296      54.635  35.194 -69.614  1.00 88.35           H  
ATOM   4751  CD2 LEU A 296      54.982  37.589 -72.052  1.00 88.35           C  
ATOM   4752 HD21 LEU A 296      56.068  37.681 -72.028  1.00 88.35           H  
ATOM   4753 HD22 LEU A 296      54.538  38.378 -71.445  1.00 88.35           H  
ATOM   4754 HD23 LEU A 296      54.636  37.701 -73.079  1.00 88.35           H  
ATOM   4755  N   GLN A 297      52.680  33.378 -73.495  1.00 89.61           N  
ATOM   4756  H   GLN A 297      53.335  33.419 -74.263  1.00 89.61           H  
ATOM   4757  CA  GLN A 297      51.268  33.122 -73.796  1.00 89.61           C  
ATOM   4758  HA  GLN A 297      50.662  33.938 -73.403  1.00 89.61           H  
ATOM   4759  C   GLN A 297      50.766  31.833 -73.137  1.00 89.61           C  
ATOM   4760  CB  GLN A 297      51.063  33.042 -75.314  1.00 89.61           C  
ATOM   4761  HB2 GLN A 297      51.841  32.414 -75.749  1.00 89.61           H  
ATOM   4762  HB3 GLN A 297      50.099  32.576 -75.517  1.00 89.61           H  
ATOM   4763  O   GLN A 297      49.686  31.838 -72.551  1.00 89.61           O  
ATOM   4764  CG  GLN A 297      51.069  34.421 -75.986  1.00 89.61           C  
ATOM   4765  HG2 GLN A 297      50.217  34.994 -75.620  1.00 89.61           H  
ATOM   4766  HG3 GLN A 297      51.976  34.967 -75.725  1.00 89.61           H  
ATOM   4767  CD  GLN A 297      50.981  34.325 -77.506  1.00 89.61           C  
ATOM   4768  NE2 GLN A 297      50.678  35.410 -78.184  1.00 89.61           N  
ATOM   4769 HE21 GLN A 297      50.523  36.291 -77.715  1.00 89.61           H  
ATOM   4770 HE22 GLN A 297      50.645  35.301 -79.188  1.00 89.61           H  
ATOM   4771  OE1 GLN A 297      51.176  33.289 -78.121  1.00 89.61           O  
ATOM   4772  N   LYS A 298      51.553  30.746 -73.170  1.00 87.90           N  
ATOM   4773  H   LYS A 298      52.422  30.802 -73.681  1.00 87.90           H  
ATOM   4774  CA  LYS A 298      51.214  29.499 -72.461  1.00 87.90           C  
ATOM   4775  HA  LYS A 298      50.214  29.180 -72.759  1.00 87.90           H  
ATOM   4776  C   LYS A 298      51.147  29.705 -70.946  1.00 87.90           C  
ATOM   4777  CB  LYS A 298      52.216  28.386 -72.802  1.00 87.90           C  
ATOM   4778  HB2 LYS A 298      53.232  28.760 -72.681  1.00 87.90           H  
ATOM   4779  HB3 LYS A 298      52.073  27.566 -72.098  1.00 87.90           H  
ATOM   4780  O   LYS A 298      50.218  29.214 -70.315  1.00 87.90           O  
ATOM   4781  CG  LYS A 298      52.036  27.831 -74.222  1.00 87.90           C  
ATOM   4782  HG2 LYS A 298      51.039  27.401 -74.317  1.00 87.90           H  
ATOM   4783  HG3 LYS A 298      52.142  28.634 -74.952  1.00 87.90           H  
ATOM   4784  CD  LYS A 298      53.089  26.749 -74.498  1.00 87.90           C  
ATOM   4785  HD2 LYS A 298      52.973  25.945 -73.770  1.00 87.90           H  
ATOM   4786  HD3 LYS A 298      54.080  27.188 -74.387  1.00 87.90           H  
ATOM   4787  CE  LYS A 298      52.936  26.187 -75.916  1.00 87.90           C  
ATOM   4788  HE2 LYS A 298      51.940  25.756 -76.014  1.00 87.90           H  
ATOM   4789  HE3 LYS A 298      53.012  27.015 -76.621  1.00 87.90           H  
ATOM   4790  NZ  LYS A 298      53.975  25.167 -76.214  1.00 87.90           N  
ATOM   4791  HZ1 LYS A 298      53.916  24.392 -75.569  1.00 87.90           H  
ATOM   4792  HZ2 LYS A 298      54.898  25.568 -76.139  1.00 87.90           H  
ATOM   4793  HZ3 LYS A 298      53.873  24.812 -77.154  1.00 87.90           H  
ATOM   4794  N   LEU A 299      52.089  30.455 -70.371  1.00 88.63           N  
ATOM   4795  H   LEU A 299      52.840  30.801 -70.952  1.00 88.63           H  
ATOM   4796  CA  LEU A 299      52.093  30.784 -68.942  1.00 88.63           C  
ATOM   4797  HA  LEU A 299      51.982  29.865 -68.368  1.00 88.63           H  
ATOM   4798  C   LEU A 299      50.904  31.674 -68.548  1.00 88.63           C  
ATOM   4799  CB  LEU A 299      53.423  31.462 -68.567  1.00 88.63           C  
ATOM   4800  HB2 LEU A 299      53.594  32.295 -69.249  1.00 88.63           H  
ATOM   4801  HB3 LEU A 299      53.326  31.877 -67.563  1.00 88.63           H  
ATOM   4802  O   LEU A 299      50.312  31.458 -67.496  1.00 88.63           O  
ATOM   4803  CG  LEU A 299      54.656  30.539 -68.584  1.00 88.63           C  
ATOM   4804  HG  LEU A 299      54.746  30.051 -69.554  1.00 88.63           H  
ATOM   4805  CD1 LEU A 299      55.913  31.377 -68.341  1.00 88.63           C  
ATOM   4806 HD11 LEU A 299      55.858  31.865 -67.368  1.00 88.63           H  
ATOM   4807 HD12 LEU A 299      56.793  30.734 -68.373  1.00 88.63           H  
ATOM   4808 HD13 LEU A 299      56.007  32.131 -69.123  1.00 88.63           H  
ATOM   4809  CD2 LEU A 299      54.587  29.456 -67.506  1.00 88.63           C  
ATOM   4810 HD21 LEU A 299      53.761  28.774 -67.708  1.00 88.63           H  
ATOM   4811 HD22 LEU A 299      55.511  28.877 -67.507  1.00 88.63           H  
ATOM   4812 HD23 LEU A 299      54.449  29.908 -66.524  1.00 88.63           H  
ATOM   4813  N   LEU A 300      50.525  32.644 -69.387  1.00 91.45           N  
ATOM   4814  H   LEU A 300      51.080  32.802 -70.215  1.00 91.45           H  
ATOM   4815  CA  LEU A 300      49.336  33.476 -69.176  1.00 91.45           C  
ATOM   4816  HA  LEU A 300      49.367  33.883 -68.165  1.00 91.45           H  
ATOM   4817  C   LEU A 300      48.047  32.648 -69.256  1.00 91.45           C  
ATOM   4818  CB  LEU A 300      49.312  34.633 -70.192  1.00 91.45           C  
ATOM   4819  HB2 LEU A 300      48.317  35.079 -70.183  1.00 91.45           H  
ATOM   4820  HB3 LEU A 300      49.475  34.222 -71.188  1.00 91.45           H  
ATOM   4821  O   LEU A 300      47.196  32.787 -68.385  1.00 91.45           O  
ATOM   4822  CG  LEU A 300      50.341  35.749 -69.929  1.00 91.45           C  
ATOM   4823  HG  LEU A 300      51.339  35.324 -69.825  1.00 91.45           H  
ATOM   4824  CD1 LEU A 300      50.347  36.725 -71.107  1.00 91.45           C  
ATOM   4825 HD11 LEU A 300      49.360  37.170 -71.231  1.00 91.45           H  
ATOM   4826 HD12 LEU A 300      51.085  37.509 -70.935  1.00 91.45           H  
ATOM   4827 HD13 LEU A 300      50.617  36.188 -72.017  1.00 91.45           H  
ATOM   4828  CD2 LEU A 300      50.030  36.540 -68.654  1.00 91.45           C  
ATOM   4829 HD21 LEU A 300      50.739  37.363 -68.556  1.00 91.45           H  
ATOM   4830 HD22 LEU A 300      50.128  35.889 -67.785  1.00 91.45           H  
ATOM   4831 HD23 LEU A 300      49.015  36.934 -68.705  1.00 91.45           H  
ATOM   4832  N   ALA A 301      47.937  31.742 -70.231  1.00 89.36           N  
ATOM   4833  H   ALA A 301      48.654  31.696 -70.941  1.00 89.36           H  
ATOM   4834  CA  ALA A 301      46.799  30.832 -70.338  1.00 89.36           C  
ATOM   4835  HA  ALA A 301      45.883  31.422 -70.367  1.00 89.36           H  
ATOM   4836  C   ALA A 301      46.698  29.891 -69.124  1.00 89.36           C  
ATOM   4837  CB  ALA A 301      46.918  30.050 -71.651  1.00 89.36           C  
ATOM   4838  HB1 ALA A 301      46.944  30.744 -72.491  1.00 89.36           H  
ATOM   4839  HB2 ALA A 301      47.827  29.449 -71.650  1.00 89.36           H  
ATOM   4840  HB3 ALA A 301      46.055  29.392 -71.759  1.00 89.36           H  
ATOM   4841  O   ALA A 301      45.609  29.705 -68.586  1.00 89.36           O  
ATOM   4842  N   GLN A 302      47.827  29.350 -68.649  1.00 91.12           N  
ATOM   4843  H   GLN A 302      48.688  29.486 -69.159  1.00 91.12           H  
ATOM   4844  CA  GLN A 302      47.856  28.540 -67.429  1.00 91.12           C  
ATOM   4845  HA  GLN A 302      47.135  27.730 -67.543  1.00 91.12           H  
ATOM   4846  C   GLN A 302      47.431  29.361 -66.207  1.00 91.12           C  
ATOM   4847  CB  GLN A 302      49.255  27.934 -67.230  1.00 91.12           C  
ATOM   4848  HB2 GLN A 302      49.555  27.415 -68.140  1.00 91.12           H  
ATOM   4849  HB3 GLN A 302      49.974  28.732 -67.043  1.00 91.12           H  
ATOM   4850  O   GLN A 302      46.614  28.900 -65.421  1.00 91.12           O  
ATOM   4851  CG  GLN A 302      49.297  26.942 -66.053  1.00 91.12           C  
ATOM   4852  HG2 GLN A 302      49.020  27.450 -65.129  1.00 91.12           H  
ATOM   4853  HG3 GLN A 302      50.318  26.578 -65.930  1.00 91.12           H  
ATOM   4854  CD  GLN A 302      48.388  25.735 -66.266  1.00 91.12           C  
ATOM   4855  NE2 GLN A 302      47.618  25.330 -65.282  1.00 91.12           N  
ATOM   4856 HE21 GLN A 302      46.956  24.593 -65.478  1.00 91.12           H  
ATOM   4857 HE22 GLN A 302      47.509  25.871 -64.436  1.00 91.12           H  
ATOM   4858  OE1 GLN A 302      48.360  25.136 -67.333  1.00 91.12           O  
ATOM   4859  N   LYS A 303      47.916  30.602 -66.080  1.00 91.89           N  
ATOM   4860  H   LYS A 303      48.603  30.912 -66.753  1.00 91.89           H  
ATOM   4861  CA  LYS A 303      47.515  31.520 -65.006  1.00 91.89           C  
ATOM   4862  HA  LYS A 303      47.730  31.044 -64.049  1.00 91.89           H  
ATOM   4863  C   LYS A 303      46.010  31.807 -65.021  1.00 91.89           C  
ATOM   4864  CB  LYS A 303      48.337  32.809 -65.139  1.00 91.89           C  
ATOM   4865  HB2 LYS A 303      49.394  32.563 -65.041  1.00 91.89           H  
ATOM   4866  HB3 LYS A 303      48.173  33.233 -66.129  1.00 91.89           H  
ATOM   4867  O   LYS A 303      45.399  31.886 -63.957  1.00 91.89           O  
ATOM   4868  CG  LYS A 303      47.966  33.861 -64.087  1.00 91.89           C  
ATOM   4869  HG2 LYS A 303      46.899  34.079 -64.135  1.00 91.89           H  
ATOM   4870  HG3 LYS A 303      48.211  33.487 -63.094  1.00 91.89           H  
ATOM   4871  CD  LYS A 303      48.720  35.161 -64.360  1.00 91.89           C  
ATOM   4872  HD2 LYS A 303      48.502  35.491 -65.375  1.00 91.89           H  
ATOM   4873  HD3 LYS A 303      49.791  34.983 -64.256  1.00 91.89           H  
ATOM   4874  CE  LYS A 303      48.254  36.218 -63.360  1.00 91.89           C  
ATOM   4875  HE2 LYS A 303      48.472  35.862 -62.353  1.00 91.89           H  
ATOM   4876  HE3 LYS A 303      47.173  36.321 -63.455  1.00 91.89           H  
ATOM   4877  NZ  LYS A 303      48.925  37.512 -63.617  1.00 91.89           N  
ATOM   4878  HZ1 LYS A 303      48.711  37.827 -64.552  1.00 91.89           H  
ATOM   4879  HZ2 LYS A 303      49.926  37.397 -63.542  1.00 91.89           H  
ATOM   4880  HZ3 LYS A 303      48.627  38.208 -62.948  1.00 91.89           H  
ATOM   4881  N   ASP A 304      45.417  31.997 -66.198  1.00 92.17           N  
ATOM   4882  H   ASP A 304      45.982  31.987 -67.035  1.00 92.17           H  
ATOM   4883  CA  ASP A 304      43.977  32.228 -66.328  1.00 92.17           C  
ATOM   4884  HA  ASP A 304      43.683  33.007 -65.625  1.00 92.17           H  
ATOM   4885  C   ASP A 304      43.163  30.980 -65.946  1.00 92.17           C  
ATOM   4886  CB  ASP A 304      43.641  32.715 -67.748  1.00 92.17           C  
ATOM   4887  HB2 ASP A 304      44.123  32.065 -68.478  1.00 92.17           H  
ATOM   4888  HB3 ASP A 304      42.563  32.635 -67.892  1.00 92.17           H  
ATOM   4889  O   ASP A 304      42.137  31.109 -65.270  1.00 92.17           O  
ATOM   4890  CG  ASP A 304      44.034  34.177 -68.013  1.00 92.17           C  
ATOM   4891  OD1 ASP A 304      44.135  34.965 -67.036  1.00 92.17           O  
ATOM   4892  OD2 ASP A 304      44.153  34.532 -69.207  1.00 92.17           O  
ATOM   4893  N   GLU A 305      43.638  29.780 -66.299  1.00 90.34           N  
ATOM   4894  H   GLU A 305      44.463  29.733 -66.879  1.00 90.34           H  
ATOM   4895  CA  GLU A 305      43.012  28.519 -65.882  1.00 90.34           C  
ATOM   4896  HA  GLU A 305      41.947  28.592 -66.098  1.00 90.34           H  
ATOM   4897  C   GLU A 305      43.154  28.291 -64.367  1.00 90.34           C  
ATOM   4898  CB  GLU A 305      43.581  27.341 -66.694  1.00 90.34           C  
ATOM   4899  HB2 GLU A 305      43.655  27.629 -67.743  1.00 90.34           H  
ATOM   4900  HB3 GLU A 305      44.588  27.115 -66.344  1.00 90.34           H  
ATOM   4901  O   GLU A 305      42.168  27.988 -63.696  1.00 90.34           O  
ATOM   4902  CG  GLU A 305      42.716  26.067 -66.596  1.00 90.34           C  
ATOM   4903  HG2 GLU A 305      42.655  25.762 -65.551  1.00 90.34           H  
ATOM   4904  HG3 GLU A 305      43.225  25.270 -67.138  1.00 90.34           H  
ATOM   4905  CD  GLU A 305      41.288  26.219 -67.175  1.00 90.34           C  
ATOM   4906  OE1 GLU A 305      40.363  25.485 -66.748  1.00 90.34           O  
ATOM   4907  OE2 GLU A 305      41.067  27.071 -68.064  1.00 90.34           O  
ATOM   4908  N   ASP A 306      44.332  28.542 -63.792  1.00 89.36           N  
ATOM   4909  H   ASP A 306      45.127  28.720 -64.389  1.00 89.36           H  
ATOM   4910  CA  ASP A 306      44.569  28.448 -62.347  1.00 89.36           C  
ATOM   4911  HA  ASP A 306      44.336  27.436 -62.015  1.00 89.36           H  
ATOM   4912  C   ASP A 306      43.656  29.418 -61.575  1.00 89.36           C  
ATOM   4913  CB  ASP A 306      46.048  28.733 -62.024  1.00 89.36           C  
ATOM   4914  HB2 ASP A 306      46.152  28.793 -60.941  1.00 89.36           H  
ATOM   4915  HB3 ASP A 306      46.317  29.707 -62.434  1.00 89.36           H  
ATOM   4916  O   ASP A 306      43.041  29.046 -60.575  1.00 89.36           O  
ATOM   4917  CG  ASP A 306      47.048  27.681 -62.531  1.00 89.36           C  
ATOM   4918  OD1 ASP A 306      46.639  26.556 -62.902  1.00 89.36           O  
ATOM   4919  OD2 ASP A 306      48.257  28.003 -62.529  1.00 89.36           O  
ATOM   4920  N   LYS A 307      43.469  30.644 -62.086  1.00 92.55           N  
ATOM   4921  H   LYS A 307      44.018  30.889 -62.898  1.00 92.55           H  
ATOM   4922  CA  LYS A 307      42.538  31.638 -61.522  1.00 92.55           C  
ATOM   4923  HA  LYS A 307      42.775  31.770 -60.466  1.00 92.55           H  
ATOM   4924  C   LYS A 307      41.077  31.185 -61.605  1.00 92.55           C  
ATOM   4925  CB  LYS A 307      42.746  32.962 -62.265  1.00 92.55           C  
ATOM   4926  HB2 LYS A 307      43.811  33.197 -62.255  1.00 92.55           H  
ATOM   4927  HB3 LYS A 307      42.431  32.849 -63.302  1.00 92.55           H  
ATOM   4928  O   LYS A 307      40.257  31.541 -60.754  1.00 92.55           O  
ATOM   4929  CG  LYS A 307      41.987  34.127 -61.619  1.00 92.55           C  
ATOM   4930  HG2 LYS A 307      42.329  34.250 -60.592  1.00 92.55           H  
ATOM   4931  HG3 LYS A 307      40.915  33.932 -61.622  1.00 92.55           H  
ATOM   4932  CD  LYS A 307      42.260  35.408 -62.409  1.00 92.55           C  
ATOM   4933  HD2 LYS A 307      43.338  35.568 -62.454  1.00 92.55           H  
ATOM   4934  HD3 LYS A 307      41.880  35.290 -63.423  1.00 92.55           H  
ATOM   4935  CE  LYS A 307      41.592  36.599 -61.722  1.00 92.55           C  
ATOM   4936  HE2 LYS A 307      40.518  36.422 -61.678  1.00 92.55           H  
ATOM   4937  HE3 LYS A 307      41.967  36.655 -60.700  1.00 92.55           H  
ATOM   4938  NZ  LYS A 307      41.895  37.852 -62.455  1.00 92.55           N
[truncated: 494,919 more chars]
