# Supplementary material for: Nuclear genome of Bulinus truncatus, an intermediate host of the carcinogenic human blood fluke Schistosoma haematobium
Source: Nat Commun. 2022 Feb 21;13:977. doi: 10.1038/s41467-022-28634-9 (PMC8861042; doi:10.1038/s41467-022-28634-9)
Supplement: Supplementary file 6 — Supplementary Data 3 [file 41467_2022_28634_MOESM6_ESM.zip › Supplementary_Data_3/bglb025144-pa.mature.pep.pdb]

ATOM      1  N   MET A   1      15.589   8.376 103.007  1.00 67.81           N  
ATOM      2  H   MET A   1      16.443   7.842 103.078  1.00 67.81           H  
ATOM      3  H2  MET A   1      15.313   8.627 103.946  1.00 67.81           H  
ATOM      4  H3  MET A   1      15.782   9.211 102.472  1.00 67.81           H  
ATOM      5  CA  MET A   1      14.543   7.550 102.351  1.00 67.81           C  
ATOM      6  HA  MET A   1      14.908   7.284 101.358  1.00 67.81           H  
ATOM      7  C   MET A   1      13.226   8.291 102.085  1.00 67.81           C  
ATOM      8  CB  MET A   1      14.322   6.227 103.092  1.00 67.81           C  
ATOM      9  HB2 MET A   1      13.271   5.944 103.053  1.00 67.81           H  
ATOM     10  HB3 MET A   1      14.617   6.322 104.138  1.00 67.81           H  
ATOM     11  O   MET A   1      12.839   8.356 100.926  1.00 67.81           O  
ATOM     12  CG  MET A   1      15.135   5.124 102.414  1.00 67.81           C  
ATOM     13  HG2 MET A   1      16.166   5.456 102.295  1.00 67.81           H  
ATOM     14  HG3 MET A   1      14.717   4.926 101.427  1.00 67.81           H  
ATOM     15  SD  MET A   1      15.155   3.589 103.354  1.00 67.81           S  
ATOM     16  CE  MET A   1      16.176   2.555 102.267  1.00 67.81           C  
ATOM     17  HE1 MET A   1      16.301   1.571 102.720  1.00 67.81           H  
ATOM     18  HE2 MET A   1      17.159   3.009 102.135  1.00 67.81           H  
ATOM     19  HE3 MET A   1      15.690   2.439 101.298  1.00 67.81           H  
ATOM     20  N   SER A   2      12.565   8.893 103.087  1.00 75.57           N  
ATOM     21  H   SER A   2      12.876   8.738 104.036  1.00 75.57           H  
ATOM     22  CA  SER A   2      11.206   9.484 102.962  1.00 75.57           C  
ATOM     23  HA  SER A   2      10.501   8.671 102.787  1.00 75.57           H  
ATOM     24  C   SER A   2      11.002  10.479 101.794  1.00 75.57           C  
ATOM     25  CB  SER A   2      10.820  10.116 104.311  1.00 75.57           C  
ATOM     26  HB2 SER A   2      11.623  10.765 104.659  1.00 75.57           H  
ATOM     27  HB3 SER A   2      10.662   9.325 105.044  1.00 75.57           H  
ATOM     28  O   SER A   2      10.077  10.313 100.999  1.00 75.57           O  
ATOM     29  OG  SER A   2       9.647  10.882 104.188  1.00 75.57           O  
ATOM     30  HG  SER A   2       9.172  10.885 105.022  1.00 75.57           H  
ATOM     31  N   LYS A   3      11.908  11.453 101.590  1.00 79.49           N  
ATOM     32  H   LYS A   3      12.607  11.607 102.303  1.00 79.49           H  
ATOM     33  CA  LYS A   3      11.804  12.420 100.469  1.00 79.49           C  
ATOM     34  HA  LYS A   3      10.839  12.921 100.539  1.00 79.49           H  
ATOM     35  C   LYS A   3      11.809  11.755  99.080  1.00 79.49           C  
ATOM     36  CB  LYS A   3      12.914  13.491 100.549  1.00 79.49           C  
ATOM     37  HB2 LYS A   3      12.924  14.036  99.605  1.00 79.49           H  
ATOM     38  HB3 LYS A   3      13.883  13.007 100.665  1.00 79.49           H  
ATOM     39  O   LYS A   3      11.106  12.214  98.183  1.00 79.49           O  
ATOM     40  CG  LYS A   3      12.709  14.520 101.678  1.00 79.49           C  
ATOM     41  HG2 LYS A   3      12.777  14.015 102.642  1.00 79.49           H  
ATOM     42  HG3 LYS A   3      11.715  14.958 101.583  1.00 79.49           H  
ATOM     43  CD  LYS A   3      13.759  15.649 101.618  1.00 79.49           C  
ATOM     44  HD2 LYS A   3      14.753  15.217 101.728  1.00 79.49           H  
ATOM     45  HD3 LYS A   3      13.696  16.143 100.649  1.00 79.49           H  
ATOM     46  CE  LYS A   3      13.529  16.689 102.730  1.00 79.49           C  
ATOM     47  HE2 LYS A   3      12.530  17.110 102.613  1.00 79.49           H  
ATOM     48  HE3 LYS A   3      13.556  16.181 103.694  1.00 79.49           H  
ATOM     49  NZ  LYS A   3      14.539  17.786 102.716  1.00 79.49           N  
ATOM     50  HZ1 LYS A   3      14.358  18.443 103.461  1.00 79.49           H  
ATOM     51  HZ2 LYS A   3      15.475  17.433 102.854  1.00 79.49           H  
ATOM     52  HZ3 LYS A   3      14.515  18.304 101.850  1.00 79.49           H  
ATOM     53  N   SER A   4      12.572  10.671  98.906  1.00 83.32           N  
ATOM     54  H   SER A   4      13.025  10.279  99.719  1.00 83.32           H  
ATOM     55  CA  SER A   4      12.646   9.927  97.638  1.00 83.32           C  
ATOM     56  HA  SER A   4      12.805  10.631  96.821  1.00 83.32           H  
ATOM     57  C   SER A   4      11.340   9.178  97.350  1.00 83.32           C  
ATOM     58  CB  SER A   4      13.839   8.962  97.666  1.00 83.32           C  
ATOM     59  HB2 SER A   4      13.694   8.214  98.445  1.00 83.32           H  
ATOM     60  HB3 SER A   4      14.751   9.523  97.871  1.00 83.32           H  
ATOM     61  O   SER A   4      10.811   9.251  96.240  1.00 83.32           O  
ATOM     62  OG  SER A   4      13.964   8.318  96.419  1.00 83.32           O  
ATOM     63  HG  SER A   4      14.771   7.798  96.392  1.00 83.32           H  
ATOM     64  N   ILE A   5      10.758   8.550  98.380  1.00 85.60           N  
ATOM     65  H   ILE A   5      11.224   8.562  99.275  1.00 85.60           H  
ATOM     66  CA  ILE A   5       9.471   7.841  98.292  1.00 85.60           C  
ATOM     67  HA  ILE A   5       9.537   7.095  97.501  1.00 85.60           H  
ATOM     68  C   ILE A   5       8.345   8.809  97.897  1.00 85.60           C  
ATOM     69  CB  ILE A   5       9.177   7.105  99.623  1.00 85.60           C  
ATOM     70  HB  ILE A   5       9.223   7.828 100.437  1.00 85.60           H  
ATOM     71  O   ILE A   5       7.600   8.532  96.957  1.00 85.60           O  
ATOM     72  CG1 ILE A   5      10.243   6.009  99.874  1.00 85.60           C  
ATOM     73 HG12 ILE A   5      10.139   5.225  99.124  1.00 85.60           H  
ATOM     74 HG13 ILE A   5      11.241   6.436  99.770  1.00 85.60           H  
ATOM     75  CG2 ILE A   5       7.766   6.491  99.613  1.00 85.60           C  
ATOM     76 HG21 ILE A   5       7.004   7.264  99.511  1.00 85.60           H  
ATOM     77 HG22 ILE A   5       7.666   5.778  98.795  1.00 85.60           H  
ATOM     78 HG23 ILE A   5       7.563   5.978 100.553  1.00 85.60           H  
ATOM     79  CD1 ILE A   5      10.176   5.372 101.268  1.00 85.60           C  
ATOM     80 HD11 ILE A   5       9.267   4.781 101.378  1.00 85.60           H  
ATOM     81 HD12 ILE A   5      11.032   4.711 101.402  1.00 85.60           H  
ATOM     82 HD13 ILE A   5      10.204   6.147 102.034  1.00 85.60           H  
ATOM     83  N   ASN A   6       8.269   9.984  98.535  1.00 86.04           N  
ATOM     84  H   ASN A   6       8.863  10.133  99.338  1.00 86.04           H  
ATOM     85  CA  ASN A   6       7.258  10.995  98.205  1.00 86.04           C  
ATOM     86  HA  ASN A   6       6.274  10.530  98.252  1.00 86.04           H  
ATOM     87  C   ASN A   6       7.391  11.526  96.769  1.00 86.04           C  
ATOM     88  CB  ASN A   6       7.319  12.140  99.236  1.00 86.04           C  
ATOM     89  HB2 ASN A   6       6.870  13.034  98.805  1.00 86.04           H  
ATOM     90  HB3 ASN A   6       8.355  12.364  99.491  1.00 86.04           H  
ATOM     91  O   ASN A   6       6.381  11.691  96.082  1.00 86.04           O  
ATOM     92  CG  ASN A   6       6.540  11.832 100.504  1.00 86.04           C  
ATOM     93  ND2 ASN A   6       6.665  12.647 101.523  1.00 86.04           N  
ATOM     94 HD21 ASN A   6       7.256  13.465 101.487  1.00 86.04           H  
ATOM     95 HD22 ASN A   6       6.115  12.408 102.337  1.00 86.04           H  
ATOM     96  OD1 ASN A   6       5.786  10.882 100.587  1.00 86.04           O  
ATOM     97  N   LYS A   7       8.622  11.747  96.281  1.00 87.26           N  
ATOM     98  H   LYS A   7       9.414  11.607  96.892  1.00 87.26           H  
ATOM     99  CA  LYS A   7       8.857  12.155  94.886  1.00 87.26           C  
ATOM    100  HA  LYS A   7       8.269  13.052  94.689  1.00 87.26           H  
ATOM    101  C   LYS A   7       8.352  11.090  93.906  1.00 87.26           C  
ATOM    102  CB  LYS A   7      10.347  12.490  94.680  1.00 87.26           C  
ATOM    103  HB2 LYS A   7      10.943  11.584  94.787  1.00 87.26           H  
ATOM    104  HB3 LYS A   7      10.656  13.196  95.452  1.00 87.26           H  
ATOM    105  O   LYS A   7       7.651  11.431  92.957  1.00 87.26           O  
ATOM    106  CG  LYS A   7      10.619  13.121  93.302  1.00 87.26           C  
ATOM    107  HG2 LYS A   7      10.344  12.412  92.521  1.00 87.26           H  
ATOM    108  HG3 LYS A   7      10.004  14.015  93.193  1.00 87.26           H  
ATOM    109  CD  LYS A   7      12.098  13.504  93.122  1.00 87.26           C  
ATOM    110  HD2 LYS A   7      12.379  14.223  93.891  1.00 87.26           H  
ATOM    111  HD3 LYS A   7      12.711  12.609  93.230  1.00 87.26           H  
ATOM    112  CE  LYS A   7      12.325  14.118  91.730  1.00 87.26           C  
ATOM    113  HE2 LYS A   7      11.698  15.004  91.633  1.00 87.26           H  
ATOM    114  HE3 LYS A   7      11.994  13.401  90.979  1.00 87.26           H  
ATOM    115  NZ  LYS A   7      13.749  14.479  91.483  1.00 87.26           N  
ATOM    116  HZ1 LYS A   7      13.856  14.870  90.558  1.00 87.26           H  
ATOM    117  HZ2 LYS A   7      14.077  15.168  92.145  1.00 87.26           H  
ATOM    118  HZ3 LYS A   7      14.346  13.667  91.533  1.00 87.26           H  
ATOM    119  N   ARG A   8       8.642   9.810  94.166  1.00 90.46           N  
ATOM    120  H   ARG A   8       9.213   9.614  94.976  1.00 90.46           H  
ATOM    121  CA  ARG A   8       8.208   8.681  93.323  1.00 90.46           C  
ATOM    122  HA  ARG A   8       8.481   8.904  92.292  1.00 90.46           H  
ATOM    123  C   ARG A   8       6.684   8.511  93.323  1.00 90.46           C  
ATOM    124  CB  ARG A   8       8.958   7.412  93.771  1.00 90.46           C  
ATOM    125  HB2 ARG A   8       8.417   6.920  94.579  1.00 90.46           H  
ATOM    126  HB3 ARG A   8       9.937   7.704  94.153  1.00 90.46           H  
ATOM    127  O   ARG A   8       6.099   8.348  92.259  1.00 90.46           O  
ATOM    128  CG  ARG A   8       9.196   6.425  92.617  1.00 90.46           C  
ATOM    129  HG2 ARG A   8       9.665   6.957  91.789  1.00 90.46           H  
ATOM    130  HG3 ARG A   8       8.246   6.011  92.279  1.00 90.46           H  
ATOM    131  CD  ARG A   8      10.131   5.293  93.072  1.00 90.46           C  
ATOM    132  HD2 ARG A   8       9.597   4.661  93.782  1.00 90.46           H  
ATOM    133  HD3 ARG A   8      10.993   5.732  93.574  1.00 90.46           H  
ATOM    134  NE  ARG A   8      10.610   4.478  91.937  1.00 90.46           N  
ATOM    135  HE  ARG A   8      10.227   4.688  91.026  1.00 90.46           H  
ATOM    136  NH1 ARG A   8      12.014   3.085  93.116  1.00 90.46           N  
ATOM    137 HH11 ARG A   8      11.706   3.504  93.982  1.00 90.46           H  
ATOM    138 HH12 ARG A   8      12.652   2.302  93.125  1.00 90.46           H  
ATOM    139  NH2 ARG A   8      11.861   2.872  90.904  1.00 90.46           N  
ATOM    140 HH21 ARG A   8      11.465   3.118  90.008  1.00 90.46           H  
ATOM    141 HH22 ARG A   8      12.513   2.102  90.945  1.00 90.46           H  
ATOM    142  CZ  ARG A   8      11.489   3.488  91.991  1.00 90.46           C  
ATOM    143  N   SER A   9       6.036   8.648  94.483  1.00 90.63           N  
ATOM    144  H   SER A   9       6.594   8.743  95.320  1.00 90.63           H  
ATOM    145  CA  SER A   9       4.569   8.616  94.621  1.00 90.63           C  
ATOM    146  HA  SER A   9       4.196   7.666  94.239  1.00 90.63           H  
ATOM    147  C   SER A   9       3.876   9.735  93.830  1.00 90.63           C  
ATOM    148  CB  SER A   9       4.205   8.708  96.108  1.00 90.63           C  
ATOM    149  HB2 SER A   9       4.652   7.863  96.633  1.00 90.63           H  
ATOM    150  HB3 SER A   9       4.606   9.630  96.529  1.00 90.63           H  
ATOM    151  O   SER A   9       2.879   9.495  93.149  1.00 90.63           O  
ATOM    152  OG  SER A   9       2.803   8.682  96.300  1.00 90.63           O  
ATOM    153  HG  SER A   9       2.620   8.119  97.055  1.00 90.63           H  
ATOM    154  N   LYS A  10       4.429  10.956  93.852  1.00 89.96           N  
ATOM    155  H   LYS A  10       5.229  11.111  94.449  1.00 89.96           H  
ATOM    156  CA  LYS A  10       3.891  12.085  93.075  1.00 89.96           C  
ATOM    157  HA  LYS A  10       2.824  12.159  93.283  1.00 89.96           H  
ATOM    158  C   LYS A  10       4.006  11.857  91.563  1.00 89.96           C  
ATOM    159  CB  LYS A  10       4.573  13.386  93.526  1.00 89.96           C  
ATOM    160  HB2 LYS A  10       5.617  13.381  93.212  1.00 89.96           H  
ATOM    161  HB3 LYS A  10       4.542  13.435  94.615  1.00 89.96           H  
ATOM    162  O   LYS A  10       3.064  12.177  90.845  1.00 89.96           O  
ATOM    163  CG  LYS A  10       3.868  14.631  92.961  1.00 89.96           C  
ATOM    164  HG2 LYS A  10       2.812  14.593  93.229  1.00 89.96           H  
ATOM    165  HG3 LYS A  10       3.953  14.636  91.875  1.00 89.96           H  
ATOM    166  CD  LYS A  10       4.478  15.926  93.518  1.00 89.96           C  
ATOM    167  HD2 LYS A  10       4.406  15.916  94.605  1.00 89.96           H  
ATOM    168  HD3 LYS A  10       5.528  15.981  93.228  1.00 89.96           H  
ATOM    169  CE  LYS A  10       3.720  17.140  92.962  1.00 89.96           C  
ATOM    170  HE2 LYS A  10       3.799  17.129  91.875  1.00 89.96           H  
ATOM    171  HE3 LYS A  10       2.664  17.030  93.210  1.00 89.96           H  
ATOM    172  NZ  LYS A  10       4.233  18.429  93.498  1.00 89.96           N  
ATOM    173  HZ1 LYS A  10       3.708  19.201  93.115  1.00 89.96           H  
ATOM    174  HZ2 LYS A  10       5.203  18.566  93.251  1.00 89.96           H  
ATOM    175  HZ3 LYS A  10       4.140  18.466  94.503  1.00 89.96           H  
ATOM    176  N   ILE A  11       5.121  11.283  91.100  1.00 91.35           N  
ATOM    177  H   ILE A  11       5.852  11.059  91.759  1.00 91.35           H  
ATOM    178  CA  ILE A  11       5.315  10.902  89.689  1.00 91.35           C  
ATOM    179  HA  ILE A  11       5.150  11.776  89.059  1.00 91.35           H  
ATOM    180  C   ILE A  11       4.255   9.871  89.276  1.00 91.35           C  
ATOM    181  CB  ILE A  11       6.765  10.414  89.448  1.00 91.35           C  
ATOM    182  HB  ILE A  11       6.999   9.640  90.179  1.00 91.35           H  
ATOM    183  O   ILE A  11       3.497  10.132  88.351  1.00 91.35           O  
ATOM    184  CG1 ILE A  11       7.760  11.586  89.624  1.00 91.35           C  
ATOM    185 HG12 ILE A  11       7.679  12.256  88.768  1.00 91.35           H  
ATOM    186 HG13 ILE A  11       7.501  12.165  90.510  1.00 91.35           H  
ATOM    187  CG2 ILE A  11       6.923   9.807  88.043  1.00 91.35           C  
ATOM    188 HG21 ILE A  11       6.626  10.523  87.277  1.00 91.35           H  
ATOM    189 HG22 ILE A  11       6.296   8.923  87.925  1.00 91.35           H  
ATOM    190 HG23 ILE A  11       7.950   9.494  87.856  1.00 91.35           H  
ATOM    191  CD1 ILE A  11       9.223  11.145  89.774  1.00 91.35           C  
ATOM    192 HD11 ILE A  11       9.843  12.021  89.968  1.00 91.35           H  
ATOM    193 HD12 ILE A  11       9.317  10.452  90.610  1.00 91.35           H  
ATOM    194 HD13 ILE A  11       9.576  10.667  88.861  1.00 91.35           H  
ATOM    195  N   LEU A  12       4.096   8.791  90.051  1.00 91.12           N  
ATOM    196  H   LEU A  12       4.756   8.642  90.801  1.00 91.12           H  
ATOM    197  CA  LEU A  12       3.086   7.751  89.807  1.00 91.12           C  
ATOM    198  HA  LEU A  12       3.292   7.280  88.845  1.00 91.12           H  
ATOM    199  C   LEU A  12       1.653   8.306  89.724  1.00 91.12           C  
ATOM    200  CB  LEU A  12       3.190   6.700  90.929  1.00 91.12           C  
ATOM    201  HB2 LEU A  12       3.346   7.215  91.877  1.00 91.12           H  
ATOM    202  HB3 LEU A  12       2.246   6.161  91.010  1.00 91.12           H  
ATOM    203  O   LEU A  12       0.894   7.926  88.837  1.00 91.12           O  
ATOM    204  CG  LEU A  12       4.320   5.680  90.699  1.00 91.12           C  
ATOM    205  HG  LEU A  12       5.155   6.159  90.188  1.00 91.12           H  
ATOM    206  CD1 LEU A  12       4.835   5.128  92.030  1.00 91.12           C  
ATOM    207 HD11 LEU A  12       4.020   4.641  92.566  1.00 91.12           H  
ATOM    208 HD12 LEU A  12       5.236   5.939  92.639  1.00 91.12           H  
ATOM    209 HD13 LEU A  12       5.623   4.400  91.840  1.00 91.12           H  
ATOM    210  CD2 LEU A  12       3.818   4.501  89.865  1.00 91.12           C  
ATOM    211 HD21 LEU A  12       3.012   3.979  90.381  1.00 91.12           H  
ATOM    212 HD22 LEU A  12       4.634   3.803  89.677  1.00 91.12           H  
ATOM    213 HD23 LEU A  12       3.450   4.861  88.905  1.00 91.12           H  
ATOM    214  N   LYS A  13       1.267   9.226  90.620  1.00 92.17           N  
ATOM    215  H   LYS A  13       1.918   9.473  91.351  1.00 92.17           H  
ATOM    216  CA  LYS A  13      -0.064   9.864  90.578  1.00 92.17           C  
ATOM    217  HA  LYS A  13      -0.827   9.087  90.516  1.00 92.17           H  
ATOM    218  C   LYS A  13      -0.265  10.729  89.335  1.00 92.17           C  
ATOM    219  CB  LYS A  13      -0.305  10.706  91.837  1.00 92.17           C  
ATOM    220  HB2 LYS A  13      -1.158  11.361  91.656  1.00 92.17           H  
ATOM    221  HB3 LYS A  13       0.568  11.328  92.035  1.00 92.17           H  
ATOM    222  O   LYS A  13      -1.363  10.741  88.782  1.00 92.17           O  
ATOM    223  CG  LYS A  13      -0.622   9.839  93.061  1.00 92.17           C  
ATOM    224  HG2 LYS A  13      -1.478   9.202  92.837  1.00 92.17           H  
ATOM    225  HG3 LYS A  13       0.234   9.206  93.296  1.00 92.17           H  
ATOM    226  CD  LYS A  13      -0.956  10.722  94.270  1.00 92.17           C  
ATOM    227  HD2 LYS A  13      -1.823  11.338  94.032  1.00 92.17           H  
ATOM    228  HD3 LYS A  13      -0.103  11.365  94.490  1.00 92.17           H  
ATOM    229  CE  LYS A  13      -1.265   9.837  95.482  1.00 92.17           C  
ATOM    230  HE2 LYS A  13      -0.377   9.249  95.715  1.00 92.17           H  
ATOM    231  HE3 LYS A  13      -2.057   9.141  95.206  1.00 92.17           H  
ATOM    232  NZ  LYS A  13      -1.681  10.636  96.663  1.00 92.17           N  
ATOM    233  HZ1 LYS A  13      -1.896  10.023  97.438  1.00 92.17           H  
ATOM    234  HZ2 LYS A  13      -0.948  11.268  96.949  1.00 92.17           H  
ATOM    235  HZ3 LYS A  13      -2.515  11.166  96.454  1.00 92.17           H  
ATOM    236  N   ASN A  14       0.767  11.453  88.905  1.00 90.39           N  
ATOM    237  H   ASN A  14       1.652  11.374  89.385  1.00 90.39           H  
ATOM    238  CA  ASN A  14       0.703  12.251  87.684  1.00 90.39           C  
ATOM    239  HA  ASN A  14      -0.198  12.864  87.702  1.00 90.39           H  
ATOM    240  C   ASN A  14       0.592  11.353  86.444  1.00 90.39           C  
ATOM    241  CB  ASN A  14       1.924  13.177  87.608  1.00 90.39           C  
ATOM    242  HB2 ASN A  14       1.996  13.569  86.593  1.00 90.39           H  
ATOM    243  HB3 ASN A  14       2.832  12.606  87.803  1.00 90.39           H  
ATOM    244  O   ASN A  14      -0.255  11.620  85.595  1.00 90.39           O  
ATOM    245  CG  ASN A  14       1.865  14.366  88.549  1.00 90.39           C  
ATOM    246  ND2 ASN A  14       2.925  15.138  88.588  1.00 90.39           N  
ATOM    247 HD21 ASN A  14       3.695  14.927  87.969  1.00 90.39           H  
ATOM    248 HD22 ASN A  14       2.814  16.020  89.068  1.00 90.39           H  
ATOM    249  OD1 ASN A  14       0.885  14.671  89.214  1.00 90.39           O  
ATOM    250  N   ASP A  15       1.361  10.264  86.384  1.00 92.67           N  
ATOM    251  H   ASP A  15       2.095  10.142  87.066  1.00 92.67           H  
ATOM    252  CA  ASP A  15       1.290   9.283  85.295  1.00 92.67           C  
ATOM    253  HA  ASP A  15       1.473   9.788  84.346  1.00 92.67           H  
ATOM    254  C   ASP A  15      -0.099   8.634  85.218  1.00 92.67           C  
ATOM    255  CB  ASP A  15       2.369   8.201  85.481  1.00 92.67           C  
ATOM    256  HB2 ASP A  15       2.216   7.430  84.727  1.00 92.67           H  
ATOM    257  HB3 ASP A  15       2.246   7.738  86.460  1.00 92.67           H  
ATOM    258  O   ASP A  15      -0.682   8.534  84.138  1.00 92.67           O  
ATOM    259  CG  ASP A  15       3.805   8.719  85.342  1.00 92.67           C  
ATOM    260  OD1 ASP A  15       3.993   9.781  84.706  1.00 92.67           O  
ATOM    261  OD2 ASP A  15       4.706   8.041  85.886  1.00 92.67           O  
ATOM    262  N   LEU A  16      -0.682   8.268  86.367  1.00 92.38           N  
ATOM    263  H   LEU A  16      -0.129   8.318  87.211  1.00 92.38           H  
ATOM    264  CA  LEU A  16      -2.059   7.770  86.451  1.00 92.38           C  
ATOM    265  HA  LEU A  16      -2.156   6.889  85.817  1.00 92.38           H  
ATOM    266  C   LEU A  16      -3.067   8.798  85.921  1.00 92.38           C  
ATOM    267  CB  LEU A  16      -2.385   7.394  87.910  1.00 92.38           C  
ATOM    268  HB2 LEU A  16      -3.467   7.358  88.035  1.00 92.38           H  
ATOM    269  HB3 LEU A  16      -2.008   8.180  88.564  1.00 92.38           H  
ATOM    270  O   LEU A  16      -3.916   8.459  85.097  1.00 92.38           O  
ATOM    271  CG  LEU A  16      -1.804   6.040  88.351  1.00 92.38           C  
ATOM    272  HG  LEU A  16      -0.764   5.959  88.034  1.00 92.38           H  
ATOM    273  CD1 LEU A  16      -1.859   5.925  89.876  1.00 92.38           C  
ATOM    274 HD11 LEU A  16      -1.248   6.711  90.321  1.00 92.38           H  
ATOM    275 HD12 LEU A  16      -1.460   4.958  90.182  1.00 92.38           H  
ATOM    276 HD13 LEU A  16      -2.889   6.016  90.220  1.00 92.38           H  
ATOM    277  CD2 LEU A  16      -2.597   4.873  87.758  1.00 92.38           C  
ATOM    278 HD21 LEU A  16      -2.538   4.889  86.670  1.00 92.38           H  
ATOM    279 HD22 LEU A  16      -2.177   3.929  88.106  1.00 92.38           H  
ATOM    280 HD23 LEU A  16      -3.642   4.931  88.061  1.00 92.38           H  
ATOM    281  N   LYS A  17      -2.943  10.065  86.337  1.00 91.32           N  
ATOM    282  H   LYS A  17      -2.214  10.270  87.005  1.00 91.32           H  
ATOM    283  CA  LYS A  17      -3.836  11.151  85.903  1.00 91.32           C  
ATOM    284  HA  LYS A  17      -4.862  10.833  86.085  1.00 91.32           H  
ATOM    285  C   LYS A  17      -3.736  11.427  84.397  1.00 91.32           C  
ATOM    286  CB  LYS A  17      -3.540  12.402  86.748  1.00 91.32           C  
ATOM    287  HB2 LYS A  17      -2.570  12.812  86.466  1.00 91.32           H  
ATOM    288  HB3 LYS A  17      -3.501  12.112  87.798  1.00 91.32           H  
ATOM    289  O   LYS A  17      -4.737  11.790  83.787  1.00 91.32           O  
ATOM    290  CG  LYS A  17      -4.625  13.477  86.588  1.00 91.32           C  
ATOM    291  HG2 LYS A  17      -4.651  13.816  85.552  1.00 91.32           H  
ATOM    292  HG3 LYS A  17      -5.593  13.044  86.841  1.00 91.32           H  
ATOM    293  CD  LYS A  17      -4.360  14.685  87.495  1.00 91.32           C  
ATOM    294  HD2 LYS A  17      -4.322  14.354  88.533  1.00 91.32           H  
ATOM    295  HD3 LYS A  17      -3.406  15.135  87.221  1.00 91.32           H  
ATOM    296  CE  LYS A  17      -5.495  15.701  87.311  1.00 91.32           C  
ATOM    297  HE2 LYS A  17      -5.550  15.966  86.255  1.00 91.32           H  
ATOM    298  HE3 LYS A  17      -6.436  15.218  87.573  1.00 91.32           H  
ATOM    299  NZ  LYS A  17      -5.298  16.922  88.132  1.00 91.32           N  
ATOM    300  HZ1 LYS A  17      -5.273  16.689  89.114  1.00 91.32           H  
ATOM    301  HZ2 LYS A  17      -6.062  17.565  87.977  1.00 91.32           H  
ATOM    302  HZ3 LYS A  17      -4.439  17.386  87.873  1.00 91.32           H  
ATOM    303  N   ILE A  18      -2.558  11.246  83.797  1.00 92.10           N  
ATOM    304  H   ILE A  18      -1.771  10.995  84.380  1.00 92.10           H  
ATOM    305  CA  ILE A  18      -2.328  11.412  82.352  1.00 92.10           C  
ATOM    306  HA  ILE A  18      -2.882  12.282  82.002  1.00 92.10           H  
ATOM    307  C   ILE A  18      -2.853  10.209  81.555  1.00 92.10           C  
ATOM    308  CB  ILE A  18      -0.822  11.662  82.088  1.00 92.10           C  
ATOM    309  HB  ILE A  18      -0.250  10.898  82.614  1.00 92.10           H  
ATOM    310  O   ILE A  18      -3.404  10.386  80.468  1.00 92.10           O  
ATOM    311  CG1 ILE A  18      -0.411  13.052  82.629  1.00 92.10           C  
ATOM    312 HG12 ILE A  18      -0.826  13.199  83.626  1.00 92.10           H  
ATOM    313 HG13 ILE A  18      -0.826  13.829  81.987  1.00 92.10           H  
ATOM    314  CG2 ILE A  18      -0.479  11.565  80.586  1.00 92.10           C  
ATOM    315 HG21 ILE A  18      -0.646  10.549  80.228  1.00 92.10           H  
ATOM    316 HG22 ILE A  18       0.574  11.794  80.422  1.00 92.10           H  
ATOM    317 HG23 ILE A  18      -1.095  12.262  80.017  1.00 92.10           H  
ATOM    318  CD1 ILE A  18       1.108  13.250  82.736  1.00 92.10           C  
ATOM    319 HD11 ILE A  18       1.546  12.444  83.324  1.00 92.10           H  
ATOM    320 HD12 ILE A  18       1.567  13.273  81.747  1.00 92.10           H  
ATOM    321 HD13 ILE A  18       1.311  14.199  83.232  1.00 92.10           H  
ATOM    322  N   ASN A  19      -2.686   8.988  82.065  1.00 93.23           N  
ATOM    323  H   ASN A  19      -2.183   8.894  82.936  1.00 93.23           H  
ATOM    324  CA  ASN A  19      -3.034   7.770  81.330  1.00 93.23           C  
ATOM    325  HA  ASN A  19      -2.850   7.937  80.268  1.00 93.23           H  
ATOM    326  C   ASN A  19      -4.517   7.396  81.429  1.00 93.23           C  
ATOM    327  CB  ASN A  19      -2.114   6.630  81.790  1.00 93.23           C  
ATOM    328  HB2 ASN A  19      -2.483   5.685  81.393  1.00 93.23           H  
ATOM    329  HB3 ASN A  19      -2.121   6.568  82.878  1.00 93.23           H  
ATOM    330  O   ASN A  19      -5.041   6.785  80.501  1.00 93.23           O  
ATOM    331  CG  ASN A  19      -0.690   6.802  81.285  1.00 93.23           C  
ATOM    332  ND2 ASN A  19       0.287   6.395  82.059  1.00 93.23           N  
ATOM    333 HD21 ASN A  19       0.091   6.096  83.004  1.00 93.23           H  
ATOM    334 HD22 ASN A  19       1.229   6.542  81.725  1.00 93.23           H  
ATOM    335  OD1 ASN A  19      -0.440   7.294  80.192  1.00 93.23           O  
ATOM    336  N   GLN A  20      -5.217   7.786  82.497  1.00 93.31           N  
ATOM    337  H   GLN A  20      -4.735   8.239  83.260  1.00 93.31           H  
ATOM    338  CA  GLN A  20      -6.634   7.457  82.669  1.00 93.31           C  
ATOM    339  HA  GLN A  20      -6.720   6.372  82.605  1.00 93.31           H  
ATOM    340  C   GLN A  20      -7.529   8.016  81.536  1.00 93.31           C  
ATOM    341  CB  GLN A  20      -7.064   7.849  84.093  1.00 93.31           C  
ATOM    342  HB2 GLN A  20      -6.389   7.360  84.794  1.00 93.31           H  
ATOM    343  HB3 GLN A  20      -6.969   8.924  84.248  1.00 93.31           H  
ATOM    344  O   GLN A  20      -8.292   7.236  80.965  1.00 93.31           O  
ATOM    345  CG  GLN A  20      -8.491   7.415  84.444  1.00 93.31           C  
ATOM    346  HG2 GLN A  20      -9.197   7.884  83.759  1.00 93.31           H  
ATOM    347  HG3 GLN A  20      -8.574   6.333  84.335  1.00 93.31           H  
ATOM    348  CD  GLN A  20      -8.880   7.798  85.871  1.00 93.31           C  
ATOM    349  NE2 GLN A  20     -10.048   7.397  86.319  1.00 93.31           N  
ATOM    350 HE21 GLN A  20     -10.286   7.667  87.262  1.00 93.31           H  
ATOM    351 HE22 GLN A  20     -10.667   6.854  85.734  1.00 93.31           H  
ATOM    352  OE1 GLN A  20      -8.167   8.467  86.603  1.00 93.31           O  
ATOM    353  N   PRO A  21      -7.408   9.290  81.102  1.00 92.93           N  
ATOM    354  CA  PRO A  21      -8.145   9.791  79.938  1.00 92.93           C  
ATOM    355  HA  PRO A  21      -9.213   9.659  80.114  1.00 92.93           H  
ATOM    356  C   PRO A  21      -7.770   9.086  78.629  1.00 92.93           C  
ATOM    357  CB  PRO A  21      -7.829  11.289  79.849  1.00 92.93           C  
ATOM    358  HB2 PRO A  21      -8.700  11.863  79.533  1.00 92.93           H  
ATOM    359  HB3 PRO A  21      -6.997  11.464  79.168  1.00 92.93           H  
ATOM    360  O   PRO A  21      -8.644   8.830  77.805  1.00 92.93           O  
ATOM    361  CG  PRO A  21      -7.397  11.656  81.265  1.00 92.93           C  
ATOM    362  HG2 PRO A  21      -8.276  11.846  81.880  1.00 92.93           H  
ATOM    363  HG3 PRO A  21      -6.724  12.513  81.277  1.00 92.93           H  
ATOM    364  CD  PRO A  21      -6.702  10.388  81.742  1.00 92.93           C  
ATOM    365  HD2 PRO A  21      -6.750  10.349  82.831  1.00 92.93           H  
ATOM    366  HD3 PRO A  21      -5.663  10.395  81.414  1.00 92.93           H  
ATOM    367  N   LYS A  22      -6.485   8.738  78.442  1.00 94.07           N  
ATOM    368  H   LYS A  22      -5.821   8.948  79.173  1.00 94.07           H  
ATOM    369  CA  LYS A  22      -6.028   7.991  77.257  1.00 94.07           C  
ATOM    370  HA  LYS A  22      -6.336   8.521  76.355  1.00 94.07           H  
ATOM    371  C   LYS A  22      -6.691   6.618  77.188  1.00 94.07           C  
ATOM    372  CB  LYS A  22      -4.501   7.824  77.247  1.00 94.07           C  
ATOM    373  HB2 LYS A  22      -4.240   7.166  76.419  1.00 94.07           H  
ATOM    374  HB3 LYS A  22      -4.179   7.341  78.170  1.00 94.07           H  
ATOM    375  O   LYS A  22      -7.160   6.224  76.128  1.00 94.07           O  
ATOM    376  CG  LYS A  22      -3.738   9.142  77.070  1.00 94.07           C  
ATOM    377  HG2 LYS A  22      -3.966   9.816  77.896  1.00 94.07           H  
ATOM    378  HG3 LYS A  22      -4.036   9.611  76.133  1.00 94.07           H  
ATOM    379  CD  LYS A  22      -2.233   8.850  77.044  1.00 94.07           C  
ATOM    380  HD2 LYS A  22      -1.949   8.365  77.978  1.00 94.07           H  
ATOM    381  HD3 LYS A  22      -2.016   8.175  76.216  1.00 94.07           H  
ATOM    382  CE  LYS A  22      -1.427  10.139  76.878  1.00 94.07           C  
ATOM    383  HE2 LYS A  22      -1.725  10.623  75.948  1.00 94.07           H  
ATOM    384  HE3 LYS A  22      -1.673  10.806  77.704  1.00 94.07           H  
ATOM    385  NZ  LYS A  22       0.027   9.844  76.870  1.00 94.07           N  
ATOM    386  HZ1 LYS A  22       0.568  10.693  76.793  1.00 94.07           H  
ATOM    387  HZ2 LYS A  22       0.285   9.364  77.721  1.00 94.07           H  
ATOM    388  HZ3 LYS A  22       0.257   9.242  76.092  1.00 94.07           H  
ATOM    389  N   PHE A  23      -6.771   5.919  78.318  1.00 95.13           N  
ATOM    390  H   PHE A  23      -6.348   6.303  79.151  1.00 95.13           H  
ATOM    391  CA  PHE A  23      -7.419   4.614  78.409  1.00 95.13           C  
ATOM    392  HA  PHE A  23      -6.973   3.948  77.671  1.00 95.13           H  
ATOM    393  C   PHE A  23      -8.921   4.686  78.102  1.00 95.13           C  
ATOM    394  CB  PHE A  23      -7.160   4.047  79.806  1.00 95.13           C  
ATOM    395  HB2 PHE A  23      -6.084   4.005  79.974  1.00 95.13           H  
ATOM    396  HB3 PHE A  23      -7.582   4.722  80.551  1.00 95.13           H  
ATOM    397  O   PHE A  23      -9.434   3.859  77.352  1.00 95.13           O  
ATOM    398  CG  PHE A  23      -7.723   2.660  80.014  1.00 95.13           C  
ATOM    399  CD1 PHE A  23      -8.773   2.451  80.925  1.00 95.13           C  
ATOM    400  HD1 PHE A  23      -9.204   3.284  81.460  1.00 95.13           H  
ATOM    401  CD2 PHE A  23      -7.164   1.567  79.325  1.00 95.13           C  
ATOM    402  HD2 PHE A  23      -6.361   1.724  78.620  1.00 95.13           H  
ATOM    403  CE1 PHE A  23      -9.209   1.143  81.193  1.00 95.13           C  
ATOM    404  HE1 PHE A  23      -9.941   0.972  81.969  1.00 95.13           H  
ATOM    405  CE2 PHE A  23      -7.653   0.268  79.544  1.00 95.13           C  
ATOM    406  HE2 PHE A  23      -7.227  -0.566  79.007  1.00 95.13           H  
ATOM    407  CZ  PHE A  23      -8.673   0.054  80.484  1.00 95.13           C  
ATOM    408  HZ  PHE A  23      -9.014  -0.951  80.684  1.00 95.13           H  
ATOM    409  N   GLU A  24      -9.620   5.700  78.614  1.00 94.83           N  
ATOM    410  H   GLU A  24      -9.170   6.332  79.261  1.00 94.83           H  
ATOM    411  CA  GLU A  24     -11.038   5.905  78.297  1.00 94.83           C  
ATOM    412  HA  GLU A  24     -11.571   4.964  78.434  1.00 94.83           H  
ATOM    413  C   GLU A  24     -11.264   6.284  76.824  1.00 94.83           C  
ATOM    414  CB  GLU A  24     -11.645   6.949  79.251  1.00 94.83           C  
ATOM    415  HB2 GLU A  24     -12.638   7.220  78.892  1.00 94.83           H  
ATOM    416  HB3 GLU A  24     -11.031   7.849  79.242  1.00 94.83           H  
ATOM    417  O   GLU A  24     -12.243   5.839  76.225  1.00 94.83           O  
ATOM    418  CG  GLU A  24     -11.769   6.434  80.700  1.00 94.83           C  
ATOM    419  HG2 GLU A  24     -12.252   7.203  81.302  1.00 94.83           H  
ATOM    420  HG3 GLU A  24     -10.771   6.275  81.109  1.00 94.83           H  
ATOM    421  CD  GLU A  24     -12.576   5.125  80.803  1.00 94.83           C  
ATOM    422  OE1 GLU A  24     -12.140   4.180  81.511  1.00 94.83           O  
ATOM    423  OE2 GLU A  24     -13.613   5.017  80.118  1.00 94.83           O  
ATOM    424  N   ASN A  25     -10.346   7.033  76.202  1.00 94.71           N  
ATOM    425  H   ASN A  25      -9.578   7.413  76.735  1.00 94.71           H  
ATOM    426  CA  ASN A  25     -10.406   7.298  74.763  1.00 94.71           C  
ATOM    427  HA  ASN A  25     -11.398   7.682  74.527  1.00 94.71           H  
ATOM    428  C   ASN A  25     -10.226   6.013  73.938  1.00 94.71           C  
ATOM    429  CB  ASN A  25      -9.378   8.376  74.388  1.00 94.71           C  
ATOM    430  HB2 ASN A  25      -9.470   9.227  75.062  1.00 94.71           H  
ATOM    431  HB3 ASN A  25      -8.366   7.977  74.458  1.00 94.71           H  
ATOM    432  O   ASN A  25     -11.034   5.735  73.058  1.00 94.71           O  
ATOM    433  CG  ASN A  25      -9.649   8.870  72.979  1.00 94.71           C  
ATOM    434  ND2 ASN A  25      -8.766   8.602  72.047  1.00 94.71           N  
ATOM    435 HD21 ASN A  25      -9.071   8.639  71.085  1.00 94.71           H  
ATOM    436 HD22 ASN A  25      -7.997   7.968  72.213  1.00 94.71           H  
ATOM    437  OD1 ASN A  25     -10.680   9.477  72.739  1.00 94.71           O  
ATOM    438  N   VAL A  26      -9.240   5.179  74.293  1.00 95.56           N  
ATOM    439  H   VAL A  26      -8.605   5.472  75.021  1.00 95.56           H  
ATOM    440  CA  VAL A  26      -9.008   3.877  73.642  1.00 95.56           C  
ATOM    441  HA  VAL A  26      -8.847   4.043  72.577  1.00 95.56           H  
ATOM    442  C   VAL A  26     -10.232   2.964  73.762  1.00 95.56           C  
ATOM    443  CB  VAL A  26      -7.749   3.196  74.218  1.00 95.56           C  
ATOM    444  HB  VAL A  26      -7.801   3.207  75.307  1.00 95.56           H  
ATOM    445  O   VAL A  26     -10.601   2.309  72.792  1.00 95.56           O  
ATOM    446  CG1 VAL A  26      -7.587   1.738  73.765  1.00 95.56           C  
ATOM    447 HG11 VAL A  26      -7.618   1.685  72.676  1.00 95.56           H  
ATOM    448 HG12 VAL A  26      -6.635   1.340  74.115  1.00 95.56           H  
ATOM    449 HG13 VAL A  26      -8.385   1.119  74.174  1.00 95.56           H  
ATOM    450  CG2 VAL A  26      -6.482   3.944  73.784  1.00 95.56           C  
ATOM    451 HG21 VAL A  26      -6.365   3.868  72.702  1.00 95.56           H  
ATOM    452 HG22 VAL A  26      -6.548   5.001  74.042  1.00 95.56           H  
ATOM    453 HG23 VAL A  26      -5.608   3.513  74.272  1.00 95.56           H  
ATOM    454  N   LYS A  27     -10.917   2.933  74.915  1.00 96.32           N  
ATOM    455  H   LYS A  27     -10.558   3.461  75.697  1.00 96.32           H  
ATOM    456  CA  LYS A  27     -12.170   2.169  75.066  1.00 96.32           C  
ATOM    457  HA  LYS A  27     -11.997   1.124  74.807  1.00 96.32           H  
ATOM    458  C   LYS A  27     -13.280   2.661  74.139  1.00 96.32           C  
ATOM    459  CB  LYS A  27     -12.692   2.268  76.496  1.00 96.32           C  
ATOM    460  HB2 LYS A  27     -12.630   3.305  76.827  1.00 96.32           H  
ATOM    461  HB3 LYS A  27     -13.744   1.985  76.493  1.00 96.32           H  
ATOM    462  O   LYS A  27     -13.994   1.839  73.568  1.00 96.32           O  
ATOM    463  CG  LYS A  27     -11.970   1.360  77.490  1.00 96.32           C  
ATOM    464  HG2 LYS A  27     -10.910   1.608  77.540  1.00 96.32           H  
ATOM    465  HG3 LYS A  27     -12.098   0.315  77.207  1.00 96.32           H  
ATOM    466  CD  LYS A  27     -12.642   1.633  78.834  1.00 96.32           C  
ATOM    467  HD2 LYS A  27     -12.495   2.686  79.072  1.00 96.32           H  
ATOM    468  HD3 LYS A  27     -13.714   1.447  78.760  1.00 96.32           H  
ATOM    469  CE  LYS A  27     -12.075   0.794  79.961  1.00 96.32           C  
ATOM    470  HE2 LYS A  27     -12.431  -0.233  79.868  1.00 96.32           H  
ATOM    471  HE3 LYS A  27     -10.990   0.801  79.858  1.00 96.32           H  
ATOM    472  NZ  LYS A  27     -12.498   1.407  81.244  1.00 96.32           N  
ATOM    473  HZ1 LYS A  27     -13.505   1.445  81.310  1.00 96.32           H  
ATOM    474  HZ2 LYS A  27     -12.113   0.939  82.052  1.00 96.32           H  
ATOM    475  HZ3 LYS A  27     -12.225   2.378  81.276  1.00 96.32           H  
ATOM    476  N   LYS A  28     -13.445   3.981  74.007  1.00 95.75           N  
ATOM    477  H   LYS A  28     -12.817   4.592  74.510  1.00 95.75           H  
ATOM    478  CA  LYS A  28     -14.446   4.570  73.104  1.00 95.75           C  
ATOM    479  HA  LYS A  28     -15.426   4.145  73.319  1.00 95.75           H  
ATOM    480  C   LYS A  28     -14.149   4.212  71.650  1.00 95.75           C  
ATOM    481  CB  LYS A  28     -14.507   6.091  73.280  1.00 95.75           C  
ATOM    482  HB2 LYS A  28     -13.499   6.506  73.239  1.00 95.75           H  
ATOM    483  HB3 LYS A  28     -15.078   6.513  72.454  1.00 95.75           H  
ATOM    484  O   LYS A  28     -15.049   3.762  70.951  1.00 95.75           O  
ATOM    485  CG  LYS A  28     -15.184   6.500  74.593  1.00 95.75           C  
ATOM    486  HG2 LYS A  28     -14.666   6.053  75.442  1.00 95.75           H  
ATOM    487  HG3 LYS A  28     -16.217   6.152  74.590  1.00 95.75           H  
ATOM    488  CD  LYS A  28     -15.157   8.025  74.718  1.00 95.75           C  
ATOM    489  HD2 LYS A  28     -14.122   8.364  74.697  1.00 95.75           H  
ATOM    490  HD3 LYS A  28     -15.691   8.458  73.872  1.00 95.75           H  
ATOM    491  CE  LYS A  28     -15.815   8.461  76.027  1.00 95.75           C  
ATOM    492  HE2 LYS A  28     -16.824   8.052  76.062  1.00 95.75           H  
ATOM    493  HE3 LYS A  28     -15.250   8.034  76.855  1.00 95.75           H  
ATOM    494  NZ  LYS A  28     -15.852   9.940  76.124  1.00 95.75           N  
ATOM    495  HZ1 LYS A  28     -14.914  10.311  76.074  1.00 95.75           H  
ATOM    496  HZ2 LYS A  28     -16.384  10.322  75.356  1.00 95.75           H  
ATOM    497  HZ3 LYS A  28     -16.279  10.228  76.993  1.00 95.75           H  
ATOM    498  N   GLU A  29     -12.893   4.340  71.226  1.00 96.71           N  
ATOM    499  H   GLU A  29     -12.210   4.749  71.847  1.00 96.71           H  
ATOM    500  CA  GLU A  29     -12.449   3.941  69.884  1.00 96.71           C  
ATOM    501  HA  GLU A  29     -13.028   4.473  69.129  1.00 96.71           H  
ATOM    502  C   GLU A  29     -12.659   2.442  69.636  1.00 96.71           C  
ATOM    503  CB  GLU A  29     -10.967   4.297  69.704  1.00 96.71           C  
ATOM    504  HB2 GLU A  29     -10.593   3.803  68.807  1.00 96.71           H  
ATOM    505  HB3 GLU A  29     -10.407   3.927  70.562  1.00 96.71           H  
ATOM    506  O   GLU A  29     -13.173   2.056  68.589  1.00 96.71           O  
ATOM    507  CG  GLU A  29     -10.747   5.810  69.550  1.00 96.71           C  
ATOM    508  HG2 GLU A  29     -11.231   6.140  68.631  1.00 96.71           H  
ATOM    509  HG3 GLU A  29     -11.227   6.327  70.381  1.00 96.71           H  
ATOM    510  CD  GLU A  29      -9.262   6.206  69.515  1.00 96.71           C  
ATOM    511  OE1 GLU A  29      -9.000   7.432  69.520  1.00 96.71           O  
ATOM    512  OE2 GLU A  29      -8.391   5.307  69.558  1.00 96.71           O  
ATOM    513  N   LEU A  30     -12.341   1.591  70.619  1.00 97.30           N  
ATOM    514  H   LEU A  30     -11.867   1.955  71.433  1.00 97.30           H  
ATOM    515  CA  LEU A  30     -12.586   0.151  70.536  1.00 97.30           C  
ATOM    516  HA  LEU A  30     -12.048  -0.238  69.672  1.00 97.30           H  
ATOM    517  C   LEU A  30     -14.076  -0.151  70.335  1.00 97.30           C  
ATOM    518  CB  LEU A  30     -12.065  -0.532  71.813  1.00 97.30           C  
ATOM    519  HB2 LEU A  30     -12.708  -0.241  72.644  1.00 97.30           H  
ATOM    520  HB3 LEU A  30     -11.058  -0.179  72.033  1.00 97.30           H  
ATOM    521  O   LEU A  30     -14.418  -0.989  69.504  1.00 97.30           O  
ATOM    522  CG  LEU A  30     -12.043  -2.069  71.703  1.00 97.30           C  
ATOM    523  HG  LEU A  30     -12.904  -2.426  71.137  1.00 97.30           H  
ATOM    524  CD1 LEU A  30     -10.764  -2.548  71.014  1.00 97.30           C  
ATOM    525 HD11 LEU A  30      -9.888  -2.233  71.581  1.00 97.30           H  
ATOM    526 HD12 LEU A  30     -10.773  -3.635  70.936  1.00 97.30           H  
ATOM    527 HD13 LEU A  30     -10.710  -2.129  70.009  1.00 97.30           H  
ATOM    528  CD2 LEU A  30     -12.114  -2.703  73.091  1.00 97.30           C  
ATOM    529 HD21 LEU A  30     -11.272  -2.368  73.697  1.00 97.30           H  
ATOM    530 HD22 LEU A  30     -12.087  -3.789  72.999  1.00 97.30           H  
ATOM    531 HD23 LEU A  30     -13.049  -2.417  73.572  1.00 97.30           H  
ATOM    532  N   LYS A  31     -14.959   0.539  71.066  1.00 96.48           N  
ATOM    533  H   LYS A  31     -14.603   1.207  71.735  1.00 96.48           H  
ATOM    534  CA  LYS A  31     -16.408   0.354  70.952  1.00 96.48           C  
ATOM    535  HA  LYS A  31     -16.604  -0.715  71.040  1.00 96.48           H  
ATOM    536  C   LYS A  31     -16.929   0.769  69.572  1.00 96.48           C  
ATOM    537  CB  LYS A  31     -17.109   1.096  72.103  1.00 96.48           C  
ATOM    538  HB2 LYS A  31     -16.703   0.733  73.047  1.00 96.48           H  
ATOM    539  HB3 LYS A  31     -16.889   2.161  72.032  1.00 96.48           H  
ATOM    540  O   LYS A  31     -17.668   0.007  68.961  1.00 96.48           O  
ATOM    541  CG  LYS A  31     -18.636   0.921  72.131  1.00 96.48           C  
ATOM    542  HG2 LYS A  31     -19.068   1.407  71.257  1.00 96.48           H  
ATOM    543  HG3 LYS A  31     -19.023   1.417  73.021  1.00 96.48           H  
ATOM    544  CD  LYS A  31     -19.068  -0.551  72.148  1.00 96.48           C  
ATOM    545  HD2 LYS A  31     -18.620  -1.076  72.992  1.00 96.48           H  
ATOM    546  HD3 LYS A  31     -18.734  -1.021  71.223  1.00 96.48           H  
ATOM    547  CE  LYS A  31     -20.592  -0.651  72.211  1.00 96.48           C  
ATOM    548  HE2 LYS A  31     -21.011   0.229  71.722  1.00 96.48           H  
ATOM    549  HE3 LYS A  31     -20.919  -0.668  73.250  1.00 96.48           H  
ATOM    550  NZ  LYS A  31     -21.061  -1.843  71.473  1.00 96.48           N  
ATOM    551  HZ1 LYS A  31     -22.061  -1.970  71.535  1.00 96.48           H  
ATOM    552  HZ2 LYS A  31     -20.909  -1.680  70.487  1.00 96.48           H  
ATOM    553  HZ3 LYS A  31     -20.556  -2.686  71.708  1.00 96.48           H  
ATOM    554  N   ILE A  32     -16.472   1.910  69.052  1.00 96.25           N  
ATOM    555  H   ILE A  32     -15.857   2.478  69.618  1.00 96.25           H  
ATOM    556  CA  ILE A  32     -16.795   2.364  67.688  1.00 96.25           C  
ATOM    557  HA  ILE A  32     -17.878   2.448  67.590  1.00 96.25           H  
ATOM    558  C   ILE A  32     -16.334   1.330  66.651  1.00 96.25           C  
ATOM    559  CB  ILE A  32     -16.167   3.754  67.429  1.00 96.25           C  
ATOM    560  HB  ILE A  32     -15.111   3.709  67.698  1.00 96.25           H  
ATOM    561  O   ILE A  32     -17.091   0.969  65.755  1.00 96.25           O  
ATOM    562  CG1 ILE A  32     -16.856   4.827  68.304  1.00 96.25           C  
ATOM    563 HG12 ILE A  32     -16.977   4.454  69.321  1.00 96.25           H  
ATOM    564 HG13 ILE A  32     -17.852   5.029  67.911  1.00 96.25           H  
ATOM    565  CG2 ILE A  32     -16.262   4.146  65.941  1.00 96.25           C  
ATOM    566 HG21 ILE A  32     -15.658   3.473  65.333  1.00 96.25           H  
ATOM    567 HG22 ILE A  32     -15.878   5.154  65.779  1.00 96.25           H  
ATOM    568 HG23 ILE A  32     -17.298   4.097  65.606  1.00 96.25           H  
ATOM    569  CD1 ILE A  32     -16.074   6.145  68.394  1.00 96.25           C  
ATOM    570 HD11 ILE A  32     -16.568   6.806  69.105  1.00 96.25           H  
ATOM    571 HD12 ILE A  32     -16.041   6.643  67.425  1.00 96.25           H  
ATOM    572 HD13 ILE A  32     -15.059   5.951  68.740  1.00 96.25           H  
ATOM    573  N   ASN A  33     -15.115   0.802  66.790  1.00 96.63           N  
ATOM    574  H   ASN A  33     -14.510   1.168  67.512  1.00 96.63           H  
ATOM    575  CA  ASN A  33     -14.595  -0.219  65.880  1.00 96.63           C  
ATOM    576  HA  ASN A  33     -14.704   0.140  64.857  1.00 96.63           H  
ATOM    577  C   ASN A  33     -15.385  -1.532  65.956  1.00 96.63           C  
ATOM    578  CB  ASN A  33     -13.103  -0.443  66.168  1.00 96.63           C  
ATOM    579  HB2 ASN A  33     -12.772  -1.343  65.650  1.00 96.63           H  
ATOM    580  HB3 ASN A  33     -12.952  -0.585  67.238  1.00 96.63           H  
ATOM    581  O   ASN A  33     -15.591  -2.166  64.926  1.00 96.63           O  
ATOM    582  CG  ASN A  33     -12.232   0.703  65.684  1.00 96.63           C  
ATOM    583  ND2 ASN A  33     -11.023   0.806  66.183  1.00 96.63           N  
ATOM    584 HD21 ASN A  33     -10.498   1.614  65.880  1.00 96.63           H  
ATOM    585 HD22 ASN A  33     -10.726   0.206  66.939  1.00 96.63           H  
ATOM    586  OD1 ASN A  33     -12.600   1.499  64.838  1.00 96.63           O  
ATOM    587  N   GLN A  34     -15.847  -1.936  67.142  1.00 97.21           N  
ATOM    588  H   GLN A  34     -15.640  -1.376  67.957  1.00 97.21           H  
ATOM    589  CA  GLN A  34     -16.720  -3.103  67.298  1.00 97.21           C  
ATOM    590  HA  GLN A  34     -16.240  -3.975  66.853  1.00 97.21           H  
ATOM    591  C   GLN A  34     -18.051  -2.914  66.568  1.00 97.21           C  
ATOM    592  CB  GLN A  34     -16.977  -3.380  68.786  1.00 97.21           C  
ATOM    593  HB2 GLN A  34     -17.828  -4.055  68.880  1.00 97.21           H  
ATOM    594  HB3 GLN A  34     -17.230  -2.448  69.292  1.00 97.21           H  
ATOM    595  O   GLN A  34     -18.457  -3.801  65.822  1.00 97.21           O  
ATOM    596  CG  GLN A  34     -15.775  -4.035  69.472  1.00 97.21           C  
ATOM    597  HG2 GLN A  34     -14.870  -3.457  69.285  1.00 97.21           H  
ATOM    598  HG3 GLN A  34     -15.630  -5.027  69.044  1.00 97.21           H  
ATOM    599  CD  GLN A  34     -15.958  -4.171  70.981  1.00 97.21           C  
ATOM    600  NE2 GLN A  34     -15.153  -4.990  71.622  1.00 97.21           N  
ATOM    601 HE21 GLN A  34     -14.462  -5.523  71.114  1.00 97.21           H  
ATOM    602 HE22 GLN A  34     -15.322  -5.087  72.614  1.00 97.21           H  
ATOM    603  OE1 GLN A  34     -16.803  -3.565  71.625  1.00 97.21           O  
ATOM    604  N   ASP A  35     -18.693  -1.757  66.734  1.00 96.22           N  
ATOM    605  H   ASP A  35     -18.325  -1.077  67.384  1.00 96.22           H  
ATOM    606  CA  ASP A  35     -19.972  -1.466  66.082  1.00 96.22           C  
ATOM    607  HA  ASP A  35     -20.665  -2.281  66.290  1.00 96.22           H  
ATOM    608  C   ASP A  35     -19.804  -1.400  64.546  1.00 96.22           C  
ATOM    609  CB  ASP A  35     -20.569  -0.176  66.679  1.00 96.22           C  
ATOM    610  HB2 ASP A  35     -21.492   0.053  66.147  1.00 96.22           H  
ATOM    611  HB3 ASP A  35     -19.873   0.646  66.506  1.00 96.22           H  
ATOM    612  O   ASP A  35     -20.613  -1.952  63.801  1.00 96.22           O  
ATOM    613  CG  ASP A  35     -20.893  -0.249  68.191  1.00 96.22           C  
ATOM    614  OD1 ASP A  35     -21.023  -1.357  68.774  1.00 96.22           O  
ATOM    615  OD2 ASP A  35     -21.016   0.820  68.829  1.00 96.22           O  
ATOM    616  N   ASN A  36     -18.692  -0.832  64.060  1.00 97.14           N  
ATOM    617  H   ASN A  36     -18.087  -0.348  64.708  1.00 97.14           H  
ATOM    618  CA  ASN A  36     -18.340  -0.848  62.636  1.00 97.14           C  
ATOM    619  HA  ASN A  36     -19.165  -0.421  62.065  1.00 97.14           H  
ATOM    620  C   ASN A  36     -18.121  -2.271  62.098  1.00 97.14           C  
ATOM    621  CB  ASN A  36     -17.079   0.004  62.408  1.00 97.14           C  
ATOM    622  HB2 ASN A  36     -16.300  -0.309  63.103  1.00 97.14           H  
ATOM    623  HB3 ASN A  36     -16.718  -0.165  61.394  1.00 97.14           H  
ATOM    624  O   ASN A  36     -18.556  -2.581  60.991  1.00 97.14           O  
ATOM    625  CG  ASN A  36     -17.312   1.496  62.552  1.00 97.14           C  
ATOM    626  ND2 ASN A  36     -16.264   2.258  62.764  1.00 97.14           N  
ATOM    627 HD21 ASN A  36     -16.460   3.244  62.867  1.00 97.14           H  
ATOM    628 HD22 ASN A  36     -15.349   1.854  62.901  1.00 97.14           H  
ATOM    629  OD1 ASN A  36     -18.410   2.012  62.434  1.00 97.14           O  
ATOM    630  N   ILE A  37     -17.457  -3.145  62.864  1.00 97.95           N  
ATOM    631  H   ILE A  37     -17.126  -2.835  63.767  1.00 97.95           H  
ATOM    632  CA  ILE A  37     -17.230  -4.543  62.471  1.00 97.95           C  
ATOM    633  HA  ILE A  37     -16.781  -4.553  61.478  1.00 97.95           H  
ATOM    634  C   ILE A  37     -18.555  -5.299  62.346  1.00 97.95           C  
ATOM    635  CB  ILE A  37     -16.251  -5.236  63.451  1.00 97.95           C  
ATOM    636  HB  ILE A  37     -16.530  -4.965  64.470  1.00 97.95           H  
ATOM    637  O   ILE A  37     -18.712  -6.062  61.396  1.00 97.95           O  
ATOM    638  CG1 ILE A  37     -14.811  -4.744  63.179  1.00 97.95           C  
ATOM    639 HG12 ILE A  37     -14.813  -3.662  63.044  1.00 97.95           H  
ATOM    640 HG13 ILE A  37     -14.448  -5.181  62.249  1.00 97.95           H  
ATOM    641  CG2 ILE A  37     -16.300  -6.775  63.342  1.00 97.95           C  
ATOM    642 HG21 ILE A  37     -17.279  -7.137  63.656  1.00 97.95           H  
ATOM    643 HG22 ILE A  37     -15.563  -7.232  64.003  1.00 97.95           H  
ATOM    644 HG23 ILE A  37     -16.115  -7.081  62.313  1.00 97.95           H  
ATOM    645  CD1 ILE A  37     -13.823  -5.072  64.307  1.00 97.95           C  
ATOM    646 HD11 ILE A  37     -13.660  -6.148  64.379  1.00 97.95           H  
ATOM    647 HD12 ILE A  37     -14.204  -4.695  65.256  1.00 97.95           H  
ATOM    648 HD13 ILE A  37     -12.868  -4.592  64.096  1.00 97.95           H  
ATOM    649  N   GLU A  38     -19.505  -5.094  63.261  1.00 96.62           N  
ATOM    650  H   GLU A  38     -19.326  -4.465  64.031  1.00 96.62           H  
ATOM    651  CA  GLU A  38     -20.820  -5.740  63.168  1.00 96.62           C  
ATOM    652  HA  GLU A  38     -20.675  -6.807  62.996  1.00 96.62           H  
ATOM    653  C   GLU A  38     -21.621  -5.254  61.954  1.00 96.62           C  
ATOM    654  CB  GLU A  38     -21.614  -5.566  64.474  1.00 96.62           C  
ATOM    655  HB2 GLU A  38     -21.630  -4.512  64.752  1.00 96.62           H  
ATOM    656  HB3 GLU A  38     -22.643  -5.879  64.301  1.00 96.62           H  
ATOM    657  O   GLU A  38     -22.175  -6.074  61.223  1.00 96.62           O  
ATOM    658  CG  GLU A  38     -21.054  -6.389  65.651  1.00 96.62           C  
ATOM    659  HG2 GLU A  38     -20.077  -5.989  65.922  1.00 96.62           H  
ATOM    660  HG3 GLU A  38     -21.711  -6.257  66.510  1.00 96.62           H  
ATOM    661  CD  GLU A  38     -20.913  -7.896  65.354  1.00 96.62           C  
ATOM    662  OE1 GLU A  38     -19.998  -8.538  65.926  1.00 96.62           O  
ATOM    663  OE2 GLU A  38     -21.642  -8.438  64.501  1.00 96.62           O  
ATOM    664  N   ASN A  39     -21.588  -3.953  61.649  1.00 96.03           N  
ATOM    665  H   ASN A  39     -21.156  -3.311  62.298  1.00 96.03           H  
ATOM    666  CA  ASN A  39     -22.216  -3.431  60.431  1.00 96.03           C  
ATOM    667  HA  ASN A  39     -23.271  -3.705  60.433  1.00 96.03           H  
ATOM    668  C   ASN A  39     -21.606  -4.053  59.161  1.00 96.03           C  
ATOM    669  CB  ASN A  39     -22.101  -1.899  60.419  1.00 96.03           C  
ATOM    670  HB2 ASN A  39     -21.065  -1.608  60.587  1.00 96.03           H  
ATOM    671  HB3 ASN A  39     -22.404  -1.530  59.439  1.00 96.03           H  
ATOM    672  O   ASN A  39     -22.334  -4.525  58.289  1.00 96.03           O  
ATOM    673  CG  ASN A  39     -22.989  -1.223  61.449  1.00 96.03           C  
ATOM    674  ND2 ASN A  39     -22.681   0.001  61.805  1.00 96.03           N  
ATOM    675 HD21 ASN A  39     -21.843   0.439  61.451  1.00 96.03           H  
ATOM    676 HD22 ASN A  39     -23.258   0.400  62.532  1.00 96.03           H  
ATOM    677  OD1 ASN A  39     -23.977  -1.750  61.930  1.00 96.03           O  
ATOM    678  N   ILE A  40     -20.271  -4.135  59.086  1.00 97.82           N  
ATOM    679  H   ILE A  40     -19.727  -3.719  59.828  1.00 97.82           H  
ATOM    680  CA  ILE A  40     -19.570  -4.770  57.959  1.00 97.82           C  
ATOM    681  HA  ILE A  40     -19.898  -4.295  57.034  1.00 97.82           H  
ATOM    682  C   ILE A  40     -19.937  -6.257  57.848  1.00 97.82           C  
ATOM    683  CB  ILE A  40     -18.041  -4.567  58.097  1.00 97.82           C  
ATOM    684  HB  ILE A  40     -17.748  -4.849  59.109  1.00 97.82           H  
ATOM    685  O   ILE A  40     -20.099  -6.772  56.742  1.00 97.82           O  
ATOM    686  CG1 ILE A  40     -17.679  -3.081  57.870  1.00 97.82           C  
ATOM    687 HG12 ILE A  40     -18.364  -2.444  58.429  1.00 97.82           H  
ATOM    688 HG13 ILE A  40     -17.803  -2.835  56.815  1.00 97.82           H  
ATOM    689  CG2 ILE A  40     -17.251  -5.448  57.106  1.00 97.82           C  
ATOM    690 HG21 ILE A  40     -16.181  -5.259  57.189  1.00 97.82           H  
ATOM    691 HG22 ILE A  40     -17.412  -6.505  57.320  1.00 97.82           H  
ATOM    692 HG23 ILE A  40     -17.577  -5.237  56.088  1.00 97.82           H  
ATOM    693  CD1 ILE A  40     -16.252  -2.717  58.306  1.00 97.82           C  
ATOM    694 HD11 ILE A  40     -16.123  -1.637  58.232  1.00 97.82           H  
ATOM    695 HD12 ILE A  40     -15.515  -3.197  57.663  1.00 97.82           H  
ATOM    696 HD13 ILE A  40     -16.092  -3.020  59.341  1.00 97.82           H  
ATOM    697  N   ARG A  41     -20.083  -6.972  58.972  1.00 96.82           N  
ATOM    698  H   ARG A  41     -19.966  -6.496  59.855  1.00 96.82           H  
ATOM    699  CA  ARG A  41     -20.480  -8.391  58.971  1.00 96.82           C  
ATOM    700  HA  ARG A  41     -19.796  -8.956  58.338  1.00 96.82           H  
ATOM    701  C   ARG A  41     -21.862  -8.596  58.363  1.00 96.82           C  
ATOM    702  CB  ARG A  41     -20.447  -8.955  60.396  1.00 96.82           C  
ATOM    703  HB2 ARG A  41     -21.035  -9.872  60.433  1.00 96.82           H  
ATOM    704  HB3 ARG A  41     -20.899  -8.243  61.086  1.00 96.82           H  
ATOM    705  O   ARG A  41     -22.024  -9.515  57.557  1.00 96.82           O  
ATOM    706  CG  ARG A  41     -19.024  -9.285  60.846  1.00 96.82           C  
ATOM    707  HG2 ARG A  41     -18.660 -10.139  60.274  1.00 96.82           H  
ATOM    708  HG3 ARG A  41     -18.361  -8.437  60.671  1.00 96.82           H  
ATOM    709  CD  ARG A  41     -19.036  -9.627  62.335  1.00 96.82           C  
ATOM    710  HD2 ARG A  41     -19.765 -10.416  62.519  1.00 96.82           H  
ATOM    711  HD3 ARG A  41     -19.344  -8.744  62.896  1.00 96.82           H  
ATOM    712  NE  ARG A  41     -17.705 -10.062  62.783  1.00 96.82           N  
ATOM    713  HE  ARG A  41     -16.970 -10.053  62.090  1.00 96.82           H  
ATOM    714  NH1 ARG A  41     -18.265 -10.406  64.988  1.00 96.82           N  
ATOM    715 HH11 ARG A  41     -19.104  -9.850  64.904  1.00 96.82           H  
ATOM    716 HH12 ARG A  41     -18.016 -10.595  65.949  1.00 96.82           H  
ATOM    717  NH2 ARG A  41     -16.201 -10.855  64.283  1.00 96.82           N  
ATOM    718 HH21 ARG A  41     -15.505 -10.887  63.551  1.00 96.82           H  
ATOM    719 HH22 ARG A  41     -15.993 -11.147  65.227  1.00 96.82           H  
ATOM    720  CZ  ARG A  41     -17.406 -10.436  64.011  1.00 96.82           C  
ATOM    721  N   GLU A  42     -22.830  -7.750  58.704  1.00 96.25           N  
ATOM    722  H   GLU A  42     -22.639  -7.037  59.393  1.00 96.25           H  
ATOM    723  CA  GLU A  42     -24.170  -7.831  58.117  1.00 96.25           C  
ATOM    724  HA  GLU A  42     -24.510  -8.865  58.169  1.00 96.25           H  
ATOM    725  C   GLU A  42     -24.163  -7.480  56.621  1.00 96.25           C  
ATOM    726  CB  GLU A  42     -25.165  -6.965  58.908  1.00 96.25           C  
ATOM    727  HB2 GLU A  42     -24.748  -5.966  59.038  1.00 96.25           H  
ATOM    728  HB3 GLU A  42     -26.085  -6.868  58.333  1.00 96.25           H  
ATOM    729  O   GLU A  42     -24.764  -8.200  55.820  1.00 96.25           O  
ATOM    730  CG  GLU A  42     -25.517  -7.551  60.292  1.00 96.25           C  
ATOM    731  HG2 GLU A  42     -26.188  -6.853  60.791  1.00 96.25           H  
ATOM    732  HG3 GLU A  42     -24.606  -7.612  60.887  1.00 96.25           H  
ATOM    733  CD  GLU A  42     -26.194  -8.944  60.258  1.00 96.25           C  
ATOM    734  OE1 GLU A  42     -26.254  -9.620  61.309  1.00 96.25           O  
ATOM    735  OE2 GLU A  42     -26.662  -9.408  59.189  1.00 96.25           O  
ATOM    736  N   GLU A  43     -23.404  -6.464  56.197  1.00 97.32           N  
ATOM    737  H   GLU A  43     -22.953  -5.873  56.880  1.00 97.32           H  
ATOM    738  CA  GLU A  43     -23.239  -6.150  54.768  1.00 97.32           C  
ATOM    739  HA  GLU A  43     -24.217  -5.956  54.328  1.00 97.32           H  
ATOM    740  C   GLU A  43     -22.610  -7.311  53.982  1.00 97.32           C  
ATOM    741  CB  GLU A  43     -22.367  -4.902  54.587  1.00 97.32           C  
ATOM    742  HB2 GLU A  43     -21.460  -5.002  55.185  1.00 97.32           H  
ATOM    743  HB3 GLU A  43     -22.082  -4.844  53.537  1.00 97.32           H  
ATOM    744  O   GLU A  43     -23.085  -7.678  52.903  1.00 97.32           O  
ATOM    745  CG  GLU A  43     -23.091  -3.600  54.957  1.00 97.32           C  
ATOM    746  HG2 GLU A  43     -23.389  -3.637  56.004  1.00 97.32           H  
ATOM    747  HG3 GLU A  43     -23.996  -3.527  54.353  1.00 97.32           H  
ATOM    748  CD  GLU A  43     -22.223  -2.354  54.712  1.00 97.32           C  
ATOM    749  OE1 GLU A  43     -22.692  -1.250  55.070  1.00 97.32           O  
ATOM    750  OE2 GLU A  43     -21.112  -2.495  54.146  1.00 97.32           O  
ATOM    751  N   VAL A  44     -21.564  -7.940  54.529  1.00 97.47           N  
ATOM    752  H   VAL A  44     -21.205  -7.578  55.401  1.00 97.47           H  
ATOM    753  CA  VAL A  44     -20.914  -9.108  53.916  1.00 97.47           C  
ATOM    754  HA  VAL A  44     -20.594  -8.839  52.909  1.00 97.47           H  
ATOM    755  C   VAL A  44     -21.901 -10.265  53.768  1.00 97.47           C  
ATOM    756  CB  VAL A  44     -19.668  -9.526  54.722  1.00 97.47           C  
ATOM    757  HB  VAL A  44     -19.912  -9.549  55.784  1.00 97.47           H  
ATOM    758  O   VAL A  44     -21.933 -10.910  52.718  1.00 97.47           O  
ATOM    759  CG1 VAL A  44     -19.128 -10.910  54.323  1.00 97.47           C  
ATOM    760 HG11 VAL A  44     -18.192 -11.104  54.847  1.00 97.47           H  
ATOM    761 HG12 VAL A  44     -19.839 -11.686  54.607  1.00 97.47           H  
ATOM    762 HG13 VAL A  44     -18.958 -10.950  53.248  1.00 97.47           H  
ATOM    763  CG2 VAL A  44     -18.529  -8.523  54.492  1.00 97.47           C  
ATOM    764 HG21 VAL A  44     -18.186  -8.571  53.458  1.00 97.47           H  
ATOM    765 HG22 VAL A  44     -18.870  -7.507  54.693  1.00 97.47           H  
ATOM    766 HG23 VAL A  44     -17.699  -8.745  55.163  1.00 97.47           H  
ATOM    767  N   LYS A  45     -22.741 -10.510  54.775  1.00 96.41           N  
ATOM    768  H   LYS A  45     -22.673  -9.928  55.598  1.00 96.41           H  
ATOM    769  CA  LYS A  45     -23.761 -11.564  54.747  1.00 96.41           C  
ATOM    770  HA  LYS A  45     -23.286 -12.516  54.511  1.00 96.41           H  
ATOM    771  C   LYS A  45     -24.826 -11.311  53.674  1.00 96.41           C  
ATOM    772  CB  LYS A  45     -24.354 -11.636  56.151  1.00 96.41           C  
ATOM    773  HB2 LYS A  45     -24.813 -10.674  56.379  1.00 96.41           H  
ATOM    774  HB3 LYS A  45     -23.539 -11.792  56.858  1.00 96.41           H  
ATOM    775  O   LYS A  45     -25.175 -12.237  52.941  1.00 96.41           O  
ATOM    776  CG  LYS A  45     -25.393 -12.744  56.354  1.00 96.41           C  
ATOM    777  HG2 LYS A  45     -24.944 -13.725  56.202  1.00 96.41           H  
ATOM    778  HG3 LYS A  45     -26.234 -12.605  55.675  1.00 96.41           H  
ATOM    779  CD  LYS A  45     -25.864 -12.587  57.799  1.00 96.41           C  
ATOM    780  HD2 LYS A  45     -26.154 -11.545  57.936  1.00 96.41           H  
ATOM    781  HD3 LYS A  45     -25.032 -12.790  58.474  1.00 96.41           H  
ATOM    782  CE  LYS A  45     -27.056 -13.448  58.190  1.00 96.41           C  
ATOM    783  HE2 LYS A  45     -27.824 -13.345  57.423  1.00 96.41           H  
ATOM    784  HE3 LYS A  45     -26.752 -14.492  58.263  1.00 96.41           H  
ATOM    785  NZ  LYS A  45     -27.553 -12.926  59.487  1.00 96.41           N  
ATOM    786  HZ1 LYS A  45     -28.425 -13.345  59.779  1.00 96.41           H  
ATOM    787  HZ2 LYS A  45     -27.678 -11.927  59.419  1.00 96.41           H  
ATOM    788  HZ3 LYS A  45     -26.857 -13.019  60.212  1.00 96.41           H  
ATOM    789  N   ILE A  46     -25.295 -10.071  53.524  1.00 94.31           N  
ATOM    790  H   ILE A  46     -24.988  -9.366  54.179  1.00 94.31           H  
ATOM    791  CA  ILE A  46     -26.228  -9.682  52.449  1.00 94.31           C  
ATOM    792  HA  ILE A  46     -27.106 -10.327  52.491  1.00 94.31           H  
ATOM    793  C   ILE A  46     -25.579  -9.895  51.073  1.00 94.31           C  
ATOM    794  CB  ILE A  46     -26.691  -8.219  52.650  1.00 94.31           C  
ATOM    795  HB  ILE A  46     -25.809  -7.593  52.789  1.00 94.31           H  
ATOM    796  O   ILE A  46     -26.182 -10.481  50.173  1.00 94.31           O  
ATOM    797  CG1 ILE A  46     -27.579  -8.111  53.911  1.00 94.31           C  
ATOM    798 HG12 ILE A  46     -27.108  -8.639  54.741  1.00 94.31           H  
ATOM    799 HG13 ILE A  46     -28.540  -8.591  53.723  1.00 94.31           H  
ATOM    800  CG2 ILE A  46     -27.457  -7.702  51.415  1.00 94.31           C  
ATOM    801 HG21 ILE A  46     -28.304  -8.355  51.200  1.00 94.31           H  
ATOM    802 HG22 ILE A  46     -26.799  -7.662  50.548  1.00 94.31           H  
ATOM    803 HG23 ILE A  46     -27.818  -6.688  51.588  1.00 94.31           H  
ATOM    804  CD1 ILE A  46     -27.821  -6.669  54.376  1.00 94.31           C  
ATOM    805 HD11 ILE A  46     -28.425  -6.123  53.652  1.00 94.31           H  
ATOM    806 HD12 ILE A  46     -26.867  -6.160  54.517  1.00 94.31           H  
ATOM    807 HD13 ILE A  46     -28.352  -6.684  55.328  1.00 94.31           H  
ATOM    808  N   ASN A  47     -24.319  -9.487  50.910  1.00 94.95           N  
ATOM    809  H   ASN A  47     -23.878  -8.979  51.663  1.00 94.95           H  
ATOM    810  CA  ASN A  47     -23.592  -9.665  49.653  1.00 94.95           C  
ATOM    811  HA  ASN A  47     -24.190  -9.248  48.843  1.00 94.95           H  
ATOM    812  C   ASN A  47     -23.380 -11.143  49.297  1.00 94.95           C  
ATOM    813  CB  ASN A  47     -22.267  -8.892  49.735  1.00 94.95           C  
ATOM    814  HB2 ASN A  47     -21.768  -9.111  50.678  1.00 94.95           H  
ATOM    815  HB3 ASN A  47     -21.614  -9.201  48.918  1.00 94.95           H  
ATOM    816  O   ASN A  47     -23.509 -11.515  48.131  1.00 94.95           O  
ATOM    817  CG  ASN A  47     -22.477  -7.395  49.600  1.00 94.95           C  
ATOM    818  ND2 ASN A  47     -21.603  -6.594  50.159  1.00 94.95           N  
ATOM    819 HD21 ASN A  47     -21.831  -5.611  50.133  1.00 94.95           H  
ATOM    820 HD22 ASN A  47     -20.927  -6.956  50.817  1.00 94.95           H  
ATOM    821  OD1 ASN A  47     -23.407  -6.931  48.959  1.00 94.95           O  
ATOM    822  N   GLN A  48     -23.125 -12.004  50.284  1.00 95.31           N  
ATOM    823  H   GLN A  48     -22.998 -11.641  51.219  1.00 95.31           H  
ATOM    824  CA  GLN A  48     -23.048 -13.451  50.073  1.00 95.31           C  
ATOM    825  HA  GLN A  48     -22.296 -13.662  49.312  1.00 95.31           H  
ATOM    826  C   GLN A  48     -24.374 -14.026  49.559  1.00 95.31           C  
ATOM    827  CB  GLN A  48     -22.633 -14.142  51.377  1.00 95.31           C  
ATOM    828  HB2 GLN A  48     -23.229 -13.747  52.200  1.00 95.31           H  
ATOM    829  HB3 GLN A  48     -22.832 -15.210  51.295  1.00 95.31           H  
ATOM    830  O   GLN A  48     -24.367 -14.822  48.622  1.00 95.31           O  
ATOM    831  CG  GLN A  48     -21.139 -13.957  51.679  1.00 95.31           C  
ATOM    832  HG2 GLN A  48     -20.866 -12.904  51.622  1.00 95.31           H  
ATOM    833  HG3 GLN A  48     -20.562 -14.491  50.924  1.00 95.31           H  
ATOM    834  CD  GLN A  48     -20.746 -14.482  53.057  1.00 95.31           C  
ATOM    835  NE2 GLN A  48     -19.467 -14.575  53.344  1.00 95.31           N  
ATOM    836 HE21 GLN A  48     -19.255 -14.909  54.273  1.00 95.31           H  
ATOM    837 HE22 GLN A  48     -18.766 -14.267  52.685  1.00 95.31           H  
ATOM    838  OE1 GLN A  48     -21.556 -14.827  53.902  1.00 95.31           O  
ATOM    839  N   GLN A  49     -25.514 -13.590  50.104  1.00 91.95           N  
ATOM    840  H   GLN A  49     -25.468 -12.926  50.864  1.00 91.95           H  
ATOM    841  CA  GLN A  49     -26.834 -14.016  49.620  1.00 91.95           C  
ATOM    842  HA  GLN A  49     -26.879 -15.105  49.626  1.00 91.95           H  
ATOM    843  C   GLN A  49     -27.090 -13.567  48.173  1.00 91.95           C  
ATOM    844  CB  GLN A  49     -27.928 -13.476  50.551  1.00 91.95           C  
ATOM    845  HB2 GLN A  49     -27.808 -12.399  50.668  1.00 91.95           H  
ATOM    846  HB3 GLN A  49     -28.900 -13.661  50.095  1.00 91.95           H  
ATOM    847  O   GLN A  49     -27.552 -14.361  47.351  1.00 91.95           O  
ATOM    848  CG  GLN A  49     -27.907 -14.151  51.930  1.00 91.95           C  
ATOM    849  HG2 GLN A  49     -26.920 -14.054  52.383  1.00 91.95           H  
ATOM    850  HG3 GLN A  49     -28.117 -15.213  51.805  1.00 91.95           H  
ATOM    851  CD  GLN A  49     -28.931 -13.559  52.893  1.00 91.95           C  
ATOM    852  NE2 GLN A  49     -29.190 -14.209  54.006  1.00 91.95           N  
ATOM    853 HE21 GLN A  49     -29.911 -13.795  54.580  1.00 91.95           H  
ATOM    854 HE22 GLN A  49     -28.743 -15.094  54.199  1.00 91.95           H  
ATOM    855  OE1 GLN A  49     -29.533 -12.522  52.680  1.00 91.95           O  
ATOM    856  N   ASN A  50     -26.730 -12.325  47.835  1.00 93.80           N  
ATOM    857  H   ASN A  50     -26.403 -11.709  48.565  1.00 93.80           H  
ATOM    858  CA  ASN A  50     -26.848 -11.805  46.470  1.00 93.80           C  
ATOM    859  HA  ASN A  50     -27.881 -11.915  46.139  1.00 93.80           H  
ATOM    860  C   ASN A  50     -25.980 -12.588  45.473  1.00 93.80           C  
ATOM    861  CB  ASN A  50     -26.481 -10.311  46.473  1.00 93.80           C  
ATOM    862  HB2 ASN A  50     -25.523 -10.169  46.973  1.00 93.80           H  
ATOM    863  HB3 ASN A  50     -26.381  -9.964  45.444  1.00 93.80           H  
ATOM    864  O   ASN A  50     -26.433 -12.892  44.369  1.00 93.80           O  
ATOM    865  CG  ASN A  50     -27.533  -9.443  47.138  1.00 93.80           C  
ATOM    866  ND2 ASN A  50     -27.152  -8.290  47.636  1.00 93.80           N  
ATOM    867 HD21 ASN A  50     -26.178  -8.021  47.653  1.00 93.80           H  
ATOM    868 HD22 ASN A  50     -27.863  -7.756  48.117  1.00 93.80           H  
ATOM    869  OD1 ASN A  50     -28.709  -9.764  47.180  1.00 93.80           O  
ATOM    870  N   LEU A  51     -24.757 -12.955  45.866  1.00 93.64           N  
ATOM    871  H   LEU A  51     -24.434 -12.654  46.774  1.00 93.64           H  
ATOM    872  CA  LEU A  51     -23.858 -13.763  45.038  1.00 93.64           C  
ATOM    873  HA  LEU A  51     -23.764 -13.290  44.061  1.00 93.64           H  
ATOM    874  C   LEU A  51     -24.414 -15.166  44.778  1.00 93.64           C  
ATOM    875  CB  LEU A  51     -22.475 -13.843  45.706  1.00 93.64           C  
ATOM    876  HB2 LEU A  51     -22.610 -14.068  46.764  1.00 93.64           H  
ATOM    877  HB3 LEU A  51     -21.917 -14.670  45.265  1.00 93.64           H  
ATOM    878  O   LEU A  51     -24.337 -15.640  43.645  1.00 93.64           O  
ATOM    879  CG  LEU A  51     -21.635 -12.564  45.559  1.00 93.64           C  
ATOM    880  HG  LEU A  51     -22.220 -11.694  45.857  1.00 93.64           H  
ATOM    881  CD1 LEU A  51     -20.405 -12.660  46.463  1.00 93.64           C  
ATOM    882 HD11 LEU A  51     -19.809 -11.752  46.368  1.00 93.64           H  
ATOM    883 HD12 LEU A  51     -19.800 -13.524  46.186  1.00 93.64           H  
ATOM    884 HD13 LEU A  51     -20.726 -12.756  47.500  1.00 93.64           H  
ATOM    885  CD2 LEU A  51     -21.153 -12.361  44.119  1.00 93.64           C  
ATOM    886 HD21 LEU A  51     -22.002 -12.193  43.456  1.00 93.64           H  
ATOM    887 HD22 LEU A  51     -20.596 -13.234  43.781  1.00 93.64           H  
ATOM    888 HD23 LEU A  51     -20.509 -11.483  44.071  1.00 93.64           H  
ATOM    889  N   THR A  52     -25.015 -15.808  45.783  1.00 93.36           N  
ATOM    890  H   THR A  52     -24.979 -15.411  46.711  1.00 93.36           H  
ATOM    891  CA  THR A  52     -25.671 -17.115  45.610  1.00 93.36           C  
ATOM    892  HA  THR A  52     -24.936 -17.831  45.242  1.00 93.36           H  
ATOM    893  C   THR A  52     -26.790 -17.037  44.570  1.00 93.36           C  
ATOM    894  CB  THR A  52     -26.206 -17.637  46.950  1.00 93.36           C  
ATOM    895  HB  THR A  52     -26.953 -16.947  47.342  1.00 93.36           H  
ATOM    896  O   THR A  52     -26.802 -17.824  43.626  1.00 93.36           O  
ATOM    897  CG2 THR A  52     -26.811 -19.035  46.848  1.00 93.36           C  
ATOM    898 HG21 THR A  52     -26.085 -19.728  46.423  1.00 93.36           H  
ATOM    899 HG22 THR A  52     -27.109 -19.385  47.837  1.00 93.36           H  
ATOM    900 HG23 THR A  52     -27.696 -19.020  46.213  1.00 93.36           H  
ATOM    901  OG1 THR A  52     -25.138 -17.730  47.865  1.00 93.36           O  
ATOM    902  HG1 THR A  52     -25.517 -17.780  48.746  1.00 93.36           H  
ATOM    903  N   ARG A  53     -27.661 -16.023  44.657  1.00 90.98           N  
ATOM    904  H   ARG A  53     -27.585 -15.401  45.449  1.00 90.98           H  
ATOM    905  CA  ARG A  53     -28.757 -15.816  43.693  1.00 90.98           C  
ATOM    906  HA  ARG A  53     -29.336 -16.737  43.625  1.00 90.98           H  
ATOM    907  C   ARG A  53     -28.258 -15.505  42.276  1.00 90.98           C  
ATOM    908  CB  ARG A  53     -29.652 -14.695  44.233  1.00 90.98           C  
ATOM    909  HB2 ARG A  53     -29.106 -13.751  44.216  1.00 90.98           H  
ATOM    910  HB3 ARG A  53     -29.914 -14.923  45.266  1.00 90.98           H  
ATOM    911  O   ARG A  53     -28.845 -15.946  41.285  1.00 90.98           O  
ATOM    912  CG  ARG A  53     -30.944 -14.560  43.421  1.00 90.98           C  
ATOM    913  HG2 ARG A  53     -31.486 -15.505  43.448  1.00 90.98           H  
ATOM    914  HG3 ARG A  53     -30.711 -14.310  42.386  1.00 90.98           H  
ATOM    915  CD  ARG A  53     -31.813 -13.452  44.015  1.00 90.98           C  
ATOM    916  HD2 ARG A  53     -32.033 -13.702  45.053  1.00 90.98           H  
ATOM    917  HD3 ARG A  53     -31.257 -12.515  43.985  1.00 90.98           H  
ATOM    918  NE  ARG A  53     -33.070 -13.311  43.262  1.00 90.98           N  
ATOM    919  HE  ARG A  53     -33.198 -13.948  42.488  1.00 90.98           H  
ATOM    920  NH1 ARG A  53     -33.974 -11.626  44.526  1.00 90.98           N  
ATOM    921 HH11 ARG A  53     -33.141 -11.634  45.097  1.00 90.98           H  
ATOM    922 HH12 ARG A  53     -34.730 -10.988  44.732  1.00 90.98           H  
ATOM    923  NH2 ARG A  53     -35.127 -12.457  42.801  1.00 90.98           N  
ATOM    924 HH21 ARG A  53     -35.214 -13.110  42.035  1.00 90.98           H  
ATOM    925 HH22 ARG A  53     -35.879 -11.818  43.012  1.00 90.98           H  
ATOM    926  CZ  ARG A  53     -34.048 -12.468  43.532  1.00 90.98           C  
ATOM    927  N   LEU A  54     -27.170 -14.739  42.161  1.00 90.24           N  
ATOM    928  H   LEU A  54     -26.762 -14.358  43.002  1.00 90.24           H  
ATOM    929  CA  LEU A  54     -26.547 -14.445  40.871  1.00 90.24           C  
ATOM    930  HA  LEU A  54     -27.319 -14.061  40.204  1.00 90.24           H  
ATOM    931  C   LEU A  54     -25.976 -15.715  40.229  1.00 90.24           C  
ATOM    932  CB  LEU A  54     -25.466 -13.367  41.063  1.00 90.24           C  
ATOM    933  HB2 LEU A  54     -25.918 -12.499  41.544  1.00 90.24           H  
ATOM    934  HB3 LEU A  54     -24.697 -13.757  41.729  1.00 90.24           H  
ATOM    935  O   LEU A  54     -26.142 -15.915  39.028  1.00 90.24           O  
ATOM    936  CG  LEU A  54     -24.797 -12.915  39.750  1.00 90.24           C  
ATOM    937  HG  LEU A  54     -24.334 -13.771  39.260  1.00 90.24           H  
ATOM    938  CD1 LEU A  54     -25.792 -12.265  38.784  1.00 90.24           C  
ATOM    939 HD11 LEU A  54     -25.260 -11.881  37.914  1.00 90.24           H  
ATOM    940 HD12 LEU A  54     -26.318 -11.448  39.277  1.00 90.24           H  
ATOM    941 HD13 LEU A  54     -26.510 -13.007  38.434  1.00 90.24           H  
ATOM    942  CD2 LEU A  54     -23.698 -11.900  40.061  1.00 90.24           C  
ATOM    943 HD21 LEU A  54     -24.125 -11.021  40.544  1.00 90.24           H  
ATOM    944 HD22 LEU A  54     -22.959 -12.353  40.723  1.00 90.24           H  
ATOM    945 HD23 LEU A  54     -23.202 -11.601  39.138  1.00 90.24           H  
ATOM    946  N   LYS A  55     -25.358 -16.589  41.029  1.00 91.72           N  
ATOM    947  H   LYS A  55     -25.263 -16.358  42.008  1.00 91.72           H  
ATOM    948  CA  LYS A  55     -24.826 -17.871  40.563  1.00 91.72           C  
ATOM    949  HA  LYS A  55     -24.147 -17.683  39.731  1.00 91.72           H  
ATOM    950  C   LYS A  55     -25.929 -18.777  40.009  1.00 91.72           C  
ATOM    951  CB  LYS A  55     -24.040 -18.526  41.703  1.00 91.72           C  
ATOM    952  HB2 LYS A  55     -23.336 -17.802  42.114  1.00 91.72           H  
ATOM    953  HB3 LYS A  55     -24.723 -18.840  42.492  1.00 91.72           H  
ATOM    954  O   LYS A  55     -25.803 -19.245  38.886  1.00 91.72           O  
ATOM    955  CG  LYS A  55     -23.260 -19.738  41.191  1.00 91.72           C  
ATOM    956  HG2 LYS A  55     -22.580 -19.424  40.399  1.00 91.72           H  
ATOM    957  HG3 LYS A  55     -23.954 -20.476  40.790  1.00 91.72           H  
ATOM    958  CD  LYS A  55     -22.460 -20.373  42.328  1.00 91.72           C  
ATOM    959  HD2 LYS A  55     -23.146 -20.668  43.122  1.00 91.72           H  
ATOM    960  HD3 LYS A  55     -21.732 -19.659  42.712  1.00 91.72           H  
ATOM    961  CE  LYS A  55     -21.756 -21.604  41.760  1.00 91.72           C  
ATOM    962  HE2 LYS A  55     -22.509 -22.236  41.289  1.00 91.72           H  
ATOM    963  HE3 LYS A  55     -21.069 -21.288  40.975  1.00 91.72           H  
ATOM    964  NZ  LYS A  55     -21.044 -22.354  42.820  1.00 91.72           N  
ATOM    965  HZ1 LYS A  55     -20.342 -21.773  43.255  1.00 91.72           H  
ATOM    966  HZ2 LYS A  55     -21.712 -22.659  43.513  1.00 91.72           H  
ATOM    967  HZ3 LYS A  55     -20.612 -23.172  42.416  1.00 91.72           H  
ATOM    968  N   GLU A  56     -27.045 -18.916  40.726  1.00 91.53           N  
ATOM    969  H   GLU A  56     -27.070 -18.530  41.659  1.00 91.53           H  
ATOM    970  CA  GLU A  56     -28.217 -19.675  40.253  1.00 91.53           C  
ATOM    971  HA  GLU A  56     -27.945 -20.719  40.098  1.00 91.53           H  
ATOM    972  C   GLU A  56     -28.761 -19.133  38.921  1.00 91.53           C  
ATOM    973  CB  GLU A  56     -29.330 -19.590  41.309  1.00 91.53           C  
ATOM    974  HB2 GLU A  56     -29.505 -18.537  41.529  1.00 91.53           H  
ATOM    975  HB3 GLU A  56     -30.248 -20.009  40.895  1.00 91.53           H  
ATOM    976  O   GLU A  56     -29.128 -19.892  38.024  1.00 91.53           O  
ATOM    977  CG  GLU A  56     -29.001 -20.342  42.609  1.00 91.53           C  
ATOM    978  HG2 GLU A  56     -29.004 -21.411  42.397  1.00 91.53           H  
ATOM    979  HG3 GLU A  56     -27.997 -20.075  42.940  1.00 91.53           H  
ATOM    980  CD  GLU A  56     -29.988 -20.040  43.751  1.00 91.53           C  
ATOM    981  OE1 GLU A  56     -29.861 -20.707  44.802  1.00 91.53           O  
ATOM    982  OE2 GLU A  56     -30.831 -19.121  43.602  1.00 91.53           O  
ATOM    983  N   THR A  57     -28.771 -17.807  38.758  1.00 91.53           N  
ATOM    984  H   THR A  57     -28.453 -17.238  39.529  1.00 91.53           H  
ATOM    985  CA  THR A  57     -29.202 -17.163  37.508  1.00 91.53           C  
ATOM    986  HA  THR A  57     -30.180 -17.558  37.233  1.00 91.53           H  
ATOM    987  C   THR A  57     -28.243 -17.472  36.355  1.00 91.53           C  
ATOM    988  CB  THR A  57     -29.326 -15.643  37.689  1.00 91.53           C  
ATOM    989  HB  THR A  57     -28.344 -15.222  37.905  1.00 91.53           H  
ATOM    990  O   THR A  57     -28.691 -17.744  35.242  1.00 91.53           O  
ATOM    991  CG2 THR A  57     -29.893 -14.952  36.448  1.00 91.53           C  
ATOM    992 HG21 THR A  57     -30.055 -13.895  36.661  1.00 91.53           H  
ATOM    993 HG22 THR A  57     -29.192 -15.034  35.617  1.00 91.53           H  
ATOM    994 HG23 THR A  57     -30.841 -15.413  36.169  1.00 91.53           H  
ATOM    995  OG1 THR A  57     -30.190 -15.339  38.766  1.00 91.53           O  
ATOM    996  HG1 THR A  57     -29.806 -15.707  39.565  1.00 91.53           H  
ATOM    997  N   ILE A  58     -26.931 -17.449  36.606  1.00 87.98           N  
ATOM    998  H   ILE A  58     -26.626 -17.259  37.549  1.00 87.98           H  
ATOM    999  CA  ILE A  58     -25.912 -17.792  35.604  1.00 87.98           C  
ATOM   1000  HA  ILE A  58     -26.088 -17.194  34.710  1.00 87.98           H  
ATOM   1001  C   ILE A  58     -26.046 -19.255  35.177  1.00 87.98           C  
ATOM   1002  CB  ILE A  58     -24.496 -17.461  36.131  1.00 87.98           C  
ATOM   1003  HB  ILE A  58     -24.400 -17.849  37.145  1.00 87.98           H  
ATOM   1004  O   ILE A  58     -26.043 -19.522  33.976  1.00 87.98           O  
ATOM   1005  CG1 ILE A  58     -24.312 -15.926  36.163  1.00 87.98           C  
ATOM   1006 HG12 ILE A  58     -25.176 -15.465  36.642  1.00 87.98           H  
ATOM   1007 HG13 ILE A  58     -24.263 -15.545  35.143  1.00 87.98           H  
ATOM   1008  CG2 ILE A  58     -23.396 -18.114  35.269  1.00 87.98           C  
ATOM   1009 HG21 ILE A  58     -23.504 -17.817  34.226  1.00 87.98           H  
ATOM   1010 HG22 ILE A  58     -23.460 -19.200  35.341  1.00 87.98           H  
ATOM   1011 HG23 ILE A  58     -22.406 -17.837  35.630  1.00 87.98           H  
ATOM   1012  CD1 ILE A  58     -23.066 -15.462  36.928  1.00 87.98           C  
ATOM   1013 HD11 ILE A  58     -23.074 -14.374  36.999  1.00 87.98           H  
ATOM   1014 HD12 ILE A  58     -22.157 -15.767  36.410  1.00 87.98           H  
ATOM   1015 HD13 ILE A  58     -23.074 -15.880  37.935  1.00 87.98           H  
ATOM   1016  N   ASP A  59     -26.228 -20.176  36.122  1.00 89.96           N  
ATOM   1017  H   ASP A  59     -26.158 -19.902  37.091  1.00 89.96           H  
ATOM   1018  CA  ASP A  59     -26.373 -21.606  35.830  1.00 89.96           C  
ATOM   1019  HA  ASP A  59     -25.500 -21.942  35.270  1.00 89.96           H  
ATOM   1020  C   ASP A  59     -27.618 -21.868  34.951  1.00 89.96           C  
ATOM   1021  CB  ASP A  59     -26.418 -22.397  37.155  1.00 89.96           C  
ATOM   1022  HB2 ASP A  59     -26.644 -23.438  36.923  1.00 89.96           H  
ATOM   1023  HB3 ASP A  59     -27.233 -22.011  37.769  1.00 89.96           H  
ATOM   1024  O   ASP A  59     -27.554 -22.610  33.967  1.00 89.96           O  
ATOM   1025  CG  ASP A  59     -25.111 -22.368  37.977  1.00 89.96           C  
ATOM   1026  OD1 ASP A  59     -24.040 -22.041  37.417  1.00 89.96           O  
ATOM   1027  OD2 ASP A  59     -25.169 -22.697  39.187  1.00 89.96           O  
ATOM   1028  N   LEU A  60     -28.735 -21.175  35.221  1.00 87.19           N  
ATOM   1029  H   LEU A  60     -28.742 -20.606  36.055  1.00 87.19           H  
ATOM   1030  CA  LEU A  60     -29.938 -21.214  34.375  1.00 87.19           C  
ATOM   1031  HA  LEU A  60     -30.233 -22.254  34.235  1.00 87.19           H  
ATOM   1032  C   LEU A  60     -29.700 -20.637  32.971  1.00 87.19           C  
ATOM   1033  CB  LEU A  60     -31.079 -20.438  35.060  1.00 87.19           C  
ATOM   1034  HB2 LEU A  60     -30.687 -19.482  35.408  1.00 87.19           H  
ATOM   1035  HB3 LEU A  60     -31.853 -20.224  34.323  1.00 87.19           H  
ATOM   1036  O   LEU A  60     -30.172 -21.197  31.979  1.00 87.19           O  
ATOM   1037  CG  LEU A  60     -31.736 -21.169  36.242  1.00 87.19           C  
ATOM   1038  HG  LEU A  60     -30.974 -21.518  36.939  1.00 87.19           H  
ATOM   1039  CD1 LEU A  60     -32.669 -20.201  36.974  1.00 87.19           C  
ATOM   1040 HD11 LEU A  60     -33.435 -19.826  36.296  1.00 87.19           H  
ATOM   1041 HD12 LEU A  60     -33.138 -20.713  37.814  1.00 87.19           H  
ATOM   1042 HD13 LEU A  60     -32.083 -19.370  37.367  1.00 87.19           H  
ATOM   1043  CD2 LEU A  60     -32.570 -22.367  35.776  1.00 87.19           C  
ATOM   1044 HD21 LEU A  60     -33.322 -22.049  35.054  1.00 87.19           H  
ATOM   1045 HD22 LEU A  60     -31.923 -23.117  35.321  1.00 87.19           H  
ATOM   1046 HD23 LEU A  60     -33.061 -22.823  36.635  1.00 87.19           H  
ATOM   1047  N   LEU A  61     -28.978 -19.519  32.862  1.00 84.06           N  
ATOM   1048  H   LEU A  61     -28.615 -19.102  33.707  1.00 84.06           H  
ATOM   1049  CA  LEU A  61     -28.650 -18.912  31.569  1.00 84.06           C  
ATOM   1050  HA  LEU A  61     -29.567 -18.797  30.991  1.00 84.06           H  
ATOM   1051  C   LEU A  61     -27.736 -19.814  30.739  1.00 84.06           C  
ATOM   1052  CB  LEU A  61     -28.001 -17.534  31.775  1.00 84.06           C  
ATOM   1053  HB2 LEU A  61     -27.536 -17.222  30.840  1.00 84.06           H  
ATOM   1054  HB3 LEU A  61     -27.208 -17.632  32.517  1.00 84.06           H  
ATOM   1055  O   LEU A  61     -27.958 -19.942  29.538  1.00 84.06           O  
ATOM   1056  CG  LEU A  61     -28.974 -16.429  32.220  1.00 84.06           C  
ATOM   1057  HG  LEU A  61     -29.531 -16.746  33.102  1.00 84.06           H  
ATOM   1058  CD1 LEU A  61     -28.176 -15.171  32.566  1.00 84.06           C  
ATOM   1059 HD11 LEU A  61     -27.484 -15.396  33.377  1.00 84.06           H  
ATOM   1060 HD12 LEU A  61     -28.855 -14.385  32.899  1.00 84.06           H  
ATOM   1061 HD13 LEU A  61     -27.618 -14.827  31.695  1.00 84.06           H  
ATOM   1062  CD2 LEU A  61     -29.983 -16.069  31.126  1.00 84.06           C  
ATOM   1063 HD21 LEU A  61     -30.642 -16.915  30.930  1.00 84.06           H  
ATOM   1064 HD22 LEU A  61     -30.596 -15.231  31.458  1.00 84.06           H  
ATOM   1065 HD23 LEU A  61     -29.461 -15.793  30.210  1.00 84.06           H  
ATOM   1066  N   GLN A  62     -26.756 -20.467  31.365  1.00 83.57           N  
ATOM   1067  H   GLN A  62     -26.633 -20.312  32.355  1.00 83.57           H  
ATOM   1068  CA  GLN A  62     -25.873 -21.428  30.704  1.00 83.57           C  
ATOM   1069  HA  GLN A  62     -25.408 -20.955  29.838  1.00 83.57           H  
ATOM   1070  C   GLN A  62     -26.645 -22.644  30.187  1.00 83.57           C  
ATOM   1071  CB  GLN A  62     -24.775 -21.873  31.677  1.00 83.57           C  
ATOM   1072  HB2 GLN A  62     -25.225 -22.144  32.632  1.00 83.57           H  
ATOM   1073  HB3 GLN A  62     -24.277 -22.754  31.271  1.00 83.57           H  
ATOM   1074  O   GLN A  62     -26.444 -23.043  29.041  1.00 83.57           O  
ATOM   1075  CG  GLN A  62     -23.716 -20.784  31.891  1.00 83.57           C  
ATOM   1076  HG2 GLN A  62     -24.186 -19.867  32.247  1.00 83.57           H  
ATOM   1077  HG3 GLN A  62     -23.230 -20.571  30.939  1.00 83.57           H  
ATOM   1078  CD  GLN A  62     -22.652 -21.200  32.899  1.00 83.57           C  
ATOM   1079  NE2 GLN A  62     -21.571 -20.461  33.012  1.00 83.57           N  
ATOM   1080 HE21 GLN A  62     -21.461 -19.615  32.472  1.00 83.57           H  
ATOM   1081 HE22 GLN A  62     -20.926 -20.778  33.721  1.00 83.57           H  
ATOM   1082  OE1 GLN A  62     -22.735 -22.198  33.588  1.00 83.57           O  
ATOM   1083  N   TYR A  63     -27.572 -23.183  30.986  1.00 80.33           N  
ATOM   1084  H   TYR A  63     -27.646 -22.849  31.936  1.00 80.33           H  
ATOM   1085  CA  TYR A  63     -28.463 -24.261  30.553  1.00 80.33           C  
ATOM   1086  HA  TYR A  63     -27.861 -25.109  30.227  1.00 80.33           H  
ATOM   1087  C   TYR A  63     -29.345 -23.845  29.368  1.00 80.33           C  
ATOM   1088  CB  TYR A  63     -29.333 -24.696  31.737  1.00 80.33           C  
ATOM   1089  HB2 TYR A  63     -29.858 -23.829  32.138  1.00 80.33           H  
ATOM   1090  HB3 TYR A  63     -28.687 -25.080  32.527  1.00 80.33           H  
ATOM   1091  O   TYR A  63     -29.525 -24.595  28.412  1.00 80.33           O  
ATOM   1092  CG  TYR A  63     -30.346 -25.763  31.373  1.00 80.33           C  
ATOM   1093  CD1 TYR A  63     -31.705 -25.430  31.206  1.00 80.33           C  
ATOM   1094  HD1 TYR A  63     -32.035 -24.411  31.345  1.00 80.33           H  
ATOM   1095  CD2 TYR A  63     -29.914 -27.085  31.161  1.00 80.33           C  
ATOM   1096  HD2 TYR A  63     -28.868 -27.331  31.270  1.00 80.33           H  
ATOM   1097  CE1 TYR A  63     -32.634 -26.429  30.854  1.00 80.33           C  
ATOM   1098  HE1 TYR A  63     -33.678 -26.185  30.722  1.00 80.33           H  
ATOM   1099  CE2 TYR A  63     -30.835 -28.082  30.790  1.00 80.33           C  
ATOM   1100  HE2 TYR A  63     -30.494 -29.090  30.609  1.00 80.33           H  
ATOM   1101  OH  TYR A  63     -33.087 -28.700  30.244  1.00 80.33           O  
ATOM   1102  HH  TYR A  63     -32.658 -29.545  30.084  1.00 80.33           H  
ATOM   1103  CZ  TYR A  63     -32.200 -27.755  30.646  1.00 80.33           C  
ATOM   1104  N   ASN A  64     -29.886 -22.627  29.391  1.00 81.70           N  
ATOM   1105  H   ASN A  64     -29.765 -22.053  30.214  1.00 81.70           H  
ATOM   1106  CA  ASN A  64     -30.648 -22.120  28.255  1.00 81.70           C  
ATOM   1107  HA  ASN A  64     -31.416 -22.848  27.994  1.00 81.70           H  
ATOM   1108  C   ASN A  64     -29.759 -21.974  27.016  1.00 81.70           C  
ATOM   1109  CB  ASN A  64     -31.335 -20.806  28.644  1.00 81.70           C  
ATOM   1110  HB2 ASN A  64     -31.745 -20.337  27.750  1.00 81.70           H  
ATOM   1111  HB3 ASN A  64     -30.604 -20.129  29.086  1.00 81.70           H  
ATOM   1112  O   ASN A  64     -30.165 -22.398  25.938  1.00 81.70           O  
ATOM   1113  CG  ASN A  64     -32.483 -21.027  29.612  1.00 81.70           C  
ATOM   1114  ND2 ASN A  64     -32.770 -20.064  30.453  1.00 81.70           N  
ATOM   1115 HD21 ASN A  64     -32.132 -19.288  30.561  1.00 81.70           H  
ATOM   1116 HD22 ASN A  64     -33.482 -20.285  31.134  1.00 81.70           H  
ATOM   1117  OD1 ASN A  64     -33.163 -22.039  29.606  1.00 81.70           O  
ATOM   1118  N   LEU A  65     -28.550 -21.423  27.162  1.00 76.30           N  
ATOM   1119  H   LEU A  65     -28.268 -21.117  28.082  1.00 76.30           H  
ATOM   1120  CA  LEU A  65     -27.616 -21.219  26.054  1.00 76.30           C  
ATOM   1121  HA  LEU A  65     -28.110 -20.594  25.310  1.00 76.30           H  
ATOM   1122  C   LEU A  65     -27.245 -22.543  25.371  1.00 76.30           C  
ATOM   1123  CB  LEU A  65     -26.352 -20.497  26.561  1.00 76.30           C  
ATOM   1124  HB2 LEU A  65     -25.623 -21.245  26.875  1.00 76.30           H  
ATOM   1125  HB3 LEU A  65     -26.583 -19.891  27.437  1.00 76.30           H  
ATOM   1126  O   LEU A  65     -27.312 -22.628  24.148  1.00 76.30           O  
ATOM   1127  CG  LEU A  65     -25.740 -19.586  25.482  1.00 76.30           C  
ATOM   1128  HG  LEU A  65     -25.993 -19.959  24.489  1.00 76.30           H  
ATOM   1129  CD1 LEU A  65     -26.275 -18.158  25.635  1.00 76.30           C  
ATOM   1130 HD11 LEU A  65     -25.985 -17.748  26.602  1.00 76.30           H  
ATOM   1131 HD12 LEU A  65     -25.871 -17.533  24.838  1.00 76.30           H  
ATOM   1132 HD13 LEU A  65     -27.362 -18.168  25.557  1.00 76.30           H  
ATOM   1133  CD2 LEU A  65     -24.219 -19.542  25.597  1.00 76.30           C  
ATOM   1134 HD21 LEU A  65     -23.810 -18.882  24.832  1.00 76.30           H  
ATOM   1135 HD22 LEU A  65     -23.923 -19.193  26.587  1.00 76.30           H  
ATOM   1136 HD23 LEU A  65     -23.818 -20.542  25.430  1.00 76.30           H  
ATOM   1137  N   SER A  66     -26.945 -23.587  26.151  1.00 75.23           N  
ATOM   1138  H   SER A  66     -26.931 -23.471  27.154  1.00 75.23           H  
ATOM   1139  CA  SER A  66     -26.637 -24.914  25.604  1.00 75.23           C  
ATOM   1140  HA  SER A  66     -25.845 -24.806  24.864  1.00 75.23           H  
ATOM   1141  C   SER A  66     -27.835 -25.543  24.885  1.00 75.23           C  
ATOM   1142  CB  SER A  66     -26.116 -25.840  26.706  1.00 75.23           C  
ATOM   1143  HB2 SER A  66     -25.224 -25.395  27.149  1.00 75.23           H  
ATOM   1144  HB3 SER A  66     -25.844 -26.798  26.263  1.00 75.23           H  
ATOM   1145  O   SER A  66     -27.669 -26.194  23.856  1.00 75.23           O  
ATOM   1146  OG  SER A  66     -27.082 -26.048  27.717  1.00 75.23           O  
ATOM   1147  HG  SER A  66     -26.703 -26.621  28.388  1.00 75.23           H  
ATOM   1148  N   ASN A  67     -29.061 -25.286  25.350  1.00 71.76           N  
ATOM   1149  H   ASN A  67     -29.137 -24.819  26.243  1.00 71.76           H  
ATOM   1150  CA  ASN A  67     -30.276 -25.715  24.653  1.00 71.76           C  
ATOM   1151  HA  ASN A  67     -30.157 -26.757  24.355  1.00 71.76           H  
ATOM   1152  C   ASN A  67     -30.555 -24.919  23.365  1.00 71.76           C  
ATOM   1153  CB  ASN A  67     -31.464 -25.612  25.615  1.00 71.76           C  
ATOM   1154  HB2 ASN A  67     -32.390 -25.767  25.061  1.00 71.76           H  
ATOM   1155  HB3 ASN A  67     -31.494 -24.614  26.052  1.00 71.76           H  
ATOM   1156  O   ASN A  67     -31.220 -25.435  22.461  1.00 71.76           O  
ATOM   1157  CG  ASN A  67     -31.428 -26.652  26.714  1.00 71.76           C  
ATOM   1158  ND2 ASN A  67     -31.890 -26.295  27.883  1.00 71.76           N  
ATOM   1159 HD21 ASN A  67     -31.964 -25.311  28.096  1.00 71.76           H  
ATOM   1160 HD22 ASN A  67     -31.752 -26.963  28.628  1.00 71.76           H  
ATOM   1161  OD1 ASN A  67     -31.063 -27.800  26.530  1.00 71.76           O  
ATOM   1162  N   TYR A  68     -30.075 -23.676  23.263  1.00 65.14           N  
ATOM   1163  H   TYR A  68     -29.560 -23.294  24.044  1.00 65.14           H  
ATOM   1164  CA  TYR A  68     -30.219 -22.859  22.054  1.00 65.14           C  
ATOM   1165  HA  TYR A  68     -31.235 -22.981  21.679  1.00 65.14           H  
ATOM   1166  C   TYR A  68     -29.301 -23.326  20.916  1.00 65.14           C  
ATOM   1167  CB  TYR A  68     -30.020 -21.366  22.374  1.00 65.14           C  
ATOM   1168  HB2 TYR A  68     -29.627 -20.869  21.487  1.00 65.14           H  
ATOM   1169  HB3 TYR A  68     -29.273 -21.247  23.159  1.00 65.14           H  
ATOM   1170  O   TYR A  68     -29.707 -23.256  19.756  1.00 65.14           O  
ATOM   1171  CG  TYR A  68     -31.302 -20.650  22.761  1.00 65.14           C  
ATOM   1172  CD1 TYR A  68     -32.249 -20.334  21.768  1.00 65.14           C  
ATOM   1173  HD1 TYR A  68     -32.048 -20.588  20.738  1.00 65.14           H  
ATOM   1174  CD2 TYR A  68     -31.553 -20.288  24.097  1.00 65.14           C  
ATOM   1175  HD2 TYR A  68     -30.794 -20.460  24.845  1.00 65.14           H  
ATOM   1176  CE1 TYR A  68     -33.452 -19.690  22.118  1.00 65.14           C  
ATOM   1177  HE1 TYR A  68     -34.181 -19.440  21.361  1.00 65.14           H  
ATOM   1178  CE2 TYR A  68     -32.766 -19.675  24.461  1.00 65.14           C  
ATOM   1179  HE2 TYR A  68     -32.951 -19.417  25.493  1.00 65.14           H  
ATOM   1180  OH  TYR A  68     -34.888 -18.771  23.804  1.00 65.14           O  
ATOM   1181  HH  TYR A  68     -34.936 -18.601  24.747  1.00 65.14           H  
ATOM   1182  CZ  TYR A  68     -33.719 -19.375  23.466  1.00 65.14           C  
ATOM   1183  N   GLU A  69     -28.119 -23.873  21.217  1.00 62.69           N  
ATOM   1184  H   GLU A  69     -27.817 -23.881  22.181  1.00 62.69           H  
ATOM   1185  CA  GLU A  69     -27.172 -24.357  20.197  1.00 62.69           C  
ATOM   1186  HA  GLU A  69     -26.989 -23.552  19.485  1.00 62.69           H  
ATOM   1187  C   GLU A  69     -27.719 -25.536  19.362  1.00 62.69           C  
ATOM   1188  CB  GLU A  69     -25.823 -24.704  20.857  1.00 62.69           C  
ATOM   1189  HB2 GLU A  69     -25.192 -25.206  20.123  1.00 62.69           H  
ATOM   1190  HB3 GLU A  69     -25.995 -25.381  21.693  1.00 62.69           H  
ATOM   1191  O   GLU A  69     -27.286 -25.750  18.232  1.00 62.69           O  
ATOM   1192  CG  GLU A  69     -25.090 -23.438  21.341  1.00 62.69           C  
ATOM   1193  HG2 GLU A  69     -24.965 -22.770  20.488  1.00 62.69           H  
ATOM   1194  HG3 GLU A  69     -25.712 -22.921  22.072  1.00 62.69           H  
ATOM   1195  CD  GLU A  69     -23.711 -23.708  21.971  1.00 62.69           C  
ATOM   1196  OE1 GLU A  69     -22.929 -22.732  22.065  1.00 62.69           O  
ATOM   1197  OE2 GLU A  69     -23.444 -24.864  22.367  1.00 62.69           O  
ATOM   1198  N   GLY A  70     -28.735 -26.257  19.854  1.00 59.95           N  
ATOM   1199  H   GLY A  70     -29.045 -26.036  20.789  1.00 59.95           H  
ATOM   1200  CA  GLY A  70     -29.336 -27.405  19.162  1.00 59.95           C  
ATOM   1201  HA2 GLY A  70     -29.708 -28.099  19.915  1.00 59.95           H  
ATOM   1202  HA3 GLY A  70     -28.563 -27.919  18.592  1.00 59.95           H  
ATOM   1203  C   GLY A  70     -30.495 -27.097  18.202  1.00 59.95           C  
ATOM   1204  O   GLY A  70     -31.077 -28.032  17.653  1.00 59.95           O  
ATOM   1205  N   LYS A  71     -30.893 -25.828  18.012  1.00 53.71           N  
ATOM   1206  H   LYS A  71     -30.369 -25.102  18.479  1.00 53.71           H  
ATOM   1207  CA  LYS A  71     -32.164 -25.480  17.342  1.00 53.71           C  
ATOM   1208  HA  LYS A  71     -32.562 -26.381  16.876  1.00 53.71           H  
ATOM   1209  C   LYS A  71     -32.061 -24.516  16.166  1.00 53.71           C  
ATOM   1210  CB  LYS A  71     -33.210 -25.013  18.376  1.00 53.71           C  
ATOM   1211  HB2 LYS A  71     -34.020 -24.474  17.884  1.00 53.71           H  
ATOM   1212  HB3 LYS A  71     -32.745 -24.332  19.089  1.00 53.71           H  
ATOM   1213  O   LYS A  71     -32.944 -23.681  16.011  1.00 53.71           O  
ATOM   1214  CG  LYS A  71     -33.878 -26.172  19.113  1.00 53.71           C  
ATOM   1215  HG2 LYS A  71     -33.177 -26.611  19.823  1.00 53.71           H  
ATOM   1216  HG3 LYS A  71     -34.197 -26.933  18.399  1.00 53.71           H  
ATOM   1217  CD  LYS A  71     -35.107 -25.625  19.847  1.00 53.71           C  
ATOM   1218  HD2 LYS A  71     -34.784 -24.851  20.542  1.00 53.71           H  
ATOM   1219  HD3 LYS A  71     -35.801 -25.194  19.125  1.00 53.71           H  
ATOM   1220  CE  LYS A  71     -35.803 -26.746  20.614  1.00 53.71           C  
ATOM   1221  HE2 LYS A  71     -36.108 -27.520  19.908  1.00 53.71           H  
ATOM   1222  HE3 LYS A  71     -35.082 -27.187  21.302  1.00 53.71           H  
ATOM   1223  NZ  LYS A  71     -36.974 -26.227  21.360  1.00 53.71           N  
ATOM   1224  HZ1 LYS A  71     -37.415 -26.972  21.880  1.00 53.71           H  
ATOM   1225  HZ2 LYS A  71     -37.647 -25.821  20.726  1.00 53.71           H  
ATOM   1226  HZ3 LYS A  71     -36.673 -25.518  22.014  1.00 53.71           H  
ATOM   1227  N   THR A  72     -31.090 -24.626  15.264  1.00 56.26           N  
ATOM   1228  H   THR A  72     -30.314 -25.250  15.437  1.00 56.26           H  
ATOM   1229  CA  THR A  72     -31.341 -24.164  13.883  1.00 56.26           C  
ATOM   1230  HA  THR A  72     -32.343 -24.500  13.617  1.00 56.26           H  
ATOM   1231  C   THR A  72     -30.382 -24.815  12.901  1.00 56.26           C  
ATOM   1232  CB  THR A  72     -31.308 -22.625  13.687  1.00 56.26           C  
ATOM   1233  HB  THR A  72     -30.327 -22.328  13.316  1.00 56.26           H  
ATOM   1234  O   THR A  72     -29.237 -25.104  13.229  1.00 56.26           O  
ATOM   1235  CG2 THR A  72     -32.349 -22.156  12.672  1.00 56.26           C  
ATOM   1236 HG21 THR A  72     -32.137 -22.576  11.689  1.00 56.26           H  
ATOM   1237 HG22 THR A  72     -33.348 -22.448  12.994  1.00 56.26           H  
ATOM   1238 HG23 THR A  72     -32.306 -21.070  12.593  1.00 56.26           H  
ATOM   1239  OG1 THR A  72     -31.614 -21.882  14.839  1.00 56.26           O  
ATOM   1240  HG1 THR A  72     -32.233 -22.401  15.357  1.00 56.26           H  
ATOM   1241  N   ASN A  73     -30.868 -25.005  11.676  1.00 63.59           N  
ATOM   1242  H   ASN A  73     -31.836 -24.750  11.542  1.00 63.59           H  
ATOM   1243  CA  ASN A  73     -30.162 -25.385  10.453  1.00 63.59           C  
ATOM   1244  HA  ASN A  73     -29.652 -26.335  10.615  1.00 63.59           H  
ATOM   1245  C   ASN A  73     -29.093 -24.339  10.038  1.00 63.59           C  
ATOM   1246  CB  ASN A  73     -31.281 -25.569   9.404  1.00 63.59           C  
ATOM   1247  HB2 ASN A  73     -32.056 -26.224   9.803  1.00 63.59           H  
ATOM   1248  HB3 ASN A  73     -31.723 -24.598   9.179  1.00 63.59           H  
ATOM   1249  O   ASN A  73     -29.009 -23.927   8.883  1.00 63.59           O  
ATOM   1250  CG  ASN A  73     -30.822 -26.187   8.103  1.00 63.59           C  
ATOM   1251  ND2 ASN A  73     -31.622 -26.101   7.066  1.00 63.59           N  
ATOM   1252 HD21 ASN A  73     -32.471 -25.556   7.105  1.00 63.59           H  
ATOM   1253 HD22 ASN A  73     -31.280 -26.472   6.191  1.00 63.59           H  
ATOM   1254  OD1 ASN A  73     -29.769 -26.790   8.022  1.00 63.59           O  
ATOM   1255  N   TYR A  74     -28.315 -23.846  11.006  1.00 66.86           N  
ATOM   1256  H   TYR A  74     -28.413 -24.233  11.934  1.00 66.86           H  
ATOM   1257  CA  TYR A  74     -27.308 -22.813  10.829  1.00 66.86           C  
ATOM   1258  HA  TYR A  74     -27.752 -21.954  10.326  1.00 66.86           H  
ATOM   1259  C   TYR A  74     -26.174 -23.309   9.967  1.00 66.86           C  
ATOM   1260  CB  TYR A  74     -26.721 -22.377  12.176  1.00 66.86           C  
ATOM   1261  HB2 TYR A  74     -26.469 -23.258  12.766  1.00 66.86           H  
ATOM   1262  HB3 TYR A  74     -25.792 -21.837  11.993  1.00 66.86           H  
ATOM   1263  O   TYR A  74     -25.663 -22.528   9.193  1.00 66.86           O  
ATOM   1264  CG  TYR A  74     -27.610 -21.455  12.973  1.00 66.86           C  
ATOM   1265  CD1 TYR A  74     -27.968 -20.202  12.439  1.00 66.86           C  
ATOM   1266  HD1 TYR A  74     -27.609 -19.907  11.464  1.00 66.86           H  
ATOM   1267  CD2 TYR A  74     -28.042 -21.828  14.258  1.00 66.86           C  
ATOM   1268  HD2 TYR A  74     -27.753 -22.778  14.682  1.00 66.86           H  
ATOM   1269  CE1 TYR A  74     -28.804 -19.337  13.168  1.00 66.86           C  
ATOM   1270  HE1 TYR A  74     -29.097 -18.386  12.749  1.00 66.86           H  
ATOM   1271  CE2 TYR A  74     -28.851 -20.949  15.002  1.00 66.86           C  
ATOM   1272  HE2 TYR A  74     -29.200 -21.224  15.986  1.00 66.86           H  
ATOM   1273  OH  TYR A  74     -30.080 -18.893  15.151  1.00 66.86           O  
ATOM   1274  HH  TYR A  74     -30.325 -18.115  14.645  1.00 66.86           H  
ATOM   1275  CZ  TYR A  74     -29.259 -19.718  14.449  1.00 66.86           C  
ATOM   1276  N   THR A  75     -25.778 -24.574  10.069  1.00 63.32           N  
ATOM   1277  H   THR A  75     -26.169 -25.175  10.781  1.00 63.32           H  
ATOM   1278  CA  THR A  75     -24.637 -25.086   9.307  1.00 63.32           C  
ATOM   1279  HA  THR A  75     -23.788 -24.427   9.489  1.00 63.32           H  
ATOM   1280  C   THR A  75     -24.922 -25.048   7.810  1.00 63.32           C  
ATOM   1281  CB  THR A  75     -24.252 -26.506   9.748  1.00 63.32           C  
ATOM   1282  HB  THR A  75     -24.684 -27.236   9.063  1.00 63.32           H  
ATOM   1283  O   THR A  75     -24.096 -24.552   7.054  1.00 63.32           O  
ATOM   1284  CG2 THR A  75     -22.736 -26.668   9.774  1.00 63.32           C  
ATOM   1285 HG21 THR A  75     -22.477 -27.693  10.040  1.00 63.32           H  
ATOM   1286 HG22 THR A  75     -22.329 -26.453   8.785  1.00 63.32           H  
ATOM   1287 HG23 THR A  75     -22.296 -25.982  10.498  1.00 63.32           H  
ATOM   1288  OG1 THR A  75     -24.728 -26.782  11.050  1.00 63.32           O  
ATOM   1289  HG1 THR A  75     -24.355 -27.623  11.324  1.00 63.32           H  
ATOM   1290  N   THR A  76     -26.119 -25.466   7.389  1.00 61.10           N  
ATOM   1291  H   THR A  76     -26.759 -25.889   8.046  1.00 61.10           H  
ATOM   1292  CA  THR A  76     -26.544 -25.389   5.982  1.00 61.10           C  
ATOM   1293  HA  THR A  76     -25.772 -25.838   5.358  1.00 61.10           H  
ATOM   1294  C   THR A  76     -26.716 -23.940   5.539  1.00 61.10           C  
ATOM   1295  CB  THR A  76     -27.849 -26.156   5.744  1.00 61.10           C  
ATOM   1296  HB  THR A  76     -28.673 -25.583   6.168  1.00 61.10           H  
ATOM   1297  O   THR A  76     -26.175 -23.568   4.505  1.00 61.10           O  
ATOM   1298  CG2 THR A  76     -28.139 -26.389   4.266  1.00 61.10           C  
ATOM   1299 HG21 THR A  76     -29.018 -27.023   4.150  1.00 61.10           H  
ATOM   1300 HG22 THR A  76     -28.338 -25.435   3.779  1.00 61.10           H  
ATOM   1301 HG23 THR A  76     -27.285 -26.862   3.781  1.00 61.10           H  
ATOM   1302  OG1 THR A  76     -27.792 -27.408   6.390  1.00 61.10           O  
ATOM   1303  HG1 THR A  76     -28.530 -27.406   7.004  1.00 61.10           H  
ATOM   1304  N   LEU A  77     -27.357 -23.090   6.354  1.00 62.91           N  
ATOM   1305  H   LEU A  77     -27.799 -23.444   7.190  1.00 62.91           H  
ATOM   1306  CA  LEU A  77     -27.493 -21.664   6.037  1.00 62.91           C  
ATOM   1307  HA  LEU A  77     -27.931 -21.589   5.042  1.00 62.91           H  
ATOM   1308  C   LEU A  77     -26.132 -20.947   5.999  1.00 62.91           C  
ATOM   1309  CB  LEU A  77     -28.446 -21.009   7.053  1.00 62.91           C  
ATOM   1310  HB2 LEU A  77     -27.995 -21.082   8.043  1.00 62.91           H  
ATOM   1311  HB3 LEU A  77     -29.384 -21.564   7.066  1.00 62.91           H  
ATOM   1312  O   LEU A  77     -25.919 -20.087   5.161  1.00 62.91           O  
ATOM   1313  CG  LEU A  77     -28.750 -19.528   6.753  1.00 62.91           C  
ATOM   1314  HG  LEU A  77     -27.813 -18.978   6.675  1.00 62.91           H  
ATOM   1315  CD1 LEU A  77     -29.548 -19.340   5.463  1.00 62.91           C  
ATOM   1316 HD11 LEU A  77     -30.469 -19.922   5.497  1.00 62.91           H  
ATOM   1317 HD12 LEU A  77     -28.961 -19.675   4.608  1.00 62.91           H  
ATOM   1318 HD13 LEU A  77     -29.785 -18.286   5.317  1.00 62.91           H  
ATOM   1319  CD2 LEU A  77     -29.541 -18.910   7.907  1.00 62.91           C  
ATOM   1320 HD21 LEU A  77     -28.969 -18.997   8.831  1.00 62.91           H  
ATOM   1321 HD22 LEU A  77     -30.495 -19.426   8.018  1.00 62.91           H  
ATOM   1322 HD23 LEU A  77     -29.722 -17.855   7.701  1.00 62.91           H  
ATOM   1323  N   LEU A  78     -25.190 -21.294   6.877  1.00 62.46           N  
ATOM   1324  H   LEU A  78     -25.422 -22.011   7.549  1.00 62.46           H  
ATOM   1325  CA  LEU A  78     -23.828 -20.760   6.898  1.00 62.46           C  
ATOM   1326  HA  LEU A  78     -23.873 -19.671   6.859  1.00 62.46           H  
ATOM   1327  C   LEU A  78     -23.059 -21.215   5.668  1.00 62.46           C  
ATOM   1328  CB  LEU A  78     -23.069 -21.201   8.166  1.00 62.46           C  
ATOM   1329  HB2 LEU A  78     -23.249 -22.264   8.327  1.00 62.46           H  
ATOM   1330  HB3 LEU A  78     -22.000 -21.089   7.989  1.00 62.46           H  
ATOM   1331  O   LEU A  78     -22.343 -20.401   5.104  1.00 62.46           O  
ATOM   1332  CG  LEU A  78     -23.421 -20.413   9.440  1.00 62.46           C  
ATOM   1333  HG  LEU A  78     -24.502 -20.331   9.552  1.00 62.46           H  
ATOM   1334  CD1 LEU A  78     -22.849 -21.134  10.663  1.00 62.46           C  
ATOM   1335 HD11 LEU A  78     -23.105 -20.585  11.569  1.00 62.46           H  
ATOM   1336 HD12 LEU A  78     -23.279 -22.133  10.728  1.00 62.46           H  
ATOM   1337 HD13 LEU A  78     -21.765 -21.215  10.578  1.00 62.46           H  
ATOM   1338  CD2 LEU A  78     -22.837 -18.998   9.409  1.00 62.46           C  
ATOM   1339 HD21 LEU A  78     -21.754 -19.043   9.288  1.00 62.46           H  
ATOM   1340 HD22 LEU A  78     -23.269 -18.435   8.582  1.00 62.46           H  
ATOM   1341 HD23 LEU A  78     -23.077 -18.484  10.339  1.00 62.46           H  
ATOM   1342  N   GLN A  79     -23.226 -22.465   5.232  1.00 60.43           N  
ATOM   1343  H   GLN A  79     -23.792 -23.099   5.777  1.00 60.43           H  
ATOM   1344  CA  GLN A  79     -22.631 -22.969   3.996  1.00 60.43           C  
ATOM   1345  HA  GLN A  79     -21.556 -22.789   4.031  1.00 60.43           H  
ATOM   1346  C   GLN A  79     -23.212 -22.240   2.772  1.00 60.43           C  
ATOM   1347  CB  GLN A  79     -22.885 -24.483   3.901  1.00 60.43           C  
ATOM   1348  HB2 GLN A  79     -23.902 -24.648   3.544  1.00 60.43           H  
ATOM   1349  HB3 GLN A  79     -22.817 -24.939   4.888  1.00 60.43           H  
ATOM   1350  O   GLN A  79     -22.468 -21.809   1.894  1.00 60.43           O  
ATOM   1351  CG  GLN A  79     -21.911 -25.193   2.948  1.00 60.43           C  
ATOM   1352  HG2 GLN A  79     -22.420 -26.057   2.520  1.00 60.43           H  
ATOM   1353  HG3 GLN A  79     -21.645 -24.529   2.125  1.00 60.43           H  
ATOM   1354  CD  GLN A  79     -20.641 -25.713   3.624  1.00 60.43           C  
ATOM   1355  NE2 GLN A  79     -19.583 -25.932   2.875  1.00 60.43           N  
ATOM   1356 HE21 GLN A  79     -19.571 -25.647   1.906  1.00 60.43           H  
ATOM   1357 HE22 GLN A  79     -18.759 -26.236   3.373  1.00 60.43           H  
ATOM   1358  OE1 GLN A  79     -20.569 -25.981   4.811  1.00 60.43           O  
ATOM   1359  N   GLU A  80     -24.534 -22.048   2.730  1.00 62.57           N  
ATOM   1360  H   GLU A  80     -25.100 -22.473   3.451  1.00 62.57           H  
ATOM   1361  CA  GLU A  80     -25.236 -21.302   1.679  1.00 62.57           C  
ATOM   1362  HA  GLU A  80     -24.987 -21.719   0.704  1.00 62.57           H  
ATOM   1363  C   GLU A  80     -24.813 -19.827   1.662  1.00 62.57           C  
ATOM   1364  CB  GLU A  80     -26.755 -21.421   1.886  1.00 62.57           C  
ATOM   1365  HB2 GLU A  80     -27.255 -20.677   1.265  1.00 62.57           H  
ATOM   1366  HB3 GLU A  80     -26.981 -21.203   2.930  1.00 62.57           H  
ATOM   1367  O   GLU A  80     -24.473 -19.293   0.608  1.00 62.57           O  
ATOM   1368  CG  GLU A  80     -27.300 -22.810   1.507  1.00 62.57           C  
ATOM   1369  HG2 GLU A  80     -27.198 -22.931   0.428  1.00 62.57           H  
ATOM   1370  HG3 GLU A  80     -26.691 -23.583   1.976  1.00 62.57           H  
ATOM   1371  CD  GLU A  80     -28.772 -23.021   1.906  1.00 62.57           C  
ATOM   1372  OE1 GLU A  80     -29.303 -24.103   1.566  1.00 62.57           O  
ATOM   1373  OE2 GLU A  80     -29.361 -22.129   2.560  1.00 62.57           O  
ATOM   1374  N   ILE A  81     -24.739 -19.180   2.827  1.00 59.92           N  
ATOM   1375  H   ILE A  81     -25.066 -19.670   3.648  1.00 59.92           H  
ATOM   1376  CA  ILE A  81     -24.233 -17.814   2.993  1.00 59.92           C  
ATOM   1377  HA  ILE A  81     -24.783 -17.159   2.318  1.00 59.92           H  
ATOM   1378  C   ILE A  81     -22.766 -17.758   2.563  1.00 59.92           C  
ATOM   1379  CB  ILE A  81     -24.468 -17.325   4.445  1.00 59.92           C  
ATOM   1380  HB  ILE A  81     -24.168 -18.131   5.116  1.00 59.92           H  
ATOM   1381  O   ILE A  81     -22.430 -16.920   1.743  1.00 59.92           O  
ATOM   1382  CG1 ILE A  81     -25.972 -17.019   4.656  1.00 59.92           C  
ATOM   1383 HG12 ILE A  81     -26.577 -17.859   4.315  1.00 59.92           H  
ATOM   1384 HG13 ILE A  81     -26.254 -16.162   4.045  1.00 59.92           H  
ATOM   1385  CG2 ILE A  81     -23.656 -16.078   4.856  1.00 59.92           C  
ATOM   1386 HG21 ILE A  81     -24.106 -15.175   4.444  1.00 59.92           H  
ATOM   1387 HG22 ILE A  81     -22.616 -16.154   4.540  1.00 59.92           H  
ATOM   1388 HG23 ILE A  81     -23.656 -15.993   5.942  1.00 59.92           H  
ATOM   1389  CD1 ILE A  81     -26.343 -16.723   6.115  1.00 59.92           C  
ATOM   1390 HD11 ILE A  81     -25.982 -17.523   6.761  1.00 59.92           H  
ATOM   1391 HD12 ILE A  81     -27.427 -16.650   6.201  1.00 59.92           H  
ATOM   1392 HD13 ILE A  81     -25.910 -15.775   6.435  1.00 59.92           H  
ATOM   1393  N   GLN A  82     -21.891 -18.651   3.029  1.00 62.48           N  
ATOM   1394  H   GLN A  82     -22.221 -19.366   3.663  1.00 62.48           H  
ATOM   1395  CA  GLN A  82     -20.470 -18.663   2.657  1.00 62.48           C  
ATOM   1396  HA  GLN A  82     -20.026 -17.706   2.931  1.00 62.48           H  
ATOM   1397  C   GLN A  82     -20.268 -18.814   1.146  1.00 62.48           C  
ATOM   1398  CB  GLN A  82     -19.726 -19.784   3.400  1.00 62.48           C  
ATOM   1399  HB2 GLN A  82     -18.800 -20.004   2.870  1.00 62.48           H  
ATOM   1400  HB3 GLN A  82     -20.332 -20.689   3.402  1.00 62.48           H  
ATOM   1401  O   GLN A  82     -19.445 -18.099   0.578  1.00 62.48           O  
ATOM   1402  CG  GLN A  82     -19.354 -19.378   4.834  1.00 62.48           C  
ATOM   1403  HG2 GLN A  82     -20.242 -19.063   5.383  1.00 62.48           H  
ATOM   1404  HG3 GLN A  82     -18.674 -18.528   4.788  1.00 62.48           H  
ATOM   1405  CD  GLN A  82     -18.673 -20.502   5.612  1.00 62.48           C  
ATOM   1406  NE2 GLN A  82     -18.031 -20.193   6.718  1.00 62.48           N  
ATOM   1407 HE21 GLN A  82     -18.003 -19.241   7.052  1.00 62.48           H  
ATOM   1408 HE22 GLN A  82     -17.606 -20.978   7.190  1.00 62.48           H  
ATOM   1409  OE1 GLN A  82     -18.679 -21.668   5.263  1.00 62.48           O  
ATOM   1410  N   ASN A  83     -21.054 -19.671   0.489  1.00 56.75           N  
ATOM   1411  H   ASN A  83     -21.674 -20.263   1.023  1.00 56.75           H  
ATOM   1412  CA  ASN A  83     -21.006 -19.847  -0.963  1.00 56.75           C  
ATOM   1413  HA  ASN A  83     -19.965 -19.933  -1.274  1.00 56.75           H  
ATOM   1414  C   ASN A  83     -21.586 -18.644  -1.728  1.00 56.75           C  
ATOM   1415  CB  ASN A  83     -21.734 -21.153  -1.323  1.00 56.75           C  
ATOM   1416  HB2 ASN A  83     -21.879 -21.189  -2.403  1.00 56.75           H  
ATOM   1417  HB3 ASN A  83     -22.716 -21.165  -0.850  1.00 56.75           H  
ATOM   1418  O   ASN A  83     -21.131 -18.351  -2.831  1.00 56.75           O  
ATOM   1419  CG  ASN A  83     -20.969 -22.406  -0.931  1.00 56.75           C  
ATOM   1420  ND2 ASN A  83     -21.626 -23.543  -0.939  1.00 56.75           N  
ATOM   1421 HD21 ASN A  83     -22.619 -23.549  -1.121  1.00 56.75           H  
ATOM   1422 HD22 ASN A  83     -21.092 -24.367  -0.704  1.00 56.75           H  
ATOM   1423  OD1 ASN A  83     -19.780 -22.412  -0.658  1.00 56.75           O  
ATOM   1424  N   THR A  84     -22.551 -17.922  -1.149  1.00 60.44           N  
ATOM   1425  H   THR A  84     -22.908 -18.238  -0.259  1.00 60.44           H  
ATOM   1426  CA  THR A  84     -23.170 -16.735  -1.771  1.00 60.44           C  
ATOM   1427  HA  THR A  84     -23.151 -16.866  -2.853  1.00 60.44           H  
ATOM   1428  C   THR A  84     -22.400 -15.436  -1.470  1.00 60.44           C  
ATOM   1429  CB  THR A  84     -24.650 -16.604  -1.356  1.00 60.44           C  
ATOM   1430  HB  THR A  84     -24.711 -16.228  -0.335  1.00 60.44           H  
ATOM   1431  O   THR A  84     -22.525 -14.462  -2.207  1.00 60.44           O  
ATOM   1432  CG2 THR A  84     -25.455 -15.696  -2.286  1.00 60.44           C  
ATOM   1433 HG21 THR A  84     -25.095 -14.669  -2.215  1.00 60.44           H  
ATOM   1434 HG22 THR A  84     -25.361 -16.043  -3.315  1.00 60.44           H  
ATOM   1435 HG23 THR A  84     -26.505 -15.717  -1.995  1.00 60.44           H  
ATOM   1436  OG1 THR A  84     -25.319 -17.841  -1.420  1.00 60.44           O  
ATOM   1437  HG1 THR A  84     -25.002 -18.395  -0.703  1.00 60.44           H  
ATOM   1438  N   LEU A  85     -21.591 -15.398  -0.403  1.00 68.69           N  
ATOM   1439  H   LEU A  85     -21.570 -16.219   0.185  1.00 68.69           H  
ATOM   1440  CA  LEU A  85     -20.918 -14.194   0.110  1.00 68.69           C  
ATOM   1441  HA  LEU A  85     -21.341 -13.329  -0.400  1.00 68.69           H  
ATOM   1442  C   LEU A  85     -19.420 -14.117  -0.206  1.00 68.69           C  
ATOM   1443  CB  LEU A  85     -21.170 -14.003   1.629  1.00 68.69           C  
ATOM   1444  HB2 LEU A  85     -20.345 -13.436   2.060  1.00 68.69           H  
ATOM   1445  HB3 LEU A  85     -21.153 -14.958   2.155  1.00 68.69           H  
ATOM   1446  O   LEU A  85     -18.752 -13.251   0.364  1.00 68.69           O  
ATOM   1447  CG  LEU A  85     -22.432 -13.201   1.974  1.00 68.69           C  
ATOM   1448  HG  LEU A  85     -22.478 -12.321   1.332  1.00 68.69           H  
ATOM   1449  CD1 LEU A  85     -23.727 -13.986   1.804  1.00 68.69           C  
ATOM   1450 HD11 LEU A  85     -24.577 -13.394   2.146  1.00 68.69           H  
ATOM   1451 HD12 LEU A  85     -23.871 -14.217   0.749  1.00 68.69           H  
ATOM   1452 HD13 LEU A  85     -23.683 -14.922   2.361  1.00 68.69           H  
ATOM   1453  CD2 LEU A  85     -22.333 -12.703   3.418  1.00 68.69           C  
ATOM   1454 HD21 LEU A  85     -23.230 -12.137   3.673  1.00 68.69           H  
ATOM   1455 HD22 LEU A  85     -21.466 -12.051   3.523  1.00 68.69           H  
ATOM   1456 HD23 LEU A  85     -22.233 -13.551   4.095  1.00 68.69           H  
ATOM   1457  N   ILE A  86     -18.866 -14.966  -1.084  1.00 80.19           N  
ATOM   1458  H   ILE A  86     -19.438 -15.670  -1.528  1.00 80.19           H  
ATOM   1459  CA  ILE A  86     -17.449 -14.823  -1.452  1.00 80.19           C  
ATOM   1460  HA  ILE A  86     -16.888 -14.943  -0.525  1.00 80.19           H  
ATOM   1461  C   ILE A  86     -17.245 -13.406  -2.019  1.00 80.19           C  
ATOM   1462  CB  ILE A  86     -16.916 -15.896  -2.422  1.00 80.19           C  
ATOM   1463  HB  ILE A  86     -17.359 -15.745  -3.406  1.00 80.19           H  
ATOM   1464  O   ILE A  86     -17.832 -13.055  -3.046  1.00 80.19           O  
ATOM   1465  CG1 ILE A  86     -17.258 -17.320  -1.935  1.00 80.19           C  
ATOM   1466 HG12 ILE A  86     -18.341 -17.418  -1.868  1.00 80.19           H  
ATOM   1467 HG13 ILE A  86     -16.842 -17.480  -0.941  1.00 80.19           H  
ATOM   1468  CG2 ILE A  86     -15.387 -15.716  -2.517  1.00 80.19           C  
ATOM   1469 HG21 ILE A  86     -15.138 -14.711  -2.857  1.00 80.19           H  
ATOM   1470 HG22 ILE A  86     -14.925 -15.883  -1.544  1.00 80.19           H  
ATOM   1471 HG23 ILE A  86     -14.963 -16.430  -3.222  1.00 80.19           H  
ATOM   1472  CD1 ILE A  86     -16.767 -18.433  -2.869  1.00 80.19           C  
ATOM   1473 HD11 ILE A  86     -17.193 -19.383  -2.544  1.00 80.19           H  
ATOM   1474 HD12 ILE A  86     -17.091 -18.233  -3.890  1.00 80.19           H  
ATOM   1475 HD13 ILE A  86     -15.681 -18.516  -2.834  1.00 80.19           H  
ATOM   1476  N   PRO A  87     -16.463 -12.554  -1.340  1.00 87.70           N  
ATOM   1477  CA  PRO A  87     -16.428 -11.138  -1.651  1.00 87.70           C  
ATOM   1478  HA  PRO A  87     -17.445 -10.752  -1.724  1.00 87.70           H  
ATOM   1479  C   PRO A  87     -15.704 -10.911  -2.977  1.00 87.70           C  
ATOM   1480  CB  PRO A  87     -15.728 -10.490  -0.458  1.00 87.70           C  
ATOM   1481  HB2 PRO A  87     -16.476 -10.234   0.292  1.00 87.70           H  
ATOM   1482  HB3 PRO A  87     -15.149  -9.612  -0.745  1.00 87.70           H  
ATOM   1483  O   PRO A  87     -14.606 -11.415  -3.195  1.00 87.70           O  
ATOM   1484  CG  PRO A  87     -14.825 -11.607   0.072  1.00 87.70           C  
ATOM   1485  HG2 PRO A  87     -14.613 -11.514   1.137  1.00 87.70           H  
ATOM   1486  HG3 PRO A  87     -13.902 -11.643  -0.507  1.00 87.70           H  
ATOM   1487  CD  PRO A  87     -15.634 -12.862  -0.186  1.00 87.70           C  
ATOM   1488  HD2 PRO A  87     -16.262 -13.076   0.679  1.00 87.70           H  
ATOM   1489  HD3 PRO A  87     -14.965 -13.699  -0.387  1.00 87.70           H  
ATOM   1490  N   GLN A  88     -16.294 -10.115  -3.866  1.00 88.53           N  
ATOM   1491  H   GLN A  88     -17.243  -9.812  -3.701  1.00 88.53           H  
ATOM   1492  CA  GLN A  88     -15.615  -9.691  -5.098  1.00 88.53           C  
ATOM   1493  HA  GLN A  88     -15.132 -10.551  -5.561  1.00 88.53           H  
ATOM   1494  C   GLN A  88     -14.517  -8.658  -4.813  1.00 88.53           C  
ATOM   1495  CB  GLN A  88     -16.642  -9.121  -6.082  1.00 88.53           C  
ATOM   1496  HB2 GLN A  88     -16.111  -8.677  -6.924  1.00 88.53           H  
ATOM   1497  HB3 GLN A  88     -17.223  -8.339  -5.592  1.00 88.53           H  
ATOM   1498  O   GLN A  88     -13.507  -8.606  -5.508  1.00 88.53           O  
ATOM   1499  CG  GLN A  88     -17.584 -10.209  -6.620  1.00 88.53           C  
ATOM   1500  HG2 GLN A  88     -16.993 -10.985  -7.106  1.00 88.53           H  
ATOM   1501  HG3 GLN A  88     -18.137 -10.664  -5.799  1.00 88.53           H  
ATOM   1502  CD  GLN A  88     -18.591  -9.663  -7.627  1.00 88.53           C  
ATOM   1503  NE2 GLN A  88     -19.313 -10.517  -8.314  1.00 88.53           N  
ATOM   1504 HE21 GLN A  88     -19.951 -10.107  -8.982  1.00 88.53           H  
ATOM   1505 HE22 GLN A  88     -19.202 -11.513  -8.191  1.00 88.53           H  
ATOM   1506  OE1 GLN A  88     -18.771  -8.472  -7.804  1.00 88.53           O  
ATOM   1507  N   SER A  89     -14.691  -7.859  -3.758  1.00 92.09           N  
ATOM   1508  H   SER A  89     -15.536  -7.962  -3.216  1.00 92.09           H  
ATOM   1509  CA  SER A  89     -13.732  -6.850  -3.314  1.00 92.09           C  
ATOM   1510  HA  SER A  89     -12.727  -7.207  -3.538  1.00 92.09           H  
ATOM   1511  C   SER A  89     -13.823  -6.629  -1.801  1.00 92.09           C  
ATOM   1512  CB  SER A  89     -13.956  -5.548  -4.107  1.00 92.09           C  
ATOM   1513  HB2 SER A  89     -13.101  -4.889  -3.955  1.00 92.09           H  
ATOM   1514  HB3 SER A  89     -14.005  -5.785  -5.169  1.00 92.09           H  
ATOM   1515  O   SER A  89     -14.721  -7.135  -1.125  1.00 92.09           O  
ATOM   1516  OG  SER A  89     -15.132  -4.851  -3.739  1.00 92.09           O  
ATOM   1517  HG  SER A  89     -15.471  -4.483  -4.558  1.00 92.09           H  
ATOM   1518  N   CYS A  90     -12.916  -5.824  -1.240  1.00 95.01           N  
ATOM   1519  H   CYS A  90     -12.157  -5.475  -1.807  1.00 95.01           H  
ATOM   1520  CA  CYS A  90     -12.940  -5.492   0.188  1.00 95.01           C  
ATOM   1521  HA  CYS A  90     -13.026  -6.421   0.750  1.00 95.01           H  
ATOM   1522  C   CYS A  90     -14.130  -4.602   0.604  1.00 95.01           C  
ATOM   1523  CB  CYS A  90     -11.608  -4.839   0.574  1.00 95.01           C  
ATOM   1524  HB2 CYS A  90     -11.426  -3.989  -0.083  1.00 95.01           H  
ATOM   1525  HB3 CYS A  90     -11.679  -4.462   1.594  1.00 95.01           H  
ATOM   1526  O   CYS A  90     -14.340  -4.403   1.800  1.00 95.01           O  
ATOM   1527  SG  CYS A  90     -10.178  -5.943   0.496  1.00 95.01           S  
ATOM   1528  N   ARG A  91     -14.914  -4.054  -0.342  1.00 90.27           N  
ATOM   1529  H   ARG A  91     -14.745  -4.337  -1.297  1.00 90.27           H  
ATOM   1530  CA  ARG A  91     -15.945  -3.018  -0.112  1.00 90.27           C  
ATOM   1531  HA  ARG A  91     -15.458  -2.115   0.256  1.00 90.27           H  
ATOM   1532  C   ARG A  91     -16.996  -3.411   0.935  1.00 90.27           C  
ATOM   1533  CB  ARG A  91     -16.622  -2.716  -1.463  1.00 90.27           C  
ATOM   1534  HB2 ARG A  91     -17.376  -3.481  -1.650  1.00 90.27           H  
ATOM   1535  HB3 ARG A  91     -15.888  -2.810  -2.264  1.00 90.27           H  
ATOM   1536  O   ARG A  91     -17.429  -2.557   1.702  1.00 90.27           O  
ATOM   1537  CG  ARG A  91     -17.288  -1.335  -1.594  1.00 90.27           C  
ATOM   1538  HG2 ARG A  91     -18.078  -1.430  -2.338  1.00 90.27           H  
ATOM   1539  HG3 ARG A  91     -17.741  -1.033  -0.650  1.00 90.27           H  
ATOM   1540  CD  ARG A  91     -16.302  -0.264  -2.084  1.00 90.27           C  
ATOM   1541  HD2 ARG A  91     -15.680   0.044  -1.243  1.00 90.27           H  
ATOM   1542  HD3 ARG A  91     -15.652  -0.700  -2.843  1.00 90.27           H  
ATOM   1543  NE  ARG A  91     -17.000   0.880  -2.711  1.00 90.27           N  
ATOM   1544  HE  ARG A  91     -17.606   0.632  -3.481  1.00 90.27           H  
ATOM   1545  NH1 ARG A  91     -15.690   2.554  -1.893  1.00 90.27           N  
ATOM   1546 HH11 ARG A  91     -15.350   3.504  -1.931  1.00 90.27           H  
ATOM   1547 HH12 ARG A  91     -15.215   1.847  -1.351  1.00 90.27           H  
ATOM   1548  NH2 ARG A  91     -17.160   3.053  -3.440  1.00 90.27           N  
ATOM   1549 HH21 ARG A  91     -17.717   2.720  -4.214  1.00 90.27           H  
ATOM   1550 HH22 ARG A  91     -16.723   3.961  -3.501  1.00 90.27           H  
ATOM   1551  CZ  ARG A  91     -16.621   2.145  -2.683  1.00 90.27           C  
ATOM   1552  N   GLY A  92     -17.403  -4.681   0.951  1.00 84.80           N  
ATOM   1553  H   GLY A  92     -16.987  -5.308   0.277  1.00 84.80           H  
ATOM   1554  CA  GLY A  92     -18.414  -5.223   1.867  1.00 84.80           C  
ATOM   1555  HA2 GLY A  92     -18.976  -6.000   1.349  1.00 84.80           H  
ATOM   1556  HA3 GLY A  92     -19.112  -4.436   2.153  1.00 84.80           H  
ATOM   1557  C   GLY A  92     -17.852  -5.837   3.152  1.00 84.80           C  
ATOM   1558  O   GLY A  92     -18.614  -6.355   3.964  1.00 84.80           O  
ATOM   1559  N   ILE A  93     -16.531  -5.813   3.347  1.00 85.55           N  
ATOM   1560  H   ILE A  93     -15.941  -5.317   2.694  1.00 85.55           H  
ATOM   1561  CA  ILE A  93     -15.889  -6.497   4.470  1.00 85.55           C  
ATOM   1562  HA  ILE A  93     -16.443  -7.413   4.674  1.00 85.55           H  
ATOM   1563  C   ILE A  93     -15.974  -5.637   5.728  1.00 85.55           C  
ATOM   1564  CB  ILE A  93     -14.444  -6.909   4.123  1.00 85.55           C  
ATOM   1565  HB  ILE A  93     -13.861  -6.009   3.927  1.00 85.55           H  
ATOM   1566  O   ILE A  93     -15.242  -4.661   5.898  1.00 85.55           O  
ATOM   1567  CG1 ILE A  93     -14.384  -7.789   2.857  1.00 85.55           C  
ATOM   1568 HG12 ILE A  93     -14.742  -7.217   2.001  1.00 85.55           H  
ATOM   1569 HG13 ILE A  93     -13.344  -8.048   2.658  1.00 85.55           H  
ATOM   1570  CG2 ILE A  93     -13.787  -7.643   5.307  1.00 85.55           C  
ATOM   1571 HG21 ILE A  93     -13.670  -6.965   6.152  1.00 85.55           H  
ATOM   1572 HG22 ILE A  93     -12.797  -7.994   5.016  1.00 85.55           H  
ATOM   1573 HG23 ILE A  93     -14.391  -8.496   5.619  1.00 85.55           H  
ATOM   1574  CD1 ILE A  93     -15.200  -9.082   2.930  1.00 85.55           C  
ATOM   1575 HD11 ILE A  93     -16.264  -8.870   3.036  1.00 85.55           H  
ATOM   1576 HD12 ILE A  93     -14.858  -9.719   3.746  1.00 85.55           H  
ATOM   1577 HD13 ILE A  93     -15.050  -9.614   1.990  1.00 85.55           H  
ATOM   1578  N   ILE A  94     -16.851  -6.043   6.645  1.00 81.26           N  
ATOM   1579  H   ILE A  94     -17.461  -6.811   6.404  1.00 81.26           H  
ATOM   1580  CA  ILE A  94     -16.968  -5.455   7.979  1.00 81.26           C  
ATOM   1581  HA  ILE A  94     -16.455  -4.493   7.988  1.00 81.26           H  
ATOM   1582  C   ILE A  94     -16.270  -6.381   8.971  1.00 81.26           C  
ATOM   1583  CB  ILE A  94     -18.440  -5.188   8.356  1.00 81.26           C  
ATOM   1584  HB  ILE A  94     -18.971  -6.139   8.398  1.00 81.26           H  
ATOM   1585  O   ILE A  94     -16.727  -7.490   9.236  1.00 81.26           O  
ATOM   1586  CG1 ILE A  94     -19.121  -4.292   7.294  1.00 81.26           C  
ATOM   1587 HG12 ILE A  94     -19.034  -4.760   6.314  1.00 81.26           H  
ATOM   1588 HG13 ILE A  94     -18.616  -3.327   7.251  1.00 81.26           H  
ATOM   1589  CG2 ILE A  94     -18.495  -4.528   9.750  1.00 81.26           C  
ATOM   1590 HG21 ILE A  94     -19.532  -4.384  10.054  1.00 81.26           H  
ATOM   1591 HG22 ILE A  94     -18.030  -5.171  10.497  1.00 81.26           H  
ATOM   1592 HG23 ILE A  94     -17.991  -3.561   9.727  1.00 81.26           H  
ATOM   1593  CD1 ILE A  94     -20.617  -4.063   7.535  1.00 81.26           C  
ATOM   1594 HD11 ILE A  94     -20.776  -3.454   8.425  1.00 81.26           H  
ATOM   1595 HD12 ILE A  94     -21.127  -5.020   7.647  1.00 81.26           H  
ATOM   1596 HD13 ILE A  94     -21.039  -3.537   6.679  1.00 81.26           H  
ATOM   1597  N   TYR A  95     -15.165  -5.914   9.549  1.00 84.22           N  
ATOM   1598  H   TYR A  95     -14.806  -5.018   9.254  1.00 84.22           H  
ATOM   1599  CA  TYR A  95     -14.391  -6.693  10.512  1.00 84.22           C  
ATOM   1600  HA  TYR A  95     -15.010  -7.519  10.862  1.00 84.22           H  
ATOM   1601  C   TYR A  95     -14.021  -5.876  11.752  1.00 84.22           C  
ATOM   1602  CB  TYR A  95     -13.173  -7.295   9.802  1.00 84.22           C  
ATOM   1603  HB2 TYR A  95     -13.458  -7.597   8.794  1.00 84.22           H  
ATOM   1604  HB3 TYR A  95     -12.395  -6.537   9.712  1.00 84.22           H  
ATOM   1605  O   TYR A  95     -14.054  -4.643  11.740  1.00 84.22           O  
ATOM   1606  CG  TYR A  95     -12.635  -8.525  10.499  1.00 84.22           C  
ATOM   1607  CD1 TYR A  95     -11.344  -8.516  11.053  1.00 84.22           C  
ATOM   1608  HD1 TYR A  95     -10.726  -7.639  10.925  1.00 84.22           H  
ATOM   1609  CD2 TYR A  95     -13.425  -9.688  10.565  1.00 84.22           C  
ATOM   1610  HD2 TYR A  95     -14.399  -9.711  10.101  1.00 84.22           H  
ATOM   1611  CE1 TYR A  95     -10.835  -9.678  11.666  1.00 84.22           C  
ATOM   1612  HE1 TYR A  95      -9.818  -9.698  12.029  1.00 84.22           H  
ATOM   1613  CE2 TYR A  95     -12.931 -10.840  11.203  1.00 84.22           C  
ATOM   1614  HE2 TYR A  95     -13.520 -11.745  11.236  1.00 84.22           H  
ATOM   1615  OH  TYR A  95     -11.147 -11.971  12.321  1.00 84.22           O  
ATOM   1616  HH  TYR A  95     -10.188 -11.998  12.346  1.00 84.22           H  
ATOM   1617  CZ  TYR A  95     -11.631 -10.842  11.744  1.00 84.22           C  
ATOM   1618  N   LYS A  96     -13.692  -6.553  12.862  1.00 87.41           N  
ATOM   1619  H   LYS A  96     -13.702  -7.562  12.814  1.00 87.41           H  
ATOM   1620  CA  LYS A  96     -13.276  -5.877  14.106  1.00 87.41           C  
ATOM   1621  HA  LYS A  96     -13.936  -5.029  14.289  1.00 87.41           H  
ATOM   1622  C   LYS A  96     -11.872  -5.281  13.985  1.00 87.41           C  
ATOM   1623  CB  LYS A  96     -13.365  -6.822  15.318  1.00 87.41           C  
ATOM   1624  HB2 LYS A  96     -12.874  -6.341  16.164  1.00 87.41           H  
ATOM   1625  HB3 LYS A  96     -12.834  -7.749  15.099  1.00 87.41           H  
ATOM   1626  O   LYS A  96     -11.649  -4.165  14.445  1.00 87.41           O  
ATOM   1627  CG  LYS A  96     -14.815  -7.139  15.724  1.00 87.41           C  
ATOM   1628  HG2 LYS A  96     -15.308  -7.676  14.914  1.00 87.41           H  
ATOM   1629  HG3 LYS A  96     -15.349  -6.206  15.904  1.00 87.41           H  
ATOM   1630  CD  LYS A  96     -14.858  -7.997  17.001  1.00 87.41           C  
ATOM   1631  HD2 LYS A  96     -14.377  -7.453  17.814  1.00 87.41           H  
ATOM   1632  HD3 LYS A  96     -14.316  -8.925  16.824  1.00 87.41           H  
ATOM   1633  CE  LYS A  96     -16.310  -8.318  17.388  1.00 87.41           C  
ATOM   1634  HE2 LYS A  96     -16.841  -7.381  17.556  1.00 87.41           H  
ATOM   1635  HE3 LYS A  96     -16.789  -8.821  16.547  1.00 87.41           H  
ATOM   1636  NZ  LYS A  96     -16.397  -9.175  18.601  1.00 87.41           N  
ATOM   1637  HZ1 LYS A  96     -17.362  -9.371  18.825  1.00 87.41           H  
ATOM   1638  HZ2 LYS A  96     -15.979  -8.722  19.401  1.00 87.41           H  
ATOM   1639  HZ3 LYS A  96     -15.936 -10.062  18.452  1.00 87.41           H  
ATOM   1640  N   LYS A  97     -10.939  -6.014  13.367  1.00 90.07           N  
ATOM   1641  H   LYS A  97     -11.235  -6.875  12.930  1.00 90.07           H  
ATOM   1642  CA  LYS A  97      -9.554  -5.559  13.159  1.00 90.07           C  
ATOM   1643  HA  LYS A  97      -9.224  -5.043  14.061  1.00 90.07           H  
ATOM   1644  C   LYS A  97      -9.482  -4.551  12.017  1.00 90.07           C  
ATOM   1645  CB  LYS A  97      -8.595  -6.732  12.890  1.00 90.07           C  
ATOM   1646  HB2 LYS A  97      -7.588  -6.328  12.789  1.00 90.07           H  
ATOM   1647  HB3 LYS A  97      -8.846  -7.205  11.941  1.00 90.07           H  
ATOM   1648  O   LYS A  97     -10.244  -4.652  11.065  1.00 90.07           O  
ATOM   1649  CG  LYS A  97      -8.580  -7.795  14.001  1.00 90.07           C  
ATOM   1650  HG2 LYS A  97      -9.555  -8.279  14.060  1.00 90.07           H  
ATOM   1651  HG3 LYS A  97      -8.365  -7.316  14.956  1.00 90.07           H  
ATOM   1652  CD  LYS A  97      -7.503  -8.852  13.710  1.00 90.07           C  
ATOM   1653  HD2 LYS A  97      -6.527  -8.367  13.705  1.00 90.07           H  
ATOM   1654  HD3 LYS A  97      -7.672  -9.282  12.723  1.00 90.07           H  
ATOM   1655  CE  LYS A  97      -7.510  -9.966  14.767  1.00 90.07           C  
ATOM   1656  HE2 LYS A  97      -8.499 -10.424  14.786  1.00 90.07           H  
ATOM   1657  HE3 LYS A  97      -7.329  -9.519  15.745  1.00 90.07           H  
ATOM   1658  NZ  LYS A  97      -6.477 -10.999  14.483  1.00 90.07           N  
ATOM   1659  HZ1 LYS A  97      -6.618 -11.423  13.577  1.00 90.07           H  
ATOM   1660  HZ2 LYS A  97      -6.493 -11.735  15.175  1.00 90.07           H  
ATOM   1661  HZ3 LYS A  97      -5.551 -10.596  14.484  1.00 90.07           H  
ATOM   1662  N   GLU A  98      -8.531  -3.624  12.101  1.00 94.02           N  
ATOM   1663  H   GLU A  98      -7.963  -3.580  12.934  1.00 94.02           H  
ATOM   1664  CA  GLU A  98      -8.298  -2.613  11.061  1.00 94.02           C  
ATOM   1665  HA  GLU A  98      -9.214  -2.043  10.910  1.00 94.02           H  
ATOM   1666  C   GLU A  98      -7.927  -3.246   9.716  1.00 94.02           C  
ATOM   1667  CB  GLU A  98      -7.196  -1.662  11.548  1.00 94.02           C  
ATOM   1668  HB2 GLU A  98      -6.235  -2.170  11.463  1.00 94.02           H  
ATOM   1669  HB3 GLU A  98      -7.372  -1.438  12.600  1.00 94.02           H  
ATOM   1670  O   GLU A  98      -8.431  -2.830   8.676  1.00 94.02           O  
ATOM   1671  CG  GLU A  98      -7.151  -0.329  10.784  1.00 94.02           C  
ATOM   1672  HG2 GLU A  98      -7.101  -0.532   9.714  1.00 94.02           H  
ATOM   1673  HG3 GLU A  98      -8.068   0.219  10.998  1.00 94.02           H  
ATOM   1674  CD  GLU A  98      -5.947   0.531  11.195  1.00 94.02           C  
ATOM   1675  OE1 GLU A  98      -5.518   1.394  10.401  1.00 94.02           O  
ATOM   1676  OE2 GLU A  98      -5.266   0.182  12.183  1.00 94.02           O  
ATOM   1677  N   ARG A  99      -7.103  -4.299   9.764  1.00 95.56           N  
ATOM   1678  H   ARG A  99      -6.808  -4.622  10.674  1.00 95.56           H  
ATOM   1679  CA  ARG A  99      -6.627  -5.056   8.606  1.00 95.56           C  
ATOM   1680  HA  ARG A  99      -7.118  -4.666   7.714  1.00 95.56           H  
ATOM   1681  C   ARG A  99      -7.015  -6.523   8.734  1.00 95.56           C  
ATOM   1682  CB  ARG A  99      -5.114  -4.857   8.431  1.00 95.56           C  
ATOM   1683  HB2 ARG A  99      -4.609  -5.100   9.365  1.00 95.56           H  
ATOM   1684  HB3 ARG A  99      -4.742  -5.519   7.649  1.00 95.56           H  
ATOM   1685  O   ARG A  99      -6.920  -7.087   9.829  1.00 95.56           O  
ATOM   1686  CG  ARG A  99      -4.816  -3.408   8.025  1.00 95.56           C  
ATOM   1687  HG2 ARG A  99      -5.122  -3.255   6.991  1.00 95.56           H  
ATOM   1688  HG3 ARG A  99      -5.398  -2.728   8.647  1.00 95.56           H  
ATOM   1689  CD  ARG A  99      -3.339  -3.038   8.182  1.00 95.56           C  
ATOM   1690  HD2 ARG A  99      -2.760  -3.567   7.425  1.00 95.56           H  
ATOM   1691  HD3 ARG A  99      -2.978  -3.339   9.165  1.00 95.56           H  
ATOM   1692  NE  ARG A  99      -3.179  -1.584   7.996  1.00 95.56           N  
ATOM   1693  HE  ARG A  99      -2.968  -1.273   7.059  1.00 95.56           H  
ATOM   1694  NH1 ARG A  99      -3.750  -0.954  10.118  1.00 95.56           N  
ATOM   1695 HH11 ARG A  99      -4.077  -0.235  10.748  1.00 95.56           H  
ATOM   1696 HH12 ARG A  99      -3.738  -1.916  10.426  1.00 95.56           H  
ATOM   1697  NH2 ARG A  99      -3.617   0.588   8.535  1.00 95.56           N  
ATOM   1698 HH21 ARG A  99      -4.176   1.155   9.156  1.00 95.56           H  
ATOM   1699 HH22 ARG A  99      -3.615   0.822   7.552  1.00 95.56           H  
ATOM   1700  CZ  ARG A  99      -3.512  -0.656   8.876  1.00 95.56           C  
ATOM   1701  N   VAL A 100      -7.476  -7.117   7.639  1.00 94.82           N  
ATOM   1702  H   VAL A 100      -7.532  -6.578   6.786  1.00 94.82           H  
ATOM   1703  CA  VAL A 100      -7.900  -8.520   7.585  1.00 94.82           C  
ATOM   1704  HA  VAL A 100      -7.348  -9.072   8.345  1.00 94.82           H  
ATOM   1705  C   VAL A 100      -7.544  -9.138   6.239  1.00 94.82           C  
ATOM   1706  CB  VAL A 100      -9.401  -8.654   7.915  1.00 94.82           C  
ATOM   1707  HB  VAL A 100      -9.552  -8.184   8.887  1.00 94.82           H  
ATOM   1708  O   VAL A 100      -7.766  -8.533   5.196  1.00 94.82           O  
ATOM   1709  CG1 VAL A 100     -10.332  -7.949   6.924  1.00 94.82           C  
ATOM   1710 HG11 VAL A 100     -10.020  -6.913   6.792  1.00 94.82           H  
ATOM   1711 HG12 VAL A 100     -11.355  -7.973   7.299  1.00 94.82           H  
ATOM   1712 HG13 VAL A 100     -10.304  -8.451   5.957  1.00 94.82           H  
ATOM   1713  CG2 VAL A 100      -9.833 -10.115   8.053  1.00 94.82           C  
ATOM   1714 HG21 VAL A 100      -9.789 -10.616   7.085  1.00 94.82           H  
ATOM   1715 HG22 VAL A 100      -9.183 -10.638   8.754  1.00 94.82           H  
ATOM   1716 HG23 VAL A 100     -10.860 -10.164   8.416  1.00 94.82           H  
ATOM   1717  N   GLU A 101      -6.989 -10.343   6.277  1.00 95.19           N  
ATOM   1718  H   GLU A 101      -6.849 -10.799   7.167  1.00 95.19           H  
ATOM   1719  CA  GLU A 101      -6.735 -11.154   5.091  1.00 95.19           C  
ATOM   1720  HA  GLU A 101      -6.343 -10.521   4.295  1.00 95.19           H  
ATOM   1721  C   GLU A 101      -8.037 -11.805   4.613  1.00 95.19           C  
ATOM   1722  CB  GLU A 101      -5.671 -12.195   5.440  1.00 95.19           C  
ATOM   1723  HB2 GLU A 101      -6.030 -12.803   6.270  1.00 95.19           H  
ATOM   1724  HB3 GLU A 101      -4.775 -11.666   5.763  1.00 95.19           H  
ATOM   1725  O   GLU A 101      -8.786 -12.368   5.415  1.00 95.19           O  
ATOM   1726  CG  GLU A 101      -5.315 -13.114   4.268  1.00 95.19           C  
ATOM   1727  HG2 GLU A 101      -4.911 -12.520   3.449  1.00 95.19           H  
ATOM   1728  HG3 GLU A 101      -6.215 -13.614   3.909  1.00 95.19           H  
ATOM   1729  CD  GLU A 101      -4.298 -14.171   4.708  1.00 95.19           C  
ATOM   1730  OE1 GLU A 101      -4.458 -15.344   4.304  1.00 95.19           O  
ATOM   1731  OE2 GLU A 101      -3.349 -13.826   5.438  1.00 95.19           O  
ATOM   1732  N   VAL A 102      -8.307 -11.718   3.313  1.00 93.68           N  
ATOM   1733  H   VAL A 102      -7.644 -11.245   2.716  1.00 93.68           H  
ATOM   1734  CA  VAL A 102      -9.519 -12.239   2.673  1.00 93.68           C  
ATOM   1735  HA  VAL A 102      -9.961 -13.008   3.306  1.00 93.68           H  
ATOM   1736  C   VAL A 102      -9.146 -12.870   1.336  1.00 93.68           C  
ATOM   1737  CB  VAL A 102     -10.552 -11.110   2.471  1.00 93.68           C  
ATOM   1738  HB  VAL A 102     -10.116 -10.337   1.838  1.00 93.68           H  
ATOM   1739  O   VAL A 102      -8.317 -12.332   0.607  1.00 93.68           O  
ATOM   1740  CG1 VAL A 102     -11.839 -11.602   1.804  1.00 93.68           C  
ATOM   1741 HG11 VAL A 102     -11.634 -11.944   0.790  1.00 93.68           H  
ATOM   1742 HG12 VAL A 102     -12.542 -10.773   1.733  1.00 93.68           H  
ATOM   1743 HG13 VAL A 102     -12.285 -12.412   2.382  1.00 93.68           H  
ATOM   1744  CG2 VAL A 102     -10.963 -10.463   3.802  1.00 93.68           C  
ATOM   1745 HG21 VAL A 102     -11.330 -11.225   4.491  1.00 93.68           H  
ATOM   1746 HG22 VAL A 102     -10.100  -9.964   4.243  1.00 93.68           H  
ATOM   1747 HG23 VAL A 102     -11.738  -9.716   3.632  1.00 93.68           H  
ATOM   1748  N   THR A 103      -9.784 -13.983   0.985  1.00 94.70           N  
ATOM   1749  H   THR A 103     -10.449 -14.391   1.627  1.00 94.70           H  
ATOM   1750  CA  THR A 103      -9.729 -14.541  -0.372  1.00 94.70           C  
ATOM   1751  HA  THR A 103      -8.824 -14.201  -0.875  1.00 94.70           H  
ATOM   1752  C   THR A 103     -10.932 -14.038  -1.162  1.00 94.70           C  
ATOM   1753  CB  THR A 103      -9.682 -16.072  -0.347  1.00 94.70           C  
ATOM   1754  HB  THR A 103     -10.602 -16.463   0.088  1.00 94.70           H  
ATOM   1755  O   THR A 103     -12.073 -14.240  -0.745  1.00 94.70           O  
ATOM   1756  CG2 THR A 103      -9.487 -16.667  -1.738  1.00 94.70           C  
ATOM   1757 HG21 THR A 103      -9.395 -17.752  -1.674  1.00 94.70           H  
ATOM   1758 HG22 THR A 103      -8.587 -16.255  -2.194  1.00 94.70           H  
ATOM   1759 HG23 THR A 103     -10.346 -16.436  -2.367  1.00 94.70           H  
ATOM   1760  OG1 THR A 103      -8.584 -16.508   0.426  1.00 94.70           O  
ATOM   1761  HG1 THR A 103      -8.518 -17.456   0.284  1.00 94.70           H  
ATOM   1762  N   LEU A 104     -10.676 -13.355  -2.276  1.00 93.90           N  
ATOM   1763  H   LEU A 104      -9.714 -13.239  -2.562  1.00 93.90           H  
ATOM   1764  CA  LEU A 104     -11.716 -12.840  -3.163  1.00 93.90           C  
ATOM   1765  HA  LEU A 104     -12.518 -12.430  -2.549  1.00 93.90           H  
ATOM   1766  C   LEU A 104     -12.328 -13.958  -4.016  1.00 93.90           C  
ATOM   1767  CB  LEU A 104     -11.141 -11.719  -4.053  1.00 93.90           C  
ATOM   1768  HB2 LEU A 104     -11.937 -11.346  -4.698  1.00 93.90           H  
ATOM   1769  HB3 LEU A 104     -10.369 -12.149  -4.690  1.00 93.90           H  
ATOM   1770  O   LEU A 104     -11.758 -15.040  -4.145  1.00 93.90           O  
ATOM   1771  CG  LEU A 104     -10.536 -10.523  -3.298  1.00 93.90           C  
ATOM   1772  HG  LEU A 104      -9.671 -10.858  -2.725  1.00 93.90           H  
ATOM   1773  CD1 LEU A 104     -10.062  -9.473  -4.303  1.00 93.90           C  
ATOM   1774 HD11 LEU A 104      -9.608  -8.632  -3.780  1.00 93.90           H  
ATOM   1775 HD12 LEU A 104     -10.902  -9.119  -4.901  1.00 93.90           H  
ATOM   1776 HD13 LEU A 104      -9.317  -9.919  -4.963  1.00 93.90           H  
ATOM   1777  CD2 LEU A 104     -11.532  -9.864  -2.340  1.00 93.90           C  
ATOM   1778 HD21 LEU A 104     -11.767 -10.550  -1.527  1.00 93.90           H  
ATOM   1779 HD22 LEU A 104     -11.099  -8.959  -1.913  1.00 93.90           H  
ATOM   1780 HD23 LEU A 104     -12.449  -9.619  -2.877  1.00 93.90           H  
ATOM   1781  N   ALA A 105     -13.455 -13.670  -4.670  1.00 90.93           N  
ATOM   1782  H   ALA A 105     -13.911 -12.796  -4.452  1.00 90.93           H  
ATOM   1783  CA  ALA A 105     -14.118 -14.597  -5.596  1.00 90.93           C  
ATOM   1784  HA  ALA A 105     -14.400 -15.500  -5.054  1.00 90.93           H  
ATOM   1785  C   ALA A 105     -13.218 -15.065  -6.756  1.00 90.93           C  
ATOM   1786  CB  ALA A 105     -15.397 -13.926  -6.107  1.00 90.93           C  
ATOM   1787  HB1 ALA A 105     -16.039 -13.663  -5.266  1.00 90.93           H  
ATOM   1788  HB2 ALA A 105     -15.935 -14.617  -6.755  1.00 90.93           H  
ATOM   1789  HB3 ALA A 105     -15.150 -13.026  -6.670  1.00 90.93           H  
ATOM   1790  O   ALA A 105     -13.413 -16.155  -7.284  1.00 90.93           O  
ATOM   1791  N   SER A 106     -12.200 -14.280  -7.117  1.00 91.12           N  
ATOM   1792  H   SER A 106     -12.064 -13.408  -6.626  1.00 91.12           H  
ATOM   1793  CA  SER A 106     -11.173 -14.660  -8.096  1.00 91.12           C  
ATOM   1794  HA  SER A 106     -11.661 -15.092  -8.969  1.00 91.12           H  
ATOM   1795  C   SER A 106     -10.166 -15.699  -7.583  1.00 91.12           C  
ATOM   1796  CB  SER A 106     -10.418 -13.403  -8.540  1.00 91.12           C  
ATOM   1797  HB2 SER A 106      -9.650 -13.677  -9.263  1.00 91.12           H  
ATOM   1798  HB3 SER A 106     -11.115 -12.715  -9.017  1.00 91.12           H  
ATOM   1799  O   SER A 106      -9.308 -16.138  -8.341  1.00 91.12           O  
ATOM   1800  OG  SER A 106      -9.817 -12.765  -7.423  1.00 91.12           O  
ATOM   1801  HG  SER A 106      -9.281 -12.044  -7.759  1.00 91.12           H  
ATOM   1802  N   GLY A 107     -10.210 -16.059  -6.297  1.00 93.76           N  
ATOM   1803  H   GLY A 107     -10.954 -15.689  -5.722  1.00 93.76           H  
ATOM   1804  CA  GLY A 107      -9.182 -16.854  -5.622  1.00 93.76           C  
ATOM   1805  HA2 GLY A 107      -8.821 -17.629  -6.298  1.00 93.76           H  
ATOM   1806  HA3 GLY A 107      -9.626 -17.335  -4.750  1.00 93.76           H  
ATOM   1807  C   GLY A 107      -7.975 -16.033  -5.151  1.00 93.76           C  
ATOM   1808  O   GLY A 107      -7.132 -16.556  -4.423  1.00 93.76           O  
ATOM   1809  N   LEU A 108      -7.896 -14.744  -5.506  1.00 95.70           N  
ATOM   1810  H   LEU A 108      -8.616 -14.364  -6.104  1.00 95.70           H  
ATOM   1811  CA  LEU A 108      -6.817 -13.866  -5.065  1.00 95.70           C  
ATOM   1812  HA  LEU A 108      -5.877 -14.386  -5.249  1.00 95.70           H  
ATOM   1813  C   LEU A 108      -6.936 -13.584  -3.566  1.00 95.70           C  
ATOM   1814  CB  LEU A 108      -6.816 -12.568  -5.890  1.00 95.70           C  
ATOM   1815  HB2 LEU A 108      -7.768 -12.061  -5.732  1.00 95.70           H  
ATOM   1816  HB3 LEU A 108      -6.732 -12.821  -6.946  1.00 95.70           H  
ATOM   1817  O   LEU A 108      -7.945 -13.063  -3.086  1.00 95.70           O  
ATOM   1818  CG  LEU A 108      -5.680 -11.594  -5.519  1.00 95.70           C  
ATOM   1819  HG  LEU A 108      -5.751 -11.340  -4.461  1.00 95.70           H  
ATOM   1820  CD1 LEU A 108      -4.291 -12.175  -5.777  1.00 95.70           C  
ATOM   1821 HD11 LEU A 108      -4.207 -12.504  -6.813  1.00 95.70           H  
ATOM   1822 HD12 LEU A 108      -4.095 -13.018  -5.113  1.00 95.70           H  
ATOM   1823 HD13 LEU A 108      -3.529 -11.419  -5.585  1.00 95.70           H  
ATOM   1824  CD2 LEU A 108      -5.830 -10.304  -6.323  1.00 95.70           C  
ATOM   1825 HD21 LEU A 108      -5.705 -10.510  -7.386  1.00 95.70           H  
ATOM   1826 HD22 LEU A 108      -5.071  -9.589  -6.005  1.00 95.70           H  
ATOM   1827 HD23 LEU A 108      -6.816  -9.872  -6.148  1.00 95.70           H  
ATOM   1828  N   LYS A 109      -5.870 -13.889  -2.832  1.00 96.81           N  
ATOM   1829  H   LYS A 109      -5.081 -14.309  -3.303  1.00 96.81           H  
ATOM   1830  CA  LYS A 109      -5.723 -13.524  -1.427  1.00 96.81           C  
ATOM   1831  HA  LYS A 109      -6.692 -13.600  -0.934  1.00 96.81           H  
ATOM   1832  C   LYS A 109      -5.256 -12.070  -1.327  1.00 96.81           C  
ATOM   1833  CB  LYS A 109      -4.774 -14.536  -0.784  1.00 96.81           C  
ATOM   1834  HB2 LYS A 109      -3.808 -14.491  -1.288  1.00 96.81           H  
ATOM   1835  HB3 LYS A 109      -5.190 -15.535  -0.913  1.00 96.81           H  
ATOM   1836  O   LYS A 109      -4.260 -11.699  -1.940  1.00 96.81           O  
ATOM   1837  CG  LYS A 109      -4.575 -14.264   0.705  1.00 96.81           C  
ATOM   1838  HG2 LYS A 109      -4.100 -13.288   0.808  1.00 96.81           H  
ATOM   1839  HG3 LYS A 109      -5.533 -14.246   1.225  1.00 96.81           H  
ATOM   1840  CD  LYS A 109      -3.646 -15.304   1.333  1.00 96.81           C  
ATOM   1841  HD2 LYS A 109      -2.811 -15.517   0.665  1.00 96.81           H  
ATOM   1842  HD3 LYS A 109      -3.227 -14.864   2.238  1.00 96.81           H  
ATOM   1843  CE  LYS A 109      -4.403 -16.595   1.664  1.00 96.81           C  
ATOM   1844  HE2 LYS A 109      -5.397 -16.323   2.020  1.00 96.81           H  
ATOM   1845  HE3 LYS A 109      -4.506 -17.197   0.761  1.00 96.81           H  
ATOM   1846  NZ  LYS A 109      -3.704 -17.334   2.738  1.00 96.81           N  
ATOM   1847  HZ1 LYS A 109      -2.728 -17.480   2.521  1.00 96.81           H  
ATOM   1848  HZ2 LYS A 109      -3.757 -16.735   3.549  1.00 96.81           H  
ATOM   1849  HZ3 LYS A 109      -4.175 -18.196   2.970  1.00 96.81           H  
ATOM   1850  N   VAL A 110      -5.981 -11.257  -0.564  1.00 97.47           N  
ATOM   1851  H   VAL A 110      -6.793 -11.644  -0.103  1.00 97.47           H  
ATOM   1852  CA  VAL A 110      -5.728  -9.821  -0.390  1.00 97.47           C  
ATOM   1853  HA  VAL A 110      -4.727  -9.597  -0.759  1.00 97.47           H  
ATOM   1854  C   VAL A 110      -5.772  -9.414   1.078  1.00 97.47           C  
ATOM   1855  CB  VAL A 110      -6.700  -8.950  -1.207  1.00 97.47           C  
ATOM   1856  HB  VAL A 110      -6.403  -7.913  -1.053  1.00 97.47           H  
ATOM   1857  O   VAL A 110      -6.430 -10.052   1.900  1.00 97.47           O  
ATOM   1858  CG1 VAL A 110      -6.603  -9.234  -2.708  1.00 97.47           C  
ATOM   1859 HG11 VAL A 110      -7.029 -10.213  -2.928  1.00 97.47           H  
ATOM   1860 HG12 VAL A 110      -7.152  -8.476  -3.267  1.00 97.47           H  
ATOM   1861 HG13 VAL A 110      -5.560  -9.216  -3.023  1.00 97.47           H  
ATOM   1862  CG2 VAL A 110      -8.164  -9.074  -0.769  1.00 97.47           C  
ATOM   1863 HG21 VAL A 110      -8.786  -8.425  -1.384  1.00 97.47           H  
ATOM   1864 HG22 VAL A 110      -8.276  -8.775   0.273  1.00 97.47           H  
ATOM   1865 HG23 VAL A 110      -8.501 -10.105  -0.877  1.00 97.47           H  
ATOM   1866  N   MET A 111      -5.117  -8.302   1.405  1.00 97.91           N  
ATOM   1867  H   MET A 111      -4.572  -7.841   0.691  1.00 97.91           H  
ATOM   1868  CA  MET A 111      -5.263  -7.634   2.696  1.00 97.91           C  
ATOM   1869  HA  MET A 111      -5.648  -8.339   3.433  1.00 97.91           H  
ATOM   1870  C   MET A 111      -6.252  -6.470   2.566  1.00 97.91           C  
ATOM   1871  CB  MET A 111      -3.882  -7.170   3.168  1.00 97.91           C  
ATOM   1872  HB2 MET A 111      -3.188  -8.009   3.149  1.00 97.91           H  
ATOM   1873  HB3 MET A 111      -3.517  -6.423   2.463  1.00 97.91           H  
ATOM   1874  O   MET A 111      -6.006  -5.518   1.825  1.00 97.91           O  
ATOM   1875  CG  MET A 111      -3.909  -6.556   4.573  1.00 97.91           C  
ATOM   1876  HG2 MET A 111      -4.665  -5.771   4.597  1.00 97.91           H  
ATOM   1877  HG3 MET A 111      -2.941  -6.090   4.756  1.00 97.91           H  
ATOM   1878  SD  MET A 111      -4.256  -7.690   5.944  1.00 97.91           S  
ATOM   1879  CE  MET A 111      -2.802  -8.762   5.840  1.00 97.91           C  
ATOM   1880  HE1 MET A 111      -2.844  -9.341   4.917  1.00 97.91           H  
ATOM   1881  HE2 MET A 111      -2.798  -9.451   6.683  1.00 97.91           H  
ATOM   1882  HE3 MET A 111      -1.889  -8.166   5.855  1.00 97.91           H  
ATOM   1883  N   CYS A 112      -7.355  -6.521   3.309  1.00 97.75           N  
ATOM   1884  H   CYS A 112      -7.507  -7.337   3.884  1.00 97.75           H  
ATOM   1885  CA  CYS A 112      -8.360  -5.466   3.345  1.00 97.75           C  
ATOM   1886  HA  CYS A 112      -8.324  -4.925   2.400  1.00 97.75           H  
ATOM   1887  C   CYS A 112      -8.104  -4.481   4.490  1.00 97.75           C  
ATOM   1888  CB  CYS A 112      -9.761  -6.074   3.488  1.00 97.75           C  
ATOM   1889  HB2 CYS A 112      -9.787  -6.662   4.405  1.00 97.75           H  
ATOM   1890  HB3 CYS A 112     -10.475  -5.257   3.597  1.00 97.75           H  
ATOM   1891  O   CYS A 112      -7.986  -4.900   5.641  1.00 97.75           O  
ATOM   1892  SG  CYS A 112     -10.331  -7.128   2.131  1.00 97.75           S  
ATOM   1893  N   ASP A 113      -8.125  -3.178   4.206  1.00 97.96           N  
ATOM   1894  H   ASP A 113      -8.238  -2.917   3.237  1.00 97.96           H  
ATOM   1895  CA  ASP A 113      -8.337  -2.141   5.222  1.00 97.96           C  
ATOM   1896  HA  ASP A 113      -7.946  -2.488   6.178  1.00 97.96           H  
ATOM   1897  C   ASP A 113      -9.841  -1.878   5.375  1.00 97.96           C  
ATOM   1898  CB  ASP A 113      -7.576  -0.862   4.870  1.00 97.96           C  
ATOM   1899  HB2 ASP A 113      -7.967  -0.471   3.931  1.00 97.96           H  
ATOM   1900  HB3 ASP A 113      -6.522  -1.101   4.728  1.00 97.96           H  
ATOM   1901  O   ASP A 113     -10.529  -1.448   4.441  1.00 97.96           O  
ATOM   1902  CG  ASP A 113      -7.702   0.254   5.909  1.00 97.96           C  
ATOM   1903  OD1 ASP A 113      -8.685   0.319   6.682  1.00 97.96           O  
ATOM   1904  OD2 ASP A 113      -6.824   1.139   5.885  1.00 97.96           O  
ATOM   1905  N   THR A 114     -10.350  -2.140   6.577  1.00 96.25           N  
ATOM   1906  H   THR A 114      -9.702  -2.412   7.303  1.00 96.25           H  
ATOM   1907  CA  THR A 114     -11.784  -2.102   6.895  1.00 96.25           C  
ATOM   1908  HA  THR A 114     -12.349  -2.097   5.964  1.00 96.25           H  
ATOM   1909  C   THR A 114     -12.212  -0.851   7.662  1.00 96.25           C  
ATOM   1910  CB  THR A 114     -12.222  -3.358   7.660  1.00 96.25           C  
ATOM   1911  HB  THR A 114     -13.308  -3.344   7.751  1.00 96.25           H  
ATOM   1912  O   THR A 114     -13.380  -0.744   8.039  1.00 96.25           O  
ATOM   1913  CG2 THR A 114     -11.821  -4.653   6.959  1.00 96.25           C  
ATOM   1914 HG21 THR A 114     -12.215  -5.503   7.515  1.00 96.25           H  
ATOM   1915 HG22 THR A 114     -10.736  -4.734   6.892  1.00 96.25           H  
ATOM   1916 HG23 THR A 114     -12.245  -4.667   5.954  1.00 96.25           H  
ATOM   1917  OG1 THR A 114     -11.671  -3.367   8.958  1.00 96.25           O  
ATOM   1918  HG1 THR A 114     -10.787  -3.739   8.907  1.00 96.25           H  
ATOM   1919  N   LYS A 115     -11.300   0.097   7.929  1.00 96.10           N  
ATOM   1920  H   LYS A 115     -10.372  -0.017   7.548  1.00 96.10           H  
ATOM   1921  CA  LYS A 115     -11.577   1.258   8.798  1.00 96.10           C  
ATOM   1922  HA  LYS A 115     -12.645   1.319   9.005  1.00 96.10           H  
ATOM   1923  C   LYS A 115     -11.245   2.589   8.149  1.00 96.10           C  
ATOM   1924  CB  LYS A 115     -10.811   1.125  10.127  1.00 96.10           C  
ATOM   1925  HB2 LYS A 115      -9.744   1.152   9.905  1.00 96.10           H  
ATOM   1926  HB3 LYS A 115     -11.038   1.984  10.760  1.00 96.10           H  
ATOM   1927  O   LYS A 115     -12.026   3.531   8.287  1.00 96.10           O  
ATOM   1928  CG  LYS A 115     -11.116  -0.160  10.909  1.00 96.10           C  
ATOM   1929  HG2 LYS A 115     -10.460  -0.210  11.778  1.00 96.10           H  
ATOM   1930  HG3 LYS A 115     -10.903  -1.014  10.265  1.00 96.10           H  
ATOM   1931  CD  LYS A 115     -12.568  -0.255  11.381  1.00 96.10           C  
ATOM   1932  HD2 LYS A 115     -12.753   0.477  12.167  1.00 96.10           H  
ATOM   1933  HD3 LYS A 115     -13.239  -0.058  10.545  1.00 96.10           H  
ATOM   1934  CE  LYS A 115     -12.829  -1.670  11.892  1.00 96.10           C  
ATOM   1935  HE2 LYS A 115     -12.331  -1.824  12.849  1.00 96.10           H  
ATOM   1936  HE3 LYS A 115     -12.402  -2.372  11.177  1.00 96.10           H  
ATOM   1937  NZ  LYS A 115     -14.280  -1.923  11.992  1.00 96.10           N  
ATOM   1938  HZ1 LYS A 115     -14.714  -1.693  11.109  1.00 96.10           H  
ATOM   1939  HZ2 LYS A 115     -14.417  -2.915  12.129  1.00 96.10           H  
ATOM   1940  HZ3 LYS A 115     -14.705  -1.392  12.739  1.00 96.10           H  
ATOM   1941  N   THR A 116     -10.119   2.684   7.450  1.00 96.64           N  
ATOM   1942  H   THR A 116      -9.533   1.870   7.337  1.00 96.64           H  
ATOM   1943  CA  THR A 116      -9.648   3.960   6.904  1.00 96.64           C  
ATOM   1944  HA  THR A 116      -9.545   4.670   7.725  1.00 96.64           H  
ATOM   1945  C   THR A 116     -10.644   4.504   5.893  1.00 96.64           C  
ATOM   1946  CB  THR A 116      -8.278   3.810   6.247  1.00 96.64           C  
ATOM   1947  HB  THR A 116      -8.348   3.118   5.407  1.00 96.64           H  
ATOM   1948  O   THR A 116     -10.981   3.825   4.926  1.00 96.64           O  
ATOM   1949  CG2 THR A 116      -7.715   5.142   5.759  1.00 96.64           C  
ATOM   1950 HG21 THR A 116      -8.309   5.523   4.927  1.00 96.64           H  
ATOM   1951 HG22 THR A 116      -7.711   5.867   6.573  1.00 96.64           H  
ATOM   1952 HG23 THR A 116      -6.690   4.994   5.421  1.00 96.64           H  
ATOM   1953  OG1 THR A 116      -7.375   3.319   7.199  1.00 96.64           O  
ATOM   1954  HG1 THR A 116      -7.166   2.425   6.918  1.00 96.64           H  
ATOM   1955  N   ASP A 117     -11.118   5.735   6.102  1.00 94.31           N  
ATOM   1956  H   ASP A 117     -10.820   6.230   6.931  1.00 94.31           H  
ATOM   1957  CA  ASP A 117     -12.079   6.400   5.208  1.00 94.31           C  
ATOM   1958  HA  ASP A 117     -12.432   7.295   5.719  1.00 94.31           H  
ATOM   1959  C   ASP A 117     -13.342   5.550   4.935  1.00 94.31           C  
ATOM   1960  CB  ASP A 117     -11.338   6.870   3.943  1.00 94.31           C  
ATOM   1961  HB2 ASP A 117     -10.455   7.438   4.237  1.00 94.31           H  
ATOM   1962  HB3 ASP A 117     -11.005   6.004   3.371  1.00 94.31           H  
ATOM   1963  O   ASP A 117     -13.806   5.424   3.803  1.00 94.31           O  
ATOM   1964  CG  ASP A 117     -12.208   7.762   3.059  1.00 94.31           C  
ATOM   1965  OD1 ASP A 117     -12.815   8.700   3.611  1.00 94.31           O  
ATOM   1966  OD2 ASP A 117     -12.230   7.515   1.831  1.00 94.31           O  
ATOM   1967  N   GLY A 118     -13.860   4.882   5.973  1.00 93.15           N  
ATOM   1968  H   GLY A 118     -13.387   4.946   6.863  1.00 93.15           H  
ATOM   1969  CA  GLY A 118     -15.006   3.969   5.868  1.00 93.15           C  
ATOM   1970  HA2 GLY A 118     -15.745   4.389   5.184  1.00 93.15           H  
ATOM   1971  HA3 GLY A 118     -15.467   3.875   6.851  1.00 93.15           H  
ATOM   1972  C   GLY A 118     -14.655   2.559   5.380  1.00 93.15           C  
ATOM   1973  O   GLY A 118     -15.552   1.742   5.191  1.00 93.15           O  
ATOM   1974  N   GLY A 119     -13.367   2.262   5.195  1.00 95.39           N  
ATOM   1975  H   GLY A 119     -12.689   3.004   5.294  1.00 95.39           H  
ATOM   1976  CA  GLY A 119     -12.871   0.955   4.787  1.00 95.39           C  
ATOM   1977  HA2 GLY A 119     -13.360   0.194   5.395  1.00 95.39           H  
ATOM   1978  HA3 GLY A 119     -11.798   0.901   4.970  1.00 95.39           H  
ATOM   1979  C   GLY A 119     -13.131   0.627   3.319  1.00 95.39           C  
ATOM   1980  O   GLY A 119     -13.397   1.493   2.473  1.00 95.39           O  
ATOM   1981  N   GLY A 120     -13.026  -0.665   3.022  1.00 96.05           N  
ATOM   1982  H   GLY A 120     -12.719  -1.298   3.747  1.00 96.05           H  
ATOM   1983  CA  GLY A 120     -13.271  -1.213   1.697  1.00 96.05           C  
ATOM   1984  HA2 GLY A 120     -14.086  -0.668   1.222  1.00 96.05           H  
ATOM   1985  HA3 GLY A 120     -13.573  -2.253   1.826  1.00 96.05           H  
ATOM   1986  C   GLY A 120     -12.063  -1.189   0.769  1.00 96.05           C  
ATOM   1987  O   GLY A 120     -12.241  -1.330  -0.438  1.00 96.05           O  
ATOM   1988  N   TRP A 121     -10.859  -0.981   1.301  1.00 98.14           N  
ATOM   1989  H   TRP A 121     -10.764  -0.949   2.306  1.00 98.14           H  
ATOM   1990  CA  TRP A 121      -9.649  -0.871   0.491  1.00 98.14           C  
ATOM   1991  HA  TRP A 121      -9.921  -0.573  -0.521  1.00 98.14           H  
ATOM   1992  C   TRP A 121      -8.903  -2.198   0.411  1.00 98.14           C  
ATOM   1993  CB  TRP A 121      -8.718   0.200   1.047  1.00 98.14           C  
ATOM   1994  HB2 TRP A 121      -8.274  -0.169   1.971  1.00 98.14           H  
ATOM   1995  HB3 TRP A 121      -7.907   0.319   0.328  1.00 98.14           H  
ATOM   1996  O   TRP A 121      -8.722  -2.859   1.428  1.00 98.14           O  
ATOM   1997  CG  TRP A 121      -9.296   1.556   1.280  1.00 98.14           C  
ATOM   1998  CD1 TRP A 121      -9.926   1.990   2.394  1.00 98.14           C  
ATOM   1999  HD1 TRP A 121     -10.088   1.402   3.285  1.00 98.14           H  
ATOM   2000  CD2 TRP A 121      -9.272   2.685   0.366  1.00 98.14           C  
ATOM   2001  CE2 TRP A 121      -9.972   3.771   0.965  1.00 98.14           C  
ATOM   2002  CE3 TRP A 121      -8.724   2.890  -0.917  1.00 98.14           C  
ATOM   2003  HE3 TRP A 121      -8.160   2.097  -1.385  1.00 98.14           H  
ATOM   2004  NE1 TRP A 121     -10.333   3.297   2.210  1.00 98.14           N  
ATOM   2005  HE1 TRP A 121     -10.803   3.816   2.938  1.00 98.14           H  
ATOM   2006  CH2 TRP A 121      -9.649   5.144  -1.006  1.00 98.14           C  
ATOM   2007  HH2 TRP A 121      -9.775   6.078  -1.533  1.00 98.14           H  
ATOM   2008  CZ2 TRP A 121     -10.147   4.994   0.301  1.00 98.14           C  
ATOM   2009  HZ2 TRP A 121     -10.656   5.810   0.792  1.00 98.14           H  
ATOM   2010  CZ3 TRP A 121      -8.933   4.095  -1.608  1.00 98.14           C  
ATOM   2011  HZ3 TRP A 121      -8.522   4.222  -2.599  1.00 98.14           H  
ATOM   2012  N   ILE A 122      -8.413  -2.538  -0.777  1.00 98.30           N  
ATOM   2013  H   ILE A 122      -8.596  -1.918  -1.554  1.00 98.30           H  
ATOM   2014  CA  ILE A 122      -7.436  -3.601  -1.012  1.00 98.30           C  
ATOM   2015  HA  ILE A 122      -7.535  -4.378  -0.253  1.00 98.30           H  
ATOM   2016  C   ILE A 122      -6.048  -2.979  -0.905  1.00 98.30           C  
ATOM   2017  CB  ILE A 122      -7.652  -4.239  -2.403  1.00 98.30           C  
ATOM   2018  HB  ILE A 122      -7.642  -3.447  -3.151  1.00 98.30           H  
ATOM   2019  O   ILE A 122      -5.686  -2.129  -1.719  1.00 98.30           O  
ATOM   2020  CG1 ILE A 122      -9.015  -4.960  -2.480  1.00 98.30           C  
ATOM   2021 HG12 ILE A 122      -8.947  -5.897  -1.927  1.00 98.30           H  
ATOM   2022 HG13 ILE A 122      -9.789  -4.338  -2.030  1.00 98.30           H  
ATOM   2023  CG2 ILE A 122      -6.506  -5.218  -2.720  1.00 98.30           C  
ATOM   2024 HG21 ILE A 122      -6.372  -5.918  -1.895  1.00 98.30           H  
ATOM   2025 HG22 ILE A 122      -5.571  -4.678  -2.874  1.00 98.30           H  
ATOM   2026 HG23 ILE A 122      -6.707  -5.777  -3.634  1.00 98.30           H  
ATOM   2027  CD1 ILE A 122      -9.474  -5.287  -3.903  1.00 98.30           C  
ATOM   2028 HD11 ILE A 122     -10.476  -5.713  -3.870  1.00 98.30           H  
ATOM   2029 HD12 ILE A 122      -9.493  -4.380  -4.507  1.00 98.30           H  
ATOM   2030 HD13 ILE A 122      -8.807  -6.016  -4.363  1.00 98.30           H  
ATOM   2031  N   ILE A 123      -5.272  -3.388   0.091  1.00 98.70           N  
ATOM   2032  H   ILE A 123      -5.610  -4.124   0.695  1.00 98.70           H  
ATOM   2033  CA  ILE A 123      -3.877  -2.981   0.236  1.00 98.70           C  
ATOM   2034  HA  ILE A 123      -3.773  -1.929  -0.033  1.00 98.70           H  
ATOM   2035  C   ILE A 123      -3.039  -3.794  -0.743  1.00 98.70           C  
ATOM   2036  CB  ILE A 123      -3.404  -3.157   1.691  1.00 98.70           C  
ATOM   2037  HB  ILE A 123      -3.503  -4.209   1.960  1.00 98.70           H  
ATOM   2038  O   ILE A 123      -3.082  -5.023  -0.711  1.00 98.70           O  
ATOM   2039  CG1 ILE A 123      -4.243  -2.315   2.680  1.00 98.70           C  
ATOM   2040 HG12 ILE A 123      -3.892  -1.283   2.649  1.00 98.70           H  
ATOM   2041 HG13 ILE A 123      -5.296  -2.311   2.398  1.00 98.70           H  
ATOM   2042  CG2 ILE A 123      -1.924  -2.749   1.789  1.00 98.70           C  
ATOM   2043 HG21 ILE A 123      -1.582  -2.776   2.823  1.00 98.70           H  
ATOM   2044 HG22 ILE A 123      -1.790  -1.743   1.389  1.00 98.70           H  
ATOM   2045 HG23 ILE A 123      -1.294  -3.425   1.211  1.00 98.70           H  
ATOM   2046  CD1 ILE A 123      -4.166  -2.831   4.122  1.00 98.70           C  
ATOM   2047 HD11 ILE A 123      -3.151  -3.133   4.382  1.00 98.70           H  
ATOM   2048 HD12 ILE A 123      -4.837  -3.682   4.230  1.00 98.70           H  
ATOM   2049 HD13 ILE A 123      -4.485  -2.047   4.809  1.00 98.70           H  
ATOM   2050  N   PHE A 124      -2.268  -3.113  -1.593  1.00 98.64           N  
ATOM   2051  H   PHE A 124      -2.270  -2.104  -1.554  1.00 98.64           H  
ATOM   2052  CA  PHE A 124      -1.386  -3.771  -2.559  1.00 98.64           C  
ATOM   2053  HA  PHE A 124      -1.521  -4.848  -2.458  1.00 98.64           H  
ATOM   2054  C   PHE A 124       0.099  -3.513  -2.315  1.00 98.64           C  
ATOM   2055  CB  PHE A 124      -1.788  -3.406  -3.987  1.00 98.64           C  
ATOM   2056  HB2 PHE A 124      -1.272  -4.079  -4.672  1.00 98.64           H  
ATOM   2057  HB3 PHE A 124      -2.857  -3.577  -4.115  1.00 98.64           H  
ATOM   2058  O   PHE A 124       0.932  -4.246  -2.833  1.00 98.64           O  
ATOM   2059  CG  PHE A 124      -1.444  -1.991  -4.392  1.00 98.64           C  
ATOM   2060  CD1 PHE A 124      -2.432  -0.996  -4.346  1.00 98.64           C  
ATOM   2061  HD1 PHE A 124      -3.425  -1.238  -3.998  1.00 98.64           H  
ATOM   2062  CD2 PHE A 124      -0.144  -1.673  -4.832  1.00 98.64           C  
ATOM   2063  HD2 PHE A 124       0.622  -2.434  -4.870  1.00 98.64           H  
ATOM   2064  CE1 PHE A 124      -2.131   0.305  -4.779  1.00 98.64           C  
ATOM   2065  HE1 PHE A 124      -2.892   1.070  -4.758  1.00 98.64           H  
ATOM   2066  CE2 PHE A 124       0.155  -0.373  -5.268  1.00 98.64           C  
ATOM   2067  HE2 PHE A 124       1.143  -0.140  -5.635  1.00 98.64           H  
ATOM   2068  CZ  PHE A 124      -0.850   0.607  -5.270  1.00 98.64           C  
ATOM   2069  HZ  PHE A 124      -0.640   1.593  -5.658  1.00 98.64           H  
ATOM   2070  N   GLN A 125       0.447  -2.500  -1.526  1.00 98.76           N  
ATOM   2071  H   GLN A 125      -0.276  -1.899  -1.156  1.00 98.76           H  
ATOM   2072  CA  GLN A 125       1.809  -2.272  -1.063  1.00 98.76           C  
ATOM   2073  HA  GLN A 125       2.378  -3.198  -1.153  1.00 98.76           H  
ATOM   2074  C   GLN A 125       1.760  -1.874   0.402  1.00 98.76           C  
ATOM   2075  CB  GLN A 125       2.489  -1.202  -1.927  1.00 98.76           C  
ATOM   2076  HB2 GLN A 125       2.428  -1.520  -2.968  1.00 98.76           H  
ATOM   2077  HB3 GLN A 125       1.954  -0.257  -1.830  1.00 98.76           H  
ATOM   2078  O   GLN A 125       0.932  -1.042   0.784  1.00 98.76           O  
ATOM   2079  CG  GLN A 125       3.968  -0.975  -1.580  1.00 98.76           C  
ATOM   2080  HG2 GLN A 125       4.495  -0.799  -2.517  1.00 98.76           H  
ATOM   2081  HG3 GLN A 125       4.396  -1.872  -1.131  1.00 98.76           H  
ATOM   2082  CD  GLN A 125       4.228   0.221  -0.662  1.00 98.76           C  
ATOM   2083  NE2 GLN A 125       5.200   1.036  -1.000  1.00 98.76           N  
ATOM   2084 HE21 GLN A 125       5.407   1.826  -0.406  1.00 98.76           H  
ATOM   2085 HE22 GLN A 125       5.778   0.813  -1.798  1.00 98.76           H  
ATOM   2086  OE1 GLN A 125       3.600   0.452   0.362  1.00 98.76           O  
ATOM   2087  N   ARG A 126       2.648  -2.448   1.215  1.00 98.73           N  
ATOM   2088  H   ARG A 126       3.236  -3.180   0.842  1.00 98.73           H  
ATOM   2089  CA  ARG A 126       2.805  -2.057   2.614  1.00 98.73           C  
ATOM   2090  HA  ARG A 126       2.489  -1.018   2.713  1.00 98.73           H  
ATOM   2091  C   ARG A 126       4.266  -2.132   3.047  1.00 98.73           C  
ATOM   2092  CB  ARG A 126       1.871  -2.931   3.462  1.00 98.73           C  
ATOM   2093  HB2 ARG A 126       2.209  -3.967   3.424  1.00 98.73           H  
ATOM   2094  HB3 ARG A 126       0.866  -2.880   3.043  1.00 98.73           H  
ATOM   2095  O   ARG A 126       4.913  -3.159   2.856  1.00 98.73           O  
ATOM   2096  CG  ARG A 126       1.817  -2.461   4.916  1.00 98.73           C  
ATOM   2097  HG2 ARG A 126       1.563  -1.402   4.958  1.00 98.73           H  
ATOM   2098  HG3 ARG A 126       2.801  -2.615   5.360  1.00 98.73           H  
ATOM   2099  CD  ARG A 126       0.774  -3.270   5.694  1.00 98.73           C  
ATOM   2100  HD2 ARG A 126       0.927  -4.326   5.475  1.00 98.73           H  
ATOM   2101  HD3 ARG A 126      -0.225  -2.998   5.355  1.00 98.73           H  
ATOM   2102  NE  ARG A 126       0.912  -3.076   7.148  1.00 98.73           N  
ATOM   2103  HE  ARG A 126       1.542  -3.726   7.595  1.00 98.73           H  
ATOM   2104  NH1 ARG A 126      -0.285  -1.126   7.374  1.00 98.73           N  
ATOM   2105 HH11 ARG A 126      -0.615  -0.347   7.926  1.00 98.73           H  
ATOM   2106 HH12 ARG A 126      -0.585  -1.186   6.412  1.00 98.73           H  
ATOM   2107  NH2 ARG A 126       0.606  -2.034   9.157  1.00 98.73           N  
ATOM   2108 HH21 ARG A 126       0.260  -1.245   9.683  1.00 98.73           H  
ATOM   2109 HH22 ARG A 126       1.187  -2.736   9.592  1.00 98.73           H  
ATOM   2110  CZ  ARG A 126       0.412  -2.091   7.871  1.00 98.73           C  
ATOM   2111  N   ARG A 127       4.758  -1.049   3.656  1.00 98.19           N  
ATOM   2112  H   ARG A 127       4.140  -0.254   3.721  1.00 98.19           H  
ATOM   2113  CA  ARG A 127       6.107  -0.882   4.223  1.00 98.19           C  
ATOM   2114  HA  ARG A 127       6.631  -1.837   4.258  1.00 98.19           H  
ATOM   2115  C   ARG A 127       5.997  -0.323   5.637  1.00 98.19           C  
ATOM   2116  CB  ARG A 127       6.914   0.113   3.383  1.00 98.19           C  
ATOM   2117  HB2 ARG A 127       6.404   1.073   3.457  1.00 98.19           H  
ATOM   2118  HB3 ARG A 127       7.908   0.216   3.818  1.00 98.19           H  
ATOM   2119  O   ARG A 127       5.402   0.740   5.824  1.00 98.19           O  
ATOM   2120  CG  ARG A 127       7.047  -0.195   1.892  1.00 98.19           C  
ATOM   2121  HG2 ARG A 127       7.622   0.601   1.418  1.00 98.19           H  
ATOM   2122  HG3 ARG A 127       6.056  -0.199   1.440  1.00 98.19           H  
ATOM   2123  CD  ARG A 127       7.716  -1.529   1.592  1.00 98.19           C  
ATOM   2124  HD2 ARG A 127       7.751  -1.629   0.507  1.00 98.19           H  
ATOM   2125  HD3 ARG A 127       7.104  -2.339   1.989  1.00 98.19           H  
ATOM   2126  NE  ARG A 127       9.084  -1.656   2.123  1.00 98.19           N  
ATOM   2127  HE  ARG A 127       9.216  -2.305   2.886  1.00 98.19           H  
ATOM   2128  NH1 ARG A 127      10.170  -0.296   0.599  1.00 98.19           N  
ATOM   2129 HH11 ARG A 127      11.034   0.067   0.221  1.00 98.19           H  
ATOM   2130 HH12 ARG A 127       9.294   0.114   0.310  1.00 98.19           H  
ATOM   2131  NH2 ARG A 127      11.338  -1.692   1.878  1.00 98.19           N  
ATOM   2132 HH21 ARG A 127      11.373  -2.533   2.436  1.00 98.19           H  
ATOM   2133 HH22 ARG A 127      12.140  -1.432   1.323  1.00 98.19           H  
ATOM   2134  CZ  ARG A 127      10.181  -1.208   1.536  1.00 98.19           C  
ATOM   2135  N   ILE A 128       6.555  -1.019   6.621  1.00 96.70           N  
ATOM   2136  H   ILE A 128       7.128  -1.807   6.353  1.00 96.70           H  
ATOM   2137  CA  ILE A 128       6.414  -0.681   8.045  1.00 96.70           C  
ATOM   2138  HA  ILE A 128       6.160   0.375   8.129  1.00 96.70           H  
ATOM   2139  C   ILE A 128       7.691  -0.853   8.871  1.00 96.70           C  
ATOM   2140  CB  ILE A 128       5.267  -1.492   8.700  1.00 96.70           C  
ATOM   2141  HB  ILE A 128       5.168  -1.136   9.725  1.00 96.70           H  
ATOM   2142  O   ILE A 128       7.772  -0.274   9.951  1.00 96.70           O  
ATOM   2143  CG1 ILE A 128       5.523  -3.014   8.742  1.00 96.70           C  
ATOM   2144 HG12 ILE A 128       6.482  -3.196   9.227  1.00 96.70           H  
ATOM   2145 HG13 ILE A 128       5.574  -3.400   7.724  1.00 96.70           H  
ATOM   2146  CG2 ILE A 128       3.932  -1.241   7.994  1.00 96.70           C  
ATOM   2147 HG21 ILE A 128       3.840  -1.902   7.132  1.00 96.70           H  
ATOM   2148 HG22 ILE A 128       3.889  -0.214   7.631  1.00 96.70           H  
ATOM   2149 HG23 ILE A 128       3.116  -1.415   8.695  1.00 96.70           H  
ATOM   2150  CD1 ILE A 128       4.466  -3.822   9.502  1.00 96.70           C  
ATOM   2151 HD11 ILE A 128       4.358  -3.431  10.514  1.00 96.70           H  
ATOM   2152 HD12 ILE A 128       4.786  -4.863   9.556  1.00 96.70           H  
ATOM   2153 HD13 ILE A 128       3.507  -3.780   8.986  1.00 96.70           H  
ATOM   2154  N   ASN A 129       8.645  -1.682   8.442  1.00 93.18           N  
ATOM   2155  H   ASN A 129       8.567  -2.100   7.526  1.00 93.18           H  
ATOM   2156  CA  ASN A 129       9.794  -2.043   9.281  1.00 93.18           C  
ATOM   2157  HA  ASN A 129      10.095  -1.158   9.841  1.00 93.18           H  
ATOM   2158  C   ASN A 129      11.058  -2.463   8.513  1.00 93.18           C  
ATOM   2159  CB  ASN A 129       9.353  -3.123  10.299  1.00 93.18           C  
ATOM   2160  HB2 ASN A 129      10.196  -3.359  10.949  1.00 93.18           H  
ATOM   2161  HB3 ASN A 129       8.561  -2.708  10.922  1.00 93.18           H  
ATOM   2162  O   ASN A 129      12.075  -2.712   9.157  1.00 93.18           O  
ATOM   2163  CG  ASN A 129       8.864  -4.420   9.673  1.00 93.18           C  
ATOM   2164  ND2 ASN A 129       7.986  -5.143  10.332  1.00 93.18           N  
ATOM   2165 HD21 ASN A 129       7.563  -5.883   9.789  1.00 93.18           H  
ATOM   2166 HD22 ASN A 129       7.545  -4.762  11.156  1.00 93.18           H  
ATOM   2167  OD1 ASN A 129       9.243  -4.816   8.593  1.00 93.18           O  
ATOM   2168  N   GLY A 130      11.017  -2.557   7.182  1.00 94.73           N  
ATOM   2169  H   GLY A 130      10.134  -2.458   6.700  1.00 94.73           H  
ATOM   2170  CA  GLY A 130      12.176  -2.905   6.362  1.00 94.73           C  
ATOM   2171  HA2 GLY A 130      11.929  -2.709   5.319  1.00 94.73           H  
ATOM   2172  HA3 GLY A 130      13.019  -2.275   6.647  1.00 94.73           H  
ATOM   2173  C   GLY A 130      12.624  -4.367   6.460  1.00 94.73           C  
ATOM   2174  O   GLY A 130      13.759  -4.665   6.100  1.00 94.73           O  
ATOM   2175  N   LYS A 131      11.775  -5.284   6.945  1.00 96.00           N  
ATOM   2176  H   LYS A 131      10.822  -4.985   7.097  1.00 96.00           H  
ATOM   2177  CA  LYS A 131      12.075  -6.727   6.999  1.00 96.00           C  
ATOM   2178  HA  LYS A 131      13.108  -6.866   7.317  1.00 96.00           H  
ATOM   2179  C   LYS A 131      11.969  -7.412   5.641  1.00 96.00           C  
ATOM   2180  CB  LYS A 131      11.136  -7.430   7.982  1.00 96.00           C  
ATOM   2181  HB2 LYS A 131      10.104  -7.157   7.760  1.00 96.00           H  
ATOM   2182  HB3 LYS A 131      11.236  -8.508   7.850  1.00 96.00           H  
ATOM   2183  O   LYS A 131      12.514  -8.501   5.476  1.00 96.00           O  
ATOM   2184  CG  LYS A 131      11.480  -7.091   9.433  1.00 96.00           C  
ATOM   2185  HG2 LYS A 131      12.518  -7.360   9.628  1.00 96.00           H  
ATOM   2186  HG3 LYS A 131      11.352  -6.024   9.615  1.00 96.00           H  
ATOM   2187  CD  LYS A 131      10.568  -7.894  10.360  1.00 96.00           C  
ATOM   2188  HD2 LYS A 131       9.531  -7.620  10.168  1.00 96.00           H  
ATOM   2189  HD3 LYS A 131      10.702  -8.956  10.156  1.00 96.00           H  
ATOM   2190  CE  LYS A 131      10.927  -7.597  11.814  1.00 96.00           C  
ATOM   2191  HE2 LYS A 131      10.751  -6.538  12.003  1.00 96.00           H  
ATOM   2192  HE3 LYS A 131      11.991  -7.791  11.954  1.00 96.00           H  
ATOM   2193  NZ  LYS A 131      10.122  -8.438  12.732  1.00 96.00           N  
ATOM   2194  HZ1 LYS A 131      10.355  -8.238  13.694  1.00 96.00           H  
ATOM   2195  HZ2 LYS A 131      10.304  -9.415  12.548  1.00 96.00           H  
ATOM   2196  HZ3 LYS A 131       9.138  -8.267  12.581  1.00 96.00           H  
ATOM   2197  N   VAL A 132      11.257  -6.810   4.694  1.00 97.63           N  
ATOM   2198  H   VAL A 132      10.778  -5.953   4.934  1.00 97.63           H  
ATOM   2199  CA  VAL A 132      11.166  -7.295   3.318  1.00 97.63           C  
ATOM   2200  HA  VAL A 132      11.629  -8.280   3.253  1.00 97.63           H  
ATOM   2201  C   VAL A 132      11.954  -6.360   2.411  1.00 97.63           C  
ATOM   2202  CB  VAL A 132       9.699  -7.465   2.888  1.00 97.63           C  
ATOM   2203  HB  VAL A 132       9.180  -6.512   2.989  1.00 97.63           H  
ATOM   2204  O   VAL A 132      11.729  -5.146   2.394  1.00 97.63           O  
ATOM   2205  CG1 VAL A 132       9.568  -7.948   1.438  1.00 97.63           C  
ATOM   2206 HG11 VAL A 132       8.515  -8.084   1.192  1.00 97.63           H  
ATOM   2207 HG12 VAL A 132      10.094  -8.893   1.302  1.00 97.63           H  
ATOM   2208 HG13 VAL A 132       9.975  -7.202   0.755  1.00 97.63           H  
ATOM   2209  CG2 VAL A 132       9.007  -8.504   3.782  1.00 97.63           C  
ATOM   2210 HG21 VAL A 132       9.539  -9.454   3.739  1.00 97.63           H  
ATOM   2211 HG22 VAL A 132       8.985  -8.153   4.814  1.00 97.63           H  
ATOM   2212 HG23 VAL A 132       7.979  -8.656   3.451  1.00 97.63           H  
ATOM   2213  N   ASP A 133      12.873  -6.943   1.642  1.00 97.01           N  
ATOM   2214  H   ASP A 133      13.080  -7.922   1.773  1.00 97.01           H  
ATOM   2215  CA  ASP A 133      13.583  -6.230   0.585  1.00 97.01           C  
ATOM   2216  HA  ASP A 133      13.914  -5.272   0.987  1.00 97.01           H  
ATOM   2217  C   ASP A 133      12.644  -5.962  -0.600  1.00 97.01           C  
ATOM   2218  CB  ASP A 133      14.833  -7.007   0.157  1.00 97.01           C  
ATOM   2219  HB2 ASP A 133      14.531  -7.936  -0.327  1.00 97.01           H  
ATOM   2220  HB3 ASP A 133      15.416  -7.255   1.044  1.00 97.01           H  
ATOM   2221  O   ASP A 133      11.910  -6.856  -1.028  1.00 97.01           O  
ATOM   2222  CG  ASP A 133      15.719  -6.195  -0.794  1.00 97.01           C  
ATOM   2223  OD1 ASP A 133      15.436  -4.982  -0.965  1.00 97.01           O  
ATOM   2224  OD2 ASP A 133      16.667  -6.801  -1.323  1.00 97.01           O  
ATOM   2225  N   PHE A 134      12.657  -4.724  -1.092  1.00 98.37           N  
ATOM   2226  H   PHE A 134      13.438  -4.155  -0.796  1.00 98.37           H  
ATOM   2227  CA  PHE A 134      11.865  -4.247  -2.230  1.00 98.37           C  
ATOM   2228  HA  PHE A 134      11.186  -5.037  -2.551  1.00 98.37           H  
ATOM   2229  C   PHE A 134      12.741  -3.943  -3.458  1.00 98.37           C  
ATOM   2230  CB  PHE A 134      11.007  -3.036  -1.812  1.00 98.37           C  
ATOM   2231  HB2 PHE A 134      10.807  -2.438  -2.701  1.00 98.37           H  
ATOM   2232  HB3 PHE A 134      11.571  -2.405  -1.125  1.00 98.37           H  
ATOM   2233  O   PHE A 134      12.203  -3.598  -4.514  1.00 98.37           O  
ATOM   2234  CG  PHE A 134       9.661  -3.381  -1.197  1.00 98.37           C  
ATOM   2235  CD1 PHE A 134       8.470  -2.984  -1.836  1.00 98.37           C  
ATOM   2236  HD1 PHE A 134       8.510  -2.432  -2.763  1.00 98.37           H  
ATOM   2237  CD2 PHE A 134       9.588  -4.126  -0.008  1.00 98.37           C  
ATOM   2238  HD2 PHE A 134      10.499  -4.448   0.476  1.00 98.37           H  
ATOM   2239  CE1 PHE A 134       7.224  -3.345  -1.294  1.00 98.37           C  
ATOM   2240  HE1 PHE A 134       6.316  -3.060  -1.805  1.00 98.37           H  
ATOM   2241  CE2 PHE A 134       8.344  -4.485   0.538  1.00 98.37           C  
ATOM   2242  HE2 PHE A 134       8.299  -5.067   1.447  1.00 98.37           H  
ATOM   2243  CZ  PHE A 134       7.160  -4.097  -0.109  1.00 98.37           C  
ATOM   2244  HZ  PHE A 134       6.204  -4.371   0.312  1.00 98.37           H  
ATOM   2245  N   TYR A 135      14.066  -4.100  -3.372  1.00 98.28           N  
ATOM   2246  H   TYR A 135      14.488  -4.421  -2.512  1.00 98.28           H  
ATOM   2247  CA  TYR A 135      14.945  -4.030  -4.536  1.00 98.28           C  
ATOM   2248  HA  TYR A 135      14.563  -3.258  -5.204  1.00 98.28           H  
ATOM   2249  C   TYR A 135      14.909  -5.357  -5.308  1.00 98.28           C  
ATOM   2250  CB  TYR A 135      16.354  -3.607  -4.107  1.00 98.28           C  
ATOM   2251  HB2 TYR A 135      16.283  -2.707  -3.496  1.00 98.28           H  
ATOM   2252  HB3 TYR A 135      16.796  -4.392  -3.492  1.00 98.28           H  
ATOM   2253  O   TYR A 135      15.752  -6.231  -5.139  1.00 98.28           O  
ATOM   2254  CG  TYR A 135      17.256  -3.300  -5.286  1.00 98.28           C  
ATOM   2255  CD1 TYR A 135      18.461  -4.005  -5.471  1.00 98.28           C  
ATOM   2256  HD1 TYR A 135      18.736  -4.785  -4.776  1.00 98.28           H  
ATOM   2257  CD2 TYR A 135      16.868  -2.321  -6.219  1.00 98.28           C  
ATOM   2258  HD2 TYR A 135      15.933  -1.794  -6.096  1.00 98.28           H  
ATOM   2259  CE1 TYR A 135      19.286  -3.716  -6.577  1.00 98.28           C  
ATOM   2260  HE1 TYR A 135      20.203  -4.265  -6.728  1.00 98.28           H  
ATOM   2261  CE2 TYR A 135      17.687  -2.028  -7.323  1.00 98.28           C  
ATOM   2262  HE2 TYR A 135      17.398  -1.282  -8.048  1.00 98.28           H  
ATOM   2263  OH  TYR A 135      19.675  -2.411  -8.570  1.00 98.28           O  
ATOM   2264  HH  TYR A 135      20.457  -2.960  -8.661  1.00 98.28           H  
ATOM   2265  CZ  TYR A 135      18.899  -2.721  -7.501  1.00 98.28           C  
ATOM   2266  N   ARG A 136      13.856  -5.527  -6.116  1.00 98.59           N  
ATOM   2267  H   ARG A 136      13.217  -4.750  -6.207  1.00 98.59           H  
ATOM   2268  CA  ARG A 136      13.502  -6.781  -6.802  1.00 98.59           C  
ATOM   2269  HA  ARG A 136      14.310  -7.502  -6.683  1.00 98.59           H  
ATOM   2270  C   ARG A 136      13.313  -6.604  -8.303  1.00 98.59           C  
ATOM   2271  CB  ARG A 136      12.245  -7.384  -6.173  1.00 98.59           C  
ATOM   2272  HB2 ARG A 136      11.913  -8.225  -6.781  1.00 98.59           H  
ATOM   2273  HB3 ARG A 136      11.445  -6.644  -6.149  1.00 98.59           H  
ATOM   2274  O   ARG A 136      13.066  -5.490  -8.772  1.00 98.59           O  
ATOM   2275  CG  ARG A 136      12.520  -7.892  -4.760  1.00 98.59           C  
ATOM   2276  HG2 ARG A 136      13.353  -8.594  -4.776  1.00 98.59           H  
ATOM   2277  HG3 ARG A 136      12.766  -7.054  -4.108  1.00 98.59           H  
ATOM   2278  CD  ARG A 136      11.273  -8.595  -4.239  1.00 98.59           C  
ATOM   2279  HD2 ARG A 136      11.071  -9.491  -4.827  1.00 98.59           H  
ATOM   2280  HD3 ARG A 136      10.431  -7.913  -4.349  1.00 98.59           H  
ATOM   2281  NE  ARG A 136      11.434  -8.914  -2.822  1.00 98.59           N  
ATOM   2282  HE  ARG A 136      11.312  -8.138  -2.187  1.00 98.59           H  
ATOM   2283  NH1 ARG A 136      12.266 -11.059  -3.010  1.00 98.59           N  
ATOM   2284 HH11 ARG A 136      12.747 -11.858  -2.621  1.00 98.59           H  
ATOM   2285 HH12 ARG A 136      12.193 -11.039  -4.017  1.00 98.59           H  
ATOM   2286  NH2 ARG A 136      12.187 -10.021  -1.034  1.00 98.59           N  
ATOM   2287 HH21 ARG A 136      12.692 -10.801  -0.637  1.00 98.59           H  
ATOM   2288 HH22 ARG A 136      12.108  -9.130  -0.566  1.00 98.59           H  
ATOM   2289  CZ  ARG A 136      11.953 -10.007  -2.313  1.00 98.59           C  
ATOM   2290  N   GLY A 137      13.438  -7.715  -9.028  1.00 98.69           N  
ATOM   2291  H   GLY A 137      13.570  -8.588  -8.538  1.00 98.69           H  
ATOM   2292  CA  GLY A 137      13.358  -7.747 -10.488  1.00 98.69           C  
ATOM   2293  HA2 GLY A 137      13.879  -6.882 -10.897  1.00 98.69           H  
ATOM   2294  HA3 GLY A 137      13.866  -8.637 -10.858  1.00 98.69           H  
ATOM   2295  C   GLY A 137      11.927  -7.750 -11.030  1.00 98.69           C  
ATOM   2296  O   GLY A 137      10.945  -7.791 -10.280  1.00 98.69           O  
ATOM   2297  N   TRP A 138      11.807  -7.740 -12.357  1.00 98.82           N  
ATOM   2298  H   TRP A 138      12.660  -7.702 -12.895  1.00 98.82           H  
ATOM   2299  CA  TRP A 138      10.529  -7.662 -13.069  1.00 98.82           C  
ATOM   2300  HA  TRP A 138      10.023  -6.732 -12.812  1.00 98.82           H  
ATOM   2301  C   TRP A 138       9.576  -8.795 -12.702  1.00 98.82           C  
ATOM   2302  CB  TRP A 138      10.776  -7.662 -14.579  1.00 98.82           C  
ATOM   2303  HB2 TRP A 138      11.447  -6.839 -14.825  1.00 98.82           H  
ATOM   2304  HB3 TRP A 138      11.271  -8.588 -14.870  1.00 98.82           H  
ATOM   2305  O   TRP A 138       8.418  -8.542 -12.372  1.00 98.82           O  
ATOM   2306  CG  TRP A 138       9.515  -7.503 -15.371  1.00 98.82           C  
ATOM   2307  CD1 TRP A 138       8.735  -8.496 -15.856  1.00 98.82           C  
ATOM   2308  HD1 TRP A 138       8.929  -9.552 -15.737  1.00 98.82           H  
ATOM   2309  CD2 TRP A 138       8.829  -6.264 -15.699  1.00 98.82           C  
ATOM   2310  CE2 TRP A 138       7.649  -6.577 -16.439  1.00 98.82           C  
ATOM   2311  CE3 TRP A 138       9.110  -4.904 -15.461  1.00 98.82           C  
ATOM   2312  HE3 TRP A 138       9.986  -4.637 -14.888  1.00 98.82           H  
ATOM   2313  NE1 TRP A 138       7.617  -7.958 -16.464  1.00 98.82           N  
ATOM   2314  HE1 TRP A 138       6.876  -8.534 -16.836  1.00 98.82           H  
ATOM   2315  CH2 TRP A 138       7.144  -4.229 -16.743  1.00 98.82           C  
ATOM   2316  HH2 TRP A 138       6.518  -3.438 -17.128  1.00 98.82           H  
ATOM   2317  CZ2 TRP A 138       6.826  -5.578 -16.980  1.00 98.82           C  
ATOM   2318  HZ2 TRP A 138       5.950  -5.841 -17.555  1.00 98.82           H  
ATOM   2319  CZ3 TRP A 138       8.273  -3.902 -15.973  1.00 98.82           C  
ATOM   2320  HZ3 TRP A 138       8.511  -2.867 -15.772  1.00 98.82           H  
ATOM   2321  N   GLN A 139      10.063 -10.038 -12.733  1.00 98.82           N  
ATOM   2322  H   GLN A 139      11.032 -10.162 -12.991  1.00 98.82           H  
ATOM   2323  CA  GLN A 139       9.238 -11.218 -12.469  1.00 98.82           C  
ATOM   2324  HA  GLN A 139       8.403 -11.215 -13.169  1.00 98.82           H  
ATOM   2325  C   GLN A 139       8.656 -11.198 -11.048  1.00 98.82           C  
ATOM   2326  CB  GLN A 139      10.080 -12.483 -12.706  1.00 98.82           C  
ATOM   2327  HB2 GLN A 139      10.544 -12.428 -13.690  1.00 98.82           H  
ATOM   2328  HB3 GLN A 139      10.873 -12.530 -11.960  1.00 98.82           H  
ATOM   2329  O   GLN A 139       7.480 -11.484 -10.848  1.00 98.82           O  
ATOM   2330  CG  GLN A 139       9.242 -13.770 -12.622  1.00 98.82           C  
ATOM   2331  HG2 GLN A 139       9.904 -14.630 -12.731  1.00 98.82           H  
ATOM   2332  HG3 GLN A 139       8.769 -13.844 -11.643  1.00 98.82           H  
ATOM   2333  CD  GLN A 139       8.178 -13.854 -13.712  1.00 98.82           C  
ATOM   2334  NE2 GLN A 139       6.967 -14.242 -13.397  1.00 98.82           N  
ATOM   2335 HE21 GLN A 139       6.278 -14.279 -14.135  1.00 98.82           H  
ATOM   2336 HE22 GLN A 139       6.706 -14.405 -12.436  1.00 98.82           H  
ATOM   2337  OE1 GLN A 139       8.417 -13.567 -14.875  1.00 98.82           O  
ATOM   2338  N   GLU A 140       9.450 -10.793 -10.058  1.00 98.86           N  
ATOM   2339  H   GLU A 140      10.397 -10.513 -10.271  1.00 98.86           H  
ATOM   2340  CA  GLU A 140       8.995 -10.710  -8.669  1.00 98.86           C  
ATOM   2341  HA  GLU A 140       8.526 -11.651  -8.379  1.00 98.86           H  
ATOM   2342  C   GLU A 140       7.956  -9.598  -8.482  1.00 98.86           C  
ATOM   2343  CB  GLU A 140      10.191 -10.447  -7.754  1.00 98.86           C  
ATOM   2344  HB2 GLU A 140       9.828 -10.317  -6.734  1.00 98.86           H  
ATOM   2345  HB3 GLU A 140      10.663  -9.518  -8.072  1.00 98.86           H  
ATOM   2346  O   GLU A 140       6.956  -9.794  -7.798  1.00 98.86           O  
ATOM   2347  CG  GLU A 140      11.238 -11.566  -7.765  1.00 98.86           C  
ATOM   2348  HG2 GLU A 140      10.784 -12.490  -7.405  1.00 98.86           H  
ATOM   2349  HG3 GLU A 140      11.601 -11.730  -8.779  1.00 98.86           H  
ATOM   2350  CD  GLU A 140      12.403 -11.158  -6.863  1.00 98.86           C  
ATOM   2351  OE1 GLU A 140      12.353 -11.501  -5.658  1.00 98.86           O  
ATOM   2352  OE2 GLU A 140      13.280 -10.407  -7.346  1.00 98.86           O  
ATOM   2353  N   TYR A 141       8.146  -8.435  -9.115  1.00 98.84           N  
ATOM   2354  H   TYR A 141       8.990  -8.306  -9.655  1.00 98.84           H  
ATOM   2355  CA  TYR A 141       7.148  -7.361  -9.085  1.00 98.84           C  
ATOM   2356  HA  TYR A 141       6.842  -7.204  -8.051  1.00 98.84           H  
ATOM   2357  C   TYR A 141       5.876  -7.702  -9.854  1.00 98.84           C  
ATOM   2358  CB  TYR A 141       7.745  -6.055  -9.617  1.00 98.84           C  
ATOM   2359  HB2 TYR A 141       6.965  -5.478 -10.113  1.00 98.84           H  
ATOM   2360  HB3 TYR A 141       8.512  -6.265 -10.363  1.00 98.84           H  
ATOM   2361  O   TYR A 141       4.801  -7.242  -9.472  1.00 98.84           O  
ATOM   2362  CG  TYR A 141       8.304  -5.200  -8.507  1.00 98.84           C  
ATOM   2363  CD1 TYR A 141       7.422  -4.468  -7.690  1.00 98.84           C  
ATOM   2364  HD1 TYR A 141       6.360  -4.505  -7.883  1.00 98.84           H  
ATOM   2365  CD2 TYR A 141       9.687  -5.168  -8.263  1.00 98.84           C  
ATOM   2366  HD2 TYR A 141      10.363  -5.731  -8.890  1.00 98.84           H  
ATOM   2367  CE1 TYR A 141       7.923  -3.699  -6.625  1.00 98.84           C  
ATOM   2368  HE1 TYR A 141       7.253  -3.146  -5.984  1.00 98.84           H  
ATOM   2369  CE2 TYR A 141      10.192  -4.408  -7.193  1.00 98.84           C  
ATOM   2370  HE2 TYR A 141      11.256  -4.377  -7.014  1.00 98.84           H  
ATOM   2371  OH  TYR A 141       9.784  -2.938  -5.339  1.00 98.84           O  
ATOM   2372  HH  TYR A 141      10.709  -3.130  -5.170  1.00 98.84           H  
ATOM   2373  CZ  TYR A 141       9.309  -3.674  -6.373  1.00 98.84           C  
ATOM   2374  N   ARG A 142       5.976  -8.501 -10.918  1.00 98.82           N  
ATOM   2375  H   ARG A 142       6.901  -8.781 -11.209  1.00 98.82           H  
ATOM   2376  CA  ARG A 142       4.832  -9.051 -11.648  1.00 98.82           C  
ATOM   2377  HA  ARG A 142       4.178  -8.246 -11.984  1.00 98.82           H  
ATOM   2378  C   ARG A 142       3.987  -9.947 -10.747  1.00 98.82           C  
ATOM   2379  CB  ARG A 142       5.362  -9.780 -12.891  1.00 98.82           C  
ATOM   2380  HB2 ARG A 142       6.184 -10.439 -12.613  1.00 98.82           H  
ATOM   2381  HB3 ARG A 142       5.745  -9.042 -13.596  1.00 98.82           H  
ATOM   2382  O   ARG A 142       2.783  -9.713 -10.634  1.00 98.82           O  
ATOM   2383  CG  ARG A 142       4.295 -10.629 -13.576  1.00 98.82           C  
ATOM   2384  HG2 ARG A 142       3.473  -9.994 -13.906  1.00 98.82           H  
ATOM   2385  HG3 ARG A 142       3.891 -11.369 -12.886  1.00 98.82           H  
ATOM   2386  CD  ARG A 142       4.910 -11.362 -14.762  1.00 98.82           C  
ATOM   2387  HD2 ARG A 142       5.454 -10.648 -15.380  1.00 98.82           H  
ATOM   2388  HD3 ARG A 142       5.615 -12.112 -14.405  1.00 98.82           H  
ATOM   2389  NE  ARG A 142       3.866 -11.981 -15.577  1.00 98.82           N  
ATOM   2390  HE  ARG A 142       3.676 -11.505 -16.447  1.00 98.82           H  
ATOM   2391  NH1 ARG A 142       3.345 -13.781 -14.220  1.00 98.82           N  
ATOM   2392 HH11 ARG A 142       2.744 -14.562 -14.001  1.00 98.82           H  
ATOM   2393 HH12 ARG A 142       3.939 -13.467 -13.465  1.00 98.82           H  
ATOM   2394  NH2 ARG A 142       2.198 -13.384 -16.100  1.00 98.82           N  
ATOM   2395 HH21 ARG A 142       2.018 -12.745 -16.861  1.00 98.82           H  
ATOM   2396 HH22 ARG A 142       1.550 -14.120 -15.859  1.00 98.82           H  
ATOM   2397  CZ  ARG A 142       3.155 -13.047 -15.286  1.00 98.82           C  
ATOM   2398  N   ASP A 143       4.621 -10.919 -10.096  1.00 98.66           N  
ATOM   2399  H   ASP A 143       5.605 -11.046 -10.285  1.00 98.66           H  
ATOM   2400  CA  ASP A 143       3.932 -11.977  -9.349  1.00 98.66           C  
ATOM   2401  HA  ASP A 143       3.013 -12.239  -9.873  1.00 98.66           H  
ATOM   2402  C   ASP A 143       3.531 -11.546  -7.927  1.00 98.66           C  
ATOM   2403  CB  ASP A 143       4.827 -13.229  -9.318  1.00 98.66           C  
ATOM   2404  HB2 ASP A 143       5.769 -12.977  -8.832  1.00 98.66           H  
ATOM   2405  HB3 ASP A 143       4.333 -13.991  -8.715  1.00 98.66           H  
ATOM   2406  O   ASP A 143       2.503 -11.983  -7.409  1.00 98.66           O  
ATOM   2407  CG  ASP A 143       5.119 -13.834 -10.702  1.00 98.66           C  
ATOM   2408  OD1 ASP A 143       4.391 -13.546 -11.685  1.00 98.66           O  
ATOM   2409  OD2 ASP A 143       6.082 -14.625 -10.803  1.00 98.66           O  
ATOM   2410  N   GLY A 144       4.303 -10.646  -7.314  1.00 98.66           N  
ATOM   2411  H   GLY A 144       5.167 -10.395  -7.774  1.00 98.66           H  
ATOM   2412  CA  GLY A 144       4.149 -10.217  -5.926  1.00 98.66           C  
ATOM   2413  HA2 GLY A 144       3.136 -10.414  -5.576  1.00 98.66           H  
ATOM   2414  HA3 GLY A 144       4.323  -9.142  -5.876  1.00 98.66           H  
ATOM   2415  C   GLY A 144       5.131 -10.906  -4.977  1.00 98.66           C  
ATOM   2416  O   GLY A 144       5.715 -11.945  -5.279  1.00 98.66           O  
ATOM   2417  N   PHE A 145       5.344 -10.301  -3.810  1.00 98.63           N  
ATOM   2418  H   PHE A 145       4.784  -9.492  -3.586  1.00 98.63           H  
ATOM   2419  CA  PHE A 145       6.299 -10.779  -2.807  1.00 98.63           C  
ATOM   2420  HA  PHE A 145       6.240 -11.867  -2.763  1.00 98.63           H  
ATOM   2421  C   PHE A 145       5.986 -10.239  -1.405  1.00 98.63           C  
ATOM   2422  CB  PHE A 145       7.729 -10.392  -3.231  1.00 98.63           C  
ATOM   2423  HB2 PHE A 145       7.967 -10.903  -4.164  1.00 98.63           H  
ATOM   2424  HB3 PHE A 145       8.441 -10.759  -2.492  1.00 98.63           H  
ATOM   2425  O   PHE A 145       5.170  -9.335  -1.221  1.00 98.63           O  
ATOM   2426  CG  PHE A 145       7.948  -8.904  -3.426  1.00 98.63           C  
ATOM   2427  CD1 PHE A 145       7.840  -8.347  -4.712  1.00 98.63           C  
ATOM   2428  HD1 PHE A 145       7.596  -8.980  -5.553  1.00 98.63           H  
ATOM   2429  CD2 PHE A 145       8.270  -8.078  -2.332  1.00 98.63           C  
ATOM   2430  HD2 PHE A 145       8.360  -8.498  -1.342  1.00 98.63           H  
ATOM   2431  CE1 PHE A 145       8.064  -6.974  -4.911  1.00 98.63           C  
ATOM   2432  HE1 PHE A 145       7.996  -6.558  -5.906  1.00 98.63           H  
ATOM   2433  CE2 PHE A 145       8.493  -6.706  -2.532  1.00 98.63           C  
ATOM   2434  HE2 PHE A 145       8.755  -6.076  -1.694  1.00 98.63           H  
ATOM   2435  CZ  PHE A 145       8.392  -6.152  -3.820  1.00 98.63           C  
ATOM   2436  HZ  PHE A 145       8.571  -5.098  -3.973  1.00 98.63           H  
ATOM   2437  N   GLY A 146       6.696 -10.765  -0.406  1.00 97.39           N  
ATOM   2438  H   GLY A 146       7.296 -11.547  -0.626  1.00 97.39           H  
ATOM   2439  CA  GLY A 146       6.500 -10.444   1.007  1.00 97.39           C  
ATOM   2440  HA2 GLY A 146       6.171  -9.411   1.118  1.00 97.39           H  
ATOM   2441  HA3 GLY A 146       7.446 -10.551   1.538  1.00 97.39           H  
ATOM   2442  C   GLY A 146       5.477 -11.358   1.675  1.00 97.39           C  
ATOM   2443  O   GLY A 146       5.131 -12.410   1.146  1.00 97.39           O  
ATOM   2444  N   ASP A 147       5.034 -10.980   2.872  1.00 92.89           N  
ATOM   2445  H   ASP A 147       5.297 -10.073   3.231  1.00 92.89           H  
ATOM   2446  CA  ASP A 147       4.182 -11.832   3.702  1.00 92.89           C  
ATOM   2447  HA  ASP A 147       3.541 -12.429   3.053  1.00 92.89           H  
ATOM   2448  C   ASP A 147       3.280 -10.989   4.616  1.00 92.89           C  
ATOM   2449  CB  ASP A 147       5.071 -12.806   4.496  1.00 92.89           C  
ATOM   2450  HB2 ASP A 147       5.711 -12.226   5.160  1.00 92.89           H  
ATOM   2451  HB3 ASP A 147       5.711 -13.356   3.806  1.00 92.89           H  
ATOM   2452  O   ASP A 147       3.706 -10.011   5.243  1.00 92.89           O  
ATOM   2453  CG  ASP A 147       4.267 -13.802   5.331  1.00 92.89           C  
ATOM   2454  OD1 ASP A 147       3.668 -13.351   6.327  1.00 92.89           O  
ATOM   2455  OD2 ASP A 147       4.232 -15.003   5.012  1.00 92.89           O  
ATOM   2456  N   TYR A 148       2.008 -11.374   4.709  1.00 93.10           N  
ATOM   2457  H   TYR A 148       1.722 -12.204   4.209  1.00 93.10           H  
ATOM   2458  CA  TYR A 148       0.998 -10.659   5.491  1.00 93.10           C  
ATOM   2459  HA  TYR A 148       1.036  -9.598   5.241  1.00 93.10           H  
ATOM   2460  C   TYR A 148       1.221 -10.736   7.007  1.00 93.10           C  
ATOM   2461  CB  TYR A 148      -0.380 -11.209   5.106  1.00 93.10           C  
ATOM   2462  HB2 TYR A 148      -0.364 -12.294   5.207  1.00 93.10           H  
ATOM   2463  HB3 TYR A 148      -1.108 -10.843   5.830  1.00 93.10           H  
ATOM   2464  O   TYR A 148       0.892  -9.782   7.714  1.00 93.10           O  
ATOM   2465  CG  TYR A 148      -0.886 -10.861   3.712  1.00 93.10           C  
ATOM   2466  CD1 TYR A 148      -0.183 -10.004   2.838  1.00 93.10           C  
ATOM   2467  HD1 TYR A 148       0.775  -9.587   3.109  1.00 93.10           H  
ATOM   2468  CD2 TYR A 148      -2.110 -11.407   3.293  1.00 93.10           C  
ATOM   2469  HD2 TYR A 148      -2.652 -12.058   3.964  1.00 93.10           H  
ATOM   2470  CE1 TYR A 148      -0.689  -9.726   1.558  1.00 93.10           C  
ATOM   2471  HE1 TYR A 148      -0.123  -9.115   0.870  1.00 93.10           H  
ATOM   2472  CE2 TYR A 148      -2.643 -11.089   2.031  1.00 93.10           C  
ATOM   2473  HE2 TYR A 148      -3.610 -11.463   1.729  1.00 93.10           H  
ATOM   2474  OH  TYR A 148      -2.412  -9.979  -0.077  1.00 93.10           O  
ATOM   2475  HH  TYR A 148      -1.753  -9.581  -0.650  1.00 93.10           H  
ATOM   2476  CZ  TYR A 148      -1.921 -10.264   1.152  1.00 93.10           C  
ATOM   2477  N   ASN A 149       1.824 -11.816   7.505  1.00 91.98           N  
ATOM   2478  H   ASN A 149       2.175 -12.506   6.855  1.00 91.98           H  
ATOM   2479  CA  ASN A 149       2.222 -11.979   8.903  1.00 91.98           C  
ATOM   2480  HA  ASN A 149       1.398 -11.655   9.539  1.00 91.98           H  
ATOM   2481  C   ASN A 149       3.445 -11.121   9.247  1.00 91.98           C  
ATOM   2482  CB  ASN A 149       2.526 -13.456   9.211  1.00 91.98           C  
ATOM   2483  HB2 ASN A 149       2.676 -13.569  10.285  1.00 91.98           H  
ATOM   2484  HB3 ASN A 149       3.453 -13.760   8.725  1.00 91.98           H  
ATOM   2485  O   ASN A 149       3.516 -10.578  10.349  1.00 91.98           O  
ATOM   2486  CG  ASN A 149       1.413 -14.395   8.805  1.00 91.98           C  
ATOM   2487  ND2 ASN A 149       1.670 -15.282   7.876  1.00 91.98           N  
ATOM   2488 HD21 ASN A 149       0.895 -15.840   7.548  1.00 91.98           H  
ATOM   2489 HD22 ASN A 149       2.509 -15.174   7.323  1.00 91.98           H  
ATOM   2490  OD1 ASN A 149       0.311 -14.331   9.325  1.00 91.98           O  
ATOM   2491  N   ILE A 150       4.395 -10.965   8.314  1.00 90.68           N  
ATOM   2492  H   ILE A 150       4.293 -11.483   7.453  1.00 90.68           H  
ATOM   2493  CA  ILE A 150       5.524 -10.023   8.469  1.00 90.68           C  
ATOM   2494  HA  ILE A 150       5.960 -10.172   9.456  1.00 90.68           H  
ATOM   2495  C   ILE A 150       5.018  -8.571   8.423  1.00 90.68           C  
ATOM   2496  CB  ILE A 150       6.626 -10.291   7.413  1.00 90.68           C  
ATOM   2497  HB  ILE A 150       6.185 -10.212   6.419  1.00 90.68           H  
ATOM   2498  O   ILE A 150       5.555  -7.694   9.108  1.00 90.68           O  
ATOM   2499  CG1 ILE A 150       7.188 -11.722   7.595  1.00 90.68           C  
ATOM   2500 HG12 ILE A 150       6.375 -12.440   7.494  1.00 90.68           H  
ATOM   2501 HG13 ILE A 150       7.599 -11.825   8.600  1.00 90.68           H  
ATOM   2502  CG2 ILE A 150       7.758  -9.247   7.517  1.00 90.68           C  
ATOM   2503 HG21 ILE A 150       8.193  -9.261   8.516  1.00 90.68           H  
ATOM   2504 HG22 ILE A 150       7.384  -8.248   7.293  1.00 90.68           H  
ATOM   2505 HG23 ILE A 150       8.536  -9.456   6.783  1.00 90.68           H  
ATOM   2506  CD1 ILE A 150       8.269 -12.122   6.581  1.00 90.68           C  
ATOM   2507 HD11 ILE A 150       8.441 -13.197   6.647  1.00 90.68           H  
ATOM   2508 HD12 ILE A 150       7.951 -11.876   5.568  1.00 90.68           H  
ATOM   2509 HD13 ILE A 150       9.206 -11.611   6.801  1.00 90.68           H  
ATOM   2510  N   GLY A 151       3.953  -8.334   7.654  1.00 93.61           N  
ATOM   2511  H   GLY A 151       3.616  -9.099   7.086  1.00 93.61           H  
ATOM   2512  CA  GLY A 151       3.267  -7.051   7.542  1.00 93.61           C  
ATOM   2513  HA2 GLY A 151       2.223  -7.245   7.296  1.00 93.61           H  
ATOM   2514  HA3 GLY A 151       3.308  -6.535   8.501  1.00 93.61           H  
ATOM   2515  C   GLY A 151       3.841  -6.126   6.469  1.00 93.61           C  
ATOM   2516  O   GLY A 151       3.399  -4.979   6.385  1.00 93.61           O  
ATOM   2517  N   GLU A 152       4.780  -6.614   5.654  1.00 98.26           N  
ATOM   2518  H   GLU A 152       5.029  -7.588   5.753  1.00 98.26           H  
ATOM   2519  CA  GLU A 152       5.317  -5.934   4.473  1.00 98.26           C  
ATOM   2520  HA  GLU A 152       4.748  -5.020   4.303  1.00 98.26           H  
ATOM   2521  C   GLU A 152       5.166  -6.823   3.243  1.00 98.26           C  
ATOM   2522  CB  GLU A 152       6.796  -5.564   4.632  1.00 98.26           C  
ATOM   2523  HB2 GLU A 152       7.144  -5.145   3.688  1.00 98.26           H  
ATOM   2524  HB3 GLU A 152       7.372  -6.463   4.853  1.00 98.26           H  
ATOM   2525  O   GLU A 152       5.518  -8.003   3.274  1.00 98.26           O  
ATOM   2526  CG  GLU A 152       7.038  -4.537   5.732  1.00 98.26           C  
ATOM   2527  HG2 GLU A 152       6.903  -5.009   6.705  1.00 98.26           H  
ATOM   2528  HG3 GLU A 152       6.302  -3.741   5.623  1.00 98.26           H  
ATOM   2529  CD  GLU A 152       8.443  -3.938   5.639  1.00 98.26           C  
ATOM   2530  OE1 GLU A 152       8.540  -2.688   5.702  1.00 98.26           O  
ATOM   2531  OE2 GLU A 152       9.430  -4.688   5.521  1.00 98.26           O  
ATOM   2532  N   PHE A 153       4.630  -6.260   2.164  1.00 98.61           N  
ATOM   2533  H   PHE A 153       4.408  -5.275   2.175  1.00 98.61           H  
ATOM   2534  CA  PHE A 153       4.368  -7.003   0.936  1.00 98.61           C  
ATOM   2535  HA  PHE A 153       5.249  -7.594   0.687  1.00 98.61           H  
ATOM   2536  C   PHE A 153       4.094  -6.077  -0.247  1.00 98.61           C  
ATOM   2537  CB  PHE A 153       3.176  -7.956   1.144  1.00 98.61           C  
ATOM   2538  HB2 PHE A 153       3.405  -8.661   1.944  1.00 98.61           H  
ATOM   2539  HB3 PHE A 153       3.038  -8.555   0.244  1.00 98.61           H  
ATOM   2540  O   PHE A 153       3.757  -4.898  -0.080  1.00 98.61           O  
ATOM   2541  CG  PHE A 153       1.872  -7.258   1.465  1.00 98.61           C  
ATOM   2542  CD1 PHE A 153       1.512  -7.009   2.803  1.00 98.61           C  
ATOM   2543  HD1 PHE A 153       2.172  -7.315   3.601  1.00 98.61           H  
ATOM   2544  CD2 PHE A 153       1.015  -6.866   0.420  1.00 98.61           C  
ATOM   2545  HD2 PHE A 153       1.290  -7.054  -0.608  1.00 98.61           H  
ATOM   2546  CE1 PHE A 153       0.286  -6.389   3.096  1.00 98.61           C  
ATOM   2547  HE1 PHE A 153      -0.001  -6.217   4.123  1.00 98.61           H  
ATOM   2548  CE2 PHE A 153      -0.210  -6.250   0.714  1.00 98.61           C  
ATOM   2549  HE2 PHE A 153      -0.873  -5.967  -0.091  1.00 98.61           H  
ATOM   2550  CZ  PHE A 153      -0.573  -6.014   2.050  1.00 98.61           C  
ATOM   2551  HZ  PHE A 153      -1.517  -5.537   2.273  1.00 98.61           H  
ATOM   2552  N   TYR A 154       4.194  -6.659  -1.436  1.00 98.80           N  
ATOM   2553  H   TYR A 154       4.497  -7.622  -1.462  1.00 98.80           H  
ATOM   2554  CA  TYR A 154       3.720  -6.115  -2.696  1.00 98.80           C  
ATOM   2555  HA  TYR A 154       3.137  -5.214  -2.504  1.00 98.80           H  
ATOM   2556  C   TYR A 154       2.829  -7.163  -3.371  1.00 98.80           C  
ATOM   2557  CB  TYR A 154       4.917  -5.739  -3.571  1.00 98.80           C  
ATOM   2558  HB2 TYR A 154       5.380  -6.645  -3.964  1.00 98.80           H  
ATOM   2559  HB3 TYR A 154       5.662  -5.229  -2.961  1.00 98.80           H  
ATOM   2560  O   TYR A 154       3.237  -8.309  -3.525  1.00 98.80           O  
ATOM   2561  CG  TYR A 154       4.530  -4.825  -4.711  1.00 98.80           C  
ATOM   2562  CD1 TYR A 154       4.211  -5.351  -5.977  1.00 98.80           C  
ATOM   2563  HD1 TYR A 154       4.302  -6.410  -6.166  1.00 98.80           H  
ATOM   2564  CD2 TYR A 154       4.466  -3.439  -4.481  1.00 98.80           C  
ATOM   2565  HD2 TYR A 154       4.715  -3.047  -3.506  1.00 98.80           H  
ATOM   2566  CE1 TYR A 154       3.810  -4.482  -7.011  1.00 98.80           C  
ATOM   2567  HE1 TYR A 154       3.578  -4.861  -7.995  1.00 98.80           H  
ATOM   2568  CE2 TYR A 154       4.092  -2.566  -5.516  1.00 98.80           C  
ATOM   2569  HE2 TYR A 154       4.045  -1.501  -5.340  1.00 98.80           H  
ATOM   2570  OH  TYR A 154       3.411  -2.244  -7.780  1.00 98.80           O  
ATOM   2571  HH  TYR A 154       3.533  -1.315  -7.570  1.00 98.80           H  
ATOM   2572  CZ  TYR A 154       3.762  -3.090  -6.783  1.00 98.80           C  
ATOM   2573  N   LEU A 155       1.606  -6.796  -3.753  1.00 98.64           N  
ATOM   2574  H   LEU A 155       1.335  -5.834  -3.603  1.00 98.64           H  
ATOM   2575  CA  LEU A 155       0.588  -7.741  -4.233  1.00 98.64           C  
ATOM   2576  HA  LEU A 155       0.523  -8.563  -3.520  1.00 98.64           H  
ATOM   2577  C   LEU A 155       0.925  -8.362  -5.593  1.00 98.64           C  
ATOM   2578  CB  LEU A 155      -0.759  -7.003  -4.280  1.00 98.64           C  
ATOM   2579  HB2 LEU A 155      -0.934  -6.596  -3.284  1.00 98.64           H  
ATOM   2580  HB3 LEU A 155      -0.664  -6.186  -4.995  1.00 98.64           H  
ATOM   2581  O   LEU A 155       0.410  -9.427  -5.907  1.00 98.64           O  
ATOM   2582  CG  LEU A 155      -1.996  -7.837  -4.663  1.00 98.64           C  
ATOM   2583  HG  LEU A 155      -1.854  -8.295  -5.642  1.00 98.64           H  
ATOM   2584  CD1 LEU A 155      -2.289  -8.927  -3.631  1.00 98.64           C  
ATOM   2585 HD11 LEU A 155      -1.469  -9.645  -3.608  1.00 98.64           H  
ATOM   2586 HD12 LEU A 155      -2.430  -8.489  -2.643  1.00 98.64           H  
ATOM   2587 HD13 LEU A 155      -3.190  -9.471  -3.914  1.00 98.64           H  
ATOM   2588  CD2 LEU A 155      -3.218  -6.921  -4.753  1.00 98.64           C  
ATOM   2589 HD21 LEU A 155      -3.052  -6.165  -5.520  1.00 98.64           H  
ATOM   2590 HD22 LEU A 155      -4.092  -7.510  -5.031  1.00 98.64           H  
ATOM   2591 HD23 LEU A 155      -3.400  -6.438  -3.792  1.00 98.64           H  
ATOM   2592  N   GLY A 156       1.764  -7.701  -6.388  1.00 98.80           N  
ATOM   2593  H   GLY A 156       2.147  -6.830  -6.050  1.00 98.80           H  
ATOM   2594  CA  GLY A 156       2.095  -8.113  -7.748  1.00 98.80           C  
ATOM   2595  HA2 GLY A 156       1.853  -9.163  -7.909  1.00 98.80           H  
ATOM   2596  HA3 GLY A 156       3.170  -8.003  -7.894  1.00 98.80           H  
ATOM   2597  C   GLY A 156       1.345  -7.287  -8.787  1.00 98.80           C  
ATOM   2598  O   GLY A 156       0.133  -7.081  -8.685  1.00 98.80           O  
ATOM   2599  N   ASN A 157       2.065  -6.798  -9.791  1.00 98.89           N  
ATOM   2600  H   ASN A 157       3.050  -7.019  -9.816  1.00 98.89           H  
ATOM   2601  CA  ASN A 157       1.513  -5.968 -10.854  1.00 98.89           C  
ATOM   2602  HA  ASN A 157       1.021  -5.101 -10.413  1.00 98.89           H  
ATOM   2603  C   ASN A 157       0.448  -6.712 -11.662  1.00 98.89           C  
ATOM   2604  CB  ASN A 157       2.647  -5.477 -11.763  1.00 98.89           C  
ATOM   2605  HB2 ASN A 157       3.260  -6.316 -12.090  1.00 98.89           H  
ATOM   2606  HB3 ASN A 157       2.195  -5.022 -12.644  1.00 98.89           H  
ATOM   2607  O   ASN A 157      -0.555  -6.110 -12.027  1.00 98.89           O  
ATOM   2608  CG  ASN A 157       3.516  -4.409 -11.138  1.00 98.89           C  
ATOM   2609  ND2 ASN A 157       4.754  -4.294 -11.558  1.00 98.89           N  
ATOM   2610 HD21 ASN A 157       5.304  -3.544 -11.166  1.00 98.89           H  
ATOM   2611 HD22 ASN A 157       5.110  -4.925 -12.262  1.00 98.89           H  
ATOM   2612  OD1 ASN A 157       3.080  -3.637 -10.305  1.00 98.89           O  
ATOM   2613  N   GLU A 158       0.585  -8.021 -11.876  1.00 98.72           N  
ATOM   2614  H   GLU A 158       1.402  -8.510 -11.540  1.00 98.72           H  
ATOM   2615  CA  GLU A 158      -0.439  -8.775 -12.606  1.00 98.72           C  
ATOM   2616  HA  GLU A 158      -0.638  -8.246 -13.539  1.00 98.72           H  
ATOM   2617  C   GLU A 158      -1.766  -8.835 -11.832  1.00 98.72           C  
ATOM   2618  CB  GLU A 158       0.101 -10.177 -12.925  1.00 98.72           C  
ATOM   2619  HB2 GLU A 158       1.127 -10.096 -13.284  1.00 98.72           H  
ATOM   2620  HB3 GLU A 158       0.114 -10.777 -12.015  1.00 98.72           H  
ATOM   2621  O   GLU A 158      -2.851  -8.689 -12.403  1.00 98.72           O  
ATOM   2622  CG  GLU A 158      -0.735 -10.895 -13.995  1.00 98.72           C  
ATOM   2623  HG2 GLU A 158      -1.733 -11.079 -13.596  1.00 98.72           H  
ATOM   2624  HG3 GLU A 158      -0.275 -11.861 -14.200  1.00 98.72           H  
ATOM   2625  CD  GLU A 158      -0.835 -10.095 -15.306  1.00 98.72           C  
ATOM   2626  OE1 GLU A 158      -1.871 -10.233 -15.989  1.00 98.72           O  
ATOM   2627  OE2 GLU A 158       0.110  -9.322 -15.609  1.00 98.72           O  
ATOM   2628  N   ASN A 159      -1.684  -8.942 -10.504  1.00 98.33           N  
ATOM   2629  H   ASN A 159      -0.765  -9.025 -10.095  1.00 98.33           H  
ATOM   2630  CA  ASN A 159      -2.847  -8.915  -9.621  1.00 98.33           C  
ATOM   2631  HA  ASN A 159      -3.601  -9.599 -10.012  1.00 98.33           H  
ATOM   2632  C   ASN A 159      -3.487  -7.518  -9.570  1.00 98.33           C  
ATOM   2633  CB  ASN A 159      -2.413  -9.403  -8.228  1.00 98.33           C  
ATOM   2634  HB2 ASN A 159      -3.237  -9.277  -7.525  1.00 98.33           H  
ATOM   2635  HB3 ASN A 159      -1.567  -8.811  -7.879  1.00 98.33           H  
ATOM   2636  O   ASN A 159      -4.710  -7.394  -9.627  1.00 98.33           O  
ATOM   2637  CG  ASN A 159      -2.028 -10.872  -8.222  1.00 98.33           C  
ATOM   2638  ND2 ASN A 159      -1.016 -11.253  -7.484  1.00 98.33           N  
ATOM   2639 HD21 ASN A 159      -0.698 -12.206  -7.590  1.00 98.33           H  
ATOM   2640 HD22 ASN A 159      -0.452 -10.591  -6.969  1.00 98.33           H  
ATOM   2641  OD1 ASN A 159      -2.649 -11.695  -8.870  1.00 98.33           O  
ATOM   2642  N   ILE A 160      -2.678  -6.454  -9.503  1.00 98.65           N  
ATOM   2643  H   ILE A 160      -1.683  -6.621  -9.460  1.00 98.65           H  
ATOM   2644  CA  ILE A 160      -3.173  -5.067  -9.507  1.00 98.65           C  
ATOM   2645  HA  ILE A 160      -3.953  -4.977  -8.751  1.00 98.65           H  
ATOM   2646  C   ILE A 160      -3.817  -4.724 -10.862  1.00 98.65           C  
ATOM   2647  CB  ILE A 160      -2.040  -4.077  -9.147  1.00 98.65           C  
ATOM   2648  HB  ILE A 160      -1.247  -4.198  -9.885  1.00 98.65           H  
ATOM   2649  O   ILE A 160      -4.892  -4.119 -10.890  1.00 98.65           O  
ATOM   2650  CG1 ILE A 160      -1.437  -4.346  -7.749  1.00 98.65           C  
ATOM   2651 HG12 ILE A 160      -2.100  -3.945  -6.982  1.00 98.65           H  
ATOM   2652 HG13 ILE A 160      -1.353  -5.417  -7.567  1.00 98.65           H  
ATOM   2653  CG2 ILE A 160      -2.552  -2.622  -9.183  1.00 98.65           C  
ATOM   2654 HG21 ILE A 160      -2.931  -2.366 -10.172  1.00 98.65           H  
ATOM   2655 HG22 ILE A 160      -1.740  -1.930  -8.956  1.00 98.65           H  
ATOM   2656 HG23 ILE A 160      -3.353  -2.490  -8.456  1.00 98.65           H  
ATOM   2657  CD1 ILE A 160      -0.036  -3.739  -7.580  1.00 98.65           C  
ATOM   2658 HD11 ILE A 160      -0.079  -2.650  -7.608  1.00 98.65           H  
ATOM   2659 HD12 ILE A 160       0.379  -4.054  -6.623  1.00 98.65           H  
ATOM   2660 HD13 ILE A 160       0.625  -4.094  -8.371  1.00 98.65           H  
ATOM   2661  N   PHE A 161      -3.206  -5.133 -11.979  1.00 98.63           N  
ATOM   2662  H   PHE A 161      -2.319  -5.609 -11.901  1.00 98.63           H  
ATOM   2663  CA  PHE A 161      -3.782  -5.008 -13.321  1.00 98.63           C  
ATOM   2664  HA  PHE A 161      -3.961  -3.956 -13.546  1.00 98.63           H  
ATOM   2665  C   PHE A 161      -5.129  -5.728 -13.394  1.00 98.63           C  
ATOM   2666  CB  PHE A 161      -2.811  -5.571 -14.373  1.00 98.63           C  
ATOM   2667  HB2 PHE A 161      -1.969  -4.890 -14.492  1.00 98.63           H  
ATOM   2668  HB3 PHE A 161      -2.413  -6.521 -14.015  1.00 98.63           H  
ATOM   2669  O   PHE A 161      -6.135  -5.100 -13.716  1.00 98.63           O  
ATOM   2670  CG  PHE A 161      -3.455  -5.803 -15.729  1.00 98.63           C  
ATOM   2671  CD1 PHE A 161      -3.560  -7.105 -16.252  1.00 98.63           C  
ATOM   2672  HD1 PHE A 161      -3.143  -7.947 -15.719  1.00 98.63           H  
ATOM   2673  CD2 PHE A 161      -4.015  -4.728 -16.441  1.00 98.63           C  
ATOM   2674  HD2 PHE A 161      -3.962  -3.732 -16.026  1.00 98.63           H  
ATOM   2675  CE1 PHE A 161      -4.217  -7.323 -17.475  1.00 98.63           C  
ATOM   2676  HE1 PHE A 161      -4.294  -8.330 -17.857  1.00 98.63           H  
ATOM   2677  CE2 PHE A 161      -4.668  -4.940 -17.667  1.00 98.63           C  
ATOM   2678  HE2 PHE A 161      -5.106  -4.108 -18.198  1.00 98.63           H  
ATOM   2679  CZ  PHE A 161      -4.773  -6.243 -18.183  1.00 98.63           C  
ATOM   2680  HZ  PHE A 161      -5.289  -6.420 -19.115  1.00 98.63           H  
ATOM   2681  N   SER A 162      -5.170  -7.004 -13.003  1.00 97.41           N  
ATOM   2682  H   SER A 162      -4.301  -7.466 -12.778  1.00 97.41           H  
ATOM   2683  CA  SER A 162      -6.396  -7.808 -13.020  1.00 97.41           C  
ATOM   2684  HA  SER A 162      -6.723  -7.928 -14.052  1.00 97.41           H  
ATOM   2685  C   SER A 162      -7.526  -7.127 -12.244  1.00 97.41           C  
ATOM   2686  CB  SER A 162      -6.130  -9.199 -12.443  1.00 97.41           C  
ATOM   2687  HB2 SER A 162      -7.071  -9.748 -12.395  1.00 97.41           H  
ATOM   2688  HB3 SER A 162      -5.719  -9.118 -11.437  1.00 97.41           H  
ATOM   2689  O   SER A 162      -8.606  -6.930 -12.795  1.00 97.41           O  
ATOM   2690  OG  SER A 162      -5.234  -9.913 -13.267  1.00 97.41           O  
ATOM   2691  HG  SER A 162      -4.342  -9.584 -13.137  1.00 97.41           H  
ATOM   2692  N   LEU A 163      -7.258  -6.668 -11.015  1.00 96.78           N  
ATOM   2693  H   LEU A 163      -6.338  -6.841 -10.636  1.00 96.78           H  
ATOM   2694  CA  LEU A 163      -8.234  -5.952 -10.186  1.00 96.78           C  
ATOM   2695  HA  LEU A 163      -9.119  -6.575 -10.057  1.00 96.78           H  
ATOM   2696  C   LEU A 163      -8.716  -4.649 -10.839  1.00 96.78           C  
ATOM   2697  CB  LEU A 163      -7.600  -5.648  -8.815  1.00 96.78           C  
ATOM   2698  HB2 LEU A 163      -6.624  -5.193  -8.983  1.00 96.78           H  
ATOM   2699  HB3 LEU A 163      -8.219  -4.915  -8.296  1.00 96.78           H  
ATOM   2700  O   LEU A 163      -9.911  -4.384 -10.892  1.00 96.78           O  
ATOM   2701  CG  LEU A 163      -7.433  -6.876  -7.902  1.00 96.78           C  
ATOM   2702  HG  LEU A 163      -6.979  -7.701  -8.453  1.00 96.78           H  
ATOM   2703  CD1 LEU A 163      -6.526  -6.516  -6.724  1.00 96.78           C  
ATOM   2704 HD11 LEU A 163      -6.415  -7.382  -6.070  1.00 96.78           H  
ATOM   2705 HD12 LEU A 163      -5.541  -6.241  -7.101  1.00 96.78           H  
ATOM   2706 HD13 LEU A 163      -6.951  -5.685  -6.161  1.00 96.78           H  
ATOM   2707  CD2 LEU A 163      -8.777  -7.351  -7.345  1.00 96.78           C  
ATOM   2708 HD21 LEU A 163      -9.410  -7.707  -8.157  1.00 96.78           H  
ATOM   2709 HD22 LEU A 163      -9.285  -6.534  -6.833  1.00 96.78           H  
ATOM   2710 HD23 LEU A 163      -8.618  -8.176  -6.650  1.00 96.78           H  
ATOM   2711  N   THR A 164      -7.797  -3.827 -11.345  1.00 97.81           N  
ATOM   2712  H   THR A 164      -6.831  -4.122 -11.326  1.00 97.81           H  
ATOM   2713  CA  THR A 164      -8.132  -2.497 -11.887  1.00 97.81           C  
ATOM   2714  HA  THR A 164      -8.963  -2.102 -11.303  1.00 97.81           H  
ATOM   2715  C   THR A 164      -8.645  -2.522 -13.330  1.00 97.81           C  
ATOM   2716  CB  THR A 164      -6.977  -1.501 -11.722  1.00 97.81           C  
ATOM   2717  HB  THR A 164      -7.289  -0.543 -12.139  1.00 97.81           H  
ATOM   2718  O   THR A 164      -9.113  -1.500 -13.829  1.00 97.81           O  
ATOM   2719  CG2 THR A 164      -6.620  -1.274 -10.254  1.00 97.81           C  
ATOM   2720 HG21 THR A 164      -7.486  -0.867  -9.730  1.00 97.81           H  
ATOM   2721 HG22 THR A 164      -6.317  -2.206  -9.778  1.00 97.81           H  
ATOM   2722 HG23 THR A 164      -5.800  -0.558 -10.196  1.00 97.81           H  
ATOM   2723  OG1 THR A 164      -5.795  -1.913 -12.370  1.00 97.81           O  
ATOM   2724  HG1 THR A 164      -5.520  -2.742 -11.972  1.00 97.81           H  
ATOM   2725  N   SER A 165      -8.601  -3.680 -13.995  1.00 96.11           N  
ATOM   2726  H   SER A 165      -8.095  -4.443 -13.570  1.00 96.11           H  
ATOM   2727  CA  SER A 165      -9.129  -3.881 -15.350  1.00 96.11           C  
ATOM   2728  HA  SER A 165      -8.938  -2.979 -15.930  1.00 96.11           H  
ATOM   2729  C   SER A 165     -10.641  -4.128 -15.388  1.00 96.11           C  
ATOM   2730  CB  SER A 165      -8.388  -5.034 -16.039  1.00 96.11           C  
ATOM   2731  HB2 SER A 165      -8.634  -5.019 -17.100  1.00 96.11           H  
ATOM   2732  HB3 SER A 165      -7.311  -4.894 -15.942  1.00 96.11           H  
ATOM   2733  O   SER A 165     -11.284  -3.828 -16.394  1.00 96.11           O  
ATOM   2734  OG  SER A 165      -8.761  -6.295 -15.516  1.00 96.11           O  
ATOM   2735  HG  SER A 165      -8.545  -6.363 -14.583  1.00 96.11           H  
ATOM   2736  N   THR A 166     -11.224  -4.636 -14.296  1.00 89.97           N  
ATOM   2737  H   THR A 166     -10.639  -4.907 -13.519  1.00 89.97           H  
ATOM   2738  CA  THR A 166     -12.639  -5.040 -14.238  1.00 89.97           C  
ATOM   2739  HA  THR A 166     -13.004  -5.181 -15.255  1.00 89.97           H  
ATOM   2740  C   THR A 166     -13.559  -3.998 -13.608  1.00 89.97           C  
ATOM   2741  CB  THR A 166     -12.796  -6.386 -13.518  1.00 89.97           C  
ATOM   2742  HB  THR A 166     -13.851  -6.660 -13.504  1.00 89.97           H  
ATOM   2743  O   THR A 166     -14.769  -4.202 -13.557  1.00 89.97           O  
ATOM   2744  CG2 THR A 166     -12.017  -7.499 -14.224  1.00 89.97           C  
ATOM   2745 HG21 THR A 166     -12.551  -8.442 -14.104  1.00 89.97           H  
ATOM   2746 HG22 THR A 166     -11.914  -7.285 -15.288  1.00 89.97           H  
ATOM   2747 HG23 THR A 166     -11.022  -7.600 -13.790  1.00 89.97           H  
ATOM   2748  OG1 THR A 166     -12.318  -6.300 -12.194  1.00 89.97           O  
ATOM   2749  HG1 THR A 166     -12.939  -5.791 -11.667  1.00 89.97           H  
ATOM   2750  N   GLY A 167     -13.016  -2.879 -13.128  1.00 91.38           N  
ATOM   2751  H   GLY A 167     -12.020  -2.744 -13.229  1.00 91.38           H  
ATOM   2752  CA  GLY A 167     -13.783  -1.844 -12.444  1.00 91.38           C  
ATOM   2753  HA2 GLY A 167     -14.726  -1.687 -12.966  1.00 91.38           H  
ATOM   2754  HA3 GLY A 167     -14.009  -2.177 -11.431  1.00 91.38           H  
ATOM   2755  C   GLY A 167     -13.040  -0.516 -12.372  1.00 91.38           C  
ATOM   2756  O   GLY A 167     -11.889  -0.394 -12.781  1.00 91.38           O  
ATOM   2757  N   GLN A 168     -13.706   0.507 -11.845  1.00 95.92           N  
ATOM   2758  H   GLN A 168     -14.626   0.336 -11.465  1.00 95.92           H  
ATOM   2759  CA  GLN A 168     -13.083   1.809 -11.602  1.00 95.92           C  
ATOM   2760  HA  GLN A 168     -12.233   1.947 -12.270  1.00 95.92           H  
ATOM   2761  C   GLN A 168     -12.578   1.863 -10.166  1.00 95.92           C  
ATOM   2762  CB  GLN A 168     -14.085   2.936 -11.866  1.00 95.92           C  
ATOM   2763  HB2 GLN A 168     -13.622   3.882 -11.581  1.00 95.92           H  
ATOM   2764  HB3 GLN A 168     -14.974   2.781 -11.255  1.00 95.92           H  
ATOM   2765  O   GLN A 168     -13.359   1.653  -9.244  1.00 95.92           O  
ATOM   2766  CG  GLN A 168     -14.492   3.023 -13.341  1.00 95.92           C  
ATOM   2767  HG2 GLN A 168     -14.960   2.088 -13.650  1.00 95.92           H  
ATOM   2768  HG3 GLN A 168     -13.601   3.178 -13.950  1.00 95.92           H  
ATOM   2769  CD  GLN A 168     -15.473   4.158 -13.611  1.00 95.92           C  
ATOM   2770  NE2 GLN A 168     -15.826   4.380 -14.858  1.00 95.92           N  
ATOM   2771 HE21 GLN A 168     -16.513   5.106 -15.001  1.00 95.92           H  
ATOM   2772 HE22 GLN A 168     -15.493   3.779 -15.598  1.00 95.92           H  
ATOM   2773  OE1 GLN A 168     -15.938   4.869 -12.731  1.00 95.92           O  
ATOM   2774  N   TYR A 169     -11.303   2.179  -9.956  1.00 98.23           N  
ATOM   2775  H   TYR A 169     -10.692   2.343 -10.743  1.00 98.23           H  
ATOM   2776  CA  TYR A 169     -10.706   2.225  -8.622  1.00 98.23           C  
ATOM   2777  HA  TYR A 169     -11.469   2.010  -7.874  1.00 98.23           H  
ATOM   2778  C   TYR A 169     -10.166   3.615  -8.302  1.00 98.23           C  
ATOM   2779  CB  TYR A 169      -9.630   1.139  -8.482  1.00 98.23           C  
ATOM   2780  HB2 TYR A 169      -9.035   1.358  -7.595  1.00 98.23           H  
ATOM   2781  HB3 TYR A 169      -8.959   1.179  -9.340  1.00 98.23           H  
ATOM   2782  O   TYR A 169      -9.645   4.311  -9.165  1.00 98.23           O  
ATOM   2783  CG  TYR A 169     -10.199  -0.263  -8.354  1.00 98.23           C  
ATOM   2784  CD1 TYR A 169     -10.247  -0.903  -7.099  1.00 98.23           C  
ATOM   2785  HD1 TYR A 169      -9.853  -0.405  -6.226  1.00 98.23           H  
ATOM   2786  CD2 TYR A 169     -10.704  -0.923  -9.489  1.00 98.23           C  
ATOM   2787  HD2 TYR A 169     -10.650  -0.459 -10.463  1.00 98.23           H  
ATOM   2788  CE1 TYR A 169     -10.803  -2.191  -6.974  1.00 98.23           C  
ATOM   2789  HE1 TYR A 169     -10.830  -2.690  -6.017  1.00 98.23           H  
ATOM   2790  CE2 TYR A 169     -11.286  -2.196  -9.363  1.00 98.23           C  
ATOM   2791  HE2 TYR A 169     -11.682  -2.710 -10.226  1.00 98.23           H  
ATOM   2792  OH  TYR A 169     -11.892  -4.070  -8.015  1.00 98.23           O  
ATOM   2793  HH  TYR A 169     -11.965  -4.414  -7.121  1.00 98.23           H  
ATOM   2794  CZ  TYR A 169     -11.332  -2.839  -8.113  1.00 98.23           C  
ATOM   2795  N   ASP A 170     -10.261   4.005  -7.036  1.00 98.10           N  
ATOM   2796  H   ASP A 170     -10.735   3.392  -6.388  1.00 98.10           H  
ATOM   2797  CA  ASP A 170      -9.498   5.121  -6.485  1.00 98.10           C  
ATOM   2798  HA  ASP A 170      -9.150   5.772  -7.287  1.00 98.10           H  
ATOM   2799  C   ASP A 170      -8.269   4.573  -5.752  1.00 98.10           C  
ATOM   2800  CB  ASP A 170     -10.372   5.958  -5.540  1.00 98.10           C  
ATOM   2801  HB2 ASP A 170      -9.729   6.664  -5.014  1.00 98.10           H  
ATOM   2802  HB3 ASP A 170     -10.819   5.301  -4.793  1.00 98.10           H  
ATOM   2803  O   ASP A 170      -8.351   3.536  -5.089  1.00 98.10           O  
ATOM   2804  CG  ASP A 170     -11.477   6.765  -6.230  1.00 98.10           C  
ATOM   2805  OD1 ASP A 170     -11.409   7.021  -7.449  1.00 98.10           O  
ATOM   2806  OD2 ASP A 170     -12.375   7.261  -5.501  1.00 98.10           O  
ATOM   2807  N   LEU A 171      -7.147   5.288  -5.828  1.00 98.80           N  
ATOM   2808  H   LEU A 171      -7.174   6.144  -6.362  1.00 98.80           H  
ATOM   2809  CA  LEU A 171      -5.936   5.014  -5.057  1.00 98.80           C  
ATOM   2810  HA  LEU A 171      -5.928   3.966  -4.758  1.00 98.80           H  
ATOM   2811  C   LEU A 171      -5.911   5.880  -3.799  1.00 98.80           C  
ATOM   2812  CB  LEU A 171      -4.704   5.272  -5.943  1.00 98.80           C  
ATOM   2813  HB2 LEU A 171      -4.812   6.257  -6.397  1.00 98.80           H  
ATOM   2814  HB3 LEU A 171      -4.705   4.526  -6.737  1.00 98.80           H  
ATOM   2815  O   LEU A 171      -6.137   7.089  -3.862  1.00 98.80           O  
ATOM   2816  CG  LEU A 171      -3.335   5.211  -5.240  1.00 98.80           C  
ATOM   2817  HG  LEU A 171      -3.327   5.882  -4.382  1.00 98.80           H  
ATOM   2818  CD1 LEU A 171      -2.998   3.798  -4.778  1.00 98.80           C  
ATOM   2819 HD11 LEU A 171      -3.746   3.441  -4.069  1.00 98.80           H  
ATOM   2820 HD12 LEU A 171      -2.026   3.794  -4.285  1.00 98.80           H  
ATOM   2821 HD13 LEU A 171      -2.972   3.135  -5.643  1.00 98.80           H  
ATOM   2822  CD2 LEU A 171      -2.231   5.661  -6.194  1.00 98.80           C  
ATOM   2823 HD21 LEU A 171      -2.417   6.679  -6.534  1.00 98.80           H  
ATOM   2824 HD22 LEU A 171      -2.188   4.998  -7.058  1.00 98.80           H  
ATOM   2825 HD23 LEU A 171      -1.266   5.622  -5.688  1.00 98.80           H  
ATOM   2826  N   ARG A 172      -5.532   5.277  -2.674  1.00 98.73           N  
ATOM   2827  H   ARG A 172      -5.414   4.274  -2.700  1.00 98.73           H  
ATOM   2828  CA  ARG A 172      -5.110   5.964  -1.455  1.00 98.73           C  
ATOM   2829  HA  ARG A 172      -5.062   7.035  -1.651  1.00 98.73           H  
ATOM   2830  C   ARG A 172      -3.710   5.506  -1.062  1.00 98.73           C  
ATOM   2831  CB  ARG A 172      -6.143   5.722  -0.349  1.00 98.73           C  
ATOM   2832  HB2 ARG A 172      -6.261   4.650  -0.190  1.00 98.73           H  
ATOM   2833  HB3 ARG A 172      -7.100   6.135  -0.670  1.00 98.73           H  
ATOM   2834  O   ARG A 172      -3.410   4.317  -1.083  1.00 98.73           O  
ATOM   2835  CG  ARG A 172      -5.731   6.385   0.968  1.00 98.73           C  
ATOM   2836  HG2 ARG A 172      -4.815   5.925   1.339  1.00 98.73           H  
ATOM   2837  HG3 ARG A 172      -5.550   7.446   0.800  1.00 98.73           H  
ATOM   2838  CD  ARG A 172      -6.812   6.220   2.032  1.00 98.73           C  
ATOM   2839  HD2 ARG A 172      -7.024   5.159   2.171  1.00 98.73           H  
ATOM   2840  HD3 ARG A 172      -7.731   6.703   1.699  1.00 98.73           H  
ATOM   2841  NE  ARG A 172      -6.329   6.791   3.297  1.00 98.73           N  
ATOM   2842  HE  ARG A 172      -5.544   6.337   3.742  1.00 98.73           H  
ATOM   2843  NH1 ARG A 172      -7.478   8.785   3.291  1.00 98.73           N  
ATOM   2844 HH11 ARG A 172      -7.684   9.654   3.763  1.00 98.73           H  
ATOM   2845 HH12 ARG A 172      -8.039   8.460   2.516  1.00 98.73           H  
ATOM   2846  NH2 ARG A 172      -5.978   8.358   4.874  1.00 98.73           N  
ATOM   2847 HH21 ARG A 172      -5.131   7.835   5.045  1.00 98.73           H  
ATOM   2848 HH22 ARG A 172      -6.051   9.306   5.216  1.00 98.73           H  
ATOM   2849  CZ  ARG A 172      -6.606   7.969   3.811  1.00 98.73           C  
ATOM   2850  N   ILE A 173      -2.883   6.462  -0.664  1.00 98.91           N  
ATOM   2851  H   ILE A 173      -3.209   7.417  -0.707  1.00 98.91           H  
ATOM   2852  CA  ILE A 173      -1.548   6.244  -0.117  1.00 98.91           C  
ATOM   2853  HA  ILE A 173      -1.354   5.174  -0.040  1.00 98.91           H  
ATOM   2854  C   ILE A 173      -1.521   6.860   1.275  1.00 98.91           C  
ATOM   2855  CB  ILE A 173      -0.463   6.857  -1.022  1.00 98.91           C  
ATOM   2856  HB  ILE A 173      -0.574   7.941  -1.008  1.00 98.91           H  
ATOM   2857  O   ILE A 173      -1.708   8.069   1.400  1.00 98.91           O  
ATOM   2858  CG1 ILE A 173      -0.609   6.380  -2.484  1.00 98.91           C  
ATOM   2859 HG12 ILE A 173      -1.593   6.657  -2.862  1.00 98.91           H  
ATOM   2860 HG13 ILE A 173      -0.523   5.294  -2.527  1.00 98.91           H  
ATOM   2861  CG2 ILE A 173       0.926   6.508  -0.462  1.00 98.91           C  
ATOM   2862 HG21 ILE A 173       0.990   6.736   0.602  1.00 98.91           H  
ATOM   2863 HG22 ILE A 173       1.135   5.446  -0.590  1.00 98.91           H  
ATOM   2864 HG23 ILE A 173       1.692   7.099  -0.965  1.00 98.91           H  
ATOM   2865  CD1 ILE A 173       0.416   7.007  -3.429  1.00 98.91           C  
ATOM   2866 HD11 ILE A 173       0.342   8.094  -3.389  1.00 98.91           H  
ATOM   2867 HD12 ILE A 173       0.207   6.668  -4.444  1.00 98.91           H  
ATOM   2868 HD13 ILE A 173       1.427   6.693  -3.170  1.00 98.91           H  
ATOM   2869  N   ASP A 174      -1.291   6.042   2.296  1.00 98.87           N  
ATOM   2870  H   ASP A 174      -1.102   5.072   2.089  1.00 98.87           H  
ATOM   2871  CA  ASP A 174      -1.042   6.499   3.662  1.00 98.87           C  
ATOM   2872  HA  ASP A 174      -1.403   7.520   3.779  1.00 98.87           H  
ATOM   2873  C   ASP A 174       0.458   6.511   3.940  1.00 98.87           C  
ATOM   2874  CB  ASP A 174      -1.785   5.621   4.674  1.00 98.87           C  
ATOM   2875  HB2 ASP A 174      -1.570   4.571   4.472  1.00 98.87           H  
ATOM   2876  HB3 ASP A 174      -1.430   5.858   5.677  1.00 98.87           H  
ATOM   2877  O   ASP A 174       1.165   5.567   3.590  1.00 98.87           O  
ATOM   2878  CG  ASP A 174      -3.292   5.853   4.641  1.00 98.87           C  
ATOM   2879  OD1 ASP A 174      -3.748   6.981   4.370  1.00 98.87           O  
ATOM   2880  OD2 ASP A 174      -4.066   4.917   4.914  1.00 98.87           O  
ATOM   2881  N   LEU A 175       0.939   7.584   4.563  1.00 98.85           N  
ATOM   2882  H   LEU A 175       0.287   8.296   4.861  1.00 98.85           H  
ATOM   2883  CA  LEU A 175       2.355   7.840   4.810  1.00 98.85           C  
ATOM   2884  HA  LEU A 175       2.925   6.923   4.656  1.00 98.85           H  
ATOM   2885  C   LEU A 175       2.560   8.290   6.256  1.00 98.85           C  
ATOM   2886  CB  LEU A 175       2.867   8.921   3.836  1.00 98.85           C  
ATOM   2887  HB2 LEU A 175       3.912   9.135   4.058  1.00 98.85           H  
ATOM   2888  HB3 LEU A 175       2.294   9.829   4.025  1.00 98.85           H  
ATOM   2889  O   LEU A 175       1.717   8.992   6.818  1.00 98.85           O  
ATOM   2890  CG  LEU A 175       2.737   8.575   2.341  1.00 98.85           C  
ATOM   2891  HG  LEU A 175       1.727   8.223   2.131  1.00 98.85           H  
ATOM   2892  CD1 LEU A 175       2.966   9.821   1.489  1.00 98.85           C  
ATOM   2893 HD11 LEU A 175       2.835   9.571   0.436  1.00 98.85           H  
ATOM   2894 HD12 LEU A 175       3.976  10.203   1.644  1.00 98.85           H  
ATOM   2895 HD13 LEU A 175       2.239  10.587   1.759  1.00 98.85           H  
ATOM   2896  CD2 LEU A 175       3.746   7.516   1.906  1.00 98.85           C  
ATOM   2897 HD21 LEU A 175       4.761   7.891   2.034  1.00 98.85           H  
ATOM   2898 HD22 LEU A 175       3.584   7.265   0.858  1.00 98.85           H  
ATOM   2899 HD23 LEU A 175       3.613   6.609   2.497  1.00 98.85           H  
ATOM   2900  N   GLU A 176       3.710   7.962   6.836  1.00 98.67           N  
ATOM   2901  H   GLU A 176       4.353   7.365   6.336  1.00 98.67           H  
ATOM   2902  CA  GLU A 176       4.154   8.556   8.101  1.00 98.67           C  
ATOM   2903  HA  GLU A 176       3.481   9.375   8.353  1.00 98.67           H  
ATOM   2904  C   GLU A 176       5.552   9.146   7.949  1.00 98.67           C  
ATOM   2905  CB  GLU A 176       4.074   7.547   9.252  1.00 98.67           C  
ATOM   2906  HB2 GLU A 176       4.913   6.854   9.190  1.00 98.67           H  
ATOM   2907  HB3 GLU A 176       3.137   6.997   9.164  1.00 98.67           H  
ATOM   2908  O   GLU A 176       6.468   8.496   7.449  1.00 98.67           O  
ATOM   2909  CG  GLU A 176       4.113   8.238  10.617  1.00 98.67           C  
ATOM   2910  HG2 GLU A 176       5.067   8.752  10.733  1.00 98.67           H  
ATOM   2911  HG3 GLU A 176       3.322   8.987  10.657  1.00 98.67           H  
ATOM   2912  CD  GLU A 176       3.900   7.245  11.766  1.00 98.67           C  
ATOM   2913  OE1 GLU A 176       4.698   7.316  12.724  1.00 98.67           O  
ATOM   2914  OE2 GLU A 176       2.901   6.486  11.717  1.00 98.67           O  
ATOM   2915  N   PHE A 177       5.721  10.398   8.365  1.00 98.31           N  
ATOM   2916  H   PHE A 177       4.934  10.881   8.773  1.00 98.31           H  
ATOM   2917  CA  PHE A 177       7.000  11.097   8.310  1.00 98.31           C  
ATOM   2918  HA  PHE A 177       7.806  10.364   8.328  1.00 98.31           H  
ATOM   2919  C   PHE A 177       7.153  12.003   9.527  1.00 98.31           C  
ATOM   2920  CB  PHE A 177       7.091  11.890   7.003  1.00 98.31           C  
ATOM   2921  HB2 PHE A 177       6.260  12.594   6.952  1.00 98.31           H  
ATOM   2922  HB3 PHE A 177       6.987  11.200   6.166  1.00 98.31           H  
ATOM   2923  O   PHE A 177       6.235  12.754   9.856  1.00 98.31           O  
ATOM   2924  CG  PHE A 177       8.397  12.639   6.852  1.00 98.31           C  
ATOM   2925  CD1 PHE A 177       8.409  14.045   6.849  1.00 98.31           C  
ATOM   2926  HD1 PHE A 177       7.484  14.597   6.923  1.00 98.31           H  
ATOM   2927  CD2 PHE A 177       9.606  11.928   6.743  1.00 98.31           C  
ATOM   2928  HD2 PHE A 177       9.610  10.848   6.750  1.00 98.31           H  
ATOM   2929  CE1 PHE A 177       9.624  14.736   6.720  1.00 98.31           C  
ATOM   2930  HE1 PHE A 177       9.622  15.814   6.669  1.00 98.31           H  
ATOM   2931  CE2 PHE A 177      10.823  12.618   6.625  1.00 98.31           C  
ATOM   2932  HE2 PHE A 177      11.742  12.058   6.546  1.00 98.31           H  
ATOM   2933  CZ  PHE A 177      10.829  14.023   6.606  1.00 98.31           C  
ATOM   2934  HZ  PHE A 177      11.756  14.564   6.485  1.00 98.31           H  
ATOM   2935  N   ASN A 178       8.304  11.928  10.206  1.00 96.28           N  
ATOM   2936  H   ASN A 178       9.041  11.343   9.838  1.00 96.28           H  
ATOM   2937  CA  ASN A 178       8.560  12.623  11.475  1.00 96.28           C  
ATOM   2938  HA  ASN A 178       9.430  12.157  11.939  1.00 96.28           H  
ATOM   2939  C   ASN A 178       7.403  12.451  12.484  1.00 96.28           C  
ATOM   2940  CB  ASN A 178       8.911  14.098  11.204  1.00 96.28           C  
ATOM   2941  HB2 ASN A 178       9.042  14.615  12.154  1.00 96.28           H  
ATOM   2942  HB3 ASN A 178       8.081  14.572  10.679  1.00 96.28           H  
ATOM   2943  O   ASN A 178       6.905  13.430  13.039  1.00 96.28           O  
ATOM   2944  CG  ASN A 178      10.184  14.297  10.410  1.00 96.28           C  
ATOM   2945  ND2 ASN A 178      10.329  15.446   9.797  1.00 96.28           N  
ATOM   2946 HD21 ASN A 178      11.110  15.503   9.159  1.00 96.28           H  
ATOM   2947 HD22 ASN A 178       9.582  16.125   9.830  1.00 96.28           H  
ATOM   2948  OD1 ASN A 178      11.067  13.460  10.334  1.00 96.28           O  
ATOM   2949  N   ASN A 179       6.937  11.209  12.672  1.00 95.41           N  
ATOM   2950  H   ASN A 179       7.403  10.446  12.203  1.00 95.41           H  
ATOM   2951  CA  ASN A 179       5.820  10.840  13.558  1.00 95.41           C  
ATOM   2952  HA  ASN A 179       5.639   9.775  13.415  1.00 95.41           H  
ATOM   2953  C   ASN A 179       4.478  11.531  13.232  1.00 95.41           C  
ATOM   2954  CB  ASN A 179       6.240  11.030  15.028  1.00 95.41           C  
ATOM   2955  HB2 ASN A 179       6.297  12.096  15.251  1.00 95.41           H  
ATOM   2956  HB3 ASN A 179       5.481  10.593  15.676  1.00 95.41           H  
ATOM   2957  O   ASN A 179       3.569  11.559  14.060  1.00 95.41           O  
ATOM   2958  CG  ASN A 179       7.563  10.369  15.358  1.00 95.41           C  
ATOM   2959  ND2 ASN A 179       8.442  11.051  16.053  1.00 95.41           N  
ATOM   2960 HD21 ASN A 179       9.301  10.566  16.270  1.00 95.41           H  
ATOM   2961 HD22 ASN A 179       8.224  11.982  16.378  1.00 95.41           H  
ATOM   2962  OD1 ASN A 179       7.849   9.250  14.978  1.00 95.41           O  
ATOM   2963  N   THR A 180       4.343  12.112  12.037  1.00 98.51           N  
ATOM   2964  H   THR A 180       5.126  12.089  11.400  1.00 98.51           H  
ATOM   2965  CA  THR A 180       3.108  12.739  11.557  1.00 98.51           C  
ATOM   2966  HA  THR A 180       2.380  12.773  12.367  1.00 98.51           H  
ATOM   2967  C   THR A 180       2.527  11.910  10.420  1.00 98.51           C  
ATOM   2968  CB  THR A 180       3.355  14.184  11.112  1.00 98.51           C  
ATOM   2969  HB  THR A 180       4.038  14.195  10.262  1.00 98.51           H  
ATOM   2970  O   THR A 180       3.250  11.495   9.514  1.00 98.51           O  
ATOM   2971  CG2 THR A 180       2.059  14.904  10.735  1.00 98.51           C  
ATOM   2972 HG21 THR A 180       2.278  15.949  10.517  1.00 98.51           H  
ATOM   2973 HG22 THR A 180       1.351  14.858  11.563  1.00 98.51           H  
ATOM   2974 HG23 THR A 180       1.616  14.454   9.846  1.00 98.51           H  
ATOM   2975  OG1 THR A 180       3.941  14.912  12.164  1.00 98.51           O  
ATOM   2976  HG1 THR A 180       4.713  14.426  12.463  1.00 98.51           H  
ATOM   2977  N   LYS A 181       1.212  11.675  10.465  1.00 98.60           N  
ATOM   2978  H   LYS A 181       0.683  12.090  11.219  1.00 98.60           H  
ATOM   2979  CA  LYS A 181       0.485  10.895   9.458  1.00 98.60           C  
ATOM   2980  HA  LYS A 181       1.175  10.181   9.007  1.00 98.60           H  
ATOM   2981  C   LYS A 181      -0.033  11.786   8.335  1.00 98.60           C  
ATOM   2982  CB  LYS A 181      -0.655  10.095  10.100  1.00 98.60           C  
ATOM   2983  HB2 LYS A 181      -1.332  10.774  10.620  1.00 98.60           H  
ATOM   2984  HB3 LYS A 181      -1.210   9.587   9.312  1.00 98.60           H  
ATOM   2985  O   LYS A 181      -0.645  12.825   8.584  1.00 98.60           O  
ATOM   2986  CG  LYS A 181      -0.118   9.045  11.080  1.00 98.60           C  
ATOM   2987  HG2 LYS A 181       0.403   9.538  11.900  1.00 98.60           H  
ATOM   2988  HG3 LYS A 181       0.587   8.398  10.557  1.00 98.60           H  
ATOM   2989  CD  LYS A 181      -1.252   8.191  11.651  1.00 98.60           C  
ATOM   2990  HD2 LYS A 181      -1.955   8.828  12.188  1.00 98.60           H  
ATOM   2991  HD3 LYS A 181      -1.764   7.683  10.834  1.00 98.60           H  
ATOM   2992  CE  LYS A 181      -0.639   7.162  12.603  1.00 98.60           C  
ATOM   2993  HE2 LYS A 181      -0.128   7.688  13.409  1.00 98.60           H  
ATOM   2994  HE3 LYS A 181       0.128   6.604  12.065  1.00 98.60           H  
ATOM   2995  NZ  LYS A 181      -1.663   6.239  13.148  1.00 98.60           N  
ATOM   2996  HZ1 LYS A 181      -1.210   5.568  13.751  1.00 98.60           H  
ATOM   2997  HZ2 LYS A 181      -2.106   5.733  12.394  1.00 98.60           H  
ATOM   2998  HZ3 LYS A 181      -2.358   6.746  13.677  1.00 98.60           H  
ATOM   2999  N   TYR A 182       0.146  11.325   7.107  1.00 98.84           N  
ATOM   3000  H   TYR A 182       0.621  10.440   7.000  1.00 98.84           H  
ATOM   3001  CA  TYR A 182      -0.296  11.986   5.888  1.00 98.84           C  
ATOM   3002  HA  TYR A 182      -0.985  12.794   6.137  1.00 98.84           H  
ATOM   3003  C   TYR A 182      -1.026  10.998   4.986  1.00 98.84           C  
ATOM   3004  CB  TYR A 182       0.903  12.589   5.149  1.00 98.84           C  
ATOM   3005  HB2 TYR A 182       0.530  13.110   4.267  1.00 98.84           H  
ATOM   3006  HB3 TYR A 182       1.557  11.786   4.810  1.00 98.84           H  
ATOM   3007  O   TYR A 182      -0.863   9.784   5.106  1.00 98.84           O  
ATOM   3008  CG  TYR A 182       1.719  13.571   5.956  1.00 98.84           C  
ATOM   3009  CD1 TYR A 182       1.412  14.944   5.911  1.00 98.84           C  
ATOM   3010  HD1 TYR A 182       0.595  15.301   5.302  1.00 98.84           H  
ATOM   3011  CD2 TYR A 182       2.786  13.111   6.750  1.00 98.84           C  
ATOM   3012  HD2 TYR A 182       3.017  12.056   6.790  1.00 98.84           H  
ATOM   3013  CE1 TYR A 182       2.172  15.858   6.663  1.00 98.84           C  
ATOM   3014  HE1 TYR A 182       1.951  16.914   6.634  1.00 98.84           H  
ATOM   3015  CE2 TYR A 182       3.545  14.021   7.506  1.00 98.84           C  
ATOM   3016  HE2 TYR A 182       4.360  13.660   8.116  1.00 98.84           H  
ATOM   3017  OH  TYR A 182       3.956  16.278   8.205  1.00 98.84           O  
ATOM   3018  HH  TYR A 182       4.609  15.836   8.752  1.00 98.84           H  
ATOM   3019  CZ  TYR A 182       3.235  15.397   7.466  1.00 98.84           C  
ATOM   3020  N   PHE A 183      -1.806  11.522   4.047  1.00 98.84           N  
ATOM   3021  H   PHE A 183      -1.950  12.521   4.027  1.00 98.84           H  
ATOM   3022  CA  PHE A 183      -2.363  10.729   2.968  1.00 98.84           C  
ATOM   3023  HA  PHE A 183      -1.691   9.884   2.818  1.00 98.84           H  
ATOM   3024  C   PHE A 183      -2.421  11.500   1.649  1.00 98.84           C  
ATOM   3025  CB  PHE A 183      -3.731  10.168   3.371  1.00 98.84           C  
ATOM   3026  HB2 PHE A 183      -3.651   9.739   4.369  1.00 98.84           H  
ATOM   3027  HB3 PHE A 183      -3.976   9.350   2.693  1.00 98.84           H  
ATOM   3028  O   PHE A 183      -2.537  12.731   1.611  1.00 98.84           O  
ATOM   3029  CG  PHE A 183      -4.864  11.176   3.345  1.00 98.84           C  
ATOM   3030  CD1 PHE A 183      -5.125  11.992   4.459  1.00 98.84           C  
ATOM   3031  HD1 PHE A 183      -4.507  11.914   5.342  1.00 98.84           H  
ATOM   3032  CD2 PHE A 183      -5.638  11.319   2.180  1.00 98.84           C  
ATOM   3033  HD2 PHE A 183      -5.388  10.730   1.310  1.00 98.84           H  
ATOM   3034  CE1 PHE A 183      -6.169  12.933   4.412  1.00 98.84           C  
ATOM   3035  HE1 PHE A 183      -6.358  13.569   5.265  1.00 98.84           H  
ATOM   3036  CE2 PHE A 183      -6.682  12.260   2.129  1.00 98.84           C  
ATOM   3037  HE2 PHE A 183      -7.242  12.405   1.217  1.00 98.84           H  
ATOM   3038  CZ  PHE A 183      -6.952  13.061   3.252  1.00 98.84           C  
ATOM   3039  HZ  PHE A 183      -7.742  13.797   3.214  1.00 98.84           H  
ATOM   3040  N   ALA A 184      -2.384  10.744   0.560  1.00 98.89           N  
ATOM   3041  H   ALA A 184      -2.246   9.752   0.695  1.00 98.89           H  
ATOM   3042  CA  ALA A 184      -2.648  11.190  -0.799  1.00 98.89           C  
ATOM   3043  HA  ALA A 184      -3.026  12.213  -0.792  1.00 98.89           H  
ATOM   3044  C   ALA A 184      -3.719  10.288  -1.420  1.00 98.89           C  
ATOM   3045  CB  ALA A 184      -1.339  11.150  -1.594  1.00 98.89           C  
ATOM   3046  HB1 ALA A 184      -0.629  11.869  -1.185  1.00 98.89           H  
ATOM   3047  HB2 ALA A 184      -0.901  10.154  -1.544  1.00 98.89           H  
ATOM   3048  HB3 ALA A 184      -1.537  11.391  -2.639  1.00 98.89           H  
ATOM   3049  O   ALA A 184      -3.710   9.077  -1.211  1.00 98.89           O  
ATOM   3050  N   GLN A 185      -4.643  10.865  -2.178  1.00 98.74           N  
ATOM   3051  H   GLN A 185      -4.618  11.867  -2.306  1.00 98.74           H  
ATOM   3052  CA  GLN A 185      -5.662  10.140  -2.928  1.00 98.74           C  
ATOM   3053  HA  GLN A 185      -5.424   9.077  -2.905  1.00 98.74           H  
ATOM   3054  C   GLN A 185      -5.650  10.572  -4.388  1.00 98.74           C  
ATOM   3055  CB  GLN A 185      -7.053  10.341  -2.312  1.00 98.74           C  
ATOM   3056  HB2 GLN A 185      -7.804  10.008  -3.028  1.00 98.74           H  
ATOM   3057  HB3 GLN A 185      -7.211  11.400  -2.108  1.00 98.74           H  
ATOM   3058  O   GLN A 185      -5.456  11.750  -4.685  1.00 98.74           O  
ATOM   3059  CG  GLN A 185      -7.233   9.539  -1.020  1.00 98.74           C  
ATOM   3060  HG2 GLN A 185      -7.054   8.484  -1.230  1.00 98.74           H  
ATOM   3061  HG3 GLN A 185      -6.502   9.867  -0.281  1.00 98.74           H  
ATOM   3062  CD  GLN A 185      -8.642   9.673  -0.453  1.00 98.74           C  
ATOM   3063  NE2 GLN A 185      -8.805  10.113   0.778  1.00 98.74           N  
ATOM   3064 HE21 GLN A 185      -8.024  10.486   1.299  1.00 98.74           H  
ATOM   3065 HE22 GLN A 185      -9.767  10.180   1.077  1.00 98.74           H  
ATOM   3066  OE1 GLN A 185      -9.630   9.374  -1.097  1.00 98.74           O  
ATOM   3067  N   TYR A 186      -5.885   9.615  -5.280  1.00 98.77           N  
ATOM   3068  H   TYR A 186      -6.057   8.678  -4.946  1.00 98.77           H  
ATOM   3069  CA  TYR A 186      -5.974   9.833  -6.720  1.00 98.77           C  
ATOM   3070  HA  TYR A 186      -6.103  10.898  -6.915  1.00 98.77           H  
ATOM   3071  C   TYR A 186      -7.192   9.092  -7.261  1.00 98.77           C  
ATOM   3072  CB  TYR A 186      -4.687   9.386  -7.429  1.00 98.77           C  
ATOM   3073  HB2 TYR A 186      -4.801   9.594  -8.493  1.00 98.77           H  
ATOM   3074  HB3 TYR A 186      -4.567   8.308  -7.321  1.00 98.77           H  
ATOM   3075  O   TYR A 186      -7.399   7.917  -6.951  1.00 98.77           O  
ATOM   3076  CG  TYR A 186      -3.430  10.072  -6.927  1.00 98.77           C  
ATOM   3077  CD1 TYR A 186      -2.928  11.212  -7.585  1.00 98.77           C  
ATOM   3078  HD1 TYR A 186      -3.414  11.587  -8.474  1.00 98.77           H  
ATOM   3079  CD2 TYR A 186      -2.778   9.578  -5.780  1.00 98.77           C  
ATOM   3080  HD2 TYR A 186      -3.159   8.696  -5.286  1.00 98.77           H  
ATOM   3081  CE1 TYR A 186      -1.788  11.869  -7.081  1.00 98.77           C  
ATOM   3082  HE1 TYR A 186      -1.393  12.745  -7.575  1.00 98.77           H  
ATOM   3083  CE2 TYR A 186      -1.649  10.239  -5.267  1.00 98.77           C  
ATOM   3084  HE2 TYR A 186      -1.161   9.852  -4.385  1.00 98.77           H  
ATOM   3085  OH  TYR A 186      -0.099  12.059  -5.379  1.00 98.77           O  
ATOM   3086  HH  TYR A 186       0.217  11.634  -4.578  1.00 98.77           H  
ATOM   3087  CZ  TYR A 186      -1.163  11.398  -5.908  1.00 98.77           C  
ATOM   3088  N   LYS A 187      -8.007   9.787  -8.055  1.00 98.13           N  
ATOM   3089  H   LYS A 187      -7.771  10.750  -8.247  1.00 98.13           H  
ATOM   3090  CA  LYS A 187      -9.140   9.172  -8.760  1.00 98.13           C  
ATOM   3091  HA  LYS A 187      -9.652   8.490  -8.082  1.00 98.13           H  
ATOM   3092  C   LYS A 187      -8.670   8.277  -9.901  1.00 98.13           C  
ATOM   3093  CB  LYS A 187     -10.112  10.261  -9.254  1.00 98.13           C  
ATOM   3094  HB2 LYS A 187     -10.891   9.792  -9.855  1.00 98.13           H  
ATOM   3095  HB3 LYS A 187      -9.573  10.952  -9.901  1.00 98.13           H  
ATOM   3096  O   LYS A 187      -7.557   8.453 -10.378  1.00 98.13           O  
ATOM   3097  CG  LYS A 187     -10.786  11.056  -8.120  1.00 98.13           C  
ATOM   3098  HG2 LYS A 187     -11.455  11.794  -8.562  1.00 98.13           H  
ATOM   3099  HG3 LYS A 187     -10.034  11.577  -7.528  1.00 98.13           H  
ATOM   3100  CD  LYS A 187     -11.596  10.119  -7.220  1.00 98.13           C  
ATOM   3101  HD2 LYS A 187     -10.904   9.444  -6.716  1.00 98.13           H  
ATOM   3102  HD3 LYS A 187     -12.272   9.532  -7.841  1.00 98.13           H  
ATOM   3103  CE  LYS A 187     -12.388  10.821  -6.124  1.00 98.13           C  
ATOM   3104  HE2 LYS A 187     -11.683  11.315  -5.457  1.00 98.13           H  
ATOM   3105  HE3 LYS A 187     -13.047  11.566  -6.569  1.00 98.13           H  
ATOM   3106  NZ  LYS A 187     -13.167   9.800  -5.387  1.00 98.13           N  
ATOM   3107  HZ1 LYS A 187     -12.598   8.982  -5.219  1.00 98.13           H  
ATOM   3108  HZ2 LYS A 187     -13.894   9.408  -5.968  1.00 98.13           H  
ATOM   3109  HZ3 LYS A 187     -13.537  10.127  -4.505  1.00 98.13           H  
ATOM   3110  N   ASP A 188      -9.531   7.370 -10.350  1.00 97.45           N  
ATOM   3111  H   ASP A 188     -10.387   7.232  -9.831  1.00 97.45           H  
ATOM   3112  CA  ASP A 188      -9.387   6.637 -11.620  1.00 97.45           C  
ATOM   3113  HA  ASP A 188     -10.137   5.845 -11.606  1.00 97.45           H  
ATOM   3114  C   ASP A 188      -8.032   5.919 -11.771  1.00 97.45           C  
ATOM   3115  CB  ASP A 188      -9.739   7.558 -12.804  1.00 97.45           C  
ATOM   3116  HB2 ASP A 188      -8.930   8.274 -12.950  1.00 97.45           H  
ATOM   3117  HB3 ASP A 188      -9.832   6.959 -13.709  1.00 97.45           H  
ATOM   3118  O   ASP A 188      -7.405   5.934 -12.831  1.00 97.45           O  
ATOM   3119  CG  ASP A 188     -11.050   8.322 -12.578  1.00 97.45           C  
ATOM   3120  OD1 ASP A 188     -12.053   7.690 -12.163  1.00 97.45           O  
ATOM   3121  OD2 ASP A 188     -11.042   9.565 -12.733  1.00 97.45           O  
ATOM   3122  N   PHE A 189      -7.567   5.317 -10.676  1.00 98.68           N  
ATOM   3123  H   PHE A 189      -8.202   5.238  -9.894  1.00 98.68           H  
ATOM   3124  CA  PHE A 189      -6.347   4.532 -10.637  1.00 98.68           C  
ATOM   3125  HA  PHE A 189      -5.551   5.115 -11.100  1.00 98.68           H  
ATOM   3126  C   PHE A 189      -6.514   3.229 -11.411  1.00 98.68           C  
ATOM   3127  CB  PHE A 189      -5.935   4.242  -9.191  1.00 98.68           C  
ATOM   3128  HB2 PHE A 189      -5.706   5.191  -8.708  1.00 98.68           H  
ATOM   3129  HB3 PHE A 189      -6.777   3.794  -8.664  1.00 98.68           H  
ATOM   3130  O   PHE A 189      -7.420   2.437 -11.140  1.00 98.68           O  
ATOM   3131  CG  PHE A 189      -4.735   3.309  -9.077  1.00 98.68           C  
ATOM   3132  CD1 PHE A 189      -4.925   1.922  -8.950  1.00 98.68           C  
ATOM   3133  HD1 PHE A 189      -5.926   1.517  -8.951  1.00 98.68           H  
ATOM   3134  CD2 PHE A 189      -3.424   3.818  -9.119  1.00 98.68           C  
ATOM   3135  HD2 PHE A 189      -3.261   4.879  -9.231  1.00 98.68           H  
ATOM   3136  CE1 PHE A 189      -3.817   1.058  -8.851  1.00 98.68           C  
ATOM   3137  HE1 PHE A 189      -3.965  -0.009  -8.771  1.00 98.68           H  
ATOM   3138  CE2 PHE A 189      -2.318   2.957  -9.004  1.00 98.68           C  
ATOM   3139  HE2 PHE A 189      -1.313   3.351  -9.032  1.00 98.68           H  
ATOM   3140  CZ  PHE A 189      -2.513   1.575  -8.867  1.00 98.68           C  
ATOM   3141  HZ  PHE A 189      -1.665   0.910  -8.796  1.00 98.68           H  
ATOM   3142  N   LYS A 190      -5.566   2.975 -12.307  1.00 98.49           N  
ATOM   3143  H   LYS A 190      -4.905   3.710 -12.513  1.00 98.49           H  
ATOM   3144  CA  LYS A 190      -5.296   1.652 -12.862  1.00 98.49           C  
ATOM   3145  HA  LYS A 190      -5.432   0.909 -12.075  1.00 98.49           H  
ATOM   3146  C   LYS A 190      -3.851   1.552 -13.313  1.00 98.49           C  
ATOM   3147  CB  LYS A 190      -6.273   1.316 -14.001  1.00 98.49           C  
ATOM   3148  HB2 LYS A 190      -6.019   0.337 -14.408  1.00 98.49           H  
ATOM   3149  HB3 LYS A 190      -7.280   1.246 -13.589  1.00 98.49           H  
ATOM   3150  O   LYS A 190      -3.194   2.561 -13.580  1.00 98.49           O  
ATOM   3151  CG  LYS A 190      -6.283   2.350 -15.133  1.00 98.49           C  
ATOM   3152  HG2 LYS A 190      -6.651   3.301 -14.749  1.00 98.49           H  
ATOM   3153  HG3 LYS A 190      -5.276   2.476 -15.530  1.00 98.49           H  
ATOM   3154  CD  LYS A 190      -7.193   1.864 -16.261  1.00 98.49           C  
ATOM   3155  HD2 LYS A 190      -6.650   1.114 -16.835  1.00 98.49           H  
ATOM   3156  HD3 LYS A 190      -8.087   1.398 -15.846  1.00 98.49           H  
ATOM   3157  CE  LYS A 190      -7.618   3.038 -17.141  1.00 98.49           C  
ATOM   3158  HE2 LYS A 190      -6.921   3.862 -16.990  1.00 98.49           H  
ATOM   3159  HE3 LYS A 190      -8.599   3.372 -16.805  1.00 98.49           H  
ATOM   3160  NZ  LYS A 190      -7.650   2.656 -18.568  1.00 98.49           N  
ATOM   3161  HZ1 LYS A 190      -8.129   3.357 -19.115  1.00 98.49           H  
ATOM   3162  HZ2 LYS A 190      -8.081   1.751 -18.688  1.00 98.49           H  
ATOM   3163  HZ3 LYS A 190      -6.691   2.622 -18.882  1.00 98.49           H  
ATOM   3164  N   ILE A 191      -3.390   0.321 -13.447  1.00 98.76           N  
ATOM   3165  H   ILE A 191      -4.019  -0.447 -13.257  1.00 98.76           H  
ATOM   3166  CA  ILE A 191      -2.198   0.016 -14.231  1.00 98.76           C  
ATOM   3167  HA  ILE A 191      -1.782   0.944 -14.622  1.00 98.76           H  
ATOM   3168  C   ILE A 191      -2.624  -0.812 -15.431  1.00 98.76           C  
ATOM   3169  CB  ILE A 191      -1.094  -0.634 -13.385  1.00 98.76           C  
ATOM   3170  HB  ILE A 191      -0.203  -0.709 -14.008  1.00 98.76           H  
ATOM   3171  O   ILE A 191      -3.649  -1.488 -15.379  1.00 98.76           O  
ATOM   3172  CG1 ILE A 191      -1.475  -2.054 -12.935  1.00 98.76           C  
ATOM   3173 HG12 ILE A 191      -2.386  -2.028 -12.336  1.00 98.76           H  
ATOM   3174 HG13 ILE A 191      -1.664  -2.669 -13.816  1.00 98.76           H  
ATOM   3175  CG2 ILE A 191      -0.767   0.293 -12.201  1.00 98.76           C  
ATOM   3176 HG21 ILE A 191      -1.588   0.308 -11.484  1.00 98.76           H  
ATOM   3177 HG22 ILE A 191      -0.577   1.305 -12.559  1.00 98.76           H  
ATOM   3178 HG23 ILE A 191       0.131  -0.063 -11.697  1.00 98.76           H  
ATOM   3179  CD1 ILE A 191      -0.359  -2.729 -12.141  1.00 98.76           C  
ATOM   3180 HD11 ILE A 191      -0.649  -3.764 -11.962  1.00 98.76           H  
ATOM   3181 HD12 ILE A 191      -0.211  -2.240 -11.178  1.00 98.76           H  
ATOM   3182 HD13 ILE A 191       0.571  -2.719 -12.709  1.00 98.76           H  
ATOM   3183  N   LEU A 192      -1.890  -0.708 -16.532  1.00 98.65           N  
ATOM   3184  H   LEU A 192      -1.086  -0.096 -16.524  1.00 98.65           H  
ATOM   3185  CA  LEU A 192      -2.204  -1.474 -17.736  1.00 98.65           C  
ATOM   3186  HA  LEU A 192      -3.271  -1.696 -17.751  1.00 98.65           H  
ATOM   3187  C   LEU A 192      -1.530  -2.847 -17.726  1.00 98.65           C  
ATOM   3188  CB  LEU A 192      -1.904  -0.627 -18.975  1.00 98.65           C  
ATOM   3189  HB2 LEU A 192      -2.196  -1.204 -19.852  1.00 98.65           H  
ATOM   3190  HB3 LEU A 192      -0.832  -0.437 -19.033  1.00 98.65           H  
ATOM   3191  O   LEU A 192      -0.882  -3.216 -16.753  1.00 98.65           O  
ATOM   3192  CG  LEU A 192      -2.664   0.712 -19.011  1.00 98.65           C  
ATOM   3193  HG  LEU A 192      -2.195   1.414 -18.322  1.00 98.65           H  
ATOM   3194  CD1 LEU A 192      -2.588   1.294 -20.413  1.00 98.65           C  
ATOM   3195 HD11 LEU A 192      -2.865   2.349 -20.401  1.00 98.65           H  
ATOM   3196 HD12 LEU A 192      -1.585   1.130 -20.807  1.00 98.65           H  
ATOM   3197 HD13 LEU A 192      -3.266   0.750 -21.071  1.00 98.65           H  
ATOM   3198  CD2 LEU A 192      -4.155   0.609 -18.677  1.00 98.65           C  
ATOM   3199 HD21 LEU A 192      -4.640   1.567 -18.863  1.00 98.65           H  
ATOM   3200 HD22 LEU A 192      -4.283   0.354 -17.624  1.00 98.65           H  
ATOM   3201 HD23 LEU A 192      -4.615  -0.164 -19.293  1.00 98.65           H  
ATOM   3202  N   SER A 193      -1.721  -3.609 -18.795  1.00 98.55           N  
ATOM   3203  H   SER A 193      -2.226  -3.223 -19.580  1.00 98.55           H  
ATOM   3204  CA  SER A 193      -1.199  -4.970 -18.918  1.00 98.55           C  
ATOM   3205  HA  SER A 193      -1.544  -5.554 -18.064  1.00 98.55           H  
ATOM   3206  C   SER A 193       0.334  -5.025 -18.931  1.00 98.55           C  
ATOM   3207  CB  SER A 193      -1.767  -5.607 -20.188  1.00 98.55           C  
ATOM   3208  HB2 SER A 193      -1.431  -6.642 -20.254  1.00 98.55           H  
ATOM   3209  HB3 SER A 193      -2.857  -5.598 -20.151  1.00 98.55           H  
ATOM   3210  O   SER A 193       1.021  -4.015 -19.127  1.00 98.55           O  
ATOM   3211  OG  SER A 193      -1.323  -4.899 -21.331  1.00 98.55           O  
ATOM   3212  HG  SER A 193      -1.911  -4.166 -21.530  1.00 98.55           H  
ATOM   3213  N   GLU A 194       0.887  -6.229 -18.783  1.00 98.67           N  
ATOM   3214  H   GLU A 194       0.304  -7.012 -18.520  1.00 98.67           H  
ATOM   3215  CA  GLU A 194       2.331  -6.458 -18.873  1.00 98.67           C  
ATOM   3216  HA  GLU A 194       2.821  -5.861 -18.104  1.00 98.67           H  
ATOM   3217  C   GLU A 194       2.915  -6.050 -20.239  1.00 98.67           C  
ATOM   3218  CB  GLU A 194       2.619  -7.941 -18.598  1.00 98.67           C  
ATOM   3219  HB2 GLU A 194       2.059  -8.260 -17.719  1.00 98.67           H  
ATOM   3220  HB3 GLU A 194       2.302  -8.543 -19.449  1.00 98.67           H  
ATOM   3221  O   GLU A 194       4.007  -5.484 -20.304  1.00 98.67           O  
ATOM   3222  CG  GLU A 194       4.119  -8.130 -18.350  1.00 98.67           C  
ATOM   3223  HG2 GLU A 194       4.667  -7.864 -19.254  1.00 98.67           H  
ATOM   3224  HG3 GLU A 194       4.424  -7.443 -17.561  1.00 98.67           H  
ATOM   3225  CD  GLU A 194       4.539  -9.541 -17.939  1.00 98.67           C  
ATOM   3226  OE1 GLU A 194       5.763  -9.674 -17.698  1.00 98.67           O  
ATOM   3227  OE2 GLU A 194       3.695 -10.468 -17.889  1.00 98.67           O  
ATOM   3228  N   THR A 195       2.180  -6.264 -21.337  1.00 98.44           N  
ATOM   3229  H   THR A 195       1.255  -6.657 -21.234  1.00 98.44           H  
ATOM   3230  CA  THR A 195       2.603  -5.847 -22.690  1.00 98.44           C  
ATOM   3231  HA  THR A 195       3.612  -6.218 -22.871  1.00 98.44           H  
ATOM   3232  C   THR A 195       2.656  -4.325 -22.831  1.00 98.44           C  
ATOM   3233  CB  THR A 195       1.679  -6.418 -23.775  1.00 98.44           C  
ATOM   3234  HB  THR A 195       1.992  -6.039 -24.747  1.00 98.44           H  
ATOM   3235  O   THR A 195       3.471  -3.793 -23.584  1.00 98.44           O  
ATOM   3236  CG2 THR A 195       1.696  -7.944 -23.817  1.00 98.44           C  
ATOM   3237 HG21 THR A 195       1.311  -8.357 -22.884  1.00 98.44           H  
ATOM   3238 HG22 THR A 195       1.081  -8.297 -24.645  1.00 98.44           H  
ATOM   3239 HG23 THR A 195       2.717  -8.294 -23.965  1.00 98.44           H  
ATOM   3240  OG1 THR A 195       0.351  -6.033 -23.535  1.00 98.44           O  
ATOM   3241  HG1 THR A 195      -0.224  -6.499 -24.146  1.00 98.44           H  
ATOM   3242  N   GLU A 196       1.849  -3.613 -22.044  1.00 98.62           N  
ATOM   3243  H   GLU A 196       1.183  -4.126 -21.484  1.00 98.62           H  
ATOM   3244  CA  GLU A 196       1.892  -2.160 -21.875  1.00 98.62           C  
ATOM   3245  HA  GLU A 196       2.328  -1.720 -22.772  1.00 98.62           H  
ATOM   3246  C   GLU A 196       2.786  -1.719 -20.705  1.00 98.62           C  
ATOM   3247  CB  GLU A 196       0.470  -1.612 -21.732  1.00 98.62           C  
ATOM   3248  HB2 GLU A 196      -0.021  -2.092 -20.885  1.00 98.62           H  
ATOM   3249  HB3 GLU A 196       0.520  -0.541 -21.539  1.00 98.62           H  
ATOM   3250  O   GLU A 196       2.710  -0.568 -20.258  1.00 98.62           O  
ATOM   3251  CG  GLU A 196      -0.365  -1.822 -22.996  1.00 98.62           C  
ATOM   3252  HG2 GLU A 196       0.164  -1.401 -23.852  1.00 98.62           H  
ATOM   3253  HG3 GLU A 196      -0.526  -2.885 -23.175  1.00 98.62           H  
ATOM   3254  CD  GLU A 196      -1.699  -1.109 -22.810  1.00 98.62           C  
ATOM   3255  OE1 GLU A 196      -1.746   0.109 -23.135  1.00 98.62           O  
ATOM   3256  OE2 GLU A 196      -2.615  -1.748 -22.241  1.00 98.62           O  
ATOM   3257  N   LYS A 197       3.646  -2.625 -20.219  1.00 98.70           N  
ATOM   3258  H   LYS A 197       3.593  -3.559 -20.598  1.00 98.70           H  
ATOM   3259  CA  LYS A 197       4.677  -2.387 -19.200  1.00 98.70           C  
ATOM   3260  HA  LYS A 197       5.101  -3.356 -18.938  1.00 98.70           H  
ATOM   3261  C   LYS A 197       4.109  -1.809 -17.903  1.00 98.70           C  
ATOM   3262  CB  LYS A 197       5.800  -1.519 -19.784  1.00 98.70           C  
ATOM   3263  HB2 LYS A 197       6.587  -1.398 -19.040  1.00 98.70           H  
ATOM   3264  HB3 LYS A 197       5.385  -0.533 -19.995  1.00 98.70           H  
ATOM   3265  O   LYS A 197       4.702  -0.910 -17.303  1.00 98.70           O  
ATOM   3266  CG  LYS A 197       6.432  -2.082 -21.063  1.00 98.70           C  
ATOM   3267  HG2 LYS A 197       7.123  -2.883 -20.800  1.00 98.70           H  
ATOM   3268  HG3 LYS A 197       5.676  -2.470 -21.746  1.00 98.70           H  
ATOM   3269  CD  LYS A 197       7.174  -0.947 -21.765  1.00 98.70           C  
ATOM   3270  HD2 LYS A 197       6.455  -0.194 -22.087  1.00 98.70           H  
ATOM   3271  HD3 LYS A 197       7.871  -0.484 -21.066  1.00 98.70           H  
ATOM   3272  CE  LYS A 197       7.929  -1.486 -22.974  1.00 98.70           C  
ATOM   3273  HE2 LYS A 197       7.216  -1.917 -23.678  1.00 98.70           H  
ATOM   3274  HE3 LYS A 197       8.602  -2.271 -22.631  1.00 98.70           H  
ATOM   3275  NZ  LYS A 197       8.710  -0.400 -23.601  1.00 98.70           N  
ATOM   3276  HZ1 LYS A 197       9.401  -0.086 -22.935  1.00 98.70           H  
ATOM   3277  HZ2 LYS A 197       9.215  -0.734 -24.410  1.00 98.70           H  
ATOM   3278  HZ3 LYS A 197       8.126   0.386 -23.845  1.00 98.70           H  
ATOM   3279  N   TYR A 198       2.922  -2.273 -17.509  1.00 98.82           N  
ATOM   3280  H   TYR A 198       2.480  -2.988 -18.068  1.00 98.82           H  
ATOM   3281  CA  TYR A 198       2.233  -1.839 -16.293  1.00 98.82           C  
ATOM   3282  HA  TYR A 198       1.209  -2.206 -16.367  1.00 98.82           H  
ATOM   3283  C   TYR A 198       2.098  -0.314 -16.161  1.00 98.82           C  
ATOM   3284  CB  TYR A 198       2.861  -2.514 -15.062  1.00 98.82           C  
ATOM   3285  HB2 TYR A 198       2.338  -2.183 -14.165  1.00 98.82           H  
ATOM   3286  HB3 TYR A 198       3.900  -2.196 -14.973  1.00 98.82           H  
ATOM   3287  O   TYR A 198       2.175   0.228 -15.061  1.00 98.82           O  
ATOM   3288  CG  TYR A 198       2.802  -4.026 -15.095  1.00 98.82           C  
ATOM   3289  CD1 TYR A 198       1.550  -4.669 -15.157  1.00 98.82           C  
ATOM   3290  HD1 TYR A 198       0.638  -4.090 -15.151  1.00 98.82           H  
ATOM   3291  CD2 TYR A 198       3.983  -4.793 -15.037  1.00 98.82           C  
ATOM   3292  HD2 TYR A 198       4.946  -4.310 -14.978  1.00 98.82           H  
ATOM   3293  CE1 TYR A 198       1.468  -6.070 -15.195  1.00 98.82           C  
ATOM   3294  HE1 TYR A 198       0.510  -6.566 -15.251  1.00 98.82           H  
ATOM   3295  CE2 TYR A 198       3.902  -6.201 -15.050  1.00 98.82           C  
ATOM   3296  HE2 TYR A 198       4.795  -6.807 -15.014  1.00 98.82           H  
ATOM   3297  OH  TYR A 198       2.563  -8.189 -15.184  1.00 98.82           O  
ATOM   3298  HH  TYR A 198       1.679  -8.526 -15.347  1.00 98.82           H  
ATOM   3299  CZ  TYR A 198       2.644  -6.838 -15.142  1.00 98.82           C  
ATOM   3300  N   LYS A 199       1.906   0.400 -17.281  1.00 98.79           N  
ATOM   3301  H   LYS A 199       1.934  -0.107 -18.155  1.00 98.79           H  
ATOM   3302  CA  LYS A 199       1.776   1.867 -17.321  1.00 98.79           C  
ATOM   3303  HA  LYS A 199       2.755   2.294 -17.101  1.00 98.79           H  
ATOM   3304  C   LYS A 199       0.772   2.387 -16.286  1.00 98.79           C  
ATOM   3305  CB  LYS A 199       1.345   2.272 -18.733  1.00 98.79           C  
ATOM   3306  HB2 LYS A 199       2.046   1.848 -19.451  1.00 98.79           H  
ATOM   3307  HB3 LYS A 199       0.373   1.807 -18.900  1.00 98.79           H  
ATOM   3308  O   LYS A 199      -0.381   1.957 -16.291  1.00 98.79           O  
ATOM   3309  CG  LYS A 199       1.239   3.792 -18.986  1.00 98.79           C  
ATOM   3310  HG2 LYS A 199       0.423   4.197 -18.387  1.00 98.79           H  
ATOM   3311  HG3 LYS A 199       2.166   4.274 -18.677  1.00 98.79           H  
ATOM   3312  CD  LYS A 199       0.978   4.121 -20.473  1.00 98.79           C  
ATOM   3313  HD2 LYS A 199       0.747   5.181 -20.573  1.00 98.79           H  
ATOM   3314  HD3 LYS A 199       1.885   3.908 -21.040  1.00 98.79           H  
ATOM   3315  CE  LYS A 199      -0.184   3.271 -21.013  1.00 98.79           C  
ATOM   3316  HE2 LYS A 199      -1.107   3.580 -20.523  1.00 98.79           H  
ATOM   3317  HE3 LYS A 199       0.010   2.239 -20.720  1.00 98.79           H  
ATOM   3318  NZ  LYS A 199      -0.356   3.245 -22.487  1.00 98.79           N  
ATOM   3319  HZ1 LYS A 199       0.506   2.983 -22.942  1.00 98.79           H  
ATOM   3320  HZ2 LYS A 199      -1.012   2.516 -22.729  1.00 98.79           H  
ATOM   3321  HZ3 LYS A 199      -0.691   4.126 -22.850  1.00 98.79           H  
ATOM   3322  N   LEU A 200       1.188   3.351 -15.463  1.00 98.83           N  
ATOM   3323  H   LEU A 200       2.156   3.636 -15.523  1.00 98.83           H  
ATOM   3324  CA  LEU A 200       0.335   3.994 -14.459  1.00 98.83           C  
ATOM   3325  HA  LEU A 200      -0.220   3.216 -13.935  1.00 98.83           H  
ATOM   3326  C   LEU A 200      -0.662   4.950 -15.109  1.00 98.83           C  
ATOM   3327  CB  LEU A 200       1.214   4.747 -13.444  1.00 98.83           C  
ATOM   3328  HB2 LEU A 200       1.835   5.465 -13.980  1.00 98.83           H  
ATOM   3329  HB3 LEU A 200       1.870   4.019 -12.965  1.00 98.83           H  
ATOM   3330  O   LEU A 200      -0.273   5.803 -15.909  1.00 98.83           O  
ATOM   3331  CG  LEU A 200       0.464   5.482 -12.319  1.00 98.83           C  
ATOM   3332  HG  LEU A 200      -0.241   6.196 -12.744  1.00 98.83           H  
ATOM   3333  CD1 LEU A 200      -0.290   4.505 -11.417  1.00 98.83           C  
ATOM   3334 HD11 LEU A 200      -1.110   4.038 -11.963  1.00 98.83           H  
ATOM   3335 HD12 LEU A 200      -0.703   5.038 -10.561  1.00 98.83           H  
ATOM   3336 HD13 LEU A 200       0.388   3.730 -11.060  1.00 98.83           H  
ATOM   3337  CD2 LEU A 200       1.452   6.259 -11.447  1.00 98.83           C  
ATOM   3338 HD21 LEU A 200       0.915   6.807 -10.673  1.00 98.83           H  
ATOM   3339 HD22 LEU A 200       2.006   6.968 -12.063  1.00 98.83           H  
ATOM   3340 HD23 LEU A 200       2.159   5.570 -10.984  1.00 98.83           H  
ATOM   3341  N   GLN A 201      -1.925   4.875 -14.699  1.00 98.72           N  
ATOM   3342  H   GLN A 201      -2.205   4.109 -14.104  1.00 98.72           H  
ATOM   3343  CA  GLN A 201      -2.931   5.892 -14.986  1.00 98.72           C  
ATOM   3344  HA  GLN A 201      -2.444   6.762 -15.425  1.00 98.72           H  
ATOM   3345  C   GLN A 201      -3.595   6.337 -13.687  1.00 98.72           C  
ATOM   3346  CB  GLN A 201      -3.959   5.387 -16.006  1.00 98.72           C  
ATOM   3347  HB2 GLN A 201      -4.637   6.206 -16.245  1.00 98.72           H  
ATOM   3348  HB3 GLN A 201      -4.538   4.573 -15.572  1.00 98.72           H  
ATOM   3349  O   GLN A 201      -4.108   5.519 -12.927  1.00 98.72           O  
ATOM   3350  CG  GLN A 201      -3.274   4.907 -17.293  1.00 98.72           C  
ATOM   3351  HG2 GLN A 201      -2.510   5.632 -17.576  1.00 98.72           H  
ATOM   3352  HG3 GLN A 201      -2.781   3.951 -17.115  1.00 98.72           H  
ATOM   3353  CD  GLN A 201      -4.241   4.739 -18.453  1.00 98.72           C  
ATOM   3354  NE2 GLN A 201      -4.007   5.416 -19.554  1.00 98.72           N  
ATOM   3355 HE21 GLN A 201      -3.249   6.083 -19.563  1.00 98.72           H  
ATOM   3356 HE22 GLN A 201      -4.670   5.324 -20.312  1.00 98.72           H  
ATOM   3357  OE1 GLN A 201      -5.220   4.010 -18.412  1.00 98.72           O  
ATOM   3358  N   ILE A 202      -3.561   7.644 -13.440  1.00 98.58           N  
ATOM   3359  H   ILE A 202      -3.064   8.232 -14.094  1.00 98.58           H  
ATOM   3360  CA  ILE A 202      -4.192   8.297 -12.294  1.00 98.58           C  
ATOM   3361  HA  ILE A 202      -4.975   7.641 -11.914  1.00 98.58           H  
ATOM   3362  C   ILE A 202      -4.884   9.589 -12.720  1.00 98.58           C  
ATOM   3363  CB  ILE A 202      -3.189   8.564 -11.147  1.00 98.58           C  
ATOM   3364  HB  ILE A 202      -3.676   9.226 -10.431  1.00 98.58           H  
ATOM   3365  O   ILE A 202      -4.446  10.296 -13.631  1.00 98.58           O  
ATOM   3366  CG1 ILE A 202      -1.899   9.260 -11.631  1.00 98.58           C  
ATOM   3367 HG12 ILE A 202      -1.334   8.577 -12.265  1.00 98.58           H  
ATOM   3368 HG13 ILE A 202      -2.166  10.139 -12.218  1.00 98.58           H  
ATOM   3369  CG2 ILE A 202      -2.893   7.245 -10.422  1.00 98.58           C  
ATOM   3370 HG21 ILE A 202      -2.323   7.418  -9.509  1.00 98.58           H  
ATOM   3371 HG22 ILE A 202      -3.840   6.779 -10.150  1.00 98.58           H  
ATOM   3372 HG23 ILE A 202      -2.343   6.572 -11.080  1.00 98.58           H  
ATOM   3373  CD1 ILE A 202      -0.981   9.727 -10.500  1.00 98.58           C  
ATOM   3374 HD11 ILE A 202      -0.727   8.892  -9.848  1.00 98.58           H  
ATOM   3375 HD12 ILE A 202      -1.469  10.512  -9.922  1.00 98.58           H  
ATOM   3376 HD13 ILE A 202      -0.058  10.114 -10.931  1.00 98.58           H  
ATOM   3377  N   GLY A 203      -5.976   9.888 -12.032  1.00 98.12           N  
ATOM   3378  H   GLY A 203      -6.302   9.199 -11.370  1.00 98.12           H  
ATOM   3379  CA  GLY A 203      -6.770  11.099 -12.149  1.00 98.12           C  
ATOM   3380  HA2 GLY A 203      -7.822  10.822 -12.082  1.00 98.12           H  
ATOM   3381  HA3 GLY A 203      -6.605  11.564 -13.121  1.00 98.12           H  
ATOM   3382  C   GLY A 203      -6.448  12.121 -11.057  1.00 98.12           C  
ATOM   3383  O   GLY A 203      -5.330  12.219 -10.553  1.00 98.12           O  
ATOM   3384  N   LYS A 204      -7.456  12.923 -10.699  1.00 98.20           N  
ATOM   3385  H   LYS A 204      -8.354  12.746 -11.127  1.00 98.20           H  
ATOM   3386  CA  LYS A 204      -7.307  14.095  -9.824  1.00 98.20           C  
ATOM   3387  HA  LYS A 204      -6.571  14.752 -10.287  1.00 98.20           H  
ATOM   3388  C   LYS A 204      -6.782  13.734  -8.426  1.00 98.20           C  
ATOM   3389  CB  LYS A 204      -8.654  14.833  -9.756  1.00 98.20           C  
ATOM   3390  HB2 LYS A 204      -8.977  15.060 -10.772  1.00 98.20           H  
ATOM   3391  HB3 LYS A 204      -9.396  14.181  -9.296  1.00 98.20           H  
ATOM   3392  O   LYS A 204      -7.337  12.853  -7.770  1.00 98.20           O  
ATOM   3393  CG  LYS A 204      -8.570  16.144  -8.961  1.00 98.20           C  
ATOM   3394  HG2 LYS A 204      -7.794  16.778  -9.390  1.00 98.20           H  
ATOM   3395  HG3 LYS A 204      -8.316  15.923  -7.924  1.00 98.20           H  
ATOM   3396  CD  LYS A 204      -9.908  16.891  -8.986  1.00 98.20           C  
ATOM   3397  HD2 LYS A 204     -10.682  16.252  -8.563  1.00 98.20           H  
ATOM   3398  HD3 LYS A 204     -10.163  17.132 -10.018  1.00 98.20           H  
ATOM   3399  CE  LYS A 204      -9.789  18.179  -8.164  1.00 98.20           C  
ATOM   3400  HE2 LYS A 204      -8.975  18.776  -8.574  1.00 98.20           H  
ATOM   3401  HE3 LYS A 204      -9.517  17.914  -7.142  1.00 98.20           H  
ATOM   3402  NZ  LYS A 204     -11.053  18.958  -8.181  1.00 98.20           N  
ATOM   3403  HZ1 LYS A 204     -11.293  19.217  -9.127  1.00 98.20           H  
ATOM   3404  HZ2 LYS A 204     -11.811  18.416  -7.792  1.00 98.20           H  
ATOM   3405  HZ3 LYS A 204     -10.951  19.805  -7.640  1.00 98.20           H  
ATOM   3406  N   TYR A 205      -5.789  14.498  -7.966  1.00 98.66           N  
ATOM   3407  H   TYR A 205      -5.358  15.144  -8.611  1.00 98.66           H  
ATOM   3408  CA  TYR A 205      -5.220  14.441  -6.618  1.00 98.66           C  
ATOM   3409  HA  TYR A 205      -5.082  13.392  -6.353  1.00 98.66           H  
ATOM   3410  C   TYR A 205      -6.111  15.101  -5.547  1.00 98.66           C  
ATOM   3411  CB  TYR A 205      -3.829  15.099  -6.633  1.00 98.66           C  
ATOM   3412  HB2 TYR A 205      -3.150  14.481  -7.220  1.00 98.66           H  
ATOM   3413  HB3 TYR A 205      -3.901  16.065  -7.133  1.00 98.66           H  
ATOM   3414  O   TYR A 205      -6.746  16.134  -5.787  1.00 98.66           O  
ATOM   3415  CG  TYR A 205      -3.227  15.317  -5.254  1.00 98.66           C  
ATOM   3416  CD1 TYR A 205      -3.204  16.606  -4.681  1.00 98.66           C  
ATOM   3417  HD1 TYR A 205      -3.581  17.448  -5.242  1.00 98.66           H  
ATOM   3418  CD2 TYR A 205      -2.750  14.219  -4.519  1.00 98.66           C  
ATOM   3419  HD2 TYR A 205      -2.807  13.228  -4.944  1.00 98.66           H  
ATOM   3420  CE1 TYR A 205      -2.693  16.796  -3.381  1.00 98.66           C  
ATOM   3421  HE1 TYR A 205      -2.679  17.776  -2.928  1.00 98.66           H  
ATOM   3422  CE2 TYR A 205      -2.218  14.409  -3.232  1.00 98.66           C  
ATOM   3423  HE2 TYR A 205      -1.840  13.565  -2.674  1.00 98.66           H  
ATOM   3424  OH  TYR A 205      -1.701  15.846  -1.405  1.00 98.66           O  
ATOM   3425  HH  TYR A 205      -1.393  14.999  -1.074  1.00 98.66           H  
ATOM   3426  CZ  TYR A 205      -2.197  15.693  -2.658  1.00 98.66           C  
ATOM   3427  N   SER A 206      -6.087  14.546  -4.334  1.00 98.69           N  
ATOM   3428  H   SER A 206      -5.618  13.656  -4.245  1.00 98.69           H  
ATOM   3429  CA  SER A 206      -6.484  15.199  -3.082  1.00 98.69           C  
ATOM   3430  HA  SER A 206      -6.265  16.264  -3.167  1.00 98.69           H  
ATOM   3431  C   SER A 206      -5.678  14.652  -1.891  1.00 98.69           C  
ATOM   3432  CB  SER A 206      -7.993  15.037  -2.853  1.00 98.69           C  
ATOM   3433  HB2 SER A 206      -8.296  15.656  -2.008  1.00 98.69           H  
ATOM   3434  HB3 SER A 206      -8.524  15.379  -3.741  1.00 98.69           H  
ATOM   3435  O   SER A 206      -5.055  13.596  -1.979  1.00 98.69           O  
ATOM   3436  OG  SER A 206      -8.341  13.693  -2.586  1.00 98.69           O  
ATOM   3437  HG  SER A 206      -9.284  13.573  -2.719  1.00 98.69           H  
ATOM   3438  N   GLY A 207      -5.675  15.353  -0.754  1.00 98.48           N  
ATOM   3439  H   GLY A 207      -6.087  16.275  -0.748  1.00 98.48           H  
ATOM   3440  CA  GLY A 207      -5.005  14.909   0.476  1.00 98.48           C  
ATOM   3441  HA2 GLY A 207      -5.763  14.671   1.223  1.00 98.48           H  
ATOM   3442  HA3 GLY A 207      -4.422  14.006   0.297  1.00 98.48           H  
ATOM   3443  C   GLY A 207      -4.074  15.959   1.074  1.00 98.48           C  
ATOM   3444  O   GLY A 207      -4.024  17.094   0.608  1.00 98.48           O  
ATOM   3445  N   ASN A 208      -3.360  15.580   2.135  1.00 98.50           N  
ATOM   3446  H   ASN A 208      -3.415  14.617   2.433  1.00 98.50           H  
ATOM   3447  CA  ASN A 208      -2.479  16.471   2.899  1.00 98.50           C  
ATOM   3448  HA  ASN A 208      -2.572  17.480   2.496  1.00 98.50           H  
ATOM   3449  C   ASN A 208      -0.982  16.125   2.776  1.00 98.50           C  
ATOM   3450  CB  ASN A 208      -2.954  16.533   4.364  1.00 98.50           C  
ATOM   3451  HB2 ASN A 208      -4.014  16.783   4.399  1.00 98.50           H  
ATOM   3452  HB3 ASN A 208      -2.404  17.328   4.869  1.00 98.50           H  
ATOM   3453  O   ASN A 208      -0.159  16.827   3.350  1.00 98.50           O  
ATOM   3454  CG  ASN A 208      -2.733  15.243   5.136  1.00 98.50           C  
ATOM   3455  ND2 ASN A 208      -2.793  15.285   6.445  1.00 98.50           N  
ATOM   3456 HD21 ASN A 208      -2.917  16.168   6.920  1.00 98.50           H  
ATOM   3457 HD22 ASN A 208      -2.525  14.454   6.952  1.00 98.50           H  
ATOM   3458  OD1 ASN A 208      -2.509  14.182   4.578  1.00 98.50           O  
ATOM   3459  N   ALA A 209      -0.608  15.078   2.030  1.00 98.57           N  
ATOM   3460  H   ALA A 209      -1.326  14.457   1.686  1.00 98.57           H  
ATOM   3461  CA  ALA A 209       0.797  14.702   1.812  1.00 98.57           C  
ATOM   3462  HA  ALA A 209       1.336  14.803   2.754  1.00 98.57           H  
ATOM   3463  C   ALA A 209       1.540  15.572   0.773  1.00 98.57           C  
ATOM   3464  CB  ALA A 209       0.832  13.227   1.393  1.00 98.57           C  
ATOM   3465  HB1 ALA A 209       1.868  12.891   1.345  1.00 98.57           H  
ATOM   3466  HB2 ALA A 209       0.291  12.605   2.106  1.00 98.57           H  
ATOM   3467  HB3 ALA A 209       0.383  13.116   0.406  1.00 98.57           H  
ATOM   3468  O   ALA A 209       2.737  15.389   0.557  1.00 98.57           O  
ATOM   3469  N   GLY A 210       0.829  16.460   0.068  1.00 98.61           N  
ATOM   3470  H   GLY A 210      -0.146  16.573   0.305  1.00 98.61           H  
ATOM   3471  CA  GLY A 210       1.296  17.080  -1.174  1.00 98.61           C  
ATOM   3472  HA2 GLY A 210       0.604  17.877  -1.446  1.00 98.61           H  
ATOM   3473  HA3 GLY A 210       2.282  17.518  -1.020  1.00 98.61           H  
ATOM   3474  C   GLY A 210       1.376  16.080  -2.339  1.00 98.61           C  
ATOM   3475  O   GLY A 210       1.605  14.888  -2.140  1.00 98.61           O  
ATOM   3476  N   ASP A 211       1.182  16.557  -3.567  1.00 98.66           N  
ATOM   3477  H   ASP A 211       0.947  17.531  -3.697  1.00 98.66           H  
ATOM   3478  CA  ASP A 211       1.232  15.709  -4.763  1.00 98.66           C  
ATOM   3479  HA  ASP A 211       0.744  14.759  -4.542  1.00 98.66           H  
ATOM   3480  C   ASP A 211       2.684  15.425  -5.181  1.00 98.66           C  
ATOM   3481  CB  ASP A 211       0.433  16.363  -5.893  1.00 98.66           C  
ATOM   3482  HB2 ASP A 211      -0.548  16.643  -5.510  1.00 98.66           H  
ATOM   3483  HB3 ASP A 211       0.936  17.274  -6.216  1.00 98.66           H  
ATOM   3484  O   ASP A 211       3.417  16.337  -5.578  1.00 98.66           O  
ATOM   3485  CG  ASP A 211       0.234  15.441  -7.100  1.00 98.66           C  
ATOM   3486  OD1 ASP A 211       0.886  14.371  -7.192  1.00 98.66           O  
ATOM   3487  OD2 ASP A 211      -0.577  15.827  -7.967  1.00 98.66           O  
ATOM   3488  N   SER A 212       3.089  14.157  -5.071  1.00 98.44           N  
ATOM   3489  H   SER A 212       2.415  13.485  -4.734  1.00 98.44           H  
ATOM   3490  CA  SER A 212       4.389  13.656  -5.535  1.00 98.44           C  
ATOM   3491  HA  SER A 212       4.907  14.457  -6.064  1.00 98.44           H  
ATOM   3492  C   SER A 212       4.266  12.491  -6.527  1.00 98.44           C  
ATOM   3493  CB  SER A 212       5.286  13.228  -4.367  1.00 98.44           C  
ATOM   3494  HB2 SER A 212       6.284  13.048  -4.767  1.00 98.44           H  
ATOM   3495  HB3 SER A 212       4.914  12.292  -3.950  1.00 98.44           H  
ATOM   3496  O   SER A 212       5.291  11.904  -6.883  1.00 98.44           O  
ATOM   3497  OG  SER A 212       5.389  14.195  -3.341  1.00 98.44           O  
ATOM   3498  HG  SER A 212       4.615  14.077  -2.785  1.00 98.44           H  
ATOM   3499  N   LEU A 213       3.049  12.133  -6.963  1.00 98.64           N  
ATOM   3500  H   LEU A 213       2.262  12.721  -6.729  1.00 98.64           H  
ATOM   3501  CA  LEU A 213       2.810  10.999  -7.868  1.00 98.64           C  
ATOM   3502  HA  LEU A 213       3.744  10.458  -8.015  1.00 98.64           H  
ATOM   3503  C   LEU A 213       2.341  11.440  -9.255  1.00 98.64           C  
ATOM   3504  CB  LEU A 213       1.806  10.022  -7.237  1.00 98.64           C  
ATOM   3505  HB2 LEU A 213       2.103   9.823  -6.207  1.00 98.64           H  
ATOM   3506  HB3 LEU A 213       0.834  10.516  -7.239  1.00 98.64           H  
ATOM   3507  O   LEU A 213       2.642  10.751 -10.220  1.00 98.64           O  
ATOM   3508  CG  LEU A 213       1.631   8.675  -7.967  1.00 98.64           C  
ATOM   3509  HG  LEU A 213       1.366   8.842  -9.011  1.00 98.64           H  
ATOM   3510  CD1 LEU A 213       2.893   7.820  -7.914  1.00 98.64           C  
ATOM   3511 HD11 LEU A 213       2.673   6.803  -8.237  1.00 98.64           H  
ATOM   3512 HD12 LEU A 213       3.293   7.807  -6.900  1.00 98.64           H  
ATOM   3513 HD13 LEU A 213       3.635   8.226  -8.602  1.00 98.64           H  
ATOM   3514  CD2 LEU A 213       0.499   7.894  -7.305  1.00 98.64           C  
ATOM   3515 HD21 LEU A 213       0.758   7.699  -6.264  1.00 98.64           H  
ATOM   3516 HD22 LEU A 213      -0.425   8.469  -7.354  1.00 98.64           H  
ATOM   3517 HD23 LEU A 213       0.348   6.949  -7.828  1.00 98.64           H  
ATOM   3518  N   SER A 214       1.668  12.586  -9.407  1.00 98.39           N  
ATOM   3519  H   SER A 214       1.387  13.117  -8.595  1.00 98.39           H  
ATOM   3520  CA  SER A 214       1.128  13.003 -10.714  1.00 98.39           C  
ATOM   3521  HA  SER A 214       0.421  12.248 -11.057  1.00 98.39           H  
ATOM   3522  C   SER A 214       2.187  13.155 -11.813  1.00 98.39           C  
ATOM   3523  CB  SER A 214       0.357  14.314 -10.579  1.00 98.39           C  
ATOM   3524  HB2 SER A 214       0.085  14.678 -11.569  1.00 98.39           H  
ATOM   3525  HB3 SER A 214       0.979  15.059 -10.083  1.00 98.39           H  
ATOM   3526  O   SER A 214       1.879  12.957 -12.987  1.00 98.39           O  
ATOM   3527  OG  SER A 214      -0.820  14.097  -9.839  1.00 98.39           O  
ATOM   3528  HG  SER A 214      -0.791  14.713  -9.103  1.00 98.39           H  
ATOM   3529  N   LEU A 215       3.447  13.443 -11.461  1.00 97.44           N  
ATOM   3530  H   LEU A 215       3.648  13.555 -10.477  1.00 97.44           H  
ATOM   3531  CA  LEU A 215       4.564  13.479 -12.420  1.00 97.44           C  
ATOM   3532  HA  LEU A 215       4.290  14.130 -13.249  1.00 97.44           H  
ATOM   3533  C   LEU A 215       4.869  12.112 -13.057  1.00 97.44           C  
ATOM   3534  CB  LEU A 215       5.823  14.027 -11.721  1.00 97.44           C  
ATOM   3535  HB2 LEU A 215       6.687  13.835 -12.356  1.00 97.44           H  
ATOM   3536  HB3 LEU A 215       5.976  13.475 -10.793  1.00 97.44           H  
ATOM   3537  O   LEU A 215       5.415  12.061 -14.161  1.00 97.44           O  
ATOM   3538  CG  LEU A 215       5.778  15.534 -11.416  1.00 97.44           C  
ATOM   3539  HG  LEU A 215       4.905  15.759 -10.805  1.00 97.44           H  
ATOM   3540  CD1 LEU A 215       7.030  15.945 -10.644  1.00 97.44           C  
ATOM   3541 HD11 LEU A 215       7.017  17.017 -10.447  1.00 97.44           H  
ATOM   3542 HD12 LEU A 215       7.927  15.690 -11.209  1.00 97.44           H  
ATOM   3543 HD13 LEU A 215       7.050  15.419  -9.689  1.00 97.44           H  
ATOM   3544  CD2 LEU A 215       5.726  16.381 -12.692  1.00 97.44           C  
ATOM   3545 HD21 LEU A 215       5.777  17.438 -12.430  1.00 97.44           H  
ATOM   3546 HD22 LEU A 215       4.788  16.213 -13.222  1.00 97.44           H  
ATOM   3547 HD23 LEU A 215       6.570  16.134 -13.336  1.00 97.44           H  
ATOM   3548  N   HIS A 216       4.475  11.034 -12.382  1.00 98.27           N  
ATOM   3549  H   HIS A 216       4.008  11.175 -11.498  1.00 98.27           H  
ATOM   3550  CA  HIS A 216       4.625   9.641 -12.803  1.00 98.27           C  
ATOM   3551  HA  HIS A 216       5.500   9.540 -13.445  1.00 98.27           H  
ATOM   3552  C   HIS A 216       3.418   9.121 -13.590  1.00 98.27           C  
ATOM   3553  CB  HIS A 216       4.876   8.799 -11.553  1.00 98.27           C  
ATOM   3554  HB2 HIS A 216       4.015   8.843 -10.887  1.00 98.27           H  
ATOM   3555  HB3 HIS A 216       4.987   7.756 -11.848  1.00 98.27           H  
ATOM   3556  O   HIS A 216       3.408   7.983 -14.052  1.00 98.27           O  
ATOM   3557  CG  HIS A 216       6.120   9.215 -10.814  1.00 98.27           C  
ATOM   3558  CD2 HIS A 216       6.229   9.416  -9.471  1.00 98.27           C  
ATOM   3559  HD2 HIS A 216       5.418   9.355  -8.761  1.00 98.27           H  
ATOM   3560  ND1 HIS A 216       7.393   9.200 -11.363  1.00 98.27           N  
ATOM   3561  CE1 HIS A 216       8.238   9.265 -10.339  1.00 98.27           C  
ATOM   3562  HE1 HIS A 216       9.290   9.044 -10.450  1.00 98.27           H  
ATOM   3563  NE2 HIS A 216       7.575   9.413  -9.179  1.00 98.27           N  
ATOM   3564  HE2 HIS A 216       7.963   9.132  -8.290  1.00 98.27           H  
ATOM   3565  N   ASN A 217       2.382   9.944 -13.777  1.00 98.51           N  
ATOM   3566  H   ASN A 217       2.425  10.880 -13.401  1.00 98.51           H  
ATOM   3567  CA  ASN A 217       1.222   9.553 -14.567  1.00 98.51           C  
ATOM   3568  HA  ASN A 217       0.828   8.634 -14.133  1.00 98.51           H  
ATOM   3569  C   ASN A 217       1.624   9.257 -16.025  1.00 98.51           C  
ATOM   3570  CB  ASN A 217       0.146  10.644 -14.463  1.00 98.51           C  
ATOM   3571  HB2 ASN A 217       0.045  10.952 -13.422  1.00 98.51           H  
ATOM   3572  HB3 ASN A 217       0.450  11.512 -15.048  1.00 98.51           H  
ATOM   3573  O   ASN A 217       2.441   9.967 -16.633  1.00 98.51           O  
ATOM   3574  CG  ASN A 217      -1.221  10.173 -14.922  1.00 98.51           C  
ATOM   3575  ND2 ASN A 217      -2.136  11.086 -15.130  1.00 98.51           N  
ATOM   3576 HD21 ASN A 217      -3.086  10.747 -15.077  1.00 98.51           H  
ATOM   3577 HD22 ASN A 217      -1.935  12.049 -14.899  1.00 98.51           H  
ATOM   3578  OD1 ASN A 217      -1.503   8.994 -15.047  1.00 98.51           O  
ATOM   3579  N   ASN A 218       1.033   8.212 -16.604  1.00 98.35           N  
ATOM   3580  H   ASN A 218       0.360   7.684 -16.067  1.00 98.35           H  
ATOM   3581  CA  ASN A 218       1.373   7.677 -17.923  1.00 98.35           C  
ATOM   3582  HA  ASN A 218       0.855   6.722 -18.016  1.00 98.35           H  
ATOM   3583  C   ASN A 218       2.866   7.346 -18.073  1.00 98.35           C  
ATOM   3584  CB  ASN A 218       0.834   8.599 -19.031  1.00 98.35           C  
ATOM   3585  HB2 ASN A 218       1.090   8.179 -20.004  1.00 98.35           H  
ATOM   3586  HB3 ASN A 218       1.300   9.582 -18.957  1.00 98.35           H  
ATOM   3587  O   ASN A 218       3.469   7.649 -19.108  1.00 98.35           O  
ATOM   3588  CG  ASN A 218      -0.672   8.734 -18.992  1.00 98.35           C  
ATOM   3589  ND2 ASN A 218      -1.178   9.936 -18.850  1.00 98.35           N  
ATOM   3590 HD21 ASN A 218      -2.183   9.986 -18.763  1.00 98.35           H  
ATOM   3591 HD22 ASN A 218      -0.576  10.733 -18.697  1.00 98.35           H  
ATOM   3592  OD1 ASN A 218      -1.409   7.768 -19.122  1.00 98.35           O  
ATOM   3593  N   LYS A 219       3.484   6.792 -17.028  1.00 98.48           N  
ATOM   3594  H   LYS A 219       2.961   6.635 -16.179  1.00 98.48           H  
ATOM   3595  CA  LYS A 219       4.840   6.237 -17.083  1.00 98.48           C  
ATOM   3596  HA  LYS A 219       5.260   6.390 -18.077  1.00 98.48           H  
ATOM   3597  C   LYS A 219       4.809   4.732 -16.920  1.00 98.48           C  
ATOM   3598  CB  LYS A 219       5.760   6.891 -16.044  1.00 98.48           C  
ATOM   3599  HB2 LYS A 219       5.383   6.685 -15.043  1.00 98.48           H  
ATOM   3600  HB3 LYS A 219       6.744   6.429 -16.120  1.00 98.48           H  
ATOM   3601  O   LYS A 219       3.893   4.194 -16.296  1.00 98.48           O  
ATOM   3602  CG  LYS A 219       5.896   8.407 -16.227  1.00 98.48           C  
ATOM   3603  HG2 LYS A 219       6.497   8.794 -15.404  1.00 98.48           H  
ATOM   3604  HG3 LYS A 219       4.909   8.864 -16.156  1.00 98.48           H  
ATOM   3605  CD  LYS A 219       6.565   8.795 -17.558  1.00 98.48           C  
ATOM   3606  HD2 LYS A 219       7.645   8.705 -17.444  1.00 98.48           H  
ATOM   3607  HD3 LYS A 219       6.289   8.119 -18.368  1.00 98.48           H  
ATOM   3608  CE  LYS A 219       6.204  10.215 -17.985  1.00 98.48           C  
ATOM   3609  HE2 LYS A 219       6.887  10.502 -18.785  1.00 98.48           H  
ATOM   3610  HE3 LYS A 219       6.340  10.889 -17.140  1.00 98.48           H  
ATOM   3611  NZ  LYS A 219       4.807  10.250 -18.476  1.00 98.48           N  
ATOM   3612  HZ1 LYS A 219       4.625   9.452 -19.067  1.00 98.48           H  
ATOM   3613  HZ2 LYS A 219       4.164  10.151 -17.704  1.00 98.48           H  
ATOM   3614  HZ3 LYS A 219       4.594  11.103 -18.973  1.00 98.48           H  
ATOM   3615  N   PHE A 220       5.772   4.073 -17.550  1.00 98.58           N  
ATOM   3616  H   PHE A 220       6.545   4.591 -17.943  1.00 98.58           H  
ATOM   3617  CA  PHE A 220       5.932   2.630 -17.473  1.00 98.58           C  
ATOM   3618  HA  PHE A 220       4.954   2.150 -17.508  1.00 98.58           H  
ATOM   3619  C   PHE A 220       6.568   2.247 -16.146  1.00 98.58           C  
ATOM   3620  CB  PHE A 220       6.754   2.140 -18.666  1.00 98.58           C  
ATOM   3621  HB2 PHE A 220       6.874   1.059 -18.589  1.00 98.58           H  
ATOM   3622  HB3 PHE A 220       7.745   2.589 -18.598  1.00 98.58           H  
ATOM   3623  O   PHE A 220       7.276   3.046 -15.536  1.00 98.58           O  
ATOM   3624  CG  PHE A 220       6.140   2.461 -20.017  1.00 98.58           C  
ATOM   3625  CD1 PHE A 220       4.796   2.136 -20.271  1.00 98.58           C  
ATOM   3626  HD1 PHE A 220       4.225   1.608 -19.521  1.00 98.58           H  
ATOM   3627  CD2 PHE A 220       6.908   3.066 -21.029  1.00 98.58           C  
ATOM   3628  HD2 PHE A 220       7.942   3.318 -20.844  1.00 98.58           H  
ATOM   3629  CE1 PHE A 220       4.216   2.422 -21.518  1.00 98.58           C  
ATOM   3630  HE1 PHE A 220       3.203   2.105 -21.718  1.00 98.58           H  
ATOM   3631  CE2 PHE A 220       6.328   3.356 -22.278  1.00 98.58           C  
ATOM   3632  HE2 PHE A 220       6.926   3.831 -23.042  1.00 98.58           H  
ATOM   3633  CZ  PHE A 220       4.980   3.042 -22.521  1.00 98.58           C  
ATOM   3634  HZ  PHE A 220       4.545   3.252 -23.488  1.00 98.58           H  
ATOM   3635  N   PHE A 221       6.262   1.040 -15.683  1.00 98.79           N  
ATOM   3636  H   PHE A 221       5.725   0.407 -16.258  1.00 98.79           H  
ATOM   3637  CA  PHE A 221       6.944   0.480 -14.531  1.00 98.79           C  
ATOM   3638  HA  PHE A 221       7.018   1.244 -13.757  1.00 98.79           H  
ATOM   3639  C   PHE A 221       8.357   0.062 -14.941  1.00 98.79           C  
ATOM   3640  CB  PHE A 221       6.125  -0.688 -13.979  1.00 98.79           C  
ATOM   3641  HB2 PHE A 221       5.070  -0.411 -13.994  1.00 98.79           H  
ATOM   3642  HB3 PHE A 221       6.248  -1.556 -14.626  1.00 98.79           H  
ATOM   3643  O   PHE A 221       8.542  -0.515 -16.015  1.00 98.79           O  
ATOM   3644  CG  PHE A 221       6.476  -1.051 -12.554  1.00 98.79           C  
ATOM   3645  CD1 PHE A 221       7.279  -2.168 -12.267  1.00 98.79           C  
ATOM   3646  HD1 PHE A 221       7.681  -2.772 -13.067  1.00 98.79           H  
ATOM   3647  CD2 PHE A 221       5.990  -0.254 -11.503  1.00 98.79           C  
ATOM   3648  HD2 PHE A 221       5.412   0.630 -11.729  1.00 98.79           H  
ATOM   3649  CE1 PHE A 221       7.566  -2.494 -10.930  1.00 98.79           C  
ATOM   3650  HE1 PHE A 221       8.199  -3.342 -10.708  1.00 98.79           H  
ATOM   3651  CE2 PHE A 221       6.262  -0.586 -10.167  1.00 98.79           C  
ATOM   3652  HE2 PHE A 221       5.873   0.027  -9.368  1.00 98.79           H  
ATOM   3653  CZ  PHE A 221       7.052  -1.711  -9.881  1.00 98.79           C  
ATOM   3654  HZ  PHE A 221       7.281  -1.965  -8.857  1.00 98.79           H  
ATOM   3655  N   THR A 222       9.333   0.330 -14.084  1.00 98.71           N  
ATOM   3656  H   THR A 222       9.113   0.850 -13.247  1.00 98.71           H  
ATOM   3657  CA  THR A 222      10.750   0.078 -14.351  1.00 98.71           C  
ATOM   3658  HA  THR A 222      10.860  -0.567 -15.223  1.00 98.71           H  
ATOM   3659  C   THR A 222      11.377  -0.632 -13.157  1.00 98.71           C  
ATOM   3660  CB  THR A 222      11.466   1.397 -14.670  1.00 98.71           C  
ATOM   3661  HB  THR A 222      11.280   2.093 -13.852  1.00 98.71           H  
ATOM   3662  O   THR A 222      11.127  -0.265 -12.006  1.00 98.71           O  
ATOM   3663  CG2 THR A 222      12.968   1.245 -14.886  1.00 98.71           C  
ATOM   3664 HG21 THR A 222      13.496   1.343 -13.938  1.00 98.71           H  
ATOM   3665 HG22 THR A 222      13.190   0.260 -15.298  1.00 98.71           H  
ATOM   3666 HG23 THR A 222      13.354   2.013 -15.556  1.00 98.71           H  
ATOM   3667  OG1 THR A 222      10.925   1.964 -15.836  1.00 98.71           O  
ATOM   3668  HG1 THR A 222      11.533   2.650 -16.123  1.00 98.71           H  
ATOM   3669  N   THR A 223      12.177  -1.658 -13.442  1.00 98.73           N  
ATOM   3670  H   THR A 223      12.354  -1.863 -14.414  1.00 98.73           H  
ATOM   3671  CA  THR A 223      12.967  -2.443 -12.480  1.00 98.73           C  
ATOM   3672  HA  THR A 223      12.894  -1.992 -11.490  1.00 98.73           H  
ATOM   3673  C   THR A 223      14.439  -2.421 -12.893  1.00 98.73           C  
ATOM   3674  CB  THR A 223      12.473  -3.899 -12.383  1.00 98.73           C  
ATOM   3675  HB  THR A 223      13.150  -4.467 -11.744  1.00 98.73           H  
ATOM   3676  O   THR A 223      14.771  -2.050 -14.020  1.00 98.73           O  
ATOM   3677  CG2 THR A 223      11.068  -4.008 -11.799  1.00 98.73           C  
ATOM   3678 HG21 THR A 223      10.743  -5.048 -11.823  1.00 98.73           H  
ATOM   3679 HG22 THR A 223      10.366  -3.388 -12.356  1.00 98.73           H  
ATOM   3680 HG23 THR A 223      11.096  -3.709 -10.751  1.00 98.73           H  
ATOM   3681  OG1 THR A 223      12.428  -4.505 -13.647  1.00 98.73           O  
ATOM   3682  HG1 THR A 223      13.035  -5.248 -13.621  1.00 98.73           H  
ATOM   3683  N   PHE A 224      15.349  -2.825 -12.001  1.00 98.07           N  
ATOM   3684  H   PHE A 224      15.059  -3.163 -11.095  1.00 98.07           H  
ATOM   3685  CA  PHE A 224      16.785  -2.819 -12.317  1.00 98.07           C  
ATOM   3686  HA  PHE A 224      17.077  -1.808 -12.601  1.00 98.07           H  
ATOM   3687  C   PHE A 224      17.136  -3.736 -13.506  1.00 98.07           C  
ATOM   3688  CB  PHE A 224      17.590  -3.198 -11.066  1.00 98.07           C  
ATOM   3689  HB2 PHE A 224      17.322  -2.514 -10.260  1.00 98.07           H  
ATOM   3690  HB3 PHE A 224      18.646  -3.035 -11.281  1.00 98.07           H  
ATOM   3691  O   PHE A 224      18.087  -3.476 -14.232  1.00 98.07           O  
ATOM   3692  CG  PHE A 224      17.418  -4.633 -10.595  1.00 98.07           C  
ATOM   3693  CD1 PHE A 224      16.647  -4.925  -9.454  1.00 98.07           C  
ATOM   3694  HD1 PHE A 224      16.192  -4.128  -8.886  1.00 98.07           H  
ATOM   3695  CD2 PHE A 224      18.056  -5.684 -11.284  1.00 98.07           C  
ATOM   3696  HD2 PHE A 224      18.682  -5.471 -12.138  1.00 98.07           H  
ATOM   3697  CE1 PHE A 224      16.509  -6.255  -9.021  1.00 98.07           C  
ATOM   3698  HE1 PHE A 224      15.979  -6.471  -8.106  1.00 98.07           H  
ATOM   3699  CE2 PHE A 224      17.870  -7.017 -10.882  1.00 98.07           C  
ATOM   3700  HE2 PHE A 224      18.341  -7.818 -11.432  1.00 98.07           H  
ATOM   3701  CZ  PHE A 224      17.090  -7.305  -9.752  1.00 98.07           C  
ATOM   3702  HZ  PHE A 224      16.965  -8.326  -9.424  1.00 98.07           H  
ATOM   3703  N   ASP A 225      16.358  -4.799 -13.724  1.00 98.42           N  
ATOM   3704  H   ASP A 225      15.594  -4.979 -13.089  1.00 98.42           H  
ATOM   3705  CA  ASP A 225      16.522  -5.776 -14.807  1.00 98.42           C  
ATOM   3706  HA  ASP A 225      17.555  -5.746 -15.152  1.00 98.42           H  
ATOM   3707  C   ASP A 225      15.643  -5.481 -16.034  1.00 98.42           C  
ATOM   3708  CB  ASP A 225      16.256  -7.193 -14.261  1.00 98.42           C  
ATOM   3709  HB2 ASP A 225      16.954  -7.396 -13.448  1.00 98.42           H  
ATOM   3710  HB3 ASP A 225      16.463  -7.916 -15.050  1.00 98.42           H  
ATOM   3711  O   ASP A 225      15.724  -6.193 -17.038  1.00 98.42           O  
ATOM   3712  CG  ASP A 225      14.824  -7.417 -13.749  1.00 98.42           C  
ATOM   3713  OD1 ASP A 225      14.114  -6.429 -13.446  1.00 98.42           O  
ATOM   3714  OD2 ASP A 225      14.400  -8.582 -13.603  1.00 98.42           O  
ATOM   3715  N   ARG A 226      14.794  -4.445 -15.976  1.00 98.20           N  
ATOM   3716  H   ARG A 226      14.790  -3.886 -15.135  1.00 98.20           H  
ATOM   3717  CA  ARG A 226      13.924  -4.042 -17.084  1.00 98.20           C  
ATOM   3718  HA  ARG A 226      14.443  -4.288 -18.010  1.00 98.20           H  
ATOM   3719  C   ARG A 226      13.689  -2.537 -17.086  1.00 98.20           C  
ATOM   3720  CB  ARG A 226      12.618  -4.849 -17.031  1.00 98.20           C  
ATOM   3721  HB2 ARG A 226      11.949  -4.452 -16.268  1.00 98.20           H  
ATOM   3722  HB3 ARG A 226      12.853  -5.883 -16.778  1.00 98.20           H  
ATOM   3723  O   ARG A 226      12.724  -2.038 -16.501  1.00 98.20           O  
ATOM   3724  CG  ARG A 226      11.932  -4.827 -18.400  1.00 98.20           C  
ATOM   3725  HG2 ARG A 226      12.647  -5.191 -19.138  1.00 98.20           H  
ATOM   3726  HG3 ARG A 226      11.646  -3.810 -18.667  1.00 98.20           H  
ATOM   3727  CD  ARG A 226      10.699  -5.735 -18.402  1.00 98.20           C  
ATOM   3728  HD2 ARG A 226      10.836  -6.518 -17.656  1.00 98.20           H  
ATOM   3729  HD3 ARG A 226       9.819  -5.148 -18.137  1.00 98.20           H  
ATOM   3730  NE  ARG A 226      10.518  -6.377 -19.715  1.00 98.20           N  
ATOM   3731  HE  ARG A 226      11.195  -6.131 -20.423  1.00 98.20           H  
ATOM   3732  NH1 ARG A 226       8.733  -7.718 -19.165  1.00 98.20           N  
ATOM   3733 HH11 ARG A 226       8.078  -8.460 -19.367  1.00 98.20           H  
ATOM   3734 HH12 ARG A 226       8.726  -7.335 -18.231  1.00 98.20           H  
ATOM   3735  NH2 ARG A 226       9.672  -7.910 -21.167  1.00 98.20           N  
ATOM   3736 HH21 ARG A 226      10.404  -7.685 -21.826  1.00 98.20           H  
ATOM   3737 HH22 ARG A 226       9.016  -8.657 -21.346  1.00 98.20           H  
ATOM   3738  CZ  ARG A 226       9.644  -7.323 -20.005  1.00 98.20           C  
ATOM   3739  N   ASP A 227      14.569  -1.844 -17.800  1.00 98.09           N  
ATOM   3740  H   ASP A 227      15.359  -2.324 -18.207  1.00 98.09           H  
ATOM   3741  CA  ASP A 227      14.489  -0.405 -18.001  1.00 98.09           C  
ATOM   3742  HA  ASP A 227      14.265   0.059 -17.040  1.00 98.09           H  
ATOM   3743  C   ASP A 227      13.377  -0.036 -18.995  1.00 98.09           C  
ATOM   3744  CB  ASP A 227      15.851   0.145 -18.425  1.00 98.09           C  
ATOM   3745  HB2 ASP A 227      16.620  -0.271 -17.773  1.00 98.09           H  
ATOM   3746  HB3 ASP A 227      16.069  -0.160 -19.448  1.00 98.09           H  
ATOM   3747  O   ASP A 227      13.388  -0.438 -20.162  1.00 98.09           O  
ATOM   3748  CG  ASP A 227      15.896   1.670 -18.318  1.00 98.09           C  
ATOM   3749  OD1 ASP A 227      14.818   2.260 -18.054  1.00 98.09           O  
ATOM   3750  OD2 ASP A 227      17.023   2.175 -18.485  1.00 98.09           O  
ATOM   3751  N   ASN A 228      12.377   0.694 -18.506  1.00 97.69           N  
ATOM   3752  H   ASN A 228      12.500   1.050 -17.569  1.00 97.69           H  
ATOM   3753  CA  ASN A 228      11.290   1.246 -19.308  1.00 97.69           C  
ATOM   3754  HA  ASN A 228      11.541   1.150 -20.365  1.00 97.69           H  
ATOM   3755  C   ASN A 228      11.086   2.743 -19.044  1.00 97.69           C  
ATOM   3756  CB  ASN A 228       9.987   0.487 -19.014  1.00 97.69           C  
ATOM   3757  HB2 ASN A 228       9.183   0.918 -19.610  1.00 97.69           H  
ATOM   3758  HB3 ASN A 228       9.739   0.635 -17.963  1.00 97.69           H  
ATOM   3759  O   ASN A 228      10.038   3.279 -19.429  1.00 97.69           O  
ATOM   3760  CG  ASN A 228      10.016  -0.990 -19.329  1.00 97.69           C  
ATOM   3761  ND2 ASN A 228       9.679  -1.803 -18.357  1.00 97.69           N  
ATOM   3762 HD21 ASN A 228       9.789  -2.797 -18.499  1.00 97.69           H  
ATOM   3763 HD22 ASN A 228       9.523  -1.408 -17.441  1.00 97.69           H  
ATOM   3764  OD1 ASN A 228      10.175  -1.417 -20.467  1.00 97.69           O  
ATOM   3765  N   ASP A 229      12.006   3.392 -18.328  1.00 96.83           N  
ATOM   3766  H   ASP A 229      12.929   2.997 -18.222  1.00 96.83           H  
ATOM   3767  CA  ASP A 229      11.837   4.798 -17.990  1.00 96.83           C  
ATOM   3768  HA  ASP A 229      10.772   4.970 -17.833  1.00 96.83           H  
ATOM   3769  C   ASP A 229      12.205   5.714 -19.172  1.00 96.83           C  
ATOM   3770  CB  ASP A 229      12.464   5.094 -16.629  1.00 96.83           C  
ATOM   3771  HB2 ASP A 229      12.107   4.344 -15.923  1.00 96.83           H  
ATOM   3772  HB3 ASP A 229      12.095   6.060 -16.282  1.00 96.83           H  
ATOM   3773  O   ASP A 229      12.351   5.257 -20.308  1.00 96.83           O  
ATOM   3774  CG  ASP A 229      13.980   5.121 -16.595  1.00 96.83           C  
ATOM   3775  OD1 ASP A 229      14.491   6.088 -17.189  1.00 96.83           O  
ATOM   3776  OD2 ASP A 229      14.532   4.372 -15.758  1.00 96.83           O  
ATOM   3777  N   VAL A 230      12.140   7.032 -18.967  1.00 94.18           N  
ATOM   3778  H   VAL A 230      12.187   7.364 -18.014  1.00 94.18           H  
ATOM   3779  CA  VAL A 230      12.296   8.004 -20.063  1.00 94.18           C  
ATOM   3780  HA  VAL A 230      11.985   7.531 -20.994  1.00 94.18           H  
ATOM   3781  C   VAL A 230      13.765   8.385 -20.270  1.00 94.18           C  
ATOM   3782  CB  VAL A 230      11.394   9.240 -19.846  1.00 94.18           C  
ATOM   3783  HB  VAL A 230      11.720   9.782 -18.958  1.00 94.18           H  
ATOM   3784  O   VAL A 230      14.084   8.950 -21.317  1.00 94.18           O  
ATOM   3785  CG1 VAL A 230      11.409  10.239 -21.014  1.00 94.18           C  
ATOM   3786 HG11 VAL A 230      10.656  11.015 -20.871  1.00 94.18           H  
ATOM   3787 HG12 VAL A 230      12.383  10.727 -21.063  1.00 94.18           H  
ATOM   3788 HG13 VAL A 230      11.233   9.713 -21.952  1.00 94.18           H  
ATOM   3789  CG2 VAL A 230       9.919   8.835 -19.655  1.00 94.18           C  
ATOM   3790 HG21 VAL A 230       9.585   8.272 -20.527  1.00 94.18           H  
ATOM   3791 HG22 VAL A 230       9.299   9.721 -19.518  1.00 94.18           H  
ATOM   3792 HG23 VAL A 230       9.828   8.201 -18.773  1.00 94.18           H  
ATOM   3793  N   GLU A 231      14.643   8.107 -19.305  1.00 93.36           N  
ATOM   3794  H   GLU A 231      14.399   7.456 -18.573  1.00 93.36           H  
ATOM   3795  CA  GLU A 231      16.070   8.389 -19.435  1.00 93.36           C  
ATOM   3796  HA  GLU A 231      16.197   9.382 -19.867  1.00 93.36           H  
ATOM   3797  C   GLU A 231      16.725   7.394 -20.398  1.00 93.36           C  
ATOM   3798  CB  GLU A 231      16.762   8.379 -18.062  1.00 93.36           C  
ATOM   3799  HB2 GLU A 231      17.838   8.476 -18.207  1.00 93.36           H  
ATOM   3800  HB3 GLU A 231      16.583   7.423 -17.570  1.00 93.36           H  
ATOM   3801  O   GLU A 231      16.427   6.204 -20.394  1.00 93.36           O  
ATOM   3802  CG  GLU A 231      16.283   9.508 -17.137  1.00 93.36           C  
ATOM   3803  HG2 GLU A 231      15.214   9.386 -16.960  1.00 93.36           H  
ATOM   3804  HG3 GLU A 231      16.790   9.416 -16.176  1.00 93.36           H  
ATOM   3805  CD  GLU A 231      16.557  10.905 -17.712  1.00 93.36           C  
ATOM   3806  OE1 GLU A 231      15.732  11.815 -17.452  1.00 93.36           O  
ATOM   3807  OE2 GLU A 231      17.571  11.099 -18.411  1.00 93.36           O  
ATOM   3808  N   SER A 232      17.607   7.883 -21.273  1.00 91.25           N  
ATOM   3809  H   SER A 232      17.828   8.869 -21.262  1.00 91.25           H  
ATOM   3810  CA  SER A 232      18.276   7.028 -22.266  1.00 91.25           C  
ATOM   3811  HA  SER A 232      17.611   6.207 -22.533  1.00 91.25           H  
ATOM   3812  C   SER A 232      19.566   6.397 -21.750  1.00 91.25           C  
ATOM   3813  CB  SER A 232      18.568   7.822 -23.541  1.00 91.25           C  
ATOM   3814  HB2 SER A 232      17.628   8.201 -23.939  1.00 91.25           H  
ATOM   3815  HB3 SER A 232      19.016   7.158 -24.280  1.00 91.25           H  
ATOM   3816  O   SER A 232      19.960   5.334 -22.226  1.00 91.25           O  
ATOM   3817  OG  SER A 232      19.444   8.909 -23.305  1.00 91.25           O  
ATOM   3818  HG  SER A 232      20.337   8.563 -23.240  1.00 91.25           H  
ATOM   3819  N   ASP A 233      20.225   7.066 -20.802  1.00 93.69           N  
ATOM   3820  H   ASP A 233      19.812   7.928 -20.475  1.00 93.69           H  
ATOM   3821  CA  ASP A 233      21.600   6.766 -20.390  1.00 93.69           C  
ATOM   3822  HA  ASP A 233      21.974   5.928 -20.978  1.00 93.69           H  
ATOM   3823  C   ASP A 233      21.679   6.340 -18.910  1.00 93.69           C  
ATOM   3824  CB  ASP A 233      22.509   7.979 -20.684  1.00 93.69           C  
ATOM   3825  HB2 ASP A 233      22.193   8.804 -20.045  1.00 93.69           H  
ATOM   3826  HB3 ASP A 233      23.531   7.721 -20.406  1.00 93.69           H  
ATOM   3827  O   ASP A 233      22.772   6.212 -18.353  1.00 93.69           O  
ATOM   3828  CG  ASP A 233      22.535   8.476 -22.141  1.00 93.69           C  
ATOM   3829  OD1 ASP A 233      21.989   7.810 -23.051  1.00 93.69           O  
ATOM   3830  OD2 ASP A 233      23.093   9.576 -22.354  1.00 93.69           O  
ATOM   3831  N   LEU A 234      20.529   6.147 -18.253  1.00 96.19           N  
ATOM   3832  H   LEU A 234      19.665   6.211 -18.773  1.00 96.19           H  
ATOM   3833  CA  LEU A 234      20.425   5.814 -16.835  1.00 96.19           C  
ATOM   3834  HA  LEU A 234      21.302   5.238 -16.538  1.00 96.19           H  
ATOM   3835  C   LEU A 234      19.165   4.989 -16.558  1.00 96.19           C  
ATOM   3836  CB  LEU A 234      20.367   7.128 -16.027  1.00 96.19           C  
ATOM   3837  HB2 LEU A 234      21.239   7.736 -16.268  1.00 96.19           H  
ATOM   3838  HB3 LEU A 234      19.483   7.682 -16.343  1.00 96.19           H  
ATOM   3839  O   LEU A 234      18.068   5.475 -16.792  1.00 96.19           O  
ATOM   3840  CG  LEU A 234      20.298   6.922 -14.502  1.00 96.19           C  
ATOM   3841  HG  LEU A 234      19.507   6.218 -14.243  1.00 96.19           H  
ATOM   3842  CD1 LEU A 234      21.632   6.392 -13.969  1.00 96.19           C  
ATOM   3843 HD11 LEU A 234      22.452   7.004 -14.342  1.00 96.19           H  
ATOM   3844 HD12 LEU A 234      21.774   5.360 -14.291  1.00 96.19           H  
ATOM   3845 HD13 LEU A 234      21.641   6.422 -12.879  1.00 96.19           H  
ATOM   3846  CD2 LEU A 234      19.981   8.246 -13.808  1.00 96.19           C  
ATOM   3847 HD21 LEU A 234      20.758   8.978 -14.027  1.00 96.19           H  
ATOM   3848 HD22 LEU A 234      19.914   8.092 -12.731  1.00 96.19           H  
ATOM   3849 HD23 LEU A 234      19.021   8.619 -14.168  1.00 96.19           H  
ATOM   3850  N   ASN A 235      19.317   3.822 -15.929  1.00 97.36           N  
ATOM   3851  H   ASN A 235      20.246   3.461 -15.767  1.00 97.36           H  
ATOM   3852  CA  ASN A 235      18.179   3.098 -15.367  1.00 97.36           C  
ATOM   3853  HA  ASN A 235      17.323   3.222 -16.031  1.00 97.36           H  
ATOM   3854  C   ASN A 235      17.811   3.694 -13.999  1.00 97.36           C  
ATOM   3855  CB  ASN A 235      18.505   1.597 -15.306  1.00 97.36           C  
ATOM   3856  HB2 ASN A 235      18.736   1.260 -16.317  1.00 97.36           H  
ATOM   3857  HB3 ASN A 235      19.376   1.424 -14.674  1.00 97.36           H  
ATOM   3858  O   ASN A 235      18.530   3.525 -13.004  1.00 97.36           O  
ATOM   3859  CG  ASN A 235      17.349   0.757 -14.782  1.00 97.36           C  
ATOM   3860  ND2 ASN A 235      17.367  -0.533 -15.012  1.00 97.36           N  
ATOM   3861 HD21 ASN A 235      16.550  -1.059 -14.733  1.00 97.36           H  
ATOM   3862 HD22 ASN A 235      18.153  -0.957 -15.484  1.00 97.36           H  
ATOM   3863  OD1 ASN A 235      16.435   1.209 -14.107  1.00 97.36           O  
ATOM   3864  N   CYS A 236      16.657   4.355 -13.918  1.00 97.92           N  
ATOM   3865  H   CYS A 236      16.091   4.426 -14.751  1.00 97.92           H  
ATOM   3866  CA  CYS A 236      16.198   5.017 -12.701  1.00 97.92           C  
ATOM   3867  HA  CYS A 236      16.953   5.740 -12.391  1.00 97.92           H  
ATOM   3868  C   CYS A 236      15.975   4.043 -11.537  1.00 97.92           C  
ATOM   3869  CB  CYS A 236      14.892   5.755 -13.004  1.00 97.92           C  
ATOM   3870  HB2 CYS A 236      14.481   6.150 -12.075  1.00 97.92           H  
ATOM   3871  HB3 CYS A 236      14.176   5.057 -13.438  1.00 97.92           H  
ATOM   3872  O   CYS A 236      16.150   4.431 -10.377  1.00 97.92           O  
ATOM   3873  SG  CYS A 236      15.193   7.110 -14.170  1.00 97.92           S  
ATOM   3874  HG  CYS A 236      15.393   6.371 -15.265  1.00 97.92           H  
ATOM   3875  N   ALA A 237      15.596   2.791 -11.816  1.00 98.12           N  
ATOM   3876  H   ALA A 237      15.580   2.503 -12.784  1.00 98.12           H  
ATOM   3877  CA  ALA A 237      15.362   1.786 -10.781  1.00 98.12           C  
ATOM   3878  HA  ALA A 237      14.778   2.243  -9.983  1.00 98.12           H  
ATOM   3879  C   ALA A 237      16.652   1.301 -10.122  1.00 98.12           C  
ATOM   3880  CB  ALA A 237      14.576   0.611 -11.373  1.00 98.12           C  
ATOM   3881  HB1 ALA A 237      15.152   0.153 -12.178  1.00 98.12           H  
ATOM   3882  HB2 ALA A 237      14.393  -0.131 -10.595  1.00 98.12           H  
ATOM   3883  HB3 ALA A 237      13.618   0.954 -11.763  1.00 98.12           H  
ATOM   3884  O   ALA A 237      16.659   1.041  -8.915  1.00 98.12           O  
ATOM   3885  N   GLU A 238      17.741   1.218 -10.884  1.00 97.46           N  
ATOM   3886  H   GLU A 238      17.671   1.480 -11.856  1.00 97.46           H  
ATOM   3887  CA  GLU A 238      19.066   0.903 -10.350  1.00 97.46           C  
ATOM   3888  HA  GLU A 238      18.987   0.046  -9.682  1.00 97.46           H  
ATOM   3889  C   GLU A 238      19.610   2.083  -9.525  1.00 97.46           C  
ATOM   3890  CB  GLU A 238      19.987   0.505 -11.513  1.00 97.46           C  
ATOM   3891  HB2 GLU A 238      19.514  -0.309 -12.062  1.00 97.46           H  
ATOM   3892  HB3 GLU A 238      20.118   1.354 -12.184  1.00 97.46           H  
ATOM   3893  O   GLU A 238      19.957   1.920  -8.347  1.00 97.46           O  
ATOM   3894  CG  GLU A 238      21.356   0.030 -11.007  1.00 97.46           C  
ATOM   3895  HG2 GLU A 238      21.876   0.872 -10.549  1.00 97.46           H  
ATOM   3896  HG3 GLU A 238      21.197  -0.722 -10.234  1.00 97.46           H  
ATOM   3897  CD  GLU A 238      22.243  -0.567 -12.109  1.00 97.46           C  
ATOM   3898  OE1 GLU A 238      23.189  -1.296 -11.728  1.00 97.46           O  
ATOM   3899  OE2 GLU A 238      21.986  -0.293 -13.302  1.00 97.46           O  
ATOM   3900  N   ASP A 239      19.571   3.296 -10.090  1.00 96.83           N  
ATOM   3901  H   ASP A 239      19.281   3.360 -11.056  1.00 96.83           H  
ATOM   3902  CA  ASP A 239      20.043   4.523  -9.434  1.00 96.83           C  
ATOM   3903  HA  ASP A 239      21.107   4.424  -9.220  1.00 96.83           H  
ATOM   3904  C   ASP A 239      19.314   4.789  -8.105  1.00 96.83           C  
ATOM   3905  CB  ASP A 239      19.863   5.704 -10.398  1.00 96.83           C  
ATOM   3906  HB2 ASP A 239      20.419   5.496 -11.312  1.00 96.83           H  
ATOM   3907  HB3 ASP A 239      18.810   5.807 -10.658  1.00 96.83           H  
ATOM   3908  O   ASP A 239      19.932   4.989  -7.051  1.00 96.83           O  
ATOM   3909  CG  ASP A 239      20.373   7.005  -9.772  1.00 96.83           C  
ATOM   3910  OD1 ASP A 239      21.589   7.068  -9.480  1.00 96.83           O  
ATOM   3911  OD2 ASP A 239      19.524   7.889  -9.507  1.00 96.83           O  
ATOM   3912  N   SER A 240      17.982   4.680  -8.127  1.00 96.55           N  
ATOM   3913  H   SER A 240      17.554   4.464  -9.016  1.00 96.55           H  
ATOM   3914  CA  SER A 240      17.111   4.921  -6.969  1.00 96.55           C  
ATOM   3915  HA  SER A 240      17.554   5.712  -6.363  1.00 96.55           H  
ATOM   3916  C   SER A 240      16.932   3.701  -6.058  1.00 96.55           C  
ATOM   3917  CB  SER A 240      15.754   5.416  -7.452  1.00 96.55           C  
ATOM   3918  HB2 SER A 240      15.280   4.646  -8.060  1.00 96.55           H  
ATOM   3919  HB3 SER A 240      15.120   5.628  -6.591  1.00 96.55           H  
ATOM   3920  O   SER A 240      16.323   3.813  -4.987  1.00 96.55           O  
ATOM   3921  OG  SER A 240      15.921   6.597  -8.209  1.00 96.55           O  
ATOM   3922  HG  SER A 240      16.499   6.384  -8.944  1.00 96.55           H  
ATOM   3923  N   SER A 241      17.467   2.545  -6.463  1.00 97.04           N  
ATOM   3924  H   SER A 241      17.924   2.542  -7.364  1.00 97.04           H  
ATOM   3925  CA  SER A 241      17.458   1.274  -5.728  1.00 97.04           C  
ATOM   3926  HA  SER A 241      17.839   0.525  -6.423  1.00 97.04           H  
ATOM   3927  C   SER A 241      16.053   0.785  -5.338  1.00 97.04           C  
ATOM   3928  CB  SER A 241      18.444   1.320  -4.554  1.00 97.04           C  
ATOM   3929  HB2 SER A 241      18.557   0.316  -4.144  1.00 97.04           H  
ATOM   3930  HB3 SER A 241      18.058   1.980  -3.778  1.00 97.04           H  
ATOM   3931  O   SER A 241      15.813   0.349  -4.213  1.00 97.04           O  
ATOM   3932  OG  SER A 241      19.712   1.799  -4.994  1.00 97.04           O  
ATOM   3933  HG  SER A 241      19.787   1.543  -5.917  1.00 97.04           H  
ATOM   3934  N   GLY A 242      15.103   0.863  -6.268  1.00 97.86           N  
ATOM   3935  H   GLY A 242      15.366   1.184  -7.189  1.00 97.86           H  
ATOM   3936  CA  GLY A 242      13.737   0.360  -6.098  1.00 97.86           C  
ATOM   3937  HA2 GLY A 242      13.209   0.954  -5.352  1.00 97.86           H  
ATOM   3938  HA3 GLY A 242      13.771  -0.673  -5.753  1.00 97.86           H  
ATOM   3939  C   GLY A 242      12.963   0.419  -7.410  1.00 97.86           C  
ATOM   3940  O   GLY A 242      13.324   1.179  -8.295  1.00 97.86           O  
ATOM   3941  N   ALA A 243      11.909  -0.380  -7.555  1.00 98.63           N  
ATOM   3942  H   ALA A 243      11.637  -0.998  -6.804  1.00 98.63           H  
ATOM   3943  CA  ALA A 243      11.084  -0.347  -8.762  1.00 98.63           C  
ATOM   3944  HA  ALA A 243      11.706  -0.057  -9.608  1.00 98.63           H  
ATOM   3945  C   ALA A 243       9.938   0.658  -8.635  1.00 98.63           C  
ATOM   3946  CB  ALA A 243      10.547  -1.741  -9.039  1.00 98.63           C  
ATOM   3947  HB1 ALA A 243      10.126  -1.764 -10.045  1.00 98.63           H  
ATOM   3948  HB2 ALA A 243      11.354  -2.469  -8.960  1.00 98.63           H  
ATOM   3949  HB3 ALA A 243       9.755  -1.977  -8.328  1.00 98.63           H  
ATOM   3950  O   ALA A 243       9.290   0.735  -7.585  1.00 98.63           O  
ATOM   3951  N   TRP A 244       9.639   1.396  -9.701  1.00 98.54           N  
ATOM   3952  H   TRP A 244      10.154   1.246 -10.557  1.00 98.54           H  
ATOM   3953  CA  TRP A 244       8.568   2.394  -9.698  1.00 98.54           C  
ATOM   3954  HA  TRP A 244       7.712   1.985  -9.162  1.00 98.54           H  
ATOM   3955  C   TRP A 244       8.104   2.749 -11.114  1.00 98.54           C  
ATOM   3956  CB  TRP A 244       9.062   3.652  -8.970  1.00 98.54           C  
ATOM   3957  HB2 TRP A 244       9.707   3.373  -8.137  1.00 98.54           H  
ATOM   3958  HB3 TRP A 244       9.658   4.234  -9.673  1.00 98.54           H  
ATOM   3959  O   TRP A 244       8.674   2.301 -12.104  1.00 98.54           O  
ATOM   3960  CG  TRP A 244       7.984   4.524  -8.415  1.00 98.54           C  
ATOM   3961  CD1 TRP A 244       7.710   5.787  -8.805  1.00 98.54           C  
ATOM   3962  HD1 TRP A 244       8.248   6.324  -9.572  1.00 98.54           H  
ATOM   3963  CD2 TRP A 244       7.019   4.208  -7.371  1.00 98.54           C  
ATOM   3964  CE2 TRP A 244       6.203   5.356  -7.150  1.00 98.54           C  
ATOM   3965  CE3 TRP A 244       6.757   3.070  -6.581  1.00 98.54           C  
ATOM   3966  HE3 TRP A 244       7.366   2.190  -6.728  1.00 98.54           H  
ATOM   3967  NE1 TRP A 244       6.658   6.281  -8.061  1.00 98.54           N  
ATOM   3968  HE1 TRP A 244       6.343   7.238  -8.133  1.00 98.54           H  
ATOM   3969  CH2 TRP A 244       4.962   4.231  -5.409  1.00 98.54           C  
ATOM   3970  HH2 TRP A 244       4.193   4.239  -4.651  1.00 98.54           H  
ATOM   3971  CZ2 TRP A 244       5.202   5.384  -6.172  1.00 98.54           C  
ATOM   3972  HZ2 TRP A 244       4.624   6.282  -6.012  1.00 98.54           H  
ATOM   3973  CZ3 TRP A 244       5.732   3.073  -5.617  1.00 98.54           C  
ATOM   3974  HZ3 TRP A 244       5.547   2.188  -5.027  1.00 98.54           H  
ATOM   3975  N   TRP A 245       7.076   3.592 -11.215  1.00 98.65           N  
ATOM   3976  H   TRP A 245       6.672   3.944 -10.358  1.00 98.65           H  
ATOM   3977  CA  TRP A 245       6.650   4.206 -12.475  1.00 98.65           C  
ATOM   3978  HA  TRP A 245       6.801   3.490 -13.283  1.00 98.65           H  
ATOM   3979  C   TRP A 245       7.495   5.437 -12.794  1.00 98.65           C  
ATOM   3980  CB  TRP A 245       5.157   4.536 -12.419  1.00 98.65           C  
ATOM   3981  HB2 TRP A 245       4.875   5.050 -13.338  1.00 98.65           H  
ATOM   3982  HB3 TRP A 245       4.964   5.211 -11.585  1.00 98.65           H  
ATOM   3983  O   TRP A 245       7.034   6.563 -12.627  1.00 98.65           O  
ATOM   3984  CG  TRP A 245       4.288   3.337 -12.278  1.00 98.65           C  
ATOM   3985  CD1 TRP A 245       3.907   2.531 -13.291  1.00 98.65           C  
ATOM   3986  HD1 TRP A 245       4.181   2.663 -14.327  1.00 98.65           H  
ATOM   3987  CD2 TRP A 245       3.745   2.746 -11.061  1.00 98.65           C  
ATOM   3988  CE2 TRP A 245       3.020   1.571 -11.423  1.00 98.65           C  
ATOM   3989  CE3 TRP A 245       3.842   3.051  -9.685  1.00 98.65           C  
ATOM   3990  HE3 TRP A 245       4.401   3.922  -9.376  1.00 98.65           H  
ATOM   3991  NE1 TRP A 245       3.115   1.518 -12.796  1.00 98.65           N  
ATOM   3992  HE1 TRP A 245       2.726   0.800 -13.390  1.00 98.65           H  
ATOM   3993  CH2 TRP A 245       2.557   1.056  -9.105  1.00 98.65           C  
ATOM   3994  HH2 TRP A 245       2.128   0.400  -8.362  1.00 98.65           H  
ATOM   3995  CZ2 TRP A 245       2.461   0.719 -10.463  1.00 98.65           C  
ATOM   3996  HZ2 TRP A 245       2.016  -0.220 -10.760  1.00 98.65           H  
ATOM   3997  CZ3 TRP A 245       3.247   2.219  -8.716  1.00 98.65           C  
ATOM   3998  HZ3 TRP A 245       3.351   2.460  -7.669  1.00 98.65           H  
ATOM   3999  N   TYR A 246       8.752   5.243 -13.181  1.00 97.74           N  
ATOM   4000  H   TYR A 246       9.078   4.300 -13.341  1.00 97.74           H  
ATOM   4001  CA  TYR A 246       9.696   6.347 -13.335  1.00 97.74           C  
ATOM   4002  HA  TYR A 246       9.555   7.014 -12.485  1.00 97.74           H  
ATOM   4003  C   TYR A 246       9.439   7.201 -14.582  1.00 97.74           C  
ATOM   4004  CB  TYR A 246      11.134   5.819 -13.278  1.00 97.74           C  
ATOM   4005  HB2 TYR A 246      11.242   5.031 -14.023  1.00 97.74           H  
ATOM   4006  HB3 TYR A 246      11.820   6.623 -13.540  1.00 97.74           H  
ATOM   4007  O   TYR A 246       9.101   6.711 -15.659  1.00 97.74           O  
ATOM   4008  CG  TYR A 246      11.547   5.279 -11.921  1.00 97.74           C  
ATOM   4009  CD1 TYR A 246      11.412   6.077 -10.775  1.00 97.74           C  
ATOM   4010  HD1 TYR A 246      10.897   7.023 -10.852  1.00 97.74           H  
ATOM   4011  CD2 TYR A 246      12.062   3.982 -11.788  1.00 97.74           C  
ATOM   4012  HD2 TYR A 246      12.217   3.365 -12.661  1.00 97.74           H  
ATOM   4013  CE1 TYR A 246      11.882   5.646  -9.527  1.00 97.74           C  
ATOM   4014  HE1 TYR A 246      11.779   6.268  -8.650  1.00 97.74           H  
ATOM   4015  CE2 TYR A 246      12.422   3.497 -10.521  1.00 97.74           C  
ATOM   4016  HE2 TYR A 246      12.756   2.477 -10.399  1.00 97.74           H  
ATOM   4017  OH  TYR A 246      12.798   3.914  -8.190  1.00 97.74           O  
ATOM   4018  HH  TYR A 246      12.743   4.595  -7.516  1.00 97.74           H  
ATOM   4019  CZ  TYR A 246      12.397   4.348  -9.403  1.00 97.74           C  
ATOM   4020  N   ARG A 247       9.617   8.519 -14.424  1.00 92.39           N  
ATOM   4021  H   ARG A 247       9.911   8.817 -13.505  1.00 92.39           H  
ATOM   4022  CA  ARG A 247       9.776   9.452 -15.547  1.00 92.39           C  
ATOM   4023  HA  ARG A 247       9.435   8.955 -16.456  1.00 92.39           H  
ATOM   4024  C   ARG A 247      11.261   9.665 -15.806  1.00 92.39           C  
ATOM   4025  CB  ARG A 247       8.959  10.741 -15.333  1.00 92.39           C  
ATOM   4026  HB2 ARG A 247       7.906  10.488 -15.207  1.00 92.39           H  
ATOM   4027  HB3 ARG A 247       9.289  11.235 -14.420  1.00 92.39           H  
ATOM   4028  O   ARG A 247      11.833   8.961 -16.613  1.00 92.39           O  
ATOM   4029  CG  ARG A 247       9.106  11.705 -16.522  1.00 92.39           C  
ATOM   4030  HG2 ARG A 247       8.742  11.224 -17.430  1.00 92.39           H  
ATOM   4031  HG3 ARG A 247      10.154  11.963 -16.671  1.00 92.39           H  
ATOM   4032  CD  ARG A 247       8.330  12.998 -16.271  1.00 92.39           C  
ATOM   4033  HD2 ARG A 247       7.272  12.761 -16.158  1.00 92.39           H  
ATOM   4034  HD3 ARG A 247       8.692  13.443 -15.344  1.00 92.39           H  
ATOM   4035  NE  ARG A 247       8.530  13.946 -17.382  1.00 92.39           N  
ATOM   4036  HE  ARG A 247       9.237  13.697 -18.059  1.00 92.39           H  
ATOM   4037  NH1 ARG A 247       7.128  15.589 -16.619  1.00 92.39           N  
ATOM   4038 HH11 ARG A 247       6.750  16.522 -16.697  1.00 92.39           H  
ATOM   4039 HH12 ARG A 247       6.923  15.007 -15.820  1.00 92.39           H  
ATOM   4040  NH2 ARG A 247       8.272  15.899 -18.517  1.00 92.39           N  
ATOM   4041 HH21 ARG A 247       8.980  15.600 -19.173  1.00 92.39           H  
ATOM   4042 HH22 ARG A 247       7.891  16.831 -18.596  1.00 92.39           H  
ATOM   4043  CZ  ARG A 247       7.978  15.138 -17.501  1.00 92.39           C  
ATOM   4044  N   SER A 248      11.821  10.641 -15.104  1.00 88.04           N  
ATOM   4045  H   SER A 248      11.247  11.082 -14.400  1.00 88.04           H  
ATOM   4046  CA  SER A 248      13.238  10.968 -15.022  1.00 88.04           C  
ATOM   4047  HA  SER A 248      13.848  10.237 -15.551  1.00 88.04           H  
ATOM   4048  C   SER A 248      13.544  10.927 -13.537  1.00 88.04           C  
ATOM   4049  CB  SER A 248      13.480  12.357 -15.605  1.00 88.04           C  
ATOM   4050  HB2 SER A 248      13.308  12.334 -16.681  1.00 88.04           H  
ATOM   4051  HB3 SER A 248      12.788  13.066 -15.151  1.00 88.04           H  
ATOM   4052  O   SER A 248      13.095  11.803 -12.786  1.00 88.04           O  
ATOM   4053  OG  SER A 248      14.790  12.787 -15.349  1.00 88.04           O  
ATOM   4054  HG  SER A 248      15.302  12.465 -16.094  1.00 88.04           H  
ATOM   4055  N   CYS A 249      14.099   9.800 -13.102  1.00 89.14           N  
ATOM   4056  H   CYS A 249      14.484   9.165 -13.786  1.00 89.14           H  
ATOM   4057  CA  CYS A 249      14.156   9.371 -11.710  1.00 89.14           C  
ATOM   4058  HA  CYS A 249      14.354   8.299 -11.702  1.00 89.14           H  
ATOM   4059  C   CYS A 249      12.783   9.559 -11.061  1.00 89.14           C  
ATOM   4060  CB  CYS A 249      15.336  10.046 -11.000  1.00 89.14           C  
ATOM   4061  HB2 CYS A 249      15.181  11.125 -10.968  1.00 89.14           H  
ATOM   4062  HB3 CYS A 249      15.441   9.653  -9.988  1.00 89.14           H  
ATOM   4063  O   CYS A 249      11.811   8.952 -11.506  1.00 89.14           O  
ATOM   4064  SG  CYS A 249      16.859   9.711 -11.928  1.00 89.14           S  
ATOM   4065  HG  CYS A 249      17.584   9.102 -10.986  1.00 89.14           H  
ATOM   4066  N   HIS A 250      12.624  10.407 -10.042  1.00 96.20           N  
ATOM   4067  H   HIS A 250      13.407  10.943  -9.697  1.00 96.20           H  
ATOM   4068  CA  HIS A 250      11.323  10.519  -9.396  1.00 96.20           C  
ATOM   4069  HA  HIS A 250      10.577  10.598 -10.187  1.00 96.20           H  
ATOM   4070  C   HIS A 250      11.108  11.728  -8.492  1.00 96.20           C  
ATOM   4071  CB  HIS A 250      11.088   9.242  -8.577  1.00 96.20           C  
ATOM   4072  HB2 HIS A 250      10.165   9.394  -8.018  1.00 96.20           H  
ATOM   4073  HB3 HIS A 250      10.935   8.380  -9.226  1.00 96.20           H  
ATOM   4074  O   HIS A 250      12.022  12.261  -7.878  1.00 96.20           O  
ATOM   4075  CG  HIS A 250      12.177   8.905  -7.606  1.00 96.20           C  
ATOM   4076  CD2 HIS A 250      13.338   8.260  -7.909  1.00 96.20           C  
ATOM   4077  HD2 HIS A 250      13.644   7.880  -8.872  1.00 96.20           H  
ATOM   4078  ND1 HIS A 250      12.177   9.258  -6.257  1.00 96.20           N  
ATOM   4079  CE1 HIS A 250      13.371   8.852  -5.795  1.00 96.20           C  
ATOM   4080  HE1 HIS A 250      13.733   9.005  -4.789  1.00 96.20           H  
ATOM   4081  NE2 HIS A 250      14.078   8.245  -6.757  1.00 96.20           N  
ATOM   4082  HE2 HIS A 250      15.021   7.891  -6.674  1.00 96.20           H  
ATOM   4083  N   SER A 251       9.831  12.092  -8.329  1.00 97.03           N  
ATOM   4084  H   SER A 251       9.140  11.720  -8.964  1.00 97.03           H  
ATOM   4085  CA  SER A 251       9.335  12.845  -7.166  1.00 97.03           C  
ATOM   4086  HA  SER A 251      10.154  13.424  -6.740  1.00 97.03           H  
ATOM   4087  C   SER A 251       8.794  11.937  -6.053  1.00 97.03           C  
ATOM   4088  CB  SER A 251       8.252  13.824  -7.614  1.00 97.03           C  
ATOM   4089  HB2 SER A 251       8.713  14.566  -8.266  1.00 97.03           H  
ATOM   4090  HB3 SER A 251       7.838  14.338  -6.747  1.00 97.03           H  
ATOM   4091  O   SER A 251       8.494  12.393  -4.953  1.00 97.03           O  
ATOM   4092  OG  SER A 251       7.215  13.168  -8.327  1.00 97.03           O  
ATOM   4093  HG  SER A 251       6.662  12.653  -7.734  1.00 97.03           H  
ATOM   4094  N   SER A 252       8.624  10.649  -6.322  1.00 98.15           N  
ATOM   4095  H   SER A 252       8.964  10.311  -7.211  1.00 98.15           H  
ATOM   4096  CA  SER A 252       8.271   9.637  -5.328  1.00 98.15           C  
ATOM   4097  HA  SER A 252       8.751   9.912  -4.389  1.00 98.15           H  
ATOM   4098  C   SER A 252       8.793   8.266  -5.731  1.00 98.15           C  
ATOM   4099  CB  SER A 252       6.757   9.553  -5.092  1.00 98.15           C  
ATOM   4100  HB2 SER A 252       6.548   8.721  -4.420  1.00 98.15           H  
ATOM   4101  HB3 SER A 252       6.419  10.471  -4.610  1.00 98.15           H  
ATOM   4102  O   SER A 252       8.769   7.926  -6.908  1.00 98.15           O  
ATOM   4103  OG  SER A 252       6.034   9.371  -6.294  1.00 98.15           O  
ATOM   4104  HG  SER A 252       5.837  10.246  -6.635  1.00 98.15           H  
ATOM   4105  N   ASN A 253       9.211   7.486  -4.742  1.00 97.89           N  
ATOM   4106  H   ASN A 253       9.199   7.873  -3.809  1.00 97.89           H  
ATOM   4107  CA  ASN A 253       9.565   6.080  -4.860  1.00 97.89           C  
ATOM   4108  HA  ASN A 253       8.946   5.593  -5.614  1.00 97.89           H  
ATOM   4109  C   ASN A 253       9.304   5.431  -3.497  1.00 97.89           C  
ATOM   4110  CB  ASN A 253      11.043   5.952  -5.270  1.00 97.89           C  
ATOM   4111  HB2 ASN A 253      11.668   6.516  -4.577  1.00 97.89           H  
ATOM   4112  HB3 ASN A 253      11.182   6.362  -6.270  1.00 97.89           H  
ATOM   4113  O   ASN A 253      10.145   5.494  -2.605  1.00 97.89           O  
ATOM   4114  CG  ASN A 253      11.511   4.506  -5.270  1.00 97.89           C  
ATOM   4115  ND2 ASN A 253      12.802   4.288  -5.348  1.00 97.89           N  
ATOM   4116 HD21 ASN A 253      13.470   5.045  -5.318  1.00 97.89           H  
ATOM   4117 HD22 ASN A 253      13.107   3.330  -5.452  1.00 97.89           H  
ATOM   4118  OD1 ASN A 253      10.726   3.572  -5.183  1.00 97.89           O  
ATOM   4119  N   LEU A 254       8.129   4.832  -3.299  1.00 98.66           N  
ATOM   4120  H   LEU A 254       7.479   4.769  -4.070  1.00 98.66           H  
ATOM   4121  CA  LEU A 254       7.779   4.202  -2.014  1.00 98.66           C  
ATOM   4122  HA  LEU A 254       8.272   4.750  -1.212  1.00 98.66           H  
ATOM   4123  C   LEU A 254       8.312   2.765  -1.890  1.00 98.66           C  
ATOM   4124  CB  LEU A 254       6.262   4.299  -1.786  1.00 98.66           C  
ATOM   4125  HB2 LEU A 254       6.013   3.791  -0.855  1.00 98.66           H  
ATOM   4126  HB3 LEU A 254       5.754   3.780  -2.599  1.00 98.66           H  
ATOM   4127  O   LEU A 254       8.162   2.131  -0.842  1.00 98.66           O  
ATOM   4128  CG  LEU A 254       5.743   5.747  -1.699  1.00 98.66           C  
ATOM   4129  HG  LEU A 254       6.033   6.296  -2.595  1.00 98.66           H  
ATOM   4130  CD1 LEU A 254       4.219   5.753  -1.634  1.00 98.66           C  
ATOM   4131 HD11 LEU A 254       3.877   5.266  -0.721  1.00 98.66           H  
ATOM   4132 HD12 LEU A 254       3.864   6.784  -1.649  1.00 98.66           H  
ATOM   4133 HD13 LEU A 254       3.807   5.225  -2.494  1.00 98.66           H  
ATOM   4134  CD2 LEU A 254       6.284   6.489  -0.472  1.00 98.66           C  
ATOM   4135 HD21 LEU A 254       6.045   5.935   0.435  1.00 98.66           H  
ATOM   4136 HD22 LEU A 254       7.363   6.617  -0.553  1.00 98.66           H  
ATOM   4137 HD23 LEU A 254       5.833   7.480  -0.416  1.00 98.66           H  
ATOM   4138  N   ASN A 255       8.958   2.271  -2.944  1.00 98.56           N  
ATOM   4139  H   ASN A 255       9.071   2.859  -3.758  1.00 98.56           H  
ATOM   4140  CA  ASN A 255       9.566   0.949  -3.022  1.00 98.56           C  
ATOM   4141  HA  ASN A 255       9.175   0.308  -2.232  1.00 98.56           H  
ATOM   4142  C   ASN A 255      11.091   0.986  -2.842  1.00 98.56           C  
ATOM   4143  CB  ASN A 255       9.176   0.344  -4.367  1.00 98.56           C  
ATOM   4144  HB2 ASN A 255       9.450   1.045  -5.154  1.00 98.56           H  
ATOM   4145  HB3 ASN A 255       9.749  -0.569  -4.529  1.00 98.56           H  
ATOM   4146  O   ASN A 255      11.724  -0.064  -2.855  1.00 98.56           O  
ATOM   4147  CG  ASN A 255       7.704  -0.005  -4.493  1.00 98.56           C  
ATOM   4148  ND2 ASN A 255       7.277  -0.257  -5.705  1.00 98.56           N  
ATOM   4149 HD21 ASN A 255       6.334  -0.595  -5.833  1.00 98.56           H  
ATOM   4150 HD22 ASN A 255       7.938  -0.180  -6.465  1.00 98.56           H  
ATOM   4151  OD1 ASN A 255       6.933  -0.042  -3.537  1.00 98.56           O  
ATOM   4152  N   GLY A 256      11.689   2.163  -2.638  1.00 97.56           N  
ATOM   4153  H   GLY A 256      11.149   3.013  -2.716  1.00 97.56           H  
ATOM   4154  CA  GLY A 256      13.110   2.262  -2.328  1.00 97.56           C  
ATOM   4155  HA2 GLY A 256      13.666   1.724  -3.096  1.00 97.56           H  
ATOM   4156  HA3 GLY A 256      13.426   3.304  -2.360  1.00 97.56           H  
ATOM   4157  C   GLY A 256      13.474   1.656  -0.960  1.00 97.56           C  
ATOM   4158  O   GLY A 256      12.595   1.209  -0.201  1.00 97.56           O  
ATOM   4159  N   PRO A 257      14.774   1.647  -0.613  1.00 96.71           N  
ATOM   4160  CA  PRO A 257      15.264   0.996   0.596  1.00 96.71           C  
ATOM   4161  HA  PRO A 257      14.971  -0.053   0.559  1.00 96.71           H  
ATOM   4162  C   PRO A 257      14.697   1.642   1.866  1.00 96.71           C  
ATOM   4163  CB  PRO A 257      16.793   1.074   0.519  1.00 96.71           C  
ATOM   4164  HB2 PRO A 257      17.154   1.963   1.035  1.00 96.71           H  
ATOM   4165  HB3 PRO A 257      17.263   0.180   0.930  1.00 96.71           H  
ATOM   4166  O   PRO A 257      14.778   2.856   2.061  1.00 96.71           O  
ATOM   4167  CG  PRO A 257      17.070   1.217  -0.978  1.00 96.71           C  
ATOM   4168  HG2 PRO A 257      18.029   1.697  -1.174  1.00 96.71           H  
ATOM   4169  HG3 PRO A 257      17.018   0.242  -1.463  1.00 96.71           H  
ATOM   4170  CD  PRO A 257      15.900   2.080  -1.429  1.00 96.71           C  
ATOM   4171  HD2 PRO A 257      16.134   3.122  -1.211  1.00 96.71           H  
ATOM   4172  HD3 PRO A 257      15.726   1.965  -2.499  1.00 96.71           H  
ATOM   4173  N   TRP A 258      14.112   0.841   2.753  1.00 96.53           N  
ATOM   4174  H   TRP A 258      14.148  -0.159   2.618  1.00 96.53           H  
ATOM   4175  CA  TRP A 258      13.481   1.371   3.962  1.00 96.53           C  
ATOM   4176  HA  TRP A 258      12.728   2.099   3.661  1.00 96.53           H  
ATOM   4177  C   TRP A 258      14.512   2.092   4.844  1.00 96.53           C  
ATOM   4178  CB  TRP A 258      12.766   0.245   4.712  1.00 96.53           C  
ATOM   4179  HB2 TRP A 258      12.089  -0.262   4.024  1.00 96.53           H  
ATOM   4180  HB3 TRP A 258      13.506  -0.480   5.051  1.00 96.53           H  
ATOM   4181  O   TRP A 258      15.609   1.587   5.074  1.00 96.53           O  
ATOM   4182  CG  TRP A 258      11.965   0.700   5.892  1.00 96.53           C  
ATOM   4183  CD1 TRP A 258      10.638   0.965   5.901  1.00 96.53           C  
ATOM   4184  HD1 TRP A 258       9.983   0.859   5.049  1.00 96.53           H  
ATOM   4185  CD2 TRP A 258      12.428   0.953   7.251  1.00 96.53           C  
ATOM   4186  CE2 TRP A 258      11.317   1.399   8.028  1.00 96.53           C  
ATOM   4187  CE3 TRP A 258      13.675   0.852   7.905  1.00 96.53           C  
ATOM   4188  HE3 TRP A 258      14.537   0.508   7.352  1.00 96.53           H  
ATOM   4189  NE1 TRP A 258      10.256   1.412   7.151  1.00 96.53           N  
ATOM   4190  HE1 TRP A 258       9.333   1.753   7.378  1.00 96.53           H  
ATOM   4191  CH2 TRP A 258      12.687   1.611  10.007  1.00 96.53           C  
ATOM   4192  HH2 TRP A 258      12.795   1.850  11.055  1.00 96.53           H  
ATOM   4193  CZ2 TRP A 258      11.432   1.725   9.384  1.00 96.53           C  
ATOM   4194  HZ2 TRP A 258      10.563   2.049   9.937  1.00 96.53           H  
ATOM   4195  CZ3 TRP A 258      13.803   1.179   9.268  1.00 96.53           C  
ATOM   4196  HZ3 TRP A 258      14.764   1.084   9.751  1.00 96.53           H  
ATOM   4197  N   GLY A 259      14.170   3.290   5.324  1.00 94.70           N  
ATOM   4198  H   GLY A 259      13.249   3.644   5.108  1.00 94.70           H  
ATOM   4199  CA  GLY A 259      15.018   4.065   6.236  1.00 94.70           C  
ATOM   4200  HA2 GLY A 259      15.352   3.410   7.041  1.00 94.70           H  
ATOM   4201  HA3 GLY A 259      14.420   4.862   6.678  1.00 94.70           H  
ATOM   4202  C   GLY A 259      16.267   4.707   5.616  1.00 94.70           C  
ATOM   4203  O   GLY A 259      17.004   5.377   6.338  1.00 94.70           O  
ATOM   4204  N   SER A 260      16.510   4.561   4.308  1.00 95.97           N  
ATOM   4205  H   SER A 260      15.885   3.993   3.754  1.00 95.97           H  
ATOM   4206  CA  SER A 260      17.662   5.203   3.661  1.00 95.97           C  
ATOM   4207  HA  SER A 260      18.554   4.906   4.213  1.00 95.97           H  
ATOM   4208  C   SER A 260      17.569   6.734   3.711  1.00 95.97           C  
ATOM   4209  CB  SER A 260      17.840   4.712   2.225  1.00 95.97           C  
ATOM   4210  HB2 SER A 260      16.970   4.991   1.629  1.00 95.97           H  
ATOM   4211  HB3 SER A 260      17.940   3.626   2.235  1.00 95.97           H  
ATOM   4212  O   SER A 260      16.487   7.322   3.599  1.00 95.97           O  
ATOM   4213  OG  SER A 260      19.007   5.282   1.661  1.00 95.97           O  
ATOM   4214  HG  SER A 260      19.178   4.863   0.815  1.00 95.97           H  
ATOM   4215  N   THR A 261      18.725   7.373   3.886  1.00 93.26           N  
ATOM   4216  H   THR A 261      19.552   6.811   4.030  1.00 93.26           H  
ATOM   4217  CA  THR A 261      18.916   8.833   3.884  1.00 93.26           C  
ATOM   4218  HA  THR A 261      17.957   9.328   3.727  1.00 93.26           H  
ATOM   4219  C   THR A 261      19.827   9.304   2.749  1.00 93.26           C  
ATOM   4220  CB  THR A 261      19.485   9.310   5.227  1.00 93.26           C  
ATOM   4221  HB  THR A 261      19.669  10.383   5.183  1.00 93.26           H  
ATOM   4222  O   THR A 261      20.111  10.497   2.635  1.00 93.26           O  
ATOM   4223  CG2 THR A 261      18.536   9.030   6.393  1.00 93.26           C  
ATOM   4224 HG21 THR A 261      18.402   7.956   6.524  1.00 93.26           H  
ATOM   4225 HG22 THR A 261      18.944   9.455   7.310  1.00 93.26           H  
ATOM   4226 HG23 THR A 261      17.567   9.486   6.188  1.00 93.26           H  
ATOM   4227  OG1 THR A 261      20.696   8.639   5.500  1.00 93.26           O  
ATOM   4228  HG1 THR A 261      21.027   8.956   6.344  1.00 93.26           H  
ATOM   4229  N   SER A 262      20.300   8.386   1.898  1.00 94.57           N  
ATOM   4230  H   SER A 262      20.004   7.426   2.000  1.00 94.57           H  
ATOM   4231  CA  SER A 262      21.061   8.747   0.703  1.00 94.57           C  
ATOM   4232  HA  SER A 262      21.883   9.400   0.999  1.00 94.57           H  
ATOM   4233  C   SER A 262      20.168   9.514  -0.273  1.00 94.57           C  
ATOM   4234  CB  SER A 262      21.651   7.506   0.029  1.00 94.57           C  
ATOM   4235  HB2 SER A 262      22.225   7.803  -0.848  1.00 94.57           H  
ATOM   4236  HB3 SER A 262      20.842   6.847  -0.285  1.00 94.57           H  
ATOM   4237  O   SER A 262      18.997   9.181  -0.441  1.00 94.57           O  
ATOM   4238  OG  SER A 262      22.481   6.789   0.922  1.00 94.57           O  
ATOM   4239  HG  SER A 262      23.213   7.346   1.197  1.00 94.57           H  
ATOM   4240  N   TYR A 263      20.718  10.543  -0.920  1.00 92.67           N  
ATOM   4241  H   TYR A 263      21.692  10.762  -0.766  1.00 92.67           H  
ATOM   4242  CA  TYR A 263      19.973  11.357  -1.882  1.00 92.67           C  
ATOM   4243  HA  TYR A 263      19.170  11.869  -1.353  1.00 92.67           H  
ATOM   4244  C   TYR A 263      19.341  10.491  -2.982  1.00 92.67           C  
ATOM   4245  CB  TYR A 263      20.902  12.410  -2.490  1.00 92.67           C  
ATOM   4246  HB2 TYR A 263      21.727  11.910  -2.997  1.00 92.67           H  
ATOM   4247  HB3 TYR A 263      21.322  13.018  -1.688  1.00 92.67           H  
ATOM   4248  O   TYR A 263      19.987   9.579  -3.492  1.00 92.67           O  
ATOM   4249  CG  TYR A 263      20.197  13.326  -3.468  1.00 92.67           C  
ATOM   4250  CD1 TYR A 263      20.377  13.169  -4.855  1.00 92.67           C  
ATOM   4251  HD1 TYR A 263      21.022  12.392  -5.238  1.00 92.67           H  
ATOM   4252  CD2 TYR A 263      19.322  14.315  -2.986  1.00 92.67           C  
ATOM   4253  HD2 TYR A 263      19.164  14.413  -1.922  1.00 92.67           H  
ATOM   4254  CE1 TYR A 263      19.697  14.016  -5.751  1.00 92.67           C  
ATOM   4255  HE1 TYR A 263      19.827  13.902  -6.817  1.00 92.67           H  
ATOM   4256  CE2 TYR A 263      18.633  15.159  -3.873  1.00 92.67           C  
ATOM   4257  HE2 TYR A 263      17.958  15.910  -3.492  1.00 92.67           H  
ATOM   4258  OH  TYR A 263      18.169  15.825  -6.128  1.00 92.67           O  
ATOM   4259  HH  TYR A 263      17.588  16.439  -5.672  1.00 92.67           H  
ATOM   4260  CZ  TYR A 263      18.824  15.008  -5.263  1.00 92.67           C  
ATOM   4261  N   SER A 264      18.076  10.767  -3.308  1.00 92.02           N  
ATOM   4262  H   SER A 264      17.632  11.530  -2.817  1.00 92.02           H  
ATOM   4263  CA  SER A 264      17.235  10.039  -4.273  1.00 92.02           C  
ATOM   4264  HA  SER A 264      16.247  10.497  -4.228  1.00 92.02           H  
ATOM   4265  C   SER A 264      16.996   8.556  -3.973  1.00 92.02           C  
ATOM   4266  CB  SER A 264      17.736  10.248  -5.705  1.00 92.02           C  
ATOM   4267  HB2 SER A 264      17.162   9.629  -6.394  1.00 92.02           H  
ATOM   4268  HB3 SER A 264      18.788   9.975  -5.783  1.00 92.02           H  
ATOM   4269  O   SER A 264      16.278   7.892  -4.722  1.00 92.02           O  
ATOM   4270  OG  SER A 264      17.554  11.604  -6.060  1.00 92.02           O  
ATOM   4271  HG  SER A 264      17.961  11.726  -6.921  1.00 92.02           H  
ATOM   4272  N   LYS A 265      17.507   8.042  -2.850  1.00 94.72           N  
ATOM   4273  H   LYS A 265      18.046   8.649  -2.250  1.00 94.72           H  
ATOM   4274  CA  LYS A 265      17.290   6.668  -2.402  1.00 94.72           C  
ATOM   4275  HA  LYS A 265      16.772   6.121  -3.191  1.00 94.72           H  
ATOM   4276  C   LYS A 265      16.394   6.652  -1.174  1.00 94.72           C  
ATOM   4277  CB  LYS A 265      18.621   5.943  -2.154  1.00 94.72           C  
ATOM   4278  HB2 LYS A 265      18.410   4.905  -1.897  1.00 94.72           H  
ATOM   4279  HB3 LYS A 265      19.121   6.417  -1.310  1.00 94.72           H  
ATOM   4280  O   LYS A 265      16.391   7.551  -0.338  1.00 94.72           O  
ATOM   4281  CG  LYS A 265      19.538   5.971  -3.387  1.00 94.72           C  
ATOM   4282  HG2 LYS A 265      18.976   5.624  -4.254  1.00 94.72           H  
ATOM   4283  HG3 LYS A 265      19.861   6.996  -3.571  1.00 94.72           H  
ATOM   4284  CD  LYS A 265      20.784   5.092  -3.223  1.00 94.72           C  
ATOM   4285  HD2 LYS A 265      20.473   4.053  -3.112  1.00 94.72           H  
ATOM   4286  HD3 LYS A 265      21.343   5.400  -2.339  1.00 94.72           H  
ATOM   4287  CE  LYS A 265      21.664   5.267  -4.471  1.00 94.72           C  
ATOM   4288  HE2 LYS A 265      22.593   5.770  -4.204  1.00 94.72           H  
ATOM   4289  HE3 LYS A 265      21.136   5.916  -5.170  1.00 94.72           H  
ATOM   4290  NZ  LYS A 265      21.937   3.987  -5.163  1.00 94.72           N  
ATOM   4291  HZ1 LYS A 265      21.062   3.521  -5.356  1.00 94.72           H  
ATOM   4292  HZ2 LYS A 265      22.541   3.362  -4.648  1.00 94.72           H  
ATOM   4293  HZ3 LYS A 265      22.310   4.174  -6.082  1.00 94.72           H  
ATOM   4294  N   GLY A 266      15.648   5.571  -1.058  1.00 96.13           N  
ATOM   4295  H   GLY A 266      15.635   4.929  -1.837  1.00 96.13           H  
ATOM   4296  CA  GLY A 266      14.780   5.301   0.073  1.00 96.13           C  
ATOM   4297  HA2 GLY A 266      14.959   4.264   0.360  1.00 96.13           H  
ATOM   4298  HA3 GLY A 266      15.023   5.949   0.915  1.00 96.13           H  
ATOM   4299  C   GLY A 266      13.306   5.437  -0.256  1.00 96.13           C  
ATOM   4300  O   GLY A 266      12.923   5.497  -1.422  1.00 96.13           O  
ATOM   4301  N   MET A 267      12.470   5.467   0.776  1.00 98.08           N  
ATOM   4302  H   MET A 267      12.863   5.481   1.707  1.00 98.08           H  
ATOM   4303  CA  MET A 267      11.029   5.626   0.602  1.00 98.08           C  
ATOM   4304  HA  MET A 267      10.730   5.116  -0.313  1.00 98.08           H  
ATOM   4305  C   MET A 267      10.674   7.104   0.446  1.00 98.08           C  
ATOM   4306  CB  MET A 267      10.264   4.966   1.735  1.00 98.08           C  
ATOM   4307  HB2 MET A 267      10.590   5.363   2.696  1.00 98.08           H  
ATOM   4308  HB3 MET A 267       9.217   5.217   1.570  1.00 98.08           H  
ATOM   4309  O   MET A 267      10.318   7.796   1.406  1.00 98.08           O  
ATOM   4310  CG  MET A 267      10.408   3.443   1.723  1.00 98.08           C  
ATOM   4311  HG2 MET A 267      10.017   3.053   0.783  1.00 98.08           H  
ATOM   4312  HG3 MET A 267      11.464   3.180   1.786  1.00 98.08           H  
ATOM   4313  SD  MET A 267       9.544   2.651   3.097  1.00 98.08           S  
ATOM   4314  CE  MET A 267       7.860   3.248   2.829  1.00 98.08           C  
ATOM   4315  HE1 MET A 267       7.244   2.965   3.682  1.00 98.08           H  
ATOM   4316  HE2 MET A 267       7.472   2.826   1.902  1.00 98.08           H  
ATOM   4317  HE3 MET A 267       7.833   4.336   2.758  1.00 98.08           H  
ATOM   4318  N   ILE A 268      10.821   7.598  -0.778  1.00 98.16           N  
ATOM   4319  H   ILE A 268      11.091   6.949  -1.503  1.00 98.16           H  
ATOM   4320  CA  ILE A 268      10.753   9.018  -1.100  1.00 98.16           C  
ATOM   4321  HA  ILE A 268      11.055   9.572  -0.212  1.00 98.16           H  
ATOM   4322  C   ILE A 268       9.316   9.426  -1.414  1.00 98.16           C  
ATOM   4323  CB  ILE A 268      11.753   9.361  -2.231  1.00 98.16           C  
ATOM   4324  HB  ILE A 268      11.530   8.714  -3.079  1.00 98.16           H  
ATOM   4325  O   ILE A 268       8.645   8.847  -2.268  1.00 98.16           O  
ATOM   4326  CG1 ILE A 268      13.213   9.071  -1.799  1.00 98.16           C  
ATOM   4327 HG12 ILE A 268      13.860   9.077  -2.676  1.00 98.16           H  
ATOM   4328 HG13 ILE A 268      13.283   8.071  -1.371  1.00 98.16           H  
ATOM   4329  CG2 ILE A 268      11.606  10.819  -2.712  1.00 98.16           C  
ATOM   4330 HG21 ILE A 268      10.646  10.957  -3.210  1.00 98.16           H  
ATOM   4331 HG22 ILE A 268      11.690  11.519  -1.881  1.00 98.16           H  
ATOM   4332 HG23 ILE A 268      12.385  11.035  -3.444  1.00 98.16           H  
ATOM   4333  CD1 ILE A 268      13.794  10.062  -0.791  1.00 98.16           C  
ATOM   4334 HD11 ILE A 268      13.029  10.355  -0.072  1.00 98.16           H  
ATOM   4335 HD12 ILE A 268      14.130  10.951  -1.325  1.00 98.16           H  
ATOM   4336 HD13 ILE A 268      14.646   9.618  -0.277  1.00 98.16           H  
ATOM   4337  N   TRP A 269       8.876  10.497  -0.760  1.00 98.45           N  
ATOM   4338  H   TRP A 269       9.476  10.885  -0.045  1.00 98.45           H  
ATOM   4339  CA  TRP A 269       7.727  11.296  -1.162  1.00 98.45           C  
ATOM   4340  HA  TRP A 269       7.445  11.056  -2.187  1.00 98.45           H  
ATOM   4341  C   TRP A 269       8.165  12.755  -1.102  1.00 98.45           C  
ATOM   4342  CB  TRP A 269       6.534  11.003  -0.246  1.00 98.45           C  
ATOM   4343  HB2 TRP A 269       6.392   9.923  -0.197  1.00 98.45           H  
ATOM   4344  HB3 TRP A 269       6.743  11.347   0.767  1.00 98.45           H  
ATOM   4345  O   TRP A 269       8.201  13.342  -0.021  1.00 98.45           O  
ATOM   4346  CG  TRP A 269       5.255  11.608  -0.727  1.00 98.45           C  
ATOM   4347  CD1 TRP A 269       4.773  12.830  -0.413  1.00 98.45           C  
ATOM   4348  HD1 TRP A 269       5.270  13.533   0.238  1.00 98.45           H  
ATOM   4349  CD2 TRP A 269       4.300  11.038  -1.665  1.00 98.45           C  
ATOM   4350  CE2 TRP A 269       3.225  11.959  -1.839  1.00 98.45           C  
ATOM   4351  CE3 TRP A 269       4.259   9.839  -2.406  1.00 98.45           C  
ATOM   4352  HE3 TRP A 269       5.062   9.124  -2.300  1.00 98.45           H  
ATOM   4353  NE1 TRP A 269       3.561  13.033  -1.044  1.00 98.45           N  
ATOM   4354  HE1 TRP A 269       2.993  13.856  -0.902  1.00 98.45           H  
ATOM   4355  CH2 TRP A 269       2.130  10.484  -3.410  1.00 98.45           C  
ATOM   4356  HH2 TRP A 269       1.310  10.237  -4.067  1.00 98.45           H  
ATOM   4357  CZ2 TRP A 269       2.146  11.695  -2.694  1.00 98.45           C  
ATOM   4358  HZ2 TRP A 269       1.346  12.415  -2.789  1.00 98.45           H  
ATOM   4359  CZ3 TRP A 269       3.187   9.568  -3.274  1.00 98.45           C  
ATOM   4360  HZ3 TRP A 269       3.174   8.644  -3.832  1.00 98.45           H  
ATOM   4361  N   TYR A 270       8.573  13.326  -2.238  1.00 97.87           N  
ATOM   4362  H   TYR A 270       8.501  12.801  -3.098  1.00 97.87           H  
ATOM   4363  CA  TYR A 270       9.370  14.557  -2.288  1.00 97.87           C  
ATOM   4364  HA  TYR A 270      10.346  14.352  -1.848  1.00 97.87           H  
ATOM   4365  C   TYR A 270       8.753  15.719  -1.502  1.00 97.87           C  
ATOM   4366  CB  TYR A 270       9.583  14.948  -3.755  1.00 97.87           C  
ATOM   4367  HB2 TYR A 270      10.077  14.118  -4.260  1.00 97.87           H  
ATOM   4368  HB3 TYR A 270       8.618  15.113  -4.234  1.00 97.87           H  
ATOM   4369  O   TYR A 270       9.469  16.426  -0.795  1.00 97.87           O  
ATOM   4370  CG  TYR A 270      10.457  16.163  -3.957  1.00 97.87           C  
ATOM   4371  CD1 TYR A 270       9.886  17.447  -4.049  1.00 97.87           C  
ATOM   4372  HD1 TYR A 270       8.816  17.568  -3.971  1.00 97.87           H  
ATOM   4373  CD2 TYR A 270      11.851  15.997  -4.054  1.00 97.87           C  
ATOM   4374  HD2 TYR A 270      12.290  15.011  -4.000  1.00 97.87           H  
ATOM   4375  CE1 TYR A 270      10.717  18.568  -4.236  1.00 97.87           C  
ATOM   4376  HE1 TYR A 270      10.307  19.565  -4.307  1.00 97.87           H  
ATOM   4377  CE2 TYR A 270      12.683  17.115  -4.240  1.00 97.87           C  
ATOM   4378  HE2 TYR A 270      13.752  16.984  -4.317  1.00 97.87           H  
ATOM   4379  OH  TYR A 270      12.905  19.489  -4.519  1.00 97.87           O  
ATOM   4380  HH  TYR A 270      13.831  19.246  -4.588  1.00 97.87           H  
ATOM   4381  CZ  TYR A 270      12.114  18.402  -4.334  1.00 97.87           C  
ATOM   4382  N   LYS A 271       7.423  15.878  -1.548  1.00 98.27           N  
ATOM   4383  H   LYS A 271       6.894  15.243  -2.129  1.00 98.27           H  
ATOM   4384  CA  LYS A 271       6.706  16.926  -0.797  1.00 98.27           C  
ATOM   4385  HA  LYS A 271       7.151  17.892  -1.036  1.00 98.27           H  
ATOM   4386  C   LYS A 271       6.845  16.826   0.727  1.00 98.27           C  
ATOM   4387  CB  LYS A 271       5.220  16.922  -1.191  1.00 98.27           C  
ATOM   4388  HB2 LYS A 271       4.673  17.602  -0.538  1.00 98.27           H  
ATOM   4389  HB3 LYS A 271       4.818  15.921  -1.036  1.00 98.27           H  
ATOM   4390  O   LYS A 271       6.654  17.832   1.400  1.00 98.27           O  
ATOM   4391  CG  LYS A 271       4.964  17.336  -2.648  1.00 98.27           C  
ATOM   4392  HG2 LYS A 271       5.529  16.692  -3.322  1.00 98.27           H  
ATOM   4393  HG3 LYS A 271       3.903  17.203  -2.862  1.00 98.27           H  
ATOM   4394  CD  LYS A 271       5.348  18.787  -2.949  1.00 98.27           C  
ATOM   4395  HD2 LYS A 271       6.417  18.925  -2.789  1.00 98.27           H  
ATOM   4396  HD3 LYS A 271       4.790  19.457  -2.295  1.00 98.27           H  
ATOM   4397  CE  LYS A 271       5.016  19.076  -4.415  1.00 98.27           C  
ATOM   4398  HE2 LYS A 271       5.487  18.312  -5.033  1.00 98.27           H  
ATOM   4399  HE3 LYS A 271       3.940  18.976  -4.560  1.00 98.27           H  
ATOM   4400  NZ  LYS A 271       5.481  20.424  -4.821  1.00 98.27           N  
ATOM   4401  HZ1 LYS A 271       5.042  21.139  -4.258  1.00 98.27           H  
ATOM   4402  HZ2 LYS A 271       5.255  20.588  -5.791  1.00 98.27           H  
ATOM   4403  HZ3 LYS A 271       6.483  20.496  -4.715  1.00 98.27           H  
ATOM   4404  N   LEU A 272       7.185  15.653   1.258  1.00 98.22           N  
ATOM   4405  H   LEU A 272       7.371  14.891   0.622  1.00 98.22           H  
ATOM   4406  CA  LEU A 272       7.439  15.428   2.682  1.00 98.22           C  
ATOM   4407  HA  LEU A 272       7.085  16.279   3.263  1.00 98.22           H  
ATOM   4408  C   LEU A 272       8.938  15.305   2.973  1.00 98.22           C  
ATOM   4409  CB  LEU A 272       6.684  14.165   3.141  1.00 98.22           C  
ATOM   4410  HB2 LEU A 272       7.028  13.317   2.549  1.00 98.22           H  
ATOM   4411  HB3 LEU A 272       6.945  13.967   4.181  1.00 98.22           H  
ATOM   4412  O   LEU A 272       9.432  15.891   3.933  1.00 98.22           O  
ATOM   4413  CG  LEU A 272       5.149  14.250   3.034  1.00 98.22           C  
ATOM   4414  HG  LEU A 272       4.862  14.461   2.005  1.00 98.22           H  
ATOM   4415  CD1 LEU A 272       4.538  12.909   3.442  1.00 98.22           C  
ATOM   4416 HD11 LEU A 272       4.930  12.116   2.806  1.00 98.22           H  
ATOM   4417 HD12 LEU A 272       4.777  12.690   4.483  1.00 98.22           H  
ATOM   4418 HD13 LEU A 272       3.455  12.951   3.326  1.00 98.22           H  
ATOM   4419  CD2 LEU A 272       4.556  15.356   3.901  1.00 98.22           C  
ATOM   4420 HD21 LEU A 272       3.468  15.325   3.842  1.00 98.22           H  
ATOM   4421 HD22 LEU A 272       4.884  16.332   3.544  1.00 98.22           H  
ATOM   4422 HD23 LEU A 272       4.860  15.224   4.940  1.00 98.22           H  
ATOM   4423  N   THR A 273       9.669  14.549   2.152  1.00 97.56           N  
ATOM   4424  H   THR A 273       9.210  14.096   1.375  1.00 97.56           H  
ATOM   4425  CA  THR A 273      11.032  14.117   2.483  1.00 97.56           C  
ATOM   4426  HA  THR A 273      11.166  14.201   3.562  1.00 97.56           H  
ATOM   4427  C   THR A 273      12.145  14.954   1.855  1.00 97.56           C  
ATOM   4428  CB  THR A 273      11.243  12.641   2.142  1.00 97.56           C  
ATOM   4429  HB  THR A 273      12.217  12.382   2.557  1.00 97.56           H  
ATOM   4430  O   THR A 273      13.292  14.858   2.293  1.00 97.56           O  
ATOM   4431  CG2 THR A 273      10.196  11.704   2.745  1.00 97.56           C  
ATOM   4432 HG21 THR A 273      10.139  11.860   3.822  1.00 97.56           H  
ATOM   4433 HG22 THR A 273      10.485  10.670   2.555  1.00 97.56           H  
ATOM   4434 HG23 THR A 273       9.218  11.885   2.300  1.00 97.56           H  
ATOM   4435  OG1 THR A 273      11.286  12.397   0.755  1.00 97.56           O  
ATOM   4436  HG1 THR A 273      11.824  11.607   0.670  1.00 97.56           H  
ATOM   4437  N   GLY A 274      11.841  15.766   0.837  1.00 94.97           N  
ATOM   4438  H   GLY A 274      10.878  15.829   0.539  1.00 94.97           H  
ATOM   4439  CA  GLY A 274      12.815  16.613   0.137  1.00 94.97           C  
ATOM   4440  HA2 GLY A 274      12.275  17.258  -0.555  1.00 94.97           H  
ATOM   4441  HA3 GLY A 274      13.328  17.244   0.863  1.00 94.97           H  
ATOM   4442  C   GLY A 274      13.882  15.861  -0.671  1.00 94.97           C  
ATOM   4443  O   GLY A 274      14.847  16.480  -1.102  1.00 94.97           O  
ATOM   4444  N   GLY A 275      13.742  14.544  -0.867  1.00 92.15           N  
ATOM   4445  H   GLY A 275      12.934  14.088  -0.468  1.00 92.15           H  
ATOM   4446  CA  GLY A 275      14.669  13.737  -1.674  1.00 92.15           C  
ATOM   4447  HA2 GLY A 275      14.109  12.949  -2.177  1.00 92.15           H  
ATOM   4448  HA3 GLY A 275      15.103  14.364  -2.453  1.00 92.15           H  
ATOM   4449  C   GLY A 275      15.840  13.093  -0.915  1.00 92.15           C  
ATOM   4450  O   GLY A 275      16.504  12.237  -1.484  1.00 92.15           O  
ATOM   4451  N   SER A 276      16.071  13.433   0.358  1.00 92.93           N  
ATOM   4452  H   SER A 276      15.533  14.199   0.739  1.00 92.93           H  
ATOM   4453  CA  SER A 276      17.204  12.903   1.158  1.00 92.93           C  
ATOM   4454  HA  SER A 276      17.715  12.129   0.587  1.00 92.93           H  
ATOM   4455  C   SER A 276      16.775  12.243   2.472  1.00 92.93           C  
ATOM   4456  CB  SER A 276      18.238  13.993   1.468  1.00 92.93           C  
ATOM   4457  HB2 SER A 276      19.152  13.518   1.824  1.00 92.93           H  
ATOM   4458  HB3 SER A 276      17.852  14.643   2.253  1.00 92.93           H  
ATOM   4459  O   SER A 276      17.557  12.121   3.414  1.00 92.93           O  
ATOM   4460  OG  SER A 276      18.533  14.781   0.338  1.00 92.93           O  
ATOM   4461  HG  SER A 276      19.359  15.247   0.490  1.00 92.93           H  
ATOM   4462  N   LYS A 277      15.492  11.900   2.598  1.00 95.88           N  
ATOM   4463  H   LYS A 277      14.915  11.966   1.772  1.00 95.88           H  
ATOM   4464  CA  LYS A 277      14.914  11.254   3.783  1.00 95.88           C  
ATOM   4465  HA  LYS A 277      15.701  10.720   4.316  1.00 95.88           H  
ATOM   4466  C   LYS A 277      13.886  10.223   3.341  1.00 95.88           C  
ATOM   4467  CB  LYS A 277      14.271  12.293   4.723  1.00 95.88           C  
ATOM   4468  HB2 LYS A 277      13.834  11.763   5.569  1.00 95.88           H  
ATOM   4469  HB3 LYS A 277      13.470  12.812   4.197  1.00 95.88           H  
ATOM   4470  O   LYS A 277      13.287  10.368   2.281  1.00 95.88           O  
ATOM   4471  CG  LYS A 277      15.253  13.341   5.267  1.00 95.88           C  
ATOM   4472  HG2 LYS A 277      15.714  13.879   4.439  1.00 95.88           H  
ATOM   4473  HG3 LYS A 277      16.029  12.842   5.847  1.00 95.88           H  
ATOM   4474  CD  LYS A 277      14.523  14.360   6.146  1.00 95.88           C  
ATOM   4475  HD2 LYS A 277      13.773  14.865   5.537  1.00 95.88           H  
ATOM   4476  HD3 LYS A 277      14.044  13.841   6.976  1.00 95.88           H  
ATOM   4477  CE  LYS A 277      15.522  15.390   6.678  1.00 95.88           C  
ATOM   4478  HE2 LYS A 277      16.011  15.863   5.827  1.00 95.88           H  
ATOM   4479  HE3 LYS A 277      16.288  14.866   7.249  1.00 95.88           H  
ATOM   4480  NZ  LYS A 277      14.855  16.412   7.522  1.00 95.88           N  
ATOM   4481  HZ1 LYS A 277      15.533  17.083   7.853  1.00 95.88           H  
ATOM   4482  HZ2 LYS A 277      14.154  16.902   6.985  1.00 95.88           H  
ATOM   4483  HZ3 LYS A 277      14.420  15.974   8.321  1.00 95.88           H  
ATOM   4484  N   SER A 278      13.614   9.245   4.191  1.00 97.34           N  
ATOM   4485  H   SER A 278      14.147   9.175   5.047  1.00 97.34           H  
ATOM   4486  CA  SER A 278      12.547   8.270   3.965  1.00 97.34           C  
ATOM   4487  HA  SER A 278      12.221   8.315   2.926  1.00 97.34           H  
ATOM   4488  C   SER A 278      11.335   8.562   4.845  1.00 97.34           C  
ATOM   4489  CB  SER A 278      13.071   6.855   4.202  1.00 97.34           C  
ATOM   4490  HB2 SER A 278      12.232   6.158   4.196  1.00 97.34           H  
ATOM   4491  HB3 SER A 278      13.572   6.792   5.168  1.00 97.34           H  
ATOM   4492  O   SER A 278      11.481   8.981   5.996  1.00 97.34           O  
ATOM   4493  OG  SER A 278      13.961   6.498   3.164  1.00 97.34           O  
ATOM   4494  HG  SER A 278      14.821   6.897   3.318  1.00 97.34           H  
ATOM   4495  N   VAL A 279      10.135   8.310   4.321  1.00 98.36           N  
ATOM   4496  H   VAL A 279      10.088   7.996   3.362  1.00 98.36           H  
ATOM   4497  CA  VAL A 279       8.967   8.080   5.183  1.00 98.36           C  
ATOM   4498  HA  VAL A 279       8.896   8.897   5.901  1.00 98.36           H  
ATOM   4499  C   VAL A 279       9.196   6.791   5.990  1.00 98.36           C  
ATOM   4500  CB  VAL A 279       7.641   8.065   4.390  1.00 98.36           C  
ATOM   4501  HB  VAL A 279       6.813   7.985   5.094  1.00 98.36           H  
ATOM   4502  O   VAL A 279       9.853   5.868   5.508  1.00 98.36           O  
ATOM   4503  CG1 VAL A 279       7.442   9.360   3.590  1.00 98.36           C  
ATOM   4504 HG11 VAL A 279       6.429   9.388   3.187  1.00 98.36           H  
ATOM   4505 HG12 VAL A 279       8.151   9.404   2.764  1.00 98.36           H  
ATOM   4506 HG13 VAL A 279       7.593  10.225   4.236  1.00 98.36           H  
ATOM   4507  CG2 VAL A 279       7.522   6.883   3.437  1.00 98.36           C  
ATOM   4508 HG21 VAL A 279       6.545   6.889   2.954  1.00 98.36           H  
ATOM   4509 HG22 VAL A 279       7.604   5.962   4.015  1.00 98.36           H  
ATOM   4510 HG23 VAL A 279       8.303   6.928   2.677  1.00 98.36           H  
ATOM   4511  N   SER A 280       8.689   6.720   7.221  1.00 97.79           N  
ATOM   4512  H   SER A 280       8.104   7.470   7.559  1.00 97.79           H  
ATOM   4513  CA  SER A 280       8.834   5.537   8.090  1.00 97.79           C  
ATOM   4514  HA  SER A 280       9.802   5.074   7.904  1.00 97.79           H  
ATOM   4515  C   SER A 280       7.772   4.467   7.817  1.00 97.79           C  
ATOM   4516  CB  SER A 280       8.795   5.954   9.565  1.00 97.79           C  
ATOM   4517  HB2 SER A 280       9.693   6.527   9.798  1.00 97.79           H  
ATOM   4518  HB3 SER A 280       8.781   5.061  10.190  1.00 97.79           H  
ATOM   4519  O   SER A 280       7.970   3.296   8.140  1.00 97.79           O  
ATOM   4520  OG  SER A 280       7.655   6.750   9.843  1.00 97.79           O  
ATOM   4521  HG  SER A 280       7.367   6.590  10.745  1.00 97.79           H  
ATOM   4522  N   PHE A 281       6.660   4.863   7.194  1.00 98.54           N  
ATOM   4523  H   PHE A 281       6.578   5.847   6.980  1.00 98.54           H  
ATOM   4524  CA  PHE A 281       5.531   4.009   6.845  1.00 98.54           C  
ATOM   4525  HA  PHE A 281       5.848   2.966   6.829  1.00 98.54           H  
ATOM   4526  C   PHE A 281       4.987   4.384   5.465  1.00 98.54           C  
ATOM   4527  CB  PHE A 281       4.442   4.178   7.910  1.00 98.54           C  
ATOM   4528  HB2 PHE A 281       4.197   5.239   7.968  1.00 98.54           H  
ATOM   4529  HB3 PHE A 281       4.833   3.869   8.880  1.00 98.54           H  
ATOM   4530  O   PHE A 281       4.879   5.569   5.141  1.00 98.54           O  
ATOM   4531  CG  PHE A 281       3.146   3.451   7.633  1.00 98.54           C  
ATOM   4532  CD1 PHE A 281       2.128   4.073   6.886  1.00 98.54           C  
ATOM   4533  HD1 PHE A 281       2.269   5.073   6.503  1.00 98.54           H  
ATOM   4534  CD2 PHE A 281       2.957   2.152   8.123  1.00 98.54           C  
ATOM   4535  HD2 PHE A 281       3.734   1.693   8.715  1.00 98.54           H  
ATOM   4536  CE1 PHE A 281       0.937   3.385   6.606  1.00 98.54           C  
ATOM   4537  HE1 PHE A 281       0.176   3.855   6.003  1.00 98.54           H  
ATOM   4538  CE2 PHE A 281       1.765   1.463   7.842  1.00 98.54           C  
ATOM   4539  HE2 PHE A 281       1.641   0.456   8.213  1.00 98.54           H  
ATOM   4540  CZ  PHE A 281       0.756   2.076   7.080  1.00 98.54           C  
ATOM   4541  HZ  PHE A 281      -0.157   1.551   6.840  1.00 98.54           H  
ATOM   4542  N   SER A 282       4.594   3.375   4.688  1.00 98.68           N  
ATOM   4543  H   SER A 282       4.707   2.436   5.042  1.00 98.68           H  
ATOM   4544  CA  SER A 282       3.793   3.532   3.473  1.00 98.68           C  
ATOM   4545  HA  SER A 282       3.265   4.485   3.510  1.00 98.68           H  
ATOM   4546  C   SER A 282       2.775   2.407   3.373  1.00 98.68           C  
ATOM   4547  CB  SER A 282       4.676   3.536   2.225  1.00 98.68           C  
ATOM   4548  HB2 SER A 282       5.334   2.667   2.261  1.00 98.68           H  
ATOM   4549  HB3 SER A 282       5.271   4.449   2.217  1.00 98.68           H  
ATOM   4550  O   SER A 282       3.102   1.242   3.593  1.00 98.68           O  
ATOM   4551  OG  SER A 282       3.930   3.451   1.027  1.00 98.68           O  
ATOM   4552  HG  SER A 282       3.631   2.545   0.915  1.00 98.68           H  
ATOM   4553  N   GLU A 283       1.559   2.744   2.966  1.00 98.76           N  
ATOM   4554  H   GLU A 283       1.343   3.727   2.877  1.00 98.76           H  
ATOM   4555  CA  GLU A 283       0.568   1.776   2.515  1.00 98.76           C  
ATOM   4556  HA  GLU A 283       1.078   0.855   2.234  1.00 98.76           H  
ATOM   4557  C   GLU A 283      -0.151   2.320   1.283  1.00 98.76           C  
ATOM   4558  CB  GLU A 283      -0.396   1.457   3.665  1.00 98.76           C  
ATOM   4559  HB2 GLU A 283      -0.953   2.350   3.948  1.00 98.76           H  
ATOM   4560  HB3 GLU A 283       0.193   1.127   4.521  1.00 98.76           H  
ATOM   4561  O   GLU A 283      -0.804   3.362   1.359  1.00 98.76           O  
ATOM   4562  CG  GLU A 283      -1.374   0.337   3.312  1.00 98.76           C  
ATOM   4563  HG2 GLU A 283      -2.032   0.656   2.503  1.00 98.76           H  
ATOM   4564  HG3 GLU A 283      -0.787  -0.518   2.978  1.00 98.76           H  
ATOM   4565  CD  GLU A 283      -2.206  -0.069   4.532  1.00 98.76           C  
ATOM   4566  OE1 GLU A 283      -3.251   0.552   4.811  1.00 98.76           O  
ATOM   4567  OE2 GLU A 283      -1.796  -0.985   5.274  1.00 98.76           O  
ATOM   4568  N   MET A 284      -0.050   1.614   0.156  1.00 98.89           N  
ATOM   4569  H   MET A 284       0.451   0.738   0.189  1.00 98.89           H  
ATOM   4570  CA  MET A 284      -0.828   1.915  -1.045  1.00 98.89           C  
ATOM   4571  HA  MET A 284      -1.235   2.923  -0.966  1.00 98.89           H  
ATOM   4572  C   MET A 284      -1.988   0.934  -1.161  1.00 98.89           C  
ATOM   4573  CB  MET A 284       0.008   1.868  -2.323  1.00 98.89           C  
ATOM   4574  HB2 MET A 284      -0.613   2.256  -3.131  1.00 98.89           H  
ATOM   4575  HB3 MET A 284       0.244   0.830  -2.557  1.00 98.89           H  
ATOM   4576  O   MET A 284      -1.812  -0.284  -1.055  1.00 98.89           O  
ATOM   4577  CG  MET A 284       1.303   2.679  -2.283  1.00 98.89           C  
ATOM   4578  HG2 MET A 284       1.079   3.730  -2.100  1.00 98.89           H  
ATOM   4579  HG3 MET A 284       1.924   2.312  -1.466  1.00 98.89           H  
ATOM   4580  SD  MET A 284       2.254   2.525  -3.816  1.00 98.89           S  
ATOM   4581  CE  MET A 284       1.328   3.610  -4.938  1.00 98.89           C  
ATOM   4582  HE1 MET A 284       0.262   3.386  -4.900  1.00 98.89           H  
ATOM   4583  HE2 MET A 284       1.692   3.472  -5.956  1.00 98.89           H  
ATOM   4584  HE3 MET A 284       1.487   4.648  -4.644  1.00 98.89           H  
ATOM   4585  N   LYS A 285      -3.186   1.469  -1.382  1.00 98.79           N  
ATOM   4586  H   LYS A 285      -3.264   2.474  -1.431  1.00 98.79           H  
ATOM   4587  CA  LYS A 285      -4.414   0.683  -1.408  1.00 98.79           C  
ATOM   4588  HA  LYS A 285      -4.157  -0.313  -1.769  1.00 98.79           H  
ATOM   4589  C   LYS A 285      -5.431   1.241  -2.385  1.00 98.79           C  
ATOM   4590  CB  LYS A 285      -4.951   0.540   0.024  1.00 98.79           C  
ATOM   4591  HB2 LYS A 285      -5.816  -0.123   0.026  1.00 98.79           H  
ATOM   4592  HB3 LYS A 285      -4.168   0.057   0.609  1.00 98.79           H  
ATOM   4593  O   LYS A 285      -5.540   2.453  -2.557  1.00 98.79           O  
ATOM   4594  CG  LYS A 285      -5.297   1.864   0.719  1.00 98.79           C  
ATOM   4595  HG2 LYS A 285      -4.453   2.546   0.620  1.00 98.79           H  
ATOM   4596  HG3 LYS A 285      -6.175   2.318   0.259  1.00 98.79           H  
ATOM   4597  CD  LYS A 285      -5.555   1.620   2.211  1.00 98.79           C  
ATOM   4598  HD2 LYS A 285      -6.604   1.386   2.389  1.00 98.79           H  
ATOM   4599  HD3 LYS A 285      -4.949   0.783   2.558  1.00 98.79           H  
ATOM   4600  CE  LYS A 285      -5.155   2.846   3.016  1.00 98.79           C  
ATOM   4601  HE2 LYS A 285      -4.184   3.199   2.667  1.00 98.79           H  
ATOM   4602  HE3 LYS A 285      -5.886   3.641   2.865  1.00 98.79           H  
ATOM   4603  NZ  LYS A 285      -5.044   2.518   4.447  1.00 98.79           N  
ATOM   4604  HZ1 LYS A 285      -5.890   2.154   4.860  1.00 98.79           H  
ATOM   4605  HZ2 LYS A 285      -4.737   3.333   4.957  1.00 98.79           H  
ATOM   4606  HZ3 LYS A 285      -4.348   1.800   4.591  1.00 98.79           H  
ATOM   4607  N   ILE A 286      -6.180   0.348  -3.015  1.00 98.68           N  
ATOM   4608  H   ILE A 286      -6.055  -0.624  -2.772  1.00 98.68           H  
ATOM   4609  CA  ILE A 286      -7.192   0.682  -4.015  1.00 98.68           C  
ATOM   4610  HA  ILE A 286      -7.154   1.757  -4.191  1.00 98.68           H  
ATOM   4611  C   ILE A 286      -8.584   0.366  -3.502  1.00 98.68           C  
ATOM   4612  CB  ILE A 286      -6.928   0.001  -5.369  1.00 98.68           C  
ATOM   4613  HB  ILE A 286      -7.729   0.293  -6.048  1.00 98.68           H  
ATOM   4614  O   ILE A 286      -8.780  -0.571  -2.730  1.00 98.68           O  
ATOM   4615  CG1 ILE A 286      -6.921  -1.541  -5.269  1.00 98.68           C  
ATOM   4616 HG12 ILE A 286      -7.878  -1.872  -4.867  1.00 98.68           H  
ATOM   4617 HG13 ILE A 286      -6.131  -1.867  -4.592  1.00 98.68           H  
ATOM   4618  CG2 ILE A 286      -5.631   0.547  -5.962  1.00 98.68           C  
ATOM   4619 HG21 ILE A 286      -5.536   0.189  -6.987  1.00 98.68           H  
ATOM   4620 HG22 ILE A 286      -4.780   0.180  -5.389  1.00 98.68           H  
ATOM   4621 HG23 ILE A 286      -5.638   1.637  -5.973  1.00 98.68           H  
ATOM   4622  CD1 ILE A 286      -6.730  -2.253  -6.612  1.00 98.68           C  
ATOM   4623 HD11 ILE A 286      -6.869  -3.325  -6.472  1.00 98.68           H  
ATOM   4624 HD12 ILE A 286      -7.464  -1.895  -7.333  1.00 98.68           H  
ATOM   4625 HD13 ILE A 286      -5.724  -2.085  -6.997  1.00 98.68           H  
ATOM   4626  N   ARG A 287      -9.570   1.141  -3.939  1.00 97.59           N  
ATOM   4627  H   ARG A 287      -9.334   1.934  -4.518  1.00 97.59           H  
ATOM   4628  CA  ARG A 287     -10.967   0.894  -3.602  1.00 97.59           C  
ATOM   4629  HA  ARG A 287     -11.086  -0.148  -3.305  1.00 97.59           H  
ATOM   4630  C   ARG A 287     -11.850   1.128  -4.806  1.00 97.59           C  
ATOM   4631  CB  ARG A 287     -11.325   1.761  -2.402  1.00 97.59           C  
ATOM   4632  HB2 ARG A 287     -11.121   2.807  -2.633  1.00 97.59           H  
ATOM   4633  HB3 ARG A 287     -10.696   1.430  -1.576  1.00 97.59           H  
ATOM   4634  O   ARG A 287     -11.832   2.205  -5.395  1.00 97.59           O  
ATOM   4635  CG  ARG A 287     -12.769   1.611  -1.956  1.00 97.59           C  
ATOM   4636  HG2 ARG A 287     -13.410   2.021  -2.736  1.00 97.59           H  
ATOM   4637  HG3 ARG A 287     -13.007   0.555  -1.827  1.00 97.59           H  
ATOM   4638  CD  ARG A 287     -12.964   2.352  -0.625  1.00 97.59           C  
ATOM   4639  HD2 ARG A 287     -13.863   1.979  -0.134  1.00 97.59           H  
ATOM   4640  HD3 ARG A 287     -12.130   2.126   0.038  1.00 97.59           H  
ATOM   4641  NE  ARG A 287     -13.066   3.813  -0.830  1.00 97.59           N  
ATOM   4642  HE  ARG A 287     -12.653   4.182  -1.675  1.00 97.59           H  
ATOM   4643  NH1 ARG A 287     -13.679   4.311   1.314  1.00 97.59           N  
ATOM   4644 HH11 ARG A 287     -13.592   3.342   1.589  1.00 97.59           H  
ATOM   4645 HH12 ARG A 287     -13.793   4.988   2.055  1.00 97.59           H  
ATOM   4646  NH2 ARG A 287     -13.301   5.968  -0.138  1.00 97.59           N  
ATOM   4647 HH21 ARG A 287     -12.888   6.296  -0.999  1.00 97.59           H  
ATOM   4648 HH22 ARG A 287     -13.195   6.586   0.653  1.00 97.59           H  
ATOM   4649  CZ  ARG A 287     -13.353   4.692   0.115  1.00 97.59           C  
ATOM   4650  N   GLU A 288     -12.628   0.107  -5.125  1.00 95.71           N  
ATOM   4651  H   GLU A 288     -12.543  -0.753  -4.604  1.00 95.71           H  
ATOM   4652  CA  GLU A 288     -13.595   0.117  -6.214  1.00 95.71           C  
ATOM   4653  HA  GLU A 288     -13.079   0.260  -7.164  1.00 95.71           H  
ATOM   4654  C   GLU A 288     -14.615   1.242  -6.001  1.00 95.71           C  
ATOM   4655  CB  GLU A 288     -14.263  -1.256  -6.219  1.00 95.71           C  
ATOM   4656  HB2 GLU A 288     -14.878  -1.343  -5.324  1.00 95.71           H  
ATOM   4657  HB3 GLU A 288     -13.487  -2.020  -6.171  1.00 95.71           H  
ATOM   4658  O   GLU A 288     -15.098   1.448  -4.884  1.00 95.71           O  
ATOM   4659  CG  GLU A 288     -15.115  -1.519  -7.459  1.00 95.71           C  
ATOM   4660  HG2 GLU A 288     -14.498  -1.377  -8.346  1.00 95.71           H  
ATOM   4661  HG3 GLU A 288     -15.935  -0.801  -7.484  1.00 95.71           H  
ATOM   4662  CD  GLU A 288     -15.686  -2.943  -7.438  1.00 95.71           C  
ATOM   4663  OE1 GLU A 288     -16.106  -3.386  -8.524  1.00 95.71           O  
ATOM   4664  OE2 GLU A 288     -15.700  -3.559  -6.333  1.00 95.71           O  
ATOM   4665  N   ARG A 289     -14.932   2.008  -7.041  1.00 90.66           N  
ATOM   4666  H   ARG A 289     -14.531   1.762  -7.934  1.00 90.66           H  
ATOM   4667  CA  ARG A 289     -15.976   3.033  -7.022  1.00 90.66           C  
ATOM   4668  HA  ARG A 289     -15.931   3.552  -6.065  1.00 90.66           H  
ATOM   4669  C   ARG A 289     -17.342   2.350  -7.121  1.00 90.66           C  
ATOM   4670  CB  ARG A 289     -15.739   4.057  -8.141  1.00 90.66           C  
ATOM   4671  HB2 ARG A 289     -15.637   3.533  -9.091  1.00 90.66           H  
ATOM   4672  HB3 ARG A 289     -16.613   4.704  -8.205  1.00 90.66           H  
ATOM   4673  O   ARG A 289     -17.479   1.312  -7.749  1.00 90.66           O  
ATOM   4674  CG  ARG A 289     -14.482   4.914  -7.882  1.00 90.66           C  
ATOM   4675  HG2 ARG A 289     -13.609   4.266  -7.806  1.00 90.66           H  
ATOM   4676  HG3 ARG A 289     -14.592   5.451  -6.940  1.00 90.66           H  
ATOM   4677  CD  ARG A 289     -14.226   5.923  -9.009  1.00 90.66           C  
ATOM   4678  HD2 ARG A 289     -13.307   6.469  -8.792  1.00 90.66           H  
ATOM   4679  HD3 ARG A 289     -14.078   5.378  -9.941  1.00 90.66           H  
ATOM   4680  NE  ARG A 289     -15.341   6.872  -9.172  1.00 90.66           N  
ATOM   4681  HE  ARG A 289     -16.232   6.586  -8.791  1.00 90.66           H  
ATOM   4682  NH1 ARG A 289     -14.310   8.302 -10.672  1.00 90.66           N  
ATOM   4683 HH11 ARG A 289     -14.357   9.019 -11.381  1.00 90.66           H  
ATOM   4684 HH12 ARG A 289     -13.501   7.709 -10.793  1.00 90.66           H  
ATOM   4685  NH2 ARG A 289     -16.430   8.638 -10.073  1.00 90.66           N  
ATOM   4686 HH21 ARG A 289     -17.292   8.259  -9.707  1.00 90.66           H  
ATOM   4687 HH22 ARG A 289     -16.458   9.352 -10.786  1.00 90.66           H  
ATOM   4688  CZ  ARG A 289     -15.342   7.925  -9.969  1.00 90.66           C  
ATOM   4689  N   LYS A 290     -18.323   2.916  -6.412  1.00 77.74           N  
ATOM   4690  H   LYS A 290     -18.199   3.903  -6.238  1.00 77.74           H  
ATOM   4691  CA  LYS A 290     -19.722   2.481  -6.527  1.00 77.74           C  
ATOM   4692  HA  LYS A 290     -19.792   1.398  -6.630  1.00 77.74           H  
ATOM   4693  C   LYS A 290     -20.315   3.021  -7.819  1.00 77.74           C  
ATOM   4694  CB  LYS A 290     -20.572   2.973  -5.347  1.00 77.74           C  
ATOM   4695  HB2 LYS A 290     -21.616   2.987  -5.663  1.00 77.74           H  
ATOM   4696  HB3 LYS A 290     -20.290   3.997  -5.103  1.00 77.74           H  
ATOM   4697  O   LYS A 290     -19.858   4.122  -8.211  1.00 77.74           O  
ATOM   4698  CG  LYS A 290     -20.478   2.076  -4.112  1.00 77.74           C  
ATOM   4699  HG2 LYS A 290     -19.441   1.980  -3.791  1.00 77.74           H  
ATOM   4700  HG3 LYS A 290     -20.858   1.085  -4.359  1.00 77.74           H  
ATOM   4701  CD  LYS A 290     -21.320   2.680  -2.982  1.00 77.74           C  
ATOM   4702  HD2 LYS A 290     -22.359   2.718  -3.307  1.00 77.74           H  
ATOM   4703  HD3 LYS A 290     -20.976   3.693  -2.775  1.00 77.74           H  
ATOM   4704  CE  LYS A 290     -21.204   1.828  -1.716  1.00 77.74           C  
ATOM   4705  HE2 LYS A 290     -21.455   0.800  -1.975  1.00 77.74           H  
ATOM   4706  HE3 LYS A 290     -20.171   1.844  -1.369  1.00 77.74           H  
ATOM   4707  NZ  LYS A 290     -22.119   2.314  -0.654  1.00 77.74           N  
ATOM   4708  HZ1 LYS A 290     -22.053   1.727   0.166  1.00 77.74           H  
ATOM   4709  HZ2 LYS A 290     -21.902   3.266  -0.395  1.00 77.74           H  
ATOM   4710  HZ3 LYS A 290     -23.073   2.281  -0.983  1.00 77.74           H  
ATOM   4711  OXT LYS A 290     -21.275   2.374  -8.264  1.00 77.74           O  
TER    4712      LYS A 290                                                       
END   
