# Supplementary material for: Nuclear genome of Bulinus truncatus, an intermediate host of the carcinogenic human blood fluke Schistosoma haematobium
Source: Nat Commun. 2022 Feb 21;13:977. doi: 10.1038/s41467-022-28634-9 (PMC8861042; doi:10.1038/s41467-022-28634-9)
Supplement: Supplementary file 6 — Supplementary Data 3 [file 41467_2022_28634_MOESM6_ESM.zip › Supplementary_Data_3/bglb000021-pb.mature.pep.pdb]

ATOM      1  N   LEU A   1     -29.619  24.680  36.232  1.00 90.24           N  
ATOM      2  H   LEU A   1     -29.995  25.613  36.139  1.00 90.24           H  
ATOM      3  H2  LEU A   1     -28.874  24.560  35.561  1.00 90.24           H  
ATOM      4  H3  LEU A   1     -29.252  24.583  37.167  1.00 90.24           H  
ATOM      5  CA  LEU A   1     -30.683  23.673  36.018  1.00 90.24           C  
ATOM      6  HA  LEU A   1     -31.126  23.815  35.032  1.00 90.24           H  
ATOM      7  C   LEU A   1     -31.765  23.890  37.056  1.00 90.24           C  
ATOM      8  CB  LEU A   1     -30.129  22.237  36.115  1.00 90.24           C  
ATOM      9  HB2 LEU A   1     -29.321  22.127  35.392  1.00 90.24           H  
ATOM     10  HB3 LEU A   1     -29.711  22.076  37.109  1.00 90.24           H  
ATOM     11  O   LEU A   1     -31.464  23.802  38.241  1.00 90.24           O  
ATOM     12  CG  LEU A   1     -31.192  21.155  35.840  1.00 90.24           C  
ATOM     13  HG  LEU A   1     -31.989  21.213  36.582  1.00 90.24           H  
ATOM     14  CD1 LEU A   1     -31.791  21.366  34.453  1.00 90.24           C  
ATOM     15 HD11 LEU A   1     -32.237  20.438  34.094  1.00 90.24           H  
ATOM     16 HD12 LEU A   1     -31.025  21.674  33.742  1.00 90.24           H  
ATOM     17 HD13 LEU A   1     -32.573  22.125  34.485  1.00 90.24           H  
ATOM     18  CD2 LEU A   1     -30.554  19.772  35.936  1.00 90.24           C  
ATOM     19 HD21 LEU A   1     -29.730  19.683  35.228  1.00 90.24           H  
ATOM     20 HD22 LEU A   1     -31.296  19.009  35.699  1.00 90.24           H  
ATOM     21 HD23 LEU A   1     -30.188  19.603  36.948  1.00 90.24           H  
ATOM     22  N   VAL A   2     -32.979  24.209  36.624  1.00 90.18           N  
ATOM     23  H   VAL A   2     -33.180  24.242  35.635  1.00 90.18           H  
ATOM     24  CA  VAL A   2     -34.102  24.517  37.510  1.00 90.18           C  
ATOM     25  HA  VAL A   2     -33.816  24.331  38.545  1.00 90.18           H  
ATOM     26  C   VAL A   2     -35.260  23.589  37.172  1.00 90.18           C  
ATOM     27  CB  VAL A   2     -34.505  26.003  37.404  1.00 90.18           C  
ATOM     28  HB  VAL A   2     -34.829  26.220  36.386  1.00 90.18           H  
ATOM     29  O   VAL A   2     -35.570  23.372  36.003  1.00 90.18           O  
ATOM     30  CG1 VAL A   2     -35.645  26.347  38.370  1.00 90.18           C  
ATOM     31 HG11 VAL A   2     -35.368  26.103  39.396  1.00 90.18           H  
ATOM     32 HG12 VAL A   2     -35.873  27.411  38.308  1.00 90.18           H  
ATOM     33 HG13 VAL A   2     -36.551  25.805  38.099  1.00 90.18           H  
ATOM     34  CG2 VAL A   2     -33.315  26.914  37.745  1.00 90.18           C  
ATOM     35 HG21 VAL A   2     -32.529  26.812  36.996  1.00 90.18           H  
ATOM     36 HG22 VAL A   2     -32.920  26.666  38.731  1.00 90.18           H  
ATOM     37 HG23 VAL A   2     -33.640  27.955  37.747  1.00 90.18           H  
ATOM     38  N   ILE A   3     -35.880  23.036  38.212  1.00 94.38           N  
ATOM     39  H   ILE A   3     -35.581  23.293  39.142  1.00 94.38           H  
ATOM     40  CA  ILE A   3     -37.190  22.402  38.122  1.00 94.38           C  
ATOM     41  HA  ILE A   3     -37.542  22.518  37.097  1.00 94.38           H  
ATOM     42  C   ILE A   3     -38.150  23.167  39.028  1.00 94.38           C  
ATOM     43  CB  ILE A   3     -37.134  20.884  38.385  1.00 94.38           C  
ATOM     44  HB  ILE A   3     -36.489  20.468  37.611  1.00 94.38           H  
ATOM     45  O   ILE A   3     -37.894  23.311  40.225  1.00 94.38           O  
ATOM     46  CG1 ILE A   3     -38.533  20.255  38.207  1.00 94.38           C  
ATOM     47 HG12 ILE A   3     -39.192  20.599  39.004  1.00 94.38           H  
ATOM     48 HG13 ILE A   3     -38.950  20.596  37.259  1.00 94.38           H  
ATOM     49  CG2 ILE A   3     -36.486  20.538  39.736  1.00 94.38           C  
ATOM     50 HG21 ILE A   3     -35.466  20.921  39.759  1.00 94.38           H  
ATOM     51 HG22 ILE A   3     -37.034  21.012  40.551  1.00 94.38           H  
ATOM     52 HG23 ILE A   3     -36.459  19.459  39.882  1.00 94.38           H  
ATOM     53  CD1 ILE A   3     -38.550  18.721  38.192  1.00 94.38           C  
ATOM     54 HD11 ILE A   3     -38.262  18.326  39.166  1.00 94.38           H  
ATOM     55 HD12 ILE A   3     -39.563  18.386  37.968  1.00 94.38           H  
ATOM     56 HD13 ILE A   3     -37.879  18.340  37.423  1.00 94.38           H  
ATOM     57  N   ASP A   4     -39.226  23.677  38.445  1.00 94.43           N  
ATOM     58  H   ASP A   4     -39.379  23.483  37.465  1.00 94.43           H  
ATOM     59  CA  ASP A   4     -40.295  24.375  39.147  1.00 94.43           C  
ATOM     60  HA  ASP A   4     -40.057  24.407  40.211  1.00 94.43           H  
ATOM     61  C   ASP A   4     -41.600  23.596  38.989  1.00 94.43           C  
ATOM     62  CB  ASP A   4     -40.411  25.827  38.658  1.00 94.43           C  
ATOM     63  HB2 ASP A   4     -40.771  25.842  37.629  1.00 94.43           H  
ATOM     64  HB3 ASP A   4     -39.426  26.293  38.684  1.00 94.43           H  
ATOM     65  O   ASP A   4     -41.886  23.069  37.914  1.00 94.43           O  
ATOM     66  CG  ASP A   4     -41.354  26.637  39.554  1.00 94.43           C  
ATOM     67  OD1 ASP A   4     -41.226  26.483  40.790  1.00 94.43           O  
ATOM     68  OD2 ASP A   4     -42.196  27.387  39.013  1.00 94.43           O  
ATOM     69  N   VAL A   5     -42.372  23.494  40.068  1.00 95.27           N  
ATOM     70  H   VAL A   5     -42.155  24.087  40.857  1.00 95.27           H  
ATOM     71  CA  VAL A   5     -43.686  22.839  40.066  1.00 95.27           C  
ATOM     72  HA  VAL A   5     -43.978  22.678  39.028  1.00 95.27           H  
ATOM     73  C   VAL A   5     -44.710  23.774  40.682  1.00 95.27           C  
ATOM     74  CB  VAL A   5     -43.719  21.454  40.743  1.00 95.27           C  
ATOM     75  HB  VAL A   5     -44.750  21.102  40.732  1.00 95.27           H  
ATOM     76  O   VAL A   5     -44.518  24.249  41.804  1.00 95.27           O  
ATOM     77  CG1 VAL A   5     -42.900  20.427  39.957  1.00 95.27           C  
ATOM     78 HG11 VAL A   5     -43.038  19.434  40.385  1.00 95.27           H  
ATOM     79 HG12 VAL A   5     -43.246  20.415  38.923  1.00 95.27           H  
ATOM     80 HG13 VAL A   5     -41.844  20.694  39.976  1.00 95.27           H  
ATOM     81  CG2 VAL A   5     -43.252  21.480  42.200  1.00 95.27           C  
ATOM     82 HG21 VAL A   5     -42.410  22.163  42.320  1.00 95.27           H  
ATOM     83 HG22 VAL A   5     -43.011  20.475  42.546  1.00 95.27           H  
ATOM     84 HG23 VAL A   5     -44.066  21.861  42.816  1.00 95.27           H  
ATOM     85  N   GLN A   6     -45.791  24.040  39.951  1.00 92.66           N  
ATOM     86  H   GLN A   6     -45.870  23.620  39.036  1.00 92.66           H  
ATOM     87  CA  GLN A   6     -46.857  24.930  40.395  1.00 92.66           C  
ATOM     88  HA  GLN A   6     -46.697  25.136  41.453  1.00 92.66           H  
ATOM     89  C   GLN A   6     -48.241  24.292  40.209  1.00 92.66           C  
ATOM     90  CB  GLN A   6     -46.785  26.289  39.689  1.00 92.66           C  
ATOM     91  HB2 GLN A   6     -46.834  26.164  38.608  1.00 92.66           H  
ATOM     92  HB3 GLN A   6     -47.648  26.871  40.013  1.00 92.66           H  
ATOM     93  O   GLN A   6     -48.606  23.976  39.075  1.00 92.66           O  
ATOM     94  CG  GLN A   6     -45.502  27.041  40.072  1.00 92.66           C  
ATOM     95  HG2 GLN A   6     -45.281  26.875  41.126  1.00 92.66           H  
ATOM     96  HG3 GLN A   6     -44.671  26.643  39.490  1.00 92.66           H  
ATOM     97  CD  GLN A   6     -45.578  28.548  39.869  1.00 92.66           C  
ATOM     98  NE2 GLN A   6     -44.495  29.236  40.139  1.00 92.66           N  
ATOM     99 HE21 GLN A   6     -44.532  30.223  39.930  1.00 92.66           H  
ATOM    100 HE22 GLN A   6     -43.625  28.724  40.178  1.00 92.66           H  
ATOM    101  OE1 GLN A   6     -46.582  29.134  39.495  1.00 92.66           O  
ATOM    102  N   PRO A   7     -49.033  24.141  41.289  1.00 91.93           N  
ATOM    103  CA  PRO A   7     -48.647  24.309  42.696  1.00 91.93           C  
ATOM    104  HA  PRO A   7     -48.121  25.251  42.851  1.00 91.93           H  
ATOM    105  C   PRO A   7     -47.758  23.145  43.189  1.00 91.93           C  
ATOM    106  CB  PRO A   7     -49.973  24.403  43.450  1.00 91.93           C  
ATOM    107  HB2 PRO A   7     -49.887  24.073  44.485  1.00 91.93           H  
ATOM    108  HB3 PRO A   7     -50.346  25.426  43.407  1.00 91.93           H  
ATOM    109  O   PRO A   7     -47.764  22.056  42.624  1.00 91.93           O  
ATOM    110  CG  PRO A   7     -50.889  23.496  42.636  1.00 91.93           C  
ATOM    111  HG2 PRO A   7     -50.718  22.465  42.946  1.00 91.93           H  
ATOM    112  HG3 PRO A   7     -51.939  23.762  42.755  1.00 91.93           H  
ATOM    113  CD  PRO A   7     -50.410  23.679  41.197  1.00 91.93           C  
ATOM    114  HD2 PRO A   7     -51.016  24.433  40.695  1.00 91.93           H  
ATOM    115  HD3 PRO A   7     -50.470  22.733  40.660  1.00 91.93           H  
ATOM    116  N   ASN A   8     -46.999  23.355  44.267  1.00 88.54           N  
ATOM    117  H   ASN A   8     -47.033  24.255  44.725  1.00 88.54           H  
ATOM    118  CA  ASN A   8     -46.199  22.302  44.917  1.00 88.54           C  
ATOM    119  HA  ASN A   8     -45.786  21.653  44.145  1.00 88.54           H  
ATOM    120  C   ASN A   8     -47.019  21.386  45.840  1.00 88.54           C  
ATOM    121  CB  ASN A   8     -45.036  22.947  45.689  1.00 88.54           C  
ATOM    122  HB2 ASN A   8     -44.393  22.149  46.060  1.00 88.54           H  
ATOM    123  HB3 ASN A   8     -44.453  23.571  45.011  1.00 88.54           H  
ATOM    124  O   ASN A   8     -46.518  20.358  46.288  1.00 88.54           O  
ATOM    125  CG  ASN A   8     -45.496  23.800  46.863  1.00 88.54           C  
ATOM    126  ND2 ASN A   8     -44.722  23.870  47.919  1.00 88.54           N  
ATOM    127 HD21 ASN A   8     -43.958  23.218  48.022  1.00 88.54           H  
ATOM    128 HD22 ASN A   8     -45.100  24.393  48.697  1.00 88.54           H  
ATOM    129  OD1 ASN A   8     -46.540  24.429  46.853  1.00 88.54           O  
ATOM    130  N   VAL A   9     -48.261  21.770  46.130  1.00 87.39           N  
ATOM    131  H   VAL A   9     -48.592  22.633  45.723  1.00 87.39           H  
ATOM    132  CA  VAL A   9     -49.240  20.970  46.859  1.00 87.39           C  
ATOM    133  HA  VAL A   9     -48.835  19.971  47.019  1.00 87.39           H  
ATOM    134  C   VAL A   9     -50.489  20.874  45.996  1.00 87.39           C  
ATOM    135  CB  VAL A   9     -49.575  21.577  48.232  1.00 87.39           C  
ATOM    136  HB  VAL A   9     -50.077  22.534  48.091  1.00 87.39           H  
ATOM    137  O   VAL A   9     -51.034  21.904  45.598  1.00 87.39           O  
ATOM    138  CG1 VAL A   9     -50.512  20.647  49.011  1.00 87.39           C  
ATOM    139 HG11 VAL A   9     -50.715  21.075  49.993  1.00 87.39           H  
ATOM    140 HG12 VAL A   9     -51.458  20.534  48.482  1.00 87.39           H  
ATOM    141 HG13 VAL A   9     -50.047  19.668  49.121  1.00 87.39           H  
ATOM    142  CG2 VAL A   9     -48.329  21.828  49.095  1.00 87.39           C  
ATOM    143 HG21 VAL A   9     -47.688  22.570  48.617  1.00 87.39           H  
ATOM    144 HG22 VAL A   9     -48.622  22.208  50.074  1.00 87.39           H  
ATOM    145 HG23 VAL A   9     -47.763  20.906  49.226  1.00 87.39           H  
ATOM    146  N   ILE A  10     -50.940  19.655  45.718  1.00 87.14           N  
ATOM    147  H   ILE A  10     -50.439  18.863  46.095  1.00 87.14           H  
ATOM    148  CA  ILE A  10     -52.136  19.387  44.919  1.00 87.14           C  
ATOM    149  HA  ILE A  10     -52.553  20.341  44.598  1.00 87.14           H  
ATOM    150  C   ILE A  10     -53.222  18.708  45.763  1.00 87.14           C  
ATOM    151  CB  ILE A  10     -51.799  18.611  43.624  1.00 87.14           C  
ATOM    152  HB  ILE A  10     -52.719  18.539  43.044  1.00 87.14           H  
ATOM    153  O   ILE A  10     -52.936  17.996  46.729  1.00 87.14           O  
ATOM    154  CG1 ILE A  10     -51.294  17.183  43.905  1.00 87.14           C  
ATOM    155 HG12 ILE A  10     -50.292  17.213  44.331  1.00 87.14           H  
ATOM    156 HG13 ILE A  10     -51.951  16.711  44.635  1.00 87.14           H  
ATOM    157  CG2 ILE A  10     -50.768  19.373  42.773  1.00 87.14           C  
ATOM    158 HG21 ILE A  10     -50.646  18.898  41.800  1.00 87.14           H  
ATOM    159 HG22 ILE A  10     -49.804  19.406  43.281  1.00 87.14           H  
ATOM    160 HG23 ILE A  10     -51.102  20.398  42.616  1.00 87.14           H  
ATOM    161  CD1 ILE A  10     -51.300  16.297  42.656  1.00 87.14           C  
ATOM    162 HD11 ILE A  10     -52.298  16.305  42.217  1.00 87.14           H  
ATOM    163 HD12 ILE A  10     -51.070  15.268  42.933  1.00 87.14           H  
ATOM    164 HD13 ILE A  10     -50.563  16.636  41.929  1.00 87.14           H  
ATOM    165  N   SER A  11     -54.475  18.925  45.376  1.00 80.58           N  
ATOM    166  H   SER A  11     -54.624  19.546  44.594  1.00 80.58           H  
ATOM    167  CA  SER A  11     -55.674  18.292  45.935  1.00 80.58           C  
ATOM    168  HA  SER A  11     -55.419  17.369  46.455  1.00 80.58           H  
ATOM    169  C   SER A  11     -56.608  18.008  44.767  1.00 80.58           C  
ATOM    170  CB  SER A  11     -56.344  19.257  46.913  1.00 80.58           C  
ATOM    171  HB2 SER A  11     -56.771  20.074  46.330  1.00 80.58           H  
ATOM    172  HB3 SER A  11     -55.572  19.684  47.554  1.00 80.58           H  
ATOM    173  O   SER A  11     -56.835  18.901  43.945  1.00 80.58           O  
ATOM    174  OG  SER A  11     -57.336  18.701  47.759  1.00 80.58           O  
ATOM    175  HG  SER A  11     -57.996  18.160  47.319  1.00 80.58           H  
ATOM    176  N   ALA A  12     -57.143  16.791  44.683  1.00 75.15           N  
ATOM    177  H   ALA A  12     -57.048  16.153  45.460  1.00 75.15           H  
ATOM    178  CA  ALA A  12     -57.946  16.360  43.537  1.00 75.15           C  
ATOM    179  HA  ALA A  12     -57.350  16.460  42.629  1.00 75.15           H  
ATOM    180  C   ALA A  12     -59.220  17.210  43.340  1.00 75.15           C  
ATOM    181  CB  ALA A  12     -58.282  14.878  43.745  1.00 75.15           C  
ATOM    182  HB1 ALA A  12     -58.853  14.514  42.891  1.00 75.15           H  
ATOM    183  HB2 ALA A  12     -58.878  14.755  44.649  1.00 75.15           H  
ATOM    184  HB3 ALA A  12     -57.365  14.295  43.834  1.00 75.15           H  
ATOM    185  O   ALA A  12     -59.767  17.267  42.245  1.00 75.15           O  
ATOM    186  N   GLU A  13     -59.686  17.876  44.397  1.00 71.66           N  
ATOM    187  H   GLU A  13     -59.232  17.696  45.281  1.00 71.66           H  
ATOM    188  CA  GLU A  13     -60.948  18.614  44.457  1.00 71.66           C  
ATOM    189  HA  GLU A  13     -61.667  18.141  43.788  1.00 71.66           H  
ATOM    190  C   GLU A  13     -60.833  20.085  44.029  1.00 71.66           C  
ATOM    191  CB  GLU A  13     -61.507  18.557  45.894  1.00 71.66           C  
ATOM    192  HB2 GLU A  13     -62.501  19.004  45.874  1.00 71.66           H  
ATOM    193  HB3 GLU A  13     -60.894  19.173  46.552  1.00 71.66           H  
ATOM    194  O   GLU A  13     -61.832  20.678  43.631  1.00 71.66           O  
ATOM    195  CG  GLU A  13     -61.649  17.145  46.501  1.00 71.66           C  
ATOM    196  HG2 GLU A  13     -62.377  17.210  47.309  1.00 71.66           H  
ATOM    197  HG3 GLU A  13     -62.061  16.477  45.745  1.00 71.66           H  
ATOM    198  CD  GLU A  13     -60.352  16.542  47.081  1.00 71.66           C  
ATOM    199  OE1 GLU A  13     -60.422  15.414  47.612  1.00 71.66           O  
ATOM    200  OE2 GLU A  13     -59.276  17.190  46.999  1.00 71.66           O  
ATOM    201  N   ILE A  14     -59.646  20.694  44.141  1.00 74.83           N  
ATOM    202  H   ILE A  14     -58.863  20.123  44.423  1.00 74.83           H  
ATOM    203  CA  ILE A  14     -59.456  22.145  43.928  1.00 74.83           C  
ATOM    204  HA  ILE A  14     -60.357  22.554  43.471  1.00 74.83           H  
ATOM    205  C   ILE A  14     -58.331  22.488  42.949  1.00 74.83           C  
ATOM    206  CB  ILE A  14     -59.244  22.896  45.266  1.00 74.83           C  
ATOM    207  HB  ILE A  14     -59.012  23.934  45.027  1.00 74.83           H  
ATOM    208  O   ILE A  14     -58.312  23.591  42.402  1.00 74.83           O  
ATOM    209  CG1 ILE A  14     -58.069  22.308  46.074  1.00 74.83           C  
ATOM    210 HG12 ILE A  14     -58.392  21.357  46.498  1.00 74.83           H  
ATOM    211 HG13 ILE A  14     -57.220  22.133  45.413  1.00 74.83           H  
ATOM    212  CG2 ILE A  14     -60.533  22.895  46.106  1.00 74.83           C  
ATOM    213 HG21 ILE A  14     -61.364  23.250  45.497  1.00 74.83           H  
ATOM    214 HG22 ILE A  14     -60.763  21.888  46.452  1.00 74.83           H  
ATOM    215 HG23 ILE A  14     -60.430  23.561  46.963  1.00 74.83           H  
ATOM    216  CD1 ILE A  14     -57.583  23.198  47.219  1.00 74.83           C  
ATOM    217 HD11 ILE A  14     -58.377  23.326  47.954  1.00 74.83           H  
ATOM    218 HD12 ILE A  14     -57.283  24.171  46.831  1.00 74.83           H  
ATOM    219 HD13 ILE A  14     -56.728  22.726  47.703  1.00 74.83           H  
ATOM    220  N   THR A  15     -57.366  21.594  42.718  1.00 83.23           N  
ATOM    221  H   THR A  15     -57.420  20.670  43.120  1.00 83.23           H  
ATOM    222  CA  THR A  15     -56.248  21.898  41.823  1.00 83.23           C  
ATOM    223  HA  THR A  15     -55.996  22.953  41.931  1.00 83.23           H  
ATOM    224  C   THR A  15     -56.658  21.666  40.374  1.00 83.23           C  
ATOM    225  CB  THR A  15     -54.990  21.098  42.178  1.00 83.23           C  
ATOM    226  HB  THR A  15     -55.150  20.034  42.003  1.00 83.23           H  
ATOM    227  O   THR A  15     -56.768  20.530  39.933  1.00 83.23           O  
ATOM    228  CG2 THR A  15     -53.809  21.587  41.340  1.00 83.23           C  
ATOM    229 HG21 THR A  15     -53.729  22.673  41.379  1.00 83.23           H  
ATOM    230 HG22 THR A  15     -53.939  21.274  40.303  1.00 83.23           H  
ATOM    231 HG23 THR A  15     -52.885  21.144  41.712  1.00 83.23           H  
ATOM    232  OG1 THR A  15     -54.644  21.296  43.535  1.00 83.23           O  
ATOM    233  HG1 THR A  15     -54.682  22.239  43.709  1.00 83.23           H  
ATOM    234  N   ALA A  16     -56.839  22.746  39.611  1.00 85.73           N  
ATOM    235  H   ALA A  16     -56.892  23.647  40.065  1.00 85.73           H  
ATOM    236  CA  ALA A  16     -57.203  22.655  38.195  1.00 85.73           C  
ATOM    237  HA  ALA A  16     -58.042  21.967  38.089  1.00 85.73           H  
ATOM    238  C   ALA A  16     -56.061  22.120  37.310  1.00 85.73           C  
ATOM    239  CB  ALA A  16     -57.653  24.046  37.733  1.00 85.73           C  
ATOM    240  HB1 ALA A  16     -57.967  23.993  36.690  1.00 85.73           H  
ATOM    241  HB2 ALA A  16     -58.498  24.379  38.336  1.00 85.73           H  
ATOM    242  HB3 ALA A  16     -56.835  24.760  37.823  1.00 85.73           H  
ATOM    243  O   ALA A  16     -56.296  21.366  36.369  1.00 85.73           O  
ATOM    244  N   GLN A  17     -54.816  22.505  37.605  1.00 90.37           N  
ATOM    245  H   GLN A  17     -54.662  23.085  38.418  1.00 90.37           H  
ATOM    246  CA  GLN A  17     -53.646  22.110  36.822  1.00 90.37           C  
ATOM    247  HA  GLN A  17     -53.838  21.119  36.409  1.00 90.37           H  
ATOM    248  C   GLN A  17     -52.390  22.007  37.689  1.00 90.37           C  
ATOM    249  CB  GLN A  17     -53.439  23.073  35.636  1.00 90.37           C  
ATOM    250  HB2 GLN A  17     -52.606  22.708  35.035  1.00 90.37           H  
ATOM    251  HB3 GLN A  17     -54.332  23.050  35.011  1.00 90.37           H  
ATOM    252  O   GLN A  17     -52.212  22.786  38.626  1.00 90.37           O  
ATOM    253  CG  GLN A  17     -53.156  24.529  36.051  1.00 90.37           C  
ATOM    254  HG2 GLN A  17     -52.223  24.574  36.613  1.00 90.37           H  
ATOM    255  HG3 GLN A  17     -53.960  24.884  36.695  1.00 90.37           H  
ATOM    256  CD  GLN A  17     -53.040  25.491  34.871  1.00 90.37           C  
ATOM    257  NE2 GLN A  17     -52.935  26.776  35.131  1.00 90.37           N  
ATOM    258 HE21 GLN A  17     -52.914  27.109  36.084  1.00 90.37           H  
ATOM    259 HE22 GLN A  17     -52.858  27.377  34.323  1.00 90.37           H  
ATOM    260  OE1 GLN A  17     -53.031  25.134  33.706  1.00 90.37           O  
ATOM    261  N   LEU A  18     -51.512  21.070  37.338  1.00 93.21           N  
ATOM    262  H   LEU A  18     -51.770  20.459  36.575  1.00 93.21           H  
ATOM    263  CA  LEU A  18     -50.151  20.945  37.852  1.00 93.21           C  
ATOM    264  HA  LEU A  18     -49.977  21.699  38.619  1.00 93.21           H  
ATOM    265  C   LEU A  18     -49.172  21.190  36.704  1.00 93.21           C  
ATOM    266  CB  LEU A  18     -49.974  19.554  38.486  1.00 93.21           C  
ATOM    267  HB2 LEU A  18     -50.566  19.514  39.400  1.00 93.21           H  
ATOM    268  HB3 LEU A  18     -50.363  18.808  37.794  1.00 93.21           H  
ATOM    269  O   LEU A  18     -49.139  20.427  35.741  1.00 93.21           O  
ATOM    270  CG  LEU A  18     -48.521  19.179  38.832  1.00 93.21           C  
ATOM    271  HG  LEU A  18     -47.903  19.223  37.935  1.00 93.21           H  
ATOM    272  CD1 LEU A  18     -47.924  20.108  39.890  1.00 93.21           C  
ATOM    273 HD11 LEU A  18     -47.897  21.135  39.526  1.00 93.21           H  
ATOM    274 HD12 LEU A  18     -48.515  20.072  40.805  1.00 93.21           H  
ATOM    275 HD13 LEU A  18     -46.902  19.802  40.113  1.00 93.21           H  
ATOM    276  CD2 LEU A  18     -48.479  17.743  39.354  1.00 93.21           C  
ATOM    277 HD21 LEU A  18     -49.058  17.663  40.274  1.00 93.21           H  
ATOM    278 HD22 LEU A  18     -48.912  17.069  38.614  1.00 93.21           H  
ATOM    279 HD23 LEU A  18     -47.448  17.444  39.538  1.00 93.21           H  
ATOM    280  N   VAL A  19     -48.366  22.239  36.817  1.00 95.31           N  
ATOM    281  H   VAL A  19     -48.461  22.829  37.631  1.00 95.31           H  
ATOM    282  CA  VAL A  19     -47.363  22.617  35.817  1.00 95.31           C  
ATOM    283  HA  VAL A  19     -47.547  22.072  34.892  1.00 95.31           H  
ATOM    284  C   VAL A  19     -45.979  22.239  36.328  1.00 95.31           C  
ATOM    285  CB  VAL A  19     -47.443  24.119  35.491  1.00 95.31           C  
ATOM    286  HB  VAL A  19     -47.161  24.697  36.371  1.00 95.31           H  
ATOM    287  O   VAL A  19     -45.577  22.685  37.399  1.00 95.31           O  
ATOM    288  CG1 VAL A  19     -46.488  24.470  34.344  1.00 95.31           C  
ATOM    289 HG11 VAL A  19     -45.459  24.257  34.635  1.00 95.31           H  
ATOM    290 HG12 VAL A  19     -46.568  25.531  34.107  1.00 95.31           H  
ATOM    291 HG13 VAL A  19     -46.736  23.888  33.457  1.00 95.31           H  
ATOM    292  CG2 VAL A  19     -48.857  24.544  35.071  1.00 95.31           C  
ATOM    293 HG21 VAL A  19     -48.867  25.607  34.831  1.00 95.31           H  
ATOM    294 HG22 VAL A  19     -49.168  23.978  34.194  1.00 95.31           H  
ATOM    295 HG23 VAL A  19     -49.563  24.374  35.884  1.00 95.31           H  
ATOM    296  N   ILE A  20     -45.244  21.437  35.560  1.00 96.61           N  
ATOM    297  H   ILE A  20     -45.674  21.089  34.716  1.00 96.61           H  
ATOM    298  CA  ILE A  20     -43.875  20.999  35.841  1.00 96.61           C  
ATOM    299  HA  ILE A  20     -43.563  21.376  36.815  1.00 96.61           H  
ATOM    300  C   ILE A  20     -42.961  21.593  34.774  1.00 96.61           C  
ATOM    301  CB  ILE A  20     -43.788  19.458  35.869  1.00 96.61           C  
ATOM    302  HB  ILE A  20     -44.080  19.099  34.882  1.00 96.61           H  
ATOM    303  O   ILE A  20     -42.975  21.171  33.618  1.00 96.61           O  
ATOM    304  CG1 ILE A  20     -44.734  18.821  36.918  1.00 96.61           C  
ATOM    305 HG12 ILE A  20     -44.171  18.503  37.795  1.00 96.61           H  
ATOM    306 HG13 ILE A  20     -45.483  19.535  37.261  1.00 96.61           H  
ATOM    307  CG2 ILE A  20     -42.342  18.990  36.135  1.00 96.61           C  
ATOM    308 HG21 ILE A  20     -41.687  19.307  35.324  1.00 96.61           H  
ATOM    309 HG22 ILE A  20     -42.316  17.902  36.193  1.00 96.61           H  
ATOM    310 HG23 ILE A  20     -41.980  19.410  37.073  1.00 96.61           H  
ATOM    311  CD1 ILE A  20     -45.474  17.610  36.342  1.00 96.61           C  
ATOM    312 HD11 ILE A  20     -46.088  17.156  37.120  1.00 96.61           H  
ATOM    313 HD12 ILE A  20     -44.757  16.878  35.972  1.00 96.61           H  
ATOM    314 HD13 ILE A  20     -46.121  17.928  35.525  1.00 96.61           H  
ATOM    315  N   ASN A  21     -42.145  22.560  35.172  1.00 95.00           N  
ATOM    316  H   ASN A  21     -42.164  22.819  36.149  1.00 95.00           H  
ATOM    317  CA  ASN A  21     -41.211  23.263  34.306  1.00 95.00           C  
ATOM    318  HA  ASN A  21     -41.437  23.047  33.262  1.00 95.00           H  
ATOM    319  C   ASN A  21     -39.786  22.795  34.592  1.00 95.00           C  
ATOM    320  CB  ASN A  21     -41.373  24.772  34.532  1.00 95.00           C  
ATOM    321  HB2 ASN A  21     -41.236  24.989  35.592  1.00 95.00           H  
ATOM    322  HB3 ASN A  21     -40.613  25.311  33.966  1.00 95.00           H  
ATOM    323  O   ASN A  21     -39.318  22.869  35.721  1.00 95.00           O  
ATOM    324  CG  ASN A  21     -42.726  25.283  34.087  1.00 95.00           C  
ATOM    325  ND2 ASN A  21     -43.277  26.267  34.754  1.00 95.00           N  
ATOM    326 HD21 ASN A  21     -44.197  26.556  34.454  1.00 95.00           H  
ATOM    327 HD22 ASN A  21     -42.862  26.611  35.608  1.00 95.00           H  
ATOM    328  OD1 ASN A  21     -43.294  24.825  33.113  1.00 95.00           O  
ATOM    329  N   CYS A  22     -39.078  22.349  33.565  1.00 95.32           N  
ATOM    330  H   CYS A  22     -39.534  22.316  32.665  1.00 95.32           H  
ATOM    331  CA  CYS A  22     -37.679  21.941  33.604  1.00 95.32           C  
ATOM    332  HA  CYS A  22     -37.264  22.071  34.604  1.00 95.32           H  
ATOM    333  C   CYS A  22     -36.916  22.828  32.626  1.00 95.32           C  
ATOM    334  CB  CYS A  22     -37.640  20.453  33.243  1.00 95.32           C  
ATOM    335  HB2 CYS A  22     -38.224  20.332  32.330  1.00 95.32           H  
ATOM    336  HB3 CYS A  22     -38.153  19.910  34.036  1.00 95.32           H  
ATOM    337  O   CYS A  22     -37.183  22.797  31.427  1.00 95.32           O  
ATOM    338  SG  CYS A  22     -36.053  19.633  32.932  1.00 95.32           S  
ATOM    339  N   SER A  23     -36.009  23.664  33.126  1.00 91.71           N  
ATOM    340  H   SER A  23     -35.846  23.677  34.123  1.00 91.71           H  
ATOM    341  CA  SER A  23     -35.313  24.652  32.300  1.00 91.71           C  
ATOM    342  HA  SER A  23     -35.289  24.288  31.273  1.00 91.71           H  
ATOM    343  C   SER A  23     -33.861  24.859  32.714  1.00 91.71           C  
ATOM    344  CB  SER A  23     -36.077  25.982  32.287  1.00 91.71           C  
ATOM    345  HB2 SER A  23     -37.102  25.799  31.963  1.00 91.71           H  
ATOM    346  HB3 SER A  23     -35.606  26.662  31.577  1.00 91.71           H  
ATOM    347  O   SER A  23     -33.438  24.613  33.852  1.00 91.71           O  
ATOM    348  OG  SER A  23     -36.090  26.578  33.571  1.00 91.71           O  
ATOM    349  HG  SER A  23     -36.733  27.290  33.575  1.00 91.71           H  
ATOM    350  N   ILE A  24     -33.068  25.328  31.757  1.00 87.97           N  
ATOM    351  H   ILE A  24     -33.443  25.431  30.825  1.00 87.97           H  
ATOM    352  CA  ILE A  24     -31.682  25.723  31.972  1.00 87.97           C  
ATOM    353  HA  ILE A  24     -31.343  25.356  32.941  1.00 87.97           H  
ATOM    354  C   ILE A  24     -31.600  27.251  32.005  1.00 87.97           C  
ATOM    355  CB  ILE A  24     -30.778  25.071  30.908  1.00 87.97           C  
ATOM    356  HB  ILE A  24     -31.128  25.358  29.916  1.00 87.97           H  
ATOM    357  O   ILE A  24     -31.752  27.926  30.994  1.00 87.97           O  
ATOM    358  CG1 ILE A  24     -30.860  23.530  31.039  1.00 87.97           C  
ATOM    359 HG12 ILE A  24     -31.889  23.213  30.870  1.00 87.97           H  
ATOM    360 HG13 ILE A  24     -30.573  23.234  32.048  1.00 87.97           H  
ATOM    361  CG2 ILE A  24     -29.354  25.610  31.091  1.00 87.97           C  
ATOM    362 HG21 ILE A  24     -29.040  25.515  32.131  1.00 87.97           H  
ATOM    363 HG22 ILE A  24     -28.656  25.114  30.416  1.00 87.97           H  
ATOM    364 HG23 ILE A  24     -29.327  26.674  30.856  1.00 87.97           H  
ATOM    365  CD1 ILE A  24     -29.993  22.765  30.039  1.00 87.97           C  
ATOM    366 HD11 ILE A  24     -30.086  23.213  29.049  1.00 87.97           H  
ATOM    367 HD12 ILE A  24     -30.326  21.730  29.975  1.00 87.97           H  
ATOM    368 HD13 ILE A  24     -28.952  22.782  30.360  1.00 87.97           H  
ATOM    369  N   THR A  25     -31.338  27.812  33.184  1.00 78.29           N  
ATOM    370  H   THR A  25     -31.253  27.229  34.005  1.00 78.29           H  
ATOM    371  CA  THR A  25     -31.052  29.244  33.357  1.00 78.29           C  
ATOM    372  HA  THR A  25     -31.890  29.824  32.972  1.00 78.29           H  
ATOM    373  C   THR A  25     -29.798  29.645  32.584  1.00 78.29           C  
ATOM    374  CB  THR A  25     -30.853  29.577  34.843  1.00 78.29           C  
ATOM    375  HB  THR A  25     -30.309  30.517  34.938  1.00 78.29           H  
ATOM    376  O   THR A  25     -28.768  28.990  32.723  1.00 78.29           O  
ATOM    377  CG2 THR A  25     -32.198  29.731  35.548  1.00 78.29           C  
ATOM    378 HG21 THR A  25     -32.737  30.581  35.131  1.00 78.29           H  
ATOM    379 HG22 THR A  25     -32.032  29.907  36.611  1.00 78.29           H  
ATOM    380 HG23 THR A  25     -32.797  28.829  35.419  1.00 78.29           H  
ATOM    381  OG1 THR A  25     -30.116  28.541  35.474  1.00 78.29           O  
ATOM    382  HG1 THR A  25     -29.242  28.594  35.079  1.00 78.29           H  
ATOM    383  N   ASN A  26     -29.882  30.730  31.809  1.00 68.17           N  
ATOM    384  H   ASN A  26     -30.761  31.227  31.779  1.00 68.17           H  
ATOM    385  CA  ASN A  26     -28.800  31.290  30.987  1.00 68.17           C  
ATOM    386  HA  ASN A  26     -29.240  32.082  30.381  1.00 68.17           H  
ATOM    387  C   ASN A  26     -28.179  30.324  29.958  1.00 68.17           C  
ATOM    388  CB  ASN A  26     -27.743  31.961  31.890  1.00 68.17           C  
ATOM    389  HB2 ASN A  26     -26.947  32.374  31.270  1.00 68.17           H  
ATOM    390  HB3 ASN A  26     -27.292  31.213  32.542  1.00 68.17           H  
ATOM    391  O   ASN A  26     -27.093  30.602  29.469  1.00 68.17           O  
ATOM    392  CG  ASN A  26     -28.286  33.101  32.727  1.00 68.17           C  
ATOM    393  ND2 ASN A  26     -27.555  33.513  33.734  1.00 68.17           N  
ATOM    394 HD21 ASN A  26     -27.899  34.317  34.239  1.00 68.17           H  
ATOM    395 HD22 ASN A  26     -26.627  33.135  33.861  1.00 68.17           H  
ATOM    396  OD1 ASN A  26     -29.365  33.627  32.509  1.00 68.17           O  
ATOM    397  N   ASN A  27     -28.836  29.202  29.624  1.00 63.00           N  
ATOM    398  H   ASN A  27     -29.757  29.048  30.009  1.00 63.00           H  
ATOM    399  CA  ASN A  27     -28.291  28.148  28.748  1.00 63.00           C  
ATOM    400  HA  ASN A  27     -28.971  27.298  28.806  1.00 63.00           H  
ATOM    401  C   ASN A  27     -26.932  27.571  29.188  1.00 63.00           C  
ATOM    402  CB  ASN A  27     -28.316  28.612  27.283  1.00 63.00           C  
ATOM    403  HB2 ASN A  27     -27.787  27.886  26.665  1.00 63.00           H  
ATOM    404  HB3 ASN A  27     -27.802  29.568  27.185  1.00 63.00           H  
ATOM    405  O   ASN A  27     -26.308  26.824  28.440  1.00 63.00           O  
ATOM    406  CG  ASN A  27     -29.720  28.721  26.733  1.00 63.00           C  
ATOM    407  ND2 ASN A  27     -29.876  29.342  25.591  1.00 63.00           N  
ATOM    408 HD21 ASN A  27     -30.813  29.322  25.215  1.00 63.00           H  
ATOM    409 HD22 ASN A  27     -29.073  29.741  25.126  1.00 63.00           H  
ATOM    410  OD1 ASN A  27     -30.692  28.237  27.288  1.00 63.00           O  
ATOM    411  N   GLU A  28     -26.511  27.846  30.422  1.00 63.13           N  
ATOM    412  H   GLU A  28     -27.062  28.472  30.991  1.00 63.13           H  
ATOM    413  CA  GLU A  28     -25.255  27.374  30.986  1.00 63.13           C  
ATOM    414  HA  GLU A  28     -24.754  26.716  30.276  1.00 63.13           H  
ATOM    415  C   GLU A  28     -25.544  26.571  32.254  1.00 63.13           C  
ATOM    416  CB  GLU A  28     -24.304  28.548  31.260  1.00 63.13           C  
ATOM    417  HB2 GLU A  28     -23.466  28.165  31.844  1.00 63.13           H  
ATOM    418  HB3 GLU A  28     -24.822  29.304  31.849  1.00 63.13           H  
ATOM    419  O   GLU A  28     -26.218  27.024  33.185  1.00 63.13           O  
ATOM    420  CG  GLU A  28     -23.753  29.177  29.967  1.00 63.13           C  
ATOM    421  HG2 GLU A  28     -23.283  28.391  29.376  1.00 63.13           H  
ATOM    422  HG3 GLU A  28     -24.581  29.585  29.386  1.00 63.13           H  
ATOM    423  CD  GLU A  28     -22.722  30.288  30.229  1.00 63.13           C  
ATOM    424  OE1 GLU A  28     -22.269  30.899  29.236  1.00 63.13           O  
ATOM    425  OE2 GLU A  28     -22.381  30.516  31.415  1.00 63.13           O  
ATOM    426  N   VAL A  29     -25.030  25.343  32.307  1.00 68.55           N  
ATOM    427  H   VAL A  29     -24.487  25.016  31.520  1.00 68.55           H  
ATOM    428  CA  VAL A  29     -25.050  24.532  33.526  1.00 68.55           C  
ATOM    429  HA  VAL A  29     -25.367  25.154  34.363  1.00 68.55           H  
ATOM    430  C   VAL A  29     -23.633  24.092  33.816  1.00 68.55           C  
ATOM    431  CB  VAL A  29     -26.008  23.323  33.461  1.00 68.55           C  
ATOM    432  HB  VAL A  29     -25.610  22.542  32.812  1.00 68.55           H  
ATOM    433  O   VAL A  29     -23.225  23.011  33.413  1.00 68.55           O  
ATOM    434  CG1 VAL A  29     -26.214  22.771  34.876  1.00 68.55           C  
ATOM    435 HG11 VAL A  29     -26.796  21.851  34.836  1.00 68.55           H  
ATOM    436 HG12 VAL A  29     -26.719  23.508  35.501  1.00 68.55           H  
ATOM    437 HG13 VAL A  29     -25.244  22.567  35.330  1.00 68.55           H  
ATOM    438  CG2 VAL A  29     -27.401  23.684  32.966  1.00 68.55           C  
ATOM    439 HG21 VAL A  29     -27.788  24.512  33.559  1.00 68.55           H  
ATOM    440 HG22 VAL A  29     -27.318  23.977  31.920  1.00 68.55           H  
ATOM    441 HG23 VAL A  29     -28.063  22.820  33.023  1.00 68.55           H  
ATOM    442  N   GLN A  30     -22.885  24.914  34.548  1.00 67.72           N  
ATOM    443  H   GLN A  30     -23.252  25.821  34.799  1.00 67.72           H  
ATOM    444  CA  GLN A  30     -21.581  24.513  35.067  1.00 67.72           C  
ATOM    445  HA  GLN A  30     -20.912  24.365  34.219  1.00 67.72           H  
ATOM    446  C   GLN A  30     -21.725  23.199  35.859  1.00 67.72           C  
ATOM    447  CB  GLN A  30     -21.021  25.625  35.967  1.00 67.72           C  
ATOM    448  HB2 GLN A  30     -20.211  25.230  36.580  1.00 67.72           H  
ATOM    449  HB3 GLN A  30     -21.805  25.959  36.647  1.00 67.72           H  
ATOM    450  O   GLN A  30     -22.628  23.095  36.698  1.00 67.72           O  
ATOM    451  CG  GLN A  30     -20.508  26.835  35.164  1.00 67.72           C  
ATOM    452  HG2 GLN A  30     -21.248  27.129  34.420  1.00 67.72           H  
ATOM    453  HG3 GLN A  30     -20.371  27.675  35.845  1.00 67.72           H  
ATOM    454  CD  GLN A  30     -19.169  26.580  34.475  1.00 67.72           C  
ATOM    455  NE2 GLN A  30     -18.813  27.364  33.484  1.00 67.72           N  
ATOM    456 HE21 GLN A  30     -17.969  27.109  32.990  1.00 67.72           H  
ATOM    457 HE22 GLN A  30     -19.430  28.078  33.125  1.00 67.72           H  
ATOM    458  OE1 GLN A  30     -18.426  25.676  34.829  1.00 67.72           O  
ATOM    459  N   PRO A  31     -20.866  22.189  35.640  1.00 71.04           N  
ATOM    460  CA  PRO A  31     -19.640  22.201  34.822  1.00 71.04           C  
ATOM    461  HA  PRO A  31     -19.245  23.213  34.734  1.00 71.04           H  
ATOM    462  C   PRO A  31     -19.758  21.632  33.381  1.00 71.04           C  
ATOM    463  CB  PRO A  31     -18.660  21.398  35.687  1.00 71.04           C  
ATOM    464  HB2 PRO A  31     -17.808  21.001  35.134  1.00 71.04           H  
ATOM    465  HB3 PRO A  31     -18.295  22.030  36.497  1.00 71.04           H  
ATOM    466  O   PRO A  31     -18.779  21.087  32.892  1.00 71.04           O  
ATOM    467  CG  PRO A  31     -19.569  20.309  36.257  1.00 71.04           C  
ATOM    468  HG2 PRO A  31     -19.142  19.834  37.140  1.00 71.04           H  
ATOM    469  HG3 PRO A  31     -19.829  19.581  35.488  1.00 71.04           H  
ATOM    470  CD  PRO A  31     -20.825  21.085  36.587  1.00 71.04           C  
ATOM    471  HD2 PRO A  31     -20.743  21.485  37.598  1.00 71.04           H  
ATOM    472  HD3 PRO A  31     -21.707  20.448  36.517  1.00 71.04           H  
ATOM    473  N   LEU A  32     -20.922  21.635  32.724  1.00 75.17           N  
ATOM    474  H   LEU A  32     -21.701  22.149  33.111  1.00 75.17           H  
ATOM    475  CA  LEU A  32     -21.094  21.127  31.349  1.00 75.17           C  
ATOM    476  HA  LEU A  32     -20.415  20.291  31.181  1.00 75.17           H  
ATOM    477  C   LEU A  32     -20.759  22.200  30.305  1.00 75.17           C  
ATOM    478  CB  LEU A  32     -22.542  20.642  31.135  1.00 75.17           C  
ATOM    479  HB2 LEU A  32     -22.667  20.376  30.086  1.00 75.17           H  
ATOM    480  HB3 LEU A  32     -23.218  21.473  31.336  1.00 75.17           H  
ATOM    481  O   LEU A  32     -21.326  23.289  30.353  1.00 75.17           O  
ATOM    482  CG  LEU A  32     -22.953  19.443  32.000  1.00 75.17           C  
ATOM    483  HG  LEU A  32     -22.745  19.652  33.049  1.00 75.17           H  
ATOM    484  CD1 LEU A  32     -24.449  19.174  31.852  1.00 75.17           C  
ATOM    485 HD11 LEU A  32     -24.674  18.953  30.808  1.00 75.17           H  
ATOM    486 HD12 LEU A  32     -24.744  18.328  32.473  1.00 75.17           H  
ATOM    487 HD13 LEU A  32     -25.008  20.058  32.157  1.00 75.17           H  
ATOM    488  CD2 LEU A  32     -22.194  18.184  31.595  1.00 75.17           C  
ATOM    489 HD21 LEU A  32     -22.645  17.308  32.061  1.00 75.17           H  
ATOM    490 HD22 LEU A  32     -21.150  18.270  31.897  1.00 75.17           H  
ATOM    491 HD23 LEU A  32     -22.230  18.078  30.511  1.00 75.17           H  
ATOM    492  N   ASP A  33     -19.910  21.853  29.335  1.00 79.64           N  
ATOM    493  H   ASP A  33     -19.510  20.926  29.346  1.00 79.64           H  
ATOM    494  CA  ASP A  33     -19.526  22.736  28.224  1.00 79.64           C  
ATOM    495  HA  ASP A  33     -19.565  23.776  28.549  1.00 79.64           H  
ATOM    496  C   ASP A  33     -20.475  22.584  27.025  1.00 79.64           C  
ATOM    497  CB  ASP A  33     -18.081  22.421  27.802  1.00 79.64           C  
ATOM    498  HB2 ASP A  33     -17.823  23.037  26.940  1.00 79.64           H  
ATOM    499  HB3 ASP A  33     -18.015  21.377  27.497  1.00 79.64           H  
ATOM    500  O   ASP A  33     -20.777  23.549  26.326  1.00 79.64           O  
ATOM    501  CG  ASP A  33     -17.065  22.697  28.916  1.00 79.64           C  
ATOM    502  OD1 ASP A  33     -17.023  23.839  29.412  1.00 79.64           O  
ATOM    503  OD2 ASP A  33     -16.305  21.761  29.268  1.00 79.64           O  
ATOM    504  N   VAL A  34     -20.980  21.365  26.792  1.00 85.32           N  
ATOM    505  H   VAL A  34     -20.676  20.614  27.395  1.00 85.32           H  
ATOM    506  CA  VAL A  34     -21.941  21.067  25.720  1.00 85.32           C  
ATOM    507  HA  VAL A  34     -22.312  22.003  25.304  1.00 85.32           H  
ATOM    508  C   VAL A  34     -23.124  20.305  26.293  1.00 85.32           C  
ATOM    509  CB  VAL A  34     -21.292  20.273  24.569  1.00 85.32           C  
ATOM    510  HB  VAL A  34     -20.945  19.311  24.945  1.00 85.32           H  
ATOM    511  O   VAL A  34     -22.960  19.227  26.858  1.00 85.32           O  
ATOM    512  CG1 VAL A  34     -22.294  20.016  23.433  1.00 85.32           C  
ATOM    513 HG11 VAL A  34     -21.798  19.482  22.623  1.00 85.32           H  
ATOM    514 HG12 VAL A  34     -23.120  19.399  23.785  1.00 85.32           H  
ATOM    515 HG13 VAL A  34     -22.683  20.962  23.055  1.00 85.32           H  
ATOM    516  CG2 VAL A  34     -20.092  21.020  23.973  1.00 85.32           C  
ATOM    517 HG21 VAL A  34     -19.684  20.462  23.130  1.00 85.32           H  
ATOM    518 HG22 VAL A  34     -19.308  21.124  24.722  1.00 85.32           H  
ATOM    519 HG23 VAL A  34     -20.396  22.014  23.642  1.00 85.32           H  
ATOM    520  N   ILE A  35     -24.332  20.835  26.114  1.00 86.48           N  
ATOM    521  H   ILE A  35     -24.398  21.716  25.624  1.00 86.48           H  
ATOM    522  CA  ILE A  35     -25.575  20.177  26.523  1.00 86.48           C  
ATOM    523  HA  ILE A  35     -25.374  19.547  27.390  1.00 86.48           H  
ATOM    524  C   ILE A  35     -26.054  19.273  25.383  1.00 86.48           C  
ATOM    525  CB  ILE A  35     -26.625  21.227  26.945  1.00 86.48           C  
ATOM    526  HB  ILE A  35     -26.794  21.906  26.109  1.00 86.48           H  
ATOM    527  O   ILE A  35     -26.159  19.712  24.240  1.00 86.48           O  
ATOM    528  CG1 ILE A  35     -26.126  22.041  28.164  1.00 86.48           C  
ATOM    529 HG12 ILE A  35     -25.062  22.257  28.077  1.00 86.48           H  
ATOM    530 HG13 ILE A  35     -26.268  21.458  29.074  1.00 86.48           H  
ATOM    531  CG2 ILE A  35     -27.952  20.526  27.288  1.00 86.48           C  
ATOM    532 HG21 ILE A  35     -28.419  20.144  26.380  1.00 86.48           H  
ATOM    533 HG22 ILE A  35     -27.766  19.686  27.958  1.00 86.48           H  
ATOM    534 HG23 ILE A  35     -28.649  21.219  27.759  1.00 86.48           H  
ATOM    535  CD1 ILE A  35     -26.834  23.391  28.310  1.00 86.48           C  
ATOM    536 HD11 ILE A  35     -27.914  23.252  28.349  1.00 86.48           H  
ATOM    537 HD12 ILE A  35     -26.499  23.882  29.223  1.00 86.48           H  
ATOM    538 HD13 ILE A  35     -26.591  24.026  27.458  1.00 86.48           H  
ATOM    539  N   ARG A  36     -26.350  18.007  25.690  1.00 89.67           N  
ATOM    540  H   ARG A  36     -26.246  17.724  26.654  1.00 89.67           H  
ATOM    541  CA  ARG A  36     -26.869  17.013  24.738  1.00 89.67           C  
ATOM    542  HA  ARG A  36     -26.683  17.347  23.717  1.00 89.67           H  
ATOM    543  C   ARG A  36     -28.371  16.831  24.854  1.00 89.67           C  
ATOM    544  CB  ARG A  36     -26.191  15.654  24.948  1.00 89.67           C  
ATOM    545  HB2 ARG A  36     -26.240  15.374  26.001  1.00 89.67           H  
ATOM    546  HB3 ARG A  36     -26.740  14.906  24.377  1.00 89.67           H  
ATOM    547  O   ARG A  36     -29.053  16.791  23.834  1.00 89.67           O  
ATOM    548  CG  ARG A  36     -24.736  15.637  24.476  1.00 89.67           C  
ATOM    549  HG2 ARG A  36     -24.692  15.893  23.417  1.00 89.67           H  
ATOM    550  HG3 ARG A  36     -24.143  16.353  25.045  1.00 89.67           H  
ATOM    551  CD  ARG A  36     -24.184  14.228  24.686  1.00 89.67           C  
ATOM    552  HD2 ARG A  36     -24.830  13.514  24.175  1.00 89.67           H  
ATOM    553  HD3 ARG A  36     -24.190  14.010  25.754  1.00 89.67           H  
ATOM    554  NE  ARG A  36     -22.816  14.092  24.168  1.00 89.67           N  
ATOM    555  HE  ARG A  36     -22.289  14.930  23.968  1.00 89.67           H  
ATOM    556  NH1 ARG A  36     -22.468  11.947  24.880  1.00 89.67           N  
ATOM    557 HH11 ARG A  36     -21.753  11.545  25.470  1.00 89.67           H  
ATOM    558 HH12 ARG A  36     -23.409  11.976  25.244  1.00 89.67           H  
ATOM    559  NH2 ARG A  36     -20.823  13.054  23.890  1.00 89.67           N  
ATOM    560 HH21 ARG A  36     -20.471  14.001  23.877  1.00 89.67           H  
ATOM    561 HH22 ARG A  36     -20.194  12.370  24.285  1.00 89.67           H  
ATOM    562  CZ  ARG A  36     -22.053  13.027  24.292  1.00 89.67           C  
ATOM    563  N   SER A  37     -28.882  16.711  26.074  1.00 92.93           N  
ATOM    564  H   SER A  37     -28.265  16.734  26.874  1.00 92.93           H  
ATOM    565  CA  SER A  37     -30.298  16.437  26.302  1.00 92.93           C  
ATOM    566  HA  SER A  37     -30.865  16.911  25.501  1.00 92.93           H  
ATOM    567  C   SER A  37     -30.800  17.022  27.617  1.00 92.93           C  
ATOM    568  CB  SER A  37     -30.581  14.928  26.235  1.00 92.93           C  
ATOM    569  HB2 SER A  37     -30.221  14.534  25.285  1.00 92.93           H  
ATOM    570  HB3 SER A  37     -31.655  14.758  26.301  1.00 92.93           H  
ATOM    571  O   SER A  37     -30.037  17.251  28.560  1.00 92.93           O  
ATOM    572  OG  SER A  37     -29.934  14.264  27.304  1.00 92.93           O  
ATOM    573  HG  SER A  37     -29.916  13.314  27.161  1.00 92.93           H  
ATOM    574  N   LEU A  38     -32.108  17.260  27.662  1.00 93.65           N  
ATOM    575  H   LEU A  38     -32.639  17.084  26.821  1.00 93.65           H  
ATOM    576  CA  LEU A  38     -32.865  17.673  28.834  1.00 93.65           C  
ATOM    577  HA  LEU A  38     -32.224  17.625  29.715  1.00 93.65           H  
ATOM    578  C   LEU A  38     -34.037  16.705  29.011  1.00 93.65           C  
ATOM    579  CB  LEU A  38     -33.330  19.123  28.615  1.00 93.65           C  
ATOM    580  HB2 LEU A  38     -32.459  19.747  28.411  1.00 93.65           H  
ATOM    581  HB3 LEU A  38     -33.964  19.147  27.730  1.00 93.65           H  
ATOM    582  O   LEU A  38     -34.825  16.527  28.091  1.00 93.65           O  
ATOM    583  CG  LEU A  38     -34.112  19.730  29.792  1.00 93.65           C  
ATOM    584  HG  LEU A  38     -34.931  19.072  30.082  1.00 93.65           H  
ATOM    585  CD1 LEU A  38     -33.199  19.988  30.987  1.00 93.65           C  
ATOM    586 HD11 LEU A  38     -33.744  20.520  31.766  1.00 93.65           H  
ATOM    587 HD12 LEU A  38     -32.826  19.044  31.386  1.00 93.65           H  
ATOM    588 HD13 LEU A  38     -32.377  20.629  30.668  1.00 93.65           H  
ATOM    589  CD2 LEU A  38     -34.684  21.081  29.376  1.00 93.65           C  
ATOM    590 HD21 LEU A  38     -35.306  21.484  30.175  1.00 93.65           H  
ATOM    591 HD22 LEU A  38     -33.872  21.777  29.165  1.00 93.65           H  
ATOM    592 HD23 LEU A  38     -35.292  20.969  28.479  1.00 93.65           H  
ATOM    593  N   THR A  39     -34.173  16.090  30.181  1.00 96.24           N  
ATOM    594  H   THR A  39     -33.463  16.253  30.881  1.00 96.24           H  
ATOM    595  CA  THR A  39     -35.164  15.038  30.434  1.00 96.24           C  
ATOM    596  HA  THR A  39     -35.851  15.001  29.589  1.00 96.24           H  
ATOM    597  C   THR A  39     -35.980  15.334  31.687  1.00 96.24           C  
ATOM    598  CB  THR A  39     -34.489  13.659  30.524  1.00 96.24           C  
ATOM    599  HB  THR A  39     -33.735  13.681  31.311  1.00 96.24           H  
ATOM    600  O   THR A  39     -35.412  15.591  32.750  1.00 96.24           O  
ATOM    601  CG2 THR A  39     -35.454  12.511  30.799  1.00 96.24           C  
ATOM    602 HG21 THR A  39     -35.861  12.591  31.807  1.00 96.24           H  
ATOM    603 HG22 THR A  39     -36.274  12.513  30.081  1.00 96.24           H  
ATOM    604 HG23 THR A  39     -34.919  11.564  30.718  1.00 96.24           H  
ATOM    605  OG1 THR A  39     -33.858  13.348  29.304  1.00 96.24           O  
ATOM    606  HG1 THR A  39     -33.363  12.534  29.420  1.00 96.24           H  
ATOM    607  N   ILE A  40     -37.308  15.250  31.578  1.00 96.84           N  
ATOM    608  H   ILE A  40     -37.674  14.980  30.676  1.00 96.84           H  
ATOM    609  CA  ILE A  40     -38.230  15.202  32.719  1.00 96.84           C  
ATOM    610  HA  ILE A  40     -37.739  15.646  33.586  1.00 96.84           H  
ATOM    611  C   ILE A  40     -38.534  13.742  33.031  1.00 96.84           C  
ATOM    612  CB  ILE A  40     -39.534  15.997  32.472  1.00 96.84           C  
ATOM    613  HB  ILE A  40     -40.014  15.613  31.572  1.00 96.84           H  
ATOM    614  O   ILE A  40     -38.985  13.000  32.163  1.00 96.84           O  
ATOM    615  CG1 ILE A  40     -39.209  17.490  32.263  1.00 96.84           C  
ATOM    616 HG12 ILE A  40     -38.623  17.843  33.112  1.00 96.84           H  
ATOM    617 HG13 ILE A  40     -38.606  17.600  31.361  1.00 96.84           H  
ATOM    618  CG2 ILE A  40     -40.515  15.816  33.654  1.00 96.84           C  
ATOM    619 HG21 ILE A  40     -40.761  14.764  33.801  1.00 96.84           H  
ATOM    620 HG22 ILE A  40     -40.081  16.217  34.569  1.00 96.84           H  
ATOM    621 HG23 ILE A  40     -41.458  16.323  33.449  1.00 96.84           H  
ATOM    622  CD1 ILE A  40     -40.447  18.387  32.115  1.00 96.84           C  
ATOM    623 HD11 ILE A  40     -41.128  17.966  31.376  1.00 96.84           H  
ATOM    624 HD12 ILE A  40     -40.151  19.388  31.801  1.00 96.84           H  
ATOM    625 HD13 ILE A  40     -40.964  18.486  33.070  1.00 96.84           H  
ATOM    626  N   SER A  41     -38.359  13.351  34.287  1.00 96.32           N  
ATOM    627  H   SER A  41     -37.957  14.019  34.929  1.00 96.32           H  
ATOM    628  CA  SER A  41     -38.673  12.019  34.802  1.00 96.32           C  
ATOM    629  HA  SER A  41     -39.194  11.453  34.030  1.00 96.32           H  
ATOM    630  C   SER A  41     -39.588  12.115  36.020  1.00 96.32           C  
ATOM    631  CB  SER A  41     -37.408  11.244  35.197  1.00 96.32           C  
ATOM    632  HB2 SER A  41     -37.222  11.415  36.257  1.00 96.32           H  
ATOM    633  HB3 SER A  41     -37.577  10.176  35.059  1.00 96.32           H  
ATOM    634  O   SER A  41     -39.517  13.080  36.783  1.00 96.32           O  
ATOM    635  OG  SER A  41     -36.238  11.626  34.502  1.00 96.32           O  
ATOM    636  HG  SER A  41     -36.136  11.025  33.760  1.00 96.32           H  
ATOM    637  N   ARG A  42     -40.386  11.078  36.268  1.00 94.68           N  
ATOM    638  H   ARG A  42     -40.364  10.308  35.615  1.00 94.68           H  
ATOM    639  CA  ARG A  42     -41.214  10.933  37.474  1.00 94.68           C  
ATOM    640  HA  ARG A  42     -41.067  11.793  38.127  1.00 94.68           H  
ATOM    641  C   ARG A  42     -40.784   9.697  38.253  1.00 94.68           C  
ATOM    642  CB  ARG A  42     -42.691  10.913  37.063  1.00 94.68           C  
ATOM    643  HB2 ARG A  42     -42.853  10.120  36.333  1.00 94.68           H  
ATOM    644  HB3 ARG A  42     -42.904  11.876  36.597  1.00 94.68           H  
ATOM    645  O   ARG A  42     -40.502   8.658  37.662  1.00 94.68           O  
ATOM    646  CG  ARG A  42     -43.664  10.734  38.236  1.00 94.68           C  
ATOM    647  HG2 ARG A  42     -43.570   9.731  38.653  1.00 94.68           H  
ATOM    648  HG3 ARG A  42     -43.410  11.458  39.010  1.00 94.68           H  
ATOM    649  CD  ARG A  42     -45.122  10.974  37.816  1.00 94.68           C  
ATOM    650  HD2 ARG A  42     -45.744  10.966  38.711  1.00 94.68           H  
ATOM    651  HD3 ARG A  42     -45.198  11.963  37.366  1.00 94.68           H  
ATOM    652  NE  ARG A  42     -45.637   9.971  36.861  1.00 94.68           N  
ATOM    653  HE  ARG A  42     -45.034   9.198  36.618  1.00 94.68           H  
ATOM    654  NH1 ARG A  42     -47.718  10.929  36.615  1.00 94.68           N  
ATOM    655 HH11 ARG A  42     -48.691  10.913  36.346  1.00 94.68           H  
ATOM    656 HH12 ARG A  42     -47.465  11.685  37.235  1.00 94.68           H  
ATOM    657  NH2 ARG A  42     -47.236   9.030  35.535  1.00 94.68           N  
ATOM    658 HH21 ARG A  42     -48.176   9.072  35.166  1.00 94.68           H  
ATOM    659 HH22 ARG A  42     -46.618   8.271  35.283  1.00 94.68           H  
ATOM    660  CZ  ARG A  42     -46.858   9.981  36.343  1.00 94.68           C  
ATOM    661  N   TYR A  43     -40.701   9.809  39.575  1.00 95.87           N  
ATOM    662  H   TYR A  43     -40.904  10.696  40.013  1.00 95.87           H  
ATOM    663  CA  TYR A  43     -40.329   8.681  40.421  1.00 95.87           C  
ATOM    664  HA  TYR A  43     -39.423   8.234  40.011  1.00 95.87           H  
ATOM    665  C   TYR A  43     -41.421   7.606  40.423  1.00 95.87           C  
ATOM    666  CB  TYR A  43     -40.009   9.162  41.838  1.00 95.87           C  
ATOM    667  HB2 TYR A  43     -40.921   9.526  42.311  1.00 95.87           H  
ATOM    668  HB3 TYR A  43     -39.312   9.999  41.777  1.00 95.87           H  
ATOM    669  O   TYR A  43     -42.597   7.904  40.639  1.00 95.87           O  
ATOM    670  CG  TYR A  43     -39.370   8.087  42.694  1.00 95.87           C  
ATOM    671  CD1 TYR A  43     -40.066   7.526  43.782  1.00 95.87           C  
ATOM    672  HD1 TYR A  43     -41.061   7.864  44.030  1.00 95.87           H  
ATOM    673  CD2 TYR A  43     -38.078   7.626  42.373  1.00 95.87           C  
ATOM    674  HD2 TYR A  43     -37.560   8.033  41.517  1.00 95.87           H  
ATOM    675  CE1 TYR A  43     -39.462   6.516  44.558  1.00 95.87           C  
ATOM    676  HE1 TYR A  43     -39.985   6.086  45.399  1.00 95.87           H  
ATOM    677  CE2 TYR A  43     -37.478   6.607  43.136  1.00 95.87           C  
ATOM    678  HE2 TYR A  43     -36.503   6.227  42.869  1.00 95.87           H  
ATOM    679  OH  TYR A  43     -37.583   5.068  44.965  1.00 95.87           O  
ATOM    680  HH  TYR A  43     -36.757   4.781  44.570  1.00 95.87           H  
ATOM    681  CZ  TYR A  43     -38.169   6.053  44.234  1.00 95.87           C  
ATOM    682  N   ASN A  44     -41.020   6.360  40.188  1.00 89.93           N  
ATOM    683  H   ASN A  44     -40.038   6.185  40.025  1.00 89.93           H  
ATOM    684  CA  ASN A  44     -41.875   5.187  40.254  1.00 89.93           C  
ATOM    685  HA  ASN A  44     -42.918   5.496  40.316  1.00 89.93           H  
ATOM    686  C   ASN A  44     -41.533   4.400  41.526  1.00 89.93           C  
ATOM    687  CB  ASN A  44     -41.698   4.380  38.957  1.00 89.93           C  
ATOM    688  HB2 ASN A  44     -41.875   5.036  38.104  1.00 89.93           H  
ATOM    689  HB3 ASN A  44     -40.677   4.004  38.887  1.00 89.93           H  
ATOM    690  O   ASN A  44     -40.464   3.801  41.632  1.00 89.93           O  
ATOM    691  CG  ASN A  44     -42.650   3.201  38.885  1.00 89.93           C  
ATOM    692  ND2 ASN A  44     -43.301   2.991  37.768  1.00 89.93           N  
ATOM    693 HD21 ASN A  44     -43.904   2.180  37.747  1.00 89.93           H  
ATOM    694 HD22 ASN A  44     -43.104   3.540  36.943  1.00 89.93           H  
ATOM    695  OD1 ASN A  44     -42.834   2.458  39.833  1.00 89.93           O  
ATOM    696  N   GLU A  45     -42.449   4.392  42.492  1.00 83.27           N  
ATOM    697  H   GLU A  45     -43.300   4.921  42.363  1.00 83.27           H  
ATOM    698  CA  GLU A  45     -42.257   3.702  43.775  1.00 83.27           C  
ATOM    699  HA  GLU A  45     -41.326   4.033  44.235  1.00 83.27           H  
ATOM    700  C   GLU A  45     -42.164   2.178  43.633  1.00 83.27           C  
ATOM    701  CB  GLU A  45     -43.422   4.051  44.708  1.00 83.27           C  
ATOM    702  HB2 GLU A  45     -43.444   3.347  45.540  1.00 83.27           H  
ATOM    703  HB3 GLU A  45     -44.354   3.958  44.150  1.00 83.27           H  
ATOM    704  O   GLU A  45     -41.453   1.537  44.405  1.00 83.27           O  
ATOM    705  CG  GLU A  45     -43.286   5.467  45.279  1.00 83.27           C  
ATOM    706  HG2 GLU A  45     -43.026   6.151  44.470  1.00 83.27           H  
ATOM    707  HG3 GLU A  45     -42.474   5.482  46.006  1.00 83.27           H  
ATOM    708  CD  GLU A  45     -44.580   5.956  45.933  1.00 83.27           C  
ATOM    709  OE1 GLU A  45     -44.758   7.193  45.960  1.00 83.27           O  
ATOM    710  OE2 GLU A  45     -45.482   5.142  46.213  1.00 83.27           O  
ATOM    711  N   THR A  46     -42.841   1.596  42.638  1.00 82.76           N  
ATOM    712  H   THR A  46     -43.355   2.177  41.991  1.00 82.76           H  
ATOM    713  CA  THR A  46     -42.853   0.147  42.397  1.00 82.76           C  
ATOM    714  HA  THR A  46     -43.046  -0.365  43.339  1.00 82.76           H  
ATOM    715  C   THR A  46     -41.503  -0.340  41.881  1.00 82.76           C  
ATOM    716  CB  THR A  46     -43.955  -0.228  41.391  1.00 82.76           C  
ATOM    717  HB  THR A  46     -43.677   0.119  40.396  1.00 82.76           H  
ATOM    718  O   THR A  46     -40.973  -1.328  42.383  1.00 82.76           O  
ATOM    719  CG2 THR A  46     -44.203  -1.732  41.331  1.00 82.76           C  
ATOM    720 HG21 THR A  46     -45.027  -1.935  40.647  1.00 82.76           H  
ATOM    721 HG22 THR A  46     -43.313  -2.243  40.964  1.00 82.76           H  
ATOM    722 HG23 THR A  46     -44.454  -2.113  42.321  1.00 82.76           H  
ATOM    723  OG1 THR A  46     -45.176   0.382  41.748  1.00 82.76           O  
ATOM    724  HG1 THR A  46     -45.403   0.099  42.637  1.00 82.76           H  
ATOM    725  N   LEU A  47     -40.926   0.372  40.909  1.00 84.81           N  
ATOM    726  H   LEU A  47     -41.431   1.170  40.550  1.00 84.81           H  
ATOM    727  CA  LEU A  47     -39.619   0.049  40.323  1.00 84.81           C  
ATOM    728  HA  LEU A  47     -39.476  -1.032  40.336  1.00 84.81           H  
ATOM    729  C   LEU A  47     -38.446   0.636  41.129  1.00 84.81           C  
ATOM    730  CB  LEU A  47     -39.601   0.523  38.858  1.00 84.81           C  
ATOM    731  HB2 LEU A  47     -38.617   0.310  38.440  1.00 84.81           H  
ATOM    732  HB3 LEU A  47     -39.751   1.603  38.848  1.00 84.81           H  
ATOM    733  O   LEU A  47     -37.295   0.274  40.907  1.00 84.81           O  
ATOM    734  CG  LEU A  47     -40.654  -0.122  37.940  1.00 84.81           C  
ATOM    735  HG  LEU A  47     -41.649   0.054  38.349  1.00 84.81           H  
ATOM    736  CD1 LEU A  47     -40.602   0.519  36.554  1.00 84.81           C  
ATOM    737 HD11 LEU A  47     -39.629   0.333  36.100  1.00 84.81           H  
ATOM    738 HD12 LEU A  47     -41.378   0.097  35.916  1.00 84.81           H  
ATOM    739 HD13 LEU A  47     -40.745   1.596  36.634  1.00 84.81           H  
ATOM    740  CD2 LEU A  47     -40.449  -1.630  37.790  1.00 84.81           C  
ATOM    741 HD21 LEU A  47     -40.588  -2.129  38.749  1.00 84.81           H  
ATOM    742 HD22 LEU A  47     -41.172  -2.032  37.080  1.00 84.81           H  
ATOM    743 HD23 LEU A  47     -39.442  -1.826  37.421  1.00 84.81           H  
ATOM    744  N   LYS A  48     -38.736   1.537  42.080  1.00 87.63           N  
ATOM    745  H   LYS A  48     -39.710   1.787  42.175  1.00 87.63           H  
ATOM    746  CA  LYS A  48     -37.766   2.321  42.864  1.00 87.63           C  
ATOM    747  HA  LYS A  48     -38.348   3.069  43.402  1.00 87.63           H  
ATOM    748  C   LYS A  48     -36.786   3.138  42.013  1.00 87.63           C  
ATOM    749  CB  LYS A  48     -37.055   1.445  43.907  1.00 87.63           C  
ATOM    750  HB2 LYS A  48     -36.521   0.636  43.408  1.00 87.63           H  
ATOM    751  HB3 LYS A  48     -36.326   2.057  44.438  1.00 87.63           H  
ATOM    752  O   LYS A  48     -35.700   3.490  42.475  1.00 87.63           O  
ATOM    753  CG  LYS A  48     -38.026   0.868  44.939  1.00 87.63           C  
ATOM    754  HG2 LYS A  48     -38.601   1.680  45.385  1.00 87.63           H  
ATOM    755  HG3 LYS A  48     -38.709   0.167  44.459  1.00 87.63           H  
ATOM    756  CD  LYS A  48     -37.233   0.148  46.031  1.00 87.63           C  
ATOM    757  HD2 LYS A  48     -36.697  -0.691  45.587  1.00 87.63           H  
ATOM    758  HD3 LYS A  48     -36.520   0.842  46.476  1.00 87.63           H  
ATOM    759  CE  LYS A  48     -38.199  -0.355  47.103  1.00 87.63           C  
ATOM    760  HE2 LYS A  48     -38.911  -1.033  46.633  1.00 87.63           H  
ATOM    761  HE3 LYS A  48     -38.762   0.495  47.488  1.00 87.63           H  
ATOM    762  NZ  LYS A  48     -37.473  -1.039  48.200  1.00 87.63           N  
ATOM    763  HZ1 LYS A  48     -36.822  -0.403  48.639  1.00 87.63           H  
ATOM    764  HZ2 LYS A  48     -36.965  -1.831  47.834  1.00 87.63           H  
ATOM    765  HZ3 LYS A  48     -38.129  -1.368  48.895  1.00 87.63           H  
ATOM    766  N   GLU A  49     -37.192   3.511  40.807  1.00 92.36           N  
ATOM    767  H   GLU A  49     -38.125   3.246  40.529  1.00 92.36           H  
ATOM    768  CA  GLU A  49     -36.389   4.276  39.855  1.00 92.36           C  
ATOM    769  HA  GLU A  49     -35.534   4.700  40.382  1.00 92.36           H  
ATOM    770  C   GLU A  49     -37.176   5.454  39.274  1.00 92.36           C  
ATOM    771  CB  GLU A  49     -35.815   3.346  38.776  1.00 92.36           C  
ATOM    772  HB2 GLU A  49     -35.056   3.893  38.216  1.00 92.36           H  
ATOM    773  HB3 GLU A  49     -35.331   2.506  39.273  1.00 92.36           H  
ATOM    774  O   GLU A  49     -38.381   5.601  39.477  1.00 92.36           O  
ATOM    775  CG  GLU A  49     -36.875   2.826  37.796  1.00 92.36           C  
ATOM    776  HG2 GLU A  49     -37.706   2.421  38.373  1.00 92.36           H  
ATOM    777  HG3 GLU A  49     -37.255   3.664  37.213  1.00 92.36           H  
ATOM    778  CD  GLU A  49     -36.338   1.752  36.839  1.00 92.36           C  
ATOM    779  OE1 GLU A  49     -37.180   1.194  36.103  1.00 92.36           O  
ATOM    780  OE2 GLU A  49     -35.107   1.525  36.834  1.00 92.36           O  
ATOM    781  N   PHE A  50     -36.483   6.340  38.567  1.00 94.47           N  
ATOM    782  H   PHE A  50     -35.547   6.083  38.289  1.00 94.47           H  
ATOM    783  CA  PHE A  50     -37.134   7.426  37.842  1.00 94.47           C  
ATOM    784  HA  PHE A  50     -38.070   7.704  38.325  1.00 94.47           H  
ATOM    785  C   PHE A  50     -37.450   6.972  36.425  1.00 94.47           C  
ATOM    786  CB  PHE A  50     -36.227   8.647  37.815  1.00 94.47           C  
ATOM    787  HB2 PHE A  50     -36.528   9.282  36.982  1.00 94.47           H  
ATOM    788  HB3 PHE A  50     -35.216   8.287  37.624  1.00 94.47           H  
ATOM    789  O   PHE A  50     -36.536   6.649  35.671  1.00 94.47           O  
ATOM    790  CG  PHE A  50     -36.242   9.484  39.073  1.00 94.47           C  
ATOM    791  CD1 PHE A  50     -37.167  10.535  39.200  1.00 94.47           C  
ATOM    792  HD1 PHE A  50     -37.865  10.748  38.404  1.00 94.47           H  
ATOM    793  CD2 PHE A  50     -35.364   9.189  40.131  1.00 94.47           C  
ATOM    794  HD2 PHE A  50     -34.691   8.348  40.050  1.00 94.47           H  
ATOM    795  CE1 PHE A  50     -37.224  11.281  40.388  1.00 94.47           C  
ATOM    796  HE1 PHE A  50     -37.967  12.057  40.497  1.00 94.47           H  
ATOM    797  CE2 PHE A  50     -35.424   9.933  41.322  1.00 94.47           C  
ATOM    798  HE2 PHE A  50     -34.815   9.639  42.164  1.00 94.47           H  
ATOM    799  CZ  PHE A  50     -36.356  10.980  41.451  1.00 94.47           C  
ATOM    800  HZ  PHE A  50     -36.459  11.514  42.384  1.00 94.47           H  
ATOM    801  N   LEU A  51     -38.728   7.035  36.069  1.00 93.10           N  
ATOM    802  H   LEU A  51     -39.406   7.359  36.745  1.00 93.10           H  
ATOM    803  CA  LEU A  51     -39.207   6.793  34.721  1.00 93.10           C  
ATOM    804  HA  LEU A  51     -38.576   6.040  34.249  1.00 93.10           H  
ATOM    805  C   LEU A  51     -39.122   8.094  33.923  1.00 93.10           C  
ATOM    806  CB  LEU A  51     -40.642   6.259  34.825  1.00 93.10           C  
ATOM    807  HB2 LEU A  51     -41.264   7.026  35.287  1.00 93.10           H  
ATOM    808  HB3 LEU A  51     -40.646   5.384  35.475  1.00 93.10           H  
ATOM    809  O   LEU A  51     -39.745   9.093  34.297  1.00 93.10           O  
ATOM    810  CG  LEU A  51     -41.259   5.871  33.472  1.00 93.10           C  
ATOM    811  HG  LEU A  51     -41.200   6.715  32.785  1.00 93.10           H  
ATOM    812  CD1 LEU A  51     -40.561   4.661  32.850  1.00 93.10           C  
ATOM    813 HD11 LEU A  51     -40.561   3.818  33.540  1.00 93.10           H  
ATOM    814 HD12 LEU A  51     -39.534   4.911  32.586  1.00 93.10           H  
ATOM    815 HD13 LEU A  51     -41.075   4.375  31.932  1.00 93.10           H  
ATOM    816  CD2 LEU A  51     -42.732   5.521  33.695  1.00 93.10           C  
ATOM    817 HD21 LEU A  51     -43.267   6.398  34.059  1.00 93.10           H  
ATOM    818 HD22 LEU A  51     -42.817   4.706  34.414  1.00 93.10           H  
ATOM    819 HD23 LEU A  51     -43.178   5.202  32.753  1.00 93.10           H  
ATOM    820  N   ASP A  52     -38.340   8.095  32.849  1.00 95.19           N  
ATOM    821  H   ASP A  52     -37.860   7.247  32.585  1.00 95.19           H  
ATOM    822  CA  ASP A  52     -38.232   9.246  31.956  1.00 95.19           C  
ATOM    823  HA  ASP A  52     -38.081  10.144  32.556  1.00 95.19           H  
ATOM    824  C   ASP A  52     -39.553   9.429  31.194  1.00 95.19           C  
ATOM    825  CB  ASP A  52     -37.000   9.101  31.046  1.00 95.19           C  
ATOM    826  HB2 ASP A  52     -37.053   8.153  30.512  1.00 95.19           H  
ATOM    827  HB3 ASP A  52     -37.016   9.916  30.322  1.00 95.19           H  
ATOM    828  O   ASP A  52     -40.085   8.488  30.614  1.00 95.19           O  
ATOM    829  CG  ASP A  52     -35.665   9.190  31.805  1.00 95.19           C  
ATOM    830  OD1 ASP A  52     -35.636   9.750  32.933  1.00 95.19           O  
ATOM    831  OD2 ASP A  52     -34.628   8.761  31.263  1.00 95.19           O  
ATOM    832  N   LEU A  53     -40.119  10.635  31.259  1.00 94.45           N  
ATOM    833  H   LEU A  53     -39.609  11.370  31.728  1.00 94.45           H  
ATOM    834  CA  LEU A  53     -41.398  10.991  30.640  1.00 94.45           C  
ATOM    835  HA  LEU A  53     -41.984  10.091  30.457  1.00 94.45           H  
ATOM    836  C   LEU A  53     -41.177  11.669  29.289  1.00 94.45           C  
ATOM    837  CB  LEU A  53     -42.193  11.937  31.566  1.00 94.45           C  
ATOM    838  HB2 LEU A  53     -43.129  12.172  31.059  1.00 94.45           H  
ATOM    839  HB3 LEU A  53     -41.642  12.870  31.676  1.00 94.45           H  
ATOM    840  O   LEU A  53     -41.794  11.296  28.291  1.00 94.45           O  
ATOM    841  CG  LEU A  53     -42.524  11.417  32.974  1.00 94.45           C  
ATOM    842  HG  LEU A  53     -41.606  11.277  33.544  1.00 94.45           H  
ATOM    843  CD1 LEU A  53     -43.382  12.468  33.685  1.00 94.45           C  
ATOM    844 HD11 LEU A  53     -44.236  12.736  33.063  1.00 94.45           H  
ATOM    845 HD12 LEU A  53     -42.789  13.363  33.876  1.00 94.45           H  
ATOM    846 HD13 LEU A  53     -43.763  12.075  34.627  1.00 94.45           H  
ATOM    847  CD2 LEU A  53     -43.293  10.096  32.944  1.00 94.45           C  
ATOM    848 HD21 LEU A  53     -42.654   9.317  32.529  1.00 94.45           H  
ATOM    849 HD22 LEU A  53     -43.574   9.804  33.955  1.00 94.45           H  
ATOM    850 HD23 LEU A  53     -44.185  10.196  32.326  1.00 94.45           H  
ATOM    851  N   LEU A  54     -40.307  12.680  29.280  1.00 95.21           N  
ATOM    852  H   LEU A  54     -39.789  12.860  30.128  1.00 95.21           H  
ATOM    853  CA  LEU A  54     -40.044  13.555  28.144  1.00 95.21           C  
ATOM    854  HA  LEU A  54     -40.394  13.088  27.223  1.00 95.21           H  
ATOM    855  C   LEU A  54     -38.543  13.793  28.036  1.00 95.21           C  
ATOM    856  CB  LEU A  54     -40.758  14.907  28.342  1.00 95.21           C  
ATOM    857  HB2 LEU A  54     -40.351  15.378  29.237  1.00 95.21           H  
ATOM    858  HB3 LEU A  54     -40.514  15.551  27.497  1.00 95.21           H  
ATOM    859  O   LEU A  54     -37.925  14.154  29.036  1.00 95.21           O  
ATOM    860  CG  LEU A  54     -42.288  14.849  28.484  1.00 95.21           C  
ATOM    861  HG  LEU A  54     -42.562  14.160  29.282  1.00 95.21           H  
ATOM    862  CD1 LEU A  54     -42.819  16.230  28.861  1.00 95.21           C  
ATOM    863 HD11 LEU A  54     -42.398  16.538  29.818  1.00 95.21           H  
ATOM    864 HD12 LEU A  54     -43.904  16.194  28.950  1.00 95.21           H  
ATOM    865 HD13 LEU A  54     -42.546  16.957  28.096  1.00 95.21           H  
ATOM    866  CD2 LEU A  54     -42.967  14.408  27.192  1.00 95.21           C  
ATOM    867 HD21 LEU A  54     -42.739  15.100  26.381  1.00 95.21           H  
ATOM    868 HD22 LEU A  54     -44.044  14.358  27.348  1.00 95.21           H  
ATOM    869 HD23 LEU A  54     -42.621  13.410  26.923  1.00 95.21           H  
ATOM    870  N   THR A  55     -37.983  13.671  26.837  1.00 95.52           N  
ATOM    871  H   THR A  55     -38.554  13.333  26.075  1.00 95.52           H  
ATOM    872  CA  THR A  55     -36.574  13.974  26.555  1.00 95.52           C  
ATOM    873  HA  THR A  55     -36.128  14.478  27.412  1.00 95.52           H  
ATOM    874  C   THR A  55     -36.474  14.910  25.362  1.00 95.52           C  
ATOM    875  CB  THR A  55     -35.770  12.689  26.312  1.00 95.52           C  
ATOM    876  HB  THR A  55     -36.238  12.106  25.518  1.00 95.52           H  
ATOM    877  O   THR A  55     -36.968  14.596  24.286  1.00 95.52           O  
ATOM    878  CG2 THR A  55     -34.309  12.957  25.949  1.00 95.52           C  
ATOM    879 HG21 THR A  55     -34.248  13.373  24.943  1.00 95.52           H  
ATOM    880 HG22 THR A  55     -33.863  13.659  26.654  1.00 95.52           H  
ATOM    881 HG23 THR A  55     -33.752  12.020  25.963  1.00 95.52           H  
ATOM    882  OG1 THR A  55     -35.753  11.930  27.495  1.00 95.52           O  
ATOM    883  HG1 THR A  55     -35.218  12.416  28.126  1.00 95.52           H  
ATOM    884  N   LEU A  56     -35.830  16.058  25.553  1.00 93.09           N  
ATOM    885  H   LEU A  56     -35.461  16.239  26.476  1.00 93.09           H  
ATOM    886  CA  LEU A  56     -35.520  17.044  24.525  1.00 93.09           C  
ATOM    887  HA  LEU A  56     -36.120  16.846  23.637  1.00 93.09           H  
ATOM    888  C   LEU A  56     -34.041  16.937  24.155  1.00 93.09           C  
ATOM    889  CB  LEU A  56     -35.874  18.440  25.063  1.00 93.09           C  
ATOM    890  HB2 LEU A  56     -35.296  18.604  25.973  1.00 93.09           H  
ATOM    891  HB3 LEU A  56     -36.933  18.456  25.322  1.00 93.09           H  
ATOM    892  O   LEU A  56     -33.170  17.153  24.998  1.00 93.09           O  
ATOM    893  CG  LEU A  56     -35.588  19.611  24.107  1.00 93.09           C  
ATOM    894  HG  LEU A  56     -34.544  19.588  23.793  1.00 93.09           H  
ATOM    895  CD1 LEU A  56     -36.483  19.559  22.871  1.00 93.09           C  
ATOM    896 HD11 LEU A  56     -36.243  18.678  22.275  1.00 93.09           H  
ATOM    897 HD12 LEU A  56     -36.315  20.441  22.254  1.00 93.09           H  
ATOM    898 HD13 LEU A  56     -37.533  19.524  23.161  1.00 93.09           H  
ATOM    899  CD2 LEU A  56     -35.835  20.932  24.839  1.00 93.09           C  
ATOM    900 HD21 LEU A  56     -35.628  21.766  24.168  1.00 93.09           H  
ATOM    901 HD22 LEU A  56     -35.179  21.005  25.706  1.00 93.09           H  
ATOM    902 HD23 LEU A  56     -36.873  20.995  25.165  1.00 93.09           H  
ATOM    903  N   GLU A  57     -33.751  16.641  22.895  1.00 92.06           N  
ATOM    904  H   GLU A  57     -34.509  16.453  22.254  1.00 92.06           H  
ATOM    905  CA  GLU A  57     -32.391  16.702  22.360  1.00 92.06           C  
ATOM    906  HA  GLU A  57     -31.690  16.289  23.085  1.00 92.06           H  
ATOM    907  C   GLU A  57     -31.988  18.153  22.074  1.00 92.06           C  
ATOM    908  CB  GLU A  57     -32.293  15.883  21.076  1.00 92.06           C  
ATOM    909  HB2 GLU A  57     -33.173  16.097  20.470  1.00 92.06           H  
ATOM    910  HB3 GLU A  57     -31.398  16.203  20.543  1.00 92.06           H  
ATOM    911  O   GLU A  57     -32.650  18.864  21.324  1.00 92.06           O  
ATOM    912  CG  GLU A  57     -32.203  14.372  21.305  1.00 92.06           C  
ATOM    913  HG2 GLU A  57     -31.361  14.170  21.967  1.00 92.06           H  
ATOM    914  HG3 GLU A  57     -33.114  14.031  21.796  1.00 92.06           H  
ATOM    915  CD  GLU A  57     -32.009  13.600  19.987  1.00 92.06           C  
ATOM    916  OE1 GLU A  57     -31.893  12.360  20.071  1.00 92.06           O  
ATOM    917  OE2 GLU A  57     -31.948  14.244  18.906  1.00 92.06           O  
ATOM    918  N   ALA A  58     -30.861  18.597  22.626  1.00 87.22           N  
ATOM    919  H   ALA A  58     -30.324  17.963  23.200  1.00 87.22           H  
ATOM    920  CA  ALA A  58     -30.418  19.987  22.530  1.00 87.22           C  
ATOM    921  HA  ALA A  58     -31.231  20.641  22.845  1.00 87.22           H  
ATOM    922  C   ALA A  58     -30.020  20.403  21.104  1.00 87.22           C  
ATOM    923  CB  ALA A  58     -29.249  20.158  23.496  1.00 87.22           C  
ATOM    924  HB1 ALA A  58     -29.582  19.923  24.507  1.00 87.22           H  
ATOM    925  HB2 ALA A  58     -28.883  21.184  23.461  1.00 87.22           H  
ATOM    926  HB3 ALA A  58     -28.441  19.484  23.212  1.00 87.22           H  
ATOM    927  O   ALA A  58     -30.242  21.544  20.712  1.00 87.22           O  
ATOM    928  N   LYS A  59     -29.438  19.485  20.317  1.00 85.70           N  
ATOM    929  H   LYS A  59     -29.302  18.564  20.709  1.00 85.70           H  
ATOM    930  CA  LYS A  59     -28.948  19.782  18.958  1.00 85.70           C  
ATOM    931  HA  LYS A  59     -28.500  20.776  18.967  1.00 85.70           H  
ATOM    932  C   LYS A  59     -30.071  19.838  17.923  1.00 85.70           C  
ATOM    933  CB  LYS A  59     -27.874  18.754  18.566  1.00 85.70           C  
ATOM    934  HB2 LYS A  59     -27.124  18.715  19.356  1.00 85.70           H  
ATOM    935  HB3 LYS A  59     -28.331  17.769  18.475  1.00 85.70           H  
ATOM    936  O   LYS A  59     -30.030  20.666  17.019  1.00 85.70           O  
ATOM    937  CG  LYS A  59     -27.180  19.124  17.246  1.00 85.70           C  
ATOM    938  HG2 LYS A  59     -26.725  20.110  17.344  1.00 85.70           H  
ATOM    939  HG3 LYS A  59     -27.912  19.151  16.438  1.00 85.70           H  
ATOM    940  CD  LYS A  59     -26.100  18.101  16.884  1.00 85.70           C  
ATOM    941  HD2 LYS A  59     -26.565  17.121  16.770  1.00 85.70           H  
ATOM    942  HD3 LYS A  59     -25.363  18.057  17.685  1.00 85.70           H  
ATOM    943  CE  LYS A  59     -25.421  18.512  15.573  1.00 85.70           C  
ATOM    944  HE2 LYS A  59     -26.187  18.608  14.803  1.00 85.70           H  
ATOM    945  HE3 LYS A  59     -24.966  19.492  15.712  1.00 85.70           H  
ATOM    946  NZ  LYS A  59     -24.398  17.519  15.162  1.00 85.70           N  
ATOM    947  HZ1 LYS A  59     -23.688  17.433  15.875  1.00 85.70           H  
ATOM    948  HZ2 LYS A  59     -23.958  17.803  14.298  1.00 85.70           H  
ATOM    949  HZ3 LYS A  59     -24.826  16.615  15.024  1.00 85.70           H  
ATOM    950  N   THR A  60     -31.027  18.920  18.022  1.00 87.05           N  
ATOM    951  H   THR A  60     -31.008  18.270  18.795  1.00 87.05           H  
ATOM    952  CA  THR A  60     -32.127  18.764  17.059  1.00 87.05           C  
ATOM    953  HA  THR A  60     -31.843  19.197  16.100  1.00 87.05           H  
ATOM    954  C   THR A  60     -33.393  19.492  17.505  1.00 87.05           C  
ATOM    955  CB  THR A  60     -32.433  17.272  16.835  1.00 87.05           C  
ATOM    956  HB  THR A  60     -33.295  17.170  16.176  1.00 87.05           H  
ATOM    957  O   THR A  60     -34.290  19.678  16.688  1.00 87.05           O  
ATOM    958  CG2 THR A  60     -31.248  16.523  16.224  1.00 87.05           C  
ATOM    959 HG21 THR A  60     -30.400  16.527  16.909  1.00 87.05           H  
ATOM    960 HG22 THR A  60     -30.967  16.988  15.280  1.00 87.05           H  
ATOM    961 HG23 THR A  60     -31.540  15.489  16.038  1.00 87.05           H  
ATOM    962  OG1 THR A  60     -32.725  16.701  18.085  1.00 87.05           O  
ATOM    963  HG1 THR A  60     -32.448  15.783  18.134  1.00 87.05           H  
ATOM    964  N   LEU A  61     -33.471  19.898  18.783  1.00 85.26           N  
ATOM    965  H   LEU A  61     -32.703  19.669  19.398  1.00 85.26           H  
ATOM    966  CA  LEU A  61     -34.688  20.375  19.449  1.00 85.26           C  
ATOM    967  HA  LEU A  61     -34.488  20.369  20.520  1.00 85.26           H  
ATOM    968  C   LEU A  61     -35.861  19.399  19.284  1.00 85.26           C  
ATOM    969  CB  LEU A  61     -35.006  21.828  19.046  1.00 85.26           C  
ATOM    970  HB2 LEU A  61     -35.955  22.120  19.495  1.00 85.26           H  
ATOM    971  HB3 LEU A  61     -35.128  21.869  17.964  1.00 85.26           H  
ATOM    972  O   LEU A  61     -37.022  19.802  19.260  1.00 85.26           O  
ATOM    973  CG  LEU A  61     -33.941  22.852  19.477  1.00 85.26           C  
ATOM    974  HG  LEU A  61     -32.962  22.548  19.108  1.00 85.26           H  
ATOM    975  CD1 LEU A  61     -34.281  24.212  18.866  1.00 85.26           C  
ATOM    976 HD11 LEU A  61     -34.301  24.128  17.780  1.00 85.26           H  
ATOM    977 HD12 LEU A  61     -33.519  24.939  19.147  1.00 85.26           H  
ATOM    978 HD13 LEU A  61     -35.255  24.548  19.221  1.00 85.26           H  
ATOM    979  CD2 LEU A  61     -33.876  23.015  21.000  1.00 85.26           C  
ATOM    980 HD21 LEU A  61     -34.860  23.266  21.397  1.00 85.26           H  
ATOM    981 HD22 LEU A  61     -33.523  22.090  21.456  1.00 85.26           H  
ATOM    982 HD23 LEU A  61     -33.168  23.804  21.253  1.00 85.26           H  
ATOM    983  N   ASN A  62     -35.556  18.105  19.168  1.00 88.75           N  
ATOM    984  H   ASN A  62     -34.585  17.828  19.202  1.00 88.75           H  
ATOM    985  CA  ASN A  62     -36.561  17.068  19.031  1.00 88.75           C  
ATOM    986  HA  ASN A  62     -37.424  17.494  18.520  1.00 88.75           H  
ATOM    987  C   ASN A  62     -37.012  16.590  20.414  1.00 88.75           C  
ATOM    988  CB  ASN A  62     -36.009  15.938  18.154  1.00 88.75           C  
ATOM    989  HB2 ASN A  62     -35.246  15.385  18.702  1.00 88.75           H  
ATOM    990  HB3 ASN A  62     -35.554  16.363  17.259  1.00 88.75           H  
ATOM    991  O   ASN A  62     -36.185  16.192  21.240  1.00 88.75           O  
ATOM    992  CG  ASN A  62     -37.098  14.983  17.706  1.00 88.75           C  
ATOM    993  ND2 ASN A  62     -36.729  13.881  17.100  1.00 88.75           N  
ATOM    994 HD21 ASN A  62     -35.750  13.645  17.034  1.00 88.75           H  
ATOM    995 HD22 ASN A  62     -37.472  13.240  16.859  1.00 88.75           H  
ATOM    996  OD1 ASN A  62     -38.283  15.214  17.872  1.00 88.75           O  
ATOM    997  N   LEU A  63     -38.320  16.633  20.660  1.00 91.07           N  
ATOM    998  H   LEU A  63     -38.936  16.893  19.903  1.00 91.07           H  
ATOM    999  CA  LEU A  63     -38.929  16.186  21.905  1.00 91.07           C  
ATOM   1000  HA  LEU A  63     -38.163  16.160  22.680  1.00 91.07           H  
ATOM   1001  C   LEU A  63     -39.494  14.773  21.731  1.00 91.07           C  
ATOM   1002  CB  LEU A  63     -40.008  17.190  22.335  1.00 91.07           C  
ATOM   1003  HB2 LEU A  63     -39.590  18.196  22.359  1.00 91.07           H  
ATOM   1004  HB3 LEU A  63     -40.803  17.178  21.589  1.00 91.07           H  
ATOM   1005  O   LEU A  63     -40.417  14.551  20.952  1.00 91.07           O  
ATOM   1006  CG  LEU A  63     -40.598  16.845  23.713  1.00 91.07           C  
ATOM   1007  HG  LEU A  63     -40.799  15.776  23.782  1.00 91.07           H  
ATOM   1008  CD1 LEU A  63     -39.661  17.247  24.855  1.00 91.07           C  
ATOM   1009 HD11 LEU A  63     -38.743  16.661  24.804  1.00 91.07           H  
ATOM   1010 HD12 LEU A  63     -40.143  17.059  25.815  1.00 91.07           H  
ATOM   1011 HD13 LEU A  63     -39.416  18.306  24.780  1.00 91.07           H  
ATOM   1012  CD2 LEU A  63     -41.918  17.568  23.922  1.00 91.07           C  
ATOM   1013 HD21 LEU A  63     -42.605  17.334  23.109  1.00 91.07           H  
ATOM   1014 HD22 LEU A  63     -42.345  17.214  24.860  1.00 91.07           H  
ATOM   1015 HD23 LEU A  63     -41.753  18.644  23.973  1.00 91.07           H  
ATOM   1016  N   SER A  64     -38.981  13.831  22.515  1.00 91.38           N  
ATOM   1017  H   SER A  64     -38.228  14.094  23.134  1.00 91.38           H  
ATOM   1018  CA  SER A  64     -39.465  12.453  22.578  1.00 91.38           C  
ATOM   1019  HA  SER A  64     -40.073  12.238  21.699  1.00 91.38           H  
ATOM   1020  C   SER A  64     -40.317  12.240  23.823  1.00 91.38           C  
ATOM   1021  CB  SER A  64     -38.289  11.479  22.564  1.00 91.38           C  
ATOM   1022  HB2 SER A  64     -38.661  10.458  22.654  1.00 91.38           H  
ATOM   1023  HB3 SER A  64     -37.622  11.689  23.400  1.00 91.38           H  
ATOM   1024  O   SER A  64     -39.856  12.458  24.945  1.00 91.38           O  
ATOM   1025  OG  SER A  64     -37.587  11.611  21.346  1.00 91.38           O  
ATOM   1026  HG  SER A  64     -37.235  12.502  21.291  1.00 91.38           H  
ATOM   1027  N   GLN A  65     -41.552  11.781  23.627  1.00 91.17           N  
ATOM   1028  H   GLN A  65     -41.863  11.631  22.677  1.00 91.17           H  
ATOM   1029  CA  GLN A  65     -42.427  11.322  24.700  1.00 91.17           C  
ATOM   1030  HA  GLN A  65     -42.138  11.812  25.630  1.00 91.17           H  
ATOM   1031  C   GLN A  65     -42.244   9.814  24.893  1.00 91.17           C  
ATOM   1032  CB  GLN A  65     -43.873  11.726  24.382  1.00 91.17           C  
ATOM   1033  HB2 GLN A  65     -44.169  11.300  23.424  1.00 91.17           H  
ATOM   1034  HB3 GLN A  65     -43.925  12.812  24.313  1.00 91.17           H  
ATOM   1035  O   GLN A  65     -42.558   9.025  24.007  1.00 91.17           O  
ATOM   1036  CG  GLN A  65     -44.847  11.245  25.465  1.00 91.17           C  
ATOM   1037  HG2 GLN A  65     -44.818  10.156  25.498  1.00 91.17           H  
ATOM   1038  HG3 GLN A  65     -44.539  11.632  26.436  1.00 91.17           H  
ATOM   1039  CD  GLN A  65     -46.290  11.664  25.211  1.00 91.17           C  
ATOM   1040  NE2 GLN A  65     -47.234  11.051  25.884  1.00 91.17           N  
ATOM   1041 HE21 GLN A  65     -46.945  10.374  26.575  1.00 91.17           H  
ATOM   1042 HE22 GLN A  65     -48.170  11.392  25.718  1.00 91.17           H  
ATOM   1043  OE1 GLN A  65     -46.610  12.549  24.440  1.00 91.17           O  
ATOM   1044  N   LEU A  66     -41.736   9.421  26.058  1.00 88.95           N  
ATOM   1045  H   LEU A  66     -41.525  10.128  26.748  1.00 88.95           H  
ATOM   1046  CA  LEU A  66     -41.362   8.036  26.365  1.00 88.95           C  
ATOM   1047  HA  LEU A  66     -41.132   7.502  25.443  1.00 88.95           H  
ATOM   1048  C   LEU A  66     -42.493   7.255  27.049  1.00 88.95           C  
ATOM   1049  CB  LEU A  66     -40.104   8.077  27.245  1.00 88.95           C  
ATOM   1050  HB2 LEU A  66     -39.847   7.063  27.552  1.00 88.95           H  
ATOM   1051  HB3 LEU A  66     -40.351   8.645  28.142  1.00 88.95           H  
ATOM   1052  O   LEU A  66     -42.468   6.028  27.094  1.00 88.95           O  
ATOM   1053  CG  LEU A  66     -38.875   8.727  26.582  1.00 88.95           C  
ATOM   1054  HG  LEU A  66     -39.134   9.716  26.204  1.00 88.95           H  
ATOM   1055  CD1 LEU A  66     -37.778   8.906  27.625  1.00 88.95           C  
ATOM   1056 HD11 LEU A  66     -37.507   7.943  28.059  1.00 88.95           H  
ATOM   1057 HD12 LEU A  66     -36.899   9.360  27.168  1.00 88.95           H  
ATOM   1058 HD13 LEU A  66     -38.144   9.573  28.405  1.00 88.95           H  
ATOM   1059  CD2 LEU A  66     -38.324   7.890  25.428  1.00 88.95           C  
ATOM   1060 HD21 LEU A  66     -38.070   6.890  25.779  1.00 88.95           H  
ATOM   1061 HD22 LEU A  66     -39.064   7.819  24.631  1.00 88.95           H  
ATOM   1062 HD23 LEU A  66     -37.431   8.367  25.025  1.00 88.95           H  
ATOM   1063  N   VAL A  67     -43.493   7.965  27.581  1.00 84.97           N  
ATOM   1064  H   VAL A  67     -43.446   8.970  27.491  1.00 84.97           H  
ATOM   1065  CA  VAL A  67     -44.633   7.393  28.306  1.00 84.97           C  
ATOM   1066  HA  VAL A  67     -44.709   6.332  28.068  1.00 84.97           H  
ATOM   1067  C   VAL A  67     -45.919   8.078  27.865  1.00 84.97           C  
ATOM   1068  CB  VAL A  67     -44.452   7.536  29.831  1.00 84.97           C  
ATOM   1069  HB  VAL A  67     -44.467   8.594  30.094  1.00 84.97           H  
ATOM   1070  O   VAL A  67     -45.945   9.286  27.639  1.00 84.97           O  
ATOM   1071  CG1 VAL A  67     -45.565   6.823  30.613  1.00 84.97           C  
ATOM   1072 HG11 VAL A  67     -45.357   6.876  31.681  1.00 84.97           H  
ATOM   1073 HG12 VAL A  67     -46.526   7.309  30.439  1.00 84.97           H  
ATOM   1074 HG13 VAL A  67     -45.624   5.776  30.314  1.00 84.97           H  
ATOM   1075  CG2 VAL A  67     -43.125   6.946  30.313  1.00 84.97           C  
ATOM   1076 HG21 VAL A  67     -42.286   7.447  29.831  1.00 84.97           H  
ATOM   1077 HG22 VAL A  67     -43.074   5.881  30.085  1.00 84.97           H  
ATOM   1078 HG23 VAL A  67     -43.024   7.107  31.386  1.00 84.97           H  
ATOM   1079  N   GLN A  68     -47.016   7.330  27.772  1.00 79.26           N  
ATOM   1080  H   GLN A  68     -46.956   6.344  27.982  1.00 79.26           H  
ATOM   1081  CA  GLN A  68     -48.328   7.892  27.465  1.00 79.26           C  
ATOM   1082  HA  GLN A  68     -48.218   8.542  26.597  1.00 79.26           H  
ATOM   1083  C   GLN A  68     -48.853   8.732  28.645  1.00 79.26           C  
ATOM   1084  CB  GLN A  68     -49.262   6.744  27.067  1.00 79.26           C  
ATOM   1085  HB2 GLN A  68     -49.513   6.147  27.943  1.00 79.26           H  
ATOM   1086  HB3 GLN A  68     -48.732   6.108  26.358  1.00 79.26           H  
ATOM   1087  O   GLN A  68     -48.994   8.233  29.760  1.00 79.26           O  
ATOM   1088  CG  GLN A  68     -50.548   7.238  26.391  1.00 79.26           C  
ATOM   1089  HG2 GLN A  68     -50.291   7.950  25.606  1.00 79.26           H  
ATOM   1090  HG3 GLN A  68     -51.178   7.743  27.123  1.00 79.26           H  
ATOM   1091  CD  GLN A  68     -51.343   6.099  25.755  1.00 79.26           C  
ATOM   1092  NE2 GLN A  68     -52.372   6.403  24.996  1.00 79.26           N  
ATOM   1093 HE21 GLN A  68     -52.842   5.612  24.578  1.00 79.26           H  
ATOM   1094 HE22 GLN A  68     -52.632   7.365  24.832  1.00 79.26           H  
ATOM   1095  OE1 GLN A  68     -51.050   4.925  25.892  1.00 79.26           O  
ATOM   1096  N   LEU A  69     -49.130  10.016  28.399  1.00 80.63           N  
ATOM   1097  H   LEU A  69     -48.998  10.363  27.460  1.00 80.63           H  
ATOM   1098  CA  LEU A  69     -49.638  10.973  29.387  1.00 80.63           C  
ATOM   1099  HA  LEU A  69     -49.689  10.506  30.371  1.00 80.63           H  
ATOM   1100  C   LEU A  69     -51.059  11.389  28.988  1.00 80.63           C  
ATOM   1101  CB  LEU A  69     -48.691  12.188  29.469  1.00 80.63           C  
ATOM   1102  HB2 LEU A  69     -48.612  12.626  28.474  1.00 80.63           H  
ATOM   1103  HB3 LEU A  69     -49.146  12.933  30.123  1.00 80.63           H  
ATOM   1104  O   LEU A  69     -51.254  12.015  27.947  1.00 80.63           O  
ATOM   1105  CG  LEU A  69     -47.273  11.892  29.994  1.00 80.63           C  
ATOM   1106  HG  LEU A  69     -46.853  11.037  29.464  1.00 80.63           H  
ATOM   1107  CD1 LEU A  69     -46.364  13.095  29.747  1.00 80.63           C  
ATOM   1108 HD11 LEU A  69     -46.753  13.966  30.274  1.00 80.63           H  
ATOM   1109 HD12 LEU A  69     -46.320  13.307  28.679  1.00 80.63           H  
ATOM   1110 HD13 LEU A  69     -45.355  12.876  30.098  1.00 80.63           H  
ATOM   1111  CD2 LEU A  69     -47.273  11.592  31.495  1.00 80.63           C  
ATOM   1112 HD21 LEU A  69     -47.712  12.425  32.044  1.00 80.63           H  
ATOM   1113 HD22 LEU A  69     -47.846  10.685  31.688  1.00 80.63           H  
ATOM   1114 HD23 LEU A  69     -46.249  11.435  31.836  1.00 80.63           H  
ATOM   1115  N   HIS A  70     -52.055  11.023  29.792  1.00 73.78           N  
ATOM   1116  H   HIS A  70     -51.839  10.537  30.651  1.00 73.78           H  
ATOM   1117  CA  HIS A  70     -53.447  11.412  29.556  1.00 73.78           C  
ATOM   1118  HA  HIS A  70     -53.623  11.433  28.481  1.00 73.78           H  
ATOM   1119  C   HIS A  70     -53.715  12.820  30.095  1.00 73.78           C  
ATOM   1120  CB  HIS A  70     -54.399  10.371  30.158  1.00 73.78           C  
ATOM   1121  HB2 HIS A  70     -55.421  10.741  30.085  1.00 73.78           H  
ATOM   1122  HB3 HIS A  70     -54.169  10.233  31.215  1.00 73.78           H  
ATOM   1123  O   HIS A  70     -53.213  13.179  31.155  1.00 73.78           O  
ATOM   1124  CG  HIS A  70     -54.328   9.046  29.444  1.00 73.78           C  
ATOM   1125  CD2 HIS A  70     -53.767   7.887  29.910  1.00 73.78           C  
ATOM   1126  HD2 HIS A  70     -53.297   7.749  30.872  1.00 73.78           H  
ATOM   1127  ND1 HIS A  70     -54.804   8.785  28.178  1.00 73.78           N  
ATOM   1128  HD1 HIS A  70     -55.334   9.420  27.598  1.00 73.78           H  
ATOM   1129  CE1 HIS A  70     -54.537   7.501  27.890  1.00 73.78           C  
ATOM   1130  HE1 HIS A  70     -54.813   6.993  26.977  1.00 73.78           H  
ATOM   1131  NE2 HIS A  70     -53.899   6.917  28.912  1.00 73.78           N  
ATOM   1132  N   HIS A  71     -54.505  13.610  29.358  1.00 74.71           N  
ATOM   1133  H   HIS A  71     -54.910  13.224  28.517  1.00 74.71           H  
ATOM   1134  CA  HIS A  71     -54.889  14.985  29.724  1.00 74.71           C  
ATOM   1135  HA  HIS A  71     -55.354  15.422  28.840  1.00 74.71           H  
ATOM   1136  C   HIS A  71     -53.706  15.916  30.044  1.00 74.71           C  
ATOM   1137  CB  HIS A  71     -55.969  14.959  30.815  1.00 74.71           C  
ATOM   1138  HB2 HIS A  71     -56.324  15.974  30.997  1.00 74.71           H  
ATOM   1139  HB3 HIS A  71     -55.539  14.586  31.745  1.00 74.71           H  
ATOM   1140  O   HIS A  71     -53.826  16.855  30.830  1.00 74.71           O  
ATOM   1141  CG  HIS A  71     -57.145  14.104  30.428  1.00 74.71           C  
ATOM   1142  CD2 HIS A  71     -57.456  12.870  30.931  1.00 74.71           C  
ATOM   1143  HD2 HIS A  71     -56.919  12.349  31.709  1.00 74.71           H  
ATOM   1144  ND1 HIS A  71     -58.068  14.392  29.448  1.00 74.71           N  
ATOM   1145  HD1 HIS A  71     -58.150  15.266  28.948  1.00 74.71           H  
ATOM   1146  CE1 HIS A  71     -58.918  13.356  29.365  1.00 74.71           C  
ATOM   1147  HE1 HIS A  71     -59.773  13.302  28.706  1.00 74.71           H  
ATOM   1148  NE2 HIS A  71     -58.573  12.397  30.235  1.00 74.71           N  
ATOM   1149  N   ALA A  72     -52.564  15.666  29.403  1.00 86.53           N  
ATOM   1150  H   ALA A  72     -52.524  14.880  28.770  1.00 86.53           H  
ATOM   1151  CA  ALA A  72     -51.370  16.479  29.530  1.00 86.53           C  
ATOM   1152  HA  ALA A  72     -51.447  17.070  30.442  1.00 86.53           H  
ATOM   1153  C   ALA A  72     -51.222  17.432  28.339  1.00 86.53           C  
ATOM   1154  CB  ALA A  72     -50.164  15.556  29.682  1.00 86.53           C  
ATOM   1155  HB1 ALA A  72     -49.267  16.160  29.817  1.00 86.53           H  
ATOM   1156  HB2 ALA A  72     -50.307  14.910  30.548  1.00 86.53           H  
ATOM   1157  HB3 ALA A  72     -50.050  14.945  28.787  1.00 86.53           H  
ATOM   1158  O   ALA A  72     -51.474  17.062  27.192  1.00 86.53           O  
ATOM   1159  N   GLN A  73     -50.764  18.649  28.608  1.00 89.01           N  
ATOM   1160  H   GLN A  73     -50.586  18.875  29.576  1.00 89.01           H  
ATOM   1161  CA  GLN A  73     -50.261  19.580  27.606  1.00 89.01           C  
ATOM   1162  HA  GLN A  73     -50.471  19.201  26.606  1.00 89.01           H  
ATOM   1163  C   GLN A  73     -48.751  19.692  27.756  1.00 89.01           C  
ATOM   1164  CB  GLN A  73     -50.936  20.945  27.751  1.00 89.01           C  
ATOM   1165  HB2 GLN A  73     -50.925  21.238  28.801  1.00 89.01           H  
ATOM   1166  HB3 GLN A  73     -50.378  21.685  27.178  1.00 89.01           H  
ATOM   1167  O   GLN A  73     -48.237  19.842  28.863  1.00 89.01           O  
ATOM   1168  CG  GLN A  73     -52.381  20.921  27.239  1.00 89.01           C  
ATOM   1169  HG2 GLN A  73     -52.376  20.702  26.171  1.00 89.01           H  
ATOM   1170  HG3 GLN A  73     -52.945  20.141  27.750  1.00 89.01           H  
ATOM   1171  CD  GLN A  73     -53.085  22.251  27.475  1.00 89.01           C  
ATOM   1172  NE2 GLN A  73     -54.094  22.581  26.704  1.00 89.01           N  
ATOM   1173 HE21 GLN A  73     -54.398  21.975  25.955  1.00 89.01           H  
ATOM   1174 HE22 GLN A  73     -54.544  23.459  26.920  1.00 89.01           H  
ATOM   1175  OE1 GLN A  73     -52.781  22.994  28.392  1.00 89.01           O  
ATOM   1176  N   ILE A  74     -48.041  19.607  26.636  1.00 91.98           N  
ATOM   1177  H   ILE A  74     -48.519  19.521  25.751  1.00 91.98           H  
ATOM   1178  CA  ILE A  74     -46.585  19.649  26.612  1.00 91.98           C  
ATOM   1179  HA  ILE A  74     -46.208  19.832  27.618  1.00 91.98           H  
ATOM   1180  C   ILE A  74     -46.166  20.818  25.731  1.00 91.98           C  
ATOM   1181  CB  ILE A  74     -45.992  18.311  26.125  1.00 91.98           C  
ATOM   1182  HB  ILE A  74     -46.263  18.168  25.079  1.00 91.98           H  
ATOM   1183  O   ILE A  74     -46.574  20.908  24.575  1.00 91.98           O  
ATOM   1184  CG1 ILE A  74     -46.493  17.089  26.934  1.00 91.98           C  
ATOM   1185 HG12 ILE A  74     -45.958  17.037  27.882  1.00 91.98           H  
ATOM   1186 HG13 ILE A  74     -47.556  17.181  27.160  1.00 91.98           H  
ATOM   1187  CG2 ILE A  74     -44.461  18.398  26.243  1.00 91.98           C  
ATOM   1188 HG21 ILE A  74     -44.177  18.762  27.231  1.00 91.98           H  
ATOM   1189 HG22 ILE A  74     -44.060  19.068  25.483  1.00 91.98           H  
ATOM   1190 HG23 ILE A  74     -44.028  17.407  26.109  1.00 91.98           H  
ATOM   1191  CD1 ILE A  74     -46.326  15.765  26.175  1.00 91.98           C  
ATOM   1192 HD11 ILE A  74     -46.634  14.938  26.814  1.00 91.98           H  
ATOM   1193 HD12 ILE A  74     -45.291  15.614  25.869  1.00 91.98           H  
ATOM   1194 HD13 ILE A  74     -46.955  15.772  25.285  1.00 91.98           H  
ATOM   1195  N   SER A  75     -45.338  21.701  26.272  1.00 90.45           N  
ATOM   1196  H   SER A  75     -45.073  21.579  27.239  1.00 90.45           H  
ATOM   1197  CA  SER A  75     -44.681  22.763  25.516  1.00 90.45           C  
ATOM   1198  HA  SER A  75     -44.837  22.597  24.450  1.00 90.45           H  
ATOM   1199  C   SER A  75     -43.185  22.708  25.773  1.00 90.45           C  
ATOM   1200  CB  SER A  75     -45.266  24.138  25.852  1.00 90.45           C  
ATOM   1201  HB2 SER A  75     -44.727  24.902  25.293  1.00 90.45           H  
ATOM   1202  HB3 SER A  75     -46.314  24.164  25.554  1.00 90.45           H  
ATOM   1203  O   SER A  75     -42.754  22.444  26.892  1.00 90.45           O  
ATOM   1204  OG  SER A  75     -45.175  24.422  27.230  1.00 90.45           O  
ATOM   1205  HG  SER A  75     -44.332  24.099  27.556  1.00 90.45           H  
ATOM   1206  N   PHE A  76     -42.385  22.967  24.749  1.00 91.35           N  
ATOM   1207  H   PHE A  76     -42.773  23.219  23.851  1.00 91.35           H  
ATOM   1208  CA  PHE A  76     -40.935  22.999  24.865  1.00 91.35           C  
ATOM   1209  HA  PHE A  76     -40.665  23.132  25.912  1.00 91.35           H  
ATOM   1210  C   PHE A  76     -40.382  24.207  24.113  1.00 91.35           C  
ATOM   1211  CB  PHE A  76     -40.331  21.668  24.396  1.00 91.35           C  
ATOM   1212  HB2 PHE A  76     -40.784  20.854  24.962  1.00 91.35           H  
ATOM   1213  HB3 PHE A  76     -39.268  21.667  24.637  1.00 91.35           H  
ATOM   1214  O   PHE A  76     -41.007  24.722  23.186  1.00 91.35           O  
ATOM   1215  CG  PHE A  76     -40.492  21.388  22.914  1.00 91.35           C  
ATOM   1216  CD1 PHE A  76     -41.705  20.880  22.411  1.00 91.35           C  
ATOM   1217  HD1 PHE A  76     -42.532  20.685  23.078  1.00 91.35           H  
ATOM   1218  CD2 PHE A  76     -39.424  21.644  22.034  1.00 91.35           C  
ATOM   1219  HD2 PHE A  76     -38.491  22.039  22.408  1.00 91.35           H  
ATOM   1220  CE1 PHE A  76     -41.846  20.615  21.038  1.00 91.35           C  
ATOM   1221  HE1 PHE A  76     -42.773  20.215  20.655  1.00 91.35           H  
ATOM   1222  CE2 PHE A  76     -39.567  21.381  20.661  1.00 91.35           C  
ATOM   1223  HE2 PHE A  76     -38.743  21.564  19.988  1.00 91.35           H  
ATOM   1224  CZ  PHE A  76     -40.774  20.863  20.163  1.00 91.35           C  
ATOM   1225  HZ  PHE A  76     -40.873  20.650  19.109  1.00 91.35           H  
ATOM   1226  N   GLY A  77     -39.223  24.676  24.551  1.00 85.53           N  
ATOM   1227  H   GLY A  77     -38.772  24.186  25.311  1.00 85.53           H  
ATOM   1228  CA  GLY A  77     -38.509  25.791  23.951  1.00 85.53           C  
ATOM   1229  HA2 GLY A  77     -38.689  26.686  24.547  1.00 85.53           H  
ATOM   1230  HA3 GLY A  77     -38.859  25.970  22.935  1.00 85.53           H  
ATOM   1231  C   GLY A  77     -37.014  25.515  23.902  1.00 85.53           C  
ATOM   1232  O   GLY A  77     -36.568  24.369  23.965  1.00 85.53           O  
ATOM   1233  N   ASN A  78     -36.222  26.580  23.802  1.00 84.37           N  
ATOM   1234  H   ASN A  78     -36.635  27.502  23.792  1.00 84.37           H  
ATOM   1235  CA  ASN A  78     -34.772  26.463  23.873  1.00 84.37           C  
ATOM   1236  HA  ASN A  78     -34.446  25.721  23.144  1.00 84.37           H  
ATOM   1237  C   ASN A  78     -34.358  25.980  25.273  1.00 84.37           C  
ATOM   1238  CB  ASN A  78     -34.143  27.817  23.507  1.00 84.37           C  
ATOM   1239  HB2 ASN A  78     -34.373  28.550  24.280  1.00 84.37           H  
ATOM   1240  HB3 ASN A  78     -34.547  28.164  22.556  1.00 84.37           H  
ATOM   1241  O   ASN A  78     -34.436  26.744  26.234  1.00 84.37           O  
ATOM   1242  CG  ASN A  78     -32.636  27.713  23.359  1.00 84.37           C  
ATOM   1243  ND2 ASN A  78     -31.945  28.826  23.286  1.00 84.37           N  
ATOM   1244 HD21 ASN A  78     -30.963  28.701  23.085  1.00 84.37           H  
ATOM   1245 HD22 ASN A  78     -32.413  29.720  23.281  1.00 84.37           H  
ATOM   1246  OD1 ASN A  78     -32.061  26.645  23.259  1.00 84.37           O  
ATOM   1247  N   LEU A  79     -33.964  24.705  25.376  1.00 86.39           N  
ATOM   1248  H   LEU A  79     -33.987  24.148  24.534  1.00 86.39           H  
ATOM   1249  CA  LEU A  79     -33.539  24.049  26.621  1.00 86.39           C  
ATOM   1250  HA  LEU A  79     -33.514  22.977  26.425  1.00 86.39           H  
ATOM   1251  C   LEU A  79     -34.543  24.210  27.778  1.00 86.39           C  
ATOM   1252  CB  LEU A  79     -32.110  24.497  26.972  1.00 86.39           C  
ATOM   1253  HB2 LEU A  79     -32.110  25.578  27.112  1.00 86.39           H  
ATOM   1254  HB3 LEU A  79     -31.828  24.044  27.923  1.00 86.39           H  
ATOM   1255  O   LEU A  79     -34.169  24.362  28.948  1.00 86.39           O  
ATOM   1256  CG  LEU A  79     -31.052  24.127  25.919  1.00 86.39           C  
ATOM   1257  HG  LEU A  79     -31.354  24.486  24.935  1.00 86.39           H  
ATOM   1258  CD1 LEU A  79     -29.731  24.802  26.279  1.00 86.39           C  
ATOM   1259 HD11 LEU A  79     -28.951  24.501  25.580  1.00 86.39           H  
ATOM   1260 HD12 LEU A  79     -29.857  25.883  26.207  1.00 86.39           H  
ATOM   1261 HD13 LEU A  79     -29.434  24.550  27.297  1.00 86.39           H  
ATOM   1262  CD2 LEU A  79     -30.835  22.613  25.840  1.00 86.39           C  
ATOM   1263 HD21 LEU A  79     -31.717  22.129  25.421  1.00 86.39           H  
ATOM   1264 HD22 LEU A  79     -30.628  22.209  26.831  1.00 86.39           H  
ATOM   1265 HD23 LEU A  79     -29.989  22.408  25.184  1.00 86.39           H  
ATOM   1266  N   SER A  80     -35.831  24.152  27.443  1.00 91.59           N  
ATOM   1267  H   SER A  80     -36.073  24.070  26.465  1.00 91.59           H  
ATOM   1268  CA  SER A  80     -36.929  24.159  28.402  1.00 91.59           C  
ATOM   1269  HA  SER A  80     -36.536  23.831  29.365  1.00 91.59           H  
ATOM   1270  C   SER A  80     -38.024  23.177  27.995  1.00 91.59           C  
ATOM   1271  CB  SER A  80     -37.486  25.573  28.593  1.00 91.59           C  
ATOM   1272  HB2 SER A  80     -38.234  25.553  29.386  1.00 91.59           H  
ATOM   1273  HB3 SER A  80     -36.675  26.236  28.894  1.00 91.59           H  
ATOM   1274  O   SER A  80     -38.373  23.062  26.822  1.00 91.59           O  
ATOM   1275  OG  SER A  80     -38.081  26.072  27.409  1.00 91.59           O  
ATOM   1276  HG  SER A  80     -38.409  26.958  27.581  1.00 91.59           H  
ATOM   1277  N   ILE A  81     -38.567  22.464  28.978  1.00 94.83           N  
ATOM   1278  H   ILE A  81     -38.205  22.597  29.911  1.00 94.83           H  
ATOM   1279  CA  ILE A  81     -39.720  21.575  28.840  1.00 94.83           C  
ATOM   1280  HA  ILE A  81     -40.187  21.728  27.867  1.00 94.83           H  
ATOM   1281  C   ILE A  81     -40.720  21.960  29.928  1.00 94.83           C  
ATOM   1282  CB  ILE A  81     -39.319  20.087  28.962  1.00 94.83           C  
ATOM   1283  HB  ILE A  81     -38.933  19.927  29.969  1.00 94.83           H  
ATOM   1284  O   ILE A  81     -40.359  22.057  31.100  1.00 94.83           O  
ATOM   1285  CG1 ILE A  81     -38.214  19.672  27.967  1.00 94.83           C  
ATOM   1286 HG12 ILE A  81     -37.391  20.386  28.013  1.00 94.83           H  
ATOM   1287 HG13 ILE A  81     -38.606  19.682  26.951  1.00 94.83           H  
ATOM   1288  CG2 ILE A  81     -40.554  19.188  28.748  1.00 94.83           C  
ATOM   1289 HG21 ILE A  81     -40.933  19.312  27.733  1.00 94.83           H  
ATOM   1290 HG22 ILE A  81     -40.299  18.141  28.906  1.00 94.83           H  
ATOM   1291 HG23 ILE A  81     -41.349  19.439  29.450  1.00 94.83           H  
ATOM   1292  CD1 ILE A  81     -37.626  18.289  28.279  1.00 94.83           C  
ATOM   1293 HD11 ILE A  81     -36.739  18.136  27.665  1.00 94.83           H  
ATOM   1294 HD12 ILE A  81     -38.342  17.499  28.050  1.00 94.83           H  
ATOM   1295 HD13 ILE A  81     -37.332  18.230  29.326  1.00 94.83           H  
ATOM   1296  N   SER A  82     -41.975  22.136  29.544  1.00 94.82           N  
ATOM   1297  H   SER A  82     -42.186  22.078  28.558  1.00 94.82           H  
ATOM   1298  CA  SER A  82     -43.100  22.398  30.433  1.00 94.82           C  
ATOM   1299  HA  SER A  82     -42.780  22.358  31.474  1.00 94.82           H  
ATOM   1300  C   SER A  82     -44.166  21.336  30.203  1.00 94.82           C  
ATOM   1301  CB  SER A  82     -43.662  23.791  30.173  1.00 94.82           C  
ATOM   1302  HB2 SER A  82     -43.841  23.898  29.103  1.00 94.82           H  
ATOM   1303  HB3 SER A  82     -44.600  23.922  30.713  1.00 94.82           H  
ATOM   1304  O   SER A  82     -44.675  21.180  29.092  1.00 94.82           O  
ATOM   1305  OG  SER A  82     -42.741  24.779  30.579  1.00 94.82           O  
ATOM   1306  HG  SER A  82     -42.888  24.881  31.522  1.00 94.82           H  
ATOM   1307  N   LEU A  83     -44.479  20.592  31.258  1.00 94.94           N  
ATOM   1308  H   LEU A  83     -44.007  20.793  32.128  1.00 94.94           H  
ATOM   1309  CA  LEU A  83     -45.519  19.574  31.292  1.00 94.94           C  
ATOM   1310  HA  LEU A  83     -45.914  19.414  30.289  1.00 94.94           H  
ATOM   1311  C   LEU A  83     -46.658  20.064  32.187  1.00 94.94           C  
ATOM   1312  CB  LEU A  83     -44.894  18.258  31.794  1.00 94.94           C  
ATOM   1313  HB2 LEU A  83     -44.196  17.894  31.039  1.00 94.94           H  
ATOM   1314  HB3 LEU A  83     -44.326  18.467  32.700  1.00 94.94           H  
ATOM   1315  O   LEU A  83     -46.469  20.218  33.389  1.00 94.94           O  
ATOM   1316  CG  LEU A  83     -45.915  17.152  32.117  1.00 94.94           C  
ATOM   1317  HG  LEU A  83     -46.615  17.500  32.876  1.00 94.94           H  
ATOM   1318  CD1 LEU A  83     -46.702  16.727  30.880  1.00 94.94           C  
ATOM   1319 HD11 LEU A  83     -47.416  15.954  31.167  1.00 94.94           H  
ATOM   1320 HD12 LEU A  83     -47.264  17.570  30.478  1.00 94.94           H  
ATOM   1321 HD13 LEU A  83     -46.027  16.340  30.117  1.00 94.94           H  
ATOM   1322  CD2 LEU A  83     -45.195  15.923  32.674  1.00 94.94           C  
ATOM   1323 HD21 LEU A  83     -44.504  15.524  31.930  1.00 94.94           H  
ATOM   1324 HD22 LEU A  83     -45.927  15.160  32.937  1.00 94.94           H  
ATOM   1325 HD23 LEU A  83     -44.643  16.202  33.571  1.00 94.94           H  
ATOM   1326  N   THR A  84     -47.837  20.263  31.613  1.00 94.90           N  
ATOM   1327  H   THR A  84     -47.910  20.146  30.612  1.00 94.90           H  
ATOM   1328  CA  THR A  84     -49.048  20.659  32.334  1.00 94.90           C  
ATOM   1329  HA  THR A  84     -48.793  20.960  33.350  1.00 94.90           H  
ATOM   1330  C   THR A  84     -50.004  19.479  32.403  1.00 94.90           C  
ATOM   1331  CB  THR A  84     -49.718  21.862  31.663  1.00 94.90           C  
ATOM   1332  HB  THR A  84     -49.994  21.598  30.642  1.00 94.90           H  
ATOM   1333  O   THR A  84     -50.483  19.012  31.374  1.00 94.90           O  
ATOM   1334  CG2 THR A  84     -50.964  22.333  32.412  1.00 94.90           C  
ATOM   1335 HG21 THR A  84     -51.329  23.269  31.989  1.00 94.90           H  
ATOM   1336 HG22 THR A  84     -51.756  21.589  32.326  1.00 94.90           H  
ATOM   1337 HG23 THR A  84     -50.736  22.479  33.468  1.00 94.90           H  
ATOM   1338  OG1 THR A  84     -48.818  22.945  31.613  1.00 94.90           O  
ATOM   1339  HG1 THR A  84     -49.276  23.675  31.191  1.00 94.90           H  
ATOM   1340  N   LEU A  85     -50.290  18.997  33.608  1.00 89.68           N  
ATOM   1341  H   LEU A  85     -49.864  19.446  34.407  1.00 89.68           H  
ATOM   1342  CA  LEU A  85     -51.281  17.959  33.879  1.00 89.68           C  
ATOM   1343  HA  LEU A  85     -51.487  17.391  32.972  1.00 89.68           H  
ATOM   1344  C   LEU A  85     -52.587  18.622  34.323  1.00 89.68           C  
ATOM   1345  CB  LEU A  85     -50.737  16.994  34.952  1.00 89.68           C  
ATOM   1346  HB2 LEU A  85     -50.595  17.552  35.877  1.00 89.68           H  
ATOM   1347  HB3 LEU A  85     -51.490  16.229  35.141  1.00 89.68           H  
ATOM   1348  O   LEU A  85     -52.599  19.343  35.322  1.00 89.68           O  
ATOM   1349  CG  LEU A  85     -49.405  16.304  34.599  1.00 89.68           C  
ATOM   1350  HG  LEU A  85     -48.632  17.056  34.442  1.00 89.68           H  
ATOM   1351  CD1 LEU A  85     -48.953  15.403  35.746  1.00 89.68           C  
ATOM   1352 HD11 LEU A  85     -48.829  15.999  36.650  1.00 89.68           H  
ATOM   1353 HD12 LEU A  85     -47.997  14.939  35.504  1.00 89.68           H  
ATOM   1354 HD13 LEU A  85     -49.697  14.628  35.929  1.00 89.68           H  
ATOM   1355  CD2 LEU A  85     -49.518  15.449  33.337  1.00 89.68           C  
ATOM   1356 HD21 LEU A  85     -49.704  16.099  32.482  1.00 89.68           H  
ATOM   1357 HD22 LEU A  85     -48.587  14.907  33.170  1.00 89.68           H  
ATOM   1358 HD23 LEU A  85     -50.339  14.739  33.442  1.00 89.68           H  
ATOM   1359  N   HIS A  86     -53.674  18.391  33.588  1.00 86.37           N  
ATOM   1360  H   HIS A  86     -53.606  17.777  32.789  1.00 86.37           H  
ATOM   1361  CA  HIS A  86     -55.003  18.907  33.933  1.00 86.37           C  
ATOM   1362  HA  HIS A  86     -54.901  19.871  34.432  1.00 86.37           H  
ATOM   1363  C   HIS A  86     -55.720  17.962  34.898  1.00 86.37           C  
ATOM   1364  CB  HIS A  86     -55.821  19.135  32.658  1.00 86.37           C  
ATOM   1365  HB2 HIS A  86     -55.832  18.227  32.055  1.00 86.37           H  
ATOM   1366  HB3 HIS A  86     -56.848  19.370  32.937  1.00 86.37           H  
ATOM   1367  O   HIS A  86     -55.685  16.750  34.704  1.00 86.37           O  
ATOM   1368  CG  HIS A  86     -55.289  20.285  31.846  1.00 86.37           C  
ATOM   1369  CD2 HIS A  86     -54.454  20.212  30.767  1.00 86.37           C  
ATOM   1370  HD2 HIS A  86     -54.062  19.307  30.327  1.00 86.37           H  
ATOM   1371  ND1 HIS A  86     -55.489  21.624  32.172  1.00 86.37           N  
ATOM   1372  CE1 HIS A  86     -54.771  22.333  31.295  1.00 86.37           C  
ATOM   1373  HE1 HIS A  86     -54.676  23.409  31.310  1.00 86.37           H  
ATOM   1374  NE2 HIS A  86     -54.145  21.515  30.436  1.00 86.37           N  
ATOM   1375  HE2 HIS A  86     -53.490  21.842  29.740  1.00 86.37           H  
ATOM   1376  N   ASN A  87     -56.391  18.525  35.906  1.00 83.82           N  
ATOM   1377  H   ASN A  87     -56.409  19.533  35.962  1.00 83.82           H  
ATOM   1378  CA  ASN A  87     -57.078  17.797  36.982  1.00 83.82           C  
ATOM   1379  HA  ASN A  87     -57.313  18.515  37.767  1.00 83.82           H  
ATOM   1380  C   ASN A  87     -56.194  16.716  37.643  1.00 83.82           C  
ATOM   1381  CB  ASN A  87     -58.416  17.256  36.454  1.00 83.82           C  
ATOM   1382  HB2 ASN A  87     -58.955  16.770  37.268  1.00 83.82           H  
ATOM   1383  HB3 ASN A  87     -58.220  16.509  35.685  1.00 83.82           H  
ATOM   1384  O   ASN A  87     -56.552  15.534  37.634  1.00 83.82           O  
ATOM   1385  CG  ASN A  87     -59.304  18.347  35.895  1.00 83.82           C  
ATOM   1386  ND2 ASN A  87     -59.962  18.092  34.789  1.00 83.82           N  
ATOM   1387 HD21 ASN A  87     -59.867  17.190  34.345  1.00 83.82           H  
ATOM   1388 HD22 ASN A  87     -60.545  18.842  34.447  1.00 83.82           H  
ATOM   1389  OD1 ASN A  87     -59.425  19.438  36.423  1.00 83.82           O  
ATOM   1390  N   PRO A  88     -55.018  17.095  38.180  1.00 87.19           N  
ATOM   1391  CA  PRO A  88     -54.079  16.152  38.768  1.00 87.19           C  
ATOM   1392  HA  PRO A  88     -53.782  15.419  38.017  1.00 87.19           H  
ATOM   1393  C   PRO A  88     -54.690  15.417  39.965  1.00 87.19           C  
ATOM   1394  CB  PRO A  88     -52.861  16.992  39.162  1.00 87.19           C  
ATOM   1395  HB2 PRO A  88     -52.191  17.080  38.307  1.00 87.19           H  
ATOM   1396  HB3 PRO A  88     -52.326  16.574  40.015  1.00 87.19           H  
ATOM   1397  O   PRO A  88     -55.381  15.994  40.807  1.00 87.19           O  
ATOM   1398  CG  PRO A  88     -53.481  18.355  39.471  1.00 87.19           C  
ATOM   1399  HG2 PRO A  88     -53.954  18.341  40.453  1.00 87.19           H  
ATOM   1400  HG3 PRO A  88     -52.760  19.169  39.401  1.00 87.19           H  
ATOM   1401  CD  PRO A  88     -54.543  18.456  38.382  1.00 87.19           C  
ATOM   1402  HD2 PRO A  88     -55.346  19.122  38.695  1.00 87.19           H  
ATOM   1403  HD3 PRO A  88     -54.090  18.823  37.461  1.00 87.19           H  
ATOM   1404  N   THR A  89     -54.385  14.129  40.063  1.00 84.88           N  
ATOM   1405  H   THR A  89     -53.765  13.746  39.364  1.00 84.88           H  
ATOM   1406  CA  THR A  89     -54.865  13.251  41.136  1.00 84.88           C  
ATOM   1407  HA  THR A  89     -55.675  13.745  41.673  1.00 84.88           H  
ATOM   1408  C   THR A  89     -53.754  12.958  42.142  1.00 84.88           C  
ATOM   1409  CB  THR A  89     -55.425  11.944  40.559  1.00 84.88           C  
ATOM   1410  HB  THR A  89     -55.862  11.368  41.376  1.00 84.88           H  
ATOM   1411  O   THR A  89     -52.594  13.324  41.947  1.00 84.88           O  
ATOM   1412  CG2 THR A  89     -56.515  12.162  39.511  1.00 84.88           C  
ATOM   1413 HG21 THR A  89     -57.307  12.785  39.927  1.00 84.88           H  
ATOM   1414 HG22 THR A  89     -56.933  11.200  39.216  1.00 84.88           H  
ATOM   1415 HG23 THR A  89     -56.106  12.656  38.630  1.00 84.88           H  
ATOM   1416  OG1 THR A  89     -54.382  11.181  39.993  1.00 84.88           O  
ATOM   1417  HG1 THR A  89     -54.001  11.695  39.277  1.00 84.88           H  
ATOM   1418  N   GLN A  90     -54.066  12.213  43.204  1.00 82.46           N  
ATOM   1419  H   GLN A  90     -55.031  11.953  43.356  1.00 82.46           H  
ATOM   1420  CA  GLN A  90     -53.055  11.708  44.139  1.00 82.46           C  
ATOM   1421  HA  GLN A  90     -52.603  12.556  44.653  1.00 82.46           H  
ATOM   1422  C   GLN A  90     -51.917  10.933  43.441  1.00 82.46           C  
ATOM   1423  CB  GLN A  90     -53.762  10.819  45.172  1.00 82.46           C  
ATOM   1424  HB2 GLN A  90     -54.581  11.378  45.623  1.00 82.46           H  
ATOM   1425  HB3 GLN A  90     -54.175   9.945  44.669  1.00 82.46           H  
ATOM   1426  O   GLN A  90     -50.789  10.933  43.929  1.00 82.46           O  
ATOM   1427  CG  GLN A  90     -52.811  10.359  46.287  1.00 82.46           C  
ATOM   1428  HG2 GLN A  90     -52.383  11.233  46.777  1.00 82.46           H  
ATOM   1429  HG3 GLN A  90     -51.996   9.768  45.867  1.00 82.46           H  
ATOM   1430  CD  GLN A  90     -53.495   9.492  47.334  1.00 82.46           C  
ATOM   1431  NE2 GLN A  90     -52.858   9.262  48.461  1.00 82.46           N  
ATOM   1432 HE21 GLN A  90     -51.947   9.665  48.630  1.00 82.46           H  
ATOM   1433 HE22 GLN A  90     -53.346   8.680  49.126  1.00 82.46           H  
ATOM   1434  OE1 GLN A  90     -54.588   8.981  47.167  1.00 82.46           O  
ATOM   1435  N   PHE A  91     -52.172  10.301  42.290  1.00 84.82           N  
ATOM   1436  H   PHE A  91     -53.094  10.374  41.883  1.00 84.82           H  
ATOM   1437  CA  PHE A  91     -51.146   9.569  41.539  1.00 84.82           C  
ATOM   1438  HA  PHE A  91     -50.580   8.959  42.243  1.00 84.82           H  
ATOM   1439  C   PHE A  91     -50.126  10.484  40.844  1.00 84.82           C  
ATOM   1440  CB  PHE A  91     -51.823   8.629  40.536  1.00 84.82           C  
ATOM   1441  HB2 PHE A  91     -51.052   8.118  39.960  1.00 84.82           H  
ATOM   1442  HB3 PHE A  91     -52.415   9.218  39.835  1.00 84.82           H  
ATOM   1443  O   PHE A  91     -49.028  10.028  40.514  1.00 84.82           O  
ATOM   1444  CG  PHE A  91     -52.697   7.579  41.192  1.00 84.82           C  
ATOM   1445  CD1 PHE A  91     -52.104   6.511  41.893  1.00 84.82           C  
ATOM   1446  HD1 PHE A  91     -51.028   6.433  41.948  1.00 84.82           H  
ATOM   1447  CD2 PHE A  91     -54.100   7.677  41.124  1.00 84.82           C  
ATOM   1448  HD2 PHE A  91     -54.561   8.494  40.589  1.00 84.82           H  
ATOM   1449  CE1 PHE A  91     -52.908   5.546  42.525  1.00 84.82           C  
ATOM   1450  HE1 PHE A  91     -52.454   4.730  43.066  1.00 84.82           H  
ATOM   1451  CE2 PHE A  91     -54.903   6.711  41.755  1.00 84.82           C  
ATOM   1452  HE2 PHE A  91     -55.979   6.790  41.705  1.00 84.82           H  
ATOM   1453  CZ  PHE A  91     -54.309   5.647  42.456  1.00 84.82           C  
ATOM   1454  HZ  PHE A  91     -54.929   4.910  42.944  1.00 84.82           H  
ATOM   1455  N   ASP A  92     -50.455  11.765  40.669  1.00 88.93           N  
ATOM   1456  H   ASP A  92     -51.372  12.074  40.958  1.00 88.93           H  
ATOM   1457  CA  ASP A  92     -49.579  12.772  40.067  1.00 88.93           C  
ATOM   1458  HA  ASP A  92     -48.898  12.272  39.379  1.00 88.93           H  
ATOM   1459  C   ASP A  92     -48.708  13.498  41.105  1.00 88.93           C  
ATOM   1460  CB  ASP A  92     -50.422  13.748  39.237  1.00 88.93           C  
ATOM   1461  HB2 ASP A  92     -49.763  14.468  38.752  1.00 88.93           H  
ATOM   1462  HB3 ASP A  92     -51.101  14.294  39.892  1.00 88.93           H  
ATOM   1463  O   ASP A  92     -47.693  14.096  40.733  1.00 88.93           O  
ATOM   1464  CG  ASP A  92     -51.211  12.992  38.166  1.00 88.93           C  
ATOM   1465  OD1 ASP A  92     -50.543  12.325  37.334  1.00 88.93           O  
ATOM   1466  OD2 ASP A  92     -52.462  13.036  38.242  1.00 88.93           O  
ATOM   1467  N   ALA A  93     -49.049  13.387  42.396  1.00 90.14           N  
ATOM   1468  H   ALA A  93     -49.890  12.871  42.613  1.00 90.14           H  
ATOM   1469  CA  ALA A  93     -48.240  13.846  43.526  1.00 90.14           C  
ATOM   1470  HA  ALA A  93     -47.867  14.848  43.315  1.00 90.14           H  
ATOM   1471  C   ALA A  93     -47.035  12.919  43.739  1.00 90.14           C  
ATOM   1472  CB  ALA A  93     -49.112  13.928  44.778  1.00 90.14           C  
ATOM   1473  HB1 ALA A  93     -49.876  14.697  44.665  1.00 90.14           H  
ATOM   1474  HB2 ALA A  93     -48.490  14.186  45.635  1.00 90.14           H  
ATOM   1475  HB3 ALA A  93     -49.582  12.963  44.968  1.00 90.14           H  
ATOM   1476  O   ALA A  93     -47.072  11.960  44.513  1.00 90.14           O  
ATOM   1477  N   LYS A  94     -45.971  13.175  42.978  1.00 92.87           N  
ATOM   1478  H   LYS A  94     -46.044  13.966  42.355  1.00 92.87           H  
ATOM   1479  CA  LYS A  94     -44.726  12.401  42.981  1.00 92.87           C  
ATOM   1480  HA  LYS A  94     -44.673  11.825  43.905  1.00 92.87           H  
ATOM   1481  C   LYS A  94     -43.515  13.327  42.999  1.00 92.87           C  
ATOM   1482  CB  LYS A  94     -44.709  11.449  41.762  1.00 92.87           C  
ATOM   1483  HB2 LYS A  94     -44.837  12.048  40.861  1.00 92.87           H  
ATOM   1484  HB3 LYS A  94     -43.738  10.957  41.698  1.00 92.87           H  
ATOM   1485  O   LYS A  94     -43.616  14.539  42.810  1.00 92.87           O  
ATOM   1486  CG  LYS A  94     -45.792  10.352  41.768  1.00 92.87           C  
ATOM   1487  HG2 LYS A  94     -46.778  10.815  41.801  1.00 92.87           H  
ATOM   1488  HG3 LYS A  94     -45.716   9.785  40.841  1.00 92.87           H  
ATOM   1489  CD  LYS A  94     -45.645   9.379  42.950  1.00 92.87           C  
ATOM   1490  HD2 LYS A  94     -45.717   9.934  43.885  1.00 92.87           H  
ATOM   1491  HD3 LYS A  94     -44.667   8.900  42.912  1.00 92.87           H  
ATOM   1492  CE  LYS A  94     -46.735   8.303  42.946  1.00 92.87           C  
ATOM   1493  HE2 LYS A  94     -47.685   8.770  42.689  1.00 92.87           H  
ATOM   1494  HE3 LYS A  94     -46.497   7.563  42.182  1.00 92.87           H  
ATOM   1495  NZ  LYS A  94     -46.834   7.667  44.287  1.00 92.87           N  
ATOM   1496  HZ1 LYS A  94     -45.935   7.451  44.694  1.00 92.87           H  
ATOM   1497  HZ2 LYS A  94     -47.226   8.313  44.957  1.00 92.87           H  
ATOM   1498  HZ3 LYS A  94     -47.377   6.815  44.301  1.00 92.87           H  
ATOM   1499  N   VAL A  95     -42.337  12.733  43.177  1.00 96.36           N  
ATOM   1500  H   VAL A  95     -42.328  11.743  43.378  1.00 96.36           H  
ATOM   1501  CA  VAL A  95     -41.066  13.430  42.965  1.00 96.36           C  
ATOM   1502  HA  VAL A  95     -41.175  14.458  43.311  1.00 96.36           H  
ATOM   1503  C   VAL A  95     -40.760  13.465  41.472  1.00 96.36           C  
ATOM   1504  CB  VAL A  95     -39.915  12.804  43.770  1.00 96.36           C  
ATOM   1505  HB  VAL A  95     -39.725  11.793  43.408  1.00 96.36           H  
ATOM   1506  O   VAL A  95     -40.591  12.422  40.833  1.00 96.36           O  
ATOM   1507  CG1 VAL A  95     -38.631  13.633  43.615  1.00 96.36           C  
ATOM   1508 HG11 VAL A  95     -37.840  13.196  44.225  1.00 96.36           H  
ATOM   1509 HG12 VAL A  95     -38.812  14.655  43.948  1.00 96.36           H  
ATOM   1510 HG13 VAL A  95     -38.309  13.646  42.574  1.00 96.36           H  
ATOM   1511  CG2 VAL A  95     -40.250  12.728  45.264  1.00 96.36           C  
ATOM   1512 HG21 VAL A  95     -40.465  13.721  45.658  1.00 96.36           H  
ATOM   1513 HG22 VAL A  95     -41.119  12.093  45.437  1.00 96.36           H  
ATOM   1514 HG23 VAL A  95     -39.413  12.305  45.819  1.00 96.36           H  
ATOM   1515  N   TYR A  96     -40.645  14.669  40.924  1.00 97.08           N  
ATOM   1516  H   TYR A  96     -40.801  15.479  41.506  1.00 97.08           H  
ATOM   1517  CA  TYR A  96     -40.217  14.906  39.552  1.00 97.08           C  
ATOM   1518  HA  TYR A  96     -40.362  13.992  38.976  1.00 97.08           H  
ATOM   1519  C   TYR A  96     -38.727  15.241  39.515  1.00 97.08           C  
ATOM   1520  CB  TYR A  96     -41.087  15.981  38.892  1.00 97.08           C  
ATOM   1521  HB2 TYR A  96     -40.663  16.227  37.918  1.00 97.08           H  
ATOM   1522  HB3 TYR A  96     -41.074  16.885  39.500  1.00 97.08           H  
ATOM   1523  O   TYR A  96     -38.172  15.848  40.436  1.00 97.08           O  
ATOM   1524  CG  TYR A  96     -42.520  15.529  38.687  1.00 97.08           C  
ATOM   1525  CD1 TYR A  96     -42.913  14.942  37.468  1.00 97.08           C  
ATOM   1526  HD1 TYR A  96     -42.204  14.845  36.659  1.00 97.08           H  
ATOM   1527  CD2 TYR A  96     -43.451  15.663  39.734  1.00 97.08           C  
ATOM   1528  HD2 TYR A  96     -43.157  16.111  40.672  1.00 97.08           H  
ATOM   1529  CE1 TYR A  96     -44.238  14.489  37.301  1.00 97.08           C  
ATOM   1530  HE1 TYR A  96     -44.559  14.060  36.364  1.00 97.08           H  
ATOM   1531  CE2 TYR A  96     -44.770  15.202  39.573  1.00 97.08           C  
ATOM   1532  HE2 TYR A  96     -45.477  15.305  40.383  1.00 97.08           H  
ATOM   1533  OH  TYR A  96     -46.427  14.119  38.222  1.00 97.08           O  
ATOM   1534  HH  TYR A  96     -46.944  14.273  39.017  1.00 97.08           H  
ATOM   1535  CZ  TYR A  96     -45.167  14.610  38.358  1.00 97.08           C  
ATOM   1536  N   ARG A  97     -38.063  14.817  38.443  1.00 96.84           N  
ATOM   1537  H   ARG A  97     -38.597  14.338  37.733  1.00 96.84           H  
ATOM   1538  CA  ARG A  97     -36.635  15.017  38.195  1.00 96.84           C  
ATOM   1539  HA  ARG A  97     -36.222  15.675  38.960  1.00 96.84           H  
ATOM   1540  C   ARG A  97     -36.448  15.687  36.847  1.00 96.84           C  
ATOM   1541  CB  ARG A  97     -35.918  13.663  38.265  1.00 96.84           C  
ATOM   1542  HB2 ARG A  97     -36.409  12.974  37.577  1.00 96.84           H  
ATOM   1543  HB3 ARG A  97     -36.019  13.280  39.280  1.00 96.84           H  
ATOM   1544  O   ARG A  97     -36.968  15.214  35.850  1.00 96.84           O  
ATOM   1545  CG  ARG A  97     -34.421  13.730  37.926  1.00 96.84           C  
ATOM   1546  HG2 ARG A  97     -34.268  14.171  36.941  1.00 96.84           H  
ATOM   1547  HG3 ARG A  97     -33.921  14.354  38.667  1.00 96.84           H  
ATOM   1548  CD  ARG A  97     -33.787  12.332  37.935  1.00 96.84           C  
ATOM   1549  HD2 ARG A  97     -32.704  12.455  37.928  1.00 96.84           H  
ATOM   1550  HD3 ARG A  97     -34.077  11.819  38.852  1.00 96.84           H  
ATOM   1551  NE  ARG A  97     -34.176  11.515  36.762  1.00 96.84           N  
ATOM   1552  HE  ARG A  97     -34.795  11.918  36.073  1.00 96.84           H  
ATOM   1553  NH1 ARG A  97     -33.047   9.602  37.339  1.00 96.84           N  
ATOM   1554 HH11 ARG A  97     -32.814   8.647  37.108  1.00 96.84           H  
ATOM   1555 HH12 ARG A  97     -32.734  10.042  38.192  1.00 96.84           H  
ATOM   1556  NH2 ARG A  97     -34.199   9.643  35.436  1.00 96.84           N  
ATOM   1557 HH21 ARG A  97     -34.767  10.077  34.722  1.00 96.84           H  
ATOM   1558 HH22 ARG A  97     -34.025   8.664  35.257  1.00 96.84           H  
ATOM   1559  CZ  ARG A  97     -33.810  10.268  36.512  1.00 96.84           C  
ATOM   1560  N   CYS A  98     -35.644  16.735  36.829  1.00 96.00           N  
ATOM   1561  H   CYS A  98     -35.254  17.038  37.710  1.00 96.00           H  
ATOM   1562  CA  CYS A  98     -35.123  17.373  35.632  1.00 96.00           C  
ATOM   1563  HA  CYS A  98     -35.666  17.042  34.748  1.00 96.00           H  
ATOM   1564  C   CYS A  98     -33.650  16.969  35.519  1.00 96.00           C  
ATOM   1565  CB  CYS A  98     -35.352  18.874  35.812  1.00 96.00           C  
ATOM   1566  HB2 CYS A  98     -34.843  19.186  36.725  1.00 96.00           H  
ATOM   1567  HB3 CYS A  98     -36.422  19.031  35.945  1.00 96.00           H  
ATOM   1568  O   CYS A  98     -32.879  17.196  36.454  1.00 96.00           O  
ATOM   1569  SG  CYS A  98     -34.841  20.001  34.506  1.00 96.00           S  
ATOM   1570  N   LYS A  99     -33.271  16.299  34.432  1.00 94.67           N  
ATOM   1571  H   LYS A  99     -33.967  16.134  33.719  1.00 94.67           H  
ATOM   1572  CA  LYS A  99     -31.919  15.782  34.185  1.00 94.67           C  
ATOM   1573  HA  LYS A  99     -31.263  16.059  35.010  1.00 94.67           H  
ATOM   1574  C   LYS A  99     -31.359  16.419  32.921  1.00 94.67           C  
ATOM   1575  CB  LYS A  99     -31.966  14.246  34.090  1.00 94.67           C  
ATOM   1576  HB2 LYS A  99     -32.350  13.845  35.028  1.00 94.67           H  
ATOM   1577  HB3 LYS A  99     -32.660  13.965  33.297  1.00 94.67           H  
ATOM   1578  O   LYS A  99     -32.017  16.401  31.892  1.00 94.67           O  
ATOM   1579  CG  LYS A  99     -30.593  13.612  33.792  1.00 94.67           C  
ATOM   1580  HG2 LYS A  99     -30.228  13.985  32.835  1.00 94.67           H  
ATOM   1581  HG3 LYS A  99     -29.876  13.890  34.565  1.00 94.67           H  
ATOM   1582  CD  LYS A  99     -30.696  12.082  33.707  1.00 94.67           C  
ATOM   1583  HD2 LYS A  99     -31.453  11.831  32.964  1.00 94.67           H  
ATOM   1584  HD3 LYS A  99     -30.989  11.668  34.671  1.00 94.67           H  
ATOM   1585  CE  LYS A  99     -29.349  11.496  33.268  1.00 94.67           C  
ATOM   1586  HE2 LYS A  99     -28.972  12.121  32.458  1.00 94.67           H  
ATOM   1587  HE3 LYS A  99     -28.623  11.543  34.080  1.00 94.67           H  
ATOM   1588  NZ  LYS A  99     -29.471  10.116  32.738  1.00 94.67           N  
ATOM   1589  HZ1 LYS A  99     -28.737   9.993  32.055  1.00 94.67           H  
ATOM   1590  HZ2 LYS A  99     -29.414   9.388  33.435  1.00 94.67           H  
ATOM   1591  HZ3 LYS A  99     -30.297  10.013  32.165  1.00 94.67           H  
ATOM   1592  N   VAL A 100     -30.141  16.937  32.997  1.00 92.90           N  
ATOM   1593  H   VAL A 100     -29.667  16.904  33.888  1.00 92.90           H  
ATOM   1594  CA  VAL A 100     -29.363  17.386  31.838  1.00 92.90           C  
ATOM   1595  HA  VAL A 100     -29.986  17.369  30.944  1.00 92.90           H  
ATOM   1596  C   VAL A 100     -28.215  16.428  31.633  1.00 92.90           C  
ATOM   1597  CB  VAL A 100     -28.835  18.815  32.030  1.00 92.90           C  
ATOM   1598  HB  VAL A 100     -28.317  18.897  32.985  1.00 92.90           H  
ATOM   1599  O   VAL A 100     -27.512  16.124  32.596  1.00 92.90           O  
ATOM   1600  CG1 VAL A 100     -27.900  19.264  30.906  1.00 92.90           C  
ATOM   1601 HG11 VAL A 100     -27.002  18.648  30.884  1.00 92.90           H  
ATOM   1602 HG12 VAL A 100     -27.605  20.304  31.047  1.00 92.90           H  
ATOM   1603 HG13 VAL A 100     -28.417  19.158  29.952  1.00 92.90           H  
ATOM   1604  CG2 VAL A 100     -30.010  19.775  32.005  1.00 92.90           C  
ATOM   1605 HG21 VAL A 100     -29.658  20.791  32.187  1.00 92.90           H  
ATOM   1606 HG22 VAL A 100     -30.742  19.487  32.761  1.00 92.90           H  
ATOM   1607 HG23 VAL A 100     -30.469  19.714  31.018  1.00 92.90           H  
ATOM   1608  N   GLU A 101     -28.002  15.989  30.400  1.00 91.82           N  
ATOM   1609  H   GLU A 101     -28.621  16.294  29.662  1.00 91.82           H  
ATOM   1610  CA  GLU A 101     -26.797  15.264  30.004  1.00 91.82           C  
ATOM   1611  HA  GLU A 101     -26.179  15.068  30.881  1.00 91.82           H  
ATOM   1612  C   GLU A 101     -25.973  16.115  29.054  1.00 91.82           C  
ATOM   1613  CB  GLU A 101     -27.121  13.911  29.369  1.00 91.82           C  
ATOM   1614  HB2 GLU A 101     -27.691  14.069  28.454  1.00 91.82           H  
ATOM   1615  HB3 GLU A 101     -26.184  13.418  29.108  1.00 91.82           H  
ATOM   1616  O   GLU A 101     -26.509  16.809  28.189  1.00 91.82           O  
ATOM   1617  CG  GLU A 101     -27.893  13.013  30.337  1.00 91.82           C  
ATOM   1618  HG2 GLU A 101     -27.327  12.938  31.266  1.00 91.82           H  
ATOM   1619  HG3 GLU A 101     -28.858  13.462  30.573  1.00 91.82           H  
ATOM   1620  CD  GLU A 101     -28.134  11.612  29.774  1.00 91.82           C  
ATOM   1621  OE1 GLU A 101     -28.064  10.667  30.598  1.00 91.82           O  
ATOM   1622  OE2 GLU A 101     -28.449  11.493  28.574  1.00 91.82           O  
ATOM   1623  N   GLY A 102     -24.659  16.058  29.217  1.00 89.22           N  
ATOM   1624  H   GLY A 102     -24.264  15.489  29.952  1.00 89.22           H  
ATOM   1625  CA  GLY A 102     -23.734  16.822  28.406  1.00 89.22           C  
ATOM   1626  HA2 GLY A 102     -24.003  16.741  27.353  1.00 89.22           H  
ATOM   1627  HA3 GLY A 102     -23.797  17.869  28.700  1.00 89.22           H  
ATOM   1628  C   GLY A 102     -22.295  16.362  28.571  1.00 89.22           C  
ATOM   1629  O   GLY A 102     -21.996  15.444  29.340  1.00 89.22           O  
ATOM   1630  N   ASP A 103     -21.412  17.053  27.867  1.00 84.10           N  
ATOM   1631  H   ASP A 103     -21.746  17.840  27.329  1.00 84.10           H  
ATOM   1632  CA  ASP A 103     -19.982  16.785  27.857  1.00 84.10           C  
ATOM   1633  HA  ASP A 103     -19.794  15.824  28.334  1.00 84.10           H  
ATOM   1634  C   ASP A 103     -19.217  17.851  28.636  1.00 84.10           C  
ATOM   1635  CB  ASP A 103     -19.476  16.678  26.413  1.00 84.10           C  
ATOM   1636  HB2 ASP A 103     -18.402  16.494  26.428  1.00 84.10           H  
ATOM   1637  HB3 ASP A 103     -19.655  17.620  25.894  1.00 84.10           H  
ATOM   1638  O   ASP A 103     -19.508  19.047  28.557  1.00 84.10           O  
ATOM   1639  CG  ASP A 103     -20.155  15.536  25.666  1.00 84.10           C  
ATOM   1640  OD1 ASP A 103     -20.352  14.465  26.274  1.00 84.10           O  
ATOM   1641  OD2 ASP A 103     -20.492  15.693  24.466  1.00 84.10           O  
ATOM   1642  N   LYS A 104     -18.203  17.393  29.371  1.00 77.80           N  
ATOM   1643  H   LYS A 104     -18.065  16.392  29.381  1.00 77.80           H  
ATOM   1644  CA  LYS A 104     -17.102  18.229  29.853  1.00 77.80           C  
ATOM   1645  HA  LYS A 104     -17.435  19.258  29.981  1.00 77.80           H  
ATOM   1646  C   LYS A 104     -15.982  18.245  28.819  1.00 77.80           C  
ATOM   1647  CB  LYS A 104     -16.586  17.680  31.190  1.00 77.80           C  
ATOM   1648  HB2 LYS A 104     -15.606  18.109  31.398  1.00 77.80           H  
ATOM   1649  HB3 LYS A 104     -16.486  16.596  31.130  1.00 77.80           H  
ATOM   1650  O   LYS A 104     -15.732  17.232  28.170  1.00 77.80           O  
ATOM   1651  CG  LYS A 104     -17.528  18.062  32.328  1.00 77.80           C  
ATOM   1652  HG2 LYS A 104     -17.517  19.150  32.400  1.00 77.80           H  
ATOM   1653  HG3 LYS A 104     -18.539  17.716  32.114  1.00 77.80           H  
ATOM   1654  CD  LYS A 104     -17.050  17.476  33.654  1.00 77.80           C  
ATOM   1655  HD2 LYS A 104     -16.035  17.819  33.856  1.00 77.80           H  
ATOM   1656  HD3 LYS A 104     -17.072  16.388  33.599  1.00 77.80           H  
ATOM   1657  CE  LYS A 104     -17.996  17.970  34.737  1.00 77.80           C  
ATOM   1658  HE2 LYS A 104     -19.001  17.623  34.496  1.00 77.80           H  
ATOM   1659  HE3 LYS A 104     -17.993  19.059  34.688  1.00 77.80           H  
ATOM   1660  NZ  LYS A 104     -17.589  17.499  36.080  1.00 77.80           N  
ATOM   1661  HZ1 LYS A 104     -17.613  16.489  36.100  1.00 77.80           H  
ATOM   1662  HZ2 LYS A 104     -18.217  17.857  36.786  1.00 77.80           H  
ATOM   1663  HZ3 LYS A 104     -16.650  17.810  36.282  1.00 77.80           H  
ATOM   1664  N   THR A 105     -15.226  19.333  28.771  1.00 67.64           N  
ATOM   1665  H   THR A 105     -15.582  20.153  29.241  1.00 67.64           H  
ATOM   1666  CA  THR A 105     -13.963  19.517  28.029  1.00 67.64           C  
ATOM   1667  HA  THR A 105     -14.193  19.615  26.968  1.00 67.64           H  
ATOM   1668  C   THR A 105     -13.001  18.332  28.161  1.00 67.64           C  
ATOM   1669  CB  THR A 105     -13.249  20.806  28.496  1.00 67.64           C  
ATOM   1670  HB  THR A 105     -12.170  20.657  28.455  1.00 67.64           H  
ATOM   1671  O   THR A 105     -12.307  17.998  27.205  1.00 67.64           O  
ATOM   1672  CG2 THR A 105     -13.589  22.003  27.609  1.00 67.64           C  
ATOM   1673 HG21 THR A 105     -13.093  21.888  26.645  1.00 67.64           H  
ATOM   1674 HG22 THR A 105     -13.239  22.923  28.078  1.00 67.64           H  
ATOM   1675 HG23 THR A 105     -14.664  22.071  27.438  1.00 67.64           H  
ATOM   1676  OG1 THR A 105     -13.604  21.150  29.820  1.00 67.64           O  
ATOM   1677  HG1 THR A 105     -14.454  21.593  29.756  1.00 67.64           H  
ATOM   1678  N   ASN A 106     -13.032  17.610  29.287  1.00 64.26           N  
ATOM   1679  H   ASN A 106     -13.605  17.971  30.036  1.00 64.26           H  
ATOM   1680  CA  ASN A 106     -12.235  16.398  29.520  1.00 64.26           C  
ATOM   1681  HA  ASN A 106     -11.338  16.478  28.907  1.00 64.26           H  
ATOM   1682  C   ASN A 106     -12.903  15.082  29.045  1.00 64.26           C  
ATOM   1683  CB  ASN A 106     -11.764  16.386  30.988  1.00 64.26           C  
ATOM   1684  HB2 ASN A 106     -12.625  16.454  31.652  1.00 64.26           H  
ATOM   1685  HB3 ASN A 106     -11.245  15.449  31.190  1.00 64.26           H  
ATOM   1686  O   ASN A 106     -12.651  14.023  29.615  1.00 64.26           O  
ATOM   1687  CG  ASN A 106     -10.787  17.509  31.304  1.00 64.26           C  
ATOM   1688  ND2 ASN A 106     -10.440  17.689  32.556  1.00 64.26           N  
ATOM   1689 HD21 ASN A 106      -9.789  18.445  32.709  1.00 64.26           H  
ATOM   1690 HD22 ASN A 106     -10.778  17.079  33.286  1.00 64.26           H  
ATOM   1691  OD1 ASN A 106     -10.303  18.231  30.454  1.00 64.26           O  
ATOM   1692  N   ALA A 107     -13.753  15.136  28.014  1.00 60.22           N  
ATOM   1693  H   ALA A 107     -13.959  16.055  27.650  1.00 60.22           H  
ATOM   1694  CA  ALA A 107     -14.393  14.008  27.310  1.00 60.22           C  
ATOM   1695  HA  ALA A 107     -15.052  14.461  26.569  1.00 60.22           H  
ATOM   1696  C   ALA A 107     -15.319  13.085  28.136  1.00 60.22           C  
ATOM   1697  CB  ALA A 107     -13.327  13.232  26.522  1.00 60.22           C  
ATOM   1698  HB1 ALA A 107     -13.809  12.498  25.875  1.00 60.22           H  
ATOM   1699  HB2 ALA A 107     -12.659  12.712  27.209  1.00 60.22           H  
ATOM   1700  HB3 ALA A 107     -12.748  13.918  25.905  1.00 60.22           H  
ATOM   1701  O   ALA A 107     -15.856  12.112  27.606  1.00 60.22           O  
ATOM   1702  N   ALA A 108     -15.549  13.373  29.417  1.00 70.06           N  
ATOM   1703  H   ALA A 108     -15.055  14.155  29.823  1.00 70.06           H  
ATOM   1704  CA  ALA A 108     -16.448  12.581  30.248  1.00 70.06           C  
ATOM   1705  HA  ALA A 108     -16.383  11.539  29.934  1.00 70.06           H  
ATOM   1706  C   ALA A 108     -17.909  13.036  30.086  1.00 70.06           C  
ATOM   1707  CB  ALA A 108     -15.970  12.639  31.703  1.00 70.06           C  
ATOM   1708  HB1 ALA A 108     -14.947  12.269  31.769  1.00 70.06           H  
ATOM   1709  HB2 ALA A 108     -16.616  12.018  32.323  1.00 70.06           H  
ATOM   1710  HB3 ALA A 108     -16.007  13.667  32.065  1.00 70.06           H  
ATOM   1711  O   ALA A 108     -18.242  14.181  30.410  1.00 70.06           O  
ATOM   1712  N   ASN A 109     -18.784  12.106  29.681  1.00 75.73           N  
ATOM   1713  H   ASN A 109     -18.421  11.229  29.335  1.00 75.73           H  
ATOM   1714  CA  ASN A 109     -20.235  12.255  29.811  1.00 75.73           C  
ATOM   1715  HA  ASN A 109     -20.575  13.075  29.178  1.00 75.73           H  
ATOM   1716  C   ASN A 109     -20.565  12.572  31.275  1.00 75.73           C  
ATOM   1717  CB  ASN A 109     -20.964  10.954  29.416  1.00 75.73           C  
ATOM   1718  HB2 ASN A 109     -21.967  10.983  29.841  1.00 75.73           H  
ATOM   1719  HB3 ASN A 109     -20.448  10.101  29.856  1.00 75.73           H  
ATOM   1720  O   ASN A 109     -20.196  11.826  32.184  1.00 75.73           O  
ATOM   1721  CG  ASN A 109     -21.145  10.705  27.929  1.00 75.73           C  
ATOM   1722  ND2 ASN A 109     -21.735   9.587  27.576  1.00 75.73           N  
ATOM   1723 HD21 ASN A 109     -21.815   9.387  26.589  1.00 75.73           H  
ATOM   1724 HD22 ASN A 109     -22.055   8.939  28.281  1.00 75.73           H  
ATOM   1725  OD1 ASN A 109     -20.797  11.473  27.055  1.00 75.73           O  
ATOM   1726  N   SER A 110     -21.272  13.668  31.513  1.00 84.70           N  
ATOM   1727  H   SER A 110     -21.544  14.245  30.730  1.00 84.70           H  
ATOM   1728  CA  SER A 110     -21.734  14.060  32.841  1.00 84.70           C  
ATOM   1729  HA  SER A 110     -21.589  13.239  33.542  1.00 84.70           H  
ATOM   1730  C   SER A 110     -23.226  14.358  32.797  1.00 84.70           C  
ATOM   1731  CB  SER A 110     -20.931  15.260  33.351  1.00 84.70           C  
ATOM   1732  HB2 SER A 110     -20.871  16.014  32.566  1.00 84.70           H  
ATOM   1733  HB3 SER A 110     -21.423  15.689  34.224  1.00 84.70           H  
ATOM   1734  O   SER A 110     -23.753  14.851  31.801  1.00 84.70           O  
ATOM   1735  OG  SER A 110     -19.620  14.861  33.707  1.00 84.70           O  
ATOM   1736  HG  SER A 110     -19.279  14.369  32.956  1.00 84.70           H  
ATOM   1737  N   SER A 111     -23.916  14.068  33.897  1.00 88.56           N  
ATOM   1738  H   SER A 111     -23.440  13.650  34.684  1.00 88.56           H  
ATOM   1739  CA  SER A 111     -25.325  14.413  34.047  1.00 88.56           C  
ATOM   1740  HA  SER A 111     -25.602  15.052  33.209  1.00 88.56           H  
ATOM   1741  C   SER A 111     -25.554  15.207  35.320  1.00 88.56           C  
ATOM   1742  CB  SER A 111     -26.224  13.178  33.989  1.00 88.56           C  
ATOM   1743  HB2 SER A 111     -25.977  12.587  33.107  1.00 88.56           H  
ATOM   1744  HB3 SER A 111     -27.260  13.506  33.909  1.00 88.56           H  
ATOM   1745  O   SER A 111     -25.028  14.844  36.373  1.00 88.56           O  
ATOM   1746  OG  SER A 111     -26.079  12.381  35.151  1.00 88.56           O  
ATOM   1747  HG  SER A 111     -25.614  12.898  35.813  1.00 88.56           H  
ATOM   1748  N   ILE A 112     -26.369  16.252  35.232  1.00 89.59           N  
ATOM   1749  H   ILE A 112     -26.798  16.435  34.337  1.00 89.59           H  
ATOM   1750  CA  ILE A 112     -26.764  17.093  36.364  1.00 89.59           C  
ATOM   1751  HA  ILE A 112     -26.258  16.745  37.264  1.00 89.59           H  
ATOM   1752  C   ILE A 112     -28.262  16.912  36.568  1.00 89.59           C  
ATOM   1753  CB  ILE A 112     -26.354  18.564  36.137  1.00 89.59           C  
ATOM   1754  HB  ILE A 112     -26.875  18.939  35.256  1.00 89.59           H  
ATOM   1755  O   ILE A 112     -29.024  16.877  35.604  1.00 89.59           O  
ATOM   1756  CG1 ILE A 112     -24.828  18.645  35.890  1.00 89.59           C  
ATOM   1757 HG12 ILE A 112     -24.547  17.980  35.073  1.00 89.59           H  
ATOM   1758 HG13 ILE A 112     -24.292  18.324  36.783  1.00 89.59           H  
ATOM   1759  CG2 ILE A 112     -26.753  19.426  37.353  1.00 89.59           C  
ATOM   1760 HG21 ILE A 112     -26.231  19.079  38.245  1.00 89.59           H  
ATOM   1761 HG22 ILE A 112     -27.828  19.388  37.524  1.00 89.59           H  
ATOM   1762 HG23 ILE A 112     -26.489  20.469  37.178  1.00 89.59           H  
ATOM   1763  CD1 ILE A 112     -24.337  20.032  35.485  1.00 89.59           C  
ATOM   1764 HD11 ILE A 112     -23.286  19.972  35.202  1.00 89.59           H  
ATOM   1765 HD12 ILE A 112     -24.433  20.731  36.315  1.00 89.59           H  
ATOM   1766 HD13 ILE A 112     -24.900  20.373  34.616  1.00 89.59           H  
ATOM   1767  N   VAL A 113     -28.691  16.770  37.821  1.00 93.77           N  
ATOM   1768  H   VAL A 113     -28.031  16.863  38.579  1.00 93.77           H  
ATOM   1769  CA  VAL A 113     -30.094  16.521  38.163  1.00 93.77           C  
ATOM   1770  HA  VAL A 113     -30.697  16.655  37.265  1.00 93.77           H  
ATOM   1771  C   VAL A 113     -30.596  17.539  39.175  1.00 93.77           C  
ATOM   1772  CB  VAL A 113     -30.340  15.079  38.649  1.00 93.77           C  
ATOM   1773  HB  VAL A 113     -31.394  14.986  38.909  1.00 93.77           H  
ATOM   1774  O   VAL A 113     -29.908  17.861  40.139  1.00 93.77           O  
ATOM   1775  CG1 VAL A 113     -30.054  14.064  37.537  1.00 93.77           C  
ATOM   1776 HG11 VAL A 113     -30.678  14.304  36.677  1.00 93.77           H  
ATOM   1777 HG12 VAL A 113     -30.290  13.055  37.877  1.00 93.77           H  
ATOM   1778 HG13 VAL A 113     -29.006  14.103  37.242  1.00 93.77           H  
ATOM   1779  CG2 VAL A 113     -29.519  14.681  39.883  1.00 93.77           C  
ATOM   1780 HG21 VAL A 113     -29.753  13.656  40.171  1.00 93.77           H  
ATOM   1781 HG22 VAL A 113     -28.453  14.749  39.665  1.00 93.77           H  
ATOM   1782 HG23 VAL A 113     -29.752  15.339  40.720  1.00 93.77           H  
ATOM   1783  N   ALA A 114     -31.825  17.997  38.979  1.00 93.85           N  
ATOM   1784  H   ALA A 114     -32.306  17.720  38.135  1.00 93.85           H  
ATOM   1785  CA  ALA A 114     -32.599  18.742  39.958  1.00 93.85           C  
ATOM   1786  HA  ALA A 114     -32.046  18.796  40.896  1.00 93.85           H  
ATOM   1787  C   ALA A 114     -33.906  17.983  40.218  1.00 93.85           C  
ATOM   1788  CB  ALA A 114     -32.803  20.172  39.449  1.00 93.85           C  
ATOM   1789  HB1 ALA A 114     -31.838  20.620  39.213  1.00 93.85           H  
ATOM   1790  HB2 ALA A 114     -33.277  20.774  40.224  1.00 93.85           H  
ATOM   1791  HB3 ALA A 114     -33.423  20.167  38.553  1.00 93.85           H  
ATOM   1792  O   ALA A 114     -34.452  17.351  39.312  1.00 93.85           O  
ATOM   1793  N   LYS A 115     -34.395  17.995  41.458  1.00 96.19           N  
ATOM   1794  H   LYS A 115     -33.964  18.594  42.148  1.00 96.19           H  
ATOM   1795  CA  LYS A 115     -35.606  17.269  41.858  1.00 96.19           C  
ATOM   1796  HA  LYS A 115     -36.137  16.929  40.968  1.00 96.19           H  
ATOM   1797  C   LYS A 115     -36.553  18.195  42.602  1.00 96.19           C  
ATOM   1798  CB  LYS A 115     -35.267  16.047  42.723  1.00 96.19           C  
ATOM   1799  HB2 LYS A 115     -34.704  16.382  43.595  1.00 96.19           H  
ATOM   1800  HB3 LYS A 115     -36.198  15.602  43.073  1.00 96.19           H  
ATOM   1801  O   LYS A 115     -36.099  19.074  43.332  1.00 96.19           O  
ATOM   1802  CG  LYS A 115     -34.466  14.970  41.977  1.00 96.19           C  
ATOM   1803  HG2 LYS A 115     -33.537  15.394  41.595  1.00 96.19           H  
ATOM   1804  HG3 LYS A 115     -35.057  14.590  41.144  1.00 96.19           H  
ATOM   1805  CD  LYS A 115     -34.134  13.826  42.942  1.00 96.19           C  
ATOM   1806  HD2 LYS A 115     -35.063  13.395  43.315  1.00 96.19           H  
ATOM   1807  HD3 LYS A 115     -33.575  14.233  43.785  1.00 96.19           H  
ATOM   1808  CE  LYS A 115     -33.298  12.740  42.258  1.00 96.19           C  
ATOM   1809  HE2 LYS A 115     -33.891  12.304  41.453  1.00 96.19           H  
ATOM   1810  HE3 LYS A 115     -32.415  13.206  41.822  1.00 96.19           H  
ATOM   1811  NZ  LYS A 115     -32.899  11.693  43.234  1.00 96.19           N  
ATOM   1812  HZ1 LYS A 115     -32.351  12.098  43.979  1.00 96.19           H  
ATOM   1813  HZ2 LYS A 115     -32.349  10.968  42.796  1.00 96.19           H  
ATOM   1814  HZ3 LYS A 115     -33.714  11.272  43.655  1.00 96.19           H  
ATOM   1815  N   LYS A 116     -37.851  17.965  42.439  1.00 96.62           N  
ATOM   1816  H   LYS A 116     -38.137  17.230  41.808  1.00 96.62           H  
ATOM   1817  CA  LYS A 116     -38.895  18.681  43.166  1.00 96.62           C  
ATOM   1818  HA  LYS A 116     -38.487  19.015  44.120  1.00 96.62           H  
ATOM   1819  C   LYS A 116     -40.056  17.743  43.451  1.00 96.62           C  
ATOM   1820  CB  LYS A 116     -39.324  19.897  42.340  1.00 96.62           C  
ATOM   1821  HB2 LYS A 116     -39.952  19.567  41.512  1.00 96.62           H  
ATOM   1822  HB3 LYS A 116     -38.435  20.366  41.918  1.00 96.62           H  
ATOM   1823  O   LYS A 116     -40.470  16.981  42.581  1.00 96.62           O  
ATOM   1824  CG  LYS A 116     -40.058  20.981  43.124  1.00 96.62           C  
ATOM   1825  HG2 LYS A 116     -40.381  21.708  42.379  1.00 96.62           H  
ATOM   1826  HG3 LYS A 116     -40.925  20.552  43.627  1.00 96.62           H  
ATOM   1827  CD  LYS A 116     -39.193  21.742  44.135  1.00 96.62           C  
ATOM   1828  HD2 LYS A 116     -38.877  21.078  44.939  1.00 96.62           H  
ATOM   1829  HD3 LYS A 116     -38.320  22.144  43.622  1.00 96.62           H  
ATOM   1830  CE  LYS A 116     -40.041  22.888  44.701  1.00 96.62           C  
ATOM   1831  HE2 LYS A 116     -40.480  23.434  43.866  1.00 96.62           H  
ATOM   1832  HE3 LYS A 116     -40.862  22.462  45.278  1.00 96.62           H  
ATOM   1833  NZ  LYS A 116     -39.239  23.815  45.534  1.00 96.62           N  
ATOM   1834  HZ1 LYS A 116     -38.839  23.330  46.325  1.00 96.62           H  
ATOM   1835  HZ2 LYS A 116     -38.502  24.224  44.976  1.00 96.62           H  
ATOM   1836  HZ3 LYS A 116     -39.827  24.565  45.868  1.00 96.62           H  
ATOM   1837  N   GLU A 117     -40.526  17.773  44.686  1.00 95.14           N  
ATOM   1838  H   GLU A 117     -40.167  18.451  45.343  1.00 95.14           H  
ATOM   1839  CA  GLU A 117     -41.655  16.974  45.142  1.00 95.14           C  
ATOM   1840  HA  GLU A 117     -41.747  16.079  44.528  1.00 95.14           H  
ATOM   1841  C   GLU A 117     -42.952  17.763  45.000  1.00 95.14           C  
ATOM   1842  CB  GLU A 117     -41.380  16.520  46.577  1.00 95.14           C  
ATOM   1843  HB2 GLU A 117     -40.416  16.012  46.576  1.00 95.14           H  
ATOM   1844  HB3 GLU A 117     -41.313  17.392  47.226  1.00 95.14           H  
ATOM   1845  O   GLU A 117     -42.982  18.971  45.252  1.00 95.14           O  
ATOM   1846  CG  GLU A 117     -42.445  15.557  47.119  1.00 95.14           C  
ATOM   1847  HG2 GLU A 117     -43.368  16.108  47.301  1.00 95.14           H  
ATOM   1848  HG3 GLU A 117     -42.644  14.800  46.360  1.00 95.14           H  
ATOM   1849  CD  GLU A 117     -41.989  14.866  48.414  1.00 95.14           C  
ATOM   1850  OE1 GLU A 117     -42.597  13.827  48.745  1.00 95.14           O  
ATOM   1851  OE2 GLU A 117     -40.985  15.326  49.008  1.00 95.14           O  
ATOM   1852  N   VAL A 118     -43.999  17.063  44.569  1.00 94.21           N  
ATOM   1853  H   VAL A 118     -43.876  16.085  44.348  1.00 94.21           H  
ATOM   1854  CA  VAL A 118     -45.375  17.546  44.592  1.00 94.21           C  
ATOM   1855  HA  VAL A 118     -45.393  18.610  44.825  1.00 94.21           H  
ATOM   1856  C   VAL A 118     -46.095  16.791  45.702  1.00 94.21           C  
ATOM   1857  CB  VAL A 118     -46.050  17.343  43.226  1.00 94.21           C  
ATOM   1858  HB  VAL A 118     -46.051  16.284  42.970  1.00 94.21           H  
ATOM   1859  O   VAL A 118     -46.269  15.577  45.610  1.00 94.21           O  
ATOM   1860  CG1 VAL A 118     -47.493  17.848  43.262  1.00 94.21           C  
ATOM   1861 HG11 VAL A 118     -47.964  17.691  42.292  1.00 94.21           H  
ATOM   1862 HG12 VAL A 118     -48.063  17.300  44.013  1.00 94.21           H  
ATOM   1863 HG13 VAL A 118     -47.509  18.911  43.504  1.00 94.21           H  
ATOM   1864  CG2 VAL A 118     -45.313  18.107  42.118  1.00 94.21           C  
ATOM   1865 HG21 VAL A 118     -45.331  19.176  42.333  1.00 94.21           H  
ATOM   1866 HG22 VAL A 118     -45.800  17.924  41.161  1.00 94.21           H  
ATOM   1867 HG23 VAL A 118     -44.279  17.770  42.049  1.00 94.21           H  
ATOM   1868  N   GLU A 119     -46.492  17.504  46.751  1.00 88.85           N  
ATOM   1869  H   GLU A 119     -46.352  18.505  46.735  1.00 88.85           H  
ATOM   1870  CA  GLU A 119     -47.223  16.932  47.880  1.00 88.85           C  
ATOM   1871  HA  GLU A 119     -46.830  15.937  48.091  1.00 88.85           H  
ATOM   1872  C   GLU A 119     -48.714  16.801  47.551  1.00 88.85           C  
ATOM   1873  CB  GLU A 119     -47.057  17.792  49.143  1.00 88.85           C  
ATOM   1874  HB2 GLU A 119     -47.310  18.822  48.892  1.00 88.85           H  
ATOM   1875  HB3 GLU A 119     -47.769  17.439  49.889  1.00 88.85           H  
ATOM   1876  O   GLU A 119     -49.306  17.673  46.915  1.00 88.85           O  
ATOM   1877  CG  GLU A 119     -45.654  17.754  49.769  1.00 88.85           C  
ATOM   1878  HG2 GLU A 119     -44.929  18.082  49.025  1.00 88.85           H  
ATOM   1879  HG3 GLU A 119     -45.423  16.723  50.040  1.00 88.85           H  
ATOM   1880  CD  GLU A 119     -45.535  18.649  51.024  1.00 88.85           C  
ATOM   1881  OE1 GLU A 119     -44.390  18.969  51.405  1.00 88.85           O  
ATOM   1882  OE2 GLU A 119     -46.575  19.060  51.616  1.00 88.85           O  
ATOM   1883  N   TYR A 120     -49.352  15.745  48.050  1.00 85.58           N  
ATOM   1884  H   TYR A 120     -48.825  15.068  48.583  1.00 85.58           H  
ATOM   1885  CA  TYR A 120     -50.808  15.621  48.049  1.00 85.58           C  
ATOM   1886  HA  TYR A 120     -51.233  16.275  47.287  1.00 85.58           H  
ATOM   1887  C   TYR A 120     -51.365  16.027  49.414  1.00 85.58           C  
ATOM   1888  CB  TYR A 120     -51.207  14.185  47.706  1.00 85.58           C  
ATOM   1889  HB2 TYR A 120     -50.841  13.513  48.482  1.00 85.58           H  
ATOM   1890  HB3 TYR A 120     -50.729  13.891  46.771  1.00 85.58           H  
ATOM   1891  O   TYR A 120     -50.923  15.499  50.436  1.00 85.58           O  
ATOM   1892  CG  TYR A 120     -52.697  14.001  47.533  1.00 85.58           C  
ATOM   1893  CD1 TYR A 120     -53.452  13.337  48.518  1.00 85.58           C  
ATOM   1894  HD1 TYR A 120     -52.969  12.957  49.406  1.00 85.58           H  
ATOM   1895  CD2 TYR A 120     -53.325  14.492  46.375  1.00 85.58           C  
ATOM   1896  HD2 TYR A 120     -52.743  14.989  45.613  1.00 85.58           H  
ATOM   1897  CE1 TYR A 120     -54.838  13.162  48.340  1.00 85.58           C  
ATOM   1898  HE1 TYR A 120     -55.420  12.627  49.076  1.00 85.58           H  
ATOM   1899  CE2 TYR A 120     -54.709  14.331  46.200  1.00 85.58           C  
ATOM   1900  HE2 TYR A 120     -55.196  14.705  45.312  1.00 85.58           H  
ATOM   1901  OH  TYR A 120     -56.804  13.528  46.983  1.00 85.58           O  
ATOM   1902  HH  TYR A 120     -57.285  13.164  47.730  1.00 85.58           H  
ATOM   1903  CZ  TYR A 120     -55.470  13.672  47.184  1.00 85.58           C  
ATOM   1904  N   ARG A 121     -52.357  16.924  49.457  1.00 76.22           N  
ATOM   1905  H   ARG A 121     -52.680  17.317  48.585  1.00 76.22           H  
ATOM   1906  CA  ARG A 121     -53.098  17.231  50.693  1.00 76.22           C  
ATOM   1907  HA  ARG A 121     -52.925  16.434  51.416  1.00 76.22           H  
ATOM   1908  C   ARG A 121     -54.593  17.286  50.436  1.00 76.22           C  
ATOM   1909  CB  ARG A 121     -52.647  18.558  51.324  1.00 76.22           C  
ATOM   1910  HB2 ARG A 121     -53.328  18.793  52.142  1.00 76.22           H  
ATOM   1911  HB3 ARG A 121     -52.715  19.354  50.583  1.00 76.22           H  
ATOM   1912  O   ARG A 121     -55.051  18.106  49.656  1.00 76.22           O  
ATOM   1913  CG  ARG A 121     -51.226  18.502  51.893  1.00 76.22           C  
ATOM   1914  HG2 ARG A 121     -51.122  17.642  52.554  1.00 76.22           H  
ATOM   1915  HG3 ARG A 121     -50.520  18.395  51.070  1.00 76.22           H  
ATOM   1916  CD  ARG A 121     -50.915  19.782  52.676  1.00 76.22           C  
ATOM   1917  HD2 ARG A 121     -51.276  20.642  52.111  1.00 76.22           H  
ATOM   1918  HD3 ARG A 121     -51.435  19.744  53.633  1.00 76.22           H  
ATOM   1919  NE  ARG A 121     -49.467  19.919  52.891  1.00 76.22           N  
ATOM   1920  HE  ARG A 121     -48.860  19.228  52.474  1.00 76.22           H  
ATOM   1921  NH1 ARG A 121     -49.457  21.947  53.971  1.00 76.22           N  
ATOM   1922 HH11 ARG A 121     -50.466  21.951  53.944  1.00 76.22           H  
ATOM   1923 HH12 ARG A 121     -48.926  22.695  54.393  1.00 76.22           H  
ATOM   1924  NH2 ARG A 121     -47.533  20.885  53.497  1.00 76.22           N  
ATOM   1925 HH21 ARG A 121     -46.969  21.625  53.888  1.00 76.22           H  
ATOM   1926 HH22 ARG A 121     -47.069  20.178  52.945  1.00 76.22           H  
ATOM   1927  CZ  ARG A 121     -48.830  20.919  53.460  1.00 76.22           C  
ATOM   1928  N   THR A 122     -55.349  16.522  51.214  1.00 68.97           N  
ATOM   1929  H   THR A 122     -54.899  15.849  51.819  1.00 68.97           H  
ATOM   1930  CA  THR A 122     -56.811  16.612  51.321  1.00 68.97           C  
ATOM   1931  HA  THR A 122     -57.249  16.783  50.338  1.00 68.97           H  
ATOM   1932  C   THR A 122     -57.177  17.789  52.231  1.00 68.97           C  
ATOM   1933  CB  THR A 122     -57.364  15.292  51.888  1.00 68.97           C  
ATOM   1934  HB  THR A 122     -58.440  15.383  52.036  1.00 68.97           H  
ATOM   1935  O   THR A 122     -57.489  17.606  53.408  1.00 68.97           O  
ATOM   1936  CG2 THR A 122     -57.087  14.107  50.968  1.00 68.97           C  
ATOM   1937 HG21 THR A 122     -57.586  13.222  51.363  1.00 68.97           H  
ATOM   1938 HG22 THR A 122     -57.481  14.319  49.974  1.00 68.97           H  
ATOM   1939 HG23 THR A 122     -56.015  13.918  50.910  1.00 68.97           H  
ATOM   1940  OG1 THR A 122     -56.734  15.006  53.121  1.00 68.97           O  
ATOM   1941  HG1 THR A 122     -57.028  15.699  53.717  1.00 68.97           H  
ATOM   1942  N   ASN A 123     -56.986  19.030  51.780  1.00 61.55           N  
ATOM   1943  H   ASN A 123     -56.722  19.164  50.815  1.00 61.55           H  
ATOM   1944  CA  ASN A 123     -57.009  20.158  52.713  1.00 61.55           C  
ATOM   1945  HA  ASN A 123     -56.728  19.779  53.695  1.00 61.55           H  
ATOM   1946  C   ASN A 123     -58.417  20.752  52.876  1.00 61.55           C  
ATOM   1947  CB  ASN A 123     -55.919  21.178  52.348  1.00 61.55           C  
ATOM   1948  HB2 ASN A 123     -55.022  20.644  52.033  1.00 61.55           H  
ATOM   1949  HB3 ASN A 123     -56.251  21.796  51.514  1.00 61.55           H  
ATOM   1950  O   ASN A 123     -58.796  21.675  52.155  1.00 61.55           O  
ATOM   1951  CG  ASN A 123     -55.539  22.059  53.528  1.00 61.55           C  
ATOM   1952  ND2 ASN A 123     -54.597  22.951  53.340  1.00 61.55           N  
ATOM   1953 HD21 ASN A 123     -54.375  23.556  54.119  1.00 61.55           H  
ATOM   1954 HD22 ASN A 123     -54.209  23.083  52.417  1.00 61.55           H  
ATOM   1955  OD1 ASN A 123     -56.067  21.967  54.628  1.00 61.55           O  
ATOM   1956  N   THR A 124     -59.147  20.308  53.906  1.00 62.22           N  
ATOM   1957  H   THR A 124     -58.857  19.463  54.378  1.00 62.22           H  
ATOM   1958  CA  THR A 124     -60.391  20.944  54.387  1.00 62.22           C  
ATOM   1959  HA  THR A 124     -61.172  20.784  53.645  1.00 62.22           H  
ATOM   1960  C   THR A 124     -60.217  22.461  54.579  1.00 62.22           C  
ATOM   1961  CB  THR A 124     -60.835  20.321  55.729  1.00 62.22           C  
ATOM   1962  HB  THR A 124     -60.327  20.830  56.548  1.00 62.22           H  
ATOM   1963  O   THR A 124     -61.145  23.231  54.357  1.00 62.22           O  
ATOM   1964  CG2 THR A 124     -62.343  20.410  55.950  1.00 62.22           C  
ATOM   1965 HG21 THR A 124     -62.603  19.987  56.921  1.00 62.22           H  
ATOM   1966 HG22 THR A 124     -62.656  21.454  55.929  1.00 62.22           H  
ATOM   1967 HG23 THR A 124     -62.866  19.866  55.164  1.00 62.22           H  
ATOM   1968  OG1 THR A 124     -60.491  18.954  55.791  1.00 62.22           O  
ATOM   1969  HG1 THR A 124     -61.047  18.532  56.450  1.00 62.22           H  
ATOM   1970  N   THR A 125     -59.004  22.914  54.924  1.00 58.19           N  
ATOM   1971  H   THR A 125     -58.278  22.231  55.090  1.00 58.19           H  
ATOM   1972  CA  THR A 125     -58.656  24.332  55.127  1.00 58.19           C  
ATOM   1973  HA  THR A 125     -59.420  24.785  55.759  1.00 58.19           H  
ATOM   1974  C   THR A 125     -58.597  25.140  53.827  1.00 58.19           C  
ATOM   1975  CB  THR A 125     -57.299  24.483  55.838  1.00 58.19           C  
ATOM   1976  HB  THR A 125     -56.498  24.422  55.101  1.00 58.19           H  
ATOM   1977  O   THR A 125     -58.973  26.308  53.830  1.00 58.19           O  
ATOM   1978  CG2 THR A 125     -57.167  25.816  56.569  1.00 58.19           C  
ATOM   1979 HG21 THR A 125     -57.945  25.899  57.327  1.00 58.19           H  
ATOM   1980 HG22 THR A 125     -56.190  25.871  57.050  1.00 58.19           H  
ATOM   1981 HG23 THR A 125     -57.258  26.643  55.865  1.00 58.19           H  
ATOM   1982  OG1 THR A 125     -57.095  23.462  56.789  1.00 58.19           O  
ATOM   1983  HG1 THR A 125     -56.670  22.739  56.322  1.00 58.19           H  
ATOM   1984  N   ALA A 126     -58.157  24.544  52.712  1.00 55.07           N  
ATOM   1985  H   ALA A 126     -58.005  23.546  52.718  1.00 55.07           H  
ATOM   1986  CA  ALA A 126     -58.106  25.238  51.420  1.00 55.07           C  
ATOM   1987  HA  ALA A 126     -57.647  26.217  51.558  1.00 55.07           H  
ATOM   1988  C   ALA A 126     -59.518  25.476  50.864  1.00 55.07           C  
ATOM   1989  CB  ALA A 126     -57.233  24.432  50.454  1.00 55.07           C  
ATOM   1990  HB1 ALA A 126     -56.228  24.322  50.862  1.00 55.07           H  
ATOM   1991  HB2 ALA A 126     -57.671  23.448  50.284  1.00 55.07           H  
ATOM   1992  HB3 ALA A 126     -57.169  24.964  49.505  1.00 55.07           H  
ATOM   1993  O   ALA A 126     -59.799  26.540  50.318  1.00 55.07           O  
ATOM   1994  N   LEU A 127     -60.431  24.531  51.119  1.00 57.26           N  
ATOM   1995  H   LEU A 127     -60.121  23.664  51.534  1.00 57.26           H  
ATOM   1996  CA  LEU A 127     -61.858  24.698  50.854  1.00 57.26           C  
ATOM   1997  HA  LEU A 127     -61.981  24.936  49.797  1.00 57.26           H  
ATOM   1998  C   LEU A 127     -62.446  25.870  51.669  1.00 57.26           C  
ATOM   1999  CB  LEU A 127     -62.574  23.369  51.174  1.00 57.26           C  
ATOM   2000  HB2 LEU A 127     -62.944  23.411  52.198  1.00 57.26           H  
ATOM   2001  HB3 LEU A 127     -61.872  22.536  51.121  1.00 57.26           H  
ATOM   2002  O   LEU A 127     -63.212  26.668  51.140  1.00 57.26           O  
ATOM   2003  CG  LEU A 127     -63.743  23.077  50.217  1.00 57.26           C  
ATOM   2004  HG  LEU A 127     -64.261  24.005  49.976  1.00 57.26           H  
ATOM   2005  CD1 LEU A 127     -63.237  22.422  48.929  1.00 57.26           C  
ATOM   2006 HD11 LEU A 127     -64.074  22.241  48.254  1.00 57.26           H  
ATOM   2007 HD12 LEU A 127     -62.532  23.084  48.427  1.00 57.26           H  
ATOM   2008 HD13 LEU A 127     -62.746  21.474  49.146  1.00 57.26           H  
ATOM   2009  CD2 LEU A 127     -64.744  22.128  50.876  1.00 57.26           C  
ATOM   2010 HD21 LEU A 127     -65.154  22.590  51.775  1.00 57.26           H  
ATOM   2011 HD22 LEU A 127     -65.561  21.923  50.184  1.00 57.26           H  
ATOM   2012 HD23 LEU A 127     -64.254  21.191  51.137  1.00 57.26           H  
ATOM   2013  N   ILE A 128     -62.052  26.014  52.945  1.00 64.29           N  
ATOM   2014  H   ILE A 128     -61.440  25.306  53.325  1.00 64.29           H  
ATOM   2015  CA  ILE A 128     -62.493  27.115  53.825  1.00 64.29           C  
ATOM   2016  HA  ILE A 128     -63.581  27.166  53.782  1.00 64.29           H  
ATOM   2017  C   ILE A 128     -61.978  28.479  53.341  1.00 64.29           C  
ATOM   2018  CB  ILE A 128     -62.086  26.849  55.298  1.00 64.29           C  
ATOM   2019  HB  ILE A 128     -61.023  26.609  55.325  1.00 64.29           H  
ATOM   2020  O   ILE A 128     -62.736  29.448  53.377  1.00 64.29           O  
ATOM   2021  CG1 ILE A 128     -62.877  25.652  55.872  1.00 64.29           C  
ATOM   2022 HG12 ILE A 128     -62.886  24.837  55.148  1.00 64.29           H  
ATOM   2023 HG13 ILE A 128     -63.914  25.946  56.029  1.00 64.29           H  
ATOM   2024  CG2 ILE A 128     -62.314  28.087  56.193  1.00 64.29           C  
ATOM   2025 HG21 ILE A 128     -62.063  27.864  57.230  1.00 64.29           H  
ATOM   2026 HG22 ILE A 128     -61.667  28.905  55.875  1.00 64.29           H  
ATOM   2027 HG23 ILE A 128     -63.354  28.405  56.127  1.00 64.29           H  
ATOM   2028  CD1 ILE A 128     -62.310  25.098  57.188  1.00 64.29           C  
ATOM   2029 HD11 ILE A 128     -62.428  25.819  57.997  1.00 64.29           H  
ATOM   2030 HD12 ILE A 128     -62.852  24.191  57.454  1.00 64.29           H  
ATOM   2031 HD13 ILE A 128     -61.255  24.851  57.068  1.00 64.29           H  
ATOM   2032  N   GLU A 129     -60.719  28.583  52.908  1.00 59.96           N  
ATOM   2033  H   GLU A 129     -60.129  27.763  52.918  1.00 59.96           H  
ATOM   2034  CA  GLU A 129     -60.166  29.837  52.370  1.00 59.96           C  
ATOM   2035  HA  GLU A 129     -60.385  30.646  53.067  1.00 59.96           H  
ATOM   2036  C   GLU A 129     -60.834  30.248  51.056  1.00 59.96           C  
ATOM   2037  CB  GLU A 129     -58.640  29.745  52.199  1.00 59.96           C  
ATOM   2038  HB2 GLU A 129     -58.367  28.737  51.884  1.00 59.96           H  
ATOM   2039  HB3 GLU A 129     -58.324  30.429  51.411  1.00 59.96           H  
ATOM   2040  O   GLU A 129     -61.161  31.422  50.891  1.00 59.96           O  
ATOM   2041  CG  GLU A 129     -57.871  30.106  53.481  1.00 59.96           C  
ATOM   2042  HG2 GLU A 129     -56.803  30.004  53.287  1.00 59.96           H  
ATOM   2043  HG3 GLU A 129     -58.136  29.387  54.256  1.00 59.96           H  
ATOM   2044  CD  GLU A 129     -58.159  31.535  53.980  1.00 59.96           C  
ATOM   2045  OE1 GLU A 129     -58.275  31.702  55.220  1.00 59.96           O  
ATOM   2046  OE2 GLU A 129     -58.361  32.443  53.150  1.00 59.96           O  
ATOM   2047  N   GLU A 130     -61.151  29.305  50.165  1.00 60.72           N  
ATOM   2048  H   GLU A 130     -60.825  28.358  50.296  1.00 60.72           H  
ATOM   2049  CA  GLU A 130     -61.879  29.638  48.935  1.00 60.72           C  
ATOM   2050  HA  GLU A 130     -61.385  30.501  48.491  1.00 60.72           H  
ATOM   2051  C   GLU A 130     -63.324  30.074  49.235  1.00 60.72           C  
ATOM   2052  CB  GLU A 130     -61.793  28.463  47.946  1.00 60.72           C  
ATOM   2053  HB2 GLU A 130     -62.458  27.667  48.283  1.00 60.72           H  
ATOM   2054  HB3 GLU A 130     -60.778  28.068  47.944  1.00 60.72           H  
ATOM   2055  O   GLU A 130     -63.813  31.056  48.672  1.00 60.72           O  
ATOM   2056  CG  GLU A 130     -62.162  28.850  46.502  1.00 60.72           C  
ATOM   2057  HG2 GLU A 130     -62.156  27.941  45.901  1.00 60.72           H  
ATOM   2058  HG3 GLU A 130     -63.181  29.237  46.494  1.00 60.72           H  
ATOM   2059  CD  GLU A 130     -61.218  29.884  45.841  1.00 60.72           C  
ATOM   2060  OE1 GLU A 130     -61.501  30.294  44.694  1.00 60.72           O  
ATOM   2061  OE2 GLU A 130     -60.223  30.322  46.465  1.00 60.72           O  
ATOM   2062  N   ILE A 131     -63.976  29.449  50.226  1.00 61.97           N  
ATOM   2063  H   ILE A 131     -63.544  28.629  50.628  1.00 61.97           H  
ATOM   2064  CA  ILE A 131     -65.270  29.910  50.757  1.00 61.97           C  
ATOM   2065  HA  ILE A 131     -65.970  29.985  49.925  1.00 61.97           H  
ATOM   2066  C   ILE A 131     -65.152  31.323  51.361  1.00 61.97           C  
ATOM   2067  CB  ILE A 131     -65.836  28.884  51.771  1.00 61.97           C  
ATOM   2068  HB  ILE A 131     -65.055  28.647  52.494  1.00 61.97           H  
ATOM   2069  O   ILE A 131     -66.042  32.153  51.158  1.00 61.97           O  
ATOM   2070  CG1 ILE A 131     -66.261  27.579  51.057  1.00 61.97           C  
ATOM   2071 HG12 ILE A 131     -65.499  27.288  50.334  1.00 61.97           H  
ATOM   2072 HG13 ILE A 131     -67.177  27.756  50.494  1.00 61.97           H  
ATOM   2073  CG2 ILE A 131     -67.045  29.455  52.543  1.00 61.97           C  
ATOM   2074 HG21 ILE A 131     -67.459  28.704  53.216  1.00 61.97           H  
ATOM   2075 HG22 ILE A 131     -66.740  30.308  53.150  1.00 61.97           H  
ATOM   2076 HG23 ILE A 131     -67.815  29.769  51.838  1.00 61.97           H  
ATOM   2077  CD1 ILE A 131     -66.480  26.393  52.009  1.00 61.97           C  
ATOM   2078 HD11 ILE A 131     -66.652  25.492  51.421  1.00 61.97           H  
ATOM   2079 HD12 ILE A 131     -67.349  26.560  52.645  1.00 61.97           H  
ATOM   2080 HD13 ILE A 131     -65.595  26.242  52.629  1.00 61.97           H  
ATOM   2081  N   ARG A 132     -64.069  31.642  52.091  1.00 64.36           N  
ATOM   2082  H   ARG A 132     -63.368  30.927  52.223  1.00 64.36           H  
ATOM   2083  CA  ARG A 132     -63.826  32.998  52.624  1.00 64.36           C  
ATOM   2084  HA  ARG A 132     -64.714  33.342  53.154  1.00 64.36           H  
ATOM   2085  C   ARG A 132     -63.597  34.009  51.509  1.00 64.36           C  
ATOM   2086  CB  ARG A 132     -62.618  33.037  53.571  1.00 64.36           C  
ATOM   2087  HB2 ARG A 132     -61.794  32.465  53.145  1.00 64.36           H  
ATOM   2088  HB3 ARG A 132     -62.285  34.070  53.667  1.00 64.36           H  
ATOM   2089  O   ARG A 132     -64.152  35.101  51.583  1.00 64.36           O  
ATOM   2090  CG  ARG A 132     -62.938  32.520  54.972  1.00 64.36           C  
ATOM   2091  HG2 ARG A 132     -63.750  33.105  55.406  1.00 64.36           H  
ATOM   2092  HG3 ARG A 132     -63.236  31.473  54.919  1.00 64.36           H  
ATOM   2093  CD  ARG A 132     -61.684  32.660  55.837  1.00 64.36           C  
ATOM   2094  HD2 ARG A 132     -60.861  32.171  55.316  1.00 64.36           H  
ATOM   2095  HD3 ARG A 132     -61.430  33.715  55.945  1.00 64.36           H  
ATOM   2096  NE  ARG A 132     -61.886  32.056  57.165  1.00 64.36           N  
ATOM   2097  HE  ARG A 132     -62.792  32.185  57.592  1.00 64.36           H  
ATOM   2098  NH1 ARG A 132     -59.808  31.063  57.366  1.00 64.36           N  
ATOM   2099 HH11 ARG A 132     -59.463  31.468  56.507  1.00 64.36           H  
ATOM   2100 HH12 ARG A 132     -59.147  30.476  57.853  1.00 64.36           H  
ATOM   2101  NH2 ARG A 132     -61.341  30.757  58.943  1.00 64.36           N  
ATOM   2102 HH21 ARG A 132     -60.663  30.179  59.418  1.00 64.36           H  
ATOM   2103 HH22 ARG A 132     -62.267  30.888  59.324  1.00 64.36           H  
ATOM   2104  CZ  ARG A 132     -61.010  31.304  57.806  1.00 64.36           C  
ATOM   2105  N   ARG A 133     -62.821  33.656  50.485  1.00 61.54           N  
ATOM   2106  H   ARG A 133     -62.373  32.752  50.528  1.00 61.54           H  
ATOM   2107  CA  ARG A 133     -62.530  34.519  49.338  1.00 61.54           C  
ATOM   2108  HA  ARG A 133     -62.115  35.457  49.708  1.00 61.54           H  
ATOM   2109  C   ARG A 133     -63.803  34.864  48.569  1.00 61.54           C  
ATOM   2110  CB  ARG A 133     -61.490  33.820  48.453  1.00 61.54           C  
ATOM   2111  HB2 ARG A 133     -60.705  33.393  49.076  1.00 61.54           H  
ATOM   2112  HB3 ARG A 133     -61.963  33.012  47.895  1.00 61.54           H  
ATOM   2113  O   ARG A 133     -64.032  36.040  48.291  1.00 61.54           O  
ATOM   2114  CG  ARG A 133     -60.847  34.818  47.491  1.00 61.54           C  
ATOM   2115  HG2 ARG A 133     -60.260  35.541  48.058  1.00 61.54           H  
ATOM   2116  HG3 ARG A 133     -61.620  35.343  46.931  1.00 61.54           H  
ATOM   2117  CD  ARG A 133     -59.948  34.079  46.505  1.00 61.54           C  
ATOM   2118  HD2 ARG A 133     -59.186  33.526  47.055  1.00 61.54           H  
ATOM   2119  HD3 ARG A 133     -60.557  33.359  45.958  1.00 61.54           H  
ATOM   2120  NE  ARG A 133     -59.306  35.029  45.579  1.00 61.54           N  
ATOM   2121  HE  ARG A 133     -59.218  35.984  45.895  1.00 61.54           H  
ATOM   2122  NH1 ARG A 133     -58.922  33.518  43.900  1.00 61.54           N  
ATOM   2123 HH11 ARG A 133     -59.374  32.800  44.449  1.00 61.54           H  
ATOM   2124 HH12 ARG A 133     -58.606  33.276  42.972  1.00 61.54           H  
ATOM   2125  NH2 ARG A 133     -58.287  35.653  43.647  1.00 61.54           N  
ATOM   2126 HH21 ARG A 133     -58.235  36.604  43.984  1.00 61.54           H  
ATOM   2127 HH22 ARG A 133     -57.947  35.409  42.728  1.00 61.54           H  
ATOM   2128  CZ  ARG A 133     -58.842  34.728  44.382  1.00 61.54           C  
ATOM   2129  N   LEU A 134     -64.665  33.874  48.328  1.00 58.98           N  
ATOM   2130  H   LEU A 134     -64.378  32.930  48.543  1.00 58.98           H  
ATOM   2131  CA  LEU A 134     -65.988  34.078  47.730  1.00 58.98           C  
ATOM   2132  HA  LEU A 134     -65.869  34.614  46.788  1.00 58.98           H  
ATOM   2133  C   LEU A 134     -66.886  34.968  48.608  1.00 58.98           C  
ATOM   2134  CB  LEU A 134     -66.629  32.706  47.447  1.00 58.98           C  
ATOM   2135  HB2 LEU A 134     -66.563  32.099  48.350  1.00 58.98           H  
ATOM   2136  HB3 LEU A 134     -67.686  32.848  47.221  1.00 58.98           H  
ATOM   2137  O   LEU A 134     -67.594  35.819  48.081  1.00 58.98           O  
ATOM   2138  CG  LEU A 134     -65.977  31.943  46.274  1.00 58.98           C  
ATOM   2139  HG  LEU A 134     -64.893  31.942  46.389  1.00 58.98           H  
ATOM   2140  CD1 LEU A 134     -66.462  30.494  46.260  1.00 58.98           C  
ATOM   2141 HD11 LEU A 134     -67.545  30.457  46.136  1.00 58.98           H  
ATOM   2142 HD12 LEU A 134     -66.180  30.008  47.194  1.00 58.98           H  
ATOM   2143 HD13 LEU A 134     -65.983  29.958  45.440  1.00 58.98           H  
ATOM   2144  CD2 LEU A 134     -66.323  32.574  44.922  1.00 58.98           C  
ATOM   2145 HD21 LEU A 134     -65.922  33.586  44.861  1.00 58.98           H  
ATOM   2146 HD22 LEU A 134     -67.404  32.603  44.785  1.00 58.98           H  
ATOM   2147 HD23 LEU A 134     -65.876  31.983  44.123  1.00 58.98           H  
ATOM   2148  N   LYS A 135     -66.788  34.865  49.942  1.00 61.07           N  
ATOM   2149  H   LYS A 135     -66.232  34.108  50.312  1.00 61.07           H  
ATOM   2150  CA  LYS A 135     -67.510  35.750  50.878  1.00 61.07           C  
ATOM   2151  HA  LYS A 135     -68.529  35.867  50.508  1.00 61.07           H  
ATOM   2152  C   LYS A 135     -66.978  37.186  50.963  1.00 61.07           C  
ATOM   2153  CB  LYS A 135     -67.551  35.117  52.281  1.00 61.07           C  
ATOM   2154  HB2 LYS A 135     -66.750  34.387  52.397  1.00 61.07           H  
ATOM   2155  HB3 LYS A 135     -67.408  35.893  53.032  1.00 61.07           H  
ATOM   2156  O   LYS A 135     -67.733  38.076  51.343  1.00 61.07           O  
ATOM   2157  CG  LYS A 135     -68.908  34.455  52.534  1.00 61.07           C  
ATOM   2158  HG2 LYS A 135     -69.059  33.651  51.813  1.00 61.07           H  
ATOM   2159  HG3 LYS A 135     -69.692  35.200  52.398  1.00 61.07           H  
ATOM   2160  CD  LYS A 135     -68.997  33.892  53.956  1.00 61.07           C  
ATOM   2161  HD2 LYS A 135     -68.295  33.064  54.055  1.00 61.07           H  
ATOM   2162  HD3 LYS A 135     -68.752  34.676  54.673  1.00 61.07           H  
ATOM   2163  CE  LYS A 135     -70.432  33.411  54.183  1.00 61.07           C  
ATOM   2164  HE2 LYS A 135     -70.678  32.690  53.403  1.00 61.07           H  
ATOM   2165  HE3 LYS A 135     -71.105  34.259  54.052  1.00 61.07           H  
ATOM   2166  NZ  LYS A 135     -70.617  32.802  55.521  1.00 61.07           N  
ATOM   2167  HZ1 LYS A 135     -71.576  32.503  55.619  1.00 61.07           H  
ATOM   2168  HZ2 LYS A 135     -70.021  31.992  55.618  1.00 61.07           H  
ATOM   2169  HZ3 LYS A 135     -70.411  33.474  56.247  1.00 61.07           H  
ATOM   2170  N   VAL A 136     -65.700  37.447  50.674  1.00 54.26           N  
ATOM   2171  H   VAL A 136     -65.103  36.672  50.420  1.00 54.26           H  
ATOM   2172  CA  VAL A 136     -65.131  38.811  50.759  1.00 54.26           C  
ATOM   2173  HA  VAL A 136     -65.567  39.311  51.624  1.00 54.26           H  
ATOM   2174  C   VAL A 136     -65.532  39.669  49.558  1.00 54.26           C  
ATOM   2175  CB  VAL A 136     -63.605  38.777  50.983  1.00 54.26           C  
ATOM   2176  HB  VAL A 136     -63.149  38.103  50.258  1.00 54.26           H  
ATOM   2177  O   VAL A 136     -65.698  40.877  49.715  1.00 54.26           O  
ATOM   2178  CG1 VAL A 136     -62.934  40.154  50.863  1.00 54.26           C  
ATOM   2179 HG11 VAL A 136     -61.880  40.081  51.128  1.00 54.26           H  
ATOM   2180 HG12 VAL A 136     -63.425  40.873  51.518  1.00 54.26           H  
ATOM   2181 HG13 VAL A 136     -62.997  40.512  49.835  1.00 54.26           H  
ATOM   2182  CG2 VAL A 136     -63.293  38.277  52.402  1.00 54.26           C  
ATOM   2183 HG21 VAL A 136     -63.782  37.320  52.586  1.00 54.26           H  
ATOM   2184 HG22 VAL A 136     -63.647  38.998  53.139  1.00 54.26           H  
ATOM   2185 HG23 VAL A 136     -62.218  38.142  52.514  1.00 54.26           H  
ATOM   2186  N   VAL A 137     -65.782  39.064  48.393  1.00 50.61           N  
ATOM   2187  H   VAL A 137     -65.651  38.065  48.322  1.00 50.61           H  
ATOM   2188  CA  VAL A 137     -66.293  39.791  47.215  1.00 50.61           C  
ATOM   2189  HA  VAL A 137     -65.653  40.656  47.043  1.00 50.61           H  
ATOM   2190  C   VAL A 137     -67.702  40.354  47.462  1.00 50.61           C  
ATOM   2191  CB  VAL A 137     -66.220  38.902  45.957  1.00 50.61           C  
ATOM   2192  HB  VAL A 137     -66.817  38.003  46.115  1.00 50.61           H  
ATOM   2193  O   VAL A 137     -68.070  41.366  46.878  1.00 50.61           O  
ATOM   2194  CG1 VAL A 137     -66.723  39.612  44.694  1.00 50.61           C  
ATOM   2195 HG11 VAL A 137     -66.193  40.554  44.552  1.00 50.61           H  
ATOM   2196 HG12 VAL A 137     -67.790  39.816  44.780  1.00 50.61           H  
ATOM   2197 HG13 VAL A 137     -66.577  38.975  43.821  1.00 50.61           H  
ATOM   2198  CG2 VAL A 137     -64.765  38.488  45.680  1.00 50.61           C  
ATOM   2199 HG21 VAL A 137     -64.724  37.869  44.784  1.00 50.61           H  
ATOM   2200 HG22 VAL A 137     -64.370  37.902  46.510  1.00 50.61           H  
ATOM   2201 HG23 VAL A 137     -64.146  39.374  45.536  1.00 50.61           H  
ATOM   2202  N   GLU A 138     -68.450  39.791  48.410  1.00 49.57           N  
ATOM   2203  H   GLU A 138     -68.119  38.945  48.852  1.00 49.57           H  
ATOM   2204  CA  GLU A 138     -69.803  40.243  48.755  1.00 49.57           C  
ATOM   2205  HA  GLU A 138     -70.290  40.583  47.841  1.00 49.57           H  
ATOM   2206  C   GLU A 138     -69.844  41.438  49.729  1.00 49.57           C  
ATOM   2207  CB  GLU A 138     -70.587  39.035  49.296  1.00 49.57           C  
ATOM   2208  HB2 GLU A 138     -70.021  38.120  49.120  1.00 49.57           H  
ATOM   2209  HB3 GLU A 138     -70.722  39.139  50.373  1.00 49.57           H  
ATOM   2210  O   GLU A 138     -70.911  41.984  49.993  1.00 49.57           O  
ATOM   2211  CG  GLU A 138     -71.950  38.884  48.607  1.00 49.57           C  
ATOM   2212  HG2 GLU A 138     -72.553  39.767  48.820  1.00 49.57           H  
ATOM   2213  HG3 GLU A 138     -71.788  38.832  47.530  1.00 49.57           H  
ATOM   2214  CD  GLU A 138     -72.709  37.625  49.060  1.00 49.57           C  
ATOM   2215  OE1 GLU A 138     -73.720  37.297  48.402  1.00 49.57           O  
ATOM   2216  OE2 GLU A 138     -72.282  36.985  50.055  1.00 49.57           O  
ATOM   2217  N   LYS A 139     -68.705  41.884  50.284  1.00 43.83           N  
ATOM   2218  H   LYS A 139     -67.840  41.450  49.996  1.00 43.83           H  
ATOM   2219  CA  LYS A 139     -68.683  42.931  51.329  1.00 43.83           C  
ATOM   2220  HA  LYS A 139     -69.694  42.992  51.732  1.00 43.83           H  
ATOM   2221  C   LYS A 139     -68.475  44.370  50.846  1.00 43.83           C  
ATOM   2222  CB  LYS A 139     -67.759  42.522  52.489  1.00 43.83           C  
ATOM   2223  HB2 LYS A 139     -67.014  41.804  52.145  1.00 43.83           H  
ATOM   2224  HB3 LYS A 139     -67.228  43.393  52.875  1.00 43.83           H  
ATOM   2225  O   LYS A 139     -68.333  45.252  51.691  1.00 43.83           O  
ATOM   2226  CG  LYS A 139     -68.594  41.914  53.622  1.00 43.83           C  
ATOM   2227  HG2 LYS A 139     -69.398  42.601  53.886  1.00 43.83           H  
ATOM   2228  HG3 LYS A 139     -69.027  40.971  53.287  1.00 43.83           H  
ATOM   2229  CD  LYS A 139     -67.734  41.678  54.863  1.00 43.83           C  
ATOM   2230  HD2 LYS A 139     -67.287  42.624  55.169  1.00 43.83           H  
ATOM   2231  HD3 LYS A 139     -66.946  40.964  54.622  1.00 43.83           H  
ATOM   2232  CE  LYS A 139     -68.621  41.133  55.983  1.00 43.83           C  
ATOM   2233  HE2 LYS A 139     -69.453  41.823  56.125  1.00 43.83           H  
ATOM   2234  HE3 LYS A 139     -69.035  40.178  55.661  1.00 43.83           H  
ATOM   2235  NZ  LYS A 139     -67.853  40.985  57.241  1.00 43.83           N  
ATOM   2236  HZ1 LYS A 139     -68.452  40.635  57.976  1.00 43.83           H  
ATOM   2237  HZ2 LYS A 139     -67.081  40.350  57.100  1.00 43.83           H  
ATOM   2238  HZ3 LYS A 139     -67.487  41.884  57.520  1.00 43.83           H  
ATOM   2239  N   ASN A 140     -68.506  44.623  49.538  1.00 40.87           N  
ATOM   2240  H   ASN A 140     -68.677  43.855  48.904  1.00 40.87           H  
ATOM   2241  CA  ASN A 140     -68.405  45.982  48.990  1.00 40.87           C  
ATOM   2242  HA  ASN A 140     -68.046  46.634  49.786  1.00 40.87           H  
ATOM   2243  C   ASN A 140     -69.738  46.654  48.630  1.00 40.87           C  
ATOM   2244  CB  ASN A 140     -67.358  46.036  47.861  1.00 40.87           C  
ATOM   2245  HB2 ASN A 140     -67.739  46.653  47.048  1.00 40.87           H  
ATOM   2246  HB3 ASN A 140     -67.183  45.039  47.455  1.00 40.87           H  
ATOM   2247  O   ASN A 140     -69.702  47.804  48.204  1.00 40.87           O  
ATOM   2248  CG  ASN A 140     -66.030  46.632  48.304  1.00 40.87           C  
ATOM   2249  ND2 ASN A 140     -65.160  46.919  47.366  1.00 40.87           N  
ATOM   2250 HD21 ASN A 140     -65.415  46.793  46.397  1.00 40.87           H  
ATOM   2251 HD22 ASN A 140     -64.299  47.347  47.676  1.00 40.87           H  
ATOM   2252  OD1 ASN A 140     -65.726  46.841  49.468  1.00 40.87           O  
ATOM   2253  N   ASP A 141     -70.888  46.028  48.892  1.00 33.98           N  
ATOM   2254  H   ASP A 141     -70.886  45.069  49.208  1.00 33.98           H  
ATOM   2255  CA  ASP A 141     -72.181  46.712  48.797  1.00 33.98           C  
ATOM   2256  HA  ASP A 141     -72.035  47.702  48.364  1.00 33.98           H  
ATOM   2257  C   ASP A 141     -72.760  46.981  50.192  1.00 33.98           C  
ATOM   2258  CB  ASP A 141     -73.130  45.979  47.836  1.00 33.98           C  
ATOM   2259  HB2 ASP A 141     -73.064  44.904  48.004  1.00 33.98           H  
ATOM   2260  HB3 ASP A 141     -74.151  46.291  48.054  1.00 33.98           H  
ATOM   2261  O   ASP A 141     -73.369  46.134  50.846  1.00 33.98           O  
ATOM   2262  CG  ASP A 141     -72.852  46.308  46.358  1.00 33.98           C  
ATOM   2263  OD1 ASP A 141     -72.390  47.437  46.074  1.00 33.98           O  
ATOM   2264  OD2 ASP A 141     -73.143  45.439  45.509  1.00 33.98           O  
ATOM   2265  N   GLN A 142     -72.546  48.211  50.666  1.00 31.82           N  
ATOM   2266  H   GLN A 142     -72.016  48.836  50.075  1.00 31.82           H  
ATOM   2267  CA  GLN A 142     -73.327  48.809  51.743  1.00 31.82           C  
ATOM   2268  HA  GLN A 142     -73.577  48.051  52.485  1.00 31.82           H  
ATOM   2269  C   GLN A 142     -74.628  49.367  51.155  1.00 31.82           C  
ATOM   2270  CB  GLN A 142     -72.542  49.944  52.427  1.00 31.82           C  
ATOM   2271  HB2 GLN A 142     -73.244  50.548  53.002  1.00 31.82           H  
ATOM   2272  HB3 GLN A 142     -72.094  50.583  51.666  1.00 31.82           H  
ATOM   2273  O   GLN A 142     -74.619  50.400  50.492  1.00 31.82           O  
ATOM   2274  CG  GLN A 142     -71.454  49.459  53.392  1.00 31.82           C  
ATOM   2275  HG2 GLN A 142     -70.718  48.873  52.842  1.00 31.82           H  
ATOM   2276  HG3 GLN A 142     -71.909  48.817  54.147  1.00 31.82           H  
ATOM   2277  CD  GLN A 142     -70.732  50.610  54.097  1.00 31.82           C  
ATOM   2278  NE2 GLN A 142     -69.952  50.327  55.117  1.00 31.82           N  
ATOM   2279 HE21 GLN A 142     -69.474  51.120  55.520  1.00 31.82           H  
ATOM   2280 HE22 GLN A 142     -69.793  49.366  55.386  1.00 31.82           H  
ATOM   2281  OE1 GLN A 142     -70.837  51.778  53.769  1.00 31.82           O  
ATOM   2282  N   CYS A 143     -75.759  48.739  51.465  1.00 29.25           N  
ATOM   2283  H   CYS A 143     -75.703  47.816  51.871  1.00 29.25           H  
ATOM   2284  CA  CYS A 143     -77.060  49.404  51.467  1.00 29.25           C  
ATOM   2285  HA  CYS A 143     -76.911  50.481  51.545  1.00 29.25           H  
ATOM   2286  C   CYS A 143     -77.844  48.968  52.707  1.00 29.25           C  
ATOM   2287  CB  CYS A 143     -77.816  49.144  50.156  1.00 29.25           C  
ATOM   2288  HB2 CYS A 143     -78.891  49.176  50.334  1.00 29.25           H  
ATOM   2289  HB3 CYS A 143     -77.557  48.161  49.761  1.00 29.25           H  
ATOM   2290  O   CYS A 143     -78.248  47.818  52.853  1.00 29.25           O  
ATOM   2291  SG  CYS A 143     -77.391  50.438  48.952  1.00 29.25           S  
ATOM   2292  HG  CYS A 143     -76.066  50.358  49.104  1.00 29.25           H  
ATOM   2293  N   THR A 144     -78.044  49.914  53.619  1.00 29.50           N  
ATOM   2294  H   THR A 144     -77.621  50.818  53.462  1.00 29.50           H  
ATOM   2295  CA  THR A 144     -79.099  49.891  54.633  1.00 29.50           C  
ATOM   2296  HA  THR A 144     -79.165  48.907  55.098  1.00 29.50           H  
ATOM   2297  C   THR A 144     -80.428  50.235  53.972  1.00 29.50           C  
ATOM   2298  CB  THR A 144     -78.830  50.970  55.700  1.00 29.50           C  
ATOM   2299  HB  THR A 144     -79.750  51.177  56.247  1.00 29.50           H  
ATOM   2300  O   THR A 144     -80.498  51.257  53.291  1.00 29.50           O  
ATOM   2301  CG2 THR A 144     -77.765  50.542  56.705  1.00 29.50           C  
ATOM   2302 HG21 THR A 144     -76.827  50.339  56.188  1.00 29.50           H  
ATOM   2303 HG22 THR A 144     -77.611  51.342  57.429  1.00 29.50           H  
ATOM   2304 HG23 THR A 144     -78.093  49.644  57.229  1.00 29.50           H  
ATOM   2305  OG1 THR A 144     -78.375  52.159  55.085  1.00 29.50           O  
ATOM   2306  HG1 THR A 144     -79.050  52.423  54.455  1.00 29.50           H  
ATOM   2307  N   LEU A 145     -81.495  49.482  54.238  1.00 29.65           N  
ATOM   2308  H   LEU A 145     -81.394  48.600  54.719  1.00 29.65           H  
ATOM   2309  CA  LEU A 145     -82.837  50.055  54.170  1.00 29.65           C  
ATOM   2310  HA  LEU A 145     -82.731  51.094  54.484  1.00 29.65           H  
ATOM   2311  C   LEU A 145     -83.786  49.411  55.181  1.00 29.65           C  
ATOM   2312  CB  LEU A 145     -83.407  50.062  52.739  1.00 29.65           C  
ATOM   2313  HB2 LEU A 145     -83.971  49.142  52.586  1.00 29.65           H  
ATOM   2314  HB3 LEU A 145     -82.597  50.078  52.009  1.00 29.65           H  
ATOM   2315  O   LEU A 145     -83.669  48.245  55.551  1.00 29.65           O  
ATOM   2316  CG  LEU A 145     -84.317  51.285  52.486  1.00 29.65           C  
ATOM   2317  HG  LEU A 145     -84.993  51.425  53.329  1.00 29.65           H  
ATOM   2318  CD1 LEU A 145     -83.512  52.574  52.284  1.00 29.65           C  
ATOM   2319 HD11 LEU A 145     -82.929  52.807  53.174  1.00 29.65           H  
ATOM   2320 HD12 LEU A 145     -82.832  52.460  51.440  1.00 29.65           H  
ATOM   2321 HD13 LEU A 145     -84.190  53.405  52.093  1.00 29.65           H  
ATOM   2322  CD2 LEU A 145     -85.173  51.062  51.244  1.00 29.65           C  
ATOM   2323 HD21 LEU A 145     -84.536  50.918  50.372  1.00 29.65           H  
ATOM   2324 HD22 LEU A 145     -85.799  50.181  51.385  1.00 29.65           H  
ATOM   2325 HD23 LEU A 145     -85.819  51.925  51.083  1.00 29.65           H  
ATOM   2326  N   GLU A 146     -84.667  50.271  55.665  1.00 26.50           N  
ATOM   2327  H   GLU A 146     -84.715  51.165  55.199  1.00 26.50           H  
ATOM   2328  CA  GLU A 146     -85.471  50.187  56.866  1.00 26.50           C  
ATOM   2329  HA  GLU A 146     -84.821  49.894  57.691  1.00 26.50           H  
ATOM   2330  C   GLU A 146     -86.631  49.189  56.795  1.00 26.50           C  
ATOM   2331  CB  GLU A 146     -86.013  51.598  57.146  1.00 26.50           C  
ATOM   2332  HB2 GLU A 146     -86.559  51.937  56.266  1.00 26.50           H  
ATOM   2333  HB3 GLU A 146     -86.709  51.557  57.984  1.00 26.50           H  
ATOM   2334  O   GLU A 146     -87.179  48.860  55.744  1.00 26.50           O  
ATOM   2335  CG  GLU A 146     -84.901  52.600  57.501  1.00 26.50           C  
ATOM   2336  HG2 GLU A 146     -84.483  52.321  58.468  1.00 26.50           H  
ATOM   2337  HG3 GLU A 146     -84.099  52.538  56.766  1.00 26.50           H  
ATOM   2338  CD  GLU A 146     -85.404  54.048  57.529  1.00 26.50           C  
ATOM   2339  OE1 GLU A 146     -85.072  54.749  58.510  1.00 26.50           O  
ATOM   2340  OE2 GLU A 146     -86.087  54.440  56.559  1.00 26.50           O  
ATOM   2341  N   LYS A 147     -87.024  48.765  58.000  1.00 25.71           N  
ATOM   2342  H   LYS A 147     -86.508  49.155  58.776  1.00 25.71           H  
ATOM   2343  CA  LYS A 147     -88.252  48.045  58.334  1.00 25.71           C  
ATOM   2344  HA  LYS A 147     -88.164  46.996  58.053  1.00 25.71           H  
ATOM   2345  C   LYS A 147     -89.480  48.646  57.646  1.00 25.71           C  
ATOM   2346  CB  LYS A 147     -88.499  48.203  59.846  1.00 25.71           C  
ATOM   2347  HB2 LYS A 147     -89.550  47.994  60.042  1.00 25.71           H  
ATOM   2348  HB3 LYS A 147     -88.325  49.243  60.123  1.00 25.71           H  
ATOM   2349  O   LYS A 147     -89.831  49.790  57.918  1.00 25.71           O  
ATOM   2350  CG  LYS A 147     -87.688  47.290  60.768  1.00 25.71           C  
ATOM   2351  HG2 LYS A 147     -88.002  46.258  60.612  1.00 25.71           H  
ATOM   2352  HG3 LYS A 147     -86.623  47.383  60.553  1.00 25.71           H  
ATOM   2353  CD  LYS A 147     -87.963  47.714  62.219  1.00 25.71           C  
ATOM   2354  HD2 LYS A 147     -87.466  48.665  62.409  1.00 25.71           H  
ATOM   2355  HD3 LYS A 147     -89.036  47.853  62.351  1.00 25.71           H  
ATOM   2356  CE  LYS A 147     -87.485  46.663  63.222  1.00 25.71           C  
ATOM   2357  HE2 LYS A 147     -86.412  46.517  63.097  1.00 25.71           H  
ATOM   2358  HE3 LYS A 147     -87.987  45.722  62.997  1.00 25.71           H  
ATOM   2359  NZ  LYS A 147     -87.798  47.084  64.610  1.00 25.71           N  
ATOM   2360  HZ1 LYS A 147     -87.340  47.958  64.830  1.00 25.71           H  
ATOM   2361  HZ2 LYS A 147     -88.794  47.220  64.709  1.00 25.71           H  
ATOM   2362  HZ3 LYS A 147     -87.511  46.381  65.275  1.00 25.71           H  
ATOM   2363  N   ILE A 148     -90.244  47.800  56.962  1.00 28.49           N  
ATOM   2364  H   ILE A 148     -89.849  46.918  56.670  1.00 28.49           H  
ATOM   2365  CA  ILE A 148     -91.701  47.939  56.902  1.00 28.49           C  
ATOM   2366  HA  ILE A 148     -92.009  48.681  57.639  1.00 28.49           H  
ATOM   2367  C   ILE A 148     -92.309  46.604  57.338  1.00 28.49           C  
ATOM   2368  CB  ILE A 148     -92.188  48.471  55.534  1.00 28.49           C  
ATOM   2369  HB  ILE A 148     -91.830  47.807  54.747  1.00 28.49           H  
ATOM   2370  O   ILE A 148     -92.130  45.564  56.707  1.00 28.49           O  
ATOM   2371  CG1 ILE A 148     -91.610  49.890  55.301  1.00 28.49           C  
ATOM   2372 HG12 ILE A 148     -91.911  50.545  56.118  1.00 28.49           H  
ATOM   2373 HG13 ILE A 148     -90.522  49.832  55.298  1.00 28.49           H  
ATOM   2374  CG2 ILE A 148     -93.728  48.495  55.494  1.00 28.49           C  
ATOM   2375 HG21 ILE A 148     -94.118  49.161  56.264  1.00 28.49           H  
ATOM   2376 HG22 ILE A 148     -94.077  48.831  54.518  1.00 28.49           H  
ATOM   2377 HG23 ILE A 148     -94.132  47.495  55.650  1.00 28.49           H  
ATOM   2378  CD1 ILE A 148     -92.008  50.555  53.980  1.00 28.49           C  
ATOM   2379 HD11 ILE A 148     -93.069  50.805  53.982  1.00 28.49           H  
ATOM   2380 HD12 ILE A 148     -91.789  49.886  53.147  1.00 28.49           H  
ATOM   2381 HD13 ILE A 148     -91.437  51.475  53.856  1.00 28.49           H  
ATOM   2382  N   GLU A 149     -92.972  46.641  58.490  1.00 24.92           N  
ATOM   2383  H   GLU A 149     -93.068  47.543  58.935  1.00 24.92           H  
ATOM   2384  CA  GLU A 149     -93.898  45.616  58.961  1.00 24.92           C  
ATOM   2385  HA  GLU A 149     -93.428  44.633  58.945  1.00 24.92           H  
ATOM   2386  C   GLU A 149     -95.139  45.612  58.069  1.00 24.92           C  
ATOM   2387  CB  GLU A 149     -94.365  45.966  60.388  1.00 24.92           C  
ATOM   2388  HB2 GLU A 149     -94.700  47.004  60.395  1.00 24.92           H  
ATOM   2389  HB3 GLU A 149     -95.214  45.333  60.644  1.00 24.92           H  
ATOM   2390  O   GLU A 149     -95.721  46.669  57.856  1.00 24.92           O  
ATOM   2391  CG  GLU A 149     -93.290  45.765  61.460  1.00 24.92           C  
ATOM   2392  HG2 GLU A 149     -93.046  44.703  61.507  1.00 24.92           H  
ATOM   2393  HG3 GLU A 149     -92.386  46.296  61.163  1.00 24.92           H  
ATOM   2394  CD  GLU A 149     -93.715  46.270  62.851  1.00 24.92           C  
ATOM   2395  OE1 GLU A 149     -93.182  45.709  63.835  1.00 24.92           O  
ATOM   2396  OE2 GLU A 149     -94.498  47.240  62.923  1.00 24.92           O  
ATOM   2397  N   LEU A 150     -95.595  44.437  57.623  1.00 27.15           N  
ATOM   2398  H   LEU A 150     -94.990  43.629  57.665  1.00 27.15           H  
ATOM   2399  CA  LEU A 150     -97.013  44.202  57.345  1.00 27.15           C  
ATOM   2400  HA  LEU A 150     -97.561  44.652  58.173  1.00 27.15           H  
ATOM   2401  C   LEU A 150     -97.347  42.697  57.359  1.00 27.15           C  
ATOM   2402  CB  LEU A 150     -97.463  44.926  56.051  1.00 27.15           C  
ATOM   2403  HB2 LEU A 150     -96.581  45.173  55.461  1.00 27.15           H  
ATOM   2404  HB3 LEU A 150     -98.065  44.253  55.441  1.00 27.15           H  
ATOM   2405  O   LEU A 150     -97.014  41.949  56.451  1.00 27.15           O  
ATOM   2406  CG  LEU A 150     -98.274  46.219  56.343  1.00 27.15           C  
ATOM   2407  HG  LEU A 150     -98.157  46.525  57.382  1.00 27.15           H  
ATOM   2408  CD1 LEU A 150     -97.834  47.382  55.456  1.00 27.15           C  
ATOM   2409 HD11 LEU A 150     -98.425  48.268  55.689  1.00 27.15           H  
ATOM   2410 HD12 LEU A 150     -97.956  47.122  54.404  1.00 27.15           H  
ATOM   2411 HD13 LEU A 150     -96.785  47.607  55.650  1.00 27.15           H  
ATOM   2412  CD2 LEU A 150     -99.768  45.998  56.113  1.00 27.15           C  
ATOM   2413 HD21 LEU A 150    -100.326  46.865  56.466  1.00 27.15           H  
ATOM   2414 HD22 LEU A 150    -100.090  45.109  56.657  1.00 27.15           H  
ATOM   2415 HD23 LEU A 150     -99.963  45.848  55.051  1.00 27.15           H  
ATOM   2416  N   ILE A 151     -97.978  42.310  58.470  1.00 28.44           N  
ATOM   2417  H   ILE A 151     -97.897  42.990  59.212  1.00 28.44           H  
ATOM   2418  CA  ILE A 151     -99.173  41.460  58.627  1.00 28.44           C  
ATOM   2419  HA  ILE A 151     -99.210  41.264  59.699  1.00 28.44           H  
ATOM   2420  C   ILE A 151     -99.186  40.065  57.966  1.00 28.44           C  
ATOM   2421  CB  ILE A 151    -100.453  42.289  58.357  1.00 28.44           C  
ATOM   2422  HB  ILE A 151    -100.498  42.525  57.293  1.00 28.44           H  
ATOM   2423  O   ILE A 151     -99.255  39.887  56.755  1.00 28.44           O  
ATOM   2424  CG1 ILE A 151    -100.415  43.617  59.164  1.00 28.44           C  
ATOM   2425 HG12 ILE A 151     -99.558  44.216  58.854  1.00 28.44           H  
ATOM   2426 HG13 ILE A 151    -100.302  43.395  60.225  1.00 28.44           H  
ATOM   2427  CG2 ILE A 151    -101.709  41.483  58.739  1.00 28.44           C  
ATOM   2428 HG21 ILE A 151    -101.759  40.557  58.167  1.00 28.44           H  
ATOM   2429 HG22 ILE A 151    -101.706  41.248  59.804  1.00 28.44           H  
ATOM   2430 HG23 ILE A 151    -102.608  42.050  58.498  1.00 28.44           H  
ATOM   2431  CD1 ILE A 151    -101.631  44.530  58.987  1.00 28.44           C  
ATOM   2432 HD11 ILE A 151    -102.486  44.124  59.528  1.00 28.44           H  
ATOM   2433 HD12 ILE A 151    -101.888  44.624  57.932  1.00 28.44           H  
ATOM   2434 HD13 ILE A 151    -101.404  45.516  59.392  1.00 28.44           H  
ATOM   2435  N   ALA A 152     -99.242  39.072  58.857  1.00 25.89           N  
ATOM   2436  H   ALA A 152     -99.234  39.347  59.828  1.00 25.89           H  
ATOM   2437  CA  ALA A 152     -99.378  37.644  58.622  1.00 25.89           C  
ATOM   2438  HA  ALA A 152     -98.539  37.312  58.010  1.00 25.89           H  
ATOM   2439  C   ALA A 152    -100.692  37.244  57.924  1.00 25.89           C  
ATOM   2440  CB  ALA A 152     -99.290  36.977  60.003  1.00 25.89           C  
ATOM   2441  HB1 ALA A 152     -99.335  35.894  59.888  1.00 25.89           H  
ATOM   2442  HB2 ALA A 152    -100.119  37.301  60.632  1.00 25.89           H  
ATOM   2443  HB3 ALA A 152     -98.346  37.237  60.484  1.00 25.89           H  
ATOM   2444  O   ALA A 152    -101.780  37.619  58.358  1.00 25.89           O  
ATOM   2445  N   SER A 153    -100.588  36.369  56.920  1.00 28.22           N  
ATOM   2446  H   SER A 153     -99.664  36.135  56.585  1.00 28.22           H  
ATOM   2447  CA  SER A 153    -101.702  35.568  56.404  1.00 28.22           C  
ATOM   2448  HA  SER A 153    -102.561  35.707  57.061  1.00 28.22           H  
ATOM   2449  C   SER A 153    -101.306  34.089  56.465  1.00 28.22           C  
ATOM   2450  CB  SER A 153    -102.140  36.056  55.011  1.00 28.22           C  
ATOM   2451  HB2 SER A 153    -101.681  37.021  54.795  1.00 28.22           H  
ATOM   2452  HB3 SER A 153    -103.221  36.200  55.021  1.00 28.22           H  
ATOM   2453  O   SER A 153    -100.279  33.687  55.921  1.00 28.22           O  
ATOM   2454  OG  SER A 153    -101.832  35.148  53.974  1.00 28.22           O  
ATOM   2455  HG  SER A 153    -100.903  34.910  54.019  1.00 28.22           H  
ATOM   2456  N   HIS A 154    -102.084  33.296  57.199  1.00 30.47           N  
ATOM   2457  H   HIS A 154    -102.915  33.701  57.605  1.00 30.47           H  
ATOM   2458  CA  HIS A 154    -101.917  31.853  57.354  1.00 30.47           C  
ATOM   2459  HA  HIS A 154    -100.880  31.615  57.590  1.00 30.47           H  
ATOM   2460  C   HIS A 154    -102.310  31.120  56.056  1.00 30.47           C  
ATOM   2461  CB  HIS A 154    -102.826  31.379  58.508  1.00 30.47           C  
ATOM   2462  HB2 HIS A 154    -103.821  31.806  58.385  1.00 30.47           H  
ATOM   2463  HB3 HIS A 154    -102.933  30.298  58.421  1.00 30.47           H  
ATOM   2464  O   HIS A 154    -103.495  31.034  55.736  1.00 30.47           O  
ATOM   2465  CG  HIS A 154    -102.352  31.653  59.915  1.00 30.47           C  
ATOM   2466  CD2 HIS A 154    -102.736  30.950  61.026  1.00 30.47           C  
ATOM   2467  HD2 HIS A 154    -103.435  30.127  61.045  1.00 30.47           H  
ATOM   2468  ND1 HIS A 154    -101.437  32.594  60.334  1.00 30.47           N  
ATOM   2469  HD1 HIS A 154    -100.934  33.242  59.745  1.00 30.47           H  
ATOM   2470  CE1 HIS A 154    -101.271  32.451  61.661  1.00 30.47           C  
ATOM   2471  HE1 HIS A 154    -100.601  33.038  62.272  1.00 30.47           H  
ATOM   2472  NE2 HIS A 154    -102.046  31.462  62.126  1.00 30.47           N  
ATOM   2473  N   GLN A 155    -101.349  30.526  55.340  1.00 38.82           N  
ATOM   2474  H   GLN A 155    -100.383  30.700  55.576  1.00 38.82           H  
ATOM   2475  CA  GLN A 155    -101.615  29.522  54.302  1.00 38.82           C  
ATOM   2476  HA  GLN A 155    -102.616  29.123  54.462  1.00 38.82           H  
ATOM   2477  C   GLN A 155    -100.644  28.337  54.415  1.00 38.82           C  
ATOM   2478  CB  GLN A 155    -101.584  30.134  52.887  1.00 38.82           C  
ATOM   2479  HB2 GLN A 155    -101.354  29.341  52.175  1.00 38.82           H  
ATOM   2480  HB3 GLN A 155    -100.795  30.883  52.823  1.00 38.82           H  
ATOM   2481  O   GLN A 155     -99.437  28.529  54.463  1.00 38.82           O  
ATOM   2482  CG  GLN A 155    -102.934  30.751  52.474  1.00 38.82           C  
ATOM   2483  HG2 GLN A 155    -103.123  31.644  53.069  1.00 38.82           H  
ATOM   2484  HG3 GLN A 155    -103.732  30.034  52.669  1.00 38.82           H  
ATOM   2485  CD  GLN A 155    -102.983  31.141  50.997  1.00 38.82           C  
ATOM   2486  NE2 GLN A 155    -104.142  31.157  50.374  1.00 38.82           N  
ATOM   2487 HE21 GLN A 155    -105.006  31.032  50.882  1.00 38.82           H  
ATOM   2488 HE22 GLN A 155    -104.088  31.508  49.429  1.00 38.82           H  
ATOM   2489  OE1 GLN A 155    -101.995  31.435  50.358  1.00 38.82           O  
ATOM   2490  N   LYS A 156    -101.247  27.136  54.476  1.00 46.69           N  
ATOM   2491  H   LYS A 156    -102.249  27.207  54.578  1.00 46.69           H  
ATOM   2492  CA  LYS A 156    -100.767  25.764  54.193  1.00 46.69           C  
ATOM   2493  HA  LYS A 156    -101.260  25.102  54.904  1.00 46.69           H  
ATOM   2494  C   LYS A 156     -99.264  25.470  54.347  1.00 46.69           C  
ATOM   2495  CB  LYS A 156    -101.245  25.360  52.788  1.00 46.69           C  
ATOM   2496  HB2 LYS A 156    -100.731  24.446  52.491  1.00 46.69           H  
ATOM   2497  HB3 LYS A 156    -100.978  26.142  52.077  1.00 46.69           H  
ATOM   2498  O   LYS A 156     -98.421  26.035  53.661  1.00 46.69           O  
ATOM   2499  CG  LYS A 156    -102.759  25.098  52.752  1.00 46.69           C  
ATOM   2500  HG2 LYS A 156    -102.989  24.258  53.408  1.00 46.69           H  
ATOM   2501  HG3 LYS A 156    -103.298  25.978  53.104  1.00 46.69           H  
ATOM   2502  CD  LYS A 156    -103.222  24.772  51.329  1.00 46.69           C  
ATOM   2503  HD2 LYS A 156    -102.638  23.934  50.948  1.00 46.69           H  
ATOM   2504  HD3 LYS A 156    -103.046  25.640  50.694  1.00 46.69           H  
ATOM   2505  CE  LYS A 156    -104.711  24.409  51.322  1.00 46.69           C  
ATOM   2506  HE2 LYS A 156    -104.856  23.526  51.943  1.00 46.69           H  
ATOM   2507  HE3 LYS A 156    -105.271  25.231  51.768  1.00 46.69           H  
ATOM   2508  NZ  LYS A 156    -105.189  24.154  49.941  1.00 46.69           N  
ATOM   2509  HZ1 LYS A 156    -104.668  23.394  49.528  1.00 46.69           H  
ATOM   2510  HZ2 LYS A 156    -106.171  23.916  49.937  1.00 46.69           H  
ATOM   2511  HZ3 LYS A 156    -105.050  24.973  49.367  1.00 46.69           H  
ATOM   2512  N   THR A 157     -98.963  24.473  55.181  1.00 51.63           N  
ATOM   2513  H   THR A 157     -99.715  23.957  55.615  1.00 51.63           H  
ATOM   2514  CA  THR A 157     -97.626  23.894  55.367  1.00 51.63           C  
ATOM   2515  HA  THR A 157     -97.001  24.626  55.878  1.00 51.63           H  
ATOM   2516  C   THR A 157     -96.962  23.559  54.023  1.00 51.63           C  
ATOM   2517  CB  THR A 157     -97.710  22.632  56.251  1.00 51.63           C  
ATOM   2518  HB  THR A 157     -96.784  22.063  56.162  1.00 51.63           H  
ATOM   2519  O   THR A 157     -97.539  22.878  53.180  1.00 51.63           O  
ATOM   2520  CG2 THR A 157     -97.931  22.993  57.719  1.00 51.63           C  
ATOM   2521 HG21 THR A 157     -98.881  23.512  57.849  1.00 51.63           H  
ATOM   2522 HG22 THR A 157     -97.118  23.629  58.069  1.00 51.63           H  
ATOM   2523 HG23 THR A 157     -97.932  22.082  58.317  1.00 51.63           H  
ATOM   2524  OG1 THR A 157     -98.806  21.816  55.899  1.00 51.63           O  
ATOM   2525  HG1 THR A 157     -98.604  20.956  56.273  1.00 51.63           H  
ATOM   2526  N   LYS A 158     -95.745  24.078  53.812  1.00 75.59           N  
ATOM   2527  H   LYS A 158     -95.377  24.689  54.528  1.00 75.59           H  
ATOM   2528  CA  LYS A 158     -94.978  23.982  52.549  1.00 75.59           C  
ATOM   2529  HA  LYS A 158     -95.676  23.871  51.719  1.00 75.59           H  
ATOM   2530  C   LYS A 158     -94.049  22.756  52.478  1.00 75.59           C  
ATOM   2531  CB  LYS A 158     -94.184  25.288  52.348  1.00 75.59           C  
ATOM   2532  HB2 LYS A 158     -93.582  25.186  51.445  1.00 75.59           H  
ATOM   2533  HB3 LYS A 158     -93.520  25.426  53.202  1.00 75.59           H  
ATOM   2534  O   LYS A 158     -93.435  22.500  51.443  1.00 75.59           O  
ATOM   2535  CG  LYS A 158     -95.053  26.548  52.189  1.00 75.59           C  
ATOM   2536  HG2 LYS A 158     -95.722  26.641  53.044  1.00 75.59           H  
ATOM   2537  HG3 LYS A 158     -95.656  26.442  51.288  1.00 75.59           H  
ATOM   2538  CD  LYS A 158     -94.212  27.836  52.091  1.00 75.59           C  
ATOM   2539  HD2 LYS A 158     -93.492  27.740  51.278  1.00 75.59           H  
ATOM   2540  HD3 LYS A 158     -93.682  27.996  53.029  1.00 75.59           H  
ATOM   2541  CE  LYS A 158     -95.155  29.018  51.812  1.00 75.59           C  
ATOM   2542  HE2 LYS A 158     -95.911  29.056  52.597  1.00 75.59           H  
ATOM   2543  HE3 LYS A 158     -95.681  28.831  50.876  1.00 75.59           H  
ATOM   2544  NZ  LYS A 158     -94.467  30.330  51.722  1.00 75.59           N  
ATOM   2545  HZ1 LYS A 158     -94.154  30.639  52.631  1.00 75.59           H  
ATOM   2546  HZ2 LYS A 158     -93.678  30.294  51.092  1.00 75.59           H  
ATOM   2547  HZ3 LYS A 158     -95.120  31.000  51.340  1.00 75.59           H  
ATOM   2548  N   LEU A 159     -93.917  22.026  53.586  1.00 88.38           N  
ATOM   2549  H   LEU A 159     -94.548  22.225  54.349  1.00 88.38           H  
ATOM   2550  CA  LEU A 159     -93.039  20.869  53.748  1.00 88.38           C  
ATOM   2551  HA  LEU A 159     -92.365  20.811  52.894  1.00 88.38           H  
ATOM   2552  C   LEU A 159     -93.882  19.587  53.787  1.00 88.38           C  
ATOM   2553  CB  LEU A 159     -92.212  21.075  55.034  1.00 88.38           C  
ATOM   2554  HB2 LEU A 159     -91.820  22.092  55.043  1.00 88.38           H  
ATOM   2555  HB3 LEU A 159     -92.880  20.969  55.889  1.00 88.38           H  
ATOM   2556  O   LEU A 159     -94.867  19.521  54.514  1.00 88.38           O  
ATOM   2557  CG  LEU A 159     -91.030  20.105  55.208  1.00 88.38           C  
ATOM   2558  HG  LEU A 159     -91.377  19.075  55.125  1.00 88.38           H  
ATOM   2559  CD1 LEU A 159     -89.949  20.369  54.158  1.00 88.38           C  
ATOM   2560 HD11 LEU A 159     -89.717  21.433  54.113  1.00 88.38           H  
ATOM   2561 HD12 LEU A 159     -89.046  19.816  54.418  1.00 88.38           H  
ATOM   2562 HD13 LEU A 159     -90.289  20.028  53.180  1.00 88.38           H  
ATOM   2563  CD2 LEU A 159     -90.403  20.301  56.588  1.00 88.38           C  
ATOM   2564 HD21 LEU A 159     -91.160  20.147  57.356  1.00 88.38           H  
ATOM   2565 HD22 LEU A 159     -89.985  21.304  56.680  1.00 88.38           H  
ATOM   2566 HD23 LEU A 159     -89.612  19.567  56.741  1.00 88.38           H  
ATOM   2567  N   HIS A 160     -93.493  18.574  53.016  1.00 90.82           N  
ATOM   2568  H   HIS A 160     -92.690  18.709  52.419  1.00 90.82           H  
ATOM   2569  CA  HIS A 160     -94.158  17.276  52.941  1.00 90.82           C  
ATOM   2570  HA  HIS A 160     -94.996  17.249  53.638  1.00 90.82           H  
ATOM   2571  C   HIS A 160     -93.191  16.161  53.322  1.00 90.82           C  
ATOM   2572  CB  HIS A 160     -94.693  17.043  51.521  1.00 90.82           C  
ATOM   2573  HB2 HIS A 160     -93.918  17.289  50.796  1.00 90.82           H  
ATOM   2574  HB3 HIS A 160     -94.938  15.987  51.403  1.00 90.82           H  
ATOM   2575  O   HIS A 160     -92.147  16.009  52.689  1.00 90.82           O  
ATOM   2576  CG  HIS A 160     -95.932  17.834  51.212  1.00 90.82           C  
ATOM   2577  CD2 HIS A 160     -96.088  18.768  50.224  1.00 90.82           C  
ATOM   2578  HD2 HIS A 160     -95.332  19.078  49.518  1.00 90.82           H  
ATOM   2579  ND1 HIS A 160     -97.131  17.739  51.878  1.00 90.82           N  
ATOM   2580  HD1 HIS A 160     -97.299  17.220  52.728  1.00 90.82           H  
ATOM   2581  CE1 HIS A 160     -97.987  18.601  51.310  1.00 90.82           C  
ATOM   2582  HE1 HIS A 160     -98.994  18.790  51.651  1.00 90.82           H  
ATOM   2583  NE2 HIS A 160     -97.404  19.241  50.287  1.00 90.82           N  
ATOM   2584  N   PHE A 161     -93.565  15.345  54.310  1.00 94.43           N  
ATOM   2585  H   PHE A 161     -94.422  15.534  54.810  1.00 94.43           H  
ATOM   2586  CA  PHE A 161     -92.756  14.221  54.768  1.00 94.43           C  
ATOM   2587  HA  PHE A 161     -91.914  14.113  54.084  1.00 94.43           H  
ATOM   2588  C   PHE A 161     -93.546  12.911  54.719  1.00 94.43           C  
ATOM   2589  CB  PHE A 161     -92.205  14.545  56.163  1.00 94.43           C  
ATOM   2590  HB2 PHE A 161     -93.035  14.573  56.869  1.00 94.43           H  
ATOM   2591  HB3 PHE A 161     -91.760  15.540  56.137  1.00 94.43           H  
ATOM   2592  O   PHE A 161     -94.552  12.748  55.410  1.00 94.43           O  
ATOM   2593  CG  PHE A 161     -91.144  13.593  56.677  1.00 94.43           C  
ATOM   2594  CD1 PHE A 161     -91.086  13.289  58.048  1.00 94.43           C  
ATOM   2595  HD1 PHE A 161     -91.810  13.710  58.730  1.00 94.43           H  
ATOM   2596  CD2 PHE A 161     -90.170  13.059  55.812  1.00 94.43           C  
ATOM   2597  HD2 PHE A 161     -90.165  13.306  54.760  1.00 94.43           H  
ATOM   2598  CE1 PHE A 161     -90.075  12.446  58.533  1.00 94.43           C  
ATOM   2599  HE1 PHE A 161     -90.046  12.209  59.587  1.00 94.43           H  
ATOM   2600  CE2 PHE A 161     -89.151  12.231  56.301  1.00 94.43           C  
ATOM   2601  HE2 PHE A 161     -88.393  11.859  55.628  1.00 94.43           H  
ATOM   2602  CZ  PHE A 161     -89.105  11.919  57.666  1.00 94.43           C  
ATOM   2603  HZ  PHE A 161     -88.312  11.293  58.048  1.00 94.43           H  
ATOM   2604  N   VAL A 162     -93.114  11.986  53.859  1.00 93.84           N  
ATOM   2605  H   VAL A 162     -92.265  12.167  53.343  1.00 93.84           H  
ATOM   2606  CA  VAL A 162     -93.812  10.722  53.584  1.00 93.84           C  
ATOM   2607  HA  VAL A 162     -94.573  10.574  54.351  1.00 93.84           H  
ATOM   2608  C   VAL A 162     -92.866   9.532  53.682  1.00 93.84           C  
ATOM   2609  CB  VAL A 162     -94.540  10.737  52.224  1.00 93.84           C  
ATOM   2610  HB  VAL A 162     -95.028   9.771  52.095  1.00 93.84           H  
ATOM   2611  O   VAL A 162     -91.674   9.646  53.408  1.00 93.84           O  
ATOM   2612  CG1 VAL A 162     -95.638  11.808  52.194  1.00 93.84           C  
ATOM   2613 HG11 VAL A 162     -96.303  11.679  53.048  1.00 93.84           H  
ATOM   2614 HG12 VAL A 162     -95.196  12.803  52.235  1.00 93.84           H  
ATOM   2615 HG13 VAL A 162     -96.216  11.716  51.275  1.00 93.84           H  
ATOM   2616  CG2 VAL A 162     -93.605  10.955  51.028  1.00 93.84           C  
ATOM   2617 HG21 VAL A 162     -92.861  10.160  50.985  1.00 93.84           H  
ATOM   2618 HG22 VAL A 162     -93.095  11.915  51.113  1.00 93.84           H  
ATOM   2619 HG23 VAL A 162     -94.178  10.940  50.102  1.00 93.84           H  
ATOM   2620  N   GLY A 163     -93.412   8.378  54.063  1.00 91.99           N  
ATOM   2621  H   GLY A 163     -94.411   8.341  54.203  1.00 91.99           H  
ATOM   2622  CA  GLY A 163     -92.692   7.109  54.133  1.00 91.99           C  
ATOM   2623  HA2 GLY A 163     -91.656   7.266  53.831  1.00 91.99           H  
ATOM   2624  HA3 GLY A 163     -92.695   6.736  55.157  1.00 91.99           H  
ATOM   2625  C   GLY A 163     -93.322   6.054  53.228  1.00 91.99           C  
ATOM   2626  O   GLY A 163     -94.524   6.120  52.971  1.00 91.99           O  
ATOM   2627  N   SER A 164     -92.534   5.069  52.783  1.00 90.98           N  
ATOM   2628  H   SER A 164     -91.545   5.132  52.977  1.00 90.98           H  
ATOM   2629  CA  SER A 164     -93.013   3.917  51.995  1.00 90.98           C  
ATOM   2630  HA  SER A 164     -93.380   4.284  51.036  1.00 90.98           H  
ATOM   2631  C   SER A 164     -94.183   3.195  52.675  1.00 90.98           C  
ATOM   2632  CB  SER A 164     -91.876   2.918  51.723  1.00 90.98           C  
ATOM   2633  HB2 SER A 164     -91.136   3.388  51.075  1.00 90.98           H  
ATOM   2634  HB3 SER A 164     -92.284   2.049  51.206  1.00 90.98           H  
ATOM   2635  O   SER A 164     -95.117   2.762  52.005  1.00 90.98           O  
ATOM   2636  OG  SER A 164     -91.241   2.500  52.920  1.00 90.98           O  
ATOM   2637  HG  SER A 164     -90.896   1.612  52.803  1.00 90.98           H  
ATOM   2638  N   SER A 165     -94.166   3.124  54.008  1.00 90.16           N  
ATOM   2639  H   SER A 165     -93.333   3.445  54.480  1.00 90.16           H  
ATOM   2640  CA  SER A 165     -95.312   2.781  54.852  1.00 90.16           C  
ATOM   2641  HA  SER A 165     -96.210   3.221  54.418  1.00 90.16           H  
ATOM   2642  C   SER A 165     -95.114   3.353  56.259  1.00 90.16           C  
ATOM   2643  CB  SER A 165     -95.497   1.260  54.901  1.00 90.16           C  
ATOM   2644  HB2 SER A 165     -95.736   0.885  53.906  1.00 90.16           H  
ATOM   2645  HB3 SER A 165     -94.571   0.792  55.235  1.00 90.16           H  
ATOM   2646  O   SER A 165     -93.988   3.599  56.685  1.00 90.16           O  
ATOM   2647  OG  SER A 165     -96.528   0.905  55.802  1.00 90.16           O  
ATOM   2648  HG  SER A 165     -96.300   0.042  56.154  1.00 90.16           H  
ATOM   2649  N   LYS A 166     -96.213   3.562  56.995  1.00 88.25           N  
ATOM   2650  H   LYS A 166     -97.088   3.275  56.582  1.00 88.25           H  
ATOM   2651  CA  LYS A 166     -96.187   3.966  58.416  1.00 88.25           C  
ATOM   2652  HA  LYS A 166     -95.356   4.652  58.583  1.00 88.25           H  
ATOM   2653  C   LYS A 166     -95.948   2.789  59.361  1.00 88.25           C  
ATOM   2654  CB  LYS A 166     -97.495   4.668  58.798  1.00 88.25           C  
ATOM   2655  HB2 LYS A 166     -97.469   4.881  59.867  1.00 88.25           H  
ATOM   2656  HB3 LYS A 166     -98.337   4.005  58.599  1.00 88.25           H  
ATOM   2657  O   LYS A 166     -95.503   2.984  60.488  1.00 88.25           O  
ATOM   2658  CG  LYS A 166     -97.688   5.990  58.046  1.00 88.25           C  
ATOM   2659  HG2 LYS A 166     -96.813   6.619  58.206  1.00 88.25           H  
ATOM   2660  HG3 LYS A 166     -97.795   5.795  56.978  1.00 88.25           H  
ATOM   2661  CD  LYS A 166     -98.935   6.718  58.557  1.00 88.25           C  
ATOM   2662  HD2 LYS A 166     -99.813   6.092  58.396  1.00 88.25           H  
ATOM   2663  HD3 LYS A 166     -98.819   6.910  59.623  1.00 88.25           H  
ATOM   2664  CE  LYS A 166     -99.094   8.045  57.809  1.00 88.25           C  
ATOM   2665  HE2 LYS A 166     -99.228   7.836  56.748  1.00 88.25           H  
ATOM   2666  HE3 LYS A 166     -98.169   8.612  57.919  1.00 88.25           H  
ATOM   2667  NZ  LYS A 166    -100.233   8.838  58.333  1.00 88.25           N  
ATOM   2668  HZ1 LYS A 166    -101.101   8.332  58.229  1.00 88.25           H  
ATOM   2669  HZ2 LYS A 166    -100.088   9.046  59.310  1.00 88.25           H  
ATOM   2670  HZ3 LYS A 166    -100.301   9.716  57.839  1.00 88.25           H  
ATOM   2671  N   VAL A 167     -96.272   1.580  58.907  1.00 89.10           N  
ATOM   2672  H   VAL A 167     -96.559   1.502  57.941  1.00 89.10           H  
ATOM   2673  CA  VAL A 167     -96.033   0.331  59.629  1.00 89.10           C  
ATOM   2674  HA  VAL A 167     -95.471   0.548  60.537  1.00 89.10           H  
ATOM   2675  C   VAL A 167     -95.192  -0.556  58.726  1.00 89.10           C  
ATOM   2676  CB  VAL A 167     -97.339  -0.368  60.046  1.00 89.10           C  
ATOM   2677  HB  VAL A 167     -97.889  -0.677  59.157  1.00 89.10           H  
ATOM   2678  O   VAL A 167     -95.631  -0.884  57.627  1.00 89.10           O  
ATOM   2679  CG1 VAL A 167     -97.036  -1.610  60.896  1.00 89.10           C  
ATOM   2680 HG11 VAL A 167     -97.968  -2.078  61.215  1.00 89.10           H  
ATOM   2681 HG12 VAL A 167     -96.471  -2.335  60.310  1.00 89.10           H  
ATOM   2682 HG13 VAL A 167     -96.455  -1.329  61.774  1.00 89.10           H  
ATOM   2683  CG2 VAL A 167     -98.245   0.561  60.868  1.00 89.10           C  
ATOM   2684 HG21 VAL A 167     -97.705   0.935  61.738  1.00 89.10           H  
ATOM   2685 HG22 VAL A 167     -98.569   1.404  60.259  1.00 89.10           H  
ATOM   2686 HG23 VAL A 167     -99.130   0.018  61.199  1.00 89.10           H  
ATOM   2687  N   ILE A 168     -93.993  -0.906  59.177  1.00 89.12           N  
ATOM   2688  H   ILE A 168     -93.730  -0.616  60.108  1.00 89.12           H  
ATOM   2689  CA  ILE A 168     -93.018  -1.681  58.406  1.00 89.12           C  
ATOM   2690  HA  ILE A 168     -93.418  -1.899  57.416  1.00 89.12           H  
ATOM   2691  C   ILE A 168     -92.786  -3.011  59.114  1.00 89.12           C  
ATOM   2692  CB  ILE A 168     -91.706  -0.883  58.231  1.00 89.12           C  
ATOM   2693  HB  ILE A 168     -91.293  -0.691  59.221  1.00 89.12           H  
ATOM   2694  O   ILE A 168     -92.656  -3.051  60.341  1.00 89.12           O  
ATOM   2695  CG1 ILE A 168     -91.905   0.483  57.537  1.00 89.12           C  
ATOM   2696 HG12 ILE A 168     -91.002   1.070  57.702  1.00 89.12           H  
ATOM   2697 HG13 ILE A 168     -92.725   1.027  58.005  1.00 89.12           H  
ATOM   2698  CG2 ILE A 168     -90.675  -1.694  57.435  1.00 89.12           C  
ATOM   2699 HG21 ILE A 168     -89.824  -1.070  57.163  1.00 89.12           H  
ATOM   2700 HG22 ILE A 168     -90.321  -2.554  58.004  1.00 89.12           H  
ATOM   2701 HG23 ILE A 168     -91.126  -2.037  56.503  1.00 89.12           H  
ATOM   2702  CD1 ILE A 168     -92.155   0.413  56.024  1.00 89.12           C  
ATOM   2703 HD11 ILE A 168     -92.914  -0.337  55.802  1.00 89.12           H  
ATOM   2704 HD12 ILE A 168     -92.469   1.393  55.666  1.00 89.12           H  
ATOM   2705 HD13 ILE A 168     -91.235   0.148  55.502  1.00 89.12           H  
ATOM   2706  N   LYS A 169     -92.739  -4.108  58.360  1.00 86.08           N  
ATOM   2707  H   LYS A 169     -92.970  -4.022  57.380  1.00 86.08           H  
ATOM   2708  CA  LYS A 169     -92.317  -5.411  58.887  1.00 86.08           C  
ATOM   2709  HA  LYS A 169     -92.661  -5.507  59.916  1.00 86.08           H  
ATOM   2710  C   LYS A 169     -90.798  -5.498  58.963  1.00 86.08           C  
ATOM   2711  CB  LYS A 169     -92.938  -6.547  58.057  1.00 86.08           C  
ATOM   2712  HB2 LYS A 169     -92.612  -6.452  57.022  1.00 86.08           H  
ATOM   2713  HB3 LYS A 169     -92.572  -7.499  58.441  1.00 86.08           H  
ATOM   2714  O   LYS A 169     -90.116  -5.422  57.940  1.00 86.08           O  
ATOM   2715  CG  LYS A 169     -94.477  -6.567  58.081  1.00 86.08           C  
ATOM   2716  HG2 LYS A 169     -94.820  -7.461  57.560  1.00 86.08           H  
ATOM   2717  HG3 LYS A 169     -94.867  -5.695  57.557  1.00 86.08           H  
ATOM   2718  CD  LYS A 169     -95.010  -6.575  59.514  1.00 86.08           C  
ATOM   2719  HD2 LYS A 169     -94.533  -7.383  60.069  1.00 86.08           H  
ATOM   2720  HD3 LYS A 169     -94.756  -5.622  59.979  1.00 86.08           H  
ATOM   2721  CE  LYS A 169     -96.521  -6.734  59.585  1.00 86.08           C  
ATOM   2722  HE2 LYS A 169     -96.799  -7.673  59.108  1.00 86.08           H  
ATOM   2723  HE3 LYS A 169     -96.988  -5.916  59.036  1.00 86.08           H  
ATOM   2724  NZ  LYS A 169     -96.917  -6.722  61.010  1.00 86.08           N  
ATOM   2725  HZ1 LYS A 169     -96.458  -7.487  61.483  1.00 86.08           H  
ATOM   2726  HZ2 LYS A 169     -96.578  -5.877  61.447  1.00 86.08           H  
ATOM   2727  HZ3 LYS A 169     -97.918  -6.804  61.112  1.00 86.08           H  
ATOM   2728  N   GLU A 170     -90.287  -5.667  60.184  1.00 87.43           N  
ATOM   2729  H   GLU A 170     -90.928  -5.710  60.964  1.00 87.43           H  
ATOM   2730  CA  GLU A 170     -88.851  -5.757  60.475  1.00 87.43           C  
ATOM   2731  HA  GLU A 170     -88.407  -4.775  60.313  1.00 87.43           H  
ATOM   2732  C   GLU A 170     -88.158  -6.770  59.545  1.00 87.43           C  
ATOM   2733  CB  GLU A 170     -88.644  -6.156  61.949  1.00 87.43           C  
ATOM   2734  HB2 GLU A 170     -88.724  -7.240  62.037  1.00 87.43           H  
ATOM   2735  HB3 GLU A 170     -89.418  -5.698  62.565  1.00 87.43           H  
ATOM   2736  O   GLU A 170     -88.652  -7.881  59.362  1.00 87.43           O  
ATOM   2737  CG  GLU A 170     -87.277  -5.707  62.477  1.00 87.43           C  
ATOM   2738  HG2 GLU A 170     -86.494  -6.021  61.786  1.00 87.43           H  
ATOM   2739  HG3 GLU A 170     -87.277  -4.617  62.490  1.00 87.43           H  
ATOM   2740  CD  GLU A 170     -86.937  -6.222  63.884  1.00 87.43           C  
ATOM   2741  OE1 GLU A 170     -85.922  -5.736  64.444  1.00 87.43           O  
ATOM   2742  OE2 GLU A 170     -87.691  -7.050  64.427  1.00 87.43           O  
ATOM   2743  N   LEU A 171     -87.023  -6.390  58.947  1.00 82.58           N  
ATOM   2744  H   LEU A 171     -86.658  -5.483  59.201  1.00 82.58           H  
ATOM   2745  CA  LEU A 171     -86.211  -7.214  58.028  1.00 82.58           C  
ATOM   2746  HA  LEU A 171     -85.412  -6.570  57.662  1.00 82.58           H  
ATOM   2747  C   LEU A 171     -86.906  -7.738  56.750  1.00 82.58           C  
ATOM   2748  CB  LEU A 171     -85.546  -8.377  58.798  1.00 82.58           C  
ATOM   2749  HB2 LEU A 171     -86.321  -9.094  59.068  1.00 82.58           H  
ATOM   2750  HB3 LEU A 171     -84.855  -8.886  58.126  1.00 82.58           H  
ATOM   2751  O   LEU A 171     -86.283  -8.492  56.002  1.00 82.58           O  
ATOM   2752  CG  LEU A 171     -84.776  -7.999  60.072  1.00 82.58           C  
ATOM   2753  HG  LEU A 171     -85.454  -7.522  60.780  1.00 82.58           H  
ATOM   2754  CD1 LEU A 171     -84.240  -9.259  60.748  1.00 82.58           C  
ATOM   2755 HD11 LEU A 171     -85.073  -9.922  60.984  1.00 82.58           H  
ATOM   2756 HD12 LEU A 171     -83.542  -9.773  60.087  1.00 82.58           H  
ATOM   2757 HD13 LEU A 171     -83.741  -8.991  61.679  1.00 82.58           H  
ATOM   2758  CD2 LEU A 171     -83.602  -7.059  59.789  1.00 82.58           C  
ATOM   2759 HD21 LEU A 171     -83.979  -6.109  59.410  1.00 82.58           H  
ATOM   2760 HD22 LEU A 171     -83.068  -6.862  60.719  1.00 82.58           H  
ATOM   2761 HD23 LEU A 171     -82.928  -7.514  59.063  1.00 82.58           H  
ATOM   2762  N   ILE A 172     -88.156  -7.356  56.471  1.00 81.98           N  
ATOM   2763  H   ILE A 172     -88.632  -6.778  57.150  1.00 81.98           H  
ATOM   2764  CA  ILE A 172     -88.910  -7.814  55.289  1.00 81.98           C  
ATOM   2765  HA  ILE A 172     -88.319  -8.544  54.735  1.00 81.98           H  
ATOM   2766  C   ILE A 172     -89.178  -6.663  54.328  1.00 81.98           C  
ATOM   2767  CB  ILE A 172     -90.229  -8.500  55.716  1.00 81.98           C  
ATOM   2768  HB  ILE A 172     -90.789  -7.811  56.349  1.00 81.98           H  
ATOM   2769  O   ILE A 172     -88.981  -6.799  53.119  1.00 81.98           O  
ATOM   2770  CG1 ILE A 172     -89.913  -9.767  56.538  1.00 81.98           C  
ATOM   2771 HG12 ILE A 172     -89.287 -10.437  55.949  1.00 81.98           H  
ATOM   2772 HG13 ILE A 172     -89.351  -9.486  57.430  1.00 81.98           H  
ATOM   2773  CG2 ILE A 172     -91.103  -8.842  54.490  1.00 81.98           C  
ATOM   2774 HG21 ILE A 172     -90.553  -9.498  53.816  1.00 81.98           H  
ATOM   2775 HG22 ILE A 172     -92.034  -9.318  54.798  1.00 81.98           H  
ATOM   2776 HG23 ILE A 172     -91.383  -7.936  53.954  1.00 81.98           H  
ATOM   2777  CD1 ILE A 172     -91.150 -10.533  57.006  1.00 81.98           C  
ATOM   2778 HD11 ILE A 172     -91.847  -9.847  57.489  1.00 81.98           H  
ATOM   2779 HD12 ILE A 172     -90.833 -11.299  57.714  1.00 81.98           H  
ATOM   2780 HD13 ILE A 172     -91.638 -11.030  56.168  1.00 81.98           H  
ATOM   2781  N   GLU A 173     -89.671  -5.548  54.860  1.00 83.89           N  
ATOM   2782  H   GLU A 173     -89.764  -5.478  55.863  1.00 83.89           H  
ATOM   2783  CA  GLU A 173     -90.103  -4.405  54.067  1.00 83.89           C  
ATOM   2784  HA  GLU A 173     -90.219  -4.720  53.030  1.00 83.89           H  
ATOM   2785  C   GLU A 173     -89.063  -3.281  54.138  1.00 83.89           C  
ATOM   2786  CB  GLU A 173     -91.477  -3.938  54.550  1.00 83.89           C  
ATOM   2787  HB2 GLU A 173     -91.455  -3.908  55.639  1.00 83.89           H  
ATOM   2788  HB3 GLU A 173     -91.681  -2.942  54.156  1.00 83.89           H  
ATOM   2789  O   GLU A 173     -88.627  -2.909  55.233  1.00 83.89           O  
ATOM   2790  CG  GLU A 173     -92.605  -4.882  54.122  1.00 83.89           C  
ATOM   2791  HG2 GLU A 173     -92.628  -4.930  53.034  1.00 83.89           H  
ATOM   2792  HG3 GLU A 173     -92.400  -5.883  54.503  1.00 83.89           H  
ATOM   2793  CD  GLU A 173     -93.969  -4.426  54.656  1.00 83.89           C  
ATOM   2794  OE1 GLU A 173     -94.975  -4.745  53.983  1.00 83.89           O  
ATOM   2795  OE2 GLU A 173     -93.998  -3.804  55.746  1.00 83.89           O  
ATOM   2796  N   PRO A 174     -88.658  -2.709  52.992  1.00 88.18           N  
ATOM   2797  CA  PRO A 174     -87.761  -1.571  52.994  1.00 88.18           C  
ATOM   2798  HA  PRO A 174     -86.925  -1.762  53.666  1.00 88.18           H  
ATOM   2799  C   PRO A 174     -88.505  -0.314  53.454  1.00 88.18           C  
ATOM   2800  CB  PRO A 174     -87.240  -1.462  51.562  1.00 88.18           C  
ATOM   2801  HB2 PRO A 174     -86.985  -0.437  51.292  1.00 88.18           H  
ATOM   2802  HB3 PRO A 174     -86.373  -2.112  51.444  1.00 88.18           H  
ATOM   2803  O   PRO A 174     -89.634  -0.033  53.030  1.00 88.18           O  
ATOM   2804  CG  PRO A 174     -88.402  -2.003  50.729  1.00 88.18           C  
ATOM   2805  HG2 PRO A 174     -89.132  -1.212  50.559  1.00 88.18           H  
ATOM   2806  HG3 PRO A 174     -88.059  -2.417  49.780  1.00 88.18           H  
ATOM   2807  CD  PRO A 174     -89.011  -3.080  51.628  1.00 88.18           C  
ATOM   2808  HD2 PRO A 174     -88.570  -4.049  51.394  1.00 88.18           H  
ATOM   2809  HD3 PRO A 174     -90.092  -3.109  51.492  1.00 88.18           H  
ATOM   2810  N   LEU A 175     -87.840   0.494  54.277  1.00 90.42           N  
ATOM   2811  H   LEU A 175     -86.899   0.235  54.535  1.00 90.42           H  
ATOM   2812  CA  LEU A 175     -88.304   1.843  54.576  1.00 90.42           C  
ATOM   2813  HA  LEU A 175     -89.384   1.876  54.431  1.00 90.42           H  
ATOM   2814  C   LEU A 175     -87.653   2.814  53.594  1.00 90.42           C  
ATOM   2815  CB  LEU A 175     -88.052   2.209  56.046  1.00 90.42           C  
ATOM   2816  HB2 LEU A 175     -88.564   1.490  56.685  1.00 90.42           H  
ATOM   2817  HB3 LEU A 175     -86.982   2.139  56.245  1.00 90.42           H  
ATOM   2818  O   LEU A 175     -86.446   2.769  53.369  1.00 90.42           O  
ATOM   2819  CG  LEU A 175     -88.532   3.634  56.403  1.00 90.42           C  
ATOM   2820  HG  LEU A 175     -88.037   4.352  55.749  1.00 90.42           H  
ATOM   2821  CD1 LEU A 175     -90.047   3.809  56.255  1.00 90.42           C  
ATOM   2822 HD11 LEU A 175     -90.358   3.686  55.217  1.00 90.42           H  
ATOM   2823 HD12 LEU A 175     -90.572   3.087  56.880  1.00 90.42           H  
ATOM   2824 HD13 LEU A 175     -90.338   4.809  56.578  1.00 90.42           H  
ATOM   2825  CD2 LEU A 175     -88.161   3.989  57.837  1.00 90.42           C  
ATOM   2826 HD21 LEU A 175     -88.619   3.284  58.531  1.00 90.42           H  
ATOM   2827 HD22 LEU A 175     -88.506   4.994  58.078  1.00 90.42           H  
ATOM   2828 HD23 LEU A 175     -87.078   3.971  57.958  1.00 90.42           H  
ATOM   2829  N   THR A 176     -88.444   3.712  53.024  1.00 92.54           N  
ATOM   2830  H   THR A 176     -89.437   3.653  53.196  1.00 92.54           H  
ATOM   2831  CA  THR A 176     -87.943   4.896  52.323  1.00 92.54           C  
ATOM   2832  HA  THR A 176     -86.880   5.026  52.526  1.00 92.54           H  
ATOM   2833  C   THR A 176     -88.681   6.100  52.861  1.00 92.54           C  
ATOM   2834  CB  THR A 176     -88.118   4.776  50.807  1.00 92.54           C  
ATOM   2835  HB  THR A 176     -89.177   4.680  50.566  1.00 92.54           H  
ATOM   2836  O   THR A 176     -89.908   6.102  52.859  1.00 92.54           O  
ATOM   2837  CG2 THR A 176     -87.532   5.966  50.052  1.00 92.54           C  
ATOM   2838 HG21 THR A 176     -88.086   6.875  50.289  1.00 92.54           H  
ATOM   2839 HG22 THR A 176     -87.600   5.788  48.979  1.00 92.54           H  
ATOM   2840 HG23 THR A 176     -86.484   6.103  50.318  1.00 92.54           H  
ATOM   2841  OG1 THR A 176     -87.440   3.618  50.378  1.00 92.54           O  
ATOM   2842  HG1 THR A 176     -87.192   3.130  51.166  1.00 92.54           H  
ATOM   2843  N   LEU A 177     -87.947   7.093  53.345  1.00 94.18           N  
ATOM   2844  H   LEU A 177     -86.942   7.029  53.265  1.00 94.18           H  
ATOM   2845  CA  LEU A 177     -88.499   8.356  53.811  1.00 94.18           C  
ATOM   2846  HA  LEU A 177     -89.588   8.304  53.843  1.00 94.18           H  
ATOM   2847  C   LEU A 177     -88.109   9.442  52.825  1.00 94.18           C  
ATOM   2848  CB  LEU A 177     -87.987   8.687  55.217  1.00 94.18           C  
ATOM   2849  HB2 LEU A 177     -88.402   9.650  55.513  1.00 94.18           H  
ATOM   2850  HB3 LEU A 177     -86.903   8.795  55.174  1.00 94.18           H  
ATOM   2851  O   LEU A 177     -86.933   9.577  52.498  1.00 94.18           O  
ATOM   2852  CG  LEU A 177     -88.340   7.658  56.296  1.00 94.18           C  
ATOM   2853  HG  LEU A 177     -87.948   6.678  56.023  1.00 94.18           H  
ATOM   2854  CD1 LEU A 177     -87.713   8.081  57.618  1.00 94.18           C  
ATOM   2855 HD11 LEU A 177     -87.892   7.312  58.369  1.00 94.18           H  
ATOM   2856 HD12 LEU A 177     -88.153   9.016  57.963  1.00 94.18           H  
ATOM   2857 HD13 LEU A 177     -86.636   8.204  57.501  1.00 94.18           H  
ATOM   2858  CD2 LEU A 177     -89.849   7.562  56.485  1.00 94.18           C  
ATOM   2859 HD21 LEU A 177     -90.267   8.564  56.573  1.00 94.18           H  
ATOM   2860 HD22 LEU A 177     -90.288   7.050  55.628  1.00 94.18           H  
ATOM   2861 HD23 LEU A 177     -90.073   6.997  57.389  1.00 94.18           H  
ATOM   2862  N   ILE A 178     -89.092  10.212  52.377  1.00 94.99           N  
ATOM   2863  H   ILE A 178     -90.027  10.038  52.716  1.00 94.99           H  
ATOM   2864  CA  ILE A 178     -88.911  11.310  51.436  1.00 94.99           C  
ATOM   2865  HA  ILE A 178     -87.849  11.454  51.239  1.00 94.99           H  
ATOM   2866  C   ILE A 178     -89.454  12.560  52.097  1.00 94.99           C  
ATOM   2867  CB  ILE A 178     -89.609  11.038  50.086  1.00 94.99           C  
ATOM   2868  HB  ILE A 178     -90.684  10.974  50.254  1.00 94.99           H  
ATOM   2869  O   ILE A 178     -90.649  12.658  52.389  1.00 94.99           O  
ATOM   2870  CG1 ILE A 178     -89.134   9.703  49.475  1.00 94.99           C  
ATOM   2871 HG12 ILE A 178     -88.074   9.785  49.234  1.00 94.99           H  
ATOM   2872 HG13 ILE A 178     -89.267   8.901  50.200  1.00 94.99           H  
ATOM   2873  CG2 ILE A 178     -89.327  12.211  49.124  1.00 94.99           C  
ATOM   2874 HG21 ILE A 178     -89.699  13.149  49.535  1.00 94.99           H  
ATOM   2875 HG22 ILE A 178     -89.831  12.051  48.171  1.00 94.99           H  
ATOM   2876 HG23 ILE A 178     -88.256  12.298  48.944  1.00 94.99           H  
ATOM   2877  CD1 ILE A 178     -89.887   9.279  48.212  1.00 94.99           C  
ATOM   2878 HD11 ILE A 178     -89.585   8.267  47.940  1.00 94.99           H  
ATOM   2879 HD12 ILE A 178     -90.961   9.293  48.395  1.00 94.99           H  
ATOM   2880 HD13 ILE A 178     -89.644   9.943  47.382  1.00 94.99           H  
ATOM   2881  N   CYS A 179     -88.573  13.526  52.312  1.00 95.30           N  
ATOM   2882  H   CYS A 179     -87.612  13.378  52.041  1.00 95.30           H  
ATOM   2883  CA  CYS A 179     -88.979  14.868  52.656  1.00 95.30           C  
ATOM   2884  HA  CYS A 179     -90.026  14.872  52.957  1.00 95.30           H  
ATOM   2885  C   CYS A 179     -88.818  15.784  51.460  1.00 95.30           C  
ATOM   2886  CB  CYS A 179     -88.176  15.381  53.824  1.00 95.30           C  
ATOM   2887  HB2 CYS A 179     -87.134  15.519  53.537  1.00 95.30           H  
ATOM   2888  HB3 CYS A 179     -88.228  14.672  54.651  1.00 95.30           H  
ATOM   2889  O   CYS A 179     -87.738  15.851  50.884  1.00 95.30           O  
ATOM   2890  SG  CYS A 179     -88.893  16.945  54.323  1.00 95.30           S  
ATOM   2891  N   SER A 180     -89.873  16.508  51.113  1.00 92.78           N  
ATOM   2892  H   SER A 180     -90.694  16.467  51.700  1.00 92.78           H  
ATOM   2893  CA  SER A 180     -89.901  17.411  49.970  1.00 92.78           C  
ATOM   2894  HA  SER A 180     -88.876  17.588  49.645  1.00 92.78           H  
ATOM   2895  C   SER A 180     -90.500  18.759  50.349  1.00 92.78           C  
ATOM   2896  CB  SER A 180     -90.637  16.764  48.794  1.00 92.78           C  
ATOM   2897  HB2 SER A 180     -90.105  15.861  48.495  1.00 92.78           H  
ATOM   2898  HB3 SER A 180     -90.653  17.453  47.950  1.00 92.78           H  
ATOM   2899  O   SER A 180     -91.431  18.845  51.146  1.00 92.78           O  
ATOM   2900  OG  SER A 180     -91.962  16.423  49.152  1.00 92.78           O  
ATOM   2901  HG  SER A 180     -91.941  16.017  50.022  1.00 92.78           H  
ATOM   2902  N   PHE A 181     -89.957  19.823  49.778  1.00 88.80           N  
ATOM   2903  H   PHE A 181     -89.176  19.677  49.155  1.00 88.80           H  
ATOM   2904  CA  PHE A 181     -90.458  21.182  49.890  1.00 88.80           C  
ATOM   2905  HA  PHE A 181     -91.348  21.205  50.520  1.00 88.80           H  
ATOM   2906  C   PHE A 181     -90.838  21.677  48.500  1.00 88.80           C  
ATOM   2907  CB  PHE A 181     -89.395  22.072  50.534  1.00 88.80           C  
ATOM   2908  HB2 PHE A 181     -88.458  21.955  49.990  1.00 88.80           H  
ATOM   2909  HB3 PHE A 181     -89.222  21.737  51.557  1.00 88.80           H  
ATOM   2910  O   PHE A 181     -90.025  21.639  47.571  1.00 88.80           O  
ATOM   2911  CG  PHE A 181     -89.777  23.538  50.548  1.00 88.80           C  
ATOM   2912  CD1 PHE A 181     -89.385  24.380  49.489  1.00 88.80           C  
ATOM   2913  HD1 PHE A 181     -88.817  23.977  48.664  1.00 88.80           H  
ATOM   2914  CD2 PHE A 181     -90.531  24.065  51.611  1.00 88.80           C  
ATOM   2915  HD2 PHE A 181     -90.851  23.422  52.418  1.00 88.80           H  
ATOM   2916  CE1 PHE A 181     -89.695  25.749  49.520  1.00 88.80           C  
ATOM   2917  HE1 PHE A 181     -89.326  26.404  48.744  1.00 88.80           H  
ATOM   2918  CE2 PHE A 181     -90.866  25.430  51.620  1.00 88.80           C  
ATOM   2919  HE2 PHE A 181     -91.426  25.847  52.444  1.00 88.80           H  
ATOM   2920  CZ  PHE A 181     -90.453  26.272  50.577  1.00 88.80           C  
ATOM   2921  HZ  PHE A 181     -90.700  27.324  50.599  1.00 88.80           H  
ATOM   2922  N   GLN A 182     -92.065  22.173  48.367  1.00 78.83           N  
ATOM   2923  H   GLN A 182     -92.662  22.224  49.180  1.00 78.83           H  
ATOM   2924  CA  GLN A 182     -92.563  22.710  47.108  1.00 78.83           C  
ATOM   2925  HA  GLN A 182     -91.766  22.656  46.367  1.00 78.83           H  
ATOM   2926  C   GLN A 182     -92.925  24.187  47.276  1.00 78.83           C  
ATOM   2927  CB  GLN A 182     -93.708  21.829  46.591  1.00 78.83           C  
ATOM   2928  HB2 GLN A 182     -94.626  22.041  47.139  1.00 78.83           H  
ATOM   2929  HB3 GLN A 182     -93.441  20.784  46.751  1.00 78.83           H  
ATOM   2930  O   GLN A 182     -93.826  24.554  48.029  1.00 78.83           O  
ATOM   2931  CG  GLN A 182     -93.925  22.036  45.085  1.00 78.83           C  
ATOM   2932  HG2 GLN A 182     -92.970  21.933  44.569  1.00 78.83           H  
ATOM   2933  HG3 GLN A 182     -94.305  23.042  44.905  1.00 78.83           H  
ATOM   2934  CD  GLN A 182     -94.896  21.028  44.476  1.00 78.83           C  
ATOM   2935  NE2 GLN A 182     -94.998  20.979  43.167  1.00 78.83           N  
ATOM   2936 HE21 GLN A 182     -94.397  21.539  42.580  1.00 78.83           H  
ATOM   2937 HE22 GLN A 182     -95.609  20.261  42.804  1.00 78.83           H  
ATOM   2938  OE1 GLN A 182     -95.586  20.278  45.142  1.00 78.83           O  
ATOM   2939  N   ASN A 183     -92.205  25.049  46.560  1.00 69.64           N  
ATOM   2940  H   ASN A 183     -91.473  24.689  45.964  1.00 69.64           H  
ATOM   2941  CA  ASN A 183     -92.382  26.495  46.628  1.00 69.64           C  
ATOM   2942  HA  ASN A 183     -92.609  26.777  47.657  1.00 69.64           H  
ATOM   2943  C   ASN A 183     -93.548  26.952  45.732  1.00 69.64           C  
ATOM   2944  CB  ASN A 183     -91.053  27.160  46.230  1.00 69.64           C  
ATOM   2945  HB2 ASN A 183     -90.825  26.920  45.192  1.00 69.64           H  
ATOM   2946  HB3 ASN A 183     -90.240  26.773  46.844  1.00 69.64           H  
ATOM   2947  O   ASN A 183     -93.418  26.964  44.506  1.00 69.64           O  
ATOM   2948  CG  ASN A 183     -91.079  28.670  46.372  1.00 69.64           C  
ATOM   2949  ND2 ASN A 183     -90.048  29.333  45.912  1.00 69.64           N  
ATOM   2950 HD21 ASN A 183     -90.062  30.342  45.939  1.00 69.64           H  
ATOM   2951 HD22 ASN A 183     -89.187  28.845  45.711  1.00 69.64           H  
ATOM   2952  OD1 ASN A 183     -92.017  29.274  46.868  1.00 69.64           O  
ATOM   2953  N   GLN A 184     -94.672  27.368  46.323  1.00 65.29           N  
ATOM   2954  H   GLN A 184     -94.760  27.277  47.325  1.00 65.29           H  
ATOM   2955  CA  GLN A 184     -95.779  27.967  45.561  1.00 65.29           C  
ATOM   2956  HA  GLN A 184     -95.801  27.508  44.572  1.00 65.29           H  
ATOM   2957  C   GLN A 184     -95.574  29.478  45.298  1.00 65.29           C  
ATOM   2958  CB  GLN A 184     -97.134  27.640  46.220  1.00 65.29           C  
ATOM   2959  HB2 GLN A 184     -97.912  28.166  45.667  1.00 65.29           H  
ATOM   2960  HB3 GLN A 184     -97.148  27.991  47.252  1.00 65.29           H  
ATOM   2961  O   GLN A 184     -95.835  29.942  44.182  1.00 65.29           O  
ATOM   2962  CG  GLN A 184     -97.434  26.127  46.171  1.00 65.29           C  
ATOM   2963  HG2 GLN A 184     -97.142  25.744  45.193  1.00 65.29           H  
ATOM   2964  HG3 GLN A 184     -96.834  25.613  46.922  1.00 65.29           H  
ATOM   2965  CD  GLN A 184     -98.904  25.756  46.383  1.00 65.29           C  
ATOM   2966  NE2 GLN A 184     -99.283  24.537  46.063  1.00 65.29           N  
ATOM   2967 HE21 GLN A 184    -100.257  24.322  46.222  1.00 65.29           H  
ATOM   2968 HE22 GLN A 184     -98.604  23.853  45.761  1.00 65.29           H  
ATOM   2969  OE1 GLN A 184     -99.749  26.519  46.817  1.00 65.29           O  
ATOM   2970  N   ASP A 185     -94.995  30.221  46.251  1.00 59.66           N  
ATOM   2971  H   ASP A 185     -94.715  29.750  47.100  1.00 59.66           H  
ATOM   2972  CA  ASP A 185     -95.005  31.700  46.298  1.00 59.66           C  
ATOM   2973  HA  ASP A 185     -95.862  32.037  45.715  1.00 59.66           H  
ATOM   2974  C   ASP A 185     -93.779  32.393  45.663  1.00 59.66           C  
ATOM   2975  CB  ASP A 185     -95.249  32.187  47.738  1.00 59.66           C  
ATOM   2976  HB2 ASP A 185     -95.265  33.277  47.756  1.00 59.66           H  
ATOM   2977  HB3 ASP A 185     -94.424  31.850  48.365  1.00 59.66           H  
ATOM   2978  O   ASP A 185     -93.442  33.526  45.992  1.00 59.66           O  
ATOM   2979  CG  ASP A 185     -96.573  31.704  48.320  1.00 59.66           C  
ATOM   2980  OD1 ASP A 185     -97.568  31.696  47.563  1.00 59.66           O  
ATOM   2981  OD2 ASP A 185     -96.529  31.302  49.510  1.00 59.66           O  
ATOM   2982  N   HIS A 186     -93.104  31.739  44.714  1.00 56.80           N  
ATOM   2983  H   HIS A 186     -93.405  30.789  44.548  1.00 56.80           H  
ATOM   2984  CA  HIS A 186     -92.025  32.297  43.873  1.00 56.80           C  
ATOM   2985  HA  HIS A 186     -91.707  31.483  43.222  1.00 56.80           H  
ATOM   2986  C   HIS A 186     -90.716  32.738  44.539  1.00 56.80           C  
ATOM   2987  CB  HIS A 186     -92.557  33.426  42.965  1.00 56.80           C  
ATOM   2988  HB2 HIS A 186     -93.484  33.838  43.364  1.00 56.80           H  
ATOM   2989  HB3 HIS A 186     -91.842  34.248  42.938  1.00 56.80           H  
ATOM   2990  O   HIS A 186     -89.734  32.878  43.820  1.00 56.80           O  
ATOM   2991  CG  HIS A 186     -92.778  32.971  41.555  1.00 56.80           C  
ATOM   2992  CD2 HIS A 186     -93.960  32.987  40.875  1.00 56.80           C  
ATOM   2993  HD2 HIS A 186     -94.905  33.346  41.256  1.00 56.80           H  
ATOM   2994  ND1 HIS A 186     -91.808  32.502  40.699  1.00 56.80           N  
ATOM   2995  HD1 HIS A 186     -90.814  32.544  40.872  1.00 56.80           H  
ATOM   2996  CE1 HIS A 186     -92.397  32.222  39.526  1.00 56.80           C  
ATOM   2997  HE1 HIS A 186     -91.876  31.911  38.632  1.00 56.80           H  
ATOM   2998  NE2 HIS A 186     -93.722  32.443  39.603  1.00 56.80           N  
ATOM   2999  N   ASN A 187     -90.648  32.890  45.856  1.00 65.93           N  
ATOM   3000  H   ASN A 187     -91.527  32.865  46.352  1.00 65.93           H  
ATOM   3001  CA  ASN A 187     -89.563  33.680  46.441  1.00 65.93           C  
ATOM   3002  HA  ASN A 187     -88.790  33.884  45.700  1.00 65.93           H  
ATOM   3003  C   ASN A 187     -88.809  33.013  47.600  1.00 65.93           C  
ATOM   3004  CB  ASN A 187     -90.184  35.014  46.831  1.00 65.93           C  
ATOM   3005  HB2 ASN A 187     -91.126  34.872  47.360  1.00 65.93           H  
ATOM   3006  HB3 ASN A 187     -89.461  35.461  47.513  1.00 65.93           H  
ATOM   3007  O   ASN A 187     -87.932  33.618  48.207  1.00 65.93           O  
ATOM   3008  CG  ASN A 187     -90.372  35.997  45.685  1.00 65.93           C  
ATOM   3009  ND2 ASN A 187     -90.937  37.149  45.951  1.00 65.93           N  
ATOM   3010 HD21 ASN A 187     -91.015  37.786  45.171  1.00 65.93           H  
ATOM   3011 HD22 ASN A 187     -91.280  37.359  46.878  1.00 65.93           H  
ATOM   3012  OD1 ASN A 187     -90.011  35.775  44.545  1.00 65.93           O  
ATOM   3013  N   SER A 188     -89.144  31.768  47.914  1.00 75.77           N  
ATOM   3014  H   SER A 188     -89.939  31.353  47.449  1.00 75.77           H  
ATOM   3015  CA  SER A 188     -88.497  30.992  48.963  1.00 75.77           C  
ATOM   3016  HA  SER A 188     -88.005  31.667  49.663  1.00 75.77           H  
ATOM   3017  C   SER A 188     -87.453  30.022  48.393  1.00 75.77           C  
ATOM   3018  CB  SER A 188     -89.590  30.257  49.730  1.00 75.77           C  
ATOM   3019  HB2 SER A 188     -89.139  29.528  50.402  1.00 75.77           H  
ATOM   3020  HB3 SER A 188     -90.220  29.711  49.028  1.00 75.77           H  
ATOM   3021  O   SER A 188     -87.798  29.137  47.613  1.00 75.77           O  
ATOM   3022  OG  SER A 188     -90.391  31.165  50.469  1.00 75.77           O  
ATOM   3023  HG  SER A 188     -89.840  31.591  51.129  1.00 75.77           H  
ATOM   3024  N   THR A 189     -86.188  30.142  48.795  1.00 81.84           N  
ATOM   3025  H   THR A 189     -85.963  30.876  49.452  1.00 81.84           H  
ATOM   3026  CA  THR A 189     -85.121  29.181  48.446  1.00 81.84           C  
ATOM   3027  HA  THR A 189     -85.476  28.528  47.649  1.00 81.84           H  
ATOM   3028  C   THR A 189     -84.786  28.286  49.626  1.00 81.84           C  
ATOM   3029  CB  THR A 189     -83.840  29.851  47.926  1.00 81.84           C  
ATOM   3030  HB  THR A 189     -83.001  29.172  48.075  1.00 81.84           H  
ATOM   3031  O   THR A 189     -84.626  28.755  50.751  1.00 81.84           O  
ATOM   3032  CG2 THR A 189     -83.936  30.144  46.435  1.00 81.84           C  
ATOM   3033 HG21 THR A 189     -82.999  30.577  46.083  1.00 81.84           H  
ATOM   3034 HG22 THR A 189     -84.752  30.839  46.237  1.00 81.84           H  
ATOM   3035 HG23 THR A 189     -84.118  29.219  45.887  1.00 81.84           H  
ATOM   3036  OG1 THR A 189     -83.566  31.064  48.590  1.00 81.84           O  
ATOM   3037  HG1 THR A 189     -84.252  31.696  48.363  1.00 81.84           H  
ATOM   3038  N   VAL A 190     -84.670  26.981  49.388  1.00 87.27           N  
ATOM   3039  H   VAL A 190     -84.736  26.644  48.438  1.00 87.27           H  
ATOM   3040  CA  VAL A 190     -84.281  26.035  50.439  1.00 87.27           C  
ATOM   3041  HA  VAL A 190     -84.716  26.359  51.384  1.00 87.27           H  
ATOM   3042  C   VAL A 190     -82.766  26.053  50.580  1.00 87.27           C  
ATOM   3043  CB  VAL A 190     -84.796  24.618  50.167  1.00 87.27           C  
ATOM   3044  HB  VAL A 190     -84.320  24.208  49.277  1.00 87.27           H  
ATOM   3045  O   VAL A 190     -82.046  25.733  49.639  1.00 87.27           O  
ATOM   3046  CG1 VAL A 190     -84.504  23.710  51.363  1.00 87.27           C  
ATOM   3047 HG11 VAL A 190     -83.430  23.567  51.478  1.00 87.27           H  
ATOM   3048 HG12 VAL A 190     -84.914  24.134  52.279  1.00 87.27           H  
ATOM   3049 HG13 VAL A 190     -84.964  22.738  51.183  1.00 87.27           H  
ATOM   3050  CG2 VAL A 190     -86.310  24.617  49.952  1.00 87.27           C  
ATOM   3051 HG21 VAL A 190     -86.812  25.088  50.797  1.00 87.27           H  
ATOM   3052 HG22 VAL A 190     -86.664  23.591  49.858  1.00 87.27           H  
ATOM   3053 HG23 VAL A 190     -86.562  25.155  49.038  1.00 87.27           H  
ATOM   3054  N   GLN A 191     -82.287  26.431  51.759  1.00 88.50           N  
ATOM   3055  H   GLN A 191     -82.941  26.671  52.490  1.00 88.50           H  
ATOM   3056  CA  GLN A 191     -80.857  26.488  52.066  1.00 88.50           C  
ATOM   3057  HA  GLN A 191     -80.290  26.670  51.153  1.00 88.50           H  
ATOM   3058  C   GLN A 191     -80.353  25.165  52.643  1.00 88.50           C  
ATOM   3059  CB  GLN A 191     -80.603  27.645  53.047  1.00 88.50           C  
ATOM   3060  HB2 GLN A 191     -79.552  27.644  53.335  1.00 88.50           H  
ATOM   3061  HB3 GLN A 191     -81.199  27.494  53.947  1.00 88.50           H  
ATOM   3062  O   GLN A 191     -79.218  24.762  52.388  1.00 88.50           O  
ATOM   3063  CG  GLN A 191     -80.952  29.017  52.443  1.00 88.50           C  
ATOM   3064  HG2 GLN A 191     -80.767  29.789  53.189  1.00 88.50           H  
ATOM   3065  HG3 GLN A 191     -82.013  29.048  52.193  1.00 88.50           H  
ATOM   3066  CD  GLN A 191     -80.129  29.353  51.201  1.00 88.50           C  
ATOM   3067  NE2 GLN A 191     -80.671  30.102  50.267  1.00 88.50           N  
ATOM   3068 HE21 GLN A 191     -81.613  30.458  50.350  1.00 88.50           H  
ATOM   3069 HE22 GLN A 191     -80.057  30.402  49.523  1.00 88.50           H  
ATOM   3070  OE1 GLN A 191     -78.986  28.956  51.044  1.00 88.50           O  
ATOM   3071  N   PHE A 192     -81.205  24.491  53.416  1.00 91.98           N  
ATOM   3072  H   PHE A 192     -82.130  24.870  53.558  1.00 91.98           H  
ATOM   3073  CA  PHE A 192     -80.850  23.281  54.143  1.00 91.98           C  
ATOM   3074  HA  PHE A 192     -80.115  22.719  53.567  1.00 91.98           H  
ATOM   3075  C   PHE A 192     -82.074  22.401  54.369  1.00 91.98           C  
ATOM   3076  CB  PHE A 192     -80.221  23.696  55.476  1.00 91.98           C  
ATOM   3077  HB2 PHE A 192     -80.859  24.436  55.959  1.00 91.98           H  
ATOM   3078  HB3 PHE A 192     -79.272  24.189  55.266  1.00 91.98           H  
ATOM   3079  O   PHE A 192     -83.146  22.910  54.696  1.00 91.98           O  
ATOM   3080  CG  PHE A 192     -79.951  22.570  56.450  1.00 91.98           C  
ATOM   3081  CD1 PHE A 192     -80.643  22.472  57.671  1.00 91.98           C  
ATOM   3082  HD1 PHE A 192     -81.439  23.166  57.898  1.00 91.98           H  
ATOM   3083  CD2 PHE A 192     -78.922  21.665  56.169  1.00 91.98           C  
ATOM   3084  HD2 PHE A 192     -78.423  21.706  55.212  1.00 91.98           H  
ATOM   3085  CE1 PHE A 192     -80.262  21.502  58.617  1.00 91.98           C  
ATOM   3086  HE1 PHE A 192     -80.762  21.448  59.573  1.00 91.98           H  
ATOM   3087  CE2 PHE A 192     -78.497  20.749  57.136  1.00 91.98           C  
ATOM   3088  HE2 PHE A 192     -77.603  20.172  56.948  1.00 91.98           H  
ATOM   3089  CZ  PHE A 192     -79.184  20.642  58.354  1.00 91.98           C  
ATOM   3090  HZ  PHE A 192     -78.859  19.931  59.100  1.00 91.98           H  
ATOM   3091  N   MET A 193     -81.909  21.086  54.251  1.00 94.24           N  
ATOM   3092  H   MET A 193     -80.997  20.743  53.984  1.00 94.24           H  
ATOM   3093  CA  MET A 193     -82.891  20.104  54.708  1.00 94.24           C  
ATOM   3094  HA  MET A 193     -83.586  20.602  55.385  1.00 94.24           H  
ATOM   3095  C   MET A 193     -82.209  18.998  55.499  1.00 94.24           C  
ATOM   3096  CB  MET A 193     -83.706  19.499  53.554  1.00 94.24           C  
ATOM   3097  HB2 MET A 193     -84.397  18.763  53.964  1.00 94.24           H  
ATOM   3098  HB3 MET A 193     -83.042  18.990  52.856  1.00 94.24           H  
ATOM   3099  O   MET A 193     -81.044  18.676  55.268  1.00 94.24           O  
ATOM   3100  CG  MET A 193     -84.511  20.545  52.787  1.00 94.24           C  
ATOM   3101  HG2 MET A 193     -83.806  21.279  52.397  1.00 94.24           H  
ATOM   3102  HG3 MET A 193     -85.186  21.053  53.476  1.00 94.24           H  
ATOM   3103  SD  MET A 193     -85.466  19.901  51.382  1.00 94.24           S  
ATOM   3104  CE  MET A 193     -86.756  18.959  52.234  1.00 94.24           C  
ATOM   3105  HE1 MET A 193     -86.311  18.147  52.810  1.00 94.24           H  
ATOM   3106  HE2 MET A 193     -87.440  18.539  51.497  1.00 94.24           H  
ATOM   3107  HE3 MET A 193     -87.309  19.619  52.903  1.00 94.24           H  
ATOM   3108  N   TYR A 194     -82.947  18.393  56.419  1.00 93.78           N  
ATOM   3109  H   TYR A 194     -83.894  18.707  56.579  1.00 93.78           H  
ATOM   3110  CA  TYR A 194     -82.463  17.265  57.198  1.00 93.78           C  
ATOM   3111  HA  TYR A 194     -81.729  16.723  56.601  1.00 93.78           H  
ATOM   3112  C   TYR A 194     -83.585  16.290  57.528  1.00 93.78           C  
ATOM   3113  CB  TYR A 194     -81.769  17.767  58.469  1.00 93.78           C  
ATOM   3114  HB2 TYR A 194     -80.974  18.456  58.185  1.00 93.78           H  
ATOM   3115  HB3 TYR A 194     -81.299  16.914  58.958  1.00 93.78           H  
ATOM   3116  O   TYR A 194     -84.742  16.686  57.667  1.00 93.78           O  
ATOM   3117  CG  TYR A 194     -82.676  18.452  59.475  1.00 93.78           C  
ATOM   3118  CD1 TYR A 194     -82.957  19.828  59.372  1.00 93.78           C  
ATOM   3119  HD1 TYR A 194     -82.576  20.381  58.527  1.00 93.78           H  
ATOM   3120  CD2 TYR A 194     -83.248  17.702  60.516  1.00 93.78           C  
ATOM   3121  HD2 TYR A 194     -83.054  16.641  60.581  1.00 93.78           H  
ATOM   3122  CE1 TYR A 194     -83.753  20.470  60.343  1.00 93.78           C  
ATOM   3123  HE1 TYR A 194     -83.968  21.525  60.261  1.00 93.78           H  
ATOM   3124  CE2 TYR A 194     -84.089  18.324  61.452  1.00 93.78           C  
ATOM   3125  HE2 TYR A 194     -84.543  17.731  62.232  1.00 93.78           H  
ATOM   3126  OH  TYR A 194     -85.176  20.284  62.288  1.00 93.78           O  
ATOM   3127  HH  TYR A 194     -85.624  19.572  62.750  1.00 93.78           H  
ATOM   3128  CZ  TYR A 194     -84.334  19.710  61.381  1.00 93.78           C  
ATOM   3129  N   ILE A 195     -83.214  15.024  57.700  1.00 93.72           N  
ATOM   3130  H   ILE A 195     -82.239  14.800  57.556  1.00 93.72           H  
ATOM   3131  CA  ILE A 195     -84.045  13.998  58.325  1.00 93.72           C  
ATOM   3132  HA  ILE A 195     -85.001  14.439  58.605  1.00 93.72           H  
ATOM   3133  C   ILE A 195     -83.342  13.556  59.602  1.00 93.72           C  
ATOM   3134  CB  ILE A 195     -84.347  12.828  57.363  1.00 93.72           C  
ATOM   3135  HB  ILE A 195     -83.407  12.444  56.967  1.00 93.72           H  
ATOM   3136  O   ILE A 195     -82.155  13.230  59.591  1.00 93.72           O  
ATOM   3137  CG1 ILE A 195     -85.217  13.347  56.194  1.00 93.72           C  
ATOM   3138 HG12 ILE A 195     -86.184  13.668  56.580  1.00 93.72           H  
ATOM   3139 HG13 ILE A 195     -84.734  14.216  55.747  1.00 93.72           H  
ATOM   3140  CG2 ILE A 195     -85.071  11.689  58.111  1.00 93.72           C  
ATOM   3141 HG21 ILE A 195     -84.433  11.280  58.894  1.00 93.72           H  
ATOM   3142 HG22 ILE A 195     -85.992  12.061  58.560  1.00 93.72           H  
ATOM   3143 HG23 ILE A 195     -85.306  10.868  57.433  1.00 93.72           H  
ATOM   3144  CD1 ILE A 195     -85.446  12.329  55.071  1.00 93.72           C  
ATOM   3145 HD11 ILE A 195     -86.005  11.468  55.435  1.00 93.72           H  
ATOM   3146 HD12 ILE A 195     -84.489  12.008  54.661  1.00 93.72           H  
ATOM   3147 HD13 ILE A 195     -86.033  12.795  54.278  1.00 93.72           H  
ATOM   3148  N   LEU A 196     -84.089  13.557  60.698  1.00 91.33           N  
ATOM   3149  H   LEU A 196     -85.055  13.833  60.602  1.00 91.33           H  
ATOM   3150  CA  LEU A 196     -83.655  13.182  62.040  1.00 91.33           C  
ATOM   3151  HA  LEU A 196     -82.649  12.765  61.993  1.00 91.33           H  
ATOM   3152  C   LEU A 196     -84.561  12.057  62.547  1.00 91.33           C  
ATOM   3153  CB  LEU A 196     -83.617  14.466  62.913  1.00 91.33           C  
ATOM   3154  HB2 LEU A 196     -82.592  14.633  63.241  1.00 91.33           H  
ATOM   3155  HB3 LEU A 196     -83.869  15.316  62.278  1.00 91.33           H  
ATOM   3156  O   LEU A 196     -85.749  12.040  62.227  1.00 91.33           O  
ATOM   3157  CG  LEU A 196     -84.539  14.531  64.150  1.00 91.33           C  
ATOM   3158  HG  LEU A 196     -85.464  13.984  63.971  1.00 91.33           H  
ATOM   3159  CD1 LEU A 196     -83.853  13.971  65.393  1.00 91.33           C  
ATOM   3160 HD11 LEU A 196     -83.482  12.964  65.205  1.00 91.33           H  
ATOM   3161 HD12 LEU A 196     -84.562  13.927  66.220  1.00 91.33           H  
ATOM   3162 HD13 LEU A 196     -83.004  14.592  65.679  1.00 91.33           H  
ATOM   3163  CD2 LEU A 196     -84.910  15.980  64.476  1.00 91.33           C  
ATOM   3164 HD21 LEU A 196     -85.449  16.430  63.642  1.00 91.33           H  
ATOM   3165 HD22 LEU A 196     -85.558  15.993  65.352  1.00 91.33           H  
ATOM   3166 HD23 LEU A 196     -84.008  16.555  64.685  1.00 91.33           H  
ATOM   3167  N   HIS A 197     -84.016  11.137  63.337  1.00 88.92           N  
ATOM   3168  H   HIS A 197     -83.040  11.212  63.586  1.00 88.92           H  
ATOM   3169  CA  HIS A 197     -84.793  10.126  64.055  1.00 88.92           C  
ATOM   3170  HA  HIS A 197     -85.855  10.228  63.832  1.00 88.92           H  
ATOM   3171  C   HIS A 197     -84.620  10.330  65.550  1.00 88.92           C  
ATOM   3172  CB  HIS A 197     -84.354   8.732  63.609  1.00 88.92           C  
ATOM   3173  HB2 HIS A 197     -83.270   8.650  63.689  1.00 88.92           H  
ATOM   3174  HB3 HIS A 197     -84.645   8.627  62.563  1.00 88.92           H  
ATOM   3175  O   HIS A 197     -83.504  10.414  66.043  1.00 88.92           O  
ATOM   3176  CG  HIS A 197     -84.981   7.583  64.352  1.00 88.92           C  
ATOM   3177  CD2 HIS A 197     -86.312   7.406  64.594  1.00 88.92           C  
ATOM   3178  HD2 HIS A 197     -87.113   8.064  64.292  1.00 88.92           H  
ATOM   3179  ND1 HIS A 197     -84.279   6.496  64.870  1.00 88.92           N  
ATOM   3180  CE1 HIS A 197     -85.201   5.699  65.431  1.00 88.92           C  
ATOM   3181  HE1 HIS A 197     -84.996   4.770  65.943  1.00 88.92           H  
ATOM   3182  NE2 HIS A 197     -86.424   6.218  65.282  1.00 88.92           N  
ATOM   3183  HE2 HIS A 197     -87.265   5.775  65.624  1.00 88.92           H  
ATOM   3184  N   GLU A 198     -85.720  10.430  66.284  1.00 83.06           N  
ATOM   3185  H   GLU A 198     -86.624  10.346  65.842  1.00 83.06           H  
ATOM   3186  CA  GLU A 198     -85.684  10.502  67.739  1.00 83.06           C  
ATOM   3187  HA  GLU A 198     -84.751  10.979  68.037  1.00 83.06           H  
ATOM   3188  C   GLU A 198     -85.761   9.076  68.318  1.00 83.06           C  
ATOM   3189  CB  GLU A 198     -86.825  11.404  68.215  1.00 83.06           C  
ATOM   3190  HB2 GLU A 198     -86.771  12.344  67.665  1.00 83.06           H  
ATOM   3191  HB3 GLU A 198     -87.774  10.919  67.990  1.00 83.06           H  
ATOM   3192  O   GLU A 198     -86.704   8.348  67.988  1.00 83.06           O  
ATOM   3193  CG  GLU A 198     -86.744  11.724  69.713  1.00 83.06           C  
ATOM   3194  HG2 GLU A 198     -85.787  12.206  69.913  1.00 83.06           H  
ATOM   3195  HG3 GLU A 198     -86.778  10.792  70.278  1.00 83.06           H  
ATOM   3196  CD  GLU A 198     -87.890  12.636  70.181  1.00 83.06           C  
ATOM   3197  OE1 GLU A 198     -87.702  13.295  71.227  1.00 83.06           O  
ATOM   3198  OE2 GLU A 198     -88.958  12.648  69.519  1.00 83.06           O  
ATOM   3199  N   PRO A 199     -84.807   8.648  69.171  1.00 64.32           N  
ATOM   3200  CA  PRO A 199     -83.750   9.441  69.817  1.00 64.32           C  
ATOM   3201  HA  PRO A 199     -84.059  10.478  69.945  1.00 64.32           H  
ATOM   3202  C   PRO A 199     -82.385   9.436  69.090  1.00 64.32           C  
ATOM   3203  CB  PRO A 199     -83.638   8.807  71.207  1.00 64.32           C  
ATOM   3204  HB2 PRO A 199     -82.673   8.994  71.680  1.00 64.32           H  
ATOM   3205  HB3 PRO A 199     -84.445   9.177  71.840  1.00 64.32           H  
ATOM   3206  O   PRO A 199     -81.442  10.051  69.579  1.00 64.32           O  
ATOM   3207  CG  PRO A 199     -83.853   7.322  70.919  1.00 64.32           C  
ATOM   3208  HG2 PRO A 199     -82.919   6.876  70.576  1.00 64.32           H  
ATOM   3209  HG3 PRO A 199     -84.231   6.791  71.793  1.00 64.32           H  
ATOM   3210  CD  PRO A 199     -84.867   7.324  69.777  1.00 64.32           C  
ATOM   3211  HD2 PRO A 199     -84.623   6.552  69.047  1.00 64.32           H  
ATOM   3212  HD3 PRO A 199     -85.867   7.152  70.177  1.00 64.32           H  
ATOM   3213  N   ASN A 200     -82.258   8.737  67.958  1.00 64.66           N  
ATOM   3214  H   ASN A 200     -83.105   8.372  67.547  1.00 64.66           H  
ATOM   3215  CA  ASN A 200     -80.999   8.357  67.299  1.00 64.66           C  
ATOM   3216  HA  ASN A 200     -80.298   8.067  68.082  1.00 64.66           H  
ATOM   3217  C   ASN A 200     -80.263   9.458  66.490  1.00 64.66           C  
ATOM   3218  CB  ASN A 200     -81.279   7.123  66.433  1.00 64.66           C  
ATOM   3219  HB2 ASN A 200     -82.035   7.378  65.690  1.00 64.66           H  
ATOM   3220  HB3 ASN A 200     -80.359   6.871  65.905  1.00 64.66           H  
ATOM   3221  O   ASN A 200     -79.428   9.130  65.642  1.00 64.66           O  
ATOM   3222  CG  ASN A 200     -81.673   5.874  67.197  1.00 64.66           C  
ATOM   3223  ND2 ASN A 200     -82.396   4.988  66.558  1.00 64.66           N  
ATOM   3224 HD21 ASN A 200     -82.662   4.139  67.036  1.00 64.66           H  
ATOM   3225 HD22 ASN A 200     -82.816   5.234  65.674  1.00 64.66           H  
ATOM   3226  OD1 ASN A 200     -81.267   5.640  68.321  1.00 64.66           O  
ATOM   3227  N   ASP A 201     -80.520  10.732  66.790  1.00 78.79           N  
ATOM   3228  H   ASP A 201     -81.199  10.887  67.521  1.00 78.79           H  
ATOM   3229  CA  ASP A 201     -79.913  11.917  66.165  1.00 78.79           C  
ATOM   3230  HA  ASP A 201     -80.348  12.777  66.674  1.00 78.79           H  
ATOM   3231  C   ASP A 201     -80.256  12.105  64.662  1.00 78.79           C  
ATOM   3232  CB  ASP A 201     -78.395  11.939  66.487  1.00 78.79           C  
ATOM   3233  HB2 ASP A 201     -77.845  11.475  65.668  1.00 78.79           H  
ATOM   3234  HB3 ASP A 201     -78.212  11.345  67.382  1.00 78.79           H  
ATOM   3235  O   ASP A 201     -81.085  11.404  64.067  1.00 78.79           O  
ATOM   3236  CG  ASP A 201     -77.823  13.338  66.751  1.00 78.79           C  
ATOM   3237  OD1 ASP A 201     -78.418  14.323  66.251  1.00 78.79           O  
ATOM   3238  OD2 ASP A 201     -76.779  13.419  67.435  1.00 78.79           O  
ATOM   3239  N   VAL A 202     -79.672  13.133  64.040  1.00 88.13           N  
ATOM   3240  H   VAL A 202     -79.065  13.707  64.608  1.00 88.13           H  
ATOM   3241  CA  VAL A 202     -79.760  13.407  62.596  1.00 88.13           C  
ATOM   3242  HA  VAL A 202     -80.797  13.622  62.337  1.00 88.13           H  
ATOM   3243  C   VAL A 202     -79.311  12.175  61.811  1.00 88.13           C  
ATOM   3244  CB  VAL A 202     -78.906  14.635  62.236  1.00 88.13           C  
ATOM   3245  HB  VAL A 202     -77.868  14.449  62.511  1.00 88.13           H  
ATOM   3246  O   VAL A 202     -78.332  11.557  62.201  1.00 88.13           O  
ATOM   3247  CG1 VAL A 202     -78.960  14.958  60.740  1.00 88.13           C  
ATOM   3248 HG11 VAL A 202     -78.421  15.891  60.579  1.00 88.13           H  
ATOM   3249 HG12 VAL A 202     -78.471  14.171  60.166  1.00 88.13           H  
ATOM   3250 HG13 VAL A 202     -79.993  15.069  60.410  1.00 88.13           H  
ATOM   3251  CG2 VAL A 202     -79.396  15.886  62.981  1.00 88.13           C  
ATOM   3252 HG21 VAL A 202     -78.788  16.748  62.705  1.00 88.13           H  
ATOM   3253 HG22 VAL A 202     -80.441  16.082  62.743  1.00 88.13           H  
ATOM   3254 HG23 VAL A 202     -79.295  15.742  64.057  1.00 88.13           H  
ATOM   3255  N   ILE A 203     -79.991  11.828  60.712  1.00 88.26           N  
ATOM   3256  H   ILE A 203     -80.804  12.381  60.479  1.00 88.26           H  
ATOM   3257  CA  ILE A 203     -79.655  10.701  59.817  1.00 88.26           C  
ATOM   3258  HA  ILE A 203     -78.973  10.019  60.324  1.00 88.26           H  
ATOM   3259  C   ILE A 203     -78.953  11.202  58.561  1.00 88.26           C  
ATOM   3260  CB  ILE A 203     -80.931   9.921  59.421  1.00 88.26           C  
ATOM   3261  HB  ILE A 203     -81.669  10.625  59.036  1.00 88.26           H  
ATOM   3262  O   ILE A 203     -77.920  10.669  58.154  1.00 88.26           O  
ATOM   3263  CG1 ILE A 203     -81.514   9.224  60.662  1.00 88.26           C  
ATOM   3264 HG12 ILE A 203     -81.512   9.893  61.522  1.00 88.26           H  
ATOM   3265 HG13 ILE A 203     -80.890   8.366  60.913  1.00 88.26           H  
ATOM   3266  CG2 ILE A 203     -80.640   8.872  58.319  1.00 88.26           C  
ATOM   3267 HG21 ILE A 203     -80.291   9.351  57.404  1.00 88.26           H  
ATOM   3268 HG22 ILE A 203     -79.872   8.177  58.661  1.00 88.26           H  
ATOM   3269 HG23 ILE A 203     -81.533   8.307  58.053  1.00 88.26           H  
ATOM   3270  CD1 ILE A 203     -82.949   8.753  60.455  1.00 88.26           C  
ATOM   3271 HD11 ILE A 203     -83.143   7.969  61.186  1.00 88.26           H  
ATOM   3272 HD12 ILE A 203     -83.109   8.331  59.462  1.00 88.26           H  
ATOM   3273 HD13 ILE A 203     -83.634   9.589  60.599  1.00 88.26           H  
ATOM   3274  N   ALA A 204     -79.551  12.207  57.924  1.00 91.86           N  
ATOM   3275  H   ALA A 204     -80.380  12.616  58.332  1.00 91.86           H  
ATOM   3276  CA  ALA A 204     -79.064  12.762  56.677  1.00 91.86           C  
ATOM   3277  HA  ALA A 204     -77.983  12.625  56.644  1.00 91.86           H  
ATOM   3278  C   ALA A 204     -79.360  14.255  56.602  1.00 91.86           C  
ATOM   3279  CB  ALA A 204     -79.682  12.005  55.498  1.00 91.86           C  
ATOM   3280  HB1 ALA A 204     -79.224  12.343  54.568  1.00 91.86           H  
ATOM   3281  HB2 ALA A 204     -80.756  12.187  55.462  1.00 91.86           H  
ATOM   3282  HB3 ALA A 204     -79.496  10.937  55.606  1.00 91.86           H  
ATOM   3283  O   ALA A 204     -80.413  14.718  57.047  1.00 91.86           O  
ATOM   3284  N   THR A 205     -78.438  14.998  56.006  1.00 93.55           N  
ATOM   3285  H   THR A 205     -77.586  14.556  55.692  1.00 93.55           H  
ATOM   3286  CA  THR A 205     -78.560  16.431  55.772  1.00 93.55           C  
ATOM   3287  HA  THR A 205     -79.600  16.731  55.899  1.00 93.55           H  
ATOM   3288  C   THR A 205     -78.152  16.785  54.355  1.00 93.55           C  
ATOM   3289  CB  THR A 205     -77.718  17.250  56.749  1.00 93.55           C  
ATOM   3290  HB  THR A 205     -77.960  18.294  56.553  1.00 93.55           H  
ATOM   3291  O   THR A 205     -77.316  16.122  53.747  1.00 93.55           O  
ATOM   3292  CG2 THR A 205     -77.996  16.948  58.211  1.00 93.55           C  
ATOM   3293 HG21 THR A 205     -79.070  16.989  58.393  1.00 93.55           H  
ATOM   3294 HG22 THR A 205     -77.628  15.950  58.450  1.00 93.55           H  
ATOM   3295 HG23 THR A 205     -77.499  17.684  58.843  1.00 93.55           H  
ATOM   3296  OG1 THR A 205     -76.338  17.061  56.571  1.00 93.55           O  
ATOM   3297  HG1 THR A 205     -75.934  17.018  57.441  1.00 93.55           H  
ATOM   3298  N   ILE A 206     -78.733  17.850  53.820  1.00 93.55           N  
ATOM   3299  H   ILE A 206     -79.450  18.330  54.344  1.00 93.55           H  
ATOM   3300  CA  ILE A 206     -78.338  18.424  52.541  1.00 93.55           C  
ATOM   3301  HA  ILE A 206     -77.324  18.097  52.313  1.00 93.55           H  
ATOM   3302  C   ILE A 206     -78.307  19.940  52.672  1.00 93.55           C  
ATOM   3303  CB  ILE A 206     -79.246  17.916  51.402  1.00 93.55           C  
ATOM   3304  HB  ILE A 206     -79.200  16.827  51.427  1.00 93.55           H  
ATOM   3305  O   ILE A 206     -79.273  20.555  53.124  1.00 93.55           O  
ATOM   3306  CG1 ILE A 206     -78.684  18.388  50.046  1.00 93.55           C  
ATOM   3307 HG12 ILE A 206     -77.638  18.088  49.980  1.00 93.55           H  
ATOM   3308 HG13 ILE A 206     -78.726  19.476  49.991  1.00 93.55           H  
ATOM   3309  CG2 ILE A 206     -80.719  18.310  51.589  1.00 93.55           C  
ATOM   3310 HG21 ILE A 206     -81.060  18.003  52.578  1.00 93.55           H  
ATOM   3311 HG22 ILE A 206     -81.343  17.815  50.844  1.00 93.55           H  
ATOM   3312 HG23 ILE A 206     -80.834  19.389  51.488  1.00 93.55           H  
ATOM   3313  CD1 ILE A 206     -79.408  17.822  48.822  1.00 93.55           C  
ATOM   3314 HD11 ILE A 206     -79.387  16.732  48.842  1.00 93.55           H  
ATOM   3315 HD12 ILE A 206     -80.443  18.164  48.791  1.00 93.55           H  
ATOM   3316 HD13 ILE A 206     -78.903  18.165  47.919  1.00 93.55           H  
ATOM   3317  N   ASN A 207     -77.185  20.533  52.282  1.00 90.43           N  
ATOM   3318  H   ASN A 207     -76.463  19.953  51.877  1.00 90.43           H  
ATOM   3319  CA  ASN A 207     -77.044  21.974  52.119  1.00 90.43           C  
ATOM   3320  HA  ASN A 207     -77.859  22.495  52.621  1.00 90.43           H  
ATOM   3321  C   ASN A 207     -77.098  22.327  50.637  1.00 90.43           C  
ATOM   3322  CB  ASN A 207     -75.715  22.457  52.713  1.00 90.43           C  
ATOM   3323  HB2 ASN A 207     -75.567  23.510  52.472  1.00 90.43           H  
ATOM   3324  HB3 ASN A 207     -74.900  21.899  52.252  1.00 90.43           H  
ATOM   3325  O   ASN A 207     -76.828  21.494  49.766  1.00 90.43           O  
ATOM   3326  CG  ASN A 207     -75.634  22.331  54.215  1.00 90.43           C  
ATOM   3327  ND2 ASN A 207     -74.609  21.695  54.724  1.00 90.43           N  
ATOM   3328 HD21 ASN A 207     -74.565  21.617  55.730  1.00 90.43           H  
ATOM   3329 HD22 ASN A 207     -73.885  21.353  54.109  1.00 90.43           H  
ATOM   3330  OD1 ASN A 207     -76.454  22.844  54.949  1.00 90.43           O  
ATOM   3331  N   LYS A 208     -77.381  23.594  50.346  1.00 82.36           N  
ATOM   3332  H   LYS A 208     -77.666  24.213  51.092  1.00 82.36           H  
ATOM   3333  CA  LYS A 208     -77.324  24.100  48.980  1.00 82.36           C  
ATOM   3334  HA  LYS A 208     -78.032  23.523  48.384  1.00 82.36           H  
ATOM   3335  C   LYS A 208     -75.929  23.872  48.389  1.00 82.36           C  
ATOM   3336  CB  LYS A 208     -77.759  25.568  48.975  1.00 82.36           C  
ATOM   3337  HB2 LYS A 208     -78.581  25.705  49.678  1.00 82.36           H  
ATOM   3338  HB3 LYS A 208     -76.930  26.208  49.273  1.00 82.36           H  
ATOM   3339  O   LYS A 208     -74.923  24.175  49.028  1.00 82.36           O  
ATOM   3340  CG  LYS A 208     -78.258  25.948  47.584  1.00 82.36           C  
ATOM   3341  HG2 LYS A 208     -79.075  25.282  47.309  1.00 82.36           H  
ATOM   3342  HG3 LYS A 208     -77.452  25.824  46.861  1.00 82.36           H  
ATOM   3343  CD  LYS A 208     -78.765  27.389  47.551  1.00 82.36           C  
ATOM   3344  HD2 LYS A 208     -77.957  28.077  47.800  1.00 82.36           H  
ATOM   3345  HD3 LYS A 208     -79.593  27.511  48.249  1.00 82.36           H  
ATOM   3346  CE  LYS A 208     -79.241  27.611  46.122  1.00 82.36           C  
ATOM   3347  HE2 LYS A 208     -78.428  27.390  45.430  1.00 82.36           H  
ATOM   3348  HE3 LYS A 208     -80.034  26.899  45.895  1.00 82.36           H  
ATOM   3349  NZ  LYS A 208     -79.754  28.967  45.864  1.00 82.36           N  
ATOM   3350  HZ1 LYS A 208     -79.866  29.011  44.861  1.00 82.36           H  
ATOM   3351  HZ2 LYS A 208     -79.168  29.716  46.204  1.00 82.36           H  
ATOM   3352  HZ3 LYS A 208     -80.718  29.009  46.162  1.00 82.36           H  
ATOM   3353  N   TYR A 209     -75.891  23.322  47.175  1.00 78.84           N  
ATOM   3354  H   TYR A 209     -76.773  23.109  46.732  1.00 78.84           H  
ATOM   3355  CA  TYR A 209     -74.665  22.990  46.437  1.00 78.84           C  
ATOM   3356  HA  TYR A 209     -74.985  22.546  45.495  1.00 78.84           H  
ATOM   3357  C   TYR A 209     -73.753  21.937  47.092  1.00 78.84           C  
ATOM   3358  CB  TYR A 209     -73.892  24.270  46.082  1.00 78.84           C  
ATOM   3359  HB2 TYR A 209     -73.317  24.585  46.953  1.00 78.84           H  
ATOM   3360  HB3 TYR A 209     -73.175  24.036  45.296  1.00 78.84           H  
ATOM   3361  O   TYR A 209     -72.581  21.839  46.734  1.00 78.84           O  
ATOM   3362  CG  TYR A 209     -74.748  25.428  45.613  1.00 78.84           C  
ATOM   3363  CD1 TYR A 209     -75.473  25.324  44.410  1.00 78.84           C  
ATOM   3364  HD1 TYR A 209     -75.435  24.414  43.829  1.00 78.84           H  
ATOM   3365  CD2 TYR A 209     -74.805  26.612  46.374  1.00 78.84           C  
ATOM   3366  HD2 TYR A 209     -74.258  26.680  47.303  1.00 78.84           H  
ATOM   3367  CE1 TYR A 209     -76.229  26.417  43.950  1.00 78.84           C  
ATOM   3368  HE1 TYR A 209     -76.781  26.357  43.024  1.00 78.84           H  
ATOM   3369  CE2 TYR A 209     -75.535  27.717  45.902  1.00 78.84           C  
ATOM   3370  HE2 TYR A 209     -75.543  28.638  46.466  1.00 78.84           H  
ATOM   3371  OH  TYR A 209     -76.909  28.701  44.205  1.00 78.84           O  
ATOM   3372  HH  TYR A 209     -76.632  29.515  44.631  1.00 78.84           H  
ATOM   3373  CZ  TYR A 209     -76.230  27.624  44.677  1.00 78.84           C  
ATOM   3374  N   GLN A 210     -74.262  21.138  48.034  1.00 84.34           N  
ATOM   3375  H   GLN A 210     -75.229  21.241  48.309  1.00 84.34           H  
ATOM   3376  CA  GLN A 210     -73.519  20.027  48.632  1.00 84.34           C  
ATOM   3377  HA  GLN A 210     -72.552  19.943  48.135  1.00 84.34           H  
ATOM   3378  C   GLN A 210     -74.255  18.699  48.421  1.00 84.34           C  
ATOM   3379  CB  GLN A 210     -73.254  20.292  50.120  1.00 84.34           C  
ATOM   3380  HB2 GLN A 210     -74.200  20.467  50.632  1.00 84.34           H  
ATOM   3381  HB3 GLN A 210     -72.788  19.409  50.558  1.00 84.34           H  
ATOM   3382  O   GLN A 210     -75.488  18.681  48.404  1.00 84.34           O  
ATOM   3383  CG  GLN A 210     -72.313  21.490  50.315  1.00 84.34           C  
ATOM   3384  HG2 GLN A 210     -72.818  22.410  50.021  1.00 84.34           H  
ATOM   3385  HG3 GLN A 210     -71.444  21.361  49.670  1.00 84.34           H  
ATOM   3386  CD  GLN A 210     -71.832  21.647  51.754  1.00 84.34           C  
ATOM   3387  NE2 GLN A 210     -70.631  22.145  51.954  1.00 84.34           N  
ATOM   3388 HE21 GLN A 210     -70.332  22.221  52.916  1.00 84.34           H  
ATOM   3389 HE22 GLN A 210     -70.055  22.407  51.166  1.00 84.34           H  
ATOM   3390  OE1 GLN A 210     -72.507  21.343  52.728  1.00 84.34           O  
ATOM   3391  N   PRO A 211     -73.522  17.578  48.268  1.00 86.82           N  
ATOM   3392  CA  PRO A 211     -74.140  16.261  48.269  1.00 86.82           C  
ATOM   3393  HA  PRO A 211     -74.925  16.213  47.514  1.00 86.82           H  
ATOM   3394  C   PRO A 211     -74.752  15.964  49.642  1.00 86.82           C  
ATOM   3395  CB  PRO A 211     -73.018  15.283  47.910  1.00 86.82           C  
ATOM   3396  HB2 PRO A 211     -73.170  14.296  48.345  1.00 86.82           H  
ATOM   3397  HB3 PRO A 211     -72.932  15.212  46.826  1.00 86.82           H  
ATOM   3398  O   PRO A 211     -74.392  16.576  50.651  1.00 86.82           O  
ATOM   3399  CG  PRO A 211     -71.775  15.968  48.476  1.00 86.82           C  
ATOM   3400  HG2 PRO A 211     -70.868  15.655  47.959  1.00 86.82           H  
ATOM   3401  HG3 PRO A 211     -71.698  15.763  49.544  1.00 86.82           H  
ATOM   3402  CD  PRO A 211     -72.068  17.452  48.259  1.00 86.82           C  
ATOM   3403  HD2 PRO A 211     -71.686  17.766  47.288  1.00 86.82           H  
ATOM   3404  HD3 PRO A 211     -71.606  18.039  49.053  1.00 86.82           H  
ATOM   3405  N   VAL A 212     -75.667  14.998  49.684  1.00 89.24           N  
ATOM   3406  H   VAL A 212     -75.913  14.515  48.832  1.00 89.24           H  
ATOM   3407  CA  VAL A 212     -76.262  14.555  50.946  1.00 89.24           C  
ATOM   3408  HA  VAL A 212     -76.667  15.437  51.443  1.00 89.24           H  
ATOM   3409  C   VAL A 212     -75.191  13.949  51.849  1.00 89.24           C  
ATOM   3410  CB  VAL A 212     -77.412  13.561  50.730  1.00 89.24           C  
ATOM   3411  HB  VAL A 212     -77.042  12.634  50.292  1.00 89.24           H  
ATOM   3412  O   VAL A 212     -74.435  13.075  51.427  1.00 89.24           O  
ATOM   3413  CG1 VAL A 212     -78.105  13.254  52.061  1.00 89.24           C  
ATOM   3414 HG11 VAL A 212     -79.081  12.801  51.887  1.00 89.24           H  
ATOM   3415 HG12 VAL A 212     -78.285  14.179  52.609  1.00 89.24           H  
ATOM   3416 HG13 VAL A 212     -77.486  12.591  52.665  1.00 89.24           H  
ATOM   3417  CG2 VAL A 212     -78.472  14.151  49.804  1.00 89.24           C  
ATOM   3418 HG21 VAL A 212     -79.342  13.494  49.797  1.00 89.24           H  
ATOM   3419 HG22 VAL A 212     -78.088  14.260  48.789  1.00 89.24           H  
ATOM   3420 HG23 VAL A 212     -78.784  15.123  50.186  1.00 89.24           H  
ATOM   3421  N   VAL A 213     -75.149  14.397  53.100  1.00 87.35           N  
ATOM   3422  H   VAL A 213     -75.813  15.109  53.369  1.00 87.35           H  
ATOM   3423  CA  VAL A 213     -74.245  13.890  54.133  1.00 87.35           C  
ATOM   3424  HA  VAL A 213     -73.481  13.265  53.670  1.00 87.35           H  
ATOM   3425  C   VAL A 213     -75.043  13.036  55.104  1.00 87.35           C  
ATOM   3426  CB  VAL A 213     -73.529  15.041  54.863  1.00 87.35           C  
ATOM   3427  HB  VAL A 213     -74.268  15.683  55.343  1.00 87.35           H  
ATOM   3428  O   VAL A 213     -76.060  13.479  55.633  1.00 87.35           O  
ATOM   3429  CG1 VAL A 213     -72.573  14.509  55.941  1.00 87.35           C  
ATOM   3430 HG11 VAL A 213     -73.130  13.987  56.720  1.00 87.35           H  
ATOM   3431 HG12 VAL A 213     -72.045  15.341  56.406  1.00 87.35           H  
ATOM   3432 HG13 VAL A 213     -71.848  13.827  55.497  1.00 87.35           H  
ATOM   3433  CG2 VAL A 213     -72.708  15.892  53.885  1.00 87.35           C  
ATOM   3434 HG21 VAL A 213     -73.369  16.371  53.162  1.00 87.35           H  
ATOM   3435 HG22 VAL A 213     -71.993  15.267  53.351  1.00 87.35           H  
ATOM   3436 HG23 VAL A 213     -72.177  16.675  54.426  1.00 87.35           H  
ATOM   3437  N   THR A 214     -74.575  11.818  55.363  1.00 85.22           N  
ATOM   3438  H   THR A 214     -73.753  11.495  54.872  1.00 85.22           H  
ATOM   3439  CA  THR A 214     -75.185  10.890  56.321  1.00 85.22           C  
ATOM   3440  HA  THR A 214     -76.141  11.293  56.656  1.00 85.22           H  
ATOM   3441  C   THR A 214     -74.295  10.725  57.542  1.00 85.22           C  
ATOM   3442  CB  THR A 214     -75.463   9.524  55.688  1.00 85.22           C  
ATOM   3443  HB  THR A 214     -75.873   8.850  56.441  1.00 85.22           H  
ATOM   3444  O   THR A 214     -73.092  10.508  57.414  1.00 85.22           O  
ATOM   3445  CG2 THR A 214     -76.455   9.655  54.538  1.00 85.22           C  
ATOM   3446 HG21 THR A 214     -77.406  10.024  54.924  1.00 85.22           H  
ATOM   3447 HG22 THR A 214     -76.603   8.677  54.081  1.00 85.22           H  
ATOM   3448 HG23 THR A 214     -76.075  10.338  53.778  1.00 85.22           H  
ATOM   3449  OG1 THR A 214     -74.272   8.978  55.168  1.00 85.22           O  
ATOM   3450  HG1 THR A 214     -73.615   9.006  55.867  1.00 85.22           H  
ATOM   3451  N   THR A 215     -74.881  10.799  58.727  1.00 74.03           N  
ATOM   3452  H   THR A 215     -75.877  10.961  58.770  1.00 74.03           H  
ATOM   3453  CA  THR A 215     -74.201  10.660  60.031  1.00 74.03           C  
ATOM   3454  HA  THR A 215     -73.192  11.067  59.979  1.00 74.03           H  
ATOM   3455  C   THR A 215     -74.095   9.205  60.486  1.00 74.03           C  
ATOM   3456  CB  THR A 215     -74.996  11.418  61.098  1.00 74.03           C  
ATOM   3457  HB  THR A 215     -74.698  11.103  62.098  1.00 74.03           H  
ATOM   3458  O   THR A 215     -73.157   8.852  61.198  1.00 74.03           O  
ATOM   3459  CG2 THR A 215     -74.870  12.936  60.971  1.00 74.03           C  
ATOM   3460 HG21 THR A 215     -75.465  13.410  61.752  1.00 74.03           H  
ATOM   3461 HG22 THR A 215     -73.827  13.227  61.095  1.00 74.03           H  
ATOM   3462 HG23 THR A 215     -75.227  13.265  59.996  1.00 74.03           H  
ATOM   3463  OG1 THR A 215     -76.321  11.057  60.835  1.00 74.03           O  
ATOM   3464  HG1 THR A 215     -76.902  11.301  61.559  1.00 74.03           H  
ATOM   3465  N   LYS A 216     -75.026   8.339  60.065  1.00 64.77           N  
ATOM   3466  H   LYS A 216     -75.791   8.713  59.521  1.00 64.77           H  
ATOM   3467  CA  LYS A 216     -75.034   6.912  60.408  1.00 64.77           C  
ATOM   3468  HA  LYS A 216     -74.412   6.756  61.290  1.00 64.77           H  
ATOM   3469  C   LYS A 216     -74.445   6.058  59.281  1.00 64.77           C  
ATOM   3470  CB  LYS A 216     -76.458   6.455  60.768  1.00 64.77           C  
ATOM   3471  HB2 LYS A 216     -77.164   6.826  60.026  1.00 64.77           H  
ATOM   3472  HB3 LYS A 216     -76.467   5.366  60.715  1.00 64.77           H  
ATOM   3473  O   LYS A 216     -75.038   5.942  58.214  1.00 64.77           O  
ATOM   3474  CG  LYS A 216     -76.925   6.865  62.180  1.00 64.77           C  
ATOM   3475  HG2 LYS A 216     -76.159   6.594  62.906  1.00 64.77           H  
ATOM   3476  HG3 LYS A 216     -77.104   7.940  62.223  1.00 64.77           H  
ATOM   3477  CD  LYS A 216     -78.218   6.095  62.503  1.00 64.77           C  
ATOM   3478  HD2 LYS A 216     -79.019   6.443  61.851  1.00 64.77           H  
ATOM   3479  HD3 LYS A 216     -78.041   5.043  62.280  1.00 64.77           H  
ATOM   3480  CE  LYS A 216     -78.688   6.181  63.958  1.00 64.77           C  
ATOM   3481  HE2 LYS A 216     -77.815   6.176  64.612  1.00 64.77           H  
ATOM   3482  HE3 LYS A 216     -79.222   7.118  64.112  1.00 64.77           H  
ATOM   3483  NZ  LYS A 216     -79.546   4.999  64.282  1.00 64.77           N  
ATOM   3484  HZ1 LYS A 216     -79.898   5.006  65.229  1.00 64.77           H  
ATOM   3485  HZ2 LYS A 216     -80.336   4.876  63.665  1.00 64.77           H  
ATOM   3486  HZ3 LYS A 216     -79.013   4.145  64.197  1.00 64.77           H  
ATOM   3487  N   GLN A 217     -73.325   5.387  59.557  1.00 55.02           N  
ATOM   3488  H   GLN A 217     -72.874   5.584  60.439  1.00 55.02           H  
ATOM   3489  CA  GLN A 217     -72.806   4.255  58.768  1.00 55.02           C  
ATOM   3490  HA  GLN A 217     -73.205   4.312  57.755  1.00 55.02           H  
ATOM   3491  C   GLN A 217     -73.294   2.912  59.345  1.00 55.02           C  
ATOM   3492  CB  GLN A 217     -71.269   4.304  58.674  1.00 55.02           C  
ATOM   3493  HB2 GLN A 217     -70.908   3.348  58.295  1.00 55.02           H  
ATOM   3494  HB3 GLN A 217     -70.850   4.455  59.669  1.00 55.02           H  
ATOM   3495  O   GLN A 217     -72.511   1.992  59.576  1.00 55.02           O  
ATOM   3496  CG  GLN A 217     -70.734   5.372  57.715  1.00 55.02           C  
ATOM   3497  HG2 GLN A 217     -71.008   6.363  58.077  1.00 55.02           H  
ATOM   3498  HG3 GLN A 217     -71.183   5.225  56.733  1.00 55.02           H  
ATOM   3499  CD  GLN A 217     -69.213   5.300  57.576  1.00 55.02           C  
ATOM   3500  NE2 GLN A 217     -68.646   5.920  56.565  1.00 55.02           N  
ATOM   3501 HE21 GLN A 217     -67.640   5.852  56.519  1.00 55.02           H  
ATOM   3502 HE22 GLN A 217     -69.203   6.436  55.899  1.00 55.02           H  
ATOM   3503  OE1 GLN A 217     -68.496   4.701  58.361  1.00 55.02           O  
ATOM   3504  N   GLU A 218     -74.586   2.792  59.655  1.00 55.31           N  
ATOM   3505  H   GLU A 218     -75.225   3.528  59.391  1.00 55.31           H  
ATOM   3506  CA  GLU A 218     -75.129   1.501  60.086  1.00 55.31           C  
ATOM   3507  HA  GLU A 218     -74.423   1.044  60.780  1.00 55.31           H  
ATOM   3508  C   GLU A 218     -75.275   0.532  58.904  1.00 55.31           C  
ATOM   3509  CB  GLU A 218     -76.457   1.664  60.830  1.00 55.31           C  
ATOM   3510  HB2 GLU A 218     -76.964   0.699  60.803  1.00 55.31           H  
ATOM   3511  HB3 GLU A 218     -77.084   2.396  60.321  1.00 55.31           H  
ATOM   3512  O   GLU A 218     -75.639   0.927  57.800  1.00 55.31           O  
ATOM   3513  CG  GLU A 218     -76.245   2.073  62.298  1.00 55.31           C  
ATOM   3514  HG2 GLU A 218     -75.800   3.068  62.324  1.00 55.31           H  
ATOM   3515  HG3 GLU A 218     -75.551   1.373  62.764  1.00 55.31           H  
ATOM   3516  CD  GLU A 218     -77.562   2.067  63.087  1.00 55.31           C  
ATOM   3517  OE1 GLU A 218     -77.683   2.877  64.037  1.00 55.31           O  
ATOM   3518  OE2 GLU A 218     -78.443   1.265  62.716  1.00 55.31           O  
ATOM   3519  N   SER A 219     -75.060  -0.764  59.159  1.00 55.31           N  
ATOM   3520  H   SER A 219     -74.812  -1.015  60.106  1.00 55.31           H  
ATOM   3521  CA  SER A 219     -75.041  -1.854  58.164  1.00 55.31           C  
ATOM   3522  HA  SER A 219     -74.198  -1.696  57.491  1.00 55.31           H  
ATOM   3523  C   SER A 219     -76.293  -1.988  57.295  1.00 55.31           C  
ATOM   3524  CB  SER A 219     -74.846  -3.189  58.896  1.00 55.31           C  
ATOM   3525  HB2 SER A 219     -74.815  -4.001  58.169  1.00 55.31           H  
ATOM   3526  HB3 SER A 219     -73.895  -3.164  59.429  1.00 55.31           H  
ATOM   3527  O   SER A 219     -76.265  -2.671  56.275  1.00 55.31           O  
ATOM   3528  OG  SER A 219     -75.887  -3.442  59.833  1.00 55.31           O  
ATOM   3529  HG  SER A 219     -76.670  -3.708  59.346  1.00 55.31           H  
ATOM   3530  N   ASN A 220     -77.407  -1.400  57.721  1.00 62.54           N  
ATOM   3531  H   ASN A 220     -77.339  -0.821  58.545  1.00 62.54           H  
ATOM   3532  CA  ASN A 220     -78.711  -1.582  57.091  1.00 62.54           C  
ATOM   3533  HA  ASN A 220     -78.667  -2.409  56.382  1.00 62.54           H  
ATOM   3534  C   ASN A 220     -79.162  -0.350  56.295  1.00 62.54           C  
ATOM   3535  CB  ASN A 220     -79.710  -1.939  58.194  1.00 62.54           C  
ATOM   3536  HB2 ASN A 220     -79.740  -1.141  58.936  1.00 62.54           H  
ATOM   3537  HB3 ASN A 220     -80.697  -1.997  57.735  1.00 62.54           H  
ATOM   3538  O   ASN A 220     -80.197  -0.394  55.622  1.00 62.54           O  
ATOM   3539  CG  ASN A 220     -79.431  -3.254  58.907  1.00 62.54           C  
ATOM   3540  ND2 ASN A 220     -80.371  -3.719  59.682  1.00 62.54           N  
ATOM   3541 HD21 ASN A 220     -81.278  -3.287  59.568  1.00 62.54           H  
ATOM   3542 HD22 ASN A 220     -80.308  -4.708  59.875  1.00 62.54           H  
ATOM   3543  OD1 ASN A 220     -78.403  -3.906  58.802  1.00 62.54           O  
ATOM   3544  N   PHE A 221     -78.413   0.746  56.414  1.00 69.28           N  
ATOM   3545  H   PHE A 221     -77.532   0.677  56.903  1.00 69.28           H  
ATOM   3546  CA  PHE A 221     -78.640   1.980  55.689  1.00 69.28           C  
ATOM   3547  HA  PHE A 221     -79.708   2.197  55.655  1.00 69.28           H  
ATOM   3548  C   PHE A 221     -78.119   1.822  54.259  1.00 69.28           C  
ATOM   3549  CB  PHE A 221     -77.936   3.109  56.445  1.00 69.28           C  
ATOM   3550  HB2 PHE A 221     -78.301   3.141  57.471  1.00 69.28           H  
ATOM   3551  HB3 PHE A 221     -76.862   2.920  56.476  1.00 69.28           H  
ATOM   3552  O   PHE A 221     -76.934   1.573  54.050  1.00 69.28           O  
ATOM   3553  CG  PHE A 221     -78.186   4.440  55.797  1.00 69.28           C  
ATOM   3554  CD1 PHE A 221     -77.261   4.960  54.876  1.00 69.28           C  
ATOM   3555  HD1 PHE A 221     -76.339   4.435  54.673  1.00 69.28           H  
ATOM   3556  CD2 PHE A 221     -79.393   5.108  56.056  1.00 69.28           C  
ATOM   3557  HD2 PHE A 221     -80.103   4.702  56.760  1.00 69.28           H  
ATOM   3558  CE1 PHE A 221     -77.562   6.144  54.188  1.00 69.28           C  
ATOM   3559  HE1 PHE A 221     -76.866   6.531  53.459  1.00 69.28           H  
ATOM   3560  CE2 PHE A 221     -79.683   6.301  55.388  1.00 69.28           C  
ATOM   3561  HE2 PHE A 221     -80.605   6.822  55.597  1.00 69.28           H  
ATOM   3562  CZ  PHE A 221     -78.777   6.799  54.445  1.00 69.28           C  
ATOM   3563  HZ  PHE A 221     -79.043   7.693  53.900  1.00 69.28           H  
ATOM   3564  N   ASN A 222     -79.001   1.938  53.267  1.00 67.46           N  
ATOM   3565  H   ASN A 222     -79.950   2.209  53.480  1.00 67.46           H  
ATOM   3566  CA  ASN A 222     -78.615   1.724  51.873  1.00 67.46           C  
ATOM   3567  HA  ASN A 222     -77.858   0.942  51.803  1.00 67.46           H  
ATOM   3568  C   ASN A 222     -78.039   2.988  51.248  1.00 67.46           C  
ATOM   3569  CB  ASN A 222     -79.840   1.330  51.045  1.00 67.46           C  
ATOM   3570  HB2 ASN A 222     -80.633   2.061  51.201  1.00 67.46           H  
ATOM   3571  HB3 ASN A 222     -79.571   1.353  49.989  1.00 67.46           H  
ATOM   3572  O   ASN A 222     -76.993   2.960  50.607  1.00 67.46           O  
ATOM   3573  CG  ASN A 222     -80.391  -0.035  51.320  1.00 67.46           C  
ATOM   3574  ND2 ASN A 222     -81.602  -0.228  50.854  1.00 67.46           N  
ATOM   3575 HD21 ASN A 222     -82.078   0.523  50.375  1.00 67.46           H  
ATOM   3576 HD22 ASN A 222     -81.990  -1.158  50.920  1.00 67.46           H  
ATOM   3577  OD1 ASN A 222     -79.781  -0.926  51.893  1.00 67.46           O  
ATOM   3578  N   MET A 223     -78.817   4.069  51.325  1.00 80.45           N  
ATOM   3579  H   MET A 223     -79.641   4.031  51.907  1.00 80.45           H  
ATOM   3580  CA  MET A 223     -78.640   5.220  50.453  1.00 80.45           C  
ATOM   3581  HA  MET A 223     -77.576   5.445  50.376  1.00 80.45           H  
ATOM   3582  C   MET A 223     -79.373   6.432  51.018  1.00 80.45           C  
ATOM   3583  CB  MET A 223     -79.180   4.861  49.053  1.00 80.45           C  
ATOM   3584  HB2 MET A 223     -78.717   3.934  48.716  1.00 80.45           H  
ATOM   3585  HB3 MET A 223     -80.256   4.699  49.114  1.00 80.45           H  
ATOM   3586  O   MET A 223     -80.561   6.344  51.346  1.00 80.45           O  
ATOM   3587  CG  MET A 223     -78.885   5.932  47.997  1.00 80.45           C  
ATOM   3588  HG2 MET A 223     -79.396   6.856  48.267  1.00 80.45           H  
ATOM   3589  HG3 MET A 223     -77.813   6.128  47.996  1.00 80.45           H  
ATOM   3590  SD  MET A 223     -79.373   5.476  46.307  1.00 80.45           S  
ATOM   3591  CE  MET A 223     -81.176   5.404  46.485  1.00 80.45           C  
ATOM   3592  HE1 MET A 223     -81.629   5.235  45.508  1.00 80.45           H  
ATOM   3593  HE2 MET A 223     -81.543   6.341  46.903  1.00 80.45           H  
ATOM   3594  HE3 MET A 223     -81.450   4.583  47.148  1.00 80.45           H  
ATOM   3595  N   ALA A 224     -78.672   7.566  51.045  1.00 86.60           N  
ATOM   3596  H   ALA A 224     -77.700   7.534  50.774  1.00 86.60           H  
ATOM   3597  CA  ALA A 224     -79.288   8.882  51.016  1.00 86.60           C  
ATOM   3598  HA  ALA A 224     -80.360   8.776  51.182  1.00 86.60           H  
ATOM   3599  C   ALA A 224     -79.054   9.522  49.651  1.00 86.60           C  
ATOM   3600  CB  ALA A 224     -78.727   9.814  52.088  1.00 86.60           C  
ATOM   3601  HB1 ALA A 224     -79.272  10.754  52.006  1.00 86.60           H  
ATOM   3602  HB2 ALA A 224     -78.907   9.462  53.104  1.00 86.60           H  
ATOM   3603  HB3 ALA A 224     -77.663   9.984  51.926  1.00 86.60           H  
ATOM   3604  O   ALA A 224     -77.955   9.447  49.102  1.00 86.60           O  
ATOM   3605  N   LYS A 225     -80.071  10.196  49.132  1.00 90.71           N  
ATOM   3606  H   LYS A 225     -80.929  10.232  49.664  1.00 90.71           H  
ATOM   3607  CA  LYS A 225     -79.964  11.073  47.965  1.00 90.71           C  
ATOM   3608  HA  LYS A 225     -78.945  11.455  47.905  1.00 90.71           H  
ATOM   3609  C   LYS A 225     -80.883  12.266  48.167  1.00 90.71           C  
ATOM   3610  CB  LYS A 225     -80.265  10.307  46.663  1.00 90.71           C  
ATOM   3611  HB2 LYS A 225     -80.098  10.968  45.812  1.00 90.71           H  
ATOM   3612  HB3 LYS A 225     -79.587   9.458  46.578  1.00 90.71           H  
ATOM   3613  O   LYS A 225     -81.795  12.228  48.985  1.00 90.71           O  
ATOM   3614  CG  LYS A 225     -81.711   9.811  46.638  1.00 90.71           C  
ATOM   3615  HG2 LYS A 225     -81.859   9.135  47.481  1.00 90.71           H  
ATOM   3616  HG3 LYS A 225     -82.378  10.664  46.758  1.00 90.71           H  
ATOM   3617  CD  LYS A 225     -82.105   9.086  45.348  1.00 90.71           C  
ATOM   3618  HD2 LYS A 225     -81.480   8.207  45.191  1.00 90.71           H  
ATOM   3619  HD3 LYS A 225     -82.059   9.766  44.497  1.00 90.71           H  
ATOM   3620  CE  LYS A 225     -83.543   8.699  45.665  1.00 90.71           C  
ATOM   3621  HE2 LYS A 225     -84.099   9.607  45.900  1.00 90.71           H  
ATOM   3622  HE3 LYS A 225     -83.535   8.104  46.578  1.00 90.71           H  
ATOM   3623  NZ  LYS A 225     -84.289   7.952  44.642  1.00 90.71           N  
ATOM   3624  HZ1 LYS A 225     -84.455   8.524  43.826  1.00 90.71           H  
ATOM   3625  HZ2 LYS A 225     -85.176   7.760  45.085  1.00 90.71           H  
ATOM   3626  HZ3 LYS A 225     -83.844   7.071  44.427  1.00 90.71           H  
ATOM   3627  N   GLY A 226     -80.635  13.343  47.453  1.00 90.85           N  
ATOM   3628  H   GLY A 226     -79.866  13.361  46.799  1.00 90.85           H  
ATOM   3629  CA  GLY A 226     -81.382  14.571  47.635  1.00 90.85           C  
ATOM   3630  HA2 GLY A 226     -81.309  14.917  48.666  1.00 90.85           H  
ATOM   3631  HA3 GLY A 226     -82.431  14.402  47.394  1.00 90.85           H  
ATOM   3632  C   GLY A 226     -80.837  15.645  46.727  1.00 90.85           C  
ATOM   3633  O   GLY A 226     -79.710  15.553  46.240  1.00 90.85           O  
ATOM   3634  N   GLU A 227     -81.659  16.651  46.503  1.00 90.43           N  
ATOM   3635  H   GLU A 227     -82.546  16.670  46.987  1.00 90.43           H  
ATOM   3636  CA  GLU A 227     -81.352  17.767  45.629  1.00 90.43           C  
ATOM   3637  HA  GLU A 227     -80.284  17.982  45.674  1.00 90.43           H  
ATOM   3638  C   GLU A 227     -82.137  18.984  46.110  1.00 90.43           C  
ATOM   3639  CB  GLU A 227     -81.716  17.372  44.194  1.00 90.43           C  
ATOM   3640  HB2 GLU A 227     -82.799  17.299  44.102  1.00 90.43           H  
ATOM   3641  HB3 GLU A 227     -81.284  16.393  43.989  1.00 90.43           H  
ATOM   3642  O   GLU A 227     -83.333  18.887  46.392  1.00 90.43           O  
ATOM   3643  CG  GLU A 227     -81.176  18.360  43.154  1.00 90.43           C  
ATOM   3644  HG2 GLU A 227     -81.632  19.335  43.324  1.00 90.43           H  
ATOM   3645  HG3 GLU A 227     -80.099  18.457  43.285  1.00 90.43           H  
ATOM   3646  CD  GLU A 227     -81.476  17.896  41.720  1.00 90.43           C  
ATOM   3647  OE1 GLU A 227     -81.257  18.701  40.792  1.00 90.43           O  
ATOM   3648  OE2 GLU A 227     -81.979  16.761  41.538  1.00 90.43           O  
ATOM   3649  N   LEU A 228     -81.465  20.129  46.225  1.00 88.46           N  
ATOM   3650  H   LEU A 228     -80.501  20.155  45.926  1.00 88.46           H  
ATOM   3651  CA  LEU A 228     -82.108  21.403  46.529  1.00 88.46           C  
ATOM   3652  HA  LEU A 228     -83.121  21.229  46.891  1.00 88.46           H  
ATOM   3653  C   LEU A 228     -82.218  22.200  45.234  1.00 88.46           C  
ATOM   3654  CB  LEU A 228     -81.339  22.162  47.624  1.00 88.46           C  
ATOM   3655  HB2 LEU A 228     -80.335  22.384  47.262  1.00 88.46           H  
ATOM   3656  HB3 LEU A 228     -81.847  23.111  47.797  1.00 88.46           H  
ATOM   3657  O   LEU A 228     -81.204  22.574  44.648  1.00 88.46           O  
ATOM   3658  CG  LEU A 228     -81.223  21.412  48.964  1.00 88.46           C  
ATOM   3659  HG  LEU A 228     -80.588  20.536  48.834  1.00 88.46           H  
ATOM   3660  CD1 LEU A 228     -80.583  22.326  50.001  1.00 88.46           C  
ATOM   3661 HD11 LEU A 228     -80.390  21.776  50.922  1.00 88.46           H  
ATOM   3662 HD12 LEU A 228     -79.640  22.692  49.597  1.00 88.46           H  
ATOM   3663 HD13 LEU A 228     -81.230  23.179  50.209  1.00 88.46           H  
ATOM   3664  CD2 LEU A 228     -82.574  20.974  49.522  1.00 88.46           C  
ATOM   3665 HD21 LEU A 228     -82.456  20.578  50.531  1.00 88.46           H  
ATOM   3666 HD22 LEU A 228     -82.993  20.183  48.900  1.00 88.46           H  
ATOM   3667 HD23 LEU A 228     -83.253  21.827  49.550  1.00 88.46           H  
ATOM   3668  N   SER A 229     -83.448  22.445  44.792  1.00 80.20           N  
ATOM   3669  H   SER A 229     -84.232  22.185  45.374  1.00 80.20           H  
ATOM   3670  CA  SER A 229     -83.723  23.230  43.597  1.00 80.20           C  
ATOM   3671  HA  SER A 229     -82.842  23.208  42.954  1.00 80.20           H  
ATOM   3672  C   SER A 229     -84.028  24.681  43.955  1.00 80.20           C  
ATOM   3673  CB  SER A 229     -84.887  22.636  42.806  1.00 80.20           C  
ATOM   3674  HB2 SER A 229     -85.821  22.914  43.294  1.00 80.20           H  
ATOM   3675  HB3 SER A 229     -84.804  21.549  42.780  1.00 80.20           H  
ATOM   3676  O   SER A 229     -84.738  24.969  44.920  1.00 80.20           O  
ATOM   3677  OG  SER A 229     -84.858  23.139  41.478  1.00 80.20           O  
ATOM   3678  HG  SER A 229     -84.394  22.480  40.957  1.00 80.20           H  
ATOM   3679  N   ASP A 230     -83.547  25.594  43.115  1.00 74.44           N  
ATOM   3680  H   ASP A 230     -82.906  25.286  42.398  1.00 74.44           H  
ATOM   3681  CA  ASP A 230     -83.970  27.000  43.101  1.00 74.44           C  
ATOM   3682  HA  ASP A 230     -84.273  27.303  44.104  1.00 74.44           H  
ATOM   3683  C   ASP A 230     -85.178  27.238  42.184  1.00 74.44           C  
ATOM   3684  CB  ASP A 230     -82.785  27.867  42.661  1.00 74.44           C  
ATOM   3685  HB2 ASP A 230     -83.137  28.878  42.456  1.00 74.44           H  
ATOM   3686  HB3 ASP A 230     -82.361  27.464  41.742  1.00 74.44           H  
ATOM   3687  O   ASP A 230     -85.708  28.347  42.102  1.00 74.44           O  
ATOM   3688  CG  ASP A 230     -81.710  27.967  43.736  1.00 74.44           C  
ATOM   3689  OD1 ASP A 230     -82.044  27.962  44.943  1.00 74.44           O  
ATOM   3690  OD2 ASP A 230     -80.526  28.165  43.387  1.00 74.44           O  
ATOM   3691  N   THR A 231     -85.611  26.208  41.455  1.00 67.07           N  
ATOM   3692  H   THR A 231     -85.224  25.295  41.647  1.00 67.07           H  
ATOM   3693  CA  THR A 231     -86.627  26.332  40.410  1.00 67.07           C  
ATOM   3694  HA  THR A 231     -86.714  27.385  40.144  1.00 67.07           H  
ATOM   3695  C   THR A 231     -87.998  25.873  40.896  1.00 67.07           C  
ATOM   3696  CB  THR A 231     -86.226  25.593  39.127  1.00 67.07           C  
ATOM   3697  HB  THR A 231     -86.918  25.896  38.342  1.00 67.07           H  
ATOM   3698  O   THR A 231     -88.123  25.022  41.770  1.00 67.07           O  
ATOM   3699  CG2 THR A 231     -84.812  25.926  38.651  1.00 67.07           C  
ATOM   3700 HG21 THR A 231     -84.638  25.460  37.681  1.00 67.07           H  
ATOM   3701 HG22 THR A 231     -84.698  27.006  38.554  1.00 67.07           H  
ATOM   3702 HG23 THR A 231     -84.073  25.548  39.357  1.00 67.07           H  
ATOM   3703  OG1 THR A 231     -86.352  24.201  39.282  1.00 67.07           O  
ATOM   3704  HG1 THR A 231     -85.843  23.927  40.049  1.00 67.07           H  
ATOM   3705  N   LYS A 232     -89.066  26.397  40.283  1.00 60.87           N  
ATOM   3706  H   LYS A 232     -88.913  27.129  39.605  1.00 60.87           H  
ATOM   3707  CA  LYS A 232     -90.442  25.951  40.568  1.00 60.87           C  
ATOM   3708  HA  LYS A 232     -90.606  25.954  41.645  1.00 60.87           H  
ATOM   3709  C   LYS A 232     -90.750  24.526  40.110  1.00 60.87           C  
ATOM   3710  CB  LYS A 232     -91.449  26.879  39.886  1.00 60.87           C  
ATOM   3711  HB2 LYS A 232     -92.424  26.398  39.955  1.00 60.87           H  
ATOM   3712  HB3 LYS A 232     -91.204  26.998  38.830  1.00 60.87           H  
ATOM   3713  O   LYS A 232     -91.691  23.921  40.616  1.00 60.87           O  
ATOM   3714  CG  LYS A 232     -91.536  28.244  40.565  1.00 60.87           C  
ATOM   3715  HG2 LYS A 232     -91.596  28.088  41.642  1.00 60.87           H  
ATOM   3716  HG3 LYS A 232     -90.650  28.838  40.345  1.00 60.87           H  
ATOM   3717  CD  LYS A 232     -92.795  28.967  40.074  1.00 60.87           C  
ATOM   3718  HD2 LYS A 232     -93.533  28.246  39.721  1.00 60.87           H  
ATOM   3719  HD3 LYS A 232     -92.547  29.633  39.247  1.00 60.87           H  
ATOM   3720  CE  LYS A 232     -93.397  29.716  41.257  1.00 60.87           C  
ATOM   3721  HE2 LYS A 232     -92.737  30.527  41.566  1.00 60.87           H  
ATOM   3722  HE3 LYS A 232     -93.468  29.020  42.092  1.00 60.87           H  
ATOM   3723  NZ  LYS A 232     -94.748  30.222  40.944  1.00 60.87           N  
ATOM   3724  HZ1 LYS A 232     -94.678  30.981  40.280  1.00 60.87           H  
ATOM   3725  HZ2 LYS A 232     -95.185  30.568  41.786  1.00 60.87           H  
ATOM   3726  HZ3 LYS A 232     -95.334  29.492  40.563  1.00 60.87           H  
ATOM   3727  N   LEU A 233     -90.039  24.042  39.090  1.00 63.39           N  
ATOM   3728  H   LEU A 233     -89.226  24.557  38.784  1.00 63.39           H  
ATOM   3729  CA  LEU A 233     -90.369  22.786  38.410  1.00 63.39           C  
ATOM   3730  HA  LEU A 233     -91.449  22.720  38.282  1.00 63.39           H  
ATOM   3731  C   LEU A 233     -89.967  21.561  39.230  1.00 63.39           C  
ATOM   3732  CB  LEU A 233     -89.688  22.766  37.029  1.00 63.39           C  
ATOM   3733  HB2 LEU A 233     -89.658  21.742  36.657  1.00 63.39           H  
ATOM   3734  HB3 LEU A 233     -88.656  23.097  37.147  1.00 63.39           H  
ATOM   3735  O   LEU A 233     -90.598  20.515  39.105  1.00 63.39           O  
ATOM   3736  CG  LEU A 233     -90.401  23.642  35.984  1.00 63.39           C  
ATOM   3737  HG  LEU A 233     -90.670  24.599  36.431  1.00 63.39           H  
ATOM   3738  CD1 LEU A 233     -89.473  23.915  34.803  1.00 63.39           C  
ATOM   3739 HD11 LEU A 233     -89.979  24.541  34.069  1.00 63.39           H  
ATOM   3740 HD12 LEU A 233     -89.180  22.976  34.334  1.00 63.39           H  
ATOM   3741 HD13 LEU A 233     -88.577  24.433  35.147  1.00 63.39           H  
ATOM   3742  CD2 LEU A 233     -91.666  22.965  35.449  1.00 63.39           C  
ATOM   3743 HD21 LEU A 233     -91.411  22.009  34.991  1.00 63.39           H  
ATOM   3744 HD22 LEU A 233     -92.138  23.604  34.703  1.00 63.39           H  
ATOM   3745 HD23 LEU A 233     -92.374  22.792  36.260  1.00 63.39           H  
ATOM   3746  N   GLN A 234     -88.945  21.694  40.070  1.00 71.55           N  
ATOM   3747  H   GLN A 234     -88.499  22.595  40.170  1.00 71.55           H  
ATOM   3748  CA  GLN A 234     -88.368  20.589  40.813  1.00 71.55           C  
ATOM   3749  HA  GLN A 234     -88.923  19.674  40.605  1.00 71.55           H  
ATOM   3750  C   GLN A 234     -88.468  20.886  42.305  1.00 71.55           C  
ATOM   3751  CB  GLN A 234     -86.943  20.393  40.295  1.00 71.55           C  
ATOM   3752  HB2 GLN A 234     -86.327  21.235  40.608  1.00 71.55           H  
ATOM   3753  HB3 GLN A 234     -86.984  20.394  39.206  1.00 71.55           H  
ATOM   3754  O   GLN A 234     -87.974  21.900  42.786  1.00 71.55           O  
ATOM   3755  CG  GLN A 234     -86.277  19.081  40.731  1.00 71.55           C  
ATOM   3756  HG2 GLN A 234     -86.919  18.240  40.471  1.00 71.55           H  
ATOM   3757  HG3 GLN A 234     -86.122  19.086  41.810  1.00 71.55           H  
ATOM   3758  CD  GLN A 234     -84.929  18.901  40.033  1.00 71.55           C  
ATOM   3759  NE2 GLN A 234     -84.258  17.795  40.236  1.00 71.55           N  
ATOM   3760 HE21 GLN A 234     -83.274  17.844  40.014  1.00 71.55           H  
ATOM   3761 HE22 GLN A 234     -84.506  17.137  40.961  1.00 71.55           H  
ATOM   3762  OE1 GLN A 234     -84.471  19.760  39.296  1.00 71.55           O  
ATOM   3763  N   ALA A 235     -89.156  20.016  43.041  1.00 82.31           N  
ATOM   3764  H   ALA A 235     -89.524  19.182  42.607  1.00 82.31           H  
ATOM   3765  CA  ALA A 235     -89.227  20.133  44.489  1.00 82.31           C  
ATOM   3766  HA  ALA A 235     -89.507  21.154  44.749  1.00 82.31           H  
ATOM   3767  C   ALA A 235     -87.848  19.844  45.090  1.00 82.31           C  
ATOM   3768  CB  ALA A 235     -90.307  19.187  45.025  1.00 82.31           C  
ATOM   3769  HB1 ALA A 235     -91.274  19.437  44.587  1.00 82.31           H  
ATOM   3770  HB2 ALA A 235     -90.373  19.289  46.109  1.00 82.31           H  
ATOM   3771  HB3 ALA A 235     -90.052  18.155  44.784  1.00 82.31           H  
ATOM   3772  O   ALA A 235     -87.194  18.872  44.710  1.00 82.31           O  
ATOM   3773  N   SER A 236     -87.429  20.666  46.047  1.00 89.80           N  
ATOM   3774  H   SER A 236     -88.027  21.430  46.329  1.00 89.80           H  
ATOM   3775  CA  SER A 236     -86.261  20.359  46.869  1.00 89.80           C  
ATOM   3776  HA  SER A 236     -85.418  20.110  46.223  1.00 89.80           H  
ATOM   3777  C   SER A 236     -86.591  19.170  47.753  1.00 89.80           C  
ATOM   3778  CB  SER A 236     -85.890  21.553  47.740  1.00 89.80           C  
ATOM   3779  HB2 SER A 236     -86.769  21.886  48.292  1.00 89.80           H  
ATOM   3780  HB3 SER A 236     -85.110  21.263  48.444  1.00 89.80           H  
ATOM   3781  O   SER A 236     -87.645  19.171  48.390  1.00 89.80           O  
ATOM   3782  OG  SER A 236     -85.422  22.585  46.901  1.00 89.80           O  
ATOM   3783  HG  SER A 236     -85.349  23.413  47.381  1.00 89.80           H  
ATOM   3784  N   TYR A 237     -85.733  18.158  47.799  1.00 93.52           N  
ATOM   3785  H   TYR A 237     -84.871  18.209  47.275  1.00 93.52           H  
ATOM   3786  CA  TYR A 237     -86.013  16.962  48.580  1.00 93.52           C  
ATOM   3787  HA  TYR A 237     -86.599  17.280  49.442  1.00 93.52           H  
ATOM   3788  C   TYR A 237     -84.759  16.297  49.141  1.00 93.52           C  
ATOM   3789  CB  TYR A 237     -86.862  15.970  47.759  1.00 93.52           C  
ATOM   3790  HB2 TYR A 237     -87.648  16.512  47.233  1.00 93.52           H  
ATOM   3791  HB3 TYR A 237     -87.359  15.283  48.443  1.00 93.52           H  
ATOM   3792  O   TYR A 237     -83.650  16.454  48.632  1.00 93.52           O  
ATOM   3793  CG  TYR A 237     -86.076  15.144  46.761  1.00 93.52           C  
ATOM   3794  CD1 TYR A 237     -85.676  15.712  45.537  1.00 93.52           C  
ATOM   3795  HD1 TYR A 237     -85.936  16.734  45.304  1.00 93.52           H  
ATOM   3796  CD2 TYR A 237     -85.714  13.819  47.076  1.00 93.52           C  
ATOM   3797  HD2 TYR A 237     -86.015  13.380  48.016  1.00 93.52           H  
ATOM   3798  CE1 TYR A 237     -84.904  14.963  44.631  1.00 93.52           C  
ATOM   3799  HE1 TYR A 237     -84.570  15.414  43.708  1.00 93.52           H  
ATOM   3800  CE2 TYR A 237     -84.954  13.061  46.166  1.00 93.52           C  
ATOM   3801  HE2 TYR A 237     -84.682  12.042  46.400  1.00 93.52           H  
ATOM   3802  OH  TYR A 237     -83.782  12.917  44.075  1.00 93.52           O  
ATOM   3803  HH  TYR A 237     -83.500  13.470  43.343  1.00 93.52           H  
ATOM   3804  CZ  TYR A 237     -84.542  13.635  44.944  1.00 93.52           C  
ATOM   3805  N   ILE A 238     -84.970  15.505  50.185  1.00 94.52           N  
ATOM   3806  H   ILE A 238     -85.915  15.448  50.536  1.00 94.52           H  
ATOM   3807  CA  ILE A 238     -84.004  14.565  50.741  1.00 94.52           C  
ATOM   3808  HA  ILE A 238     -83.233  14.389  49.990  1.00 94.52           H  
ATOM   3809  C   ILE A 238     -84.713  13.231  50.982  1.00 94.52           C  
ATOM   3810  CB  ILE A 238     -83.307  15.160  51.985  1.00 94.52           C  
ATOM   3811  HB  ILE A 238     -82.831  16.087  51.667  1.00 94.52           H  
ATOM   3812  O   ILE A 238     -85.818  13.181  51.524  1.00 94.52           O  
ATOM   3813  CG1 ILE A 238     -82.192  14.215  52.479  1.00 94.52           C  
ATOM   3814 HG12 ILE A 238     -82.632  13.306  52.888  1.00 94.52           H  
ATOM   3815 HG13 ILE A 238     -81.567  13.938  51.629  1.00 94.52           H  
ATOM   3816  CG2 ILE A 238     -84.301  15.519  53.104  1.00 94.52           C  
ATOM   3817 HG21 ILE A 238     -85.059  16.202  52.721  1.00 94.52           H  
ATOM   3818 HG22 ILE A 238     -84.789  14.617  53.473  1.00 94.52           H  
ATOM   3819 HG23 ILE A 238     -83.790  16.018  53.927  1.00 94.52           H  
ATOM   3820  CD1 ILE A 238     -81.284  14.844  53.542  1.00 94.52           C  
ATOM   3821 HD11 ILE A 238     -80.872  15.784  53.175  1.00 94.52           H  
ATOM   3822 HD12 ILE A 238     -81.834  15.018  54.467  1.00 94.52           H  
ATOM   3823 HD13 ILE A 238     -80.458  14.164  53.754  1.00 94.52           H  
ATOM   3824  N   GLU A 239     -84.084  12.152  50.534  1.00 94.14           N  
ATOM   3825  H   GLU A 239     -83.188  12.273  50.085  1.00 94.14           H  
ATOM   3826  CA  GLU A 239     -84.580  10.784  50.598  1.00 94.14           C  
ATOM   3827  HA  GLU A 239     -85.499  10.776  51.185  1.00 94.14           H  
ATOM   3828  C   GLU A 239     -83.552   9.892  51.291  1.00 94.14           C  
ATOM   3829  CB  GLU A 239     -84.923  10.274  49.188  1.00 94.14           C  
ATOM   3830  HB2 GLU A 239     -85.709  10.911  48.781  1.00 94.14           H  
ATOM   3831  HB3 GLU A 239     -84.042  10.367  48.553  1.00 94.14           H  
ATOM   3832  O   GLU A 239     -82.363   9.926  50.969  1.00 94.14           O  
ATOM   3833  CG  GLU A 239     -85.398   8.806  49.156  1.00 94.14           C  
ATOM   3834  HG2 GLU A 239     -86.261   8.687  49.810  1.00 94.14           H  
ATOM   3835  HG3 GLU A 239     -84.602   8.173  49.547  1.00 94.14           H  
ATOM   3836  CD  GLU A 239     -85.740   8.326  47.733  1.00 94.14           C  
ATOM   3837  OE1 GLU A 239     -85.480   7.144  47.413  1.00 94.14           O  
ATOM   3838  OE2 GLU A 239     -86.110   9.147  46.864  1.00 94.14           O  
ATOM   3839  N   VAL A 240     -84.023   9.068  52.222  1.00 91.65           N  
ATOM   3840  H   VAL A 240     -85.017   9.084  52.404  1.00 91.65           H  
ATOM   3841  CA  VAL A 240     -83.224   8.059  52.927  1.00 91.65           C  
ATOM   3842  HA  VAL A 240     -82.263   7.952  52.425  1.00 91.65           H  
ATOM   3843  C   VAL A 240     -83.917   6.707  52.855  1.00 91.65           C  
ATOM   3844  CB  VAL A 240     -82.940   8.458  54.385  1.00 91.65           C  
ATOM   3845  HB  VAL A 240     -82.451   7.616  54.876  1.00 91.65           H  
ATOM   3846  O   VAL A 240     -85.146   6.633  52.928  1.00 91.65           O  
ATOM   3847  CG1 VAL A 240     -81.998   9.661  54.455  1.00 91.65           C  
ATOM   3848 HG11 VAL A 240     -81.077   9.432  53.920  1.00 91.65           H  
ATOM   3849 HG12 VAL A 240     -82.464  10.537  54.004  1.00 91.65           H  
ATOM   3850 HG13 VAL A 240     -81.761   9.877  55.497  1.00 91.65           H  
ATOM   3851  CG2 VAL A 240     -84.195   8.795  55.190  1.00 91.65           C  
ATOM   3852 HG21 VAL A 240     -83.921   9.068  56.209  1.00 91.65           H  
ATOM   3853 HG22 VAL A 240     -84.727   9.623  54.723  1.00 91.65           H  
ATOM   3854 HG23 VAL A 240     -84.847   7.922  55.219  1.00 91.65           H  
ATOM   3855  N   SER A 241     -83.142   5.632  52.699  1.00 91.05           N  
ATOM   3856  H   SER A 241     -82.141   5.753  52.642  1.00 91.05           H  
ATOM   3857  CA  SER A 241     -83.690   4.282  52.544  1.00 91.05           C  
ATOM   3858  HA  SER A 241     -84.687   4.281  52.986  1.00 91.05           H  
ATOM   3859  C   SER A 241     -82.893   3.197  53.267  1.00 91.05           C  
ATOM   3860  CB  SER A 241     -83.850   3.935  51.060  1.00 91.05           C  
ATOM   3861  HB2 SER A 241     -84.348   2.970  50.963  1.00 91.05           H  
ATOM   3862  HB3 SER A 241     -84.464   4.692  50.573  1.00 91.05           H  
ATOM   3863  O   SER A 241     -81.666   3.261  53.384  1.00 91.05           O  
ATOM   3864  OG  SER A 241     -82.583   3.877  50.430  1.00 91.05           O  
ATOM   3865  HG  SER A 241     -82.160   4.728  50.561  1.00 91.05           H  
ATOM   3866  N   TRP A 242     -83.607   2.155  53.695  1.00 87.66           N  
ATOM   3867  H   TRP A 242     -84.607   2.183  53.551  1.00 87.66           H  
ATOM   3868  CA  TRP A 242     -83.070   0.974  54.371  1.00 87.66           C  
ATOM   3869  HA  TRP A 242     -81.981   0.991  54.344  1.00 87.66           H  
ATOM   3870  C   TRP A 242     -83.559  -0.294  53.675  1.00 87.66           C  
ATOM   3871  CB  TRP A 242     -83.516   0.959  55.839  1.00 87.66           C  
ATOM   3872  HB2 TRP A 242     -83.162   0.035  56.296  1.00 87.66           H  
ATOM   3873  HB3 TRP A 242     -84.605   0.941  55.877  1.00 87.66           H  
ATOM   3874  O   TRP A 242     -84.757  -0.429  53.424  1.00 87.66           O  
ATOM   3875  CG  TRP A 242     -83.044   2.104  56.677  1.00 87.66           C  
ATOM   3876  CD1 TRP A 242     -82.010   2.069  57.547  1.00 87.66           C  
ATOM   3877  HD1 TRP A 242     -81.394   1.203  57.741  1.00 87.66           H  
ATOM   3878  CD2 TRP A 242     -83.592   3.455  56.765  1.00 87.66           C  
ATOM   3879  CE2 TRP A 242     -82.829   4.189  57.721  1.00 87.66           C  
ATOM   3880  CE3 TRP A 242     -84.665   4.132  56.146  1.00 87.66           C  
ATOM   3881  HE3 TRP A 242     -85.274   3.606  55.425  1.00 87.66           H  
ATOM   3882  NE1 TRP A 242     -81.895   3.288  58.184  1.00 87.66           N  
ATOM   3883  HE1 TRP A 242     -81.273   3.458  58.961  1.00 87.66           H  
ATOM   3884  CH2 TRP A 242     -84.187   6.164  57.411  1.00 87.66           C  
ATOM   3885  HH2 TRP A 242     -84.434   7.184  57.668  1.00 87.66           H  
ATOM   3886  CZ2 TRP A 242     -83.111   5.522  58.044  1.00 87.66           C  
ATOM   3887  HZ2 TRP A 242     -82.524   6.032  58.794  1.00 87.66           H  
ATOM   3888  CZ3 TRP A 242     -84.959   5.469  56.462  1.00 87.66           C  
ATOM   3889  HZ3 TRP A 242     -85.791   5.960  55.979  1.00 87.66           H  
ATOM   3890  N   SER A 243     -82.659  -1.249  53.414  1.00 82.23           N  
ATOM   3891  H   SER A 243     -81.684  -1.066  53.601  1.00 82.23           H  
ATOM   3892  CA  SER A 243     -83.060  -2.572  52.899  1.00 82.23           C  
ATOM   3893  HA  SER A 243     -83.779  -2.460  52.088  1.00 82.23           H  
ATOM   3894  C   SER A 243     -83.717  -3.400  53.994  1.00 82.23           C  
ATOM   3895  CB  SER A 243     -81.869  -3.396  52.395  1.00 82.23           C  
ATOM   3896  HB2 SER A 243     -81.078  -3.402  53.145  1.00 82.23           H  
ATOM   3897  HB3 SER A 243     -82.204  -4.421  52.236  1.00 82.23           H  
ATOM   3898  O   SER A 243     -84.671  -4.125  53.739  1.00 82.23           O  
ATOM   3899  OG  SER A 243     -81.355  -2.924  51.175  1.00 82.23           O  
ATOM   3900  HG  SER A 243     -80.605  -2.362  51.382  1.00 82.23           H  
ATOM   3901  N   TYR A 244     -83.183  -3.290  55.214  1.00 80.97           N  
ATOM   3902  H   TYR A 244     -82.418  -2.642  55.335  1.00 80.97           H  
ATOM   3903  CA  TYR A 244     -83.527  -4.153  56.338  1.00 80.97           C  
ATOM   3904  HA  TYR A 244     -84.483  -4.642  56.147  1.00 80.97           H  
ATOM   3905  C   TYR A 244     -83.669  -3.316  57.605  1.00 80.97           C  
ATOM   3906  CB  TYR A 244     -82.452  -5.243  56.491  1.00 80.97           C  
ATOM   3907  HB2 TYR A 244     -82.774  -5.943  57.261  1.00 80.97           H  
ATOM   3908  HB3 TYR A 244     -81.521  -4.787  56.830  1.00 80.97           H  
ATOM   3909  O   TYR A 244     -82.725  -3.171  58.381  1.00 80.97           O  
ATOM   3910  CG  TYR A 244     -82.164  -6.027  55.228  1.00 80.97           C  
ATOM   3911  CD1 TYR A 244     -83.125  -6.922  54.719  1.00 80.97           C  
ATOM   3912  HD1 TYR A 244     -84.069  -7.059  55.225  1.00 80.97           H  
ATOM   3913  CD2 TYR A 244     -80.945  -5.838  54.548  1.00 80.97           C  
ATOM   3914  HD2 TYR A 244     -80.205  -5.155  54.938  1.00 80.97           H  
ATOM   3915  CE1 TYR A 244     -82.868  -7.625  53.529  1.00 80.97           C  
ATOM   3916  HE1 TYR A 244     -83.605  -8.304  53.127  1.00 80.97           H  
ATOM   3917  CE2 TYR A 244     -80.688  -6.536  53.353  1.00 80.97           C  
ATOM   3918  HE2 TYR A 244     -79.755  -6.385  52.830  1.00 80.97           H  
ATOM   3919  OH  TYR A 244     -81.410  -8.107  51.688  1.00 80.97           O  
ATOM   3920  HH  TYR A 244     -80.565  -7.862  51.305  1.00 80.97           H  
ATOM   3921  CZ  TYR A 244     -81.652  -7.432  52.842  1.00 80.97           C  
ATOM   3922  N   ILE A 245     -84.837  -2.721  57.820  1.00 85.14           N  
ATOM   3923  H   ILE A 245     -85.601  -2.855  57.173  1.00 85.14           H  
ATOM   3924  CA  ILE A 245     -85.055  -1.923  59.027  1.00 85.14           C  
ATOM   3925  HA  ILE A 245     -84.160  -1.317  59.168  1.00 85.14           H  
ATOM   3926  C   ILE A 245     -85.192  -2.819  60.267  1.00 85.14           C  
ATOM   3927  CB  ILE A 245     -86.220  -0.944  58.826  1.00 85.14           C  
ATOM   3928  HB  ILE A 245     -86.098  -0.472  57.851  1.00 85.14           H  
ATOM   3929  O   ILE A 245     -85.732  -3.926  60.181  1.00 85.14           O  
ATOM   3930  CG1 ILE A 245     -86.138   0.157  59.894  1.00 85.14           C  
ATOM   3931 HG12 ILE A 245     -86.479  -0.243  60.848  1.00 85.14           H  
ATOM   3932 HG13 ILE A 245     -85.103   0.481  60.001  1.00 85.14           H  
ATOM   3933  CG2 ILE A 245     -87.579  -1.658  58.852  1.00 85.14           C  
ATOM   3934 HG21 ILE A 245     -87.653  -2.368  58.028  1.00 85.14           H  
ATOM   3935 HG22 ILE A 245     -87.732  -2.181  59.796  1.00 85.14           H  
ATOM   3936 HG23 ILE A 245     -88.374  -0.918  58.753  1.00 85.14           H  
ATOM   3937  CD1 ILE A 245     -86.957   1.397  59.546  1.00 85.14           C  
ATOM   3938 HD11 ILE A 245     -88.015   1.152  59.456  1.00 85.14           H  
ATOM   3939 HD12 ILE A 245     -86.585   1.807  58.608  1.00 85.14           H  
ATOM   3940 HD13 ILE A 245     -86.837   2.144  60.331  1.00 85.14           H  
ATOM   3941  N   LYS A 246     -84.690  -2.337  61.408  1.00 84.82           N  
ATOM   3942  H   LYS A 246     -84.331  -1.393  61.398  1.00 84.82           H  
ATOM   3943  CA  LYS A 246     -84.776  -2.993  62.720  1.00 84.82           C  
ATOM   3944  HA  LYS A 246     -85.110  -4.024  62.602  1.00 84.82           H  
ATOM   3945  C   LYS A 246     -85.795  -2.291  63.610  1.00 84.82           C  
ATOM   3946  CB  LYS A 246     -83.398  -3.014  63.394  1.00 84.82           C  
ATOM   3947  HB2 LYS A 246     -82.966  -2.014  63.355  1.00 84.82           H  
ATOM   3948  HB3 LYS A 246     -83.516  -3.292  64.441  1.00 84.82           H  
ATOM   3949  O   LYS A 246     -86.062  -1.106  63.443  1.00 84.82           O  
ATOM   3950  CG  LYS A 246     -82.451  -4.023  62.735  1.00 84.82           C  
ATOM   3951  HG2 LYS A 246     -82.837  -5.031  62.889  1.00 84.82           H  
ATOM   3952  HG3 LYS A 246     -82.384  -3.828  61.664  1.00 84.82           H  
ATOM   3953  CD  LYS A 246     -81.058  -3.900  63.362  1.00 84.82           C  
ATOM   3954  HD2 LYS A 246     -81.134  -4.029  64.442  1.00 84.82           H  
ATOM   3955  HD3 LYS A 246     -80.676  -2.900  63.155  1.00 84.82           H  
ATOM   3956  CE  LYS A 246     -80.103  -4.948  62.788  1.00 84.82           C  
ATOM   3957  HE2 LYS A 246     -80.408  -5.930  63.150  1.00 84.82           H  
ATOM   3958  HE3 LYS A 246     -80.197  -4.945  61.702  1.00 84.82           H  
ATOM   3959  NZ  LYS A 246     -78.703  -4.652  63.172  1.00 84.82           N  
ATOM   3960  HZ1 LYS A 246     -78.614  -4.603  64.177  1.00 84.82           H  
ATOM   3961  HZ2 LYS A 246     -78.067  -5.346  62.805  1.00 84.82           H  
ATOM   3962  HZ3 LYS A 246     -78.432  -3.753  62.798  1.00 84.82           H  
ATOM   3963  N   SER A 247     -86.308  -3.003  64.602  1.00 83.56           N  
ATOM   3964  H   SER A 247     -86.046  -3.977  64.659  1.00 83.56           H  
ATOM   3965  CA  SER A 247     -87.206  -2.484  65.640  1.00 83.56           C  
ATOM   3966  HA  SER A 247     -88.129  -2.142  65.170  1.00 83.56           H  
ATOM   3967  C   SER A 247     -86.618  -1.285  66.398  1.00 83.56           C  
ATOM   3968  CB  SER A 247     -87.574  -3.620  66.603  1.00 83.56           C  
ATOM   3969  HB2 SER A 247     -88.039  -3.203  67.497  1.00 83.56           H  
ATOM   3970  HB3 SER A 247     -88.290  -4.283  66.117  1.00 83.56           H  
ATOM   3971  O   SER A 247     -87.364  -0.388  66.784  1.00 83.56           O  
ATOM   3972  OG  SER A 247     -86.430  -4.377  66.962  1.00 83.56           O  
ATOM   3973  HG  SER A 247     -86.313  -5.058  66.295  1.00 83.56           H  
ATOM   3974  N   SER A 248     -85.286  -1.204  66.525  1.00 82.71           N  
ATOM   3975  H   SER A 248     -84.733  -1.977  66.183  1.00 82.71           H  
ATOM   3976  CA  SER A 248     -84.557  -0.051  67.087  1.00 82.71           C  
ATOM   3977  HA  SER A 248     -84.943   0.151  68.086  1.00 82.71           H  
ATOM   3978  C   SER A 248     -84.694   1.245  66.279  1.00 82.71           C  
ATOM   3979  CB  SER A 248     -83.066  -0.388  67.201  1.00 82.71           C  
ATOM   3980  HB2 SER A 248     -82.949  -1.241  67.871  1.00 82.71           H  
ATOM   3981  HB3 SER A 248     -82.531   0.461  67.627  1.00 82.71           H  
ATOM   3982  O   SER A 248     -84.472   2.326  66.818  1.00 82.71           O  
ATOM   3983  OG  SER A 248     -82.508  -0.716  65.936  1.00 82.71           O  
ATOM   3984  HG  SER A 248     -82.222   0.096  65.511  1.00 82.71           H  
ATOM   3985  N   GLU A 249     -85.060   1.143  65.001  1.00 83.87           N  
ATOM   3986  H   GLU A 249     -85.233   0.224  64.619  1.00 83.87           H  
ATOM   3987  CA  GLU A 249     -85.318   2.282  64.114  1.00 83.87           C  
ATOM   3988  HA  GLU A 249     -84.741   3.144  64.450  1.00 83.87           H  
ATOM   3989  C   GLU A 249     -86.801   2.697  64.141  1.00 83.87           C  
ATOM   3990  CB  GLU A 249     -84.856   1.950  62.688  1.00 83.87           C  
ATOM   3991  HB2 GLU A 249     -85.471   1.128  62.319  1.00 83.87           H  
ATOM   3992  HB3 GLU A 249     -85.035   2.811  62.044  1.00 83.87           H  
ATOM   3993  O   GLU A 249     -87.213   3.632  63.465  1.00 83.87           O  
ATOM   3994  CG  GLU A 249     -83.379   1.550  62.549  1.00 83.87           C  
ATOM   3995  HG2 GLU A 249     -83.209   0.616  63.084  1.00 83.87           H  
ATOM   3996  HG3 GLU A 249     -83.174   1.355  61.496  1.00 83.87           H  
ATOM   3997  CD  GLU A 249     -82.422   2.640  63.058  1.00 83.87           C  
ATOM   3998  OE1 GLU A 249     -81.597   2.320  63.938  1.00 83.87           O  
ATOM   3999  OE2 GLU A 249     -82.509   3.799  62.592  1.00 83.87           O  
ATOM   4000  N   SER A 250     -87.647   2.028  64.932  1.00 88.01           N  
ATOM   4001  H   SER A 250     -87.283   1.294  65.523  1.00 88.01           H  
ATOM   4002  CA  SER A 250     -89.007   2.511  65.164  1.00 88.01           C  
ATOM   4003  HA  SER A 250     -89.487   2.661  64.197  1.00 88.01           H  
ATOM   4004  C   SER A 250     -88.967   3.847  65.908  1.00 88.01           C  
ATOM   4005  CB  SER A 250     -89.814   1.491  65.963  1.00 88.01           C  
ATOM   4006  HB2 SER A 250     -89.582   0.485  65.613  1.00 88.01           H  
ATOM   4007  HB3 SER A 250     -89.554   1.558  67.019  1.00 88.01           H  
ATOM   4008  O   SER A 250     -88.118   4.070  66.769  1.00 88.01           O  
ATOM   4009  OG  SER A 250     -91.200   1.719  65.781  1.00 88.01           O  
ATOM   4010  HG  SER A 250     -91.354   2.664  65.709  1.00 88.01           H  
ATOM   4011  N   GLY A 251     -89.907   4.741  65.618  1.00 89.74           N  
ATOM   4012  H   GLY A 251     -90.538   4.572  64.848  1.00 89.74           H  
ATOM   4013  CA  GLY A 251     -90.047   5.987  66.362  1.00 89.74           C  
ATOM   4014  HA2 GLY A 251     -89.110   6.242  66.857  1.00 89.74           H  
ATOM   4015  HA3 GLY A 251     -90.806   5.864  67.133  1.00 89.74           H  
ATOM   4016  C   GLY A 251     -90.443   7.160  65.488  1.00 89.74           C  
ATOM   4017  O   GLY A 251     -91.027   7.007  64.413  1.00 89.74           O  
ATOM   4018  N   ASN A 252     -90.135   8.346  65.994  1.00 93.36           N  
ATOM   4019  H   ASN A 252     -89.563   8.389  66.825  1.00 93.36           H  
ATOM   4020  CA  ASN A 252     -90.526   9.596  65.378  1.00 93.36           C  
ATOM   4021  HA  ASN A 252     -91.409   9.445  64.757  1.00 93.36           H  
ATOM   4022  C   ASN A 252     -89.398  10.094  64.493  1.00 93.36           C  
ATOM   4023  CB  ASN A 252     -90.886  10.590  66.478  1.00 93.36           C  
ATOM   4024  HB2 ASN A 252     -91.128  11.553  66.027  1.00 93.36           H  
ATOM   4025  HB3 ASN A 252     -90.024  10.738  67.129  1.00 93.36           H  
ATOM   4026  O   ASN A 252     -88.304  10.405  64.964  1.00 93.36           O  
ATOM   4027  CG  ASN A 252     -92.062  10.120  67.310  1.00 93.36           C  
ATOM   4028  ND2 ASN A 252     -92.107  10.534  68.554  1.00 93.36           N  
ATOM   4029 HD21 ASN A 252     -92.873  10.215  69.130  1.00 93.36           H  
ATOM   4030 HD22 ASN A 252     -91.352  11.097  68.918  1.00 93.36           H  
ATOM   4031  OD1 ASN A 252     -92.964   9.430  66.853  1.00 93.36           O  
ATOM   4032  N   TYR A 253     -89.678  10.175  63.203  1.00 93.38           N  
ATOM   4033  H   TYR A 253     -90.590   9.894  62.871  1.00 93.38           H  
ATOM   4034  CA  TYR A 253     -88.804  10.837  62.262  1.00 93.38           C  
ATOM   4035  HA  TYR A 253     -87.791  10.857  62.663  1.00 93.38           H  
ATOM   4036  C   TYR A 253     -89.275  12.269  62.088  1.00 93.38           C  
ATOM   4037  CB  TYR A 253     -88.757  10.068  60.947  1.00 93.38           C  
ATOM   4038  HB2 TYR A 253     -88.214  10.675  60.222  1.00 93.38           H  
ATOM   4039  HB3 TYR A 253     -89.767   9.914  60.568  1.00 93.38           H  
ATOM   4040  O   TYR A 253     -90.474  12.536  62.005  1.00 93.38           O  
ATOM   4041  CG  TYR A 253     -88.055   8.735  61.067  1.00 93.38           C  
ATOM   4042  CD1 TYR A 253     -86.715   8.623  60.652  1.00 93.38           C  
ATOM   4043  HD1 TYR A 253     -86.191   9.485  60.266  1.00 93.38           H  
ATOM   4044  CD2 TYR A 253     -88.730   7.614  61.590  1.00 93.38           C  
ATOM   4045  HD2 TYR A 253     -89.751   7.702  61.932  1.00 93.38           H  
ATOM   4046  CE1 TYR A 253     -86.069   7.376  60.711  1.00 93.38           C  
ATOM   4047  HE1 TYR A 253     -85.062   7.250  60.341  1.00 93.38           H  
ATOM   4048  CE2 TYR A 253     -88.065   6.376  61.683  1.00 93.38           C  
ATOM   4049  HE2 TYR A 253     -88.543   5.507  62.110  1.00 93.38           H  
ATOM   4050  OH  TYR A 253     -86.100   5.062  61.273  1.00 93.38           O  
ATOM   4051  HH  TYR A 253     -85.144   5.131  61.209  1.00 93.38           H  
ATOM   4052  CZ  TYR A 253     -86.735   6.256  61.236  1.00 93.38           C  
ATOM   4053  N   PHE A 254     -88.328  13.184  61.980  1.00 94.64           N  
ATOM   4054  H   PHE A 254     -87.365  12.889  62.052  1.00 94.64           H  
ATOM   4055  CA  PHE A 254     -88.595  14.584  61.718  1.00 94.64           C  
ATOM   4056  HA  PHE A 254     -89.662  14.746  61.564  1.00 94.64           H  
ATOM   4057  C   PHE A 254     -87.854  14.989  60.461  1.00 94.64           C  
ATOM   4058  CB  PHE A 254     -88.163  15.435  62.905  1.00 94.64           C  
ATOM   4059  HB2 PHE A 254     -88.286  16.487  62.650  1.00 94.64           H  
ATOM   4060  HB3 PHE A 254     -87.102  15.246  63.068  1.00 94.64           H  
ATOM   4061  O   PHE A 254     -86.646  14.775  60.347  1.00 94.64           O  
ATOM   4062  CG  PHE A 254     -88.912  15.145  64.186  1.00 94.64           C  
ATOM   4063  CD1 PHE A 254     -90.062  15.889  64.503  1.00 94.64           C  
ATOM   4064  HD1 PHE A 254     -90.414  16.650  63.822  1.00 94.64           H  
ATOM   4065  CD2 PHE A 254     -88.469  14.130  65.056  1.00 94.64           C  
ATOM   4066  HD2 PHE A 254     -87.598  13.539  64.817  1.00 94.64           H  
ATOM   4067  CE1 PHE A 254     -90.756  15.636  65.699  1.00 94.64           C  
ATOM   4068  HE1 PHE A 254     -91.642  16.202  65.947  1.00 94.64           H  
ATOM   4069  CE2 PHE A 254     -89.169  13.874  66.247  1.00 94.64           C  
ATOM   4070  HE2 PHE A 254     -88.829  13.107  66.926  1.00 94.64           H  
ATOM   4071  CZ  PHE A 254     -90.306  14.630  66.572  1.00 94.64           C  
ATOM   4072  HZ  PHE A 254     -90.824  14.434  67.499  1.00 94.64           H  
ATOM   4073  N   CYS A 255     -88.573  15.611  59.542  1.00 95.00           N  
ATOM   4074  H   CYS A 255     -89.547  15.790  59.740  1.00 95.00           H  
ATOM   4075  CA  CYS A 255     -87.950  16.388  58.500  1.00 95.00           C  
ATOM   4076  HA  CYS A 255     -86.917  16.066  58.366  1.00 95.00           H  
ATOM   4077  C   CYS A 255     -87.964  17.859  58.883  1.00 95.00           C  
ATOM   4078  CB  CYS A 255     -88.658  16.193  57.175  1.00 95.00           C  
ATOM   4079  HB2 CYS A 255     -89.708  16.469  57.274  1.00 95.00           H  
ATOM   4080  HB3 CYS A 255     -88.577  15.150  56.869  1.00 95.00           H  
ATOM   4081  O   CYS A 255     -89.014  18.392  59.233  1.00 95.00           O  
ATOM   4082  SG  CYS A 255     -87.856  17.268  55.966  1.00 95.00           S  
ATOM   4083  N   GLY A 256     -86.829  18.537  58.735  1.00 92.88           N  
ATOM   4084  H   GLY A 256     -86.018  18.042  58.393  1.00 92.88           H  
ATOM   4085  CA  GLY A 256     -86.794  19.991  58.763  1.00 92.88           C  
ATOM   4086  HA2 GLY A 256     -87.808  20.373  58.880  1.00 92.88           H  
ATOM   4087  HA3 GLY A 256     -86.216  20.342  59.617  1.00 92.88           H  
ATOM   4088  C   GLY A 256     -86.221  20.587  57.488  1.00 92.88           C  
ATOM   4089  O   GLY A 256     -85.339  20.009  56.856  1.00 92.88           O  
ATOM   4090  N   ALA A 257     -86.705  21.777  57.143  1.00 92.02           N  
ATOM   4091  H   ALA A 257     -87.426  22.179  57.725  1.00 92.02           H  
ATOM   4092  CA  ALA A 257     -86.167  22.602  56.072  1.00 92.02           C  
ATOM   4093  HA  ALA A 257     -85.211  22.188  55.754  1.00 92.02           H  
ATOM   4094  C   ALA A 257     -85.921  24.025  56.579  1.00 92.02           C  
ATOM   4095  CB  ALA A 257     -87.108  22.573  54.863  1.00 92.02           C  
ATOM   4096  HB1 ALA A 257     -88.075  22.997  55.133  1.00 92.02           H  
ATOM   4097  HB2 ALA A 257     -87.242  21.543  54.531  1.00 92.02           H  
ATOM   4098  HB3 ALA A 257     -86.678  23.154  54.048  1.00 92.02           H  
ATOM   4099  O   ALA A 257     -86.736  24.594  57.306  1.00 92.02           O  
ATOM   4100  N   HIS A 258     -84.789  24.594  56.189  1.00 90.07           N  
ATOM   4101  H   HIS A 258     -84.184  24.060  55.583  1.00 90.07           H  
ATOM   4102  CA  HIS A 258     -84.447  25.993  56.392  1.00 90.07           C  
ATOM   4103  HA  HIS A 258     -85.135  26.440  57.108  1.00 90.07           H  
ATOM   4104  C   HIS A 258     -84.620  26.712  55.062  1.00 90.07           C  
ATOM   4105  CB  HIS A 258     -83.025  26.104  56.952  1.00 90.07           C  
ATOM   4106  HB2 HIS A 258     -82.585  25.110  57.037  1.00 90.07           H  
ATOM   4107  HB3 HIS A 258     -82.398  26.696  56.285  1.00 90.07           H  
ATOM   4108  O   HIS A 258     -83.934  26.409  54.081  1.00 90.07           O  
ATOM   4109  CG  HIS A 258     -83.008  26.724  58.316  1.00 90.07           C  
ATOM   4110  CD2 HIS A 258     -82.810  28.041  58.601  1.00 90.07           C  
ATOM   4111  HD2 HIS A 258     -82.581  28.799  57.867  1.00 90.07           H  
ATOM   4112  ND1 HIS A 258     -83.174  26.066  59.509  1.00 90.07           N  
ATOM   4113  HD1 HIS A 258     -83.295  25.069  59.617  1.00 90.07           H  
ATOM   4114  CE1 HIS A 258     -83.086  26.975  60.494  1.00 90.07           C  
ATOM   4115  HE1 HIS A 258     -83.151  26.757  61.550  1.00 90.07           H  
ATOM   4116  NE2 HIS A 258     -82.888  28.200  59.990  1.00 90.07           N  
ATOM   4117  N   VAL A 259     -85.574  27.631  55.028  1.00 86.81           N  
ATOM   4118  H   VAL A 259     -86.071  27.854  55.879  1.00 86.81           H  
ATOM   4119  CA  VAL A 259     -86.041  28.277  53.810  1.00 86.81           C  
ATOM   4120  HA  VAL A 259     -85.462  27.915  52.961  1.00 86.81           H  
ATOM   4121  C   VAL A 259     -85.819  29.775  53.937  1.00 86.81           C  
ATOM   4122  CB  VAL A 259     -87.518  27.942  53.554  1.00 86.81           C  
ATOM   4123  HB  VAL A 259     -88.146  28.479  54.265  1.00 86.81           H  
ATOM   4124  O   VAL A 259     -86.136  30.366  54.960  1.00 86.81           O  
ATOM   4125  CG1 VAL A 259     -87.893  28.367  52.141  1.00 86.81           C  
ATOM   4126 HG11 VAL A 259     -87.311  27.809  51.407  1.00 86.81           H  
ATOM   4127 HG12 VAL A 259     -88.954  28.163  51.999  1.00 86.81           H  
ATOM   4128 HG13 VAL A 259     -87.715  29.435  52.020  1.00 86.81           H  
ATOM   4129  CG2 VAL A 259     -87.823  26.441  53.673  1.00 86.81           C  
ATOM   4130 HG21 VAL A 259     -87.141  25.866  53.047  1.00 86.81           H  
ATOM   4131 HG22 VAL A 259     -88.850  26.247  53.364  1.00 86.81           H  
ATOM   4132 HG23 VAL A 259     -87.721  26.122  54.711  1.00 86.81           H  
ATOM   4133  N   MET A 260     -85.263  30.397  52.909  1.00 81.69           N  
ATOM   4134  H   MET A 260     -85.028  29.857  52.088  1.00 81.69           H  
ATOM   4135  CA  MET A 260     -84.972  31.823  52.876  1.00 81.69           C  
ATOM   4136  HA  MET A 260     -85.073  32.243  53.877  1.00 81.69           H  
ATOM   4137  C   MET A 260     -85.981  32.509  51.961  1.00 81.69           C  
ATOM   4138  CB  MET A 260     -83.514  31.993  52.446  1.00 81.69           C  
ATOM   4139  HB2 MET A 260     -82.910  31.303  53.036  1.00 81.69           H  
ATOM   4140  HB3 MET A 260     -83.396  31.734  51.393  1.00 81.69           H  
ATOM   4141  O   MET A 260     -86.060  32.180  50.779  1.00 81.69           O  
ATOM   4142  CG  MET A 260     -82.976  33.400  52.692  1.00 81.69           C  
ATOM   4143  HG2 MET A 260     -83.317  33.765  53.661  1.00 81.69           H  
ATOM   4144  HG3 MET A 260     -83.369  34.063  51.921  1.00 81.69           H  
ATOM   4145  SD  MET A 260     -81.162  33.457  52.649  1.00 81.69           S  
ATOM   4146  CE  MET A 260     -80.781  33.035  54.370  1.00 81.69           C  
ATOM   4147  HE1 MET A 260     -81.185  32.052  54.609  1.00 81.69           H  
ATOM   4148  HE2 MET A 260     -79.700  33.027  54.509  1.00 81.69           H  
ATOM   4149  HE3 MET A 260     -81.223  33.781  55.031  1.00 81.69           H  
ATOM   4150  N   GLY A 261     -86.796  33.397  52.525  1.00 77.22           N  
ATOM   4151  H   GLY A 261     -86.669  33.607  53.504  1.00 77.22           H  
ATOM   4152  CA  GLY A 261     -87.750  34.217  51.785  1.00 77.22           C  
ATOM   4153  HA2 GLY A 261     -88.407  34.714  52.499  1.00 77.22           H  
ATOM   4154  HA3 GLY A 261     -88.351  33.580  51.136  1.00 77.22           H  
ATOM   4155  C   GLY A 261     -87.075  35.295  50.921  1.00 77.22           C  
ATOM   4156  O   GLY A 261     -85.860  35.489  51.005  1.00 77.22           O  
ATOM   4157  N   PRO A 262     -87.859  36.038  50.118  1.00 70.17           N  
ATOM   4158  CA  PRO A 262     -87.344  37.105  49.247  1.00 70.17           C  
ATOM   4159  HA  PRO A 262     -86.607  36.711  48.549  1.00 70.17           H  
ATOM   4160  C   PRO A 262     -86.729  38.264  50.023  1.00 70.17           C  
ATOM   4161  CB  PRO A 262     -88.551  37.668  48.495  1.00 70.17           C  
ATOM   4162  HB2 PRO A 262     -88.567  37.272  47.480  1.00 70.17           H  
ATOM   4163  HB3 PRO A 262     -88.514  38.755  48.416  1.00 70.17           H  
ATOM   4164  O   PRO A 262     -85.832  38.937  49.533  1.00 70.17           O  
ATOM   4165  CG  PRO A 262     -89.756  37.239  49.348  1.00 70.17           C  
ATOM   4166  HG2 PRO A 262     -90.651  37.057  48.753  1.00 70.17           H  
ATOM   4167  HG3 PRO A 262     -89.965  38.026  50.074  1.00 70.17           H  
ATOM   4168  CD  PRO A 262     -89.310  35.991  50.109  1.00 70.17           C  
ATOM   4169  HD2 PRO A 262     -89.707  36.028  51.123  1.00 70.17           H  
ATOM   4170  HD3 PRO A 262     -89.655  35.083  49.615  1.00 70.17           H  
ATOM   4171  N   ASP A 263     -87.250  38.516  51.221  1.00 72.45           N  
ATOM   4172  H   ASP A 263     -87.911  37.857  51.607  1.00 72.45           H  
ATOM   4173  CA  ASP A 263     -86.812  39.561  52.143  1.00 72.45           C  
ATOM   4174  HA  ASP A 263     -86.554  40.448  51.565  1.00 72.45           H  
ATOM   4175  C   ASP A 263     -85.549  39.158  52.925  1.00 72.45           C  
ATOM   4176  CB  ASP A 263     -87.993  39.916  53.070  1.00 72.45           C  
ATOM   4177  HB2 ASP A 263     -87.701  40.755  53.701  1.00 72.45           H  
ATOM   4178  HB3 ASP A 263     -88.830  40.247  52.455  1.00 72.45           H  
ATOM   4179  O   ASP A 263     -85.126  39.870  53.835  1.00 72.45           O  
ATOM   4180  CG  ASP A 263     -88.477  38.766  53.969  1.00 72.45           C  
ATOM   4181  OD1 ASP A 263     -88.102  37.596  53.710  1.00 72.45           O  
ATOM   4182  OD2 ASP A 263     -89.243  39.056  54.918  1.00 72.45           O  
ATOM   4183  N   GLY A 264     -84.963  37.998  52.606  1.00 70.35           N  
ATOM   4184  H   GLY A 264     -85.355  37.464  51.843  1.00 70.35           H  
ATOM   4185  CA  GLY A 264     -83.834  37.419  53.324  1.00 70.35           C  
ATOM   4186  HA2 GLY A 264     -83.400  36.627  52.713  1.00 70.35           H  
ATOM   4187  HA3 GLY A 264     -83.080  38.189  53.484  1.00 70.35           H  
ATOM   4188  C   GLY A 264     -84.208  36.822  54.682  1.00 70.35           C  
ATOM   4189  O   GLY A 264     -83.323  36.331  55.388  1.00 70.35           O  
ATOM   4190  N   ARG A 265     -85.493  36.821  55.080  1.00 77.33           N  
ATOM   4191  H   ARG A 265     -86.204  37.181  54.460  1.00 77.33           H  
ATOM   4192  CA  ARG A 265     -85.905  36.177  56.332  1.00 77.33           C  
ATOM   4193  HA  ARG A 265     -85.189  36.470  57.100  1.00 77.33           H  
ATOM   4194  C   ARG A 265     -85.826  34.668  56.195  1.00 77.33           C  
ATOM   4195  CB  ARG A 265     -87.299  36.608  56.795  1.00 77.33           C  
ATOM   4196  HB2 ARG A 265     -87.609  35.952  57.609  1.00 77.33           H  
ATOM   4197  HB3 ARG A 265     -88.018  36.496  55.983  1.00 77.33           H  
ATOM   4198  O   ARG A 265     -86.327  34.070  55.246  1.00 77.33           O  
ATOM   4199  CG  ARG A 265     -87.292  38.048  57.313  1.00 77.33           C  
ATOM   4200  HG2 ARG A 265     -86.526  38.158  58.080  1.00 77.33           H  
ATOM   4201  HG3 ARG A 265     -87.074  38.733  56.493  1.00 77.33           H  
ATOM   4202  CD  ARG A 265     -88.659  38.370  57.916  1.00 77.33           C  
ATOM   4203  HD2 ARG A 265     -88.856  37.681  58.737  1.00 77.33           H  
ATOM   4204  HD3 ARG A 265     -89.416  38.209  57.148  1.00 77.33           H  
ATOM   4205  NE  ARG A 265     -88.710  39.753  58.420  1.00 77.33           N  
ATOM   4206  HE  ARG A 265     -87.821  40.213  58.555  1.00 77.33           H  
ATOM   4207  NH1 ARG A 265     -90.979  40.009  58.252  1.00 77.33           N  
ATOM   4208 HH11 ARG A 265     -91.796  40.603  58.263  1.00 77.33           H  
ATOM   4209 HH12 ARG A 265     -90.977  39.180  57.675  1.00 77.33           H  
ATOM   4210  NH2 ARG A 265     -89.738  41.680  59.065  1.00 77.33           N  
ATOM   4211 HH21 ARG A 265     -90.576  42.244  59.100  1.00 77.33           H  
ATOM   4212 HH22 ARG A 265     -88.832  42.095  59.225  1.00 77.33           H  
ATOM   4213  CZ  ARG A 265     -89.806  40.471  58.579  1.00 77.33           C  
ATOM   4214  N   SER A 266     -85.202  34.060  57.192  1.00 80.93           N  
ATOM   4215  H   SER A 266     -84.826  34.632  57.935  1.00 80.93           H  
ATOM   4216  CA  SER A 266     -85.113  32.615  57.319  1.00 80.93           C  
ATOM   4217  HA  SER A 266     -85.087  32.168  56.325  1.00 80.93           H  
ATOM   4218  C   SER A 266     -86.324  32.078  58.076  1.00 80.93           C  
ATOM   4219  CB  SER A 266     -83.807  32.262  58.017  1.00 80.93           C  
ATOM   4220  HB2 SER A 266     -82.977  32.704  57.466  1.00 80.93           H  
ATOM   4221  HB3 SER A 266     -83.807  32.647  59.037  1.00 80.93           H  
ATOM   4222  O   SER A 266     -86.587  32.489  59.205  1.00 80.93           O  
ATOM   4223  OG  SER A 266     -83.648  30.869  58.032  1.00 80.93           O  
ATOM   4224  HG  SER A 266     -84.065  30.506  58.816  1.00 80.93           H  
ATOM   4225  N   GLU A 267     -87.031  31.131  57.474  1.00 83.63           N  
ATOM   4226  H   GLU A 267     -86.749  30.857  56.544  1.00 83.63           H  
ATOM   4227  CA  GLU A 267     -88.126  30.374  58.065  1.00 83.63           C  
ATOM   4228  HA  GLU A 267     -88.364  30.792  59.043  1.00 83.63           H  
ATOM   4229  C   GLU A 267     -87.691  28.916  58.248  1.00 83.63           C  
ATOM   4230  CB  GLU A 267     -89.382  30.501  57.189  1.00 83.63           C  
ATOM   4231  HB2 GLU A 267     -89.589  31.558  57.025  1.00 83.63           H  
ATOM   4232  HB3 GLU A 267     -89.193  30.027  56.225  1.00 83.63           H  
ATOM   4233  O   GLU A 267     -87.121  28.289  57.350  1.00 83.63           O  
ATOM   4234  CG  GLU A 267     -90.611  29.856  57.850  1.00 83.63           C  
ATOM   4235  HG2 GLU A 267     -90.758  30.318  58.827  1.00 83.63           H  
ATOM   4236  HG3 GLU A 267     -90.412  28.797  58.009  1.00 83.63           H  
ATOM   4237  CD  GLU A 267     -91.901  29.990  57.021  1.00 83.63           C  
ATOM   4238  OE1 GLU A 267     -92.973  29.700  57.596  1.00 83.63           O  
ATOM   4239  OE2 GLU A 267     -91.827  30.334  55.818  1.00 83.63           O  
ATOM   4240  N   ARG A 268     -87.959  28.361  59.431  1.00 87.23           N  
ATOM   4241  H   ARG A 268     -88.491  28.901  60.099  1.00 87.23           H  
ATOM   4242  CA  ARG A 268     -87.705  26.953  59.732  1.00 87.23           C  
ATOM   4243  HA  ARG A 268     -87.057  26.533  58.962  1.00 87.23           H  
ATOM   4244  C   ARG A 268     -89.021  26.193  59.693  1.00 87.23           C  
ATOM   4245  CB  ARG A 268     -86.984  26.830  61.077  1.00 87.23           C  
ATOM   4246  HB2 ARG A 268     -87.625  27.228  61.863  1.00 87.23           H  
ATOM   4247  HB3 ARG A 268     -86.068  27.419  61.042  1.00 87.23           H  
ATOM   4248  O   ARG A 268     -89.905  26.447  60.506  1.00 87.23           O  
ATOM   4249  CG  ARG A 268     -86.632  25.370  61.390  1.00 87.23           C  
ATOM   4250  HG2 ARG A 268     -87.539  24.766  61.402  1.00 87.23           H  
ATOM   4251  HG3 ARG A 268     -85.956  24.982  60.628  1.00 87.23           H  
ATOM   4252  CD  ARG A 268     -85.969  25.286  62.764  1.00 87.23           C  
ATOM   4253  HD2 ARG A 268     -85.015  25.812  62.734  1.00 87.23           H  
ATOM   4254  HD3 ARG A 268     -86.620  25.781  63.485  1.00 87.23           H  
ATOM   4255  NE  ARG A 268     -85.758  23.888  63.177  1.00 87.23           N  
ATOM   4256  HE  ARG A 268     -85.869  23.176  62.469  1.00 87.23           H  
ATOM   4257  NH1 ARG A 268     -85.384  24.285  65.410  1.00 87.23           N  
ATOM   4258 HH11 ARG A 268     -85.507  25.274  65.250  1.00 87.23           H  
ATOM   4259 HH12 ARG A 268     -85.197  23.930  66.337  1.00 87.23           H  
ATOM   4260  NH2 ARG A 268     -85.351  22.192  64.627  1.00 87.23           N  
ATOM   4261 HH21 ARG A 268     -85.160  21.845  65.556  1.00 87.23           H  
ATOM   4262 HH22 ARG A 268     -85.345  21.551  63.847  1.00 87.23           H  
ATOM   4263  CZ  ARG A 268     -85.502  23.465  64.402  1.00 87.23           C  
ATOM   4264  N   LEU A 269     -89.103  25.221  58.796  1.00 89.17           N  
ATOM   4265  H   LEU A 269     -88.310  25.072  58.189  1.00 89.17           H  
ATOM   4266  CA  LEU A 269     -90.226  24.299  58.680  1.00 89.17           C  
ATOM   4267  HA  LEU A 269     -91.067  24.675  59.263  1.00 89.17           H  
ATOM   4268  C   LEU A 269     -89.843  22.941  59.262  1.00 89.17           C  
ATOM   4269  CB  LEU A 269     -90.661  24.206  57.212  1.00 89.17           C  
ATOM   4270  HB2 LEU A 269     -91.494  23.506  57.138  1.00 89.17           H  
ATOM   4271  HB3 LEU A 269     -89.829  23.806  56.633  1.00 89.17           H  
ATOM   4272  O   LEU A 269     -88.682  22.534  59.194  1.00 89.17           O  
ATOM   4273  CG  LEU A 269     -91.085  25.554  56.601  1.00 89.17           C  
ATOM   4274  HG  LEU A 269     -90.265  26.269  56.663  1.00 89.17           H  
ATOM   4275  CD1 LEU A 269     -91.410  25.339  55.129  1.00 89.17           C  
ATOM   4276 HD11 LEU A 269     -90.532  24.948  54.616  1.00 89.17           H  
ATOM   4277 HD12 LEU A 269     -92.237  24.636  55.028  1.00 89.17           H  
ATOM   4278 HD13 LEU A 269     -91.683  26.299  54.690  1.00 89.17           H  
ATOM   4279  CD2 LEU A 269     -92.318  26.145  57.285  1.00 89.17           C  
ATOM   4280 HD21 LEU A 269     -92.632  27.050  56.765  1.00 89.17           H  
ATOM   4281 HD22 LEU A 269     -93.139  25.429  57.289  1.00 89.17           H  
ATOM   4282 HD23 LEU A 269     -92.078  26.435  58.308  1.00 89.17           H  
ATOM   4283  N   ASN A 270     -90.824  22.255  59.838  1.00 90.62           N  
ATOM   4284  H   ASN A 270     -91.762  22.629  59.814  1.00 90.62           H  
ATOM   4285  CA  ASN A 270     -90.676  20.951  60.467  1.00 90.62           C  
ATOM   4286  HA  ASN A 270     -89.825  20.423  60.035  1.00 90.62           H  
ATOM   4287  C   ASN A 270     -91.941  20.126  60.216  1.00 90.62           C  
ATOM   4288  CB  ASN A 270     -90.426  21.158  61.970  1.00 90.62           C  
ATOM   4289  HB2 ASN A 270     -91.128  21.906  62.338  1.00 90.62           H  
ATOM   4290  HB3 ASN A 270     -89.411  21.525  62.125  1.00 90.62           H  
ATOM   4291  O   ASN A 270     -93.040  20.640  60.403  1.00 90.62           O  
ATOM   4292  CG  ASN A 270     -90.613  19.891  62.788  1.00 90.62           C  
ATOM   4293  ND2 ASN A 270     -91.215  19.989  63.948  1.00 90.62           N  
ATOM   4294 HD21 ASN A 270     -91.663  20.851  64.225  1.00 90.62           H  
ATOM   4295 HD22 ASN A 270     -91.359  19.117  64.436  1.00 90.62           H  
ATOM   4296  OD1 ASN A 270     -90.202  18.809  62.423  1.00 90.62           O  
ATOM   4297  N   GLU A 271     -91.770  18.864  59.845  1.00 93.25           N  
ATOM   4298  H   GLU A 271     -90.823  18.519  59.774  1.00 93.25           H  
ATOM   4299  CA  GLU A 271     -92.827  17.860  59.765  1.00 93.25           C  
ATOM   4300  HA  GLU A 271     -93.701  18.210  60.314  1.00 93.25           H  
ATOM   4301  C   GLU A 271     -92.374  16.566  60.434  1.00 93.25           C  
ATOM   4302  CB  GLU A 271     -93.224  17.591  58.305  1.00 93.25           C  
ATOM   4303  HB2 GLU A 271     -92.341  17.651  57.670  1.00 93.25           H  
ATOM   4304  HB3 GLU A 271     -93.618  16.579  58.213  1.00 93.25           H  
ATOM   4305  O   GLU A 271     -91.197  16.204  60.397  1.00 93.25           O  
ATOM   4306  CG  GLU A 271     -94.289  18.568  57.787  1.00 93.25           C  
ATOM   4307  HG2 GLU A 271     -94.449  18.335  56.735  1.00 93.25           H  
ATOM   4308  HG3 GLU A 271     -93.902  19.586  57.851  1.00 93.25           H  
ATOM   4309  CD  GLU A 271     -95.642  18.468  58.519  1.00 93.25           C  
ATOM   4310  OE1 GLU A 271     -96.489  19.367  58.301  1.00 93.25           O  
ATOM   4311  OE2 GLU A 271     -95.834  17.482  59.272  1.00 93.25           O  
ATOM   4312  N   MET A 272     -93.324  15.849  61.023  1.00 93.62           N  
ATOM   4313  H   MET A 272     -94.283  16.139  60.896  1.00 93.62           H  
ATOM   4314  CA  MET A 272     -93.065  14.646  61.807  1.00 93.62           C  
ATOM   4315  HA  MET A 272     -91.998  14.425  61.802  1.00 93.62           H  
ATOM   4316  C   MET A 272     -93.812  13.453  61.216  1.00 93.62           C  
ATOM   4317  CB  MET A 272     -93.479  14.908  63.255  1.00 93.62           C  
ATOM   4318  HB2 MET A 272     -94.540  15.159  63.262  1.00 93.62           H  
ATOM   4319  HB3 MET A 272     -92.929  15.768  63.638  1.00 93.62           H  
ATOM   4320  O   MET A 272     -95.002  13.531  60.912  1.00 93.62           O  
ATOM   4321  CG  MET A 272     -93.259  13.723  64.198  1.00 93.62           C  
ATOM   4322  HG2 MET A 272     -93.612  12.804  63.732  1.00 93.62           H  
ATOM   4323  HG3 MET A 272     -92.197  13.618  64.423  1.00 93.62           H  
ATOM   4324  SD  MET A 272     -94.206  13.966  65.719  1.00 93.62           S  
ATOM   4325  CE  MET A 272     -93.860  12.417  66.547  1.00 93.62           C  
ATOM   4326  HE1 MET A 272     -94.576  12.262  67.354  1.00 93.62           H  
ATOM   4327  HE2 MET A 272     -93.918  11.592  65.838  1.00 93.62           H  
ATOM   4328  HE3 MET A 272     -92.861  12.503  66.975  1.00 93.62           H  
ATOM   4329  N   LEU A 273     -93.130  12.316  61.120  1.00 92.80           N  
ATOM   4330  H   LEU A 273     -92.162  12.320  61.407  1.00 92.80           H  
ATOM   4331  CA  LEU A 273     -93.711  11.048  60.709  1.00 92.80           C  
ATOM   4332  HA  LEU A 273     -94.797  11.144  60.719  1.00 92.80           H  
ATOM   4333  C   LEU A 273     -93.319   9.952  61.700  1.00 92.80           C  
ATOM   4334  CB  LEU A 273     -93.261  10.742  59.273  1.00 92.80           C  
ATOM   4335  HB2 LEU A 273     -92.180  10.604  59.273  1.00 92.80           H  
ATOM   4336  HB3 LEU A 273     -93.493  11.598  58.639  1.00 92.80           H  
ATOM   4337  O   LEU A 273     -92.146   9.617  61.848  1.00 92.80           O  
ATOM   4338  CG  LEU A 273     -93.920   9.491  58.673  1.00 92.80           C  
ATOM   4339  HG  LEU A 273     -93.725   8.628  59.309  1.00 92.80           H  
ATOM   4340  CD1 LEU A 273     -95.434   9.647  58.493  1.00 92.80           C  
ATOM   4341 HD11 LEU A 273     -95.821   8.783  57.952  1.00 92.80           H  
ATOM   4342 HD12 LEU A 273     -95.917   9.701  59.468  1.00 92.80           H  
ATOM   4343 HD13 LEU A 273     -95.640  10.556  57.929  1.00 92.80           H  
ATOM   4344  CD2 LEU A 273     -93.318   9.225  57.299  1.00 92.80           C  
ATOM   4345 HD21 LEU A 273     -93.500  10.075  56.641  1.00 92.80           H  
ATOM   4346 HD22 LEU A 273     -92.242   9.089  57.406  1.00 92.80           H  
ATOM   4347 HD23 LEU A 273     -93.747   8.318  56.873  1.00 92.80           H  
ATOM   4348  N   ALA A 274     -94.314   9.370  62.364  1.00 92.78           N  
ATOM   4349  H   ALA A 274     -95.257   9.705  62.229  1.00 92.78           H  
ATOM   4350  CA  ALA A 274     -94.113   8.204  63.213  1.00 92.78           C  
ATOM   4351  HA  ALA A 274     -93.157   8.297  63.728  1.00 92.78           H  
ATOM   4352  C   ALA A 274     -94.080   6.931  62.355  1.00 92.78           C  
ATOM   4353  CB  ALA A 274     -95.206   8.165  64.284  1.00 92.78           C  
ATOM   4354  HB1 ALA A 274     -95.039   7.310  64.939  1.00 92.78           H  
ATOM   4355  HB2 ALA A 274     -96.188   8.074  63.820  1.00 92.78           H  
ATOM   4356  HB3 ALA A 274     -95.165   9.074  64.884  1.00 92.78           H  
ATOM   4357  O   ALA A 274     -95.036   6.645  61.626  1.00 92.78           O  
ATOM   4358  N   ILE A 275     -92.992   6.171  62.466  1.00 91.40           N  
ATOM   4359  H   ILE A 275     -92.261   6.476  63.092  1.00 91.40           H  
ATOM   4360  CA  ILE A 275     -92.825   4.866  61.830  1.00 91.40           C  
ATOM   4361  HA  ILE A 275     -93.670   4.677  61.168  1.00 91.40           H  
ATOM   4362  C   ILE A 275     -92.830   3.794  62.912  1.00 91.40           C  
ATOM   4363  CB  ILE A 275     -91.542   4.807  60.979  1.00 91.40           C  
ATOM   4364  HB  ILE A 275     -90.694   4.974  61.643  1.00 91.40           H  
ATOM   4365  O   ILE A 275     -92.044   3.832  63.862  1.00 91.40           O  
ATOM   4366  CG1 ILE A 275     -91.493   5.899  59.887  1.00 91.40           C  
ATOM   4367 HG12 ILE A 275     -90.529   5.830  59.384  1.00 91.40           H  
ATOM   4368 HG13 ILE A 275     -91.537   6.883  60.355  1.00 91.40           H  
ATOM   4369  CG2 ILE A 275     -91.376   3.407  60.355  1.00 91.40           C  
ATOM   4370 HG21 ILE A 275     -92.279   3.109  59.822  1.00 91.40           H  
ATOM   4371 HG22 ILE A 275     -90.538   3.414  59.658  1.00 91.40           H  
ATOM   4372 HG23 ILE A 275     -91.156   2.673  61.131  1.00 91.40           H  
ATOM   4373  CD1 ILE A 275     -92.599   5.815  58.829  1.00 91.40           C  
ATOM   4374 HD11 ILE A 275     -92.445   6.600  58.089  1.00 91.40           H  
ATOM   4375 HD12 ILE A 275     -92.554   4.852  58.321  1.00 91.40           H  
ATOM   4376 HD13 ILE A 275     -93.579   5.954  59.287  1.00 91.40           H  
ATOM   4377  N   ILE A 276     -93.719   2.820  62.749  1.00 90.25           N  
ATOM   4378  H   ILE A 276     -94.328   2.859  61.944  1.00 90.25           H  
ATOM   4379  CA  ILE A 276     -93.816   1.661  63.628  1.00 90.25           C  
ATOM   4380  HA  ILE A 276     -93.245   1.849  64.538  1.00 90.25           H  
ATOM   4381  C   ILE A 276     -93.186   0.473  62.913  1.00 90.25           C  
ATOM   4382  CB  ILE A 276     -95.268   1.414  64.079  1.00 90.25           C  
ATOM   4383  HB  ILE A 276     -95.880   1.223  63.198  1.00 90.25           H  
ATOM   4384  O   ILE A 276     -93.748  -0.056  61.954  1.00 90.25           O  
ATOM   4385  CG1 ILE A 276     -95.815   2.667  64.807  1.00 90.25           C  
ATOM   4386 HG12 ILE A 276     -95.215   2.864  65.695  1.00 90.25           H  
ATOM   4387 HG13 ILE A 276     -95.735   3.533  64.150  1.00 90.25           H  
ATOM   4388  CG2 ILE A 276     -95.316   0.176  64.997  1.00 90.25           C  
ATOM   4389 HG21 ILE A 276     -94.934  -0.703  64.478  1.00 90.25           H  
ATOM   4390 HG22 ILE A 276     -94.714   0.349  65.889  1.00 90.25           H  
ATOM   4391 HG23 ILE A 276     -96.343  -0.040  65.292  1.00 90.25           H  
ATOM   4392  CD1 ILE A 276     -97.288   2.563  65.217  1.00 90.25           C  
ATOM   4393 HD11 ILE A 276     -97.415   1.821  66.006  1.00 90.25           H  
ATOM   4394 HD12 ILE A 276     -97.896   2.292  64.354  1.00 90.25           H  
ATOM   4395 HD13 ILE A 276     -97.623   3.529  65.596  1.00 90.25           H  
ATOM   4396  N   VAL A 277     -92.027   0.032  63.390  1.00 87.62           N  
ATOM   4397  H   VAL A 277     -91.623   0.492  64.194  1.00 87.62           H  
ATOM   4398  CA  VAL A 277     -91.421  -1.215  62.921  1.00 87.62           C  
ATOM   4399  HA  VAL A 277     -91.714  -1.381  61.885  1.00 87.62           H  
ATOM   4400  C   VAL A 277     -91.988  -2.341  63.773  1.00 87.62           C  
ATOM   4401  CB  VAL A 277     -89.889  -1.168  62.933  1.00 87.62           C  
ATOM   4402  HB  VAL A 277     -89.535  -1.065  63.958  1.00 87.62           H  
ATOM   4403  O   VAL A 277     -91.697  -2.455  64.961  1.00 87.62           O  
ATOM   4404  CG1 VAL A 277     -89.327  -2.458  62.321  1.00 87.62           C  
ATOM   4405 HG11 VAL A 277     -89.752  -2.626  61.332  1.00 87.62           H  
ATOM   4406 HG12 VAL A 277     -88.243  -2.378  62.234  1.00 87.62           H  
ATOM   4407 HG13 VAL A 277     -89.558  -3.305  62.967  1.00 87.62           H  
ATOM   4408  CG2 VAL A 277     -89.365   0.020  62.117  1.00 87.62           C  
ATOM   4409 HG21 VAL A 277     -89.661  -0.073  61.072  1.00 87.62           H  
ATOM   4410 HG22 VAL A 277     -89.742   0.960  62.519  1.00 87.62           H  
ATOM   4411 HG23 VAL A 277     -88.277   0.051  62.189  1.00 87.62           H  
ATOM   4412  N   SER A 278     -92.866  -3.137  63.172  1.00 87.64           N  
ATOM   4413  H   SER A 278     -92.953  -3.041  62.170  1.00 87.64           H  
ATOM   4414  CA  SER A 278     -93.527  -4.254  63.843  1.00 87.64           C  
ATOM   4415  HA  SER A 278     -93.415  -4.125  64.920  1.00 87.64           H  
ATOM   4416  C   SER A 278     -92.860  -5.571  63.478  1.00 87.64           C  
ATOM   4417  CB  SER A 278     -95.034  -4.267  63.562  1.00 87.64           C  
ATOM   4418  HB2 SER A 278     -95.451  -3.299  63.840  1.00 87.64           H  
ATOM   4419  HB3 SER A 278     -95.506  -5.034  64.177  1.00 87.64           H  
ATOM   4420  O   SER A 278     -92.414  -5.761  62.343  1.00 87.64           O  
ATOM   4421  OG  SER A 278     -95.328  -4.523  62.199  1.00 87.64           O  
ATOM   4422  HG  SER A 278     -94.678  -4.037  61.686  1.00 87.64           H  
ATOM   4423  N   ASN A 279     -92.850  -6.503  64.429  1.00 83.47           N  
ATOM   4424  H   ASN A 279     -93.120  -6.255  65.370  1.00 83.47           H  
ATOM   4425  CA  ASN A 279     -92.356  -7.848  64.177  1.00 83.47           C  
ATOM   4426  HA  ASN A 279     -91.307  -7.753  63.896  1.00 83.47           H  
ATOM   4427  C   ASN A 279     -93.151  -8.498  63.024  1.00 83.47           C  
ATOM   4428  CB  ASN A 279     -92.423  -8.689  65.463  1.00 83.47           C  
ATOM   4429  HB2 ASN A 279     -93.443  -8.693  65.845  1.00 83.47           H  
ATOM   4430  HB3 ASN A 279     -92.140  -9.716  65.229  1.00 83.47           H  
ATOM   4431  O   ASN A 279     -94.382  -8.340  62.952  1.00 83.47           O  
ATOM   4432  CG  ASN A 279     -91.478  -8.191  66.544  1.00 83.47           C  
ATOM   4433  ND2 ASN A 279     -91.650  -8.620  67.769  1.00 83.47           N  
ATOM   4434 HD21 ASN A 279     -90.967  -8.276  68.430  1.00 83.47           H  
ATOM   4435 HD22 ASN A 279     -92.346  -9.318  67.990  1.00 83.47           H  
ATOM   4436  OD1 ASN A 279     -90.597  -7.389  66.327  1.00 83.47           O  
ATOM   4437  N   PRO A 280     -92.474  -9.234  62.127  1.00 84.89           N  
ATOM   4438  CA  PRO A 280     -93.123 -10.049  61.116  1.00 84.89           C  
ATOM   4439  HA  PRO A 280     -93.607  -9.403  60.383  1.00 84.89           H  
ATOM   4440  C   PRO A 280     -94.135 -11.010  61.724  1.00 84.89           C  
ATOM   4441  CB  PRO A 280     -92.003 -10.833  60.438  1.00 84.89           C  
ATOM   4442  HB2 PRO A 280     -91.802 -11.758  60.979  1.00 84.89           H  
ATOM   4443  HB3 PRO A 280     -92.257 -11.057  59.402  1.00 84.89           H  
ATOM   4444  O   PRO A 280     -93.874 -11.656  62.740  1.00 84.89           O  
ATOM   4445  CG  PRO A 280     -90.805  -9.904  60.585  1.00 84.89           C  
ATOM   4446  HG2 PRO A 280     -89.857 -10.439  60.518  1.00 84.89           H  
ATOM   4447  HG3 PRO A 280     -90.866  -9.118  59.833  1.00 84.89           H  
ATOM   4448  CD  PRO A 280     -91.030  -9.307  61.970  1.00 84.89           C  
ATOM   4449  HD2 PRO A 280     -90.603  -9.956  62.735  1.00 84.89           H  
ATOM   4450  HD3 PRO A 280     -90.580  -8.315  62.009  1.00 84.89           H  
ATOM   4451  N   THR A 281     -95.284 -11.141  61.074  1.00 86.41           N  
ATOM   4452  H   THR A 281     -95.433 -10.606  60.231  1.00 86.41           H  
ATOM   4453  CA  THR A 281     -96.205 -12.238  61.360  1.00 86.41           C  
ATOM   4454  HA  THR A 281     -96.175 -12.453  62.428  1.00 86.41           H  
ATOM   4455  C   THR A 281     -95.760 -13.498  60.623  1.00 86.41           C  
ATOM   4456  CB  THR A 281     -97.653 -11.878  61.008  1.00 86.41           C  
ATOM   4457  HB  THR A 281     -98.297 -12.686  61.355  1.00 86.41           H  
ATOM   4458  O   THR A 281     -94.967 -13.451  59.680  1.00 86.41           O  
ATOM   4459  CG2 THR A 281     -98.121 -10.584  61.673  1.00 86.41           C  
ATOM   4460 HG21 THR A 281     -97.968 -10.647  62.751  1.00 86.41           H  
ATOM   4461 HG22 THR A 281     -97.563  -9.735  61.275  1.00 86.41           H  
ATOM   4462 HG23 THR A 281     -99.182 -10.441  61.469  1.00 86.41           H  
ATOM   4463  OG1 THR A 281     -97.816 -11.757  59.619  1.00 86.41           O  
ATOM   4464  HG1 THR A 281     -97.330 -10.985  59.320  1.00 86.41           H  
ATOM   4465  N   PHE A 282     -96.303 -14.649  61.020  1.00 84.33           N  
ATOM   4466  H   PHE A 282     -96.926 -14.659  61.815  1.00 84.33           H  
ATOM   4467  CA  PHE A 282     -96.062 -15.896  60.297  1.00 84.33           C  
ATOM   4468  HA  PHE A 282     -94.992 -16.104  60.313  1.00 84.33           H  
ATOM   4469  C   PHE A 282     -96.478 -15.792  58.815  1.00 84.33           C  
ATOM   4470  CB  PHE A 282     -96.788 -17.032  61.025  1.00 84.33           C  
ATOM   4471  HB2 PHE A 282     -96.531 -16.995  62.083  1.00 84.33           H  
ATOM   4472  HB3 PHE A 282     -97.864 -16.882  60.942  1.00 84.33           H  
ATOM   4473  O   PHE A 282     -95.773 -16.305  57.954  1.00 84.33           O  
ATOM   4474  CG  PHE A 282     -96.431 -18.408  60.504  1.00 84.33           C  
ATOM   4475  CD1 PHE A 282     -97.264 -19.050  59.569  1.00 84.33           C  
ATOM   4476  HD1 PHE A 282     -98.160 -18.562  59.213  1.00 84.33           H  
ATOM   4477  CD2 PHE A 282     -95.255 -19.043  60.946  1.00 84.33           C  
ATOM   4478  HD2 PHE A 282     -94.609 -18.553  61.659  1.00 84.33           H  
ATOM   4479  CE1 PHE A 282     -96.926 -20.325  59.083  1.00 84.33           C  
ATOM   4480  HE1 PHE A 282     -97.565 -20.813  58.362  1.00 84.33           H  
ATOM   4481  CE2 PHE A 282     -94.916 -20.318  60.458  1.00 84.33           C  
ATOM   4482  HE2 PHE A 282     -94.013 -20.803  60.797  1.00 84.33           H  
ATOM   4483  CZ  PHE A 282     -95.752 -20.958  59.527  1.00 84.33           C  
ATOM   4484  HZ  PHE A 282     -95.491 -21.936  59.150  1.00 84.33           H  
ATOM   4485  N   ASP A 283     -97.558 -15.064  58.499  1.00 86.25           N  
ATOM   4486  H   ASP A 283     -98.061 -14.590  59.235  1.00 86.25           H  
ATOM   4487  CA  ASP A 283     -98.010 -14.828  57.117  1.00 86.25           C  
ATOM   4488  HA  ASP A 283     -98.138 -15.789  56.619  1.00 86.25           H  
ATOM   4489  C   ASP A 283     -96.995 -14.007  56.297  1.00 86.25           C  
ATOM   4490  CB  ASP A 283     -99.377 -14.123  57.150  1.00 86.25           C  
ATOM   4491  HB2 ASP A 283    -100.044 -14.673  57.813  1.00 86.25           H  
ATOM   4492  HB3 ASP A 283     -99.258 -13.115  57.547  1.00 86.25           H  
ATOM   4493  O   ASP A 283     -96.742 -14.301  55.126  1.00 86.25           O  
ATOM   4494  CG  ASP A 283    -100.019 -14.062  55.759  1.00 86.25           C  
ATOM   4495  OD1 ASP A 283    -100.334 -15.146  55.227  1.00 86.25           O  
ATOM   4496  OD2 ASP A 283    -100.190 -12.939  55.216  1.00 86.25           O  
ATOM   4497  N   ASP A 284     -96.343 -13.023  56.925  1.00 83.20           N  
ATOM   4498  H   ASP A 284     -96.585 -12.825  57.886  1.00 83.20           H  
ATOM   4499  CA  ASP A 284     -95.296 -12.221  56.283  1.00 83.20           C  
ATOM   4500  HA  ASP A 284     -95.692 -11.811  55.354  1.00 83.20           H  
ATOM   4501  C   ASP A 284     -94.081 -13.091  55.927  1.00 83.20           C  
ATOM   4502  CB  ASP A 284     -94.879 -11.042  57.179  1.00 83.20           C  
ATOM   4503  HB2 ASP A 284     -94.132 -10.451  56.649  1.00 83.20           H  
ATOM   4504  HB3 ASP A 284     -94.417 -11.423  58.091  1.00 83.20           H  
ATOM   4505  O   ASP A 284     -93.570 -13.028  54.807  1.00 83.20           O  
ATOM   4506  CG  ASP A 284     -96.047 -10.123  57.541  1.00 83.20           C  
ATOM   4507  OD1 ASP A 284     -96.821  -9.763  56.629  1.00 83.20           O  
ATOM   4508  OD2 ASP A 284     -96.189  -9.811  58.752  1.00 83.20           O  
ATOM   4509  N   LEU A 285     -93.670 -13.978  56.842  1.00 81.81           N  
ATOM   4510  H   LEU A 285     -94.151 -13.991  57.730  1.00 81.81           H  
ATOM   4511  CA  LEU A 285     -92.598 -14.949  56.595  1.00 81.81           C  
ATOM   4512  HA  LEU A 285     -91.718 -14.412  56.240  1.00 81.81           H  
ATOM   4513  C   LEU A 285     -92.978 -15.940  55.483  1.00 81.81           C  
ATOM   4514  CB  LEU A 285     -92.250 -15.684  57.903  1.00 81.81           C  
ATOM   4515  HB2 LEU A 285     -93.154 -16.160  58.284  1.00 81.81           H  
ATOM   4516  HB3 LEU A 285     -91.533 -16.472  57.677  1.00 81.81           H  
ATOM   4517  O   LEU A 285     -92.161 -16.221  54.601  1.00 81.81           O  
ATOM   4518  CG  LEU A 285     -91.658 -14.790  59.010  1.00 81.81           C  
ATOM   4519  HG  LEU A 285     -92.333 -13.959  59.217  1.00 81.81           H  
ATOM   4520  CD1 LEU A 285     -91.492 -15.608  60.292  1.00 81.81           C  
ATOM   4521 HD11 LEU A 285     -92.463 -15.991  60.608  1.00 81.81           H  
ATOM   4522 HD12 LEU A 285     -91.099 -14.969  61.082  1.00 81.81           H  
ATOM   4523 HD13 LEU A 285     -90.808 -16.440  60.124  1.00 81.81           H  
ATOM   4524  CD2 LEU A 285     -90.287 -14.229  58.628  1.00 81.81           C  
ATOM   4525 HD21 LEU A 285     -89.898 -13.625  59.449  1.00 81.81           H  
ATOM   4526 HD22 LEU A 285     -89.591 -15.041  58.419  1.00 81.81           H  
ATOM   4527 HD23 LEU A 285     -90.371 -13.589  57.750  1.00 81.81           H  
ATOM   4528  N   VAL A 286     -94.230 -16.411  55.457  1.00 86.30           N  
ATOM   4529  H   VAL A 286     -94.848 -16.152  56.212  1.00 86.30           H  
ATOM   4530  CA  VAL A 286     -94.750 -17.300  54.403  1.00 86.30           C  
ATOM   4531  HA  VAL A 286     -94.103 -18.175  54.344  1.00 86.30           H  
ATOM   4532  C   VAL A 286     -94.697 -16.638  53.021  1.00 86.30           C  
ATOM   4533  CB  VAL A 286     -96.168 -17.797  54.757  1.00 86.30           C  
ATOM   4534  HB  VAL A 286     -96.784 -16.949  55.057  1.00 86.30           H  
ATOM   4535  O   VAL A 286     -94.420 -17.325  52.039  1.00 86.30           O  
ATOM   4536  CG1 VAL A 286     -96.868 -18.517  53.596  1.00 86.30           C  
ATOM   4537 HG11 VAL A 286     -97.818 -18.926  53.938  1.00 86.30           H  
ATOM   4538 HG12 VAL A 286     -97.082 -17.811  52.793  1.00 86.30           H  
ATOM   4539 HG13 VAL A 286     -96.240 -19.323  53.216  1.00 86.30           H  
ATOM   4540  CG2 VAL A 286     -96.110 -18.805  55.913  1.00 86.30           C  
ATOM   4541 HG21 VAL A 286     -95.639 -19.731  55.583  1.00 86.30           H  
ATOM   4542 HG22 VAL A 286     -95.530 -18.411  56.748  1.00 86.30           H  
ATOM   4543 HG23 VAL A 286     -97.120 -19.017  56.264  1.00 86.30           H  
ATOM   4544  N   LYS A 287     -94.864 -15.313  52.910  1.00 81.77           N  
ATOM   4545  H   LYS A 287     -95.133 -14.805  53.741  1.00 81.77           H  
ATOM   4546  CA  LYS A 287     -94.718 -14.581  51.632  1.00 81.77           C  
ATOM   4547  HA  LYS A 287     -95.233 -15.138  50.849  1.00 81.77           H  
ATOM   4548  C   LYS A 287     -93.267 -14.439  51.167  1.00 81.77           C  
ATOM   4549  CB  LYS A 287     -95.358 -13.192  51.752  1.00 81.77           C  
ATOM   4550  HB2 LYS A 287     -95.080 -12.587  50.889  1.00 81.77           H  
ATOM   4551  HB3 LYS A 287     -94.978 -12.700  52.647  1.00 81.77           H  
ATOM   4552  O   LYS A 287     -93.019 -14.332  49.962  1.00 81.77           O  
ATOM   4553  CG  LYS A 287     -96.887 -13.271  51.811  1.00 81.77           C  
ATOM   4554  HG2 LYS A 287     -97.183 -13.991  52.573  1.00 81.77           H  
ATOM   4555  HG3 LYS A 287     -97.276 -13.605  50.849  1.00 81.77           H  
ATOM   4556  CD  LYS A 287     -97.478 -11.903  52.165  1.00 81.77           C  
ATOM   4557  HD2 LYS A 287     -96.978 -11.540  53.063  1.00 81.77           H  
ATOM   4558  HD3 LYS A 287     -97.327 -11.189  51.355  1.00 81.77           H  
ATOM   4559  CE  LYS A 287     -98.967 -12.080  52.461  1.00 81.77           C  
ATOM   4560  HE2 LYS A 287     -99.553 -12.090  51.542  1.00 81.77           H  
ATOM   4561  HE3 LYS A 287     -99.090 -13.048  52.947  1.00 81.77           H  
ATOM   4562  NZ  LYS A 287     -99.461 -11.066  53.415  1.00 81.77           N  
ATOM   4563  HZ1 LYS A 287    -100.095 -11.543  54.040  1.00 81.77           H  
ATOM   4564  HZ2 LYS A 287     -99.902 -10.263  52.988  1.00 81.77           H  
ATOM   4565  HZ3 LYS A 287     -98.728 -10.784  54.050  1.00 81.77           H  
ATOM   4566  N   VAL A 288     -92.306 -14.426  52.090  1.00 86.04           N  
ATOM   4567  H   VAL A 288     -92.589 -14.478  53.059  1.00 86.04           H  
ATOM   4568  CA  VAL A 288     -90.872 -14.300  51.778  1.00 86.04           C  
ATOM   4569  HA  VAL A 288     -90.753 -13.601  50.951  1.00 86.04           H  
ATOM   4570  C   VAL A 288     -90.283 -15.634  51.310  1.00 86.04           C  
ATOM   4571  CB  VAL A 288     -90.109 -13.714  52.983  1.00 86.04           C  
ATOM   4572  HB  VAL A 288     -90.302 -14.323  53.867  1.00 86.04           H  
ATOM   4573  O   VAL A 288     -89.474 -15.645  50.381  1.00 86.04           O  
ATOM   4574  CG1 VAL A 288     -88.596 -13.661  52.747  1.00 86.04           C  
ATOM   4575 HG11 VAL A 288     -88.109 -13.150  53.578  1.00 86.04           H  
ATOM   4576 HG12 VAL A 288     -88.369 -13.132  51.822  1.00 86.04           H  
ATOM   4577 HG13 VAL A 288     -88.195 -14.673  52.700  1.00 86.04           H  
ATOM   4578  CG2 VAL A 288     -90.564 -12.277  53.258  1.00 86.04           C  
ATOM   4579 HG21 VAL A 288     -90.066 -11.907  54.154  1.00 86.04           H  
ATOM   4580 HG22 VAL A 288     -91.639 -12.235  53.433  1.00 86.04           H  
ATOM   4581 HG23 VAL A 288     -90.312 -11.630  52.418  1.00 86.04           H  
ATOM   4582  N   ILE A 289     -90.734 -16.763  51.868  1.00 88.04           N  
ATOM   4583  H   ILE A 289     -91.387 -16.679  52.634  1.00 88.04           H  
ATOM   4584  CA  ILE A 289     -90.203 -18.102  51.550  1.00 88.04           C  
ATOM   4585  HA  ILE A 289     -89.151 -18.105  51.834  1.00 88.04           H  
ATOM   4586  C   ILE A 289     -90.214 -18.413  50.033  1.00 88.04           C  
ATOM   4587  CB  ILE A 289     -90.901 -19.182  52.417  1.00 88.04           C  
ATOM   4588  HB  ILE A 289     -91.979 -19.022  52.398  1.00 88.04           H  
ATOM   4589  O   ILE A 289     -89.163 -18.778  49.503  1.00 88.04           O  
ATOM   4590  CG1 ILE A 289     -90.451 -19.064  53.889  1.00 88.04           C  
ATOM   4591 HG12 ILE A 289     -90.464 -18.018  54.196  1.00 88.04           H  
ATOM   4592 HG13 ILE A 289     -89.423 -19.414  53.985  1.00 88.04           H  
ATOM   4593  CG2 ILE A 289     -90.611 -20.602  51.890  1.00 88.04           C  
ATOM   4594 HG21 ILE A 289     -89.536 -20.775  51.850  1.00 88.04           H  
ATOM   4595 HG22 ILE A 289     -91.038 -20.738  50.897  1.00 88.04           H  
ATOM   4596 HG23 ILE A 289     -91.067 -21.350  52.538  1.00 88.04           H  
ATOM   4597  CD1 ILE A 289     -91.338 -19.846  54.869  1.00 88.04           C  
ATOM   4598 HD11 ILE A 289     -91.037 -19.609  55.890  1.00 88.04           H  
ATOM   4599 HD12 ILE A 289     -92.383 -19.563  54.738  1.00 88.04           H  
ATOM   4600 HD13 ILE A 289     -91.229 -20.920  54.719  1.00 88.04           H  
ATOM   4601  N   PRO A 290     -91.313 -18.220  49.271  1.00 89.43           N  
ATOM   4602  CA  PRO A 290     -91.316 -18.460  47.827  1.00 89.43           C  
ATOM   4603  HA  PRO A 290     -91.043 -19.499  47.645  1.00 89.43           H  
ATOM   4604  C   PRO A 290     -90.364 -17.551  47.045  1.00 89.43           C  
ATOM   4605  CB  PRO A 290     -92.760 -18.233  47.368  1.00 89.43           C  
ATOM   4606  HB2 PRO A 290     -92.902 -17.197  47.060  1.00 89.43           H  
ATOM   4607  HB3 PRO A 290     -93.035 -18.911  46.560  1.00 89.43           H  
ATOM   4608  O   PRO A 290     -89.817 -17.977  46.027  1.00 89.43           O  
ATOM   4609  CG  PRO A 290     -93.582 -18.493  48.624  1.00 89.43           C  
ATOM   4610  HG2 PRO A 290     -93.744 -19.565  48.743  1.00 89.43           H  
ATOM   4611  HG3 PRO A 290     -94.532 -17.959  48.611  1.00 89.43           H  
ATOM   4612  CD  PRO A 290     -92.669 -17.989  49.732  1.00 89.43           C  
ATOM   4613  HD2 PRO A 290     -92.830 -16.923  49.895  1.00 89.43           H  
ATOM   4614  HD3 PRO A 290     -92.888 -18.557  50.636  1.00 89.43           H  
ATOM   4615  N   LYS A 291     -90.155 -16.306  47.497  1.00 86.80           N  
ATOM   4616  H   LYS A 291     -90.561 -16.046  48.384  1.00 86.80           H  
ATOM   4617  CA  LYS A 291     -89.199 -15.381  46.866  1.00 86.80           C  
ATOM   4618  HA  LYS A 291     -89.374 -15.355  45.790  1.00 86.80           H  
ATOM   4619  C   LYS A 291     -87.771 -15.887  47.052  1.00 86.80           C  
ATOM   4620  CB  LYS A 291     -89.338 -13.956  47.425  1.00 86.80           C  
ATOM   4621  HB2 LYS A 291     -88.551 -13.343  46.985  1.00 86.80           H  
ATOM   4622  HB3 LYS A 291     -89.179 -13.969  48.503  1.00 86.80           H  
ATOM   4623  O   LYS A 291     -87.030 -15.952  46.075  1.00 86.80           O  
ATOM   4624  CG  LYS A 291     -90.691 -13.294  47.121  1.00 86.80           C  
ATOM   4625  HG2 LYS A 291     -91.496 -13.879  47.566  1.00 86.80           H  
ATOM   4626  HG3 LYS A 291     -90.838 -13.244  46.042  1.00 86.80           H  
ATOM   4627  CD  LYS A 291     -90.709 -11.875  47.711  1.00 86.80           C  
ATOM   4628  HD2 LYS A 291     -90.543 -11.944  48.786  1.00 86.80           H  
ATOM   4629  HD3 LYS A 291     -89.899 -11.295  47.270  1.00 86.80           H  
ATOM   4630  CE  LYS A 291     -92.043 -11.164  47.455  1.00 86.80           C  
ATOM   4631  HE2 LYS A 291     -92.843 -11.776  47.873  1.00 86.80           H  
ATOM   4632  HE3 LYS A 291     -92.200 -11.086  46.379  1.00 86.80           H  
ATOM   4633  NZ  LYS A 291     -92.058  -9.813  48.077  1.00 86.80           N  
ATOM   4634  HZ1 LYS A 291     -91.315  -9.234  47.714  1.00 86.80           H  
ATOM   4635  HZ2 LYS A 291     -91.926  -9.879  49.076  1.00 86.80           H  
ATOM   4636  HZ3 LYS A 291     -92.937  -9.340  47.917  1.00 86.80           H  
ATOM   4637  N   LEU A 292     -87.429 -16.326  48.267  1.00 88.41           N  
ATOM   4638  H   LEU A 292     -88.102 -16.234  49.015  1.00 88.41           H  
ATOM   4639  CA  LEU A 292     -86.132 -16.936  48.567  1.00 88.41           C  
ATOM   4640  HA  LEU A 292     -85.339 -16.249  48.274  1.00 88.41           H  
ATOM   4641  C   LEU A 292     -85.907 -18.219  47.761  1.00 88.41           C  
ATOM   4642  CB  LEU A 292     -86.020 -17.225  50.075  1.00 88.41           C  
ATOM   4643  HB2 LEU A 292     -86.866 -17.841  50.380  1.00 88.41           H  
ATOM   4644  HB3 LEU A 292     -85.114 -17.805  50.245  1.00 88.41           H  
ATOM   4645  O   LEU A 292     -84.829 -18.405  47.209  1.00 88.41           O  
ATOM   4646  CG  LEU A 292     -85.964 -15.979  50.977  1.00 88.41           C  
ATOM   4647  HG  LEU A 292     -86.852 -15.369  50.812  1.00 88.41           H  
ATOM   4648  CD1 LEU A 292     -85.938 -16.424  52.439  1.00 88.41           C  
ATOM   4649 HD11 LEU A 292     -86.837 -16.997  52.669  1.00 88.41           H  
ATOM   4650 HD12 LEU A 292     -85.905 -15.550  53.090  1.00 88.41           H  
ATOM   4651 HD13 LEU A 292     -85.058 -17.039  52.630  1.00 88.41           H  
ATOM   4652  CD2 LEU A 292     -84.726 -15.122  50.709  1.00 88.41           C  
ATOM   4653 HD21 LEU A 292     -83.822 -15.722  50.808  1.00 88.41           H  
ATOM   4654 HD22 LEU A 292     -84.768 -14.690  49.709  1.00 88.41           H  
ATOM   4655 HD23 LEU A 292     -84.686 -14.302  51.427  1.00 88.41           H  
ATOM   4656  N   LEU A 293     -86.926 -19.074  47.622  1.00 93.05           N  
ATOM   4657  H   LEU A 293     -87.765 -18.904  48.159  1.00 93.05           H  
ATOM   4658  CA  LEU A 293     -86.833 -20.293  46.809  1.00 93.05           C  
ATOM   4659  HA  LEU A 293     -85.959 -20.861  47.129  1.00 93.05           H  
ATOM   4660  C   LEU A 293     -86.619 -19.986  45.320  1.00 93.05           C  
ATOM   4661  CB  LEU A 293     -88.097 -21.148  47.009  1.00 93.05           C  
ATOM   4662  HB2 LEU A 293     -88.971 -20.510  46.873  1.00 93.05           H  
ATOM   4663  HB3 LEU A 293     -88.125 -21.915  46.235  1.00 93.05           H  
ATOM   4664  O   LEU A 293     -85.789 -20.623  44.674  1.00 93.05           O  
ATOM   4665  CG  LEU A 293     -88.186 -21.845  48.379  1.00 93.05           C  
ATOM   4666  HG  LEU A 293     -88.046 -21.117  49.178  1.00 93.05           H  
ATOM   4667  CD1 LEU A 293     -89.570 -22.477  48.533  1.00 93.05           C  
ATOM   4668 HD11 LEU A 293     -89.735 -23.222  47.754  1.00 93.05           H  
ATOM   4669 HD12 LEU A 293     -90.337 -21.704  48.469  1.00 93.05           H  
ATOM   4670 HD13 LEU A 293     -89.645 -22.955  49.509  1.00 93.05           H  
ATOM   4671  CD2 LEU A 293     -87.138 -22.949  48.531  1.00 93.05           C  
ATOM   4672 HD21 LEU A 293     -86.135 -22.523  48.523  1.00 93.05           H  
ATOM   4673 HD22 LEU A 293     -87.278 -23.458  49.485  1.00 93.05           H  
ATOM   4674 HD23 LEU A 293     -87.229 -23.675  47.722  1.00 93.05           H  
ATOM   4675  N   ARG A 294     -87.330 -18.994  44.766  1.00 90.63           N  
ATOM   4676  H   ARG A 294     -87.998 -18.509  45.348  1.00 90.63           H  
ATOM   4677  CA  ARG A 294     -87.136 -18.555  43.372  1.00 90.63           C  
ATOM   4678  HA  ARG A 294     -87.215 -19.413  42.705  1.00 90.63           H  
ATOM   4679  C   ARG A 294     -85.736 -17.996  43.148  1.00 90.63           C  
ATOM   4680  CB  ARG A 294     -88.183 -17.507  42.983  1.00 90.63           C  
ATOM   4681  HB2 ARG A 294     -88.254 -16.757  43.771  1.00 90.63           H  
ATOM   4682  HB3 ARG A 294     -87.863 -17.009  42.068  1.00 90.63           H  
ATOM   4683  O   ARG A 294     -85.098 -18.378  42.171  1.00 90.63           O  
ATOM   4684  CG  ARG A 294     -89.557 -18.134  42.730  1.00 90.63           C  
ATOM   4685  HG2 ARG A 294     -89.501 -18.793  41.864  1.00 90.63           H  
ATOM   4686  HG3 ARG A 294     -89.871 -18.716  43.596  1.00 90.63           H  
ATOM   4687  CD  ARG A 294     -90.573 -17.021  42.465  1.00 90.63           C  
ATOM   4688  HD2 ARG A 294     -90.557 -16.331  43.309  1.00 90.63           H  
ATOM   4689  HD3 ARG A 294     -90.276 -16.485  41.563  1.00 90.63           H  
ATOM   4690  NE  ARG A 294     -91.935 -17.558  42.304  1.00 90.63           N  
ATOM   4691  HE  ARG A 294     -92.044 -18.555  42.419  1.00 90.63           H  
ATOM   4692  NH1 ARG A 294     -92.980 -15.559  41.881  1.00 90.63           N  
ATOM   4693 HH11 ARG A 294     -92.080 -15.101  41.899  1.00 90.63           H  
ATOM   4694 HH12 ARG A 294     -93.815 -15.038  41.653  1.00 90.63           H  
ATOM   4695  NH2 ARG A 294     -94.184 -17.437  41.963  1.00 90.63           N  
ATOM   4696 HH21 ARG A 294     -94.256 -18.439  42.066  1.00 90.63           H  
ATOM   4697 HH22 ARG A 294     -95.012 -16.897  41.756  1.00 90.63           H  
ATOM   4698  CZ  ARG A 294     -93.023 -16.852  42.051  1.00 90.63           C  
ATOM   4699  N   GLN A 295     -85.260 -17.144  44.054  1.00 92.23           N  
ATOM   4700  H   GLN A 295     -85.850 -16.858  44.823  1.00 92.23           H  
ATOM   4701  CA  GLN A 295     -83.911 -16.593  43.974  1.00 92.23           C  
ATOM   4702  HA  GLN A 295     -83.794 -16.129  42.994  1.00 92.23           H  
ATOM   4703  C   GLN A 295     -82.861 -17.702  44.083  1.00 92.23           C  
ATOM   4704  CB  GLN A 295     -83.722 -15.518  45.055  1.00 92.23           C  
ATOM   4705  HB2 GLN A 295     -83.748 -15.980  46.042  1.00 92.23           H  
ATOM   4706  HB3 GLN A 295     -84.538 -14.799  44.993  1.00 92.23           H  
ATOM   4707  O   GLN A 295     -81.987 -17.791  43.233  1.00 92.23           O  
ATOM   4708  CG  GLN A 295     -82.390 -14.770  44.885  1.00 92.23           C  
ATOM   4709  HG2 GLN A 295     -81.560 -15.467  45.000  1.00 92.23           H  
ATOM   4710  HG3 GLN A 295     -82.297 -14.018  45.668  1.00 92.23           H  
ATOM   4711  CD  GLN A 295     -82.287 -14.067  43.534  1.00 92.23           C  
ATOM   4712  NE2 GLN A 295     -81.221 -14.245  42.789  1.00 92.23           N  
ATOM   4713 HE21 GLN A 295     -81.166 -13.739  41.917  1.00 92.23           H  
ATOM   4714 HE22 GLN A 295     -80.464 -14.855  43.063  1.00 92.23           H  
ATOM   4715  OE1 GLN A 295     -83.199 -13.375  43.105  1.00 92.23           O  
ATOM   4716  N   SER A 296     -83.012 -18.619  45.041  1.00 94.48           N  
ATOM   4717  H   SER A 296     -83.741 -18.479  45.727  1.00 94.48           H  
ATOM   4718  CA  SER A 296     -82.106 -19.758  45.223  1.00 94.48           C  
ATOM   4719  HA  SER A 296     -81.107 -19.370  45.418  1.00 94.48           H  
ATOM   4720  C   SER A 296     -82.026 -20.651  43.979  1.00 94.48           C  
ATOM   4721  CB  SER A 296     -82.568 -20.572  46.434  1.00 94.48           C  
ATOM   4722  HB2 SER A 296     -83.577 -20.946  46.264  1.00 94.48           H  
ATOM   4723  HB3 SER A 296     -82.576 -19.930  47.316  1.00 94.48           H  
ATOM   4724  O   SER A 296     -80.935 -21.065  43.584  1.00 94.48           O  
ATOM   4725  OG  SER A 296     -81.701 -21.663  46.665  1.00 94.48           O  
ATOM   4726  HG  SER A 296     -80.804 -21.325  46.713  1.00 94.48           H  
ATOM   4727  N   ASN A 297     -83.157 -20.910  43.315  1.00 94.79           N  
ATOM   4728  H   ASN A 297     -84.031 -20.589  43.706  1.00 94.79           H  
ATOM   4729  CA  ASN A 297     -83.171 -21.646  42.051  1.00 94.79           C  
ATOM   4730  HA  ASN A 297     -82.620 -22.578  42.177  1.00 94.79           H  
ATOM   4731  C   ASN A 297     -82.463 -20.875  40.932  1.00 94.79           C  
ATOM   4732  CB  ASN A 297     -84.621 -21.973  41.664  1.00 94.79           C  
ATOM   4733  HB2 ASN A 297     -84.646 -22.300  40.625  1.00 94.79           H  
ATOM   4734  HB3 ASN A 297     -85.234 -21.076  41.753  1.00 94.79           H  
ATOM   4735  O   ASN A 297     -81.681 -21.470  40.190  1.00 94.79           O  
ATOM   4736  CG  ASN A 297     -85.219 -23.090  42.499  1.00 94.79           C  
ATOM   4737  ND2 ASN A 297     -86.523 -23.115  42.636  1.00 94.79           N  
ATOM   4738 HD21 ASN A 297     -87.084 -22.378  42.233  1.00 94.79           H  
ATOM   4739 HD22 ASN A 297     -86.892 -23.863  43.206  1.00 94.79           H  
ATOM   4740  OD1 ASN A 297     -84.548 -23.980  42.997  1.00 94.79           O  
ATOM   4741  N   LYS A 298     -82.684 -19.558  40.834  1.00 93.65           N  
ATOM   4742  H   LYS A 298     -83.317 -19.117  41.486  1.00 93.65           H  
ATOM   4743  CA  LYS A 298     -82.013 -18.728  39.831  1.00 93.65           C  
ATOM   4744  HA  LYS A 298     -82.160 -19.234  38.877  1.00 93.65           H  
ATOM   4745  C   LYS A 298     -80.504 -18.667  40.057  1.00 93.65           C  
ATOM   4746  CB  LYS A 298     -82.644 -17.321  39.805  1.00 93.65           C  
ATOM   4747  HB2 LYS A 298     -83.724 -17.418  39.698  1.00 93.65           H  
ATOM   4748  HB3 LYS A 298     -82.445 -16.820  40.753  1.00 93.65           H  
ATOM   4749  O   LYS A 298     -79.731 -18.816  39.115  1.00 93.65           O  
ATOM   4750  CG  LYS A 298     -82.112 -16.434  38.664  1.00 93.65           C  
ATOM   4751  HG2 LYS A 298     -81.036 -16.301  38.775  1.00 93.65           H  
ATOM   4752  HG3 LYS A 298     -82.586 -15.454  38.725  1.00 93.65           H  
ATOM   4753  CD  LYS A 298     -82.418 -17.052  37.292  1.00 93.65           C  
ATOM   4754  HD2 LYS A 298     -83.496 -17.107  37.144  1.00 93.65           H  
ATOM   4755  HD3 LYS A 298     -82.017 -18.065  37.260  1.00 93.65           H  
ATOM   4756  CE  LYS A 298     -81.766 -16.317  36.128  1.00 93.65           C  
ATOM   4757  HE2 LYS A 298     -82.257 -15.358  35.960  1.00 93.65           H  
ATOM   4758  HE3 LYS A 298     -80.719 -16.142  36.378  1.00 93.65           H  
ATOM   4759  NZ  LYS A 298     -81.834 -17.188  34.929  1.00 93.65           N  
ATOM   4760  HZ1 LYS A 298     -81.230 -16.857  34.190  1.00 93.65           H  
ATOM   4761  HZ2 LYS A 298     -82.780 -17.315  34.598  1.00 93.65           H  
ATOM   4762  HZ3 LYS A 298     -81.520 -18.117  35.172  1.00 93.65           H  
ATOM   4763  N   ASP A 299     -80.083 -18.527  41.308  1.00 95.00           N  
ATOM   4764  H   ASP A 299     -80.768 -18.322  42.022  1.00 95.00           H  
ATOM   4765  CA  ASP A 299     -78.675 -18.544  41.692  1.00 95.00           C  
ATOM   4766  HA  ASP A 299     -78.143 -17.779  41.126  1.00 95.00           H  
ATOM   4767  C   ASP A 299     -78.036 -19.896  41.361  1.00 95.00           C  
ATOM   4768  CB  ASP A 299     -78.531 -18.226  43.188  1.00 95.00           C  
ATOM   4769  HB2 ASP A 299     -77.485 -18.348  43.469  1.00 95.00           H  
ATOM   4770  HB3 ASP A 299     -79.118 -18.940  43.765  1.00 95.00           H  
ATOM   4771  O   ASP A 299     -76.914 -19.943  40.865  1.00 95.00           O  
ATOM   4772  CG  ASP A 299     -78.958 -16.800  43.553  1.00 95.00           C  
ATOM   4773  OD1 ASP A 299     -78.992 -15.929  42.653  1.00 95.00           O  
ATOM   4774  OD2 ASP A 299     -79.264 -16.581  44.744  1.00 95.00           O  
ATOM   4775  N   LYS A 300     -78.760 -21.006  41.546  1.00 95.65           N  
ATOM   4776  H   LYS A 300     -79.666 -20.905  41.982  1.00 95.65           H  
ATOM   4777  CA  LYS A 300     -78.294 -22.345  41.165  1.00 95.65           C  
ATOM   4778  HA  LYS A 300     -77.325 -22.508  41.638  1.00 95.65           H  
ATOM   4779  C   LYS A 300     -78.068 -22.487  39.655  1.00 95.65           C  
ATOM   4780  CB  LYS A 300     -79.288 -23.380  41.703  1.00 95.65           C  
ATOM   4781  HB2 LYS A 300     -80.249 -23.254  41.203  1.00 95.65           H  
ATOM   4782  HB3 LYS A 300     -79.432 -23.205  42.770  1.00 95.65           H  
ATOM   4783  O   LYS A 300     -77.064 -23.082  39.263  1.00 95.65           O  
ATOM   4784  CG  LYS A 300     -78.808 -24.821  41.501  1.00 95.65           C  
ATOM   4785  HG2 LYS A 300     -78.672 -25.021  40.438  1.00 95.65           H  
ATOM   4786  HG3 LYS A 300     -77.860 -24.968  42.019  1.00 95.65           H  
ATOM   4787  CD  LYS A 300     -79.858 -25.786  42.057  1.00 95.65           C  
ATOM   4788  HD2 LYS A 300     -80.807 -25.600  41.554  1.00 95.65           H  
ATOM   4789  HD3 LYS A 300     -79.983 -25.603  43.124  1.00 95.65           H  
ATOM   4790  CE  LYS A 300     -79.425 -27.233  41.821  1.00 95.65           C  
ATOM   4791  HE2 LYS A 300     -78.481 -27.405  42.337  1.00 95.65           H  
ATOM   4792  HE3 LYS A 300     -79.259 -27.371  40.752  1.00 95.65           H  
ATOM   4793  NZ  LYS A 300     -80.464 -28.174  42.304  1.00 95.65           N  
ATOM   4794  HZ1 LYS A 300     -81.335 -27.996  41.824  1.00 95.65           H  
ATOM   4795  HZ2 LYS A 300     -80.194 -29.132  42.135  1.00 95.65           H  
ATOM   4796  HZ3 LYS A 300     -80.626 -28.042  43.292  1.00 95.65           H  
ATOM   4797  N   GLU A 301     -78.961 -21.950  38.822  1.00 94.77           N  
ATOM   4798  H   GLU A 301     -79.773 -21.497  39.218  1.00 94.77           H  
ATOM   4799  CA  GLU A 301     -78.782 -21.905  37.361  1.00 94.77           C  
ATOM   4800  HA  GLU A 301     -78.626 -22.912  36.974  1.00 94.77           H  
ATOM   4801  C   GLU A 301     -77.553 -21.076  36.978  1.00 94.77           C  
ATOM   4802  CB  GLU A 301     -80.015 -21.303  36.672  1.00 94.77           C  
ATOM   4803  HB2 GLU A 301     -80.258 -20.353  37.149  1.00 94.77           H  
ATOM   4804  HB3 GLU A 301     -79.768 -21.105  35.629  1.00 94.77           H  
ATOM   4805  O   GLU A 301     -76.683 -21.565  36.259  1.00 94.77           O  
ATOM   4806  CG  GLU A 301     -81.247 -22.214  36.700  1.00 94.77           C  
ATOM   4807  HG2 GLU A 301     -81.024 -23.116  36.131  1.00 94.77           H  
ATOM   4808  HG3 GLU A 301     -81.451 -22.511  37.729  1.00 94.77           H  
ATOM   4809  CD  GLU A 301     -82.497 -21.529  36.117  1.00 94.77           C  
ATOM   4810  OE1 GLU A 301     -83.541 -22.218  36.085  1.00 94.77           O  
ATOM   4811  OE2 GLU A 301     -82.430 -20.325  35.739  1.00 94.77           O  
ATOM   4812  N   ASN A 302     -77.433 -19.868  37.536  1.00 96.08           N  
ATOM   4813  H   ASN A 302     -78.200 -19.521  38.095  1.00 96.08           H  
ATOM   4814  CA  ASN A 302     -76.294 -18.983  37.292  1.00 96.08           C  
ATOM   4815  HA  ASN A 302     -76.226 -18.771  36.225  1.00 96.08           H  
ATOM   4816  C   ASN A 302     -74.968 -19.640  37.726  1.00 96.08           C  
ATOM   4817  CB  ASN A 302     -76.517 -17.667  38.057  1.00 96.08           C  
ATOM   4818  HB2 ASN A 302     -76.636 -17.888  39.118  1.00 96.08           H  
ATOM   4819  HB3 ASN A 302     -75.631 -17.044  37.941  1.00 96.08           H  
ATOM   4820  O   ASN A 302     -73.950 -19.518  37.049  1.00 96.08           O  
ATOM   4821  CG  ASN A 302     -77.708 -16.835  37.602  1.00 96.08           C  
ATOM   4822  ND2 ASN A 302     -78.127 -15.901  38.426  1.00 96.08           N  
ATOM   4823 HD21 ASN A 302     -78.899 -15.329  38.114  1.00 96.08           H  
ATOM   4824 HD22 ASN A 302     -77.726 -15.810  39.348  1.00 96.08           H  
ATOM   4825  OD1 ASN A 302     -78.277 -16.973  36.530  1.00 96.08           O  
ATOM   4826  N   ILE A 303     -74.963 -20.381  38.842  1.00 96.69           N  
ATOM   4827  H   ILE A 303     -75.805 -20.395  39.399  1.00 96.69           H  
ATOM   4828  CA  ILE A 303     -73.792 -21.140  39.307  1.00 96.69           C  
ATOM   4829  HA  ILE A 303     -72.939 -20.462  39.351  1.00 96.69           H  
ATOM   4830  C   ILE A 303     -73.419 -22.247  38.312  1.00 96.69           C  
ATOM   4831  CB  ILE A 303     -74.037 -21.700  40.730  1.00 96.69           C  
ATOM   4832  HB  ILE A 303     -75.030 -22.150  40.756  1.00 96.69           H  
ATOM   4833  O   ILE A 303     -72.231 -22.481  38.089  1.00 96.69           O  
ATOM   4834  CG1 ILE A 303     -73.976 -20.561  41.774  1.00 96.69           C  
ATOM   4835 HG12 ILE A 303     -74.499 -19.683  41.397  1.00 96.69           H  
ATOM   4836 HG13 ILE A 303     -72.938 -20.266  41.930  1.00 96.69           H  
ATOM   4837  CG2 ILE A 303     -73.009 -22.788  41.113  1.00 96.69           C  
ATOM   4838 HG21 ILE A 303     -72.000 -22.390  41.013  1.00 96.69           H  
ATOM   4839 HG22 ILE A 303     -73.169 -23.116  42.140  1.00 96.69           H  
ATOM   4840 HG23 ILE A 303     -73.128 -23.657  40.466  1.00 96.69           H  
ATOM   4841  CD1 ILE A 303     -74.598 -20.934  43.129  1.00 96.69           C  
ATOM   4842 HD11 ILE A 303     -74.623 -20.048  43.764  1.00 96.69           H  
ATOM   4843 HD12 ILE A 303     -74.008 -21.701  43.631  1.00 96.69           H  
ATOM   4844 HD13 ILE A 303     -75.618 -21.290  42.987  1.00 96.69           H  
ATOM   4845  N   LEU A 304     -74.396 -22.943  37.724  1.00 95.09           N  
ATOM   4846  H   LEU A 304     -75.354 -22.677  37.903  1.00 95.09           H  
ATOM   4847  CA  LEU A 304     -74.138 -23.988  36.730  1.00 95.09           C  
ATOM   4848  HA  LEU A 304     -73.392 -24.668  37.140  1.00 95.09           H  
ATOM   4849  C   LEU A 304     -73.552 -23.401  35.438  1.00 95.09           C  
ATOM   4850  CB  LEU A 304     -75.437 -24.770  36.467  1.00 95.09           C  
ATOM   4851  HB2 LEU A 304     -76.177 -24.086  36.052  1.00 95.09           H  
ATOM   4852  HB3 LEU A 304     -75.824 -25.144  37.415  1.00 95.09           H  
ATOM   4853  O   LEU A 304     -72.558 -23.920  34.933  1.00 95.09           O  
ATOM   4854  CG  LEU A 304     -75.271 -25.949  35.489  1.00 95.09           C  
ATOM   4855  HG  LEU A 304     -74.866 -25.592  34.542  1.00 95.09           H  
ATOM   4856  CD1 LEU A 304     -74.346 -27.034  36.052  1.00 95.09           C  
ATOM   4857 HD11 LEU A 304     -74.701 -27.362  37.029  1.00 95.09           H  
ATOM   4858 HD12 LEU A 304     -73.330 -26.647  36.127  1.00 95.09           H  
ATOM   4859 HD13 LEU A 304     -74.328 -27.881  35.366  1.00 95.09           H  
ATOM   4860  CD2 LEU A 304     -76.635 -26.579  35.214  1.00 95.09           C  
ATOM   4861 HD21 LEU A 304     -77.299 -25.829  34.782  1.00 95.09           H  
ATOM   4862 HD22 LEU A 304     -77.073 -26.959  36.137  1.00 95.09           H  
ATOM   4863 HD23 LEU A 304     -76.527 -27.392  34.496  1.00 95.09           H  
ATOM   4864  N   GLU A 305     -74.118 -22.298  34.950  1.00 95.03           N  
ATOM   4865  H   GLU A 305     -74.946 -21.936  35.401  1.00 95.03           H  
ATOM   4866  CA  GLU A 305     -73.607 -21.568  33.786  1.00 95.03           C  
ATOM   4867  HA  GLU A 305     -73.584 -22.233  32.923  1.00 95.03           H  
ATOM   4868  C   GLU A 305     -72.176 -21.065  34.027  1.00 95.03           C  
ATOM   4869  CB  GLU A 305     -74.570 -20.412  33.481  1.00 95.03           C  
ATOM   4870  HB2 GLU A 305     -74.581 -19.720  34.323  1.00 95.03           H  
ATOM   4871  HB3 GLU A 305     -75.571 -20.823  33.352  1.00 95.03           H  
ATOM   4872  O   GLU A 305     -71.274 -21.322  33.229  1.00 95.03           O  
ATOM   4873  CG  GLU A 305     -74.172 -19.660  32.205  1.00 95.03           C  
ATOM   4874  HG2 GLU A 305     -74.153 -20.368  31.376  1.00 95.03           H  
ATOM   4875  HG3 GLU A 305     -73.166 -19.259  32.330  1.00 95.03           H  
ATOM   4876  CD  GLU A 305     -75.118 -18.501  31.861  1.00 95.03           C  
ATOM   4877  OE1 GLU A 305     -74.795 -17.797  30.880  1.00 95.03           O  
ATOM   4878  OE2 GLU A 305     -76.138 -18.322  32.566  1.00 95.03           O  
ATOM   4879  N   ASN A 306     -71.924 -20.449  35.184  1.00 96.21           N  
ATOM   4880  H   ASN A 306     -72.708 -20.207  35.774  1.00 96.21           H  
ATOM   4881  CA  ASN A 306     -70.589 -19.989  35.560  1.00 96.21           C  
ATOM   4882  HA  ASN A 306     -70.227 -19.313  34.784  1.00 96.21           H  
ATOM   4883  C   ASN A 306     -69.577 -21.136  35.639  1.00 96.21           C  
ATOM   4884  CB  ASN A 306     -70.674 -19.220  36.888  1.00 96.21           C  
ATOM   4885  HB2 ASN A 306     -71.267 -19.786  37.606  1.00 96.21           H  
ATOM   4886  HB3 ASN A 306     -69.670 -19.091  37.292  1.00 96.21           H  
ATOM   4887  O   ASN A 306     -68.436 -20.968  35.214  1.00 96.21           O  
ATOM   4888  CG  ASN A 306     -71.265 -17.832  36.719  1.00 96.21           C  
ATOM   4889  ND2 ASN A 306     -71.687 -17.206  37.792  1.00 96.21           N  
ATOM   4890 HD21 ASN A 306     -71.730 -17.677  38.685  1.00 96.21           H  
ATOM   4891 HD22 ASN A 306     -72.097 -16.299  37.620  1.00 96.21           H  
ATOM   4892  OD1 ASN A 306     -71.301 -17.264  35.644  1.00 96.21           O  
ATOM   4893  N   LYS A 307     -69.972 -22.321  36.124  1.00 96.67           N  
ATOM   4894  H   LYS A 307     -70.925 -22.405  36.450  1.00 96.67           H  
ATOM   4895  CA  LYS A 307     -69.103 -23.510  36.107  1.00 96.67           C  
ATOM   4896  HA  LYS A 307     -68.163 -23.270  36.604  1.00 96.67           H  
ATOM   4897  C   LYS A 307     -68.722 -23.922  34.685  1.00 96.67           C  
ATOM   4898  CB  LYS A 307     -69.775 -24.682  36.830  1.00 96.67           C  
ATOM   4899  HB2 LYS A 307     -69.286 -25.608  36.528  1.00 96.67           H  
ATOM   4900  HB3 LYS A 307     -70.823 -24.745  36.537  1.00 96.67           H  
ATOM   4901  O   LYS A 307     -67.556 -24.238  34.454  1.00 96.67           O  
ATOM   4902  CG  LYS A 307     -69.666 -24.562  38.352  1.00 96.67           C  
ATOM   4903  HG2 LYS A 307     -70.070 -23.608  38.690  1.00 96.67           H  
ATOM   4904  HG3 LYS A 307     -68.616 -24.616  38.640  1.00 96.67           H  
ATOM   4905  CD  LYS A 307     -70.435 -25.713  39.006  1.00 96.67           C  
ATOM   4906  HD2 LYS A 307     -71.484 -25.647  38.719  1.00 96.67           H  
ATOM   4907  HD3 LYS A 307     -70.024 -26.660  38.655  1.00 96.67           H  
ATOM   4908  CE  LYS A 307     -70.306 -25.619  40.525  1.00 96.67           C  
ATOM   4909  HE2 LYS A 307     -70.757 -24.681  40.850  1.00 96.67           H  
ATOM   4910  HE3 LYS A 307     -69.247 -25.586  40.782  1.00 96.67           H  
ATOM   4911  NZ  LYS A 307     -70.962 -26.770  41.188  1.00 96.67           N  
ATOM   4912  HZ1 LYS A 307     -70.536 -27.635  40.886  1.00 96.67           H  
ATOM   4913  HZ2 LYS A 307     -71.943 -26.791  40.947  1.00 96.67           H  
ATOM   4914  HZ3 LYS A 307     -70.874 -26.694  42.191  1.00 96.67           H  
ATOM   4915  N   GLN A 308     -69.667 -23.891  33.744  1.00 94.76           N  
ATOM   4916  H   GLN A 308     -70.603 -23.608  33.998  1.00 94.76           H  
ATOM   4917  CA  GLN A 308     -69.385 -24.201  32.341  1.00 94.76           C  
ATOM   4918  HA  GLN A 308     -68.872 -25.161  32.305  1.00 94.76           H  
ATOM   4919  C   GLN A 308     -68.455 -23.157  31.709  1.00 94.76           C  
ATOM   4920  CB  GLN A 308     -70.704 -24.317  31.559  1.00 94.76           C  
ATOM   4921  HB2 GLN A 308     -71.204 -23.350  31.531  1.00 94.76           H  
ATOM   4922  HB3 GLN A 308     -71.360 -25.025  32.065  1.00 94.76           H  
ATOM   4923  O   GLN A 308     -67.492 -23.515  31.032  1.00 94.76           O  
ATOM   4924  CG  GLN A 308     -70.473 -24.796  30.115  1.00 94.76           C  
ATOM   4925  HG2 GLN A 308     -69.871 -24.065  29.575  1.00 94.76           H  
ATOM   4926  HG3 GLN A 308     -71.435 -24.869  29.608  1.00 94.76           H  
ATOM   4927  CD  GLN A 308     -69.798 -26.164  30.060  1.00 94.76           C  
ATOM   4928  NE2 GLN A 308     -68.736 -26.339  29.303  1.00 94.76           N  
ATOM   4929 HE21 GLN A 308     -68.327 -27.262  29.320  1.00 94.76           H  
ATOM   4930 HE22 GLN A 308     -68.272 -25.579  28.827  1.00 94.76           H  
ATOM   4931  OE1 GLN A 308     -70.199 -27.101  30.731  1.00 94.76           O  
ATOM   4932  N   ASN A 309     -68.688 -21.874  31.982  1.00 96.92           N  
ATOM   4933  H   ASN A 309     -69.536 -21.635  32.476  1.00 96.92           H  
ATOM   4934  CA  ASN A 309     -67.829 -20.793  31.503  1.00 96.92           C  
ATOM   4935  HA  ASN A 309     -67.747 -20.864  30.418  1.00 96.92           H  
ATOM   4936  C   ASN A 309     -66.401 -20.917  32.057  1.00 96.92           C  
ATOM   4937  CB  ASN A 309     -68.486 -19.447  31.858  1.00 96.92           C  
ATOM   4938  HB2 ASN A 309     -67.793 -18.636  31.637  1.00 96.92           H
[truncated: 396,828 more chars]
