# Supplementary material for: Nuclear genome of Bulinus truncatus, an intermediate host of the carcinogenic human blood fluke Schistosoma haematobium
Source: Nat Commun. 2022 Feb 21;13:977. doi: 10.1038/s41467-022-28634-9 (PMC8861042; doi:10.1038/s41467-022-28634-9)
Supplement: Supplementary file 6 — Supplementary Data 3 [file 41467_2022_28634_MOESM6_ESM.zip › Supplementary_Data_3/btru_063407-t1.mature.pep.pdb]

ATOM      1  N   GLY A   1       1.336 -21.007   8.537  1.00 55.02           N  
ATOM      2  H   GLY A   1       1.919 -21.315   9.301  1.00 55.02           H  
ATOM      3  H2  GLY A   1       1.789 -21.208   7.657  1.00 55.02           H  
ATOM      4  H3  GLY A   1       0.458 -21.504   8.589  1.00 55.02           H  
ATOM      5  CA  GLY A   1       1.068 -19.560   8.657  1.00 55.02           C  
ATOM      6  HA2 GLY A   1       2.002 -18.998   8.688  1.00 55.02           H  
ATOM      7  HA3 GLY A   1       0.468 -19.217   7.814  1.00 55.02           H  
ATOM      8  C   GLY A   1       0.287 -19.317   9.925  1.00 55.02           C  
ATOM      9  O   GLY A   1      -0.415 -20.229  10.353  1.00 55.02           O  
ATOM     10  N   LYS A   2       0.432 -18.148  10.555  1.00 60.59           N  
ATOM     11  H   LYS A   2       0.892 -17.388  10.074  1.00 60.59           H  
ATOM     12  CA  LYS A   2      -0.442 -17.790  11.679  1.00 60.59           C  
ATOM     13  HA  LYS A   2      -0.486 -18.610  12.395  1.00 60.59           H  
ATOM     14  C   LYS A   2      -1.847 -17.592  11.121  1.00 60.59           C  
ATOM     15  CB  LYS A   2       0.056 -16.520  12.388  1.00 60.59           C  
ATOM     16  HB2 LYS A   2       0.317 -15.766  11.645  1.00 60.59           H  
ATOM     17  HB3 LYS A   2      -0.756 -16.125  12.998  1.00 60.59           H  
ATOM     18  O   LYS A   2      -2.024 -16.878  10.141  1.00 60.59           O  
ATOM     19  CG  LYS A   2       1.257 -16.803  13.302  1.00 60.59           C  
ATOM     20  HG2 LYS A   2       2.084 -17.186  12.704  1.00 60.59           H  
ATOM     21  HG3 LYS A   2       0.978 -17.553  14.041  1.00 60.59           H  
ATOM     22  CD  LYS A   2       1.703 -15.525  14.024  1.00 60.59           C  
ATOM     23  HD2 LYS A   2       0.881 -15.157  14.638  1.00 60.59           H  
ATOM     24  HD3 LYS A   2       1.958 -14.769  13.281  1.00 60.59           H  
ATOM     25  CE  LYS A   2       2.920 -15.818  14.910  1.00 60.59           C  
ATOM     26  HE2 LYS A   2       2.643 -16.572  15.647  1.00 60.59           H  
ATOM     27  HE3 LYS A   2       3.706 -16.238  14.283  1.00 60.59           H  
ATOM     28  NZ  LYS A   2       3.412 -14.590  15.583  1.00 60.59           N  
ATOM     29  HZ1 LYS A   2       3.726 -13.920  14.895  1.00 60.59           H  
ATOM     30  HZ2 LYS A   2       2.675 -14.171  16.132  1.00 60.59           H  
ATOM     31  HZ3 LYS A   2       4.187 -14.810  16.192  1.00 60.59           H  
ATOM     32  N   GLU A   3      -2.832 -18.256  11.708  1.00 75.45           N  
ATOM     33  H   GLU A   3      -2.647 -18.859  12.498  1.00 75.45           H  
ATOM     34  CA  GLU A   3      -4.220 -18.034  11.323  1.00 75.45           C  
ATOM     35  HA  GLU A   3      -4.293 -18.116  10.238  1.00 75.45           H  
ATOM     36  C   GLU A   3      -4.624 -16.614  11.734  1.00 75.45           C  
ATOM     37  CB  GLU A   3      -5.106 -19.119  11.943  1.00 75.45           C  
ATOM     38  HB2 GLU A   3      -5.261 -18.904  13.001  1.00 75.45           H  
ATOM     39  HB3 GLU A   3      -4.585 -20.073  11.854  1.00 75.45           H  
ATOM     40  O   GLU A   3      -4.284 -16.153  12.830  1.00 75.45           O  
ATOM     41  CG  GLU A   3      -6.455 -19.244  11.223  1.00 75.45           C  
ATOM     42  HG2 GLU A   3      -7.006 -18.312  11.345  1.00 75.45           H  
ATOM     43  HG3 GLU A   3      -6.268 -19.387  10.158  1.00 75.45           H  
ATOM     44  CD  GLU A   3      -7.305 -20.415  11.746  1.00 75.45           C  
ATOM     45  OE1 GLU A   3      -8.399 -20.619  11.173  1.00 75.45           O  
ATOM     46  OE2 GLU A   3      -6.878 -21.076  12.719  1.00 75.45           O  
ATOM     47  N   CYS A   4      -5.307 -15.890  10.844  1.00 82.98           N  
ATOM     48  H   CYS A   4      -5.562 -16.293   9.954  1.00 82.98           H  
ATOM     49  CA  CYS A   4      -5.769 -14.556  11.190  1.00 82.98           C  
ATOM     50  HA  CYS A   4      -4.896 -14.002  11.535  1.00 82.98           H  
ATOM     51  C   CYS A   4      -6.779 -14.630  12.343  1.00 82.98           C  
ATOM     52  CB  CYS A   4      -6.362 -13.825   9.978  1.00 82.98           C  
ATOM     53  HB2 CYS A   4      -6.823 -12.906  10.338  1.00 82.98           H  
ATOM     54  HB3 CYS A   4      -7.153 -14.439   9.547  1.00 82.98           H  
ATOM     55  O   CYS A   4      -7.624 -15.528  12.360  1.00 82.98           O  
ATOM     56  SG  CYS A   4      -5.192 -13.362   8.668  1.00 82.98           S  
ATOM     57  N   PRO A   5      -6.759 -13.665  13.282  1.00 86.44           N  
ATOM     58  CA  PRO A   5      -7.782 -13.583  14.314  1.00 86.44           C  
ATOM     59  HA  PRO A   5      -7.685 -14.448  14.970  1.00 86.44           H  
ATOM     60  C   PRO A   5      -9.179 -13.548  13.692  1.00 86.44           C  
ATOM     61  CB  PRO A   5      -7.488 -12.300  15.097  1.00 86.44           C  
ATOM     62  HB2 PRO A   5      -7.694 -12.421  16.161  1.00 86.44           H  
ATOM     63  HB3 PRO A   5      -8.069 -11.471  14.692  1.00 86.44           H  
ATOM     64  O   PRO A   5      -9.379 -12.945  12.631  1.00 86.44           O  
ATOM     65  CG  PRO A   5      -6.005 -12.045  14.834  1.00 86.44           C  
ATOM     66  HG2 PRO A   5      -5.757 -10.985  14.901  1.00 86.44           H  
ATOM     67  HG3 PRO A   5      -5.407 -12.624  15.537  1.00 86.44           H  
ATOM     68  CD  PRO A   5      -5.796 -12.587  13.424  1.00 86.44           C  
ATOM     69  HD2 PRO A   5      -6.008 -11.810  12.690  1.00 86.44           H  
ATOM     70  HD3 PRO A   5      -4.770 -12.943  13.322  1.00 86.44           H  
ATOM     71  N   LYS A   6     -10.159 -14.154  14.371  1.00 90.66           N  
ATOM     72  H   LYS A   6      -9.926 -14.638  15.226  1.00 90.66           H  
ATOM     73  CA  LYS A   6     -11.565 -14.043  13.965  1.00 90.66           C  
ATOM     74  HA  LYS A   6     -11.664 -14.458  12.962  1.00 90.66           H  
ATOM     75  C   LYS A   6     -11.963 -12.571  13.895  1.00 90.66           C  
ATOM     76  CB  LYS A   6     -12.493 -14.807  14.919  1.00 90.66           C  
ATOM     77  HB2 LYS A   6     -13.524 -14.542  14.683  1.00 90.66           H  
ATOM     78  HB3 LYS A   6     -12.290 -14.509  15.948  1.00 90.66           H  
ATOM     79  O   LYS A   6     -11.615 -11.788  14.779  1.00 90.66           O  
ATOM     80  CG  LYS A   6     -12.332 -16.325  14.770  1.00 90.66           C  
ATOM     81  HG2 LYS A   6     -11.331 -16.618  15.086  1.00 90.66           H  
ATOM     82  HG3 LYS A   6     -12.462 -16.596  13.722  1.00 90.66           H  
ATOM     83  CD  LYS A   6     -13.371 -17.080  15.611  1.00 90.66           C  
ATOM     84  HD2 LYS A   6     -14.372 -16.786  15.296  1.00 90.66           H  
ATOM     85  HD3 LYS A   6     -13.234 -16.827  16.663  1.00 90.66           H  
ATOM     86  CE  LYS A   6     -13.187 -18.589  15.407  1.00 90.66           C  
ATOM     87  HE2 LYS A   6     -12.169 -18.857  15.692  1.00 90.66           H  
ATOM     88  HE3 LYS A   6     -13.291 -18.813  14.346  1.00 90.66           H  
ATOM     89  NZ  LYS A   6     -14.162 -19.386  16.195  1.00 90.66           N  
ATOM     90  HZ1 LYS A   6     -15.109 -19.173  15.916  1.00 90.66           H  
ATOM     91  HZ2 LYS A   6     -14.056 -19.207  17.183  1.00 90.66           H  
ATOM     92  HZ3 LYS A   6     -14.002 -20.371  16.038  1.00 90.66           H  
ATOM     93  N   PHE A   7     -12.692 -12.209  12.843  1.00 91.48           N  
ATOM     94  H   PHE A   7     -12.976 -12.899  12.163  1.00 91.48           H  
ATOM     95  CA  PHE A   7     -13.186 -10.849  12.711  1.00 91.48           C  
ATOM     96  HA  PHE A   7     -12.353 -10.185  12.942  1.00 91.48           H  
ATOM     97  C   PHE A   7     -14.304 -10.574  13.721  1.00 91.48           C  
ATOM     98  CB  PHE A   7     -13.625 -10.551  11.271  1.00 91.48           C  
ATOM     99  HB2 PHE A   7     -12.808 -10.790  10.590  1.00 91.48           H  
ATOM    100  HB3 PHE A   7     -13.807  -9.480  11.179  1.00 91.48           H  
ATOM    101  O   PHE A   7     -15.047 -11.471  14.124  1.00 91.48           O  
ATOM    102  CG  PHE A   7     -14.871 -11.290  10.827  1.00 91.48           C  
ATOM    103  CD1 PHE A   7     -14.760 -12.496  10.112  1.00 91.48           C  
ATOM    104  HD1 PHE A   7     -13.787 -12.886   9.854  1.00 91.48           H  
ATOM    105  CD2 PHE A   7     -16.145 -10.770  11.127  1.00 91.48           C  
ATOM    106  HD2 PHE A   7     -16.230  -9.833  11.657  1.00 91.48           H  
ATOM    107  CE1 PHE A   7     -15.918 -13.184   9.708  1.00 91.48           C  
ATOM    108  HE1 PHE A   7     -15.832 -14.105   9.151  1.00 91.48           H  
ATOM    109  CE2 PHE A   7     -17.303 -11.452  10.715  1.00 91.48           C  
ATOM    110  HE2 PHE A   7     -18.281 -11.045  10.923  1.00 91.48           H  
ATOM    111  CZ  PHE A   7     -17.188 -12.661  10.009  1.00 91.48           C  
ATOM    112  HZ  PHE A   7     -18.076 -13.185   9.685  1.00 91.48           H  
ATOM    113  N   VAL A   8     -14.467  -9.303  14.074  1.00 92.54           N  
ATOM    114  H   VAL A   8     -13.781  -8.637  13.748  1.00 92.54           H  
ATOM    115  CA  VAL A   8     -15.653  -8.793  14.770  1.00 92.54           C  
ATOM    116  HA  VAL A   8     -16.279  -9.637  15.061  1.00 92.54           H  
ATOM    117  C   VAL A   8     -16.483  -7.936  13.816  1.00 92.54           C  
ATOM    118  CB  VAL A   8     -15.285  -8.051  16.068  1.00 92.54           C  
ATOM    119  HB  VAL A   8     -16.205  -7.667  16.511  1.00 92.54           H  
ATOM    120  O   VAL A   8     -15.939  -7.218  12.982  1.00 92.54           O  
ATOM    121  CG1 VAL A   8     -14.645  -9.009  17.080  1.00 92.54           C  
ATOM    122 HG11 VAL A   8     -13.703  -9.396  16.692  1.00 92.54           H  
ATOM    123 HG12 VAL A   8     -14.453  -8.489  18.018  1.00 92.54           H  
ATOM    124 HG13 VAL A   8     -15.315  -9.847  17.272  1.00 92.54           H  
ATOM    125  CG2 VAL A   8     -14.337  -6.869  15.847  1.00 92.54           C  
ATOM    126 HG21 VAL A   8     -14.796  -6.148  15.170  1.00 92.54           H  
ATOM    127 HG22 VAL A   8     -14.124  -6.380  16.797  1.00 92.54           H  
ATOM    128 HG23 VAL A   8     -13.398  -7.217  15.416  1.00 92.54           H  
ATOM    129  N   SER A   9     -17.812  -8.005  13.912  1.00 92.07           N  
ATOM    130  H   SER A   9     -18.219  -8.592  14.626  1.00 92.07           H  
ATOM    131  CA  SER A   9     -18.704  -7.159  13.103  1.00 92.07           C  
ATOM    132  HA  SER A   9     -18.285  -7.031  12.104  1.00 92.07           H  
ATOM    133  C   SER A   9     -18.846  -5.778  13.741  1.00 92.07           C  
ATOM    134  CB  SER A   9     -20.075  -7.814  12.947  1.00 92.07           C  
ATOM    135  HB2 SER A   9     -20.462  -8.099  13.926  1.00 92.07           H  
ATOM    136  HB3 SER A   9     -20.762  -7.100  12.492  1.00 92.07           H  
ATOM    137  O   SER A   9     -19.688  -5.598  14.620  1.00 92.07           O  
ATOM    138  OG  SER A   9     -19.990  -8.951  12.115  1.00 92.07           O  
ATOM    139  HG  SER A   9     -19.230  -9.473  12.381  1.00 92.07           H  
ATOM    140  N   LYS A  10     -17.993  -4.835  13.337  1.00 90.70           N  
ATOM    141  H   LYS A  10     -17.419  -5.041  12.532  1.00 90.70           H  
ATOM    142  CA  LYS A  10     -17.841  -3.494  13.924  1.00 90.70           C  
ATOM    143  HA  LYS A  10     -18.797  -3.133  14.301  1.00 90.70           H  
ATOM    144  C   LYS A  10     -17.394  -2.487  12.857  1.00 90.70           C  
ATOM    145  CB  LYS A  10     -16.826  -3.569  15.085  1.00 90.70           C  
ATOM    146  HB2 LYS A  10     -16.441  -2.570  15.287  1.00 90.70           H  
ATOM    147  HB3 LYS A  10     -15.973  -4.181  14.790  1.00 90.70           H  
ATOM    148  O   LYS A  10     -17.071  -2.861  11.738  1.00 90.70           O  
ATOM    149  CG  LYS A  10     -17.452  -4.129  16.376  1.00 90.70           C  
ATOM    150  HG2 LYS A  10     -17.648  -5.195  16.263  1.00 90.70           H  
ATOM    151  HG3 LYS A  10     -18.394  -3.612  16.561  1.00 90.70           H  
ATOM    152  CD  LYS A  10     -16.532  -3.918  17.583  1.00 90.70           C  
ATOM    153  HD2 LYS A  10     -16.225  -2.872  17.601  1.00 90.70           H  
ATOM    154  HD3 LYS A  10     -15.648  -4.546  17.477  1.00 90.70           H  
ATOM    155  CE  LYS A  10     -17.250  -4.248  18.896  1.00 90.70           C  
ATOM    156  HE2 LYS A  10     -17.341  -5.330  18.999  1.00 90.70           H  
ATOM    157  HE3 LYS A  10     -18.255  -3.828  18.846  1.00 90.70           H  
ATOM    158  NZ  LYS A  10     -16.530  -3.655  20.052  1.00 90.70           N  
ATOM    159  HZ1 LYS A  10     -16.431  -2.659  19.916  1.00 90.70           H  
ATOM    160  HZ2 LYS A  10     -15.602  -4.042  20.149  1.00 90.70           H  
ATOM    161  HZ3 LYS A  10     -17.043  -3.791  20.911  1.00 90.70           H  
ATOM    162  N   GLU A  11     -17.333  -1.210  13.202  1.00 90.70           N  
ATOM    163  H   GLU A  11     -17.808  -0.948  14.053  1.00 90.70           H  
ATOM    164  CA  GLU A  11     -16.767  -0.145  12.371  1.00 90.70           C  
ATOM    165  HA  GLU A  11     -16.414  -0.558  11.425  1.00 90.70           H  
ATOM    166  C   GLU A  11     -15.570   0.501  13.088  1.00 90.70           C  
ATOM    167  CB  GLU A  11     -17.858   0.894  12.057  1.00 90.70           C  
ATOM    168  HB2 GLU A  11     -18.186   1.345  12.993  1.00 90.70           H  
ATOM    169  HB3 GLU A  11     -17.425   1.686  11.447  1.00 90.70           H  
ATOM    170  O   GLU A  11     -15.709   0.923  14.241  1.00 90.70           O  
ATOM    171  CG  GLU A  11     -19.103   0.329  11.343  1.00 90.70           C  
ATOM    172  HG2 GLU A  11     -19.811   1.147  11.212  1.00 90.70           H  
ATOM    173  HG3 GLU A  11     -19.585  -0.411  11.982  1.00 90.70           H  
ATOM    174  CD  GLU A  11     -18.814  -0.293   9.967  1.00 90.70           C  
ATOM    175  OE1 GLU A  11     -19.613  -1.136   9.488  1.00 90.70           O  
ATOM    176  OE2 GLU A  11     -17.817   0.107   9.321  1.00 90.70           O  
ATOM    177  N   CYS A  12     -14.404   0.629  12.423  1.00 90.08           N  
ATOM    178  H   CYS A  12     -14.330   0.239  11.494  1.00 90.08           H  
ATOM    179  CA  CYS A  12     -13.165   1.112  13.072  1.00 90.08           C  
ATOM    180  HA  CYS A  12     -12.829   0.364  13.790  1.00 90.08           H  
ATOM    181  C   CYS A  12     -13.371   2.427  13.834  1.00 90.08           C  
ATOM    182  CB  CYS A  12     -12.025   1.386  12.070  1.00 90.08           C  
ATOM    183  HB2 CYS A  12     -11.172   1.726  12.657  1.00 90.08           H  
ATOM    184  HB3 CYS A  12     -12.303   2.222  11.428  1.00 90.08           H  
ATOM    185  O   CYS A  12     -12.909   2.583  14.960  1.00 90.08           O  
ATOM    186  SG  CYS A  12     -11.380   0.090  11.000  1.00 90.08           S  
ATOM    187  N   ASN A  13     -14.079   3.369  13.210  1.00 82.85           N  
ATOM    188  H   ASN A  13     -14.430   3.148  12.288  1.00 82.85           H  
ATOM    189  CA  ASN A  13     -14.223   4.743  13.692  1.00 82.85           C  
ATOM    190  HA  ASN A  13     -13.292   5.046  14.172  1.00 82.85           H  
ATOM    191  C   ASN A  13     -15.300   4.942  14.753  1.00 82.85           C  
ATOM    192  CB  ASN A  13     -14.469   5.639  12.471  1.00 82.85           C  
ATOM    193  HB2 ASN A  13     -14.704   6.653  12.793  1.00 82.85           H  
ATOM    194  HB3 ASN A  13     -15.283   5.259  11.855  1.00 82.85           H  
ATOM    195  O   ASN A  13     -15.356   6.003  15.373  1.00 82.85           O  
ATOM    196  CG  ASN A  13     -13.183   5.695  11.706  1.00 82.85           C  
ATOM    197  ND2 ASN A  13     -13.110   5.169  10.509  1.00 82.85           N  
ATOM    198 HD21 ASN A  13     -13.917   4.804  10.024  1.00 82.85           H  
ATOM    199 HD22 ASN A  13     -12.158   5.048  10.192  1.00 82.85           H  
ATOM    200  OD1 ASN A  13     -12.195   6.112  12.257  1.00 82.85           O  
ATOM    201  N   ARG A  14     -16.170   3.949  14.946  1.00 81.52           N  
ATOM    202  H   ARG A  14     -16.004   3.071  14.475  1.00 81.52           H  
ATOM    203  CA  ARG A  14     -17.320   4.058  15.849  1.00 81.52           C  
ATOM    204  HA  ARG A  14     -17.363   5.056  16.287  1.00 81.52           H  
ATOM    205  C   ARG A  14     -17.191   3.118  17.036  1.00 81.52           C  
ATOM    206  CB  ARG A  14     -18.629   3.830  15.077  1.00 81.52           C  
ATOM    207  HB2 ARG A  14     -18.613   2.845  14.610  1.00 81.52           H  
ATOM    208  HB3 ARG A  14     -19.454   3.846  15.789  1.00 81.52           H  
ATOM    209  O   ARG A  14     -17.291   3.561  18.173  1.00 81.52           O  
ATOM    210  CG  ARG A  14     -18.874   4.911  14.012  1.00 81.52           C  
ATOM    211  HG2 ARG A  14     -18.082   4.881  13.263  1.00 81.52           H  
ATOM    212  HG3 ARG A  14     -18.875   5.891  14.490  1.00 81.52           H  
ATOM    213  CD  ARG A  14     -20.222   4.683  13.322  1.00 81.52           C  
ATOM    214  HD2 ARG A  14     -21.002   4.669  14.084  1.00 81.52           H  
ATOM    215  HD3 ARG A  14     -20.201   3.710  12.830  1.00 81.52           H  
ATOM    216  NE  ARG A  14     -20.516   5.740  12.333  1.00 81.52           N  
ATOM    217  HE  ARG A  14     -19.834   6.479  12.240  1.00 81.52           H  
ATOM    218  NH1 ARG A  14     -22.563   4.945  11.670  1.00 81.52           N  
ATOM    219 HH11 ARG A  14     -22.457   4.176  12.316  1.00 81.52           H  
ATOM    220 HH12 ARG A  14     -23.415   5.052  11.138  1.00 81.52           H  
ATOM    221  NH2 ARG A  14     -21.775   6.835  10.780  1.00 81.52           N  
ATOM    222 HH21 ARG A  14     -22.627   6.924  10.245  1.00 81.52           H  
ATOM    223 HH22 ARG A  14     -21.081   7.567  10.723  1.00 81.52           H  
ATOM    224  CZ  ARG A  14     -21.611   5.834  11.599  1.00 81.52           C  
ATOM    225  N   ASP A  15     -16.885   1.852  16.776  1.00 80.13           N  
ATOM    226  H   ASP A  15     -16.766   1.580  15.810  1.00 80.13           H  
ATOM    227  CA  ASP A  15     -17.118   0.777  17.749  1.00 80.13           C  
ATOM    228  HA  ASP A  15     -17.820   1.122  18.508  1.00 80.13           H  
ATOM    229  C   ASP A  15     -15.847   0.301  18.465  1.00 80.13           C  
ATOM    230  CB  ASP A  15     -17.753  -0.411  17.025  1.00 80.13           C  
ATOM    231  HB2 ASP A  15     -18.008  -1.181  17.754  1.00 80.13           H  
ATOM    232  HB3 ASP A  15     -17.002  -0.811  16.344  1.00 80.13           H  
ATOM    233  O   ASP A  15     -15.903  -0.596  19.316  1.00 80.13           O  
ATOM    234  CG  ASP A  15     -19.009  -0.073  16.227  1.00 80.13           C  
ATOM    235  OD1 ASP A  15     -19.753   0.842  16.629  1.00 80.13           O  
ATOM    236  OD2 ASP A  15     -19.184  -0.739  15.185  1.00 80.13           O  
ATOM    237  N   LEU A  16     -14.690   0.837  18.064  1.00 80.78           N  
ATOM    238  H   LEU A  16     -14.736   1.524  17.325  1.00 80.78           H  
ATOM    239  CA  LEU A  16     -13.369   0.394  18.511  1.00 80.78           C  
ATOM    240  HA  LEU A  16     -13.496  -0.350  19.298  1.00 80.78           H  
ATOM    241  C   LEU A  16     -12.539   1.490  19.192  1.00 80.78           C  
ATOM    242  CB  LEU A  16     -12.622  -0.270  17.341  1.00 80.78           C  
ATOM    243  HB2 LEU A  16     -11.601  -0.468  17.668  1.00 80.78           H  
ATOM    244  HB3 LEU A  16     -12.574   0.430  16.507  1.00 80.78           H  
ATOM    245  O   LEU A  16     -11.337   1.307  19.393  1.00 80.78           O  
ATOM    246  CG  LEU A  16     -13.209  -1.603  16.854  1.00 80.78           C  
ATOM    247  HG  LEU A  16     -14.215  -1.455  16.462  1.00 80.78           H  
ATOM    248  CD1 LEU A  16     -12.320  -2.156  15.748  1.00 80.78           C  
ATOM    249 HD11 LEU A  16     -11.288  -2.231  16.092  1.00 80.78           H  
ATOM    250 HD12 LEU A  16     -12.669  -3.152  15.472  1.00 80.78           H  
ATOM    251 HD13 LEU A  16     -12.364  -1.502  14.877  1.00 80.78           H  
ATOM    252  CD2 LEU A  16     -13.248  -2.664  17.959  1.00 80.78           C  
ATOM    253 HD21 LEU A  16     -12.264  -2.750  18.418  1.00 80.78           H  
ATOM    254 HD22 LEU A  16     -13.524  -3.631  17.537  1.00 80.78           H  
ATOM    255 HD23 LEU A  16     -13.978  -2.384  18.719  1.00 80.78           H  
ATOM    256  N   LYS A  17     -13.160   2.601  19.609  1.00 69.21           N  
ATOM    257  H   LYS A  17     -14.158   2.673  19.472  1.00 69.21           H  
ATOM    258  CA  LYS A  17     -12.480   3.578  20.472  1.00 69.21           C  
ATOM    259  HA  LYS A  17     -11.594   3.944  19.954  1.00 69.21           H  
ATOM    260  C   LYS A  17     -12.007   2.887  21.759  1.00 69.21           C  
ATOM    261  CB  LYS A  17     -13.394   4.773  20.791  1.00 69.21           C  
ATOM    262  HB2 LYS A  17     -14.375   4.419  21.106  1.00 69.21           H  
ATOM    263  HB3 LYS A  17     -12.950   5.325  21.620  1.00 69.21           H  
ATOM    264  O   LYS A  17     -12.809   2.291  22.469  1.00 69.21           O  
ATOM    265  CG  LYS A  17     -13.537   5.732  19.598  1.00 69.21           C  
ATOM    266  HG2 LYS A  17     -14.094   5.241  18.800  1.00 69.21           H  
ATOM    267  HG3 LYS A  17     -12.546   5.993  19.228  1.00 69.21           H  
ATOM    268  CD  LYS A  17     -14.265   7.018  20.016  1.00 69.21           C  
ATOM    269  HD2 LYS A  17     -13.728   7.478  20.846  1.00 69.21           H  
ATOM    270  HD3 LYS A  17     -15.277   6.770  20.337  1.00 69.21           H  
ATOM    271  CE  LYS A  17     -14.317   8.001  18.839  1.00 69.21           C  
ATOM    272  HE2 LYS A  17     -14.872   7.538  18.023  1.00 69.21           H  
ATOM    273  HE3 LYS A  17     -13.300   8.173  18.486  1.00 69.21           H  
ATOM    274  NZ  LYS A  17     -14.945   9.292  19.224  1.00 69.21           N  
ATOM    275  HZ1 LYS A  17     -15.895   9.147  19.536  1.00 69.21           H  
ATOM    276  HZ2 LYS A  17     -14.421   9.736  19.964  1.00 69.21           H  
ATOM    277  HZ3 LYS A  17     -14.962   9.919  18.432  1.00 69.21           H  
ATOM    278  N   GLY A  18     -10.704   2.955  22.037  1.00 70.18           N  
ATOM    279  H   GLY A  18     -10.099   3.414  21.371  1.00 70.18           H  
ATOM    280  CA  GLY A  18     -10.085   2.373  23.235  1.00 70.18           C  
ATOM    281  HA2 GLY A  18      -9.178   2.932  23.465  1.00 70.18           H  
ATOM    282  HA3 GLY A  18     -10.766   2.480  24.079  1.00 70.18           H  
ATOM    283  C   GLY A  18      -9.699   0.891  23.137  1.00 70.18           C  
ATOM    284  O   GLY A  18      -9.105   0.365  24.076  1.00 70.18           O  
ATOM    285  N   ALA A  19      -9.979   0.207  22.022  1.00 78.85           N  
ATOM    286  H   ALA A  19     -10.427   0.683  21.252  1.00 78.85           H  
ATOM    287  CA  ALA A  19      -9.425  -1.126  21.792  1.00 78.85           C  
ATOM    288  HA  ALA A  19      -9.640  -1.742  22.665  1.00 78.85           H  
ATOM    289  C   ALA A  19      -7.893  -1.052  21.638  1.00 78.85           C  
ATOM    290  CB  ALA A  19     -10.118  -1.760  20.581  1.00 78.85           C  
ATOM    291  HB1 ALA A  19      -9.982  -1.120  19.709  1.00 78.85           H  
ATOM    292  HB2 ALA A  19     -11.184  -1.863  20.782  1.00 78.85           H  
ATOM    293  HB3 ALA A  19      -9.691  -2.742  20.379  1.00 78.85           H  
ATOM    294  O   ALA A  19      -7.357  -0.052  21.154  1.00 78.85           O  
ATOM    295  N   ASN A  20      -7.174  -2.105  22.031  1.00 78.59           N  
ATOM    296  H   ASN A  20      -7.648  -2.924  22.384  1.00 78.59           H  
ATOM    297  CA  ASN A  20      -5.712  -2.113  21.981  1.00 78.59           C  
ATOM    298  HA  ASN A  20      -5.366  -1.082  21.911  1.00 78.59           H  
ATOM    299  C   ASN A  20      -5.190  -2.858  20.740  1.00 78.59           C  
ATOM    300  CB  ASN A  20      -5.162  -2.674  23.303  1.00 78.59           C  
ATOM    301  HB2 ASN A  20      -5.304  -3.755  23.326  1.00 78.59           H  
ATOM    302  HB3 ASN A  20      -5.714  -2.237  24.135  1.00 78.59           H  
ATOM    303  O   ASN A  20      -5.541  -4.014  20.509  1.00 78.59           O  
ATOM    304  CG  ASN A  20      -3.690  -2.358  23.524  1.00 78.59           C  
ATOM    305  ND2 ASN A  20      -3.100  -2.936  24.544  1.00 78.59           N  
ATOM    306 HD21 ASN A  20      -3.622  -3.553  25.150  1.00 78.59           H  
ATOM    307 HD22 ASN A  20      -2.130  -2.708  24.713  1.00 78.59           H  
ATOM    308  OD1 ASN A  20      -3.056  -1.587  22.816  1.00 78.59           O  
ATOM    309  N   GLY A  21      -4.303  -2.210  19.983  1.00 87.21           N  
ATOM    310  H   GLY A  21      -4.101  -1.248  20.213  1.00 87.21           H  
ATOM    311  CA  GLY A  21      -3.599  -2.811  18.849  1.00 87.21           C  
ATOM    312  HA2 GLY A  21      -2.655  -2.288  18.697  1.00 87.21           H  
ATOM    313  HA3 GLY A  21      -3.370  -3.850  19.087  1.00 87.21           H  
ATOM    314  C   GLY A  21      -4.374  -2.764  17.532  1.00 87.21           C  
ATOM    315  O   GLY A  21      -4.927  -1.731  17.158  1.00 87.21           O  
ATOM    316  N   THR A  22      -4.341  -3.871  16.785  1.00 91.65           N  
ATOM    317  H   THR A  22      -3.892  -4.697  17.156  1.00 91.65           H  
ATOM    318  CA  THR A  22      -5.017  -3.981  15.487  1.00 91.65           C  
ATOM    319  HA  THR A  22      -5.525  -3.035  15.302  1.00 91.65           H  
ATOM    320  C   THR A  22      -6.065  -5.077  15.517  1.00 91.65           C  
ATOM    321  CB  THR A  22      -4.052  -4.205  14.317  1.00 91.65           C  
ATOM    322  HB  THR A  22      -4.638  -4.295  13.402  1.00 91.65           H  
ATOM    323  O   THR A  22      -5.756  -6.209  15.889  1.00 91.65           O  
ATOM    324  CG2 THR A  22      -3.084  -3.034  14.135  1.00 91.65           C  
ATOM    325 HG21 THR A  22      -2.965  -2.472  15.062  1.00 91.65           H  
ATOM    326 HG22 THR A  22      -2.093  -3.383  13.847  1.00 91.65           H  
ATOM    327 HG23 THR A  22      -3.480  -2.351  13.384  1.00 91.65           H  
ATOM    328  OG1 THR A  22      -3.313  -5.399  14.473  1.00 91.65           O  
ATOM    329  HG1 THR A  22      -3.889  -6.034  14.905  1.00 91.65           H  
ATOM    330  N   VAL A  23      -7.281  -4.763  15.083  1.00 93.33           N  
ATOM    331  H   VAL A  23      -7.428  -3.825  14.739  1.00 93.33           H  
ATOM    332  CA  VAL A  23      -8.446  -5.651  15.174  1.00 93.33           C  
ATOM    333  HA  VAL A  23      -8.165  -6.563  15.701  1.00 93.33           H  
ATOM    334  C   VAL A  23      -8.912  -6.033  13.775  1.00 93.33           C  
ATOM    335  CB  VAL A  23      -9.574  -4.976  15.979  1.00 93.33           C  
ATOM    336  HB  VAL A  23      -9.911  -4.089  15.441  1.00 93.33           H  
ATOM    337  O   VAL A  23      -9.082  -5.161  12.928  1.00 93.33           O  
ATOM    338  CG1 VAL A  23     -10.770  -5.913  16.172  1.00 93.33           C  
ATOM    339 HG11 VAL A  23     -10.459  -6.823  16.687  1.00 93.33           H  
ATOM    340 HG12 VAL A  23     -11.204  -6.174  15.207  1.00 93.33           H  
ATOM    341 HG13 VAL A  23     -11.538  -5.412  16.762  1.00 93.33           H  
ATOM    342  CG2 VAL A  23      -9.093  -4.542  17.372  1.00 93.33           C  
ATOM    343 HG21 VAL A  23      -8.316  -3.783  17.289  1.00 93.33           H  
ATOM    344 HG22 VAL A  23      -8.694  -5.398  17.916  1.00 93.33           H  
ATOM    345 HG23 VAL A  23      -9.920  -4.109  17.935  1.00 93.33           H  
ATOM    346  N   HIS A  24      -9.141  -7.322  13.530  1.00 94.37           N  
ATOM    347  H   HIS A  24      -9.010  -7.997  14.269  1.00 94.37           H  
ATOM    348  CA  HIS A  24      -9.770  -7.783  12.293  1.00 94.37           C  
ATOM    349  HA  HIS A  24      -9.349  -7.229  11.454  1.00 94.37           H  
ATOM    350  C   HIS A  24     -11.273  -7.497  12.356  1.00 94.37           C  
ATOM    351  CB  HIS A  24      -9.463  -9.271  12.088  1.00 94.37           C  
ATOM    352  HB2 HIS A  24      -9.922  -9.842  12.896  1.00 94.37           H  
ATOM    353  HB3 HIS A  24      -8.386  -9.420  12.153  1.00 94.37           H  
ATOM    354  O   HIS A  24     -11.953  -7.908  13.299  1.00 94.37           O  
ATOM    355  CG  HIS A  24      -9.924  -9.853  10.774  1.00 94.37           C  
ATOM    356  CD2 HIS A  24     -10.366  -9.200   9.651  1.00 94.37           C  
ATOM    357  HD2 HIS A  24     -10.456  -8.133   9.515  1.00 94.37           H  
ATOM    358  ND1 HIS A  24      -9.940 -11.196  10.486  1.00 94.37           N  
ATOM    359  HD1 HIS A  24      -9.691 -11.936  11.127  1.00 94.37           H  
ATOM    360  CE1 HIS A  24     -10.390 -11.355   9.232  1.00 94.37           C  
ATOM    361  HE1 HIS A  24     -10.522 -12.303   8.733  1.00 94.37           H  
ATOM    362  NE2 HIS A  24     -10.671 -10.163   8.687  1.00 94.37           N  
ATOM    363  N   VAL A  25     -11.793  -6.764  11.377  1.00 94.47           N  
ATOM    364  H   VAL A  25     -11.192  -6.427  10.639  1.00 94.47           H  
ATOM    365  CA  VAL A  25     -13.162  -6.257  11.385  1.00 94.47           C  
ATOM    366  HA  VAL A  25     -13.723  -6.731  12.191  1.00 94.47           H  
ATOM    367  C   VAL A  25     -13.870  -6.579  10.085  1.00 94.47           C  
ATOM    368  CB  VAL A  25     -13.152  -4.743  11.643  1.00 94.47           C  
ATOM    369  HB  VAL A  25     -12.458  -4.252  10.961  1.00 94.47           H  
ATOM    370  O   VAL A  25     -13.307  -6.381   9.014  1.00 94.47           O  
ATOM    371  CG1 VAL A  25     -14.525  -4.107  11.470  1.00 94.47           C  
ATOM    372 HG11 VAL A  25     -14.827  -4.133  10.424  1.00 94.47           H  
ATOM    373 HG12 VAL A  25     -14.486  -3.058  11.765  1.00 94.47           H  
ATOM    374 HG13 VAL A  25     -15.257  -4.635  12.081  1.00 94.47           H  
ATOM    375  CG2 VAL A  25     -12.719  -4.475  13.085  1.00 94.47           C  
ATOM    376 HG21 VAL A  25     -11.655  -4.682  13.196  1.00 94.47           H  
ATOM    377 HG22 VAL A  25     -12.903  -3.428  13.327  1.00 94.47           H  
ATOM    378 HG23 VAL A  25     -13.287  -5.102  13.772  1.00 94.47           H  
ATOM    379  N   TYR A  26     -15.134  -6.983  10.200  1.00 95.40           N  
ATOM    380  H   TYR A  26     -15.503  -7.099  11.133  1.00 95.40           H  
ATOM    381  CA  TYR A  26     -16.095  -6.944   9.106  1.00 95.40           C  
ATOM    382  HA  TYR A  26     -15.564  -6.894   8.155  1.00 95.40           H  
ATOM    383  C   TYR A  26     -16.980  -5.703   9.243  1.00 95.40           C  
ATOM    384  CB  TYR A  26     -16.941  -8.218   9.096  1.00 95.40           C  
ATOM    385  HB2 TYR A  26     -17.463  -8.312  10.048  1.00 95.40           H  
ATOM    386  HB3 TYR A  26     -16.285  -9.082   8.991  1.00 95.40           H  
ATOM    387  O   TYR A  26     -17.773  -5.600  10.185  1.00 95.40           O  
ATOM    388  CG  TYR A  26     -17.949  -8.240   7.966  1.00 95.40           C  
ATOM    389  CD1 TYR A  26     -19.305  -7.961   8.222  1.00 95.40           C  
ATOM    390  HD1 TYR A  26     -19.621  -7.741   9.231  1.00 95.40           H  
ATOM    391  CD2 TYR A  26     -17.519  -8.505   6.653  1.00 95.40           C  
ATOM    392  HD2 TYR A  26     -16.474  -8.696   6.464  1.00 95.40           H  
ATOM    393  CE1 TYR A  26     -20.236  -7.973   7.167  1.00 95.40           C  
ATOM    394  HE1 TYR A  26     -21.278  -7.768   7.364  1.00 95.40           H  
ATOM    395  CE2 TYR A  26     -18.444  -8.512   5.593  1.00 95.40           C  
ATOM    396  HE2 TYR A  26     -18.123  -8.721   4.583  1.00 95.40           H  
ATOM    397  OH  TYR A  26     -20.704  -8.269   4.833  1.00 95.40           O  
ATOM    398  HH  TYR A  26     -21.604  -8.192   5.158  1.00 95.40           H  
ATOM    399  CZ  TYR A  26     -19.804  -8.253   5.851  1.00 95.40           C  
ATOM    400  N   SER A  27     -16.869  -4.781   8.289  1.00 94.86           N  
ATOM    401  H   SER A  27     -16.216  -4.953   7.538  1.00 94.86           H  
ATOM    402  CA  SER A  27     -17.737  -3.609   8.202  1.00 94.86           C  
ATOM    403  HA  SER A  27     -17.972  -3.258   9.207  1.00 94.86           H  
ATOM    404  C   SER A  27     -19.027  -3.963   7.484  1.00 94.86           C  
ATOM    405  CB  SER A  27     -17.024  -2.477   7.477  1.00 94.86           C  
ATOM    406  HB2 SER A  27     -16.585  -2.855   6.554  1.00 94.86           H  
ATOM    407  HB3 SER A  27     -16.237  -2.107   8.134  1.00 94.86           H  
ATOM    408  O   SER A  27     -19.016  -4.391   6.326  1.00 94.86           O  
ATOM    409  OG  SER A  27     -17.916  -1.425   7.164  1.00 94.86           O  
ATOM    410  HG  SER A  27     -17.987  -0.893   7.960  1.00 94.86           H  
ATOM    411  N   LYS A  28     -20.163  -3.719   8.140  1.00 94.33           N  
ATOM    412  H   LYS A  28     -20.080  -3.213   9.011  1.00 94.33           H  
ATOM    413  CA  LYS A  28     -21.480  -3.865   7.505  1.00 94.33           C  
ATOM    414  HA  LYS A  28     -21.492  -4.784   6.919  1.00 94.33           H  
ATOM    415  C   LYS A  28     -21.739  -2.729   6.518  1.00 94.33           C  
ATOM    416  CB  LYS A  28     -22.584  -3.931   8.567  1.00 94.33           C  
ATOM    417  HB2 LYS A  28     -22.483  -3.086   9.248  1.00 94.33           H  
ATOM    418  HB3 LYS A  28     -23.549  -3.854   8.066  1.00 94.33           H  
ATOM    419  O   LYS A  28     -22.420  -2.946   5.517  1.00 94.33           O  
ATOM    420  CG  LYS A  28     -22.551  -5.246   9.361  1.00 94.33           C  
ATOM    421  HG2 LYS A  28     -21.613  -5.320   9.912  1.00 94.33           H  
ATOM    422  HG3 LYS A  28     -22.623  -6.084   8.669  1.00 94.33           H  
ATOM    423  CD  LYS A  28     -23.727  -5.303  10.345  1.00 94.33           C  
ATOM    424  HD2 LYS A  28     -24.662  -5.204   9.794  1.00 94.33           H  
ATOM    425  HD3 LYS A  28     -23.639  -4.474  11.048  1.00 94.33           H  
ATOM    426  CE  LYS A  28     -23.723  -6.631  11.113  1.00 94.33           C  
ATOM    427  HE2 LYS A  28     -22.767  -6.729  11.628  1.00 94.33           H  
ATOM    428  HE3 LYS A  28     -23.798  -7.449  10.397  1.00 94.33           H  
ATOM    429  NZ  LYS A  28     -24.839  -6.702  12.091  1.00 94.33           N  
ATOM    430  HZ1 LYS A  28     -25.733  -6.611  11.628  1.00 94.33           H  
ATOM    431  HZ2 LYS A  28     -24.825  -7.585  12.581  1.00 94.33           H  
ATOM    432  HZ3 LYS A  28     -24.756  -5.964  12.776  1.00 94.33           H  
ATOM    433  N   ILE A  29     -21.173  -1.547   6.773  1.00 92.76           N  
ATOM    434  H   ILE A  29     -20.611  -1.464   7.609  1.00 92.76           H  
ATOM    435  CA  ILE A  29     -21.311  -0.366   5.911  1.00 92.76           C  
ATOM    436  HA  ILE A  29     -22.370  -0.194   5.718  1.00 92.76           H  
ATOM    437  C   ILE A  29     -20.638  -0.593   4.554  1.00 92.76           C  
ATOM    438  CB  ILE A  29     -20.736   0.877   6.633  1.00 92.76           C  
ATOM    439  HB  ILE A  29     -19.721   0.652   6.962  1.00 92.76           H  
ATOM    440  O   ILE A  29     -21.197  -0.239   3.512  1.00 92.76           O  
ATOM    441  CG1 ILE A  29     -21.596   1.203   7.877  1.00 92.76           C  
ATOM    442 HG12 ILE A  29     -21.647   0.325   8.520  1.00 92.76           H  
ATOM    443 HG13 ILE A  29     -22.612   1.445   7.564  1.00 92.76           H  
ATOM    444  CG2 ILE A  29     -20.665   2.090   5.683  1.00 92.76           C  
ATOM    445 HG21 ILE A  29     -20.259   2.956   6.206  1.00 92.76           H  
ATOM    446 HG22 ILE A  29     -19.984   1.886   4.856  1.00 92.76           H  
ATOM    447 HG23 ILE A  29     -21.659   2.328   5.302  1.00 92.76           H  
ATOM    448  CD1 ILE A  29     -21.055   2.356   8.732  1.00 92.76           C  
ATOM    449 HD11 ILE A  29     -21.196   3.309   8.223  1.00 92.76           H  
ATOM    450 HD12 ILE A  29     -21.596   2.387   9.677  1.00 92.76           H  
ATOM    451 HD13 ILE A  29     -19.994   2.205   8.935  1.00 92.76           H  
ATOM    452  N   TYR A  30     -19.440  -1.179   4.553  1.00 93.40           N  
ATOM    453  H   TYR A  30     -18.994  -1.357   5.441  1.00 93.40           H  
ATOM    454  CA  TYR A  30     -18.678  -1.432   3.328  1.00 93.40           C  
ATOM    455  HA  TYR A  30     -19.036  -0.761   2.547  1.00 93.40           H  
ATOM    456  C   TYR A  30     -18.877  -2.847   2.771  1.00 93.40           C  
ATOM    457  CB  TYR A  30     -17.207  -1.077   3.572  1.00 93.40           C  
ATOM    458  HB2 TYR A  30     -16.797  -1.759   4.317  1.00 93.40           H  
ATOM    459  HB3 TYR A  30     -16.648  -1.223   2.647  1.00 93.40           H  
ATOM    460  O   TYR A  30     -18.592  -3.073   1.591  1.00 93.40           O  
ATOM    461  CG  TYR A  30     -17.013   0.360   4.029  1.00 93.40           C  
ATOM    462  CD1 TYR A  30     -17.427   1.428   3.205  1.00 93.40           C  
ATOM    463  HD1 TYR A  30     -17.808   1.225   2.215  1.00 93.40           H  
ATOM    464  CD2 TYR A  30     -16.433   0.633   5.283  1.00 93.40           C  
ATOM    465  HD2 TYR A  30     -16.112  -0.177   5.921  1.00 93.40           H  
ATOM    466  CE1 TYR A  30     -17.272   2.757   3.645  1.00 93.40           C  
ATOM    467  HE1 TYR A  30     -17.519   3.592   3.007  1.00 93.40           H  
ATOM    468  CE2 TYR A  30     -16.283   1.957   5.729  1.00 93.40           C  
ATOM    469  HE2 TYR A  30     -15.852   2.148   6.700  1.00 93.40           H  
ATOM    470  OH  TYR A  30     -16.573   4.304   5.329  1.00 93.40           O  
ATOM    471  HH  TYR A  30     -16.130   4.360   6.179  1.00 93.40           H  
ATOM    472  CZ  TYR A  30     -16.710   3.021   4.911  1.00 93.40           C  
ATOM    473  N   LYS A  31     -19.430  -3.762   3.583  1.00 95.39           N  
ATOM    474  H   LYS A  31     -19.603  -3.476   4.536  1.00 95.39           H  
ATOM    475  CA  LYS A  31     -19.547  -5.204   3.311  1.00 95.39           C  
ATOM    476  HA  LYS A  31     -19.871  -5.692   4.230  1.00 95.39           H  
ATOM    477  C   LYS A  31     -18.179  -5.816   2.997  1.00 95.39           C  
ATOM    478  CB  LYS A  31     -20.603  -5.496   2.231  1.00 95.39           C  
ATOM    479  HB2 LYS A  31     -20.666  -6.576   2.103  1.00 95.39           H  
ATOM    480  HB3 LYS A  31     -20.277  -5.067   1.283  1.00 95.39           H  
ATOM    481  O   LYS A  31     -17.999  -6.460   1.968  1.00 95.39           O  
ATOM    482  CG  LYS A  31     -22.001  -4.964   2.572  1.00 95.39           C  
ATOM    483  HG2 LYS A  31     -22.343  -5.416   3.503  1.00 95.39           H  
ATOM    484  HG3 LYS A  31     -21.971  -3.881   2.688  1.00 95.39           H  
ATOM    485  CD  LYS A  31     -22.970  -5.321   1.437  1.00 95.39           C  
ATOM    486  HD2 LYS A  31     -22.988  -6.404   1.313  1.00 95.39           H  
ATOM    487  HD3 LYS A  31     -22.618  -4.865   0.512  1.00 95.39           H  
ATOM    488  CE  LYS A  31     -24.382  -4.818   1.753  1.00 95.39           C  
ATOM    489  HE2 LYS A  31     -24.343  -3.738   1.897  1.00 95.39           H  
ATOM    490  HE3 LYS A  31     -24.705  -5.264   2.694  1.00 95.39           H  
ATOM    491  NZ  LYS A  31     -25.339  -5.162   0.668  1.00 95.39           N  
ATOM    492  HZ1 LYS A  31     -25.381  -6.163   0.535  1.00 95.39           H  
ATOM    493  HZ2 LYS A  31     -25.061  -4.739  -0.205  1.00 95.39           H  
ATOM    494  HZ3 LYS A  31     -26.268  -4.838   0.895  1.00 95.39           H  
ATOM    495  N   LEU A  32     -17.200  -5.530   3.853  1.00 95.28           N  
ATOM    496  H   LEU A  32     -17.441  -5.058   4.713  1.00 95.28           H  
ATOM    497  CA  LEU A  32     -15.790  -5.827   3.607  1.00 95.28           C  
ATOM    498  HA  LEU A  32     -15.725  -6.708   2.969  1.00 95.28           H  
ATOM    499  C   LEU A  32     -15.051  -6.126   4.913  1.00 95.28           C  
ATOM    500  CB  LEU A  32     -15.168  -4.624   2.873  1.00 95.28           C  
ATOM    501  HB2 LEU A  32     -15.239  -3.753   3.524  1.00 95.28           H  
ATOM    502  HB3 LEU A  32     -15.755  -4.421   1.977  1.00 95.28           H  
ATOM    503  O   LEU A  32     -15.350  -5.522   5.945  1.00 95.28           O  
ATOM    504  CG  LEU A  32     -13.697  -4.801   2.458  1.00 95.28           C  
ATOM    505  HG  LEU A  32     -13.089  -4.992   3.343  1.00 95.28           H  
ATOM    506  CD1 LEU A  32     -13.500  -5.932   1.446  1.00 95.28           C  
ATOM    507 HD11 LEU A  32     -13.781  -6.894   1.875  1.00 95.28           H  
ATOM    508 HD12 LEU A  32     -14.093  -5.743   0.551  1.00 95.28           H  
ATOM    509 HD13 LEU A  32     -12.448  -5.983   1.165  1.00 95.28           H  
ATOM    510  CD2 LEU A  32     -13.209  -3.500   1.837  1.00 95.28           C  
ATOM    511 HD21 LEU A  32     -13.222  -2.706   2.583  1.00 95.28           H  
ATOM    512 HD22 LEU A  32     -12.189  -3.634   1.478  1.00 95.28           H  
ATOM    513 HD23 LEU A  32     -13.848  -3.226   0.997  1.00 95.28           H  
ATOM    514  N   ASN A  33     -14.068  -7.025   4.839  1.00 95.24           N  
ATOM    515  H   ASN A  33     -13.833  -7.405   3.934  1.00 95.24           H  
ATOM    516  CA  ASN A  33     -13.115  -7.257   5.918  1.00 95.24           C  
ATOM    517  HA  ASN A  33     -13.600  -6.999   6.859  1.00 95.24           H  
ATOM    518  C   ASN A  33     -11.879  -6.362   5.754  1.00 95.24           C  
ATOM    519  CB  ASN A  33     -12.728  -8.741   5.990  1.00 95.24           C  
ATOM    520  HB2 ASN A  33     -11.931  -8.859   6.724  1.00 95.24           H  
ATOM    521  HB3 ASN A  33     -12.348  -9.079   5.026  1.00 95.24           H  
ATOM    522  O   ASN A  33     -11.347  -6.247   4.651  1.00 95.24           O  
ATOM    523  CG  ASN A  33     -13.878  -9.613   6.444  1.00 95.24           C  
ATOM    524  ND2 ASN A  33     -14.493 -10.357   5.553  1.00 95.24           N  
ATOM    525 HD21 ASN A  33     -15.222 -10.956   5.915  1.00 95.24           H  
ATOM    526 HD22 ASN A  33     -14.144 -10.419   4.607  1.00 95.24           H  
ATOM    527  OD1 ASN A  33     -14.274  -9.613   7.593  1.00 95.24           O  
ATOM    528  N   PHE A  34     -11.399  -5.774   6.847  1.00 95.72           N  
ATOM    529  H   PHE A  34     -11.908  -5.897   7.711  1.00 95.72           H  
ATOM    530  CA  PHE A  34     -10.114  -5.065   6.924  1.00 95.72           C  
ATOM    531  HA  PHE A  34      -9.382  -5.544   6.274  1.00 95.72           H  
ATOM    532  C   PHE A  34      -9.548  -5.110   8.349  1.00 95.72           C  
ATOM    533  CB  PHE A  34     -10.251  -3.632   6.402  1.00 95.72           C  
ATOM    534  HB2 PHE A  34      -9.369  -3.052   6.674  1.00 95.72           H  
ATOM    535  HB3 PHE A  34     -10.267  -3.676   5.313  1.00 95.72           H  
ATOM    536  O   PHE A  34     -10.251  -5.444   9.306  1.00 95.72           O  
ATOM    537  CG  PHE A  34     -11.486  -2.898   6.868  1.00 95.72           C  
ATOM    538  CD1 PHE A  34     -12.507  -2.612   5.945  1.00 95.72           C  
ATOM    539  HD1 PHE A  34     -12.411  -2.936   4.919  1.00 95.72           H  
ATOM    540  CD2 PHE A  34     -11.618  -2.499   8.210  1.00 95.72           C  
ATOM    541  HD2 PHE A  34     -10.853  -2.737   8.933  1.00 95.72           H  
ATOM    542  CE1 PHE A  34     -13.631  -1.874   6.345  1.00 95.72           C  
ATOM    543  HE1 PHE A  34     -14.393  -1.629   5.620  1.00 95.72           H  
ATOM    544  CE2 PHE A  34     -12.768  -1.803   8.614  1.00 95.72           C  
ATOM    545  HE2 PHE A  34     -12.917  -1.553   9.654  1.00 95.72           H  
ATOM    546  CZ  PHE A  34     -13.746  -1.445   7.677  1.00 95.72           C  
ATOM    547  HZ  PHE A  34     -14.593  -0.851   7.988  1.00 95.72           H  
ATOM    548  N   MET A  35      -8.271  -4.755   8.508  1.00 94.97           N  
ATOM    549  H   MET A  35      -7.742  -4.467   7.697  1.00 94.97           H  
ATOM    550  CA  MET A  35      -7.717  -4.483   9.835  1.00 94.97           C  
ATOM    551  HA  MET A  35      -8.205  -5.132  10.563  1.00 94.97           H  
ATOM    552  C   MET A  35      -7.993  -3.037  10.238  1.00 94.97           C  
ATOM    553  CB  MET A  35      -6.214  -4.764   9.908  1.00 94.97           C  
ATOM    554  HB2 MET A  35      -5.841  -4.451  10.883  1.00 94.97           H  
ATOM    555  HB3 MET A  35      -5.701  -4.181   9.143  1.00 94.97           H  
ATOM    556  O   MET A  35      -7.755  -2.111   9.465  1.00 94.97           O  
ATOM    557  CG  MET A  35      -5.870  -6.235   9.704  1.00 94.97           C  
ATOM    558  HG2 MET A  35      -4.784  -6.329   9.715  1.00 94.97           H  
ATOM    559  HG3 MET A  35      -6.213  -6.510   8.706  1.00 94.97           H  
ATOM    560  SD  MET A  35      -6.549  -7.423  10.895  1.00 94.97           S  
ATOM    561  CE  MET A  35      -5.593  -7.000  12.370  1.00 94.97           C  
ATOM    562  HE1 MET A  35      -5.835  -5.983  12.678  1.00 94.97           H  
ATOM    563  HE2 MET A  35      -5.852  -7.686  13.177  1.00 94.97           H  
ATOM    564  HE3 MET A  35      -4.528  -7.085  12.155  1.00 94.97           H  
ATOM    565  N   CYS A  36      -8.429  -2.850  11.478  1.00 95.57           N  
ATOM    566  H   CYS A  36      -8.656  -3.665  12.029  1.00 95.57           H  
ATOM    567  CA  CYS A  36      -8.507  -1.554  12.131  1.00 95.57           C  
ATOM    568  HA  CYS A  36      -8.563  -0.773  11.372  1.00 95.57           H  
ATOM    569  C   CYS A  36      -7.281  -1.339  13.013  1.00 95.57           C  
ATOM    570  CB  CYS A  36      -9.766  -1.481  12.993  1.00 95.57           C  
ATOM    571  HB2 CYS A  36      -9.735  -2.291  13.722  1.00 95.57           H  
ATOM    572  HB3 CYS A  36      -9.758  -0.537  13.539  1.00 95.57           H  
ATOM    573  O   CYS A  36      -7.030  -2.166  13.886  1.00 95.57           O  
ATOM    574  SG  CYS A  36     -11.317  -1.594  12.088  1.00 95.57           S  
ATOM    575  N   ASP A  37      -6.568  -0.227  12.859  1.00 95.17           N  
ATOM    576  H   ASP A  37      -6.851   0.416  12.134  1.00 95.17           H  
ATOM    577  CA  ASP A  37      -5.637   0.262  13.879  1.00 95.17           C  
ATOM    578  HA  ASP A  37      -5.254  -0.579  14.457  1.00 95.17           H  
ATOM    579  C   ASP A  37      -6.398   1.174  14.847  1.00 95.17           C  
ATOM    580  CB  ASP A  37      -4.421   0.917  13.220  1.00 95.17           C  
ATOM    581  HB2 ASP A  37      -3.870   0.142  12.688  1.00 95.17           H  
ATOM    582  HB3 ASP A  37      -4.747   1.644  12.476  1.00 95.17           H  
ATOM    583  O   ASP A  37      -6.925   2.230  14.481  1.00 95.17           O  
ATOM    584  CG  ASP A  37      -3.446   1.608  14.174  1.00 95.17           C  
ATOM    585  OD1 ASP A  37      -3.703   1.734  15.394  1.00 95.17           O  
ATOM    586  OD2 ASP A  37      -2.398   2.045  13.652  1.00 95.17           O  
ATOM    587  N   THR A  38      -6.490   0.725  16.096  1.00 94.42           N  
ATOM    588  H   THR A  38      -6.017  -0.132  16.343  1.00 94.42           H  
ATOM    589  CA  THR A  38      -7.303   1.349  17.143  1.00 94.42           C  
ATOM    590  HA  THR A  38      -8.025   2.022  16.679  1.00 94.42           H  
ATOM    591  C   THR A  38      -6.476   2.206  18.098  1.00 94.42           C  
ATOM    592  CB  THR A  38      -8.113   0.286  17.896  1.00 94.42           C  
ATOM    593  HB  THR A  38      -8.778   0.771  18.611  1.00 94.42           H  
ATOM    594  O   THR A  38      -7.028   2.751  19.051  1.00 94.42           O  
ATOM    595  CG2 THR A  38      -8.946  -0.573  16.942  1.00 94.42           C  
ATOM    596 HG21 THR A  38      -8.302  -1.111  16.247  1.00 94.42           H  
ATOM    597 HG22 THR A  38      -9.505  -1.313  17.515  1.00 94.42           H  
ATOM    598 HG23 THR A  38      -9.634   0.061  16.384  1.00 94.42           H  
ATOM    599  OG1 THR A  38      -7.263  -0.595  18.578  1.00 94.42           O  
ATOM    600  HG1 THR A  38      -7.178  -0.253  19.471  1.00 94.42           H  
ATOM    601  N   LYS A  39      -5.167   2.354  17.845  1.00 93.36           N  
ATOM    602  H   LYS A  39      -4.801   1.931  17.004  1.00 93.36           H  
ATOM    603  CA  LYS A  39      -4.223   3.016  18.751  1.00 93.36           C  
ATOM    604  HA  LYS A  39      -4.760   3.377  19.628  1.00 93.36           H  
ATOM    605  C   LYS A  39      -3.553   4.237  18.132  1.00 93.36           C  
ATOM    606  CB  LYS A  39      -3.191   1.975  19.208  1.00 93.36           C  
ATOM    607  HB2 LYS A  39      -2.639   1.616  18.339  1.00 93.36           H  
ATOM    608  HB3 LYS A  39      -3.715   1.132  19.658  1.00 93.36           H  
ATOM    609  O   LYS A  39      -3.465   5.274  18.788  1.00 93.36           O  
ATOM    610  CG  LYS A  39      -2.207   2.559  20.232  1.00 93.36           C  
ATOM    611  HG2 LYS A  39      -1.684   3.413  19.801  1.00 93.36           H  
ATOM    612  HG3 LYS A  39      -2.762   2.889  21.111  1.00 93.36           H  
ATOM    613  CD  LYS A  39      -1.164   1.520  20.651  1.00 93.36           C  
ATOM    614  HD2 LYS A  39      -0.627   1.178  19.767  1.00 93.36           H  
ATOM    615  HD3 LYS A  39      -1.666   0.674  21.121  1.00 93.36           H  
ATOM    616  CE  LYS A  39      -0.191   2.171  21.640  1.00 93.36           C  
ATOM    617  HE2 LYS A  39       0.264   3.039  21.162  1.00 93.36           H  
ATOM    618  HE3 LYS A  39      -0.764   2.523  22.498  1.00 93.36           H  
ATOM    619  NZ  LYS A  39       0.855   1.219  22.083  1.00 93.36           N  
ATOM    620  HZ1 LYS A  39       1.468   1.657  22.756  1.00 93.36           H  
ATOM    621  HZ2 LYS A  39       0.423   0.415  22.516  1.00 93.36           H  
ATOM    622  HZ3 LYS A  39       1.400   0.904  21.294  1.00 93.36           H  
ATOM    623  N   THR A  40      -3.026   4.115  16.917  1.00 94.28           N  
ATOM    624  H   THR A  40      -3.146   3.249  16.410  1.00 94.28           H  
ATOM    625  CA  THR A  40      -2.173   5.158  16.334  1.00 94.28           C  
ATOM    626  HA  THR A  40      -1.350   5.354  17.021  1.00 94.28           H  
ATOM    627  C   THR A  40      -2.966   6.442  16.143  1.00 94.28           C  
ATOM    628  CB  THR A  40      -1.569   4.711  15.001  1.00 94.28           C  
ATOM    629  HB  THR A  40      -2.358   4.577  14.261  1.00 94.28           H  
ATOM    630  O   THR A  40      -4.044   6.406  15.558  1.00 94.28           O  
ATOM    631  CG2 THR A  40      -0.542   5.708  14.477  1.00 94.28           C  
ATOM    632 HG21 THR A  40      -0.086   5.303  13.574  1.00 94.28           H  
ATOM    633 HG22 THR A  40       0.238   5.871  15.221  1.00 94.28           H  
ATOM    634 HG23 THR A  40      -1.026   6.653  14.233  1.00 94.28           H  
ATOM    635  OG1 THR A  40      -0.890   3.496  15.200  1.00 94.28           O  
ATOM    636  HG1 THR A  40      -1.393   2.853  14.693  1.00 94.28           H  
ATOM    637  N   ASP A  41      -2.454   7.572  16.637  1.00 92.91           N  
ATOM    638  H   ASP A  41      -1.567   7.536  17.120  1.00 92.91           H  
ATOM    639  CA  ASP A  41      -3.095   8.888  16.485  1.00 92.91           C  
ATOM    640  HA  ASP A  41      -2.619   9.571  17.188  1.00 92.91           H  
ATOM    641  C   ASP A  41      -4.598   8.885  16.857  1.00 92.91           C  
ATOM    642  CB  ASP A  41      -2.796   9.426  15.075  1.00 92.91           C  
ATOM    643  HB2 ASP A  41      -3.268   8.785  14.331  1.00 92.91           H  
ATOM    644  HB3 ASP A  41      -1.720   9.406  14.904  1.00 92.91           H  
ATOM    645  O   ASP A  41      -5.459   9.321  16.096  1.00 92.91           O  
ATOM    646  CG  ASP A  41      -3.290  10.863  14.910  1.00 92.91           C  
ATOM    647  OD1 ASP A  41      -2.909  11.681  15.771  1.00 92.91           O  
ATOM    648  OD2 ASP A  41      -4.027  11.113  13.927  1.00 92.91           O  
ATOM    649  N   GLY A  42      -4.945   8.276  17.996  1.00 91.01           N  
ATOM    650  H   GLY A  42      -4.216   7.844  18.546  1.00 91.01           H  
ATOM    651  CA  GLY A  42      -6.333   8.162  18.469  1.00 91.01           C  
ATOM    652  HA2 GLY A  42      -6.321   8.005  19.547  1.00 91.01           H  
ATOM    653  HA3 GLY A  42      -6.855   9.098  18.270  1.00 91.01           H  
ATOM    654  C   GLY A  42      -7.155   7.024  17.843  1.00 91.01           C  
ATOM    655  O   GLY A  42      -8.303   6.821  18.236  1.00 91.01           O  
ATOM    656  N   GLY A  43      -6.580   6.252  16.916  1.00 93.12           N  
ATOM    657  H   GLY A  43      -5.657   6.505  16.595  1.00 93.12           H  
ATOM    658  CA  GLY A  43      -7.194   5.052  16.345  1.00 93.12           C  
ATOM    659  HA2 GLY A  43      -6.418   4.444  15.878  1.00 93.12           H  
ATOM    660  HA3 GLY A  43      -7.637   4.476  17.157  1.00 93.12           H  
ATOM    661  C   GLY A  43      -8.292   5.319  15.311  1.00 93.12           C  
ATOM    662  O   GLY A  43      -8.479   6.436  14.834  1.00 93.12           O  
ATOM    663  N   GLY A  44      -9.020   4.264  14.938  1.00 93.92           N  
ATOM    664  H   GLY A  44      -8.736   3.356  15.276  1.00 93.92           H  
ATOM    665  CA  GLY A  44     -10.095   4.323  13.939  1.00 93.92           C  
ATOM    666  HA2 GLY A  44     -10.605   5.284  14.013  1.00 93.92           H  
ATOM    667  HA3 GLY A  44     -10.812   3.532  14.158  1.00 93.92           H  
ATOM    668  C   GLY A  44      -9.624   4.140  12.492  1.00 93.92           C  
ATOM    669  O   GLY A  44     -10.407   4.216  11.546  1.00 93.92           O  
ATOM    670  N   TRP A  45      -8.349   3.841  12.289  1.00 96.12           N  
ATOM    671  H   TRP A  45      -7.739   3.692  13.080  1.00 96.12           H  
ATOM    672  CA  TRP A  45      -7.793   3.733  10.951  1.00 96.12           C  
ATOM    673  HA  TRP A  45      -8.190   4.540  10.336  1.00 96.12           H  
ATOM    674  C   TRP A  45      -8.147   2.401  10.298  1.00 96.12           C  
ATOM    675  CB  TRP A  45      -6.290   3.906  11.031  1.00 96.12           C  
ATOM    676  HB2 TRP A  45      -5.876   3.088  11.620  1.00 96.12           H  
ATOM    677  HB3 TRP A  45      -5.900   3.845  10.015  1.00 96.12           H  
ATOM    678  O   TRP A  45      -7.859   1.343  10.849  1.00 96.12           O  
ATOM    679  CG  TRP A  45      -5.833   5.195  11.607  1.00 96.12           C  
ATOM    680  CD1 TRP A  45      -5.481   5.417  12.891  1.00 96.12           C  
ATOM    681  HD1 TRP A  45      -5.466   4.674  13.675  1.00 96.12           H  
ATOM    682  CD2 TRP A  45      -5.676   6.463  10.915  1.00 96.12           C  
ATOM    683  CE2 TRP A  45      -5.250   7.439  11.859  1.00 96.12           C  
ATOM    684  CE3 TRP A  45      -5.838   6.876   9.578  1.00 96.12           C  
ATOM    685  HE3 TRP A  45      -6.141   6.151   8.836  1.00 96.12           H  
ATOM    686  NE1 TRP A  45      -5.150   6.746  13.044  1.00 96.12           N  
ATOM    687  HE1 TRP A  45      -4.840   7.125  13.927  1.00 96.12           H  
ATOM    688  CH2 TRP A  45      -5.204   9.156  10.159  1.00 96.12           C  
ATOM    689  HH2 TRP A  45      -5.020  10.180   9.870  1.00 96.12           H  
ATOM    690  CZ2 TRP A  45      -5.011   8.768  11.495  1.00 96.12           C  
ATOM    691  HZ2 TRP A  45      -4.685   9.484  12.234  1.00 96.12           H  
ATOM    692  CZ3 TRP A  45      -5.612   8.211   9.201  1.00 96.12           C  
ATOM    693  HZ3 TRP A  45      -5.743   8.509   8.172  1.00 96.12           H  
ATOM    694  N   ILE A  46      -8.706   2.458   9.094  1.00 96.52           N  
ATOM    695  H   ILE A  46      -8.880   3.373   8.704  1.00 96.52           H  
ATOM    696  CA  ILE A  46      -8.852   1.317   8.193  1.00 96.52           C  
ATOM    697  HA  ILE A  46      -9.093   0.420   8.764  1.00 96.52           H  
ATOM    698  C   ILE A  46      -7.509   1.124   7.495  1.00 96.52           C  
ATOM    699  CB  ILE A  46      -9.978   1.578   7.166  1.00 96.52           C  
ATOM    700  HB  ILE A  46      -9.717   2.468   6.592  1.00 96.52           H  
ATOM    701  O   ILE A  46      -7.082   1.988   6.730  1.00 96.52           O  
ATOM    702  CG1 ILE A  46     -11.337   1.841   7.855  1.00 96.52           C  
ATOM    703 HG12 ILE A  46     -11.699   0.914   8.300  1.00 96.52           H  
ATOM    704 HG13 ILE A  46     -11.214   2.576   8.650  1.00 96.52           H  
ATOM    705  CG2 ILE A  46     -10.077   0.389   6.194  1.00 96.52           C  
ATOM    706 HG21 ILE A  46      -9.158   0.286   5.616  1.00 96.52           H  
ATOM    707 HG22 ILE A  46     -10.241  -0.532   6.754  1.00 96.52           H  
ATOM    708 HG23 ILE A  46     -10.892   0.528   5.485  1.00 96.52           H  
ATOM    709  CD1 ILE A  46     -12.417   2.383   6.911  1.00 96.52           C  
ATOM    710 HD11 ILE A  46     -12.715   1.622   6.189  1.00 96.52           H  
ATOM    711 HD12 ILE A  46     -12.043   3.261   6.383  1.00 96.52           H  
ATOM    712 HD13 ILE A  46     -13.293   2.668   7.493  1.00 96.52           H  
ATOM    713  N   ILE A  47      -6.825   0.015   7.745  1.00 97.57           N  
ATOM    714  H   ILE A  47      -7.226  -0.681   8.357  1.00 97.57           H  
ATOM    715  CA  ILE A  47      -5.585  -0.311   7.037  1.00 97.57           C  
ATOM    716  HA  ILE A  47      -4.976   0.590   6.959  1.00 97.57           H  
ATOM    717  C   ILE A  47      -5.956  -0.748   5.612  1.00 97.57           C  
ATOM    718  CB  ILE A  47      -4.768  -1.346   7.835  1.00 97.57           C  
ATOM    719  HB  ILE A  47      -5.394  -2.226   7.984  1.00 97.57           H  
ATOM    720  O   ILE A  47      -6.816  -1.603   5.419  1.00 97.57           O  
ATOM    721  CG1 ILE A  47      -4.415  -0.803   9.239  1.00 97.57           C  
ATOM    722 HG12 ILE A  47      -5.332  -0.562   9.778  1.00 97.57           H  
ATOM    723 HG13 ILE A  47      -3.832   0.113   9.140  1.00 97.57           H  
ATOM    724  CG2 ILE A  47      -3.499  -1.754   7.062  1.00 97.57           C  
ATOM    725 HG21 ILE A  47      -2.971  -2.552   7.583  1.00 97.57           H  
ATOM    726 HG22 ILE A  47      -2.833  -0.898   6.954  1.00 97.57           H  
ATOM    727 HG23 ILE A  47      -3.749  -2.126   6.068  1.00 97.57           H  
ATOM    728  CD1 ILE A  47      -3.630  -1.791  10.105  1.00 97.57           C  
ATOM    729 HD11 ILE A  47      -4.133  -2.758  10.130  1.00 97.57           H  
ATOM    730 HD12 ILE A  47      -2.620  -1.907   9.711  1.00 97.57           H  
ATOM    731 HD13 ILE A  47      -3.554  -1.405  11.121  1.00 97.57           H  
ATOM    732  N   ILE A  48      -5.339  -0.121   4.609  1.00 98.46           N  
ATOM    733  H   ILE A  48      -4.643   0.573   4.841  1.00 98.46           H  
ATOM    734  CA  ILE A  48      -5.586  -0.405   3.184  1.00 98.46           C  
ATOM    735  HA  ILE A  48      -6.428  -1.094   3.110  1.00 98.46           H  
ATOM    736  C   ILE A  48      -4.407  -1.117   2.519  1.00 98.46           C  
ATOM    737  CB  ILE A  48      -5.987   0.865   2.405  1.00 98.46           C  
ATOM    738  HB  ILE A  48      -6.185   0.561   1.378  1.00 98.46           H  
ATOM    739  O   ILE A  48      -4.577  -1.783   1.500  1.00 98.46           O  
ATOM    740  CG1 ILE A  48      -4.875   1.938   2.380  1.00 98.46           C  
ATOM    741 HG12 ILE A  48      -3.926   1.470   2.116  1.00 98.46           H  
ATOM    742 HG13 ILE A  48      -4.778   2.386   3.369  1.00 98.46           H  
ATOM    743  CG2 ILE A  48      -7.287   1.442   2.988  1.00 98.46           C  
ATOM    744 HG21 ILE A  48      -8.043   0.661   3.063  1.00 98.46           H  
ATOM    745 HG22 ILE A  48      -7.101   1.840   3.986  1.00 98.46           H  
ATOM    746 HG23 ILE A  48      -7.672   2.233   2.345  1.00 98.46           H  
ATOM    747  CD1 ILE A  48      -5.118   3.056   1.362  1.00 98.46           C  
ATOM    748 HD11 ILE A  48      -4.275   3.746   1.376  1.00 98.46           H  
ATOM    749 HD12 ILE A  48      -5.209   2.632   0.362  1.00 98.46           H  
ATOM    750 HD13 ILE A  48      -6.026   3.611   1.601  1.00 98.46           H  
ATOM    751  N   GLN A  49      -3.220  -0.990   3.107  1.00 98.46           N  
ATOM    752  H   GLN A  49      -3.149  -0.406   3.928  1.00 98.46           H  
ATOM    753  CA  GLN A  49      -2.020  -1.711   2.722  1.00 98.46           C  
ATOM    754  HA  GLN A  49      -2.313  -2.668   2.289  1.00 98.46           H  
ATOM    755  C   GLN A  49      -1.180  -1.966   3.968  1.00 98.46           C  
ATOM    756  CB  GLN A  49      -1.251  -0.904   1.669  1.00 98.46           C  
ATOM    757  HB2 GLN A  49      -1.939  -0.682   0.854  1.00 98.46           H  
ATOM    758  HB3 GLN A  49      -0.921   0.044   2.093  1.00 98.46           H  
ATOM    759  O   GLN A  49      -1.089  -1.104   4.847  1.00 98.46           O  
ATOM    760  CG  GLN A  49      -0.036  -1.635   1.081  1.00 98.46           C  
ATOM    761  HG2 GLN A  49       0.060  -1.331   0.038  1.00 98.46           H  
ATOM    762  HG3 GLN A  49      -0.177  -2.716   1.104  1.00 98.46           H  
ATOM    763  CD  GLN A  49       1.300  -1.276   1.705  1.00 98.46           C  
ATOM    764  NE2 GLN A  49       2.347  -1.362   0.917  1.00 98.46           N  
ATOM    765 HE21 GLN A  49       3.248  -1.076   1.274  1.00 98.46           H  
ATOM    766 HE22 GLN A  49       2.226  -1.578  -0.062  1.00 98.46           H  
ATOM    767  OE1 GLN A  49       1.423  -0.900   2.860  1.00 98.46           O  
ATOM    768  N   ARG A  50      -0.564  -3.144   4.035  1.00 97.75           N  
ATOM    769  H   ARG A  50      -0.731  -3.814   3.298  1.00 97.75           H  
ATOM    770  CA  ARG A  50       0.389  -3.499   5.086  1.00 97.75           C  
ATOM    771  HA  ARG A  50       0.824  -2.588   5.496  1.00 97.75           H  
ATOM    772  C   ARG A  50       1.523  -4.328   4.503  1.00 97.75           C  
ATOM    773  CB  ARG A  50      -0.362  -4.241   6.199  1.00 97.75           C  
ATOM    774  HB2 ARG A  50      -0.906  -5.078   5.760  1.00 97.75           H  
ATOM    775  HB3 ARG A  50      -1.082  -3.557   6.649  1.00 97.75           H  
ATOM    776  O   ARG A  50       1.263  -5.258   3.743  1.00 97.75           O  
ATOM    777  CG  ARG A  50       0.566  -4.784   7.291  1.00 97.75           C  
ATOM    778  HG2 ARG A  50       1.181  -3.987   7.708  1.00 97.75           H  
ATOM    779  HG3 ARG A  50       1.220  -5.537   6.851  1.00 97.75           H  
ATOM    780  CD  ARG A  50      -0.244  -5.462   8.397  1.00 97.75           C  
ATOM    781  HD2 ARG A  50      -1.108  -5.960   7.958  1.00 97.75           H  
ATOM    782  HD3 ARG A  50       0.386  -6.221   8.862  1.00 97.75           H  
ATOM    783  NE  ARG A  50      -0.684  -4.516   9.427  1.00 97.75           N  
ATOM    784  HE  ARG A  50      -0.190  -3.638   9.503  1.00 97.75           H  
ATOM    785  NH1 ARG A  50      -2.089  -5.924  10.566  1.00 97.75           N  
ATOM    786 HH11 ARG A  50      -2.585  -6.146  11.418  1.00 97.75           H  
ATOM    787 HH12 ARG A  50      -1.934  -6.619   9.851  1.00 97.75           H  
ATOM    788  NH2 ARG A  50      -1.605  -3.896  11.371  1.00 97.75           N  
ATOM    789 HH21 ARG A  50      -2.122  -4.074  12.220  1.00 97.75           H  
ATOM    790 HH22 ARG A  50      -1.008  -3.087  11.273  1.00 97.75           H  
ATOM    791  CZ  ARG A  50      -1.469  -4.784  10.441  1.00 97.75           C  
ATOM    792  N   ARG A  51       2.749  -3.995   4.911  1.00 96.34           N  
ATOM    793  H   ARG A  51       2.826  -3.145   5.450  1.00 96.34           H  
ATOM    794  CA  ARG A  51       3.998  -4.711   4.630  1.00 96.34           C  
ATOM    795  HA  ARG A  51       3.768  -5.688   4.205  1.00 96.34           H  
ATOM    796  C   ARG A  51       4.772  -4.917   5.931  1.00 96.34           C  
ATOM    797  CB  ARG A  51       4.854  -3.937   3.618  1.00 96.34           C  
ATOM    798  HB2 ARG A  51       5.249  -3.048   4.111  1.00 96.34           H  
ATOM    799  HB3 ARG A  51       5.697  -4.557   3.316  1.00 96.34           H  
ATOM    800  O   ARG A  51       5.329  -3.969   6.482  1.00 96.34           O  
ATOM    801  CG  ARG A  51       4.148  -3.493   2.346  1.00 96.34           C  
ATOM    802  HG2 ARG A  51       3.301  -2.873   2.643  1.00 96.34           H  
ATOM    803  HG3 ARG A  51       4.839  -2.879   1.768  1.00 96.34           H  
ATOM    804  CD  ARG A  51       3.641  -4.637   1.468  1.00 96.34           C  
ATOM    805  HD2 ARG A  51       3.168  -4.209   0.584  1.00 96.34           H  
ATOM    806  HD3 ARG A  51       2.884  -5.202   2.011  1.00 96.34           H  
ATOM    807  NE  ARG A  51       4.700  -5.572   1.061  1.00 96.34           N  
ATOM    808  HE  ARG A  51       4.705  -6.456   1.550  1.00 96.34           H  
ATOM    809  NH1 ARG A  51       5.637  -4.277  -0.599  1.00 96.34           N  
ATOM    810 HH11 ARG A  51       5.152  -3.453  -0.273  1.00 96.34           H  
ATOM    811 HH12 ARG A  51       6.318  -4.221  -1.343  1.00 96.34           H  
ATOM    812  NH2 ARG A  51       6.327  -6.346  -0.348  1.00 96.34           N  
ATOM    813 HH21 ARG A  51       6.957  -6.133  -1.108  1.00 96.34           H  
ATOM    814 HH22 ARG A  51       6.242  -7.267   0.059  1.00 96.34           H  
ATOM    815  CZ  ARG A  51       5.535  -5.398   0.052  1.00 96.34           C  
ATOM    816  N   VAL A  52       4.801  -6.145   6.422  1.00 93.82           N  
ATOM    817  H   VAL A  52       4.285  -6.827   5.885  1.00 93.82           H  
ATOM    818  CA  VAL A  52       5.454  -6.620   7.654  1.00 93.82           C  
ATOM    819  HA  VAL A  52       6.281  -5.955   7.901  1.00 93.82           H  
ATOM    820  C   VAL A  52       6.048  -8.027   7.492  1.00 93.82           C  
ATOM    821  CB  VAL A  52       4.461  -6.635   8.840  1.00 93.82           C  
ATOM    822  HB  VAL A  52       4.983  -7.039   9.707  1.00 93.82           H  
ATOM    823  O   VAL A  52       7.014  -8.365   8.173  1.00 93.82           O  
ATOM    824  CG1 VAL A  52       4.000  -5.223   9.218  1.00 93.82           C  
ATOM    825 HG11 VAL A  52       3.376  -5.263  10.111  1.00 93.82           H  
ATOM    826 HG12 VAL A  52       3.424  -4.778   8.406  1.00 93.82           H  
ATOM    827 HG13 VAL A  52       4.869  -4.599   9.423  1.00 93.82           H  
ATOM    828  CG2 VAL A  52       3.215  -7.505   8.602  1.00 93.82           C  
ATOM    829 HG21 VAL A  52       3.501  -8.548   8.467  1.00 93.82           H  
ATOM    830 HG22 VAL A  52       2.548  -7.444   9.461  1.00 93.82           H  
ATOM    831 HG23 VAL A  52       2.679  -7.176   7.712  1.00 93.82           H  
ATOM    832  N   ASN A  53       5.483  -8.843   6.601  1.00 79.09           N  
ATOM    833  H   ASN A  53       4.709  -8.486   6.060  1.00 79.09           H  
ATOM    834  CA  ASN A  53       5.909 -10.187   6.249  1.00 79.09           C  
ATOM    835  HA  ASN A  53       6.654 -10.520   6.972  1.00 79.09           H  
ATOM    836  C   ASN A  53       6.567 -10.183   4.858  1.00 79.09           C  
ATOM    837  CB  ASN A  53       4.711 -11.157   6.336  1.00 79.09           C  
ATOM    838  HB2 ASN A  53       3.966 -10.895   5.584  1.00 79.09           H  
ATOM    839  HB3 ASN A  53       4.251 -11.089   7.321  1.00 79.09           H  
ATOM    840  O   ASN A  53       5.953  -9.854   3.848  1.00 79.09           O  
ATOM    841  CG  ASN A  53       5.152 -12.595   6.108  1.00 79.09           C  
ATOM    842  ND2 ASN A  53       4.321 -13.583   6.313  1.00 79.09           N  
ATOM    843 HD21 ASN A  53       4.682 -14.499   6.089  1.00 79.09           H  
ATOM    844 HD22 ASN A  53       3.327 -13.468   6.447  1.00 79.09           H  
ATOM    845  OD1 ASN A  53       6.286 -12.859   5.751  1.00 79.09           O  
ATOM    846  N   LYS A  54       7.831 -10.601   4.801  1.00 84.73           N  
ATOM    847  H   LYS A  54       8.210 -11.043   5.627  1.00 84.73           H  
ATOM    848  CA  LYS A  54       8.688 -10.478   3.616  1.00 84.73           C  
ATOM    849  HA  LYS A  54       8.518  -9.490   3.188  1.00 84.73           H  
ATOM    850  C   LYS A  54       8.340 -11.451   2.480  1.00 84.73           C  
ATOM    851  CB  LYS A  54      10.159 -10.566   4.047  1.00 84.73           C  
ATOM    852  HB2 LYS A  54      10.347 -11.539   4.501  1.00 84.73           H  
ATOM    853  HB3 LYS A  54      10.792 -10.467   3.165  1.00 84.73           H  
ATOM    854  O   LYS A  54       8.856 -11.278   1.380  1.00 84.73           O  
ATOM    855  CG  LYS A  54      10.503  -9.446   5.047  1.00 84.73           C  
ATOM    856  HG2 LYS A  54       9.910  -9.557   5.955  1.00 84.73           H  
ATOM    857  HG3 LYS A  54      10.262  -8.485   4.593  1.00 84.73           H  
ATOM    858  CD  LYS A  54      11.982  -9.453   5.431  1.00 84.73           C  
ATOM    859  HD2 LYS A  54      12.553  -9.337   4.510  1.00 84.73           H  
ATOM    860  HD3 LYS A  54      12.234 -10.397   5.915  1.00 84.73           H  
ATOM    861  CE  LYS A  54      12.249  -8.276   6.382  1.00 84.73           C  
ATOM    862  HE2 LYS A  54      11.782  -7.387   5.959  1.00 84.73           H  
ATOM    863  HE3 LYS A  54      11.751  -8.476   7.330  1.00 84.73           H  
ATOM    864  NZ  LYS A  54      13.695  -8.006   6.601  1.00 84.73           N  
ATOM    865  HZ1 LYS A  54      14.120  -7.666   5.751  1.00 84.73           H  
ATOM    866  HZ2 LYS A  54      13.798  -7.246   7.258  1.00 84.73           H  
ATOM    867  HZ3 LYS A  54      14.186  -8.816   6.953  1.00 84.73           H  
ATOM    868  N   ASP A  55       7.446 -12.408   2.723  1.00 86.27           N  
ATOM    869  H   ASP A  55       7.123 -12.515   3.674  1.00 86.27           H  
ATOM    870  CA  ASP A  55       7.149 -13.499   1.786  1.00 86.27           C  
ATOM    871  HA  ASP A  55       8.035 -13.694   1.180  1.00 86.27           H  
ATOM    872  C   ASP A  55       6.001 -13.194   0.807  1.00 86.27           C  
ATOM    873  CB  ASP A  55       6.856 -14.772   2.594  1.00 86.27           C  
ATOM    874  HB2 ASP A  55       6.614 -15.580   1.904  1.00 86.27           H  
ATOM    875  HB3 ASP A  55       5.985 -14.596   3.225  1.00 86.27           H  
ATOM    876  O   ASP A  55       5.833 -13.880  -0.205  1.00 86.27           O  
ATOM    877  CG  ASP A  55       8.038 -15.222   3.463  1.00 86.27           C  
ATOM    878  OD1 ASP A  55       9.197 -14.929   3.088  1.00 86.27           O  
ATOM    879  OD2 ASP A  55       7.766 -15.860   4.505  1.00 86.27           O  
ATOM    880  N   THR A  56       5.194 -12.159   1.064  1.00 91.49           N  
ATOM    881  H   THR A  56       5.405 -11.564   1.852  1.00 91.49           H  
ATOM    882  CA  THR A  56       4.075 -11.828   0.170  1.00 91.49           C  
ATOM    883  HA  THR A  56       3.636 -12.765  -0.174  1.00 91.49           H  
ATOM    884  C   THR A  56       4.564 -11.063  -1.056  1.00 91.49           C  
ATOM    885  CB  THR A  56       2.953 -11.081   0.892  1.00 91.49           C  
ATOM    886  HB  THR A  56       3.350 -10.176   1.352  1.00 91.49           H  
ATOM    887  O   THR A  56       5.093  -9.955  -0.959  1.00 91.49           O  
ATOM    888  CG2 THR A  56       1.777 -10.732  -0.026  1.00 91.49           C  
ATOM    889 HG21 THR A  56       1.400 -11.633  -0.510  1.00 91.49           H  
ATOM    890 HG22 THR A  56       0.980 -10.290   0.571  1.00 91.49           H  
ATOM    891 HG23 THR A  56       2.084 -10.007  -0.780  1.00 91.49           H  
ATOM    892  OG1 THR A  56       2.423 -11.944   1.868  1.00 91.49           O  
ATOM    893  HG1 THR A  56       3.066 -12.024   2.576  1.00 91.49           H  
ATOM    894  N   ARG A  57       4.333 -11.637  -2.243  1.00 93.97           N  
ATOM    895  H   ARG A  57       3.989 -12.586  -2.235  1.00 93.97           H  
ATOM    896  CA  ARG A  57       4.627 -10.986  -3.528  1.00 93.97           C  
ATOM    897  HA  ARG A  57       5.591 -10.485  -3.437  1.00 93.97           H  
ATOM    898  C   ARG A  57       3.591  -9.915  -3.868  1.00 93.97           C  
ATOM    899  CB  ARG A  57       4.727 -12.016  -4.662  1.00 93.97           C  
ATOM    900  HB2 ARG A  57       4.765 -11.477  -5.609  1.00 93.97           H  
ATOM    901  HB3 ARG A  57       3.839 -12.649  -4.668  1.00 93.97           H  
ATOM    902  O   ARG A  57       2.404 -10.229  -3.970  1.00 93.97           O  
ATOM    903  CG  ARG A  57       5.985 -12.889  -4.535  1.00 93.97           C  
ATOM    904  HG2 ARG A  57       5.921 -13.484  -3.625  1.00 93.97           H  
ATOM    905  HG3 ARG A  57       6.867 -12.251  -4.467  1.00 93.97           H  
ATOM    906  CD  ARG A  57       6.150 -13.836  -5.732  1.00 93.97           C  
ATOM    907  HD2 ARG A  57       7.001 -14.485  -5.526  1.00 93.97           H  
ATOM    908  HD3 ARG A  57       5.258 -14.455  -5.820  1.00 93.97           H  
ATOM    909  NE  ARG A  57       6.386 -13.116  -7.007  1.00 93.97           N  
ATOM    910  HE  ARG A  57       6.269 -12.112  -7.022  1.00 93.97           H  
ATOM    911  NH1 ARG A  57       6.913 -14.940  -8.286  1.00 93.97           N  
ATOM    912 HH11 ARG A  57       6.808 -15.530  -7.472  1.00 93.97           H  
ATOM    913 HH12 ARG A  57       7.179 -15.321  -9.183  1.00 93.97           H  
ATOM    914  NH2 ARG A  57       6.909 -12.919  -9.233  1.00 93.97           N  
ATOM    915 HH21 ARG A  57       6.737 -11.925  -9.277  1.00 93.97           H  
ATOM    916 HH22 ARG A  57       7.169 -13.316 -10.124  1.00 93.97           H  
ATOM    917  CZ  ARG A  57       6.733 -13.651  -8.166  1.00 93.97           C  
ATOM    918  N   PHE A  58       4.077  -8.698  -4.108  1.00 97.35           N  
ATOM    919  H   PHE A  58       5.058  -8.540  -3.925  1.00 97.35           H  
ATOM    920  CA  PHE A  58       3.315  -7.550  -4.621  1.00 97.35           C  
ATOM    921  HA  PHE A  58       2.249  -7.733  -4.486  1.00 97.35           H  
ATOM    922  C   PHE A  58       3.501  -7.337  -6.136  1.00 97.35           C  
ATOM    923  CB  PHE A  58       3.670  -6.303  -3.798  1.00 97.35           C  
ATOM    924  HB2 PHE A  58       3.478  -5.418  -4.406  1.00 97.35           H  
ATOM    925  HB3 PHE A  58       4.735  -6.310  -3.568  1.00 97.35           H  
ATOM    926  O   PHE A  58       2.810  -6.526  -6.738  1.00 97.35           O  
ATOM    927  CG  PHE A  58       2.879  -6.175  -2.509  1.00 97.35           C  
ATOM    928  CD1 PHE A  58       1.946  -5.133  -2.349  1.00 97.35           C  
ATOM    929  HD1 PHE A  58       1.808  -4.407  -3.137  1.00 97.35           H  
ATOM    930  CD2 PHE A  58       3.042  -7.116  -1.476  1.00 97.35           C  
ATOM    931  HD2 PHE A  58       3.773  -7.906  -1.568  1.00 97.35           H  
ATOM    932  CE1 PHE A  58       1.172  -5.041  -1.180  1.00 97.35           C  
ATOM    933  HE1 PHE A  58       0.458  -4.238  -1.066  1.00 97.35           H  
ATOM    934  CE2 PHE A  58       2.258  -7.035  -0.315  1.00 97.35           C  
ATOM    935  HE2 PHE A  58       2.404  -7.755   0.477  1.00 97.35           H  
ATOM    936  CZ  PHE A  58       1.316  -6.003  -0.166  1.00 97.35           C  
ATOM    937  HZ  PHE A  58       0.725  -5.936   0.736  1.00 97.35           H  
ATOM    938  N   ASP A  59       4.355  -8.129  -6.780  1.00 97.65           N  
ATOM    939  H   ASP A  59       4.971  -8.722  -6.243  1.00 97.65           H  
ATOM    940  CA  ASP A  59       4.405  -8.274  -8.238  1.00 97.65           C  
ATOM    941  HA  ASP A  59       4.450  -7.293  -8.711  1.00 97.65           H  
ATOM    942  C   ASP A  59       3.139  -9.006  -8.730  1.00 97.65           C  
ATOM    943  CB  ASP A  59       5.696  -9.029  -8.567  1.00 97.65           C  
ATOM    944  HB2 ASP A  59       6.551  -8.479  -8.175  1.00 97.65           H  
ATOM    945  HB3 ASP A  59       5.679  -9.994  -8.061  1.00 97.65           H  
ATOM    946  O   ASP A  59       3.075 -10.240  -8.717  1.00 97.65           O  
ATOM    947  CG  ASP A  59       5.901  -9.252 -10.061  1.00 97.65           C  
ATOM    948  OD1 ASP A  59       5.396  -8.436 -10.861  1.00 97.65           O  
ATOM    949  OD2 ASP A  59       6.561 -10.281 -10.350  1.00 97.65           O  
ATOM    950  N   ARG A  60       2.074  -8.241  -9.007  1.00 98.29           N  
ATOM    951  H   ARG A  60       2.213  -7.241  -8.975  1.00 98.29           H  
ATOM    952  CA  ARG A  60       0.696  -8.724  -9.205  1.00 98.29           C  
ATOM    953  HA  ARG A  60       0.725  -9.778  -9.483  1.00 98.29           H  
ATOM    954  C   ARG A  60      -0.012  -7.992 -10.341  1.00 98.29           C  
ATOM    955  CB  ARG A  60      -0.122  -8.545  -7.914  1.00 98.29           C  
ATOM    956  HB2 ARG A  60      -0.123  -7.491  -7.637  1.00 98.29           H  
ATOM    957  HB3 ARG A  60      -1.154  -8.835  -8.110  1.00 98.29           H  
ATOM    958  O   ARG A  60       0.314  -6.849 -10.646  1.00 98.29           O  
ATOM    959  CG  ARG A  60       0.358  -9.346  -6.705  1.00 98.29           C  
ATOM    960  HG2 ARG A  60       1.405  -9.128  -6.497  1.00 98.29           H  
ATOM    961  HG3 ARG A  60      -0.233  -9.044  -5.840  1.00 98.29           H  
ATOM    962  CD  ARG A  60       0.178 -10.847  -6.916  1.00 98.29           C  
ATOM    963  HD2 ARG A  60       0.802 -11.175  -7.747  1.00 98.29           H  
ATOM    964  HD3 ARG A  60      -0.868 -11.043  -7.154  1.00 98.29           H  
ATOM    965  NE  ARG A  60       0.565 -11.564  -5.694  1.00 98.29           N  
ATOM    966  HE  ARG A  60       1.095 -11.026  -5.023  1.00 98.29           H  
ATOM    967  NH1 ARG A  60      -0.310 -13.603  -6.244  1.00 98.29           N  
ATOM    968 HH11 ARG A  60      -0.635 -13.197  -7.110  1.00 98.29           H  
ATOM    969 HH12 ARG A  60      -0.527 -14.564  -6.019  1.00 98.29           H  
ATOM    970  NH2 ARG A  60       0.695 -13.299  -4.259  1.00 98.29           N  
ATOM    971 HH21 ARG A  60       0.498 -14.258  -4.010  1.00 98.29           H  
ATOM    972 HH22 ARG A  60       1.133 -12.662  -3.609  1.00 98.29           H  
ATOM    973  CZ  ARG A  60       0.314 -12.820  -5.409  1.00 98.29           C  
ATOM    974  N   SER A  61      -1.015  -8.650 -10.921  1.00 98.63           N  
ATOM    975  H   SER A  61      -1.299  -9.531 -10.518  1.00 98.63           H  
ATOM    976  CA  SER A  61      -1.787  -8.138 -12.061  1.00 98.63           C  
ATOM    977  HA  SER A  61      -1.092  -7.773 -12.817  1.00 98.63           H  
ATOM    978  C   SER A  61      -2.724  -6.982 -11.693  1.00 98.63           C  
ATOM    979  CB  SER A  61      -2.599  -9.284 -12.679  1.00 98.63           C  
ATOM    980  HB2 SER A  61      -3.068  -8.938 -13.600  1.00 98.63           H  
ATOM    981  HB3 SER A  61      -1.935 -10.113 -12.924  1.00 98.63           H  
ATOM    982  O   SER A  61      -3.055  -6.774 -10.520  1.00 98.63           O  
ATOM    983  OG  SER A  61      -3.619  -9.729 -11.795  1.00 98.63           O  
ATOM    984  HG  SER A  61      -3.225 -10.242 -11.085  1.00 98.63           H  
ATOM    985  N   TRP A  62      -3.251  -6.285 -12.704  1.00 98.83           N  
ATOM    986  H   TRP A  62      -2.877  -6.439 -13.629  1.00 98.83           H  
ATOM    987  CA  TRP A  62      -4.317  -5.293 -12.542  1.00 98.83           C  
ATOM    988  HA  TRP A  62      -3.944  -4.442 -11.973  1.00 98.83           H  
ATOM    989  C   TRP A  62      -5.520  -5.874 -11.803  1.00 98.83           C  
ATOM    990  CB  TRP A  62      -4.788  -4.800 -13.915  1.00 98.83           C  
ATOM    991  HB2 TRP A  62      -3.939  -4.378 -14.451  1.00 98.83           H  
ATOM    992  HB3 TRP A  62      -5.156  -5.642 -14.501  1.00 98.83           H  
ATOM    993  O   TRP A  62      -6.077  -5.242 -10.904  1.00 98.83           O  
ATOM    994  CG  TRP A  62      -5.859  -3.754 -13.825  1.00 98.83           C  
ATOM    995  CD1 TRP A  62      -7.194  -3.932 -13.970  1.00 98.83           C  
ATOM    996  HD1 TRP A  62      -7.668  -4.878 -14.185  1.00 98.83           H  
ATOM    997  CD2 TRP A  62      -5.681  -2.348 -13.510  1.00 98.83           C  
ATOM    998  CE2 TRP A  62      -6.953  -1.702 -13.554  1.00 98.83           C  
ATOM    999  CE3 TRP A  62      -4.553  -1.556 -13.229  1.00 98.83           C  
ATOM   1000  HE3 TRP A  62      -3.577  -2.017 -13.197  1.00 98.83           H  
ATOM   1001  NE1 TRP A  62      -7.852  -2.726 -13.789  1.00 98.83           N  
ATOM   1002  HE1 TRP A  62      -8.857  -2.633 -13.822  1.00 98.83           H  
ATOM   1003  CH2 TRP A  62      -5.930   0.456 -13.163  1.00 98.83           C  
ATOM   1004  HH2 TRP A  62      -5.992   1.529 -13.055  1.00 98.83           H  
ATOM   1005  CZ2 TRP A  62      -7.082  -0.312 -13.409  1.00 98.83           C  
ATOM   1006  HZ2 TRP A  62      -8.046   0.167 -13.496  1.00 98.83           H  
ATOM   1007  CZ3 TRP A  62      -4.680  -0.171 -13.053  1.00 98.83           C  
ATOM   1008  HZ3 TRP A  62      -3.793   0.413 -12.858  1.00 98.83           H  
ATOM   1009  N   LYS A  63      -5.911  -7.102 -12.166  1.00 98.78           N  
ATOM   1010  H   LYS A  63      -5.348  -7.574 -12.860  1.00 98.78           H  
ATOM   1011  CA  LYS A  63      -7.049  -7.801 -11.564  1.00 98.78           C  
ATOM   1012  HA  LYS A  63      -7.937  -7.180 -11.676  1.00 98.78           H  
ATOM   1013  C   LYS A  63      -6.842  -8.002 -10.064  1.00 98.78           C  
ATOM   1014  CB  LYS A  63      -7.265  -9.131 -12.297  1.00 98.78           C  
ATOM   1015  HB2 LYS A  63      -7.408  -8.932 -13.359  1.00 98.78           H  
ATOM   1016  HB3 LYS A  63      -6.379  -9.754 -12.180  1.00 98.78           H  
ATOM   1017  O   LYS A  63      -7.757  -7.713  -9.296  1.00 98.78           O  
ATOM   1018  CG  LYS A  63      -8.490  -9.886 -11.759  1.00 98.78           C  
ATOM   1019  HG2 LYS A  63      -9.384  -9.279 -11.899  1.00 98.78           H  
ATOM   1020  HG3 LYS A  63      -8.360 -10.090 -10.696  1.00 98.78           H  
ATOM   1021  CD  LYS A  63      -8.655 -11.220 -12.492  1.00 98.78           C  
ATOM   1022  HD2 LYS A  63      -7.734 -11.794 -12.386  1.00 98.78           H  
ATOM   1023  HD3 LYS A  63      -8.838 -11.031 -13.549  1.00 98.78           H  
ATOM   1024  CE  LYS A  63      -9.819 -12.009 -11.886  1.00 98.78           C  
ATOM   1025  HE2 LYS A  63      -9.629 -12.134 -10.820  1.00 98.78           H  
ATOM   1026  HE3 LYS A  63     -10.734 -11.428 -12.000  1.00 98.78           H  
ATOM   1027  NZ  LYS A  63      -9.958 -13.334 -12.539  1.00 98.78           N  
ATOM   1028  HZ1 LYS A  63     -10.125 -13.227 -13.530  1.00 98.78           H  
ATOM   1029  HZ2 LYS A  63      -9.107 -13.864 -12.420  1.00 98.78           H  
ATOM   1030  HZ3 LYS A  63     -10.719 -13.858 -12.131  1.00 98.78           H  
ATOM   1031  N   ASP A  64      -5.650  -8.434  -9.659  1.00 98.68           N  
ATOM   1032  H   ASP A  64      -4.947  -8.629 -10.357  1.00 98.68           H  
ATOM   1033  CA  ASP A  64      -5.315  -8.651  -8.250  1.00 98.68           C  
ATOM   1034  HA  ASP A  64      -6.056  -9.310  -7.797  1.00 98.68           H  
ATOM   1035  C   ASP A  64      -5.310  -7.329  -7.476  1.00 98.68           C  
ATOM   1036  CB  ASP A  64      -3.935  -9.307  -8.130  1.00 98.68           C  
ATOM   1037  HB2 ASP A  64      -3.212  -8.630  -8.585  1.00 98.68           H  
ATOM   1038  HB3 ASP A  64      -3.684  -9.419  -7.076  1.00 98.68           H  
ATOM   1039  O   ASP A  64      -5.927  -7.221  -6.417  1.00 98.68           O  
ATOM   1040  CG  ASP A  64      -3.825 -10.675  -8.798  1.00 98.68           C  
ATOM   1041  OD1 ASP A  64      -4.777 -11.475  -8.688  1.00 98.68           O  
ATOM   1042  OD2 ASP A  64      -2.767 -10.902  -9.438  1.00 98.68           O  
ATOM   1043  N   TYR A  65      -4.667  -6.287  -8.013  1.00 98.80           N  
ATOM   1044  H   TYR A  65      -4.164  -6.424  -8.879  1.00 98.80           H  
ATOM   1045  CA  TYR A  65      -4.644  -4.964  -7.384  1.00 98.80           C  
ATOM   1046  HA  TYR A  65      -4.293  -5.076  -6.358  1.00 98.80           H  
ATOM   1047  C   TYR A  65      -6.028  -4.321  -7.297  1.00 98.80           C  
ATOM   1048  CB  TYR A  65      -3.670  -4.051  -8.133  1.00 98.80           C  
ATOM   1049  HB2 TYR A  65      -4.007  -3.019  -8.039  1.00 98.80           H  
ATOM   1050  HB3 TYR A  65      -3.667  -4.293  -9.196  1.00 98.80           H  
ATOM   1051  O   TYR A  65      -6.310  -3.610  -6.334  1.00 98.80           O  
ATOM   1052  CG  TYR A  65      -2.272  -4.124  -7.569  1.00 98.80           C  
ATOM   1053  CD1 TYR A  65      -2.006  -3.476  -6.349  1.00 98.80           C  
ATOM   1054  HD1 TYR A  65      -2.792  -2.934  -5.845  1.00 98.80           H  
ATOM   1055  CD2 TYR A  65      -1.249  -4.825  -8.234  1.00 98.80           C  
ATOM   1056  HD2 TYR A  65      -1.447  -5.331  -9.168  1.00 98.80           H  
ATOM   1057  CE1 TYR A  65      -0.720  -3.517  -5.792  1.00 98.80           C  
ATOM   1058  HE1 TYR A  65      -0.528  -3.018  -4.854  1.00 98.80           H  
ATOM   1059  CE2 TYR A  65       0.049  -4.848  -7.691  1.00 98.80           C  
ATOM   1060  HE2 TYR A  65       0.850  -5.357  -8.206  1.00 98.80           H  
ATOM   1061  OH  TYR A  65       1.559  -4.140  -5.951  1.00 98.80           O  
ATOM   1062  HH  TYR A  65       1.579  -3.591  -5.164  1.00 98.80           H  
ATOM   1063  CZ  TYR A  65       0.311  -4.190  -6.471  1.00 98.80           C  
ATOM   1064  N   LYS A  66      -6.917  -4.598  -8.255  1.00 98.84           N  
ATOM   1065  H   LYS A  66      -6.592  -5.124  -9.053  1.00 98.84           H  
ATOM   1066  CA  LYS A  66      -8.322  -4.185  -8.217  1.00 98.84           C  
ATOM   1067  HA  LYS A  66      -8.370  -3.112  -8.030  1.00 98.84           H  
ATOM   1068  C   LYS A  66      -9.082  -4.855  -7.074  1.00 98.84           C  
ATOM   1069  CB  LYS A  66      -8.959  -4.458  -9.588  1.00 98.84           C  
ATOM   1070  HB2 LYS A  66      -8.551  -3.746 -10.306  1.00 98.84           H  
ATOM   1071  HB3 LYS A  66      -8.704  -5.463  -9.926  1.00 98.84           H  
ATOM   1072  O   LYS A  66      -9.724  -4.150  -6.295  1.00 98.84           O  
ATOM   1073  CG  LYS A  66     -10.488  -4.336  -9.551  1.00 98.84           C  
ATOM   1074  HG2 LYS A  66     -10.762  -3.382  -9.102  1.00 98.84           H  
ATOM   1075  HG3 LYS A  66     -10.909  -5.136  -8.941  1.00 98.84           H  
ATOM   1076  CD  LYS A  66     -11.078  -4.450 -10.954  1.00 98.84           C  
ATOM   1077  HD2 LYS A  66     -10.882  -5.445 -11.353  1.00 98.84           H  
ATOM   1078  HD3 LYS A  66     -10.604  -3.709 -11.598  1.00 98.84           H  
ATOM   1079  CE  LYS A  66     -12.585  -4.193 -10.893  1.00 98.84           C  
ATOM   1080  HE2 LYS A  66     -13.052  -4.925 -10.235  1.00 98.84           H  
ATOM   1081  HE3 LYS A  66     -12.746  -3.202 -10.469  1.00 98.84           H  
ATOM   1082  NZ  LYS A  66     -13.184  -4.249 -12.244  1.00 98.84           N  
ATOM   1083  HZ1 LYS A  66     -12.778  -3.514 -12.805  1.00 98.84           H  
ATOM   1084  HZ2 LYS A  66     -14.162  -3.996 -12.229  1.00 98.84           H  
ATOM   1085  HZ3 LYS A  66     -13.021  -5.122 -12.725  1.00 98.84           H  
ATOM   1086  N   SER A  67      -9.033  -6.187  -6.980  1.00 98.28           N  
ATOM   1087  H   SER A  67      -8.469  -6.703  -7.640  1.00 98.28           H  
ATOM   1088  CA  SER A  67      -9.820  -6.953  -6.001  1.00 98.28           C  
ATOM   1089  HA  SER A  67     -10.802  -6.489  -5.907  1.00 98.28           H  
ATOM   1090  C   SER A  67      -9.217  -6.983  -4.599  1.00 98.28           C  
ATOM   1091  CB  SER A  67     -10.035  -8.389  -6.489  1.00 98.28           C  
ATOM   1092  HB2 SER A  67     -10.607  -8.363  -7.417  1.00 98.28           H  
ATOM   1093  HB3 SER A  67     -10.612  -8.940  -5.746  1.00 98.28           H  
ATOM   1094  O   SER A  67      -9.946  -7.190  -3.632  1.00 98.28           O  
ATOM   1095  OG  SER A  67      -8.818  -9.066  -6.732  1.00 98.28           O  
ATOM   1096  HG  SER A  67      -8.297  -9.135  -5.928  1.00 98.28           H  
ATOM   1097  N   GLY A  68      -7.906  -6.775  -4.493  1.00 98.21           N  
ATOM   1098  H   GLY A  68      -7.377  -6.705  -5.351  1.00 98.21           H  
ATOM   1099  CA  GLY A  68      -7.129  -7.003  -3.282  1.00 98.21           C  
ATOM   1100  HA2 GLY A  68      -6.322  -6.272  -3.245  1.00 98.21           H  
ATOM   1101  HA3 GLY A  68      -7.749  -6.872  -2.395  1.00 98.21           H  
ATOM   1102  C   GLY A  68      -6.512  -8.401  -3.247  1.00 98.21           C  
ATOM   1103  O   GLY A  68      -6.955  -9.318  -3.943  1.00 98.21           O  
ATOM   1104  N   PHE A  69      -5.462  -8.546  -2.442  1.00 97.11           N  
ATOM   1105  H   PHE A  69      -5.200  -7.761  -1.862  1.00 97.11           H  
ATOM   1106  CA  PHE A  69      -4.709  -9.788  -2.264  1.00 97.11           C  
ATOM   1107  HA  PHE A  69      -5.411 -10.622  -2.247  1.00 97.11           H  
ATOM   1108  C   PHE A  69      -3.942  -9.789  -0.937  1.00 97.11           C  
ATOM   1109  CB  PHE A  69      -3.736  -9.990  -3.440  1.00 97.11           C  
ATOM   1110  HB2 PHE A  69      -4.318 -10.091  -4.357  1.00 97.11           H  
ATOM   1111  HB3 PHE A  69      -3.204 -10.933  -3.310  1.00 97.11           H  
ATOM   1112  O   PHE A  69      -3.788  -8.753  -0.291  1.00 97.11           O  
ATOM   1113  CG  PHE A  69      -2.716  -8.881  -3.631  1.00 97.11           C  
ATOM   1114  CD1 PHE A  69      -2.960  -7.875  -4.582  1.00 97.11           C  
ATOM   1115  HD1 PHE A  69      -3.872  -7.893  -5.159  1.00 97.11           H  
ATOM   1116  CD2 PHE A  69      -1.527  -8.850  -2.875  1.00 97.11           C  
ATOM   1117  HD2 PHE A  69      -1.329  -9.611  -2.134  1.00 97.11           H  
ATOM   1118  CE1 PHE A  69      -2.021  -6.853  -4.790  1.00 97.11           C  
ATOM   1119  HE1 PHE A  69      -2.204  -6.095  -5.537  1.00 97.11           H  
ATOM   1120  CE2 PHE A  69      -0.594  -7.817  -3.072  1.00 97.11           C  
ATOM   1121  HE2 PHE A  69       0.313  -7.787  -2.486  1.00 97.11           H  
ATOM   1122  CZ  PHE A  69      -0.838  -6.822  -4.034  1.00 97.11           C  
ATOM   1123  HZ  PHE A  69      -0.114  -6.037  -4.198  1.00 97.11           H  
ATOM   1124  N   GLY A  70      -3.406 -10.955  -0.572  1.00 94.64           N  
ATOM   1125  H   GLY A  70      -3.627 -11.770  -1.125  1.00 94.64           H  
ATOM   1126  CA  GLY A  70      -2.641 -11.160   0.658  1.00 94.64           C  
ATOM   1127  HA2 GLY A  70      -1.867 -11.908   0.489  1.00 94.64           H  
ATOM   1128  HA3 GLY A  70      -2.144 -10.231   0.939  1.00 94.64           H  
ATOM   1129  C   GLY A  70      -3.506 -11.623   1.830  1.00 94.64           C  
ATOM   1130  O   GLY A  70      -4.688 -11.934   1.669  1.00 94.64           O  
ATOM   1131  N   LEU A  71      -2.899 -11.703   3.012  1.00 92.17           N  
ATOM   1132  H   LEU A  71      -1.973 -11.307   3.088  1.00 92.17           H  
ATOM   1133  CA  LEU A  71      -3.570 -12.087   4.251  1.00 92.17           C  
ATOM   1134  HA  LEU A  71      -4.558 -12.486   4.026  1.00 92.17           H  
ATOM   1135  C   LEU A  71      -3.758 -10.845   5.112  1.00 92.17           C  
ATOM   1136  CB  LEU A  71      -2.766 -13.167   4.994  1.00 92.17           C  
ATOM   1137  HB2 LEU A  71      -3.202 -13.312   5.982  1.00 92.17           H  
ATOM   1138  HB3 LEU A  71      -1.748 -12.801   5.133  1.00 92.17           H  
ATOM   1139  O   LEU A  71      -2.800 -10.185   5.492  1.00 92.17           O  
ATOM   1140  CG  LEU A  71      -2.695 -14.529   4.285  1.00 92.17           C  
ATOM   1141  HG  LEU A  71      -2.262 -14.405   3.293  1.00 92.17           H  
ATOM   1142  CD1 LEU A  71      -1.798 -15.468   5.091  1.00 92.17           C  
ATOM   1143 HD11 LEU A  71      -0.803 -15.032   5.186  1.00 92.17           H  
ATOM   1144 HD12 LEU A  71      -2.207 -15.622   6.090  1.00 92.17           H  
ATOM   1145 HD13 LEU A  71      -1.707 -16.426   4.580  1.00 92.17           H  
ATOM   1146  CD2 LEU A  71      -4.073 -15.186   4.147  1.00 92.17           C  
ATOM   1147 HD21 LEU A  71      -4.552 -15.262   5.123  1.00 92.17           H  
ATOM   1148 HD22 LEU A  71      -4.698 -14.604   3.470  1.00 92.17           H  
ATOM   1149 HD23 LEU A  71      -3.959 -16.185   3.725  1.00 92.17           H  
ATOM   1150  N   ILE A  72      -5.006 -10.552   5.462  1.00 90.01           N  
ATOM   1151  H   ILE A  72      -5.740 -11.137   5.088  1.00 90.01           H  
ATOM   1152  CA  ILE A  72      -5.404  -9.310   6.137  1.00 90.01           C  
ATOM   1153  HA  ILE A  72      -5.182  -8.482   5.464  1.00 90.01           H  
ATOM   1154  C   ILE A  72      -4.651  -9.042   7.451  1.00 90.01           C  
ATOM   1155  CB  ILE A  72      -6.926  -9.386   6.328  1.00 90.01           C  
ATOM   1156  HB  ILE A  72      -7.327  -9.757   5.385  1.00 90.01           H  
ATOM   1157  O   ILE A  72      -4.411  -7.895   7.814  1.00 90.01           O  
ATOM   1158  CG1 ILE A  72      -7.567  -8.018   6.578  1.00 90.01           C  
ATOM   1159 HG12 ILE A  72      -7.482  -7.761   7.634  1.00 90.01           H  
ATOM   1160 HG13 ILE A  72      -7.073  -7.251   5.981  1.00 90.01           H  
ATOM   1161  CG2 ILE A  72      -7.333 -10.379   7.435  1.00 90.01           C  
ATOM   1162 HG21 ILE A  72      -6.842 -11.341   7.285  1.00 90.01           H  
ATOM   1163 HG22 ILE A  72      -7.083  -9.988   8.421  1.00 90.01           H  
ATOM   1164 HG23 ILE A  72      -8.408 -10.553   7.393  1.00 90.01           H  
ATOM   1165  CD1 ILE A  72      -9.047  -8.069   6.195  1.00 90.01           C  
ATOM   1166 HD11 ILE A  72      -9.204  -7.469   5.299  1.00 90.01           H  
ATOM   1167 HD12 ILE A  72      -9.383  -9.082   5.973  1.00 90.01           H  
ATOM   1168 HD13 ILE A  72      -9.642  -7.712   7.035  1.00 90.01           H  
ATOM   1169  N   CYS A  73      -4.243 -10.093   8.163  1.00 87.82           N  
ATOM   1170  H   CYS A  73      -4.423 -11.016   7.793  1.00 87.82           H  
ATOM   1171  CA  CYS A  73      -3.476  -9.989   9.402  1.00 87.82           C  
ATOM   1172  HA  CYS A  73      -3.758  -9.067   9.909  1.00 87.82           H  
ATOM   1173  C   CYS A  73      -1.950  -9.931   9.197  1.00 87.82           C  
ATOM   1174  CB  CYS A  73      -3.866 -11.151  10.315  1.00 87.82           C  
ATOM   1175  HB2 CYS A  73      -3.315 -11.040  11.248  1.00 87.82           H  
ATOM   1176  HB3 CYS A  73      -4.931 -11.088  10.541  1.00 87.82           H  
ATOM   1177  O   CYS A  73      -1.233  -9.649  10.156  1.00 87.82           O  
ATOM   1178  SG  CYS A  73      -3.500 -12.797   9.651  1.00 87.82           S  
ATOM   1179  N   GLU A  74      -1.464 -10.167   7.979  1.00 92.02           N  
ATOM   1180  H   GLU A  74      -2.119 -10.282   7.219  1.00 92.02           H  
ATOM   1181  CA  GLU A  74      -0.056 -10.107   7.578  1.00 92.02           C  
ATOM   1182  HA  GLU A  74       0.560  -9.818   8.429  1.00 92.02           H  
ATOM   1183  C   GLU A  74       0.125  -9.015   6.507  1.00 92.02           C  
ATOM   1184  CB  GLU A  74       0.435 -11.488   7.094  1.00 92.02           C  
ATOM   1185  HB2 GLU A  74       1.499 -11.390   6.881  1.00 92.02           H  
ATOM   1186  HB3 GLU A  74      -0.080 -11.744   6.168  1.00 92.02           H  
ATOM   1187  O   GLU A  74      -0.277  -7.871   6.720  1.00 92.02           O  
ATOM   1188  CG  GLU A  74       0.259 -12.657   8.076  1.00 92.02           C  
ATOM   1189  HG2 GLU A  74       0.689 -12.373   9.036  1.00 92.02           H  
ATOM   1190  HG3 GLU A  74      -0.805 -12.848   8.218  1.00 92.02           H  
ATOM   1191  CD  GLU A  74       0.942 -13.948   7.578  1.00 92.02           C  
ATOM   1192  OE1 GLU A  74       0.902 -14.963   8.316  1.00 92.02           O  
ATOM   1193  OE2 GLU A  74       1.565 -13.908   6.492  1.00 92.02           O  
ATOM   1194  N   ASP A  75       0.717  -9.358   5.363  1.00 95.55           N  
ATOM   1195  H   ASP A  75       0.996 -10.320   5.237  1.00 95.55           H  
ATOM   1196  CA  ASP A  75       0.844  -8.489   4.202  1.00 95.55           C  
ATOM   1197  HA  ASP A  75       0.969  -7.462   4.544  1.00 95.55           H  
ATOM   1198  C   ASP A  75      -0.399  -8.565   3.332  1.00 95.55           C  
ATOM   1199  CB  ASP A  75       2.065  -8.893   3.373  1.00 95.55           C  
ATOM   1200  HB2 ASP A  75       2.214  -9.970   3.453  1.00 95.55           H  
ATOM   1201  HB3 ASP A  75       1.883  -8.637   2.330  1.00 95.55           H  
ATOM   1202  O   ASP A  75      -0.814  -9.650   2.914  1.00 95.55           O  
ATOM   1203  CG  ASP A  75       3.318  -8.186   3.839  1.00 95.55           C  
ATOM   1204  OD1 ASP A  75       3.417  -7.993   5.067  1.00 95.55           O  
ATOM   1205  OD2 ASP A  75       4.136  -7.760   2.990  1.00 95.55           O  
ATOM   1206  N   TYR A  76      -0.964  -7.405   3.009  1.00 96.69           N  
ATOM   1207  H   TYR A  76      -0.544  -6.545   3.332  1.00 96.69           H  
ATOM   1208  CA  TYR A  76      -2.101  -7.340   2.105  1.00 96.69           C  
ATOM   1209  HA  TYR A  76      -1.935  -8.073   1.316  1.00 96.69           H  
ATOM   1210  C   TYR A  76      -2.246  -5.985   1.424  1.00 96.69           C  
ATOM   1211  CB  TYR A  76      -3.395  -7.727   2.839  1.00 96.69           C  
ATOM   1212  HB2 TYR A  76      -4.155  -7.974   2.097  1.00 96.69           H  
ATOM   1213  HB3 TYR A  76      -3.229  -8.636   3.416  1.00 96.69           H  
ATOM   1214  O   TYR A  76      -1.735  -4.957   1.879  1.00 96.69           O  
ATOM   1215  CG  TYR A  76      -3.962  -6.665   3.753  1.00 96.69           C  
ATOM   1216  CD1 TYR A  76      -3.385  -6.446   5.016  1.00 96.69           C  
ATOM   1217  HD1 TYR A  76      -2.528  -7.027   5.325  1.00 96.69           H  
ATOM   1218  CD2 TYR A  76      -5.096  -5.932   3.349  1.00 96.69           C  
ATOM   1219  HD2 TYR A  76      -5.534  -6.104   2.376  1.00 96.69           H  
ATOM   1220  CE1 TYR A  76      -3.963  -5.518   5.897  1.00 96.69           C  
ATOM   1221  HE1 TYR A  76      -3.550  -5.395   6.888  1.00 96.69           H  
ATOM   1222  CE2 TYR A  76      -5.684  -5.012   4.232  1.00 96.69           C  
ATOM   1223  HE2 TYR A  76      -6.573  -4.463   3.956  1.00 96.69           H  
ATOM   1224  OH  TYR A  76      -5.768  -4.058   6.417  1.00 96.69           O  
ATOM   1225  HH  TYR A  76      -5.221  -3.942   7.197  1.00 96.69           H  
ATOM   1226  CZ  TYR A  76      -5.132  -4.833   5.513  1.00 96.69           C  
ATOM   1227  N   TRP A  77      -3.001  -6.019   0.332  1.00 98.28           N  
ATOM   1228  H   TRP A  77      -3.347  -6.925   0.049  1.00 98.28           H  
ATOM   1229  CA  TRP A  77      -3.560  -4.875  -0.365  1.00 98.28           C  
ATOM   1230  HA  TRP A  77      -3.274  -3.949   0.133  1.00 98.28           H  
ATOM   1231  C   TRP A  77      -5.081  -5.010  -0.345  1.00 98.28           C  
ATOM   1232  CB  TRP A  77      -3.032  -4.859  -1.802  1.00 98.28           C  
ATOM   1233  HB2 TRP A  77      -3.350  -5.766  -2.317  1.00 98.28           H  
ATOM   1234  HB3 TRP A  77      -1.942  -4.862  -1.778  1.00 98.28           H  
ATOM   1235  O   TRP A  77      -5.611  -6.027  -0.791  1.00 98.28           O  
ATOM   1236  CG  TRP A  77      -3.476  -3.668  -2.586  1.00 98.28           C  
ATOM   1237  CD1 TRP A  77      -4.444  -3.632  -3.529  1.00 98.28           C  
ATOM   1238  HD1 TRP A  77      -5.011  -4.486  -3.870  1.00 98.28           H  
ATOM   1239  CD2 TRP A  77      -2.945  -2.316  -2.515  1.00 98.28           C  
ATOM   1240  CE2 TRP A  77      -3.670  -1.484  -3.411  1.00 98.28           C  
ATOM   1241  CE3 TRP A  77      -1.887  -1.727  -1.805  1.00 98.28           C  
ATOM   1242  HE3 TRP A  77      -1.311  -2.369  -1.155  1.00 98.28           H  
ATOM   1243  NE1 TRP A  77      -4.577  -2.337  -3.998  1.00 98.28           N  
ATOM   1244  HE1 TRP A  77      -5.168  -2.061  -4.769  1.00 98.28           H  
ATOM   1245  CH2 TRP A  77      -2.307   0.436  -2.847  1.00 98.28           C  
ATOM   1246  HH2 TRP A  77      -2.041   1.473  -2.986  1.00 98.28           H  
ATOM   1247  CZ2 TRP A  77      -3.365  -0.124  -3.576  1.00 98.28           C  
ATOM   1248  HZ2 TRP A  77      -3.918   0.486  -4.275  1.00 98.28           H  
ATOM   1249  CZ3 TRP A  77      -1.569  -0.363  -1.962  1.00 98.28           C  
ATOM   1250  HZ3 TRP A  77      -0.748   0.081  -1.418  1.00 98.28           H  
ATOM   1251  N   LEU A  78      -5.797  -4.006   0.164  1.00 98.30           N  
ATOM   1252  H   LEU A  78      -5.311  -3.205   0.540  1.00 98.30           H  
ATOM   1253  CA  LEU A  78      -7.255  -4.077   0.321  1.00 98.30           C  
ATOM   1254  HA  LEU A  78      -7.483  -4.993   0.867  1.00 98.30           H  
ATOM   1255  C   LEU A  78      -7.999  -4.159  -1.022  1.00 98.30           C  
ATOM   1256  CB  LEU A  78      -7.718  -2.867   1.153  1.00 98.30           C  
ATOM   1257  HB2 LEU A  78      -7.115  -2.834   2.060  1.00 98.30           H  
ATOM   1258  HB3 LEU A  78      -7.526  -1.958   0.581  1.00 98.30           H  
ATOM   1259  O   LEU A  78      -9.125  -4.646  -1.067  1.00 98.30           O  
ATOM   1260  CG  LEU A  78      -9.202  -2.894   1.569  1.00 98.30           C  
ATOM   1261  HG  LEU A  78      -9.841  -2.970   0.690  1.00 98.30           H  
ATOM   1262  CD1 LEU A  78      -9.493  -4.065   2.510  1.00 98.30           C  
ATOM   1263 HD11 LEU A  78     -10.504  -3.996   2.911  1.00 98.30           H  
ATOM   1264 HD12 LEU A  78      -9.410  -5.009   1.972  1.00 98.30           H  
ATOM   1265 HD13 LEU A  78      -8.792  -4.061   3.345  1.00 98.30           H  
ATOM   1266  CD2 LEU A  78      -9.574  -1.600   2.288  1.00 98.30           C  
ATOM   1267 HD21 LEU A  78      -9.393  -0.751   1.629  1.00 98.30           H  
ATOM   1268 HD22 LEU A  78      -8.981  -1.500   3.197  1.00 98.30           H  
ATOM   1269 HD23 LEU A  78     -10.631  -1.618   2.554  1.00 98.30           H  
ATOM   1270  N   GLY A  79      -7.376  -3.698  -2.107  1.00 98.61           N  
ATOM   1271  H   GLY A  79      -6.442  -3.331  -1.989  1.00 98.61           H  
ATOM   1272  CA  GLY A  79      -7.967  -3.644  -3.441  1.00 98.61           C  
ATOM   1273  HA2 GLY A  79      -8.847  -4.285  -3.500  1.00 98.61           H  
ATOM   1274  HA3 GLY A  79      -7.241  -4.018  -4.163  1.00 98.61           H  
ATOM   1275  C   GLY A  79      -8.390  -2.231  -3.820  1.00 98.61           C  
ATOM   1276  O   GLY A  79      -9.085  -1.556  -3.060  1.00 98.61           O  
ATOM   1277  N   ASN A  80      -7.990  -1.781  -5.007  1.00 98.87           N  
ATOM   1278  H   ASN A  80      -7.421  -2.389  -5.578  1.00 98.87           H  
ATOM   1279  CA  ASN A  80      -8.232  -0.417  -5.478  1.00 98.87           C  
ATOM   1280  HA  ASN A  80      -7.765   0.286  -4.788  1.00 98.87           H  
ATOM   1281  C   ASN A  80      -9.726  -0.089  -5.521  1.00 98.87           C  
ATOM   1282  CB  ASN A  80      -7.610  -0.229  -6.871  1.00 98.87           C  
ATOM   1283  HB2 ASN A  80      -7.854   0.778  -7.208  1.00 98.87           H  
ATOM   1284  HB3 ASN A  80      -8.038  -0.941  -7.577  1.00 98.87           H  
ATOM   1285  O   ASN A  80     -10.126   0.992  -5.097  1.00 98.87           O  
ATOM   1286  CG  ASN A  80      -6.101  -0.342  -6.895  1.00 98.87           C  
ATOM   1287  ND2 ASN A  80      -5.495  -0.374  -8.056  1.00 98.87           N  
ATOM   1288 HD21 ASN A  80      -6.021  -0.287  -8.913  1.00 98.87           H  
ATOM   1289 HD22 ASN A  80      -4.485  -0.358  -8.042  1.00 98.87           H  
ATOM   1290  OD1 ASN A  80      -5.452  -0.401  -5.872  1.00 98.87           O  
ATOM   1291  N   GLU A  81     -10.556  -1.044  -5.947  1.00 98.74           N  
ATOM   1292  H   GLU A  81     -10.172  -1.930  -6.244  1.00 98.74           H  
ATOM   1293  CA  GLU A  81     -12.009  -0.863  -6.001  1.00 98.74           C  
ATOM   1294  HA  GLU A  81     -12.230   0.040  -6.570  1.00 98.74           H  
ATOM   1295  C   GLU A  81     -12.608  -0.696  -4.598  1.00 98.74           C  
ATOM   1296  CB  GLU A  81     -12.619  -2.072  -6.727  1.00 98.74           C  
ATOM   1297  HB2 GLU A  81     -12.114  -2.200  -7.685  1.00 98.74           H  
ATOM   1298  HB3 GLU A  81     -12.441  -2.971  -6.137  1.00 98.74           H  
ATOM   1299  O   GLU A  81     -13.498   0.124  -4.374  1.00 98.74           O  
ATOM   1300  CG  GLU A  81     -14.126  -1.945  -6.985  1.00 98.74           C  
ATOM   1301  HG2 GLU A  81     -14.455  -2.831  -7.528  1.00 98.74           H  
ATOM   1302  HG3 GLU A  81     -14.648  -1.940  -6.028  1.00 98.74           H  
ATOM   1303  CD  GLU A  81     -14.500  -0.694  -7.794  1.00 98.74           C  
ATOM   1304  OE1 GLU A  81     -15.597  -0.157  -7.526  1.00 98.74           O  
ATOM   1305  OE2 GLU A  81     -13.694  -0.287  -8.659  1.00 98.74           O  
ATOM   1306  N   ASN A  82     -12.079  -1.423  -3.612  1.00 98.47           N  
ATOM   1307  H   ASN A  82     -11.285  -2.010  -3.824  1.00 98.47           H  
ATOM   1308  CA  ASN A  82     -12.514  -1.296  -2.226  1.00 98.47           C  
ATOM   1309  HA  ASN A  82     -13.603  -1.343  -2.192  1.00 98.47           H  
ATOM   1310  C   ASN A  82     -12.119   0.064  -1.638  1.00 98.47           C  
ATOM   1311  CB  ASN A  82     -11.944  -2.467  -1.415  1.00 98.47           C  
ATOM   1312  HB2 ASN A  82     -10.868  -2.539  -1.569  1.00 98.47           H  
ATOM   1313  HB3 ASN A  82     -12.113  -2.275  -0.355  1.00 98.47           H  
ATOM   1314  O   ASN A  82     -12.949   0.725  -1.014  1.00 98.47           O  
ATOM   1315  CG  ASN A  82     -12.593  -3.795  -1.768  1.00 98.47           C  
ATOM   1316  ND2 ASN A  82     -11.843  -4.870  -1.741  1.00 98.47           N  
ATOM   1317 HD21 ASN A  82     -10.859  -4.807  -1.523  1.00 98.47           H  
ATOM   1318 HD22 ASN A  82     -12.236  -5.746  -2.054  1.00 98.47           H  
ATOM   1319  OD1 ASN A  82     -13.781  -3.879  -2.056  1.00 98.47           O  
ATOM   1320  N   VAL A  83     -10.882   0.514  -1.872  1.00 98.72           N  
ATOM   1321  H   VAL A  83     -10.252  -0.074  -2.400  1.00 98.72           H  
ATOM   1322  CA  VAL A  83     -10.412   1.832  -1.417  1.00 98.72           C  
ATOM   1323  HA  VAL A  83     -10.604   1.914  -0.347  1.00 98.72           H  
ATOM   1324  C   VAL A  83     -11.197   2.957  -2.099  1.00 98.72           C  
ATOM   1325  CB  VAL A  83      -8.896   1.999  -1.638  1.00 98.72           C  
ATOM   1326  HB  VAL A  83      -8.677   1.918  -2.703  1.00 98.72           H  
ATOM   1327  O   VAL A  83     -11.629   3.887  -1.415  1.00 98.72           O  
ATOM   1328  CG1 VAL A  83      -8.398   3.358  -1.123  1.00 98.72           C  
ATOM   1329 HG11 VAL A  83      -7.322   3.435  -1.273  1.00 98.72           H  
ATOM   1330 HG12 VAL A  83      -8.871   4.175  -1.667  1.00 98.72           H  
ATOM   1331 HG13 VAL A  83      -8.618   3.461  -0.060  1.00 98.72           H  
ATOM   1332  CG2 VAL A  83      -8.092   0.930  -0.888  1.00 98.72           C  
ATOM   1333 HG21 VAL A  83      -8.303   0.982   0.180  1.00 98.72           H  
ATOM   1334 HG22 VAL A  83      -7.026   1.085  -1.057  1.00 98.72           H  
ATOM   1335 HG23 VAL A  83      -8.344  -0.067  -1.250  1.00 98.72           H  
ATOM   1336  N   HIS A  84     -11.459   2.855  -3.406  1.00 98.62           N  
ATOM   1337  H   HIS A  84     -11.065   2.082  -3.923  1.00 98.62           H  
ATOM   1338  CA  HIS A  84     -12.315   3.791  -4.139  1.00 98.62           C  
ATOM   1339  HA  HIS A  84     -11.877   4.787  -4.091  1.00 98.62           H  
ATOM   1340  C   HIS A  84     -13.712   3.877  -3.507  1.00 98.62           C  
ATOM   1341  CB  HIS A  84     -12.397   3.377  -5.617  1.00 98.62           C  
ATOM   1342  HB2 HIS A  84     -12.664   2.323  -5.689  1.00 98.62           H  
ATOM   1343  HB3 HIS A  84     -11.423   3.514  -6.085  1.00 98.62           H  
ATOM   1344  O   HIS A  84     -14.127   4.954  -3.090  1.00 98.62           O  
ATOM   1345  CG  HIS A  84     -13.421   4.182  -6.377  1.00 98.62           C  
ATOM   1346  CD2 HIS A  84     -14.531   3.712  -7.027  1.00 98.62           C  
ATOM   1347  HD2 HIS A  84     -14.817   2.675  -7.131  1.00 98.62           H  
ATOM   1348  ND1 HIS A  84     -13.451   5.551  -6.469  1.00 98.62           N  
ATOM   1349  HD1 HIS A  84     -12.736   6.181  -6.133  1.00 98.62           H  
ATOM   1350  CE1 HIS A  84     -14.544   5.906  -7.157  1.00 98.62           C  
ATOM   1351  HE1 HIS A  84     -14.821   6.922  -7.396  1.00 98.62           H  
ATOM   1352  NE2 HIS A  84     -15.236   4.818  -7.524  1.00 98.62           N  
ATOM   1353  N   ARG A  85     -14.404   2.742  -3.327  1.00 97.95           N  
ATOM   1354  H   ARG A  85     -14.004   1.891  -3.695  1.00 97.95           H  
ATOM   1355  CA  ARG A  85     -15.758   2.690  -2.739  1.00 97.95           C  
ATOM   1356  HA  ARG A  85     -16.422   3.312  -3.340  1.00 97.95           H  
ATOM   1357  C   ARG A  85     -15.847   3.240  -1.313  1.00 97.95           C  
ATOM   1358  CB  ARG A  85     -16.251   1.236  -2.740  1.00 97.95           C  
ATOM   1359  HB2 ARG A  85     -17.104   1.161  -2.065  1.00 97.95           H  
ATOM   1360  HB3 ARG A  85     -15.463   0.589  -2.357  1.00 97.95           H  
ATOM   1361  O   ARG A  85     -16.918   3.692  -0.902  1.00 97.95           O  
ATOM   1362  CG  ARG A  85     -16.694   0.746  -4.128  1.00 97.95           C  
ATOM   1363  HG2 ARG A  85     -17.557   1.324  -4.459  1.00 97.95           H  
ATOM   1364  HG3 ARG A  85     -15.893   0.894  -4.852  1.00 97.95           H  
ATOM   1365  CD  ARG A  85     -17.061  -0.745  -4.095  1.00 97.95           C  
ATOM   1366  HD2 ARG A  85     -16.167  -1.301  -3.810  1.00 97.95           H  
ATOM   1367  HD3 ARG A  85     -17.330  -1.050  -5.106  1.00 97.95           H  
ATOM   1368  NE  ARG A  85     -18.191  -1.018  -3.170  1.00 97.95           N  
ATOM   1369  HE  ARG A  85     -18.931  -0.331  -3.185  1.00 97.95           H  
ATOM   1370  NH1 ARG A  85     -17.421  -2.990  -2.268  1.00 97.95           N  
ATOM   1371 HH11 ARG A  85     -16.642  -2.978  -2.911  1.00 97.95           H  
ATOM   1372 HH12 ARG A  85     -17.445  -3.701  -1.550  1.00 97.95           H  
ATOM   1373  NH2 ARG A  85     -19.250  -2.050  -1.427  1.00 97.95           N  
ATOM   1374 HH21 ARG A  85     -19.176  -2.708  -0.665  1.00 97.95           H  
ATOM   1375 HH22 ARG A  85     -19.958  -1.329  -1.431  1.00 97.95           H  
ATOM   1376  CZ  ARG A  85     -18.285  -2.018  -2.307  1.00 97.95           C  
ATOM   1377  N   ILE A  86     -14.775   3.134  -0.528  1.00 97.61           N  
ATOM   1378  H   ILE A  86     -13.960   2.672  -0.907  1.00 97.61           H  
ATOM   1379  CA  ILE A  86     -14.708   3.707   0.824  1.00 97.61           C  
ATOM   1380  HA  ILE A  86     -15.660   3.542   1.329  1.00 97.61           H  
ATOM   1381  C   ILE A  86     -14.517   5.223   0.730  1.00 97.61           C  
ATOM   1382  CB  ILE A  86     -13.602   3.019   1.661  1.00 97.61           C  
ATOM   1383  HB  ILE A  86     -12.673   3.036   1.091  1.00 97.61           H  
ATOM   1384  O   ILE A  86     -15.294   5.979   1.311  1.00 97.61           O  
ATOM   1385  CG1 ILE A  86     -13.979   1.551   1.961  1.00 97.61           C  
ATOM   1386 HG12 ILE A  86     -14.750   1.530   2.731  1.00 97.61           H  
ATOM   1387 HG13 ILE A  86     -14.392   1.079   1.070  1.00 97.61           H  
ATOM   1388  CG2 ILE A  86     -13.375   3.768   2.988  1.00 97.61           C  
ATOM   1389 HG21 ILE A  86     -12.960   4.757   2.795  1.00 97.61           H  
ATOM   1390 HG22 ILE A  86     -12.664   3.236   3.620  1.00 97.61           H  
ATOM   1391 HG23 ILE A  86     -14.317   3.877   3.525  1.00 97.61           H  
ATOM   1392  CD1 ILE A  86     -12.798   0.694   2.436  1.00 97.61           C  
ATOM   1393 HD11 ILE A  86     -11.992   0.732   1.703  1.00 97.61           H  
ATOM   1394 HD12 ILE A  86     -13.129  -0.339   2.544  1.00 97.61           H  
ATOM   1395 HD13 ILE A  86     -12.429   1.040   3.401  1.00 97.61           H  
ATOM   1396  N   THR A  87     -13.509   5.657  -0.027  1.00 98.10           N  
ATOM   1397  H   THR A  87     -12.968   4.976  -0.541  1.00 98.10           H  
ATOM   1398  CA  THR A  87     -13.080   7.063  -0.089  1.00 98.10           C  
ATOM   1399  HA  THR A  87     -13.150   7.481   0.915  1.00 98.10           H  
ATOM   1400  C   THR A  87     -13.967   7.949  -0.958  1.00 98.10           C  
ATOM   1401  CB  THR A  87     -11.617   7.198  -0.519  1.00 98.10           C  
ATOM   1402  HB  THR A  87     -11.376   8.260  -0.572  1.00 98.10           H  
ATOM   1403  O   THR A  87     -13.942   9.162  -0.807  1.00 98.10           O  
ATOM   1404  CG2 THR A  87     -10.669   6.544   0.483  1.00 98.10           C  
ATOM   1405 HG21 THR A  87     -10.870   5.477   0.577  1.00 98.10           H  
ATOM   1406 HG22 THR A  87      -9.647   6.692   0.136  1.00 98.10           H  
ATOM   1407 HG23 THR A  87     -10.784   7.025   1.455  1.00 98.10           H  
ATOM   1408  OG1 THR A  87     -11.369   6.604  -1.777  1.00 98.10           O  
ATOM   1409  HG1 THR A  87     -11.490   5.657  -1.678  1.00 98.10           H  
ATOM   1410  N   SER A  88     -14.831   7.380  -1.801  1.00 96.24           N  
ATOM   1411  H   SER A  88     -14.751   6.390  -1.984  1.00 96.24           H  
ATOM   1412  CA  SER A  88     -15.808   8.140  -2.591  1.00 96.24           C  
ATOM   1413  HA  SER A  88     -15.294   8.990  -3.039  1.00 96.24           H  
ATOM   1414  C   SER A  88     -16.974   8.699  -1.765  1.00 96.24           C  
ATOM   1415  CB  SER A  88     -16.344   7.262  -3.727  1.00 96.24           C  
ATOM   1416  HB2 SER A  88     -16.888   7.887  -4.436  1.00 96.24           H  
ATOM   1417  HB3 SER A  88     -15.511   6.796  -4.253  1.00 96.24           H  
ATOM   1418  O   SER A  88     -17.802   9.434  -2.297  1.00 96.24           O  
ATOM   1419  OG  SER A  88     -17.217   6.262  -3.227  1.00 96.24           O  
ATOM   1420  HG  SER A  88     -18.107   6.615  -3.288  1.00 96.24           H  
ATOM   1421  N   LYS A  89     -17.095   8.323  -0.483  1.00 92.14           N  
ATOM   1422  H   LYS A  89     -16.383   7.710  -0.113  1.00 92.14           H  
ATOM   1423  CA  LYS A  89     -18.227   8.700   0.383  1.00 92.14           C  
ATOM   1424  HA  LYS A  89     -19.080   8.949  -0.249  1.00 92.14           H  
ATOM   1425  C   LYS A  89     -17.993   9.958   1.223  1.00 92.14           C  
ATOM   1426  CB  LYS A  89     -18.626   7.520   1.276  1.00 92.14           C  
ATOM   1427  HB2 LYS A  89     -19.443   7.838   1.923  1.00 92.14           H  
ATOM   1428  HB3 LYS A  89     -17.782   7.239   1.905  1.00 92.14           H  
ATOM   1429  O   LYS A  89     -18.887  10.345   1.971  1.00 92.14           O  
ATOM   1430  CG  LYS A  89     -19.093   6.305   0.467  1.00 92.14           C  
ATOM   1431  HG2 LYS A  89     -18.240   5.857  -0.043  1.00 92.14           H  
ATOM   1432  HG3 LYS A  89     -19.833   6.614  -0.271  1.00 92.14           H  
ATOM   1433  CD  LYS A  89     -19.724   5.288   1.419  1.00 92.14           C  
ATOM   1434  HD2 LYS A  89     -20.616   5.728   1.865  1.00 92.14           H  
ATOM   1435  HD3 LYS A  89     -19.009   5.056   2.209  1.00 92.14           H  
ATOM   1436  CE  LYS A  89     -20.098   4.012   0.666  1.00 92.14           C  
ATOM   1437  HE2 LYS A  89     -20.776   4.275  -0.146  1.00 92.14           H  
ATOM   1438  HE3 LYS A  89     -19.191   3.604   0.222  1.00 92.14           H  
ATOM   1439  NZ  LYS A  89     -20.730   3.031   1.585  1.00 92.14           N  
ATOM   1440  HZ1 LYS A  89     -21.569   3.423   1.987  1.00 92.14           H  
ATOM   1441  HZ2 LYS A  89     -20.969   2.179   1.097  1.00 92.14           H  
ATOM   1442  HZ3 LYS A  89     -20.095   2.801   2.337  1.00 92.14           H  
ATOM   1443  N   GLY A  90     -16.817  10.569   1.146  1.00 93.51           N  
ATOM   1444  H   GLY A  90     -16.107  10.214   0.521  1.00 93.51           H  
ATOM   1445  CA  GLY A  90     -16.481  11.754   1.929  1.00 93.51           C  
ATOM   1446  HA2 GLY A  90     -17.002  12.620   1.520  1.00 93.51           H  
ATOM   1447  HA3 GLY A  90     -16.800  11.615   2.962  1.00 93.51           H  
ATOM   1448  C   GLY A  90     -14.987  12.041   1.923  1.00 93.51           C  
ATOM   1449  O   GLY A  90     -14.224  11.387   1.219  1.00 93.51           O  
ATOM   1450  N   ASP A  91     -14.566  13.007   2.731  1.00 94.09           N  
ATOM   1451  H   ASP A  91     -15.225  13.494   3.322  1.00 94.09           H  
ATOM   1452  CA  ASP A  91     -13.149  13.314   2.890  1.00 94.09           C  
ATOM   1453  HA  ASP A  91     -12.657  13.203   1.924  1.00 94.09           H  
ATOM   1454  C   ASP A  91     -12.491  12.319   3.857  1.00 94.09           C  
ATOM   1455  CB  ASP A  91     -12.958  14.773   3.340  1.00 94.09           C  
ATOM   1456  HB2 ASP A  91     -13.662  15.003   4.140  1.00 94.09           H  
ATOM   1457  HB3 ASP A  91     -11.951  14.873   3.745  1.00 94.09           H  
ATOM   1458  O   ASP A  91     -12.941  12.121   4.988  1.00 94.09           O  
ATOM   1459  CG  ASP A  91     -13.094  15.806   2.208  1.00 94.09           C  
ATOM   1460  OD1 ASP A  91     -12.743  15.517   1.042  1.00 94.09           O  
ATOM   1461  OD2 ASP A  91     -13.371  16.992   2.483  1.00 94.09           O  
ATOM   1462  N   PHE A  92     -11.398  11.699   3.411  1.00 98.10           N  
ATOM   1463  H   PHE A  92     -11.118  11.842   2.451  1.00 98.10           H  
ATOM   1464  CA  PHE A  92     -10.576  10.817   4.234  1.00 98.10           C  
ATOM   1465  HA  PHE A  92     -11.036  10.712   5.217  1.00 98.10           H  
ATOM   1466  C   PHE A  92      -9.192  11.420   4.467  1.00 98.10           C  
ATOM   1467  CB  PHE A  92     -10.498   9.410   3.621  1.00 98.10           C  
ATOM   1468  HB2 PHE A  92     -10.337   9.487   2.546  1.00 98.10           H  
ATOM   1469  HB3 PHE A  92      -9.630   8.898   4.038  1.00 98.10           H  
ATOM   1470  O   PHE A  92      -8.618  12.106   3.620  1.00 98.10           O  
ATOM   1471  CG  PHE A  92     -11.724   8.552   3.880  1.00 98.10           C  
ATOM   1472  CD1 PHE A  92     -11.662   7.483   4.795  1.00 98.10           C  
ATOM   1473  HD1 PHE A  92     -10.737   7.271   5.312  1.00 98.10           H  
ATOM   1474  CD2 PHE A  92     -12.929   8.815   3.206  1.00 98.10           C  
ATOM   1475  HD2 PHE A  92     -12.981   9.621   2.489  1.00 98.10           H  
ATOM   1476  CE1 PHE A  92     -12.795   6.686   5.034  1.00 98.10           C  
ATOM   1477  HE1 PHE A  92     -12.735   5.855   5.722  1.00 98.10           H  
ATOM   1478  CE2 PHE A  92     -14.067   8.031   3.456  1.00 98.10           C  
ATOM   1479  HE2 PHE A  92     -14.986   8.240   2.928  1.00 98.10           H  
ATOM   1480  CZ  PHE A  92     -14.001   6.965   4.367  1.00 98.10           C  
ATOM   1481  HZ  PHE A  92     -14.875   6.353   4.534  1.00 98.10           H  
ATOM   1482  N   VAL A  93      -8.629  11.124   5.629  1.00 98.36           N  
ATOM   1483  H   VAL A  93      -9.182  10.598   6.292  1.00 98.36           H  
ATOM   1484  CA  VAL A  93      -7.210  11.281   5.926  1.00 98.36           C  
ATOM   1485  HA  VAL A  93      -6.816  12.113   5.344  1.00 98.36           H  
ATOM   1486  C   VAL A  93      -6.500   9.997   5.517  1.00 98.36           C  
ATOM   1487  CB  VAL A  93      -6.981  11.579   7.420  1.00 98.36           C  
ATOM   1488  HB  VAL A  93      -7.225  10.695   8.009  1.00 98.36           H  
ATOM   1489  O   VAL A  93      -6.971   8.912   5.850  1.00 98.36           O  
ATOM   1490  CG1 VAL A  93      -5.524  11.962   7.695  1.00 98.36           C  
ATOM   1491 HG11 VAL A  93      -5.391  12.172   8.756  1.00 98.36           H  
ATOM   1492 HG12 VAL A  93      -4.855  11.148   7.415  1.00 98.36           H  
ATOM   1493 HG13 VAL A  93      -5.261  12.858   7.134  1.00 98.36           H  
ATOM   1494  CG2 VAL A  93      -7.862  12.734   7.903  1.00 98.36           C  
ATOM   1495 HG21 VAL A  93      -7.770  13.585   7.228  1.00 98.36           H  
ATOM   1496 HG22 VAL A  93      -7.579  13.034   8.912  1.00 98.36           H  
ATOM   1497 HG23 VAL A  93      -8.901  12.406   7.935  1.00 98.36           H  
ATOM   1498  N   LEU A  94      -5.365  10.114   4.834  1.00 98.77           N  
ATOM   1499  H   LEU A  94      -5.048  11.052   4.631  1.00 98.77           H  
ATOM   1500  CA  LEU A  94      -4.403   9.034   4.631  1.00 98.77           C  
ATOM   1501  HA  LEU A  94      -4.870   8.079   4.870  1.00 98.77           H  
ATOM   1502  C   LEU A  94      -3.227   9.242   5.583  1.00 98.77           C  
ATOM   1503  CB  LEU A  94      -3.966   8.996   3.155  1.00 98.77           C  
ATOM   1504  HB2 LEU A  94      -4.815   8.662   2.559  1.00 98.77           H  
ATOM   1505  HB3 LEU A  94      -3.721  10.012   2.845  1.00 98.77           H  
ATOM   1506  O   LEU A  94      -2.616  10.310   5.606  1.00 98.77           O  
ATOM   1507  CG  LEU A  94      -2.758   8.092   2.838  1.00 98.77           C  
ATOM   1508  HG  LEU A  94      -1.925   8.337   3.497  1.00 98.77           H  
ATOM   1509  CD1 LEU A  94      -3.094   6.610   2.993  1.00 98.77           C  
ATOM   1510 HD11 LEU A  94      -3.914   6.340   2.329  1.00 98.77           H  
ATOM   1511 HD12 LEU A  94      -2.215   6.014   2.748  1.00 98.77           H  
ATOM   1512 HD13 LEU A  94      -3.376   6.395   4.024  1.00 98.77           H  
ATOM   1513  CD2 LEU A  94      -2.290   8.328   1.403  1.00 98.77           C  
ATOM   1514 HD21 LEU A  94      -1.423   7.702   1.188  1.00 98.77           H  
ATOM   1515 HD22 LEU A  94      -3.092   8.084   0.706  1.00 98.77           H  
ATOM   1516 HD23 LEU A  94      -2.007   9.373   1.275  1.00 98.77           H  
ATOM   1517  N   ARG A  95      -2.879   8.198   6.327  1.00 98.68           N  
ATOM   1518  H   ARG A  95      -3.444   7.363   6.258  1.00 98.68           H  
ATOM   1519  CA  ARG A  95      -1.660   8.109   7.123  1.00 98.68           C  
ATOM   1520  HA  ARG A  95      -1.089   9.031   7.012  1.00 98.68           H  
ATOM   1521  C   ARG A  95      -0.799   6.970   6.591  1.00 98.68           C  
ATOM   1522  CB  ARG A  95      -2.037   7.958   8.602  1.00 98.68           C  
ATOM   1523  HB2 ARG A  95      -2.681   7.088   8.727  1.00 98.68           H  
ATOM   1524  HB3 ARG A  95      -2.590   8.845   8.911  1.00 98.68           H  
ATOM   1525  O   ARG A  95      -1.302   5.883   6.309  1.00 98.68           O  
ATOM   1526  CG  ARG A  95      -0.805   7.805   9.496  1.00 98.68           C  
ATOM   1527  HG2 ARG A  95      -0.135   8.651   9.340  1.00 98.68           H  
ATOM   1528  HG3 ARG A  95      -0.277   6.886   9.241  1.00 98.68           H  
ATOM   1529  CD  ARG A  95      -1.204   7.736  10.970  1.00 98.68           C  
ATOM   1530  HD2 ARG A  95      -1.863   6.882  11.124  1.00 98.68           H  
ATOM   1531  HD3 ARG A  95      -1.746   8.638  11.253  1.00 98.68           H  
ATOM   1532  NE  ARG A  95       0.004   7.563  11.785  1.00 98.68           N  
ATOM   1533  HE  ARG A  95       0.433   6.649  11.758  1.00 98.68           H  
ATOM   1534  NH1 ARG A  95       0.378   9.756  12.371  1.00 98.68           N  
ATOM   1535 HH11 ARG A  95       0.980  10.449  12.792  1.00 98.68           H  
ATOM   1536 HH12 ARG A  95      -0.547  10.004  12.049  1.00 98.68           H  
ATOM   1537  NH2 ARG A  95       1.879   8.186  12.865  1.00 98.68           N  
ATOM   1538 HH21 ARG A  95       2.537   8.903  13.136  1.00 98.68           H  
ATOM   1539 HH22 ARG A  95       2.214   7.273  12.592  1.00 98.68           H  
ATOM   1540  CZ  ARG A  95       0.738   8.503  12.343  1.00 98.68           C  
ATOM   1541  N   ILE A  96       0.495   7.228   6.469  1.00 98.85           N  
ATOM   1542  H   ILE A  96       0.817   8.161   6.682  1.00 98.85           H  
ATOM   1543  CA  ILE A  96       1.501   6.232   6.108  1.00 98.85           C  
ATOM   1544  HA  ILE A  96       1.018   5.270   5.936  1.00 98.85           H  
ATOM   1545  C   ILE A  96       2.441   6.104   7.299  1.00 98.85           C  
ATOM   1546  CB  ILE A  96       2.234   6.626   4.806  1.00 98.85           C  
ATOM   1547  HB  ILE A  96       2.793   7.544   4.983  1.00 98.85           H  
ATOM   1548  O   ILE A  96       3.107   7.077   7.634  1.00 98.85           O  
ATOM   1549  CG1 ILE A  96       1.221   6.885   3.664  1.00 98.85           C  
ATOM   1550 HG12 ILE A  96       0.553   7.696   3.954  1.00 98.85           H  
ATOM   1551 HG13 ILE A  96       0.615   5.993   3.504  1.00 98.85           H  
ATOM   1552  CG2 ILE A  96       3.230   5.516   4.426  1.00 98.85           C  
ATOM   1553 HG21 ILE A  96       3.849   5.836   3.587  1.00 98.85           H  
ATOM   1554 HG22 ILE A  96       2.696   4.604   4.161  1.00 98.85           H  
ATOM   1555 HG23 ILE A  96       3.901   5.302   5.257  1.00 98.85           H  
ATOM   1556  CD1 ILE A  96       1.856   7.301   2.333  1.00 98.85           C  
ATOM   1557 HD11 ILE A  96       2.393   6.463   1.888  1.00 98.85           H  
ATOM   1558 HD12 ILE A  96       2.540   8.134   2.490  1.00 98.85           H  
ATOM   1559 HD13 ILE A  96       1.073   7.612   1.641  1.00 98.85           H  
ATOM   1560  N   ASP A  97       2.472   4.939   7.944  1.00 98.71           N  
ATOM   1561  H   ASP A  97       1.932   4.178   7.557  1.00 98.71           H  
ATOM   1562  CA  ASP A  97       3.394   4.621   9.038  1.00 98.71           C  
ATOM   1563  HA  ASP A  97       3.842   5.537   9.425  1.00 98.71           H  
ATOM   1564  C   ASP A  97       4.516   3.728   8.515  1.00 98.71           C  
ATOM   1565  CB  ASP A  97       2.664   3.923  10.195  1.00 98.71           C  
ATOM   1566  HB2 ASP A  97       2.049   3.113   9.803  1.00 98.71           H  
ATOM   1567  HB3 ASP A  97       3.405   3.487  10.864  1.00 98.71           H  
ATOM   1568  O   ASP A  97       4.259   2.731   7.846  1.00 98.71           O  
ATOM   1569  CG  ASP A  97       1.805   4.879  11.017  1.00 98.71           C  
ATOM   1570  OD1 ASP A  97       2.325   5.917  11.481  1.00 98.71           O  
ATOM   1571  OD2 ASP A  97       0.611   4.583  11.244  1.00 98.71           O  
ATOM   1572  N   MET A  98       5.763   4.066   8.824  1.00 98.64           N  
ATOM   1573  H   MET A  98       5.905   4.885   9.399  1.00 98.64           H  
ATOM   1574  CA  MET A  98       6.952   3.397   8.302  1.00 98.64           C  
ATOM   1575  HA  MET A  98       6.670   2.460   7.822  1.00 98.64           H  
ATOM   1576  C   MET A  98       7.929   3.076   9.429  1.00 98.64           C  
ATOM   1577  CB  MET A  98       7.628   4.290   7.253  1.00 98.64           C  
ATOM   1578  HB2 MET A  98       8.573   3.844   6.943  1.00 98.64           H  
ATOM   1579  HB3 MET A  98       7.829   5.261   7.705  1.00 98.64           H  
ATOM   1580  O   MET A  98       8.059   3.830  10.396  1.00 98.64           O  
ATOM   1581  CG  MET A  98       6.758   4.508   6.016  1.00 98.64           C  
ATOM   1582  HG2 MET A  98       6.679   3.567   5.471  1.00 98.64           H  
ATOM   1583  HG3 MET A  98       5.755   4.803   6.323  1.00 98.64           H  
ATOM   1584  SD  MET A  98       7.392   5.780   4.901  1.00 98.64           S  
ATOM   1585  CE  MET A  98       6.830   7.271   5.765  1.00 98.64           C  
ATOM   1586  HE1 MET A  98       7.040   8.137   5.137  1.00 98.64           H  
ATOM   1587  HE2 MET A  98       7.353   7.375   6.715  1.00 98.64           H  
ATOM   1588  HE3 MET A  98       5.755   7.215   5.940  1.00 98.64           H  
ATOM   1589  N   LYS A  99       8.671   1.978   9.283  1.00 98.22           N  
ATOM   1590  H   LYS A  99       8.509   1.405   8.467  1.00 98.22           H  
ATOM   1591  CA  LYS A  99       9.858   1.702  10.096  1.00 98.22           C  
ATOM   1592  HA  LYS A  99      10.050   2.563  10.737  1.00 98.22           H  
ATOM   1593  C   LYS A  99      11.074   1.537   9.208  1.00 98.22           C  
ATOM   1594  CB  LYS A  99       9.681   0.481  11.000  1.00 98.22           C  
ATOM   1595  HB2 LYS A  99       9.459  -0.395  10.390  1.00 98.22           H  
ATOM   1596  HB3 LYS A  99      10.624   0.300  11.515  1.00 98.22           H  
ATOM   1597  O   LYS A  99      11.000   0.886   8.167  1.00 98.22           O  
ATOM   1598  CG  LYS A  99       8.587   0.700  12.050  1.00 98.22           C  
ATOM   1599  HG2 LYS A  99       7.621   0.818  11.559  1.00 98.22           H  
ATOM   1600  HG3 LYS A  99       8.809   1.602  12.620  1.00 98.22           H  
ATOM   1601  CD  LYS A  99       8.533  -0.500  12.996  1.00 98.22           C  
ATOM   1602  HD2 LYS A  99       8.287  -1.393  12.421  1.00 98.22           H  
ATOM   1603  HD3 LYS A  99       9.507  -0.631  13.468  1.00 98.22           H  
ATOM   1604  CE  LYS A  99       7.468  -0.258  14.066  1.00 98.22           C  
ATOM   1605  HE2 LYS A  99       6.519  -0.065  13.566  1.00 98.22           H  
ATOM   1606  HE3 LYS A  99       7.735   0.636  14.630  1.00 98.22           H  
ATOM   1607  NZ  LYS A  99       7.349  -1.433  14.961  1.00 98.22           N  
ATOM   1608  HZ1 LYS A  99       7.105  -2.247  14.414  1.00 98.22           H  
ATOM   1609  HZ2 LYS A  99       8.229  -1.607  15.425  1.00 98.22           H  
ATOM   1610  HZ3 LYS A  99       6.630  -1.276  15.652  1.00 98.22           H  
ATOM   1611  N   PHE A 100      12.182   2.119   9.641  1.00 97.67           N  
ATOM   1612  H   PHE A 100      12.149   2.639  10.506  1.00 97.67           H  
ATOM   1613  CA  PHE A 100      13.465   1.988   8.969  1.00 97.67           C  
ATOM   1614  HA  PHE A 100      13.524   1.009   8.493  1.00 97.67           H  
ATOM   1615  C   PHE A 100      14.605   2.110   9.973  1.00 97.67           C  
ATOM   1616  CB  PHE A 100      13.578   3.061   7.885  1.00 97.67           C  
ATOM   1617  HB2 PHE A 100      12.732   2.960   7.205  1.00 97.67           H  
ATOM   1618  HB3 PHE A 100      13.511   4.048   8.341  1.00 97.67           H  
ATOM   1619  O   PHE A 100      14.678   3.094  10.712  1.00 97.67           O  
ATOM   1620  CG  PHE A 100      14.850   2.961   7.075  1.00 97.67           C  
ATOM   1621  CD1 PHE A 100      15.803   3.993   7.125  1.00 97.67           C  
ATOM   1622  HD1 PHE A 100      15.627   4.866   7.736  1.00 97.67           H  
ATOM   1623  CD2 PHE A 100      15.079   1.836   6.261  1.00 97.67           C  
ATOM   1624  HD2 PHE A 100      14.365   1.026   6.228  1.00 97.67           H  
ATOM   1625  CE1 PHE A 100      16.961   3.915   6.334  1.00 97.67           C  
ATOM   1626  HE1 PHE A 100      17.650   4.747   6.317  1.00 97.67           H  
ATOM   1627  CE2 PHE A 100      16.233   1.762   5.464  1.00 97.67           C  
ATOM   1628  HE2 PHE A 100      16.376   0.909   4.819  1.00 97.67           H  
ATOM   1629  CZ  PHE A 100      17.163   2.814   5.482  1.00 97.67           C  
ATOM   1630  HZ  PHE A 100      18.010   2.795   4.812  1.00 97.67           H  
ATOM   1631  N   LYS A 101      15.497   1.115  10.003  1.00 95.68           N  
ATOM   1632  H   LYS A 101      15.238   0.274   9.506  1.00 95.68           H  
ATOM   1633  CA  LYS A 101      16.680   1.068  10.876  1.00 95.68           C  
ATOM   1634  HA  LYS A 101      17.049   0.043  10.878  1.00 95.68           H  
ATOM   1635  C   LYS A 101      16.326   1.387  12.333  1.00 95.68           C  
ATOM   1636  CB  LYS A 101      17.793   1.972  10.318  1.00 95.68           C  
ATOM   1637  HB2 LYS A 101      17.420   2.993  10.234  1.00 95.68           H  
ATOM   1638  HB3 LYS A 101      18.626   1.971  11.021  1.00 95.68           H  
ATOM   1639  O   LYS A 101      16.913   2.275  12.948  1.00 95.68           O  
ATOM   1640  CG  LYS A 101      18.322   1.507   8.955  1.00 95.68           C  
ATOM   1641  HG2 LYS A 101      17.515   1.504   8.222  1.00 95.68           H  
ATOM   1642  HG3 LYS A 101      18.720   0.497   9.049  1.00 95.68           H  
ATOM   1643  CD  LYS A 101      19.431   2.455   8.484  1.00 95.68           C  
ATOM   1644  HD2 LYS A 101      19.004   3.449   8.349  1.00 95.68           H  
ATOM   1645  HD3 LYS A 101      20.213   2.503   9.242  1.00 95.68           H  
ATOM   1646  CE  LYS A 101      20.032   1.966   7.163  1.00 95.68           C  
ATOM   1647  HE2 LYS A 101      19.216   1.793   6.460  1.00 95.68           H  
ATOM   1648  HE3 LYS A 101      20.527   1.011   7.338  1.00 95.68           H  
ATOM   1649  NZ  LYS A 101      20.987   2.958   6.604  1.00 95.68           N  
ATOM   1650  HZ1 LYS A 101      21.378   2.633   5.731  1.00 95.68           H  
ATOM   1651  HZ2 LYS A 101      21.741   3.141   7.250  1.00 95.68           H  
ATOM   1652  HZ3 LYS A 101      20.511   3.828   6.414  1.00 95.68           H  
ATOM   1653  N   LEU A 102      15.332   0.668  12.863  1.00 94.69           N  
ATOM   1654  H   LEU A 102      14.900  -0.008  12.249  1.00 94.69           H  
ATOM   1655  CA  LEU A 102      14.813   0.786  14.240  1.00 94.69           C  
ATOM   1656  HA  LEU A 102      14.039   0.026  14.349  1.00 94.69           H  
ATOM   1657  C   LEU A 102      14.111   2.115  14.579  1.00 94.69           C  
ATOM   1658  CB  LEU A 102      15.920   0.460  15.268  1.00 94.69           C  
ATOM   1659  HB2 LEU A 102      15.475   0.442  16.263  1.00 94.69           H  
ATOM   1660  HB3 LEU A 102      16.649   1.270  15.265  1.00 94.69           H  
ATOM   1661  O   LEU A 102      13.636   2.281  15.702  1.00 94.69           O  
ATOM   1662  CG  LEU A 102      16.666  -0.868  15.050  1.00 94.69           C  
ATOM   1663  HG  LEU A 102      17.078  -0.909  14.042  1.00 94.69           H  
ATOM   1664  CD1 LEU A 102      17.829  -0.969  16.034  1.00 94.69           C  
ATOM   1665 HD11 LEU A 102      17.461  -0.936  17.059  1.00 94.69           H  
ATOM   1666 HD12 LEU A 102      18.366  -1.904  15.877  1.00 94.69           H  
ATOM   1667 HD13 LEU A 102      18.520  -0.141  15.874  1.00 94.69           H  
ATOM   1668  CD2 LEU A 102      15.738  -2.067  15.256  1.00 94.69           C  
ATOM   1669 HD21 LEU A 102      15.300  -2.035  16.254  1.00 94.69           H  
ATOM   1670 HD22 LEU A 102      16.308  -2.990  15.148  1.00 94.69           H  
ATOM   1671 HD23 LEU A 102      14.948  -2.064  14.505  1.00 94.69           H  
ATOM   1672  N   LYS A 103      13.991   3.048  13.631  1.00 98.29           N  
ATOM   1673  H   LYS A 103      14.398   2.870  12.724  1.00 98.29           H  
ATOM   1674  CA  LYS A 103      13.259   4.307  13.806  1.00 98.29           C  
ATOM   1675  HA  LYS A 103      13.112   4.485  14.871  1.00 98.29           H  
ATOM   1676  C   LYS A 103      11.874   4.221  13.178  1.00 98.29           C  
ATOM   1677  CB  LYS A 103      14.081   5.473  13.248  1.00 98.29           C  
ATOM   1678  HB2 LYS A 103      14.362   5.260  12.217  1.00 98.29           H  
ATOM   1679  HB3 LYS A 103      13.476   6.379  13.263  1.00 98.29           H  
ATOM   1680  O   LYS A 103      11.656   3.474  12.225  1.00 98.29           O  
ATOM   1681  CG  LYS A 103      15.351   5.707  14.078  1.00 98.29           C  
ATOM   1682  HG2 LYS A 103      15.980   4.818  14.052  1.00 98.29           H  
ATOM   1683  HG3 LYS A 103      15.073   5.915  15.111  1.00 98.29           H  
ATOM   1684  CD  LYS A 103      16.141   6.892  13.517  1.00 98.29           C  
ATOM   1685  HD2 LYS A 103      16.421   6.676  12.486  1.00 98.29           H  
ATOM   1686  HD3 LYS A 103      15.514   7.784  13.538  1.00 98.29           H  
ATOM   1687  CE  LYS A 103      17.402   7.120  14.356  1.00 98.29           C  
ATOM   1688  HE2 LYS A 103      18.014   6.219  14.310  1.00 98.29           H  
ATOM   1689  HE3 LYS A 103      17.107   7.267  15.395  1.00 98.29           H  
ATOM   1690  NZ  LYS A 103      18.173   8.294  13.873  1.00 98.29           N  
ATOM   1691  HZ1 LYS A 103      19.002   8.430  14.433  1.00 98.29           H  
ATOM   1692  HZ2 LYS A 103      18.454   8.160  12.912  1.00 98.29           H  
ATOM   1693  HZ3 LYS A 103      17.613   9.133  13.928  1.00 98.29           H  
ATOM   1694  N   SER A 104      10.938   4.982  13.740  1.00 98.33           N  
ATOM   1695  H   SER A 104      11.225   5.641  14.450  1.00 98.33           H  
ATOM   1696  CA  SER A 104       9.562   5.079  13.246  1.00 98.33           C  
ATOM   1697  HA  SER A 104       9.389   4.304  12.500  1.00 98.33           H  
ATOM   1698  C   SER A 104       9.332   6.428  12.574  1.00 98.33           C  
ATOM   1699  CB  SER A 104       8.544   4.853  14.365  1.00 98.33           C  
ATOM   1700  HB2 SER A 104       8.666   5.616  15.133  1.00 98.33           H  
ATOM   1701  HB3 SER A 104       7.536   4.920  13.955  1.00 98.33           H  
ATOM   1702  O   SER A 104       9.731   7.473  13.093  1.00 98.33           O  
ATOM   1703  OG  SER A 104       8.732   3.567  14.933  1.00 98.33           O  
ATOM   1704  HG  SER A 104       9.642   3.518  15.234  1.00 98.33           H  
ATOM   1705  N   TYR A 105       8.658   6.387  11.435  1.00 98.76           N  
ATOM   1706  H   TYR A 105       8.327   5.493  11.102  1.00 98.76           H  
ATOM   1707  CA  TYR A 105       8.377   7.529  10.583  1.00 98.76           C  
ATOM   1708  HA  TYR A 105       8.594   8.445  11.132  1.00 98.76           H  
ATOM   1709  C   TYR A 105       6.909   7.539  10.181  1.00 98.76           C  
ATOM   1710  CB  TYR A 105       9.277   7.482   9.351  1.00 98.76           C  
ATOM   1711  HB2 TYR A 105       9.090   6.556   8.807  1.00 98.76           H  
ATOM   1712  HB3 TYR A 105       9.007   8.305   8.689  1.00 98.76           H  
ATOM   1713  O   TYR A 105       6.263   6.492  10.170  1.00 98.76           O  
ATOM   1714  CG  TYR A 105      10.753   7.554   9.664  1.00 98.76           C  
ATOM   1715  CD1 TYR A 105      11.380   8.802   9.834  1.00 98.76           C  
ATOM   1716  HD1 TYR A 105      10.809   9.715   9.751  1.00 98.76           H  
ATOM   1717  CD2 TYR A 105      11.496   6.364   9.788  1.00 98.76           C  
ATOM   1718  HD2 TYR A 105      11.010   5.408   9.659  1.00 98.76           H  
ATOM   1719  CE1 TYR A 105      12.761   8.864  10.089  1.00 98.76           C  
ATOM   1720  HE1 TYR A 105      13.238   9.828  10.184  1.00 98.76           H  
ATOM   1721  CE2 TYR A 105      12.873   6.421  10.062  1.00 98.76           C  
ATOM   1722  HE2 TYR A 105      13.456   5.515  10.137  1.00 98.76           H  
ATOM   1723  OH  TYR A 105      14.847   7.743  10.421  1.00 98.76           O  
ATOM   1724  HH  TYR A 105      15.141   8.645  10.272  1.00 98.76           H  
ATOM   1725  CZ  TYR A 105      13.509   7.672  10.199  1.00 98.76           C  
ATOM   1726  N   TYR A 106       6.378   8.708   9.845  1.00 98.81           N  
ATOM   1727  H   TYR A 106       6.940   9.546   9.900  1.00 98.81           H  
ATOM   1728  CA  TYR A 106       5.021   8.825   9.348  1.00 98.81           C  
ATOM   1729  HA  TYR A 106       4.857   7.946   8.725  1.00 98.81           H  
ATOM   1730  C   TYR A 106       4.804  10.063   8.478  1.00 98.81           C  
ATOM   1731  CB  TYR A 106       4.027   8.801  10.516  1.00 98.81           C  
ATOM   1732  HB2 TYR A 106       4.270   7.977  11.187  1.00 98.81           H  
ATOM   1733  HB3 TYR A 106       3.037   8.589  10.111  1.00 98.81           H  
ATOM   1734  O   TYR A 106       5.466  11.085   8.653  1.00 98.81           O  
ATOM   1735  CG  TYR A 106       3.967  10.091  11.312  1.00 98.81           C  
ATOM   1736  CD1 TYR A 106       4.943  10.390  12.282  1.00 98.81           C  
ATOM   1737  HD1 TYR A 106       5.751   9.696  12.462  1.00 98.81           H  
ATOM   1738  CD2 TYR A 106       2.939  11.010  11.047  1.00 98.81           C  
ATOM   1739  HD2 TYR A 106       2.212  10.777  10.283  1.00 98.81           H  
ATOM   1740  CE1 TYR A 106       4.894  11.613  12.980  1.00 98.81           C  
ATOM   1741  HE1 TYR A 106       5.656  11.852  13.707  1.00 98.81           H  
ATOM   1742  CE2 TYR A 106       2.873  12.223  11.755  1.00 98.81           C  
ATOM   1743  HE2 TYR A 106       2.094  12.943  11.554  1.00 98.81           H  
ATOM   1744  OH  TYR A 106       3.791  13.717  13.374  1.00 98.81           O  
ATOM   1745  HH  TYR A 106       4.537  13.868  13.958  1.00 98.81           H  
ATOM   1746  CZ  TYR A 106       3.857  12.534  12.713  1.00 98.81           C  
ATOM   1747  N   ALA A 107       3.818   9.970   7.590  1.00 98.82           N  
ATOM   1748  H   ALA A 107       3.351   9.078   7.513  1.00 98.82           H  
ATOM   1749  CA  ALA A 107       3.327  11.055   6.745  1.00 98.82           C  
ATOM   1750  HA  ALA A 107       3.684  12.012   7.128  1.00 98.82           H  
ATOM   1751  C   ALA A 107       1.790  11.077   6.753  1.00 98.82           C  
ATOM   1752  CB  ALA A 107       3.890  10.850   5.334  1.00 98.82           C  
ATOM   1753  HB1 ALA A 107       3.648   9.849   4.977  1.00 98.82           H  
ATOM   1754  HB2 ALA A 107       3.457  11.577   4.646  1.00 98.82           H  
ATOM   1755  HB3 ALA A 107       4.973  10.970   5.347  1.00 98.82           H  
ATOM   1756  O   ALA A 107       1.157  10.019   6.715  1.00 98.82           O  
ATOM   1757  N   VAL A 108       1.187  12.269   6.806  1.00 98.79           N  
ATOM   1758  H   VAL A 108       1.764  13.093   6.890  1.00 98.79           H  
ATOM   1759  CA  VAL A 108      -0.270  12.468   6.888  1.00 98.79           C  
ATOM   1760  HA  VAL A 108      -0.759  11.505   6.744  1.00 98.79           H  
ATOM   1761  C   VAL A 108      -0.760  13.407   5.790  1.00 98.79           C  
ATOM   1762  CB  VAL A 108      -0.714  13.002   8.265  1.00 98.79           C  
ATOM   1763  HB  VAL A 108      -0.318  14.008   8.404  1.00 98.79           H  
ATOM   1764  O   VAL A 108      -0.232  14.504   5.595  1.00 98.79           O  
ATOM   1765  CG1 VAL A 108      -2.242  13.064   8.384  1.00 98.79           C  
ATOM   1766 HG11 VAL A 108      -2.667  12.076   8.204  1.00 98.79           H  
ATOM   1767 HG12 VAL A 108      -2.525  13.399   9.381  1.00 98.79           H  
ATOM   1768 HG13 VAL A 108      -2.655  13.774   7.667  1.00 98.79           H  
ATOM   1769  CG2 VAL A 108      -0.205  12.116   9.405  1.00 98.79           C  
ATOM   1770 HG21 VAL A 108      -0.612  12.459  10.356  1.00 98.79           H  
ATOM   1771 HG22 VAL A 108       0.880  12.210   9.445  1.00 98.79           H  
ATOM   1772 HG23 VAL A 108      -0.490  11.078   9.231  1.00 98.79           H  
ATOM   1773  N   TYR A 109      -1.830  12.987   5.121  1.00 98.73           N  
ATOM   1774  H   TYR A 109      -2.211  12.085   5.367  1.00 98.73           H  
ATOM   1775  CA  TYR A 109      -2.464  13.676   4.006  1.00 98.73           C  
ATOM   1776  HA  TYR A 109      -2.029  14.671   3.907  1.00 98.73           H  
ATOM   1777  C   TYR A 109      -3.968  13.801   4.245  1.00 98.73           C  
ATOM   1778  CB  TYR A 109      -2.221  12.891   2.713  1.00 98.73           C  
ATOM   1779  HB2 TYR A 109      -2.636  13.461   1.882  1.00 98.73           H  
ATOM   1780  HB3 TYR A 109      -2.766  11.948   2.763  1.00 98.73           H  
ATOM   1781  O   TYR A 109      -4.599  12.837   4.667  1.00 98.73           O  
ATOM   1782  CG  TYR A 109      -0.770  12.583   2.422  1.00 98.73           C  
ATOM   1783  CD1 TYR A 109      -0.053  13.440   1.576  1.00 98.73           C  
ATOM   1784  HD1 TYR A 109      -0.543  14.294   1.133  1.00 98.73           H  
ATOM   1785  CD2 TYR A 109      -0.141  11.459   2.997  1.00 98.73           C  
ATOM   1786  HD2 TYR A 109      -0.697  10.799   3.646  1.00 98.73           H  
ATOM   1787  CE1 TYR A 109       1.296  13.183   1.307  1.00 98.73           C  
ATOM   1788  HE1 TYR A 109       1.829  13.850   0.646  1.00 98.73           H  
ATOM   1789  CE2 TYR A 109       1.224  11.215   2.752  1.00 98.73           C  
ATOM   1790  HE2 TYR A 109       1.724  10.373   3.207  1.00 98.73           H  
ATOM   1791  OH  TYR A 109       3.272  11.895   1.692  1.00 98.73           O  
ATOM   1792  HH  TYR A 109       3.607  12.561   1.088  1.00 98.73           H  
ATOM   1793  CZ  TYR A 109       1.948  12.088   1.914  1.00 98.73           C  
ATOM   1794  N   THR A 110      -4.567  14.948   3.934  1.00 98.34           N  
ATOM   1795  H   THR A 110      -4.009  15.702   3.559  1.00 98.34           H  
ATOM   1796  CA  THR A 110      -6.025  15.159   4.035  1.00 98.34           C  
ATOM   1797  HA  THR A 110      -6.477  14.323   4.567  1.00 98.34           H  
ATOM   1798  C   THR A 110      -6.688  15.211   2.666  1.00 98.34           C  
ATOM   1799  CB  THR A 110      -6.375  16.424   4.826  1.00 98.34           C  
ATOM   1800  HB  THR A 110      -7.444  16.617   4.744  1.00 98.34           H  
ATOM   1801  O   THR A 110      -6.054  15.567   1.670  1.00 98.34           O  
ATOM   1802  CG2 THR A 110      -6.041  16.258   6.306  1.00 98.34           C  
ATOM   1803 HG21 THR A 110      -6.152  17.210   6.825  1.00 98.34           H  
ATOM   1804 HG22 THR A 110      -6.740  15.550   6.750  1.00 98.34           H  
ATOM   1805 HG23 THR A 110      -5.031  15.869   6.435  1.00 98.34           H  
ATOM   1806  OG1 THR A 110      -5.682  17.542   4.321  1.00 98.34           O  
ATOM   1807  HG1 THR A 110      -5.743  18.229   4.989  1.00 98.34           H  
ATOM   1808  N   GLY A 111      -7.977  14.861   2.613  1.00 98.11           N  
ATOM   1809  H   GLY A 111      -8.420  14.511   3.451  1.00 98.11           H  
ATOM   1810  CA  GLY A 111      -8.762  14.810   1.377  1.00 98.11           C  
ATOM   1811  HA2 GLY A 111      -9.804  14.612   1.627  1.00 98.11           H  
ATOM   1812  HA3 GLY A 111      -8.704  15.771   0.867  1.00 98.11           H  
ATOM   1813  C   GLY A 111      -8.295  13.714   0.418  1.00 98.11           C  
ATOM   1814  O   GLY A 111      -8.266  13.938  -0.791  1.00 98.11           O  
ATOM   1815  N   PHE A 112      -7.847  12.580   0.963  1.00 98.57           N  
ATOM   1816  H   PHE A 112      -7.967  12.461   1.959  1.00 98.57           H  
ATOM   1817  CA  PHE A 112      -7.423  11.410   0.207  1.00 98.57           C  
ATOM   1818  HA  PHE A 112      -6.756  11.750  -0.585  1.00 98.57           H  
ATOM   1819  C   PHE A 112      -8.618  10.703  -0.433  1.00 98.57           C  
ATOM   1820  CB  PHE A 112      -6.640  10.439   1.103  1.00 98.57           C  
ATOM   1821  HB2 PHE A 112      -7.197  10.280   2.026  1.00 98.57           H  
ATOM   1822  HB3 PHE A 112      -5.685  10.894   1.366  1.00 98.57           H  
ATOM   1823  O   PHE A 112      -9.593  10.397   0.253  1.00 98.57           O  
ATOM   1824  CG  PHE A 112      -6.387   9.088   0.450  1.00 98.57           C  
ATOM   1825  CD1 PHE A 112      -7.134   7.958   0.839  1.00 98.57           C  
ATOM   1826  HD1 PHE A 112      -7.871   8.047   1.623  1.00 98.57           H  
ATOM   1827  CD2 PHE A 112      -5.467   8.972  -0.607  1.00 98.57           C  
ATOM   1828  HD2 PHE A 112      -4.910   9.834  -0.942  1.00 98.57           H  
ATOM   1829  CE1 PHE A 112      -6.947   6.723   0.188  1.00 98.57           C  
ATOM   1830  HE1 PHE A 112      -7.532   5.859   0.468  1.00 98.57           H  
ATOM   1831  CE2 PHE A 112      -5.316   7.745  -1.275  1.00 98.57           C  
ATOM   1832  HE2 PHE A 112      -4.683   7.679  -2.147  1.00 98.57           H  
ATOM   1833  CZ  PHE A 112      -6.035   6.615  -0.868  1.00 98.57           C  
ATOM   1834  HZ  PHE A 112      -5.919   5.680  -1.396  1.00 98.57           H  
ATOM   1835  N   PHE A 113      -8.505  10.384  -1.720  1.00 98.59           N  
ATOM   1836  H   PHE A 113      -7.669  10.655  -2.218  1.00 98.59           H  
ATOM   1837  CA  PHE A 113      -9.406   9.457  -2.398  1.00 98.59           C  
ATOM   1838  HA  PHE A 113      -9.614   8.636  -1.713  1.00 98.59           H  
ATOM   1839  C   PHE A 113      -8.744   8.850  -3.636  1.00 98.59           C  
ATOM   1840  CB  PHE A 113     -10.738  10.144  -2.757  1.00 98.59           C  
ATOM   1841  HB2 PHE A 113     -11.150  10.630  -1.873  1.00 98.59           H  
ATOM   1842  HB3 PHE A 113     -11.452   9.372  -3.042  1.00 98.59           H  
ATOM   1843  O   PHE A 113      -7.762   9.386  -4.161  1.00 98.59           O  
ATOM   1844  CG  PHE A 113     -10.655  11.160  -3.881  1.00 98.59           C  
ATOM   1845  CD1 PHE A 113     -10.203  12.469  -3.626  1.00 98.59           C  
ATOM   1846  HD1 PHE A 113      -9.923  12.754  -2.622  1.00 98.59           H  
ATOM   1847  CD2 PHE A 113     -11.037  10.797  -5.186  1.00 98.59           C  
ATOM   1848  HD2 PHE A 113     -11.401   9.801  -5.386  1.00 98.59           H  
ATOM   1849  CE1 PHE A 113     -10.126  13.405  -4.673  1.00 98.59           C  
ATOM   1850  HE1 PHE A 113      -9.785  14.410  -4.472  1.00 98.59           H  
ATOM   1851  CE2 PHE A 113     -10.946  11.728  -6.234  1.00 98.59           C  
ATOM   1852  HE2 PHE A 113     -11.227  11.444  -7.237  1.00 98.59           H  
ATOM   1853  CZ  PHE A 113     -10.488  13.031  -5.979  1.00 98.59           C  
ATOM   1854  HZ  PHE A 113     -10.418  13.741  -6.790  1.00 98.59           H  
ATOM   1855  N   LEU A 114      -9.309   7.737  -4.106  1.00 98.81           N  
ATOM   1856  H   LEU A 114     -10.122   7.381  -3.625  1.00 98.81           H  
ATOM   1857  CA  LEU A 114      -9.019   7.194  -5.432  1.00 98.81           C  
ATOM   1858  HA  LEU A 114      -8.162   7.713  -5.860  1.00 98.81           H  
ATOM   1859  C   LEU A 114     -10.205   7.443  -6.358  1.00 98.81           C  
ATOM   1860  CB  LEU A 114      -8.683   5.695  -5.362  1.00 98.81           C  
ATOM   1861  HB2 LEU A 114      -9.570   5.151  -5.038  1.00 98.81           H  
ATOM   1862  HB3 LEU A 114      -8.441   5.361  -6.371  1.00 98.81           H  
ATOM   1863  O   LEU A 114     -11.354   7.278  -5.942  1.00 98.81           O  
ATOM   1864  CG  LEU A 114      -7.517   5.330  -4.431  1.00 98.81           C  
ATOM   1865  HG  LEU A 114      -7.815   5.516  -3.399  1.00 98.81           H  
ATOM   1866  CD1 LEU A 114      -7.210   3.839  -4.580  1.00 98.81           C  
ATOM   1867 HD11 LEU A 114      -6.800   3.643  -5.571  1.00 98.81           H  
ATOM   1868 HD12 LEU A 114      -6.493   3.528  -3.820  1.00 98.81           H  
ATOM   1869 HD13 LEU A 114      -8.128   3.262  -4.467  1.00 98.81           H  
ATOM   1870  CD2 LEU A 114      -6.243   6.124  -4.719  1.00 98.81           C  
ATOM   1871 HD21 LEU A 114      -5.941   5.987  -5.757  1.00 98.81           H  
ATOM   1872 HD22 LEU A 114      -6.415   7.184  -4.530  1.00 98.81           H  
ATOM   1873 HD23 LEU A 114      -5.449   5.795  -4.049  1.00 98.81           H  
ATOM   1874  N   GLU A 115      -9.946   7.802  -7.613  1.00 98.73           N  
ATOM   1875  H   GLU A 115      -8.987   7.967  -7.883  1.00 98.73           H  
ATOM   1876  CA  GLU A 115     -10.982   7.733  -8.650  1.00 98.73           C  
ATOM   1877  HA  GLU A 115     -11.880   8.220  -8.268  1.00 98.73           H  
ATOM   1878  C   GLU A 115     -11.370   6.267  -8.948  1.00 98.73           C  
ATOM   1879  CB  GLU A 115     -10.557   8.493  -9.922  1.00 98.73           C  
ATOM   1880  HB2 GLU A 115     -11.311   8.309 -10.687  1.00 98.73           H  
ATOM   1881  HB3 GLU A 115      -9.602   8.104 -10.275  1.00 98.73           H  
ATOM   1882  O   GLU A 115     -10.745   5.325  -8.460  1.00 98.73           O  
ATOM   1883  CG  GLU A 115     -10.471  10.019  -9.732  1.00 98.73           C  
ATOM   1884  HG2 GLU A 115      -9.659  10.248  -9.042  1.00 98.73           H  
ATOM   1885  HG3 GLU A 115     -11.405  10.356  -9.281  1.00 98.73           H  
ATOM   1886  CD  GLU A 115     -10.258  10.770 -11.065  1.00 98.73           C  
ATOM   1887  OE1 GLU A 115     -11.006  11.736 -11.365  1.00 98.73           O  
ATOM   1888  OE2 GLU A 115      -9.414  10.332 -11.876  1.00 98.73           O  
ATOM   1889  N   GLY A 116     -12.435   6.060  -9.725  1.00 98.51           N  
ATOM   1890  H   GLY A 116     -12.921   6.857 -10.109  1.00 98.51           H  
ATOM   1891  CA  GLY A 116     -12.876   4.719 -10.119  1.00 98.51           C  
ATOM   1892  HA2 GLY A 116     -13.911   4.760 -10.458  1.00 98.51           H  
ATOM   1893  HA3 GLY A 116     -12.840   4.058  -9.253  1.00 98.51           H  
ATOM   1894  C   GLY A 116     -12.016   4.100 -11.224  1.00 98.51           C  
ATOM   1895  O   GLY A 116     -11.144   4.750 -11.809  1.00 98.51           O  
ATOM   1896  N   GLU A 117     -12.305   2.845 -11.574  1.00 98.71           N  
ATOM   1897  H   GLU A 117     -12.973   2.330 -11.019  1.00 98.71           H  
ATOM   1898  CA  GLU A 117     -11.557   2.106 -12.602  1.00 98.71           C  
ATOM   1899  HA  GLU A 117     -10.523   2.010 -12.269  1.00 98.71           H  
ATOM   1900  C   GLU A 117     -11.545   2.798 -13.973  1.00 98.71           C  
ATOM   1901  CB  GLU A 117     -12.153   0.703 -12.757  1.00 98.71           C  
ATOM   1902  HB2 GLU A 117     -13.140   0.774 -13.214  1.00 98.71           H  
ATOM   1903  HB3 GLU A 117     -12.266   0.251 -11.772  1.00 98.71           H  
ATOM   1904  O   GLU A 117     -10.531   2.767 -14.665  1.00 98.71           O  
ATOM   1905  CG  GLU A 117     -11.240  -0.173 -13.630  1.00 98.71           C  
ATOM   1906  HG2 GLU A 117     -10.223  -0.097 -13.245  1.00 98.71           H  
ATOM   1907  HG3 GLU A 117     -11.247   0.192 -14.657  1.00 98.71           H  
ATOM   1908  CD  GLU A 117     -11.647  -1.642 -13.636  1.00 98.71           C  
ATOM   1909  OE1 GLU A 117     -10.746  -2.506 -13.752  1.00 98.71           O  
ATOM   1910  OE2 GLU A 117     -12.844  -1.956 -13.472  1.00 98.71           O  
ATOM   1911  N   ALA A 118     -12.635   3.480 -14.346  1.00 98.54           N  
ATOM   1912  H   ALA A 118     -13.440   3.454 -13.737  1.00 98.54           H  
ATOM   1913  CA  ALA A 118     -12.731   4.236 -15.600  1.00 98.54           C  
ATOM   1914  HA  ALA A 118     -12.559   3.554 -16.433  1.00 98.54           H  
ATOM   1915  C   ALA A 118     -11.688   5.365 -15.715  1.00 98.54           C  
ATOM   1916  CB  ALA A 118     -14.153   4.798 -15.711  1.00 98.54           C  
ATOM   1917  HB1 ALA A 118     -14.348   5.494 -14.895  1.00 98.54           H  
ATOM   1918  HB2 ALA A 118     -14.878   3.985 -15.678  1.00 98.54           H  
ATOM   1919  HB3 ALA A 118     -14.262   5.323 -16.661  1.00 98.54           H  
ATOM   1920  O   ALA A 118     -11.424   5.856 -16.809  1.00 98.54           O  
ATOM   1921  N   ARG A 119     -11.095   5.775 -14.588  1.00 98.66           N  
ATOM   1922  H   ARG A 119     -11.355   5.309 -13.731  1.00 98.66           H  
ATOM   1923  CA  ARG A 119      -9.988   6.733 -14.512  1.00 98.66           C  
ATOM   1924  HA  ARG A 119      -9.684   7.006 -15.523  1.00 98.66           H  
ATOM   1925  C   ARG A 119      -8.738   6.119 -13.880  1.00 98.66           C  
ATOM   1926  CB  ARG A 119     -10.443   8.002 -13.795  1.00 98.66           C  
ATOM   1927  HB2 ARG A 119     -10.723   7.759 -12.770  1.00 98.66           H  
ATOM   1928  HB3 ARG A 119      -9.599   8.692 -13.778  1.00 98.66           H  
ATOM   1929  O   ARG A 119      -7.923   6.818 -13.282  1.00 98.66           O  
ATOM   1930  CG  ARG A 119     -11.614   8.685 -14.508  1.00 98.66           C  
ATOM   1931  HG2 ARG A 119     -11.369   8.813 -15.562  1.00 98.66           H  
ATOM   1932  HG3 ARG A 119     -12.522   8.089 -14.413  1.00 98.66           H  
ATOM   1933  CD  ARG A 119     -11.829  10.053 -13.873  1.00 98.66           C  
ATOM   1934  HD2 ARG A 119     -12.179   9.922 -12.849  1.00 98.66           H  
ATOM   1935  HD3 ARG A 119     -10.866  10.562 -13.850  1.00 98.66           H  
ATOM   1936  NE  ARG A 119     -12.790  10.872 -14.626  1.00 98.66           N  
ATOM   1937  HE  ARG A 119     -13.452  10.390 -15.217  1.00 98.66           H  
ATOM   1938  NH1 ARG A 119     -11.954  12.873 -13.892  1.00 98.66           N  
ATOM   1939 HH11 ARG A 119     -11.968  13.882 -13.851  1.00 98.66           H  
ATOM   1940 HH12 ARG A 119     -11.475  12.383 -13.150  1.00 98.66           H  
ATOM   1941  NH2 ARG A 119     -13.608  12.845 -15.401  1.00 98.66           N  
ATOM   1942 HH21 ARG A 119     -13.580  13.855 -15.411  1.00 98.66           H  
ATOM   1943 HH22 ARG A 119     -14.246  12.343 -16.001  1.00 98.66           H  
ATOM   1944  CZ  ARG A 119     -12.777  12.190 -14.637  1.00 98.66           C  
ATOM   1945  N   ASN A 120      -8.599   4.799 -14.007  1.00 98.78           N  
ATOM   1946  H   ASN A 120      -9.320   4.296 -14.503  1.00 98.78           H  
ATOM   1947  CA  ASN A 120      -7.426   4.032 -13.599  1.00 98.78           C  
ATOM   1948  HA  ASN A 120      -7.693   2.979 -13.684  1.00 98.78           H  
ATOM   1949  C   ASN A 120      -7.024   4.241 -12.128  1.00 98.78           C  
ATOM   1950  CB  ASN A 120      -6.286   4.304 -14.598  1.00 98.78           C  
ATOM   1951  HB2 ASN A 120      -5.393   3.753 -14.302  1.00 98.78           H  
ATOM   1952  HB3 ASN A 120      -6.048   5.368 -14.591  1.00 98.78           H  
ATOM   1953  O   ASN A 120      -5.838   4.285 -11.812  1.00 98.78           O  
ATOM   1954  CG  ASN A 120      -6.623   3.875 -16.009  1.00 98.78           C  
ATOM   1955  ND2 ASN A 120      -6.322   4.667 -17.005  1.00 98.78           N  
ATOM   1956 HD21 ASN A 120      -6.398   4.308 -17.946  1.00 98.78           H  
ATOM   1957 HD22 ASN A 120      -5.902   5.570 -16.838  1.00 98.78           H  
ATOM   1958  OD1 ASN A 120      -7.173   2.812 -16.235  1.00 98.78           O  
ATOM   1959  N   TYR A 121      -8.001   4.384 -11.225  1.00 98.89           N  
ATOM   1960  H   TYR A 121      -8.959   4.371 -11.543  1.00 98.89           H  
ATOM   1961  CA  TYR A 121      -7.766   4.557  -9.785  1.00 98.89           C  
ATOM   1962  HA  TYR A 121      -8.719   4.860  -9.354  1.00 98.89           H  
ATOM   1963  C   TYR A 121      -6.789   5.687  -9.432  1.00 98.89           C  
ATOM   1964  CB  TYR A 121      -7.388   3.226  -9.124  1.00 98.89           C  
ATOM   1965  HB2 TYR A 121      -6.375   2.956  -9.423  1.00 98.89           H  
ATOM   1966  HB3 TYR A 121      -7.381   3.363  -8.043  1.00 98.89           H  
ATOM   1967  O   TYR A 121      -5.935   5.526  -8.555  1.00 98.89           O  
ATOM   1968  CG  TYR A 121      -8.319   2.079  -9.440  1.00 98.89           C  
ATOM   1969  CD1 TYR A 121      -9.616   2.044  -8.889  1.00 98.89           C  
ATOM   1970  HD1 TYR A 121      -9.965   2.855  -8.268  1.00 98.89           H  
ATOM   1971  CD2 TYR A 121      -7.865   1.025 -10.253  1.00 98.89           C  
ATOM   1972  HD2 TYR A 121      -6.871   1.061 -10.676  1.00 98.89           H  
ATOM   1973  CE1 TYR A 121     -10.457   0.946  -9.149  1.00 98.89           C  
ATOM   1974  HE1 TYR A 121     -11.459   0.906  -8.749  1.00 98.89           H  
ATOM   1975  CE2 TYR A 121      -8.703  -0.072 -10.512  1.00 98.89           C  
ATOM   1976  HE2 TYR A 121      -8.353  -0.888 -11.127  1.00 98.89           H  
ATOM   1977  OH  TYR A 121     -10.795  -1.163 -10.254  1.00 98.89           O  
ATOM   1978  HH  TYR A 121     -10.409  -1.706 -10.945  1.00 98.89           H  
ATOM   1979  CZ  TYR A 121      -9.999  -0.108  -9.964  1.00 98.89           C  
ATOM   1980  N   ARG A 122      -6.896   6.825 -10.131  1.00 98.84           N  
ATOM   1981  H   ARG A 122      -7.577   6.859 -10.876  1.00 98.84           H  
ATOM   1982  CA  ARG A 122      -6.027   7.993  -9.944  1.00 98.84           C  
ATOM   1983  HA  ARG A 122      -5.030   7.710 -10.281  1.00 98.84           H  
ATOM   1984  C   ARG A 122      -5.930   8.412  -8.472  1.00 98.84           C  
ATOM   1985  CB  ARG A 122      -6.549   9.137 -10.824  1.00 98.84           C  
ATOM   1986  HB2 ARG A 122      -6.740   8.755 -11.827  1.00 98.84           H  
ATOM   1987  HB3 ARG A 122      -7.488   9.499 -10.405  1.00 98.84           H  
ATOM   1988  O   ARG A 122      -6.948   8.492  -7.783  1.00 98.84           O  
ATOM   1989  CG  ARG A 122      -5.563  10.307 -10.924  1.00 98.84           C  
ATOM   1990  HG2 ARG A 122      -5.376  10.710  -9.928  1.00 98.84           H  
ATOM   1991  HG3 ARG A 122      -4.622   9.948 -11.342  1.00 98.84           H  
ATOM   1992  CD  ARG A 122      -6.108  11.433 -11.810  1.00 98.84           C  
ATOM   1993  HD2 ARG A 122      -5.512  12.331 -11.644  1.00 98.84           H  
ATOM   1994  HD3 ARG A 122      -7.130  11.656 -11.504  1.00 98.84           H  
ATOM   1995  NE  ARG A 122      -6.109  11.061 -13.239  1.00 98.84           N  
ATOM   1996  HE  ARG A 122      -6.814  10.383 -13.491  1.00 98.84           H  
ATOM   1997  NH1 ARG A 122      -4.484  12.506 -14.014  1.00 98.84           N  
ATOM   1998 HH11 ARG A 122      -4.098  12.541 -13.081  1.00 98.84           H  
ATOM   1999 HH12 ARG A 122      -3.895  12.815 -14.774  1.00 98.84           H  
ATOM   2000  NH2 ARG A 122      -5.522  11.167 -15.438  1.00 98.84           N  
ATOM   2001 HH21 ARG A 122      -6.156  10.406 -15.636  1.00 98.84           H  
ATOM   2002 HH22 ARG A 122      -4.932  11.529 -16.173  1.00 98.84           H  
ATOM   2003  CZ  ARG A 122      -5.380  11.584 -14.212  1.00 98.84           C  
ATOM   2004  N   PHE A 123      -4.711   8.680  -7.998  1.00 98.77           N  
ATOM   2005  H   PHE A 123      -3.932   8.582  -8.634  1.00 98.77           H  
ATOM   2006  CA  PHE A 123      -4.419   9.011  -6.598  1.00 98.77           C  
ATOM   2007  HA  PHE A 123      -5.107   8.461  -5.957  1.00 98.77           H  
ATOM   2008  C   PHE A 123      -4.580  10.497  -6.305  1.00 98.77           C  
ATOM   2009  CB  PHE A 123      -2.996   8.566  -6.257  1.00 98.77           C  
ATOM   2010  HB2 PHE A 123      -2.296   8.989  -6.978  1.00 98.77           H  
ATOM   2011  HB3 PHE A 123      -2.982   7.481  -6.364  1.00 98.77           H  
ATOM   2012  O   PHE A 123      -3.907  11.334  -6.909  1.00 98.77           O  
ATOM   2013  CG  PHE A 123      -2.504   8.845  -4.853  1.00 98.77           C  
ATOM   2014  CD1 PHE A 123      -1.713   9.974  -4.601  1.00 98.77           C  
ATOM   2015  HD1 PHE A 123      -1.462  10.630  -5.422  1.00 98.77           H  
ATOM   2016  CD2 PHE A 123      -2.742   7.924  -3.818  1.00 98.77           C  
ATOM   2017  HD2 PHE A 123      -3.293   7.018  -4.022  1.00 98.77           H  
ATOM   2018  CE1 PHE A 123      -1.199  10.213  -3.316  1.00 98.77           C  
ATOM   2019  HE1 PHE A 123      -0.545  11.057  -3.148  1.00 98.77           H  
ATOM   2020  CE2 PHE A 123      -2.233   8.163  -2.528  1.00 98.77           C  
ATOM   2021  HE2 PHE A 123      -2.402   7.444  -1.740  1.00 98.77           H  
ATOM   2022  CZ  PHE A 123      -1.485   9.323  -2.268  1.00 98.77           C  
ATOM   2023  HZ  PHE A 123      -1.084   9.499  -1.281  1.00 98.77           H  
ATOM   2024  N   HIS A 124      -5.400  10.837  -5.314  1.00 98.62           N  
ATOM   2025  H   HIS A 124      -5.968  10.129  -4.871  1.00 98.62           H  
ATOM   2026  CA  HIS A 124      -5.604  12.217  -4.897  1.00 98.62           C  
ATOM   2027  HA  HIS A 124      -4.881  12.860  -5.400  1.00 98.62           H  
ATOM   2028  C   HIS A 124      -5.403  12.402  -3.399  1.00 98.62           C  
ATOM   2029  CB  HIS A 124      -6.997  12.679  -5.325  1.00 98.62           C  
ATOM   2030  HB2 HIS A 124      -7.191  13.671  -4.916  1.00 98.62           H  
ATOM   2031  HB3 HIS A 124      -7.737  11.992  -4.914  1.00 98.62           H  
ATOM   2032  O   HIS A 124      -5.737  11.543  -2.592  1.00 98.62           O  
ATOM   2033  CG  HIS A 124      -7.157  12.736  -6.819  1.00 98.62           C  
ATOM   2034  CD2 HIS A 124      -7.618  11.729  -7.621  1.00 98.62           C  
ATOM   2035  HD2 HIS A 124      -7.950  10.756  -7.291  1.00 98.62           H  
ATOM   2036  ND1 HIS A 124      -6.855  13.805  -7.633  1.00 98.62           N  
ATOM   2037  HD1 HIS A 124      -6.548  14.720  -7.335  1.00 98.62           H  
ATOM   2038  CE1 HIS A 124      -7.132  13.450  -8.897  1.00 98.62           C  
ATOM   2039  HE1 HIS A 124      -7.030  14.086  -9.764  1.00 98.62           H  
ATOM   2040  NE2 HIS A 124      -7.585  12.193  -8.939  1.00 98.62           N  
ATOM   2041  N   TYR A 125      -4.905  13.583  -3.043  1.00 98.27           N  
ATOM   2042  H   TYR A 125      -4.629  14.209  -3.785  1.00 98.27           H  
ATOM   2043  CA  TYR A 125      -5.044  14.194  -1.725  1.00 98.27           C  
ATOM   2044  HA  TYR A 125      -5.973  13.843  -1.276  1.00 98.27           H  
ATOM   2045  C   TYR A 125      -5.142  15.720  -1.902  1.00 98.27           C  
ATOM   2046  CB  TYR A 125      -3.897  13.768  -0.796  1.00 98.27           C  
ATOM   2047  HB2 TYR A 125      -4.130  14.122   0.208  1.00 98.27           H  
ATOM   2048  HB3 TYR A 125      -3.868  12.679  -0.746  1.00 98.27           H  
ATOM   2049  O   TYR A 125      -4.722  16.251  -2.939  1.00 98.27           O  
ATOM   2050  CG  TYR A 125      -2.527  14.287  -1.185  1.00 98.27           C  
ATOM   2051  CD1 TYR A 125      -1.654  13.502  -1.957  1.00 98.27           C  
ATOM   2052  HD1 TYR A 125      -1.972  12.518  -2.270  1.00 98.27           H  
ATOM   2053  CD2 TYR A 125      -2.124  15.563  -0.758  1.00 98.27           C  
ATOM   2054  HD2 TYR A 125      -2.790  16.142  -0.135  1.00 98.27           H  
ATOM   2055  CE1 TYR A 125      -0.377  13.991  -2.303  1.00 98.27           C  
ATOM   2056  HE1 TYR A 125       0.307  13.388  -2.881  1.00 98.27           H  
ATOM   2057  CE2 TYR A 125      -0.868  16.075  -1.122  1.00 98.27           C  
ATOM   2058  HE2 TYR A 125      -0.574  17.061  -0.794  1.00 98.27           H  
ATOM   2059  OH  TYR A 125       1.209  15.805  -2.256  1.00 98.27           O  
ATOM   2060  HH  TYR A 125       1.268  16.728  -1.999  1.00 98.27           H  
ATOM   2061  CZ  TYR A 125       0.009  15.285  -1.893  1.00 98.27           C  
ATOM   2062  N   LYS A 126      -5.685  16.445  -0.919  1.00 97.87           N  
ATOM   2063  H   LYS A 126      -6.007  15.951  -0.100  1.00 97.87           H  
ATOM   2064  CA  LYS A 126      -5.757  17.919  -0.907  1.00 97.87           C  
ATOM   2065  HA  LYS A 126      -5.862  18.283  -1.929  1.00 97.87           H  
ATOM   2066  C   LYS A 126      -4.464  18.534  -0.367  1.00 97.87           C  
ATOM   2067  CB  LYS A 126      -6.993  18.411  -0.125  1.00 97.87           C  
ATOM   2068  HB2 LYS A 126      -6.987  17.978   0.875  1.00 97.87           H  
ATOM   2069  HB3 LYS A 126      -6.928  19.495  -0.026  1.00 97.87           H  
ATOM   2070  O   LYS A 126      -3.827  19.303  -1.087  1.00 97.87           O  
ATOM   2071  CG  LYS A 126      -8.325  18.080  -0.824  1.00 97.87           C  
ATOM   2072  HG2 LYS A 126      -8.386  17.003  -0.981  1.00 97.87           H  
ATOM   2073  HG3 LYS A 126      -8.353  18.569  -1.798  1.00 97.87           H  
ATOM   2074  CD  LYS A 126      -9.541  18.538   0.006  1.00 97.87           C  
ATOM   2075  HD2 LYS A 126      -9.427  18.174   1.027  1.00 97.87           H  
ATOM   2076  HD3 LYS A 126      -9.590  19.627   0.024  1.00 97.87           H  
ATOM   2077  CE  LYS A 126     -10.845  17.961  -0.578  1.00 97.87           C  
ATOM   2078  HE2 LYS A 126     -10.694  16.891  -0.720  1.00 97.87           H  
ATOM   2079  HE3 LYS A 126     -11.040  18.397  -1.558  1.00 97.87           H  
ATOM   2080  NZ  LYS A 126     -12.028  18.133   0.312  1.00 97.87           N  
ATOM   2081  HZ1 LYS A 126     -11.831  17.995   1.293  1.00 97.87           H  
ATOM   2082  HZ2 LYS A 126     -12.665  17.357   0.204  1.00 97.87           H  
ATOM   2083  HZ3 LYS A 126     -12.537  18.998   0.192  1.00 97.87           H  
ATOM   2084  N   TYR A 127      -4.041  18.135   0.836  1.00 98.12           N  
ATOM   2085  H   TYR A 127      -4.609  17.476   1.350  1.00 98.12           H  
ATOM   2086  CA  TYR A 127      -2.853  18.678   1.507  1.00 98.12           C  
ATOM   2087  HA  TYR A 127      -2.242  19.208   0.776  1.00 98.12           H  
ATOM   2088  C   TYR A 127      -1.983  17.585   2.135  1.00 98.12           C  
ATOM   2089  CB  TYR A 127      -3.281  19.696   2.574  1.00 98.12           C  
ATOM   2090  HB2 TYR A 127      -2.392  20.177   2.980  1.00 98.12           H  
ATOM   2091  HB3 TYR A 127      -3.765  19.168   3.396  1.00 98.12           H  
ATOM   2092  O   TYR A 127      -2.502  16.587   2.628  1.00 98.12           O  
ATOM   2093  CG  TYR A 127      -4.219  20.766   2.050  1.00 98.12           C  
ATOM   2094  CD1 TYR A 127      -3.712  21.818   1.262  1.00 98.12           C  
ATOM   2095  HD1 TYR A 127      -2.651  21.884   1.067  1.00 98.12           H  
ATOM   2096  CD2 TYR A 127      -5.601  20.684   2.308  1.00 98.12           C  
ATOM   2097  HD2 TYR A 127      -5.992  19.878   2.912  1.00 98.12           H  
ATOM   2098  CE1 TYR A 127      -4.583  22.791   0.735  1.00 98.12           C  
ATOM   2099  HE1 TYR A 127      -4.192  23.604   0.141  1.00 98.12           H  
ATOM   2100  CE2 TYR A 127      -6.474  21.653   1.781  1.00 98.12           C  
ATOM   2101  HE2 TYR A 127      -7.534  21.612   1.984  1.00 98.12           H  
ATOM   2102  OH  TYR A 127      -6.822  23.633   0.489  1.00 98.12           O  
ATOM   2103  HH  TYR A 127      -6.370  24.355   0.047  1.00 98.12           H  
ATOM   2104  CZ  TYR A 127      -5.968  22.707   0.995  1.00 98.12           C  
ATOM   2105  N   PHE A 128      -0.664  17.796   2.139  1.00 98.43           N  
ATOM   2106  H   PHE A 128      -0.337  18.681   1.778  1.00 98.43           H  
ATOM   2107  CA  PHE A 128       0.243  17.140   3.084  1.00 98.43           C  
ATOM   2108  HA  PHE A 128      -0.109  16.138   3.329  1.00 98.43           H  
ATOM   2109  C   PHE A 128       0.246  17.990   4.354  1.00 98.43           C  
ATOM   2110  CB  PHE A 128       1.647  17.036   2.479  1.00 98.43           C  
ATOM   2111  HB2 PHE A 128       1.942  18.012   2.093  1.00 98.43           H  
ATOM   2112  HB3 PHE A 128       1.607  16.343   1.639  1.00 98.43           H  
ATOM   2113  O   PHE A 128       0.522  19.185   4.272  1.00 98.43           O  
ATOM   2114  CG  PHE A 128       2.707  16.558   3.455  1.00 98.43           C  
ATOM   2115  CD1 PHE A 128       3.602  17.474   4.043  1.00 98.43           C  
ATOM   2116  HD1 PHE A 128       3.525  18.529   3.826  1.00 98.43           H  
ATOM   2117  CD2 PHE A 128       2.792  15.195   3.792  1.00 98.43           C  
ATOM   2118  HD2 PHE A 128       2.075  14.490   3.400  1.00 98.43           H  
ATOM   2119  CE1 PHE A 128       4.597  17.022   4.929  1.00 98.43           C  
ATOM   2120  HE1 PHE A 128       5.285  17.722   5.378  1.00 98.43           H  
ATOM   2121  CE2 PHE A 128       3.795  14.745   4.667  1.00 98.43           C  
ATOM   2122  HE2 PHE A 128       3.867  13.699   4.926  1.00 98.43           H  
ATOM   2123  CZ  PHE A 128       4.703  15.654   5.230  1.00 98.43           C  
ATOM   2124  HZ  PHE A 128       5.476  15.308   5.900  1.00 98.43           H  
ATOM   2125  N   VAL A 129      -0.131  17.402   5.486  1.00 97.23           N  
ATOM   2126  H   VAL A 129      -0.286  16.404   5.483  1.00 97.23           H  
ATOM   2127  CA  VAL A 129      -0.431  18.161   6.711  1.00 97.23           C  
ATOM   2128  HA  VAL A 129      -0.562  19.215   6.466  1.00 97.23           H  
ATOM   2129  C   VAL A 129       0.712  18.094   7.706  1.00 97.23           C  
ATOM   2130  CB  VAL A 129      -1.739  17.665   7.353  1.00 97.23           C  
ATOM   2131  HB  VAL A 129      -1.646  16.610   7.608  1.00 97.23           H  
ATOM   2132  O   VAL A 129       1.097  19.108   8.276  1.00 97.23           O  
ATOM   2133  CG1 VAL A 129      -2.093  18.445   8.626  1.00 97.23           C  
ATOM   2134 HG11 VAL A 129      -2.167  19.509   8.405  1.00 97.23           H  
ATOM   2135 HG12 VAL A 129      -1.332  18.295   9.391  1.00 97.23           H  
ATOM   2136 HG13 VAL A 129      -3.044  18.095   9.029  1.00 97.23           H  
ATOM   2137  CG2 VAL A 129      -2.898  17.830   6.365  1.00 97.23           C  
ATOM   2138 HG21 VAL A 129      -3.841  17.689   6.894  1.00 97.23           H  
ATOM   2139 HG22 VAL A 129      -2.887  18.835   5.943  1.00 97.23           H  
ATOM   2140 HG23 VAL A 129      -2.820  17.097   5.561  1.00 97.23           H  
ATOM   2141  N   THR A 130       1.233  16.894   7.946  1.00 98.04           N  
ATOM   2142  H   THR A 130       0.932  16.103   7.396  1.00 98.04           H  
ATOM   2143  CA  THR A 130       2.281  16.670   8.938  1.00 98.04           C  
ATOM   2144  HA  THR A 130       3.022  17.465   8.847  1.00 98.04           H  
ATOM   2145  C   THR A 130       2.990  15.347   8.679  1.00 98.04           C  
ATOM   2146  CB  THR A 130       1.705  16.736  10.367  1.00 98.04           C  
ATOM   2147  HB  THR A 130       1.203  17.695  10.496  1.00 98.04           H  
ATOM   2148  O   THR A 130       2.482  14.464   7.984  1.00 98.04           O  
ATOM   2149  CG2 THR A 130       0.706  15.626  10.693  1.00 98.04           C  
ATOM   2150 HG21 THR A 130      -0.186  15.748  10.078  1.00 98.04           H  
ATOM   2151 HG22 THR A 130       1.146  14.648  10.500  1.00 98.04           H  
ATOM   2152 HG23 THR A 130       0.413  15.690  11.741  1.00 98.04           H  
ATOM   2153  OG1 THR A 130       2.745  16.675  11.312  1.00 98.04           O  
ATOM   2154  HG1 THR A 130       2.386  16.940  12.162  1.00 98.04           H  
ATOM   2155  N   GLY A 131       4.171  15.209   9.254  1.00 97.96           N  
ATOM   2156  H   GLY A 131       4.509  15.973   9.822  1.00 97.96           H  
ATOM   2157  CA  GLY A 131       5.011  14.031   9.184  1.00 97.96           C  
ATOM   2158  HA2 GLY A 131       4.566  13.229   9.774  1.00 97.96           H  
ATOM   2159  HA3 GLY A 131       5.113  13.699   8.151  1.00 97.96           H  
ATOM   2160  C   GLY A 131       6.392  14.351   9.733  1.00 97.96           C  
ATOM   2161  O   GLY A 131       6.775  15.514   9.836  1.00 97.96           O  
ATOM   2162  N   ASN A 132       7.152  13.320  10.077  1.00 98.26           N  
ATOM   2163  H   ASN A 132       6.784  12.390   9.932  1.00 98.26           H  
ATOM   2164  CA  ASN A 132       8.575  13.442  10.412  1.00 98.26           C  
ATOM   2165  HA  ASN A 132       8.811  14.496  10.556  1.00 98.26           H  
ATOM   2166  C   ASN A 132       9.470  12.992   9.240  1.00 98.26           C  
ATOM   2167  CB  ASN A 132       8.859  12.738  11.750  1.00 98.26           C  
ATOM   2168  HB2 ASN A 132       9.895  12.934  12.029  1.00 98.26           H  
ATOM   2169  HB3 ASN A 132       8.213  13.158  12.521  1.00 98.26           H  
ATOM   2170  O   ASN A 132      10.570  12.482   9.451  1.00 98.26           O  
ATOM   2171  CG  ASN A 132       8.650  11.238  11.704  1.00 98.26           C  
ATOM   2172  ND2 ASN A 132       9.083  10.538  12.729  1.00 98.26           N  
ATOM   2173 HD21 ASN A 132       9.072   9.530  12.663  1.00 98.26           H  
ATOM   2174 HD22 ASN A 132       9.590  11.004  13.468  1.00 98.26           H  
ATOM   2175  OD1 ASN A 132       8.082  10.684  10.780  1.00 98.26           O  
ATOM   2176  N   VAL A 133       8.959  13.153   8.015  1.00 98.24           N  
ATOM   2177  H   VAL A 133       8.067  13.622   7.945  1.00 98.24           H  
ATOM   2178  CA  VAL A 133       9.606  12.858   6.732  1.00 98.24           C  
ATOM   2179  HA  VAL A 133      10.686  12.955   6.841  1.00 98.24           H  
ATOM   2180  C   VAL A 133       9.143  13.853   5.673  1.00 98.24           C  
ATOM   2181  CB  VAL A 133       9.280  11.442   6.216  1.00 98.24           C  
ATOM   2182  HB  VAL A 133       9.756  11.319   5.243  1.00 98.24           H  
ATOM   2183  O   VAL A 133       8.057  14.427   5.781  1.00 98.24           O  
ATOM   2184  CG1 VAL A 133       9.848  10.367   7.131  1.00 98.24           C  
ATOM   2185 HG11 VAL A 133       9.346  10.412   8.097  1.00 98.24           H  
ATOM   2186 HG12 VAL A 133       9.685   9.392   6.673  1.00 98.24           H  
ATOM   2187 HG13 VAL A 133      10.916  10.534   7.268  1.00 98.24           H  
ATOM   2188  CG2 VAL A 133       7.779  11.179   6.056  1.00 98.24           C  
ATOM   2189 HG21 VAL A 133       7.344  11.890   5.354  1.00 98.24           H  
ATOM   2190 HG22 VAL A 133       7.280  11.278   7.020  1.00 98.24           H  
ATOM   2191 HG23 VAL A 133       7.622  10.172   5.669  1.00 98.24           H  
ATOM   2192  N   ASP A 134       9.930  13.983   4.610  1.00 97.85           N  
ATOM   2193  H   ASP A 134      10.854  13.576   4.625  1.00 97.85           H  
ATOM   2194  CA  ASP A 134       9.540  14.738   3.423  1.00 97.85           C  
ATOM   2195  HA  ASP A 134       9.185  15.720   3.736  1.00 97.85           H  
ATOM   2196  C   ASP A 134       8.420  14.047   2.646  1.00 97.85           C  
ATOM   2197  CB  ASP A 134      10.749  14.930   2.507  1.00 97.85           C  
ATOM   2198  HB2 ASP A 134      11.163  13.949   2.272  1.00 97.85           H  
ATOM   2199  HB3 ASP A 134      10.428  15.408   1.581  1.00 97.85           H  
ATOM   2200  O   ASP A 134       8.319  12.820   2.621  1.00 97.85           O  
ATOM   2201  CG  ASP A 134      11.825  15.795   3.148  1.00 97.85           C  
ATOM   2202  OD1 ASP A 134      11.444  16.746   3.862  1.00 97.85           O  
ATOM   2203  OD2 ASP A 134      13.005  15.464   2.926  1.00 97.85           O  
ATOM   2204  N   ASN A 135       7.599  14.836   1.951  1.00 98.16           N  
ATOM   2205  H   ASN A 135       7.759  15.832   1.997  1.00 98.16           H  
ATOM   2206  CA  ASN A 135       6.472  14.333   1.175  1.00 98.16           C  
ATOM   2207  HA  ASN A 135       5.964  13.582   1.779  1.00 98.16           H  
ATOM   2208  C   ASN A 135       6.910  13.639  -0.133  1.00 98.16           C  
ATOM   2209  CB  ASN A 135       5.481  15.481   0.931  1.00 98.16           C  
ATOM   2210  HB2 ASN A 135       5.990  16.284   0.398  1.00 98.16           H  
ATOM   2211  HB3 ASN A 135       5.123  15.862   1.887  1.00 98.16           H  
ATOM   2212  O   ASN A 135       6.835  14.223  -1.219  1.00 98.16           O  
ATOM   2213  CG  ASN A 135       4.293  15.026   0.106  1.00 98.16           C  
ATOM   2214  ND2 ASN A 135       3.499  15.946  -0.385  1.00 98.16           N  
ATOM   2215 HD21 ASN A 135       3.675  16.916  -0.167  1.00 98.16           H  
ATOM   2216 HD22 ASN A 135       2.757  15.609  -0.981  1.00 98.16           H  
ATOM   2217  OD1 ASN A 135       4.051  13.847  -0.114  1.00 98.16           O  
ATOM   2218  N   MET A 136       7.259  12.356  -0.039  1.00 97.99           N  
ATOM   2219  H   MET A 136       7.412  11.979   0.885  1.00 97.99           H  
ATOM   2220  CA  MET A 136       7.584  11.509  -1.193  1.00 97.99           C  
ATOM   2221  HA  MET A 136       8.204  12.080  -1.884  1.00 97.99           H  
ATOM   2222  C   MET A 136       6.361  11.068  -2.006  1.00 97.99           C  
ATOM   2223  CB  MET A 136       8.392  10.286  -0.744  1.00 97.99           C  
ATOM   2224  HB2 MET A 136       8.598   9.661  -1.613  1.00 97.99           H  
ATOM   2225  HB3 MET A 136       7.800   9.702  -0.039  1.00 97.99           H  
ATOM   2226  O   MET A 136       6.522  10.441  -3.043  1.00 97.99           O  
ATOM   2227  CG  MET A 136       9.733  10.649  -0.107  1.00 97.99           C  
ATOM   2228  HG2 MET A 136      10.222   9.717   0.174  1.00 97.99           H  
ATOM   2229  HG3 MET A 136       9.567  11.228   0.801  1.00 97.99           H  
ATOM   2230  SD  MET A 136      10.874  11.557  -1.176  1.00 97.99           S  
ATOM   2231  CE  MET A 136      10.537  13.277  -0.730  1.00 97.99           C  
ATOM   2232  HE1 MET A 136      10.375  13.346   0.346  1.00 97.99           H  
ATOM   2233  HE2 MET A 136       9.652  13.631  -1.259  1.00 97.99           H  
ATOM   2234  HE3 MET A 136      11.390  13.893  -1.013  1.00 97.99           H  
ATOM   2235  N   MET A 137       5.137  11.413  -1.596  1.00 98.40           N  
ATOM   2236  H   MET A 137       5.052  11.939  -0.738  1.00 98.40           H  
ATOM   2237  CA  MET A 137       3.921  11.148  -2.382  1.00 98.40           C  
ATOM   2238  HA  MET A 137       4.089  10.270  -3.005  1.00 98.40           H  
ATOM   2239  C   MET A 137       3.568  12.293  -3.340  1.00 98.40           C  
ATOM   2240  CB  MET A 137       2.741  10.805  -1.465  1.00 98.40           C  
ATOM   2241  HB2 MET A 137       1.847  10.655  -2.071  1.00 98.40           H  
ATOM   2242  HB3 MET A 137       2.545  11.648  -0.803  1.00 98.40           H  
ATOM   2243  O   MET A 137       2.618  12.175  -4.113  1.00 98.40           O  
ATOM   2244  CG  MET A 137       2.984   9.536  -0.636  1.00 98.40           C  
ATOM   2245  HG2 MET A 137       2.119   9.376   0.007  1.00 98.40           H  
ATOM   2246  HG3 MET A 137       3.847   9.698   0.009  1.00 98.40           H  
ATOM   2247  SD  MET A 137       3.273   8.022  -1.594  1.00 98.40           S  
ATOM   2248  CE  MET A 137       1.675   7.817  -2.432  1.00 98.40           C  
ATOM   2249  HE1 MET A 137       1.494   8.655  -3.105  1.00 98.40           H  
ATOM   2250  HE2 MET A 137       1.680   6.899  -3.021  1.00 98.40           H  
ATOM   2251  HE3 MET A 137       0.876   7.759  -1.693  1.00 98.40           H  
ATOM   2252  N   LYS A 138       4.313  13.410  -3.318  1.00 98.39           N  
ATOM   2253  H   LYS A 138       5.080  13.450  -2.661  1.00 98.39           H  
ATOM   2254  CA  LYS A 138       4.007  14.604  -4.123  1.00 98.39           C  
ATOM   2255  HA  LYS A 138       3.002  14.937  -3.865  1.00 98.39           H  
ATOM   2256  C   LYS A 138       3.981  14.313  -5.624  1.00 98.39           C  
ATOM   2257  CB  LYS A 138       5.006  15.722  -3.784  1.00 98.39           C  
ATOM   2258  HB2 LYS A 138       6.010  15.402  -4.065  1.00 98.39           H  
ATOM   2259  HB3 LYS A 138       4.998  15.893  -2.707  1.00 98.39           H  
ATOM   2260  O   LYS A 138       3.049  14.750  -6.290  1.00 98.39           O  
ATOM   2261  CG  LYS A 138       4.672  17.042  -4.501  1.00 98.39           C  
ATOM   2262  HG2 LYS A 138       4.712  16.892  -5.580  1.00 98.39           H  
ATOM   2263  HG3 LYS A 138       3.667  17.361  -4.225  1.00 98.39           H  
ATOM   2264  CD  LYS A 138       5.678  18.138  -4.126  1.00 98.39           C  
ATOM   2265  HD2 LYS A 138       6.683  17.780  -4.350  1.00 98.39           H  
ATOM   2266  HD3 LYS A 138       5.607  18.343  -3.058  1.00 98.39           H  
ATOM   2267  CE  LYS A 138       5.407  19.420  -4.926  1.00 98.39           C  
ATOM   2268  HE2 LYS A 138       5.417  19.169  -5.987  1.00 98.39           H  
ATOM   2269  HE3 LYS A 138       4.411  19.789  -4.680  1.00 98.39           H  
ATOM   2270  NZ  LYS A 138       6.429  20.464  -4.649  1.00 98.39           N  
ATOM   2271  HZ1 LYS A 138       6.266  21.289  -5.208  1.00 98.39           H  
ATOM   2272  HZ2 LYS A 138       6.434  20.728  -3.674  1.00 98.39           H  
ATOM   2273  HZ3 LYS A 138       7.351  20.120  -4.880  1.00 98.39           H  
ATOM   2274  N   VAL A 139       4.963  13.573  -6.142  1.00 97.96           N  
ATOM   2275  H   VAL A 139       5.697  13.244  -5.531  1.00 97.96           H  
ATOM   2276  CA  VAL A 139       5.059  13.245  -7.581  1.00 97.96           C  
ATOM   2277  HA  VAL A 139       4.921  14.160  -8.156  1.00 97.96           H  
ATOM   2278  C   VAL A 139       3.965  12.275  -8.039  1.00 97.96           C  
ATOM   2279  CB  VAL A 139       6.447  12.679  -7.942  1.00 97.96           C  
ATOM   2280  HB  VAL A 139       6.505  12.591  -9.027  1.00 97.96           H  
ATOM   2281  O   VAL A 139       3.583  12.273  -9.205  1.00 97.96           O  
ATOM   2282  CG1 VAL A 139       7.569  13.624  -7.491  1.00 97.96           C  
ATOM   2283 HG11 VAL A 139       8.518  13.267  -7.889  1.00 97.96           H  
ATOM   2284 HG12 VAL A 139       7.648  13.646  -6.404  1.00 97.96           H  
ATOM   2285 HG13 VAL A 139       7.390  14.628  -7.875  1.00 97.96           H  
ATOM   2286  CG2 VAL A 139       6.682  11.289  -7.342  1.00 97.96           C  
ATOM   2287 HG21 VAL A 139       7.711  10.980  -7.523  1.00 97.96           H  
ATOM   2288 HG22 VAL A 139       6.497  11.296  -6.268  1.00 97.96           H  
ATOM   2289 HG23 VAL A 139       6.032  10.554  -7.817  1.00 97.96           H  
ATOM   2290  N   HIS A 140       3.437  11.487  -7.101  1.00 98.61           N  
ATOM   2291  H   HIS A 140       3.816  11.550  -6.167  1.00 98.61           H  
ATOM   2292  CA  HIS A 140       2.387  10.495  -7.322  1.00 98.61           C  
ATOM   2293  HA  HIS A 140       2.528  10.031  -8.298  1.00 98.61           H  
ATOM   2294  C   HIS A 140       0.980  11.116  -7.306  1.00 98.61           C  
ATOM   2295  CB  HIS A 140       2.538   9.406  -6.249  1.00 98.61           C  
ATOM   2296  HB2 HIS A 140       1.757   8.661  -6.396  1.00 98.61           H  
ATOM   2297  HB3 HIS A 140       2.400   9.838  -5.258  1.00 98.61           H  
ATOM   2298  O   HIS A 140       0.012  10.500  -7.753  1.00 98.61           O  
ATOM   2299  CG  HIS A 140       3.875   8.706  -6.307  1.00 98.61           C  
ATOM   2300  CD2 HIS A 140       4.965   8.870  -5.495  1.00 98.61           C  
ATOM   2301  HD2 HIS A 140       5.033   9.546  -4.656  1.00 98.61           H  
ATOM   2302  ND1 HIS A 140       4.238   7.795  -7.256  1.00 98.61           N  
ATOM   2303  HD1 HIS A 140       3.653   7.496  -8.023  1.00 98.61           H  
ATOM   2304  CE1 HIS A 140       5.494   7.405  -7.030  1.00 98.61           C  
ATOM   2305  HE1 HIS A 140       6.018   6.679  -7.633  1.00 98.61           H  
ATOM   2306  NE2 HIS A 140       5.992   8.038  -5.957  1.00 98.61           N  
ATOM   2307  N   ARG A 141       0.839  12.352  -6.805  1.00 98.63           N  
ATOM   2308  H   ARG A 141       1.673  12.831  -6.496  1.00 98.63           H  
ATOM   2309  CA  ARG A 141      -0.438  13.073  -6.784  1.00 98.63           C  
ATOM   2310  HA  ARG A 141      -1.173  12.467  -6.254  1.00 98.63           H  
ATOM   2311  C   ARG A 141      -0.953  13.289  -8.205  1.00 98.63           C  
ATOM   2312  CB  ARG A 141      -0.278  14.403  -6.043  1.00 98.63           C  
ATOM   2313  HB2 ARG A 141       0.333  15.076  -6.643  1.00 98.63           H  
ATOM   2314  HB3 ARG A 141       0.232  14.230  -5.095  1.00 98.63           H  
ATOM   2315  O   ARG A 141      -0.296  13.917  -9.025  1.00 98.63           O  
ATOM   2316  CG  ARG A 141      -1.645  15.047  -5.769  1.00 98.63           C  
ATOM   2317  HG2 ARG A 141      -2.200  14.427  -5.065  1.00 98.63           H  
ATOM   2318  HG3 ARG A 141      -2.214  15.138  -6.694  1.00 98.63           H  
ATOM   2319  CD  ARG A 141      -1.443  16.444  -5.183  1.00 98.63           C  
ATOM   2320  HD2 ARG A 141      -0.941  17.056  -5.932  1.00 98.63           H  
ATOM   2321  HD3 ARG A 141      -0.804  16.368  -4.304  1.00 98.63           H  
ATOM   2322  NE  ARG A 141      -2.723  17.062  -4.799  1.00 98.63           N  
ATOM   2323  HE  ARG A 141      -3.467  16.443  -4.512  1.00 98.63           H  
ATOM   2324  NH1 ARG A 141      -2.029  19.250  -4.707  1.00 98.63           N  
ATOM   2325 HH11 ARG A 141      -1.139  18.978  -5.098  1.00 98.63           H  
ATOM   2326 HH12 ARG A 141      -2.257  20.221  -4.544  1.00 98.63           H  
ATOM   2327  NH2 ARG A 141      -4.112  18.715  -4.136  1.00 98.63           N  
ATOM   2328 HH21 ARG A 141      -4.731  17.974  -3.838  1.00 98.63           H  
ATOM   2329 HH22 ARG A 141      -4.237  19.640  -3.751  1.00 98.63           H  
ATOM   2330  CZ  ARG A 141      -2.947  18.339  -4.561  1.00 98.63           C  
ATOM   2331  N   GLY A 142      -2.172  12.828  -8.454  1.00 98.62           N  
ATOM   2332  H   GLY A 142      -2.630  12.272  -7.746  1.00 98.62           H  
ATOM   2333  CA  GLY A 142      -2.841  12.926  -9.743  1.00 98.62           C  
ATOM   2334  HA2 GLY A 142      -2.644  13.903 -10.183  1.00 98.62           H  
ATOM   2335  HA3 GLY A 142      -3.915  12.820  -9.586  1.00 98.62           H  
ATOM   2336  C   GLY A 142      -2.411  11.862 -10.749  1.00 98.62           C  
ATOM   2337  O   GLY A 142      -2.912  11.907 -11.869  1.00 98.62           O  
ATOM   2338  N   GLN A 143      -1.541  10.916 -10.383  1.00 98.72           N  
ATOM   2339  H   GLN A 143      -1.179  10.898  -9.441  1.00 98.72           H  
ATOM   2340  CA  GLN A 143      -1.126   9.839 -11.281  1.00 98.72           C  
ATOM   2341  HA  GLN A 143      -1.141  10.225 -12.300  1.00 98.72           H  
ATOM   2342  C   GLN A 143      -2.105   8.671 -11.265  1.00 98.72           C  
ATOM   2343  CB  GLN A 143       0.305   9.366 -10.982  1.00 98.72           C  
ATOM   2344  HB2 GLN A 143       0.328   8.884 -10.005  1.00 98.72           H  
ATOM   2345  HB3 GLN A 143       0.591   8.626 -11.730  1.00 98.72           H  
ATOM   2346  O   GLN A 143      -2.775   8.404 -10.263  1.00 98.72           O  
ATOM   2347  CG  GLN A 143       1.347  10.491 -10.983  1.00 98.72           C  
ATOM   2348  HG2 GLN A 143       2.335  10.046 -10.862  1.00 98.72           H  
ATOM   2349  HG3 GLN A 143       1.169  11.142 -10.127  1.00 98.72           H  
ATOM   2350  CD  GLN A 143       1.352  11.351 -12.240  1.00 98.72           C  
ATOM   2351  NE2 GLN A 143       1.906  12.538 -12.159  1.00 98.72           N  
ATOM   2352 HE21 GLN A 143       1.958  13.061 -13.021  1.00 98.72           H  
ATOM   2353 HE22 GLN A 143       2.374  12.805 -11.304  1.00 98.72           H  
ATOM   2354  OE1 GLN A 143       0.843  11.009 -13.293  1.00 98.72           O  
ATOM   2355  N   GLN A 144      -2.196   7.998 -12.407  1.00 98.81           N  
ATOM   2356  H   GLN A 144      -1.517   8.208 -13.125  1.00 98.81           H  
ATOM   2357  CA  GLN A 144      -2.989   6.787 -12.590  1.00 98.81           C  
ATOM   2358  HA  GLN A 144      -3.947   6.891 -12.082  1.00 98.81           H  
ATOM   2359  C   GLN A 144      -2.252   5.594 -11.981  1.00 98.81           C  
ATOM   2360  CB  GLN A 144      -3.248   6.579 -14.084  1.00 98.81           C  
ATOM   2361  HB2 GLN A 144      -2.289   6.510 -14.599  1.00 98.81           H  
ATOM   2362  HB3 GLN A 144      -3.782   5.640 -14.230  1.00 98.81           H  
ATOM   2363  O   GLN A 144      -1.029   5.601 -11.874  1.00 98.81           O  
ATOM   2364  CG  GLN A 144      -4.064   7.735 -14.680  1.00 98.81           C  
ATOM   2365  HG2 GLN A 144      -3.540   8.679 -14.533  1.00 98.81           H  
ATOM   2366  HG3 GLN A 144      -5.029   7.791 -14.177  1.00 98.81           H  
ATOM   2367  CD  GLN A 144      -4.291   7.559 -16.171  1.00 98.81           C  
ATOM   2368  NE2 GLN A 144      -3.288   7.734 -17.000  1.00 98.81           N  
ATOM   2369 HE21 GLN A 144      -3.448   7.523 -17.974  1.00 98.81           H  
ATOM   2370 HE22 GLN A 144      -2.336   7.754 -16.661  1.00 98.81           H  
ATOM   2371  OE1 GLN A 144      -5.395   7.279 -16.607  1.00 98.81           O  
ATOM   2372  N   PHE A 145      -2.992   4.578 -11.546  1.00 98.90           N  
ATOM   2373  H   PHE A 145      -3.993   4.588 -11.684  1.00 98.90           H  
ATOM   2374  CA  PHE A 145      -2.382   3.347 -11.062  1.00 98.90           C  
ATOM   2375  HA  PHE A 145      -1.539   3.601 -10.419  1.00 98.90           H  
ATOM   2376  C   PHE A 145      -1.860   2.538 -12.249  1.00 98.90           C  
ATOM   2377  CB  PHE A 145      -3.402   2.558 -10.234  1.00 98.90           C  
ATOM   2378  HB2 PHE A 145      -4.089   2.033 -10.898  1.00 98.90           H  
ATOM   2379  HB3 PHE A 145      -3.993   3.263  -9.649  1.00 98.90           H  
ATOM   2380  O   PHE A 145      -2.574   2.393 -13.239  1.00 98.90           O  
ATOM   2381  CG  PHE A 145      -2.772   1.582  -9.261  1.00 98.90           C  
ATOM   2382  CD1 PHE A 145      -2.646   0.215  -9.562  1.00 98.90           C  
ATOM   2383  HD1 PHE A 145      -2.967  -0.164 -10.521  1.00 98.90           H  
ATOM   2384  CD2 PHE A 145      -2.295   2.060  -8.032  1.00 98.90           C  
ATOM   2385  HD2 PHE A 145      -2.315   3.122  -7.836  1.00 98.90           H  
ATOM   2386  CE1 PHE A 145      -2.076  -0.656  -8.614  1.00 98.90           C  
ATOM   2387  HE1 PHE A 145      -1.952  -1.702  -8.855  1.00 98.90           H  
ATOM   2388  CE2 PHE A 145      -1.756   1.194  -7.072  1.00 98.90           C  
ATOM   2389  HE2 PHE A 145      -1.405   1.582  -6.127  1.00 98.90           H  
ATOM   2390  CZ  PHE A 145      -1.647  -0.172  -7.365  1.00 98.90           C  
ATOM   2391  HZ  PHE A 145      -1.205  -0.843  -6.644  1.00 98.90           H  
ATOM   2392  N   SER A 146      -0.668   1.969 -12.132  1.00 98.85           N  
ATOM   2393  H   SER A 146      -0.111   2.175 -11.315  1.00 98.85           H  
ATOM   2394  CA  SER A 146      -0.085   1.058 -13.121  1.00 98.85           C  
ATOM   2395  HA  SER A 146      -0.812   0.848 -13.906  1.00 98.85           H  
ATOM   2396  C   SER A 146       0.277  -0.263 -12.453  1.00 98.85           C  
ATOM   2397  CB  SER A 146       1.147   1.671 -13.795  1.00 98.85           C  
ATOM   2398  HB2 SER A 146       1.517   0.994 -14.565  1.00 98.85           H  
ATOM   2399  HB3 SER A 146       1.928   1.824 -13.050  1.00 98.85           H  
ATOM   2400  O   SER A 146       0.604  -0.297 -11.266  1.00 98.85           O  
ATOM   2401  OG  SER A 146       0.818   2.910 -14.382  1.00 98.85           O  
ATOM   2402  HG  SER A 146       1.604   3.294 -14.778  1.00 98.85           H  
ATOM   2403  N   THR A 147       0.230  -1.349 -13.216  1.00 98.81           N  
ATOM   2404  H   THR A 147      -0.015  -1.225 -14.188  1.00 98.81           H  
ATOM   2405  CA  THR A 147       0.644  -2.706 -12.826  1.00 98.81           C  
ATOM   2406  HA  THR A 147       1.244  -2.645 -11.919  1.00 98.81           H  
ATOM   2407  C   THR A 147       1.526  -3.307 -13.928  1.00 98.81           C  
ATOM   2408  CB  THR A 147      -0.568  -3.612 -12.536  1.00 98.81           C  
ATOM   2409  HB  THR A 147      -0.232  -4.631 -12.341  1.00 98.81           H  
ATOM   2410  O   THR A 147       1.547  -2.775 -15.038  1.00 98.81           O  
ATOM   2411  CG2 THR A 147      -1.332  -3.127 -11.307  1.00 98.81           C  
ATOM   2412 HG21 THR A 147      -0.634  -2.987 -10.481  1.00 98.81           H  
ATOM   2413 HG22 THR A 147      -1.832  -2.182 -11.520  1.00 98.81           H  
ATOM   2414 HG23 THR A 147      -2.069  -3.877 -11.019  1.00 98.81           H  
ATOM   2415  OG1 THR A 147      -1.474  -3.631 -13.610  1.00 98.81           O  
ATOM   2416  HG1 THR A 147      -1.399  -4.487 -14.038  1.00 98.81           H  
ATOM   2417  N   PRO A 148       2.277  -4.397 -13.679  1.00 98.03           N  
ATOM   2418  CA  PRO A 148       3.158  -4.999 -14.689  1.00 98.03           C  
ATOM   2419  HA  PRO A 148       3.959  -4.295 -14.913  1.00 98.03           H  
ATOM   2420  C   PRO A 148       2.464  -5.382 -16.008  1.00 98.03           C  
ATOM   2421  CB  PRO A 148       3.749  -6.241 -14.013  1.00 98.03           C  
ATOM   2422  HB2 PRO A 148       4.762  -6.443 -14.359  1.00 98.03           H  
ATOM   2423  HB3 PRO A 148       3.110  -7.106 -14.190  1.00 98.03           H  
ATOM   2424  O   PRO A 148       3.118  -5.459 -17.045  1.00 98.03           O  
ATOM   2425  CG  PRO A 148       3.720  -5.895 -12.527  1.00 98.03           C  
ATOM   2426  HG2 PRO A 148       3.680  -6.788 -11.903  1.00 98.03           H  
ATOM   2427  HG3 PRO A 148       4.584  -5.282 -12.270  1.00 98.03           H  
ATOM   2428  CD  PRO A 148       2.443  -5.074 -12.401  1.00 98.03           C  
ATOM   2429  HD2 PRO A 148       1.602  -5.754 -12.266  1.00 98.03           H  
ATOM   2430  HD3 PRO A 148       2.524  -4.378 -11.566  1.00 98.03           H  
ATOM   2431  N   ASP A 149       1.154  -5.632 -15.967  1.00 98.35           N  
ATOM   2432  H   ASP A 149       0.683  -5.582 -15.075  1.00 98.35           H  
ATOM   2433  CA  ASP A 149       0.290  -5.961 -17.105  1.00 98.35           C  
ATOM   2434  HA  ASP A 149       0.917  -6.286 -17.935  1.00 98.35           H  
ATOM   2435  C   ASP A 149      -0.547  -4.776 -17.626  1.00 98.35           C  
ATOM   2436  CB  ASP A 149      -0.618  -7.143 -16.712  1.00 98.35           C  
ATOM   2437  HB2 ASP A 149      -1.173  -7.468 -17.592  1.00 98.35           H  
ATOM   2438  HB3 ASP A 149       0.006  -7.977 -16.392  1.00 98.35           H  
ATOM   2439  O   ASP A 149      -1.275  -4.937 -18.605  1.00 98.35           O  
ATOM   2440  CG  ASP A 149      -1.612  -6.812 -15.587  1.00 98.35           C  
ATOM   2441  OD1 ASP A 149      -1.268  -6.008 -14.687  1.00 98.35           O  
ATOM   2442  OD2 ASP A 149      -2.707  -7.413 -15.530  1.00 98.35           O  
ATOM   2443  N   ARG A 150      -0.471  -3.595 -16.998  1.00 98.16           N  
ATOM   2444  H   ARG A 150       0.184  -3.503 -16.234  1.00 98.16           H  
ATOM   2445  CA  ARG A 150      -1.198  -2.391 -17.422  1.00 98.16           C  
ATOM   2446  HA  ARG A 150      -1.332  -2.439 -18.503  1.00 98.16           H  
ATOM   2447  C   ARG A 150      -0.408  -1.128 -17.105  1.00 98.16           C  
ATOM   2448  CB  ARG A 150      -2.587  -2.360 -16.770  1.00 98.16           C  
ATOM   2449  HB2 ARG A 150      -2.489  -2.193 -15.698  1.00 98.16           H  
ATOM   2450  HB3 ARG A 150      -3.074  -3.323 -16.924  1.00 98.16           H  
ATOM   2451  O   ARG A 150      -0.386  -0.662 -15.965  1.00 98.16           O  
ATOM   2452  CG  ARG A 150      -3.458  -1.258 -17.393  1.00 98.16           C  
ATOM   2453  HG2 ARG A 150      -3.595  -1.460 -18.456  1.00 98.16           H  
ATOM   2454  HG3 ARG A 150      -2.982  -0.286 -17.274  1.00 98.16           H  
ATOM   2455  CD  ARG A 150      -4.817  -1.251 -16.695  1.00 98.16           C  
ATOM   2456  HD2 ARG A 150      -5.244  -2.251 -16.770  1.00 98.16           H  
ATOM   2457  HD3 ARG A 150      -4.647  -1.012 -15.645  1.00 98.16           H  
ATOM   2458  NE  ARG A 150      -5.747  -0.250 -17.250  1.00 98.16           N  
ATOM   2459  HE  ARG A 150      -5.350   0.522 -17.766  1.00 98.16           H  
ATOM   2460  NH1 ARG A 150      -7.690  -1.294 -16.587  1.00 98.16           N  
ATOM   2461 HH11 ARG A 150      -7.135  -1.982 -16.098  1.00 98.16           H  
ATOM   2462 HH12 ARG A 150      -8.697  -1.294 -16.509  1.00 98.16           H  
ATOM   2463  NH2 ARG A 150      -7.805   0.638 -17.653  1.00 98.16           N  
ATOM   2464 HH21 ARG A 150      -8.807   0.605 -17.535  1.00 98.16           H  
ATOM   2465 HH22 ARG A 150      -7.382   1.555 -17.668  1.00 98.16           H  
ATOM   2466  CZ  ARG A 150      -7.065  -0.307 -17.166  1.00 98.16           C  
ATOM   2467  N   ASP A 151       0.178  -0.557 -18.145  1.00 98.25           N  
ATOM   2468  H   ASP A 151       0.095  -0.981 -19.058  1.00 98.25           H  
ATOM   2469  CA  ASP A 151       0.906   0.699 -18.064  1.00 98.25           C  
ATOM   2470  HA  ASP A 151       1.380   0.770 -17.084  1.00 98.25           H  
ATOM   2471  C   ASP A 151      -0.035   1.901 -18.232  1.00 98.25           C  
ATOM   2472  CB  ASP A 151       2.026   0.688 -19.105  1.00 98.25           C  
ATOM   2473  HB2 ASP A 151       1.593   0.644 -20.104  1.00 98.25           H  
ATOM   2474  HB3 ASP A 151       2.642  -0.199 -18.957  1.00 98.25           H  
ATOM   2475  O   ASP A 151      -0.724   2.033 -19.243  1.00 98.25           O  
ATOM   2476  CG  ASP A 151       2.915   1.921 -18.986  1.00 98.25           C  
ATOM   2477  OD1 ASP A 151       2.761   2.634 -17.966  1.00 98.25           O  
ATOM   2478  OD2 ASP A 151       3.733   2.073 -19.913  1.00 98.25           O  
ATOM   2479  N   ASN A 152      -0.086   2.754 -17.213  1.00 98.32           N  
ATOM   2480  H   ASN A 152       0.544   2.583 -16.442  1.00 98.32           H  
ATOM   2481  CA  ASN A 152      -0.758   4.051 -17.231  1.00 98.32           C  
ATOM   2482  HA  ASN A 152      -1.002   4.307 -18.262  1.00 98.32           H  
ATOM   2483  C   ASN A 152       0.164   5.167 -16.694  1.00 98.32           C  
ATOM   2484  CB  ASN A 152      -2.055   3.980 -16.399  1.00 98.32           C  
ATOM   2485  HB2 ASN A 152      -2.584   4.927 -16.503  1.00 98.32           H  
ATOM   2486  HB3 ASN A 152      -1.777   3.862 -15.352  1.00 98.32           H  
ATOM   2487  O   ASN A 152      -0.343   6.220 -16.283  1.00 98.32           O  
ATOM   2488  CG  ASN A 152      -3.034   2.887 -16.784  1.00 98.32           C  
ATOM   2489  ND2 ASN A 152      -3.381   2.034 -15.852  1.00 98.32           N  
ATOM   2490 HD21 ASN A 152      -4.009   1.282 -16.095  1.00 98.32           H  
ATOM   2491 HD22 ASN A 152      -2.919   2.092 -14.955  1.00 98.32           H  
ATOM   2492  OD1 ASN A 152      -3.610   2.835 -17.858  1.00 98.32           O  
ATOM   2493  N   ASP A 153       1.475   4.908 -16.600  1.00 98.10           N  
ATOM   2494  H   ASP A 153       1.860   4.135 -17.125  1.00 98.10           H  
ATOM   2495  CA  ASP A 153       2.436   5.852 -16.038  1.00 98.10           C  
ATOM   2496  HA  ASP A 153       1.917   6.418 -15.264  1.00 98.10           H  
ATOM   2497  C   ASP A 153       2.865   6.911 -17.072  1.00 98.10           C  
ATOM   2498  CB  ASP A 153       3.548   5.097 -15.286  1.00 98.10           C  
ATOM   2499  HB2 ASP A 153       4.088   5.815 -14.669  1.00 98.10           H  
ATOM   2500  HB3 ASP A 153       3.066   4.397 -14.604  1.00 98.10           H  
ATOM   2501  O   ASP A 153       2.283   7.016 -18.154  1.00 98.10           O  
ATOM   2502  CG  ASP A 153       4.571   4.336 -16.126  1.00 98.10           C  
ATOM   2503  OD1 ASP A 153       5.178   5.015 -16.974  1.00 98.10           O  
ATOM   2504  OD2 ASP A 153       4.872   3.176 -15.735  1.00 98.10           O  
ATOM   2505  N   LEU A 154       3.766   7.815 -16.680  1.00 96.33           N  
ATOM   2506  H   LEU A 154       4.293   7.618 -15.841  1.00 96.33           H  
ATOM   2507  CA  LEU A 154       4.197   8.935 -17.525  1.00 96.33           C  
ATOM   2508  HA  LEU A 154       3.543   9.007 -18.394  1.00 96.33           H  
ATOM   2509  C   LEU A 154       5.600   8.729 -18.104  1.00 96.33           C  
ATOM   2510  CB  LEU A 154       4.110  10.259 -16.744  1.00 96.33           C  
ATOM   2511  HB2 LEU A 154       4.446  11.057 -17.405  1.00 96.33           H  
ATOM   2512  HB3 LEU A 154       4.806  10.207 -15.906  1.00 96.33           H  
ATOM   2513  O   LEU A 154       6.139   9.649 -18.728  1.00 96.33           O  
ATOM   2514  CG  LEU A 154       2.721  10.641 -16.208  1.00 96.33           C  
ATOM   2515  HG  LEU A 154       2.415   9.931 -15.440  1.00 96.33           H  
ATOM   2516  CD1 LEU A 154       2.828  12.035 -15.579  1.00 96.33           C  
ATOM   2517 HD11 LEU A 154       3.188  12.750 -16.318  1.00 96.33           H  
ATOM   2518 HD12 LEU A 154       1.845  12.349 -15.228  1.00 96.33           H  
ATOM   2519 HD13 LEU A 154       3.519  11.996 -14.737  1.00 96.33           H  
ATOM   2520  CD2 LEU A 154       1.645  10.698 -17.295  1.00 96.33           C  
ATOM   2521 HD21 LEU A 154       1.491   9.698 -17.701  1.00 96.33           H  
ATOM   2522 HD22 LEU A 154       1.957  11.365 -18.099  1.00 96.33           H  
ATOM   2523 HD23 LEU A 154       0.704  11.039 -16.865  1.00 96.33           H  
ATOM   2524  N   ALA A 155       6.229   7.581 -17.858  1.00 94.43           N  
ATOM   2525  H   ALA A 155       5.714   6.798 -17.484  1.00 94.43           H  
ATOM   2526  CA  ALA A 155       7.534   7.286 -18.413  1.00 94.43           C  
ATOM   2527  HA  ALA A 155       8.135   8.195 -18.418  1.00 94.43           H  
ATOM   2528  C   ALA A 155       7.358   6.810 -19.859  1.00 94.43           C  
ATOM   2529  CB  ALA A 155       8.236   6.275 -17.511  1.00 94.43           C  
ATOM   2530  HB1 ALA A 155       9.200   6.006 -17.944  1.00 94.43           H  
ATOM   2531  HB2 ALA A 155       8.393   6.704 -16.521  1.00 94.43           H  
ATOM   2532  HB3 ALA A 155       7.611   5.388 -17.407  1.00 94.43           H  
ATOM   2533  O   ALA A 155       6.632   5.865 -20.118  1.00 94.43           O  
ATOM   2534  N   GLY A 156       8.020   7.482 -20.807  1.00 90.85           N  
ATOM   2535  H   GLY A 156       8.554   8.289 -20.517  1.00 90.85           H  
ATOM   2536  CA  GLY A 156       7.794   7.284 -22.247  1.00 90.85           C  
ATOM   2537  HA2 GLY A 156       8.532   7.849 -22.816  1.00 90.85           H  
ATOM   2538  HA3 GLY A 156       6.804   7.663 -22.500  1.00 90.85           H  
ATOM   2539  C   GLY A 156       7.850   5.819 -22.700  1.00 90.85           C  
ATOM   2540  O   GLY A 156       6.818   5.198 -22.916  1.00 90.85           O  
ATOM   2541  N   ASP A 157       9.058   5.266 -22.841  1.00 91.54           N  
ATOM   2542  H   ASP A 157       9.875   5.853 -22.755  1.00 91.54           H  
ATOM   2543  CA  ASP A 157       9.246   3.873 -23.291  1.00 91.54           C  
ATOM   2544  HA  ASP A 157       8.366   3.553 -23.850  1.00 91.54           H  
ATOM   2545  C   ASP A 157       9.420   2.881 -22.126  1.00 91.54           C  
ATOM   2546  CB  ASP A 157      10.450   3.800 -24.242  1.00 91.54           C  
ATOM   2547  HB2 ASP A 157      10.614   2.761 -24.528  1.00 91.54           H  
ATOM   2548  HB3 ASP A 157      11.337   4.143 -23.709  1.00 91.54           H  
ATOM   2549  O   ASP A 157       9.585   1.673 -22.328  1.00 91.54           O  
ATOM   2550  CG  ASP A 157      10.275   4.615 -25.526  1.00 91.54           C  
ATOM   2551  OD1 ASP A 157       9.137   4.698 -26.034  1.00 91.54           O  
ATOM   2552  OD2 ASP A 157      11.308   5.144 -25.994  1.00 91.54           O  
ATOM   2553  N   LEU A 158       9.444   3.380 -20.887  1.00 96.47           N  
ATOM   2554  H   LEU A 158       9.102   4.323 -20.766  1.00 96.47           H  
ATOM   2555  CA  LEU A 158       9.730   2.584 -19.701  1.00 96.47           C  
ATOM   2556  HA  LEU A 158      10.152   1.631 -20.020  1.00 96.47           H  
ATOM   2557  C   LEU A 158       8.450   2.292 -18.921  1.00 96.47           C  
ATOM   2558  CB  LEU A 158      10.778   3.306 -18.831  1.00 96.47           C  
ATOM   2559  HB2 LEU A 158      11.713   3.381 -19.387  1.00 96.47           H  
ATOM   2560  HB3 LEU A 158      10.422   4.317 -18.634  1.00 96.47           H  
ATOM   2561  O   LEU A 158       7.933   3.169 -18.256  1.00 96.47           O  
ATOM   2562  CG  LEU A 158      11.030   2.604 -17.484  1.00 96.47           C  
ATOM   2563  HG  LEU A 158      10.094   2.446 -16.950  1.00 96.47           H  
ATOM   2564  CD1 LEU A 158      11.704   1.246 -17.684  1.00 96.47           C  
ATOM   2565 HD11 LEU A 158      12.729   1.372 -18.033  1.00 96.47           H  
ATOM   2566 HD12 LEU A 158      11.153   0.650 -18.412  1.00 96.47           H  
ATOM   2567 HD13 LEU A 158      11.661   0.700 -16.742  1.00 96.47           H  
ATOM   2568  CD2 LEU A 158      11.918   3.459 -16.578  1.00 96.47           C  
ATOM   2569 HD21 LEU A 158      12.037   2.970 -15.611  1.00 96.47           H  
ATOM   2570 HD22 LEU A 158      12.883   3.630 -17.056  1.00 96.47           H  
ATOM   2571 HD23 LEU A 158      11.427   4.419 -16.422  1.00 96.47           H  
ATOM   2572  N   GLN A 159       8.053   1.024 -18.849  1.00 97.23           N  
ATOM   2573  H   GLN A 159       8.472   0.359 -19.482  1.00 97.23           H  
ATOM   2574  CA  GLN A 159       6.942   0.595 -17.993  1.00 97.23           C  
ATOM   2575  HA  GLN A 159       6.151   1.343 -18.036  1.00 97.23           H  
ATOM   2576  C   GLN A 159       7.411   0.469 -16.535  1.00 97.23           C  
ATOM   2577  CB  GLN A 159       6.379  -0.733 -18.521  1.00 97.23           C  
ATOM   2578  HB2 GLN A 159       5.536  -1.031 -17.897  1.00 97.23           H  
ATOM   2579  HB3 GLN A 159       7.150  -1.502 -18.471  1.00 97.23           H  
ATOM   2580  O   GLN A 159       8.023  -0.542 -16.154  1.00 97.23           O  
ATOM   2581  CG  GLN A 159       5.911  -0.611 -19.976  1.00 97.23           C  
ATOM   2582  HG2 GLN A 159       6.759  -0.386 -20.623  1.00 97.23           H  
ATOM   2583  HG3 GLN A 159       5.208   0.218 -20.055  1.00 97.23           H  
ATOM   2584  CD  GLN A 159       5.237  -1.859 -20.520  1.00 97.23           C  
ATOM   2585  NE2 GLN A 159       4.732  -1.782 -21.729  1.00 97.23           N  
ATOM   2586 HE21 GLN A 159       4.177  -2.560 -22.056  1.00 97.23           H  
ATOM   2587 HE22 GLN A 159       4.686  -0.867 -22.155  1.00 97.23           H  
ATOM   2588  OE1 GLN A 159       5.203  -2.930 -19.926  1.00 97.23           O  
ATOM   2589  N   CYS A 160       7.142   1.471 -15.694  1.00 98.53           N  
ATOM   2590  H   CYS A 160       6.584   2.243 -16.030  1.00 98.53           H  
ATOM   2591  CA  CYS A 160       7.670   1.543 -14.329  1.00 98.53           C  
ATOM   2592  HA  CYS A 160       8.758   1.557 -14.376  1.00 98.53           H  
ATOM   2593  C   CYS A 160       7.244   0.339 -13.485  1.00 98.53           C  
ATOM   2594  CB  CYS A 160       7.193   2.834 -13.659  1.00 98.53           C  
ATOM   2595  HB2 CYS A 160       7.488   2.821 -12.610  1.00 98.53           H  
ATOM   2596  HB3 CYS A 160       6.104   2.859 -13.693  1.00 98.53           H  
ATOM   2597  O   CYS A 160       8.077  -0.270 -12.813  1.00 98.53           O  
ATOM   2598  SG  CYS A 160       7.805   4.363 -14.409  1.00 98.53           S  
ATOM   2599  N   ALA A 161       5.971  -0.053 -13.565  1.00 98.43           N  
ATOM   2600  H   ALA A 161       5.347   0.492 -14.143  1.00 98.43           H  
ATOM   2601  CA  ALA A 161       5.439  -1.181 -12.803  1.00 98.43           C  
ATOM   2602  HA  ALA A 161       5.635  -1.018 -11.743  1.00 98.43           H  
ATOM   2603  C   ALA A 161       6.097  -2.517 -13.182  1.00 98.43           C  
ATOM   2604  CB  ALA A 161       3.927  -1.222 -13.023  1.00 98.43           C  
ATOM   2605  HB1 ALA A 161       3.504  -2.027 -12.422  1.00 98.43           H  
ATOM   2606  HB2 ALA A 161       3.706  -1.393 -14.077  1.00 98.43           H  
ATOM   2607  HB3 ALA A 161       3.477  -0.279 -12.714  1.00 98.43           H  
ATOM   2608  O   ALA A 161       6.358  -3.353 -12.318  1.00 98.43           O  
ATOM   2609  N   LYS A 162       6.430  -2.700 -14.465  1.00 97.87           N  
ATOM   2610  H   LYS A 162       6.226  -1.955 -15.115  1.00 97.87           H  
ATOM   2611  CA  LYS A 162       7.134  -3.891 -14.955  1.00 97.87           C  
ATOM   2612  HA  LYS A 162       6.675  -4.773 -14.510  1.00 97.87           H  
ATOM   2613  C   LYS A 162       8.603  -3.897 -14.529  1.00 97.87           C  
ATOM   2614  CB  LYS A 162       6.968  -3.959 -16.475  1.00 97.87           C  
ATOM   2615  HB2 LYS A 162       7.532  -3.148 -16.937  1.00 97.87           H  
ATOM   2616  HB3 LYS A 162       5.913  -3.825 -16.714  1.00 97.87           H  
ATOM   2617  O   LYS A 162       9.117  -4.943 -14.143  1.00 97.87           O  
ATOM   2618  CG  LYS A 162       7.436  -5.297 -17.058  1.00 97.87           C  
ATOM   2619  HG2 LYS A 162       8.514  -5.403 -16.935  1.00 97.87           H  
ATOM   2620  HG3 LYS A 162       6.928  -6.116 -16.548  1.00 97.87           H  
ATOM   2621  CD  LYS A 162       7.080  -5.326 -18.545  1.00 97.87           C  
ATOM   2622  HD2 LYS A 162       7.576  -4.496 -19.049  1.00 97.87           H  
ATOM   2623  HD3 LYS A 162       6.003  -5.196 -18.645  1.00 97.87           H  
ATOM   2624  CE  LYS A 162       7.488  -6.647 -19.197  1.00 97.87           C  
ATOM   2625  HE2 LYS A 162       8.569  -6.761 -19.122  1.00 97.87           H  
ATOM   2626  HE3 LYS A 162       7.012  -7.462 -18.652  1.00 97.87           H  
ATOM   2627  NZ  LYS A 162       7.053  -6.650 -20.614  1.00 97.87           N  
ATOM   2628  HZ1 LYS A 162       7.482  -5.882 -21.110  1.00 97.87           H  
ATOM   2629  HZ2 LYS A 162       7.281  -7.521 -21.073  1.00 97.87           H  
ATOM   2630  HZ3 LYS A 162       6.056  -6.499 -20.656  1.00 97.87           H  
ATOM   2631  N   LYS A 163       9.270  -2.736 -14.547  1.00 98.06           N  
ATOM   2632  H   LYS A 163       8.785  -1.925 -14.903  1.00 98.06           H  
ATOM   2633  CA  LYS A 163      10.652  -2.589 -14.061  1.00 98.06           C  
ATOM   2634  HA  LYS A 163      11.271  -3.352 -14.533  1.00 98.06           H  
ATOM   2635  C   LYS A 163      10.750  -2.838 -12.557  1.00 98.06           C  
ATOM   2636  CB  LYS A 163      11.197  -1.207 -14.452  1.00 98.06           C  
ATOM   2637  HB2 LYS A 163      11.212  -1.147 -15.540  1.00 98.06           H  
ATOM   2638  HB3 LYS A 163      10.529  -0.433 -14.073  1.00 98.06           H  
ATOM   2639  O   LYS A 163      11.561  -3.652 -12.136  1.00 98.06           O  
ATOM   2640  CG  LYS A 163      12.616  -0.956 -13.907  1.00 98.06           C  
ATOM   2641  HG2 LYS A 163      12.596  -0.962 -12.817  1.00 98.06           H  
ATOM   2642  HG3 LYS A 163      13.286  -1.743 -14.253  1.00 98.06           H  
ATOM   2643  CD  LYS A 163      13.145   0.404 -14.371  1.00 98.06           C  
ATOM   2644  HD2 LYS A 163      12.412   1.168 -14.111  1.00 98.06           H  
ATOM   2645  HD3 LYS A 163      13.291   0.377 -15.451  1.00 98.06           H  
ATOM   2646  CE  LYS A 163      14.489   0.743 -13.729  1.00 98.06           C  
ATOM   2647  HE2 LYS A 163      14.405   0.603 -12.651  1.00 98.06           H  
ATOM   2648  HE3 LYS A 163      15.242   0.052 -14.108  1.00 98.06           H  
ATOM   2649  NZ  LYS A 163      14.867   2.147 -14.027  1.00 98.06           N  
ATOM   2650  HZ1 LYS A 163      15.803   2.347 -13.705  1.00 98.06           H  
ATOM   2651  HZ2 LYS A 163      14.800   2.343 -15.015  1.00 98.06           H  
ATOM   2652  HZ3 LYS A 163      14.241   2.767 -13.533  1.00 98.06           H  
ATOM   2653  N   TYR A 164       9.924  -2.162 -11.762  1.00 98.20           N  
ATOM   2654  H   TYR A 164       9.283  -1.510 -12.191  1.00 98.20           H  
ATOM   2655  CA  TYR A 164       9.975  -2.195 -10.296  1.00 98.20           C  
ATOM   2656  HA  TYR A 164      10.990  -2.459 -10.001  1.00 98.20           H  
ATOM   2657  C   TYR A 164       9.080  -3.273  -9.665  1.00 98.20           C  
ATOM   2658  CB  TYR A 164       9.700  -0.789  -9.746  1.00 98.20           C  
ATOM   2659  HB2 TYR A 164       9.712  -0.827  -8.657  1.00 98.20           H  
ATOM   2660  HB3 TYR A 164       8.704  -0.469 -10.055  1.00 98.20           H  
ATOM   2661  O   TYR A 164       8.959  -3.325  -8.440  1.00 98.20           O  
ATOM   2662  CG  TYR A 164      10.732   0.233 -10.179  1.00 98.20           C  
ATOM   2663  CD1 TYR A 164      12.053   0.130  -9.704  1.00 98.20           C  
ATOM   2664  HD1 TYR A 164      12.317  -0.665  -9.022  1.00 98.20           H  
ATOM   2665  CD2 TYR A 164      10.390   1.266 -11.072  1.00 98.20           C  
ATOM   2666  HD2 TYR A 164       9.379   1.346 -11.443  1.00 98.20           H  
ATOM   2667  CE1 TYR A 164      13.019   1.080 -10.077  1.00 98.20           C  
ATOM   2668  HE1 TYR A 164      14.024   1.003  -9.689  1.00 98.20           H  
ATOM   2669  CE2 TYR A 164      11.370   2.192 -11.477  1.00 98.20           C  
ATOM   2670  HE2 TYR A 164      11.132   2.974 -12.183  1.00 98.20           H  
ATOM   2671  OH  TYR A 164      13.609   3.042 -11.321  1.00 98.20           O  
ATOM   2672  HH  TYR A 164      14.280   3.092 -10.636  1.00 98.20           H  
ATOM   2673  CZ  TYR A 164      12.672   2.127 -10.950  1.00 98.20           C  
ATOM   2674  N   GLN A 165       8.488  -4.145 -10.490  1.00 97.90           N  
ATOM   2675  H   GLN A 165       8.556  -3.966 -11.482  1.00 97.90           H  
ATOM   2676  CA  GLN A 165       7.792  -5.380 -10.100  1.00 97.90           C  
ATOM   2677  HA  GLN A 165       7.253  -5.742 -10.976  1.00 97.90           H  
ATOM   2678  C   GLN A 165       6.726  -5.169  -9.020  1.00 97.90           C  
ATOM   2679  CB  GLN A 165       8.814  -6.459  -9.715  1.00 97.90           C  
ATOM   2680  HB2 GLN A 165       9.384  -6.102  -8.857  1.00 97.90           H  
ATOM   2681  HB3 GLN A 165       8.288  -7.370  -9.431  1.00 97.90           H  
ATOM   2682  O   GLN A 165       6.643  -5.906  -8.037  1.00 97.90           O  
ATOM   2683  CG  GLN A 165       9.777  -6.799 -10.858  1.00 97.90           C  
ATOM   2684  HG2 GLN A 165       9.218  -7.240 -11.683  1.00 97.90           H  
ATOM   2685  HG3 GLN A 165      10.254  -5.888 -11.220  1.00 97.90           H  
ATOM   2686  CD  GLN A 165      10.874  -7.766 -10.433  1.00 97.90           C  
ATOM   2687  NE2 GLN A 165      12.006  -7.727 -11.100  1.00 97.90           N  
ATOM   2688 HE21 GLN A 165      12.702  -8.415 -10.848  1.00 97.90           H  
ATOM   2689 HE22 GLN A 165      12.100  -7.083 -11.872  1.00 97.90           H  
ATOM   2690  OE1 GLN A 165      10.768  -8.564  -9.514  1.00 97.90           O  
ATOM   2691  N   SER A 166       5.934  -4.111  -9.163  1.00 98.07           N  
ATOM   2692  H   SER A 166       6.024  -3.542  -9.992  1.00 98.07           H  
ATOM   2693  CA  SER A 166       4.834  -3.816  -8.248  1.00 98.07           C  
ATOM   2694  HA  SER A 166       4.300  -4.743  -8.040  1.00 98.07           H  
ATOM   2695  C   SER A 166       3.836  -2.853  -8.877  1.00 98.07           C  
ATOM   2696  CB  SER A 166       5.366  -3.282  -6.912  1.00 98.07           C  
ATOM   2697  HB2 SER A 166       4.531  -2.961  -6.290  1.00 98.07           H  
ATOM   2698  HB3 SER A 166       5.884  -4.092  -6.398  1.00 98.07           H  
ATOM   2699  O   SER A 166       4.123  -2.199  -9.877  1.00 98.07           O  
ATOM   2700  OG  SER A 166       6.269  -2.215  -7.075  1.00 98.07           O  
ATOM   2701  HG  SER A 166       6.927  -2.497  -7.714  1.00 98.07           H  
ATOM   2702  N   GLY A 167       2.630  -2.807  -8.317  1.00 98.70           N  
ATOM   2703  H   GLY A 167       2.441  -3.416  -7.533  1.00 98.70           H  
ATOM   2704  CA  GLY A 167       1.612  -1.833  -8.687  1.00 98.70           C  
ATOM   2705  HA2 GLY A 167       0.615  -2.252  -8.548  1.00 98.70           H  
ATOM   2706  HA3 GLY A 167       1.739  -1.594  -9.743  1.00 98.70           H  
ATOM   2707  C   GLY A 167       1.725  -0.557  -7.860  1.00 98.70           C  
ATOM   2708  O   GLY A 167       1.832  -0.621  -6.629  1.00 98.70           O  
ATOM   2709  N   TRP A 168       1.672   0.598  -8.518  1.00 98.78           N  
ATOM   2710  H   TRP A 168       1.526   0.575  -9.518  1.00 98.78           H  
ATOM   2711  CA  TRP A 168       1.754   1.906  -7.869  1.00 98.78           C  
ATOM   2712  HA  TRP A 168       1.152   1.881  -6.961  1.00 98.78           H  
ATOM   2713  C   TRP A 168       1.211   3.023  -8.762  1.00 98.78           C  
ATOM   2714  CB  TRP A 168       3.215   2.202  -7.500  1.00 98.78           C  
ATOM   2715  HB2 TRP A 168       3.709   1.288  -7.170  1.00 98.78           H  
ATOM   2716  HB3 TRP A 168       3.728   2.562  -8.392  1.00 98.78           H  
ATOM   2717  O   TRP A 168       0.991   2.836  -9.956  1.00 98.78           O  
ATOM   2718  CG  TRP A 168       3.399   3.216  -6.425  1.00 98.78           C  
ATOM   2719  CD1 TRP A 168       4.088   4.368  -6.545  1.00 98.78           C  
ATOM   2720  HD1 TRP A 168       4.610   4.677  -7.438  1.00 98.78           H  
ATOM   2721  CD2 TRP A 168       2.926   3.168  -5.051  1.00 98.78           C  
ATOM   2722  CE2 TRP A 168       3.377   4.342  -4.381  1.00 98.78           C  
ATOM   2723  CE3 TRP A 168       2.177   2.237  -4.302  1.00 98.78           C  
ATOM   2724  HE3 TRP A 168       1.838   1.332  -4.784  1.00 98.78           H  
ATOM   2725  NE1 TRP A 168       4.068   5.044  -5.342  1.00 98.78           N  
ATOM   2726  HE1 TRP A 168       4.660   5.844  -5.168  1.00 98.78           H  
ATOM   2727  CH2 TRP A 168       2.308   3.659  -2.328  1.00 98.78           C  
ATOM   2728  HH2 TRP A 168       2.035   3.856  -1.302  1.00 98.78           H  
ATOM   2729  CZ2 TRP A 168       3.104   4.576  -3.030  1.00 98.78           C  
ATOM   2730  HZ2 TRP A 168       3.489   5.462  -2.547  1.00 98.78           H  
ATOM   2731  CZ3 TRP A 168       1.859   2.484  -2.955  1.00 98.78           C  
ATOM   2732  HZ3 TRP A 168       1.264   1.772  -2.401  1.00 98.78           H  
ATOM   2733  N   TRP A 169       1.042   4.214  -8.192  1.00 98.80           N  
ATOM   2734  H   TRP A 169       1.269   4.307  -7.212  1.00 98.80           H  
ATOM   2735  CA  TRP A 169       0.723   5.434  -8.939  1.00 98.80           C  
ATOM   2736  HA  TRP A 169       0.077   5.179  -9.779  1.00 98.80           H  
ATOM   2737  C   TRP A 169       1.988   6.062  -9.527  1.00 98.80           C  
ATOM   2738  CB  TRP A 169      -0.046   6.398  -8.035  1.00 98.80           C  
ATOM   2739  HB2 TRP A 169      -0.311   7.288  -8.606  1.00 98.80           H  
ATOM   2740  HB3 TRP A 169       0.596   6.708  -7.210  1.00 98.80           H  
ATOM   2741  O   TRP A 169       2.388   7.153  -9.123  1.00 98.80           O  
ATOM   2742  CG  TRP A 169      -1.298   5.830  -7.469  1.00 98.80           C  
ATOM   2743  CD1 TRP A 169      -2.484   5.754  -8.112  1.00 98.80           C  
ATOM   2744  HD1 TRP A 169      -2.664   6.105  -9.117  1.00 98.80           H  
ATOM   2745  CD2 TRP A 169      -1.508   5.250  -6.149  1.00 98.80           C  
ATOM   2746  CE2 TRP A 169      -2.876   4.855  -6.050  1.00 98.80           C  
ATOM   2747  CE3 TRP A 169      -0.676   5.010  -5.034  1.00 98.80           C  
ATOM   2748  HE3 TRP A 169       0.366   5.289  -5.080  1.00 98.80           H  
ATOM   2749  NE1 TRP A 169      -3.431   5.208  -7.267  1.00 98.80           N  
ATOM   2750  HE1 TRP A 169      -4.398   5.108  -7.539  1.00 98.80           H  
ATOM   2751  CH2 TRP A 169      -2.541   4.032  -3.799  1.00 98.80           C  
ATOM   2752  HH2 TRP A 169      -2.928   3.567  -2.904  1.00 98.80           H  
ATOM   2753  CZ2 TRP A 169      -3.385   4.234  -4.903  1.00 98.80           C  
ATOM   2754  HZ2 TRP A 169      -4.413   3.903  -4.882  1.00 98.80           H  
ATOM   2755  CZ3 TRP A 169      -1.188   4.409  -3.870  1.00 98.80           C  
ATOM   2756  HZ3 TRP A 169      -0.527   4.222  -3.037  1.00 98.80           H  
ATOM   2757  N   TYR A 170       2.691   5.336 -10.396  1.00 98.63           N  
ATOM   2758  H   TYR A 170       2.295   4.469 -10.729  1.00 98.63           H  
ATOM   2759  CA  TYR A 170       3.971   5.780 -10.949  1.00 98.63           C  
ATOM   2760  HA  TYR A 170       4.639   5.996 -10.116  1.00 98.63           H  
ATOM   2761  C   TYR A 170       3.833   7.076 -11.767  1.00 98.63           C  
ATOM   2762  CB  TYR A 170       4.615   4.657 -11.773  1.00 98.63           C  
ATOM   2763  HB2 TYR A 170       5.497   5.053 -12.275  1.00 98.63           H  
ATOM   2764  HB3 TYR A 170       3.913   4.343 -12.545  1.00 98.63           H  
ATOM   2765  O   TYR A 170       2.854   7.286 -12.477  1.00 98.63           O  
ATOM   2766  CG  TYR A 170       5.035   3.446 -10.960  1.00 98.63           C  
ATOM   2767  CD1 TYR A 170       6.124   3.533 -10.072  1.00 98.63           C  
ATOM   2768  HD1 TYR A 170       6.664   4.465  -9.998  1.00 98.63           H  
ATOM   2769  CD2 TYR A 170       4.340   2.232 -11.089  1.00 98.63           C  
ATOM   2770  HD2 TYR A 170       3.502   2.162 -11.768  1.00 98.63           H  
ATOM   2771  CE1 TYR A 170       6.496   2.424  -9.286  1.00 98.63           C  
ATOM   2772  HE1 TYR A 170       7.303   2.490  -8.571  1.00 98.63           H  
ATOM   2773  CE2 TYR A 170       4.728   1.113 -10.335  1.00 98.63           C  
ATOM   2774  HE2 TYR A 170       4.181   0.185 -10.411  1.00 98.63           H  
ATOM   2775  OH  TYR A 170       6.118   0.134  -8.665  1.00 98.63           O  
ATOM   2776  HH  TYR A 170       6.639   0.330  -7.883  1.00 98.63           H  
ATOM   2777  CZ  TYR A 170       5.802   1.205  -9.428  1.00 98.63           C  
ATOM   2778  N   ALA A 171       4.836   7.945 -11.640  1.00 97.15           N  
ATOM   2779  H   ALA A 171       5.609   7.660 -11.056  1.00 97.15           H  
ATOM   2780  CA  ALA A 171       5.079   9.062 -12.545  1.00 97.15           C  
ATOM   2781  HA  ALA A 171       4.172   9.275 -13.110  1.00 97.15           H  
ATOM   2782  C   ALA A 171       6.141   8.626 -13.570  1.00 97.15           C  
ATOM   2783  CB  ALA A 171       5.429  10.319 -11.731  1.00 97.15           C  
ATOM   2784  HB1 ALA A 171       6.307  10.142 -11.110  1.00 97.15           H  
ATOM   2785  HB2 ALA A 171       5.616  11.154 -12.406  1.00 97.15           H  
ATOM   2786  HB3 ALA A 171       4.591  10.577 -11.083  1.00 97.15           H  
ATOM   2787  O   ALA A 171       5.828   7.866 -14.473  1.00 97.15           O  
ATOM   2788  N   SER A 172       7.400   9.044 -13.398  1.00 96.67           N  
ATOM   2789  H   SER A 172       7.588   9.692 -12.647  1.00 96.67           H  
ATOM   2790  CA  SER A 172       8.536   8.578 -14.209  1.00 96.67           C  
ATOM   2791  HA  SER A 172       8.311   7.582 -14.591  1.00 96.67           H  
ATOM   2792  C   SER A 172       9.825   8.465 -13.371  1.00 96.67           C  
ATOM   2793  CB  SER A 172       8.708   9.495 -15.429  1.00 96.67           C  
ATOM   2794  HB2 SER A 172       7.827   9.414 -16.066  1.00 96.67           H  
ATOM   2795  HB3 SER A 172       8.813  10.529 -15.101  1.00 96.67           H  
ATOM   2796  O   SER A 172      10.733   9.278 -13.499  1.00 96.67           O  
ATOM   2797  OG  SER A 172       9.853   9.125 -16.170  1.00 96.67           O  
ATOM   2798  HG  SER A 172      10.618   9.325 -15.625  1.00 96.67           H  
ATOM   2799  N   CYS A 173       9.966   7.514 -12.446  1.00 97.47           N  
ATOM   2800  H   CYS A 173      10.857   7.521 -11.970  1.00 97.47           H  
ATOM   2801  CA  CYS A 173       8.971   6.516 -12.048  1.00 97.47           C  
ATOM   2802  HA  CYS A 173       8.117   6.531 -12.724  1.00 97.47           H  
ATOM   2803  C   CYS A 173       8.407   6.792 -10.655  1.00 97.47           C  
ATOM   2804  CB  CYS A 173       9.586   5.118 -12.129  1.00 97.47           C  
ATOM   2805  HB2 CYS A 173      10.565   5.124 -11.651  1.00 97.47           H  
ATOM   2806  HB3 CYS A 173       8.947   4.424 -11.583  1.00 97.47           H  
ATOM   2807  O   CYS A 173       7.190   6.868 -10.493  1.00 97.47           O  
ATOM   2808  SG  CYS A 173       9.742   4.489 -13.819  1.00 97.47           S  
ATOM   2809  N   HIS A 174       9.253   6.951  -9.637  1.00 98.28           N  
ATOM   2810  H   HIS A 174      10.253   6.910  -9.774  1.00 98.28           H  
ATOM   2811  CA  HIS A 174       8.775   7.119  -8.270  1.00 98.28           C  
ATOM   2812  HA  HIS A 174       7.881   7.742  -8.284  1.00 98.28           H  
ATOM   2813  C   HIS A 174       9.779   7.807  -7.350  1.00 98.28           C  
ATOM   2814  CB  HIS A 174       8.420   5.743  -7.688  1.00 98.28           C  
ATOM   2815  HB2 HIS A 174       7.623   5.283  -8.272  1.00 98.28           H  
ATOM   2816  HB3 HIS A 174       8.033   5.907  -6.682  1.00 98.28           H  
ATOM   2817  O   HIS A 174      10.980   7.684  -7.542  1.00 98.28           O  
ATOM   2818  CG  HIS A 174       9.565   4.773  -7.579  1.00 98.28           C  
ATOM   2819  CD2 HIS A 174       9.816   3.698  -8.389  1.00 98.28           C  
ATOM   2820  HD2 HIS A 174       9.234   3.389  -9.245  1.00 98.28           H  
ATOM   2821  ND1 HIS A 174      10.569   4.814  -6.637  1.00 98.28           N  
ATOM   2822  HD1 HIS A 174      10.821   5.602  -6.058  1.00 98.28           H  
ATOM   2823  CE1 HIS A 174      11.398   3.790  -6.872  1.00 98.28           C  
ATOM   2824  HE1 HIS A 174      12.323   3.624  -6.340  1.00 98.28           H  
ATOM   2825  NE2 HIS A 174      10.977   3.080  -7.929  1.00 98.28           N  
ATOM   2826  N   THR A 175       9.254   8.427  -6.294  1.00 98.38           N  
ATOM   2827  H   THR A 175       8.256   8.586  -6.280  1.00 98.38           H  
ATOM   2828  CA  THR A 175       9.995   8.809  -5.076  1.00 98.38           C  
ATOM   2829  HA  THR A 175      11.059   8.612  -5.208  1.00 98.38           H  
ATOM   2830  C   THR A 175       9.535   7.982  -3.860  1.00 98.38           C  
ATOM   2831  CB  THR A 175       9.847  10.316  -4.817  1.00 98.38           C  
ATOM   2832  HB  THR A 175      10.305  10.576  -3.863  1.00 98.38           H  
ATOM   2833  O   THR A 175      10.178   7.947  -2.812  1.00 98.38           O  
ATOM   2834  CG2 THR A 175      10.478  11.152  -5.930  1.00 98.38           C  
ATOM   2835 HG21 THR A 175       9.942  11.025  -6.870  1.00 98.38           H  
ATOM   2836 HG22 THR A 175      11.513  10.842  -6.077  1.00 98.38           H  
ATOM   2837 HG23 THR A 175      10.474  12.203  -5.639  1.00 98.38           H  
ATOM   2838  OG1 THR A 175       8.482  10.688  -4.822  1.00 98.38           O  
ATOM   2839  HG1 THR A 175       8.047  10.349  -4.037  1.00 98.38           H  
ATOM   2840  N   ALA A 176       8.416   7.258  -3.990  1.00 98.63           N  
ATOM   2841  H   ALA A 176       7.870   7.363  -4.833  1.00 98.63           H  
ATOM   2842  CA  ALA A 176       7.968   6.234  -3.052  1.00 98.63           C  
ATOM   2843  HA  ALA A 176       8.794   5.963  -2.395  1.00 98.63           H  
ATOM   2844  C   ALA A 176       7.531   4.973  -3.813  1.00 98.63           C  
ATOM   2845  CB  ALA A 176       6.830   6.799  -2.195  1.00 98.63           C  
ATOM   2846  HB1 ALA A 176       7.183   7.670  -1.641  1.00 98.63           H  
ATOM   2847  HB2 ALA A 176       6.493   6.044  -1.485  1.00 98.63           H  
ATOM   2848  HB3 ALA A 176       5.997   7.094  -2.833  1.00 98.63           H  
ATOM   2849  O   ALA A 176       6.825   5.069  -4.811  1.00 98.63           O  
ATOM   2850  N   ASN A 177       7.904   3.793  -3.323  1.00 98.48           N  
ATOM   2851  H   ASN A 177       8.453   3.795  -2.475  1.00 98.48           H  
ATOM   2852  CA  ASN A 177       7.522   2.498  -3.893  1.00 98.48           C  
ATOM   2853  HA  ASN A 177       6.633   2.635  -4.508  1.00 98.48           H  
ATOM   2854  C   ASN A 177       7.141   1.529  -2.764  1.00 98.48           C  
ATOM   2855  CB  ASN A 177       8.644   1.957  -4.807  1.00 98.48           C  
ATOM   2856  HB2 ASN A 177       8.931   2.716  -5.534  1.00 98.48           H  
ATOM   2857  HB3 ASN A 177       9.518   1.686  -4.216  1.00 98.48           H  
ATOM   2858  O   ASN A 177       7.844   0.564  -2.472  1.00 98.48           O  
ATOM   2859  CG  ASN A 177       8.207   0.722  -5.573  1.00 98.48           C  
ATOM   2860  ND2 ASN A 177       9.131  -0.056  -6.082  1.00 98.48           N  
ATOM   2861 HD21 ASN A 177      10.106   0.204  -6.032  1.00 98.48           H  
ATOM   2862 HD22 ASN A 177       8.826  -0.887  -6.567  1.00 98.48           H  
ATOM   2863  OD1 ASN A 177       7.025   0.460  -5.730  1.00 98.48           O  
ATOM   2864  N   LEU A 178       6.035   1.809  -2.068  1.00 98.64           N  
ATOM   2865  H   LEU A 178       5.488   2.612  -2.345  1.00 98.64           H  
ATOM   2866  CA  LEU A 178       5.645   1.066  -0.856  1.00 98.64           C  
ATOM   2867  HA  LEU A 178       6.520   0.989  -0.211  1.00 98.64           H  
ATOM   2868  C   LEU A 178       5.201  -0.379  -1.142  1.00 98.64           C  
ATOM   2869  CB  LEU A 178       4.550   1.841  -0.100  1.00 98.64           C  
ATOM   2870  HB2 LEU A 178       4.309   1.292   0.810  1.00 98.64           H  
ATOM   2871  HB3 LEU A 178       3.649   1.864  -0.712  1.00 98.64           H  
ATOM   2872  O   LEU A 178       5.122  -1.212  -0.235  1.00 98.64           O  
ATOM   2873  CG  LEU A 178       4.934   3.282   0.283  1.00 98.64           C  
ATOM   2874  HG  LEU A 178       5.031   3.886  -0.619  1.00 98.64           H  
ATOM   2875  CD1 LEU A 178       3.845   3.905   1.156  1.00 98.64           C  
ATOM   2876 HD11 LEU A 178       4.120   4.934   1.387  1.00 98.64           H  
ATOM   2877 HD12 LEU A 178       3.725   3.340   2.080  1.00 98.64           H  
ATOM   2878 HD13 LEU A 178       2.889   3.906   0.632  1.00 98.64           H  
ATOM   2879  CD2 LEU A 178       6.256   3.331   1.049  1.00 98.64           C  
ATOM   2880 HD21 LEU A 178       6.267   2.589   1.848  1.00 98.64           H  
ATOM   2881 HD22 LEU A 178       7.081   3.118   0.369  1.00 98.64           H  
ATOM   2882 HD23 LEU A 178       6.414   4.323   1.474  1.00 98.64           H  
ATOM   2883  N   ASN A 179       4.937  -0.686  -2.410  1.00 98.56           N  
ATOM   2884  H   ASN A 179       5.038   0.044  -3.101  1.00 98.56           H  
ATOM   2885  CA  ASN A 179       4.616  -2.023  -2.889  1.00 98.56           C  
ATOM   2886  HA  ASN A 179       4.270  -2.630  -2.052  1.00 98.56           H  
ATOM   2887  C   ASN A 179       5.835  -2.771  -3.452  1.00 98.56           C  
ATOM   2888  CB  ASN A 179       3.445  -1.917  -3.868  1.00 98.56           C  
ATOM   2889  HB2 ASN A 179       3.667  -1.171  -4.630  1.00 98.56           H  
ATOM   2890  HB3 ASN A 179       3.314  -2.877  -4.368  1.00 98.56           H  
ATOM   2891  O   ASN A 179       5.679  -3.911  -3.876  1.00 98.56           O  
ATOM   2892  CG  ASN A 179       2.134  -1.577  -3.178  1.00 98.56           C  
ATOM   2893  ND2 ASN A 179       1.151  -1.167  -3.939  1.00 98.56           N  
ATOM   2894 HD21 ASN A 179       0.277  -0.922  -3.498  1.00 98.56           H  
ATOM   2895 HD22 ASN A 179       1.331  -0.973  -4.914  1.00 98.56           H  
ATOM   2896  OD1 ASN A 179       1.953  -1.721  -1.975  1.00 98.56           O  
ATOM   2897  N   GLY A 180       7.038  -2.193  -3.383  1.00 97.73           N  
ATOM   2898  H   GLY A 180       7.114  -1.238  -3.064  1.00 97.73           H  
ATOM   2899  CA  GLY A 180       8.260  -2.831  -3.862  1.00 97.73           C  
ATOM   2900  HA2 GLY A 180       8.122  -3.121  -4.903  1.00 97.73           H  
ATOM   2901  HA3 GLY A 180       9.072  -2.104  -3.838  1.00 97.73           H  
ATOM   2902  C   GLY A 180       8.682  -4.078  -3.073  1.00 97.73           C  
ATOM   2903  O   GLY A 180       7.963  -4.620  -2.220  1.00 97.73           O  
ATOM   2904  N   ILE A 181       9.880  -4.561  -3.380  1.00 97.06           N  
ATOM   2905  H   ILE A 181      10.450  -4.025  -4.019  1.00 97.06           H  
ATOM   2906  CA  ILE A 181      10.415  -5.839  -2.915  1.00 97.06           C  
ATOM   2907  HA  ILE A 181       9.581  -6.508  -2.702  1.00 97.06           H  
ATOM   2908  C   ILE A 181      11.216  -5.630  -1.629  1.00 97.06           C  
ATOM   2909  CB  ILE A 181      11.270  -6.499  -4.020  1.00 97.06           C  
ATOM   2910  HB  ILE A 181      12.145  -5.871  -4.191  1.00 97.06           H  
ATOM   2911  O   ILE A 181      12.179  -4.867  -1.586  1.00 97.06           O  
ATOM   2912  CG1 ILE A 181      10.501  -6.614  -5.357  1.00 97.06           C  
ATOM   2913 HG12 ILE A 181       9.651  -7.286  -5.241  1.00 97.06           H  
ATOM   2914 HG13 ILE A 181      10.120  -5.636  -5.653  1.00 97.06           H  
ATOM   2915  CG2 ILE A 181      11.746  -7.890  -3.552  1.00 97.06           C  
ATOM   2916 HG21 ILE A 181      12.414  -8.332  -4.291  1.00 97.06           H  
ATOM   2917 HG22 ILE A 181      12.306  -7.817  -2.619  1.00 97.06           H  
ATOM   2918 HG23 ILE A 181      10.892  -8.551  -3.406  1.00 97.06           H  
ATOM   2919  CD1 ILE A 181      11.378  -7.103  -6.513  1.00 97.06           C  
ATOM   2920 HD11 ILE A 181      11.638  -8.154  -6.386  1.00 97.06           H  
ATOM   2921 HD12 ILE A 181      12.285  -6.501  -6.576  1.00 97.06           H  
ATOM   2922 HD13 ILE A 181      10.824  -6.998  -7.446  1.00 97.06           H  
ATOM   2923  N   PHE A 182      10.866  -6.355  -0.568  1.00 95.55           N  
ATOM   2924  H   PHE A 182      10.091  -6.998  -0.641  1.00 95.55           H  
ATOM   2925  CA  PHE A 182      11.607  -6.276   0.689  1.00 95.55           C  
ATOM   2926  HA  PHE A 182      11.582  -5.238   1.020  1.00 95.55           H  
ATOM   2927  C   PHE A 182      13.081  -6.666   0.539  1.00 95.55           C  
ATOM   2928  CB  PHE A 182      10.942  -7.148   1.754  1.00 95.55           C  
ATOM   2929  HB2 PHE A 182      10.547  -8.056   1.298  1.00 95.55           H  
ATOM   2930  HB3 PHE A 182      11.695  -7.460   2.477  1.00 95.55           H  
ATOM   2931  O   PHE A 182      13.426  -7.614  -0.162  1.00 95.55           O  
ATOM   2932  CG  PHE A 182       9.863  -6.436   2.533  1.00 95.55           C  
ATOM   2933  CD1 PHE A 182      10.203  -5.321   3.323  1.00 95.55           C  
ATOM   2934  HD1 PHE A 182      11.209  -4.928   3.322  1.00 95.55           H  
ATOM   2935  CD2 PHE A 182       8.548  -6.932   2.543  1.00 95.55           C  
ATOM   2936  HD2 PHE A 182       8.272  -7.775   1.926  1.00 95.55           H  
ATOM   2937  CE1 PHE A 182       9.241  -4.729   4.151  1.00 95.55           C  
ATOM   2938  HE1 PHE A 182       9.505  -3.888   4.775  1.00 95.55           H  
ATOM   2939  CE2 PHE A 182       7.596  -6.367   3.407  1.00 95.55           C  
ATOM   2940  HE2 PHE A 182       6.604  -6.789   3.463  1.00 95.55           H  
ATOM   2941  CZ  PHE A 182       7.954  -5.275   4.220  1.00 95.55           C  
ATOM   2942  HZ  PHE A 182       7.246  -4.854   4.918  1.00 95.55           H  
ATOM   2943  N   ASN A 183      13.949  -5.957   1.269  1.00 93.62           N  
ATOM   2944  H   ASN A 183      13.568  -5.185   1.796  1.00 93.62           H  
ATOM   2945  CA  ASN A 183      15.408  -6.149   1.316  1.00 93.62           C  
ATOM   2946  HA  ASN A 183      15.815  -5.344   1.928  1.00 93.62           H  
ATOM   2947  C   ASN A 183      16.137  -6.060  -0.040  1.00 93.62           C  
ATOM   2948  CB  ASN A 183      15.767  -7.480   1.999  1.00 93.62           C  
ATOM   2949  HB2 ASN A 183      16.845  -7.515   2.160  1.00 93.62           H  
ATOM   2950  HB3 ASN A 183      15.525  -8.283   1.304  1.00 93.62           H  
ATOM   2951  O   ASN A 183      17.338  -6.342  -0.098  1.00 93.62           O  
ATOM   2952  CG  ASN A 183      15.110  -7.775   3.328  1.00 93.62           C  
ATOM   2953  ND2 ASN A 183      14.860  -9.043   3.556  1.00 93.62           N  
ATOM   2954 HD21 ASN A 183      14.404  -9.342   4.405  1.00 93.62           H  
ATOM   2955 HD22 ASN A 183      15.050  -9.702   2.814  1.00 93.62           H  
ATOM   2956  OD1 ASN A 183      14.862  -6.945   4.189  1.00 93.62           O  
ATOM   2957  N   LYS A 184      15.454  -5.691  -1.126  1.00 94.77           N  
ATOM   2958  H   LYS A 184      14.469  -5.487  -1.043  1.00 94.77           H  
ATOM   2959  CA  LYS A 184      16.082  -5.519  -2.433  1.00 94.77           C  
ATOM   2960  HA  LYS A 184      16.757  -6.360  -2.597  1.00 94.77           H  
ATOM   2961  C   LYS A 184      16.901  -4.228  -2.412  1.00 94.77           C  
ATOM   2962  CB  LYS A 184      14.982  -5.550  -3.499  1.00 94.77           C  
ATOM   2963  HB2 LYS A 184      14.315  -6.383  -3.279  1.00 94.77           H  
ATOM   2964  HB3 LYS A 184      14.395  -4.634  -3.433  1.00 94.77           H  
ATOM   2965  O   LYS A 184      16.396  -3.182  -2.015  1.00 94.77           O  
ATOM   2966  CG  LYS A 184      15.468  -5.719  -4.941  1.00 94.77           C  
ATOM   2967  HG2 LYS A 184      16.091  -4.869  -5.222  1.00 94.77           H  
ATOM   2968  HG3 LYS A 184      14.570  -5.729  -5.559  1.00 94.77           H  
ATOM   2969  CD  LYS A 184      16.227  -7.015  -5.243  1.00 94.77           C  
ATOM   2970  HD2 LYS A 184      15.788  -7.849  -4.696  1.00 94.77           H  
ATOM   2971  HD3 LYS A 184      17.270  -6.889  -4.951  1.00 94.77           H  
ATOM   2972  CE  LYS A 184      16.123  -7.283  -6.751  1.00 94.77           C  
ATOM   2973  HE2 LYS A 184      15.137  -7.691  -6.975  1.00 94.77           H  
ATOM   2974  HE3 LYS A 184      16.219  -6.330  -7.272  1.00 94.77           H  
ATOM   2975  NZ  LYS A 184      17.194  -8.181  -7.239  1.00 94.77           N  
ATOM   2976  HZ1 LYS A 184      17.055  -8.412  -8.212  1.00 94.77           H  
ATOM   2977  HZ2 LYS A 184      17.313  -9.007  -6.670  1.00 94.77           H  
ATOM   2978  HZ3 LYS A 184      18.038  -7.627  -7.224  1.00 94.77           H  
ATOM   2979  N   LYS A 185      18.181  -4.336  -2.775  1.00 94.17           N  
ATOM   2980  H   LYS A 185      18.517  -5.249  -3.045  1.00 94.17           H  
ATOM   2981  CA  LYS A 185      19.155  -3.227  -2.739  1.00 94.17           C  
ATOM   2982  HA  LYS A 185      18.736  -2.395  -2.174  1.00 94.17           H  
ATOM   2983  C   LYS A 185      19.462  -2.637  -4.114  1.00 94.17           C  
ATOM   2984  CB  LYS A 185      20.445  -3.671  -2.038  1.00 94.17           C  
ATOM   2985  HB2 LYS A 185      20.876  -4.518  -2.573  1.00 94.17           H  
ATOM   2986  HB3 LYS A 185      21.157  -2.846  -2.077  1.00 94.17           H  
ATOM   2987  O   LYS A 185      20.207  -1.668  -4.207  1.00 94.17           O  
ATOM   2988  CG  LYS A 185      20.220  -4.044  -0.568  1.00 94.17           C  
ATOM   2989  HG2 LYS A 185      19.606  -4.942  -0.503  1.00 94.17           H  
ATOM   2990  HG3 LYS A 185      19.714  -3.224  -0.059  1.00 94.17           H  
ATOM   2991  CD  LYS A 185      21.571  -4.303   0.103  1.00 94.17           C  
ATOM   2992  HD2 LYS A 185      22.073  -5.121  -0.412  1.00 94.17           H  
ATOM   2993  HD3 LYS A 185      22.182  -3.403   0.025  1.00 94.17           H  
ATOM   2994  CE  LYS A 185      21.370  -4.660   1.577  1.00 94.17           C  
ATOM   2995  HE2 LYS A 185      20.734  -5.544   1.633  1.00 94.17           H  
ATOM   2996  HE3 LYS A 185      20.846  -3.837   2.062  1.00 94.17           H  
ATOM   2997  NZ  LYS A 185      22.675  -4.913   2.237  1.00 94.17           N  
ATOM   2998  HZ1 LYS A 185      22.546  -5.150   3.210  1.00 94.17           H  
ATOM   2999  HZ2 LYS A 185      23.264  -4.096   2.167  1.00 94.17           H  
ATOM   3000  HZ3 LYS A 185      23.150  -5.678   1.779  1.00 94.17           H  
ATOM   3001  N   ASP A 186      18.901  -3.225  -5.167  1.00 96.89           N  
ATOM   3002  H   ASP A 186      18.270  -4.000  -5.019  1.00 96.89           H  
ATOM   3003  CA  ASP A 186      18.962  -2.647  -6.505  1.00 96.89           C  
ATOM   3004  HA  ASP A 186      20.000  -2.412  -6.741  1.00 96.89           H  
ATOM   3005  C   ASP A 186      18.143  -1.354  -6.537  1.00 96.89           C  
ATOM   3006  CB  ASP A 186      18.450  -3.645  -7.549  1.00 96.89           C  
ATOM   3007  HB2 ASP A 186      18.506  -3.189  -8.537  1.00 96.89           H  
ATOM   3008  HB3 ASP A 186      17.407  -3.880  -7.339  1.00 96.89           H  
ATOM   3009  O   ASP A 186      17.050  -1.295  -5.965  1.00 96.89           O  
ATOM   3010  CG  ASP A 186      19.272  -4.931  -7.549  1.00 96.89           C  
ATOM   3011  OD1 ASP A 186      20.498  -4.854  -7.744  1.00 96.89           O  
ATOM   3012  OD2 ASP A 186      18.671  -6.002  -7.298  1.00 96.89           O  
ATOM   3013  N   PHE A 187      18.667  -0.340  -7.226  1.00 97.60           N  
ATOM   3014  H   PHE A 187      19.562  -0.479  -7.674  1.00 97.60           H  
ATOM   3015  CA  PHE A 187      18.098   1.006  -7.269  1.00 97.60           C  
ATOM   3016  HA  PHE A 187      18.242   1.474  -6.294  1.00 97.60           H  
ATOM   3017  C   PHE A 187      16.595   1.009  -7.597  1.00 97.60           C  
ATOM   3018  CB  PHE A 187      18.864   1.831  -8.307  1.00 97.60           C  
ATOM   3019  HB2 PHE A 187      19.924   1.843  -8.053  1.00 97.60           H  
ATOM   3020  HB3 PHE A 187      18.773   1.351  -9.281  1.00 97.60           H  
ATOM   3021  O   PHE A 187      16.190   0.603  -8.689  1.00 97.60           O  
ATOM   3022  CG  PHE A 187      18.376   3.260  -8.410  1.00 97.60           C  
ATOM   3023  CD1 PHE A 187      17.533   3.640  -9.470  1.00 97.60           C  
ATOM   3024  HD1 PHE A 187      17.250   2.915 -10.218  1.00 97.60           H  
ATOM   3025  CD2 PHE A 187      18.715   4.196  -7.418  1.00 97.60           C  
ATOM   3026  HD2 PHE A 187      19.301   3.896  -6.561  1.00 97.60           H  
ATOM   3027  CE1 PHE A 187      17.038   4.955  -9.540  1.00 97.60           C  
ATOM   3028  HE1 PHE A 187      16.373   5.253 -10.337  1.00 97.60           H  
ATOM   3029  CE2 PHE A 187      18.243   5.516  -7.503  1.00 97.60           C  
ATOM   3030  HE2 PHE A 187      18.471   6.233  -6.728  1.00 97.60           H  
ATOM   3031  CZ  PHE A 187      17.395   5.892  -8.556  1.00 97.60           C  
ATOM   3032  HZ  PHE A 187      16.991   6.893  -8.578  1.00 97.60           H  
ATOM   3033  N   GLY A 188      15.781   1.481  -6.654  1.00 97.35           N  
ATOM   3034  H   GLY A 188      16.214   1.747  -5.781  1.00 97.35           H  
ATOM   3035  CA  GLY A 188      14.333   1.688  -6.753  1.00 97.35           C  
ATOM   3036  HA2 GLY A 188      14.097   2.137  -7.717  1.00 97.35           H  
ATOM   3037  HA3 GLY A 188      14.053   2.402  -5.979  1.00 97.35           H  
ATOM   3038  C   GLY A 188      13.459   0.439  -6.569  1.00 97.35           C  
ATOM   3039  O   GLY A 188      12.236   0.545  -6.495  1.00 97.35           O  
ATOM   3040  N   TYR A 189      14.043  -0.757  -6.451  1.00 97.78           N  
ATOM   3041  H   TYR A 189      15.052  -0.809  -6.469  1.00 97.78           H  
ATOM   3042  CA  TYR A 189      13.260  -1.996  -6.324  1.00 97.78           C  
ATOM   3043  HA  TYR A 189      12.390  -1.942  -6.979  1.00 97.78           H  
ATOM   3044  C   TYR A 189      12.730  -2.252  -4.910  1.00 97.78           C  
ATOM   3045  CB  TYR A 189      14.104  -3.193  -6.751  1.00 97.78           C  
ATOM   3046  HB2 TYR A 189      13.575  -4.087  -6.420  1.00 97.78           H  
ATOM   3047  HB3 TYR A 189      15.067  -3.149  -6.242  1.00 97.78           H  
ATOM   3048  O   TYR A 189      11.833  -3.078  -4.741  1.00 97.78           O  
ATOM   3049  CG  TYR A 189      14.329  -3.344  -8.234  1.00 97.78           C  
ATOM   3050  CD1 TYR A 189      13.581  -4.289  -8.961  1.00 97.78           C  
ATOM   3051  HD1 TYR A 189      12.813  -4.873  -8.475  1.00 97.78           H  
ATOM   3052  CD2 TYR A 189      15.300  -2.563  -8.883  1.00 97.78           C  
ATOM   3053  HD2 TYR A 189      15.878  -1.844  -8.320  1.00 97.78           H  
ATOM   3054  CE1 TYR A 189      13.817  -4.456 -10.336  1.00 97.78           C  
ATOM   3055  HE1 TYR A 189      13.237  -5.162 -10.912  1.00 97.78           H  
ATOM   3056  CE2 TYR A 189      15.524  -2.712 -10.263  1.00 97.78           C  
ATOM   3057  HE2 TYR A 189      16.270  -2.103 -10.751  1.00 97.78           H  
ATOM   3058  OH  TYR A 189      15.006  -3.828 -12.321  1.00 97.78           O  
ATOM   3059  HH  TYR A 189      15.728  -3.276 -12.630  1.00 97.78           H  
ATOM   3060  CZ  TYR A 189      14.779  -3.662 -10.993  1.00 97.78           C  
ATOM   3061  N   GLY A 190      13.318  -1.611  -3.898  1.00 97.21           N  
ATOM   3062  H   GLY A 190      14.041  -0.942  -4.122  1.00 97.21           H  
ATOM   3063  CA  GLY A 190      12.976  -1.809  -2.492  1.00 97.21           C  
ATOM   3064  HA2 GLY A 190      13.117  -2.860  -2.239  1.00 97.21           H  
ATOM   3065  HA3 GLY A 190      13.670  -1.233  -1.880  1.00 97.21           H  
ATOM   3066  C   GLY A 190      11.552  -1.375  -2.131  1.00 97.21           C  
ATOM   3067  O   GLY A 190      10.837  -0.773  -2.929  1.00 97.21           O  
ATOM   3068  N   VAL A 191      11.145  -1.604  -0.880  1.00 97.92           N  
ATOM   3069  H   VAL A 191      11.736  -2.141  -0.262  1.00 97.92           H  
ATOM   3070  CA  VAL A 191      10.025  -0.847  -0.298  1.00 97.92           C  
ATOM   3071  HA  VAL A 191       9.218  -0.794  -1.029  1.00 97.92           H  
ATOM   3072  C   VAL A 191      10.534   0.569  -0.019  1.00 97.92           C  
ATOM   3073  CB  VAL A 191       9.461  -1.523   0.965  1.00 97.92           C  
ATOM   3074  HB  VAL A 191      10.216  -1.530   1.752  1.00 97.92           H  
ATOM   3075  O   VAL A 191      11.164   0.801   1.012  1.00 97.92           O  
ATOM   3076  CG1 VAL A 191       8.232  -0.774   1.483  1.00 97.92           C  
ATOM   3077 HG11 VAL A 191       8.458   0.283   1.623  1.00 97.92           H  
ATOM   3078 HG12 VAL A 191       7.415  -0.872   0.767  1.00 97.92           H  
ATOM   3079 HG13 VAL A 191       7.928  -1.202   2.439  1.00 97.92           H  
ATOM   3080  CG2 VAL A 191       9.026  -2.966   0.686  1.00 97.92           C  
ATOM   3081 HG21 VAL A 191       8.583  -3.401   1.582  1.00 97.92           H  
ATOM   3082 HG22 VAL A 191       8.294  -2.983  -0.122  1.00 97.92           H  
ATOM   3083 HG23 VAL A 191       9.888  -3.571   0.401  1.00 97.92           H  
ATOM   3084  N   ILE A 192      10.339   1.491  -0.962  1.00 98.39           N  
ATOM   3085  H   ILE A 192       9.859   1.193  -1.799  1.00 98.39           H  
ATOM   3086  CA  ILE A 192      11.032   2.789  -0.981  1.00 98.39           C  
ATOM   3087  HA  ILE A 192      11.951   2.696  -0.402  1.00 98.39           H  
ATOM   3088  C   ILE A 192      10.212   3.903  -0.332  1.00 98.39           C  
ATOM   3089  CB  ILE A 192      11.444   3.183  -2.420  1.00 98.39           C  
ATOM   3090  HB  ILE A 192      10.539   3.197  -3.027  1.00 98.39           H  
ATOM   3091  O   ILE A 192       9.064   4.149  -0.698  1.00 98.39           O  
ATOM   3092  CG1 ILE A 192      12.439   2.217  -3.100  1.00 98.39           C  
ATOM   3093 HG12 ILE A 192      11.903   1.327  -3.428  1.00 98.39           H  
ATOM   3094 HG13 ILE A 192      12.826   2.686  -4.005  1.00 98.39           H  
ATOM   3095  CG2 ILE A 192      12.011   4.606  -2.514  1.00 98.39           C  
ATOM   3096 HG21 ILE A 192      11.310   5.353  -2.142  1.00 98.39           H  
ATOM   3097 HG22 ILE A 192      12.162   4.853  -3.565  1.00 98.39           H  
ATOM   3098 HG23 ILE A 192      12.968   4.691  -1.999  1.00 98.39           H  
ATOM   3099  CD1 ILE A 192      13.625   1.788  -2.238  1.00 98.39           C  
ATOM   3100 HD11 ILE A 192      14.149   2.657  -1.840  1.00 98.39           H  
ATOM   3101 HD12 ILE A 192      13.259   1.173  -1.417  1.00 98.39           H  
ATOM   3102 HD13 ILE A 192      14.316   1.200  -2.843  1.00 98.39           H  
ATOM   3103  N   TRP A 193      10.888   4.661   0.526  1.00 98.56           N  
ATOM   3104  H   TRP A 193      11.817   4.337   0.754  1.00 98.56           H  
ATOM   3105  CA  TRP A 193      10.648   6.089   0.741  1.00 98.56           C  
ATOM   3106  HA  TRP A 193       9.928   6.469   0.016  1.00 98.56           H  
ATOM   3107  C   TRP A 193      11.995   6.779   0.521  1.00 98.56           C  
ATOM   3108  CB  TRP A 193      10.104   6.310   2.156  1.00 98.56           C  
ATOM   3109  HB2 TRP A 193       9.290   5.603   2.313  1.00 98.56           H  
ATOM   3110  HB3 TRP A 193      10.876   6.077   2.890  1.00 98.56           H  
ATOM   3111  O   TRP A 193      12.913   6.554   1.315  1.00 98.56           O  
ATOM   3112  CG  TRP A 193       9.555   7.673   2.435  1.00 98.56           C  
ATOM   3113  CD1 TRP A 193      10.245   8.774   2.816  1.00 98.56           C  
ATOM   3114  HD1 TRP A 193      11.317   8.831   2.933  1.00 98.56           H  
ATOM   3115  CD2 TRP A 193       8.164   8.096   2.336  1.00 98.56           C  
ATOM   3116  CE2 TRP A 193       8.064   9.452   2.760  1.00 98.56           C  
ATOM   3117  CE3 TRP A 193       6.976   7.464   1.916  1.00 98.56           C  
ATOM   3118  HE3 TRP A 193       7.030   6.445   1.561  1.00 98.56           H  
ATOM   3119  NE1 TRP A 193       9.365   9.821   3.023  1.00 98.56           N  
ATOM   3120  HE1 TRP A 193       9.654  10.760   3.255  1.00 98.56           H  
ATOM   3121  CH2 TRP A 193       5.668   9.459   2.412  1.00 98.56           C  
ATOM   3122  HH2 TRP A 193       4.713   9.960   2.458  1.00 98.56           H  
ATOM   3123  CZ2 TRP A 193       6.834  10.124   2.817  1.00 98.56           C  
ATOM   3124  HZ2 TRP A 193       6.774  11.137   3.188  1.00 98.56           H  
ATOM   3125  CZ3 TRP A 193       5.742   8.136   1.949  1.00 98.56           C  
ATOM   3126  HZ3 TRP A 193       4.847   7.629   1.619  1.00 98.56           H  
ATOM   3127  N   GLU A 194      12.166   7.504  -0.586  1.00 97.81           N  
ATOM   3128  H   GLU A 194      11.389   7.645  -1.215  1.00 97.81           H  
ATOM   3129  CA  GLU A 194      13.486   7.870  -1.135  1.00 97.81           C  
ATOM   3130  HA  GLU A 194      14.000   6.972  -1.477  1.00 97.81           H  
ATOM   3131  C   GLU A 194      14.387   8.556  -0.099  1.00 97.81           C  
ATOM   3132  CB  GLU A 194      13.265   8.755  -2.367  1.00 97.81           C  
ATOM   3133  HB2 GLU A 194      12.717   8.179  -3.112  1.00 97.81           H  
ATOM   3134  HB3 GLU A 194      12.653   9.602  -2.058  1.00 97.81           H  
ATOM   3135  O   GLU A 194      15.506   8.106   0.138  1.00 97.81           O  
ATOM   3136  CG  GLU A 194      14.551   9.278  -3.026  1.00 97.81           C  
ATOM   3137  HG2 GLU A 194      15.150   8.429  -3.354  1.00 97.81           H  
ATOM   3138  HG3 GLU A 194      15.131   9.832  -2.288  1.00 97.81           H  
ATOM   3139  CD  GLU A 194      14.245  10.221  -4.204  1.00 97.81           C  
ATOM   3140  OE1 GLU A 194      15.124  10.395  -5.073  1.00 97.81           O  
ATOM   3141  OE2 GLU A 194      13.158  10.850  -4.177  1.00 97.81           O  
ATOM   3142  N   THR A 195      13.876   9.546   0.635  1.00 97.51           N  
ATOM   3143  H   THR A 195      12.959   9.897   0.398  1.00 97.51           H  
ATOM   3144  CA  THR A 195      14.664  10.277   1.647  1.00 97.51           C  
ATOM   3145  HA  THR A 195      15.584  10.619   1.174  1.00 97.51           H  
ATOM   3146  C   THR A 195      15.098   9.437   2.850  1.00 97.51           C  
ATOM   3147  CB  THR A 195      13.911  11.515   2.147  1.00 97.51           C  
ATOM   3148  HB  THR A 195      14.458  11.965   2.975  1.00 97.51           H  
ATOM   3149  O   THR A 195      16.033   9.811   3.555  1.00 97.51           O  
ATOM   3150  CG2 THR A 195      13.789  12.551   1.034  1.00 97.51           C  
ATOM   3151 HG21 THR A 195      13.287  13.445   1.403  1.00 97.51           H  
ATOM   3152 HG22 THR A 195      13.243  12.146   0.182  1.00 97.51           H  
ATOM   3153 HG23 THR A 195      14.785  12.841   0.699  1.00 97.51           H  
ATOM   3154  OG1 THR A 195      12.601  11.200   2.572  1.00 97.51           O  
ATOM   3155  HG1 THR A 195      12.153  12.049   2.573  1.00 97.51           H  
ATOM   3156  N   LEU A 196      14.462   8.288   3.094  1.00 98.08           N  
ATOM   3157  H   LEU A 196      13.748   8.010   2.435  1.00 98.08           H  
ATOM   3158  CA  LEU A 196      14.874   7.343   4.137  1.00 98.08           C  
ATOM   3159  HA  LEU A 196      15.446   7.865   4.904  1.00 98.08           H  
ATOM   3160  C   LEU A 196      15.792   6.252   3.583  1.00 98.08           C  
ATOM   3161  CB  LEU A 196      13.628   6.711   4.785  1.00 98.08           C  
ATOM   3162  HB2 LEU A 196      13.052   6.196   4.016  1.00 98.08           H  
ATOM   3163  HB3 LEU A 196      13.968   5.958   5.497  1.00 98.08           H  
ATOM   3164  O   LEU A 196      16.806   5.907   4.187  1.00 98.08           O  
ATOM   3165  CG  LEU A 196      12.695   7.688   5.520  1.00 98.08           C  
ATOM   3166  HG  LEU A 196      12.277   8.408   4.817  1.00 98.08           H  
ATOM   3167  CD1 LEU A 196      11.549   6.887   6.143  1.00 98.08           C  
ATOM   3168 HD11 LEU A 196      10.953   6.428   5.355  1.00 98.08           H  
ATOM   3169 HD12 LEU A 196      10.905   7.550   6.720  1.00 98.08           H  
ATOM   3170 HD13 LEU A 196      11.944   6.115   6.803  1.00 98.08           H  
ATOM   3171  CD2 LEU A 196      13.421   8.458   6.621  1.00 98.08           C  
ATOM   3172 HD21 LEU A 196      14.141   9.145   6.177  1.00 98.08           H  
ATOM   3173 HD22 LEU A 196      12.702   9.046   7.192  1.00 98.08           H  
ATOM   3174 HD23 LEU A 196      13.933   7.764   7.288  1.00 98.08           H  
ATOM   3175  N   THR A 197      15.406   5.683   2.446  1.00 97.79           N  
ATOM   3176  H   THR A 197      14.607   6.095   1.986  1.00 97.79           H  
ATOM   3177  CA  THR A 197      15.980   4.447   1.892  1.00 97.79           C  
ATOM   3178  HA  THR A 197      16.471   3.900   2.696  1.00 97.79           H  
ATOM   3179  C   THR A 197      17.049   4.683   0.831  1.00 97.79           C  
ATOM   3180  CB  THR A 197      14.880   3.538   1.326  1.00 97.79           C  
ATOM   3181  HB  THR A 197      15.337   2.664   0.862  1.00 97.79           H  
ATOM   3182  O   THR A 197      17.728   3.730   0.453  1.00 97.79           O  
ATOM   3183  CG2 THR A 197      13.915   3.059   2.408  1.00 97.79           C  
ATOM   3184 HG21 THR A 197      13.194   2.376   1.958  1.00 97.79           H  
ATOM   3185 HG22 THR A 197      14.465   2.529   3.185  1.00 97.79           H  
ATOM   3186 HG23 THR A 197      13.381   3.901   2.849  1.00 97.79           H  
ATOM   3187  OG1 THR A 197      14.112   4.217   0.362  1.00 97.79           O  
ATOM   3188  HG1 THR A 197      13.856   5.075   0.709  1.00 97.79           H  
ATOM   3189  N   THR A 198      17.203   5.928   0.372  1.00 96.52           N  
ATOM   3190  H   THR A 198      16.575   6.640   0.716  1.00 96.52           H  
ATOM   3191  CA  THR A 198      18.119   6.369  -0.690  1.00 96.52           C  
ATOM   3192  HA  THR A 198      17.814   7.378  -0.966  1.00 96.52           H  
ATOM   3193  C   THR A 198      17.993   5.552  -1.978  1.00 96.52           C  
ATOM   3194  CB  THR A 198      19.582   6.471  -0.201  1.00 96.52           C  
ATOM   3195  HB  THR A 198      20.171   6.954  -0.981  1.00 96.52           H  
ATOM   3196  O   THR A 198      19.000   5.332  -2.634  1.00 96.52           O  
ATOM   3197  CG2 THR A 198      19.732   7.294   1.078  1.00 96.52           C  
ATOM   3198 HG21 THR A 198      19.248   6.790   1.915  1.00 96.52           H  
ATOM   3199 HG22 THR A 198      20.791   7.424   1.300  1.00 96.52           H  
ATOM   3200 HG23 THR A 198      19.277   8.274   0.935  1.00 96.52           H  
ATOM   3201  OG1 THR A 198      20.147   5.204   0.060  1.00 96.52           O  
ATOM   3202  HG1 THR A 198      20.041   4.719  -0.761  1.00 96.52           H  
ATOM   3203  N   ASP A 199      16.814   4.991  -2.273  1.00 96.69           N  
ATOM   3204  H   ASP A 199      16.017   5.282  -1.726  1.00 96.69           H  
ATOM   3205  CA  ASP A 199      16.530   4.044  -3.373  1.00 96.69           C  
ATOM   3206  HA  ASP A 199      15.501   3.708  -3.240  1.00 96.69           H  
ATOM   3207  C   ASP A 199      17.356   2.743  -3.423  1.00 96.69           C  
ATOM   3208  CB  ASP A 199      16.574   4.769  -4.722  1.00 96.69           C  
ATOM   3209  HB2 ASP A 199      16.500   4.034  -5.524  1.00 96.69           H  
ATOM   3210  HB3 ASP A 199      17.529   5.284  -4.821  1.00 96.69           H  
ATOM   3211  O   ASP A 199      17.016   1.828  -4.167  1.00 96.69           O  
ATOM   3212  CG  ASP A 199      15.424   5.751  -4.899  1.00 96.69           C  
ATOM   3213  OD1 ASP A 199      14.295   5.388  -4.494  1.00 96.69           O  
ATOM   3214  OD2 ASP A 199      15.682   6.825  -5.466  1.00 96.69           O  
ATOM   3215  N   TYR A 200      18.403   2.604  -2.614  1.00 97.17           N  
ATOM   3216  H   TYR A 200      18.670   3.434  -2.104  1.00 97.17           H  
ATOM   3217  CA  TYR A 200      19.290   1.433  -2.544  1.00 97.17           C  
ATOM   3218  HA  TYR A 200      19.114   0.800  -3.414  1.00 97.17           H  
ATOM   3219  C   TYR A 200      19.015   0.558  -1.311  1.00 97.17           C  
ATOM   3220  CB  TYR A 200      20.748   1.904  -2.598  1.00 97.17           C  
ATOM   3221  HB2 TYR A 200      20.928   2.609  -1.787  1.00 97.17           H  
ATOM   3222  HB3 TYR A 200      21.404   1.047  -2.439  1.00 97.17           H  
ATOM   3223  O   TYR A 200      19.828  -0.283  -0.911  1.00 97.17           O  
ATOM   3224  CG  TYR A 200      21.145   2.532  -3.918  1.00 97.17           C  
ATOM   3225  CD1 TYR A 200      21.388   1.709  -5.032  1.00 97.17           C  
ATOM   3226  HD1 TYR A 200      21.281   0.637  -4.946  1.00 97.17           H  
ATOM   3227  CD2 TYR A 200      21.302   3.926  -4.031  1.00 97.17           C  
ATOM   3228  HD2 TYR A 200      21.160   4.562  -3.169  1.00 97.17           H  
ATOM   3229  CE1 TYR A 200      21.787   2.282  -6.254  1.00 97.17           C  
ATOM   3230  HE1 TYR A 200      22.000   1.661  -7.111  1.00 97.17           H  
ATOM   3231  CE2 TYR A 200      21.642   4.509  -5.264  1.00 97.17           C  
ATOM   3232  HE2 TYR A 200      21.718   5.583  -5.352  1.00 97.17           H  
ATOM   3233  OH  TYR A 200      22.200   4.230  -7.582  1.00 97.17           O  
ATOM   3234  HH  TYR A 200      22.148   5.188  -7.562  1.00 97.17           H  
ATOM   3235  CZ  TYR A 200      21.889   3.683  -6.380  1.00 97.17           C  
ATOM   3236  N   ASN A 201      17.886   0.785  -0.645  1.00 96.33           N  
ATOM   3237  H   ASN A 201      17.242   1.464  -1.026  1.00 96.33           H  
ATOM   3238  CA  ASN A 201      17.490   0.068   0.557  1.00 96.33           C  
ATOM   3239  HA  ASN A 201      17.957  -0.917   0.539  1.00 96.33           H  
ATOM   3240  C   ASN A 201      15.980  -0.166   0.576  1.00 96.33           C  
ATOM   3241  CB  ASN A 201      17.997   0.851   1.783  1.00 96.33           C  
ATOM   3242  HB2 ASN A 201      17.211   1.497   2.174  1.00 96.33           H  
ATOM   3243  HB3 ASN A 201      18.826   1.492   1.482  1.00 96.33           H  
ATOM   3244  O   ASN A 201      15.264   0.225  -0.333  1.00 96.33           O  
ATOM   3245  CG  ASN A 201      18.484  -0.071   2.878  1.00 96.33           C  
ATOM   3246  ND2 ASN A 201      19.619   0.226   3.466  1.00 96.33           N  
ATOM   3247 HD21 ASN A 201      20.176   0.957   3.047  1.00 96.33           H  
ATOM   3248 HD22 ASN A 201      19.966  -0.474   4.106  1.00 96.33           H  
ATOM   3249  OD1 ASN A 201      17.895  -1.086   3.205  1.00 96.33           O  
ATOM   3250  N   SER A 202      15.484  -0.798   1.630  1.00 97.04           N  
ATOM   3251  H   SER A 202      16.112  -1.062   2.375  1.00 97.04           H  
ATOM   3252  CA  SER A 202      14.063  -1.058   1.818  1.00 97.04           C  
ATOM   3253  HA  SER A 202      13.472  -0.482   1.107  1.00 97.04           H  
ATOM   3254  C   SER A 202      13.666  -0.649   3.225  1.00 97.04           C  
ATOM   3255  CB  SER A 202      13.806  -2.545   1.572  1.00 97.04           C  
ATOM   3256  HB2 SER A 202      14.421  -3.128   2.257  1.00 97.04           H  
ATOM   3257  HB3 SER A 202      14.097  -2.789   0.550  1.00 97.04           H  
ATOM   3258  O   SER A 202      14.416  -0.879   4.173  1.00 97.04           O  
ATOM   3259  OG  SER A 202      12.451  -2.903   1.756  1.00 97.04           O  
ATOM   3260  HG  SER A 202      12.183  -2.689   2.652  1.00 97.04           H  
ATOM   3261  N   LEU A 203      12.466  -0.090   3.369  1.00 97.78           N  
ATOM   3262  H   LEU A 203      11.935   0.131   2.539  1.00 97.78           H  
ATOM   3263  CA  LEU A 203      11.805   0.020   4.664  1.00 97.78           C  
ATOM   3264  HA  LEU A 203      12.407   0.647   5.321  1.00 97.78           H  
ATOM   3265  C   LEU A 203      11.699  -1.370   5.312  1.00 97.78           C  
ATOM   3266  CB  LEU A 203      10.417   0.662   4.490  1.00 97.78           C  
ATOM   3267  HB2 LEU A 203       9.845   0.055   3.789  1.00 97.78           H  
ATOM   3268  HB3 LEU A 203       9.900   0.629   5.449  1.00 97.78           H  
ATOM   3269  O   LEU A 203      11.576  -2.383   4.616  1.00 97.78           O  
ATOM   3270  CG  LEU A 203      10.423   2.122   3.991  1.00 97.78           C  
ATOM   3271  HG  LEU A 203      10.941   2.202   3.035  1.00 97.78           H  
ATOM   3272  CD1 LEU A 203       8.982   2.581   3.798  1.00 97.78           C  
ATOM   3273 HD11 LEU A 203       8.499   1.982   3.025  1.00 97.78           H  
ATOM   3274 HD12 LEU A 203       8.962   3.623   3.480  1.00 97.78           H  
ATOM   3275 HD13 LEU A 203       8.434   2.471   4.734  1.00 97.78           H  
ATOM   3276  CD2 LEU A 203      11.100   3.073   4.976  1.00 97.78           C  
ATOM   3277 HD21 LEU A 203      12.169   2.863   5.001  1.00 97.78           H  
ATOM   3278 HD22 LEU A 203      10.966   4.101   4.639  1.00 97.78           H  
ATOM   3279 HD23 LEU A 203      10.667   2.955   5.969  1.00 97.78           H  
ATOM   3280  N   ASP A 204      11.725  -1.400   6.644  1.00 96.62           N  
ATOM   3281  H   ASP A 204      11.792  -0.522   7.139  1.00 96.62           H  
ATOM   3282  CA  ASP A 204      11.560  -2.621   7.440  1.00 96.62           C  
ATOM   3283  HA  ASP A 204      12.120  -3.435   6.980  1.00 96.62           H  
ATOM   3284  C   ASP A 204      10.085  -3.034   7.520  1.00 96.62           C  
ATOM   3285  CB  ASP A 204      12.087  -2.399   8.866  1.00 96.62           C  
ATOM   3286  HB2 ASP A 204      11.897  -3.299   9.450  1.00 96.62           H  
ATOM   3287  HB3 ASP A 204      11.530  -1.584   9.330  1.00 96.62           H  
ATOM   3288  O   ASP A 204       9.763  -4.219   7.573  1.00 96.62           O  
ATOM   3289  CG  ASP A 204      13.584  -2.098   8.937  1.00 96.62           C  
ATOM   3290  OD1 ASP A 204      14.368  -2.854   8.327  1.00 96.62           O  
ATOM   3291  OD2 ASP A 204      13.945  -1.130   9.651  1.00 96.62           O  
ATOM   3292  N   SER A 205       9.190  -2.044   7.534  1.00 97.24           N  
ATOM   3293  H   SER A 205       9.542  -1.099   7.493  1.00 97.24           H  
ATOM   3294  CA  SER A 205       7.743  -2.230   7.455  1.00 97.24           C  
ATOM   3295  HA  SER A 205       7.539  -3.010   6.722  1.00 97.24           H  
ATOM   3296  C   SER A 205       7.055  -0.944   7.011  1.00 97.24           C  
ATOM   3297  CB  SER A 205       7.161  -2.658   8.810  1.00 97.24           C  
ATOM   3298  HB2 SER A 205       7.644  -3.577   9.144  1.00 97.24           H  
ATOM   3299  HB3 SER A 205       6.096  -2.853   8.686  1.00 97.24           H  
ATOM   3300  O   SER A 205       7.545   0.148   7.316  1.00 97.24           O  
ATOM   3301  OG  SER A 205       7.322  -1.649   9.796  1.00 97.24           O  
ATOM   3302  HG  SER A 205       7.251  -0.806   9.343  1.00 97.24           H  
ATOM   3303  N   VAL A 206       5.885  -1.062   6.389  1.00 98.33           N  
ATOM   3304  H   VAL A 206       5.514  -1.988   6.226  1.00 98.33           H  
ATOM   3305  CA  VAL A 206       5.019   0.079   6.076  1.00 98.33           C  
ATOM   3306  HA  VAL A 206       5.210   0.843   6.830  1.00 98.33           H  
ATOM   3307  C   VAL A 206       3.541  -0.288   6.191  1.00 98.33           C  
ATOM   3308  CB  VAL A 206       5.376   0.703   4.712  1.00 98.33           C  
ATOM   3309  HB  VAL A 206       6.422   1.007   4.759  1.00 98.33           H  
ATOM   3310  O   VAL A 206       3.147  -1.417   5.908  1.00 98.33           O  
ATOM   3311  CG1 VAL A 206       5.229  -0.255   3.528  1.00 98.33           C  
ATOM   3312 HG11 VAL A 206       5.943  -1.072   3.638  1.00 98.33           H  
ATOM   3313 HG12 VAL A 206       5.462   0.268   2.600  1.00 98.33           H  
ATOM   3314 HG13 VAL A 206       4.212  -0.645   3.477  1.00 98.33           H  
ATOM   3315  CG2 VAL A 206       4.558   1.965   4.428  1.00 98.33           C  
ATOM   3316 HG21 VAL A 206       3.549   1.707   4.109  1.00 98.33           H  
ATOM   3317 HG22 VAL A 206       4.504   2.591   5.319  1.00 98.33           H  
ATOM   3318 HG23 VAL A 206       5.054   2.546   3.650  1.00 98.33           H  
ATOM   3319  N   GLU A 207       2.723   0.667   6.619  1.00 98.45           N  
ATOM   3320  H   GLU A 207       3.130   1.547   6.904  1.00 98.45           H  
ATOM   3321  CA  GLU A 207       1.267   0.588   6.578  1.00 98.45           C  
ATOM   3322  HA  GLU A 207       0.961  -0.258   5.962  1.00 98.45           H  
ATOM   3323  C   GLU A 207       0.695   1.860   5.962  1.00 98.45           C  
ATOM   3324  CB  GLU A 207       0.680   0.417   7.985  1.00 98.45           C  
ATOM   3325  HB2 GLU A 207       1.028   1.233   8.617  1.00 98.45           H  
ATOM   3326  HB3 GLU A 207      -0.406   0.478   7.911  1.00 98.45           H  
ATOM   3327  O   GLU A 207       1.008   2.964   6.409  1.00 98.45           O  
ATOM   3328  CG  GLU A 207       1.042  -0.920   8.640  1.00 98.45           C  
ATOM   3329  HG2 GLU A 207       2.123  -0.991   8.755  1.00 98.45           H  
ATOM   3330  HG3 GLU A 207       0.709  -1.725   7.984  1.00 98.45           H  
ATOM   3331  CD  GLU A 207       0.385  -1.091  10.015  1.00 98.45           C  
ATOM   3332  OE1 GLU A 207       0.357  -2.244  10.501  1.00 98.45           O  
ATOM   3333  OE2 GLU A 207      -0.143  -0.113  10.592  1.00 98.45           O  
ATOM   3334  N   MET A 208      -0.201   1.707   4.990  1.00 98.85           N  
ATOM   3335  H   MET A 208      -0.425   0.765   4.703  1.00 98.85           H  
ATOM   3336  CA  MET A 208      -1.084   2.784   4.547  1.00 98.85           C  
ATOM   3337  HA  MET A 208      -0.690   3.744   4.879  1.00 98.85           H  
ATOM   3338  C   MET A 208      -2.456   2.574   5.175  1.00 98.85           C  
ATOM   3339  CB  MET A 208      -1.208   2.833   3.023  1.00 98.85           C  
ATOM   3340  HB2 MET A 208      -1.719   1.935   2.677  1.00 98.85           H  
ATOM   3341  HB3 MET A 208      -1.834   3.687   2.764  1.00 98.85           H  
ATOM   3342  O   MET A 208      -3.028   1.483   5.094  1.00 98.85           O  
ATOM   3343  CG  MET A 208       0.134   2.958   2.296  1.00 98.85           C  
ATOM   3344  HG2 MET A 208       0.622   3.888   2.590  1.00 98.85           H  
ATOM   3345  HG3 MET A 208       0.776   2.130   2.594  1.00 98.85           H  
ATOM   3346  SD  MET A 208      -0.017   2.909   0.490  1.00 98.85           S  
ATOM   3347  CE  MET A 208      -0.959   4.428   0.178  1.00 98.85           C  
ATOM   3348  HE1 MET A 208      -0.447   5.277   0.632  1.00 98.85           H  
ATOM   3349  HE2 MET A 208      -1.039   4.593  -0.896  1.00 98.85           H  
ATOM   3350  HE3 MET A 208      -1.962   4.338   0.594  1.00 98.85           H  
ATOM   3351  N   LYS A 209      -3.004   3.616   5.795  1.00 98.51           N  
ATOM   3352  H   LYS A 209      -2.476   4.475   5.856  1.00 98.51           H  
ATOM   3353  CA  LYS A 209      -4.275   3.537   6.513  1.00 98.51           C  
ATOM   3354  HA  LYS A 209      -4.870   2.745   6.060  1.00 98.51           H  
ATOM   3355  C   LYS A 209      -5.087   4.814   6.361  1.00 98.51           C  
ATOM   3356  CB  LYS A 209      -3.994   3.134   7.971  1.00 98.51           C  
ATOM   3357  HB2 LYS A 209      -3.388   2.228   7.951  1.00 98.51           H  
ATOM   3358  HB3 LYS A 209      -4.938   2.869   8.447  1.00 98.51           H  
ATOM   3359  O   LYS A 209      -4.528   5.903   6.257  1.00 98.51           O  
ATOM   3360  CG  LYS A 209      -3.258   4.218   8.785  1.00 98.51           C  
ATOM   3361  HG2 LYS A 209      -3.926   5.068   8.925  1.00 98.51           H  
ATOM   3362  HG3 LYS A 209      -2.389   4.563   8.223  1.00 98.51           H  
ATOM   3363  CD  LYS A 209      -2.757   3.763  10.163  1.00 98.51           C  
ATOM   3364  HD2 LYS A 209      -2.301   4.619  10.662  1.00 98.51           H  
ATOM   3365  HD3 LYS A 209      -3.586   3.405  10.774  1.00 98.51           H  
ATOM   3366  CE  LYS A 209      -1.710   2.653  10.029  1.00 98.51           C  
ATOM   3367  HE2 LYS A 209      -0.969   2.947   9.286  1.00 98.51           H  
ATOM   3368  HE3 LYS A 209      -2.195   1.742   9.680  1.00 98.51           H  
ATOM   3369  NZ  LYS A 209      -1.018   2.372  11.303  1.00 98.51           N  
ATOM   3370  HZ1 LYS A 209      -1.643   2.273  12.091  1.00 98.51           H  
ATOM   3371  HZ2 LYS A 209      -0.512   1.502  11.215  1.00 98.51           H  
ATOM   3372  HZ3 LYS A 209      -0.363   3.116  11.502  1.00 98.51           H  
ATOM   3373  N   ILE A 210      -6.407   4.676   6.337  1.00 98.26           N  
ATOM   3374  H   ILE A 210      -6.790   3.749   6.450  1.00 98.26           H  
ATOM   3375  CA  ILE A 210      -7.335   5.779   6.094  1.00 98.26           C  
ATOM   3376  HA  ILE A 210      -6.742   6.694   6.097  1.00 98.26           H  
ATOM   3377  C   ILE A 210      -8.351   5.928   7.215  1.00 98.26           C  
ATOM   3378  CB  ILE A 210      -8.015   5.688   4.713  1.00 98.26           C  
ATOM   3379  HB  ILE A 210      -8.630   6.579   4.587  1.00 98.26           H  
ATOM   3380  O   ILE A 210      -8.765   4.950   7.836  1.00 98.26           O  
ATOM   3381  CG1 ILE A 210      -8.935   4.452   4.600  1.00 98.26           C  
ATOM   3382 HG12 ILE A 210      -8.350   3.546   4.757  1.00 98.26           H  
ATOM   3383 HG13 ILE A 210      -9.692   4.503   5.383  1.00 98.26           H  
ATOM   3384  CG2 ILE A 210      -6.939   5.727   3.621  1.00 98.26           C  
ATOM   3385 HG21 ILE A 210      -6.292   6.592   3.765  1.00 98.26           H  
ATOM   3386 HG22 ILE A 210      -7.419   5.819   2.647  1.00 98.26           H  
ATOM   3387 HG23 ILE A 210      -6.338   4.818   3.640  1.00 98.26           H  
ATOM   3388  CD1 ILE A 210      -9.686   4.328   3.270  1.00 98.26           C  
ATOM   3389 HD11 ILE A 210      -8.990   4.237   2.436  1.00 98.26           H  
ATOM   3390 HD12 ILE A 210     -10.309   3.434   3.294  1.00 98.26           H  
ATOM   3391 HD13 ILE A 210     -10.319   5.203   3.124  1.00 98.26           H  
ATOM   3392  N   ARG A 211      -8.776   7.161   7.461  1.00 95.93           N  
ATOM   3393  H   ARG A 211      -8.360   7.919   6.939  1.00 95.93           H  
ATOM   3394  CA  ARG A 211      -9.801   7.492   8.449  1.00 95.93           C  
ATOM   3395  HA  ARG A 211     -10.401   6.604   8.647  1.00 95.93           H  
ATOM   3396  C   ARG A 211     -10.693   8.601   7.893  1.00 95.93           C  
ATOM   3397  CB  ARG A 211      -9.100   7.907   9.753  1.00 95.93           C  
ATOM   3398  HB2 ARG A 211      -8.393   7.124  10.027  1.00 95.93           H  
ATOM   3399  HB3 ARG A 211      -8.559   8.843   9.611  1.00 95.93           H  
ATOM   3400  O   ARG A 211     -10.139   9.526   7.308  1.00 95.93           O  
ATOM   3401  CG  ARG A 211     -10.091   8.042  10.904  1.00 95.93           C  
ATOM   3402  HG2 ARG A 211     -10.775   8.874  10.735  1.00 95.93           H  
ATOM   3403  HG3 ARG A 211     -10.656   7.110  10.899  1.00 95.93           H  
ATOM   3404  CD  ARG A 211      -9.427   8.202  12.275  1.00 95.93           C  
ATOM   3405  HD2 ARG A 211      -8.734   7.374  12.420  1.00 95.93           H  
ATOM   3406  HD3 ARG A 211     -10.198   8.143  13.043  1.00 95.93           H  
ATOM   3407  NE  ARG A 211      -8.708   9.486  12.403  1.00 95.93           N  
ATOM   3408  HE  ARG A 211      -8.918  10.200  11.720  1.00 95.93           H  
ATOM   3409  NH1 ARG A 211      -7.523   8.970  14.299  1.00 95.93           N  
ATOM   3410 HH11 ARG A 211      -6.796   9.216  14.955  1.00 95.93           H  
ATOM   3411 HH12 ARG A 211      -8.001   8.085  14.385  1.00 95.93           H  
ATOM   3412  NH2 ARG A 211      -7.082  10.864  13.257  1.00 95.93           N  
ATOM   3413 HH21 ARG A 211      -6.252  10.950  13.827  1.00 95.93           H  
ATOM   3414 HH22 ARG A 211      -7.230  11.543  12.524  1.00 95.93           H  
ATOM   3415  CZ  ARG A 211      -7.787   9.769  13.313  1.00 95.93           C  
ATOM   3416  N   PRO A 212     -12.028   8.535   8.032  1.00 94.41           N  
ATOM   3417  CA  PRO A 212     -12.889   9.680   7.757  1.00 94.41           C  
ATOM   3418  HA  PRO A 212     -12.886   9.890   6.688  1.00 94.41           H  
ATOM   3419  C   PRO A 212     -12.393  10.900   8.536  1.00 94.41           C  
ATOM   3420  CB  PRO A 212     -14.298   9.275   8.205  1.00 94.41           C  
ATOM   3421  HB2 PRO A 212     -14.490   9.634   9.216  1.00 94.41           H  
ATOM   3422  HB3 PRO A 212     -15.057   9.656   7.521  1.00 94.41           H  
ATOM   3423  O   PRO A 212     -11.943  10.748   9.676  1.00 94.41           O  
ATOM   3424  CG  PRO A 212     -14.255   7.749   8.211  1.00 94.41           C  
ATOM   3425  HG2 PRO A 212     -14.461   7.373   7.209  1.00 94.41           H  
ATOM   3426  HG3 PRO A 212     -14.956   7.329   8.933  1.00 94.41           H  
ATOM   3427  CD  PRO A 212     -12.808   7.457   8.592  1.00 94.41           C  
ATOM   3428  HD2 PRO A 212     -12.501   6.488   8.198  1.00 94.41           H  
ATOM   3429  HD3 PRO A 212     -12.704   7.504   9.676  1.00 94.41           H  
ATOM   3430  N   MET A 213     -12.439  12.073   7.909  1.00 88.50           N  
ATOM   3431  H   MET A 213     -12.838  12.120   6.982  1.00 88.50           H  
ATOM   3432  CA  MET A 213     -12.206  13.335   8.613  1.00 88.50           C  
ATOM   3433  HA  MET A 213     -11.298  13.250   9.209  1.00 88.50           H  
ATOM   3434  C   MET A 213     -13.300  13.626   9.639  1.00 88.50           C  
ATOM   3435  CB  MET A 213     -12.044  14.493   7.620  1.00 88.50           C  
ATOM   3436  HB2 MET A 213     -12.755  14.399   6.800  1.00 88.50           H  
ATOM   3437  HB3 MET A 213     -12.258  15.418   8.155  1.00 88.50           H  
ATOM   3438  O   MET A 213     -14.473  13.275   9.377  1.00 88.50           O  
ATOM   3439  CG  MET A 213     -10.609  14.546   7.087  1.00 88.50           C  
ATOM   3440  HG2 MET A 213      -9.937  14.524   7.945  1.00 88.50           H  
ATOM   3441  HG3 MET A 213     -10.431  13.654   6.486  1.00 88.50           H  
ATOM   3442  SD  MET A 213     -10.163  16.004   6.100  1.00 88.50           S  
ATOM   3443  CE  MET A 213     -10.510  17.322   7.303  1.00 88.50           C  
ATOM   3444  HE1 MET A 213     -11.584  17.394   7.478  1.00 88.50           H  
ATOM   3445  HE2 MET A 213     -10.158  18.275   6.908  1.00 88.50           H  
ATOM   3446  HE3 MET A 213     -10.002  17.109   8.243  1.00 88.50           H  
ATOM   3447  OXT MET A 213     -12.901  14.193  10.676  1.00 88.50           O  
TER    3448      MET A 213                                                       
END   
