# Supplementary material for: Nuclear genome of Bulinus truncatus, an intermediate host of the carcinogenic human blood fluke Schistosoma haematobium
Source: Nat Commun. 2022 Feb 21;13:977. doi: 10.1038/s41467-022-28634-9 (PMC8861042; doi:10.1038/s41467-022-28634-9)
Supplement: Supplementary file 6 — Supplementary Data 3 [file 41467_2022_28634_MOESM6_ESM.zip › Supplementary_Data_3/bglb012039-pb.mature.pep.pdb]

ATOM      1  N   THR A   1     -11.975  12.155  12.656  1.00 46.90           N  
ATOM      2  H   THR A   1     -12.023  12.791  11.873  1.00 46.90           H  
ATOM      3  H2  THR A   1     -12.409  11.277  12.410  1.00 46.90           H  
ATOM      4  H3  THR A   1     -12.454  12.545  13.456  1.00 46.90           H  
ATOM      5  CA  THR A   1     -10.574  11.903  13.038  1.00 46.90           C  
ATOM      6  HA  THR A   1     -10.054  12.851  13.180  1.00 46.90           H  
ATOM      7  C   THR A   1      -9.907  11.121  11.933  1.00 46.90           C  
ATOM      8  CB  THR A   1     -10.532  11.139  14.360  1.00 46.90           C  
ATOM      9  HB  THR A   1     -10.894  10.121  14.221  1.00 46.90           H  
ATOM     10  O   THR A   1     -10.454  10.097  11.541  1.00 46.90           O  
ATOM     11  CG2 THR A   1      -9.151  11.123  14.998  1.00 46.90           C  
ATOM     12 HG21 THR A   1      -9.187  10.587  15.946  1.00 46.90           H  
ATOM     13 HG22 THR A   1      -8.799  12.139  15.176  1.00 46.90           H  
ATOM     14 HG23 THR A   1      -8.440  10.612  14.348  1.00 46.90           H  
ATOM     15  OG1 THR A   1     -11.407  11.824  15.222  1.00 46.90           O  
ATOM     16  HG1 THR A   1     -11.194  11.564  16.121  1.00 46.90           H  
ATOM     17  N   ILE A   2      -8.813  11.643  11.376  1.00 50.37           N  
ATOM     18  H   ILE A   2      -8.383  12.455  11.795  1.00 50.37           H  
ATOM     19  CA  ILE A   2      -7.932  10.907  10.461  1.00 50.37           C  
ATOM     20  HA  ILE A   2      -8.455  10.050  10.034  1.00 50.37           H  
ATOM     21  C   ILE A   2      -6.782  10.386  11.314  1.00 50.37           C  
ATOM     22  CB  ILE A   2      -7.436  11.804   9.303  1.00 50.37           C  
ATOM     23  HB  ILE A   2      -6.995  12.707   9.725  1.00 50.37           H  
ATOM     24  O   ILE A   2      -6.259  11.127  12.142  1.00 50.37           O  
ATOM     25  CG1 ILE A   2      -8.632  12.204   8.407  1.00 50.37           C  
ATOM     26 HG12 ILE A   2      -9.401  12.668   9.024  1.00 50.37           H  
ATOM     27 HG13 ILE A   2      -9.059  11.309   7.955  1.00 50.37           H  
ATOM     28  CG2 ILE A   2      -6.355  11.083   8.480  1.00 50.37           C  
ATOM     29 HG21 ILE A   2      -6.000  11.723   7.672  1.00 50.37           H  
ATOM     30 HG22 ILE A   2      -6.751  10.151   8.077  1.00 50.37           H  
ATOM     31 HG23 ILE A   2      -5.482  10.863   9.094  1.00 50.37           H  
ATOM     32  CD1 ILE A   2      -8.287  13.203   7.294  1.00 50.37           C  
ATOM     33 HD11 ILE A   2      -7.776  14.068   7.717  1.00 50.37           H  
ATOM     34 HD12 ILE A   2      -9.206  13.534   6.811  1.00 50.37           H  
ATOM     35 HD13 ILE A   2      -7.652  12.735   6.542  1.00 50.37           H  
ATOM     36  N   ILE A   3      -6.449   9.115  11.156  1.00 58.33           N  
ATOM     37  H   ILE A   3      -6.917   8.570  10.446  1.00 58.33           H  
ATOM     38  CA  ILE A   3      -5.385   8.446  11.898  1.00 58.33           C  
ATOM     39  HA  ILE A   3      -4.944   9.117  12.635  1.00 58.33           H  
ATOM     40  C   ILE A   3      -4.328   8.073  10.873  1.00 58.33           C  
ATOM     41  CB  ILE A   3      -5.952   7.220  12.621  1.00 58.33           C  
ATOM     42  HB  ILE A   3      -6.394   6.603  11.839  1.00 58.33           H  
ATOM     43  O   ILE A   3      -4.659   7.560   9.804  1.00 58.33           O  
ATOM     44  CG1 ILE A   3      -7.105   7.600  13.574  1.00 58.33           C  
ATOM     45 HG12 ILE A   3      -7.719   8.401  13.163  1.00 58.33           H  
ATOM     46 HG13 ILE A   3      -6.690   7.982  14.506  1.00 58.33           H  
ATOM     47  CG2 ILE A   3      -4.854   6.396  13.321  1.00 58.33           C  
ATOM     48 HG21 ILE A   3      -4.105   6.057  12.605  1.00 58.33           H  
ATOM     49 HG22 ILE A   3      -5.276   5.509  13.794  1.00 58.33           H  
ATOM     50 HG23 ILE A   3      -4.359   6.993  14.087  1.00 58.33           H  
ATOM     51  CD1 ILE A   3      -8.056   6.433  13.836  1.00 58.33           C  
ATOM     52 HD11 ILE A   3      -7.515   5.487  13.840  1.00 58.33           H  
ATOM     53 HD12 ILE A   3      -8.792   6.385  13.033  1.00 58.33           H  
ATOM     54 HD13 ILE A   3      -8.574   6.593  14.782  1.00 58.33           H  
ATOM     55  N   TYR A   4      -3.072   8.359  11.173  1.00 50.28           N  
ATOM     56  H   TYR A   4      -2.827   8.646  12.110  1.00 50.28           H  
ATOM     57  CA  TYR A   4      -1.983   8.038  10.273  1.00 50.28           C  
ATOM     58  HA  TYR A   4      -2.336   8.064   9.242  1.00 50.28           H  
ATOM     59  C   TYR A   4      -1.496   6.625  10.554  1.00 50.28           C  
ATOM     60  CB  TYR A   4      -0.896   9.096  10.408  1.00 50.28           C  
ATOM     61  HB2 TYR A   4       0.003   8.729   9.913  1.00 50.28           H  
ATOM     62  HB3 TYR A   4      -0.676   9.255  11.463  1.00 50.28           H  
ATOM     63  O   TYR A   4      -1.209   6.259  11.693  1.00 50.28           O  
ATOM     64  CG  TYR A   4      -1.300  10.394   9.754  1.00 50.28           C  
ATOM     65  CD1 TYR A   4      -1.325  10.434   8.357  1.00 50.28           C  
ATOM     66  HD1 TYR A   4      -1.047   9.568   7.776  1.00 50.28           H  
ATOM     67  CD2 TYR A   4      -1.703  11.521  10.498  1.00 50.28           C  
ATOM     68  HD2 TYR A   4      -1.694  11.472  11.577  1.00 50.28           H  
ATOM     69  CE1 TYR A   4      -1.729  11.605   7.720  1.00 50.28           C  
ATOM     70  HE1 TYR A   4      -1.815  11.587   6.643  1.00 50.28           H  
ATOM     71  CE2 TYR A   4      -2.061  12.721   9.844  1.00 50.28           C  
ATOM     72  HE2 TYR A   4      -2.296  13.611  10.408  1.00 50.28           H  
ATOM     73  OH  TYR A   4      -2.256  13.918   7.739  1.00 50.28           O  
ATOM     74  HH  TYR A   4      -1.803  13.827   6.897  1.00 50.28           H  
ATOM     75  CZ  TYR A   4      -2.030  12.774   8.435  1.00 50.28           C  
ATOM     76  N   VAL A   5      -1.425   5.814   9.505  1.00 52.89           N  
ATOM     77  H   VAL A   5      -1.601   6.193   8.586  1.00 52.89           H  
ATOM     78  CA  VAL A   5      -0.766   4.515   9.596  1.00 52.89           C  
ATOM     79  HA  VAL A   5      -0.887   4.095  10.594  1.00 52.89           H  
ATOM     80  C   VAL A   5       0.703   4.791   9.356  1.00 52.89           C  
ATOM     81  CB  VAL A   5      -1.335   3.503   8.592  1.00 52.89           C  
ATOM     82  HB  VAL A   5      -1.231   3.906   7.585  1.00 52.89           H  
ATOM     83  O   VAL A   5       1.132   4.947   8.215  1.00 52.89           O  
ATOM     84  CG1 VAL A   5      -0.591   2.163   8.650  1.00 52.89           C  
ATOM     85 HG11 VAL A   5      -1.108   1.419   8.043  1.00 52.89           H  
ATOM     86 HG12 VAL A   5       0.413   2.285   8.243  1.00 52.89           H  
ATOM     87 HG13 VAL A   5      -0.505   1.802   9.675  1.00 52.89           H  
ATOM     88  CG2 VAL A   5      -2.830   3.271   8.824  1.00 52.89           C  
ATOM     89 HG21 VAL A   5      -3.009   2.798   9.790  1.00 52.89           H  
ATOM     90 HG22 VAL A   5      -3.216   2.619   8.041  1.00 52.89           H  
ATOM     91 HG23 VAL A   5      -3.358   4.224   8.791  1.00 52.89           H  
ATOM     92  N   PHE A   6       1.460   4.895  10.439  1.00 49.35           N  
ATOM     93  H   PHE A   6       1.041   4.792  11.352  1.00 49.35           H  
ATOM     94  CA  PHE A   6       2.901   4.819  10.343  1.00 49.35           C  
ATOM     95  HA  PHE A   6       3.221   5.050   9.326  1.00 49.35           H  
ATOM     96  C   PHE A   6       3.330   3.399  10.663  1.00 49.35           C  
ATOM     97  CB  PHE A   6       3.577   5.825  11.254  1.00 49.35           C  
ATOM     98  HB2 PHE A   6       3.328   5.604  12.292  1.00 49.35           H  
ATOM     99  HB3 PHE A   6       4.647   5.671  11.115  1.00 49.35           H  
ATOM    100  O   PHE A   6       2.909   2.807  11.652  1.00 49.35           O  
ATOM    101  CG  PHE A   6       3.264   7.274  10.943  1.00 49.35           C  
ATOM    102  CD1 PHE A   6       3.924   7.933   9.891  1.00 49.35           C  
ATOM    103  HD1 PHE A   6       4.638   7.398   9.283  1.00 49.35           H  
ATOM    104  CD2 PHE A   6       2.337   7.978  11.729  1.00 49.35           C  
ATOM    105  HD2 PHE A   6       1.791   7.460  12.504  1.00 49.35           H  
ATOM    106  CE1 PHE A   6       3.664   9.291   9.637  1.00 49.35           C  
ATOM    107  HE1 PHE A   6       4.167   9.791   8.823  1.00 49.35           H  
ATOM    108  CE2 PHE A   6       2.114   9.347  11.509  1.00 49.35           C  
ATOM    109  HE2 PHE A   6       1.423   9.888  12.138  1.00 49.35           H  
ATOM    110  CZ  PHE A   6       2.764  10.002  10.450  1.00 49.35           C  
ATOM    111  HZ  PHE A   6       2.570  11.047  10.259  1.00 49.35           H  
ATOM    112  N   VAL A   7       4.182   2.854   9.814  1.00 50.12           N  
ATOM    113  H   VAL A   7       4.488   3.383   9.010  1.00 50.12           H  
ATOM    114  CA  VAL A   7       4.823   1.573  10.058  1.00 50.12           C  
ATOM    115  HA  VAL A   7       4.380   1.092  10.929  1.00 50.12           H  
ATOM    116  C   VAL A   7       6.269   1.954  10.412  1.00 50.12           C  
ATOM    117  CB  VAL A   7       4.603   0.630   8.844  1.00 50.12           C  
ATOM    118  HB  VAL A   7       5.362   0.835   8.089  1.00 50.12           H  
ATOM    119  O   VAL A   7       7.117   2.063   9.535  1.00 50.12           O  
ATOM    120  CG1 VAL A   7       4.650  -0.855   9.222  1.00 50.12           C  
ATOM    121 HG11 VAL A   7       3.702  -1.362   9.044  1.00 50.12           H  
ATOM    122 HG12 VAL A   7       5.393  -1.348   8.594  1.00 50.12           H  
ATOM    123 HG13 VAL A   7       4.884  -0.991  10.278  1.00 50.12           H  
ATOM    124  CG2 VAL A   7       3.226   0.802   8.170  1.00 50.12           C  
ATOM    125 HG21 VAL A   7       3.083   0.059   7.386  1.00 50.12           H  
ATOM    126 HG22 VAL A   7       2.432   0.706   8.911  1.00 50.12           H  
ATOM    127 HG23 VAL A   7       3.161   1.782   7.696  1.00 50.12           H  
ATOM    128  N   TYR A   8       6.519   2.302  11.682  1.00 42.62           N  
ATOM    129  H   TYR A   8       5.780   2.185  12.361  1.00 42.62           H  
ATOM    130  CA  TYR A   8       7.851   2.659  12.203  1.00 42.62           C  
ATOM    131  HA  TYR A   8       8.498   2.964  11.382  1.00 42.62           H  
ATOM    132  C   TYR A   8       8.506   1.466  12.905  1.00 42.62           C  
ATOM    133  CB  TYR A   8       7.767   3.812  13.225  1.00 42.62           C  
ATOM    134  HB2 TYR A   8       8.728   3.883  13.735  1.00 42.62           H  
ATOM    135  HB3 TYR A   8       7.030   3.549  13.984  1.00 42.62           H  
ATOM    136  O   TYR A   8       7.831   0.784  13.669  1.00 42.62           O  
ATOM    137  CG  TYR A   8       7.463   5.193  12.678  1.00 42.62           C  
ATOM    138  CD1 TYR A   8       8.365   5.810  11.791  1.00 42.62           C  
ATOM    139  HD1 TYR A   8       9.252   5.281  11.476  1.00 42.62           H  
ATOM    140  CD2 TYR A   8       6.318   5.890  13.109  1.00 42.62           C  
ATOM    141  HD2 TYR A   8       5.638   5.428  13.809  1.00 42.62           H  
ATOM    142  CE1 TYR A   8       8.099   7.098  11.288  1.00 42.62           C  
ATOM    143  HE1 TYR A   8       8.781   7.547  10.580  1.00 42.62           H  
ATOM    144  CE2 TYR A   8       6.063   7.191  12.628  1.00 42.62           C  
ATOM    145  HE2 TYR A   8       5.188   7.736  12.949  1.00 42.62           H  
ATOM    146  OH  TYR A   8       6.663   9.018  11.197  1.00 42.62           O  
ATOM    147  HH  TYR A   8       7.307   9.277  10.534  1.00 42.62           H  
ATOM    148  CZ  TYR A   8       6.936   7.784  11.695  1.00 42.62           C  
ATOM    149  N   GLY A   9       9.823   1.305  12.726  1.00 32.42           N  
ATOM    150  H   GLY A   9      10.292   1.900  12.058  1.00 32.42           H  
ATOM    151  CA  GLY A   9      10.702   0.604  13.670  1.00 32.42           C  
ATOM    152  HA2 GLY A   9      11.291  -0.164  13.169  1.00 32.42           H  
ATOM    153  HA3 GLY A   9      10.080   0.128  14.428  1.00 32.42           H  
ATOM    154  C   GLY A   9      11.630   1.579  14.405  1.00 32.42           C  
ATOM    155  O   GLY A   9      11.680   2.769  14.074  1.00 32.42           O  
ATOM    156  N   ASN A  10      12.291   1.130  15.476  1.00 30.19           N  
ATOM    157  H   ASN A  10      12.400   0.132  15.587  1.00 30.19           H  
ATOM    158  CA  ASN A  10      12.961   2.010  16.438  1.00 30.19           C  
ATOM    159  HA  ASN A  10      12.236   2.770  16.727  1.00 30.19           H  
ATOM    160  C   ASN A  10      14.183   2.759  15.852  1.00 30.19           C  
ATOM    161  CB  ASN A  10      13.331   1.234  17.721  1.00 30.19           C  
ATOM    162  HB2 ASN A  10      13.717   0.248  17.464  1.00 30.19           H  
ATOM    163  HB3 ASN A  10      14.134   1.754  18.242  1.00 30.19           H  
ATOM    164  O   ASN A  10      15.087   2.191  15.256  1.00 30.19           O  
ATOM    165  CG  ASN A  10      12.174   1.111  18.697  1.00 30.19           C  
ATOM    166  ND2 ASN A  10      11.602  -0.059  18.843  1.00 30.19           N  
ATOM    167 HD21 ASN A  10      11.939  -0.849  18.311  1.00 30.19           H  
ATOM    168 HD22 ASN A  10      10.802  -0.123  19.456  1.00 30.19           H  
ATOM    169  OD1 ASN A  10      11.781   2.074  19.338  1.00 30.19           O  
ATOM    170  N   VAL A  11      14.191   4.072  16.108  1.00 28.41           N  
ATOM    171  H   VAL A  11      13.303   4.401  16.460  1.00 28.41           H  
ATOM    172  CA  VAL A  11      15.309   5.011  16.346  1.00 28.41           C  
ATOM    173  HA  VAL A  11      14.936   5.973  15.995  1.00 28.41           H  
ATOM    174  C   VAL A  11      16.641   4.780  15.603  1.00 28.41           C  
ATOM    175  CB  VAL A  11      15.555   5.185  17.867  1.00 28.41           C  
ATOM    176  HB  VAL A  11      16.260   4.434  18.225  1.00 28.41           H  
ATOM    177  O   VAL A  11      17.533   4.078  16.067  1.00 28.41           O  
ATOM    178  CG1 VAL A  11      16.128   6.584  18.136  1.00 28.41           C  
ATOM    179 HG11 VAL A  11      16.346   6.694  19.198  1.00 28.41           H  
ATOM    180 HG12 VAL A  11      17.059   6.710  17.583  1.00 28.41           H  
ATOM    181 HG13 VAL A  11      15.416   7.352  17.832  1.00 28.41           H  
ATOM    182  CG2 VAL A  11      14.283   5.059  18.725  1.00 28.41           C  
ATOM    183 HG21 VAL A  11      13.904   4.037  18.702  1.00 28.41           H  
ATOM    184 HG22 VAL A  11      14.513   5.289  19.765  1.00 28.41           H  
ATOM    185 HG23 VAL A  11      13.511   5.741  18.370  1.00 28.41           H  
ATOM    186  N   GLY A  12      16.835   5.533  14.516  1.00 34.49           N  
ATOM    187  H   GLY A  12      16.049   6.062  14.167  1.00 34.49           H  
ATOM    188  CA  GLY A  12      18.147   5.797  13.908  1.00 34.49           C  
ATOM    189  HA2 GLY A  12      18.826   4.974  14.132  1.00 34.49           H  
ATOM    190  HA3 GLY A  12      18.566   6.713  14.322  1.00 34.49           H  
ATOM    191  C   GLY A  12      18.089   5.932  12.393  1.00 34.49           C  
ATOM    192  O   GLY A  12      18.762   6.784  11.827  1.00 34.49           O  
ATOM    193  N   GLU A  13      17.232   5.141  11.754  1.00 37.45           N  
ATOM    194  H   GLU A  13      16.792   4.409  12.293  1.00 37.45           H  
ATOM    195  CA  GLU A  13      17.230   5.007  10.294  1.00 37.45           C  
ATOM    196  HA  GLU A  13      17.680   5.885   9.830  1.00 37.45           H  
ATOM    197  C   GLU A  13      15.805   4.900   9.692  1.00 37.45           C  
ATOM    198  CB  GLU A  13      18.128   3.805   9.950  1.00 37.45           C  
ATOM    199  HB2 GLU A  13      17.771   2.945  10.516  1.00 37.45           H  
ATOM    200  HB3 GLU A  13      17.997   3.571   8.893  1.00 37.45           H  
ATOM    201  O   GLU A  13      15.652   4.834   8.484  1.00 37.45           O  
ATOM    202  CG  GLU A  13      19.649   3.946  10.190  1.00 37.45           C  
ATOM    203  HG2 GLU A  13      19.841   4.388  11.168  1.00 37.45           H  
ATOM    204  HG3 GLU A  13      20.055   2.936  10.232  1.00 37.45           H  
ATOM    205  CD  GLU A  13      20.428   4.700   9.090  1.00 37.45           C  
ATOM    206  OE1 GLU A  13      21.500   5.258   9.420  1.00 37.45           O  
ATOM    207  OE2 GLU A  13      20.007   4.641   7.912  1.00 37.45           O  
ATOM    208  N   GLY A  14      14.726   4.956  10.488  1.00 43.62           N  
ATOM    209  H   GLY A  14      14.866   5.018  11.486  1.00 43.62           H  
ATOM    210  CA  GLY A  14      13.350   5.037   9.955  1.00 43.62           C  
ATOM    211  HA2 GLY A  14      12.677   5.308  10.768  1.00 43.62           H  
ATOM    212  HA3 GLY A  14      13.308   5.820   9.199  1.00 43.62           H  
ATOM    213  C   GLY A  14      12.808   3.748   9.318  1.00 43.62           C  
ATOM    214  O   GLY A  14      11.918   3.818   8.474  1.00 43.62           O  
ATOM    215  N   PHE A  15      13.312   2.582   9.722  1.00 53.41           N  
ATOM    216  H   PHE A  15      13.997   2.585  10.464  1.00 53.41           H  
ATOM    217  CA  PHE A  15      13.004   1.286   9.107  1.00 53.41           C  
ATOM    218  HA  PHE A  15      12.251   1.413   8.329  1.00 53.41           H  
ATOM    219  C   PHE A  15      12.467   0.276  10.125  1.00 53.41           C  
ATOM    220  CB  PHE A  15      14.284   0.739   8.470  1.00 53.41           C  
ATOM    221  HB2 PHE A  15      14.064  -0.210   7.982  1.00 53.41           H  
ATOM    222  HB3 PHE A  15      14.977   0.549   9.290  1.00 53.41           H  
ATOM    223  O   PHE A  15      12.781   0.381  11.307  1.00 53.41           O  
ATOM    224  CG  PHE A  15      14.958   1.651   7.461  1.00 53.41           C  
ATOM    225  CD1 PHE A  15      14.242   2.126   6.350  1.00 53.41           C  
ATOM    226  HD1 PHE A  15      13.213   1.833   6.203  1.00 53.41           H  
ATOM    227  CD2 PHE A  15      16.294   2.056   7.637  1.00 53.41           C  
ATOM    228  HD2 PHE A  15      16.852   1.734   8.504  1.00 53.41           H  
ATOM    229  CE1 PHE A  15      14.827   3.055   5.474  1.00 53.41           C  
ATOM    230  HE1 PHE A  15      14.232   3.477   4.678  1.00 53.41           H  
ATOM    231  CE2 PHE A  15      16.906   2.923   6.711  1.00 53.41           C  
ATOM    232  HE2 PHE A  15      17.930   3.242   6.839  1.00 53.41           H  
ATOM    233  CZ  PHE A  15      16.160   3.458   5.655  1.00 53.41           C  
ATOM    234  HZ  PHE A  15      16.609   4.194   5.004  1.00 53.41           H  
ATOM    235  N   ILE A  16      11.716  -0.725   9.650  1.00 54.75           N  
ATOM    236  H   ILE A  16      11.522  -0.749   8.659  1.00 54.75           H  
ATOM    237  CA  ILE A  16      11.309  -1.892  10.448  1.00 54.75           C  
ATOM    238  HA  ILE A  16      11.430  -1.672  11.509  1.00 54.75           H  
ATOM    239  C   ILE A  16      12.226  -3.052  10.103  1.00 54.75           C  
ATOM    240  CB  ILE A  16       9.838  -2.276  10.222  1.00 54.75           C  
ATOM    241  HB  ILE A  16       9.681  -2.499   9.167  1.00 54.75           H  
ATOM    242  O   ILE A  16      12.088  -3.671   9.043  1.00 54.75           O  
ATOM    243  CG1 ILE A  16       8.942  -1.111  10.641  1.00 54.75           C  
ATOM    244 HG12 ILE A  16       9.317  -0.162  10.257  1.00 54.75           H  
ATOM    245 HG13 ILE A  16       8.909  -1.061  11.730  1.00 54.75           H  
ATOM    246  CG2 ILE A  16       9.485  -3.514  11.071  1.00 54.75           C  
ATOM    247 HG21 ILE A  16       8.444  -3.810  10.946  1.00 54.75           H  
ATOM    248 HG22 ILE A  16      10.111  -4.366  10.805  1.00 54.75           H  
ATOM    249 HG23 ILE A  16       9.640  -3.299  12.129  1.00 54.75           H  
ATOM    250  CD1 ILE A  16       7.538  -1.281  10.113  1.00 54.75           C  
ATOM    251 HD11 ILE A  16       6.952  -0.466  10.536  1.00 54.75           H  
ATOM    252 HD12 ILE A  16       7.557  -1.224   9.024  1.00 54.75           H  
ATOM    253 HD13 ILE A  16       7.092  -2.220  10.440  1.00 54.75           H  
ATOM    254  N   TYR A  17      13.156  -3.340  11.006  1.00 49.76           N  
ATOM    255  H   TYR A  17      13.206  -2.783  11.847  1.00 49.76           H  
ATOM    256  CA  TYR A  17      14.034  -4.501  10.886  1.00 49.76           C  
ATOM    257  HA  TYR A  17      13.965  -4.901   9.874  1.00 49.76           H  
ATOM    258  C   TYR A  17      13.632  -5.645  11.807  1.00 49.76           C  
ATOM    259  CB  TYR A  17      15.490  -4.087  11.091  1.00 49.76           C  
ATOM    260  HB2 TYR A  17      16.091  -4.973  11.292  1.00 49.76           H  
ATOM    261  HB3 TYR A  17      15.568  -3.434  11.960  1.00 49.76           H  
ATOM    262  O   TYR A  17      14.121  -6.755  11.595  1.00 49.76           O  
ATOM    263  CG  TYR A  17      16.063  -3.410   9.867  1.00 49.76           C  
ATOM    264  CD1 TYR A  17      16.478  -4.185   8.767  1.00 49.76           C  
ATOM    265  HD1 TYR A  17      16.415  -5.262   8.827  1.00 49.76           H  
ATOM    266  CD2 TYR A  17      16.180  -2.012   9.826  1.00 49.76           C  
ATOM    267  HD2 TYR A  17      15.877  -1.420  10.677  1.00 49.76           H  
ATOM    268  CE1 TYR A  17      16.966  -3.564   7.601  1.00 49.76           C  
ATOM    269  HE1 TYR A  17      17.256  -4.145   6.738  1.00 49.76           H  
ATOM    270  CE2 TYR A  17      16.727  -1.398   8.685  1.00 49.76           C  
ATOM    271  HE2 TYR A  17      16.893  -0.331   8.677  1.00 49.76           H  
ATOM    272  OH  TYR A  17      17.592  -1.549   6.457  1.00 49.76           O  
ATOM    273  HH  TYR A  17      17.551  -0.594   6.544  1.00 49.76           H  
ATOM    274  CZ  TYR A  17      17.087  -2.162   7.559  1.00 49.76           C  
ATOM    275  N   SER A  18      12.743  -5.392  12.773  1.00 49.58           N  
ATOM    276  H   SER A  18      12.405  -4.450  12.909  1.00 49.58           H  
ATOM    277  CA  SER A  18      12.274  -6.417  13.696  1.00 49.58           C  
ATOM    278  HA  SER A  18      12.703  -7.361  13.360  1.00 49.58           H  
ATOM    279  C   SER A  18      10.759  -6.587  13.714  1.00 49.58           C  
ATOM    280  CB  SER A  18      12.832  -6.186  15.093  1.00 49.58           C  
ATOM    281  HB2 SER A  18      12.415  -5.266  15.503  1.00 49.58           H  
ATOM    282  HB3 SER A  18      13.917  -6.103  15.047  1.00 49.58           H  
ATOM    283  O   SER A  18      10.021  -5.609  13.655  1.00 49.58           O  
ATOM    284  OG  SER A  18      12.479  -7.277  15.917  1.00 49.58           O  
ATOM    285  HG  SER A  18      12.690  -8.097  15.465  1.00 49.58           H  
ATOM    286  N   ALA A  19      10.283  -7.826  13.848  1.00 51.52           N  
ATOM    287  H   ALA A  19      10.945  -8.588  13.859  1.00 51.52           H  
ATOM    288  CA  ALA A  19       8.871  -8.106  14.116  1.00 51.52           C  
ATOM    289  HA  ALA A  19       8.263  -7.640  13.341  1.00 51.52           H  
ATOM    290  C   ALA A  19       8.410  -7.536  15.468  1.00 51.52           C  
ATOM    291  CB  ALA A  19       8.656  -9.618  14.072  1.00 51.52           C  
ATOM    292  HB1 ALA A  19       7.606  -9.837  14.263  1.00 51.52           H  
ATOM    293  HB2 ALA A  19       9.273 -10.100  14.831  1.00 51.52           H  
ATOM    294  HB3 ALA A  19       8.934  -9.985  13.084  1.00 51.52           H  
ATOM    295  O   ALA A  19       7.239  -7.188  15.609  1.00 51.52           O  
ATOM    296  N   ASP A  20       9.339  -7.405  16.421  1.00 47.30           N  
ATOM    297  H   ASP A  20      10.271  -7.750  16.239  1.00 47.30           H  
ATOM    298  CA  ASP A  20       9.099  -6.804  17.737  1.00 47.30           C  
ATOM    299  HA  ASP A  20       8.138  -7.154  18.113  1.00 47.30           H  
ATOM    300  C   ASP A  20       9.039  -5.260  17.649  1.00 47.30           C  
ATOM    301  CB  ASP A  20      10.195  -7.265  18.720  1.00 47.30           C  
ATOM    302  HB2 ASP A  20      11.155  -6.882  18.375  1.00 47.30           H  
ATOM    303  HB3 ASP A  20       9.994  -6.810  19.690  1.00 47.30           H  
ATOM    304  O   ASP A  20       8.567  -4.580  18.562  1.00 47.30           O  
ATOM    305  CG  ASP A  20      10.313  -8.788  18.929  1.00 47.30           C  
ATOM    306  OD1 ASP A  20       9.377  -9.539  18.569  1.00 47.30           O  
ATOM    307  OD2 ASP A  20      11.359  -9.206  19.480  1.00 47.30           O  
ATOM    308  N   GLU A  21       9.477  -4.680  16.524  1.00 50.27           N  
ATOM    309  H   GLU A  21       9.786  -5.296  15.786  1.00 50.27           H  
ATOM    310  CA  GLU A  21       9.298  -3.271  16.163  1.00 50.27           C  
ATOM    311  HA  GLU A  21       9.241  -2.673  17.072  1.00 50.27           H  
ATOM    312  C   GLU A  21       7.957  -3.096  15.433  1.00 50.27           C  
ATOM    313  CB  GLU A  21      10.501  -2.777  15.354  1.00 50.27           C  
ATOM    314  HB2 GLU A  21      10.254  -1.797  14.945  1.00 50.27           H  
ATOM    315  HB3 GLU A  21      10.696  -3.449  14.518  1.00 50.27           H  
ATOM    316  O   GLU A  21       7.878  -2.878  14.224  1.00 50.27           O  
ATOM    317  CG  GLU A  21      11.766  -2.635  16.205  1.00 50.27           C  
ATOM    318  HG2 GLU A  21      11.987  -3.575  16.711  1.00 50.27           H  
ATOM    319  HG3 GLU A  21      11.566  -1.890  16.975  1.00 50.27           H  
ATOM    320  CD  GLU A  21      12.986  -2.193  15.389  1.00 50.27           C  
ATOM    321  OE1 GLU A  21      13.958  -1.780  16.055  1.00 50.27           O  
ATOM    322  OE2 GLU A  21      12.931  -2.190  14.134  1.00 50.27           O  
ATOM    323  N   ALA A  22       6.886  -3.284  16.203  1.00 46.92           N  
ATOM    324  H   ALA A  22       7.073  -3.556  17.157  1.00 46.92           H  
ATOM    325  CA  ALA A  22       5.511  -3.407  15.741  1.00 46.92           C  
ATOM    326  HA  ALA A  22       5.434  -4.347  15.194  1.00 46.92           H  
ATOM    327  C   ALA A  22       5.020  -2.273  14.821  1.00 46.92           C  
ATOM    328  CB  ALA A  22       4.617  -3.497  16.985  1.00 46.92           C  
ATOM    329  HB1 ALA A  22       4.710  -2.586  17.576  1.00 46.92           H  
ATOM    330  HB2 ALA A  22       3.577  -3.624  16.684  1.00 46.92           H  
ATOM    331  HB3 ALA A  22       4.916  -4.354  17.590  1.00 46.92           H  
ATOM    332  O   ALA A  22       5.366  -1.098  14.977  1.00 46.92           O  
ATOM    333  N   ILE A  23       4.061  -2.626  13.952  1.00 53.54           N  
ATOM    334  H   ILE A  23       3.839  -3.610  13.894  1.00 53.54           H  
ATOM    335  CA  ILE A  23       3.160  -1.681  13.280  1.00 53.54           C  
ATOM    336  HA  ILE A  23       3.750  -1.046  12.618  1.00 53.54           H  
ATOM    337  C   ILE A  23       2.495  -0.809  14.348  1.00 53.54           C  
ATOM    338  CB  ILE A  23       2.085  -2.417  12.444  1.00 53.54           C  
ATOM    339  HB  ILE A  23       1.481  -3.025  13.117  1.00 53.54           H  
ATOM    340  O   ILE A  23       1.523  -1.204  14.992  1.00 53.54           O  
ATOM    341  CG1 ILE A  23       2.747  -3.372  11.429  1.00 53.54           C  
ATOM    342 HG12 ILE A  23       3.296  -4.144  11.968  1.00 53.54           H  
ATOM    343 HG13 ILE A  23       3.458  -2.829  10.806  1.00 53.54           H  
ATOM    344  CG2 ILE A  23       1.147  -1.399  11.753  1.00 53.54           C  
ATOM    345 HG21 ILE A  23       0.339  -1.919  11.238  1.00 53.54           H  
ATOM    346 HG22 ILE A  23       1.710  -0.803  11.035  1.00 53.54           H  
ATOM    347 HG23 ILE A  23       0.683  -0.738  12.485  1.00 53.54           H  
ATOM    348  CD1 ILE A  23       1.737  -4.080  10.532  1.00 53.54           C  
ATOM    349 HD11 ILE A  23       1.393  -3.379   9.771  1.00 53.54           H  
ATOM    350 HD12 ILE A  23       2.209  -4.935  10.047  1.00 53.54           H  
ATOM    351 HD13 ILE A  23       0.898  -4.435  11.129  1.00 53.54           H  
ATOM    352  N   THR A  24       3.015   0.397  14.539  1.00 50.83           N  
ATOM    353  H   THR A  24       3.881   0.620  14.069  1.00 50.83           H  
ATOM    354  CA  THR A  24       2.471   1.331  15.519  1.00 50.83           C  
ATOM    355  HA  THR A  24       1.907   0.774  16.268  1.00 50.83           H  
ATOM    356  C   THR A  24       1.510   2.282  14.821  1.00 50.83           C  
ATOM    357  CB  THR A  24       3.574   2.060  16.290  1.00 50.83           C  
ATOM    358  HB  THR A  24       4.125   2.724  15.624  1.00 50.83           H  
ATOM    359  O   THR A  24       1.893   3.329  14.302  1.00 50.83           O  
ATOM    360  CG2 THR A  24       2.975   2.850  17.457  1.00 50.83           C  
ATOM    361 HG21 THR A  24       3.751   3.475  17.899  1.00 50.83           H  
ATOM    362 HG22 THR A  24       2.600   2.161  18.214  1.00 50.83           H  
ATOM    363 HG23 THR A  24       2.151   3.479  17.119  1.00 50.83           H  
ATOM    364  OG1 THR A  24       4.454   1.130  16.879  1.00 50.83           O  
ATOM    365  HG1 THR A  24       4.816   0.546  16.210  1.00 50.83           H  
ATOM    366  N   LEU A  25       0.223   1.938  14.842  1.00 45.95           N  
ATOM    367  H   LEU A  25      -0.021   1.044  15.243  1.00 45.95           H  
ATOM    368  CA  LEU A  25      -0.837   2.850  14.418  1.00 45.95           C  
ATOM    369  HA  LEU A  25      -0.585   3.262  13.441  1.00 45.95           H  
ATOM    370  C   LEU A  25      -0.922   4.018  15.408  1.00 45.95           C  
ATOM    371  CB  LEU A  25      -2.174   2.088  14.318  1.00 45.95           C  
ATOM    372  HB2 LEU A  25      -2.430   1.694  15.302  1.00 45.95           H  
ATOM    373  HB3 LEU A  25      -2.950   2.799  14.034  1.00 45.95           H  
ATOM    374  O   LEU A  25      -1.412   3.847  16.524  1.00 45.95           O  
ATOM    375  CG  LEU A  25      -2.178   0.920  13.315  1.00 45.95           C  
ATOM    376  HG  LEU A  25      -1.478   0.149  13.639  1.00 45.95           H  
ATOM    377  CD1 LEU A  25      -3.571   0.300  13.229  1.00 45.95           C  
ATOM    378 HD11 LEU A  25      -4.309   1.048  12.938  1.00 45.95           H  
ATOM    379 HD12 LEU A  25      -3.840  -0.126  14.196  1.00 45.95           H  
ATOM    380 HD13 LEU A  25      -3.569  -0.511  12.500  1.00 45.95           H  
ATOM    381  CD2 LEU A  25      -1.781   1.402  11.929  1.00 45.95           C  
ATOM    382 HD21 LEU A  25      -2.328   2.319  11.707  1.00 45.95           H  
ATOM    383 HD22 LEU A  25      -0.709   1.600  11.919  1.00 45.95           H  
ATOM    384 HD23 LEU A  25      -1.995   0.633  11.187  1.00 45.95           H  
ATOM    385  N   THR A  26      -0.455   5.208  15.020  1.00 50.16           N  
ATOM    386  H   THR A  26      -0.084   5.307  14.085  1.00 50.16           H  
ATOM    387  CA  THR A  26      -0.546   6.402  15.871  1.00 50.16           C  
ATOM    388  HA  THR A  26      -0.850   6.086  16.869  1.00 50.16           H  
ATOM    389  C   THR A  26      -1.632   7.355  15.379  1.00 50.16           C  
ATOM    390  CB  THR A  26       0.792   7.128  16.091  1.00 50.16           C  
ATOM    391  HB  THR A  26       0.607   8.001  16.716  1.00 50.16           H  
ATOM    392  O   THR A  26      -1.710   7.748  14.214  1.00 50.16           O  
ATOM    393  CG2 THR A  26       1.841   6.259  16.774  1.00 50.16           C  
ATOM    394 HG21 THR A  26       1.431   5.831  17.689  1.00 50.16           H  
ATOM    395 HG22 THR A  26       2.153   5.458  16.105  1.00 50.16           H  
ATOM    396 HG23 THR A  26       2.709   6.867  17.028  1.00 50.16           H  
ATOM    397  OG1 THR A  26       1.370   7.550  14.891  1.00 50.16           O  
ATOM    398  HG1 THR A  26       1.839   6.792  14.533  1.00 50.16           H  
ATOM    399  N   CYS A  27      -2.493   7.782  16.300  1.00 40.03           N  
ATOM    400  H   CYS A  27      -2.432   7.408  17.236  1.00 40.03           H  
ATOM    401  CA  CYS A  27      -3.352   8.934  16.074  1.00 40.03           C  
ATOM    402  HA  CYS A  27      -3.764   8.919  15.064  1.00 40.03           H  
ATOM    403  C   CYS A  27      -2.519  10.202  16.254  1.00 40.03           C  
ATOM    404  CB  CYS A  27      -4.502   8.930  17.089  1.00 40.03           C  
ATOM    405  HB2 CYS A  27      -5.059   9.864  17.009  1.00 40.03           H  
ATOM    406  HB3 CYS A  27      -4.087   8.871  18.095  1.00 40.03           H  
ATOM    407  O   CYS A  27      -2.230  10.573  17.388  1.00 40.03           O  
ATOM    408  SG  CYS A  27      -5.626   7.549  16.821  1.00 40.03           S  
ATOM    409  HG  CYS A  27      -6.154   7.528  18.048  1.00 40.03           H  
ATOM    410  N   GLN A  28      -2.210  10.929  15.181  1.00 44.30           N  
ATOM    411  H   GLN A  28      -2.382  10.559  14.257  1.00 44.30           H  
ATOM    412  CA  GLN A  28      -2.003  12.367  15.343  1.00 44.30           C  
ATOM    413  HA  GLN A  28      -1.501  12.567  16.290  1.00 44.30           H  
ATOM    414  C   GLN A  28      -3.386  13.014  15.409  1.00 44.30           C  
ATOM    415  CB  GLN A  28      -1.116  12.966  14.246  1.00 44.30           C  
ATOM    416  HB2 GLN A  28      -1.057  14.041  14.415  1.00 44.30           H  
ATOM    417  HB3 GLN A  28      -1.571  12.802  13.269  1.00 44.30           H  
ATOM    418  O   GLN A  28      -3.991  13.347  14.392  1.00 44.30           O  
ATOM    419  CG  GLN A  28       0.310  12.391  14.266  1.00 44.30           C  
ATOM    420  HG2 GLN A  28       0.711  12.467  15.277  1.00 44.30           H  
ATOM    421  HG3 GLN A  28       0.288  11.338  13.984  1.00 44.30           H  
ATOM    422  CD  GLN A  28       1.253  13.129  13.320  1.00 44.30           C  
ATOM    423  NE2 GLN A  28       2.541  12.880  13.402  1.00 44.30           N  
ATOM    424 HE21 GLN A  28       3.121  13.341  12.716  1.00 44.30           H  
ATOM    425 HE22 GLN A  28       2.892  12.157  14.014  1.00 44.30           H  
ATOM    426  OE1 GLN A  28       0.864  13.943  12.501  1.00 44.30           O  
ATOM    427  N   THR A  29      -3.939  13.154  16.611  1.00 39.06           N  
ATOM    428  H   THR A  29      -3.443  12.826  17.427  1.00 39.06           H  
ATOM    429  CA  THR A  29      -5.006  14.137  16.803  1.00 39.06           C  
ATOM    430  HA  THR A  29      -5.750  14.028  16.014  1.00 39.06           H  
ATOM    431  C   THR A  29      -4.366  15.516  16.681  1.00 39.06           C  
ATOM    432  CB  THR A  29      -5.718  13.972  18.155  1.00 39.06           C  
ATOM    433  HB  THR A  29      -6.431  14.786  18.285  1.00 39.06           H  
ATOM    434  O   THR A  29      -3.336  15.766  17.307  1.00 39.06           O  
ATOM    435  CG2 THR A  29      -6.462  12.637  18.234  1.00 39.06           C  
ATOM    436 HG21 THR A  29      -7.168  12.554  17.408  1.00 39.06           H  
ATOM    437 HG22 THR A  29      -5.752  11.810  18.196  1.00 39.06           H  
ATOM    438 HG23 THR A  29      -7.005  12.589  19.178  1.00 39.06           H  
ATOM    439  OG1 THR A  29      -4.795  13.987  19.214  1.00 39.06           O  
ATOM    440  HG1 THR A  29      -4.257  14.778  19.139  1.00 39.06           H  
ATOM    441  N   THR A  30      -4.953  16.430  15.904  1.00 36.15           N  
ATOM    442  H   THR A  30      -5.792  16.187  15.397  1.00 36.15           H  
ATOM    443  CA  THR A  30      -4.653  17.863  16.065  1.00 36.15           C  
ATOM    444  HA  THR A  30      -3.650  18.067  15.690  1.00 36.15           H  
ATOM    445  C   THR A  30      -4.735  18.199  17.556  1.00 36.15           C  
ATOM    446  CB  THR A  30      -5.676  18.727  15.316  1.00 36.15           C  
ATOM    447  HB  THR A  30      -5.541  19.772  15.597  1.00 36.15           H  
ATOM    448  O   THR A  30      -5.667  17.698  18.190  1.00 36.15           O  
ATOM    449  CG2 THR A  30      -5.520  18.596  13.802  1.00 36.15           C  
ATOM    450 HG21 THR A  30      -5.690  17.566  13.490  1.00 36.15           H  
ATOM    451 HG22 THR A  30      -4.516  18.900  13.508  1.00 36.15           H  
ATOM    452 HG23 THR A  30      -6.245  19.244  13.309  1.00 36.15           H  
ATOM    453  OG1 THR A  30      -6.989  18.319  15.637  1.00 36.15           O  
ATOM    454  HG1 THR A  30      -7.062  18.311  16.594  1.00 36.15           H  
ATOM    455  N   PRO A  31      -3.797  18.969  18.137  1.00 35.83           N  
ATOM    456  CA  PRO A  31      -3.735  19.125  19.583  1.00 35.83           C  
ATOM    457  HA  PRO A  31      -3.638  18.146  20.053  1.00 35.83           H  
ATOM    458  C   PRO A  31      -5.017  19.787  20.081  1.00 35.83           C  
ATOM    459  CB  PRO A  31      -2.469  19.940  19.873  1.00 35.83           C  
ATOM    460  HB2 PRO A  31      -2.610  20.647  20.690  1.00 35.83           H  
ATOM    461  HB3 PRO A  31      -1.653  19.256  20.110  1.00 35.83           H  
ATOM    462  O   PRO A  31      -5.235  20.976  19.860  1.00 35.83           O  
ATOM    463  CG  PRO A  31      -2.164  20.651  18.554  1.00 35.83           C  
ATOM    464  HG2 PRO A  31      -2.687  21.607  18.527  1.00 35.83           H  
ATOM    465  HG3 PRO A  31      -1.093  20.799  18.417  1.00 35.83           H  
ATOM    466  CD  PRO A  31      -2.742  19.723  17.484  1.00 35.83           C  
ATOM    467  HD2 PRO A  31      -1.971  19.034  17.139  1.00 35.83           H  
ATOM    468  HD3 PRO A  31      -3.129  20.307  16.650  1.00 35.83           H  
ATOM    469  N   ASP A  32      -5.864  19.001  20.738  1.00 33.63           N  
ATOM    470  H   ASP A  32      -5.660  18.014  20.813  1.00 33.63           H  
ATOM    471  CA  ASP A  32      -6.918  19.525  21.589  1.00 33.63           C  
ATOM    472  HA  ASP A  32      -7.259  20.462  21.149  1.00 33.63           H  
ATOM    473  C   ASP A  32      -6.271  19.744  22.972  1.00 33.63           C  
ATOM    474  CB  ASP A  32      -8.127  18.570  21.608  1.00 33.63           C  
ATOM    475  HB2 ASP A  32      -8.044  17.876  22.444  1.00 33.63           H  
ATOM    476  HB3 ASP A  32      -8.128  17.983  20.689  1.00 33.63           H  
ATOM    477  O   ASP A  32      -5.748  18.777  23.536  1.00 33.63           O  
ATOM    478  CG  ASP A  32      -9.469  19.312  21.683  1.00 33.63           C  
ATOM    479  OD1 ASP A  32      -9.464  20.525  21.999  1.00 33.63           O  
ATOM    480  OD2 ASP A  32     -10.496  18.661  21.391  1.00 33.63           O  
ATOM    481  N   PRO A  33      -6.196  20.972  23.523  1.00 39.46           N  
ATOM    482  CA  PRO A  33      -5.320  21.286  24.663  1.00 39.46           C  
ATOM    483  HA  PRO A  33      -4.321  20.925  24.419  1.00 39.46           H  
ATOM    484  C   PRO A  33      -5.712  20.674  26.022  1.00 39.46           C  
ATOM    485  CB  PRO A  33      -5.281  22.819  24.753  1.00 39.46           C  
ATOM    486  HB2 PRO A  33      -4.282  23.181  24.995  1.00 39.46           H  
ATOM    487  HB3 PRO A  33      -5.998  23.169  25.495  1.00 39.46           H  
ATOM    488  O   PRO A  33      -5.227  21.144  27.048  1.00 39.46           O  
ATOM    489  CG  PRO A  33      -5.736  23.293  23.380  1.00 39.46           C  
ATOM    490  HG2 PRO A  33      -6.213  24.272  23.422  1.00 39.46           H  
ATOM    491  HG3 PRO A  33      -4.887  23.306  22.697  1.00 39.46           H  
ATOM    492  CD  PRO A  33      -6.712  22.208  22.951  1.00 39.46           C  
ATOM    493  HD2 PRO A  33      -7.703  22.407  23.359  1.00 39.46           H  
ATOM    494  HD3 PRO A  33      -6.752  22.200  21.862  1.00 39.46           H  
ATOM    495  N   LEU A  34      -6.612  19.689  26.076  1.00 35.73           N  
ATOM    496  H   LEU A  34      -6.895  19.264  25.205  1.00 35.73           H  
ATOM    497  CA  LEU A  34      -7.300  19.303  27.314  1.00 35.73           C  
ATOM    498  HA  LEU A  34      -6.783  19.780  28.146  1.00 35.73           H  
ATOM    499  C   LEU A  34      -7.212  17.825  27.714  1.00 35.73           C  
ATOM    500  CB  LEU A  34      -8.738  19.866  27.289  1.00 35.73           C  
ATOM    501  HB2 LEU A  34      -9.134  19.766  26.278  1.00 35.73           H  
ATOM    502  HB3 LEU A  34      -9.392  19.293  27.946  1.00 35.73           H  
ATOM    503  O   LEU A  34      -8.027  17.393  28.520  1.00 35.73           O  
ATOM    504  CG  LEU A  34      -8.815  21.337  27.735  1.00 35.73           C  
ATOM    505  HG  LEU A  34      -8.093  21.934  27.177  1.00 35.73           H  
ATOM    506  CD1 LEU A  34     -10.213  21.881  27.438  1.00 35.73           C  
ATOM    507 HD11 LEU A  34     -10.413  21.799  26.370  1.00 35.73           H  
ATOM    508 HD12 LEU A  34     -10.271  22.930  27.726  1.00 35.73           H  
ATOM    509 HD13 LEU A  34     -10.960  21.307  27.986  1.00 35.73           H  
ATOM    510  CD2 LEU A  34      -8.562  21.512  29.239  1.00 35.73           C  
ATOM    511 HD21 LEU A  34      -8.721  22.552  29.522  1.00 35.73           H  
ATOM    512 HD22 LEU A  34      -9.236  20.871  29.808  1.00 35.73           H  
ATOM    513 HD23 LEU A  34      -7.532  21.249  29.480  1.00 35.73           H  
ATOM    514  N   PHE A  35      -6.210  17.066  27.262  1.00 37.73           N  
ATOM    515  H   PHE A  35      -5.564  17.442  26.582  1.00 37.73           H  
ATOM    516  CA  PHE A  35      -5.938  15.747  27.853  1.00 37.73           C  
ATOM    517  HA  PHE A  35      -6.398  15.705  28.841  1.00 37.73           H  
ATOM    518  C   PHE A  35      -4.443  15.512  28.112  1.00 37.73           C  
ATOM    519  CB  PHE A  35      -6.628  14.639  27.041  1.00 37.73           C  
ATOM    520  HB2 PHE A  35      -6.029  13.730  27.104  1.00 37.73           H  
ATOM    521  HB3 PHE A  35      -6.682  14.919  25.989  1.00 37.73           H  
ATOM    522  O   PHE A  35      -3.668  15.200  27.212  1.00 37.73           O  
ATOM    523  CG  PHE A  35      -8.018  14.314  27.570  1.00 37.73           C  
ATOM    524  CD1 PHE A  35      -8.157  13.392  28.624  1.00 37.73           C  
ATOM    525  HD1 PHE A  35      -7.290  12.902  29.041  1.00 37.73           H  
ATOM    526  CD2 PHE A  35      -9.163  14.965  27.069  1.00 37.73           C  
ATOM    527  HD2 PHE A  35      -9.062  15.695  26.279  1.00 37.73           H  
ATOM    528  CE1 PHE A  35      -9.421  13.117  29.171  1.00 37.73           C  
ATOM    529  HE1 PHE A  35      -9.493  12.415  29.988  1.00 37.73           H  
ATOM    530  CE2 PHE A  35     -10.431  14.698  27.621  1.00 37.73           C  
ATOM    531  HE2 PHE A  35     -11.301  15.215  27.245  1.00 37.73           H  
ATOM    532  CZ  PHE A  35     -10.561  13.771  28.672  1.00 37.73           C  
ATOM    533  HZ  PHE A  35     -11.529  13.568  29.106  1.00 37.73           H  
ATOM    534  N   LEU A  36      -4.060  15.671  29.383  1.00 34.08           N  
ATOM    535  H   LEU A  36      -4.787  15.917  30.039  1.00 34.08           H  
ATOM    536  CA  LEU A  36      -2.826  15.170  29.987  1.00 34.08           C  
ATOM    537  HA  LEU A  36      -2.217  14.655  29.244  1.00 34.08           H  
ATOM    538  C   LEU A  36      -3.233  14.147  31.049  1.00 34.08           C  
ATOM    539  CB  LEU A  36      -2.014  16.316  30.635  1.00 34.08           C  
ATOM    540  HB2 LEU A  36      -1.314  15.882  31.349  1.00 34.08           H  
ATOM    541  HB3 LEU A  36      -2.706  16.939  31.202  1.00 34.08           H  
ATOM    542  O   LEU A  36      -3.255  14.462  32.236  1.00 34.08           O  
ATOM    543  CG  LEU A  36      -1.200  17.207  29.690  1.00 34.08           C  
ATOM    544  HG  LEU A  36      -1.842  17.587  28.895  1.00 34.08           H  
ATOM    545  CD1 LEU A  36      -0.644  18.391  30.487  1.00 34.08           C  
ATOM    546 HD11 LEU A  36      -0.074  19.043  29.825  1.00 34.08           H  
ATOM    547 HD12 LEU A  36      -0.001  18.031  31.290  1.00 34.08           H  
ATOM    548 HD13 LEU A  36      -1.470  18.960  30.914  1.00 34.08           H  
ATOM    549  CD2 LEU A  36      -0.015  16.457  29.076  1.00 34.08           C  
ATOM    550 HD21 LEU A  36      -0.380  15.650  28.442  1.00 34.08           H  
ATOM    551 HD22 LEU A  36       0.571  17.137  28.458  1.00 34.08           H  
ATOM    552 HD23 LEU A  36       0.617  16.041  29.861  1.00 34.08           H  
ATOM    553  N   ASP A  37      -3.556  12.929  30.631  1.00 37.80           N  
ATOM    554  H   ASP A  37      -3.584  12.719  29.643  1.00 37.80           H  
ATOM    555  CA  ASP A  37      -3.727  11.835  31.583  1.00 37.80           C  
ATOM    556  HA  ASP A  37      -3.994  12.235  32.561  1.00 37.80           H  
ATOM    557  C   ASP A  37      -2.368  11.139  31.722  1.00 37.80           C  
ATOM    558  CB  ASP A  37      -4.897  10.926  31.182  1.00 37.80           C  
ATOM    559  HB2 ASP A  37      -4.890  10.052  31.834  1.00 37.80           H  
ATOM    560  HB3 ASP A  37      -4.751  10.585  30.157  1.00 37.80           H  
ATOM    561  O   ASP A  37      -1.914  10.406  30.845  1.00 37.80           O  
ATOM    562  CG  ASP A  37      -6.274  11.607  31.301  1.00 37.80           C  
ATOM    563  OD1 ASP A  37      -6.345  12.786  31.717  1.00 37.80           O  
ATOM    564  OD2 ASP A  37      -7.269  10.937  30.950  1.00 37.80           O  
ATOM    565  N   THR A  38      -1.670  11.438  32.819  1.00 40.06           N  
ATOM    566  H   THR A  38      -2.079  12.102  33.461  1.00 40.06           H  
ATOM    567  CA  THR A  38      -0.305  10.980  33.138  1.00 40.06           C  
ATOM    568  HA  THR A  38       0.258  10.951  32.205  1.00 40.06           H  
ATOM    569  C   THR A  38      -0.237   9.555  33.697  1.00 40.06           C  
ATOM    570  CB  THR A  38       0.401  11.979  34.076  1.00 40.06           C  
ATOM    571  HB  THR A  38       1.330  11.553  34.454  1.00 40.06           H  
ATOM    572  O   THR A  38       0.718   9.211  34.387  1.00 40.06           O  
ATOM    573  CG2 THR A  38       0.756  13.277  33.352  1.00 40.06           C  
ATOM    574 HG21 THR A  38      -0.150  13.759  32.984  1.00 40.06           H  
ATOM    575 HG22 THR A  38       1.260  13.948  34.046  1.00 40.06           H  
ATOM    576 HG23 THR A  38       1.419  13.063  32.514  1.00 40.06           H  
ATOM    577  OG1 THR A  38      -0.433  12.316  35.163  1.00 40.06           O  
ATOM    578  HG1 THR A  38      -0.534  11.528  35.702  1.00 40.06           H  
ATOM    579  N   GLU A  39      -1.206   8.697  33.388  1.00 41.26           N  
ATOM    580  H   GLU A  39      -1.942   9.012  32.772  1.00 41.26           H  
ATOM    581  CA  GLU A  39      -1.208   7.290  33.806  1.00 41.26           C  
ATOM    582  HA  GLU A  39      -0.257   7.045  34.278  1.00 41.26           H  
ATOM    583  C   GLU A  39      -1.303   6.384  32.575  1.00 41.26           C  
ATOM    584  CB  GLU A  39      -2.283   7.020  34.871  1.00 41.26           C  
ATOM    585  HB2 GLU A  39      -3.262   7.292  34.476  1.00 41.26           H  
ATOM    586  HB3 GLU A  39      -2.286   5.946  35.058  1.00 41.26           H  
ATOM    587  O   GLU A  39      -2.333   5.778  32.284  1.00 41.26           O  
ATOM    588  CG  GLU A  39      -2.030   7.811  36.179  1.00 41.26           C  
ATOM    589  HG2 GLU A  39      -1.067   8.317  36.120  1.00 41.26           H  
ATOM    590  HG3 GLU A  39      -2.788   8.590  36.254  1.00 41.26           H  
ATOM    591  CD  GLU A  39      -2.030   6.990  37.484  1.00 41.26           C  
ATOM    592  OE1 GLU A  39      -1.697   7.597  38.528  1.00 41.26           O  
ATOM    593  OE2 GLU A  39      -2.343   5.777  37.456  1.00 41.26           O  
ATOM    594  N   SER A  40      -0.193   6.308  31.830  1.00 41.13           N  
ATOM    595  H   SER A  40       0.582   6.891  32.110  1.00 41.13           H  
ATOM    596  CA  SER A  40       0.027   5.351  30.739  1.00 41.13           C  
ATOM    597  HA  SER A  40      -0.820   5.398  30.055  1.00 41.13           H  
ATOM    598  C   SER A  40       0.094   3.922  31.291  1.00 41.13           C  
ATOM    599  CB  SER A  40       1.290   5.727  29.948  1.00 41.13           C  
ATOM    600  HB2 SER A  40       1.134   6.693  29.467  1.00 41.13           H  
ATOM    601  HB3 SER A  40       2.136   5.808  30.631  1.00 41.13           H  
ATOM    602  O   SER A  40       1.141   3.277  31.304  1.00 41.13           O  
ATOM    603  OG  SER A  40       1.590   4.759  28.963  1.00 41.13           O  
ATOM    604  HG  SER A  40       1.773   3.939  29.427  1.00 41.13           H  
ATOM    605  N   THR A  41      -1.044   3.406  31.741  1.00 30.86           N  
ATOM    606  H   THR A  41      -1.838   4.030  31.744  1.00 30.86           H  
ATOM    607  CA  THR A  41      -1.315   1.982  31.590  1.00 30.86           C  
ATOM    608  HA  THR A  41      -0.451   1.414  31.935  1.00 30.86           H  
ATOM    609  C   THR A  41      -1.480   1.740  30.095  1.00 30.86           C  
ATOM    610  CB  THR A  41      -2.539   1.524  32.397  1.00 30.86           C  
ATOM    611  HB  THR A  41      -2.821   0.524  32.068  1.00 30.86           H  
ATOM    612  O   THR A  41      -2.124   2.525  29.400  1.00 30.86           O  
ATOM    613  CG2 THR A  41      -2.212   1.463  33.888  1.00 30.86           C  
ATOM    614 HG21 THR A  41      -3.091   1.130  34.440  1.00 30.86           H  
ATOM    615 HG22 THR A  41      -1.916   2.447  34.252  1.00 30.86           H  
ATOM    616 HG23 THR A  41      -1.399   0.758  34.059  1.00 30.86           H  
ATOM    617  OG1 THR A  41      -3.647   2.381  32.246  1.00 30.86           O  
ATOM    618  HG1 THR A  41      -3.427   3.241  32.611  1.00 30.86           H  
ATOM    619  N   SER A  42      -0.831   0.704  29.573  1.00 35.06           N  
ATOM    620  H   SER A  42      -0.286   0.104  30.176  1.00 35.06           H  
ATOM    621  CA  SER A  42      -0.949   0.256  28.188  1.00 35.06           C  
ATOM    622  HA  SER A  42      -0.744   1.090  27.518  1.00 35.06           H  
ATOM    623  C   SER A  42      -2.377  -0.222  27.920  1.00 35.06           C  
ATOM    624  CB  SER A  42       0.091  -0.844  27.924  1.00 35.06           C  
ATOM    625  HB2 SER A  42       1.064  -0.377  27.772  1.00 35.06           H  
ATOM    626  HB3 SER A  42      -0.173  -1.394  27.021  1.00 35.06           H  
ATOM    627  O   SER A  42      -2.657  -1.415  27.850  1.00 35.06           O  
ATOM    628  OG  SER A  42       0.184  -1.727  29.032  1.00 35.06           O  
ATOM    629  HG  SER A  42       0.132  -2.625  28.696  1.00 35.06           H  
ATOM    630  N   ILE A  43      -3.313   0.718  27.802  1.00 32.08           N  
ATOM    631  H   ILE A  43      -3.051   1.671  28.007  1.00 32.08           H  
ATOM    632  CA  ILE A  43      -4.639   0.461  27.265  1.00 32.08           C  
ATOM    633  HA  ILE A  43      -5.043  -0.440  27.726  1.00 32.08           H  
ATOM    634  C   ILE A  43      -4.408   0.190  25.782  1.00 32.08           C  
ATOM    635  CB  ILE A  43      -5.615   1.626  27.552  1.00 32.08           C  
ATOM    636  HB  ILE A  43      -5.215   2.538  27.109  1.00 32.08           H  
ATOM    637  O   ILE A  43      -4.269   1.103  24.969  1.00 32.08           O  
ATOM    638  CG1 ILE A  43      -5.766   1.839  29.078  1.00 32.08           C  
ATOM    639 HG12 ILE A  43      -6.193   0.944  29.530  1.00 32.08           H  
ATOM    640 HG13 ILE A  43      -4.782   1.996  29.520  1.00 32.08           H  
ATOM    641  CG2 ILE A  43      -6.984   1.325  26.908  1.00 32.08           C  
ATOM    642 HG21 ILE A  43      -6.877   1.181  25.833  1.00 32.08           H  
ATOM    643 HG22 ILE A  43      -7.421   0.428  27.350  1.00 32.08           H  
ATOM    644 HG23 ILE A  43      -7.661   2.167  27.051  1.00 32.08           H  
ATOM    645  CD1 ILE A  43      -6.623   3.049  29.467  1.00 32.08           C  
ATOM    646 HD11 ILE A  43      -6.558   3.202  30.544  1.00 32.08           H  
ATOM    647 HD12 ILE A  43      -7.668   2.881  29.204  1.00 32.08           H  
ATOM    648 HD13 ILE A  43      -6.255   3.942  28.962  1.00 32.08           H  
ATOM    649  N   THR A  44      -4.291  -1.089  25.438  1.00 36.89           N  
ATOM    650  H   THR A  44      -4.298  -1.795  26.160  1.00 36.89           H  
ATOM    651  CA  THR A  44      -4.327  -1.550  24.058  1.00 36.89           C  
ATOM    652  HA  THR A  44      -3.609  -0.983  23.466  1.00 36.89           H  
ATOM    653  C   THR A  44      -5.723  -1.255  23.526  1.00 36.89           C  
ATOM    654  CB  THR A  44      -3.967  -3.043  23.953  1.00 36.89           C  
ATOM    655  HB  THR A  44      -4.313  -3.434  22.996  1.00 36.89           H  
ATOM    656  O   THR A  44      -6.687  -1.973  23.783  1.00 36.89           O  
ATOM    657  CG2 THR A  44      -2.456  -3.253  24.048  1.00 36.89           C  
ATOM    658 HG21 THR A  44      -1.959  -2.713  23.242  1.00 36.89           H  
ATOM    659 HG22 THR A  44      -2.221  -4.313  23.951  1.00 36.89           H  
ATOM    660 HG23 THR A  44      -2.086  -2.887  25.006  1.00 36.89           H  
ATOM    661  OG1 THR A  44      -4.533  -3.791  25.007  1.00 36.89           O  
ATOM    662  HG1 THR A  44      -4.203  -4.689  24.934  1.00 36.89           H  
ATOM    663  N   TYR A  45      -5.864  -0.144  22.806  1.00 41.20           N  
ATOM    664  H   TYR A  45      -5.091   0.504  22.754  1.00 41.20           H  
ATOM    665  CA  TYR A  45      -7.056   0.107  22.013  1.00 41.20           C  
ATOM    666  HA  TYR A  45      -7.937   0.050  22.653  1.00 41.20           H  
ATOM    667  C   TYR A  45      -7.144  -0.997  20.954  1.00 41.20           C  
ATOM    668  CB  TYR A  45      -6.998   1.508  21.386  1.00 41.20           C  
ATOM    669  HB2 TYR A  45      -7.813   1.598  20.668  1.00 41.20           H  
ATOM    670  HB3 TYR A  45      -6.067   1.617  20.829  1.00 41.20           H  
ATOM    671  O   TYR A  45      -6.452  -0.951  19.940  1.00 41.20           O  
ATOM    672  CG  TYR A  45      -7.117   2.645  22.385  1.00 41.20           C  
ATOM    673  CD1 TYR A  45      -8.390   3.109  22.774  1.00 41.20           C  
ATOM    674  HD1 TYR A  45      -9.278   2.652  22.364  1.00 41.20           H  
ATOM    675  CD2 TYR A  45      -5.960   3.235  22.931  1.00 41.20           C  
ATOM    676  HD2 TYR A  45      -4.982   2.871  22.653  1.00 41.20           H  
ATOM    677  CE1 TYR A  45      -8.503   4.163  23.701  1.00 41.20           C  
ATOM    678  HE1 TYR A  45      -9.471   4.526  24.014  1.00 41.20           H  
ATOM    679  CE2 TYR A  45      -6.070   4.286  23.862  1.00 41.20           C  
ATOM    680  HE2 TYR A  45      -5.179   4.720  24.291  1.00 41.20           H  
ATOM    681  OH  TYR A  45      -7.468   5.766  25.142  1.00 41.20           O  
ATOM    682  HH  TYR A  45      -6.618   6.058  25.481  1.00 41.20           H  
ATOM    683  CZ  TYR A  45      -7.344   4.753  24.247  1.00 41.20           C  
ATOM    684  N   GLN A  46      -7.982  -2.009  21.184  1.00 51.39           N  
ATOM    685  H   GLN A  46      -8.417  -2.087  22.092  1.00 51.39           H  
ATOM    686  CA  GLN A  46      -8.426  -2.868  20.094  1.00 51.39           C  
ATOM    687  HA  GLN A  46      -7.558  -3.239  19.549  1.00 51.39           H  
ATOM    688  C   GLN A  46      -9.247  -1.982  19.159  1.00 51.39           C  
ATOM    689  CB  GLN A  46      -9.232  -4.070  20.606  1.00 51.39           C  
ATOM    690  HB2 GLN A  46     -10.019  -3.728  21.278  1.00 51.39           H  
ATOM    691  HB3 GLN A  46      -9.698  -4.560  19.750  1.00 51.39           H  
ATOM    692  O   GLN A  46     -10.255  -1.397  19.567  1.00 51.39           O  
ATOM    693  CG  GLN A  46      -8.341  -5.096  21.325  1.00 51.39           C  
ATOM    694  HG2 GLN A  46      -7.524  -5.383  20.663  1.00 51.39           H  
ATOM    695  HG3 GLN A  46      -7.913  -4.647  22.221  1.00 51.39           H  
ATOM    696  CD  GLN A  46      -9.097  -6.361  21.731  1.00 51.39           C  
ATOM    697  NE2 GLN A  46      -8.400  -7.414  22.096  1.00 51.39           N  
ATOM    698 HE21 GLN A  46      -8.929  -8.247  22.311  1.00 51.39           H  
ATOM    699 HE22 GLN A  46      -7.390  -7.405  22.067  1.00 51.39           H  
ATOM    700  OE1 GLN A  46     -10.316  -6.432  21.732  1.00 51.39           O  
ATOM    701  N   TRP A  47      -8.792  -1.830  17.920  1.00 54.71           N  
ATOM    702  H   TRP A  47      -7.908  -2.251  17.673  1.00 54.71           H  
ATOM    703  CA  TRP A  47      -9.508  -1.100  16.882  1.00 54.71           C  
ATOM    704  HA  TRP A  47      -9.766  -0.110  17.258  1.00 54.71           H  
ATOM    705  C   TRP A  47     -10.812  -1.836  16.546  1.00 54.71           C  
ATOM    706  CB  TRP A  47      -8.581  -0.919  15.673  1.00 54.71           C  
ATOM    707  HB2 TRP A  47      -8.200  -1.891  15.361  1.00 54.71           H  
ATOM    708  HB3 TRP A  47      -9.163  -0.522  14.841  1.00 54.71           H  
ATOM    709  O   TRP A  47     -10.891  -2.617  15.607  1.00 54.71           O  
ATOM    710  CG  TRP A  47      -7.431   0.015  15.895  1.00 54.71           C  
ATOM    711  CD1 TRP A  47      -6.148  -0.342  16.126  1.00 54.71           C  
ATOM    712  HD1 TRP A  47      -5.790  -1.359  16.182  1.00 54.71           H  
ATOM    713  CD2 TRP A  47      -7.438   1.472  15.899  1.00 54.71           C  
ATOM    714  CE2 TRP A  47      -6.104   1.936  16.093  1.00 54.71           C  
ATOM    715  CE3 TRP A  47      -8.447   2.446  15.782  1.00 54.71           C  
ATOM    716  HE3 TRP A  47      -9.472   2.115  15.699  1.00 54.71           H  
ATOM    717  NE1 TRP A  47      -5.366   0.788  16.260  1.00 54.71           N  
ATOM    718  HE1 TRP A  47      -4.377   0.755  16.462  1.00 54.71           H  
ATOM    719  CH2 TRP A  47      -6.813   4.234  15.979  1.00 54.71           C  
ATOM    720  HH2 TRP A  47      -6.582   5.289  16.008  1.00 54.71           H  
ATOM    721  CZ2 TRP A  47      -5.780   3.297  16.115  1.00 54.71           C  
ATOM    722  HZ2 TRP A  47      -4.758   3.613  16.262  1.00 54.71           H  
ATOM    723  CZ3 TRP A  47      -8.146   3.815  15.824  1.00 54.71           C  
ATOM    724  HZ3 TRP A  47      -8.941   4.543  15.761  1.00 54.71           H  
ATOM    725  N   LEU A  48     -11.857  -1.613  17.345  1.00 57.17           N  
ATOM    726  H   LEU A  48     -11.674  -1.121  18.208  1.00 57.17           H  
ATOM    727  CA  LEU A  48     -13.177  -2.192  17.123  1.00 57.17           C  
ATOM    728  HA  LEU A  48     -13.054  -3.190  16.701  1.00 57.17           H  
ATOM    729  C   LEU A  48     -13.942  -1.349  16.094  1.00 57.17           C  
ATOM    730  CB  LEU A  48     -13.933  -2.334  18.459  1.00 57.17           C  
ATOM    731  HB2 LEU A  48     -14.958  -2.636  18.244  1.00 57.17           H  
ATOM    732  HB3 LEU A  48     -13.967  -1.355  18.937  1.00 57.17           H  
ATOM    733  O   LEU A  48     -14.375  -0.220  16.371  1.00 57.17           O  
ATOM    734  CG  LEU A  48     -13.329  -3.349  19.453  1.00 57.17           C  
ATOM    735  HG  LEU A  48     -12.287  -3.096  19.651  1.00 57.17           H  
ATOM    736  CD1 LEU A  48     -14.099  -3.279  20.773  1.00 57.17           C  
ATOM    737 HD11 LEU A  48     -14.027  -2.273  21.187  1.00 57.17           H  
ATOM    738 HD12 LEU A  48     -15.145  -3.543  20.617  1.00 57.17           H  
ATOM    739 HD13 LEU A  48     -13.654  -3.974  21.485  1.00 57.17           H  
ATOM    740  CD2 LEU A  48     -13.397  -4.790  18.942  1.00 57.17           C  
ATOM    741 HD21 LEU A  48     -13.010  -5.464  19.706  1.00 57.17           H  
ATOM    742 HD22 LEU A  48     -14.424  -5.066  18.704  1.00 57.17           H  
ATOM    743 HD23 LEU A  48     -12.770  -4.904  18.058  1.00 57.17           H  
ATOM    744  N   GLY A  49     -14.124  -1.912  14.900  1.00 70.31           N  
ATOM    745  H   GLY A  49     -13.593  -2.743  14.683  1.00 70.31           H  
ATOM    746  CA  GLY A  49     -14.957  -1.354  13.837  1.00 70.31           C  
ATOM    747  HA2 GLY A  49     -15.937  -1.829  13.869  1.00 70.31           H  
ATOM    748  HA3 GLY A  49     -15.089  -0.282  13.985  1.00 70.31           H  
ATOM    749  C   GLY A  49     -14.373  -1.558  12.443  1.00 70.31           C  
ATOM    750  O   GLY A  49     -13.271  -2.066  12.279  1.00 70.31           O  
ATOM    751  N   ASN A  50     -15.128  -1.127  11.435  1.00 82.87           N  
ATOM    752  H   ASN A  50     -16.017  -0.693  11.637  1.00 82.87           H  
ATOM    753  CA  ASN A  50     -14.651  -1.094  10.057  1.00 82.87           C  
ATOM    754  HA  ASN A  50     -13.980  -1.935   9.880  1.00 82.87           H  
ATOM    755  C   ASN A  50     -13.878   0.209   9.838  1.00 82.87           C  
ATOM    756  CB  ASN A  50     -15.848  -1.221   9.103  1.00 82.87           C  
ATOM    757  HB2 ASN A  50     -15.488  -1.197   8.074  1.00 82.87           H  
ATOM    758  HB3 ASN A  50     -16.522  -0.379   9.258  1.00 82.87           H  
ATOM    759  O   ASN A  50     -14.395   1.287  10.143  1.00 82.87           O  
ATOM    760  CG  ASN A  50     -16.611  -2.519   9.293  1.00 82.87           C  
ATOM    761  ND2 ASN A  50     -17.924  -2.471   9.292  1.00 82.87           N  
ATOM    762 HD21 ASN A  50     -18.414  -1.591   9.213  1.00 82.87           H  
ATOM    763 HD22 ASN A  50     -18.384  -3.356   9.450  1.00 82.87           H  
ATOM    764  OD1 ASN A  50     -16.065  -3.589   9.467  1.00 82.87           O  
ATOM    765  N   PHE A  51     -12.671   0.134   9.288  1.00 88.76           N  
ATOM    766  H   PHE A  51     -12.275  -0.772   9.083  1.00 88.76           H  
ATOM    767  CA  PHE A  51     -11.903   1.315   8.898  1.00 88.76           C  
ATOM    768  HA  PHE A  51     -12.417   2.210   9.250  1.00 88.76           H  
ATOM    769  C   PHE A  51     -11.841   1.422   7.384  1.00 88.76           C  
ATOM    770  CB  PHE A  51     -10.516   1.331   9.554  1.00 88.76           C  
ATOM    771  HB2 PHE A  51      -9.960   2.192   9.182  1.00 88.76           H  
ATOM    772  HB3 PHE A  51      -9.960   0.438   9.272  1.00 88.76           H  
ATOM    773  O   PHE A  51     -11.826   0.424   6.675  1.00 88.76           O  
ATOM    774  CG  PHE A  51     -10.605   1.418  11.062  1.00 88.76           C  
ATOM    775  CD1 PHE A  51     -10.585   2.672  11.700  1.00 88.76           C  
ATOM    776  HD1 PHE A  51     -10.390   3.564  11.124  1.00 88.76           H  
ATOM    777  CD2 PHE A  51     -10.807   0.249  11.817  1.00 88.76           C  
ATOM    778  HD2 PHE A  51     -10.803  -0.719  11.338  1.00 88.76           H  
ATOM    779  CE1 PHE A  51     -10.828   2.761  13.082  1.00 88.76           C  
ATOM    780  HE1 PHE A  51     -10.801   3.721  13.577  1.00 88.76           H  
ATOM    781  CE2 PHE A  51     -11.073   0.340  13.190  1.00 88.76           C  
ATOM    782  HE2 PHE A  51     -11.267  -0.565  13.748  1.00 88.76           H  
ATOM    783  CZ  PHE A  51     -11.111   1.595  13.816  1.00 88.76           C  
ATOM    784  HZ  PHE A  51     -11.354   1.651  14.867  1.00 88.76           H  
ATOM    785  N   GLU A  52     -11.813   2.648   6.884  1.00 92.02           N  
ATOM    786  H   GLU A  52     -11.813   3.422   7.533  1.00 92.02           H  
ATOM    787  CA  GLU A  52     -11.430   2.932   5.511  1.00 92.02           C  
ATOM    788  HA  GLU A  52     -11.539   2.034   4.902  1.00 92.02           H  
ATOM    789  C   GLU A  52      -9.973   3.374   5.501  1.00 92.02           C  
ATOM    790  CB  GLU A  52     -12.328   4.027   4.938  1.00 92.02           C  
ATOM    791  HB2 GLU A  52     -13.374   3.771   5.106  1.00 92.02           H  
ATOM    792  HB3 GLU A  52     -12.132   4.961   5.465  1.00 92.02           H  
ATOM    793  O   GLU A  52      -9.604   4.248   6.287  1.00 92.02           O  
ATOM    794  CG  GLU A  52     -12.111   4.243   3.438  1.00 92.02           C  
ATOM    795  HG2 GLU A  52     -11.061   4.460   3.241  1.00 92.02           H  
ATOM    796  HG3 GLU A  52     -12.395   3.347   2.887  1.00 92.02           H  
ATOM    797  CD  GLU A  52     -12.967   5.413   2.983  1.00 92.02           C  
ATOM    798  OE1 GLU A  52     -12.455   6.551   2.977  1.00 92.02           O  
ATOM    799  OE2 GLU A  52     -14.200   5.271   2.820  1.00 92.02           O  
ATOM    800  N   LEU A  53      -9.179   2.810   4.595  1.00 93.33           N  
ATOM    801  H   LEU A  53      -9.588   2.134   3.967  1.00 93.33           H  
ATOM    802  CA  LEU A  53      -7.823   3.257   4.303  1.00 93.33           C  
ATOM    803  HA  LEU A  53      -7.456   3.871   5.125  1.00 93.33           H  
ATOM    804  C   LEU A  53      -7.828   4.108   3.033  1.00 93.33           C  
ATOM    805  CB  LEU A  53      -6.909   2.026   4.179  1.00 93.33           C  
ATOM    806  HB2 LEU A  53      -7.379   1.324   3.490  1.00 93.33           H  
ATOM    807  HB3 LEU A  53      -6.838   1.550   5.157  1.00 93.33           H  
ATOM    808  O   LEU A  53      -8.373   3.697   2.011  1.00 93.33           O  
ATOM    809  CG  LEU A  53      -5.486   2.309   3.671  1.00 93.33           C  
ATOM    810  HG  LEU A  53      -5.536   2.874   2.741  1.00 93.33           H  
ATOM    811  CD1 LEU A  53      -4.653   3.092   4.685  1.00 93.33           C  
ATOM    812 HD11 LEU A  53      -5.126   4.049   4.908  1.00 93.33           H  
ATOM    813 HD12 LEU A  53      -3.668   3.289   4.261  1.00 93.33           H  
ATOM    814 HD13 LEU A  53      -4.542   2.517   5.604  1.00 93.33           H  
ATOM    815  CD2 LEU A  53      -4.771   0.997   3.373  1.00 93.33           C  
ATOM    816 HD21 LEU A  53      -5.371   0.378   2.706  1.00 93.33           H  
ATOM    817 HD22 LEU A  53      -4.581   0.455   4.299  1.00 93.33           H  
ATOM    818 HD23 LEU A  53      -3.818   1.205   2.887  1.00 93.33           H  
ATOM    819  N   ARG A  54      -7.157   5.258   3.086  1.00 94.12           N  
ATOM    820  H   ARG A  54      -6.760   5.512   3.979  1.00 94.12           H  
ATOM    821  CA  ARG A  54      -6.776   6.086   1.943  1.00 94.12           C  
ATOM    822  HA  ARG A  54      -7.137   5.620   1.026  1.00 94.12           H  
ATOM    823  C   ARG A  54      -5.256   6.159   1.869  1.00 94.12           C  
ATOM    824  CB  ARG A  54      -7.417   7.474   2.074  1.00 94.12           C  
ATOM    825  HB2 ARG A  54      -8.500   7.358   2.053  1.00 94.12           H  
ATOM    826  HB3 ARG A  54      -7.132   7.912   3.031  1.00 94.12           H  
ATOM    827  O   ARG A  54      -4.604   6.493   2.854  1.00 94.12           O  
ATOM    828  CG  ARG A  54      -6.982   8.414   0.941  1.00 94.12           C  
ATOM    829  HG2 ARG A  54      -7.205   7.957  -0.022  1.00 94.12           H  
ATOM    830  HG3 ARG A  54      -5.910   8.599   1.005  1.00 94.12           H  
ATOM    831  CD  ARG A  54      -7.715   9.750   1.051  1.00 94.12           C  
ATOM    832  HD2 ARG A  54      -7.528  10.175   2.038  1.00 94.12           H  
ATOM    833  HD3 ARG A  54      -8.785   9.572   0.941  1.00 94.12           H  
ATOM    834  NE  ARG A  54      -7.218  10.683   0.033  1.00 94.12           N  
ATOM    835  HE  ARG A  54      -6.214  10.771  -0.039  1.00 94.12           H  
ATOM    836  NH1 ARG A  54      -9.195  11.355  -0.927  1.00 94.12           N  
ATOM    837 HH11 ARG A  54      -9.659  11.803  -1.705  1.00 94.12           H  
ATOM    838 HH12 ARG A  54      -9.692  10.769  -0.272  1.00 94.12           H  
ATOM    839  NH2 ARG A  54      -7.226  11.996  -1.786  1.00 94.12           N  
ATOM    840 HH21 ARG A  54      -7.663  12.412  -2.596  1.00 94.12           H  
ATOM    841 HH22 ARG A  54      -6.234  11.808  -1.794  1.00 94.12           H  
ATOM    842  CZ  ARG A  54      -7.890  11.344  -0.882  1.00 94.12           C  
ATOM    843  N   ILE A  55      -4.719   5.888   0.690  1.00 95.09           N  
ATOM    844  H   ILE A  55      -5.337   5.623  -0.064  1.00 95.09           H  
ATOM    845  CA  ILE A  55      -3.302   6.020   0.367  1.00 95.09           C  
ATOM    846  HA  ILE A  55      -2.735   6.275   1.262  1.00 95.09           H  
ATOM    847  C   ILE A  55      -3.193   7.157  -0.639  1.00 95.09           C  
ATOM    848  CB  ILE A  55      -2.738   4.700  -0.200  1.00 95.09           C  
ATOM    849  HB  ILE A  55      -3.204   4.518  -1.168  1.00 95.09           H  
ATOM    850  O   ILE A  55      -3.764   7.052  -1.721  1.00 95.09           O  
ATOM    851  CG1 ILE A  55      -3.070   3.500   0.719  1.00 95.09           C  
ATOM    852 HG12 ILE A  55      -4.151   3.431   0.846  1.00 95.09           H  
ATOM    853 HG13 ILE A  55      -2.624   3.649   1.702  1.00 95.09           H  
ATOM    854  CG2 ILE A  55      -1.223   4.844  -0.419  1.00 95.09           C  
ATOM    855 HG21 ILE A  55      -0.998   5.728  -1.015  1.00 95.09           H  
ATOM    856 HG22 ILE A  55      -0.840   3.981  -0.965  1.00 95.09           H  
ATOM    857 HG23 ILE A  55      -0.709   4.929   0.539  1.00 95.09           H  
ATOM    858  CD1 ILE A  55      -2.622   2.147   0.159  1.00 95.09           C  
ATOM    859 HD11 ILE A  55      -1.538   2.053   0.220  1.00 95.09           H  
ATOM    860 HD12 ILE A  55      -2.942   2.046  -0.878  1.00 95.09           H  
ATOM    861 HD13 ILE A  55      -3.067   1.341   0.743  1.00 95.09           H  
ATOM    862  N   ASP A  56      -2.502   8.234  -0.283  1.00 94.64           N  
ATOM    863  H   ASP A  56      -2.028   8.222   0.609  1.00 94.64           H  
ATOM    864  CA  ASP A  56      -2.173   9.320  -1.206  1.00 94.64           C  
ATOM    865  HA  ASP A  56      -2.789   9.241  -2.102  1.00 94.64           H  
ATOM    866  C   ASP A  56      -0.713   9.189  -1.645  1.00 94.64           C  
ATOM    867  CB  ASP A  56      -2.468  10.686  -0.574  1.00 94.64           C  
ATOM    868  HB2 ASP A  56      -2.001  10.742   0.410  1.00 94.64           H  
ATOM    869  HB3 ASP A  56      -2.034  11.465  -1.200  1.00 94.64           H  
ATOM    870  O   ASP A  56       0.163   8.894  -0.835  1.00 94.64           O  
ATOM    871  CG  ASP A  56      -3.971  10.957  -0.453  1.00 94.64           C  
ATOM    872  OD1 ASP A  56      -4.708  10.982  -1.460  1.00 94.64           O  
ATOM    873  OD2 ASP A  56      -4.477  11.213   0.659  1.00 94.64           O  
ATOM    874  N   MET A  57      -0.455   9.385  -2.936  1.00 94.79           N  
ATOM    875  H   MET A  57      -1.226   9.614  -3.547  1.00 94.79           H  
ATOM    876  CA  MET A  57       0.847   9.166  -3.563  1.00 94.79           C  
ATOM    877  HA  MET A  57       1.618   9.099  -2.796  1.00 94.79           H  
ATOM    878  C   MET A  57       1.191  10.328  -4.494  1.00 94.79           C  
ATOM    879  CB  MET A  57       0.829   7.848  -4.351  1.00 94.79           C  
ATOM    880  HB2 MET A  57       1.778   7.723  -4.871  1.00 94.79           H  
ATOM    881  HB3 MET A  57       0.032   7.902  -5.092  1.00 94.79           H  
ATOM    882  O   MET A  57       0.321  10.864  -5.184  1.00 94.79           O  
ATOM    883  CG  MET A  57       0.581   6.619  -3.473  1.00 94.79           C  
ATOM    884  HG2 MET A  57      -0.334   6.762  -2.899  1.00 94.79           H  
ATOM    885  HG3 MET A  57       1.408   6.519  -2.770  1.00 94.79           H  
ATOM    886  SD  MET A  57       0.417   5.075  -4.401  1.00 94.79           S  
ATOM    887  CE  MET A  57      -1.280   5.231  -5.017  1.00 94.79           C  
ATOM    888  HE1 MET A  57      -1.353   6.071  -5.708  1.00 94.79           H  
ATOM    889  HE2 MET A  57      -1.539   4.311  -5.541  1.00 94.79           H  
ATOM    890  HE3 MET A  57      -1.965   5.375  -4.182  1.00 94.79           H  
ATOM    891  N   ILE A  58       2.471  10.696  -4.561  1.00 94.32           N  
ATOM    892  H   ILE A  58       3.125  10.249  -3.935  1.00 94.32           H  
ATOM    893  CA  ILE A  58       2.984  11.660  -5.542  1.00 94.32           C  
ATOM    894  HA  ILE A  58       2.179  11.913  -6.233  1.00 94.32           H  
ATOM    895  C   ILE A  58       4.092  11.006  -6.361  1.00 94.32           C  
ATOM    896  CB  ILE A  58       3.441  12.986  -4.892  1.00 94.32           C  
ATOM    897  HB  ILE A  58       4.285  12.776  -4.234  1.00 94.32           H  
ATOM    898  O   ILE A  58       5.105  10.551  -5.823  1.00 94.32           O  
ATOM    899  CG1 ILE A  58       2.298  13.613  -4.057  1.00 94.32           C  
ATOM    900 HG12 ILE A  58       1.436  13.792  -4.700  1.00 94.32           H  
ATOM    901 HG13 ILE A  58       1.997  12.911  -3.280  1.00 94.32           H  
ATOM    902  CG2 ILE A  58       3.914  13.976  -5.978  1.00 94.32           C  
ATOM    903 HG21 ILE A  58       3.080  14.249  -6.625  1.00 94.32           H  
ATOM    904 HG22 ILE A  58       4.325  14.872  -5.515  1.00 94.32           H  
ATOM    905 HG23 ILE A  58       4.709  13.542  -6.584  1.00 94.32           H  
ATOM    906  CD1 ILE A  58       2.669  14.924  -3.351  1.00 94.32           C  
ATOM    907 HD11 ILE A  58       2.798  15.728  -4.075  1.00 94.32           H  
ATOM    908 HD12 ILE A  58       3.588  14.793  -2.779  1.00 94.32           H  
ATOM    909 HD13 ILE A  58       1.866  15.203  -2.668  1.00 94.32           H  
ATOM    910  N   PHE A  59       3.931  11.024  -7.682  1.00 93.27           N  
ATOM    911  H   PHE A  59       3.088  11.435  -8.057  1.00 93.27           H  
ATOM    912  CA  PHE A  59       4.921  10.518  -8.626  1.00 93.27           C  
ATOM    913  HA  PHE A  59       5.893  10.469  -8.137  1.00 93.27           H  
ATOM    914  C   PHE A  59       5.047  11.449  -9.831  1.00 93.27           C  
ATOM    915  CB  PHE A  59       4.536   9.101  -9.050  1.00 93.27           C  
ATOM    916  HB2 PHE A  59       3.584   9.117  -9.581  1.00 93.27           H  
ATOM    917  HB3 PHE A  59       4.404   8.486  -8.160  1.00 93.27           H  
ATOM    918  O   PHE A  59       4.042  11.827 -10.433  1.00 93.27           O  
ATOM    919  CG  PHE A  59       5.592   8.469  -9.921  1.00 93.27           C  
ATOM    920  CD1 PHE A  59       5.369   8.285 -11.297  1.00 93.27           C  
ATOM    921  HD1 PHE A  59       4.415   8.542 -11.734  1.00 93.27           H  
ATOM    922  CD2 PHE A  59       6.821   8.100  -9.352  1.00 93.27           C  
ATOM    923  HD2 PHE A  59       7.001   8.227  -8.295  1.00 93.27           H  
ATOM    924  CE1 PHE A  59       6.379   7.729 -12.099  1.00 93.27           C  
ATOM    925  HE1 PHE A  59       6.191   7.530 -13.144  1.00 93.27           H  
ATOM    926  CE2 PHE A  59       7.822   7.538 -10.153  1.00 93.27           C  
ATOM    927  HE2 PHE A  59       8.747   7.233  -9.686  1.00 93.27           H  
ATOM    928  CZ  PHE A  59       7.606   7.350 -11.528  1.00 93.27           C  
ATOM    929  HZ  PHE A  59       8.365   6.882 -12.137  1.00 93.27           H  
ATOM    930  N   ASN A  60       6.278  11.845 -10.175  1.00 92.83           N  
ATOM    931  H   ASN A  60       7.066  11.419  -9.708  1.00 92.83           H  
ATOM    932  CA  ASN A  60       6.572  12.778 -11.274  1.00 92.83           C  
ATOM    933  HA  ASN A  60       7.584  13.152 -11.118  1.00 92.83           H  
ATOM    934  C   ASN A  60       5.687  14.044 -11.267  1.00 92.83           C  
ATOM    935  CB  ASN A  60       6.569  12.005 -12.608  1.00 92.83           C  
ATOM    936  HB2 ASN A  60       6.606  12.709 -13.439  1.00 92.83           H  
ATOM    937  HB3 ASN A  60       5.652  11.423 -12.696  1.00 92.83           H  
ATOM    938  O   ASN A  60       5.178  14.476 -12.300  1.00 92.83           O  
ATOM    939  CG  ASN A  60       7.769  11.090 -12.758  1.00 92.83           C  
ATOM    940  ND2 ASN A  60       7.724  10.165 -13.684  1.00 92.83           N  
ATOM    941 HD21 ASN A  60       8.498   9.516 -13.687  1.00 92.83           H  
ATOM    942 HD22 ASN A  60       6.871   9.994 -14.197  1.00 92.83           H  
ATOM    943  OD1 ASN A  60       8.772  11.216 -12.076  1.00 92.83           O  
ATOM    944  N   GLY A  61       5.461  14.623 -10.082  1.00 93.76           N  
ATOM    945  H   GLY A  61       5.878  14.205  -9.262  1.00 93.76           H  
ATOM    946  CA  GLY A  61       4.642  15.829  -9.900  1.00 93.76           C  
ATOM    947  HA2 GLY A  61       4.821  16.228  -8.902  1.00 93.76           H  
ATOM    948  HA3 GLY A  61       4.951  16.579 -10.628  1.00 93.76           H  
ATOM    949  C   GLY A  61       3.129  15.628 -10.055  1.00 93.76           C  
ATOM    950  O   GLY A  61       2.379  16.584  -9.890  1.00 93.76           O  
ATOM    951  N   SER A  62       2.672  14.407 -10.345  1.00 97.43           N  
ATOM    952  H   SER A  62       3.336  13.651 -10.431  1.00 97.43           H  
ATOM    953  CA  SER A  62       1.253  14.049 -10.408  1.00 97.43           C  
ATOM    954  HA  SER A  62       0.656  14.953 -10.528  1.00 97.43           H  
ATOM    955  C   SER A  62       0.808  13.359  -9.120  1.00 97.43           C  
ATOM    956  CB  SER A  62       0.981  13.160 -11.622  1.00 97.43           C  
ATOM    957  HB2 SER A  62       1.588  12.257 -11.558  1.00 97.43           H  
ATOM    958  HB3 SER A  62      -0.072  12.881 -11.647  1.00 97.43           H  
ATOM    959  O   SER A  62       1.581  12.627  -8.499  1.00 97.43           O  
ATOM    960  OG  SER A  62       1.310  13.866 -12.801  1.00 97.43           O  
ATOM    961  HG  SER A  62       2.237  14.112 -12.747  1.00 97.43           H  
ATOM    962  N   SER A  63      -0.443  13.594  -8.723  1.00 97.56           N  
ATOM    963  H   SER A  63      -1.025  14.199  -9.285  1.00 97.56           H  
ATOM    964  CA  SER A  63      -1.042  13.014  -7.517  1.00 97.56           C  
ATOM    965  HA  SER A  63      -0.246  12.658  -6.863  1.00 97.56           H  
ATOM    966  C   SER A  63      -1.943  11.827  -7.848  1.00 97.56           C  
ATOM    967  CB  SER A  63      -1.838  14.059  -6.733  1.00 97.56           C  
ATOM    968  HB2 SER A  63      -2.231  13.603  -5.825  1.00 97.56           H  
ATOM    969  HB3 SER A  63      -2.673  14.410  -7.340  1.00 97.56           H  
ATOM    970  O   SER A  63      -2.785  11.894  -8.745  1.00 97.56           O  
ATOM    971  OG  SER A  63      -1.020  15.160  -6.386  1.00 97.56           O  
ATOM    972  HG  SER A  63      -0.284  14.838  -5.860  1.00 97.56           H  
ATOM    973  N   TYR A  64      -1.805  10.770  -7.058  1.00 98.33           N  
ATOM    974  H   TYR A  64      -1.119  10.812  -6.318  1.00 98.33           H  
ATOM    975  CA  TYR A  64      -2.539   9.517  -7.175  1.00 98.33           C  
ATOM    976  HA  TYR A  64      -3.368   9.637  -7.872  1.00 98.33           H  
ATOM    977  C   TYR A  64      -3.111   9.119  -5.819  1.00 98.33           C  
ATOM    978  CB  TYR A  64      -1.616   8.427  -7.722  1.00 98.33           C  
ATOM    979  HB2 TYR A  64      -2.185   7.502  -7.813  1.00 98.33           H  
ATOM    980  HB3 TYR A  64      -0.813   8.244  -7.008  1.00 98.33           H  
ATOM    981  O   TYR A  64      -2.613   9.550  -4.778  1.00 98.33           O  
ATOM    982  CG  TYR A  64      -0.989   8.762  -9.056  1.00 98.33           C  
ATOM    983  CD1 TYR A  64      -1.641   8.415 -10.254  1.00 98.33           C  
ATOM    984  HD1 TYR A  64      -2.579   7.879 -10.231  1.00 98.33           H  
ATOM    985  CD2 TYR A  64       0.247   9.436  -9.090  1.00 98.33           C  
ATOM    986  HD2 TYR A  64       0.741   9.701  -8.166  1.00 98.33           H  
ATOM    987  CE1 TYR A  64      -1.051   8.739 -11.489  1.00 98.33           C  
ATOM    988  HE1 TYR A  64      -1.527   8.450 -12.415  1.00 98.33           H  
ATOM    989  CE2 TYR A  64       0.837   9.765 -10.322  1.00 98.33           C  
ATOM    990  HE2 TYR A  64       1.782  10.286 -10.344  1.00 98.33           H  
ATOM    991  OH  TYR A  64       0.763   9.723 -12.715  1.00 98.33           O  
ATOM    992  HH  TYR A  64       1.628  10.121 -12.597  1.00 98.33           H  
ATOM    993  CZ  TYR A  64       0.188   9.411 -11.524  1.00 98.33           C  
ATOM    994  N   TYR A  65      -4.164   8.310  -5.823  1.00 97.79           N  
ATOM    995  H   TYR A  65      -4.542   7.985  -6.702  1.00 97.79           H  
ATOM    996  CA  TYR A  65      -4.765   7.804  -4.605  1.00 97.79           C  
ATOM    997  HA  TYR A  65      -3.946   7.672  -3.898  1.00 97.79           H  
ATOM    998  C   TYR A  65      -5.435   6.440  -4.793  1.00 97.79           C  
ATOM    999  CB  TYR A  65      -5.743   8.837  -4.021  1.00 97.79           C  
ATOM   1000  HB2 TYR A  65      -5.947   8.562  -2.986  1.00 97.79           H  
ATOM   1001  HB3 TYR A  65      -5.265   9.816  -3.993  1.00 97.79           H  
ATOM   1002  O   TYR A  65      -6.031   6.145  -5.833  1.00 97.79           O  
ATOM   1003  CG  TYR A  65      -7.063   8.946  -4.764  1.00 97.79           C  
ATOM   1004  CD1 TYR A  65      -7.184   9.755  -5.909  1.00 97.79           C  
ATOM   1005  HD1 TYR A  65      -6.327  10.307  -6.264  1.00 97.79           H  
ATOM   1006  CD2 TYR A  65      -8.158   8.184  -4.329  1.00 97.79           C  
ATOM   1007  HD2 TYR A  65      -8.031   7.540  -3.471  1.00 97.79           H  
ATOM   1008  CE1 TYR A  65      -8.402   9.797  -6.618  1.00 97.79           C  
ATOM   1009  HE1 TYR A  65      -8.481  10.399  -7.511  1.00 97.79           H  
ATOM   1010  CE2 TYR A  65      -9.379   8.221  -5.026  1.00 97.79           C  
ATOM   1011  HE2 TYR A  65     -10.214   7.611  -4.715  1.00 97.79           H  
ATOM   1012  OH  TYR A  65     -10.675   9.049  -6.857  1.00 97.79           O  
ATOM   1013  HH  TYR A  65     -10.602   9.548  -7.674  1.00 97.79           H  
ATOM   1014  CZ  TYR A  65      -9.500   9.025  -6.177  1.00 97.79           C  
ATOM   1015  N   ALA A  66      -5.395   5.650  -3.726  1.00 98.44           N  
ATOM   1016  H   ALA A  66      -4.883   5.986  -2.923  1.00 98.44           H  
ATOM   1017  CA  ALA A  66      -6.104   4.385  -3.573  1.00 98.44           C  
ATOM   1018  HA  ALA A  66      -6.779   4.232  -4.416  1.00 98.44           H  
ATOM   1019  C   ALA A  66      -6.948   4.412  -2.290  1.00 98.44           C  
ATOM   1020  CB  ALA A  66      -5.082   3.245  -3.566  1.00 98.44           C  
ATOM   1021  HB1 ALA A  66      -4.631   3.146  -4.553  1.00 98.44           H  
ATOM   1022  HB2 ALA A  66      -5.575   2.312  -3.293  1.00 98.44           H  
ATOM   1023  HB3 ALA A  66      -4.296   3.446  -2.837  1.00 98.44           H  
ATOM   1024  O   ALA A  66      -6.545   4.998  -1.284  1.00 98.44           O  
ATOM   1025  N   ILE A  67      -8.125   3.790  -2.320  1.00 97.62           N  
ATOM   1026  H   ILE A  67      -8.408   3.351  -3.184  1.00 97.62           H  
ATOM   1027  CA  ILE A  67      -9.071   3.717  -1.202  1.00 97.62           C  
ATOM   1028  HA  ILE A  67      -8.550   4.015  -0.292  1.00 97.62           H  
ATOM   1029  C   ILE A  67      -9.547   2.276  -1.035  1.00 97.62           C  
ATOM   1030  CB  ILE A  67     -10.278   4.669  -1.390  1.00 97.62           C  
ATOM   1031  HB  ILE A  67     -10.787   4.387  -2.311  1.00 97.62           H  
ATOM   1032  O   ILE A  67     -10.054   1.674  -1.982  1.00 97.62           O  
ATOM   1033  CG1 ILE A  67      -9.822   6.135  -1.527  1.00 97.62           C  
ATOM   1034 HG12 ILE A  67      -9.079   6.179  -2.323  1.00 97.62           H  
ATOM   1035 HG13 ILE A  67      -9.349   6.460  -0.601  1.00 97.62           H  
ATOM   1036  CG2 ILE A  67     -11.270   4.537  -0.217  1.00 97.62           C  
ATOM   1037 HG21 ILE A  67     -12.134   5.185  -0.366  1.00 97.62           H  
ATOM   1038 HG22 ILE A  67     -11.650   3.519  -0.139  1.00 97.62           H  
ATOM   1039 HG23 ILE A  67     -10.778   4.806   0.718  1.00 97.62           H  
ATOM   1040  CD1 ILE A  67     -10.935   7.123  -1.905  1.00 97.62           C  
ATOM   1041 HD11 ILE A  67     -11.631   7.250  -1.076  1.00 97.62           H  
ATOM   1042 HD12 ILE A  67     -11.471   6.763  -2.783  1.00 97.62           H  
ATOM   1043 HD13 ILE A  67     -10.489   8.092  -2.130  1.00 97.62           H  
ATOM   1044  N   TYR A  68      -9.475   1.776   0.196  1.00 96.42           N  
ATOM   1045  H   TYR A  68      -9.072   2.361   0.914  1.00 96.42           H  
ATOM   1046  CA  TYR A  68     -10.024   0.487   0.613  1.00 96.42           C  
ATOM   1047  HA  TYR A  68     -10.466  -0.018  -0.246  1.00 96.42           H  
ATOM   1048  C   TYR A  68     -11.113   0.724   1.650  1.00 96.42           C  
ATOM   1049  CB  TYR A  68      -8.919  -0.423   1.156  1.00 96.42           C  
ATOM   1050  HB2 TYR A  68      -8.469   0.031   2.040  1.00 96.42           H  
ATOM   1051  HB3 TYR A  68      -9.363  -1.370   1.465  1.00 96.42           H  
ATOM   1052  O   TYR A  68     -10.858   1.259   2.729  1.00 96.42           O  
ATOM   1053  CG  TYR A  68      -7.841  -0.696   0.134  1.00 96.42           C  
ATOM   1054  CD1 TYR A  68      -7.943  -1.822  -0.705  1.00 96.42           C  
ATOM   1055  HD1 TYR A  68      -8.767  -2.513  -0.601  1.00 96.42           H  
ATOM   1056  CD2 TYR A  68      -6.777   0.214  -0.016  1.00 96.42           C  
ATOM   1057  HD2 TYR A  68      -6.707   1.079   0.627  1.00 96.42           H  
ATOM   1058  CE1 TYR A  68      -6.984  -2.031  -1.711  1.00 96.42           C  
ATOM   1059  HE1 TYR A  68      -7.052  -2.864  -2.395  1.00 96.42           H  
ATOM   1060  CE2 TYR A  68      -5.834   0.023  -1.038  1.00 96.42           C  
ATOM   1061  HE2 TYR A  68      -5.038   0.739  -1.187  1.00 96.42           H  
ATOM   1062  OH  TYR A  68      -5.112  -1.216  -2.939  1.00 96.42           O  
ATOM   1063  HH  TYR A  68      -4.474  -0.502  -3.005  1.00 96.42           H  
ATOM   1064  CZ  TYR A  68      -5.948  -1.095  -1.888  1.00 96.42           C  
ATOM   1065  N   ASN A  69     -12.343   0.335   1.319  1.00 93.84           N  
ATOM   1066  H   ASN A  69     -12.447  -0.171   0.451  1.00 93.84           H  
ATOM   1067  CA  ASN A  69     -13.523   0.578   2.154  1.00 93.84           C  
ATOM   1068  HA  ASN A  69     -13.522   1.617   2.483  1.00 93.84           H  
ATOM   1069  C   ASN A  69     -13.584  -0.273   3.422  1.00 93.84           C  
ATOM   1070  CB  ASN A  69     -14.771   0.322   1.314  1.00 93.84           C  
ATOM   1071  HB2 ASN A  69     -15.624   0.080   1.949  1.00 93.84           H  
ATOM   1072  HB3 ASN A  69     -14.581  -0.542   0.676  1.00 93.84           H  
ATOM   1073  O   ASN A  69     -14.399   0.031   4.293  1.00 93.84           O  
ATOM   1074  CG  ASN A  69     -15.141   1.513   0.474  1.00 93.84           C  
ATOM   1075  ND2 ASN A  69     -14.914   1.461  -0.813  1.00 93.84           N  
ATOM   1076 HD21 ASN A  69     -15.080   2.306  -1.341  1.00 93.84           H  
ATOM   1077 HD22 ASN A  69     -14.327   0.729  -1.187  1.00 93.84           H  
ATOM   1078  OD1 ASN A  69     -15.674   2.478   0.995  1.00 93.84           O  
ATOM   1079  N   ASN A  70     -12.789  -1.335   3.496  1.00 92.34           N  
ATOM   1080  H   ASN A  70     -12.201  -1.543   2.702  1.00 92.34           H  
ATOM   1081  CA  ASN A  70     -12.487  -2.037   4.730  1.00 92.34           C  
ATOM   1082  HA  ASN A  70     -12.827  -1.451   5.584  1.00 92.34           H  
ATOM   1083  C   ASN A  70     -10.976  -2.222   4.809  1.00 92.34           C  
ATOM   1084  CB  ASN A  70     -13.193  -3.392   4.755  1.00 92.34           C  
ATOM   1085  HB2 ASN A  70     -12.664  -4.051   4.067  1.00 92.34           H  
ATOM   1086  HB3 ASN A  70     -14.239  -3.285   4.466  1.00 92.34           H  
ATOM   1087  O   ASN A  70     -10.376  -2.738   3.868  1.00 92.34           O  
ATOM   1088  CG  ASN A  70     -13.140  -4.026   6.126  1.00 92.34           C  
ATOM   1089  ND2 ASN A  70     -12.586  -5.209   6.247  1.00 92.34           N  
ATOM   1090 HD21 ASN A  70     -12.089  -5.639   5.481  1.00 92.34           H  
ATOM   1091 HD22 ASN A  70     -12.529  -5.568   7.190  1.00 92.34           H  
ATOM   1092  OD1 ASN A  70     -13.598  -3.454   7.097  1.00 92.34           O  
ATOM   1093  N   PHE A  71     -10.398  -1.823   5.926  1.00 90.62           N  
ATOM   1094  H   PHE A  71     -10.965  -1.331   6.601  1.00 90.62           H  
ATOM   1095  CA  PHE A  71      -9.004  -2.005   6.273  1.00 90.62           C  
ATOM   1096  HA  PHE A  71      -8.545  -2.750   5.623  1.00 90.62           H  
ATOM   1097  C   PHE A  71      -8.948  -2.496   7.712  1.00 90.62           C  
ATOM   1098  CB  PHE A  71      -8.257  -0.682   6.099  1.00 90.62           C  
ATOM   1099  HB2 PHE A  71      -8.806   0.110   6.607  1.00 90.62           H  
ATOM   1100  HB3 PHE A  71      -8.234  -0.441   5.036  1.00 90.62           H  
ATOM   1101  O   PHE A  71      -9.544  -1.886   8.601  1.00 90.62           O  
ATOM   1102  CG  PHE A  71      -6.836  -0.712   6.631  1.00 90.62           C  
ATOM   1103  CD1 PHE A  71      -6.533  -0.150   7.885  1.00 90.62           C  
ATOM   1104  HD1 PHE A  71      -7.316   0.285   8.487  1.00 90.62           H  
ATOM   1105  CD2 PHE A  71      -5.816  -1.321   5.882  1.00 90.62           C  
ATOM   1106  HD2 PHE A  71      -6.042  -1.770   4.926  1.00 90.62           H  
ATOM   1107  CE1 PHE A  71      -5.212  -0.176   8.369  1.00 90.62           C  
ATOM   1108  HE1 PHE A  71      -4.980   0.237   9.339  1.00 90.62           H  
ATOM   1109  CE2 PHE A  71      -4.495  -1.344   6.362  1.00 90.62           C  
ATOM   1110  HE2 PHE A  71      -3.712  -1.815   5.786  1.00 90.62           H  
ATOM   1111  CZ  PHE A  71      -4.191  -0.762   7.602  1.00 90.62           C  
ATOM   1112  HZ  PHE A  71      -3.179  -0.795   7.978  1.00 90.62           H  
ATOM   1113  N   ASN A  72      -8.247  -3.599   7.929  1.00 89.01           N  
ATOM   1114  H   ASN A  72      -7.821  -4.074   7.146  1.00 89.01           H  
ATOM   1115  CA  ASN A  72      -7.948  -4.109   9.254  1.00 89.01           C  
ATOM   1116  HA  ASN A  72      -7.965  -3.283   9.964  1.00 89.01           H  
ATOM   1117  C   ASN A  72      -6.539  -4.704   9.266  1.00 89.01           C  
ATOM   1118  CB  ASN A  72      -9.019  -5.135   9.667  1.00 89.01           C  
ATOM   1119  HB2 ASN A  72      -8.925  -6.026   9.047  1.00 89.01           H  
ATOM   1120  HB3 ASN A  72     -10.012  -4.708   9.532  1.00 89.01           H  
ATOM   1121  O   ASN A  72      -6.087  -5.250   8.261  1.00 89.01           O  
ATOM   1122  CG  ASN A  72      -8.885  -5.548  11.120  1.00 89.01           C  
ATOM   1123  ND2 ASN A  72      -9.427  -6.677  11.502  1.00 89.01           N  
ATOM   1124 HD21 ASN A  72      -9.764  -7.342  10.820  1.00 89.01           H  
ATOM   1125 HD22 ASN A  72      -9.205  -6.958  12.447  1.00 89.01           H  
ATOM   1126  OD1 ASN A  72      -8.303  -4.853  11.931  1.00 89.01           O  
ATOM   1127  N   VAL A  73      -5.885  -4.604  10.415  1.00 87.36           N  
ATOM   1128  H   VAL A  73      -6.398  -4.263  11.215  1.00 87.36           H  
ATOM   1129  CA  VAL A  73      -4.623  -5.269  10.723  1.00 87.36           C  
ATOM   1130  HA  VAL A  73      -4.350  -5.961   9.927  1.00 87.36           H  
ATOM   1131  C   VAL A  73      -4.875  -6.059  11.995  1.00 87.36           C  
ATOM   1132  CB  VAL A  73      -3.483  -4.254  10.905  1.00 87.36           C  
ATOM   1133  HB  VAL A  73      -3.737  -3.561  11.707  1.00 87.36           H  
ATOM   1134  O   VAL A  73      -5.276  -5.481  13.008  1.00 87.36           O  
ATOM   1135  CG1 VAL A  73      -2.165  -4.943  11.255  1.00 87.36           C  
ATOM   1136 HG11 VAL A  73      -2.265  -5.501  12.186  1.00 87.36           H  
ATOM   1137 HG12 VAL A  73      -1.384  -4.195  11.393  1.00 87.36           H  
ATOM   1138 HG13 VAL A  73      -1.880  -5.628  10.457  1.00 87.36           H  
ATOM   1139  CG2 VAL A  73      -3.258  -3.444   9.622  1.00 87.36           C  
ATOM   1140 HG21 VAL A  73      -2.425  -2.754   9.760  1.00 87.36           H  
ATOM   1141 HG22 VAL A  73      -3.043  -4.117   8.792  1.00 87.36           H  
ATOM   1142 HG23 VAL A  73      -4.154  -2.869   9.388  1.00 87.36           H  
ATOM   1143  N   ASP A  74      -4.702  -7.373  11.922  1.00 86.42           N  
ATOM   1144  H   ASP A  74      -4.432  -7.789  11.042  1.00 86.42           H  
ATOM   1145  CA  ASP A  74      -4.939  -8.252  13.062  1.00 86.42           C  
ATOM   1146  HA  ASP A  74      -5.909  -7.987  13.484  1.00 86.42           H  
ATOM   1147  C   ASP A  74      -3.889  -8.031  14.174  1.00 86.42           C  
ATOM   1148  CB  ASP A  74      -5.038  -9.712  12.575  1.00 86.42           C  
ATOM   1149  HB2 ASP A  74      -4.047 -10.164  12.579  1.00 86.42           H  
ATOM   1150  HB3 ASP A  74      -5.396  -9.716  11.546  1.00 86.42           H  
ATOM   1151  O   ASP A  74      -2.946  -7.247  14.062  1.00 86.42           O  
ATOM   1152  CG  ASP A  74      -6.011 -10.566  13.409  1.00 86.42           C  
ATOM   1153  OD1 ASP A  74      -5.936 -10.543  14.663  1.00 86.42           O  
ATOM   1154  OD2 ASP A  74      -6.836 -11.283  12.817  1.00 86.42           O  
ATOM   1155  N   SER A  75      -4.076  -8.717  15.289  1.00 82.42           N  
ATOM   1156  H   SER A  75      -4.853  -9.361  15.289  1.00 82.42           H  
ATOM   1157  CA  SER A  75      -3.162  -8.758  16.419  1.00 82.42           C  
ATOM   1158  HA  SER A  75      -3.005  -7.738  16.770  1.00 82.42           H  
ATOM   1159  C   SER A  75      -1.791  -9.351  16.070  1.00 82.42           C  
ATOM   1160  CB  SER A  75      -3.822  -9.565  17.540  1.00 82.42           C  
ATOM   1161  HB2 SER A  75      -4.783  -9.117  17.795  1.00 82.42           H  
ATOM   1162  HB3 SER A  75      -3.185  -9.550  18.425  1.00 82.42           H  
ATOM   1163  O   SER A  75      -1.603 -10.044  15.068  1.00 82.42           O  
ATOM   1164  OG  SER A  75      -4.023 -10.905  17.139  1.00 82.42           O  
ATOM   1165  HG  SER A  75      -4.661 -10.934  16.423  1.00 82.42           H  
ATOM   1166  N   GLU A  76      -0.830  -9.128  16.965  1.00 81.59           N  
ATOM   1167  H   GLU A  76      -1.024  -8.522  17.749  1.00 81.59           H  
ATOM   1168  CA  GLU A  76       0.505  -9.728  16.906  1.00 81.59           C  
ATOM   1169  HA  GLU A  76       1.011  -9.407  15.995  1.00 81.59           H  
ATOM   1170  C   GLU A  76       0.467 -11.268  16.923  1.00 81.59           C  
ATOM   1171  CB  GLU A  76       1.280  -9.210  18.118  1.00 81.59           C  
ATOM   1172  HB2 GLU A  76       0.822  -9.610  19.022  1.00 81.59           H  
ATOM   1173  HB3 GLU A  76       1.196  -8.123  18.146  1.00 81.59           H  
ATOM   1174  O   GLU A  76       1.243 -11.913  16.217  1.00 81.59           O  
ATOM   1175  CG  GLU A  76       2.763  -9.597  18.086  1.00 81.59           C  
ATOM   1176  HG2 GLU A  76       3.228  -9.158  17.203  1.00 81.59           H  
ATOM   1177  HG3 GLU A  76       2.849 -10.680  18.008  1.00 81.59           H  
ATOM   1178  CD  GLU A  76       3.504  -9.140  19.348  1.00 81.59           C  
ATOM   1179  OE1 GLU A  76       4.625  -9.652  19.544  1.00 81.59           O  
ATOM   1180  OE2 GLU A  76       2.919  -8.356  20.136  1.00 81.59           O  
ATOM   1181  N   GLU A  77      -0.474 -11.866  17.668  1.00 87.00           N  
ATOM   1182  H   GLU A  77      -1.105 -11.285  18.201  1.00 87.00           H  
ATOM   1183  CA  GLU A  77      -0.693 -13.323  17.705  1.00 87.00           C  
ATOM   1184  HA  GLU A  77       0.216 -13.810  18.058  1.00 87.00           H  
ATOM   1185  C   GLU A  77      -0.998 -13.874  16.303  1.00 87.00           C  
ATOM   1186  CB  GLU A  77      -1.837 -13.636  18.690  1.00 87.00           C  
ATOM   1187  HB2 GLU A  77      -2.757 -13.177  18.327  1.00 87.00           H  
ATOM   1188  HB3 GLU A  77      -1.586 -13.194  19.654  1.00 87.00           H  
ATOM   1189  O   GLU A  77      -0.479 -14.920  15.910  1.00 87.00           O  
ATOM   1190  CG  GLU A  77      -2.066 -15.146  18.884  1.00 87.00           C  
ATOM   1191  HG2 GLU A  77      -1.125 -15.598  19.198  1.00 87.00           H  
ATOM   1192  HG3 GLU A  77      -2.347 -15.587  17.928  1.00 87.00           H  
ATOM   1193  CD  GLU A  77      -3.155 -15.493  19.919  1.00 87.00           C  
ATOM   1194  OE1 GLU A  77      -3.370 -16.709  20.138  1.00 87.00           O  
ATOM   1195  OE2 GLU A  77      -3.754 -14.566  20.514  1.00 87.00           O  
ATOM   1196  N   ASN A  78      -1.752 -13.106  15.514  1.00 89.21           N  
ATOM   1197  H   ASN A  78      -2.101 -12.240  15.901  1.00 89.21           H  
ATOM   1198  CA  ASN A  78      -2.072 -13.396  14.119  1.00 89.21           C  
ATOM   1199  HA  ASN A  78      -1.990 -14.472  13.965  1.00 89.21           H  
ATOM   1200  C   ASN A  78      -1.083 -12.758  13.130  1.00 89.21           C  
ATOM   1201  CB  ASN A  78      -3.532 -13.002  13.865  1.00 89.21           C  
ATOM   1202  HB2 ASN A  78      -3.778 -13.109  12.808  1.00 89.21           H  
ATOM   1203  HB3 ASN A  78      -3.668 -11.958  14.146  1.00 89.21           H  
ATOM   1204  O   ASN A  78      -1.362 -12.679  11.935  1.00 89.21           O  
ATOM   1205  CG  ASN A  78      -4.499 -13.870  14.647  1.00 89.21           C  
ATOM   1206  ND2 ASN A  78      -5.565 -13.303  15.155  1.00 89.21           N  
ATOM   1207 HD21 ASN A  78      -5.806 -12.357  14.898  1.00 89.21           H  
ATOM   1208 HD22 ASN A  78      -6.195 -13.902  15.670  1.00 89.21           H  
ATOM   1209  OD1 ASN A  78      -4.319 -15.068  14.806  1.00 89.21           O  
ATOM   1210  N   GLN A  79       0.094 -12.334  13.604  1.00 89.93           N  
ATOM   1211  H   GLN A  79       0.248 -12.393  14.600  1.00 89.93           H  
ATOM   1212  CA  GLN A  79       1.191 -11.813  12.779  1.00 89.93           C  
ATOM   1213  HA  GLN A  79       1.957 -11.454  13.466  1.00 89.93           H  
ATOM   1214  C   GLN A  79       0.782 -10.591  11.944  1.00 89.93           C  
ATOM   1215  CB  GLN A  79       1.809 -12.951  11.942  1.00 89.93           C  
ATOM   1216  HB2 GLN A  79       2.644 -12.564  11.358  1.00 89.93           H  
ATOM   1217  HB3 GLN A  79       1.058 -13.339  11.253  1.00 89.93           H  
ATOM   1218  O   GLN A  79       1.236 -10.425  10.808  1.00 89.93           O  
ATOM   1219  CG  GLN A  79       2.320 -14.091  12.829  1.00 89.93           C  
ATOM   1220  HG2 GLN A  79       3.185 -13.719  13.377  1.00 89.93           H  
ATOM   1221  HG3 GLN A  79       1.563 -14.387  13.556  1.00 89.93           H  
ATOM   1222  CD  GLN A  79       2.689 -15.346  12.051  1.00 89.93           C  
ATOM   1223  NE2 GLN A  79       3.952 -15.657  11.894  1.00 89.93           N  
ATOM   1224 HE21 GLN A  79       4.107 -16.462  11.305  1.00 89.93           H  
ATOM   1225 HE22 GLN A  79       4.602 -14.901  11.733  1.00 89.93           H  
ATOM   1226  OE1 GLN A  79       1.852 -16.111  11.593  1.00 89.93           O  
ATOM   1227  N   TYR A  80      -0.082  -9.745  12.515  1.00 87.83           N  
ATOM   1228  H   TYR A  80      -0.434  -9.965  13.436  1.00 87.83           H  
ATOM   1229  CA  TYR A  80      -0.574  -8.518  11.893  1.00 87.83           C  
ATOM   1230  HA  TYR A  80      -1.390  -8.153  12.518  1.00 87.83           H  
ATOM   1231  C   TYR A  80      -1.185  -8.744  10.504  1.00 87.83           C  
ATOM   1232  CB  TYR A  80       0.522  -7.443  11.905  1.00 87.83           C  
ATOM   1233  HB2 TYR A  80       0.102  -6.516  11.516  1.00 87.83           H  
ATOM   1234  HB3 TYR A  80       1.320  -7.744  11.225  1.00 87.83           H  
ATOM   1235  O   TYR A  80      -0.936  -7.967   9.583  1.00 87.83           O  
ATOM   1236  CG  TYR A  80       1.119  -7.150  13.264  1.00 87.83           C  
ATOM   1237  CD1 TYR A  80       0.378  -6.420  14.214  1.00 87.83           C  
ATOM   1238  HD1 TYR A  80      -0.626  -6.097  13.979  1.00 87.83           H  
ATOM   1239  CD2 TYR A  80       2.419  -7.595  13.571  1.00 87.83           C  
ATOM   1240  HD2 TYR A  80       2.990  -8.150  12.842  1.00 87.83           H  
ATOM   1241  CE1 TYR A  80       0.937  -6.128  15.472  1.00 87.83           C  
ATOM   1242  HE1 TYR A  80       0.371  -5.569  16.202  1.00 87.83           H  
ATOM   1243  CE2 TYR A  80       2.984  -7.297  14.825  1.00 87.83           C  
ATOM   1244  HE2 TYR A  80       3.984  -7.618  15.076  1.00 87.83           H  
ATOM   1245  OH  TYR A  80       2.810  -6.292  16.976  1.00 87.83           O  
ATOM   1246  HH  TYR A  80       2.209  -5.931  17.632  1.00 87.83           H  
ATOM   1247  CZ  TYR A  80       2.245  -6.565  15.775  1.00 87.83           C  
ATOM   1248  N   GLU A  81      -1.952  -9.825  10.328  1.00 91.26           N  
ATOM   1249  H   GLU A  81      -2.072 -10.469  11.097  1.00 91.26           H  
ATOM   1250  CA  GLU A  81      -2.586 -10.156   9.049  1.00 91.26           C  
ATOM   1251  HA  GLU A  81      -1.793 -10.354   8.329  1.00 91.26           H  
ATOM   1252  C   GLU A  81      -3.426  -8.988   8.509  1.00 91.26           C  
ATOM   1253  CB  GLU A  81      -3.417 -11.443   9.181  1.00 91.26           C  
ATOM   1254  HB2 GLU A  81      -4.270 -11.265   9.836  1.00 91.26           H  
ATOM   1255  HB3 GLU A  81      -2.791 -12.217   9.627  1.00 91.26           H  
ATOM   1256  O   GLU A  81      -4.245  -8.393   9.216  1.00 91.26           O  
ATOM   1257  CG  GLU A  81      -3.910 -11.944   7.816  1.00 91.26           C  
ATOM   1258  HG2 GLU A  81      -4.564 -11.196   7.369  1.00 91.26           H  
ATOM   1259  HG3 GLU A  81      -3.050 -12.071   7.159  1.00 91.26           H  
ATOM   1260  CD  GLU A  81      -4.660 -13.279   7.936  1.00 91.26           C  
ATOM   1261  OE1 GLU A  81      -5.908 -13.256   7.810  1.00 91.26           O  
ATOM   1262  OE2 GLU A  81      -3.979 -14.317   8.129  1.00 91.26           O  
ATOM   1263  N   LEU A  82      -3.201  -8.645   7.240  1.00 93.54           N  
ATOM   1264  H   LEU A  82      -2.523  -9.175   6.713  1.00 93.54           H  
ATOM   1265  CA  LEU A  82      -3.902  -7.565   6.559  1.00 93.54           C  
ATOM   1266  HA  LEU A  82      -4.077  -6.760   7.273  1.00 93.54           H  
ATOM   1267  C   LEU A  82      -5.245  -8.051   6.023  1.00 93.54           C  
ATOM   1268  CB  LEU A  82      -3.006  -7.041   5.429  1.00 93.54           C  
ATOM   1269  HB2 LEU A  82      -2.094  -6.646   5.876  1.00 93.54           H  
ATOM   1270  HB3 LEU A  82      -2.737  -7.874   4.779  1.00 93.54           H  
ATOM   1271  O   LEU A  82      -5.305  -9.019   5.275  1.00 93.54           O  
ATOM   1272  CG  LEU A  82      -3.614  -5.926   4.574  1.00 93.54           C  
ATOM   1273  HG  LEU A  82      -4.547  -6.279   4.134  1.00 93.54           H  
ATOM   1274  CD1 LEU A  82      -3.881  -4.653   5.380  1.00 93.54           C  
ATOM   1275 HD11 LEU A  82      -4.251  -3.874   4.714  1.00 93.54           H  
ATOM   1276 HD12 LEU A  82      -4.635  -4.843   6.144  1.00 93.54           H  
ATOM   1277 HD13 LEU A  82      -2.961  -4.321   5.860  1.00 93.54           H  
ATOM   1278  CD2 LEU A  82      -2.652  -5.566   3.447  1.00 93.54           C  
ATOM   1279 HD21 LEU A  82      -3.088  -4.790   2.817  1.00 93.54           H  
ATOM   1280 HD22 LEU A  82      -1.706  -5.216   3.860  1.00 93.54           H  
ATOM   1281 HD23 LEU A  82      -2.461  -6.447   2.833  1.00 93.54           H  
ATOM   1282  N   THR A  83      -6.318  -7.315   6.297  1.00 94.26           N  
ATOM   1283  H   THR A  83      -6.208  -6.547   6.944  1.00 94.26           H  
ATOM   1284  CA  THR A  83      -7.596  -7.481   5.597  1.00 94.26           C  
ATOM   1285  HA  THR A  83      -7.509  -8.285   4.867  1.00 94.26           H  
ATOM   1286  C   THR A  83      -7.964  -6.203   4.853  1.00 94.26           C  
ATOM   1287  CB  THR A  83      -8.721  -7.885   6.549  1.00 94.26           C  
ATOM   1288  HB  THR A  83      -8.875  -7.086   7.274  1.00 94.26           H  
ATOM   1289  O   THR A  83      -8.120  -5.138   5.449  1.00 94.26           O  
ATOM   1290  CG2 THR A  83     -10.039  -8.153   5.819  1.00 94.26           C  
ATOM   1291 HG21 THR A  83     -10.408  -7.239   5.355  1.00 94.26           H  
ATOM   1292 HG22 THR A  83     -10.778  -8.513   6.535  1.00 94.26           H  
ATOM   1293 HG23 THR A  83      -9.882  -8.913   5.053  1.00 94.26           H  
ATOM   1294  OG1 THR A  83      -8.417  -9.073   7.232  1.00 94.26           O  
ATOM   1295  HG1 THR A  83      -7.469  -9.127   7.368  1.00 94.26           H  
ATOM   1296  N   LEU A  84      -8.179  -6.334   3.548  1.00 95.47           N  
ATOM   1297  H   LEU A  84      -8.020  -7.250   3.153  1.00 95.47           H  
ATOM   1298  CA  LEU A  84      -8.656  -5.302   2.637  1.00 95.47           C  
ATOM   1299  HA  LEU A  84      -8.805  -4.375   3.191  1.00 95.47           H  
ATOM   1300  C   LEU A  84      -9.997  -5.716   2.031  1.00 95.47           C  
ATOM   1301  CB  LEU A  84      -7.617  -5.050   1.530  1.00 95.47           C  
ATOM   1302  HB2 LEU A  84      -8.031  -4.334   0.820  1.00 95.47           H  
ATOM   1303  HB3 LEU A  84      -7.453  -5.985   0.995  1.00 95.47           H  
ATOM   1304  O   LEU A  84     -10.237  -6.888   1.741  1.00 95.47           O  
ATOM   1305  CG  LEU A  84      -6.259  -4.521   2.017  1.00 95.47           C  
ATOM   1306  HG  LEU A  84      -5.839  -5.216   2.743  1.00 95.47           H  
ATOM   1307  CD1 LEU A  84      -5.304  -4.429   0.830  1.00 95.47           C  
ATOM   1308 HD11 LEU A  84      -5.137  -5.422   0.411  1.00 95.47           H  
ATOM   1309 HD12 LEU A  84      -5.712  -3.777   0.058  1.00 95.47           H  
ATOM   1310 HD13 LEU A  84      -4.338  -4.034   1.146  1.00 95.47           H  
ATOM   1311  CD2 LEU A  84      -6.382  -3.142   2.661  1.00 95.47           C  
ATOM   1312 HD21 LEU A  84      -5.388  -2.791   2.938  1.00 95.47           H  
ATOM   1313 HD22 LEU A  84      -6.825  -2.439   1.956  1.00 95.47           H  
ATOM   1314 HD23 LEU A  84      -6.999  -3.214   3.557  1.00 95.47           H  
ATOM   1315  N   ASN A  85     -10.880  -4.748   1.796  1.00 94.66           N  
ATOM   1316  H   ASN A  85     -10.658  -3.813   2.106  1.00 94.66           H  
ATOM   1317  CA  ASN A  85     -12.083  -4.970   0.995  1.00 94.66           C  
ATOM   1318  HA  ASN A  85     -11.878  -5.784   0.300  1.00 94.66           H  
ATOM   1319  C   ASN A  85     -12.442  -3.736   0.167  1.00 94.66           C  
ATOM   1320  CB  ASN A  85     -13.254  -5.388   1.902  1.00 94.66           C  
ATOM   1321  HB2 ASN A  85     -13.715  -4.493   2.320  1.00 94.66           H  
ATOM   1322  HB3 ASN A  85     -12.886  -6.032   2.700  1.00 94.66           H  
ATOM   1323  O   ASN A  85     -12.260  -2.604   0.620  1.00 94.66           O  
ATOM   1324  CG  ASN A  85     -14.360  -6.129   1.184  1.00 94.66           C  
ATOM   1325  ND2 ASN A  85     -15.348  -6.590   1.913  1.00 94.66           N  
ATOM   1326 HD21 ASN A  85     -15.305  -6.542   2.921  1.00 94.66           H  
ATOM   1327 HD22 ASN A  85     -16.037  -7.137   1.416  1.00 94.66           H  
ATOM   1328  OD1 ASN A  85     -14.381  -6.283  -0.022  1.00 94.66           O  
ATOM   1329  N   THR A  86     -13.036  -3.988  -1.000  1.00 95.28           N  
ATOM   1330  H   THR A  86     -13.265  -4.956  -1.177  1.00 95.28           H  
ATOM   1331  CA  THR A  86     -13.587  -3.011  -1.946  1.00 95.28           C  
ATOM   1332  HA  THR A  86     -13.763  -3.532  -2.887  1.00 95.28           H  
ATOM   1333  C   THR A  86     -12.631  -1.855  -2.238  1.00 95.28           C  
ATOM   1334  CB  THR A  86     -14.957  -2.519  -1.472  1.00 95.28           C  
ATOM   1335  HB  THR A  86     -14.839  -2.044  -0.497  1.00 95.28           H  
ATOM   1336  O   THR A  86     -12.638  -0.821  -1.559  1.00 95.28           O  
ATOM   1337  CG2 THR A  86     -15.641  -1.562  -2.450  1.00 95.28           C  
ATOM   1338 HG21 THR A  86     -15.024  -0.683  -2.636  1.00 95.28           H  
ATOM   1339 HG22 THR A  86     -16.598  -1.239  -2.040  1.00 95.28           H  
ATOM   1340 HG23 THR A  86     -15.812  -2.073  -3.398  1.00 95.28           H  
ATOM   1341  OG1 THR A  86     -15.835  -3.601  -1.298  1.00 95.28           O  
ATOM   1342  HG1 THR A  86     -16.432  -3.401  -0.573  1.00 95.28           H  
ATOM   1343  N   PHE A  87     -11.853  -2.040  -3.300  1.00 98.18           N  
ATOM   1344  H   PHE A  87     -11.894  -2.927  -3.783  1.00 98.18           H  
ATOM   1345  CA  PHE A  87     -10.937  -1.055  -3.853  1.00 98.18           C  
ATOM   1346  HA  PHE A  87     -10.417  -0.557  -3.034  1.00 98.18           H  
ATOM   1347  C   PHE A  87     -11.653   0.012  -4.696  1.00 98.18           C  
ATOM   1348  CB  PHE A  87      -9.887  -1.794  -4.688  1.00 98.18           C  
ATOM   1349  HB2 PHE A  87      -9.295  -2.433  -4.033  1.00 98.18           H  
ATOM   1350  HB3 PHE A  87     -10.388  -2.439  -5.410  1.00 98.18           H  
ATOM   1351  O   PHE A  87     -12.608  -0.267  -5.423  1.00 98.18           O  
ATOM   1352  CG  PHE A  87      -8.955  -0.867  -5.435  1.00 98.18           C  
ATOM   1353  CD1 PHE A  87      -9.155  -0.605  -6.803  1.00 98.18           C  
ATOM   1354  HD1 PHE A  87      -9.966  -1.082  -7.333  1.00 98.18           H  
ATOM   1355  CD2 PHE A  87      -7.896  -0.251  -4.751  1.00 98.18           C  
ATOM   1356  HD2 PHE A  87      -7.741  -0.458  -3.702  1.00 98.18           H  
ATOM   1357  CE1 PHE A  87      -8.273   0.248  -7.489  1.00 98.18           C  
ATOM   1358  HE1 PHE A  87      -8.393   0.432  -8.547  1.00 98.18           H  
ATOM   1359  CE2 PHE A  87      -7.007   0.585  -5.440  1.00 98.18           C  
ATOM   1360  HE2 PHE A  87      -6.145   0.996  -4.935  1.00 98.18           H  
ATOM   1361  CZ  PHE A  87      -7.196   0.835  -6.805  1.00 98.18           C  
ATOM   1362  HZ  PHE A  87      -6.488   1.457  -7.333  1.00 98.18           H  
ATOM   1363  N   SER A  88     -11.151   1.241  -4.627  1.00 98.33           N  
ATOM   1364  H   SER A  88     -10.378   1.385  -3.993  1.00 98.33           H  
ATOM   1365  CA  SER A  88     -11.429   2.326  -5.570  1.00 98.33           C  
ATOM   1366  HA  SER A  88     -11.561   1.904  -6.567  1.00 98.33           H  
ATOM   1367  C   SER A  88     -10.233   3.282  -5.614  1.00 98.33           C  
ATOM   1368  CB  SER A  88     -12.715   3.060  -5.173  1.00 98.33           C  
ATOM   1369  HB2 SER A  88     -12.904   3.880  -5.866  1.00 98.33           H  
ATOM   1370  HB3 SER A  88     -13.549   2.361  -5.226  1.00 98.33           H  
ATOM   1371  O   SER A  88      -9.443   3.319  -4.676  1.00 98.33           O  
ATOM   1372  OG  SER A  88     -12.622   3.564  -3.856  1.00 98.33           O  
ATOM   1373  HG  SER A  88     -12.039   2.972  -3.375  1.00 98.33           H  
ATOM   1374  N   GLY A  89     -10.080   4.071  -6.672  1.00 98.16           N  
ATOM   1375  H   GLY A  89     -10.687   3.975  -7.473  1.00 98.16           H  
ATOM   1376  CA  GLY A  89      -8.933   4.970  -6.811  1.00 98.16           C  
ATOM   1377  HA2 GLY A  89      -9.057   5.838  -6.164  1.00 98.16           H  
ATOM   1378  HA3 GLY A  89      -8.025   4.449  -6.509  1.00 98.16           H  
ATOM   1379  C   GLY A  89      -8.743   5.443  -8.245  1.00 98.16           C  
ATOM   1380  O   GLY A  89      -9.570   5.154  -9.110  1.00 98.16           O  
ATOM   1381  N   ASN A  90      -7.650   6.163  -8.492  1.00 98.34           N  
ATOM   1382  H   ASN A  90      -7.012   6.344  -7.731  1.00 98.34           H  
ATOM   1383  CA  ASN A  90      -7.213   6.553  -9.839  1.00 98.34           C  
ATOM   1384  HA  ASN A  90      -7.977   6.240 -10.550  1.00 98.34           H  
ATOM   1385  C   ASN A  90      -5.938   5.813 -10.294  1.00 98.34           C  
ATOM   1386  CB  ASN A  90      -7.110   8.086  -9.942  1.00 98.34           C  
ATOM   1387  HB2 ASN A  90      -8.030   8.541  -9.577  1.00 98.34           H  
ATOM   1388  HB3 ASN A  90      -6.990   8.347 -10.994  1.00 98.34           H  
ATOM   1389  O   ASN A  90      -5.200   6.330 -11.128  1.00 98.34           O  
ATOM   1390  CG  ASN A  90      -5.935   8.671  -9.178  1.00 98.34           C  
ATOM   1391  ND2 ASN A  90      -5.558   9.894  -9.479  1.00 98.34           N  
ATOM   1392 HD21 ASN A  90      -4.697  10.225  -9.068  1.00 98.34           H  
ATOM   1393 HD22 ASN A  90      -5.937  10.340 -10.302  1.00 98.34           H  
ATOM   1394  OD1 ASN A  90      -5.367   8.071  -8.287  1.00 98.34           O  
ATOM   1395  N   VAL A  91      -5.706   4.628  -9.727  1.00 98.14           N  
ATOM   1396  H   VAL A  91      -6.406   4.274  -9.091  1.00 98.14           H  
ATOM   1397  CA  VAL A  91      -4.605   3.691 -10.004  1.00 98.14           C  
ATOM   1398  HA  VAL A  91      -4.155   3.906 -10.973  1.00 98.14           H  
ATOM   1399  C   VAL A  91      -5.161   2.265 -10.064  1.00 98.14           C  
ATOM   1400  CB  VAL A  91      -3.502   3.789  -8.927  1.00 98.14           C  
ATOM   1401  HB  VAL A  91      -2.775   2.991  -9.080  1.00 98.14           H  
ATOM   1402  O   VAL A  91      -6.310   2.031  -9.676  1.00 98.14           O  
ATOM   1403  CG1 VAL A  91      -2.757   5.119  -9.032  1.00 98.14           C  
ATOM   1404 HG11 VAL A  91      -3.440   5.945  -8.831  1.00 98.14           H  
ATOM   1405 HG12 VAL A  91      -2.350   5.217 -10.038  1.00 98.14           H  
ATOM   1406 HG13 VAL A  91      -1.933   5.127  -8.318  1.00 98.14           H  
ATOM   1407  CG2 VAL A  91      -4.029   3.630  -7.495  1.00 98.14           C  
ATOM   1408 HG21 VAL A  91      -4.714   4.440  -7.245  1.00 98.14           H  
ATOM   1409 HG22 VAL A  91      -4.537   2.671  -7.395  1.00 98.14           H  
ATOM   1410 HG23 VAL A  91      -3.190   3.642  -6.800  1.00 98.14           H  
ATOM   1411  N   TYR A  92      -4.369   1.304 -10.526  1.00 98.07           N  
ATOM   1412  H   TYR A  92      -3.454   1.572 -10.859  1.00 98.07           H  
ATOM   1413  CA  TYR A  92      -4.667  -0.121 -10.405  1.00 98.07           C  
ATOM   1414  HA  TYR A  92      -5.709  -0.276 -10.684  1.00 98.07           H  
ATOM   1415  C   TYR A  92      -4.527  -0.613  -8.965  1.00 98.07           C  
ATOM   1416  CB  TYR A  92      -3.770  -0.936 -11.345  1.00 98.07           C  
ATOM   1417  HB2 TYR A  92      -3.958  -1.997 -11.180  1.00 98.07           H  
ATOM   1418  HB3 TYR A  92      -2.731  -0.743 -11.078  1.00 98.07           H  
ATOM   1419  O   TYR A  92      -3.760  -0.065  -8.180  1.00 98.07           O  
ATOM   1420  CG  TYR A  92      -3.969  -0.657 -12.824  1.00 98.07           C  
ATOM   1421  CD1 TYR A  92      -5.265  -0.512 -13.364  1.00 98.07           C  
ATOM   1422  HD1 TYR A  92      -6.135  -0.600 -12.731  1.00 98.07           H  
ATOM   1423  CD2 TYR A  92      -2.846  -0.547 -13.665  1.00 98.07           C  
ATOM   1424  HD2 TYR A  92      -1.855  -0.644 -13.247  1.00 98.07           H  
ATOM   1425  CE1 TYR A  92      -5.435  -0.226 -14.731  1.00 98.07           C  
ATOM   1426  HE1 TYR A  92      -6.422  -0.088 -15.147  1.00 98.07           H  
ATOM   1427  CE2 TYR A  92      -3.010  -0.253 -15.031  1.00 98.07           C  
ATOM   1428  HE2 TYR A  92      -2.138  -0.122 -15.654  1.00 98.07           H  
ATOM   1429  OH  TYR A  92      -4.469   0.213 -16.878  1.00 98.07           O  
ATOM   1430  HH  TYR A  92      -3.612   0.405 -17.267  1.00 98.07           H  
ATOM   1431  CZ  TYR A  92      -4.307  -0.083 -15.561  1.00 98.07           C  
ATOM   1432  N   ASP A  93      -5.270  -1.667  -8.622  1.00 98.12           N  
ATOM   1433  H   ASP A  93      -5.863  -2.092  -9.321  1.00 98.12           H  
ATOM   1434  CA  ASP A  93      -5.268  -2.276  -7.289  1.00 98.12           C  
ATOM   1435  HA  ASP A  93      -5.274  -1.478  -6.546  1.00 98.12           H  
ATOM   1436  C   ASP A  93      -4.008  -3.122  -7.045  1.00 98.12           C  
ATOM   1437  CB  ASP A  93      -6.551  -3.099  -7.088  1.00 98.12           C  
ATOM   1438  HB2 ASP A  93      -7.414  -2.488  -7.352  1.00 98.12           H  
ATOM   1439  HB3 ASP A  93      -6.544  -3.956  -7.761  1.00 98.12           H  
ATOM   1440  O   ASP A  93      -4.022  -4.351  -7.124  1.00 98.12           O  
ATOM   1441  CG  ASP A  93      -6.710  -3.586  -5.642  1.00 98.12           C  
ATOM   1442  OD1 ASP A  93      -5.875  -3.210  -4.791  1.00 98.12           O  
ATOM   1443  OD2 ASP A  93      -7.690  -4.318  -5.378  1.00 98.12           O  
ATOM   1444  N   GLU A  94      -2.887  -2.459  -6.779  1.00 96.46           N  
ATOM   1445  H   GLU A  94      -2.889  -1.455  -6.893  1.00 96.46           H  
ATOM   1446  CA  GLU A  94      -1.618  -3.144  -6.525  1.00 96.46           C  
ATOM   1447  HA  GLU A  94      -1.580  -4.070  -7.098  1.00 96.46           H  
ATOM   1448  C   GLU A  94      -1.408  -3.525  -5.066  1.00 96.46           C  
ATOM   1449  CB  GLU A  94      -0.462  -2.271  -6.971  1.00 96.46           C  
ATOM   1450  HB2 GLU A  94      -0.471  -1.330  -6.420  1.00 96.46           H  
ATOM   1451  HB3 GLU A  94       0.462  -2.802  -6.746  1.00 96.46           H  
ATOM   1452  O   GLU A  94      -0.615  -4.420  -4.774  1.00 96.46           O  
ATOM   1453  CG  GLU A  94      -0.542  -2.006  -8.474  1.00 96.46           C  
ATOM   1454  HG2 GLU A  94      -0.806  -2.930  -8.989  1.00 96.46           H  
ATOM   1455  HG3 GLU A  94      -1.307  -1.258  -8.685  1.00 96.46           H  
ATOM   1456  CD  GLU A  94       0.800  -1.524  -8.978  1.00 96.46           C  
ATOM   1457  OE1 GLU A  94       1.095  -1.761 -10.167  1.00 96.46           O  
ATOM   1458  OE2 GLU A  94       1.568  -0.965  -8.172  1.00 96.46           O  
ATOM   1459  N   PHE A  95      -2.120  -2.873  -4.145  1.00 97.09           N  
ATOM   1460  H   PHE A  95      -2.807  -2.203  -4.460  1.00 97.09           H  
ATOM   1461  CA  PHE A  95      -2.056  -3.233  -2.733  1.00 97.09           C  
ATOM   1462  HA  PHE A  95      -1.052  -3.623  -2.563  1.00 97.09           H  
ATOM   1463  C   PHE A  95      -3.026  -4.379  -2.385  1.00 97.09           C  
ATOM   1464  CB  PHE A  95      -2.104  -1.981  -1.850  1.00 97.09           C  
ATOM   1465  HB2 PHE A  95      -3.006  -1.398  -2.034  1.00 97.09           H  
ATOM   1466  HB3 PHE A  95      -1.270  -1.344  -2.144  1.00 97.09           H  
ATOM   1467  O   PHE A  95      -2.761  -5.146  -1.464  1.00 97.09           O  
ATOM   1468  CG  PHE A  95      -1.973  -2.219  -0.363  1.00 97.09           C  
ATOM   1469  CD1 PHE A  95      -2.905  -1.670   0.539  1.00 97.09           C  
ATOM   1470  HD1 PHE A  95      -3.765  -1.129   0.172  1.00 97.09           H  
ATOM   1471  CD2 PHE A  95      -0.871  -2.941   0.128  1.00 97.09           C  
ATOM   1472  HD2 PHE A  95      -0.146  -3.366  -0.550  1.00 97.09           H  
ATOM   1473  CE1 PHE A  95      -2.717  -1.819   1.924  1.00 97.09           C  
ATOM   1474  HE1 PHE A  95      -3.429  -1.398   2.619  1.00 97.09           H  
ATOM   1475  CE2 PHE A  95      -0.697  -3.108   1.510  1.00 97.09           C  
ATOM   1476  HE2 PHE A  95       0.143  -3.675   1.884  1.00 97.09           H  
ATOM   1477  CZ  PHE A  95      -1.608  -2.531   2.409  1.00 97.09           C  
ATOM   1478  HZ  PHE A  95      -1.466  -2.661   3.472  1.00 97.09           H  
ATOM   1479  N   GLY A  96      -4.072  -4.610  -3.184  1.00 97.78           N  
ATOM   1480  H   GLY A  96      -4.330  -3.926  -3.881  1.00 97.78           H  
ATOM   1481  CA  GLY A  96      -5.017  -5.713  -3.008  1.00 97.78           C  
ATOM   1482  HA2 GLY A  96      -5.523  -5.597  -2.049  1.00 97.78           H  
ATOM   1483  HA3 GLY A  96      -5.768  -5.648  -3.795  1.00 97.78           H  
ATOM   1484  C   GLY A  96      -4.405  -7.116  -3.064  1.00 97.78           C  
ATOM   1485  O   GLY A  96      -4.909  -8.015  -2.391  1.00 97.78           O  
ATOM   1486  N   ILE A  97      -3.285  -7.324  -3.774  1.00 97.18           N  
ATOM   1487  H   ILE A  97      -2.899  -6.554  -4.303  1.00 97.18           H  
ATOM   1488  CA  ILE A  97      -2.595  -8.633  -3.784  1.00 97.18           C  
ATOM   1489  HA  ILE A  97      -3.341  -9.395  -4.010  1.00 97.18           H  
ATOM   1490  C   ILE A  97      -2.007  -9.020  -2.417  1.00 97.18           C  
ATOM   1491  CB  ILE A  97      -1.500  -8.727  -4.867  1.00 97.18           C  
ATOM   1492  HB  ILE A  97      -1.139  -9.755  -4.845  1.00 97.18           H  
ATOM   1493  O   ILE A  97      -1.666 -10.178  -2.202  1.00 97.18           O  
ATOM   1494  CG1 ILE A  97      -0.297  -7.792  -4.619  1.00 97.18           C  
ATOM   1495 HG12 ILE A  97      -0.417  -6.875  -5.196  1.00 97.18           H  
ATOM   1496 HG13 ILE A  97      -0.239  -7.519  -3.565  1.00 97.18           H  
ATOM   1497  CG2 ILE A  97      -2.088  -8.484  -6.266  1.00 97.18           C  
ATOM   1498 HG21 ILE A  97      -2.963  -9.118  -6.412  1.00 97.18           H  
ATOM   1499 HG22 ILE A  97      -1.347  -8.736  -7.025  1.00 97.18           H  
ATOM   1500 HG23 ILE A  97      -2.385  -7.442  -6.385  1.00 97.18           H  
ATOM   1501  CD1 ILE A  97       1.039  -8.441  -4.986  1.00 97.18           C  
ATOM   1502 HD11 ILE A  97       1.009  -8.834  -6.002  1.00 97.18           H  
ATOM   1503 HD12 ILE A  97       1.244  -9.262  -4.298  1.00 97.18           H  
ATOM   1504 HD13 ILE A  97       1.837  -7.704  -4.898  1.00 97.18           H  
ATOM   1505  N   HIS A  98      -1.882  -8.052  -1.507  1.00 97.04           N  
ATOM   1506  H   HIS A  98      -2.194  -7.123  -1.750  1.00 97.04           H  
ATOM   1507  CA  HIS A  98      -1.372  -8.236  -0.151  1.00 97.04           C  
ATOM   1508  HA  HIS A  98      -0.658  -9.059  -0.145  1.00 97.04           H  
ATOM   1509  C   HIS A  98      -2.486  -8.601   0.846  1.00 97.04           C  
ATOM   1510  CB  HIS A  98      -0.625  -6.959   0.256  1.00 97.04           C  
ATOM   1511  HB2 HIS A  98      -1.319  -6.119   0.309  1.00 97.04           H  
ATOM   1512  HB3 HIS A  98      -0.227  -7.101   1.261  1.00 97.04           H  
ATOM   1513  O   HIS A  98      -2.220  -8.813   2.027  1.00 97.04           O  
ATOM   1514  CG  HIS A  98       0.524  -6.613  -0.663  1.00 97.04           C  
ATOM   1515  CD2 HIS A  98       0.525  -5.839  -1.790  1.00 97.04           C  
ATOM   1516  HD2 HIS A  98      -0.352  -5.392  -2.235  1.00 97.04           H  
ATOM   1517  ND1 HIS A  98       1.789  -7.102  -0.541  1.00 97.04           N  
ATOM   1518  HD1 HIS A  98       2.085  -7.707   0.212  1.00 97.04           H  
ATOM   1519  CE1 HIS A  98       2.543  -6.620  -1.527  1.00 97.04           C  
ATOM   1520  HE1 HIS A  98       3.599  -6.825  -1.622  1.00 97.04           H  
ATOM   1521  NE2 HIS A  98       1.818  -5.838  -2.339  1.00 97.04           N  
ATOM   1522  N   ASN A  99      -3.743  -8.672   0.396  1.00 97.75           N  
ATOM   1523  H   ASN A  99      -3.916  -8.525  -0.588  1.00 97.75           H  
ATOM   1524  CA  ASN A  99      -4.865  -9.059   1.241  1.00 97.75           C  
ATOM   1525  HA  ASN A  99      -4.908  -8.366   2.082  1.00 97.75           H  
ATOM   1526  C   ASN A  99      -4.677 -10.480   1.802  1.00 97.75           C  
ATOM   1527  CB  ASN A  99      -6.156  -8.936   0.420  1.00 97.75           C  
ATOM   1528  HB2 ASN A  99      -6.178  -7.967  -0.080  1.00 97.75           H  
ATOM   1529  HB3 ASN A  99      -6.172  -9.719  -0.339  1.00 97.75           H  
ATOM   1530  O   ASN A  99      -4.287 -11.391   1.072  1.00 97.75           O  
ATOM   1531  CG  ASN A  99      -7.400  -9.031   1.274  1.00 97.75           C  
ATOM   1532  ND2 ASN A  99      -8.528  -9.337   0.686  1.00 97.75           N  
ATOM   1533 HD21 ASN A  99      -9.352  -9.293   1.269  1.00 97.75           H  
ATOM   1534 HD22 ASN A  99      -8.545  -9.531  -0.305  1.00 97.75           H  
ATOM   1535  OD1 ASN A  99      -7.398  -8.756   2.459  1.00 97.75           O  
ATOM   1536  N   TYR A 100      -4.982 -10.661   3.086  1.00 97.55           N  
ATOM   1537  H   TYR A 100      -5.323  -9.867   3.609  1.00 97.55           H  
ATOM   1538  CA  TYR A 100      -4.747 -11.867   3.891  1.00 97.55           C  
ATOM   1539  HA  TYR A 100      -5.096 -11.636   4.897  1.00 97.55           H  
ATOM   1540  C   TYR A 100      -3.279 -12.259   4.076  1.00 97.55           C  
ATOM   1541  CB  TYR A 100      -5.605 -13.035   3.388  1.00 97.55           C  
ATOM   1542  HB2 TYR A 100      -5.523 -13.858   4.098  1.00 97.55           H  
ATOM   1543  HB3 TYR A 100      -5.213 -13.391   2.435  1.00 97.55           H  
ATOM   1544  O   TYR A 100      -2.992 -13.347   4.574  1.00 97.55           O  
ATOM   1545  CG  TYR A 100      -7.069 -12.692   3.245  1.00 97.55           C  
ATOM   1546  CD1 TYR A 100      -7.809 -12.373   4.397  1.00 97.55           C  
ATOM   1547  HD1 TYR A 100      -7.329 -12.386   5.365  1.00 97.55           H  
ATOM   1548  CD2 TYR A 100      -7.682 -12.678   1.977  1.00 97.55           C  
ATOM   1549  HD2 TYR A 100      -7.094 -12.903   1.100  1.00 97.55           H  
ATOM   1550  CE1 TYR A 100      -9.169 -12.039   4.289  1.00 97.55           C  
ATOM   1551  HE1 TYR A 100      -9.719 -11.787   5.183  1.00 97.55           H  
ATOM   1552  CE2 TYR A 100      -9.050 -12.364   1.865  1.00 97.55           C  
ATOM   1553  HE2 TYR A 100      -9.535 -12.352   0.900  1.00 97.55           H  
ATOM   1554  OH  TYR A 100     -11.110 -11.733   2.925  1.00 97.55           O  
ATOM   1555  HH  TYR A 100     -11.454 -11.541   3.800  1.00 97.55           H  
ATOM   1556  CZ  TYR A 100      -9.790 -12.042   3.023  1.00 97.55           C  
ATOM   1557  N   MET A 101      -2.332 -11.408   3.674  1.00 97.14           N  
ATOM   1558  H   MET A 101      -2.596 -10.517   3.278  1.00 97.14           H  
ATOM   1559  CA  MET A 101      -0.921 -11.654   3.946  1.00 97.14           C  
ATOM   1560  HA  MET A 101      -0.741 -12.729   3.915  1.00 97.14           H  
ATOM   1561  C   MET A 101      -0.566 -11.186   5.350  1.00 97.14           C  
ATOM   1562  CB  MET A 101      -0.011 -11.023   2.889  1.00 97.14           C  
ATOM   1563  HB2 MET A 101      -0.135  -9.940   2.902  1.00 97.14           H  
ATOM   1564  HB3 MET A 101       1.027 -11.243   3.141  1.00 97.14           H  
ATOM   1565  O   MET A 101      -1.117 -10.214   5.873  1.00 97.14           O  
ATOM   1566  CG  MET A 101      -0.284 -11.541   1.474  1.00 97.14           C  
ATOM   1567  HG2 MET A 101       0.411 -11.022   0.815  1.00 97.14           H  
ATOM   1568  HG3 MET A 101      -1.293 -11.260   1.171  1.00 97.14           H  
ATOM   1569  SD  MET A 101      -0.062 -13.329   1.212  1.00 97.14           S  
ATOM   1570  CE  MET A 101      -1.761 -13.934   1.392  1.00 97.14           C  
ATOM   1571  HE1 MET A 101      -1.832 -14.937   0.972  1.00 97.14           H  
ATOM   1572  HE2 MET A 101      -2.451 -13.271   0.870  1.00 97.14           H  
ATOM   1573  HE3 MET A 101      -2.023 -13.984   2.449  1.00 97.14           H  
ATOM   1574  N   LYS A 102       0.390 -11.887   5.951  1.00 95.00           N  
ATOM   1575  H   LYS A 102       0.832 -12.625   5.423  1.00 95.00           H  
ATOM   1576  CA  LYS A 102       0.967 -11.552   7.250  1.00 95.00           C  
ATOM   1577  HA  LYS A 102       0.227 -11.047   7.871  1.00 95.00           H  
ATOM   1578  C   LYS A 102       2.128 -10.592   7.063  1.00 95.00           C  
ATOM   1579  CB  LYS A 102       1.382 -12.844   7.942  1.00 95.00           C  
ATOM   1580  HB2 LYS A 102       1.983 -13.434   7.250  1.00 95.00           H  
ATOM   1581  HB3 LYS A 102       1.973 -12.614   8.829  1.00 95.00           H  
ATOM   1582  O   LYS A 102       2.746 -10.547   6.001  1.00 95.00           O  
ATOM   1583  CG  LYS A 102       0.139 -13.637   8.357  1.00 95.00           C  
ATOM   1584  HG2 LYS A 102      -0.348 -13.121   9.184  1.00 95.00           H  
ATOM   1585  HG3 LYS A 102      -0.568 -13.723   7.532  1.00 95.00           H  
ATOM   1586  CD  LYS A 102       0.556 -15.037   8.784  1.00 95.00           C  
ATOM   1587  HD2 LYS A 102       0.909 -15.594   7.917  1.00 95.00           H  
ATOM   1588  HD3 LYS A 102       1.366 -14.950   9.509  1.00 95.00           H  
ATOM   1589  CE  LYS A 102      -0.656 -15.728   9.402  1.00 95.00           C  
ATOM   1590  HE2 LYS A 102      -1.073 -15.065  10.161  1.00 95.00           H  
ATOM   1591  HE3 LYS A 102      -1.425 -15.863   8.642  1.00 95.00           H  
ATOM   1592  NZ  LYS A 102      -0.257 -17.009  10.017  1.00 95.00           N  
ATOM   1593  HZ1 LYS A 102       0.466 -16.817  10.696  1.00 95.00           H  
ATOM   1594  HZ2 LYS A 102      -1.050 -17.413  10.496  1.00 95.00           H  
ATOM   1595  HZ3 LYS A 102       0.107 -17.638   9.316  1.00 95.00           H  
ATOM   1596  N   PHE A 103       2.407  -9.792   8.083  1.00 91.92           N  
ATOM   1597  H   PHE A 103       1.905  -9.895   8.953  1.00 91.92           H  
ATOM   1598  CA  PHE A 103       3.482  -8.814   7.998  1.00 91.92           C  
ATOM   1599  HA  PHE A 103       3.461  -8.350   7.012  1.00 91.92           H  
ATOM   1600  C   PHE A 103       4.836  -9.508   8.175  1.00 91.92           C  
ATOM   1601  CB  PHE A 103       3.240  -7.720   9.034  1.00 91.92           C  
ATOM   1602  HB2 PHE A 103       2.193  -7.419   8.992  1.00 91.92           H  
ATOM   1603  HB3 PHE A 103       3.429  -8.112  10.034  1.00 91.92           H  
ATOM   1604  O   PHE A 103       5.065 -10.136   9.208  1.00 91.92           O  
ATOM   1605  CG  PHE A 103       4.088  -6.494   8.796  1.00 91.92           C  
ATOM   1606  CD1 PHE A 103       5.297  -6.321   9.488  1.00 91.92           C  
ATOM   1607  HD1 PHE A 103       5.634  -7.067  10.192  1.00 91.92           H  
ATOM   1608  CD2 PHE A 103       3.656  -5.517   7.880  1.00 91.92           C  
ATOM   1609  HD2 PHE A 103       2.727  -5.657   7.347  1.00 91.92           H  
ATOM   1610  CE1 PHE A 103       6.064  -5.166   9.270  1.00 91.92           C  
ATOM   1611  HE1 PHE A 103       6.988  -5.030   9.813  1.00 91.92           H  
ATOM   1612  CE2 PHE A 103       4.413  -4.352   7.677  1.00 91.92           C  
ATOM   1613  HE2 PHE A 103       4.065  -3.594   6.991  1.00 91.92           H  
ATOM   1614  CZ  PHE A 103       5.624  -4.184   8.369  1.00 91.92           C  
ATOM   1615  HZ  PHE A 103       6.229  -3.305   8.205  1.00 91.92           H  
ATOM   1616  N   SER A 104       5.729  -9.404   7.192  1.00 91.07           N  
ATOM   1617  H   SER A 104       5.472  -8.909   6.350  1.00 91.07           H  
ATOM   1618  CA  SER A 104       7.087  -9.955   7.273  1.00 91.07           C  
ATOM   1619  HA  SER A 104       7.141 -10.657   8.105  1.00 91.07           H  
ATOM   1620  C   SER A 104       8.101  -8.853   7.517  1.00 91.07           C  
ATOM   1621  CB  SER A 104       7.510 -10.727   6.019  1.00 91.07           C  
ATOM   1622  HB2 SER A 104       8.404 -11.308   6.244  1.00 91.07           H  
ATOM   1623  HB3 SER A 104       7.758 -10.019   5.228  1.00 91.07           H  
ATOM   1624  O   SER A 104       8.006  -7.763   6.953  1.00 91.07           O  
ATOM   1625  OG  SER A 104       6.490 -11.592   5.582  1.00 91.07           O  
ATOM   1626  HG  SER A 104       6.784 -12.098   4.820  1.00 91.07           H  
ATOM   1627  N   THR A 105       9.130  -9.182   8.282  1.00 88.74           N  
ATOM   1628  H   THR A 105       9.130 -10.100   8.703  1.00 88.74           H  
ATOM   1629  CA  THR A 105      10.286  -8.338   8.598  1.00 88.74           C  
ATOM   1630  HA  THR A 105      10.264  -7.445   7.973  1.00 88.74           H  
ATOM   1631  C   THR A 105      11.572  -9.114   8.304  1.00 88.74           C  
ATOM   1632  CB  THR A 105      10.242  -7.898  10.067  1.00 88.74           C  
ATOM   1633  HB  THR A 105      11.168  -7.394  10.342  1.00 88.74           H  
ATOM   1634  O   THR A 105      11.521 -10.330   8.098  1.00 88.74           O  
ATOM   1635  CG2 THR A 105       9.065  -6.961  10.315  1.00 88.74           C  
ATOM   1636 HG21 THR A 105       8.124  -7.499  10.200  1.00 88.74           H  
ATOM   1637 HG22 THR A 105       9.121  -6.567  11.330  1.00 88.74           H  
ATOM   1638 HG23 THR A 105       9.100  -6.134   9.606  1.00 88.74           H  
ATOM   1639  OG1 THR A 105      10.049  -9.029  10.867  1.00 88.74           O  
ATOM   1640  HG1 THR A 105      10.822  -9.111  11.430  1.00 88.74           H  
ATOM   1641  N   PRO A 106      12.740  -8.461   8.191  1.00 85.52           N  
ATOM   1642  CA  PRO A 106      13.995  -9.158   7.892  1.00 85.52           C  
ATOM   1643  HA  PRO A 106      13.911  -9.597   6.898  1.00 85.52           H  
ATOM   1644  C   PRO A 106      14.364 -10.280   8.882  1.00 85.52           C  
ATOM   1645  CB  PRO A 106      15.053  -8.052   7.857  1.00 85.52           C  
ATOM   1646  HB2 PRO A 106      15.424  -7.852   8.862  1.00 85.52           H  
ATOM   1647  HB3 PRO A 106      15.872  -8.298   7.182  1.00 85.52           H  
ATOM   1648  O   PRO A 106      15.011 -11.250   8.481  1.00 85.52           O  
ATOM   1649  CG  PRO A 106      14.247  -6.851   7.360  1.00 85.52           C  
ATOM   1650  HG2 PRO A 106      14.084  -6.936   6.286  1.00 85.52           H  
ATOM   1651  HG3 PRO A 106      14.714  -5.894   7.596  1.00 85.52           H  
ATOM   1652  CD  PRO A 106      12.922  -7.021   8.093  1.00 85.52           C  
ATOM   1653  HD2 PRO A 106      12.126  -6.535   7.528  1.00 85.52           H  
ATOM   1654  HD3 PRO A 106      12.984  -6.600   9.097  1.00 85.52           H  
ATOM   1655  N   ASP A 107      13.943 -10.166  10.143  1.00 86.89           N  
ATOM   1656  H   ASP A 107      13.430  -9.342  10.419  1.00 86.89           H  
ATOM   1657  CA  ASP A 107      14.106 -11.171  11.203  1.00 86.89           C  
ATOM   1658  HA  ASP A 107      15.030 -11.720  11.023  1.00 86.89           H  
ATOM   1659  C   ASP A 107      12.974 -12.214  11.267  1.00 86.89           C  
ATOM   1660  CB  ASP A 107      14.250 -10.454  12.560  1.00 86.89           C  
ATOM   1661  HB2 ASP A 107      14.519 -11.191  13.317  1.00 86.89           H  
ATOM   1662  HB3 ASP A 107      15.063  -9.731  12.497  1.00 86.89           H  
ATOM   1663  O   ASP A 107      13.163 -13.274  11.866  1.00 86.89           O  
ATOM   1664  CG  ASP A 107      12.975  -9.730  13.006  1.00 86.89           C  
ATOM   1665  OD1 ASP A 107      12.202  -9.303  12.121  1.00 86.89           O  
ATOM   1666  OD2 ASP A 107      12.766  -9.532  14.222  1.00 86.89           O  
ATOM   1667  N   ARG A 108      11.817 -11.955  10.642  1.00 89.09           N  
ATOM   1668  H   ARG A 108      11.722 -11.059  10.185  1.00 89.09           H  
ATOM   1669  CA  ARG A 108      10.647 -12.841  10.670  1.00 89.09           C  
ATOM   1670  HA  ARG A 108      10.981 -13.845  10.930  1.00 89.09           H  
ATOM   1671  C   ARG A 108       9.966 -12.913   9.308  1.00 89.09           C  
ATOM   1672  CB  ARG A 108       9.691 -12.364  11.770  1.00 89.09           C  
ATOM   1673  HB2 ARG A 108      10.265 -12.157  12.673  1.00 89.09           H  
ATOM   1674  HB3 ARG A 108       9.203 -11.444  11.447  1.00 89.09           H  
ATOM   1675  O   ARG A 108       9.171 -12.049   8.933  1.00 89.09           O  
ATOM   1676  CG  ARG A 108       8.623 -13.413  12.095  1.00 89.09           C  
ATOM   1677  HG2 ARG A 108       9.107 -14.344  12.388  1.00 89.09           H  
ATOM   1678  HG3 ARG A 108       8.006 -13.592  11.214  1.00 89.09           H  
ATOM   1679  CD  ARG A 108       7.752 -12.909  13.249  1.00 89.09           C  
ATOM   1680  HD2 ARG A 108       8.395 -12.731  14.111  1.00 89.09           H  
ATOM   1681  HD3 ARG A 108       7.295 -11.964  12.958  1.00 89.09           H  
ATOM   1682  NE  ARG A 108       6.696 -13.876  13.603  1.00 89.09           N  
ATOM   1683  HE  ARG A 108       6.572 -14.659  12.979  1.00 89.09           H  
ATOM   1684  NH1 ARG A 108       6.078 -12.886  15.592  1.00 89.09           N  
ATOM   1685 HH11 ARG A 108       6.790 -12.177  15.485  1.00 89.09           H  
ATOM   1686 HH12 ARG A 108       5.469 -12.810  16.394  1.00 89.09           H  
ATOM   1687  NH2 ARG A 108       5.012 -14.715  14.883  1.00 89.09           N  
ATOM   1688 HH21 ARG A 108       4.820 -15.411  14.177  1.00 89.09           H  
ATOM   1689 HH22 ARG A 108       4.405 -14.615  15.684  1.00 89.09           H  
ATOM   1690  CZ  ARG A 108       5.941 -13.820  14.690  1.00 89.09           C  
ATOM   1691  N   ASP A 109      10.255 -13.992   8.592  1.00 94.02           N  
ATOM   1692  H   ASP A 109      10.908 -14.668   8.960  1.00 94.02           H  
ATOM   1693  CA  ASP A 109       9.584 -14.302   7.338  1.00 94.02           C  
ATOM   1694  HA  ASP A 109       9.477 -13.380   6.767  1.00 94.02           H  
ATOM   1695  C   ASP A 109       8.181 -14.875   7.588  1.00 94.02           C  
ATOM   1696  CB  ASP A 109      10.442 -15.252   6.498  1.00 94.02           C  
ATOM   1697  HB2 ASP A 109      11.396 -14.776   6.273  1.00 94.02           H  
ATOM   1698  HB3 ASP A 109      10.631 -16.168   7.058  1.00 94.02           H  
ATOM   1699  O   ASP A 109       8.025 -15.921   8.220  1.00 94.02           O  
ATOM   1700  CG  ASP A 109       9.722 -15.578   5.191  1.00 94.02           C  
ATOM   1701  OD1 ASP A 109       9.025 -14.659   4.702  1.00 94.02           O  
ATOM   1702  OD2 ASP A 109       9.861 -16.732   4.739  1.00 94.02           O  
ATOM   1703  N   ASN A 110       7.167 -14.164   7.103  1.00 95.39           N  
ATOM   1704  H   ASN A 110       7.388 -13.333   6.572  1.00 95.39           H  
ATOM   1705  CA  ASN A 110       5.767 -14.573   7.127  1.00 95.39           C  
ATOM   1706  HA  ASN A 110       5.703 -15.608   7.461  1.00 95.39           H  
ATOM   1707  C   ASN A 110       5.143 -14.533   5.718  1.00 95.39           C  
ATOM   1708  CB  ASN A 110       4.998 -13.677   8.116  1.00 95.39           C  
ATOM   1709  HB2 ASN A 110       5.043 -12.646   7.766  1.00 95.39           H  
ATOM   1710  HB3 ASN A 110       3.954 -13.990   8.127  1.00 95.39           H  
ATOM   1711  O   ASN A 110       3.915 -14.573   5.600  1.00 95.39           O  
ATOM   1712  CG  ASN A 110       5.485 -13.748   9.549  1.00 95.39           C  
ATOM   1713  ND2 ASN A 110       5.453 -12.655  10.268  1.00 95.39           N  
ATOM   1714 HD21 ASN A 110       5.956 -12.645  11.144  1.00 95.39           H  
ATOM   1715 HD22 ASN A 110       5.234 -11.779   9.815  1.00 95.39           H  
ATOM   1716  OD1 ASN A 110       5.806 -14.782  10.111  1.00 95.39           O  
ATOM   1717  N   ASP A 111       5.968 -14.410   4.669  1.00 96.92           N  
ATOM   1718  H   ASP A 111       6.959 -14.558   4.799  1.00 96.92           H  
ATOM   1719  CA  ASP A 111       5.488 -14.356   3.293  1.00 96.92           C  
ATOM   1720  HA  ASP A 111       4.506 -13.885   3.314  1.00 96.92           H  
ATOM   1721  C   ASP A 111       5.244 -15.766   2.726  1.00 96.92           C  
ATOM   1722  CB  ASP A 111       6.360 -13.398   2.461  1.00 96.92           C  
ATOM   1723  HB2 ASP A 111       6.520 -12.503   3.063  1.00 96.92           H  
ATOM   1724  HB3 ASP A 111       5.783 -13.094   1.588  1.00 96.92           H  
ATOM   1725  O   ASP A 111       5.458 -16.776   3.401  1.00 96.92           O  
ATOM   1726  CG  ASP A 111       7.720 -13.887   1.961  1.00 96.92           C  
ATOM   1727  OD1 ASP A 111       7.702 -14.879   1.200  1.00 96.92           O  
ATOM   1728  OD2 ASP A 111       8.696 -13.102   2.101  1.00 96.92           O  
ATOM   1729  N   ILE A 112       4.674 -15.849   1.519  1.00 97.20           N  
ATOM   1730  H   ILE A 112       4.600 -14.999   0.979  1.00 97.20           H  
ATOM   1731  CA  ILE A 112       4.314 -17.135   0.898  1.00 97.20           C  
ATOM   1732  HA  ILE A 112       4.487 -17.923   1.630  1.00 97.20           H  
ATOM   1733  C   ILE A 112       5.237 -17.511  -0.274  1.00 97.20           C  
ATOM   1734  CB  ILE A 112       2.808 -17.214   0.547  1.00 97.20           C  
ATOM   1735  HB  ILE A 112       2.615 -18.240   0.235  1.00 97.20           H  
ATOM   1736  O   ILE A 112       4.909 -18.438  -1.027  1.00 97.20           O  
ATOM   1737  CG1 ILE A 112       2.428 -16.282  -0.625  1.00 97.20           C  
ATOM   1738 HG12 ILE A 112       2.410 -15.249  -0.276  1.00 97.20           H  
ATOM   1739 HG13 ILE A 112       3.173 -16.359  -1.417  1.00 97.20           H  
ATOM   1740  CG2 ILE A 112       1.923 -16.944   1.779  1.00 97.20           C  
ATOM   1741 HG21 ILE A 112       1.995 -15.897   2.074  1.00 97.20           H  
ATOM   1742 HG22 ILE A 112       0.880 -17.183   1.566  1.00 97.20           H  
ATOM   1743 HG23 ILE A 112       2.263 -17.557   2.613  1.00 97.20           H  
ATOM   1744  CD1 ILE A 112       1.067 -16.634  -1.238  1.00 97.20           C  
ATOM   1745 HD11 ILE A 112       0.924 -16.080  -2.166  1.00 97.20           H  
ATOM   1746 HD12 ILE A 112       1.024 -17.699  -1.464  1.00 97.20           H  
ATOM   1747 HD13 ILE A 112       0.265 -16.375  -0.547  1.00 97.20           H  
ATOM   1748  N   ASP A 113       6.345 -16.788  -0.499  1.00 96.91           N  
ATOM   1749  H   ASP A 113       6.645 -16.122   0.198  1.00 96.91           H  
ATOM   1750  CA  ASP A 113       7.342 -17.157  -1.512  1.00 96.91           C  
ATOM   1751  HA  ASP A 113       6.809 -17.612  -2.347  1.00 96.91           H  
ATOM   1752  C   ASP A 113       8.300 -18.213  -0.948  1.00 96.91           C  
ATOM   1753  CB  ASP A 113       8.107 -15.946  -2.094  1.00 96.91           C  
ATOM   1754  HB2 ASP A 113       8.908 -15.653  -1.415  1.00 96.91           H  
ATOM   1755  HB3 ASP A 113       7.429 -15.096  -2.167  1.00 96.91           H  
ATOM   1756  O   ASP A 113       9.133 -17.974  -0.085  1.00 96.91           O  
ATOM   1757  CG  ASP A 113       8.710 -16.219  -3.496  1.00 96.91           C  
ATOM   1758  OD1 ASP A 113       9.266 -17.308  -3.770  1.00 96.91           O  
ATOM   1759  OD2 ASP A 113       8.615 -15.378  -4.427  1.00 96.91           O  
ATOM   1760  N   ASP A 114       8.248 -19.409  -1.518  1.00 95.46           N  
ATOM   1761  H   ASP A 114       7.635 -19.552  -2.307  1.00 95.46           H  
ATOM   1762  CA  ASP A 114       9.103 -20.532  -1.145  1.00 95.46           C  
ATOM   1763  HA  ASP A 114       9.146 -20.576  -0.057  1.00 95.46           H  
ATOM   1764  C   ASP A 114      10.559 -20.395  -1.628  1.00 95.46           C  
ATOM   1765  CB  ASP A 114       8.438 -21.829  -1.644  1.00 95.46           C  
ATOM   1766  HB2 ASP A 114       7.501 -21.955  -1.101  1.00 95.46           H  
ATOM   1767  HB3 ASP A 114       9.076 -22.671  -1.377  1.00 95.46           H  
ATOM   1768  O   ASP A 114      11.408 -21.229  -1.303  1.00 95.46           O  
ATOM   1769  CG  ASP A 114       8.120 -21.903  -3.154  1.00 95.46           C  
ATOM   1770  OD1 ASP A 114       8.066 -20.864  -3.861  1.00 95.46           O  
ATOM   1771  OD2 ASP A 114       7.856 -23.030  -3.627  1.00 95.46           O  
ATOM   1772  N   ARG A 115      10.880 -19.368  -2.425  1.00 96.20           N  
ATOM   1773  H   ARG A 115      10.136 -18.725  -2.660  1.00 96.20           H  
ATOM   1774  CA  ARG A 115      12.202 -19.214  -3.056  1.00 96.20           C  
ATOM   1775  HA  ARG A 115      12.737 -20.161  -2.988  1.00 96.20           H  
ATOM   1776  C   ARG A 115      13.095 -18.185  -2.374  1.00 96.20           C  
ATOM   1777  CB  ARG A 115      12.037 -18.846  -4.533  1.00 96.20           C  
ATOM   1778  HB2 ARG A 115      13.021 -18.806  -5.001  1.00 96.20           H  
ATOM   1779  HB3 ARG A 115      11.607 -17.845  -4.578  1.00 96.20           H  
ATOM   1780  O   ARG A 115      14.280 -18.131  -2.709  1.00 96.20           O  
ATOM   1781  CG  ARG A 115      11.170 -19.848  -5.315  1.00 96.20           C  
ATOM   1782  HG2 ARG A 115      10.228 -20.025  -4.795  1.00 96.20           H  
ATOM   1783  HG3 ARG A 115      11.699 -20.797  -5.399  1.00 96.20           H  
ATOM   1784  CD  ARG A 115      10.838 -19.314  -6.707  1.00 96.20           C  
ATOM   1785  HD2 ARG A 115      10.252 -20.070  -7.229  1.00 96.20           H  
ATOM   1786  HD3 ARG A 115      11.768 -19.136  -7.247  1.00 96.20           H  
ATOM   1787  NE  ARG A 115      10.053 -18.074  -6.590  1.00 96.20           N  
ATOM   1788  HE  ARG A 115       9.695 -17.874  -5.667  1.00 96.20           H  
ATOM   1789  NH1 ARG A 115      10.219 -17.348  -8.753  1.00 96.20           N  
ATOM   1790 HH11 ARG A 115      10.639 -18.238  -8.983  1.00 96.20           H  
ATOM   1791 HH12 ARG A 115       9.958 -16.678  -9.462  1.00 96.20           H  
ATOM   1792  NH2 ARG A 115       9.167 -16.097  -7.195  1.00 96.20           N  
ATOM   1793 HH21 ARG A 115       8.941 -15.947  -6.222  1.00 96.20           H  
ATOM   1794 HH22 ARG A 115       8.942 -15.359  -7.847  1.00 96.20           H  
ATOM   1795  CZ  ARG A 115       9.812 -17.181  -7.520  1.00 96.20           C  
ATOM   1796  N   ARG A 116      12.545 -17.301  -1.538  1.00 95.49           N  
ATOM   1797  H   ARG A 116      11.581 -17.429  -1.267  1.00 95.49           H  
ATOM   1798  CA  ARG A 116      13.272 -16.177  -0.923  1.00 95.49           C  
ATOM   1799  HA  ARG A 116      14.213 -16.544  -0.515  1.00 95.49           H  
ATOM   1800  C   ARG A 116      12.466 -15.573   0.220  1.00 95.49           C  
ATOM   1801  CB  ARG A 116      13.541 -15.082  -1.977  1.00 95.49           C  
ATOM   1802  HB2 ARG A 116      14.223 -14.345  -1.552  1.00 95.49           H  
ATOM   1803  HB3 ARG A 116      14.041 -15.531  -2.835  1.00 95.49           H  
ATOM   1804  O   ARG A 116      11.253 -15.620   0.170  1.00 95.49           O  
ATOM   1805  CG  ARG A 116      12.260 -14.353  -2.435  1.00 95.49           C  
ATOM   1806  HG2 ARG A 116      11.459 -15.068  -2.623  1.00 95.49           H  
ATOM   1807  HG3 ARG A 116      11.930 -13.679  -1.644  1.00 95.49           H  
ATOM   1808  CD  ARG A 116      12.488 -13.527  -3.699  1.00 95.49           C  
ATOM   1809  HD2 ARG A 116      13.369 -12.901  -3.563  1.00 95.49           H  
ATOM   1810  HD3 ARG A 116      11.618 -12.887  -3.844  1.00 95.49           H  
ATOM   1811  NE  ARG A 116      12.641 -14.396  -4.877  1.00 95.49           N  
ATOM   1812  HE  ARG A 116      12.388 -15.362  -4.726  1.00 95.49           H  
ATOM   1813  NH1 ARG A 116      13.234 -12.755  -6.359  1.00 95.49           N  
ATOM   1814 HH11 ARG A 116      13.479 -12.444  -7.288  1.00 95.49           H  
ATOM   1815 HH12 ARG A 116      13.052 -12.083  -5.627  1.00 95.49           H  
ATOM   1816  NH2 ARG A 116      13.136 -14.888  -7.036  1.00 95.49           N  
ATOM   1817 HH21 ARG A 116      13.479 -14.598  -7.940  1.00 95.49           H  
ATOM   1818 HH22 ARG A 116      13.014 -15.862  -6.798  1.00 95.49           H  
ATOM   1819  CZ  ARG A 116      13.000 -14.009  -6.082  1.00 95.49           C  
ATOM   1820  N   PHE A 117      13.146 -14.873   1.120  1.00 95.64           N  
ATOM   1821  H   PHE A 117      14.155 -14.910   1.121  1.00 95.64           H  
ATOM   1822  CA  PHE A 117      12.499 -14.013   2.111  1.00 95.64           C  
ATOM   1823  HA  PHE A 117      11.483 -14.356   2.306  1.00 95.64           H  
ATOM   1824  C   PHE A 117      12.408 -12.596   1.551  1.00 95.64           C  
ATOM   1825  CB  PHE A 117      13.289 -14.095   3.424  1.00 95.64           C  
ATOM   1826  HB2 PHE A 117      12.762 -13.514   4.181  1.00 95.64           H  
ATOM   1827  HB3 PHE A 117      14.269 -13.640   3.275  1.00 95.64           H  
ATOM   1828  O   PHE A 117      13.427 -11.913   1.383  1.00 95.64           O  
ATOM   1829  CG  PHE A 117      13.494 -15.504   3.962  1.00 95.64           C  
ATOM   1830  CD1 PHE A 117      12.593 -16.542   3.655  1.00 95.64           C  
ATOM   1831  HD1 PHE A 117      11.710 -16.364   3.060  1.00 95.64           H  
ATOM   1832  CD2 PHE A 117      14.583 -15.778   4.809  1.00 95.64           C  
ATOM   1833  HD2 PHE A 117      15.279 -14.991   5.059  1.00 95.64           H  
ATOM   1834  CE1 PHE A 117      12.771 -17.824   4.194  1.00 95.64           C  
ATOM   1835  HE1 PHE A 117      12.025 -18.580   3.995  1.00 95.64           H  
ATOM   1836  CE2 PHE A 117      14.761 -17.061   5.356  1.00 95.64           C  
ATOM   1837  HE2 PHE A 117      15.585 -17.252   6.028  1.00 95.64           H  
ATOM   1838  CZ  PHE A 117      13.850 -18.086   5.050  1.00 95.64           C  
ATOM   1839  HZ  PHE A 117      13.958 -19.065   5.493  1.00 95.64           H  
ATOM   1840  N   CYS A 118      11.206 -12.153   1.190  1.00 95.55           N  
ATOM   1841  H   CYS A 118      10.392 -12.713   1.399  1.00 95.55           H  
ATOM   1842  CA  CYS A 118      11.019 -10.890   0.483  1.00 95.55           C  
ATOM   1843  HA  CYS A 118      11.641 -10.894  -0.412  1.00 95.55           H  
ATOM   1844  C   CYS A 118      11.451  -9.699   1.343  1.00 95.55           C  
ATOM   1845  CB  CYS A 118       9.559 -10.781   0.045  1.00 95.55           C  
ATOM   1846  HB2 CYS A 118       8.934 -10.864   0.934  1.00 95.55           H  
ATOM   1847  HB3 CYS A 118       9.379  -9.803  -0.401  1.00 95.55           H  
ATOM   1848  O   CYS A 118      12.140  -8.806   0.848  1.00 95.55           O  
ATOM   1849  SG  CYS A 118       9.040 -12.077  -1.115  1.00 95.55           S  
ATOM   1850  N   SER A 119      11.160  -9.722   2.643  1.00 90.30           N  
ATOM   1851  H   SER A 119      10.650 -10.512   3.012  1.00 90.30           H  
ATOM   1852  CA  SER A 119      11.594  -8.682   3.584  1.00 90.30           C  
ATOM   1853  HA  SER A 119      11.154  -7.730   3.286  1.00 90.30           H  
ATOM   1854  C   SER A 119      13.118  -8.493   3.610  1.00 90.30           C  
ATOM   1855  CB  SER A 119      11.088  -9.024   4.985  1.00 90.30           C  
ATOM   1856  HB2 SER A 119       9.998  -9.064   4.984  1.00 90.30           H  
ATOM   1857  HB3 SER A 119      11.414  -8.252   5.681  1.00 90.30           H  
ATOM   1858  O   SER A 119      13.590  -7.362   3.684  1.00 90.30           O  
ATOM   1859  OG  SER A 119      11.611 -10.285   5.364  1.00 90.30           O  
ATOM   1860  HG  SER A 119      11.402 -10.471   6.282  1.00 90.30           H  
ATOM   1861  N   GLN A 120      13.908  -9.562   3.460  1.00 91.92           N  
ATOM   1862  H   GLN A 120      13.465 -10.469   3.427  1.00 91.92           H  
ATOM   1863  CA  GLN A 120      15.373  -9.476   3.381  1.00 91.92           C  
ATOM   1864  HA  GLN A 120      15.730  -8.778   4.139  1.00 91.92           H  
ATOM   1865  C   GLN A 120      15.857  -8.961   2.023  1.00 91.92           C  
ATOM   1866  CB  GLN A 120      16.001 -10.848   3.651  1.00 91.92           C  
ATOM   1867  HB2 GLN A 120      17.078 -10.767   3.507  1.00 91.92           H  
ATOM   1868  HB3 GLN A 120      15.613 -11.579   2.942  1.00 91.92           H  
ATOM   1869  O   GLN A 120      16.823  -8.200   1.945  1.00 91.92           O  
ATOM   1870  CG  GLN A 120      15.740 -11.331   5.082  1.00 91.92           C  
ATOM   1871  HG2 GLN A 120      14.671 -11.484   5.232  1.00 91.92           H  
ATOM   1872  HG3 GLN A 120      16.078 -10.571   5.786  1.00 91.92           H  
ATOM   1873  CD  GLN A 120      16.457 -12.634   5.406  1.00 91.92           C  
ATOM   1874  NE2 GLN A 120      16.323 -13.104   6.625  1.00 91.92           N  
ATOM   1875 HE21 GLN A 120      16.768 -13.983   6.849  1.00 91.92           H  
ATOM   1876 HE22 GLN A 120      15.779 -12.591   7.304  1.00 91.92           H  
ATOM   1877  OE1 GLN A 120      17.139 -13.242   4.592  1.00 91.92           O  
ATOM   1878  N   VAL A 121      15.185  -9.357   0.938  1.00 92.67           N  
ATOM   1879  H   VAL A 121      14.405  -9.985   1.072  1.00 92.67           H  
ATOM   1880  CA  VAL A 121      15.526  -8.912  -0.419  1.00 92.67           C  
ATOM   1881  HA  VAL A 121      16.596  -9.054  -0.569  1.00 92.67           H  
ATOM   1882  C   VAL A 121      15.249  -7.418  -0.585  1.00 92.67           C  
ATOM   1883  CB  VAL A 121      14.779  -9.748  -1.476  1.00 92.67           C  
ATOM   1884  HB  VAL A 121      13.712  -9.754  -1.251  1.00 92.67           H  
ATOM   1885  O   VAL A 121      16.125  -6.690  -1.061  1.00 92.67           O  
ATOM   1886  CG1 VAL A 121      14.969  -9.207  -2.901  1.00 92.67           C  
ATOM   1887 HG11 VAL A 121      16.031  -9.124  -3.133  1.00 92.67           H  
ATOM   1888 HG12 VAL A 121      14.486  -9.873  -3.615  1.00 92.67           H  
ATOM   1889 HG13 VAL A 121      14.498  -8.228  -2.993  1.00 92.67           H  
ATOM   1890  CG2 VAL A 121      15.295 -11.194  -1.467  1.00 92.67           C  
ATOM   1891 HG21 VAL A 121      16.356 -11.218  -1.715  1.00 92.67           H  
ATOM   1892 HG22 VAL A 121      15.157 -11.637  -0.481  1.00 92.67           H  
ATOM   1893 HG23 VAL A 121      14.736 -11.793  -2.187  1.00 92.67           H  
ATOM   1894  N   TYR A 122      14.065  -6.956  -0.182  1.00 90.04           N  
ATOM   1895  H   TYR A 122      13.404  -7.613   0.207  1.00 90.04           H  
ATOM   1896  CA  TYR A 122      13.615  -5.569  -0.345  1.00 90.04           C  
ATOM   1897  HA  TYR A 122      14.149  -5.134  -1.190  1.00 90.04           H  
ATOM   1898  C   TYR A 122      13.945  -4.670   0.849  1.00 90.04           C  
ATOM   1899  CB  TYR A 122      12.126  -5.540  -0.707  1.00 90.04           C  
ATOM   1900  HB2 TYR A 122      11.805  -4.505  -0.826  1.00 90.04           H  
ATOM   1901  HB3 TYR A 122      11.548  -5.977   0.107  1.00 90.04           H  
ATOM   1902  O   TYR A 122      13.805  -3.459   0.727  1.00 90.04           O  
ATOM   1903  CG  TYR A 122      11.842  -6.281  -1.996  1.00 90.04           C  
ATOM   1904  CD1 TYR A 122      12.177  -5.707  -3.235  1.00 90.04           C  
ATOM   1905  HD1 TYR A 122      12.545  -4.692  -3.271  1.00 90.04           H  
ATOM   1906  CD2 TYR A 122      11.312  -7.579  -1.955  1.00 90.04           C  
ATOM   1907  HD2 TYR A 122      11.015  -8.012  -1.012  1.00 90.04           H  
ATOM   1908  CE1 TYR A 122      11.961  -6.420  -4.429  1.00 90.04           C  
ATOM   1909  HE1 TYR A 122      12.179  -5.952  -5.377  1.00 90.04           H  
ATOM   1910  CE2 TYR A 122      11.177  -8.317  -3.138  1.00 90.04           C  
ATOM   1911  HE2 TYR A 122      10.863  -9.349  -3.097  1.00 90.04           H  
ATOM   1912  OH  TYR A 122      11.215  -8.424  -5.528  1.00 90.04           O  
ATOM   1913  HH  TYR A 122      11.255  -7.828  -6.280  1.00 90.04           H  
ATOM   1914  CZ  TYR A 122      11.446  -7.729  -4.383  1.00 90.04           C  
ATOM   1915  N   GLN A 123      14.459  -5.249   1.940  1.00 86.86           N  
ATOM   1916  H   GLN A 123      14.448  -6.258   1.992  1.00 86.86           H  
ATOM   1917  CA  GLN A 123      14.978  -4.546   3.122  1.00 86.86           C  
ATOM   1918  HA  GLN A 123      15.219  -5.309   3.862  1.00 86.86           H  
ATOM   1919  C   GLN A 123      13.934  -3.657   3.818  1.00 86.86           C  
ATOM   1920  CB  GLN A 123      16.295  -3.827   2.780  1.00 86.86           C  
ATOM   1921  HB2 GLN A 123      16.114  -3.109   1.981  1.00 86.86           H  
ATOM   1922  HB3 GLN A 123      16.655  -3.287   3.656  1.00 86.86           H  
ATOM   1923  O   GLN A 123      14.259  -2.635   4.406  1.00 86.86           O  
ATOM   1924  CG  GLN A 123      17.387  -4.812   2.344  1.00 86.86           C  
ATOM   1925  HG2 GLN A 123      17.654  -5.439   3.194  1.00 86.86           H  
ATOM   1926  HG3 GLN A 123      17.016  -5.460   1.550  1.00 86.86           H  
ATOM   1927  CD  GLN A 123      18.627  -4.110   1.809  1.00 86.86           C  
ATOM   1928  NE2 GLN A 123      19.805  -4.491   2.240  1.00 86.86           N  
ATOM   1929 HE21 GLN A 123      19.847  -5.102   3.044  1.00 86.86           H  
ATOM   1930 HE22 GLN A 123      20.577  -3.893   1.983  1.00 86.86           H  
ATOM   1931  OE1 GLN A 123      18.597  -3.314   0.883  1.00 86.86           O  
ATOM   1932  N   ALA A 124      12.671  -4.074   3.777  1.00 85.15           N  
ATOM   1933  H   ALA A 124      12.474  -4.963   3.340  1.00 85.15           H  
ATOM   1934  CA  ALA A 124      11.561  -3.357   4.389  1.00 85.15           C  
ATOM   1935  HA  ALA A 124      11.933  -2.719   5.191  1.00 85.15           H  
ATOM   1936  C   ALA A 124      10.557  -4.339   4.991  1.00 85.15           C  
ATOM   1937  CB  ALA A 124      10.907  -2.467   3.327  1.00 85.15           C  
ATOM   1938  HB1 ALA A 124      10.574  -3.066   2.479  1.00 85.15           H  
ATOM   1939  HB2 ALA A 124      10.048  -1.951   3.758  1.00 85.15           H  
ATOM   1940  HB3 ALA A 124      11.626  -1.724   2.981  1.00 85.15           H  
ATOM   1941  O   ALA A 124      10.348  -5.422   4.438  1.00 85.15           O  
ATOM   1942  N   GLY A 125       9.908  -3.949   6.087  1.00 86.79           N  
ATOM   1943  H   GLY A 125      10.148  -3.062   6.507  1.00 86.79           H  
ATOM   1944  CA  GLY A 125       8.754  -4.670   6.615  1.00 86.79           C  
ATOM   1945  HA2 GLY A 125       8.996  -5.733   6.625  1.00 86.79           H  
ATOM   1946  HA3 GLY A 125       8.550  -4.355   7.638  1.00 86.79           H  
ATOM   1947  C   GLY A 125       7.508  -4.423   5.761  1.00 86.79           C  
ATOM   1948  O   GLY A 125       7.191  -3.266   5.470  1.00 86.79           O  
ATOM   1949  N   TRP A 126       6.802  -5.478   5.352  1.00 92.55           N  
ATOM   1950  H   TRP A 126       7.066  -6.394   5.685  1.00 92.55           H  
ATOM   1951  CA  TRP A 126       5.583  -5.360   4.542  1.00 92.55           C  
ATOM   1952  HA  TRP A 126       4.983  -4.541   4.940  1.00 92.55           H  
ATOM   1953  C   TRP A 126       4.725  -6.630   4.585  1.00 92.55           C  
ATOM   1954  CB  TRP A 126       5.952  -5.039   3.084  1.00 92.55           C  
ATOM   1955  HB2 TRP A 126       6.252  -5.968   2.597  1.00 92.55           H  
ATOM   1956  HB3 TRP A 126       6.796  -4.350   3.053  1.00 92.55           H  
ATOM   1957  O   TRP A 126       5.197  -7.705   4.948  1.00 92.55           O  
ATOM   1958  CG  TRP A 126       4.861  -4.440   2.261  1.00 92.55           C  
ATOM   1959  CD1 TRP A 126       4.360  -4.957   1.120  1.00 92.55           C  
ATOM   1960  HD1 TRP A 126       4.701  -5.872   0.658  1.00 92.55           H  
ATOM   1961  CD2 TRP A 126       4.141  -3.196   2.487  1.00 92.55           C  
ATOM   1962  CE2 TRP A 126       3.207  -3.012   1.429  1.00 92.55           C  
ATOM   1963  CE3 TRP A 126       4.196  -2.198   3.477  1.00 92.55           C  
ATOM   1964  HE3 TRP A 126       4.906  -2.313   4.282  1.00 92.55           H  
ATOM   1965  NE1 TRP A 126       3.374  -4.124   0.634  1.00 92.55           N  
ATOM   1966  HE1 TRP A 126       2.975  -4.232  -0.287  1.00 92.55           H  
ATOM   1967  CH2 TRP A 126       2.437  -0.922   2.371  1.00 92.55           C  
ATOM   1968  HH2 TRP A 126       1.777  -0.067   2.351  1.00 92.55           H  
ATOM   1969  CZ2 TRP A 126       2.380  -1.884   1.348  1.00 92.55           C  
ATOM   1970  HZ2 TRP A 126       1.687  -1.775   0.527  1.00 92.55           H  
ATOM   1971  CZ3 TRP A 126       3.352  -1.073   3.426  1.00 92.55           C  
ATOM   1972  HZ3 TRP A 126       3.412  -0.321   4.199  1.00 92.55           H  
ATOM   1973  N   TRP A 127       3.474  -6.525   4.140  1.00 94.95           N  
ATOM   1974  H   TRP A 127       3.154  -5.614   3.842  1.00 94.95           H  
ATOM   1975  CA  TRP A 127       2.559  -7.657   3.944  1.00 94.95           C  
ATOM   1976  HA  TRP A 127       2.676  -8.361   4.767  1.00 94.95           H  
ATOM   1977  C   TRP A 127       2.869  -8.430   2.658  1.00 94.95           C  
ATOM   1978  CB  TRP A 127       1.120  -7.138   3.967  1.00 94.95           C  
ATOM   1979  HB2 TRP A 127       0.999  -6.365   3.208  1.00 94.95           H  
ATOM   1980  HB3 TRP A 127       0.439  -7.953   3.723  1.00 94.95           H  
ATOM   1981  O   TRP A 127       2.055  -8.476   1.741  1.00 94.95           O  
ATOM   1982  CG  TRP A 127       0.700  -6.594   5.283  1.00 94.95           C  
ATOM   1983  CD1 TRP A 127       0.340  -7.342   6.345  1.00 94.95           C  
ATOM   1984  HD1 TRP A 127       0.311  -8.422   6.365  1.00 94.95           H  
ATOM   1985  CD2 TRP A 127       0.613  -5.207   5.718  1.00 94.95           C  
ATOM   1986  CE2 TRP A 127       0.096  -5.195   7.047  1.00 94.95           C  
ATOM   1987  CE3 TRP A 127       0.935  -3.962   5.134  1.00 94.95           C  
ATOM   1988  HE3 TRP A 127       1.344  -3.932   4.135  1.00 94.95           H  
ATOM   1989  NE1 TRP A 127      -0.034  -6.522   7.384  1.00 94.95           N  
ATOM   1990  HE1 TRP A 127      -0.382  -6.884   8.260  1.00 94.95           H  
ATOM   1991  CH2 TRP A 127       0.201  -2.782   7.144  1.00 94.95           C  
ATOM   1992  HH2 TRP A 127       0.058  -1.859   7.685  1.00 94.95           H  
ATOM   1993  CZ2 TRP A 127      -0.141  -4.007   7.743  1.00 94.95           C  
ATOM   1994  HZ2 TRP A 127      -0.545  -4.047   8.744  1.00 94.95           H  
ATOM   1995  CZ3 TRP A 127       0.744  -2.762   5.846  1.00 94.95           C  
ATOM   1996  HZ3 TRP A 127       1.015  -1.821   5.391  1.00 94.95           H  
ATOM   1997  N   TYR A 128       4.076  -8.969   2.515  1.00 95.29           N  
ATOM   1998  H   TYR A 128       4.704  -8.957   3.306  1.00 95.29           H  
ATOM   1999  CA  TYR A 128       4.502  -9.606   1.266  1.00 95.29           C  
ATOM   2000  HA  TYR A 128       4.351  -8.889   0.459  1.00 95.29           H  
ATOM   2001  C   TYR A 128       3.678 -10.866   0.929  1.00 95.29           C  
ATOM   2002  CB  TYR A 128       5.996  -9.925   1.328  1.00 95.29           C  
ATOM   2003  HB2 TYR A 128       6.163 -10.585   2.179  1.00 95.29           H  
ATOM   2004  HB3 TYR A 128       6.277 -10.480   0.432  1.00 95.29           H  
ATOM   2005  O   TYR A 128       3.416 -11.699   1.789  1.00 95.29           O  
ATOM   2006  CG  TYR A 128       6.913  -8.724   1.466  1.00 95.29           C  
ATOM   2007  CD1 TYR A 128       7.175  -7.873   0.376  1.00 95.29           C  
ATOM   2008  HD1 TYR A 128       6.674  -8.038  -0.566  1.00 95.29           H  
ATOM   2009  CD2 TYR A 128       7.512  -8.462   2.706  1.00 95.29           C  
ATOM   2010  HD2 TYR A 128       7.257  -9.081   3.554  1.00 95.29           H  
ATOM   2011  CE1 TYR A 128       8.059  -6.786   0.523  1.00 95.29           C  
ATOM   2012  HE1 TYR A 128       8.249  -6.094  -0.285  1.00 95.29           H  
ATOM   2013  CE2 TYR A 128       8.401  -7.387   2.860  1.00 95.29           C  
ATOM   2014  HE2 TYR A 128       8.828  -7.190   3.832  1.00 95.29           H  
ATOM   2015  OH  TYR A 128       9.522  -5.494   1.901  1.00 95.29           O  
ATOM   2016  HH  TYR A 128       9.814  -5.432   2.814  1.00 95.29           H  
ATOM   2017  CZ  TYR A 128       8.685  -6.549   1.762  1.00 95.29           C  
ATOM   2018  N   MET A 129       3.309 -11.015  -0.351  1.00 96.03           N  
ATOM   2019  H   MET A 129       3.565 -10.277  -0.992  1.00 96.03           H  
ATOM   2020  CA  MET A 129       2.751 -12.259  -0.903  1.00 96.03           C  
ATOM   2021  HA  MET A 129       2.347 -12.853  -0.083  1.00 96.03           H  
ATOM   2022  C   MET A 129       3.894 -13.084  -1.514  1.00 96.03           C  
ATOM   2023  CB  MET A 129       1.587 -11.958  -1.873  1.00 96.03           C  
ATOM   2024  HB2 MET A 129       1.963 -11.401  -2.731  1.00 96.03           H  
ATOM   2025  HB3 MET A 129       0.849 -11.330  -1.375  1.00 96.03           H  
ATOM   2026  O   MET A 129       4.739 -13.602  -0.797  1.00 96.03           O  
ATOM   2027  CG  MET A 129       0.887 -13.245  -2.344  1.00 96.03           C  
ATOM   2028  HG2 MET A 129       1.629 -14.014  -2.560  1.00 96.03           H  
ATOM   2029  HG3 MET A 129       0.274 -13.613  -1.521  1.00 96.03           H  
ATOM   2030  SD  MET A 129      -0.181 -13.102  -3.804  1.00 96.03           S  
ATOM   2031  CE  MET A 129       1.039 -12.874  -5.122  1.00 96.03           C  
ATOM   2032  HE1 MET A 129       1.579 -11.941  -4.964  1.00 96.03           H  
ATOM   2033  HE2 MET A 129       0.523 -12.825  -6.080  1.00 96.03           H  
ATOM   2034  HE3 MET A 129       1.737 -13.711  -5.125  1.00 96.03           H  
ATOM   2035  N   LYS A 130       3.998 -13.131  -2.851  1.00 96.54           N  
ATOM   2036  H   LYS A 130       3.263 -12.682  -3.380  1.00 96.54           H  
ATOM   2037  CA  LYS A 130       5.250 -13.459  -3.548  1.00 96.54           C  
ATOM   2038  HA  LYS A 130       5.867 -14.058  -2.878  1.00 96.54           H  
ATOM   2039  C   LYS A 130       6.033 -12.180  -3.783  1.00 96.54           C  
ATOM   2040  CB  LYS A 130       5.024 -14.286  -4.816  1.00 96.54           C  
ATOM   2041  HB2 LYS A 130       5.987 -14.418  -5.309  1.00 96.54           H  
ATOM   2042  HB3 LYS A 130       4.346 -13.766  -5.493  1.00 96.54           H  
ATOM   2043  O   LYS A 130       6.201 -11.728  -4.915  1.00 96.54           O  
ATOM   2044  CG  LYS A 130       4.460 -15.661  -4.451  1.00 96.54           C  
ATOM   2045  HG2 LYS A 130       5.026 -16.067  -3.613  1.00 96.54           H  
ATOM   2046  HG3 LYS A 130       3.417 -15.560  -4.152  1.00 96.54           H  
ATOM   2047  CD  LYS A 130       4.571 -16.630  -5.627  1.00 96.54           C  
ATOM   2048  HD2 LYS A 130       5.623 -16.729  -5.898  1.00 96.54           H  
ATOM   2049  HD3 LYS A 130       3.997 -16.262  -6.477  1.00 96.54           H  
ATOM   2050  CE  LYS A 130       4.024 -17.977  -5.150  1.00 96.54           C  
ATOM   2051  HE2 LYS A 130       2.939 -17.912  -5.073  1.00 96.54           H  
ATOM   2052  HE3 LYS A 130       4.406 -18.159  -4.145  1.00 96.54           H  
ATOM   2053  NZ  LYS A 130       4.435 -19.094  -6.030  1.00 96.54           N  
ATOM   2054  HZ1 LYS A 130       5.437 -19.201  -5.975  1.00 96.54           H  
ATOM   2055  HZ2 LYS A 130       4.049 -19.955  -5.671  1.00 96.54           H  
ATOM   2056  HZ3 LYS A 130       4.137 -18.946  -6.983  1.00 96.54           H  
ATOM   2057  N   CYS A 131       6.412 -11.562  -2.673  1.00 94.68           N  
ATOM   2058  H   CYS A 131       6.275 -12.064  -1.807  1.00 94.68           H  
ATOM   2059  CA  CYS A 131       6.940 -10.212  -2.585  1.00 94.68           C  
ATOM   2060  HA  CYS A 131       7.218 -10.067  -1.541  1.00 94.68           H  
ATOM   2061  C   CYS A 131       5.868  -9.147  -2.833  1.00 94.68           C  
ATOM   2062  CB  CYS A 131       8.250 -10.092  -3.366  1.00 94.68           C  
ATOM   2063  HB2 CYS A 131       8.695  -9.134  -3.101  1.00 94.68           H  
ATOM   2064  HB3 CYS A 131       8.047 -10.085  -4.437  1.00 94.68           H  
ATOM   2065  O   CYS A 131       4.918  -9.092  -2.050  1.00 94.68           O  
ATOM   2066  SG  CYS A 131       9.445 -11.426  -3.019  1.00 94.68           S  
ATOM   2067  N   HIS A 132       6.007  -8.261  -3.823  1.00 94.70           N  
ATOM   2068  H   HIS A 132       6.765  -8.325  -4.487  1.00 94.70           H  
ATOM   2069  CA  HIS A 132       5.109  -7.112  -3.909  1.00 94.70           C  
ATOM   2070  HA  HIS A 132       4.124  -7.420  -3.557  1.00 94.70           H  
ATOM   2071  C   HIS A 132       4.875  -6.549  -5.310  1.00 94.70           C  
ATOM   2072  CB  HIS A 132       5.632  -6.009  -2.981  1.00 94.70           C  
ATOM   2073  HB2 HIS A 132       4.865  -5.236  -2.943  1.00 94.70           H  
ATOM   2074  HB3 HIS A 132       5.760  -6.393  -1.969  1.00 94.70           H  
ATOM   2075  O   HIS A 132       5.746  -6.615  -6.175  1.00 94.70           O  
ATOM   2076  CG  HIS A 132       6.914  -5.357  -3.418  1.00 94.70           C  
ATOM   2077  CD2 HIS A 132       8.179  -5.702  -3.029  1.00 94.70           C  
ATOM   2078  HD2 HIS A 132       8.451  -6.532  -2.393  1.00 94.70           H  
ATOM   2079  ND1 HIS A 132       7.024  -4.248  -4.228  1.00 94.70           N  
ATOM   2080  HD1 HIS A 132       6.268  -3.760  -4.688  1.00 94.70           H  
ATOM   2081  CE1 HIS A 132       8.323  -3.923  -4.308  1.00 94.70           C  
ATOM   2082  HE1 HIS A 132       8.727  -3.082  -4.852  1.00 94.70           H  
ATOM   2083  NE2 HIS A 132       9.059  -4.782  -3.589  1.00 94.70           N  
ATOM   2084  N   TYR A 133       3.708  -5.919  -5.470  1.00 95.01           N  
ATOM   2085  H   TYR A 133       3.030  -5.991  -4.725  1.00 95.01           H  
ATOM   2086  CA  TYR A 133       3.446  -4.914  -6.504  1.00 95.01           C  
ATOM   2087  HA  TYR A 133       4.266  -4.912  -7.223  1.00 95.01           H  
ATOM   2088  C   TYR A 133       3.426  -3.505  -5.911  1.00 95.01           C  
ATOM   2089  CB  TYR A 133       2.141  -5.225  -7.248  1.00 95.01           C  
ATOM   2090  HB2 TYR A 133       1.926  -4.394  -7.919  1.00 95.01           H  
ATOM   2091  HB3 TYR A 133       1.329  -5.280  -6.522  1.00 95.01           H  
ATOM   2092  O   TYR A 133       3.953  -2.585  -6.534  1.00 95.01           O  
ATOM   2093  CG  TYR A 133       2.152  -6.490  -8.089  1.00 95.01           C  
ATOM   2094  CD1 TYR A 133       3.286  -6.835  -8.853  1.00 95.01           C  
ATOM   2095  HD1 TYR A 133       4.163  -6.205  -8.846  1.00 95.01           H  
ATOM   2096  CD2 TYR A 133       0.999  -7.294  -8.155  1.00 95.01           C  
ATOM   2097  HD2 TYR A 133       0.117  -6.999  -7.608  1.00 95.01           H  
ATOM   2098  CE1 TYR A 133       3.282  -7.995  -9.646  1.00 95.01           C  
ATOM   2099  HE1 TYR A 133       4.159  -8.248 -10.224  1.00 95.01           H  
ATOM   2100  CE2 TYR A 133       0.992  -8.464  -8.940  1.00 95.01           C  
ATOM   2101  HE2 TYR A 133       0.109  -9.084  -8.993  1.00 95.01           H  
ATOM   2102  OH  TYR A 133       2.136  -9.932 -10.459  1.00 95.01           O  
ATOM   2103  HH  TYR A 133       2.970 -10.010 -10.928  1.00 95.01           H  
ATOM   2104  CZ  TYR A 133       2.135  -8.815  -9.685  1.00 95.01           C  
ATOM   2105  N   ALA A 134       2.964  -3.360  -4.667  1.00 94.80           N  
ATOM   2106  H   ALA A 134       2.499  -4.135  -4.215  1.00 94.80           H  
ATOM   2107  CA  ALA A 134       3.116  -2.147  -3.877  1.00 94.80           C  
ATOM   2108  HA  ALA A 134       3.586  -1.376  -4.488  1.00 94.80           H  
ATOM   2109  C   ALA A 134       4.002  -2.418  -2.655  1.00 94.80           C  
ATOM   2110  CB  ALA A 134       1.726  -1.643  -3.482  1.00 94.80           C  
ATOM   2111  HB1 ALA A 134       1.206  -2.401  -2.897  1.00 94.80           H  
ATOM   2112  HB2 ALA A 134       1.821  -0.732  -2.892  1.00 94.80           H  
ATOM   2113  HB3 ALA A 134       1.148  -1.423  -4.380  1.00 94.80           H  
ATOM   2114  O   ALA A 134       3.788  -3.399  -1.955  1.00 94.80           O  
ATOM   2115  N   ASN A 135       4.979  -1.558  -2.377  1.00 92.05           N  
ATOM   2116  H   ASN A 135       5.056  -0.741  -2.966  1.00 92.05           H  
ATOM   2117  CA  ASN A 135       5.772  -1.588  -1.146  1.00 92.05           C  
ATOM   2118  HA  ASN A 135       5.217  -2.102  -0.361  1.00 92.05           H  
ATOM   2119  C   ASN A 135       6.004  -0.152  -0.688  1.00 92.05           C  
ATOM   2120  CB  ASN A 135       7.089  -2.350  -1.363  1.00 92.05           C  
ATOM   2121  HB2 ASN A 135       6.853  -3.379  -1.632  1.00 92.05           H  
ATOM   2122  HB3 ASN A 135       7.663  -1.888  -2.166  1.00 92.05           H  
ATOM   2123  O   ASN A 135       6.921   0.520  -1.158  1.00 92.05           O  
ATOM   2124  CG  ASN A 135       7.957  -2.403  -0.116  1.00 92.05           C  
ATOM   2125  ND2 ASN A 135       9.135  -2.966  -0.235  1.00 92.05           N  
ATOM   2126 HD21 ASN A 135       9.443  -3.320  -1.130  1.00 92.05           H  
ATOM   2127 HD22 ASN A 135       9.675  -3.069   0.612  1.00 92.05           H  
ATOM   2128  OD1 ASN A 135       7.584  -1.964   0.962  1.00 92.05           O  
ATOM   2129  N   LEU A 136       5.137   0.333   0.198  1.00 91.93           N  
ATOM   2130  H   LEU A 136       4.432  -0.279   0.583  1.00 91.93           H  
ATOM   2131  CA  LEU A 136       5.150   1.736   0.619  1.00 91.93           C  
ATOM   2132  HA  LEU A 136       5.448   2.343  -0.236  1.00 91.93           H  
ATOM   2133  C   LEU A 136       6.188   2.019   1.714  1.00 91.93           C  
ATOM   2134  CB  LEU A 136       3.735   2.174   1.023  1.00 91.93           C  
ATOM   2135  HB2 LEU A 136       3.461   1.670   1.950  1.00 91.93           H  
ATOM   2136  HB3 LEU A 136       3.756   3.244   1.229  1.00 91.93           H  
ATOM   2137  O   LEU A 136       6.451   3.180   2.011  1.00 91.93           O  
ATOM   2138  CG  LEU A 136       2.664   1.888  -0.046  1.00 91.93           C  
ATOM   2139  HG  LEU A 136       2.549   0.810  -0.162  1.00 91.93           H  
ATOM   2140  CD1 LEU A 136       1.316   2.432   0.412  1.00 91.93           C  
ATOM   2141 HD11 LEU A 136       1.367   3.509   0.567  1.00 91.93           H  
ATOM   2142 HD12 LEU A 136       0.575   2.204  -0.354  1.00 91.93           H  
ATOM   2143 HD13 LEU A 136       1.022   1.952   1.345  1.00 91.93           H  
ATOM   2144  CD2 LEU A 136       3.015   2.470  -1.420  1.00 91.93           C  
ATOM   2145 HD21 LEU A 136       3.789   1.863  -1.889  1.00 91.93           H  
ATOM   2146 HD22 LEU A 136       2.138   2.464  -2.068  1.00 91.93           H  
ATOM   2147 HD23 LEU A 136       3.386   3.491  -1.333  1.00 91.93           H  
ATOM   2148  N   ASN A 137       6.803   0.964   2.255  1.00 87.31           N  
ATOM   2149  H   ASN A 137       6.538   0.044   1.933  1.00 87.31           H  
ATOM   2150  CA  ASN A 137       7.870   1.028   3.252  1.00 87.31           C  
ATOM   2151  HA  ASN A 137       7.864   2.009   3.726  1.00 87.31           H  
ATOM   2152  C   ASN A 137       9.270   0.851   2.635  1.00 87.31           C  
ATOM   2153  CB  ASN A 137       7.587  -0.032   4.328  1.00 87.31           C  
ATOM   2154  HB2 ASN A 137       8.434  -0.086   5.011  1.00 87.31           H  
ATOM   2155  HB3 ASN A 137       7.478  -1.008   3.855  1.00 87.31           H  
ATOM   2156  O   ASN A 137      10.247   0.706   3.367  1.00 87.31           O  
ATOM   2157  CG  ASN A 137       6.362   0.250   5.176  1.00 87.31           C  
ATOM   2158  ND2 ASN A 137       5.932  -0.733   5.925  1.00 87.31           N  
ATOM   2159 HD21 ASN A 137       5.156  -0.533   6.540  1.00 87.31           H  
ATOM   2160 HD22 ASN A 137       6.411  -1.622   5.892  1.00 87.31           H  
ATOM   2161  OD1 ASN A 137       5.779   1.320   5.197  1.00 87.31           O  
ATOM   2162  N   GLY A 138       9.382   0.816   1.303  1.00 87.04           N  
ATOM   2163  H   GLY A 138       8.545   0.910   0.745  1.00 87.04           H  
ATOM   2164  CA  GLY A 138      10.672   0.712   0.623  1.00 87.04           C  
ATOM   2165  HA2 GLY A 138      11.208  -0.153   1.014  1.00 87.04           H  
ATOM   2166  HA3 GLY A 138      10.512   0.548  -0.443  1.00 87.04           H  
ATOM   2167  C   GLY A 138      11.556   1.951   0.814  1.00 87.04           C  
ATOM   2168  O   GLY A 138      11.105   3.026   1.204  1.00 87.04           O  
ATOM   2169  N   HIS A 139      12.842   1.821   0.500  1.00 83.16           N  
ATOM   2170  H   HIS A 139      13.145   0.942   0.104  1.00 83.16           H  
ATOM   2171  CA  HIS A 139      13.825   2.892   0.663  1.00 83.16           C  
ATOM   2172  HA  HIS A 139      13.664   3.390   1.619  1.00 83.16           H  
ATOM   2173  C   HIS A 139      13.720   3.926  -0.466  1.00 83.16           C  
ATOM   2174  CB  HIS A 139      15.227   2.280   0.651  1.00 83.16           C  
ATOM   2175  HB2 HIS A 139      15.328   1.709  -0.272  1.00 83.16           H  
ATOM   2176  HB3 HIS A 139      15.972   3.076   0.657  1.00 83.16           H  
ATOM   2177  O   HIS A 139      14.160   3.652  -1.583  1.00 83.16           O  
ATOM   2178  CG  HIS A 139      15.536   1.328   1.765  1.00 83.16           C  
ATOM   2179  CD2 HIS A 139      15.598  -0.035   1.665  1.00 83.16           C  
ATOM   2180  HD2 HIS A 139      15.379  -0.625   0.788  1.00 83.16           H  
ATOM   2181  ND1 HIS A 139      15.897   1.658   3.047  1.00 83.16           N  
ATOM   2182  HD1 HIS A 139      15.881   2.572   3.476  1.00 83.16           H  
ATOM   2183  CE1 HIS A 139      16.146   0.522   3.714  1.00 83.16           C  
ATOM   2184  HE1 HIS A 139      16.398   0.459   4.762  1.00 83.16           H  
ATOM   2185  NE2 HIS A 139      16.021  -0.530   2.896  1.00 83.16           N  
ATOM   2186  N   SER A 140      13.221   5.133  -0.190  1.00 81.42           N  
ATOM   2187  H   SER A 140      12.773   5.276   0.704  1.00 81.42           H  
ATOM   2188  CA  SER A 140      13.045   6.192  -1.203  1.00 81.42           C  
ATOM   2189  HA  SER A 140      12.226   5.901  -1.862  1.00 81.42           H  
ATOM   2190  C   SER A 140      14.280   6.441  -2.081  1.00 81.42           C  
ATOM   2191  CB  SER A 140      12.652   7.507  -0.528  1.00 81.42           C  
ATOM   2192  HB2 SER A 140      12.491   8.272  -1.288  1.00 81.42           H  
ATOM   2193  HB3 SER A 140      13.451   7.831   0.139  1.00 81.42           H  
ATOM   2194  O   SER A 140      14.129   6.616  -3.290  1.00 81.42           O  
ATOM   2195  OG  SER A 140      11.462   7.318   0.210  1.00 81.42           O  
ATOM   2196  HG  SER A 140      11.242   8.136   0.662  1.00 81.42           H  
ATOM   2197  N   ASP A 141      15.483   6.368  -1.503  1.00 80.59           N  
ATOM   2198  H   ASP A 141      15.517   6.250  -0.501  1.00 80.59           H  
ATOM   2199  CA  ASP A 141      16.759   6.625  -2.190  1.00 80.59           C  
ATOM   2200  HA  ASP A 141      16.573   7.310  -3.017  1.00 80.59           H  
ATOM   2201  C   ASP A 141      17.412   5.372  -2.803  1.00 80.59           C  
ATOM   2202  CB  ASP A 141      17.728   7.323  -1.223  1.00 80.59           C  
ATOM   2203  HB2 ASP A 141      18.678   7.499  -1.727  1.00 80.59           H  
ATOM   2204  HB3 ASP A 141      17.913   6.666  -0.373  1.00 80.59           H  
ATOM   2205  O   ASP A 141      18.558   5.425  -3.260  1.00 80.59           O  
ATOM   2206  CG  ASP A 141      17.212   8.675  -0.727  1.00 80.59           C  
ATOM   2207  OD1 ASP A 141      16.554   9.384  -1.521  1.00 80.59           O  
ATOM   2208  OD2 ASP A 141      17.490   8.989   0.449  1.00 80.59           O  
ATOM   2209  N   SER A 142      16.736   4.217  -2.804  1.00 80.46           N  
ATOM   2210  H   SER A 142      15.784   4.201  -2.467  1.00 80.46           H  
ATOM   2211  CA  SER A 142      17.348   2.995  -3.324  1.00 80.46           C  
ATOM   2212  HA  SER A 142      18.285   2.863  -2.782  1.00 80.46           H  
ATOM   2213  C   SER A 142      17.605   3.095  -4.826  1.00 80.46           C  
ATOM   2214  CB  SER A 142      16.504   1.760  -3.064  1.00 80.46           C  
ATOM   2215  HB2 SER A 142      15.592   1.782  -3.660  1.00 80.46           H  
ATOM   2216  HB3 SER A 142      16.246   1.739  -2.005  1.00 80.46           H  
ATOM   2217  O   SER A 142      16.663   3.265  -5.600  1.00 80.46           O  
ATOM   2218  OG  SER A 142      17.274   0.605  -3.361  1.00 80.46           O  
ATOM   2219  HG  SER A 142      16.938  -0.076  -2.774  1.00 80.46           H  
ATOM   2220  N   PRO A 143      18.851   2.881  -5.287  1.00 79.69           N  
ATOM   2221  CA  PRO A 143      19.141   2.802  -6.715  1.00 79.69           C  
ATOM   2222  HA  PRO A 143      18.625   3.598  -7.253  1.00 79.69           H  
ATOM   2223  C   PRO A 143      18.722   1.451  -7.313  1.00 79.69           C  
ATOM   2224  CB  PRO A 143      20.655   3.013  -6.796  1.00 79.69           C  
ATOM   2225  HB2 PRO A 143      21.093   2.562  -7.687  1.00 79.69           H  
ATOM   2226  HB3 PRO A 143      20.873   4.080  -6.765  1.00 79.69           H  
ATOM   2227  O   PRO A 143      18.857   1.241  -8.519  1.00 79.69           O  
ATOM   2228  CG  PRO A 143      21.163   2.352  -5.513  1.00 79.69           C  
ATOM   2229  HG2 PRO A 143      21.225   1.273  -5.653  1.00 79.69           H  
ATOM   2230  HG3 PRO A 143      22.127   2.756  -5.204  1.00 79.69           H  
ATOM   2231  CD  PRO A 143      20.065   2.680  -4.503  1.00 79.69           C  
ATOM   2232  HD2 PRO A 143      20.312   3.603  -3.978  1.00 79.69           H  
ATOM   2233  HD3 PRO A 143      19.952   1.861  -3.793  1.00 79.69           H  
ATOM   2234  N   THR A 144      18.293   0.500  -6.473  1.00 83.84           N  
ATOM   2235  H   THR A 144      18.040   0.779  -5.536  1.00 83.84           H  
ATOM   2236  CA  THR A 144      17.986  -0.867  -6.894  1.00 83.84           C  
ATOM   2237  HA  THR A 144      18.636  -1.114  -7.733  1.00 83.84           H  
ATOM   2238  C   THR A 144      16.522  -0.968  -7.310  1.00 83.84           C  
ATOM   2239  CB  THR A 144      18.267  -1.882  -5.783  1.00 83.84           C  
ATOM   2240  HB  THR A 144      17.566  -1.721  -4.963  1.00 83.84           H  
ATOM   2241  O   THR A 144      15.659  -0.542  -6.535  1.00 83.84           O  
ATOM   2242  CG2 THR A 144      18.162  -3.327  -6.270  1.00 83.84           C  
ATOM   2243 HG21 THR A 144      18.811  -3.474  -7.133  1.00 83.84           H  
ATOM   2244 HG22 THR A 144      17.131  -3.562  -6.535  1.00 83.84           H  
ATOM   2245 HG23 THR A 144      18.487  -4.004  -5.481  1.00 83.84           H  
ATOM   2246  OG1 THR A 144      19.579  -1.728  -5.295  1.00 83.84           O  
ATOM   2247  HG1 THR A 144      19.650  -0.822  -4.984  1.00 83.84           H  
ATOM   2248  N   PRO A 145      16.217  -1.591  -8.466  1.00 82.79           N  
ATOM   2249  CA  PRO A 145      14.841  -1.743  -8.904  1.00 82.79           C  
ATOM   2250  HA  PRO A 145      14.468  -0.748  -9.151  1.00 82.79           H  
ATOM   2251  C   PRO A 145      13.961  -2.375  -7.822  1.00 82.79           C  
ATOM   2252  CB  PRO A 145      14.872  -2.606 -10.168  1.00 82.79           C  
ATOM   2253  HB2 PRO A 145      14.569  -3.626  -9.933  1.00 82.79           H  
ATOM   2254  HB3 PRO A 145      14.218  -2.195 -10.938  1.00 82.79           H  
ATOM   2255  O   PRO A 145      14.379  -3.340  -7.175  1.00 82.79           O  
ATOM   2256  CG  PRO A 145      16.326  -2.637 -10.633  1.00 82.79           C  
ATOM   2257  HG2 PRO A 145      16.618  -3.654 -10.894  1.00 82.79           H  
ATOM   2258  HG3 PRO A 145      16.465  -1.998 -11.505  1.00 82.79           H  
ATOM   2259  CD  PRO A 145      17.149  -2.139  -9.444  1.00 82.79           C  
ATOM   2260  HD2 PRO A 145      17.852  -1.376  -9.778  1.00 82.79           H  
ATOM   2261  HD3 PRO A 145      17.689  -2.981  -9.011  1.00 82.79           H  
ATOM   2262  N   PHE A 146      12.745  -1.852  -7.655  1.00 85.17           N  
ATOM   2263  H   PHE A 146      12.493  -1.069  -8.242  1.00 85.17           H  
ATOM   2264  CA  PHE A 146      11.711  -2.366  -6.740  1.00 85.17           C  
ATOM   2265  HA  PHE A 146      10.838  -1.725  -6.860  1.00 85.17           H  
ATOM   2266  C   PHE A 146      12.038  -2.324  -5.235  1.00 85.17           C  
ATOM   2267  CB  PHE A 146      11.293  -3.782  -7.171  1.00 85.17           C  
ATOM   2268  HB2 PHE A 146      10.392  -4.067  -6.629  1.00 85.17           H  
ATOM   2269  HB3 PHE A 146      12.083  -4.475  -6.880  1.00 85.17           H  
ATOM   2270  O   PHE A 146      11.203  -2.718  -4.433  1.00 85.17           O  
ATOM   2271  CG  PHE A 146      11.043  -3.955  -8.653  1.00 85.17           C  
ATOM   2272  CD1 PHE A 146       9.865  -3.445  -9.224  1.00 85.17           C  
ATOM   2273  HD1 PHE A 146       9.132  -2.949  -8.605  1.00 85.17           H  
ATOM   2274  CD2 PHE A 146      11.990  -4.611  -9.463  1.00 85.17           C  
ATOM   2275  HD2 PHE A 146      12.893  -5.003  -9.019  1.00 85.17           H  
ATOM   2276  CE1 PHE A 146       9.635  -3.587 -10.602  1.00 85.17           C  
ATOM   2277  HE1 PHE A 146       8.719  -3.206 -11.030  1.00 85.17           H  
ATOM   2278  CE2 PHE A 146      11.766  -4.742 -10.845  1.00 85.17           C  
ATOM   2279  HE2 PHE A 146      12.497  -5.239 -11.467  1.00 85.17           H  
ATOM   2280  CZ  PHE A 146      10.586  -4.231 -11.414  1.00 85.17           C  
ATOM   2281  HZ  PHE A 146      10.403  -4.338 -12.472  1.00 85.17           H  
ATOM   2282  N   LYS A 147      13.213  -1.842  -4.812  1.00 89.50           N  
ATOM   2283  H   LYS A 147      13.891  -1.557  -5.504  1.00 89.50           H  
ATOM   2284  CA  LYS A 147      13.524  -1.649  -3.380  1.00 89.50           C  
ATOM   2285  HA  LYS A 147      13.008  -2.402  -2.784  1.00 89.50           H  
ATOM   2286  C   LYS A 147      13.035  -0.309  -2.825  1.00 89.50           C  
ATOM   2287  CB  LYS A 147      15.026  -1.789  -3.151  1.00 89.50           C  
ATOM   2288  HB2 LYS A 147      15.543  -1.117  -3.836  1.00 89.50           H  
ATOM   2289  HB3 LYS A 147      15.238  -1.481  -2.127  1.00 89.50           H  
ATOM   2290  O   LYS A 147      13.138  -0.073  -1.624  1.00 89.50           O  
ATOM   2291  CG  LYS A 147      15.556  -3.211  -3.360  1.00 89.50           C  
ATOM   2292  HG2 LYS A 147      14.841  -3.936  -2.970  1.00 89.50           H  
ATOM   2293  HG3 LYS A 147      15.713  -3.397  -4.423  1.00 89.50           H  
ATOM   2294  CD  LYS A 147      16.870  -3.343  -2.585  1.00 89.50           C  
ATOM   2295  HD2 LYS A 147      17.572  -2.566  -2.886  1.00 89.50           H  
ATOM   2296  HD3 LYS A 147      16.642  -3.204  -1.528  1.00 89.50           H  
ATOM   2297  CE  LYS A 147      17.516  -4.710  -2.779  1.00 89.50           C  
ATOM   2298  HE2 LYS A 147      16.728  -5.458  -2.866  1.00 89.50           H  
ATOM   2299  HE3 LYS A 147      18.100  -4.710  -3.699  1.00 89.50           H  
ATOM   2300  NZ  LYS A 147      18.364  -5.024  -1.608  1.00 89.50           N  
ATOM   2301  HZ1 LYS A 147      18.887  -5.879  -1.732  1.00 89.50           H  
ATOM   2302  HZ2 LYS A 147      17.747  -5.180  -0.823  1.00 89.50           H  
ATOM   2303  HZ3 LYS A 147      18.957  -4.251  -1.342  1.00 89.50           H  
ATOM   2304  N   GLY A 148      12.578   0.574  -3.707  1.00 89.12           N  
ATOM   2305  H   GLY A 148      12.519   0.288  -4.674  1.00 89.12           H  
ATOM   2306  CA  GLY A 148      12.057   1.887  -3.361  1.00 89.12           C  
ATOM   2307  HA2 GLY A 148      12.673   2.314  -2.569  1.00 89.12           H  
ATOM   2308  HA3 GLY A 148      12.110   2.529  -4.240  1.00 89.12           H  
ATOM   2309  C   GLY A 148      10.623   1.868  -2.854  1.00 89.12           C  
ATOM   2310  O   GLY A 148       9.975   0.819  -2.836  1.00 89.12           O  
ATOM   2311  N   VAL A 149      10.109   3.044  -2.489  1.00 91.70           N  
ATOM   2312  H   VAL A 149      10.699   3.862  -2.545  1.00 91.70           H  
ATOM   2313  CA  VAL A 149       8.674   3.228  -2.228  1.00 91.70           C  
ATOM   2314  HA  VAL A 149       8.357   2.502  -1.480  1.00 91.70           H  
ATOM   2315  C   VAL A 149       7.933   2.968  -3.539  1.00 91.70           C  
ATOM   2316  CB  VAL A 149       8.352   4.634  -1.690  1.00 91.70           C  
ATOM   2317  HB  VAL A 149       8.579   5.378  -2.454  1.00 91.70           H  
ATOM   2318  O   VAL A 149       7.974   3.789  -4.454  1.00 91.70           O  
ATOM   2319  CG1 VAL A 149       6.872   4.735  -1.316  1.00 91.70           C  
ATOM   2320 HG11 VAL A 149       6.627   5.776  -1.102  1.00 91.70           H  
ATOM   2321 HG12 VAL A 149       6.678   4.139  -0.424  1.00 91.70           H  
ATOM   2322 HG13 VAL A 149       6.245   4.373  -2.130  1.00 91.70           H  
ATOM   2323  CG2 VAL A 149       9.150   4.973  -0.432  1.00 91.70           C  
ATOM   2324 HG21 VAL A 149       8.884   5.970  -0.080  1.00 91.70           H  
ATOM   2325 HG22 VAL A 149      10.220   4.961  -0.639  1.00 91.70           H  
ATOM   2326 HG23 VAL A 149       8.934   4.253   0.358  1.00 91.70           H  
ATOM   2327  N   THR A 150       7.309   1.801  -3.656  1.00 92.10           N  
ATOM   2328  H   THR A 150       7.302   1.200  -2.844  1.00 92.10           H  
ATOM   2329  CA  THR A 150       6.887   1.238  -4.942  1.00 92.10           C  
ATOM   2330  HA  THR A 150       7.255   1.875  -5.746  1.00 92.10           H  
ATOM   2331  C   THR A 150       5.370   1.174  -5.055  1.00 92.10           C  
ATOM   2332  CB  THR A 150       7.514  -0.151  -5.159  1.00 92.10           C  
ATOM   2333  HB  THR A 150       7.215  -0.809  -4.343  1.00 92.10           H  
ATOM   2334  O   THR A 150       4.695   0.679  -4.153  1.00 92.10           O  
ATOM   2335  CG2 THR A 150       7.131  -0.814  -6.484  1.00 92.10           C  
ATOM   2336 HG21 THR A 150       7.426  -0.182  -7.322  1.00 92.10           H  
ATOM   2337 HG22 THR A 150       6.057  -0.995  -6.524  1.00 92.10           H  
ATOM   2338 HG23 THR A 150       7.643  -1.772  -6.574  1.00 92.10           H  
ATOM   2339  OG1 THR A 150       8.920  -0.061  -5.182  1.00 92.10           O  
ATOM   2340  HG1 THR A 150       9.213   0.199  -4.305  1.00 92.10           H  
ATOM   2341  N   TRP A 151       4.872   1.598  -6.213  1.00 94.77           N  
ATOM   2342  H   TRP A 151       5.525   2.006  -6.866  1.00 94.77           H  
ATOM   2343  CA  TRP A 151       3.578   1.230  -6.788  1.00 94.77           C  
ATOM   2344  HA  TRP A 151       3.190   0.320  -6.328  1.00 94.77           H  
ATOM   2345  C   TRP A 151       3.878   0.954  -8.264  1.00 94.77           C  
ATOM   2346  CB  TRP A 151       2.569   2.367  -6.569  1.00 94.77           C  
ATOM   2347  HB2 TRP A 151       2.661   2.702  -5.536  1.00 94.77           H  
ATOM   2348  HB3 TRP A 151       2.824   3.218  -7.202  1.00 94.77           H  
ATOM   2349  O   TRP A 151       4.099   1.893  -9.023  1.00 94.77           O  
ATOM   2350  CG  TRP A 151       1.129   2.011  -6.783  1.00 94.77           C  
ATOM   2351  CD1 TRP A 151       0.481   1.937  -7.966  1.00 94.77           C  
ATOM   2352  HD1 TRP A 151       0.945   2.100  -8.927  1.00 94.77           H  
ATOM   2353  CD2 TRP A 151       0.139   1.652  -5.776  1.00 94.77           C  
ATOM   2354  CE2 TRP A 151      -1.111   1.415  -6.420  1.00 94.77           C  
ATOM   2355  CE3 TRP A 151       0.178   1.516  -4.373  1.00 94.77           C  
ATOM   2356  HE3 TRP A 151       1.121   1.673  -3.870  1.00 94.77           H  
ATOM   2357  NE1 TRP A 151      -0.840   1.582  -7.762  1.00 94.77           N  
ATOM   2358  HE1 TRP A 151      -1.491   1.426  -8.518  1.00 94.77           H  
ATOM   2359  CH2 TRP A 151      -2.196   0.978  -4.294  1.00 94.77           C  
ATOM   2360  HH2 TRP A 151      -3.084   0.738  -3.727  1.00 94.77           H  
ATOM   2361  CZ2 TRP A 151      -2.268   1.098  -5.689  1.00 94.77           C  
ATOM   2362  HZ2 TRP A 151      -3.215   0.965  -6.190  1.00 94.77           H  
ATOM   2363  CZ3 TRP A 151      -0.973   1.183  -3.636  1.00 94.77           C  
ATOM   2364  HZ3 TRP A 151      -0.912   1.090  -2.561  1.00 94.77           H  
ATOM   2365  N   THR A 152       4.039  -0.317  -8.629  1.00 93.52           N  
ATOM   2366  H   THR A 152       3.545  -0.975  -8.043  1.00 93.52           H  
ATOM   2367  CA  THR A 152       4.552  -0.832  -9.910  1.00 93.52           C  
ATOM   2368  HA  THR A 152       5.626  -0.648  -9.938  1.00 93.52           H  
ATOM   2369  C   THR A 152       3.956  -0.159 -11.153  1.00 93.52           C  
ATOM   2370  CB  THR A 152       4.333  -2.356  -9.977  1.00 93.52           C  
ATOM   2371  HB  THR A 152       3.281  -2.598  -9.825  1.00 93.52           H  
ATOM   2372  O   THR A 152       4.703   0.094 -12.098  1.00 93.52           O  
ATOM   2373  CG2 THR A 152       4.800  -2.996 -11.284  1.00 93.52           C  
ATOM   2374 HG21 THR A 152       5.827  -2.697 -11.494  1.00 93.52           H  
ATOM   2375 HG22 THR A 152       4.743  -4.081 -11.193  1.00 93.52           H  
ATOM   2376 HG23 THR A 152       4.149  -2.684 -12.101  1.00 93.52           H  
ATOM   2377  OG1 THR A 152       5.083  -2.984  -8.961  1.00 93.52           O  
ATOM   2378  HG1 THR A 152       4.680  -2.722  -8.130  1.00 93.52           H  
ATOM   2379  N   GLU A 153       2.667   0.184 -11.160  1.00 93.89           N  
ATOM   2380  H   GLU A 153       2.081  -0.229 -10.448  1.00 93.89           H  
ATOM   2381  CA  GLU A 153       2.008   0.933 -12.239  1.00 93.89           C  
ATOM   2382  HA  GLU A 153       2.069   0.363 -13.167  1.00 93.89           H  
ATOM   2383  C   GLU A 153       2.688   2.288 -12.470  1.00 93.89           C  
ATOM   2384  CB  GLU A 153       0.525   1.154 -11.882  1.00 93.89           C  
ATOM   2385  HB2 GLU A 153       0.489   1.704 -10.941  1.00 93.89           H  
ATOM   2386  HB3 GLU A 153       0.037   0.190 -11.741  1.00 93.89           H  
ATOM   2387  O   GLU A 153       2.875   2.710 -13.610  1.00 93.89           O  
ATOM   2388  CG  GLU A 153      -0.254   1.950 -12.950  1.00 93.89           C  
ATOM   2389  HG2 GLU A 153      -0.339   1.337 -13.847  1.00 93.89           H  
ATOM   2390  HG3 GLU A 153       0.294   2.855 -13.214  1.00 93.89           H  
ATOM   2391  CD  GLU A 153      -1.647   2.398 -12.489  1.00 93.89           C  
ATOM   2392  OE1 GLU A 153      -2.431   2.852 -13.350  1.00 93.89           O  
ATOM   2393  OE2 GLU A 153      -1.932   2.311 -11.274  1.00 93.89           O  
ATOM   2394  N   LEU A 154       3.068   2.963 -11.384  1.00 93.88           N  
ATOM   2395  H   LEU A 154       2.989   2.485 -10.498  1.00 93.88           H  
ATOM   2396  CA  LEU A 154       3.653   4.299 -11.396  1.00 93.88           C  
ATOM   2397  HA  LEU A 154       3.304   4.833 -12.280  1.00 93.88           H  
ATOM   2398  C   LEU A 154       5.182   4.233 -11.489  1.00 93.88           C  
ATOM   2399  CB  LEU A 154       3.194   5.067 -10.136  1.00 93.88           C  
ATOM   2400  HB2 LEU A 154       3.602   6.077 -10.187  1.00 93.88           H  
ATOM   2401  HB3 LEU A 154       3.620   4.583  -9.257  1.00 93.88           H  
ATOM   2402  O   LEU A 154       5.794   4.893 -12.323  1.00 93.88           O  
ATOM   2403  CG  LEU A 154       1.668   5.158  -9.927  1.00 93.88           C  
ATOM   2404  HG  LEU A 154       1.256   4.157  -9.795  1.00 93.88           H  
ATOM   2405  CD1 LEU A 154       1.369   5.967  -8.663  1.00 93.88           C  
ATOM   2406 HD11 LEU A 154       0.289   6.051  -8.537  1.00 93.88           H  
ATOM   2407 HD12 LEU A 154       1.805   6.963  -8.739  1.00 93.88           H  
ATOM   2408 HD13 LEU A 154       1.772   5.447  -7.795  1.00 93.88           H  
ATOM   2409  CD2 LEU A 154       0.963   5.820 -11.109  1.00 93.88           C  
ATOM   2410 HD21 LEU A 154      -0.101   5.912 -10.893  1.00 93.88           H  
ATOM   2411 HD22 LEU A 154       1.065   5.196 -11.997  1.00 93.88           H  
ATOM   2412 HD23 LEU A 154       1.387   6.806 -11.298  1.00 93.88           H  
ATOM   2413  N   THR A 155       5.818   3.437 -10.633  1.00 90.26           N  
ATOM   2414  H   THR A 155       5.250   2.858 -10.032  1.00 90.26           H  
ATOM   2415  CA  THR A 155       7.240   3.556 -10.290  1.00 90.26           C  
ATOM   2416  HA  THR A 155       7.566   4.559 -10.566  1.00 90.26           H  
ATOM   2417  C   THR A 155       8.160   2.600 -11.055  1.00 90.26           C  
ATOM   2418  CB  THR A 155       7.440   3.438  -8.774  1.00 90.26           C  
ATOM   2419  HB  THR A 155       8.497   3.606  -8.566  1.00 90.26           H  
ATOM   2420  O   THR A 155       9.166   2.148 -10.515  1.00 90.26           O  
ATOM   2421  CG2 THR A 155       6.673   4.469  -7.965  1.00 90.26           C  
ATOM   2422 HG21 THR A 155       6.999   4.392  -6.927  1.00 90.26           H  
ATOM   2423 HG22 THR A 155       6.894   5.469  -8.337  1.00 90.26           H  
ATOM   2424 HG23 THR A 155       5.602   4.274  -8.021  1.00 90.26           H  
ATOM   2425  OG1 THR A 155       7.087   2.165  -8.295  1.00 90.26           O  
ATOM   2426  HG1 THR A 155       7.849   1.612  -8.479  1.00 90.26           H  
ATOM   2427  N   THR A 156       7.842   2.258 -12.308  1.00 79.07           N  
ATOM   2428  H   THR A 156       7.008   2.668 -12.703  1.00 79.07           H  
ATOM   2429  CA  THR A 156       8.549   1.217 -13.084  1.00 79.07           C  
ATOM   2430  HA  THR A 156       8.217   0.248 -12.712  1.00 79.07           H  
ATOM   2431  C   THR A 156      10.084   1.288 -12.954  1.00 79.07           C  
ATOM   2432  CB  THR A 156       8.192   1.291 -14.581  1.00 79.07           C  
ATOM   2433  HB  THR A 156       8.738   0.502 -15.097  1.00 79.07           H  
ATOM   2434  O   THR A 156      10.697   2.283 -13.344  1.00 79.07           O  
ATOM   2435  CG2 THR A 156       6.703   1.094 -14.857  1.00 79.07           C  
ATOM   2436 HG21 THR A 156       6.367   0.149 -14.431  1.00 79.07           H  
ATOM   2437 HG22 THR A 156       6.121   1.903 -14.415  1.00 79.07           H  
ATOM   2438 HG23 THR A 156       6.528   1.085 -15.933  1.00 79.07           H  
ATOM   2439  OG1 THR A 156       8.576   2.531 -15.132  1.00 79.07           O  
ATOM   2440  HG1 THR A 156       9.333   2.831 -14.623  1.00 79.07           H  
ATOM   2441  N   GLY A 157      10.730   0.223 -12.465  1.00 72.20           N  
ATOM   2442  H   GLY A 157      10.185  -0.506 -12.025  1.00 72.20           H  
ATOM   2443  CA  GLY A 157      12.193   0.139 -12.368  1.00 72.20           C  
ATOM   2444  HA2 GLY A 157      12.643   0.636 -13.228  1.00 72.20           H  
ATOM   2445  HA3 GLY A 157      12.489  -0.909 -12.399  1.00 72.20           H  
ATOM   2446  C   GLY A 157      12.774   0.741 -11.081  1.00 72.20           C  
ATOM   2447  O   GLY A 157      12.486   0.247  -9.994  1.00 72.20           O  
ATOM   2448  N   ASN A 158      13.650   1.746 -11.221  1.00 72.49           N  
ATOM   2449  H   ASN A 158      13.789   2.118 -12.150  1.00 72.49           H  
ATOM   2450  CA  ASN A 158      14.462   2.324 -10.131  1.00 72.49           C  
ATOM   2451  HA  ASN A 158      14.564   1.593  -9.329  1.00 72.49           H  
ATOM   2452  C   ASN A 158      13.844   3.575  -9.497  1.00 72.49           C  
ATOM   2453  CB  ASN A 158      15.870   2.680 -10.652  1.00 72.49           C  
ATOM   2454  HB2 ASN A 158      15.784   3.406 -11.461  1.00 72.49           H  
ATOM   2455  HB3 ASN A 158      16.441   3.140  -9.846  1.00 72.49           H  
ATOM   2456  O   ASN A 158      14.513   4.270  -8.736  1.00 72.49           O  
ATOM   2457  CG  ASN A 158      16.681   1.502 -11.126  1.00 72.49           C  
ATOM   2458  ND2 ASN A 158      17.818   1.747 -11.729  1.00 72.49           N  
ATOM   2459 HD21 ASN A 158      18.183   2.689 -11.713  1.00 72.49           H  
ATOM   2460 HD22 ASN A 158      18.396   0.936 -11.900  1.00 72.49           H  
ATOM   2461  OD1 ASN A 158      16.311   0.355 -10.999  1.00 72.49           O  
ATOM   2462  N   TYR A 159      12.622   3.934  -9.879  1.00 82.94           N  
ATOM   2463  H   TYR A 159      12.055   3.289 -10.410  1.00 82.94           H  
ATOM   2464  CA  TYR A 159      11.995   5.134  -9.353  1.00 82.94           C  
ATOM   2465  HA  TYR A 159      12.770   5.850  -9.077  1.00 82.94           H  
ATOM   2466  C   TYR A 159      11.229   4.794  -8.078  1.00 82.94           C  
ATOM   2467  CB  TYR A 159      11.148   5.805 -10.436  1.00 82.94           C  
ATOM   2468  HB2 TYR A 159      10.335   5.142 -10.732  1.00 82.94           H  
ATOM   2469  HB3 TYR A 159      10.723   6.708  -9.997  1.00 82.94           H  
ATOM   2470  O   TYR A 159      10.621   3.735  -7.984  1.00 82.94           O  
ATOM   2471  CG  TYR A 159      11.950   6.232 -11.652  1.00 82.94           C  
ATOM   2472  CD1 TYR A 159      12.750   7.388 -11.586  1.00 82.94           C  
ATOM   2473  HD1 TYR A 159      12.774   7.970 -10.676  1.00 82.94           H  
ATOM   2474  CD2 TYR A 159      11.920   5.469 -12.835  1.00 82.94           C  
ATOM   2475  HD2 TYR A 159      11.298   4.588 -12.885  1.00 82.94           H  
ATOM   2476  CE1 TYR A 159      13.524   7.781 -12.694  1.00 82.94           C  
ATOM   2477  HE1 TYR A 159      14.137   8.667 -12.631  1.00 82.94           H  
ATOM   2478  CE2 TYR A 159      12.696   5.853 -13.946  1.00 82.94           C  
ATOM   2479  HE2 TYR A 159      12.675   5.270 -14.855  1.00 82.94           H  
ATOM   2480  OH  TYR A 159      14.252   7.383 -14.944  1.00 82.94           O  
ATOM   2481  HH  TYR A 159      14.739   8.188 -14.754  1.00 82.94           H  
ATOM   2482  CZ  TYR A 159      13.500   7.009 -13.876  1.00 82.94           C  
ATOM   2483  N   SER A 160      11.250   5.704  -7.111  1.00 91.02           N  
ATOM   2484  H   SER A 160      11.819   6.529  -7.231  1.00 91.02           H  
ATOM   2485  CA  SER A 160      10.385   5.656  -5.933  1.00 91.02           C  
ATOM   2486  HA  SER A 160       9.941   4.666  -5.831  1.00 91.02           H  
ATOM   2487  C   SER A 160       9.263   6.677  -6.086  1.00 91.02           C  
ATOM   2488  CB  SER A 160      11.180   5.950  -4.656  1.00 91.02           C  
ATOM   2489  HB2 SER A 160      10.502   5.978  -3.803  1.00 91.02           H  
ATOM   2490  HB3 SER A 160      11.663   6.922  -4.747  1.00 91.02           H  
ATOM   2491  O   SER A 160       9.416   7.693  -6.774  1.00 91.02           O  
ATOM   2492  OG  SER A 160      12.161   4.959  -4.429  1.00 91.02           O  
ATOM   2493  HG  SER A 160      12.963   5.405  -4.150  1.00 91.02           H  
ATOM   2494  N   LEU A 161       8.144   6.451  -5.401  1.00 91.44           N  
ATOM   2495  H   LEU A 161       8.058   5.579  -4.900  1.00 91.44           H  
ATOM   2496  CA  LEU A 161       7.202   7.524  -5.109  1.00 91.44           C  
ATOM   2497  HA  LEU A 161       6.825   7.934  -6.046  1.00 91.44           H  
ATOM   2498  C   LEU A 161       7.945   8.639  -4.363  1.00 91.44           C  
ATOM   2499  CB  LEU A 161       6.018   7.004  -4.276  1.00 91.44           C  
ATOM   2500  HB2 LEU A 161       6.409   6.593  -3.346  1.00 91.44           H  
ATOM   2501  HB3 LEU A 161       5.383   7.852  -4.017  1.00 91.44           H  
ATOM   2502  O   LEU A 161       8.679   8.390  -3.411  1.00 91.44           O  
ATOM   2503  CG  LEU A 161       5.144   5.936  -4.958  1.00 91.44           C  
ATOM   2504  HG  LEU A 161       5.747   5.065  -5.217  1.00 91.44           H  
ATOM   2505  CD1 LEU A 161       4.046   5.481  -4.004  1.00 91.44           C  
ATOM   2506 HD11 LEU A 161       3.403   4.752  -4.498  1.00 91.44           H  
ATOM   2507 HD12 LEU A 161       3.453   6.338  -3.686  1.00 91.44           H  
ATOM   2508 HD13 LEU A 161       4.477   5.007  -3.122  1.00 91.44           H  
ATOM   2509  CD2 LEU A 161       4.463   6.478  -6.216  1.00 91.44           C  
ATOM   2510 HD21 LEU A 161       3.895   7.378  -5.980  1.00 91.44           H  
ATOM   2511 HD22 LEU A 161       3.792   5.718  -6.617  1.00 91.44           H  
ATOM   2512 HD23 LEU A 161       5.215   6.697  -6.974  1.00 91.44           H  
ATOM   2513  N   SER A 162       7.738   9.879  -4.799  1.00 91.45           N  
ATOM   2514  H   SER A 162       7.104  10.000  -5.576  1.00 91.45           H  
ATOM   2515  CA  SER A 162       8.324  11.062  -4.151  1.00 91.45           C  
ATOM   2516  HA  SER A 162       9.375  10.861  -3.942  1.00 91.45           H  
ATOM   2517  C   SER A 162       7.664  11.392  -2.809  1.00 91.45           C  
ATOM   2518  CB  SER A 162       8.252  12.265  -5.094  1.00 91.45           C  
ATOM   2519  HB2 SER A 162       8.677  13.136  -4.595  1.00 91.45           H  
ATOM   2520  HB3 SER A 162       8.849  12.050  -5.979  1.00 91.45           H  
ATOM   2521  O   SER A 162       8.256  12.066  -1.972  1.00 91.45           O  
ATOM   2522  OG  SER A 162       6.926  12.564  -5.501  1.00 91.45           O  
ATOM   2523  HG  SER A 162       6.425  11.751  -5.605  1.00 91.45           H  
ATOM   2524  N   SER A 163       6.431  10.929  -2.607  1.00 90.33           N  
ATOM   2525  H   SER A 163       6.008  10.370  -3.334  1.00 90.33           H  
ATOM   2526  CA  SER A 163       5.694  11.041  -1.353  1.00 90.33           C  
ATOM   2527  HA  SER A 163       6.381  10.904  -0.518  1.00 90.33           H  
ATOM   2528  C   SER A 163       4.619   9.961  -1.300  1.00 90.33           C  
ATOM   2529  CB  SER A 163       5.052  12.428  -1.253  1.00 90.33           C  
ATOM   2530  HB2 SER A 163       4.340  12.549  -2.070  1.00 90.33           H  
ATOM   2531  HB3 SER A 163       5.822  13.195  -1.339  1.00 90.33           H  
ATOM   2532  O   SER A 163       3.994   9.659  -2.323  1.00 90.33           O  
ATOM   2533  OG  SER A 163       4.362  12.594  -0.034  1.00 90.33           O  
ATOM   2534  HG  SER A 163       4.993  12.640   0.688  1.00 90.33           H  
ATOM   2535  N   VAL A 164       4.404   9.400  -0.113  1.00 90.25           N  
ATOM   2536  H   VAL A 164       4.951   9.703   0.680  1.00 90.25           H  
ATOM   2537  CA  VAL A 164       3.304   8.488   0.194  1.00 90.25           C  
ATOM   2538  HA  VAL A 164       2.505   8.671  -0.524  1.00 90.25           H  
ATOM   2539  C   VAL A 164       2.764   8.790   1.589  1.00 90.25           C  
ATOM   2540  CB  VAL A 164       3.731   7.017   0.043  1.00 90.25           C  
ATOM   2541  HB  VAL A 164       4.113   6.880  -0.968  1.00 90.25           H  
ATOM   2542  O   VAL A 164       3.529   9.086   2.505  1.00 90.25           O  
ATOM   2543  CG1 VAL A 164       4.826   6.579   1.025  1.00 90.25           C  
ATOM   2544 HG11 VAL A 164       5.729   7.171   0.874  1.00 90.25           H  
ATOM   2545 HG12 VAL A 164       5.071   5.529   0.865  1.00 90.25           H  
ATOM   2546 HG13 VAL A 164       4.493   6.691   2.057  1.00 90.25           H  
ATOM   2547  CG2 VAL A 164       2.521   6.096   0.205  1.00 90.25           C  
ATOM   2548 HG21 VAL A 164       1.722   6.400  -0.471  1.00 90.25           H  
ATOM   2549 HG22 VAL A 164       2.159   6.108   1.233  1.00 90.25           H  
ATOM   2550 HG23 VAL A 164       2.828   5.079  -0.039  1.00 90.25           H  
ATOM   2551  N   GLU A 165       1.448   8.720   1.755  1.00 89.25           N  
ATOM   2552  H   GLU A 165       0.873   8.560   0.940  1.00 89.25           H  
ATOM   2553  CA  GLU A 165       0.780   8.911   3.040  1.00 89.25           C  
ATOM   2554  HA  GLU A 165       1.495   8.742   3.845  1.00 89.25           H  
ATOM   2555  C   GLU A 165      -0.368   7.902   3.182  1.00 89.25           C  
ATOM   2556  CB  GLU A 165       0.293  10.367   3.129  1.00 89.25           C  
ATOM   2557  HB2 GLU A 165       1.099  11.031   2.817  1.00 89.25           H  
ATOM   2558  HB3 GLU A 165      -0.539  10.500   2.437  1.00 89.25           H  
ATOM   2559  O   GLU A 165      -1.287   7.878   2.360  1.00 89.25           O  
ATOM   2560  CG  GLU A 165      -0.136  10.790   4.540  1.00 89.25           C  
ATOM   2561  HG2 GLU A 165      -0.911  10.107   4.892  1.00 89.25           H  
ATOM   2562  HG3 GLU A 165       0.718  10.706   5.211  1.00 89.25           H  
ATOM   2563  CD  GLU A 165      -0.685  12.232   4.559  1.00 89.25           C  
ATOM   2564  OE1 GLU A 165      -0.451  12.982   5.530  1.00 89.25           O  
ATOM   2565  OE2 GLU A 165      -1.500  12.571   3.672  1.00 89.25           O  
ATOM   2566  N   MET A 166      -0.334   7.077   4.233  1.00 89.38           N  
ATOM   2567  H   MET A 166       0.449   7.133   4.870  1.00 89.38           H  
ATOM   2568  CA  MET A 166      -1.422   6.161   4.587  1.00 89.38           C  
ATOM   2569  HA  MET A 166      -2.065   6.011   3.720  1.00 89.38           H  
ATOM   2570  C   MET A 166      -2.272   6.757   5.711  1.00 89.38           C  
ATOM   2571  CB  MET A 166      -0.880   4.786   4.995  1.00 89.38           C  
ATOM   2572  HB2 MET A 166      -1.715   4.180   5.346  1.00 89.38           H  
ATOM   2573  HB3 MET A 166      -0.170   4.909   5.813  1.00 89.38           H  
ATOM   2574  O   MET A 166      -1.782   7.080   6.795  1.00 89.38           O  
ATOM   2575  CG  MET A 166      -0.185   4.037   3.856  1.00 89.38           C  
ATOM   2576  HG2 MET A 166      -0.848   3.985   2.993  1.00 89.38           H  
ATOM   2577  HG3 MET A 166       0.703   4.599   3.566  1.00 89.38           H  
ATOM   2578  SD  MET A 166       0.338   2.355   4.299  1.00 89.38           S  
ATOM   2579  CE  MET A 166      -1.238   1.463   4.288  1.00 89.38           C  
ATOM   2580  HE1 MET A 166      -1.901   1.863   5.055  1.00 89.38           H  
ATOM   2581  HE2 MET A 166      -1.054   0.408   4.492  1.00 89.38           H  
ATOM   2582  HE3 MET A 166      -1.694   1.561   3.303  1.00 89.38           H  
ATOM   2583  N   LYS A 167      -3.572   6.883   5.461  1.00 86.35           N  
ATOM   2584  H   LYS A 167      -3.895   6.611   4.543  1.00 86.35           H  
ATOM   2585  CA  LYS A 167      -4.550   7.502   6.359  1.00 86.35           C  
ATOM   2586  HA  LYS A 167      -4.103   7.694   7.335  1.00 86.35           H  
ATOM   2587  C   LYS A 167      -5.738   6.585   6.550  1.00 86.35           C  
ATOM   2588  CB  LYS A 167      -5.018   8.823   5.740  1.00 86.35           C  
ATOM   2589  HB2 LYS A 167      -5.931   9.155   6.234  1.00 86.35           H  
ATOM   2590  HB3 LYS A 167      -5.243   8.662   4.686  1.00 86.35           H  
ATOM   2591  O   LYS A 167      -6.340   6.162   5.570  1.00 86.35           O  
ATOM   2592  CG  LYS A 167      -3.949   9.902   5.895  1.00 86.35           C  
ATOM   2593  HG2 LYS A 167      -3.842  10.111   6.959  1.00 86.35           H  
ATOM   2594  HG3 LYS A 167      -2.994   9.541   5.513  1.00 86.35           H  
ATOM   2595  CD  LYS A 167      -4.317  11.198   5.171  1.00 86.35           C  
ATOM   2596  HD2 LYS A 167      -5.316  11.524   5.463  1.00 86.35           H  
ATOM   2597  HD3 LYS A 167      -3.606  11.969   5.468  1.00 86.35           H  
ATOM   2598  CE  LYS A 167      -4.254  11.016   3.659  1.00 86.35           C  
ATOM   2599  HE2 LYS A 167      -3.404  10.380   3.414  1.00 86.35           H  
ATOM   2600  HE3 LYS A 167      -5.157  10.523   3.296  1.00 86.35           H  
ATOM   2601  NZ  LYS A 167      -4.061  12.318   2.997  1.00 86.35           N  
ATOM   2602  HZ1 LYS A 167      -4.090  12.165   1.999  1.00 86.35           H  
ATOM   2603  HZ2 LYS A 167      -3.120  12.627   3.194  1.00 86.35           H  
ATOM   2604  HZ3 LYS A 167      -4.724  13.025   3.281  1.00 86.35           H  
ATOM   2605  N   ILE A 168      -6.137   6.343   7.790  1.00 87.05           N  
ATOM   2606  H   ILE A 168      -5.593   6.725   8.551  1.00 87.05           H  
ATOM   2607  CA  ILE A 168      -7.346   5.586   8.108  1.00 87.05           C  
ATOM   2608  HA  ILE A 168      -7.770   5.253   7.161  1.00 87.05           H  
ATOM   2609  C   ILE A 168      -8.404   6.479   8.749  1.00 87.05           C  
ATOM   2610  CB  ILE A 168      -7.060   4.293   8.904  1.00 87.05           C  
ATOM   2611  HB  ILE A 168      -8.007   3.770   9.036  1.00 87.05           H  
ATOM   2612  O   ILE A 168      -8.109   7.450   9.452  1.00 87.05           O  
ATOM   2613  CG1 ILE A 168      -6.524   4.602  10.308  1.00 87.05           C  
ATOM   2614 HG12 ILE A 168      -7.330   5.131  10.816  1.00 87.05           H  
ATOM   2615 HG13 ILE A 168      -5.635   5.229  10.230  1.00 87.05           H  
ATOM   2616  CG2 ILE A 168      -6.162   3.368   8.075  1.00 87.05           C  
ATOM   2617 HG21 ILE A 168      -5.263   3.885   7.741  1.00 87.05           H  
ATOM   2618 HG22 ILE A 168      -5.878   2.489   8.654  1.00 87.05           H  
ATOM   2619 HG23 ILE A 168      -6.709   3.027   7.196  1.00 87.05           H  
ATOM   2620  CD1 ILE A 168      -6.181   3.410  11.202  1.00 87.05           C  
ATOM   2621 HD11 ILE A 168      -5.303   2.888  10.822  1.00 87.05           H  
ATOM   2622 HD12 ILE A 168      -5.962   3.761  12.210  1.00 87.05           H  
ATOM   2623 HD13 ILE A 168      -7.025   2.722  11.244  1.00 87.05           H  
ATOM   2624  N   ARG A 169      -9.668   6.133   8.519  1.00 85.79           N  
ATOM   2625  H   ARG A 169      -9.823   5.365   7.882  1.00 85.79           H  
ATOM   2626  CA  ARG A 169     -10.819   6.711   9.219  1.00 85.79           C  
ATOM   2627  HA  ARG A 169     -10.461   7.167  10.142  1.00 85.79           H  
ATOM   2628  C   ARG A 169     -11.796   5.611   9.607  1.00 85.79           C  
ATOM   2629  CB  ARG A 169     -11.479   7.815   8.375  1.00 85.79           C  
ATOM   2630  HB2 ARG A 169     -12.267   8.275   8.971  1.00 85.79           H  
ATOM   2631  HB3 ARG A 169     -10.733   8.580   8.159  1.00 85.79           H  
ATOM   2632  O   ARG A 169     -12.000   4.668   8.849  1.00 85.79           O  
ATOM   2633  CG  ARG A 169     -12.087   7.320   7.050  1.00 85.79           C  
ATOM   2634  HG2 ARG A 169     -12.830   6.547   7.247  1.00 85.79           H  
ATOM   2635  HG3 ARG A 169     -11.298   6.911   6.420  1.00 85.79           H  
ATOM   2636  CD  ARG A 169     -12.775   8.470   6.309  1.00 85.79           C  
ATOM   2637  HD2 ARG A 169     -13.537   8.896   6.961  1.00 85.79           H  
ATOM   2638  HD3 ARG A 169     -12.031   9.233   6.078  1.00 85.79           H  
ATOM   2639  NE  ARG A 169     -13.398   8.005   5.060  1.00 85.79           N  
ATOM   2640  HE  ARG A 169     -12.997   7.197   4.606  1.00 85.79           H  
ATOM   2641  NH1 ARG A 169     -14.658   9.843   4.543  1.00 85.79           N  
ATOM   2642 HH11 ARG A 169     -15.324  10.290   3.929  1.00 85.79           H  
ATOM   2643 HH12 ARG A 169     -14.239  10.319   5.329  1.00 85.79           H  
ATOM   2644  NH2 ARG A 169     -14.784   8.022   3.261  1.00 85.79           N  
ATOM   2645 HH21 ARG A 169     -15.410   8.467   2.605  1.00 85.79           H  
ATOM   2646 HH22 ARG A 169     -14.395   7.121   3.025  1.00 85.79           H  
ATOM   2647  CZ  ARG A 169     -14.276   8.621   4.296  1.00 85.79           C  
ATOM   2648  N   LYS A 170     -12.432   5.739  10.770  1.00 85.06           N  
ATOM   2649  H   LYS A 170     -12.229   6.545  11.344  1.00 85.06           H  
ATOM   2650  CA  LYS A 170     -13.503   4.822  11.179  1.00 85.06           C  
ATOM   2651  HA  LYS A 170     -13.147   3.799  11.061  1.00 85.06           H  
ATOM   2652  C   LYS A 170     -14.719   4.999  10.264  1.00 85.06           C  
ATOM   2653  CB  LYS A 170     -13.840   5.052  12.660  1.00 85.06           C  
ATOM   2654  HB2 LYS A 170     -14.321   6.022  12.784  1.00 85.06           H  
ATOM   2655  HB3 LYS A 170     -12.912   5.047  13.232  1.00 85.06           H  
ATOM   2656  O   LYS A 170     -15.101   6.133   9.970  1.00 85.06           O  
ATOM   2657  CG  LYS A 170     -14.756   3.949  13.205  1.00 85.06           C  
ATOM   2658  HG2 LYS A 170     -15.735   4.018  12.729  1.00 85.06           H  
ATOM   2659  HG3 LYS A 170     -14.318   2.979  12.967  1.00 85.06           H  
ATOM   2660  CD  LYS A 170     -14.928   4.053  14.725  1.00 85.06           C  
ATOM   2661  HD2 LYS A 170     -13.945   4.027  15.196  1.00 85.06           H  
ATOM   2662  HD3 LYS A 170     -15.433   4.986  14.979  1.00 85.06           H  
ATOM   2663  CE  LYS A 170     -15.759   2.856  15.201  1.00 85.06           C  
ATOM   2664  HE2 LYS A 170     -16.777   2.957  14.826  1.00 85.06           H  
ATOM   2665  HE3 LYS A 170     -15.336   1.955  14.757  1.00 85.06           H  
ATOM   2666  NZ  LYS A 170     -15.749   2.707  16.676  1.00 85.06           N  
ATOM   2667  HZ1 LYS A 170     -16.174   3.499  17.137  1.00 85.06           H  
ATOM   2668  HZ2 LYS A 170     -14.802   2.575  17.002  1.00 85.06           H  
ATOM   2669  HZ3 LYS A 170     -16.240   1.861  16.929  1.00 85.06           H  
ATOM   2670  N   LYS A 171     -15.333   3.896   9.839  1.00 82.38           N  
ATOM   2671  H   LYS A 171     -14.950   3.002  10.113  1.00 82.38           H  
ATOM   2672  CA  LYS A 171     -16.647   3.879   9.190  1.00 82.38           C  
ATOM   2673  HA  LYS A 171     -16.837   4.855   8.744  1.00 82.38           H  
ATOM   2674  C   LYS A 171     -17.711   3.644  10.261  1.00 82.38           C  
ATOM   2675  CB  LYS A 171     -16.699   2.828   8.074  1.00 82.38           C  
ATOM   2676  HB2 LYS A 171     -16.525   1.836   8.492  1.00 82.38           H  
ATOM   2677  HB3 LYS A 171     -17.698   2.846   7.637  1.00 82.38           H  
ATOM   2678  O   LYS A 171     -17.574   2.726  11.069  1.00 82.38           O  
ATOM   2679  CG  LYS A 171     -15.651   3.117   6.989  1.00 82.38           C  
ATOM   2680  HG2 LYS A 171     -15.700   4.166   6.696  1.00 82.38           H  
ATOM   2681  HG3 LYS A 171     -14.660   2.921   7.397  1.00 82.38           H  
ATOM   2682  CD  LYS A 171     -15.842   2.244   5.748  1.00 82.38           C  
ATOM   2683  HD2 LYS A 171     -14.951   2.348   5.129  1.00 82.38           H  
ATOM   2684  HD3 LYS A 171     -15.921   1.201   6.052  1.00 82.38           H  
ATOM   2685  CE  LYS A 171     -17.064   2.646   4.918  1.00 82.38           C  
ATOM   2686  HE2 LYS A 171     -17.962   2.314   5.438  1.00 82.38           H  
ATOM   2687  HE3 LYS A 171     -17.091   3.733   4.831  1.00 82.38           H  
ATOM   2688  NZ  LYS A 171     -16.977   2.039   3.571  1.00 82.38           N  
ATOM   2689  HZ1 LYS A 171     -17.851   2.096   3.069  1.00 82.38           H  
ATOM   2690  HZ2 LYS A 171     -16.672   1.079   3.652  1.00 82.38           H  
ATOM   2691  HZ3 LYS A 171     -16.284   2.512   3.009  1.00 82.38           H  
ATOM   2692  N   ASN A 172     -18.702   4.533  10.292  1.00 65.19           N  
ATOM   2693  H   ASN A 172     -18.739   5.227   9.558  1.00 65.19           H  
ATOM   2694  CA  ASN A 172     -19.843   4.456  11.206  1.00 65.19           C  
ATOM   2695  HA  ASN A 172     -19.486   4.293  12.223  1.00 65.19           H  
ATOM   2696  C   ASN A 172     -20.734   3.257  10.888  1.00 65.19           C  
ATOM   2697  CB  ASN A 172     -20.648   5.769  11.156  1.00 65.19           C  
ATOM   2698  HB2 ASN A 172     -20.973   5.940  10.130  1.00 65.19           H  
ATOM   2699  HB3 ASN A 172     -21.541   5.641  11.768  1.00 65.19           H  
ATOM   2700  O   ASN A 172     -20.878   2.952   9.681  1.00 65.19           O  
ATOM   2701  CG  ASN A 172     -19.917   6.993  11.676  1.00 65.19           C  
ATOM   2702  ND2 ASN A 172     -20.325   8.162  11.240  1.00 65.19           N  
ATOM   2703 HD21 ASN A 172     -21.120   8.214  10.620  1.00 65.19           H  
ATOM   2704 HD22 ASN A 172     -19.854   8.965  11.633  1.00 65.19           H  
ATOM   2705  OD1 ASN A 172     -18.992   6.948  12.471  1.00 65.19           O  
ATOM   2706  OXT ASN A 172     -21.276   2.728  11.876  1.00 65.19           O  
TER    2707      ASN A 172                                                       
END   
