# Supplementary material for: Nuclear genome of Bulinus truncatus, an intermediate host of the carcinogenic human blood fluke Schistosoma haematobium
Source: Nat Commun. 2022 Feb 21;13:977. doi: 10.1038/s41467-022-28634-9 (PMC8861042; doi:10.1038/s41467-022-28634-9)
Supplement: Supplementary file 6 — Supplementary Data 3 [file 41467_2022_28634_MOESM6_ESM.zip › Supplementary_Data_3/btru_046364-t1.mature.pep.pdb]

ATOM      1  N   MET A   1      25.797  29.321 -29.921  1.00 40.37           N  
ATOM      2  H   MET A   1      24.881  29.727 -29.797  1.00 40.37           H  
ATOM      3  H2  MET A   1      25.689  28.365 -30.227  1.00 40.37           H  
ATOM      4  H3  MET A   1      26.306  29.845 -30.618  1.00 40.37           H  
ATOM      5  CA  MET A   1      26.511  29.356 -28.627  1.00 40.37           C  
ATOM      6  HA  MET A   1      27.486  28.876 -28.707  1.00 40.37           H  
ATOM      7  C   MET A   1      25.652  28.546 -27.662  1.00 40.37           C  
ATOM      8  CB  MET A   1      26.695  30.819 -28.160  1.00 40.37           C  
ATOM      9  HB2 MET A   1      27.200  30.813 -27.194  1.00 40.37           H  
ATOM     10  HB3 MET A   1      25.719  31.286 -28.028  1.00 40.37           H  
ATOM     11  O   MET A   1      24.662  29.071 -27.188  1.00 40.37           O  
ATOM     12  CG  MET A   1      27.511  31.688 -29.134  1.00 40.37           C  
ATOM     13  HG2 MET A   1      28.510  31.267 -29.245  1.00 40.37           H  
ATOM     14  HG3 MET A   1      27.022  31.688 -30.108  1.00 40.37           H  
ATOM     15  SD  MET A   1      27.660  33.412 -28.595  1.00 40.37           S  
ATOM     16  CE  MET A   1      28.429  34.179 -30.049  1.00 40.37           C  
ATOM     17  HE1 MET A   1      29.414  33.744 -30.215  1.00 40.37           H  
ATOM     18  HE2 MET A   1      27.804  34.020 -30.928  1.00 40.37           H  
ATOM     19  HE3 MET A   1      28.536  35.250 -29.877  1.00 40.37           H  
ATOM     20  N   ILE A   2      25.662  27.213 -27.762  1.00 32.06           N  
ATOM     21  H   ILE A   2      24.713  26.873 -27.708  1.00 32.06           H  
ATOM     22  CA  ILE A   2      26.529  26.262 -27.031  1.00 32.06           C  
ATOM     23  HA  ILE A   2      26.008  25.304 -27.057  1.00 32.06           H  
ATOM     24  C   ILE A   2      26.652  26.634 -25.552  1.00 32.06           C  
ATOM     25  CB  ILE A   2      27.923  25.979 -27.656  1.00 32.06           C  
ATOM     26  HB  ILE A   2      28.550  26.863 -27.537  1.00 32.06           H  
ATOM     27  O   ILE A   2      27.473  27.484 -25.231  1.00 32.06           O  
ATOM     28  CG1 ILE A   2      27.832  25.657 -29.163  1.00 32.06           C  
ATOM     29 HG12 ILE A   2      27.207  24.777 -29.309  1.00 32.06           H  
ATOM     30 HG13 ILE A   2      27.363  26.495 -29.678  1.00 32.06           H  
ATOM     31  CG2 ILE A   2      28.583  24.799 -26.903  1.00 32.06           C  
ATOM     32 HG21 ILE A   2      28.002  23.885 -27.021  1.00 32.06           H  
ATOM     33 HG22 ILE A   2      28.683  25.016 -25.840  1.00 32.06           H  
ATOM     34 HG23 ILE A   2      29.593  24.619 -27.271  1.00 32.06           H  
ATOM     35  CD1 ILE A   2      29.191  25.413 -29.837  1.00 32.06           C  
ATOM     36 HD11 ILE A   2      29.625  24.472 -29.500  1.00 32.06           H  
ATOM     37 HD12 ILE A   2      29.051  25.353 -30.916  1.00 32.06           H  
ATOM     38 HD13 ILE A   2      29.873  26.234 -29.614  1.00 32.06           H  
ATOM     39  N   THR A   3      25.885  25.949 -24.702  1.00 40.15           N  
ATOM     40  H   THR A   3      25.089  25.454 -25.080  1.00 40.15           H  
ATOM     41  CA  THR A   3      26.385  25.361 -23.450  1.00 40.15           C  
ATOM     42  HA  THR A   3      27.418  25.051 -23.606  1.00 40.15           H  
ATOM     43  C   THR A   3      25.566  24.108 -23.142  1.00 40.15           C  
ATOM     44  CB  THR A   3      26.377  26.291 -22.227  1.00 40.15           C  
ATOM     45  HB  THR A   3      26.522  25.677 -21.338  1.00 40.15           H  
ATOM     46  O   THR A   3      24.347  24.176 -22.991  1.00 40.15           O  
ATOM     47  CG2 THR A   3      27.497  27.330 -22.251  1.00 40.15           C  
ATOM     48 HG21 THR A   3      27.217  28.172 -22.884  1.00 40.15           H  
ATOM     49 HG22 THR A   3      27.648  27.707 -21.239  1.00 40.15           H  
ATOM     50 HG23 THR A   3      28.427  26.886 -22.604  1.00 40.15           H  
ATOM     51  OG1 THR A   3      25.151  26.970 -22.109  1.00 40.15           O  
ATOM     52  HG1 THR A   3      24.471  26.298 -22.023  1.00 40.15           H  
ATOM     53  N   ASP A   4      26.282  22.987 -23.130  1.00 35.17           N  
ATOM     54  H   ASP A   4      27.275  23.075 -23.291  1.00 35.17           H  
ATOM     55  CA  ASP A   4      25.859  21.607 -22.914  1.00 35.17           C  
ATOM     56  HA  ASP A   4      25.163  21.311 -23.699  1.00 35.17           H  
ATOM     57  C   ASP A   4      25.213  21.345 -21.548  1.00 35.17           C  
ATOM     58  CB  ASP A   4      27.118  20.728 -23.005  1.00 35.17           C  
ATOM     59  HB2 ASP A   4      26.882  19.731 -22.632  1.00 35.17           H  
ATOM     60  HB3 ASP A   4      27.903  21.138 -22.370  1.00 35.17           H  
ATOM     61  O   ASP A   4      25.665  21.849 -20.520  1.00 35.17           O  
ATOM     62  CG  ASP A   4      27.620  20.576 -24.435  1.00 35.17           C  
ATOM     63  OD1 ASP A   4      26.860  19.987 -25.232  1.00 35.17           O  
ATOM     64  OD2 ASP A   4      28.723  21.089 -24.726  1.00 35.17           O  
ATOM     65  N   ALA A   5      24.224  20.448 -21.545  1.00 40.79           N  
ATOM     66  H   ALA A   5      23.934  20.075 -22.438  1.00 40.79           H  
ATOM     67  CA  ALA A   5      23.803  19.685 -20.377  1.00 40.79           C  
ATOM     68  HA  ALA A   5      24.266  20.097 -19.481  1.00 40.79           H  
ATOM     69  C   ALA A   5      24.281  18.232 -20.557  1.00 40.79           C  
ATOM     70  CB  ALA A   5      22.281  19.802 -20.218  1.00 40.79           C  
ATOM     71  HB1 ALA A   5      21.781  19.407 -21.103  1.00 40.79           H  
ATOM     72  HB2 ALA A   5      21.961  19.233 -19.346  1.00 40.79           H  
ATOM     73  HB3 ALA A   5      22.005  20.848 -20.082  1.00 40.79           H  
ATOM     74  O   ALA A   5      23.871  17.546 -21.494  1.00 40.79           O  
ATOM     75  N   GLN A   6      25.175  17.777 -19.678  1.00 40.26           N  
ATOM     76  H   GLN A   6      25.461  18.396 -18.933  1.00 40.26           H  
ATOM     77  CA  GLN A   6      25.593  16.375 -19.580  1.00 40.26           C  
ATOM     78  HA  GLN A   6      25.873  16.013 -20.569  1.00 40.26           H  
ATOM     79  C   GLN A   6      24.456  15.509 -19.007  1.00 40.26           C  
ATOM     80  CB  GLN A   6      26.795  16.256 -18.626  1.00 40.26           C  
ATOM     81  HB2 GLN A   6      26.616  16.868 -17.742  1.00 40.26           H  
ATOM     82  HB3 GLN A   6      26.871  15.219 -18.299  1.00 40.26           H  
ATOM     83  O   GLN A   6      23.837  15.931 -18.032  1.00 40.26           O  
ATOM     84  CG  GLN A   6      28.137  16.644 -19.253  1.00 40.26           C  
ATOM     85  HG2 GLN A   6      28.082  17.667 -19.626  1.00 40.26           H  
ATOM     86  HG3 GLN A   6      28.355  15.978 -20.088  1.00 40.26           H  
ATOM     87  CD  GLN A   6      29.265  16.557 -18.229  1.00 40.26           C  
ATOM     88  NE2 GLN A   6      29.662  15.376 -17.805  1.00 40.26           N  
ATOM     89 HE21 GLN A   6      29.155  14.545 -18.076  1.00 40.26           H  
ATOM     90 HE22 GLN A   6      30.351  15.402 -17.067  1.00 40.26           H  
ATOM     91  OE1 GLN A   6      29.803  17.545 -17.768  1.00 40.26           O  
ATOM     92  N   PRO A   7      24.220  14.287 -19.523  1.00 37.01           N  
ATOM     93  CA  PRO A   7      23.347  13.317 -18.877  1.00 37.01           C  
ATOM     94  HA  PRO A   7      22.572  13.830 -18.307  1.00 37.01           H  
ATOM     95  C   PRO A   7      24.122  12.393 -17.921  1.00 37.01           C  
ATOM     96  CB  PRO A   7      22.680  12.568 -20.027  1.00 37.01           C  
ATOM     97  HB2 PRO A   7      22.356  11.568 -19.737  1.00 37.01           H  
ATOM     98  HB3 PRO A   7      21.837  13.151 -20.398  1.00 37.01           H  
ATOM     99  O   PRO A   7      25.273  12.017 -18.168  1.00 37.01           O  
ATOM    100  CG  PRO A   7      23.782  12.531 -21.087  1.00 37.01           C  
ATOM    101  HG2 PRO A   7      23.367  12.518 -22.095  1.00 37.01           H  
ATOM    102  HG3 PRO A   7      24.408  11.653 -20.925  1.00 37.01           H  
ATOM    103  CD  PRO A   7      24.612  13.795 -20.836  1.00 37.01           C  
ATOM    104  HD2 PRO A   7      24.371  14.543 -21.591  1.00 37.01           H  
ATOM    105  HD3 PRO A   7      25.677  13.562 -20.860  1.00 37.01           H  
ATOM    106  N   ASP A   8      23.445  12.034 -16.831  1.00 40.39           N  
ATOM    107  H   ASP A   8      22.519  12.420 -16.715  1.00 40.39           H  
ATOM    108  CA  ASP A   8      23.926  11.239 -15.704  1.00 40.39           C  
ATOM    109  HA  ASP A   8      24.777  11.761 -15.268  1.00 40.39           H  
ATOM    110  C   ASP A   8      24.383   9.820 -16.064  1.00 40.39           C  
ATOM    111  CB  ASP A   8      22.816  11.153 -14.641  1.00 40.39           C  
ATOM    112  HB2 ASP A   8      21.853  10.978 -15.121  1.00 40.39           H  
ATOM    113  HB3 ASP A   8      23.017  10.304 -13.987  1.00 40.39           H  
ATOM    114  O   ASP A   8      23.718   9.059 -16.771  1.00 40.39           O  
ATOM    115  CG  ASP A   8      22.764  12.400 -13.762  1.00 40.39           C  
ATOM    116  OD1 ASP A   8      23.850  12.767 -13.260  1.00 40.39           O  
ATOM    117  OD2 ASP A   8      21.656  12.952 -13.610  1.00 40.39           O  
ATOM    118  N   LYS A   9      25.512   9.432 -15.459  1.00 37.57           N  
ATOM    119  H   LYS A   9      25.944  10.125 -14.866  1.00 37.57           H  
ATOM    120  CA  LYS A   9      25.944   8.043 -15.297  1.00 37.57           C  
ATOM    121  HA  LYS A   9      25.630   7.453 -16.158  1.00 37.57           H  
ATOM    122  C   LYS A   9      25.283   7.464 -14.045  1.00 37.57           C  
ATOM    123  CB  LYS A   9      27.476   7.971 -15.139  1.00 37.57           C  
ATOM    124  HB2 LYS A   9      27.798   8.745 -14.443  1.00 37.57           H  
ATOM    125  HB3 LYS A   9      27.724   7.006 -14.698  1.00 37.57           H  
ATOM    126  O   LYS A   9      25.803   7.636 -12.949  1.00 37.57           O  
ATOM    127  CG  LYS A   9      28.273   8.090 -16.441  1.00 37.57           C  
ATOM    128  HG2 LYS A   9      28.050   9.041 -16.926  1.00 37.57           H  
ATOM    129  HG3 LYS A   9      28.000   7.272 -17.108  1.00 37.57           H  
ATOM    130  CD  LYS A   9      29.772   8.016 -16.112  1.00 37.57           C  
ATOM    131  HD2 LYS A   9      29.970   7.105 -15.547  1.00 37.57           H  
ATOM    132  HD3 LYS A   9      30.039   8.877 -15.499  1.00 37.57           H  
ATOM    133  CE  LYS A   9      30.611   8.012 -17.392  1.00 37.57           C  
ATOM    134  HE2 LYS A   9      30.355   8.897 -17.973  1.00 37.57           H  
ATOM    135  HE3 LYS A   9      30.337   7.136 -17.981  1.00 37.57           H  
ATOM    136  NZ  LYS A   9      32.062   7.997 -17.083  1.00 37.57           N  
ATOM    137  HZ1 LYS A   9      32.299   7.170 -16.554  1.00 37.57           H  
ATOM    138  HZ2 LYS A   9      32.308   8.810 -16.536  1.00 37.57           H  
ATOM    139  HZ3 LYS A   9      32.604   8.006 -17.935  1.00 37.57           H  
ATOM    140  N   HIS A  10      24.215   6.692 -14.209  1.00 38.90           N  
ATOM    141  H   HIS A  10      23.742   6.700 -15.101  1.00 38.90           H  
ATOM    142  CA  HIS A  10      23.864   5.661 -13.231  1.00 38.90           C  
ATOM    143  HA  HIS A  10      24.747   5.485 -12.615  1.00 38.90           H  
ATOM    144  C   HIS A  10      23.625   4.332 -13.949  1.00 38.90           C  
ATOM    145  CB  HIS A  10      22.768   6.120 -12.254  1.00 38.90           C  
ATOM    146  HB2 HIS A  10      21.925   5.429 -12.281  1.00 38.90           H  
ATOM    147  HB3 HIS A  10      22.400   7.106 -12.538  1.00 38.90           H  
ATOM    148  O   HIS A  10      22.518   3.943 -14.302  1.00 38.90           O  
ATOM    149  CG  HIS A  10      23.298   6.181 -10.839  1.00 38.90           C  
ATOM    150  CD2 HIS A  10      23.584   7.307 -10.112  1.00 38.90           C  
ATOM    151  HD2 HIS A  10      23.444   8.327 -10.437  1.00 38.90           H  
ATOM    152  ND1 HIS A  10      23.662   5.098 -10.070  1.00 38.90           N  
ATOM    153  HD1 HIS A  10      23.539   4.128 -10.322  1.00 38.90           H  
ATOM    154  CE1 HIS A  10      24.141   5.560  -8.903  1.00 38.90           C  
ATOM    155  HE1 HIS A  10      24.484   4.947  -8.082  1.00 38.90           H  
ATOM    156  NE2 HIS A  10      24.118   6.898  -8.882  1.00 38.90           N  
ATOM    157  N   THR A  11      24.748   3.670 -14.208  1.00 38.87           N  
ATOM    158  H   THR A  11      25.616   4.094 -13.914  1.00 38.87           H  
ATOM    159  CA  THR A  11      24.873   2.296 -14.682  1.00 38.87           C  
ATOM    160  HA  THR A  11      24.299   2.169 -15.599  1.00 38.87           H  
ATOM    161  C   THR A  11      24.368   1.303 -13.636  1.00 38.87           C  
ATOM    162  CB  THR A  11      26.356   1.993 -14.967  1.00 38.87           C  
ATOM    163  HB  THR A  11      26.516   0.915 -14.982  1.00 38.87           H  
ATOM    164  O   THR A  11      24.827   1.318 -12.492  1.00 38.87           O  
ATOM    165  CG2 THR A  11      26.812   2.566 -16.307  1.00 38.87           C  
ATOM    166 HG21 THR A  11      27.865   2.333 -16.460  1.00 38.87           H  
ATOM    167 HG22 THR A  11      26.671   3.647 -16.321  1.00 38.87           H  
ATOM    168 HG23 THR A  11      26.230   2.114 -17.110  1.00 38.87           H  
ATOM    169  OG1 THR A  11      27.166   2.581 -13.964  1.00 38.87           O  
ATOM    170  HG1 THR A  11      26.921   2.131 -13.152  1.00 38.87           H  
ATOM    171  N   ASP A  12      23.448   0.444 -14.077  1.00 37.80           N  
ATOM    172  H   ASP A  12      22.985   0.714 -14.932  1.00 37.80           H  
ATOM    173  CA  ASP A  12      23.416  -1.005 -13.852  1.00 37.80           C  
ATOM    174  HA  ASP A  12      22.370  -1.310 -13.862  1.00 37.80           H  
ATOM    175  C   ASP A  12      24.000  -1.522 -12.526  1.00 37.80           C  
ATOM    176  CB  ASP A  12      24.111  -1.698 -15.043  1.00 37.80           C  
ATOM    177  HB2 ASP A  12      25.045  -1.187 -15.275  1.00 37.80           H  
ATOM    178  HB3 ASP A  12      24.355  -2.722 -14.760  1.00 37.80           H  
ATOM    179  O   ASP A  12      25.194  -1.785 -12.412  1.00 37.80           O  
ATOM    180  CG  ASP A  12      23.232  -1.791 -16.290  1.00 37.80           C  
ATOM    181  OD1 ASP A  12      22.035  -2.103 -16.110  1.00 37.80           O  
ATOM    182  OD2 ASP A  12      23.776  -1.608 -17.399  1.00 37.80           O  
ATOM    183  N   ARG A  13      23.131  -1.766 -11.537  1.00 42.52           N  
ATOM    184  H   ARG A  13      22.202  -1.384 -11.641  1.00 42.52           H  
ATOM    185  CA  ARG A  13      23.401  -2.711 -10.428  1.00 42.52           C  
ATOM    186  HA  ARG A  13      24.271  -3.310 -10.697  1.00 42.52           H  
ATOM    187  C   ARG A  13      22.300  -3.756 -10.222  1.00 42.52           C  
ATOM    188  CB  ARG A  13      23.743  -1.971  -9.123  1.00 42.52           C  
ATOM    189  HB2 ARG A  13      23.678  -2.669  -8.288  1.00 42.52           H  
ATOM    190  HB3 ARG A  13      23.027  -1.168  -8.951  1.00 42.52           H  
ATOM    191  O   ARG A  13      22.343  -4.517  -9.262  1.00 42.52           O  
ATOM    192  CG  ARG A  13      25.170  -1.416  -9.141  1.00 42.52           C  
ATOM    193  HG2 ARG A  13      25.214  -0.578  -9.837  1.00 42.52           H  
ATOM    194  HG3 ARG A  13      25.869  -2.186  -9.466  1.00 42.52           H  
ATOM    195  CD  ARG A  13      25.558  -0.948  -7.735  1.00 42.52           C  
ATOM    196  HD2 ARG A  13      25.703  -1.824  -7.104  1.00 42.52           H  
ATOM    197  HD3 ARG A  13      24.745  -0.345  -7.330  1.00 42.52           H  
ATOM    198  NE  ARG A  13      26.784  -0.135  -7.771  1.00 42.52           N  
ATOM    199  HE  ARG A  13      27.162   0.048  -8.689  1.00 42.52           H  
ATOM    200  NH1 ARG A  13      27.028   0.149  -5.506  1.00 42.52           N  
ATOM    201 HH11 ARG A  13      27.519   0.550  -4.719  1.00 42.52           H  
ATOM    202 HH12 ARG A  13      26.244  -0.471  -5.363  1.00 42.52           H  
ATOM    203  NH2 ARG A  13      28.433   1.170  -6.910  1.00 42.52           N  
ATOM    204 HH21 ARG A  13      28.908   1.577  -6.117  1.00 42.52           H  
ATOM    205 HH22 ARG A  13      28.752   1.366  -7.848  1.00 42.52           H  
ATOM    206  CZ  ARG A  13      27.408   0.387  -6.732  1.00 42.52           C  
ATOM    207  N   LEU A  14      21.321  -3.821 -11.128  1.00 39.93           N  
ATOM    208  H   LEU A  14      21.352  -3.184 -11.911  1.00 39.93           H  
ATOM    209  CA  LEU A  14      20.223  -4.796 -11.072  1.00 39.93           C  
ATOM    210  HA  LEU A  14      20.261  -5.308 -10.110  1.00 39.93           H  
ATOM    211  C   LEU A  14      20.368  -5.947 -12.087  1.00 39.93           C  
ATOM    212  CB  LEU A  14      18.871  -4.050 -11.124  1.00 39.93           C  
ATOM    213  HB2 LEU A  14      18.928  -3.273 -11.886  1.00 39.93           H  
ATOM    214  HB3 LEU A  14      18.081  -4.740 -11.423  1.00 39.93           H  
ATOM    215  O   LEU A  14      19.526  -6.837 -12.101  1.00 39.93           O  
ATOM    216  CG  LEU A  14      18.483  -3.427  -9.765  1.00 39.93           C  
ATOM    217  HG  LEU A  14      19.359  -2.960  -9.316  1.00 39.93           H  
ATOM    218  CD1 LEU A  14      17.420  -2.345  -9.946  1.00 39.93           C  
ATOM    219 HD11 LEU A  14      17.796  -1.558 -10.600  1.00 39.93           H  
ATOM    220 HD12 LEU A  14      17.165  -1.905  -8.982  1.00 39.93           H  
ATOM    221 HD13 LEU A  14      16.521  -2.773 -10.390  1.00 39.93           H  
ATOM    222  CD2 LEU A  14      17.927  -4.475  -8.794  1.00 39.93           C  
ATOM    223 HD21 LEU A  14      17.659  -3.997  -7.852  1.00 39.93           H  
ATOM    224 HD22 LEU A  14      17.038  -4.942  -9.220  1.00 39.93           H  
ATOM    225 HD23 LEU A  14      18.674  -5.243  -8.596  1.00 39.93           H  
ATOM    226  N   SER A  15      21.455  -5.999 -12.874  1.00 49.74           N  
ATOM    227  H   SER A  15      22.132  -5.252 -12.828  1.00 49.74           H  
ATOM    228  CA  SER A  15      21.718  -7.096 -13.828  1.00 49.74           C  
ATOM    229  HA  SER A  15      20.792  -7.657 -13.960  1.00 49.74           H  
ATOM    230  C   SER A  15      22.750  -8.137 -13.360  1.00 49.74           C  
ATOM    231  CB  SER A  15      22.055  -6.537 -15.215  1.00 49.74           C  
ATOM    232  HB2 SER A  15      21.290  -5.818 -15.508  1.00 49.74           H  
ATOM    233  HB3 SER A  15      22.050  -7.355 -15.935  1.00 49.74           H  
ATOM    234  O   SER A  15      22.805  -9.229 -13.930  1.00 49.74           O  
ATOM    235  OG  SER A  15      23.322  -5.913 -15.246  1.00 49.74           O  
ATOM    236  HG  SER A  15      23.216  -5.017 -15.574  1.00 49.74           H  
ATOM    237  N   ASP A  16      23.504  -7.872 -12.286  1.00 43.92           N  
ATOM    238  H   ASP A  16      23.495  -6.936 -11.909  1.00 43.92           H  
ATOM    239  CA  ASP A  16      24.571  -8.779 -11.829  1.00 43.92           C  
ATOM    240  HA  ASP A  16      25.137  -9.116 -12.697  1.00 43.92           H  
ATOM    241  C   ASP A  16      24.021 -10.053 -11.170  1.00 43.92           C  
ATOM    242  CB  ASP A  16      25.549  -8.024 -10.917  1.00 43.92           C  
ATOM    243  HB2 ASP A  16      24.991  -7.538 -10.116  1.00 43.92           H  
ATOM    244  HB3 ASP A  16      26.233  -8.743 -10.466  1.00 43.92           H  
ATOM    245  O   ASP A  16      24.437 -11.158 -11.518  1.00 43.92           O  
ATOM    246  CG  ASP A  16      26.385  -6.986 -11.681  1.00 43.92           C  
ATOM    247  OD1 ASP A  16      26.644  -7.206 -12.889  1.00 43.92           O  
ATOM    248  OD2 ASP A  16      26.713  -5.956 -11.053  1.00 43.92           O  
ATOM    249  N   LYS A  17      22.968  -9.945 -10.345  1.00 45.19           N  
ATOM    250  H   LYS A  17      22.648  -9.016 -10.112  1.00 45.19           H  
ATOM    251  CA  LYS A  17      22.325 -11.127  -9.730  1.00 45.19           C  
ATOM    252  HA  LYS A  17      23.099 -11.716  -9.238  1.00 45.19           H  
ATOM    253  C   LYS A  17      21.697 -12.081 -10.754  1.00 45.19           C  
ATOM    254  CB  LYS A  17      21.278 -10.702  -8.688  1.00 45.19           C  
ATOM    255  HB2 LYS A  17      20.670 -11.574  -8.444  1.00 45.19           H  
ATOM    256  HB3 LYS A  17      20.623  -9.938  -9.107  1.00 45.19           H  
ATOM    257  O   LYS A  17      21.551 -13.269 -10.482  1.00 45.19           O  
ATOM    258  CG  LYS A  17      21.921 -10.194  -7.390  1.00 45.19           C  
ATOM    259  HG2 LYS A  17      22.430  -9.248  -7.577  1.00 45.19           H  
ATOM    260  HG3 LYS A  17      22.652 -10.926  -7.045  1.00 45.19           H  
ATOM    261  CD  LYS A  17      20.857 -10.004  -6.300  1.00 45.19           C  
ATOM    262  HD2 LYS A  17      20.325 -10.945  -6.161  1.00 45.19           H  
ATOM    263  HD3 LYS A  17      20.150  -9.238  -6.617  1.00 45.19           H  
ATOM    264  CE  LYS A  17      21.516  -9.596  -4.979  1.00 45.19           C  
ATOM    265  HE2 LYS A  17      22.000  -8.628  -5.113  1.00 45.19           H  
ATOM    266  HE3 LYS A  17      22.292 -10.324  -4.744  1.00 45.19           H  
ATOM    267  NZ  LYS A  17      20.527  -9.537  -3.873  1.00 45.19           N  
ATOM    268  HZ1 LYS A  17      20.097 -10.442  -3.743  1.00 45.19           H  
ATOM    269  HZ2 LYS A  17      19.800  -8.865  -4.076  1.00 45.19           H  
ATOM    270  HZ3 LYS A  17      20.977  -9.282  -3.006  1.00 45.19           H  
ATOM    271  N   GLN A  18      21.318 -11.578 -11.931  1.00 45.11           N  
ATOM    272  H   GLN A  18      21.505 -10.601 -12.105  1.00 45.11           H  
ATOM    273  CA  GLN A  18      20.717 -12.385 -12.995  1.00 45.11           C  
ATOM    274  HA  GLN A  18      20.141 -13.179 -12.521  1.00 45.11           H  
ATOM    275  C   GLN A  18      21.782 -13.064 -13.872  1.00 45.11           C  
ATOM    276  CB  GLN A  18      19.761 -11.499 -13.815  1.00 45.11           C  
ATOM    277  HB2 GLN A  18      20.279 -11.121 -14.696  1.00 45.11           H  
ATOM    278  HB3 GLN A  18      19.503 -10.624 -13.219  1.00 45.11           H  
ATOM    279  O   GLN A  18      21.561 -14.177 -14.351  1.00 45.11           O  
ATOM    280  CG  GLN A  18      18.472 -12.231 -14.254  1.00 45.11           C  
ATOM    281  HG2 GLN A  18      18.420 -13.223 -13.807  1.00 45.11           H  
ATOM    282  HG3 GLN A  18      18.507 -12.367 -15.335  1.00 45.11           H  
ATOM    283  CD  GLN A  18      17.181 -11.491 -13.891  1.00 45.11           C  
ATOM    284  NE2 GLN A  18      16.079 -11.779 -14.548  1.00 45.11           N  
ATOM    285 HE21 GLN A  18      16.088 -12.419 -15.330  1.00 45.11           H  
ATOM    286 HE22 GLN A  18      15.275 -11.226 -14.289  1.00 45.11           H  
ATOM    287  OE1 GLN A  18      17.108 -10.671 -12.996  1.00 45.11           O  
ATOM    288  N   LYS A  19      22.949 -12.425 -14.048  1.00 47.35           N  
ATOM    289  H   LYS A  19      23.074 -11.525 -13.607  1.00 47.35           H  
ATOM    290  CA  LYS A  19      24.108 -13.013 -14.737  1.00 47.35           C  
ATOM    291  HA  LYS A  19      23.777 -13.472 -15.669  1.00 47.35           H  
ATOM    292  C   LYS A  19      24.742 -14.147 -13.931  1.00 47.35           C  
ATOM    293  CB  LYS A  19      25.143 -11.926 -15.055  1.00 47.35           C  
ATOM    294  HB2 LYS A  19      26.115 -12.399 -15.196  1.00 47.35           H  
ATOM    295  HB3 LYS A  19      25.225 -11.238 -14.213  1.00 47.35           H  
ATOM    296  O   LYS A  19      25.012 -15.197 -14.515  1.00 47.35           O  
ATOM    297  CG  LYS A  19      24.794 -11.159 -16.337  1.00 47.35           C  
ATOM    298  HG2 LYS A  19      23.809 -10.703 -16.237  1.00 47.35           H  
ATOM    299  HG3 LYS A  19      24.788 -11.847 -17.183  1.00 47.35           H  
ATOM    300  CD  LYS A  19      25.840 -10.066 -16.571  1.00 47.35           C  
ATOM    301  HD2 LYS A  19      25.802  -9.375 -15.729  1.00 47.35           H  
ATOM    302  HD3 LYS A  19      26.833 -10.515 -16.606  1.00 47.35           H  
ATOM    303  CE  LYS A  19      25.575  -9.304 -17.870  1.00 47.35           C  
ATOM    304  HE2 LYS A  19      24.533  -8.985 -17.871  1.00 47.35           H  
ATOM    305  HE3 LYS A  19      25.736  -9.971 -18.717  1.00 47.35           H  
ATOM    306  NZ  LYS A  19      26.462  -8.118 -17.949  1.00 47.35           N  
ATOM    307  HZ1 LYS A  19      26.276  -7.567 -18.775  1.00 47.35           H  
ATOM    308  HZ2 LYS A  19      26.305  -7.534 -17.140  1.00 47.35           H  
ATOM    309  HZ3 LYS A  19      27.434  -8.394 -17.927  1.00 47.35           H  
ATOM    310  N   ASP A  20      24.877 -13.988 -12.614  1.00 51.66           N  
ATOM    311  H   ASP A  20      24.752 -13.068 -12.219  1.00 51.66           H  
ATOM    312  CA  ASP A  20      25.425 -15.037 -11.739  1.00 51.66           C  
ATOM    313  HA  ASP A  20      26.400 -15.346 -12.116  1.00 51.66           H  
ATOM    314  C   ASP A  20      24.542 -16.296 -11.722  1.00 51.66           C  
ATOM    315  CB  ASP A  20      25.611 -14.482 -10.317  1.00 51.66           C  
ATOM    316  HB2 ASP A  20      24.697 -13.977 -10.005  1.00 51.66           H  
ATOM    317  HB3 ASP A  20      25.779 -15.318  -9.638  1.00 51.66           H  
ATOM    318  O   ASP A  20      25.045 -17.419 -11.775  1.00 51.66           O  
ATOM    319  CG  ASP A  20      26.805 -13.528 -10.182  1.00 51.66           C  
ATOM    320  OD1 ASP A  20      27.691 -13.567 -11.067  1.00 51.66           O  
ATOM    321  OD2 ASP A  20      26.814 -12.775  -9.183  1.00 51.66           O  
ATOM    322  N   ARG A  21      23.212 -16.121 -11.766  1.00 50.75           N  
ATOM    323  H   ARG A  21      22.873 -15.173 -11.678  1.00 50.75           H  
ATOM    324  CA  ARG A  21      22.239 -17.227 -11.816  1.00 50.75           C  
ATOM    325  HA  ARG A  21      22.444 -17.886 -10.972  1.00 50.75           H  
ATOM    326  C   ARG A  21      22.388 -18.093 -13.065  1.00 50.75           C  
ATOM    327  CB  ARG A  21      20.808 -16.668 -11.710  1.00 50.75           C  
ATOM    328  HB2 ARG A  21      20.837 -15.599 -11.500  1.00 50.75           H  
ATOM    329  HB3 ARG A  21      20.281 -16.805 -12.654  1.00 50.75           H  
ATOM    330  O   ARG A  21      22.294 -19.313 -12.982  1.00 50.75           O  
ATOM    331  CG  ARG A  21      20.037 -17.360 -10.579  1.00 50.75           C  
ATOM    332  HG2 ARG A  21      20.550 -17.163  -9.637  1.00 50.75           H  
ATOM    333  HG3 ARG A  21      20.020 -18.438 -10.742  1.00 50.75           H  
ATOM    334  CD  ARG A  21      18.604 -16.829 -10.471  1.00 50.75           C  
ATOM    335  HD2 ARG A  21      18.634 -15.740 -10.470  1.00 50.75           H  
ATOM    336  HD3 ARG A  21      18.192 -17.166  -9.520  1.00 50.75           H  
ATOM    337  NE  ARG A  21      17.752 -17.335 -11.565  1.00 50.75           N  
ATOM    338  HE  ARG A  21      18.081 -18.173 -12.024  1.00 50.75           H  
ATOM    339  NH1 ARG A  21      16.048 -15.812 -11.365  1.00 50.75           N  
ATOM    340 HH11 ARG A  21      16.558 -15.380 -10.608  1.00 50.75           H  
ATOM    341 HH12 ARG A  21      15.122 -15.491 -11.609  1.00 50.75           H  
ATOM    342  NH2 ARG A  21      15.880 -17.476 -12.848  1.00 50.75           N  
ATOM    343 HH21 ARG A  21      14.950 -17.157 -13.081  1.00 50.75           H  
ATOM    344 HH22 ARG A  21      16.247 -18.320 -13.263  1.00 50.75           H  
ATOM    345  CZ  ARG A  21      16.569 -16.871 -11.921  1.00 50.75           C  
ATOM    346  N   ASN A  22      22.637 -17.472 -14.218  1.00 48.86           N  
ATOM    347  H   ASN A  22      22.718 -16.465 -14.214  1.00 48.86           H  
ATOM    348  CA  ASN A  22      22.887 -18.219 -15.447  1.00 48.86           C  
ATOM    349  HA  ASN A  22      22.119 -18.985 -15.558  1.00 48.86           H  
ATOM    350  C   ASN A  22      24.222 -18.966 -15.355  1.00 48.86           C  
ATOM    351  CB  ASN A  22      22.814 -17.273 -16.658  1.00 48.86           C  
ATOM    352  HB2 ASN A  22      23.415 -16.384 -16.464  1.00 48.86           H  
ATOM    353  HB3 ASN A  22      23.228 -17.782 -17.529  1.00 48.86           H  
ATOM    354  O   ASN A  22      24.279 -20.137 -15.718  1.00 48.86           O  
ATOM    355  CG  ASN A  22      21.394 -16.858 -17.010  1.00 48.86           C  
ATOM    356  ND2 ASN A  22      21.244 -15.859 -17.846  1.00 48.86           N  
ATOM    357 HD21 ASN A  22      20.290 -15.601 -18.054  1.00 48.86           H  
ATOM    358 HD22 ASN A  22      22.050 -15.355 -18.186  1.00 48.86           H  
ATOM    359  OD1 ASN A  22      20.403 -17.427 -16.584  1.00 48.86           O  
ATOM    360  N   HIS A  23      25.272 -18.334 -14.820  1.00 51.85           N  
ATOM    361  H   HIS A  23      25.165 -17.389 -14.480  1.00 51.85           H  
ATOM    362  CA  HIS A  23      26.587 -18.964 -14.710  1.00 51.85           C  
ATOM    363  HA  HIS A  23      26.885 -19.289 -15.706  1.00 51.85           H  
ATOM    364  C   HIS A  23      26.562 -20.216 -13.820  1.00 51.85           C  
ATOM    365  CB  HIS A  23      27.614 -17.931 -14.227  1.00 51.85           C  
ATOM    366  HB2 HIS A  23      27.544 -17.814 -13.145  1.00 51.85           H  
ATOM    367  HB3 HIS A  23      27.392 -16.965 -14.680  1.00 51.85           H  
ATOM    368  O   HIS A  23      27.151 -21.226 -14.200  1.00 51.85           O  
ATOM    369  CG  HIS A  23      29.025 -18.309 -14.602  1.00 51.85           C  
ATOM    370  CD2 HIS A  23      29.814 -17.680 -15.527  1.00 51.85           C  
ATOM    371  HD2 HIS A  23      29.545 -16.804 -16.098  1.00 51.85           H  
ATOM    372  ND1 HIS A  23      29.740 -19.384 -14.125  1.00 51.85           N  
ATOM    373  HD1 HIS A  23      29.395 -20.098 -13.500  1.00 51.85           H  
ATOM    374  CE1 HIS A  23      30.934 -19.393 -14.742  1.00 51.85           C  
ATOM    375  HE1 HIS A  23      31.701 -20.138 -14.590  1.00 51.85           H  
ATOM    376  NE2 HIS A  23      31.023 -18.377 -15.614  1.00 51.85           N  
ATOM    377  N   LEU A  24      25.831 -20.190 -12.696  1.00 51.34           N  
ATOM    378  H   LEU A  24      25.414 -19.314 -12.414  1.00 51.34           H  
ATOM    379  CA  LEU A  24      25.721 -21.338 -11.787  1.00 51.34           C  
ATOM    380  HA  LEU A  24      26.735 -21.661 -11.552  1.00 51.34           H  
ATOM    381  C   LEU A  24      25.010 -22.538 -12.439  1.00 51.34           C  
ATOM    382  CB  LEU A  24      25.022 -20.915 -10.476  1.00 51.34           C  
ATOM    383  HB2 LEU A  24      24.034 -21.373 -10.440  1.00 51.34           H  
ATOM    384  HB3 LEU A  24      24.873 -19.835 -10.445  1.00 51.34           H  
ATOM    385  O   LEU A  24      25.501 -23.664 -12.354  1.00 51.34           O  
ATOM    386  CG  LEU A  24      25.817 -21.344  -9.228  1.00 51.34           C  
ATOM    387  HG  LEU A  24      26.240 -22.336  -9.390  1.00 51.34           H  
ATOM    388  CD1 LEU A  24      26.949 -20.353  -8.941  1.00 51.34           C  
ATOM    389 HD11 LEU A  24      27.628 -20.306  -9.792  1.00 51.34           H  
ATOM    390 HD12 LEU A  24      27.506 -20.681  -8.063  1.00 51.34           H  
ATOM    391 HD13 LEU A  24      26.539 -19.361  -8.753  1.00 51.34           H  
ATOM    392  CD2 LEU A  24      24.907 -21.413  -8.005  1.00 51.34           C  
ATOM    393 HD21 LEU A  24      24.449 -20.443  -7.813  1.00 51.34           H  
ATOM    394 HD22 LEU A  24      25.477 -21.715  -7.127  1.00 51.34           H  
ATOM    395 HD23 LEU A  24      24.116 -22.146  -8.164  1.00 51.34           H  
ATOM    396  N   VAL A  25      23.907 -22.294 -13.158  1.00 54.10           N  
ATOM    397  H   VAL A  25      23.577 -21.340 -13.201  1.00 54.10           H  
ATOM    398  CA  VAL A  25      23.111 -23.341 -13.834  1.00 54.10           C  
ATOM    399  HA  VAL A  25      22.881 -24.122 -13.109  1.00 54.10           H  
ATOM    400  C   VAL A  25      23.901 -24.008 -14.970  1.00 54.10           C  
ATOM    401  CB  VAL A  25      21.776 -22.746 -14.335  1.00 54.10           C  
ATOM    402  HB  VAL A  25      21.988 -21.874 -14.954  1.00 54.10           H  
ATOM    403  O   VAL A  25      23.820 -25.229 -15.154  1.00 54.10           O  
ATOM    404  CG1 VAL A  25      20.945 -23.735 -15.166  1.00 54.10           C  
ATOM    405 HG11 VAL A  25      21.468 -23.990 -16.088  1.00 54.10           H  
ATOM    406 HG12 VAL A  25      20.764 -24.645 -14.594  1.00 54.10           H  
ATOM    407 HG13 VAL A  25      19.990 -23.284 -15.432  1.00 54.10           H  
ATOM    408  CG2 VAL A  25      20.892 -22.308 -13.158  1.00 54.10           C  
ATOM    409 HG21 VAL A  25      20.004 -21.797 -13.530  1.00 54.10           H  
ATOM    410 HG22 VAL A  25      20.588 -23.178 -12.575  1.00 54.10           H  
ATOM    411 HG23 VAL A  25      21.432 -21.630 -12.497  1.00 54.10           H  
ATOM    412  N   TRP A  26      24.723 -23.241 -15.696  1.00 47.17           N  
ATOM    413  H   TRP A  26      24.739 -22.247 -15.521  1.00 47.17           H  
ATOM    414  CA  TRP A  26      25.616 -23.786 -16.726  1.00 47.17           C  
ATOM    415  HA  TRP A  26      25.031 -24.432 -17.380  1.00 47.17           H  
ATOM    416  C   TRP A  26      26.720 -24.680 -16.136  1.00 47.17           C  
ATOM    417  CB  TRP A  26      26.185 -22.650 -17.592  1.00 47.17           C  
ATOM    418  HB2 TRP A  26      26.523 -21.836 -16.951  1.00 47.17           H  
ATOM    419  HB3 TRP A  26      27.059 -23.029 -18.122  1.00 47.17           H  
ATOM    420  O   TRP A  26      26.991 -25.744 -16.694  1.00 47.17           O  
ATOM    421  CG  TRP A  26      25.239 -22.119 -18.632  1.00 47.17           C  
ATOM    422  CD1 TRP A  26      24.637 -20.909 -18.629  1.00 47.17           C  
ATOM    423  HD1 TRP A  26      24.802 -20.144 -17.885  1.00 47.17           H  
ATOM    424  CD2 TRP A  26      24.832 -22.739 -19.890  1.00 47.17           C  
ATOM    425  CE2 TRP A  26      23.911 -21.870 -20.552  1.00 47.17           C  
ATOM    426  CE3 TRP A  26      25.181 -23.930 -20.562  1.00 47.17           C  
ATOM    427  HE3 TRP A  26      25.890 -24.604 -20.105  1.00 47.17           H  
ATOM    428  NE1 TRP A  26      23.803 -20.783 -19.718  1.00 47.17           N  
ATOM    429  HE1 TRP A  26      23.236 -19.967 -19.898  1.00 47.17           H  
ATOM    430  CH2 TRP A  26      23.718 -23.362 -22.439  1.00 47.17           C  
ATOM    431  HH2 TRP A  26      23.304 -23.611 -23.406  1.00 47.17           H  
ATOM    432  CZ2 TRP A  26      23.346 -22.169 -21.798  1.00 47.17           C  
ATOM    433  HZ2 TRP A  26      22.652 -21.486 -22.265  1.00 47.17           H  
ATOM    434  CZ3 TRP A  26      24.635 -24.234 -21.824  1.00 47.17           C  
ATOM    435  HZ3 TRP A  26      24.923 -25.147 -22.324  1.00 47.17           H  
ATOM    436  N   THR A  27      27.312 -24.327 -14.987  1.00 54.25           N  
ATOM    437  H   THR A  27      27.100 -23.432 -14.569  1.00 54.25           H  
ATOM    438  CA  THR A  27      28.336 -25.173 -14.339  1.00 54.25           C  
ATOM    439  HA  THR A  27      29.067 -25.448 -15.100  1.00 54.25           H  
ATOM    440  C   THR A  27      27.782 -26.497 -13.816  1.00 54.25           C  
ATOM    441  CB  THR A  27      29.091 -24.452 -13.206  1.00 54.25           C  
ATOM    442  HB  THR A  27      29.281 -25.149 -12.389  1.00 54.25           H  
ATOM    443  O   THR A  27      28.435 -27.529 -13.969  1.00 54.25           O  
ATOM    444  CG2 THR A  27      30.440 -23.931 -13.700  1.00 54.25           C  
ATOM    445 HG21 THR A  27      31.065 -24.765 -14.018  1.00 54.25           H  
ATOM    446 HG22 THR A  27      30.285 -23.249 -14.536  1.00 54.25           H  
ATOM    447 HG23 THR A  27      30.943 -23.402 -12.891  1.00 54.25           H  
ATOM    448  OG1 THR A  27      28.391 -23.342 -12.698  1.00 54.25           O  
ATOM    449  HG1 THR A  27      27.536 -23.634 -12.374  1.00 54.25           H  
ATOM    450  N   THR A  28      26.568 -26.512 -13.261  1.00 53.11           N  
ATOM    451  H   THR A  28      26.099 -25.637 -13.073  1.00 53.11           H  
ATOM    452  CA  THR A  28      25.977 -27.735 -12.690  1.00 53.11           C  
ATOM    453  HA  THR A  28      26.740 -28.234 -12.091  1.00 53.11           H  
ATOM    454  C   THR A  28      25.537 -28.724 -13.776  1.00 53.11           C  
ATOM    455  CB  THR A  28      24.814 -27.384 -11.749  1.00 53.11           C  
ATOM    456  HB  THR A  28      23.939 -27.097 -12.333  1.00 53.11           H  
ATOM    457  O   THR A  28      25.669 -29.936 -13.609  1.00 53.11           O  
ATOM    458  CG2 THR A  28      24.464 -28.529 -10.805  1.00 53.11           C  
ATOM    459 HG21 THR A  28      25.316 -28.763 -10.167  1.00 53.11           H  
ATOM    460 HG22 THR A  28      24.187 -29.414 -11.378  1.00 53.11           H  
ATOM    461 HG23 THR A  28      23.617 -28.240 -10.184  1.00 53.11           H  
ATOM    462  OG1 THR A  28      25.189 -26.307 -10.925  1.00 53.11           O  
ATOM    463  HG1 THR A  28      24.446 -26.084 -10.360  1.00 53.11           H  
ATOM    464  N   THR A  29      25.104 -28.227 -14.940  1.00 52.95           N  
ATOM    465  H   THR A  29      25.021 -27.225 -15.028  1.00 52.95           H  
ATOM    466  CA  THR A  29      24.688 -29.078 -16.070  1.00 52.95           C  
ATOM    467  HA  THR A  29      24.028 -29.856 -15.685  1.00 52.95           H  
ATOM    468  C   THR A  29      25.881 -29.789 -16.729  1.00 52.95           C  
ATOM    469  CB  THR A  29      23.884 -28.262 -17.098  1.00 52.95           C  
ATOM    470  HB  THR A  29      24.543 -27.563 -17.612  1.00 52.95           H  
ATOM    471  O   THR A  29      25.746 -30.919 -17.201  1.00 52.95           O  
ATOM    472  CG2 THR A  29      23.183 -29.155 -18.124  1.00 52.95           C  
ATOM    473 HG21 THR A  29      23.919 -29.682 -18.732  1.00 52.95           H  
ATOM    474 HG22 THR A  29      22.547 -29.879 -17.614  1.00 52.95           H  
ATOM    475 HG23 THR A  29      22.568 -28.538 -18.779  1.00 52.95           H  
ATOM    476  OG1 THR A  29      22.854 -27.540 -16.457  1.00 52.95           O  
ATOM    477  HG1 THR A  29      23.222 -26.770 -16.017  1.00 52.95           H  
ATOM    478  N   HIS A  30      27.078 -29.193 -16.704  1.00 56.08           N  
ATOM    479  H   HIS A  30      27.156 -28.268 -16.305  1.00 56.08           H  
ATOM    480  CA  HIS A  30      28.284 -29.813 -17.266  1.00 56.08           C  
ATOM    481  HA  HIS A  30      27.999 -30.284 -18.206  1.00 56.08           H  
ATOM    482  C   HIS A  30      28.857 -30.972 -16.442  1.00 56.08           C  
ATOM    483  CB  HIS A  30      29.345 -28.741 -17.565  1.00 56.08           C  
ATOM    484  HB2 HIS A  30      30.337 -29.180 -17.458  1.00 56.08           H  
ATOM    485  HB3 HIS A  30      29.267 -27.926 -16.845  1.00 56.08           H  
ATOM    486  O   HIS A  30      29.560 -31.809 -17.000  1.00 56.08           O  
ATOM    487  CG  HIS A  30      29.257 -28.195 -18.969  1.00 56.08           C  
ATOM    488  CD2 HIS A  30      29.686 -26.968 -19.398  1.00 56.08           C  
ATOM    489  HD2 HIS A  30      30.118 -26.195 -18.779  1.00 56.08           H  
ATOM    490  ND1 HIS A  30      28.807 -28.873 -20.082  1.00 56.08           N  
ATOM    491  HD1 HIS A  30      28.480 -29.828 -20.104  1.00 56.08           H  
ATOM    492  CE1 HIS A  30      28.948 -28.071 -21.148  1.00 56.08           C  
ATOM    493  HE1 HIS A  30      28.692 -28.335 -22.164  1.00 56.08           H  
ATOM    494  NE2 HIS A  30      29.483 -26.899 -20.782  1.00 56.08           N  
ATOM    495  N   LEU A  31      28.498 -31.099 -15.164  1.00 53.75           N  
ATOM    496  H   LEU A  31      27.909 -30.389 -14.752  1.00 53.75           H  
ATOM    497  CA  LEU A  31      28.914 -32.232 -14.327  1.00 53.75           C  
ATOM    498  HA  LEU A  31      29.953 -32.470 -14.556  1.00 53.75           H  
ATOM    499  C   LEU A  31      28.125 -33.525 -14.611  1.00 53.75           C  
ATOM    500  CB  LEU A  31      28.829 -31.797 -12.853  1.00 53.75           C  
ATOM    501  HB2 LEU A  31      27.878 -31.288 -12.694  1.00 53.75           H  
ATOM    502  HB3 LEU A  31      28.839 -32.677 -12.210  1.00 53.75           H  
ATOM    503  O   LEU A  31      28.525 -34.598 -14.164  1.00 53.75           O  
ATOM    504  CG  LEU A  31      29.994 -30.872 -12.449  1.00 53.75           C  
ATOM    505  HG  LEU A  31      30.233 -30.193 -13.267  1.00 53.75           H  
ATOM    506  CD1 LEU A  31      29.610 -30.027 -11.237  1.00 53.75           C  
ATOM    507 HD11 LEU A  31      30.444 -29.384 -10.954  1.00 53.75           H  
ATOM    508 HD12 LEU A  31      29.344 -30.670 -10.397  1.00 53.75           H  
ATOM    509 HD13 LEU A  31      28.759 -29.394 -11.490  1.00 53.75           H  
ATOM    510  CD2 LEU A  31      31.244 -31.683 -12.093  1.00 53.75           C  
ATOM    511 HD21 LEU A  31      31.557 -32.280 -12.949  1.00 53.75           H  
ATOM    512 HD22 LEU A  31      31.037 -32.343 -11.251  1.00 53.75           H  
ATOM    513 HD23 LEU A  31      32.055 -31.005 -11.826  1.00 53.75           H  
ATOM    514  N   LEU A  32      27.030 -33.448 -15.378  1.00 54.44           N  
ATOM    515  H   LEU A  32      26.748 -32.534 -15.702  1.00 54.44           H  
ATOM    516  CA  LEU A  32      26.199 -34.601 -15.757  1.00 54.44           C  
ATOM    517  HA  LEU A  32      26.417 -35.429 -15.083  1.00 54.44           H  
ATOM    518  C   LEU A  32      26.505 -35.141 -17.164  1.00 54.44           C  
ATOM    519  CB  LEU A  32      24.716 -34.222 -15.590  1.00 54.44           C  
ATOM    520  HB2 LEU A  32      24.514 -33.342 -16.201  1.00 54.44           H  
ATOM    521  HB3 LEU A  32      24.098 -35.036 -15.968  1.00 54.44           H  
ATOM    522  O   LEU A  32      25.945 -36.164 -17.571  1.00 54.44           O  
ATOM    523  CG  LEU A  32      24.297 -33.930 -14.135  1.00 54.44           C  
ATOM    524  HG  LEU A  32      24.922 -33.139 -13.721  1.00 54.44           H  
ATOM    525  CD1 LEU A  32      22.846 -33.451 -14.113  1.00 54.44           C  
ATOM    526 HD11 LEU A  32      22.554 -33.211 -13.091  1.00 54.44           H  
ATOM    527 HD12 LEU A  32      22.184 -34.221 -14.508  1.00 54.44           H  
ATOM    528 HD13 LEU A  32      22.751 -32.547 -14.715  1.00 54.44           H  
ATOM    529  CD2 LEU A  32      24.402 -35.169 -13.240  1.00 54.44           C  
ATOM    530 HD21 LEU A  32      24.015 -34.933 -12.248  1.00 54.44           H  
ATOM    531 HD22 LEU A  32      23.827 -35.992 -13.665  1.00 54.44           H  
ATOM    532 HD23 LEU A  32      25.446 -35.461 -13.130  1.00 54.44           H  
ATOM    533  N   VAL A  33      27.401 -34.489 -17.911  1.00 55.97           N  
ATOM    534  H   VAL A  33      27.895 -33.711 -17.499  1.00 55.97           H  
ATOM    535  CA  VAL A  33      27.797 -34.929 -19.252  1.00 55.97           C  
ATOM    536  HA  VAL A  33      26.925 -35.377 -19.729  1.00 55.97           H  
ATOM    537  C   VAL A  33      28.873 -36.008 -19.122  1.00 55.97           C  
ATOM    538  CB  VAL A  33      28.217 -33.747 -20.144  1.00 55.97           C  
ATOM    539  HB  VAL A  33      29.093 -33.255 -19.719  1.00 55.97           H  
ATOM    540  O   VAL A  33      29.952 -35.782 -18.582  1.00 55.97           O  
ATOM    541  CG1 VAL A  33      28.544 -34.220 -21.566  1.00 55.97           C  
ATOM    542 HG11 VAL A  33      29.395 -34.901 -21.548  1.00 55.97           H  
ATOM    543 HG12 VAL A  33      27.686 -34.725 -22.010  1.00 55.97           H  
ATOM    544 HG13 VAL A  33      28.817 -33.366 -22.185  1.00 55.97           H  
ATOM    545  CG2 VAL A  33      27.073 -32.724 -20.253  1.00 55.97           C  
ATOM    546 HG21 VAL A  33      26.171 -33.206 -20.631  1.00 55.97           H  
ATOM    547 HG22 VAL A  33      27.360 -31.919 -20.929  1.00 55.97           H  
ATOM    548 HG23 VAL A  33      26.861 -32.290 -19.275  1.00 55.97           H  
ATOM    549  N   ARG A  34      28.521 -37.217 -19.576  1.00 51.68           N  
ATOM    550  H   ARG A  34      27.606 -37.277 -19.999  1.00 51.68           H  
ATOM    551  CA  ARG A  34      29.331 -38.442 -19.516  1.00 51.68           C  
ATOM    552  HA  ARG A  34      29.341 -38.807 -18.489  1.00 51.68           H  
ATOM    553  C   ARG A  34      30.774 -38.206 -19.986  1.00 51.68           C  
ATOM    554  CB  ARG A  34      28.728 -39.498 -20.458  1.00 51.68           C  
ATOM    555  HB2 ARG A  34      28.608 -39.059 -21.448  1.00 51.68           H  
ATOM    556  HB3 ARG A  34      29.439 -40.320 -20.546  1.00 51.68           H  
ATOM    557  O   ARG A  34      30.949 -37.665 -21.074  1.00 51.68           O  
ATOM    558  CG  ARG A  34      27.390 -40.082 -19.996  1.00 51.68           C  
ATOM    559  HG2 ARG A  34      26.654 -39.286 -19.881  1.00 51.68           H  
ATOM    560  HG3 ARG A  34      27.527 -40.592 -19.043  1.00 51.68           H  
ATOM    561  CD  ARG A  34      26.905 -41.079 -21.056  1.00 51.68           C  
ATOM    562  HD2 ARG A  34      27.682 -41.829 -21.207  1.00 51.68           H  
ATOM    563  HD3 ARG A  34      26.754 -40.545 -21.994  1.00 51.68           H  
ATOM    564  NE  ARG A  34      25.653 -41.747 -20.656  1.00 51.68           N  
ATOM    565  HE  ARG A  34      25.219 -41.426 -19.802  1.00 51.68           H  
ATOM    566  NH1 ARG A  34      25.512 -43.153 -22.466  1.00 51.68           N  
ATOM    567 HH11 ARG A  34      26.349 -42.735 -22.846  1.00 51.68           H  
ATOM    568 HH12 ARG A  34      25.051 -43.893 -22.975  1.00 51.68           H  
ATOM    569  NH2 ARG A  34      23.968 -43.270 -20.860  1.00 51.68           N  
ATOM    570 HH21 ARG A  34      23.551 -42.937 -20.002  1.00 51.68           H  
ATOM    571 HH22 ARG A  34      23.527 -44.015 -21.380  1.00 51.68           H  
ATOM    572  CZ  ARG A  34      25.052 -42.715 -21.326  1.00 51.68           C  
ATOM    573  N   PRO A  35      31.790 -38.721 -19.274  1.00 50.07           N  
ATOM    574  CA  PRO A  35      33.087 -38.914 -19.890  1.00 50.07           C  
ATOM    575  HA  PRO A  35      33.390 -38.025 -20.444  1.00 50.07           H  
ATOM    576  C   PRO A  35      32.985 -40.107 -20.855  1.00 50.07           C  
ATOM    577  CB  PRO A  35      34.045 -39.119 -18.715  1.00 50.07           C  
ATOM    578  HB2 PRO A  35      34.375 -38.146 -18.352  1.00 50.07           H  
ATOM    579  HB3 PRO A  35      34.908 -39.725 -18.992  1.00 50.07           H  
ATOM    580  O   PRO A  35      32.670 -41.225 -20.439  1.00 50.07           O  
ATOM    581  CG  PRO A  35      33.181 -39.789 -17.645  1.00 50.07           C  
ATOM    582  HG2 PRO A  35      33.514 -39.525 -16.641  1.00 50.07           H  
ATOM    583  HG3 PRO A  35      33.208 -40.871 -17.780  1.00 50.07           H  
ATOM    584  CD  PRO A  35      31.767 -39.273 -17.926  1.00 50.07           C  
ATOM    585  HD2 PRO A  35      31.517 -38.481 -17.219  1.00 50.07           H  
ATOM    586  HD3 PRO A  35      31.052 -40.092 -17.848  1.00 50.07           H  
ATOM    587  N   GLU A  36      33.223 -39.870 -22.145  1.00 50.43           N  
ATOM    588  H   GLU A  36      33.375 -38.918 -22.444  1.00 50.43           H  
ATOM    589  CA  GLU A  36      33.625 -40.918 -23.089  1.00 50.43           C  
ATOM    590  HA  GLU A  36      32.932 -41.757 -23.044  1.00 50.43           H  
ATOM    591  C   GLU A  36      35.005 -41.414 -22.647  1.00 50.43           C  
ATOM    592  CB  GLU A  36      33.648 -40.374 -24.533  1.00 50.43           C  
ATOM    593  HB2 GLU A  36      34.321 -40.983 -25.137  1.00 50.43           H  
ATOM    594  HB3 GLU A  36      34.019 -39.349 -24.521  1.00 50.43           H  
ATOM    595  O   GLU A  36      36.028 -40.805 -22.949  1.00 50.43           O  
ATOM    596  CG  GLU A  36      32.252 -40.441 -25.170  1.00 50.43           C  
ATOM    597  HG2 GLU A  36      31.536 -39.992 -24.482  1.00 50.43           H  
ATOM    598  HG3 GLU A  36      31.977 -41.490 -25.284  1.00 50.43           H  
ATOM    599  CD  GLU A  36      32.132 -39.720 -26.523  1.00 50.43           C  
ATOM    600  OE1 GLU A  36      31.220 -40.110 -27.288  1.00 50.43           O  
ATOM    601  OE2 GLU A  36      32.886 -38.748 -26.754  1.00 50.43           O  
ATOM    602  N   VAL A  37      35.027 -42.474 -21.837  1.00 53.00           N  
ATOM    603  H   VAL A  37      34.147 -42.892 -21.569  1.00 53.00           H  
ATOM    604  CA  VAL A  37      36.258 -43.182 -21.478  1.00 53.00           C  
ATOM    605  HA  VAL A  37      37.104 -42.669 -21.936  1.00 53.00           H  
ATOM    606  C   VAL A  37      36.187 -44.575 -22.078  1.00 53.00           C  
ATOM    607  CB  VAL A  37      36.537 -43.206 -19.965  1.00 53.00           C  
ATOM    608  HB  VAL A  37      35.695 -43.679 -19.461  1.00 53.00           H  
ATOM    609  O   VAL A  37      35.223 -45.314 -21.870  1.00 53.00           O  
ATOM    610  CG1 VAL A  37      37.811 -43.999 -19.635  1.00 53.00           C  
ATOM    611 HG11 VAL A  37      37.693 -45.045 -19.921  1.00 53.00           H  
ATOM    612 HG12 VAL A  37      38.010 -43.964 -18.564  1.00 53.00           H  
ATOM    613 HG13 VAL A  37      38.664 -43.585 -20.173  1.00 53.00           H  
ATOM    614  CG2 VAL A  37      36.714 -41.789 -19.391  1.00 53.00           C  
ATOM    615 HG21 VAL A  37      36.406 -41.035 -20.115  1.00 53.00           H  
ATOM    616 HG22 VAL A  37      36.109 -41.690 -18.489  1.00 53.00           H  
ATOM    617 HG23 VAL A  37      37.756 -41.590 -19.139  1.00 53.00           H  
ATOM    618  N   ASP A  38      37.236 -44.854 -22.838  1.00 49.54           N  
ATOM    619  H   ASP A  38      37.936 -44.131 -22.922  1.00 49.54           H  
ATOM    620  CA  ASP A  38      37.549 -46.073 -23.562  1.00 49.54           C  
ATOM    621  HA  ASP A  38      36.850 -46.154 -24.395  1.00 49.54           H  
ATOM    622  C   ASP A  38      37.424 -47.331 -22.685  1.00 49.54           C  
ATOM    623  CB  ASP A  38      38.971 -45.883 -24.120  1.00 49.54           C  
ATOM    624  HB2 ASP A  38      39.700 -46.162 -23.359  1.00 49.54           H  
ATOM    625  HB3 ASP A  38      39.126 -44.829 -24.352  1.00 49.54           H  
ATOM    626  O   ASP A  38      37.725 -47.334 -21.487  1.00 49.54           O  
ATOM    627  CG  ASP A  38      39.250 -46.661 -25.403  1.00 49.54           C  
ATOM    628  OD1 ASP A  38      38.385 -47.479 -25.792  1.00 49.54           O  
ATOM    629  OD2 ASP A  38      40.319 -46.392 -25.993  1.00 49.54           O  
ATOM    630  N   SER A  39      36.910 -48.399 -23.286  1.00 43.78           N  
ATOM    631  H   SER A  39      36.850 -48.368 -24.293  1.00 43.78           H  
ATOM    632  CA  SER A  39      36.453 -49.605 -22.604  1.00 43.78           C  
ATOM    633  HA  SER A  39      36.053 -49.323 -21.631  1.00 43.78           H  
ATOM    634  C   SER A  39      37.585 -50.608 -22.383  1.00 43.78           C  
ATOM    635  CB  SER A  39      35.314 -50.239 -23.413  1.00 43.78           C  
ATOM    636  HB2 SER A  39      34.460 -49.562 -23.425  1.00 43.78           H  
ATOM    637  HB3 SER A  39      35.014 -51.174 -22.939  1.00 43.78           H  
ATOM    638  O   SER A  39      37.886 -51.407 -23.266  1.00 43.78           O  
ATOM    639  OG  SER A  39      35.717 -50.495 -24.745  1.00 43.78           O  
ATOM    640  HG  SER A  39      36.626 -50.803 -24.711  1.00 43.78           H  
ATOM    641  N   SER A  40      38.132 -50.661 -21.171  1.00 49.32           N  
ATOM    642  H   SER A  40      38.027 -49.866 -20.557  1.00 49.32           H  
ATOM    643  CA  SER A  40      38.745 -51.880 -20.632  1.00 49.32           C  
ATOM    644  HA  SER A  40      38.148 -52.733 -20.956  1.00 49.32           H  
ATOM    645  C   SER A  40      38.730 -51.837 -19.102  1.00 49.32           C  
ATOM    646  CB  SER A  40      40.167 -52.102 -21.173  1.00 49.32           C  
ATOM    647  HB2 SER A  40      40.558 -53.035 -20.765  1.00 49.32           H  
ATOM    648  HB3 SER A  40      40.141 -52.189 -22.259  1.00 49.32           H  
ATOM    649  O   SER A  40      39.275 -50.913 -18.513  1.00 49.32           O  
ATOM    650  OG  SER A  40      41.037 -51.051 -20.816  1.00 49.32           O  
ATOM    651  HG  SER A  40      40.849 -50.800 -19.908  1.00 49.32           H  
ATOM    652  N   GLU A  41      38.089 -52.836 -18.486  1.00 53.04           N  
ATOM    653  H   GLU A  41      37.732 -53.569 -19.082  1.00 53.04           H  
ATOM    654  CA  GLU A  41      38.084 -53.120 -17.037  1.00 53.04           C  
ATOM    655  HA  GLU A  41      37.504 -54.034 -16.908  1.00 53.04           H  
ATOM    656  C   GLU A  41      37.371 -52.097 -16.128  1.00 53.04           C  
ATOM    657  CB  GLU A  41      39.497 -53.488 -16.547  1.00 53.04           C  
ATOM    658  HB2 GLU A  41      39.445 -53.725 -15.484  1.00 53.04           H  
ATOM    659  HB3 GLU A  41      40.166 -52.638 -16.684  1.00 53.04           H  
ATOM    660  O   GLU A  41      37.975 -51.482 -15.256  1.00 53.04           O  
ATOM    661  CG  GLU A  41      40.054 -54.717 -17.284  1.00 53.04           C  
ATOM    662  HG2 GLU A  41      39.360 -55.545 -17.139  1.00 53.04           H  
ATOM    663  HG3 GLU A  41      40.104 -54.509 -18.353  1.00 53.04           H  
ATOM    664  CD  GLU A  41      41.452 -55.135 -16.809  1.00 53.04           C  
ATOM    665  OE1 GLU A  41      41.845 -56.265 -17.176  1.00 53.04           O  
ATOM    666  OE2 GLU A  41      42.115 -54.346 -16.102  1.00 53.04           O  
ATOM    667  N   ARG A  42      36.040 -51.969 -16.258  1.00 56.80           N  
ATOM    668  H   ARG A  42      35.586 -52.485 -16.999  1.00 56.80           H  
ATOM    669  CA  ARG A  42      35.199 -51.434 -15.168  1.00 56.80           C  
ATOM    670  HA  ARG A  42      35.860 -51.039 -14.397  1.00 56.80           H  
ATOM    671  C   ARG A  42      34.433 -52.549 -14.478  1.00 56.80           C  
ATOM    672  CB  ARG A  42      34.291 -50.283 -15.629  1.00 56.80           C  
ATOM    673  HB2 ARG A  42      33.265 -50.458 -15.307  1.00 56.80           H  
ATOM    674  HB3 ARG A  42      34.309 -50.197 -16.716  1.00 56.80           H  
ATOM    675  O   ARG A  42      33.694 -53.298 -15.118  1.00 56.80           O  
ATOM    676  CG  ARG A  42      34.799 -48.985 -14.997  1.00 56.80           C  
ATOM    677  HG2 ARG A  42      34.782 -49.072 -13.911  1.00 56.80           H  
ATOM    678  HG3 ARG A  42      35.831 -48.833 -15.314  1.00 56.80           H  
ATOM    679  CD  ARG A  42      33.969 -47.772 -15.397  1.00 56.80           C  
ATOM    680  HD2 ARG A  42      33.007 -47.811 -14.887  1.00 56.80           H  
ATOM    681  HD3 ARG A  42      33.814 -47.800 -16.476  1.00 56.80           H  
ATOM    682  NE  ARG A  42      34.700 -46.547 -15.039  1.00 56.80           N  
ATOM    683  HE  ARG A  42      35.520 -46.679 -14.465  1.00 56.80           H  
ATOM    684  NH1 ARG A  42      33.374 -45.053 -16.154  1.00 56.80           N  
ATOM    685 HH11 ARG A  42      32.748 -45.819 -16.363  1.00 56.80           H  
ATOM    686 HH12 ARG A  42      33.245 -44.141 -16.566  1.00 56.80           H  
ATOM    687  NH2 ARG A  42      35.298 -44.365 -15.246  1.00 56.80           N  
ATOM    688 HH21 ARG A  42      36.151 -44.568 -14.746  1.00 56.80           H  
ATOM    689 HH22 ARG A  42      35.137 -43.439 -15.615  1.00 56.80           H  
ATOM    690  CZ  ARG A  42      34.453 -45.329 -15.476  1.00 56.80           C  
ATOM    691  N   THR A  43      34.627 -52.658 -13.172  1.00 58.61           N  
ATOM    692  H   THR A  43      35.142 -51.916 -12.721  1.00 58.61           H  
ATOM    693  CA  THR A  43      34.027 -53.685 -12.320  1.00 58.61           C  
ATOM    694  HA  THR A  43      34.018 -54.628 -12.866  1.00 58.61           H  
ATOM    695  C   THR A  43      32.577 -53.325 -11.975  1.00 58.61           C  
ATOM    696  CB  THR A  43      34.864 -53.884 -11.048  1.00 58.61           C  
ATOM    697  HB  THR A  43      34.391 -54.665 -10.453  1.00 58.61           H  
ATOM    698  O   THR A  43      32.150 -52.176 -12.085  1.00 58.61           O  
ATOM    699  CG2 THR A  43      36.301 -54.322 -11.335  1.00 58.61           C  
ATOM    700 HG21 THR A  43      36.821 -54.477 -10.389  1.00 58.61           H  
ATOM    701 HG22 THR A  43      36.303 -55.254 -11.900  1.00 58.61           H  
ATOM    702 HG23 THR A  43      36.829 -53.553 -11.899  1.00 58.61           H  
ATOM    703  OG1 THR A  43      34.860 -52.702 -10.290  1.00 58.61           O  
ATOM    704  HG1 THR A  43      35.326 -51.997 -10.745  1.00 58.61           H  
ATOM    705  N   ARG A  44      31.777 -54.306 -11.534  1.00 67.50           N  
ATOM    706  H   ARG A  44      32.169 -55.234 -11.463  1.00 67.50           H  
ATOM    707  CA  ARG A  44      30.405 -54.071 -11.035  1.00 67.50           C  
ATOM    708  HA  ARG A  44      29.808 -53.630 -11.833  1.00 67.50           H  
ATOM    709  C   ARG A  44      30.372 -53.061  -9.874  1.00 67.50           C  
ATOM    710  CB  ARG A  44      29.805 -55.431 -10.638  1.00 67.50           C  
ATOM    711  HB2 ARG A  44      29.802 -56.077 -11.516  1.00 67.50           H  
ATOM    712  HB3 ARG A  44      30.441 -55.887  -9.879  1.00 67.50           H  
ATOM    713  O   ARG A  44      29.375 -52.362  -9.705  1.00 67.50           O  
ATOM    714  CG  ARG A  44      28.374 -55.338 -10.088  1.00 67.50           C  
ATOM    715  HG2 ARG A  44      27.728 -54.840 -10.811  1.00 67.50           H  
ATOM    716  HG3 ARG A  44      28.383 -54.766  -9.160  1.00 67.50           H  
ATOM    717  CD  ARG A  44      27.833 -56.738  -9.791  1.00 67.50           C  
ATOM    718  HD2 ARG A  44      28.578 -57.284  -9.211  1.00 67.50           H  
ATOM    719  HD3 ARG A  44      27.665 -57.258 -10.734  1.00 67.50           H  
ATOM    720  NE  ARG A  44      26.582 -56.668  -9.017  1.00 67.50           N  
ATOM    721  HE  ARG A  44      26.291 -55.749  -8.717  1.00 67.50           H  
ATOM    722  NH1 ARG A  44      26.150 -58.924  -8.947  1.00 67.50           N  
ATOM    723 HH11 ARG A  44      25.594 -59.698  -8.614  1.00 67.50           H  
ATOM    724 HH12 ARG A  44      26.980 -59.083  -9.501  1.00 67.50           H  
ATOM    725  NH2 ARG A  44      24.802 -57.492  -7.879  1.00 67.50           N  
ATOM    726 HH21 ARG A  44      24.243 -58.267  -7.551  1.00 67.50           H  
ATOM    727 HH22 ARG A  44      24.584 -56.549  -7.591  1.00 67.50           H  
ATOM    728  CZ  ARG A  44      25.852 -57.694  -8.622  1.00 67.50           C  
ATOM    729  N   GLU A  45      31.453 -52.980  -9.103  1.00 71.12           N  
ATOM    730  H   GLU A  45      32.259 -53.546  -9.329  1.00 71.12           H  
ATOM    731  CA  GLU A  45      31.620 -52.029  -8.001  1.00 71.12           C  
ATOM    732  HA  GLU A  45      30.753 -52.084  -7.343  1.00 71.12           H  
ATOM    733  C   GLU A  45      31.696 -50.577  -8.504  1.00 71.12           C  
ATOM    734  CB  GLU A  45      32.860 -52.419  -7.175  1.00 71.12           C  
ATOM    735  HB2 GLU A  45      33.740 -52.405  -7.818  1.00 71.12           H  
ATOM    736  HB3 GLU A  45      32.993 -51.685  -6.380  1.00 71.12           H  
ATOM    737  O   GLU A  45      31.072 -49.699  -7.906  1.00 71.12           O  
ATOM    738  CG  GLU A  45      32.700 -53.815  -6.541  1.00 71.12           C  
ATOM    739  HG2 GLU A  45      31.782 -53.818  -5.953  1.00 71.12           H  
ATOM    740  HG3 GLU A  45      32.585 -54.556  -7.332  1.00 71.12           H  
ATOM    741  CD  GLU A  45      33.876 -54.243  -5.648  1.00 71.12           C  
ATOM    742  OE1 GLU A  45      33.651 -55.180  -4.848  1.00 71.12           O  
ATOM    743  OE2 GLU A  45      34.977 -53.673  -5.789  1.00 71.12           O  
ATOM    744  N   ASP A  46      32.326 -50.329  -9.660  1.00 73.62           N  
ATOM    745  H   ASP A  46      32.847 -51.077 -10.095  1.00 73.62           H  
ATOM    746  CA  ASP A  46      32.441 -48.986 -10.250  1.00 73.62           C  
ATOM    747  HA  ASP A  46      32.875 -48.314  -9.509  1.00 73.62           H  
ATOM    748  C   ASP A  46      31.084 -48.401 -10.672  1.00 73.62           C  
ATOM    749  CB  ASP A  46      33.369 -49.016 -11.474  1.00 73.62           C  
ATOM    750  HB2 ASP A  46      33.378 -48.025 -11.928  1.00 73.62           H  
ATOM    751  HB3 ASP A  46      32.975 -49.711 -12.215  1.00 73.62           H  
ATOM    752  O   ASP A  46      30.840 -47.203 -10.518  1.00 73.62           O  
ATOM    753  CG  ASP A  46      34.806 -49.386 -11.117  1.00 73.62           C  
ATOM    754  OD1 ASP A  46      35.347 -48.742 -10.200  1.00 73.62           O  
ATOM    755  OD2 ASP A  46      35.350 -50.292 -11.793  1.00 73.62           O  
ATOM    756  N   TYR A  47      30.170 -49.240 -11.178  1.00 74.08           N  
ATOM    757  H   TYR A  47      30.429 -50.211 -11.275  1.00 74.08           H  
ATOM    758  CA  TYR A  47      28.813 -48.805 -11.532  1.00 74.08           C  
ATOM    759  HA  TYR A  47      28.884 -47.901 -12.137  1.00 74.08           H  
ATOM    760  C   TYR A  47      27.992 -48.436 -10.293  1.00 74.08           C  
ATOM    761  CB  TYR A  47      28.098 -49.879 -12.359  1.00 74.08           C  
ATOM    762  HB2 TYR A  47      27.030 -49.658 -12.364  1.00 74.08           H  
ATOM    763  HB3 TYR A  47      28.224 -50.851 -11.883  1.00 74.08           H  
ATOM    764  O   TYR A  47      27.323 -47.404 -10.295  1.00 74.08           O  
ATOM    765  CG  TYR A  47      28.558 -49.947 -13.801  1.00 74.08           C  
ATOM    766  CD1 TYR A  47      28.055 -49.019 -14.735  1.00 74.08           C  
ATOM    767  HD1 TYR A  47      27.341 -48.275 -14.416  1.00 74.08           H  
ATOM    768  CD2 TYR A  47      29.486 -50.924 -14.208  1.00 74.08           C  
ATOM    769  HD2 TYR A  47      29.896 -51.615 -13.486  1.00 74.08           H  
ATOM    770  CE1 TYR A  47      28.476 -49.074 -16.078  1.00 74.08           C  
ATOM    771  HE1 TYR A  47      28.094 -48.373 -16.807  1.00 74.08           H  
ATOM    772  CE2 TYR A  47      29.903 -50.988 -15.552  1.00 74.08           C  
ATOM    773  HE2 TYR A  47      30.624 -51.733 -15.854  1.00 74.08           H  
ATOM    774  OH  TYR A  47      29.797 -50.107 -17.785  1.00 74.08           O  
ATOM    775  HH  TYR A  47      30.421 -50.821 -17.938  1.00 74.08           H  
ATOM    776  CZ  TYR A  47      29.396 -50.061 -16.488  1.00 74.08           C  
ATOM    777  N   HIS A  48      28.088 -49.226  -9.216  1.00 81.15           N  
ATOM    778  H   HIS A  48      28.692 -50.034  -9.257  1.00 81.15           H  
ATOM    779  CA  HIS A  48      27.432 -48.897  -7.949  1.00 81.15           C  
ATOM    780  HA  HIS A  48      26.372 -48.732  -8.139  1.00 81.15           H  
ATOM    781  C   HIS A  48      27.975 -47.593  -7.356  1.00 81.15           C  
ATOM    782  CB  HIS A  48      27.582 -50.057  -6.953  1.00 81.15           C  
ATOM    783  HB2 HIS A  48      27.433 -49.673  -5.944  1.00 81.15           H  
ATOM    784  HB3 HIS A  48      28.592 -50.464  -7.004  1.00 81.15           H  
ATOM    785  O   HIS A  48      27.188 -46.759  -6.912  1.00 81.15           O  
ATOM    786  CG  HIS A  48      26.574 -51.158  -7.163  1.00 81.15           C  
ATOM    787  CD2 HIS A  48      26.824 -52.460  -7.507  1.00 81.15           C  
ATOM    788  HD2 HIS A  48      27.803 -52.878  -7.690  1.00 81.15           H  
ATOM    789  ND1 HIS A  48      25.214 -51.037  -7.006  1.00 81.15           N  
ATOM    790  HD1 HIS A  48      24.720 -50.185  -6.782  1.00 81.15           H  
ATOM    791  CE1 HIS A  48      24.658 -52.233  -7.256  1.00 81.15           C  
ATOM    792  HE1 HIS A  48      23.597 -52.432  -7.227  1.00 81.15           H  
ATOM    793  NE2 HIS A  48      25.599 -53.146  -7.564  1.00 81.15           N  
ATOM    794  N   LEU A  49      29.294 -47.378  -7.390  1.00 83.28           N  
ATOM    795  H   LEU A  49      29.900 -48.108  -7.735  1.00 83.28           H  
ATOM    796  CA  LEU A  49      29.904 -46.141  -6.905  1.00 83.28           C  
ATOM    797  HA  LEU A  49      29.571 -45.982  -5.879  1.00 83.28           H  
ATOM    798  C   LEU A  49      29.457 -44.923  -7.731  1.00 83.28           C  
ATOM    799  CB  LEU A  49      31.434 -46.304  -6.923  1.00 83.28           C  
ATOM    800  HB2 LEU A  49      31.785 -46.182  -7.948  1.00 83.28           H  
ATOM    801  HB3 LEU A  49      31.703 -47.311  -6.605  1.00 83.28           H  
ATOM    802  O   LEU A  49      29.144 -43.876  -7.166  1.00 83.28           O  
ATOM    803  CG  LEU A  49      32.150 -45.296  -6.007  1.00 83.28           C  
ATOM    804  HG  LEU A  49      31.697 -44.310  -6.113  1.00 83.28           H  
ATOM    805  CD1 LEU A  49      32.072 -45.729  -4.539  1.00 83.28           C  
ATOM    806 HD11 LEU A  49      31.033 -45.778  -4.214  1.00 83.28           H  
ATOM    807 HD12 LEU A  49      32.534 -46.709  -4.415  1.00 83.28           H  
ATOM    808 HD13 LEU A  49      32.598 -45.006  -3.916  1.00 83.28           H  
ATOM    809  CD2 LEU A  49      33.623 -45.182  -6.393  1.00 83.28           C  
ATOM    810 HD21 LEU A  49      33.708 -44.835  -7.423  1.00 83.28           H  
ATOM    811 HD22 LEU A  49      34.126 -44.471  -5.738  1.00 83.28           H  
ATOM    812 HD23 LEU A  49      34.107 -46.155  -6.309  1.00 83.28           H  
ATOM    813  N   LEU A  50      29.370 -45.066  -9.058  1.00 83.84           N  
ATOM    814  H   LEU A  50      29.679 -45.937  -9.466  1.00 83.84           H  
ATOM    815  CA  LEU A  50      28.907 -44.003  -9.950  1.00 83.84           C  
ATOM    816  HA  LEU A  50      29.493 -43.111  -9.731  1.00 83.84           H  
ATOM    817  C   LEU A  50      27.431 -43.652  -9.719  1.00 83.84           C  
ATOM    818  CB  LEU A  50      29.160 -44.431 -11.406  1.00 83.84           C  
ATOM    819  HB2 LEU A  50      28.572 -45.326 -11.611  1.00 83.84           H  
ATOM    820  HB3 LEU A  50      30.213 -44.689 -11.519  1.00 83.84           H  
ATOM    821  O   LEU A  50      27.078 -42.473  -9.717  1.00 83.84           O  
ATOM    822  CG  LEU A  50      28.798 -43.352 -12.442  1.00 83.84           C  
ATOM    823  HG  LEU A  50      27.752 -43.069 -12.325  1.00 83.84           H  
ATOM    824  CD1 LEU A  50      29.668 -42.100 -12.312  1.00 83.84           C  
ATOM    825 HD11 LEU A  50      30.722 -42.372 -12.352  1.00 83.84           H  
ATOM    826 HD12 LEU A  50      29.463 -41.604 -11.364  1.00 83.84           H  
ATOM    827 HD13 LEU A  50      29.444 -41.398 -13.115  1.00 83.84           H  
ATOM    828  CD2 LEU A  50      28.964 -43.906 -13.858  1.00 83.84           C  
ATOM    829 HD21 LEU A  50      30.001 -44.205 -14.011  1.00 83.84           H  
ATOM    830 HD22 LEU A  50      28.694 -43.147 -14.593  1.00 83.84           H  
ATOM    831 HD23 LEU A  50      28.326 -44.782 -13.982  1.00 83.84           H  
ATOM    832  N   ASP A  51      26.568 -44.645  -9.517  1.00 85.76           N  
ATOM    833  H   ASP A  51      26.890 -45.600  -9.585  1.00 85.76           H  
ATOM    834  CA  ASP A  51      25.153 -44.400  -9.233  1.00 85.76           C  
ATOM    835  HA  ASP A  51      24.774 -43.666  -9.943  1.00 85.76           H  
ATOM    836  C   ASP A  51      24.956 -43.778  -7.846  1.00 85.76           C  
ATOM    837  CB  ASP A  51      24.347 -45.690  -9.422  1.00 85.76           C  
ATOM    838  HB2 ASP A  51      24.834 -46.505  -8.887  1.00 85.76           H  
ATOM    839  HB3 ASP A  51      23.358 -45.546  -8.987  1.00 85.76           H  
ATOM    840  O   ASP A  51      24.181 -42.830  -7.710  1.00 85.76           O  
ATOM    841  CG  ASP A  51      24.159 -46.067 -10.903  1.00 85.76           C  
ATOM    842  OD1 ASP A  51      24.348 -45.192 -11.800  1.00 85.76           O  
ATOM    843  OD2 ASP A  51      23.770 -47.233 -11.132  1.00 85.76           O  
ATOM    844  N   MET A  52      25.731 -44.206  -6.844  1.00 87.95           N  
ATOM    845  H   MET A  52      26.338 -44.996  -7.007  1.00 87.95           H  
ATOM    846  CA  MET A  52      25.767 -43.549  -5.533  1.00 87.95           C  
ATOM    847  HA  MET A  52      24.757 -43.527  -5.124  1.00 87.95           H  
ATOM    848  C   MET A  52      26.230 -42.092  -5.643  1.00 87.95           C  
ATOM    849  CB  MET A  52      26.676 -44.330  -4.572  1.00 87.95           C  
ATOM    850  HB2 MET A  52      26.871 -43.720  -3.689  1.00 87.95           H  
ATOM    851  HB3 MET A  52      27.632 -44.530  -5.055  1.00 87.95           H  
ATOM    852  O   MET A  52      25.613 -41.210  -5.049  1.00 87.95           O  
ATOM    853  CG  MET A  52      26.055 -45.660  -4.124  1.00 87.95           C  
ATOM    854  HG2 MET A  52      25.846 -46.267  -5.005  1.00 87.95           H  
ATOM    855  HG3 MET A  52      26.787 -46.196  -3.520  1.00 87.95           H  
ATOM    856  SD  MET A  52      24.506 -45.546  -3.185  1.00 87.95           S  
ATOM    857  CE  MET A  52      25.087 -44.728  -1.676  1.00 87.95           C  
ATOM    858  HE1 MET A  52      25.426 -43.719  -1.908  1.00 87.95           H  
ATOM    859  HE2 MET A  52      25.905 -45.300  -1.239  1.00 87.95           H  
ATOM    860  HE3 MET A  52      24.266 -44.668  -0.961  1.00 87.95           H  
ATOM    861  N   LEU A  53      27.262 -41.807  -6.446  1.00 91.27           N  
ATOM    862  H   LEU A  53      27.761 -42.572  -6.877  1.00 91.27           H  
ATOM    863  CA  LEU A  53      27.741 -40.443  -6.671  1.00 91.27           C  
ATOM    864  HA  LEU A  53      27.944 -40.001  -5.695  1.00 91.27           H  
ATOM    865  C   LEU A  53      26.679 -39.572  -7.357  1.00 91.27           C  
ATOM    866  CB  LEU A  53      29.052 -40.493  -7.475  1.00 91.27           C  
ATOM    867  HB2 LEU A  53      28.841 -40.911  -8.459  1.00 91.27           H  
ATOM    868  HB3 LEU A  53      29.751 -41.160  -6.972  1.00 91.27           H  
ATOM    869  O   LEU A  53      26.463 -38.438  -6.935  1.00 91.27           O  
ATOM    870  CG  LEU A  53      29.725 -39.119  -7.656  1.00 91.27           C  
ATOM    871  HG  LEU A  53      29.018 -38.421  -8.104  1.00 91.27           H  
ATOM    872  CD1 LEU A  53      30.224 -38.540  -6.329  1.00 91.27           C  
ATOM    873 HD11 LEU A  53      30.890 -39.248  -5.836  1.00 91.27           H  
ATOM    874 HD12 LEU A  53      29.380 -38.315  -5.678  1.00 91.27           H  
ATOM    875 HD13 LEU A  53      30.762 -37.611  -6.516  1.00 91.27           H  
ATOM    876  CD2 LEU A  53      30.916 -39.249  -8.604  1.00 91.27           C  
ATOM    877 HD21 LEU A  53      30.578 -39.629  -9.568  1.00 91.27           H  
ATOM    878 HD22 LEU A  53      31.372 -38.271  -8.756  1.00 91.27           H  
ATOM    879 HD23 LEU A  53      31.655 -39.932  -8.186  1.00 91.27           H  
ATOM    880  N   LYS A  54      25.971 -40.094  -8.368  1.00 90.53           N  
ATOM    881  H   LYS A  54      26.202 -41.030  -8.670  1.00 90.53           H  
ATOM    882  CA  LYS A  54      24.862 -39.376  -9.021  1.00 90.53           C  
ATOM    883  HA  LYS A  54      25.220 -38.418  -9.398  1.00 90.53           H  
ATOM    884  C   LYS A  54      23.730 -39.065  -8.047  1.00 90.53           C  
ATOM    885  CB  LYS A  54      24.289 -40.200 -10.173  1.00 90.53           C  
ATOM    886  HB2 LYS A  54      24.094 -41.208  -9.806  1.00 90.53           H  
ATOM    887  HB3 LYS A  54      23.335 -39.766 -10.474  1.00 90.53           H  
ATOM    888  O   LYS A  54      23.224 -37.947  -8.061  1.00 90.53           O  
ATOM    889  CG  LYS A  54      25.192 -40.258 -11.409  1.00 90.53           C  
ATOM    890  HG2 LYS A  54      25.241 -39.280 -11.887  1.00 90.53           H  
ATOM    891  HG3 LYS A  54      26.198 -40.574 -11.132  1.00 90.53           H  
ATOM    892  CD  LYS A  54      24.565 -41.282 -12.356  1.00 90.53           C  
ATOM    893  HD2 LYS A  54      23.605 -40.915 -12.718  1.00 90.53           H  
ATOM    894  HD3 LYS A  54      24.390 -42.195 -11.785  1.00 90.53           H  
ATOM    895  CE  LYS A  54      25.467 -41.631 -13.531  1.00 90.53           C  
ATOM    896  HE2 LYS A  54      25.396 -40.856 -14.294  1.00 90.53           H  
ATOM    897  HE3 LYS A  54      26.495 -41.672 -13.170  1.00 90.53           H  
ATOM    898  NZ  LYS A  54      25.059 -42.963 -14.043  1.00 90.53           N  
ATOM    899  HZ1 LYS A  54      25.036 -43.629 -13.284  1.00 90.53           H  
ATOM    900  HZ2 LYS A  54      24.114 -42.949 -14.399  1.00 90.53           H  
ATOM    901  HZ3 LYS A  54      25.703 -43.321 -14.734  1.00 90.53           H  
ATOM    902  N   ILE A  55      23.346 -40.027  -7.204  1.00 92.45           N  
ATOM    903  H   ILE A  55      23.792 -40.931  -7.271  1.00 92.45           H  
ATOM    904  CA  ILE A  55      22.318 -39.825  -6.173  1.00 92.45           C  
ATOM    905  HA  ILE A  55      21.415 -39.444  -6.650  1.00 92.45           H  
ATOM    906  C   ILE A  55      22.774 -38.750  -5.179  1.00 92.45           C  
ATOM    907  CB  ILE A  55      21.964 -41.164  -5.483  1.00 92.45           C  
ATOM    908  HB  ILE A  55      22.888 -41.646  -5.164  1.00 92.45           H  
ATOM    909  O   ILE A  55      22.000 -37.847  -4.875  1.00 92.45           O  
ATOM    910  CG1 ILE A  55      21.226 -42.098  -6.471  1.00 92.45           C  
ATOM    911 HG12 ILE A  55      21.747 -42.110  -7.428  1.00 92.45           H  
ATOM    912 HG13 ILE A  55      20.223 -41.712  -6.655  1.00 92.45           H  
ATOM    913  CG2 ILE A  55      21.085 -40.930  -4.239  1.00 92.45           C  
ATOM    914 HG21 ILE A  55      20.791 -41.879  -3.789  1.00 92.45           H  
ATOM    915 HG22 ILE A  55      20.191 -40.366  -4.506  1.00 92.45           H  
ATOM    916 HG23 ILE A  55      21.644 -40.382  -3.481  1.00 92.45           H  
ATOM    917  CD1 ILE A  55      21.122 -43.551  -5.987  1.00 92.45           C  
ATOM    918 HD11 ILE A  55      22.113 -43.929  -5.736  1.00 92.45           H  
ATOM    919 HD12 ILE A  55      20.470 -43.625  -5.116  1.00 92.45           H  
ATOM    920 HD13 ILE A  55      20.704 -44.165  -6.784  1.00 92.45           H  
ATOM    921  N   CYS A  56      24.032 -38.784  -4.728  1.00 93.05           N  
ATOM    922  H   CYS A  56      24.610 -39.580  -4.957  1.00 93.05           H  
ATOM    923  CA  CYS A  56      24.593 -37.756  -3.849  1.00 93.05           C  
ATOM    924  HA  CYS A  56      23.977 -37.677  -2.954  1.00 93.05           H  
ATOM    925  C   CYS A  56      24.603 -36.364  -4.498  1.00 93.05           C  
ATOM    926  CB  CYS A  56      26.012 -38.160  -3.429  1.00 93.05           C  
ATOM    927  HB2 CYS A  56      26.581 -38.477  -4.303  1.00 93.05           H  
ATOM    928  HB3 CYS A  56      26.509 -37.304  -2.974  1.00 93.05           H  
ATOM    929  O   CYS A  56      24.236 -35.396  -3.840  1.00 93.05           O  
ATOM    930  SG  CYS A  56      25.937 -39.504  -2.211  1.00 93.05           S  
ATOM    931  HG  CYS A  56      27.253 -39.716  -2.123  1.00 93.05           H  
ATOM    932  N   ILE A  57      24.982 -36.250  -5.776  1.00 92.85           N  
ATOM    933  H   ILE A  57      25.309 -37.077  -6.255  1.00 92.85           H  
ATOM    934  CA  ILE A  57      24.966 -34.973  -6.508  1.00 92.85           C  
ATOM    935  HA  ILE A  57      25.512 -34.231  -5.927  1.00 92.85           H  
ATOM    936  C   ILE A  57      23.532 -34.448  -6.642  1.00 92.85           C  
ATOM    937  CB  ILE A  57      25.669 -35.115  -7.880  1.00 92.85           C  
ATOM    938  HB  ILE A  57      25.260 -35.988  -8.389  1.00 92.85           H  
ATOM    939  O   ILE A  57      23.292 -33.278  -6.369  1.00 92.85           O  
ATOM    940  CG1 ILE A  57      27.190 -35.315  -7.681  1.00 92.85           C  
ATOM    941 HG12 ILE A  57      27.636 -34.380  -7.344  1.00 92.85           H  
ATOM    942 HG13 ILE A  57      27.368 -36.056  -6.902  1.00 92.85           H  
ATOM    943  CG2 ILE A  57      25.424 -33.879  -8.768  1.00 92.85           C  
ATOM    944 HG21 ILE A  57      25.746 -32.974  -8.253  1.00 92.85           H  
ATOM    945 HG22 ILE A  57      25.961 -33.963  -9.713  1.00 92.85           H  
ATOM    946 HG23 ILE A  57      24.365 -33.790  -9.013  1.00 92.85           H  
ATOM    947  CD1 ILE A  57      27.921 -35.789  -8.945  1.00 92.85           C  
ATOM    948 HD11 ILE A  57      27.459 -36.702  -9.321  1.00 92.85           H  
ATOM    949 HD12 ILE A  57      27.899 -35.022  -9.719  1.00 92.85           H  
ATOM    950 HD13 ILE A  57      28.963 -35.995  -8.698  1.00 92.85           H  
ATOM    951  N   LEU A  58      22.569 -35.302  -7.002  1.00 91.77           N  
ATOM    952  H   LEU A  58      22.825 -36.256  -7.215  1.00 91.77           H  
ATOM    953  CA  LEU A  58      21.154 -34.923  -7.075  1.00 91.77           C  
ATOM    954  HA  LEU A  58      21.046 -34.078  -7.754  1.00 91.77           H  
ATOM    955  C   LEU A  58      20.622 -34.457  -5.713  1.00 91.77           C  
ATOM    956  CB  LEU A  58      20.335 -36.116  -7.601  1.00 91.77           C  
ATOM    957  HB2 LEU A  58      19.284 -35.964  -7.357  1.00 91.77           H  
ATOM    958  HB3 LEU A  58      20.662 -37.016  -7.082  1.00 91.77           H  
ATOM    959  O   LEU A  58      19.956 -33.428  -5.643  1.00 91.77           O  
ATOM    960  CG  LEU A  58      20.461 -36.322  -9.120  1.00 91.77           C  
ATOM    961  HG  LEU A  58      21.497 -36.186  -9.431  1.00 91.77           H  
ATOM    962  CD1 LEU A  58      20.029 -37.740  -9.496  1.00 91.77           C  
ATOM    963 HD11 LEU A  58      20.127 -37.881 -10.572  1.00 91.77           H  
ATOM    964 HD12 LEU A  58      18.993 -37.905  -9.198  1.00 91.77           H  
ATOM    965 HD13 LEU A  58      20.669 -38.461  -8.987  1.00 91.77           H  
ATOM    966  CD2 LEU A  58      19.575 -35.337  -9.890  1.00 91.77           C  
ATOM    967 HD21 LEU A  58      18.531 -35.466  -9.607  1.00 91.77           H  
ATOM    968 HD22 LEU A  58      19.877 -34.313  -9.668  1.00 91.77           H  
ATOM    969 HD23 LEU A  58      19.684 -35.502 -10.962  1.00 91.77           H  
ATOM    970  N   LEU A  59      20.953 -35.169  -4.631  1.00 92.22           N  
ATOM    971  H   LEU A  59      21.486 -36.017  -4.760  1.00 92.22           H  
ATOM    972  CA  LEU A  59      20.590 -34.771  -3.269  1.00 92.22           C  
ATOM    973  HA  LEU A  59      19.510 -34.636  -3.216  1.00 92.22           H  
ATOM    974  C   LEU A  59      21.212 -33.424  -2.890  1.00 92.22           C  
ATOM    975  CB  LEU A  59      21.022 -35.864  -2.274  1.00 92.22           C  
ATOM    976  HB2 LEU A  59      22.036 -36.178  -2.524  1.00 92.22           H  
ATOM    977  HB3 LEU A  59      21.052 -35.440  -1.270  1.00 92.22           H  
ATOM    978  O   LEU A  59      20.513 -32.572  -2.354  1.00 92.22           O  
ATOM    979  CG  LEU A  59      20.095 -37.090  -2.254  1.00 92.22           C  
ATOM    980  HG  LEU A  59      19.860 -37.398  -3.273  1.00 92.22           H  
ATOM    981  CD1 LEU A  59      20.791 -38.252  -1.544  1.00 92.22           C  
ATOM    982 HD11 LEU A  59      21.725 -38.482  -2.055  1.00 92.22           H  
ATOM    983 HD12 LEU A  59      20.150 -39.133  -1.566  1.00 92.22           H  
ATOM    984 HD13 LEU A  59      21.006 -37.982  -0.510  1.00 92.22           H  
ATOM    985  CD2 LEU A  59      18.789 -36.796  -1.508  1.00 92.22           C  
ATOM    986 HD21 LEU A  59      19.001 -36.476  -0.488  1.00 92.22           H  
ATOM    987 HD22 LEU A  59      18.236 -36.009  -2.020  1.00 92.22           H  
ATOM    988 HD23 LEU A  59      18.170 -37.693  -1.484  1.00 92.22           H  
ATOM    989  N   LEU A  60      22.492 -33.203  -3.199  1.00 91.63           N  
ATOM    990  H   LEU A  60      23.017 -33.951  -3.630  1.00 91.63           H  
ATOM    991  CA  LEU A  60      23.168 -31.927  -2.959  1.00 91.63           C  
ATOM    992  HA  LEU A  60      23.078 -31.677  -1.902  1.00 91.63           H  
ATOM    993  C   LEU A  60      22.504 -30.780  -3.727  1.00 91.63           C  
ATOM    994  CB  LEU A  60      24.657 -32.049  -3.327  1.00 91.63           C  
ATOM    995  HB2 LEU A  60      25.070 -31.054  -3.493  1.00 91.63           H  
ATOM    996  HB3 LEU A  60      24.739 -32.593  -4.268  1.00 91.63           H  
ATOM    997  O   LEU A  60      22.265 -29.739  -3.128  1.00 91.63           O  
ATOM    998  CG  LEU A  60      25.496 -32.754  -2.248  1.00 91.63           C  
ATOM    999  HG  LEU A  60      24.950 -33.609  -1.850  1.00 91.63           H  
ATOM   1000  CD1 LEU A  60      26.810 -33.258  -2.847  1.00 91.63           C  
ATOM   1001 HD11 LEU A  60      26.596 -33.974  -3.641  1.00 91.63           H  
ATOM   1002 HD12 LEU A  60      27.376 -32.422  -3.258  1.00 91.63           H  
ATOM   1003 HD13 LEU A  60      27.399 -33.754  -2.076  1.00 91.63           H  
ATOM   1004  CD2 LEU A  60      25.836 -31.800  -1.098  1.00 91.63           C  
ATOM   1005 HD21 LEU A  60      24.920 -31.439  -0.630  1.00 91.63           H  
ATOM   1006 HD22 LEU A  60      26.424 -32.326  -0.346  1.00 91.63           H  
ATOM   1007 HD23 LEU A  60      26.403 -30.948  -1.470  1.00 91.63           H  
ATOM   1008  N   ILE A  61      22.150 -30.980  -5.002  1.00 90.74           N  
ATOM   1009  H   ILE A  61      22.389 -31.863  -5.430  1.00 90.74           H  
ATOM   1010  CA  ILE A  61      21.457 -29.970  -5.819  1.00 90.74           C  
ATOM   1011  HA  ILE A  61      22.055 -29.059  -5.821  1.00 90.74           H  
ATOM   1012  C   ILE A  61      20.101 -29.611  -5.198  1.00 90.74           C  
ATOM   1013  CB  ILE A  61      21.322 -30.446  -7.284  1.00 90.74           C  
ATOM   1014  HB  ILE A  61      20.897 -31.450  -7.286  1.00 90.74           H  
ATOM   1015  O   ILE A  61      19.823 -28.435  -4.964  1.00 90.74           O  
ATOM   1016  CG1 ILE A  61      22.711 -30.486  -7.962  1.00 90.74           C  
ATOM   1017 HG12 ILE A  61      23.052 -29.466  -8.142  1.00 90.74           H  
ATOM   1018 HG13 ILE A  61      23.439 -30.950  -7.296  1.00 90.74           H  
ATOM   1019  CG2 ILE A  61      20.385 -29.523  -8.089  1.00 90.74           C  
ATOM   1020 HG21 ILE A  61      20.740 -28.493  -8.050  1.00 90.74           H  
ATOM   1021 HG22 ILE A  61      20.320 -29.838  -9.130  1.00 90.74           H  
ATOM   1022 HG23 ILE A  61      19.371 -29.549  -7.690  1.00 90.74           H  
ATOM   1023  CD1 ILE A  61      22.730 -31.266  -9.284  1.00 90.74           C  
ATOM   1024 HD11 ILE A  61      23.756 -31.336  -9.645  1.00 90.74           H  
ATOM   1025 HD12 ILE A  61      22.132 -30.759 -10.041  1.00 90.74           H  
ATOM   1026 HD13 ILE A  61      22.340 -32.272  -9.126  1.00 90.74           H  
ATOM   1027  N   VAL A  62      19.286 -30.613  -4.854  1.00 90.30           N  
ATOM   1028  H   VAL A  62      19.572 -31.559  -5.062  1.00 90.30           H  
ATOM   1029  CA  VAL A  62      17.971 -30.391  -4.225  1.00 90.30           C  
ATOM   1030  HA  VAL A  62      17.383 -29.734  -4.866  1.00 90.30           H  
ATOM   1031  C   VAL A  62      18.113 -29.682  -2.874  1.00 90.30           C  
ATOM   1032  CB  VAL A  62      17.217 -31.727  -4.074  1.00 90.30           C  
ATOM   1033  HB  VAL A  62      17.860 -32.446  -3.565  1.00 90.30           H  
ATOM   1034  O   VAL A  62      17.322 -28.792  -2.556  1.00 90.30           O  
ATOM   1035  CG1 VAL A  62      15.917 -31.590  -3.270  1.00 90.30           C  
ATOM   1036 HG11 VAL A  62      15.288 -30.816  -3.710  1.00 90.30           H  
ATOM   1037 HG12 VAL A  62      16.135 -31.325  -2.235  1.00 90.30           H  
ATOM   1038 HG13 VAL A  62      15.377 -32.537  -3.269  1.00 90.30           H  
ATOM   1039  CG2 VAL A  62      16.833 -32.297  -5.447  1.00 90.30           C  
ATOM   1040 HG21 VAL A  62      16.133 -31.623  -5.942  1.00 90.30           H  
ATOM   1041 HG22 VAL A  62      16.372 -33.277  -5.327  1.00 90.30           H  
ATOM   1042 HG23 VAL A  62      17.713 -32.400  -6.082  1.00 90.30           H  
ATOM   1043  N   LEU A  63      19.132 -30.034  -2.084  1.00 89.40           N  
ATOM   1044  H   LEU A  63      19.742 -30.779  -2.387  1.00 89.40           H  
ATOM   1045  CA  LEU A  63      19.424 -29.367  -0.814  1.00 89.40           C  
ATOM   1046  HA  LEU A  63      18.510 -29.327  -0.220  1.00 89.40           H  
ATOM   1047  C   LEU A  63      19.860 -27.913  -1.021  1.00 89.40           C  
ATOM   1048  CB  LEU A  63      20.498 -30.148  -0.039  1.00 89.40           C  
ATOM   1049  HB2 LEU A  63      20.878 -29.517   0.765  1.00 89.40           H  
ATOM   1050  HB3 LEU A  63      21.330 -30.353  -0.713  1.00 89.40           H  
ATOM   1051  O   LEU A  63      19.406 -27.049  -0.277  1.00 89.40           O  
ATOM   1052  CG  LEU A  63      20.008 -31.469   0.580  1.00 89.40           C  
ATOM   1053  HG  LEU A  63      19.474 -32.063  -0.163  1.00 89.40           H  
ATOM   1054  CD1 LEU A  63      21.212 -32.273   1.078  1.00 89.40           C  
ATOM   1055 HD11 LEU A  63      21.872 -32.489   0.238  1.00 89.40           H  
ATOM   1056 HD12 LEU A  63      21.756 -31.702   1.831  1.00 89.40           H  
ATOM   1057 HD13 LEU A  63      20.872 -33.215   1.507  1.00 89.40           H  
ATOM   1058  CD2 LEU A  63      19.062 -31.242   1.761  1.00 89.40           C  
ATOM   1059 HD21 LEU A  63      18.782 -32.200   2.199  1.00 89.40           H  
ATOM   1060 HD22 LEU A  63      18.154 -30.743   1.422  1.00 89.40           H  
ATOM   1061 HD23 LEU A  63      19.547 -30.624   2.517  1.00 89.40           H  
ATOM   1062  N   THR A  64      20.689 -27.622  -2.029  1.00 84.85           N  
ATOM   1063  H   THR A  64      21.067 -28.370  -2.593  1.00 84.85           H  
ATOM   1064  CA  THR A  64      21.079 -26.240  -2.341  1.00 84.85           C  
ATOM   1065  HA  THR A  64      21.418 -25.770  -1.418  1.00 84.85           H  
ATOM   1066  C   THR A  64      19.896 -25.403  -2.812  1.00 84.85           C  
ATOM   1067  CB  THR A  64      22.235 -26.137  -3.349  1.00 84.85           C  
ATOM   1068  HB  THR A  64      22.334 -25.095  -3.651  1.00 84.85           H  
ATOM   1069  O   THR A  64      19.732 -24.296  -2.318  1.00 84.85           O  
ATOM   1070  CG2 THR A  64      23.560 -26.577  -2.724  1.00 84.85           C  
ATOM   1071 HG21 THR A  64      23.735 -26.018  -1.805  1.00 84.85           H  
ATOM   1072 HG22 THR A  64      23.543 -27.643  -2.502  1.00 84.85           H  
ATOM   1073 HG23 THR A  64      24.369 -26.367  -3.424  1.00 84.85           H  
ATOM   1074  OG1 THR A  64      22.062 -26.926  -4.503  1.00 84.85           O  
ATOM   1075  HG1 THR A  64      21.138 -27.164  -4.607  1.00 84.85           H  
ATOM   1076  N   GLU A  65      19.017 -25.935  -3.668  1.00 81.14           N  
ATOM   1077  H   GLU A  65      19.178 -26.859  -4.042  1.00 81.14           H  
ATOM   1078  CA  GLU A  65      17.805 -25.224  -4.107  1.00 81.14           C  
ATOM   1079  HA  GLU A  65      18.081 -24.255  -4.523  1.00 81.14           H  
ATOM   1080  C   GLU A  65      16.844 -24.961  -2.938  1.00 81.14           C  
ATOM   1081  CB  GLU A  65      17.078 -26.042  -5.188  1.00 81.14           C  
ATOM   1082  HB2 GLU A  65      16.089 -25.610  -5.339  1.00 81.14           H  
ATOM   1083  HB3 GLU A  65      16.956 -27.066  -4.836  1.00 81.14           H  
ATOM   1084  O   GLU A  65      16.270 -23.876  -2.832  1.00 81.14           O  
ATOM   1085  CG  GLU A  65      17.809 -26.043  -6.541  1.00 81.14           C  
ATOM   1086  HG2 GLU A  65      17.894 -25.013  -6.887  1.00 81.14           H  
ATOM   1087  HG3 GLU A  65      18.818 -26.432  -6.405  1.00 81.14           H  
ATOM   1088  CD  GLU A  65      17.093 -26.878  -7.621  1.00 81.14           C  
ATOM   1089  OE1 GLU A  65      17.579 -26.865  -8.776  1.00 81.14           O  
ATOM   1090  OE2 GLU A  65      16.063 -27.524  -7.313  1.00 81.14           O  
ATOM   1091  N   SER A  66      16.703 -25.930  -2.027  1.00 81.03           N  
ATOM   1092  H   SER A  66      17.189 -26.801  -2.185  1.00 81.03           H  
ATOM   1093  CA  SER A  66      15.866 -25.786  -0.829  1.00 81.03           C  
ATOM   1094  HA  SER A  66      14.871 -25.456  -1.128  1.00 81.03           H  
ATOM   1095  C   SER A  66      16.434 -24.739   0.133  1.00 81.03           C  
ATOM   1096  CB  SER A  66      15.724 -27.126  -0.098  1.00 81.03           C  
ATOM   1097  HB2 SER A  66      16.700 -27.451   0.262  1.00 81.03           H  
ATOM   1098  HB3 SER A  66      15.062 -26.994   0.757  1.00 81.03           H  
ATOM   1099  O   SER A  66      15.695 -23.895   0.639  1.00 81.03           O  
ATOM   1100  OG  SER A  66      15.187 -28.122  -0.950  1.00 81.03           O  
ATOM   1101  HG  SER A  66      15.842 -28.314  -1.625  1.00 81.03           H  
ATOM   1102  N   LEU A  67      17.754 -24.747   0.349  1.00 77.66           N  
ATOM   1103  H   LEU A  67      18.315 -25.459  -0.097  1.00 77.66           H  
ATOM   1104  CA  LEU A  67      18.427 -23.771   1.204  1.00 77.66           C  
ATOM   1105  HA  LEU A  67      17.882 -23.725   2.147  1.00 77.66           H  
ATOM   1106  C   LEU A  67      18.394 -22.365   0.585  1.00 77.66           C  
ATOM   1107  CB  LEU A  67      19.863 -24.260   1.468  1.00 77.66           C  
ATOM   1108  HB2 LEU A  67      19.825 -25.296   1.805  1.00 77.66           H  
ATOM   1109  HB3 LEU A  67      20.415 -24.231   0.529  1.00 77.66           H  
ATOM   1110  O   LEU A  67      18.186 -21.383   1.294  1.00 77.66           O  
ATOM   1111  CG  LEU A  67      20.618 -23.434   2.522  1.00 77.66           C  
ATOM   1112  HG  LEU A  67      20.614 -22.384   2.228  1.00 77.66           H  
ATOM   1113  CD1 LEU A  67      20.007 -23.569   3.919  1.00 77.66           C  
ATOM   1114 HD11 LEU A  67      20.606 -23.018   4.644  1.00 77.66           H  
ATOM   1115 HD12 LEU A  67      19.001 -23.148   3.931  1.00 77.66           H  
ATOM   1116 HD13 LEU A  67      19.952 -24.618   4.210  1.00 77.66           H  
ATOM   1117  CD2 LEU A  67      22.076 -23.894   2.600  1.00 77.66           C  
ATOM   1118 HD21 LEU A  67      22.118 -24.941   2.899  1.00 77.66           H  
ATOM   1119 HD22 LEU A  67      22.545 -23.778   1.622  1.00 77.66           H  
ATOM   1120 HD23 LEU A  67      22.615 -23.283   3.324  1.00 77.66           H  
ATOM   1121  N   GLU A  68      18.546 -22.250  -0.736  1.00 74.88           N  
ATOM   1122  H   GLU A  68      18.759 -23.075  -1.279  1.00 74.88           H  
ATOM   1123  CA  GLU A  68      18.383 -20.981  -1.448  1.00 74.88           C  
ATOM   1124  HA  GLU A  68      19.033 -20.234  -0.992  1.00 74.88           H  
ATOM   1125  C   GLU A  68      16.954 -20.446  -1.329  1.00 74.88           C  
ATOM   1126  CB  GLU A  68      18.772 -21.120  -2.929  1.00 74.88           C  
ATOM   1127  HB2 GLU A  68      18.351 -20.272  -3.469  1.00 74.88           H  
ATOM   1128  HB3 GLU A  68      18.344 -22.034  -3.340  1.00 74.88           H  
ATOM   1129  O   GLU A  68      16.785 -19.244  -1.118  1.00 74.88           O  
ATOM   1130  CG  GLU A  68      20.295 -21.105  -3.137  1.00 74.88           C  
ATOM   1131  HG2 GLU A  68      20.687 -20.183  -2.706  1.00 74.88           H  
ATOM   1132  HG3 GLU A  68      20.748 -21.935  -2.596  1.00 74.88           H  
ATOM   1133  CD  GLU A  68      20.709 -21.167  -4.619  1.00 74.88           C  
ATOM   1134  OE1 GLU A  68      21.936 -21.225  -4.863  1.00 74.88           O  
ATOM   1135  OE2 GLU A  68      19.825 -21.079  -5.505  1.00 74.88           O  
ATOM   1136  N   GLN A  69      15.927 -21.303  -1.398  1.00 65.79           N  
ATOM   1137  H   GLN A  69      16.117 -22.274  -1.599  1.00 65.79           H  
ATOM   1138  CA  GLN A  69      14.542 -20.892  -1.144  1.00 65.79           C  
ATOM   1139  HA  GLN A  69      14.304 -20.057  -1.804  1.00 65.79           H  
ATOM   1140  C   GLN A  69      14.350 -20.368   0.283  1.00 65.79           C  
ATOM   1141  CB  GLN A  69      13.553 -22.029  -1.446  1.00 65.79           C  
ATOM   1142  HB2 GLN A  69      12.624 -21.834  -0.911  1.00 65.79           H  
ATOM   1143  HB3 GLN A  69      13.953 -22.982  -1.100  1.00 65.79           H  
ATOM   1144  O   GLN A  69      13.798 -19.282   0.441  1.00 65.79           O  
ATOM   1145  CG  GLN A  69      13.227 -22.108  -2.942  1.00 65.79           C  
ATOM   1146  HG2 GLN A  69      14.135 -22.348  -3.496  1.00 65.79           H  
ATOM   1147  HG3 GLN A  69      12.867 -21.137  -3.281  1.00 65.79           H  
ATOM   1148  CD  GLN A  69      12.165 -23.153  -3.275  1.00 65.79           C  
ATOM   1149  NE2 GLN A  69      11.732 -23.221  -4.515  1.00 65.79           N  
ATOM   1150 HE21 GLN A  69      12.213 -22.698  -5.233  1.00 65.79           H  
ATOM   1151 HE22 GLN A  69      11.119 -24.002  -4.700  1.00 65.79           H  
ATOM   1152  OE1 GLN A  69      11.679 -23.918  -2.461  1.00 65.79           O  
ATOM   1153  N   GLU A  70      14.852 -21.062   1.310  1.00 66.11           N  
ATOM   1154  H   GLU A  70      15.275 -21.962   1.133  1.00 66.11           H  
ATOM   1155  CA  GLU A  70      14.738 -20.598   2.704  1.00 66.11           C  
ATOM   1156  HA  GLU A  70      13.688 -20.414   2.933  1.00 66.11           H  
ATOM   1157  C   GLU A  70      15.471 -19.271   2.951  1.00 66.11           C  
ATOM   1158  CB  GLU A  70      15.270 -21.662   3.677  1.00 66.11           C  
ATOM   1159  HB2 GLU A  70      16.232 -22.033   3.323  1.00 66.11           H  
ATOM   1160  HB3 GLU A  70      15.421 -21.188   4.647  1.00 66.11           H  
ATOM   1161  O   GLU A  70      14.962 -18.396   3.651  1.00 66.11           O  
ATOM   1162  CG  GLU A  70      14.294 -22.832   3.874  1.00 66.11           C  
ATOM   1163  HG2 GLU A  70      14.187 -23.371   2.932  1.00 66.11           H  
ATOM   1164  HG3 GLU A  70      13.318 -22.425   4.138  1.00 66.11           H  
ATOM   1165  CD  GLU A  70      14.739 -23.814   4.975  1.00 66.11           C  
ATOM   1166  OE1 GLU A  70      13.894 -24.650   5.374  1.00 66.11           O  
ATOM   1167  OE2 GLU A  70      15.902 -23.726   5.436  1.00 66.11           O  
ATOM   1168  N   ILE A  71      16.648 -19.079   2.345  1.00 64.88           N  
ATOM   1169  H   ILE A  71      17.041 -19.848   1.822  1.00 64.88           H  
ATOM   1170  CA  ILE A  71      17.423 -17.836   2.487  1.00 64.88           C  
ATOM   1171  HA  ILE A  71      17.404 -17.539   3.535  1.00 64.88           H  
ATOM   1172  C   ILE A  71      16.783 -16.681   1.699  1.00 64.88           C  
ATOM   1173  CB  ILE A  71      18.899 -18.084   2.088  1.00 64.88           C  
ATOM   1174  HB  ILE A  71      18.915 -18.518   1.088  1.00 64.88           H  
ATOM   1175  O   ILE A  71      16.926 -15.517   2.081  1.00 64.88           O  
ATOM   1176  CG1 ILE A  71      19.567 -19.071   3.075  1.00 64.88           C  
ATOM   1177 HG12 ILE A  71      18.925 -19.938   3.231  1.00 64.88           H  
ATOM   1178 HG13 ILE A  71      19.689 -18.587   4.044  1.00 64.88           H  
ATOM   1179  CG2 ILE A  71      19.710 -16.770   2.064  1.00 64.88           C  
ATOM   1180 HG21 ILE A  71      20.754 -16.964   1.819  1.00 64.88           H  
ATOM   1181 HG22 ILE A  71      19.322 -16.104   1.293  1.00 64.88           H  
ATOM   1182 HG23 ILE A  71      19.646 -16.276   3.033  1.00 64.88           H  
ATOM   1183  CD1 ILE A  71      20.931 -19.593   2.603  1.00 64.88           C  
ATOM   1184 HD11 ILE A  71      21.271 -20.369   3.288  1.00 64.88           H  
ATOM   1185 HD12 ILE A  71      20.841 -20.014   1.602  1.00 64.88           H  
ATOM   1186 HD13 ILE A  71      21.675 -18.796   2.601  1.00 64.88           H  
ATOM   1187  N   THR A  72      16.082 -16.971   0.597  1.00 60.95           N  
ATOM   1188  H   THR A  72      15.982 -17.941   0.337  1.00 60.95           H  
ATOM   1189  CA  THR A  72      15.463 -15.938  -0.249  1.00 60.95           C  
ATOM   1190  HA  THR A  72      16.027 -15.015  -0.116  1.00 60.95           H  
ATOM   1191  C   THR A  72      14.038 -15.578   0.139  1.00 60.95           C  
ATOM   1192  CB  THR A  72      15.519 -16.258  -1.748  1.00 60.95           C  
ATOM   1193  HB  THR A  72      14.907 -15.530  -2.278  1.00 60.95           H  
ATOM   1194  O   THR A  72      13.598 -14.492  -0.246  1.00 60.95           O  
ATOM   1195  CG2 THR A  72      16.935 -16.146  -2.307  1.00 60.95           C  
ATOM   1196 HG21 THR A  72      17.606 -16.819  -1.773  1.00 60.95           H  
ATOM   1197 HG22 THR A  72      16.930 -16.413  -3.363  1.00 60.95           H  
ATOM   1198 HG23 THR A  72      17.293 -15.122  -2.195  1.00 60.95           H  
ATOM   1199  OG1 THR A  72      15.026 -17.535  -2.048  1.00 60.95           O  
ATOM   1200  HG1 THR A  72      15.653 -18.175  -1.704  1.00 60.95           H  
ATOM   1201  N   THR A  73      13.318 -16.403   0.908  1.00 60.37           N  
ATOM   1202  H   THR A  73      13.678 -17.318   1.136  1.00 60.37           H  
ATOM   1203  CA  THR A  73      12.004 -16.010   1.435  1.00 60.37           C  
ATOM   1204  HA  THR A  73      11.390 -15.698   0.590  1.00 60.37           H  
ATOM   1205  C   THR A  73      12.164 -14.838   2.406  1.00 60.37           C  
ATOM   1206  CB  THR A  73      11.243 -17.157   2.111  1.00 60.37           C  
ATOM   1207  HB  THR A  73      10.415 -16.735   2.680  1.00 60.37           H  
ATOM   1208  O   THR A  73      12.779 -15.005   3.462  1.00 60.37           O  
ATOM   1209  CG2 THR A  73      10.656 -18.107   1.067  1.00 60.37           C  
ATOM   1210 HG21 THR A  73      10.188 -18.953   1.571  1.00 60.37           H  
ATOM   1211 HG22 THR A  73      11.438 -18.478   0.405  1.00 60.37           H  
ATOM   1212 HG23 THR A  73       9.903 -17.585   0.476  1.00 60.37           H  
ATOM   1213  OG1 THR A  73      12.036 -17.919   2.986  1.00 60.37           O  
ATOM   1214  HG1 THR A  73      12.758 -17.383   3.323  1.00 60.37           H  
ATOM   1215  N   PRO A  74      11.640 -13.639   2.088  1.00 61.39           N  
ATOM   1216  CA  PRO A  74      11.717 -12.508   2.999  1.00 61.39           C  
ATOM   1217  HA  PRO A  74      12.766 -12.282   3.195  1.00 61.39           H  
ATOM   1218  C   PRO A  74      10.997 -12.862   4.299  1.00 61.39           C  
ATOM   1219  CB  PRO A  74      11.051 -11.327   2.277  1.00 61.39           C  
ATOM   1220  HB2 PRO A  74      11.602 -10.399   2.432  1.00 61.39           H  
ATOM   1221  HB3 PRO A  74      10.020 -11.213   2.610  1.00 61.39           H  
ATOM   1222  O   PRO A  74       9.885 -13.389   4.257  1.00 61.39           O  
ATOM   1223  CG  PRO A  74      11.057 -11.745   0.807  1.00 61.39           C  
ATOM   1224  HG2 PRO A  74      10.236 -11.291   0.252  1.00 61.39           H  
ATOM   1225  HG3 PRO A  74      12.017 -11.491   0.356  1.00 61.39           H  
ATOM   1226  CD  PRO A  74      10.917 -13.259   0.885  1.00 61.39           C  
ATOM   1227  HD2 PRO A  74      11.322 -13.709  -0.021  1.00 61.39           H  
ATOM   1228  HD3 PRO A  74       9.867 -13.527   0.999  1.00 61.39           H  
ATOM   1229  N   LEU A  75      11.606 -12.560   5.448  1.00 66.88           N  
ATOM   1230  H   LEU A  75      12.548 -12.197   5.419  1.00 66.88           H  
ATOM   1231  CA  LEU A  75      10.939 -12.692   6.741  1.00 66.88           C  
ATOM   1232  HA  LEU A  75      10.600 -13.722   6.848  1.00 66.88           H  
ATOM   1233  C   LEU A  75       9.714 -11.765   6.749  1.00 66.88           C  
ATOM   1234  CB  LEU A  75      11.940 -12.363   7.867  1.00 66.88           C  
ATOM   1235  HB2 LEU A  75      12.841 -12.960   7.730  1.00 66.88           H  
ATOM   1236  HB3 LEU A  75      12.220 -11.313   7.782  1.00 66.88           H  
ATOM   1237  O   LEU A  75       9.847 -10.552   6.925  1.00 66.88           O  
ATOM   1238  CG  LEU A  75      11.383 -12.622   9.281  1.00 66.88           C  
ATOM   1239  HG  LEU A  75      10.382 -12.201   9.369  1.00 66.88           H  
ATOM   1240  CD1 LEU A  75      11.326 -14.119   9.599  1.00 66.88           C  
ATOM   1241 HD11 LEU A  75      10.958 -14.268  10.614  1.00 66.88           H  
ATOM   1242 HD12 LEU A  75      10.644 -14.620   8.912  1.00 66.88           H  
ATOM   1243 HD13 LEU A  75      12.316 -14.565   9.503  1.00 66.88           H  
ATOM   1244  CD2 LEU A  75      12.273 -11.951  10.329  1.00 66.88           C  
ATOM   1245 HD21 LEU A  75      13.283 -12.355  10.271  1.00 66.88           H  
ATOM   1246 HD22 LEU A  75      11.865 -12.132  11.323  1.00 66.88           H  
ATOM   1247 HD23 LEU A  75      12.299 -10.876  10.147  1.00 66.88           H  
ATOM   1248  N   GLU A  76       8.527 -12.321   6.510  1.00 73.66           N  
ATOM   1249  H   GLU A  76       8.498 -13.281   6.199  1.00 73.66           H  
ATOM   1250  CA  GLU A  76       7.295 -11.539   6.490  1.00 73.66           C  
ATOM   1251  HA  GLU A  76       7.415 -10.735   5.764  1.00 73.66           H  
ATOM   1252  C   GLU A  76       7.060 -10.911   7.865  1.00 73.66           C  
ATOM   1253  CB  GLU A  76       6.078 -12.376   6.072  1.00 73.66           C  
ATOM   1254  HB2 GLU A  76       6.001 -13.256   6.711  1.00 73.66           H  
ATOM   1255  HB3 GLU A  76       5.193 -11.758   6.225  1.00 73.66           H  
ATOM   1256  O   GLU A  76       7.160 -11.572   8.905  1.00 73.66           O  
ATOM   1257  CG  GLU A  76       6.119 -12.806   4.597  1.00 73.66           C  
ATOM   1258  HG2 GLU A  76       6.896 -13.559   4.468  1.00 73.66           H  
ATOM   1259  HG3 GLU A  76       6.383 -11.937   3.994  1.00 73.66           H  
ATOM   1260  CD  GLU A  76       4.772 -13.364   4.100  1.00 73.66           C  
ATOM   1261  OE1 GLU A  76       4.607 -13.448   2.862  1.00 73.66           O  
ATOM   1262  OE2 GLU A  76       3.890 -13.646   4.945  1.00 73.66           O  
ATOM   1263  N   ARG A  77       6.735  -9.611   7.893  1.00 85.93           N  
ATOM   1264  H   ARG A  77       6.683  -9.102   7.023  1.00 85.93           H  
ATOM   1265  CA  ARG A  77       6.416  -8.952   9.160  1.00 85.93           C  
ATOM   1266  HA  ARG A  77       7.251  -9.153   9.831  1.00 85.93           H  
ATOM   1267  C   ARG A  77       5.172  -9.603   9.759  1.00 85.93           C  
ATOM   1268  CB  ARG A  77       6.265  -7.426   9.009  1.00 85.93           C  
ATOM   1269  HB2 ARG A  77       7.163  -7.025   8.540  1.00 85.93           H  
ATOM   1270  HB3 ARG A  77       5.401  -7.192   8.386  1.00 85.93           H  
ATOM   1271  O   ARG A  77       4.109  -9.607   9.147  1.00 85.93           O  
ATOM   1272  CG  ARG A  77       6.089  -6.804  10.410  1.00 85.93           C  
ATOM   1273  HG2 ARG A  77       6.902  -7.146  11.050  1.00 85.93           H  
ATOM   1274  HG3 ARG A  77       5.155  -7.168  10.839  1.00 85.93           H  
ATOM   1275  CD  ARG A  77       6.039  -5.274  10.487  1.00 85.93           C  
ATOM   1276  HD2 ARG A  77       5.183  -4.912   9.917  1.00 85.93           H  
ATOM   1277  HD3 ARG A  77       5.854  -5.001  11.526  1.00 85.93           H  
ATOM   1278  NE  ARG A  77       7.299  -4.630  10.058  1.00 85.93           N  
ATOM   1279  HE  ARG A  77       8.108  -4.734  10.653  1.00 85.93           H  
ATOM   1280  NH1 ARG A  77       6.499  -3.937   8.067  1.00 85.93           N  
ATOM   1281 HH11 ARG A  77       5.581  -4.270   8.325  1.00 85.93           H  
ATOM   1282 HH12 ARG A  77       6.730  -3.893   7.085  1.00 85.93           H  
ATOM   1283  NH2 ARG A  77       8.638  -3.572   8.526  1.00 85.93           N  
ATOM   1284 HH21 ARG A  77       9.473  -3.740   9.068  1.00 85.93           H  
ATOM   1285 HH22 ARG A  77       8.714  -3.291   7.559  1.00 85.93           H  
ATOM   1286  CZ  ARG A  77       7.480  -4.035   8.898  1.00 85.93           C  
ATOM   1287  N   THR A  78       5.288 -10.068  10.995  1.00 87.84           N  
ATOM   1288  H   THR A  78       6.214 -10.161  11.388  1.00 87.84           H  
ATOM   1289  CA  THR A  78       4.158 -10.582  11.770  1.00 87.84           C  
ATOM   1290  HA  THR A  78       3.431 -11.019  11.087  1.00 87.84           H  
ATOM   1291  C   THR A  78       3.476  -9.466  12.551  1.00 87.84           C  
ATOM   1292  CB  THR A  78       4.605 -11.684  12.734  1.00 87.84           C  
ATOM   1293  HB  THR A  78       3.743 -12.017  13.312  1.00 87.84           H  
ATOM   1294  O   THR A  78       4.131  -8.575  13.094  1.00 87.84           O  
ATOM   1295  CG2 THR A  78       5.196 -12.885  11.997  1.00 87.84           C  
ATOM   1296 HG21 THR A  78       5.439 -13.668  12.716  1.00 87.84           H  
ATOM   1297 HG22 THR A  78       6.106 -12.603  11.466  1.00 87.84           H  
ATOM   1298 HG23 THR A  78       4.474 -13.274  11.280  1.00 87.84           H  
ATOM   1299  OG1 THR A  78       5.582 -11.175  13.617  1.00 87.84           O  
ATOM   1300  HG1 THR A  78       5.336 -10.277  13.851  1.00 87.84           H  
ATOM   1301  N   CYS A  79       2.160  -9.550  12.680  1.00 91.18           N  
ATOM   1302  H   CYS A  79       1.667 -10.298  12.214  1.00 91.18           H  
ATOM   1303  CA  CYS A  79       1.356  -8.687  13.530  1.00 91.18           C  
ATOM   1304  HA  CYS A  79       1.985  -8.277  14.320  1.00 91.18           H  
ATOM   1305  C   CYS A  79       0.248  -9.511  14.196  1.00 91.18           C  
ATOM   1306  CB  CYS A  79       0.803  -7.522  12.702  1.00 91.18           C  
ATOM   1307  HB2 CYS A  79       0.336  -6.810  13.383  1.00 91.18           H  
ATOM   1308  HB3 CYS A  79       1.633  -7.014  12.212  1.00 91.18           H  
ATOM   1309  O   CYS A  79      -0.118 -10.576  13.706  1.00 91.18           O  
ATOM   1310  SG  CYS A  79      -0.430  -7.952  11.447  1.00 91.18           S  
ATOM   1311  N   SER A  80      -0.274  -9.026  15.323  1.00 92.89           N  
ATOM   1312  H   SER A  80       0.050  -8.135  15.670  1.00 92.89           H  
ATOM   1313  CA  SER A  80      -1.372  -9.672  16.047  1.00 92.89           C  
ATOM   1314  HA  SER A  80      -1.708 -10.560  15.511  1.00 92.89           H  
ATOM   1315  C   SER A  80      -2.541  -8.701  16.130  1.00 92.89           C  
ATOM   1316  CB  SER A  80      -0.899 -10.131  17.428  1.00 92.89           C  
ATOM   1317  HB2 SER A  80      -0.008 -10.748  17.314  1.00 92.89           H  
ATOM   1318  HB3 SER A  80      -0.658  -9.266  18.046  1.00 92.89           H  
ATOM   1319  O   SER A  80      -2.539  -7.784  16.951  1.00 92.89           O  
ATOM   1320  OG  SER A  80      -1.912 -10.897  18.044  1.00 92.89           O  
ATOM   1321  HG  SER A  80      -1.626 -11.144  18.926  1.00 92.89           H  
ATOM   1322  N   TYR A  81      -3.505  -8.859  15.224  1.00 95.29           N  
ATOM   1323  H   TYR A  81      -3.444  -9.637  14.583  1.00 95.29           H  
ATOM   1324  CA  TYR A  81      -4.748  -8.099  15.238  1.00 95.29           C  
ATOM   1325  HA  TYR A  81      -4.630  -7.219  15.871  1.00 95.29           H  
ATOM   1326  C   TYR A  81      -5.871  -8.943  15.837  1.00 95.29           C  
ATOM   1327  CB  TYR A  81      -5.111  -7.624  13.824  1.00 95.29           C  
ATOM   1328  HB2 TYR A  81      -6.092  -7.152  13.866  1.00 95.29           H  
ATOM   1329  HB3 TYR A  81      -5.194  -8.503  13.186  1.00 95.29           H  
ATOM   1330  O   TYR A  81      -5.995 -10.134  15.549  1.00 95.29           O  
ATOM   1331  CG  TYR A  81      -4.151  -6.630  13.192  1.00 95.29           C  
ATOM   1332  CD1 TYR A  81      -3.789  -5.453  13.879  1.00 95.29           C  
ATOM   1333  HD1 TYR A  81      -4.195  -5.257  14.860  1.00 95.29           H  
ATOM   1334  CD2 TYR A  81      -3.642  -6.867  11.902  1.00 95.29           C  
ATOM   1335  HD2 TYR A  81      -3.916  -7.765  11.368  1.00 95.29           H  
ATOM   1336  CE1 TYR A  81      -2.881  -4.544  13.302  1.00 95.29           C  
ATOM   1337  HE1 TYR A  81      -2.583  -3.663  13.852  1.00 95.29           H  
ATOM   1338  CE2 TYR A  81      -2.771  -5.935  11.303  1.00 95.29           C  
ATOM   1339  HE2 TYR A  81      -2.381  -6.111  10.312  1.00 95.29           H  
ATOM   1340  OH  TYR A  81      -1.494  -3.908  11.447  1.00 95.29           O  
ATOM   1341  HH  TYR A  81      -1.160  -3.278  12.089  1.00 95.29           H  
ATOM   1342  CZ  TYR A  81      -2.366  -4.787  12.011  1.00 95.29           C  
ATOM   1343  N   SER A  82      -6.734  -8.306  16.627  1.00 95.66           N  
ATOM   1344  H   SER A  82      -6.546  -7.355  16.911  1.00 95.66           H  
ATOM   1345  CA  SER A  82      -8.016  -8.894  17.011  1.00 95.66           C  
ATOM   1346  HA  SER A  82      -7.835  -9.799  17.591  1.00 95.66           H  
ATOM   1347  C   SER A  82      -8.815  -9.248  15.753  1.00 95.66           C  
ATOM   1348  CB  SER A  82      -8.808  -7.909  17.874  1.00 95.66           C  
ATOM   1349  HB2 SER A  82      -9.759  -8.360  18.157  1.00 95.66           H  
ATOM   1350  HB3 SER A  82      -8.999  -7.000  17.304  1.00 95.66           H  
ATOM   1351  O   SER A  82      -8.834  -8.470  14.796  1.00 95.66           O  
ATOM   1352  OG  SER A  82      -8.079  -7.587  19.041  1.00 95.66           O  
ATOM   1353  HG  SER A  82      -8.034  -6.633  19.138  1.00 95.66           H  
ATOM   1354  N   LYS A  83      -9.479 -10.407  15.753  1.00 95.30           N  
ATOM   1355  H   LYS A  83      -9.447 -10.980  16.584  1.00 95.30           H  
ATOM   1356  CA  LYS A  83     -10.237 -10.911  14.600  1.00 95.30           C  
ATOM   1357  HA  LYS A  83      -9.861 -10.417  13.704  1.00 95.30           H  
ATOM   1358  C   LYS A  83     -11.721 -10.583  14.710  1.00 95.30           C  
ATOM   1359  CB  LYS A  83     -10.017 -12.415  14.405  1.00 95.30           C  
ATOM   1360  HB2 LYS A  83     -10.302 -12.950  15.311  1.00 95.30           H  
ATOM   1361  HB3 LYS A  83     -10.652 -12.756  13.587  1.00 95.30           H  
ATOM   1362  O   LYS A  83     -12.301 -10.700  15.786  1.00 95.30           O  
ATOM   1363  CG  LYS A  83      -8.556 -12.718  14.055  1.00 95.30           C  
ATOM   1364  HG2 LYS A  83      -7.914 -12.460  14.897  1.00 95.30           H  
ATOM   1365  HG3 LYS A  83      -8.264 -12.117  13.194  1.00 95.30           H  
ATOM   1366  CD  LYS A  83      -8.370 -14.197  13.714  1.00 95.30           C  
ATOM   1367  HD2 LYS A  83      -8.658 -14.815  14.564  1.00 95.30           H  
ATOM   1368  HD3 LYS A  83      -8.991 -14.444  12.853  1.00 95.30           H  
ATOM   1369  CE  LYS A  83      -6.896 -14.417  13.372  1.00 95.30           C  
ATOM   1370  HE2 LYS A  83      -6.610 -13.680  12.621  1.00 95.30           H  
ATOM   1371  HE3 LYS A  83      -6.287 -14.223  14.256  1.00 95.30           H  
ATOM   1372  NZ  LYS A  83      -6.650 -15.775  12.842  1.00 95.30           N  
ATOM   1373  HZ1 LYS A  83      -6.873 -16.483  13.526  1.00 95.30           H  
ATOM   1374  HZ2 LYS A  83      -7.210 -15.906  12.012  1.00 95.30           H  
ATOM   1375  HZ3 LYS A  83      -5.681 -15.848  12.567  1.00 95.30           H  
ATOM   1376  N   PHE A  84     -12.322 -10.197  13.591  1.00 95.38           N  
ATOM   1377  H   PHE A  84     -11.749 -10.101  12.765  1.00 95.38           H  
ATOM   1378  CA  PHE A  84     -13.747  -9.896  13.458  1.00 95.38           C  
ATOM   1379  HA  PHE A  84     -14.296 -10.354  14.282  1.00 95.38           H  
ATOM   1380  C   PHE A  84     -14.302 -10.486  12.155  1.00 95.38           C  
ATOM   1381  CB  PHE A  84     -13.959  -8.370  13.505  1.00 95.38           C  
ATOM   1382  HB2 PHE A  84     -14.951  -8.143  13.116  1.00 95.38           H  
ATOM   1383  HB3 PHE A  84     -13.241  -7.887  12.843  1.00 95.38           H  
ATOM   1384  O   PHE A  84     -13.569 -10.667  11.186  1.00 95.38           O  
ATOM   1385  CG  PHE A  84     -13.846  -7.760  14.892  1.00 95.38           C  
ATOM   1386  CD1 PHE A  84     -15.007  -7.459  15.628  1.00 95.38           C  
ATOM   1387  HD1 PHE A  84     -15.981  -7.656  15.203  1.00 95.38           H  
ATOM   1388  CD2 PHE A  84     -12.584  -7.524  15.468  1.00 95.38           C  
ATOM   1389  HD2 PHE A  84     -11.690  -7.788  14.922  1.00 95.38           H  
ATOM   1390  CE1 PHE A  84     -14.907  -6.939  16.931  1.00 95.38           C  
ATOM   1391  HE1 PHE A  84     -15.802  -6.745  17.504  1.00 95.38           H  
ATOM   1392  CE2 PHE A  84     -12.481  -7.014  16.774  1.00 95.38           C  
ATOM   1393  HE2 PHE A  84     -11.509  -6.881  17.225  1.00 95.38           H  
ATOM   1394  CZ  PHE A  84     -13.644  -6.728  17.508  1.00 95.38           C  
ATOM   1395  HZ  PHE A  84     -13.570  -6.388  18.531  1.00 95.38           H  
ATOM   1396  N   ASP A  85     -15.612 -10.718  12.097  1.00 92.49           N  
ATOM   1397  H   ASP A  85     -16.141 -10.727  12.958  1.00 92.49           H  
ATOM   1398  CA  ASP A  85     -16.255 -11.290  10.901  1.00 92.49           C  
ATOM   1399  HA  ASP A  85     -15.582 -12.009  10.436  1.00 92.49           H  
ATOM   1400  C   ASP A  85     -16.608 -10.229   9.845  1.00 92.49           C  
ATOM   1401  CB  ASP A  85     -17.520 -12.045  11.325  1.00 92.49           C  
ATOM   1402  HB2 ASP A  85     -18.221 -11.335  11.765  1.00 92.49           H  
ATOM   1403  HB3 ASP A  85     -17.989 -12.477  10.441  1.00 92.49           H  
ATOM   1404  O   ASP A  85     -16.880 -10.535   8.683  1.00 92.49           O  
ATOM   1405  CG  ASP A  85     -17.239 -13.172  12.322  1.00 92.49           C  
ATOM   1406  OD1 ASP A  85     -16.157 -13.789  12.226  1.00 92.49           O  
ATOM   1407  OD2 ASP A  85     -18.106 -13.362  13.201  1.00 92.49           O  
ATOM   1408  N   SER A  86     -16.634  -8.949  10.234  1.00 92.60           N  
ATOM   1409  H   SER A  86     -16.346  -8.731  11.178  1.00 92.60           H  
ATOM   1410  CA  SER A  86     -16.999  -7.851   9.338  1.00 92.60           C  
ATOM   1411  HA  SER A  86     -16.665  -8.110   8.334  1.00 92.60           H  
ATOM   1412  C   SER A  86     -16.330  -6.527   9.707  1.00 92.60           C  
ATOM   1413  CB  SER A  86     -18.524  -7.699   9.286  1.00 92.60           C  
ATOM   1414  HB2 SER A  86     -18.785  -6.933   8.555  1.00 92.60           H  
ATOM   1415  HB3 SER A  86     -18.972  -8.641   8.972  1.00 92.60           H  
ATOM   1416  O   SER A  86     -16.012  -6.264  10.867  1.00 92.60           O  
ATOM   1417  OG  SER A  86     -19.050  -7.329  10.543  1.00 92.60           O  
ATOM   1418  HG  SER A  86     -18.942  -8.075  11.138  1.00 92.60           H  
ATOM   1419  N   CYS A  87     -16.134  -5.671   8.699  1.00 94.57           N  
ATOM   1420  H   CYS A  87     -16.434  -5.946   7.775  1.00 94.57           H  
ATOM   1421  CA  CYS A  87     -15.655  -4.302   8.874  1.00 94.57           C  
ATOM   1422  HA  CYS A  87     -15.165  -4.215   9.843  1.00 94.57           H  
ATOM   1423  C   CYS A  87     -16.846  -3.341   8.839  1.00 94.57           C  
ATOM   1424  CB  CYS A  87     -14.624  -3.969   7.788  1.00 94.57           C  
ATOM   1425  HB2 CYS A  87     -13.876  -4.760   7.729  1.00 94.57           H  
ATOM   1426  HB3 CYS A  87     -15.126  -3.925   6.821  1.00 94.57           H  
ATOM   1427  O   CYS A  87     -17.320  -2.975   7.763  1.00 94.57           O  
ATOM   1428  SG  CYS A  87     -13.747  -2.407   8.042  1.00 94.57           S  
ATOM   1429  N   VAL A  88     -17.355  -2.957  10.010  1.00 93.78           N  
ATOM   1430  H   VAL A  88     -16.933  -3.306  10.858  1.00 93.78           H  
ATOM   1431  CA  VAL A  88     -18.534  -2.085  10.136  1.00 93.78           C  
ATOM   1432  HA  VAL A  88     -18.820  -1.745   9.141  1.00 93.78           H  
ATOM   1433  C   VAL A  88     -18.218  -0.821  10.928  1.00 93.78           C  
ATOM   1434  CB  VAL A  88     -19.761  -2.830  10.702  1.00 93.78           C  
ATOM   1435  HB  VAL A  88     -20.591  -2.125  10.748  1.00 93.78           H  
ATOM   1436  O   VAL A  88     -17.235  -0.743  11.668  1.00 93.78           O  
ATOM   1437  CG1 VAL A  88     -20.183  -3.972   9.771  1.00 93.78           C  
ATOM   1438 HG11 VAL A  88     -20.353  -3.590   8.765  1.00 93.78           H  
ATOM   1439 HG12 VAL A  88     -21.104  -4.424  10.137  1.00 93.78           H  
ATOM   1440 HG13 VAL A  88     -19.409  -4.739   9.739  1.00 93.78           H  
ATOM   1441  CG2 VAL A  88     -19.542  -3.390  12.109  1.00 93.78           C  
ATOM   1442 HG21 VAL A  88     -18.740  -4.129  12.098  1.00 93.78           H  
ATOM   1443 HG22 VAL A  88     -20.454  -3.877  12.454  1.00 93.78           H  
ATOM   1444 HG23 VAL A  88     -19.303  -2.584  12.803  1.00 93.78           H  
ATOM   1445  N   ARG A  89     -19.051   0.209  10.753  1.00 94.72           N  
ATOM   1446  H   ARG A  89     -19.864   0.067  10.171  1.00 94.72           H  
ATOM   1447  CA  ARG A  89     -18.962   1.433  11.559  1.00 94.72           C  
ATOM   1448  HA  ARG A  89     -17.951   1.834  11.480  1.00 94.72           H  
ATOM   1449  C   ARG A  89     -19.209   1.099  13.030  1.00 94.72           C  
ATOM   1450  CB  ARG A  89     -19.961   2.489  11.061  1.00 94.72           C  
ATOM   1451  HB2 ARG A  89     -20.961   2.057  11.031  1.00 94.72           H  
ATOM   1452  HB3 ARG A  89     -19.968   3.319  11.767  1.00 94.72           H  
ATOM   1453  O   ARG A  89     -20.023   0.233  13.337  1.00 94.72           O  
ATOM   1454  CG  ARG A  89     -19.597   3.043   9.675  1.00 94.72           C  
ATOM   1455  HG2 ARG A  89     -18.602   3.485   9.729  1.00 94.72           H  
ATOM   1456  HG3 ARG A  89     -19.602   2.237   8.941  1.00 94.72           H  
ATOM   1457  CD  ARG A  89     -20.585   4.133   9.243  1.00 94.72           C  
ATOM   1458  HD2 ARG A  89     -21.579   3.690   9.176  1.00 94.72           H  
ATOM   1459  HD3 ARG A  89     -20.604   4.899  10.017  1.00 94.72           H  
ATOM   1460  NE  ARG A  89     -20.244   4.733   7.931  1.00 94.72           N  
ATOM   1461  HE  ARG A  89     -20.051   4.102   7.167  1.00 94.72           H  
ATOM   1462  NH1 ARG A  89     -20.638   6.947   8.443  1.00 94.72           N  
ATOM   1463 HH11 ARG A  89     -20.889   6.694   9.388  1.00 94.72           H  
ATOM   1464 HH12 ARG A  89     -20.723   7.901   8.122  1.00 94.72           H  
ATOM   1465  NH2 ARG A  89     -20.084   6.405   6.370  1.00 94.72           N  
ATOM   1466 HH21 ARG A  89     -19.658   5.807   5.676  1.00 94.72           H  
ATOM   1467 HH22 ARG A  89     -20.128   7.380   6.112  1.00 94.72           H  
ATOM   1468  CZ  ARG A  89     -20.322   6.013   7.590  1.00 94.72           C  
ATOM   1469  N   ARG A  90     -18.552   1.836  13.933  1.00 90.93           N  
ATOM   1470  H   ARG A  90     -17.922   2.542  13.579  1.00 90.93           H  
ATOM   1471  CA  ARG A  90     -18.738   1.720  15.396  1.00 90.93           C  
ATOM   1472  HA  ARG A  90     -17.973   2.328  15.879  1.00 90.93           H  
ATOM   1473  C   ARG A  90     -18.511   0.299  15.947  1.00 90.93           C  
ATOM   1474  CB  ARG A  90     -20.115   2.278  15.814  1.00 90.93           C  
ATOM   1475  HB2 ARG A  90     -20.892   1.612  15.438  1.00 90.93           H  
ATOM   1476  HB3 ARG A  90     -20.178   2.275  16.903  1.00 90.93           H  
ATOM   1477  O   ARG A  90     -19.194  -0.114  16.880  1.00 90.93           O  
ATOM   1478  CG  ARG A  90     -20.402   3.703  15.324  1.00 90.93           C  
ATOM   1479  HG2 ARG A  90     -20.322   3.747  14.237  1.00 90.93           H  
ATOM   1480  HG3 ARG A  90     -19.683   4.394  15.765  1.00 90.93           H  
ATOM   1481  CD  ARG A  90     -21.826   4.104  15.723  1.00 90.93           C  
ATOM   1482  HD2 ARG A  90     -21.901   4.117  16.810  1.00 90.93           H  
ATOM   1483  HD3 ARG A  90     -22.511   3.348  15.337  1.00 90.93           H  
ATOM   1484  NE  ARG A  90     -22.194   5.429  15.185  1.00 90.93           N  
ATOM   1485  HE  ARG A  90     -21.437   6.055  14.951  1.00 90.93           H  
ATOM   1486  NH1 ARG A  90     -24.479   5.184  15.309  1.00 90.93           N  
ATOM   1487 HH11 ARG A  90     -25.408   5.547  15.148  1.00 90.93           H  
ATOM   1488 HH12 ARG A  90     -24.368   4.263  15.708  1.00 90.93           H  
ATOM   1489  NH2 ARG A  90     -23.620   7.070  14.496  1.00 90.93           N  
ATOM   1490 HH21 ARG A  90     -24.563   7.403  14.353  1.00 90.93           H  
ATOM   1491 HH22 ARG A  90     -22.846   7.679  14.270  1.00 90.93           H  
ATOM   1492  CZ  ARG A  90     -23.423   5.884  15.001  1.00 90.93           C  
ATOM   1493  N   LEU A  91     -17.542  -0.433  15.393  1.00 92.97           N  
ATOM   1494  H   LEU A  91     -17.051  -0.062  14.592  1.00 92.97           H  
ATOM   1495  CA  LEU A  91     -17.114  -1.723  15.943  1.00 92.97           C  
ATOM   1496  HA  LEU A  91     -17.952  -2.411  15.835  1.00 92.97           H  
ATOM   1497  C   LEU A  91     -16.756  -1.592  17.442  1.00 92.97           C  
ATOM   1498  CB  LEU A  91     -15.908  -2.261  15.148  1.00 92.97           C  
ATOM   1499  HB2 LEU A  91     -15.305  -2.896  15.797  1.00 92.97           H  
ATOM   1500  HB3 LEU A  91     -15.283  -1.421  14.847  1.00 92.97           H  
ATOM   1501  O   LEU A  91     -16.014  -0.670  17.804  1.00 92.97           O  
ATOM   1502  CG  LEU A  91     -16.295  -3.085  13.909  1.00 92.97           C  
ATOM   1503  HG  LEU A  91     -17.047  -2.545  13.334  1.00 92.97           H  
ATOM   1504  CD1 LEU A  91     -15.063  -3.298  13.031  1.00 92.97           C  
ATOM   1505 HD11 LEU A  91     -15.314  -3.943  12.189  1.00 92.97           H  
ATOM   1506 HD12 LEU A  91     -14.715  -2.339  12.647  1.00 92.97           H  
ATOM   1507 HD13 LEU A  91     -14.271  -3.777  13.606  1.00 92.97           H  
ATOM   1508  CD2 LEU A  91     -16.863  -4.452  14.292  1.00 92.97           C  
ATOM   1509 HD21 LEU A  91     -17.002  -5.061  13.398  1.00 92.97           H  
ATOM   1510 HD22 LEU A  91     -17.830  -4.343  14.783  1.00 92.97           H  
ATOM   1511 HD23 LEU A  91     -16.170  -4.971  14.954  1.00 92.97           H  
ATOM   1512  N   PRO A  92     -17.228  -2.505  18.314  1.00 93.20           N  
ATOM   1513  CA  PRO A  92     -17.032  -2.437  19.763  1.00 93.20           C  
ATOM   1514  HA  PRO A  92     -17.133  -1.404  20.098  1.00 93.20           H  
ATOM   1515  C   PRO A  92     -15.635  -2.933  20.176  1.00 93.20           C  
ATOM   1516  CB  PRO A  92     -18.185  -3.260  20.351  1.00 93.20           C  
ATOM   1517  HB2 PRO A  92     -19.087  -2.648  20.384  1.00 93.20           H  
ATOM   1518  HB3 PRO A  92     -17.970  -3.659  21.342  1.00 93.20           H  
ATOM   1519  O   PRO A  92     -15.485  -3.875  20.945  1.00 93.20           O  
ATOM   1520  CG  PRO A  92     -18.360  -4.363  19.311  1.00 93.20           C  
ATOM   1521  HG2 PRO A  92     -17.601  -5.132  19.454  1.00 93.20           H  
ATOM   1522  HG3 PRO A  92     -19.359  -4.799  19.345  1.00 93.20           H  
ATOM   1523  CD  PRO A  92     -18.109  -3.626  17.996  1.00 93.20           C  
ATOM   1524  HD2 PRO A  92     -19.055  -3.245  17.611  1.00 93.20           H  
ATOM   1525  HD3 PRO A  92     -17.649  -4.299  17.272  1.00 93.20           H  
ATOM   1526  N   THR A  93     -14.588  -2.299  19.653  1.00 95.23           N  
ATOM   1527  H   THR A  93     -14.779  -1.529  19.029  1.00 95.23           H  
ATOM   1528  CA  THR A  93     -13.183  -2.588  19.979  1.00 95.23           C  
ATOM   1529  HA  THR A  93     -13.146  -3.252  20.842  1.00 95.23           H  
ATOM   1530  C   THR A  93     -12.450  -1.311  20.362  1.00 95.23           C  
ATOM   1531  CB  THR A  93     -12.476  -3.325  18.831  1.00 95.23           C  
ATOM   1532  HB  THR A  93     -12.995  -4.269  18.663  1.00 95.23           H  
ATOM   1533  O   THR A  93     -12.867  -0.220  19.980  1.00 95.23           O  
ATOM   1534  CG2 THR A  93     -12.427  -2.544  17.518  1.00 95.23           C  
ATOM   1535 HG21 THR A  93     -13.356  -2.000  17.347  1.00 95.23           H  
ATOM   1536 HG22 THR A  93     -11.594  -1.841  17.524  1.00 95.23           H  
ATOM   1537 HG23 THR A  93     -12.294  -3.254  16.702  1.00 95.23           H  
ATOM   1538  OG1 THR A  93     -11.150  -3.583  19.236  1.00 95.23           O  
ATOM   1539  HG1 THR A  93     -10.770  -4.272  18.687  1.00 95.23           H  
ATOM   1540  N   LYS A  94     -11.356  -1.412  21.124  1.00 95.38           N  
ATOM   1541  H   LYS A  94     -11.041  -2.348  21.334  1.00 95.38           H  
ATOM   1542  CA  LYS A  94     -10.433  -0.291  21.381  1.00 95.38           C  
ATOM   1543  HA  LYS A  94     -10.975   0.654  21.334  1.00 95.38           H  
ATOM   1544  C   LYS A  94      -9.337  -0.192  20.317  1.00 95.38           C  
ATOM   1545  CB  LYS A  94      -9.827  -0.410  22.786  1.00 95.38           C  
ATOM   1546  HB2 LYS A  94      -9.366  -1.391  22.900  1.00 95.38           H  
ATOM   1547  HB3 LYS A  94      -9.049   0.346  22.896  1.00 95.38           H  
ATOM   1548  O   LYS A  94      -8.794   0.895  20.130  1.00 95.38           O  
ATOM   1549  CG  LYS A  94     -10.880  -0.194  23.885  1.00 95.38           C  
ATOM   1550  HG2 LYS A  94     -11.352   0.779  23.748  1.00 95.38           H  
ATOM   1551  HG3 LYS A  94     -11.643  -0.969  23.816  1.00 95.38           H  
ATOM   1552  CD  LYS A  94     -10.234  -0.251  25.274  1.00 95.38           C  
ATOM   1553  HD2 LYS A  94      -9.485   0.537  25.355  1.00 95.38           H  
ATOM   1554  HD3 LYS A  94      -9.743  -1.217  25.393  1.00 95.38           H  
ATOM   1555  CE  LYS A  94     -11.295  -0.075  26.367  1.00 95.38           C  
ATOM   1556  HE2 LYS A  94     -11.769   0.898  26.243  1.00 95.38           H  
ATOM   1557  HE3 LYS A  94     -12.060  -0.839  26.230  1.00 95.38           H  
ATOM   1558  NZ  LYS A  94     -10.702  -0.191  27.724  1.00 95.38           N  
ATOM   1559  HZ1 LYS A  94     -11.412  -0.088  28.435  1.00 95.38           H  
ATOM   1560  HZ2 LYS A  94      -9.996   0.516  27.870  1.00 95.38           H  
ATOM   1561  HZ3 LYS A  94     -10.271  -1.097  27.843  1.00 95.38           H  
ATOM   1562  N   ASP A  95      -9.074  -1.277  19.595  1.00 96.32           N  
ATOM   1563  H   ASP A  95      -9.582  -2.129  19.783  1.00 96.32           H  
ATOM   1564  CA  ASP A  95      -7.987  -1.367  18.623  1.00 96.32           C  
ATOM   1565  HA  ASP A  95      -7.061  -1.061  19.109  1.00 96.32           H  
ATOM   1566  C   ASP A  95      -8.241  -0.463  17.423  1.00 96.32           C  
ATOM   1567  CB  ASP A  95      -7.817  -2.814  18.142  1.00 96.32           C  
ATOM   1568  HB2 ASP A  95      -6.988  -2.851  17.436  1.00 96.32           H  
ATOM   1569  HB3 ASP A  95      -8.724  -3.124  17.623  1.00 96.32           H  
ATOM   1570  O   ASP A  95      -9.357  -0.408  16.911  1.00 96.32           O  
ATOM   1571  CG  ASP A  95      -7.525  -3.783  19.285  1.00 96.32           C  
ATOM   1572  OD1 ASP A  95      -6.903  -3.328  20.270  1.00 96.32           O  
ATOM   1573  OD2 ASP A  95      -7.987  -4.942  19.180  1.00 96.32           O  
ATOM   1574  N   LYS A  96      -7.204   0.232  16.939  1.00 96.62           N  
ATOM   1575  H   LYS A  96      -6.315   0.155  17.414  1.00 96.62           H  
ATOM   1576  CA  LYS A  96      -7.319   1.040  15.716  1.00 96.62           C  
ATOM   1577  HA  LYS A  96      -8.200   1.675  15.811  1.00 96.62           H  
ATOM   1578  C   LYS A  96      -7.569   0.167  14.488  1.00 96.62           C  
ATOM   1579  CB  LYS A  96      -6.087   1.937  15.530  1.00 96.62           C  
ATOM   1580  HB2 LYS A  96      -5.203   1.318  15.375  1.00 96.62           H  
ATOM   1581  HB3 LYS A  96      -5.944   2.543  16.425  1.00 96.62           H  
ATOM   1582  O   LYS A  96      -8.410   0.509  13.660  1.00 96.62           O  
ATOM   1583  CG  LYS A  96      -6.283   2.865  14.319  1.00 96.62           C  
ATOM   1584  HG2 LYS A  96      -7.161   3.489  14.486  1.00 96.62           H  
ATOM   1585  HG3 LYS A  96      -6.449   2.267  13.422  1.00 96.62           H  
ATOM   1586  CD  LYS A  96      -5.071   3.759  14.053  1.00 96.62           C  
ATOM   1587  HD2 LYS A  96      -4.877   4.400  14.913  1.00 96.62           H  
ATOM   1588  HD3 LYS A  96      -4.203   3.128  13.865  1.00 96.62           H  
ATOM   1589  CE  LYS A  96      -5.398   4.609  12.818  1.00 96.62           C  
ATOM   1590  HE2 LYS A  96      -5.976   4.003  12.120  1.00 96.62           H  
ATOM   1591  HE3 LYS A  96      -6.037   5.439  13.120  1.00 96.62           H  
ATOM   1592  NZ  LYS A  96      -4.185   5.097  12.126  1.00 96.62           N  
ATOM   1593  HZ1 LYS A  96      -4.447   5.770  11.419  1.00 96.62           H  
ATOM   1594  HZ2 LYS A  96      -3.512   5.491  12.767  1.00 96.62           H  
ATOM   1595  HZ3 LYS A  96      -3.777   4.329  11.614  1.00 96.62           H  
ATOM   1596  N   TYR A  97      -6.835  -0.936  14.396  1.00 97.69           N  
ATOM   1597  H   TYR A  97      -6.257  -1.200  15.181  1.00 97.69           H  
ATOM   1598  CA  TYR A  97      -6.924  -1.884  13.300  1.00 97.69           C  
ATOM   1599  HA  TYR A  97      -7.702  -1.553  12.612  1.00 97.69           H  
ATOM   1600  C   TYR A  97      -7.305  -3.264  13.821  1.00 97.69           C  
ATOM   1601  CB  TYR A  97      -5.614  -1.942  12.514  1.00 97.69           C  
ATOM   1602  HB2 TYR A  97      -4.818  -2.295  13.168  1.00 97.69           H  
ATOM   1603  HB3 TYR A  97      -5.746  -2.681  11.724  1.00 97.69           H  
ATOM   1604  O   TYR A  97      -6.795  -3.695  14.854  1.00 97.69           O  
ATOM   1605  CG  TYR A  97      -5.203  -0.638  11.861  1.00 97.69           C  
ATOM   1606  CD1 TYR A  97      -5.851  -0.191  10.692  1.00 97.69           C  
ATOM   1607  HD1 TYR A  97      -6.657  -0.772  10.267  1.00 97.69           H  
ATOM   1608  CD2 TYR A  97      -4.153   0.117  12.414  1.00 97.69           C  
ATOM   1609  HD2 TYR A  97      -3.638  -0.243  13.292  1.00 97.69           H  
ATOM   1610  CE1 TYR A  97      -5.458   1.019  10.083  1.00 97.69           C  
ATOM   1611  HE1 TYR A  97      -5.943   1.368   9.183  1.00 97.69           H  
ATOM   1612  CE2 TYR A  97      -3.769   1.331  11.815  1.00 97.69           C  
ATOM   1613  HE2 TYR A  97      -2.940   1.893  12.219  1.00 97.69           H  
ATOM   1614  OH  TYR A  97      -4.055   2.991  10.130  1.00 97.69           O  
ATOM   1615  HH  TYR A  97      -4.264   3.064   9.196  1.00 97.69           H  
ATOM   1616  CZ  TYR A  97      -4.428   1.793  10.658  1.00 97.69           C  
ATOM   1617  N   VAL A  98      -8.174  -3.943  13.081  1.00 97.24           N  
ATOM   1618  H   VAL A  98      -8.551  -3.500  12.255  1.00 97.24           H  
ATOM   1619  CA  VAL A  98      -8.566  -5.334  13.325  1.00 97.24           C  
ATOM   1620  HA  VAL A  98      -7.859  -5.786  14.021  1.00 97.24           H  
ATOM   1621  C   VAL A  98      -8.486  -6.128  12.028  1.00 97.24           C  
ATOM   1622  CB  VAL A  98      -9.959  -5.442  13.969  1.00 97.24           C  
ATOM   1623  HB  VAL A  98     -10.153  -6.496  14.169  1.00 97.24           H  
ATOM   1624  O   VAL A  98      -8.652  -5.564  10.942  1.00 97.24           O  
ATOM   1625  CG1 VAL A  98     -10.012  -4.699  15.309  1.00 97.24           C  
ATOM   1626 HG11 VAL A  98      -9.899  -3.625  15.160  1.00 97.24           H  
ATOM   1627 HG12 VAL A  98      -9.208  -5.053  15.954  1.00 97.24           H  
ATOM   1628 HG13 VAL A  98     -10.967  -4.897  15.796  1.00 97.24           H  
ATOM   1629  CG2 VAL A  98     -11.099  -4.944  13.078  1.00 97.24           C  
ATOM   1630 HG21 VAL A  98     -12.044  -5.018  13.615  1.00 97.24           H  
ATOM   1631 HG22 VAL A  98     -10.920  -3.907  12.791  1.00 97.24           H  
ATOM   1632 HG23 VAL A  98     -11.167  -5.572  12.190  1.00 97.24           H  
ATOM   1633  N   GLU A  99      -8.240  -7.427  12.136  1.00 96.80           N  
ATOM   1634  H   GLU A  99      -8.225  -7.846  13.055  1.00 96.80           H  
ATOM   1635  CA  GLU A  99      -8.266  -8.338  10.998  1.00 96.80           C  
ATOM   1636  HA  GLU A  99      -7.937  -7.808  10.104  1.00 96.80           H  
ATOM   1637  C   GLU A  99      -9.698  -8.823  10.779  1.00 96.80           C  
ATOM   1638  CB  GLU A  99      -7.286  -9.495  11.225  1.00 96.80           C  
ATOM   1639  HB2 GLU A  99      -7.536  -9.995  12.161  1.00 96.80           H  
ATOM   1640  HB3 GLU A  99      -6.280  -9.083  11.298  1.00 96.80           H  
ATOM   1641  O   GLU A  99     -10.357  -9.300  11.703  1.00 96.80           O  
ATOM   1642  CG  GLU A  99      -7.308 -10.509  10.074  1.00 96.80           C  
ATOM   1643  HG2 GLU A  99      -8.295 -10.966  10.009  1.00 96.80           H  
ATOM   1644  HG3 GLU A  99      -7.123  -9.974   9.142  1.00 96.80           H  
ATOM   1645  CD  GLU A  99      -6.268 -11.624  10.250  1.00 96.80           C  
ATOM   1646  OE1 GLU A  99      -5.827 -12.164   9.213  1.00 96.80           O  
ATOM   1647  OE2 GLU A  99      -5.965 -11.996  11.405  1.00 96.80           O  
ATOM   1648  N   VAL A 100     -10.187  -8.709   9.550  1.00 95.16           N  
ATOM   1649  H   VAL A 100      -9.590  -8.328   8.830  1.00 95.16           H  
ATOM   1650  CA  VAL A 100     -11.496  -9.230   9.172  1.00 95.16           C  
ATOM   1651  HA  VAL A 100     -12.039  -9.460  10.088  1.00 95.16           H  
ATOM   1652  C   VAL A 100     -11.318 -10.527   8.409  1.00 95.16           C  
ATOM   1653  CB  VAL A 100     -12.350  -8.190   8.445  1.00 95.16           C  
ATOM   1654  HB  VAL A 100     -11.806  -7.798   7.585  1.00 95.16           H  
ATOM   1655  O   VAL A 100     -10.784 -10.533   7.298  1.00 95.16           O  
ATOM   1656  CG1 VAL A 100     -13.682  -8.772   7.959  1.00 95.16           C  
ATOM   1657 HG11 VAL A 100     -14.209  -9.229   8.796  1.00 95.16           H  
ATOM   1658 HG12 VAL A 100     -13.499  -9.537   7.204  1.00 95.16           H  
ATOM   1659 HG13 VAL A 100     -14.296  -7.987   7.517  1.00 95.16           H  
ATOM   1660  CG2 VAL A 100     -12.654  -7.039   9.412  1.00 95.16           C  
ATOM   1661 HG21 VAL A 100     -11.726  -6.553   9.714  1.00 95.16           H  
ATOM   1662 HG22 VAL A 100     -13.156  -7.423  10.300  1.00 95.16           H  
ATOM   1663 HG23 VAL A 100     -13.304  -6.308   8.933  1.00 95.16           H  
ATOM   1664  N   THR A 101     -11.788 -11.616   9.015  1.00 90.08           N  
ATOM   1665  H   THR A 101     -12.308 -11.489   9.871  1.00 90.08           H  
ATOM   1666  CA  THR A 101     -11.831 -12.939   8.389  1.00 90.08           C  
ATOM   1667  HA  THR A 101     -11.029 -13.029   7.657  1.00 90.08           H  
ATOM   1668  C   THR A 101     -13.169 -13.051   7.676  1.00 90.08           C  
ATOM   1669  CB  THR A 101     -11.642 -14.053   9.425  1.00 90.08           C  
ATOM   1670  HB  THR A 101     -12.495 -14.080  10.102  1.00 90.08           H  
ATOM   1671  O   THR A 101     -14.218 -13.164   8.302  1.00 90.08           O  
ATOM   1672  CG2 THR A 101     -11.456 -15.412   8.754  1.00 90.08           C  
ATOM   1673 HG21 THR A 101     -10.557 -15.400   8.138  1.00 90.08           H  
ATOM   1674 HG22 THR A 101     -12.319 -15.648   8.132  1.00 90.08           H  
ATOM   1675 HG23 THR A 101     -11.356 -16.178   9.523  1.00 90.08           H  
ATOM   1676  OG1 THR A 101     -10.470 -13.797  10.170  1.00 90.08           O  
ATOM   1677  HG1 THR A 101     -10.367 -12.843  10.193  1.00 90.08           H  
ATOM   1678  N   SER A 102     -13.148 -12.909   6.357  1.00 78.97           N  
ATOM   1679  H   SER A 102     -12.253 -12.933   5.890  1.00 78.97           H  
ATOM   1680  CA  SER A 102     -14.362 -12.800   5.550  1.00 78.97           C  
ATOM   1681  HA  SER A 102     -15.226 -12.688   6.206  1.00 78.97           H  
ATOM   1682  C   SER A 102     -14.591 -14.057   4.709  1.00 78.97           C  
ATOM   1683  CB  SER A 102     -14.280 -11.536   4.695  1.00 78.97           C  
ATOM   1684  HB2 SER A 102     -13.901 -10.704   5.288  1.00 78.97           H  
ATOM   1685  HB3 SER A 102     -15.279 -11.283   4.340  1.00 78.97           H  
ATOM   1686  O   SER A 102     -13.768 -14.964   4.676  1.00 78.97           O  
ATOM   1687  OG  SER A 102     -13.446 -11.754   3.580  1.00 78.97           O  
ATOM   1688  HG  SER A 102     -12.525 -11.766   3.851  1.00 78.97           H  
ATOM   1689  N   LYS A 103     -15.698 -14.092   3.960  1.00 84.27           N  
ATOM   1690  H   LYS A 103     -16.365 -13.342   4.072  1.00 84.27           H  
ATOM   1691  CA  LYS A 103     -15.953 -15.136   2.950  1.00 84.27           C  
ATOM   1692  HA  LYS A 103     -15.739 -16.102   3.405  1.00 84.27           H  
ATOM   1693  C   LYS A 103     -15.041 -15.057   1.714  1.00 84.27           C  
ATOM   1694  CB  LYS A 103     -17.435 -15.105   2.547  1.00 84.27           C  
ATOM   1695  HB2 LYS A 103     -17.643 -15.978   1.928  1.00 84.27           H  
ATOM   1696  HB3 LYS A 103     -18.049 -15.178   3.445  1.00 84.27           H  
ATOM   1697  O   LYS A 103     -15.156 -15.893   0.822  1.00 84.27           O  
ATOM   1698  CG  LYS A 103     -17.809 -13.833   1.766  1.00 84.27           C  
ATOM   1699  HG2 LYS A 103     -17.203 -13.761   0.863  1.00 84.27           H  
ATOM   1700  HG3 LYS A 103     -17.625 -12.953   2.383  1.00 84.27           H  
ATOM   1701  CD  LYS A 103     -19.285 -13.862   1.362  1.00 84.27           C  
ATOM   1702  HD2 LYS A 103     -19.900 -13.890   2.262  1.00 84.27           H  
ATOM   1703  HD3 LYS A 103     -19.474 -14.757   0.770  1.00 84.27           H  
ATOM   1704  CE  LYS A 103     -19.618 -12.615   0.538  1.00 84.27           C  
ATOM   1705  HE2 LYS A 103     -19.391 -11.732   1.135  1.00 84.27           H  
ATOM   1706  HE3 LYS A 103     -18.969 -12.598  -0.338  1.00 84.27           H  
ATOM   1707  NZ  LYS A 103     -21.043 -12.606   0.124  1.00 84.27           N  
ATOM   1708  HZ1 LYS A 103     -21.248 -13.412  -0.448  1.00 84.27           H  
ATOM   1709  HZ2 LYS A 103     -21.646 -12.635   0.934  1.00 84.27           H  
ATOM   1710  HZ3 LYS A 103     -21.257 -11.774  -0.406  1.00 84.27           H  
ATOM   1711  N   PHE A 104     -14.233 -14.006   1.593  1.00 83.52           N  
ATOM   1712  H   PHE A 104     -14.094 -13.421   2.404  1.00 83.52           H  
ATOM   1713  CA  PHE A 104     -13.300 -13.825   0.484  1.00 83.52           C  
ATOM   1714  HA  PHE A 104     -13.742 -14.249  -0.418  1.00 83.52           H  
ATOM   1715  C   PHE A 104     -11.994 -14.582   0.770  1.00 83.52           C  
ATOM   1716  CB  PHE A 104     -13.080 -12.325   0.257  1.00 83.52           C  
ATOM   1717  HB2 PHE A 104     -12.336 -12.166  -0.523  1.00 83.52           H  
ATOM   1718  HB3 PHE A 104     -12.657 -11.899   1.167  1.00 83.52           H  
ATOM   1719  O   PHE A 104     -11.669 -14.804   1.932  1.00 83.52           O  
ATOM   1720  CG  PHE A 104     -14.342 -11.576  -0.140  1.00 83.52           C  
ATOM   1721  CD1 PHE A 104     -14.845 -11.694  -1.447  1.00 83.52           C  
ATOM   1722  HD1 PHE A 104     -14.335 -12.317  -2.166  1.00 83.52           H  
ATOM   1723  CD2 PHE A 104     -15.026 -10.770   0.788  1.00 83.52           C  
ATOM   1724  HD2 PHE A 104     -14.660 -10.685   1.801  1.00 83.52           H  
ATOM   1725  CE1 PHE A 104     -16.008 -10.997  -1.821  1.00 83.52           C  
ATOM   1726  HE1 PHE A 104     -16.386 -11.099  -2.827  1.00 83.52           H  
ATOM   1727  CE2 PHE A 104     -16.175 -10.056   0.413  1.00 83.52           C  
ATOM   1728  HE2 PHE A 104     -16.669  -9.417   1.129  1.00 83.52           H  
ATOM   1729  CZ  PHE A 104     -16.664 -10.163  -0.899  1.00 83.52           C  
ATOM   1730  HZ  PHE A 104     -17.537  -9.600  -1.196  1.00 83.52           H  
ATOM   1731  N   PRO A 105     -11.216 -14.958  -0.260  1.00 81.60           N  
ATOM   1732  CA  PRO A 105     -10.012 -15.782  -0.090  1.00 81.60           C  
ATOM   1733  HA  PRO A 105     -10.260 -16.676   0.482  1.00 81.60           H  
ATOM   1734  C   PRO A 105      -8.855 -15.079   0.640  1.00 81.60           C  
ATOM   1735  CB  PRO A 105      -9.613 -16.187  -1.514  1.00 81.60           C  
ATOM   1736  HB2 PRO A 105     -10.135 -17.104  -1.788  1.00 81.60           H  
ATOM   1737  HB3 PRO A 105      -8.538 -16.322  -1.629  1.00 81.60           H  
ATOM   1738  O   PRO A 105      -7.800 -15.676   0.822  1.00 81.60           O  
ATOM   1739  CG  PRO A 105     -10.132 -15.032  -2.367  1.00 81.60           C  
ATOM   1740  HG2 PRO A 105      -9.442 -14.190  -2.308  1.00 81.60           H  
ATOM   1741  HG3 PRO A 105     -10.291 -15.331  -3.403  1.00 81.60           H  
ATOM   1742  CD  PRO A 105     -11.441 -14.679  -1.672  1.00 81.60           C  
ATOM   1743  HD2 PRO A 105     -12.239 -15.322  -2.043  1.00 81.60           H  
ATOM   1744  HD3 PRO A 105     -11.681 -13.632  -1.862  1.00 81.60           H  
ATOM   1745  N   VAL A 106      -9.025 -13.813   1.019  1.00 86.37           N  
ATOM   1746  H   VAL A 106      -9.960 -13.433   0.990  1.00 86.37           H  
ATOM   1747  CA  VAL A 106      -8.011 -12.987   1.673  1.00 86.37           C  
ATOM   1748  HA  VAL A 106      -7.227 -13.634   2.067  1.00 86.37           H  
ATOM   1749  C   VAL A 106      -8.630 -12.260   2.866  1.00 86.37           C  
ATOM   1750  CB  VAL A 106      -7.350 -12.005   0.683  1.00 86.37           C  
ATOM   1751  HB  VAL A 106      -6.746 -11.299   1.254  1.00 86.37           H  
ATOM   1752  O   VAL A 106      -9.778 -11.805   2.809  1.00 86.37           O  
ATOM   1753  CG1 VAL A 106      -6.432 -12.727  -0.309  1.00 86.37           C  
ATOM   1754 HG11 VAL A 106      -5.665 -13.275   0.239  1.00 86.37           H  
ATOM   1755 HG12 VAL A 106      -6.997 -13.433  -0.919  1.00 86.37           H  
ATOM   1756 HG13 VAL A 106      -5.943 -12.001  -0.957  1.00 86.37           H  
ATOM   1757  CG2 VAL A 106      -8.363 -11.218  -0.150  1.00 86.37           C  
ATOM   1758 HG21 VAL A 106      -8.770 -11.840  -0.947  1.00 86.37           H  
ATOM   1759 HG22 VAL A 106      -9.183 -10.912   0.499  1.00 86.37           H  
ATOM   1760 HG23 VAL A 106      -7.877 -10.344  -0.584  1.00 86.37           H  
ATOM   1761  N   ASN A 107      -7.859 -12.145   3.946  1.00 90.52           N  
ATOM   1762  H   ASN A 107      -6.932 -12.546   3.927  1.00 90.52           H  
ATOM   1763  CA  ASN A 107      -8.244 -11.373   5.122  1.00 90.52           C  
ATOM   1764  HA  ASN A 107      -9.304 -11.540   5.317  1.00 90.52           H  
ATOM   1765  C   ASN A 107      -8.056  -9.878   4.859  1.00 90.52           C  
ATOM   1766  CB  ASN A 107      -7.455 -11.855   6.350  1.00 90.52           C  
ATOM   1767  HB2 ASN A 107      -6.385 -11.777   6.161  1.00 90.52           H  
ATOM   1768  HB3 ASN A 107      -7.693 -11.222   7.206  1.00 90.52           H  
ATOM   1769  O   ASN A 107      -7.192  -9.469   4.080  1.00 90.52           O  
ATOM   1770  CG  ASN A 107      -7.789 -13.283   6.740  1.00 90.52           C  
ATOM   1771  ND2 ASN A 107      -6.948 -13.921   7.509  1.00 90.52           N  
ATOM   1772 HD21 ASN A 107      -6.272 -13.372   8.021  1.00 90.52           H  
ATOM   1773 HD22 ASN A 107      -7.197 -14.859   7.786  1.00 90.52           H  
ATOM   1774  OD1 ASN A 107      -8.809 -13.842   6.374  1.00 90.52           O  
ATOM   1775  N   PHE A 108      -8.865  -9.050   5.519  1.00 92.41           N  
ATOM   1776  H   PHE A 108      -9.530  -9.448   6.167  1.00 92.41           H  
ATOM   1777  CA  PHE A 108      -8.797  -7.597   5.367  1.00 92.41           C  
ATOM   1778  HA  PHE A 108      -8.098  -7.348   4.569  1.00 92.41           H  
ATOM   1779  C   PHE A 108      -8.294  -6.928   6.618  1.00 92.41           C  
ATOM   1780  CB  PHE A 108     -10.157  -6.995   5.002  1.00 92.41           C  
ATOM   1781  HB2 PHE A 108     -10.002  -5.965   4.681  1.00 92.41           H  
ATOM   1782  HB3 PHE A 108     -10.785  -6.968   5.892  1.00 92.41           H  
ATOM   1783  O   PHE A 108      -8.509  -7.409   7.728  1.00 92.41           O  
ATOM   1784  CG  PHE A 108     -10.883  -7.728   3.912  1.00 92.41           C  
ATOM   1785  CD1 PHE A 108     -10.171  -8.131   2.779  1.00 92.41           C  
ATOM   1786  HD1 PHE A 108      -9.111  -7.940   2.695  1.00 92.41           H  
ATOM   1787  CD2 PHE A 108     -12.241  -8.062   4.051  1.00 92.41           C  
ATOM   1788  HD2 PHE A 108     -12.782  -7.778   4.941  1.00 92.41           H  
ATOM   1789  CE1 PHE A 108     -10.815  -8.880   1.800  1.00 92.41           C  
ATOM   1790  HE1 PHE A 108     -10.222  -9.282   0.992  1.00 92.41           H  
ATOM   1791  CE2 PHE A 108     -12.899  -8.755   3.022  1.00 92.41           C  
ATOM   1792  HE2 PHE A 108     -13.949  -8.988   3.115  1.00 92.41           H  
ATOM   1793  CZ  PHE A 108     -12.181  -9.156   1.885  1.00 92.41           C  
ATOM   1794  HZ  PHE A 108     -12.660  -9.696   1.082  1.00 92.41           H  
ATOM   1795  N   LEU A 109      -7.740  -5.739   6.436  1.00 97.07           N  
ATOM   1796  H   LEU A 109      -7.606  -5.392   5.497  1.00 97.07           H  
ATOM   1797  CA  LEU A 109      -7.507  -4.841   7.540  1.00 97.07           C  
ATOM   1798  HA  LEU A 109      -7.495  -5.419   8.464  1.00 97.07           H  
ATOM   1799  C   LEU A 109      -8.633  -3.817   7.634  1.00 97.07           C  
ATOM   1800  CB  LEU A 109      -6.141  -4.209   7.349  1.00 97.07           C  
ATOM   1801  HB2 LEU A 109      -6.193  -3.471   6.549  1.00 97.07           H  
ATOM   1802  HB3 LEU A 109      -5.424  -4.974   7.052  1.00 97.07           H  
ATOM   1803  O   LEU A 109      -8.922  -3.102   6.674  1.00 97.07           O  
ATOM   1804  CG  LEU A 109      -5.670  -3.561   8.646  1.00 97.07           C  
ATOM   1805  HG  LEU A 109      -6.404  -2.846   9.017  1.00 97.07           H  
ATOM   1806  CD1 LEU A 109      -5.351  -4.591   9.729  1.00 97.07           C  
ATOM   1807 HD11 LEU A 109      -4.752  -4.155  10.529  1.00 97.07           H  
ATOM   1808 HD12 LEU A 109      -4.784  -5.420   9.306  1.00 97.07           H  
ATOM   1809 HD13 LEU A 109      -6.266  -4.985  10.171  1.00 97.07           H  
ATOM   1810  CD2 LEU A 109      -4.396  -2.831   8.328  1.00 97.07           C  
ATOM   1811 HD21 LEU A 109      -4.005  -2.457   9.275  1.00 97.07           H  
ATOM   1812 HD22 LEU A 109      -4.606  -2.021   7.630  1.00 97.07           H  
ATOM   1813 HD23 LEU A 109      -3.678  -3.522   7.885  1.00 97.07           H  
ATOM   1814  N   CYS A 110      -9.255  -3.735   8.804  1.00 97.68           N  
ATOM   1815  H   CYS A 110      -8.982  -4.369   9.541  1.00 97.68           H  
ATOM   1816  CA  CYS A 110     -10.315  -2.782   9.078  1.00 97.68           C  
ATOM   1817  HA  CYS A 110     -10.653  -2.331   8.145  1.00 97.68           H  
ATOM   1818  C   CYS A 110      -9.812  -1.679  10.007  1.00 97.68           C  
ATOM   1819  CB  CYS A 110     -11.502  -3.531   9.673  1.00 97.68           C  
ATOM   1820  HB2 CYS A 110     -11.195  -3.951  10.631  1.00 97.68           H  
ATOM   1821  HB3 CYS A 110     -11.758  -4.357   9.011  1.00 97.68           H  
ATOM   1822  O   CYS A 110      -9.388  -1.959  11.125  1.00 97.68           O  
ATOM   1823  SG  CYS A 110     -12.979  -2.519   9.922  1.00 97.68           S  
ATOM   1824  N   ASP A 111      -9.886  -0.424   9.568  1.00 98.29           N  
ATOM   1825  H   ASP A 111     -10.262  -0.275   8.643  1.00 98.29           H  
ATOM   1826  CA  ASP A 111      -9.723   0.740  10.437  1.00 98.29           C  
ATOM   1827  HA  ASP A 111      -8.989   0.508  11.208  1.00 98.29           H  
ATOM   1828  C   ASP A 111     -11.060   1.034  11.130  1.00 98.29           C  
ATOM   1829  CB  ASP A 111      -9.155   1.913   9.632  1.00 98.29           C  
ATOM   1830  HB2 ASP A 111      -8.171   1.621   9.266  1.00 98.29           H  
ATOM   1831  HB3 ASP A 111      -9.767   2.080   8.746  1.00 98.29           H  
ATOM   1832  O   ASP A 111     -12.069   1.379  10.502  1.00 98.29           O  
ATOM   1833  CG  ASP A 111      -9.013   3.240  10.386  1.00 98.29           C  
ATOM   1834  OD1 ASP A 111      -9.582   3.439  11.486  1.00 98.29           O  
ATOM   1835  OD2 ASP A 111      -8.321   4.122   9.823  1.00 98.29           O  
ATOM   1836  N   THR A 112     -11.068   0.859  12.449  1.00 97.68           N  
ATOM   1837  H   THR A 112     -10.198   0.603  12.894  1.00 97.68           H  
ATOM   1838  CA  THR A 112     -12.274   0.914  13.284  1.00 97.68           C  
ATOM   1839  HA  THR A 112     -13.141   0.695  12.661  1.00 97.68           H  
ATOM   1840  C   THR A 112     -12.503   2.292  13.908  1.00 97.68           C  
ATOM   1841  CB  THR A 112     -12.242  -0.152  14.389  1.00 97.68           C  
ATOM   1842  HB  THR A 112     -13.250  -0.258  14.788  1.00 97.68           H  
ATOM   1843  O   THR A 112     -13.515   2.494  14.584  1.00 97.68           O  
ATOM   1844  CG2 THR A 112     -11.771  -1.520  13.901  1.00 97.68           C  
ATOM   1845 HG21 THR A 112     -11.967  -2.271  14.666  1.00 97.68           H  
ATOM   1846 HG22 THR A 112     -12.313  -1.796  12.996  1.00 97.68           H  
ATOM   1847 HG23 THR A 112     -10.703  -1.503  13.684  1.00 97.68           H  
ATOM   1848  OG1 THR A 112     -11.410   0.303  15.424  1.00 97.68           O  
ATOM   1849  HG1 THR A 112     -10.756  -0.359  15.660  1.00 97.68           H  
ATOM   1850  N   LYS A 113     -11.586   3.250  13.703  1.00 97.06           N  
ATOM   1851  H   LYS A 113     -10.825   3.042  13.073  1.00 97.06           H  
ATOM   1852  CA  LYS A 113     -11.569   4.524  14.442  1.00 97.06           C  
ATOM   1853  HA  LYS A 113     -12.424   4.571  15.117  1.00 97.06           H  
ATOM   1854  C   LYS A 113     -11.747   5.736  13.557  1.00 97.06           C  
ATOM   1855  CB  LYS A 113     -10.266   4.644  15.255  1.00 97.06           C  
ATOM   1856  HB2 LYS A 113      -9.419   4.623  14.569  1.00 97.06           H  
ATOM   1857  HB3 LYS A 113     -10.256   5.603  15.773  1.00 97.06           H  
ATOM   1858  O   LYS A 113     -12.515   6.631  13.909  1.00 97.06           O  
ATOM   1859  CG  LYS A 113     -10.082   3.524  16.286  1.00 97.06           C  
ATOM   1860  HG2 LYS A 113      -9.130   3.664  16.799  1.00 97.06           H  
ATOM   1861  HG3 LYS A 113     -10.064   2.568  15.764  1.00 97.06           H  
ATOM   1862  CD  LYS A 113     -11.209   3.497  17.314  1.00 97.06           C  
ATOM   1863  HD2 LYS A 113     -11.202   4.420  17.893  1.00 97.06           H  
ATOM   1864  HD3 LYS A 113     -12.167   3.396  16.803  1.00 97.06           H  
ATOM   1865  CE  LYS A 113     -11.059   2.296  18.234  1.00 97.06           C  
ATOM   1866  HE2 LYS A 113     -10.907   1.404  17.627  1.00 97.06           H  
ATOM   1867  HE3 LYS A 113     -10.188   2.419  18.877  1.00 97.06           H  
ATOM   1868  NZ  LYS A 113     -12.299   2.163  19.017  1.00 97.06           N  
ATOM   1869  HZ1 LYS A 113     -13.081   2.027  18.392  1.00 97.06           H  
ATOM   1870  HZ2 LYS A 113     -12.268   1.318  19.569  1.00 97.06           H  
ATOM   1871  HZ3 LYS A 113     -12.462   2.958  19.617  1.00 97.06           H  
ATOM   1872  N   THR A 114     -11.052   5.777  12.428  1.00 96.80           N  
ATOM   1873  H   THR A 114     -10.467   4.993  12.177  1.00 96.80           H  
ATOM   1874  CA  THR A 114     -11.031   6.963  11.574  1.00 96.80           C  
ATOM   1875  HA  THR A 114     -10.685   7.812  12.164  1.00 96.80           H  
ATOM   1876  C   THR A 114     -12.436   7.268  11.064  1.00 96.80           C  
ATOM   1877  CB  THR A 114     -10.052   6.767  10.414  1.00 96.80           C  
ATOM   1878  HB  THR A 114     -10.390   5.953   9.774  1.00 96.80           H  
ATOM   1879  O   THR A 114     -13.086   6.399  10.487  1.00 96.80           O  
ATOM   1880  CG2 THR A 114      -9.900   8.035   9.584  1.00 96.80           C  
ATOM   1881 HG21 THR A 114      -9.599   8.868  10.220  1.00 96.80           H  
ATOM   1882 HG22 THR A 114     -10.837   8.274   9.081  1.00 96.80           H  
ATOM   1883 HG23 THR A 114      -9.129   7.871   8.831  1.00 96.80           H  
ATOM   1884  OG1 THR A 114      -8.779   6.457  10.933  1.00 96.80           O  
ATOM   1885  HG1 THR A 114      -8.591   5.570  10.618  1.00 96.80           H  
ATOM   1886  N   ASP A 115     -12.925   8.490  11.290  1.00 94.29           N  
ATOM   1887  H   ASP A 115     -12.353   9.151  11.797  1.00 94.29           H  
ATOM   1888  CA  ASP A 115     -14.226   8.961  10.788  1.00 94.29           C  
ATOM   1889  HA  ASP A 115     -14.465   9.884  11.316  1.00 94.29           H  
ATOM   1890  C   ASP A 115     -15.393   7.986  11.089  1.00 94.29           C  
ATOM   1891  CB  ASP A 115     -14.065   9.328   9.300  1.00 94.29           C  
ATOM   1892  HB2 ASP A 115     -13.885   8.419   8.724  1.00 94.29           H  
ATOM   1893  HB3 ASP A 115     -13.190   9.968   9.188  1.00 94.29           H  
ATOM   1894  O   ASP A 115     -16.199   7.652  10.221  1.00 94.29           O  
ATOM   1895  CG  ASP A 115     -15.266  10.068   8.708  1.00 94.29           C  
ATOM   1896  OD1 ASP A 115     -15.954  10.777   9.468  1.00 94.29           O  
ATOM   1897  OD2 ASP A 115     -15.456   9.948   7.472  1.00 94.29           O  
ATOM   1898  N   GLY A 116     -15.436   7.428  12.307  1.00 93.95           N  
ATOM   1899  H   GLY A 116     -14.697   7.662  12.955  1.00 93.95           H  
ATOM   1900  CA  GLY A 116     -16.467   6.473  12.744  1.00 93.95           C  
ATOM   1901  HA2 GLY A 116     -17.423   6.753  12.300  1.00 93.95           H  
ATOM   1902  HA3 GLY A 116     -16.564   6.547  13.827  1.00 93.95           H  
ATOM   1903  C   GLY A 116     -16.202   4.996  12.405  1.00 93.95           C  
ATOM   1904  O   GLY A 116     -17.033   4.143  12.730  1.00 93.95           O  
ATOM   1905  N   GLY A 117     -15.056   4.685  11.791  1.00 96.85           N  
ATOM   1906  H   GLY A 117     -14.453   5.440  11.497  1.00 96.85           H  
ATOM   1907  CA  GLY A 117     -14.575   3.319  11.565  1.00 96.85           C  
ATOM   1908  HA2 GLY A 117     -14.706   2.751  12.486  1.00 96.85           H  
ATOM   1909  HA3 GLY A 117     -13.513   3.350  11.322  1.00 96.85           H  
ATOM   1910  C   GLY A 117     -15.301   2.546  10.469  1.00 96.85           C  
ATOM   1911  O   GLY A 117     -16.157   3.079   9.772  1.00 96.85           O  
ATOM   1912  N   GLY A 118     -14.980   1.265  10.313  1.00 96.79           N  
ATOM   1913  H   GLY A 118     -14.200   0.893  10.836  1.00 96.79           H  
ATOM   1914  CA  GLY A 118     -15.571   0.424   9.268  1.00 96.79           C  
ATOM   1915  HA2 GLY A 118     -16.635   0.639   9.172  1.00 96.79           H  
ATOM   1916  HA3 GLY A 118     -15.455  -0.622   9.554  1.00 96.79           H  
ATOM   1917  C   GLY A 118     -14.922   0.621   7.902  1.00 96.79           C  
ATOM   1918  O   GLY A 118     -15.551   0.361   6.880  1.00 96.79           O  
ATOM   1919  N   TRP A 119     -13.688   1.116   7.870  1.00 98.12           N  
ATOM   1920  H   TRP A 119     -13.201   1.270   8.742  1.00 98.12           H  
ATOM   1921  CA  TRP A 119     -12.942   1.302   6.635  1.00 98.12           C  
ATOM   1922  HA  TRP A 119     -13.625   1.478   5.804  1.00 98.12           H  
ATOM   1923  C   TRP A 119     -12.105   0.068   6.312  1.00 98.12           C  
ATOM   1924  CB  TRP A 119     -12.049   2.523   6.781  1.00 98.12           C  
ATOM   1925  HB2 TRP A 119     -11.403   2.565   5.903  1.00 98.12           H  
ATOM   1926  HB3 TRP A 119     -11.429   2.386   7.667  1.00 98.12           H  
ATOM   1927  O   TRP A 119     -11.194  -0.277   7.060  1.00 98.12           O  
ATOM   1928  CG  TRP A 119     -12.726   3.839   6.901  1.00 98.12           C  
ATOM   1929  CD1 TRP A 119     -12.905   4.534   8.043  1.00 98.12           C  
ATOM   1930  HD1 TRP A 119     -12.583   4.212   9.022  1.00 98.12           H  
ATOM   1931  CD2 TRP A 119     -13.285   4.656   5.838  1.00 98.12           C  
ATOM   1932  CE2 TRP A 119     -13.805   5.852   6.412  1.00 98.12           C  
ATOM   1933  CE3 TRP A 119     -13.385   4.507   4.441  1.00 98.12           C  
ATOM   1934  HE3 TRP A 119     -12.982   3.619   3.977  1.00 98.12           H  
ATOM   1935  NE1 TRP A 119     -13.549   5.720   7.760  1.00 98.12           N  
ATOM   1936  HE1 TRP A 119     -13.765   6.394   8.480  1.00 98.12           H  
ATOM   1937  CH2 TRP A 119     -14.521   6.658   4.247  1.00 98.12           C  
ATOM   1938  HH2 TRP A 119     -15.006   7.401   3.633  1.00 98.12           H  
ATOM   1939  CZ2 TRP A 119     -14.411   6.848   5.636  1.00 98.12           C  
ATOM   1940  HZ2 TRP A 119     -14.813   7.736   6.102  1.00 98.12           H  
ATOM   1941  CZ3 TRP A 119     -13.999   5.495   3.653  1.00 98.12           C  
ATOM   1942  HZ3 TRP A 119     -14.074   5.362   2.584  1.00 98.12           H  
ATOM   1943  N   ILE A 120     -12.372  -0.556   5.170  1.00 97.45           N  
ATOM   1944  H   ILE A 120     -13.109  -0.184   4.589  1.00 97.45           H  
ATOM   1945  CA  ILE A 120     -11.550  -1.623   4.600  1.00 97.45           C  
ATOM   1946  HA  ILE A 120     -11.228  -2.298   5.392  1.00 97.45           H  
ATOM   1947  C   ILE A 120     -10.317  -0.969   3.976  1.00 97.45           C  
ATOM   1948  CB  ILE A 120     -12.356  -2.432   3.557  1.00 97.45           C  
ATOM   1949  HB  ILE A 120     -12.666  -1.760   2.758  1.00 97.45           H  
ATOM   1950  O   ILE A 120     -10.426  -0.290   2.953  1.00 97.45           O  
ATOM   1951  CG1 ILE A 120     -13.626  -3.043   4.196  1.00 97.45           C  
ATOM   1952 HG12 ILE A 120     -13.336  -3.763   4.961  1.00 97.45           H  
ATOM   1953 HG13 ILE A 120     -14.208  -2.256   4.677  1.00 97.45           H  
ATOM   1954  CG2 ILE A 120     -11.471  -3.535   2.944  1.00 97.45           C  
ATOM   1955 HG21 ILE A 120     -11.162  -4.238   3.718  1.00 97.45           H  
ATOM   1956 HG22 ILE A 120     -10.580  -3.108   2.483  1.00 97.45           H  
ATOM   1957 HG23 ILE A 120     -12.008  -4.075   2.165  1.00 97.45           H  
ATOM   1958  CD1 ILE A 120     -14.561  -3.729   3.192  1.00 97.45           C  
ATOM   1959 HD11 ILE A 120     -14.103  -4.638   2.803  1.00 97.45           H  
ATOM   1960 HD12 ILE A 120     -14.784  -3.050   2.369  1.00 97.45           H  
ATOM   1961 HD13 ILE A 120     -15.490  -3.999   3.694  1.00 97.45           H  
ATOM   1962  N   VAL A 121      -9.152  -1.150   4.593  1.00 98.45           N  
ATOM   1963  H   VAL A 121      -9.127  -1.752   5.403  1.00 98.45           H  
ATOM   1964  CA  VAL A 121      -7.873  -0.690   4.042  1.00 98.45           C  
ATOM   1965  HA  VAL A 121      -7.995   0.320   3.650  1.00 98.45           H  
ATOM   1966  C   VAL A 121      -7.496  -1.613   2.892  1.00 98.45           C  
ATOM   1967  CB  VAL A 121      -6.762  -0.652   5.107  1.00 98.45           C  
ATOM   1968  HB  VAL A 121      -6.542  -1.670   5.429  1.00 98.45           H  
ATOM   1969  O   VAL A 121      -7.402  -2.826   3.074  1.00 98.45           O  
ATOM   1970  CG1 VAL A 121      -5.476  -0.034   4.542  1.00 98.45           C  
ATOM   1971 HG11 VAL A 121      -5.098  -0.626   3.709  1.00 98.45           H  
ATOM   1972 HG12 VAL A 121      -4.704  -0.008   5.312  1.00 98.45           H  
ATOM   1973 HG13 VAL A 121      -5.663   0.981   4.191  1.00 98.45           H  
ATOM   1974  CG2 VAL A 121      -7.174   0.162   6.342  1.00 98.45           C  
ATOM   1975 HG21 VAL A 121      -8.029  -0.304   6.833  1.00 98.45           H  
ATOM   1976 HG22 VAL A 121      -7.431   1.180   6.052  1.00 98.45           H  
ATOM   1977 HG23 VAL A 121      -6.347   0.187   7.052  1.00 98.45           H  
ATOM   1978  N   PHE A 122      -7.301  -1.040   1.708  1.00 98.25           N  
ATOM   1979  H   PHE A 122      -7.379  -0.036   1.630  1.00 98.25           H  
ATOM   1980  CA  PHE A 122      -6.967  -1.804   0.508  1.00 98.25           C  
ATOM   1981  HA  PHE A 122      -6.936  -2.862   0.769  1.00 98.25           H  
ATOM   1982  C   PHE A 122      -5.595  -1.471  -0.070  1.00 98.25           C  
ATOM   1983  CB  PHE A 122      -8.066  -1.632  -0.532  1.00 98.25           C  
ATOM   1984  HB2 PHE A 122      -9.021  -1.921  -0.093  1.00 98.25           H  
ATOM   1985  HB3 PHE A 122      -7.861  -2.325  -1.348  1.00 98.25           H  
ATOM   1986  O   PHE A 122      -5.087  -2.212  -0.908  1.00 98.25           O  
ATOM   1987  CG  PHE A 122      -8.179  -0.239  -1.114  1.00 98.25           C  
ATOM   1988  CD1 PHE A 122      -9.165   0.638  -0.631  1.00 98.25           C  
ATOM   1989  HD1 PHE A 122      -9.810   0.330   0.179  1.00 98.25           H  
ATOM   1990  CD2 PHE A 122      -7.337   0.158  -2.172  1.00 98.25           C  
ATOM   1991  HD2 PHE A 122      -6.578  -0.512  -2.549  1.00 98.25           H  
ATOM   1992  CE1 PHE A 122      -9.335   1.897  -1.229  1.00 98.25           C  
ATOM   1993  HE1 PHE A 122     -10.113   2.561  -0.883  1.00 98.25           H  
ATOM   1994  CE2 PHE A 122      -7.503   1.418  -2.765  1.00 98.25           C  
ATOM   1995  HE2 PHE A 122      -6.865   1.716  -3.584  1.00 98.25           H  
ATOM   1996  CZ  PHE A 122      -8.518   2.274  -2.309  1.00 98.25           C  
ATOM   1997  HZ  PHE A 122      -8.677   3.223  -2.799  1.00 98.25           H  
ATOM   1998  N   GLN A 123      -4.998  -0.371   0.374  1.00 98.55           N  
ATOM   1999  H   GLN A 123      -5.488   0.229   1.022  1.00 98.55           H  
ATOM   2000  CA  GLN A 123      -3.612  -0.042   0.102  1.00 98.55           C  
ATOM   2001  HA  GLN A 123      -3.077  -0.964  -0.126  1.00 98.55           H  
ATOM   2002  C   GLN A 123      -3.003   0.581   1.352  1.00 98.55           C  
ATOM   2003  CB  GLN A 123      -3.538   0.881  -1.119  1.00 98.55           C  
ATOM   2004  HB2 GLN A 123      -4.002   1.839  -0.887  1.00 98.55           H  
ATOM   2005  HB3 GLN A 123      -4.109   0.418  -1.924  1.00 98.55           H  
ATOM   2006  O   GLN A 123      -3.646   1.408   2.008  1.00 98.55           O  
ATOM   2007  CG  GLN A 123      -2.111   1.123  -1.628  1.00 98.55           C  
ATOM   2008  HG2 GLN A 123      -2.164   1.246  -2.710  1.00 98.55           H  
ATOM   2009  HG3 GLN A 123      -1.472   0.264  -1.422  1.00 98.55           H  
ATOM   2010  CD  GLN A 123      -1.456   2.386  -1.095  1.00 98.55           C  
ATOM   2011  NE2 GLN A 123      -0.668   3.031  -1.922  1.00 98.55           N  
ATOM   2012 HE21 GLN A 123      -0.526   2.675  -2.856  1.00 98.55           H  
ATOM   2013 HE22 GLN A 123      -0.202   3.869  -1.607  1.00 98.55           H  
ATOM   2014  OE1 GLN A 123      -1.640   2.812   0.034  1.00 98.55           O  
ATOM   2015  N   ARG A 124      -1.769   0.192   1.668  1.00 98.25           N  
ATOM   2016  H   ARG A 124      -1.337  -0.523   1.099  1.00 98.25           H  
ATOM   2017  CA  ARG A 124      -0.964   0.815   2.719  1.00 98.25           C  
ATOM   2018  HA  ARG A 124      -1.339   1.821   2.911  1.00 98.25           H  
ATOM   2019  C   ARG A 124       0.479   0.937   2.268  1.00 98.25           C  
ATOM   2020  CB  ARG A 124      -1.071  -0.014   4.005  1.00 98.25           C  
ATOM   2021  HB2 ARG A 124      -2.097   0.031   4.370  1.00 98.25           H  
ATOM   2022  HB3 ARG A 124      -0.829  -1.051   3.776  1.00 98.25           H  
ATOM   2023  O   ARG A 124       1.060  -0.050   1.826  1.00 98.25           O  
ATOM   2024  CG  ARG A 124      -0.109   0.481   5.098  1.00 98.25           C  
ATOM   2025  HG2 ARG A 124      -0.312   1.522   5.345  1.00 98.25           H  
ATOM   2026  HG3 ARG A 124       0.921   0.397   4.749  1.00 98.25           H  
ATOM   2027  CD  ARG A 124      -0.221  -0.389   6.342  1.00 98.25           C  
ATOM   2028  HD2 ARG A 124       0.638  -0.188   6.983  1.00 98.25           H  
ATOM   2029  HD3 ARG A 124      -0.186  -1.436   6.043  1.00 98.25           H  
ATOM   2030  NE  ARG A 124      -1.453  -0.104   7.079  1.00 98.25           N  
ATOM   2031  HE  ARG A 124      -1.888   0.799   6.951  1.00 98.25           H  
ATOM   2032  NH1 ARG A 124      -1.449  -1.982   8.398  1.00 98.25           N  
ATOM   2033 HH11 ARG A 124      -1.880  -2.579   9.089  1.00 98.25           H  
ATOM   2034 HH12 ARG A 124      -0.736  -2.396   7.815  1.00 98.25           H  
ATOM   2035  NH2 ARG A 124      -2.928  -0.290   8.711  1.00 98.25           N  
ATOM   2036 HH21 ARG A 124      -3.363  -0.758   9.493  1.00 98.25           H  
ATOM   2037 HH22 ARG A 124      -3.173   0.652   8.440  1.00 98.25           H  
ATOM   2038  CZ  ARG A 124      -1.940  -0.818   8.060  1.00 98.25           C  
ATOM   2039  N   ARG A 125       1.051   2.125   2.468  1.00 97.43           N  
ATOM   2040  H   ARG A 125       0.447   2.876   2.769  1.00 97.43           H  
ATOM   2041  CA  ARG A 125       2.482   2.421   2.357  1.00 97.43           C  
ATOM   2042  HA  ARG A 125       3.041   1.493   2.235  1.00 97.43           H  
ATOM   2043  C   ARG A 125       2.945   3.102   3.638  1.00 97.43           C  
ATOM   2044  CB  ARG A 125       2.770   3.326   1.151  1.00 97.43           C  
ATOM   2045  HB2 ARG A 125       3.839   3.299   0.941  1.00 97.43           H  
ATOM   2046  HB3 ARG A 125       2.515   4.353   1.411  1.00 97.43           H  
ATOM   2047  O   ARG A 125       2.540   4.227   3.928  1.00 97.43           O  
ATOM   2048  CG  ARG A 125       2.038   2.981  -0.139  1.00 97.43           C  
ATOM   2049  HG2 ARG A 125       2.272   3.762  -0.863  1.00 97.43           H  
ATOM   2050  HG3 ARG A 125       0.966   3.013   0.053  1.00 97.43           H  
ATOM   2051  CD  ARG A 125       2.404   1.616  -0.727  1.00 97.43           C  
ATOM   2052  HD2 ARG A 125       1.856   1.482  -1.660  1.00 97.43           H  
ATOM   2053  HD3 ARG A 125       2.087   0.824  -0.048  1.00 97.43           H  
ATOM   2054  NE  ARG A 125       3.846   1.461  -0.975  1.00 97.43           N  
ATOM   2055  HE  ARG A 125       4.340   0.785  -0.408  1.00 97.43           H  
ATOM   2056  NH1 ARG A 125       3.970   2.882  -2.765  1.00 97.43           N  
ATOM   2057 HH11 ARG A 125       4.567   3.285  -3.474  1.00 97.43           H  
ATOM   2058 HH12 ARG A 125       3.043   3.240  -2.587  1.00 97.43           H  
ATOM   2059  NH2 ARG A 125       5.744   1.699  -2.224  1.00 97.43           N  
ATOM   2060 HH21 ARG A 125       6.178   2.148  -3.017  1.00 97.43           H  
ATOM   2061 HH22 ARG A 125       6.192   0.934  -1.740  1.00 97.43           H  
ATOM   2062  CZ  ARG A 125       4.507   2.003  -1.976  1.00 97.43           C  
ATOM   2063  N   PHE A 126       3.785   2.438   4.409  1.00 95.39           N  
ATOM   2064  H   PHE A 126       4.032   1.502   4.119  1.00 95.39           H  
ATOM   2065  CA  PHE A 126       4.292   2.909   5.693  1.00 95.39           C  
ATOM   2066  HA  PHE A 126       4.432   3.990   5.665  1.00 95.39           H  
ATOM   2067  C   PHE A 126       5.650   2.281   6.017  1.00 95.39           C  
ATOM   2068  CB  PHE A 126       3.256   2.559   6.779  1.00 95.39           C  
ATOM   2069  HB2 PHE A 126       2.309   3.041   6.534  1.00 95.39           H  
ATOM   2070  HB3 PHE A 126       3.084   1.483   6.774  1.00 95.39           H  
ATOM   2071  O   PHE A 126       6.570   2.982   6.433  1.00 95.39           O  
ATOM   2072  CG  PHE A 126       3.664   2.987   8.176  1.00 95.39           C  
ATOM   2073  CD1 PHE A 126       4.284   2.073   9.042  1.00 95.39           C  
ATOM   2074  HD1 PHE A 126       4.447   1.057   8.712  1.00 95.39           H  
ATOM   2075  CD2 PHE A 126       3.458   4.310   8.604  1.00 95.39           C  
ATOM   2076  HD2 PHE A 126       2.954   5.011   7.956  1.00 95.39           H  
ATOM   2077  CE1 PHE A 126       4.721   2.481  10.314  1.00 95.39           C  
ATOM   2078  HE1 PHE A 126       5.220   1.774  10.961  1.00 95.39           H  
ATOM   2079  CE2 PHE A 126       3.908   4.729   9.867  1.00 95.39           C  
ATOM   2080  HE2 PHE A 126       3.777   5.756  10.173  1.00 95.39           H  
ATOM   2081  CZ  PHE A 126       4.543   3.813  10.724  1.00 95.39           C  
ATOM   2082  HZ  PHE A 126       4.905   4.133  11.690  1.00 95.39           H  
ATOM   2083  N   TYR A 127       5.776   0.972   5.813  1.00 94.01           N  
ATOM   2084  H   TYR A 127       5.011   0.476   5.379  1.00 94.01           H  
ATOM   2085  CA  TYR A 127       6.915   0.175   6.245  1.00 94.01           C  
ATOM   2086  HA  TYR A 127       7.344   0.622   7.141  1.00 94.01           H  
ATOM   2087  C   TYR A 127       8.047   0.073   5.220  1.00 94.01           C  
ATOM   2088  CB  TYR A 127       6.409  -1.213   6.598  1.00 94.01           C  
ATOM   2089  HB2 TYR A 127       5.925  -1.644   5.722  1.00 94.01           H  
ATOM   2090  HB3 TYR A 127       7.280  -1.825   6.828  1.00 94.01           H  
ATOM   2091  O   TYR A 127       9.166  -0.247   5.616  1.00 94.01           O  
ATOM   2092  CG  TYR A 127       5.448  -1.259   7.770  1.00 94.01           C  
ATOM   2093  CD1 TYR A 127       5.929  -1.106   9.086  1.00 94.01           C  
ATOM   2094  HD1 TYR A 127       6.975  -0.893   9.248  1.00 94.01           H  
ATOM   2095  CD2 TYR A 127       4.089  -1.546   7.545  1.00 94.01           C  
ATOM   2096  HD2 TYR A 127       3.727  -1.646   6.533  1.00 94.01           H  
ATOM   2097  CE1 TYR A 127       5.055  -1.265  10.180  1.00 94.01           C  
ATOM   2098  HE1 TYR A 127       5.429  -1.157  11.187  1.00 94.01           H  
ATOM   2099  CE2 TYR A 127       3.213  -1.710   8.634  1.00 94.01           C  
ATOM   2100  HE2 TYR A 127       2.176  -1.960   8.467  1.00 94.01           H  
ATOM   2101  OH  TYR A 127       2.846  -1.710  11.004  1.00 94.01           O  
ATOM   2102  HH  TYR A 127       3.316  -1.648  11.839  1.00 94.01           H  
ATOM   2103  CZ  TYR A 127       3.694  -1.569   9.952  1.00 94.01           C  
ATOM   2104  N   ARG A 128       7.785   0.404   3.947  1.00 93.61           N  
ATOM   2105  H   ARG A 128       6.817   0.526   3.687  1.00 93.61           H  
ATOM   2106  CA  ARG A 128       8.787   0.497   2.864  1.00 93.61           C  
ATOM   2107  HA  ARG A 128       8.244   0.785   1.964  1.00 93.61           H  
ATOM   2108  C   ARG A 128       9.455  -0.833   2.508  1.00 93.61           C  
ATOM   2109  CB  ARG A 128       9.832   1.593   3.158  1.00 93.61           C  
ATOM   2110  HB2 ARG A 128      10.596   1.193   3.825  1.00 93.61           H  
ATOM   2111  HB3 ARG A 128      10.315   1.869   2.221  1.00 93.61           H  
ATOM   2112  O   ARG A 128      10.566  -0.858   1.995  1.00 93.61           O  
ATOM   2113  CG  ARG A 128       9.240   2.845   3.809  1.00 93.61           C  
ATOM   2114  HG2 ARG A 128       8.397   3.200   3.216  1.00 93.61           H  
ATOM   2115  HG3 ARG A 128       8.878   2.613   4.811  1.00 93.61           H  
ATOM   2116  CD  ARG A 128      10.266   3.959   3.942  1.00 93.61           C  
ATOM   2117  HD2 ARG A 128      11.010   3.686   4.691  1.00 93.61           H  
ATOM   2118  HD3 ARG A 128      10.768   4.092   2.984  1.00 93.61           H  
ATOM   2119  NE  ARG A 128       9.558   5.183   4.346  1.00 93.61           N  
ATOM   2120  HE  ARG A 128       8.868   5.082   5.077  1.00 93.61           H  
ATOM   2121  NH1 ARG A 128      10.444   6.589   2.774  1.00 93.61           N  
ATOM   2122 HH11 ARG A 128      10.710   7.524   2.499  1.00 93.61           H  
ATOM   2123 HH12 ARG A 128      11.233   5.981   2.601  1.00 93.61           H  
ATOM   2124  NH2 ARG A 128       8.723   7.264   3.974  1.00 93.61           N  
ATOM   2125 HH21 ARG A 128       8.729   8.062   3.355  1.00 93.61           H  
ATOM   2126 HH22 ARG A 128       7.894   7.024   4.499  1.00 93.61           H  
ATOM   2127  CZ  ARG A 128       9.589   6.333   3.708  1.00 93.61           C  
ATOM   2128  N   ASP A 129       8.774  -1.932   2.789  1.00 91.80           N  
ATOM   2129  H   ASP A 129       7.860  -1.833   3.207  1.00 91.80           H  
ATOM   2130  CA  ASP A 129       9.279  -3.305   2.718  1.00 91.80           C  
ATOM   2131  HA  ASP A 129      10.343  -3.292   2.482  1.00 91.80           H  
ATOM   2132  C   ASP A 129       8.599  -4.150   1.632  1.00 91.80           C  
ATOM   2133  CB  ASP A 129       9.113  -3.948   4.100  1.00 91.80           C  
ATOM   2134  HB2 ASP A 129       9.707  -3.385   4.820  1.00 91.80           H  
ATOM   2135  HB3 ASP A 129       9.502  -4.966   4.075  1.00 91.80           H  
ATOM   2136  O   ASP A 129       8.960  -5.306   1.432  1.00 91.80           O  
ATOM   2137  CG  ASP A 129       7.662  -3.976   4.588  1.00 91.80           C  
ATOM   2138  OD1 ASP A 129       6.778  -3.322   3.994  1.00 91.80           O  
ATOM   2139  OD2 ASP A 129       7.413  -4.560   5.667  1.00 91.80           O  
ATOM   2140  N   THR A 130       7.641  -3.573   0.908  1.00 94.47           N  
ATOM   2141  H   THR A 130       7.378  -2.627   1.143  1.00 94.47           H  
ATOM   2142  CA  THR A 130       6.974  -4.228  -0.217  1.00 94.47           C  
ATOM   2143  HA  THR A 130       7.386  -5.228  -0.347  1.00 94.47           H  
ATOM   2144  C   THR A 130       7.227  -3.449  -1.497  1.00 94.47           C  
ATOM   2145  CB  THR A 130       5.481  -4.412   0.064  1.00 94.47           C  
ATOM   2146  HB  THR A 130       5.021  -3.448   0.281  1.00 94.47           H  
ATOM   2147  O   THR A 130       6.991  -2.241  -1.563  1.00 94.47           O  
ATOM   2148  CG2 THR A 130       4.719  -5.066  -1.087  1.00 94.47           C  
ATOM   2149 HG21 THR A 130       5.185  -6.015  -1.352  1.00 94.47           H  
ATOM   2150 HG22 THR A 130       4.702  -4.406  -1.954  1.00 94.47           H  
ATOM   2151 HG23 THR A 130       3.693  -5.248  -0.768  1.00 94.47           H  
ATOM   2152  OG1 THR A 130       5.343  -5.278   1.161  1.00 94.47           O  
ATOM   2153  HG1 THR A 130       5.573  -4.815   1.970  1.00 94.47           H  
ATOM   2154  N   ASP A 131       7.695  -4.157  -2.523  1.00 94.65           N  
ATOM   2155  H   ASP A 131       7.960  -5.118  -2.361  1.00 94.65           H  
ATOM   2156  CA  ASP A 131       7.839  -3.619  -3.874  1.00 94.65           C  
ATOM   2157  HA  ASP A 131       8.280  -2.625  -3.805  1.00 94.65           H  
ATOM   2158  C   ASP A 131       6.471  -3.492  -4.562  1.00 94.65           C  
ATOM   2159  CB  ASP A 131       8.803  -4.497  -4.680  1.00 94.65           C  
ATOM   2160  HB2 ASP A 131       8.402  -5.509  -4.737  1.00 94.65           H  
ATOM   2161  HB3 ASP A 131       9.763  -4.537  -4.165  1.00 94.65           H  
ATOM   2162  O   ASP A 131       5.684  -4.442  -4.568  1.00 94.65           O  
ATOM   2163  CG  ASP A 131       9.026  -3.959  -6.095  1.00 94.65           C  
ATOM   2164  OD1 ASP A 131       8.768  -2.749  -6.305  1.00 94.65           O  
ATOM   2165  OD2 ASP A 131       9.409  -4.777  -6.951  1.00 94.65           O  
ATOM   2166  N   PHE A 132       6.208  -2.323  -5.146  1.00 97.11           N  
ATOM   2167  H   PHE A 132       6.989  -1.689  -5.234  1.00 97.11           H  
ATOM   2168  CA  PHE A 132       4.984  -2.000  -5.885  1.00 97.11           C  
ATOM   2169  HA  PHE A 132       4.254  -2.792  -5.719  1.00 97.11           H  
ATOM   2170  C   PHE A 132       5.209  -1.976  -7.408  1.00 97.11           C  
ATOM   2171  CB  PHE A 132       4.367  -0.696  -5.343  1.00 97.11           C  
ATOM   2172  HB2 PHE A 132       5.161   0.020  -5.129  1.00 97.11           H  
ATOM   2173  HB3 PHE A 132       3.744  -0.252  -6.119  1.00 97.11           H  
ATOM   2174  O   PHE A 132       4.242  -1.807  -8.157  1.00 97.11           O  
ATOM   2175  CG  PHE A 132       3.509  -0.881  -4.101  1.00 97.11           C  
ATOM   2176  CD1 PHE A 132       2.114  -0.698  -4.155  1.00 97.11           C  
ATOM   2177  HD1 PHE A 132       1.642  -0.423  -5.086  1.00 97.11           H  
ATOM   2178  CD2 PHE A 132       4.100  -1.280  -2.891  1.00 97.11           C  
ATOM   2179  HD2 PHE A 132       5.168  -1.433  -2.849  1.00 97.11           H  
ATOM   2180  CE1 PHE A 132       1.324  -0.907  -3.009  1.00 97.11           C  
ATOM   2181  HE1 PHE A 132       0.253  -0.772  -3.059  1.00 97.11           H  
ATOM   2182  CE2 PHE A 132       3.313  -1.518  -1.753  1.00 97.11           C  
ATOM   2183  HE2 PHE A 132       3.779  -1.868  -0.843  1.00 97.11           H  
ATOM   2184  CZ  PHE A 132       1.923  -1.325  -1.808  1.00 97.11           C  
ATOM   2185  HZ  PHE A 132       1.321  -1.500  -0.929  1.00 97.11           H  
ATOM   2186  N   ASN A 133       6.429  -2.218  -7.897  1.00 95.79           N  
ATOM   2187  H   ASN A 133       7.209  -2.364  -7.272  1.00 95.79           H  
ATOM   2188  CA  ASN A 133       6.689  -2.442  -9.317  1.00 95.79           C  
ATOM   2189  HA  ASN A 133       6.080  -1.745  -9.893  1.00 95.79           H  
ATOM   2190  C   ASN A 133       6.283  -3.867  -9.726  1.00 95.79           C  
ATOM   2191  CB  ASN A 133       8.155  -2.137  -9.640  1.00 95.79           C  
ATOM   2192  HB2 ASN A 133       8.797  -2.895  -9.192  1.00 95.79           H  
ATOM   2193  HB3 ASN A 133       8.438  -1.170  -9.224  1.00 95.79           H  
ATOM   2194  O   ASN A 133       7.108  -4.756  -9.919  1.00 95.79           O  
ATOM   2195  CG  ASN A 133       8.385  -2.104 -11.142  1.00 95.79           C  
ATOM   2196  ND2 ASN A 133       9.622  -1.981 -11.558  1.00 95.79           N  
ATOM   2197 HD21 ASN A 133      10.364  -1.880 -10.880  1.00 95.79           H  
ATOM   2198 HD22 ASN A 133       9.772  -1.893 -12.553  1.00 95.79           H  
ATOM   2199  OD1 ASN A 133       7.474  -2.152 -11.962  1.00 95.79           O  
ATOM   2200  N   ARG A 134       4.971  -4.105  -9.785  1.00 96.58           N  
ATOM   2201  H   ARG A 134       4.361  -3.322  -9.595  1.00 96.58           H  
ATOM   2202  CA  ARG A 134       4.384  -5.436  -9.976  1.00 96.58           C  
ATOM   2203  HA  ARG A 134       5.189  -6.171 -10.016  1.00 96.58           H  
ATOM   2204  C   ARG A 134       3.660  -5.574 -11.305  1.00 96.58           C  
ATOM   2205  CB  ARG A 134       3.480  -5.797  -8.787  1.00 96.58           C  
ATOM   2206  HB2 ARG A 134       2.627  -5.119  -8.753  1.00 96.58           H  
ATOM   2207  HB3 ARG A 134       3.097  -6.806  -8.937  1.00 96.58           H  
ATOM   2208  O   ARG A 134       3.153  -4.602 -11.871  1.00 96.58           O  
ATOM   2209  CG  ARG A 134       4.177  -5.762  -7.423  1.00 96.58           C  
ATOM   2210  HG2 ARG A 134       4.484  -4.745  -7.179  1.00 96.58           H  
ATOM   2211  HG3 ARG A 134       3.465  -6.094  -6.668  1.00 96.58           H  
ATOM   2212  CD  ARG A 134       5.393  -6.686  -7.392  1.00 96.58           C  
ATOM   2213  HD2 ARG A 134       6.192  -6.268  -8.004  1.00 96.58           H  
ATOM   2214  HD3 ARG A 134       5.109  -7.651  -7.813  1.00 96.58           H  
ATOM   2215  NE  ARG A 134       5.879  -6.835  -6.021  1.00 96.58           N  
ATOM   2216  HE  ARG A 134       5.882  -5.994  -5.462  1.00 96.58           H  
ATOM   2217  NH1 ARG A 134       6.388  -9.080  -6.088  1.00 96.58           N  
ATOM   2218 HH11 ARG A 134       5.867  -9.197  -6.945  1.00 96.58           H  
ATOM   2219 HH12 ARG A 134       6.802  -9.899  -5.665  1.00 96.58           H  
ATOM   2220  NH2 ARG A 134       6.901  -7.839  -4.288  1.00 96.58           N  
ATOM   2221 HH21 ARG A 134       6.908  -6.932  -3.845  1.00 96.58           H  
ATOM   2222 HH22 ARG A 134       7.334  -8.645  -3.860  1.00 96.58           H  
ATOM   2223  CZ  ARG A 134       6.391  -7.921  -5.484  1.00 96.58           C  
ATOM   2224  N   SER A 135       3.573  -6.815 -11.771  1.00 95.76           N  
ATOM   2225  H   SER A 135       3.979  -7.556 -11.217  1.00 95.76           H  
ATOM   2226  CA  SER A 135       2.827  -7.177 -12.974  1.00 95.76           C  
ATOM   2227  HA  SER A 135       3.178  -6.549 -13.792  1.00 95.76           H  
ATOM   2228  C   SER A 135       1.323  -6.952 -12.809  1.00 95.76           C  
ATOM   2229  CB  SER A 135       3.099  -8.638 -13.341  1.00 95.76           C  
ATOM   2230  HB2 SER A 135       4.171  -8.793 -13.461  1.00 95.76           H  
ATOM   2231  HB3 SER A 135       2.604  -8.882 -14.281  1.00 95.76           H  
ATOM   2232  O   SER A 135       0.785  -6.860 -11.699  1.00 95.76           O  
ATOM   2233  OG  SER A 135       2.606  -9.491 -12.328  1.00 95.76           O  
ATOM   2234  HG  SER A 135       3.222  -9.424 -11.595  1.00 95.76           H  
ATOM   2235  N   PHE A 136       0.598  -6.933 -13.925  1.00 95.43           N  
ATOM   2236  H   PHE A 136       1.082  -6.971 -14.811  1.00 95.43           H  
ATOM   2237  CA  PHE A 136      -0.850  -6.776 -13.903  1.00 95.43           C  
ATOM   2238  HA  PHE A 136      -1.096  -5.827 -13.427  1.00 95.43           H  
ATOM   2239  C   PHE A 136      -1.531  -7.890 -13.108  1.00 95.43           C  
ATOM   2240  CB  PHE A 136      -1.388  -6.769 -15.332  1.00 95.43           C  
ATOM   2241  HB2 PHE A 136      -0.793  -6.088 -15.941  1.00 95.43           H  
ATOM   2242  HB3 PHE A 136      -1.290  -7.762 -15.771  1.00 95.43           H  
ATOM   2243  O   PHE A 136      -2.493  -7.642 -12.381  1.00 95.43           O  
ATOM   2244  CG  PHE A 136      -2.829  -6.332 -15.361  1.00 95.43           C  
ATOM   2245  CD1 PHE A 136      -3.842  -7.276 -15.125  1.00 95.43           C  
ATOM   2246  HD1 PHE A 136      -3.589  -8.312 -14.951  1.00 95.43           H  
ATOM   2247  CD2 PHE A 136      -3.149  -4.969 -15.504  1.00 95.43           C  
ATOM   2248  HD2 PHE A 136      -2.359  -4.245 -15.639  1.00 95.43           H  
ATOM   2249  CE1 PHE A 136      -5.167  -6.851 -14.987  1.00 95.43           C  
ATOM   2250  HE1 PHE A 136      -5.928  -7.574 -14.733  1.00 95.43           H  
ATOM   2251  CE2 PHE A 136      -4.490  -4.554 -15.458  1.00 95.43           C  
ATOM   2252  HE2 PHE A 136      -4.733  -3.509 -15.581  1.00 95.43           H  
ATOM   2253  CZ  PHE A 136      -5.495  -5.497 -15.194  1.00 95.43           C  
ATOM   2254  HZ  PHE A 136      -6.527  -5.181 -15.162  1.00 95.43           H  
ATOM   2255  N   ILE A 137      -1.050  -9.127 -13.260  1.00 96.18           N  
ATOM   2256  H   ILE A 137      -0.207  -9.244 -13.803  1.00 96.18           H  
ATOM   2257  CA  ILE A 137      -1.637 -10.288 -12.589  1.00 96.18           C  
ATOM   2258  HA  ILE A 137      -2.715 -10.219 -12.736  1.00 96.18           H  
ATOM   2259  C   ILE A 137      -1.401 -10.250 -11.074  1.00 96.18           C  
ATOM   2260  CB  ILE A 137      -1.153 -11.597 -13.250  1.00 96.18           C  
ATOM   2261  HB  ILE A 137      -1.338 -11.512 -14.321  1.00 96.18           H  
ATOM   2262  O   ILE A 137      -2.278 -10.663 -10.316  1.00 96.18           O  
ATOM   2263  CG1 ILE A 137      -1.918 -12.843 -12.755  1.00 96.18           C  
ATOM   2264 HG12 ILE A 137      -1.509 -13.720 -13.256  1.00 96.18           H  
ATOM   2265 HG13 ILE A 137      -1.766 -12.968 -11.683  1.00 96.18           H  
ATOM   2266  CG2 ILE A 137       0.354 -11.833 -13.071  1.00 96.18           C  
ATOM   2267 HG21 ILE A 137       0.656 -12.748 -13.581  1.00 96.18           H  
ATOM   2268 HG22 ILE A 137       0.917 -11.014 -13.519  1.00 96.18           H  
ATOM   2269 HG23 ILE A 137       0.624 -11.914 -12.018  1.00 96.18           H  
ATOM   2270  CD1 ILE A 137      -3.423 -12.800 -13.050  1.00 96.18           C  
ATOM   2271 HD11 ILE A 137      -3.592 -12.584 -14.105  1.00 96.18           H  
ATOM   2272 HD12 ILE A 137      -3.909 -12.041 -12.438  1.00 96.18           H  
ATOM   2273 HD13 ILE A 137      -3.865 -13.767 -12.811  1.00 96.18           H  
ATOM   2274  N   GLU A 138      -0.268  -9.711 -10.620  1.00 97.57           N  
ATOM   2275  H   GLU A 138       0.427  -9.393 -11.280  1.00 97.57           H  
ATOM   2276  CA  GLU A 138       0.000  -9.474  -9.197  1.00 97.57           C  
ATOM   2277  HA  GLU A 138      -0.207 -10.375  -8.619  1.00 97.57           H  
ATOM   2278  C   GLU A 138      -0.906  -8.369  -8.645  1.00 97.57           C  
ATOM   2279  CB  GLU A 138       1.472  -9.103  -8.997  1.00 97.57           C  
ATOM   2280  HB2 GLU A 138       1.604  -8.678  -8.002  1.00 97.57           H  
ATOM   2281  HB3 GLU A 138       1.730  -8.342  -9.733  1.00 97.57           H  
ATOM   2282  O   GLU A 138      -1.559  -8.574  -7.628  1.00 97.57           O  
ATOM   2283  CG  GLU A 138       2.426 -10.296  -9.140  1.00 97.57           C  
ATOM   2284  HG2 GLU A 138       2.285 -10.970  -8.295  1.00 97.57           H  
ATOM   2285  HG3 GLU A 138       2.196 -10.850 -10.050  1.00 97.57           H  
ATOM   2286  CD  GLU A 138       3.872  -9.792  -9.197  1.00 97.57           C  
ATOM   2287  OE1 GLU A 138       4.618  -9.976  -8.206  1.00 97.57           O  
ATOM   2288  OE2 GLU A 138       4.195  -9.165 -10.235  1.00 97.57           O  
ATOM   2289  N   TYR A 139      -1.053  -7.239  -9.344  1.00 97.87           N  
ATOM   2290  H   TYR A 139      -0.471  -7.093 -10.156  1.00 97.87           H  
ATOM   2291  CA  TYR A 139      -2.009  -6.193  -8.953  1.00 97.87           C  
ATOM   2292  HA  TYR A 139      -1.789  -5.884  -7.931  1.00 97.87           H  
ATOM   2293  C   TYR A 139      -3.468  -6.667  -8.966  1.00 97.87           C  
ATOM   2294  CB  TYR A 139      -1.858  -4.983  -9.882  1.00 97.87           C  
ATOM   2295  HB2 TYR A 139      -2.822  -4.482  -9.976  1.00 97.87           H  
ATOM   2296  HB3 TYR A 139      -1.567  -5.307 -10.881  1.00 97.87           H  
ATOM   2297  O   TYR A 139      -4.296  -6.179  -8.196  1.00 97.87           O  
ATOM   2298  CG  TYR A 139      -0.880  -3.961  -9.360  1.00 97.87           C  
ATOM   2299  CD1 TYR A 139      -1.275  -3.118  -8.306  1.00 97.87           C  
ATOM   2300  HD1 TYR A 139      -2.267  -3.202  -7.887  1.00 97.87           H  
ATOM   2301  CD2 TYR A 139       0.415  -3.858  -9.897  1.00 97.87           C  
ATOM   2302  HD2 TYR A 139       0.738  -4.522 -10.685  1.00 97.87           H  
ATOM   2303  CE1 TYR A 139      -0.382  -2.166  -7.792  1.00 97.87           C  
ATOM   2304  HE1 TYR A 139      -0.670  -1.530  -6.968  1.00 97.87           H  
ATOM   2305  CE2 TYR A 139       1.312  -2.900  -9.387  1.00 97.87           C  
ATOM   2306  HE2 TYR A 139       2.305  -2.817  -9.803  1.00 97.87           H  
ATOM   2307  OH  TYR A 139       1.753  -1.135  -7.804  1.00 97.87           O  
ATOM   2308  HH  TYR A 139       2.666  -1.289  -8.056  1.00 97.87           H  
ATOM   2309  CZ  TYR A 139       0.913  -2.056  -8.330  1.00 97.87           C  
ATOM   2310  N   GLU A 140      -3.808  -7.612  -9.840  1.00 96.92           N  
ATOM   2311  H   GLU A 140      -3.109  -7.898 -10.511  1.00 96.92           H  
ATOM   2312  CA  GLU A 140      -5.131  -8.227  -9.904  1.00 96.92           C  
ATOM   2313  HA  GLU A 140      -5.884  -7.438  -9.906  1.00 96.92           H  
ATOM   2314  C   GLU A 140      -5.421  -9.104  -8.682  1.00 96.92           C  
ATOM   2315  CB  GLU A 140      -5.259  -8.998 -11.227  1.00 96.92           C  
ATOM   2316  HB2 GLU A 140      -4.446  -9.717 -11.318  1.00 96.92           H  
ATOM   2317  HB3 GLU A 140      -5.179  -8.280 -12.044  1.00 96.92           H  
ATOM   2318  O   GLU A 140      -6.514  -9.000  -8.115  1.00 96.92           O  
ATOM   2319  CG  GLU A 140      -6.584  -9.750 -11.363  1.00 96.92           C  
ATOM   2320  HG2 GLU A 140      -7.396  -9.079 -11.081  1.00 96.92           H  
ATOM   2321  HG3 GLU A 140      -6.596 -10.592 -10.670  1.00 96.92           H  
ATOM   2322  CD  GLU A 140      -6.778 -10.263 -12.797  1.00 96.92           C  
ATOM   2323  OE1 GLU A 140      -6.621 -11.476 -13.064  1.00 96.92           O  
ATOM   2324  OE2 GLU A 140      -7.073  -9.473 -13.721  1.00 96.92           O  
ATOM   2325  N   LYS A 141      -4.448  -9.931  -8.281  1.00 96.62           N  
ATOM   2326  H   LYS A 141      -3.582  -9.921  -8.802  1.00 96.62           H  
ATOM   2327  CA  LYS A 141      -4.542 -10.846  -7.134  1.00 96.62           C  
ATOM   2328  HA  LYS A 141      -5.533 -11.299  -7.104  1.00 96.62           H  
ATOM   2329  C   LYS A 141      -4.366 -10.145  -5.785  1.00 96.62           C  
ATOM   2330  CB  LYS A 141      -3.484 -11.948  -7.281  1.00 96.62           C  
ATOM   2331  HB2 LYS A 141      -3.422 -12.501  -6.343  1.00 96.62           H  
ATOM   2332  HB3 LYS A 141      -2.513 -11.488  -7.463  1.00 96.62           H  
ATOM   2333  O   LYS A 141      -4.994 -10.559  -4.819  1.00 96.62           O  
ATOM   2334  CG  LYS A 141      -3.814 -12.941  -8.406  1.00 96.62           C  
ATOM   2335  HG2 LYS A 141      -3.941 -12.413  -9.352  1.00 96.62           H  
ATOM   2336  HG3 LYS A 141      -4.741 -13.461  -8.167  1.00 96.62           H  
ATOM   2337  CD  LYS A 141      -2.674 -13.955  -8.540  1.00 96.62           C  
ATOM   2338  HD2 LYS A 141      -2.540 -14.466  -7.587  1.00 96.62           H  
ATOM   2339  HD3 LYS A 141      -1.757 -13.418  -8.783  1.00 96.62           H  
ATOM   2340  CE  LYS A 141      -2.972 -14.979  -9.638  1.00 96.62           C  
ATOM   2341  HE2 LYS A 141      -3.910 -15.482  -9.399  1.00 96.62           H  
ATOM   2342  HE3 LYS A 141      -3.102 -14.446 -10.579  1.00 96.62           H  
ATOM   2343  NZ  LYS A 141      -1.869 -15.966  -9.744  1.00 96.62           N  
ATOM   2344  HZ1 LYS A 141      -0.999 -15.496  -9.953  1.00 96.62           H  
ATOM   2345  HZ2 LYS A 141      -2.051 -16.649 -10.465  1.00 96.62           H  
ATOM   2346  HZ3 LYS A 141      -1.745 -16.448  -8.865  1.00 96.62           H  
ATOM   2347  N   GLY A 142      -3.556  -9.092  -5.746  1.00 97.08           N  
ATOM   2348  H   GLY A 142      -3.026  -8.899  -6.583  1.00 97.08           H  
ATOM   2349  CA  GLY A 142      -3.051  -8.485  -4.520  1.00 97.08           C  
ATOM   2350  HA2 GLY A 142      -2.975  -7.409  -4.674  1.00 97.08           H  
ATOM   2351  HA3 GLY A 142      -3.730  -8.665  -3.687  1.00 97.08           H  
ATOM   2352  C   GLY A 142      -1.665  -9.017  -4.147  1.00 97.08           C  
ATOM   2353  O   GLY A 142      -1.251 -10.089  -4.589  1.00 97.08           O  
ATOM   2354  N   PHE A 143      -0.936  -8.235  -3.356  1.00 96.27           N  
ATOM   2355  H   PHE A 143      -1.369  -7.402  -2.983  1.00 96.27           H  
ATOM   2356  CA  PHE A 143       0.409  -8.547  -2.870  1.00 96.27           C  
ATOM   2357  HA  PHE A 143       0.468  -9.615  -2.657  1.00 96.27           H  
ATOM   2358  C   PHE A 143       0.703  -7.797  -1.566  1.00 96.27           C  
ATOM   2359  CB  PHE A 143       1.454  -8.207  -3.947  1.00 96.27           C  
ATOM   2360  HB2 PHE A 143       2.448  -8.436  -3.563  1.00 96.27           H  
ATOM   2361  HB3 PHE A 143       1.293  -8.860  -4.805  1.00 96.27           H  
ATOM   2362  O   PHE A 143       0.039  -6.808  -1.245  1.00 96.27           O  
ATOM   2363  CG  PHE A 143       1.438  -6.766  -4.420  1.00 96.27           C  
ATOM   2364  CD1 PHE A 143       0.770  -6.427  -5.611  1.00 96.27           C  
ATOM   2365  HD1 PHE A 143       0.266  -7.193  -6.181  1.00 96.27           H  
ATOM   2366  CD2 PHE A 143       2.099  -5.765  -3.683  1.00 96.27           C  
ATOM   2367  HD2 PHE A 143       2.620  -6.018  -2.772  1.00 96.27           H  
ATOM   2368  CE1 PHE A 143       0.773  -5.098  -6.066  1.00 96.27           C  
ATOM   2369  HE1 PHE A 143       0.285  -4.847  -6.996  1.00 96.27           H  
ATOM   2370  CE2 PHE A 143       2.090  -4.434  -4.132  1.00 96.27           C  
ATOM   2371  HE2 PHE A 143       2.609  -3.673  -3.567  1.00 96.27           H  
ATOM   2372  CZ  PHE A 143       1.431  -4.100  -5.326  1.00 96.27           C  
ATOM   2373  HZ  PHE A 143       1.443  -3.080  -5.679  1.00 96.27           H  
ATOM   2374  N   GLY A 144       1.722  -8.250  -0.835  1.00 94.65           N  
ATOM   2375  H   GLY A 144       2.208  -9.078  -1.148  1.00 94.65           H  
ATOM   2376  CA  GLY A 144       2.003  -7.790   0.526  1.00 94.65           C  
ATOM   2377  HA2 GLY A 144       1.913  -6.705   0.576  1.00 94.65           H  
ATOM   2378  HA3 GLY A 144       3.025  -8.052   0.799  1.00 94.65           H  
ATOM   2379  C   GLY A 144       1.051  -8.411   1.552  1.00 94.65           C  
ATOM   2380  O   GLY A 144       0.221  -9.260   1.221  1.00 94.65           O  
ATOM   2381  N   THR A 145       1.168  -7.990   2.811  1.00 93.57           N  
ATOM   2382  H   THR A 145       1.836  -7.262   3.019  1.00 93.57           H  
ATOM   2383  CA  THR A 145       0.354  -8.518   3.919  1.00 93.57           C  
ATOM   2384  HA  THR A 145      -0.471  -9.095   3.501  1.00 93.57           H  
ATOM   2385  C   THR A 145      -0.262  -7.387   4.735  1.00 93.57           C  
ATOM   2386  CB  THR A 145       1.144  -9.476   4.834  1.00 93.57           C  
ATOM   2387  HB  THR A 145       0.424 -10.044   5.424  1.00 93.57           H  
ATOM   2388  O   THR A 145       0.254  -6.271   4.776  1.00 93.57           O  
ATOM   2389  CG2 THR A 145       2.026 -10.472   4.084  1.00 93.57           C  
ATOM   2390 HG21 THR A 145       2.438 -11.205   4.778  1.00 93.57           H  
ATOM   2391 HG22 THR A 145       1.433 -11.008   3.342  1.00 93.57           H  
ATOM   2392 HG23 THR A 145       2.849  -9.964   3.582  1.00 93.57           H  
ATOM   2393  OG1 THR A 145       1.969  -8.771   5.734  1.00 93.57           O  
ATOM   2394  HG1 THR A 145       2.660  -9.388   5.985  1.00 93.57           H  
ATOM   2395  N   ILE A 146      -1.349  -7.668   5.458  1.00 94.42           N  
ATOM   2396  H   ILE A 146      -1.755  -8.591   5.389  1.00 94.42           H  
ATOM   2397  CA  ILE A 146      -2.001  -6.674   6.330  1.00 94.42           C  
ATOM   2398  HA  ILE A 146      -2.232  -5.801   5.720  1.00 94.42           H  
ATOM   2399  C   ILE A 146      -1.094  -6.169   7.470  1.00 94.42           C  
ATOM   2400  CB  ILE A 146      -3.330  -7.226   6.886  1.00 94.42           C  
ATOM   2401  HB  ILE A 146      -3.759  -6.447   7.516  1.00 94.42           H  
ATOM   2402  O   ILE A 146      -1.376  -5.129   8.071  1.00 94.42           O  
ATOM   2403  CG1 ILE A 146      -3.122  -8.477   7.771  1.00 94.42           C  
ATOM   2404 HG12 ILE A 146      -2.738  -9.301   7.170  1.00 94.42           H  
ATOM   2405 HG13 ILE A 146      -2.390  -8.253   8.546  1.00 94.42           H  
ATOM   2406  CG2 ILE A 146      -4.319  -7.484   5.733  1.00 94.42           C  
ATOM   2407 HG21 ILE A 146      -4.380  -6.606   5.090  1.00 94.42           H  
ATOM   2408 HG22 ILE A 146      -5.314  -7.690   6.128  1.00 94.42           H  
ATOM   2409 HG23 ILE A 146      -4.001  -8.338   5.135  1.00 94.42           H  
ATOM   2410  CD1 ILE A 146      -4.400  -8.942   8.477  1.00 94.42           C  
ATOM   2411 HD11 ILE A 146      -5.113  -9.335   7.752  1.00 94.42           H  
ATOM   2412 HD12 ILE A 146      -4.151  -9.735   9.182  1.00 94.42           H  
ATOM   2413 HD13 ILE A 146      -4.852  -8.112   9.022  1.00 94.42           H  
ATOM   2414  N   CYS A 147      -0.003  -6.887   7.753  1.00 94.17           N  
ATOM   2415  H   CYS A 147       0.174  -7.707   7.190  1.00 94.17           H  
ATOM   2416  CA  CYS A 147       1.025  -6.537   8.731  1.00 94.17           C  
ATOM   2417  HA  CYS A 147       0.564  -6.008   9.566  1.00 94.17           H  
ATOM   2418  C   CYS A 147       2.134  -5.632   8.162  1.00 94.17           C  
ATOM   2419  CB  CYS A 147       1.642  -7.840   9.244  1.00 94.17           C  
ATOM   2420  HB2 CYS A 147       2.420  -7.595   9.967  1.00 94.17           H  
ATOM   2421  HB3 CYS A 147       2.129  -8.339   8.406  1.00 94.17           H  
ATOM   2422  O   CYS A 147       3.043  -5.231   8.892  1.00 94.17           O  
ATOM   2423  SG  CYS A 147       0.520  -9.031  10.017  1.00 94.17           S  
ATOM   2424  N   SER A 148       2.091  -5.337   6.865  1.00 94.61           N  
ATOM   2425  H   SER A 148       1.311  -5.678   6.321  1.00 94.61           H  
ATOM   2426  CA  SER A 148       3.146  -4.680   6.096  1.00 94.61           C  
ATOM   2427  HA  SER A 148       3.820  -4.136   6.758  1.00 94.61           H  
ATOM   2428  C   SER A 148       2.525  -3.663   5.120  1.00 94.61           C  
ATOM   2429  CB  SER A 148       3.946  -5.801   5.413  1.00 94.61           C  
ATOM   2430  HB2 SER A 148       4.341  -6.478   6.170  1.00 94.61           H  
ATOM   2431  HB3 SER A 148       3.269  -6.367   4.774  1.00 94.61           H  
ATOM   2432  O   SER A 148       1.381  -3.230   5.302  1.00 94.61           O  
ATOM   2433  OG  SER A 148       5.010  -5.340   4.619  1.00 94.61           O  
ATOM   2434  HG  SER A 148       5.801  -5.108   5.111  1.00 94.61           H  
ATOM   2435  N   ASP A 149       3.297  -3.220   4.135  1.00 96.62           N  
ATOM   2436  H   ASP A 149       4.212  -3.640   4.046  1.00 96.62           H  
ATOM   2437  CA  ASP A 149       2.791  -2.509   2.969  1.00 96.62           C  
ATOM   2438  HA  ASP A 149       2.052  -1.778   3.296  1.00 96.62           H  
ATOM   2439  C   ASP A 149       2.102  -3.503   2.029  1.00 96.62           C  
ATOM   2440  CB  ASP A 149       3.945  -1.773   2.275  1.00 96.62           C  
ATOM   2441  HB2 ASP A 149       4.776  -2.462   2.124  1.00 96.62           H  
ATOM   2442  HB3 ASP A 149       3.597  -1.413   1.306  1.00 96.62           H  
ATOM   2443  O   ASP A 149       2.575  -4.619   1.832  1.00 96.62           O  
ATOM   2444  CG  ASP A 149       4.455  -0.571   3.061  1.00 96.62           C  
ATOM   2445  OD1 ASP A 149       3.910  -0.251   4.142  1.00 96.62           O  
ATOM   2446  OD2 ASP A 149       5.338   0.155   2.550  1.00 96.62           O  
ATOM   2447  N   PHE A 150       0.958  -3.133   1.457  1.00 97.18           N  
ATOM   2448  H   PHE A 150       0.611  -2.195   1.599  1.00 97.18           H  
ATOM   2449  CA  PHE A 150       0.194  -4.074   0.635  1.00 97.18           C  
ATOM   2450  HA  PHE A 150       0.902  -4.666   0.054  1.00 97.18           H  
ATOM   2451  C   PHE A 150      -0.730  -3.394  -0.369  1.00 97.18           C  
ATOM   2452  CB  PHE A 150      -0.596  -5.046   1.533  1.00 97.18           C  
ATOM   2453  HB2 PHE A 150       0.083  -5.478   2.268  1.00 97.18           H  
ATOM   2454  HB3 PHE A 150      -0.955  -5.876   0.925  1.00 97.18           H  
ATOM   2455  O   PHE A 150      -1.097  -2.223  -0.224  1.00 97.18           O  
ATOM   2456  CG  PHE A 150      -1.784  -4.452   2.262  1.00 97.18           C  
ATOM   2457  CD1 PHE A 150      -1.612  -3.850   3.520  1.00 97.18           C  
ATOM   2458  HD1 PHE A 150      -0.627  -3.813   3.960  1.00 97.18           H  
ATOM   2459  CD2 PHE A 150      -3.071  -4.531   1.696  1.00 97.18           C  
ATOM   2460  HD2 PHE A 150      -3.210  -5.015   0.741  1.00 97.18           H  
ATOM   2461  CE1 PHE A 150      -2.717  -3.324   4.212  1.00 97.18           C  
ATOM   2462  HE1 PHE A 150      -2.577  -2.878   5.185  1.00 97.18           H  
ATOM   2463  CE2 PHE A 150      -4.177  -4.005   2.385  1.00 97.18           C  
ATOM   2464  HE2 PHE A 150      -5.167  -4.084   1.961  1.00 97.18           H  
ATOM   2465  CZ  PHE A 150      -4.001  -3.404   3.644  1.00 97.18           C  
ATOM   2466  HZ  PHE A 150      -4.857  -3.025   4.181  1.00 97.18           H  
ATOM   2467  N   TRP A 151      -1.142  -4.185  -1.357  1.00 98.07           N  
ATOM   2468  H   TRP A 151      -0.756  -5.118  -1.384  1.00 98.07           H  
ATOM   2469  CA  TRP A 151      -2.240  -3.915  -2.274  1.00 98.07           C  
ATOM   2470  HA  TRP A 151      -2.747  -2.995  -1.983  1.00 98.07           H  
ATOM   2471  C   TRP A 151      -3.234  -5.074  -2.216  1.00 98.07           C  
ATOM   2472  CB  TRP A 151      -1.705  -3.753  -3.698  1.00 98.07           C  
ATOM   2473  HB2 TRP A 151      -1.225  -4.680  -4.010  1.00 98.07           H  
ATOM   2474  HB3 TRP A 151      -0.948  -2.968  -3.705  1.00 98.07           H  
ATOM   2475  O   TRP A 151      -2.875  -6.220  -2.466  1.00 98.07           O  
ATOM   2476  CG  TRP A 151      -2.769  -3.393  -4.687  1.00 98.07           C  
ATOM   2477  CD1 TRP A 151      -3.376  -4.224  -5.564  1.00 98.07           C  
ATOM   2478  HD1 TRP A 151      -3.137  -5.270  -5.683  1.00 98.07           H  
ATOM   2479  CD2 TRP A 151      -3.366  -2.085  -4.902  1.00 98.07           C  
ATOM   2480  CE2 TRP A 151      -4.352  -2.189  -5.922  1.00 98.07           C  
ATOM   2481  CE3 TRP A 151      -3.141  -0.813  -4.346  1.00 98.07           C  
ATOM   2482  HE3 TRP A 151      -2.376  -0.724  -3.589  1.00 98.07           H  
ATOM   2483  NE1 TRP A 151      -4.322  -3.517  -6.289  1.00 98.07           N  
ATOM   2484  HE1 TRP A 151      -4.847  -3.897  -7.064  1.00 98.07           H  
ATOM   2485  CH2 TRP A 151      -4.832   0.180  -5.790  1.00 98.07           C  
ATOM   2486  HH2 TRP A 151      -5.363   1.055  -6.136  1.00 98.07           H  
ATOM   2487  CZ2 TRP A 151      -5.080  -1.076  -6.366  1.00 98.07           C  
ATOM   2488  HZ2 TRP A 151      -5.811  -1.173  -7.155  1.00 98.07           H  
ATOM   2489  CZ3 TRP A 151      -3.868   0.312  -4.781  1.00 98.07           C  
ATOM   2490  HZ3 TRP A 151      -3.676   1.286  -4.355  1.00 98.07           H  
ATOM   2491  N   LEU A 152      -4.498  -4.787  -1.913  1.00 97.26           N  
ATOM   2492  H   LEU A 152      -4.723  -3.828  -1.690  1.00 97.26           H  
ATOM   2493  CA  LEU A 152      -5.514  -5.814  -1.665  1.00 97.26           C  
ATOM   2494  HA  LEU A 152      -5.090  -6.538  -0.970  1.00 97.26           H  
ATOM   2495  C   LEU A 152      -5.930  -6.597  -2.922  1.00 97.26           C  
ATOM   2496  CB  LEU A 152      -6.706  -5.113  -1.001  1.00 97.26           C  
ATOM   2497  HB2 LEU A 152      -7.085  -4.364  -1.696  1.00 97.26           H  
ATOM   2498  HB3 LEU A 152      -6.326  -4.619  -0.106  1.00 97.26           H  
ATOM   2499  O   LEU A 152      -6.438  -7.708  -2.811  1.00 97.26           O  
ATOM   2500  CG  LEU A 152      -7.872  -6.015  -0.578  1.00 97.26           C  
ATOM   2501  HG  LEU A 152      -8.277  -6.502  -1.465  1.00 97.26           H  
ATOM   2502  CD1 LEU A 152      -7.432  -7.061   0.445  1.00 97.26           C  
ATOM   2503 HD11 LEU A 152      -7.050  -6.584   1.347  1.00 97.26           H  
ATOM   2504 HD12 LEU A 152      -8.277  -7.704   0.691  1.00 97.26           H  
ATOM   2505 HD13 LEU A 152      -6.660  -7.704   0.021  1.00 97.26           H  
ATOM   2506  CD2 LEU A 152      -8.996  -5.175   0.034  1.00 97.26           C  
ATOM   2507 HD21 LEU A 152      -8.634  -4.663   0.926  1.00 97.26           H  
ATOM   2508 HD22 LEU A 152      -9.343  -4.441  -0.694  1.00 97.26           H  
ATOM   2509 HD23 LEU A 152      -9.830  -5.819   0.313  1.00 97.26           H  
ATOM   2510  N   GLY A 153      -5.723  -6.027  -4.110  1.00 97.54           N  
ATOM   2511  H   GLY A 153      -5.266  -5.127  -4.123  1.00 97.54           H  
ATOM   2512  CA  GLY A 153      -6.006  -6.688  -5.382  1.00 97.54           C  
ATOM   2513  HA2 GLY A 153      -5.116  -6.607  -6.007  1.00 97.54           H  
ATOM   2514  HA3 GLY A 153      -6.184  -7.752  -5.229  1.00 97.54           H  
ATOM   2515  C   GLY A 153      -7.212  -6.113  -6.124  1.00 97.54           C  
ATOM   2516  O   GLY A 153      -8.309  -5.962  -5.581  1.00 97.54           O  
ATOM   2517  N   ASN A 154      -7.030  -5.827  -7.414  1.00 97.88           N  
ATOM   2518  H   ASN A 154      -6.107  -5.975  -7.796  1.00 97.88           H  
ATOM   2519  CA  ASN A 154      -8.049  -5.181  -8.245  1.00 97.88           C  
ATOM   2520  HA  ASN A 154      -8.363  -4.259  -7.755  1.00 97.88           H  
ATOM   2521  C   ASN A 154      -9.304  -6.042  -8.430  1.00 97.88           C  
ATOM   2522  CB  ASN A 154      -7.450  -4.826  -9.614  1.00 97.88           C  
ATOM   2523  HB2 ASN A 154      -8.238  -4.381 -10.222  1.00 97.88           H  
ATOM   2524  HB3 ASN A 154      -7.094  -5.723 -10.121  1.00 97.88           H  
ATOM   2525  O   ASN A 154     -10.412  -5.512  -8.506  1.00 97.88           O  
ATOM   2526  CG  ASN A 154      -6.339  -3.802  -9.541  1.00 97.88           C  
ATOM   2527  ND2 ASN A 154      -5.502  -3.708 -10.544  1.00 97.88           N  
ATOM   2528 HD21 ASN A 154      -4.809  -2.977 -10.477  1.00 97.88           H  
ATOM   2529 HD22 ASN A 154      -5.538  -4.348 -11.324  1.00 97.88           H  
ATOM   2530  OD1 ASN A 154      -6.226  -3.064  -8.584  1.00 97.88           O  
ATOM   2531  N   SER A 155      -9.149  -7.370  -8.476  1.00 97.25           N  
ATOM   2532  H   SER A 155      -8.222  -7.752  -8.362  1.00 97.25           H  
ATOM   2533  CA  SER A 155     -10.284  -8.292  -8.594  1.00 97.25           C  
ATOM   2534  HA  SER A 155     -10.844  -8.063  -9.501  1.00 97.25           H  
ATOM   2535  C   SER A 155     -11.237  -8.165  -7.403  1.00 97.25           C  
ATOM   2536  CB  SER A 155      -9.758  -9.725  -8.690  1.00 97.25           C  
ATOM   2537  HB2 SER A 155      -9.279 -10.007  -7.753  1.00 97.25           H  
ATOM   2538  HB3 SER A 155      -9.027  -9.794  -9.496  1.00 97.25           H  
ATOM   2539  O   SER A 155     -12.462  -8.105  -7.559  1.00 97.25           O  
ATOM   2540  OG  SER A 155     -10.834 -10.595  -8.964  1.00 97.25           O  
ATOM   2541  HG  SER A 155     -10.531 -11.497  -8.839  1.00 97.25           H  
ATOM   2542  N   LEU A 156     -10.673  -8.047  -6.203  1.00 95.78           N  
ATOM   2543  H   LEU A 156      -9.665  -8.031  -6.131  1.00 95.78           H  
ATOM   2544  CA  LEU A 156     -11.447  -7.899  -4.985  1.00 95.78           C  
ATOM   2545  HA  LEU A 156     -12.277  -8.604  -5.020  1.00 95.78           H  
ATOM   2546  C   LEU A 156     -12.037  -6.492  -4.844  1.00 95.78           C  
ATOM   2547  CB  LEU A 156     -10.541  -8.279  -3.820  1.00 95.78           C  
ATOM   2548  HB2 LEU A 156      -9.672  -7.622  -3.819  1.00 95.78           H  
ATOM   2549  HB3 LEU A 156     -10.196  -9.304  -3.952  1.00 95.78           H  
ATOM   2550  O   LEU A 156     -13.202  -6.368  -4.471  1.00 95.78           O  
ATOM   2551  CG  LEU A 156     -11.251  -8.160  -2.471  1.00 95.78           C  
ATOM   2552  HG  LEU A 156     -11.524  -7.119  -2.301  1.00 95.78           H  
ATOM   2553  CD1 LEU A 156     -12.501  -9.041  -2.344  1.00 95.78           C  
ATOM   2554 HD11 LEU A 156     -12.257 -10.075  -2.589  1.00 95.78           H  
ATOM   2555 HD12 LEU A 156     -12.875  -8.993  -1.321  1.00 95.78           H  
ATOM   2556 HD13 LEU A 156     -13.287  -8.684  -3.009  1.00 95.78           H  
ATOM   2557  CD2 LEU A 156     -10.263  -8.565  -1.403  1.00 95.78           C  
ATOM   2558 HD21 LEU A 156     -10.429  -7.906  -0.551  1.00 95.78           H  
ATOM   2559 HD22 LEU A 156     -10.402  -9.614  -1.142  1.00 95.78           H  
ATOM   2560 HD23 LEU A 156      -9.232  -8.441  -1.736  1.00 95.78           H  
ATOM   2561  N   LEU A 157     -11.288  -5.447  -5.212  1.00 97.98           N  
ATOM   2562  H   LEU A 157     -10.321  -5.610  -5.456  1.00 97.98           H  
ATOM   2563  CA  LEU A 157     -11.820  -4.081  -5.287  1.00 97.98           C  
ATOM   2564  HA  LEU A 157     -12.155  -3.772  -4.297  1.00 97.98           H  
ATOM   2565  C   LEU A 157     -13.045  -4.006  -6.205  1.00 97.98           C  
ATOM   2566  CB  LEU A 157     -10.737  -3.113  -5.793  1.00 97.98           C  
ATOM   2567  HB2 LEU A 157     -11.215  -2.157  -6.006  1.00 97.98           H  
ATOM   2568  HB3 LEU A 157     -10.329  -3.491  -6.731  1.00 97.98           H  
ATOM   2569  O   LEU A 157     -14.084  -3.477  -5.808  1.00 97.98           O  
ATOM   2570  CG  LEU A 157      -9.580  -2.854  -4.818  1.00 97.98           C  
ATOM   2571  HG  LEU A 157      -9.046  -3.781  -4.605  1.00 97.98           H  
ATOM   2572  CD1 LEU A 157      -8.601  -1.860  -5.442  1.00 97.98           C  
ATOM   2573 HD11 LEU A 157      -9.090  -0.900  -5.613  1.00 97.98           H  
ATOM   2574 HD12 LEU A 157      -7.751  -1.713  -4.776  1.00 97.98           H  
ATOM   2575 HD13 LEU A 157      -8.223  -2.250  -6.387  1.00 97.98           H  
ATOM   2576  CD2 LEU A 157     -10.098  -2.283  -3.502  1.00 97.98           C  
ATOM   2577 HD21 LEU A 157     -10.545  -3.074  -2.900  1.00 97.98           H  
ATOM   2578 HD22 LEU A 157      -9.261  -1.854  -2.951  1.00 97.98           H  
ATOM   2579 HD23 LEU A 157     -10.825  -1.493  -3.687  1.00 97.98           H  
ATOM   2580  N   TYR A 158     -12.960  -4.589  -7.403  1.00 98.02           N  
ATOM   2581  H   TYR A 158     -12.074  -4.981  -7.688  1.00 98.02           H  
ATOM   2582  CA  TYR A 158     -14.099  -4.703  -8.315  1.00 98.02           C  
ATOM   2583  HA  TYR A 158     -14.458  -3.705  -8.567  1.00 98.02           H  
ATOM   2584  C   TYR A 158     -15.264  -5.459  -7.668  1.00 98.02           C  
ATOM   2585  CB  TYR A 158     -13.653  -5.406  -9.605  1.00 98.02           C  
ATOM   2586  HB2 TYR A 158     -13.019  -6.255  -9.351  1.00 98.02           H  
ATOM   2587  HB3 TYR A 158     -13.051  -4.710 -10.189  1.00 98.02           H  
ATOM   2588  O   TYR A 158     -16.401  -4.988  -7.699  1.00 98.02           O  
ATOM   2589  CG  TYR A 158     -14.806  -5.903 -10.459  1.00 98.02           C  
ATOM   2590  CD1 TYR A 158     -15.025  -7.282 -10.642  1.00 98.02           C  
ATOM   2591  HD1 TYR A 158     -14.362  -8.001 -10.184  1.00 98.02           H  
ATOM   2592  CD2 TYR A 158     -15.712  -4.980 -11.009  1.00 98.02           C  
ATOM   2593  HD2 TYR A 158     -15.576  -3.926 -10.821  1.00 98.02           H  
ATOM   2594  CE1 TYR A 158     -16.137  -7.724 -11.387  1.00 98.02           C  
ATOM   2595  HE1 TYR A 158     -16.328  -8.780 -11.512  1.00 98.02           H  
ATOM   2596  CE2 TYR A 158     -16.825  -5.412 -11.747  1.00 98.02           C  
ATOM   2597  HE2 TYR A 158     -17.537  -4.690 -12.117  1.00 98.02           H  
ATOM   2598  OH  TYR A 158     -18.125  -7.214 -12.631  1.00 98.02           O  
ATOM   2599  HH  TYR A 158     -18.756  -6.505 -12.772  1.00 98.02           H  
ATOM   2600  CZ  TYR A 158     -17.043  -6.790 -11.930  1.00 98.02           C  
ATOM   2601  N   THR A 159     -14.986  -6.609  -7.051  1.00 96.58           N  
ATOM   2602  H   THR A 159     -14.031  -6.937  -7.067  1.00 96.58           H  
ATOM   2603  CA  THR A 159     -16.015  -7.455  -6.433  1.00 96.58           C  
ATOM   2604  HA  THR A 159     -16.742  -7.732  -7.196  1.00 96.58           H  
ATOM   2605  C   THR A 159     -16.770  -6.716  -5.328  1.00 96.58           C  
ATOM   2606  CB  THR A 159     -15.394  -8.743  -5.876  1.00 96.58           C  
ATOM   2607  HB  THR A 159     -14.639  -8.502  -5.129  1.00 96.58           H  
ATOM   2608  O   THR A 159     -17.995  -6.782  -5.283  1.00 96.58           O  
ATOM   2609  CG2 THR A 159     -16.436  -9.666  -5.247  1.00 96.58           C  
ATOM   2610 HG21 THR A 159     -15.974 -10.630  -5.034  1.00 96.58           H  
ATOM   2611 HG22 THR A 159     -16.798  -9.230  -4.315  1.00 96.58           H  
ATOM   2612 HG23 THR A 159     -17.266  -9.815  -5.938  1.00 96.58           H  
ATOM   2613  OG1 THR A 159     -14.794  -9.475  -6.919  1.00 96.58           O  
ATOM   2614  HG1 THR A 159     -13.975  -9.040  -7.168  1.00 96.58           H  
ATOM   2615  N   LEU A 160     -16.061  -5.990  -4.461  1.00 95.31           N  
ATOM   2616  H   LEU A 160     -15.056  -5.974  -4.560  1.00 95.31           H  
ATOM   2617  CA  LEU A 160     -16.656  -5.230  -3.361  1.00 95.31           C  
ATOM   2618  HA  LEU A 160     -17.394  -5.855  -2.858  1.00 95.31           H  
ATOM   2619  C   LEU A 160     -17.424  -4.010  -3.881  1.00 95.31           C  
ATOM   2620  CB  LEU A 160     -15.549  -4.848  -2.356  1.00 95.31           C  
ATOM   2621  HB2 LEU A 160     -15.942  -4.116  -1.651  1.00 95.31           H  
ATOM   2622  HB3 LEU A 160     -14.732  -4.378  -2.903  1.00 95.31           H  
ATOM   2623  O   LEU A 160     -18.609  -3.867  -3.592  1.00 95.31           O  
ATOM   2624  CG  LEU A 160     -15.001  -6.057  -1.568  1.00 95.31           C  
ATOM   2625  HG  LEU A 160     -14.757  -6.866  -2.257  1.00 95.31           H  
ATOM   2626  CD1 LEU A 160     -13.737  -5.702  -0.788  1.00 95.31           C  
ATOM   2627 HD11 LEU A 160     -13.349  -6.594  -0.295  1.00 95.31           H  
ATOM   2628 HD12 LEU A 160     -13.958  -4.953  -0.028  1.00 95.31           H  
ATOM   2629 HD13 LEU A 160     -12.971  -5.345  -1.477  1.00 95.31           H  
ATOM   2630  CD2 LEU A 160     -16.019  -6.575  -0.550  1.00 95.31           C  
ATOM   2631 HD21 LEU A 160     -16.893  -6.976  -1.062  1.00 95.31           H  
ATOM   2632 HD22 LEU A 160     -16.324  -5.768   0.117  1.00 95.31           H  
ATOM   2633 HD23 LEU A 160     -15.565  -7.373   0.037  1.00 95.31           H  
ATOM   2634  N   THR A 161     -16.793  -3.181  -4.717  1.00 97.29           N  
ATOM   2635  H   THR A 161     -15.832  -3.379  -4.957  1.00 97.29           H  
ATOM   2636  CA  THR A 161     -17.403  -1.937  -5.229  1.00 97.29           C  
ATOM   2637  HA  THR A 161     -17.908  -1.449  -4.396  1.00 97.29           H  
ATOM   2638  C   THR A 161     -18.494  -2.147  -6.289  1.00 97.29           C  
ATOM   2639  CB  THR A 161     -16.353  -0.947  -5.748  1.00 97.29           C  
ATOM   2640  HB  THR A 161     -16.881  -0.042  -6.047  1.00 97.29           H  
ATOM   2641  O   THR A 161     -19.152  -1.195  -6.704  1.00 97.29           O  
ATOM   2642  CG2 THR A 161     -15.320  -0.561  -4.689  1.00 97.29           C  
ATOM   2643 HG21 THR A 161     -15.802  -0.457  -3.718  1.00 97.29           H  
ATOM   2644 HG22 THR A 161     -14.882   0.399  -4.960  1.00 97.29           H  
ATOM   2645 HG23 THR A 161     -14.525  -1.304  -4.613  1.00 97.29           H  
ATOM   2646  OG1 THR A 161     -15.650  -1.466  -6.859  1.00 97.29           O  
ATOM   2647  HG1 THR A 161     -15.103  -2.184  -6.530  1.00 97.29           H  
ATOM   2648  N   SER A 162     -18.721  -3.390  -6.728  1.00 96.84           N  
ATOM   2649  H   SER A 162     -18.082  -4.117  -6.439  1.00 96.84           H  
ATOM   2650  CA  SER A 162     -19.862  -3.753  -7.581  1.00 96.84           C  
ATOM   2651  HA  SER A 162     -20.151  -2.889  -8.179  1.00 96.84           H  
ATOM   2652  C   SER A 162     -21.104  -4.178  -6.796  1.00 96.84           C  
ATOM   2653  CB  SER A 162     -19.483  -4.875  -8.547  1.00 96.84           C  
ATOM   2654  HB2 SER A 162     -19.160  -5.754  -7.989  1.00 96.84           H  
ATOM   2655  HB3 SER A 162     -20.350  -5.139  -9.153  1.00 96.84           H  
ATOM   2656  O   SER A 162     -22.181  -4.232  -7.382  1.00 96.84           O  
ATOM   2657  OG  SER A 162     -18.446  -4.437  -9.394  1.00 96.84           O  
ATOM   2658  HG  SER A 162     -17.637  -4.497  -8.880  1.00 96.84           H  
ATOM   2659  N   GLN A 163     -20.966  -4.508  -5.508  1.00 93.64           N  
ATOM   2660  H   GLN A 163     -20.063  -4.397  -5.070  1.00 93.64           H  
ATOM   2661  CA  GLN A 163     -22.070  -5.006  -4.675  1.00 93.64           C  
ATOM   2662  HA  GLN A 163     -22.786  -5.544  -5.297  1.00 93.64           H  
ATOM   2663  C   GLN A 163     -22.854  -3.894  -3.979  1.00 93.64           C  
ATOM   2664  CB  GLN A 163     -21.518  -5.969  -3.612  1.00 93.64           C  
ATOM   2665  HB2 GLN A 163     -20.666  -5.510  -3.110  1.00 93.64           H  
ATOM   2666  HB3 GLN A 163     -22.288  -6.163  -2.865  1.00 93.64           H  
ATOM   2667  O   GLN A 163     -23.998  -4.114  -3.599  1.00 93.64           O  
ATOM   2668  CG  GLN A 163     -21.102  -7.309  -4.223  1.00 93.64           C  
ATOM   2669  HG2 GLN A 163     -21.991  -7.830  -4.579  1.00 93.64           H  
ATOM   2670  HG3 GLN A 163     -20.461  -7.130  -5.087  1.00 93.64           H  
ATOM   2671  CD  GLN A 163     -20.368  -8.222  -3.243  1.00 93.64           C  
ATOM   2672  NE2 GLN A 163     -19.587  -9.148  -3.751  1.00 93.64           N  
ATOM   2673 HE21 GLN A 163     -19.385  -9.106  -4.740  1.00 93.64           H  
ATOM   2674 HE22 GLN A 163     -19.030  -9.686  -3.102  1.00 93.64           H  
ATOM   2675  OE1 GLN A 163     -20.484  -8.164  -2.025  1.00 93.64           O  
ATOM   2676  N   ASP A 164     -22.232  -2.739  -3.765  1.00 94.19           N  
ATOM   2677  H   ASP A 164     -21.311  -2.588  -4.152  1.00 94.19           H  
ATOM   2678  CA  ASP A 164     -22.801  -1.645  -2.983  1.00 94.19           C  
ATOM   2679  HA  ASP A 164     -23.871  -1.581  -3.177  1.00 94.19           H  
ATOM   2680  C   ASP A 164     -22.148  -0.315  -3.387  1.00 94.19           C  
ATOM   2681  CB  ASP A 164     -22.577  -1.943  -1.486  1.00 94.19           C  
ATOM   2682  HB2 ASP A 164     -21.616  -1.534  -1.172  1.00 94.19           H  
ATOM   2683  HB3 ASP A 164     -22.539  -3.021  -1.328  1.00 94.19           H  
ATOM   2684  O   ASP A 164     -21.150  -0.299  -4.116  1.00 94.19           O  
ATOM   2685  CG  ASP A 164     -23.674  -1.380  -0.582  1.00 94.19           C  
ATOM   2686  OD1 ASP A 164     -24.282  -0.361  -0.975  1.00 94.19           O  
ATOM   2687  OD2 ASP A 164     -23.842  -1.974   0.510  1.00 94.19           O  
ATOM   2688  N   LYS A 165     -22.674   0.804  -2.889  1.00 96.49           N  
ATOM   2689  H   LYS A 165     -23.431   0.694  -2.229  1.00 96.49           H  
ATOM   2690  CA  LYS A 165     -22.017   2.106  -2.998  1.00 96.49           C  
ATOM   2691  HA  LYS A 165     -21.553   2.175  -3.982  1.00 96.49           H  
ATOM   2692  C   LYS A 165     -20.918   2.204  -1.942  1.00 96.49           C  
ATOM   2693  CB  LYS A 165     -23.059   3.224  -2.876  1.00 96.49           C  
ATOM   2694  HB2 LYS A 165     -23.466   3.233  -1.865  1.00 96.49           H  
ATOM   2695  HB3 LYS A 165     -23.873   3.027  -3.574  1.00 96.49           H  
ATOM   2696  O   LYS A 165     -21.167   2.023  -0.751  1.00 96.49           O  
ATOM   2697  CG  LYS A 165     -22.447   4.594  -3.204  1.00 96.49           C  
ATOM   2698  HG2 LYS A 165     -21.639   4.811  -2.504  1.00 96.49           H  
ATOM   2699  HG3 LYS A 165     -22.039   4.576  -4.214  1.00 96.49           H  
ATOM   2700  CD  LYS A 165     -23.501   5.702  -3.105  1.00 96.49           C  
ATOM   2701  HD2 LYS A 165     -23.909   5.710  -2.095  1.00 96.49           H  
ATOM   2702  HD3 LYS A 165     -24.303   5.507  -3.817  1.00 96.49           H  
ATOM   2703  CE  LYS A 165     -22.850   7.057  -3.406  1.00 96.49           C  
ATOM   2704  HE2 LYS A 165     -22.440   7.038  -4.416  1.00 96.49           H  
ATOM   2705  HE3 LYS A 165     -22.013   7.196  -2.722  1.00 96.49           H  
ATOM   2706  NZ  LYS A 165     -23.810   8.181  -3.256  1.00 96.49           N  
ATOM   2707  HZ1 LYS A 165     -24.172   8.209  -2.314  1.00 96.49           H  
ATOM   2708  HZ2 LYS A 165     -23.339   9.059  -3.421  1.00 96.49           H  
ATOM   2709  HZ3 LYS A 165     -24.587   8.094  -3.896  1.00 96.49           H  
ATOM   2710  N   TYR A 166     -19.699   2.507  -2.375  1.00 97.96           N  
ATOM   2711  H   TYR A 166     -19.560   2.667  -3.362  1.00 97.96           H  
ATOM   2712  CA  TYR A 166     -18.558   2.711  -1.487  1.00 97.96           C  
ATOM   2713  HA  TYR A 166     -18.866   2.535  -0.457  1.00 97.96           H  
ATOM   2714  C   TYR A 166     -18.072   4.153  -1.562  1.00 97.96           C  
ATOM   2715  CB  TYR A 166     -17.438   1.710  -1.808  1.00 97.96           C  
ATOM   2716  HB2 TYR A 166     -16.500   2.108  -1.420  1.00 97.96           H  
ATOM   2717  HB3 TYR A 166     -17.324   1.624  -2.889  1.00 97.96           H  
ATOM   2718  O   TYR A 166     -18.012   4.737  -2.638  1.00 97.96           O  
ATOM   2719  CG  TYR A 166     -17.654   0.329  -1.212  1.00 97.96           C  
ATOM   2720  CD1 TYR A 166     -16.927  -0.066  -0.074  1.00 97.96           C  
ATOM   2721  HD1 TYR A 166     -16.210   0.616   0.359  1.00 97.96           H  
ATOM   2722  CD2 TYR A 166     -18.583  -0.560  -1.783  1.00 97.96           C  
ATOM   2723  HD2 TYR A 166     -19.145  -0.262  -2.656  1.00 97.96           H  
ATOM   2724  CE1 TYR A 166     -17.124  -1.339   0.495  1.00 97.96           C  
ATOM   2725  HE1 TYR A 166     -16.555  -1.629   1.366  1.00 97.96           H  
ATOM   2726  CE2 TYR A 166     -18.796  -1.830  -1.213  1.00 97.96           C  
ATOM   2727  HE2 TYR A 166     -19.518  -2.504  -1.649  1.00 97.96           H  
ATOM   2728  OH  TYR A 166     -18.267  -3.445   0.497  1.00 97.96           O  
ATOM   2729  HH  TYR A 166     -17.608  -3.596   1.178  1.00 97.96           H  
ATOM   2730  CZ  TYR A 166     -18.065  -2.224  -0.075  1.00 97.96           C  
ATOM   2731  N   GLU A 167     -17.667   4.697  -0.422  1.00 98.06           N  
ATOM   2732  H   GLU A 167     -17.772   4.147   0.419  1.00 98.06           H  
ATOM   2733  CA  GLU A 167     -16.857   5.909  -0.322  1.00 98.06           C  
ATOM   2734  HA  GLU A 167     -16.982   6.496  -1.231  1.00 98.06           H  
ATOM   2735  C   GLU A 167     -15.371   5.533  -0.223  1.00 98.06           C  
ATOM   2736  CB  GLU A 167     -17.327   6.796   0.850  1.00 98.06           C  
ATOM   2737  HB2 GLU A 167     -16.619   7.617   0.970  1.00 98.06           H  
ATOM   2738  HB3 GLU A 167     -18.298   7.220   0.593  1.00 98.06           H  
ATOM   2739  O   GLU A 167     -15.019   4.477   0.313  1.00 98.06           O  
ATOM   2740  CG  GLU A 167     -17.461   6.050   2.191  1.00 98.06           C  
ATOM   2741  HG2 GLU A 167     -18.246   5.301   2.091  1.00 98.06           H  
ATOM   2742  HG3 GLU A 167     -16.526   5.532   2.406  1.00 98.06           H  
ATOM   2743  CD  GLU A 167     -17.831   6.932   3.393  1.00 98.06           C  
ATOM   2744  OE1 GLU A 167     -17.955   6.366   4.512  1.00 98.06           O  
ATOM   2745  OE2 GLU A 167     -17.996   8.162   3.260  1.00 98.06           O  
ATOM   2746  N   LEU A 168     -14.499   6.409  -0.725  1.00 98.65           N  
ATOM   2747  H   LEU A 168     -14.875   7.273  -1.090  1.00 98.65           H  
ATOM   2748  CA  LEU A 168     -13.042   6.304  -0.600  1.00 98.65           C  
ATOM   2749  HA  LEU A 168     -12.783   5.316  -0.220  1.00 98.65           H  
ATOM   2750  C   LEU A 168     -12.535   7.335   0.401  1.00 98.65           C  
ATOM   2751  CB  LEU A 168     -12.378   6.464  -1.983  1.00 98.65           C  
ATOM   2752  HB2 LEU A 168     -12.581   5.550  -2.542  1.00 98.65           H  
ATOM   2753  HB3 LEU A 168     -12.845   7.305  -2.494  1.00 98.65           H  
ATOM   2754  O   LEU A 168     -12.962   8.486   0.395  1.00 98.65           O  
ATOM   2755  CG  LEU A 168     -10.851   6.660  -2.027  1.00 98.65           C  
ATOM   2756  HG  LEU A 168     -10.556   7.490  -1.385  1.00 98.65           H  
ATOM   2757  CD1 LEU A 168     -10.122   5.390  -1.598  1.00 98.65           C  
ATOM   2758 HD11 LEU A 168     -10.448   4.557  -2.221  1.00 98.65           H  
ATOM   2759 HD12 LEU A 168      -9.046   5.532  -1.699  1.00 98.65           H  
ATOM   2760 HD13 LEU A 168     -10.339   5.167  -0.553  1.00 98.65           H  
ATOM   2761  CD2 LEU A 168     -10.394   6.976  -3.451  1.00 98.65           C  
ATOM   2762 HD21 LEU A 168     -10.611   6.137  -4.112  1.00 98.65           H  
ATOM   2763 HD22 LEU A 168     -10.910   7.861  -3.822  1.00 98.65           H  
ATOM   2764 HD23 LEU A 168      -9.322   7.173  -3.460  1.00 98.65           H  
ATOM   2765  N   ARG A 169     -11.555   6.934   1.205  1.00 98.63           N  
ATOM   2766  H   ARG A 169     -11.310   5.954   1.188  1.00 98.63           H  
ATOM   2767  CA  ARG A 169     -10.707   7.815   1.998  1.00 98.63           C  
ATOM   2768  HA  ARG A 169     -10.889   8.847   1.697  1.00 98.63           H  
ATOM   2769  C   ARG A 169      -9.241   7.505   1.716  1.00 98.63           C  
ATOM   2770  CB  ARG A 169     -11.075   7.661   3.479  1.00 98.63           C  
ATOM   2771  HB2 ARG A 169     -10.948   6.621   3.777  1.00 98.63           H  
ATOM   2772  HB3 ARG A 169     -12.125   7.923   3.609  1.00 98.63           H  
ATOM   2773  O   ARG A 169      -8.840   6.344   1.688  1.00 98.63           O  
ATOM   2774  CG  ARG A 169     -10.219   8.554   4.381  1.00 98.63           C  
ATOM   2775  HG2 ARG A 169      -9.176   8.242   4.324  1.00 98.63           H  
ATOM   2776  HG3 ARG A 169     -10.290   9.587   4.042  1.00 98.63           H  
ATOM   2777  CD  ARG A 169     -10.669   8.462   5.840  1.00 98.63           C  
ATOM   2778  HD2 ARG A 169     -10.523   7.441   6.193  1.00 98.63           H  
ATOM   2779  HD3 ARG A 169     -11.729   8.696   5.934  1.00 98.63           H  
ATOM   2780  NE  ARG A 169      -9.859   9.368   6.657  1.00 98.63           N  
ATOM   2781  HE  ARG A 169      -8.918   9.063   6.860  1.00 98.63           H  
ATOM   2782  NH1 ARG A 169     -11.167  11.273   6.627  1.00 98.63           N  
ATOM   2783 HH11 ARG A 169     -11.945  10.774   6.219  1.00 98.63           H  
ATOM   2784 HH12 ARG A 169     -11.237  12.272   6.763  1.00 98.63           H  
ATOM   2785  NH2 ARG A 169      -9.133  11.310   7.514  1.00 98.63           N  
ATOM   2786 HH21 ARG A 169      -9.196  12.317   7.572  1.00 98.63           H  
ATOM   2787 HH22 ARG A 169      -8.226  10.869   7.453  1.00 98.63           H  
ATOM   2788  CZ  ARG A 169     -10.073  10.638   6.932  1.00 98.63           C  
ATOM   2789  N   VAL A 170      -8.445   8.550   1.556  1.00 98.85           N  
ATOM   2790  H   VAL A 170      -8.864   9.469   1.566  1.00 98.85           H  
ATOM   2791  CA  VAL A 170      -6.988   8.490   1.473  1.00 98.85           C  
ATOM   2792  HA  VAL A 170      -6.657   7.454   1.541  1.00 98.85           H  
ATOM   2793  C   VAL A 170      -6.440   9.267   2.660  1.00 98.85           C  
ATOM   2794  CB  VAL A 170      -6.474   9.060   0.139  1.00 98.85           C  
ATOM   2795  HB  VAL A 170      -6.669  10.132   0.105  1.00 98.85           H  
ATOM   2796  O   VAL A 170      -6.681  10.465   2.757  1.00 98.85           O  
ATOM   2797  CG1 VAL A 170      -4.965   8.841   0.011  1.00 98.85           C  
ATOM   2798 HG11 VAL A 170      -4.738   7.776  -0.026  1.00 98.85           H  
ATOM   2799 HG12 VAL A 170      -4.599   9.329  -0.892  1.00 98.85           H  
ATOM   2800 HG13 VAL A 170      -4.447   9.280   0.864  1.00 98.85           H  
ATOM   2801  CG2 VAL A 170      -7.160   8.407  -1.070  1.00 98.85           C  
ATOM   2802 HG21 VAL A 170      -6.704   8.771  -1.992  1.00 98.85           H  
ATOM   2803 HG22 VAL A 170      -8.217   8.670  -1.089  1.00 98.85           H  
ATOM   2804 HG23 VAL A 170      -7.056   7.324  -1.019  1.00 98.85           H  
ATOM   2805  N   ASP A 171      -5.741   8.591   3.567  1.00 98.70           N  
ATOM   2806  H   ASP A 171      -5.533   7.622   3.370  1.00 98.70           H  
ATOM   2807  CA  ASP A 171      -5.033   9.218   4.685  1.00 98.70           C  
ATOM   2808  HA  ASP A 171      -5.416  10.225   4.853  1.00 98.70           H  
ATOM   2809  C   ASP A 171      -3.552   9.332   4.341  1.00 98.70           C  
ATOM   2810  CB  ASP A 171      -5.221   8.411   5.977  1.00 98.70           C  
ATOM   2811  HB2 ASP A 171      -4.487   8.746   6.710  1.00 98.70           H  
ATOM   2812  HB3 ASP A 171      -5.038   7.355   5.778  1.00 98.70           H  
ATOM   2813  O   ASP A 171      -2.942   8.355   3.919  1.00 98.70           O  
ATOM   2814  CG  ASP A 171      -6.606   8.593   6.592  1.00 98.70           C  
ATOM   2815  OD1 ASP A 171      -7.106   9.735   6.661  1.00 98.70           O  
ATOM   2816  OD2 ASP A 171      -7.197   7.603   7.073  1.00 98.70           O  
ATOM   2817  N   MET A 172      -2.970  10.512   4.532  1.00 98.60           N  
ATOM   2818  H   MET A 172      -3.527  11.266   4.909  1.00 98.60           H  
ATOM   2819  CA  MET A 172      -1.597  10.826   4.142  1.00 98.60           C  
ATOM   2820  HA  MET A 172      -1.072   9.912   3.864  1.00 98.60           H  
ATOM   2821  C   MET A 172      -0.839  11.463   5.303  1.00 98.60           C  
ATOM   2822  CB  MET A 172      -1.607  11.758   2.924  1.00 98.60           C  
ATOM   2823  HB2 MET A 172      -0.591  12.088   2.705  1.00 98.60           H  
ATOM   2824  HB3 MET A 172      -2.215  12.632   3.158  1.00 98.60           H  
ATOM   2825  O   MET A 172      -1.402  12.215   6.103  1.00 98.60           O  
ATOM   2826  CG  MET A 172      -2.184  11.086   1.678  1.00 98.60           C  
ATOM   2827  HG2 MET A 172      -3.158  10.661   1.919  1.00 98.60           H  
ATOM   2828  HG3 MET A 172      -1.524  10.270   1.383  1.00 98.60           H  
ATOM   2829  SD  MET A 172      -2.398  12.198   0.268  1.00 98.60           S  
ATOM   2830  CE  MET A 172      -3.914  13.060   0.763  1.00 98.60           C  
ATOM   2831  HE1 MET A 172      -3.720  13.689   1.633  1.00 98.60           H  
ATOM   2832  HE2 MET A 172      -4.245  13.681  -0.069  1.00 98.60           H  
ATOM   2833  HE3 MET A 172      -4.693  12.334   0.996  1.00 98.60           H  
ATOM   2834  N   VAL A 173       0.460  11.183   5.381  1.00 98.15           N  
ATOM   2835  H   VAL A 173       0.847  10.538   4.707  1.00 98.15           H  
ATOM   2836  CA  VAL A 173       1.387  11.884   6.275  1.00 98.15           C  
ATOM   2837  HA  VAL A 173       0.855  12.705   6.754  1.00 98.15           H  
ATOM   2838  C   VAL A 173       2.510  12.476   5.447  1.00 98.15           C  
ATOM   2839  CB  VAL A 173       1.941  10.981   7.388  1.00 98.15           C  
ATOM   2840  HB  VAL A 173       2.509  10.170   6.933  1.00 98.15           H  
ATOM   2841  O   VAL A 173       3.161  11.760   4.687  1.00 98.15           O  
ATOM   2842  CG1 VAL A 173       2.878  11.742   8.336  1.00 98.15           C  
ATOM   2843 HG11 VAL A 173       2.357  12.585   8.789  1.00 98.15           H  
ATOM   2844 HG12 VAL A 173       3.235  11.075   9.121  1.00 98.15           H  
ATOM   2845 HG13 VAL A 173       3.748  12.111   7.793  1.00 98.15           H  
ATOM   2846  CG2 VAL A 173       0.805  10.385   8.232  1.00 98.15           C  
ATOM   2847 HG21 VAL A 173       0.198  11.191   8.642  1.00 98.15           H  
ATOM   2848 HG22 VAL A 173       0.179   9.743   7.611  1.00 98.15           H  
ATOM   2849 HG23 VAL A 173       1.224   9.781   9.037  1.00 98.15           H  
ATOM   2850  N   PHE A 174       2.745  13.770   5.624  1.00 97.00           N  
ATOM   2851  H   PHE A 174       2.187  14.281   6.293  1.00 97.00           H  
ATOM   2852  CA  PHE A 174       3.787  14.514   4.933  1.00 97.00           C  
ATOM   2853  HA  PHE A 174       4.567  13.830   4.598  1.00 97.00           H  
ATOM   2854  C   PHE A 174       4.409  15.526   5.891  1.00 97.00           C  
ATOM   2855  CB  PHE A 174       3.171  15.202   3.714  1.00 97.00           C  
ATOM   2856  HB2 PHE A 174       2.707  14.449   3.077  1.00 97.00           H  
ATOM   2857  HB3 PHE A 174       2.380  15.874   4.047  1.00 97.00           H  
ATOM   2858  O   PHE A 174       3.680  16.248   6.565  1.00 97.00           O  
ATOM   2859  CG  PHE A 174       4.174  15.979   2.895  1.00 97.00           C  
ATOM   2860  CD1 PHE A 174       4.018  17.366   2.726  1.00 97.00           C  
ATOM   2861  HD1 PHE A 174       3.182  17.885   3.172  1.00 97.00           H  
ATOM   2862  CD2 PHE A 174       5.280  15.319   2.326  1.00 97.00           C  
ATOM   2863  HD2 PHE A 174       5.412  14.254   2.445  1.00 97.00           H  
ATOM   2864  CE1 PHE A 174       4.957  18.091   1.977  1.00 97.00           C  
ATOM   2865  HE1 PHE A 174       4.834  19.155   1.843  1.00 97.00           H  
ATOM   2866  CE2 PHE A 174       6.223  16.048   1.586  1.00 97.00           C  
ATOM   2867  HE2 PHE A 174       7.073  15.538   1.159  1.00 97.00           H  
ATOM   2868  CZ  PHE A 174       6.057  17.432   1.409  1.00 97.00           C  
ATOM   2869  HZ  PHE A 174       6.771  18.004   0.834  1.00 97.00           H  
ATOM   2870  N   GLU A 175       5.740  15.523   6.002  1.00 95.36           N  
ATOM   2871  H   GLU A 175       6.269  14.962   5.349  1.00 95.36           H  
ATOM   2872  CA  GLU A 175       6.501  16.423   6.890  1.00 95.36           C  
ATOM   2873  HA  GLU A 175       7.503  16.006   6.990  1.00 95.36           H  
ATOM   2874  C   GLU A 175       5.952  16.472   8.333  1.00 95.36           C  
ATOM   2875  CB  GLU A 175       6.682  17.805   6.235  1.00 95.36           C  
ATOM   2876  HB2 GLU A 175       7.249  18.443   6.913  1.00 95.36           H  
ATOM   2877  HB3 GLU A 175       5.708  18.258   6.050  1.00 95.36           H  
ATOM   2878  O   GLU A 175       5.834  17.522   8.958  1.00 95.36           O  
ATOM   2879  CG  GLU A 175       7.463  17.682   4.918  1.00 95.36           C  
ATOM   2880  HG2 GLU A 175       8.375  17.117   5.111  1.00 95.36           H  
ATOM   2881  HG3 GLU A 175       6.870  17.115   4.200  1.00 95.36           H  
ATOM   2882  CD  GLU A 175       7.840  19.031   4.294  1.00 95.36           C  
ATOM   2883  OE1 GLU A 175       8.796  19.033   3.481  1.00 95.36           O  
ATOM   2884  OE2 GLU A 175       7.200  20.058   4.595  1.00 95.36           O  
ATOM   2885  N   GLY A 176       5.562  15.306   8.864  1.00 96.17           N  
ATOM   2886  H   GLY A 176       5.651  14.483   8.285  1.00 96.17           H  
ATOM   2887  CA  GLY A 176       5.002  15.160  10.215  1.00 96.17           C  
ATOM   2888  HA2 GLY A 176       5.595  15.759  10.906  1.00 96.17           H  
ATOM   2889  HA3 GLY A 176       5.077  14.115  10.517  1.00 96.17           H  
ATOM   2890  C   GLY A 176       3.537  15.595  10.369  1.00 96.17           C  
ATOM   2891  O   GLY A 176       2.939  15.348  11.417  1.00 96.17           O  
ATOM   2892  N   GLN A 177       2.928  16.181   9.337  1.00 98.20           N  
ATOM   2893  H   GLN A 177       3.461  16.349   8.496  1.00 98.20           H  
ATOM   2894  CA  GLN A 177       1.529  16.607   9.330  1.00 98.20           C  
ATOM   2895  HA  GLN A 177       1.206  16.755  10.361  1.00 98.20           H  
ATOM   2896  C   GLN A 177       0.612  15.548   8.709  1.00 98.20           C  
ATOM   2897  CB  GLN A 177       1.392  17.954   8.616  1.00 98.20           C  
ATOM   2898  HB2 GLN A 177       1.742  17.858   7.588  1.00 98.20           H  
ATOM   2899  HB3 GLN A 177       0.338  18.234   8.602  1.00 98.20           H  
ATOM   2900  O   GLN A 177       1.034  14.728   7.892  1.00 98.20           O  
ATOM   2901  CG  GLN A 177       2.198  19.068   9.298  1.00 98.20           C  
ATOM   2902  HG2 GLN A 177       1.935  19.114  10.355  1.00 98.20           H  
ATOM   2903  HG3 GLN A 177       3.263  18.851   9.215  1.00 98.20           H  
ATOM   2904  CD  GLN A 177       1.940  20.438   8.680  1.00 98.20           C  
ATOM   2905  NE2 GLN A 177       2.653  21.456   9.104  1.00 98.20           N  
ATOM   2906 HE21 GLN A 177       2.499  22.324   8.611  1.00 98.20           H  
ATOM   2907 HE22 GLN A 177       3.445  21.307   9.714  1.00 98.20           H  
ATOM   2908  OE1 GLN A 177       1.082  20.633   7.837  1.00 98.20           O  
ATOM   2909  N   ARG A 178      -0.663  15.548   9.121  1.00 98.13           N  
ATOM   2910  H   ARG A 178      -0.964  16.323   9.694  1.00 98.13           H  
ATOM   2911  CA  ARG A 178      -1.681  14.581   8.682  1.00 98.13           C  
ATOM   2912  HA  ARG A 178      -1.194  13.782   8.124  1.00 98.13           H  
ATOM   2913  C   ARG A 178      -2.682  15.232   7.736  1.00 98.13           C  
ATOM   2914  CB  ARG A 178      -2.411  13.959   9.880  1.00 98.13           C  
ATOM   2915  HB2 ARG A 178      -3.206  13.317   9.503  1.00 98.13           H  
ATOM   2916  HB3 ARG A 178      -2.864  14.751  10.477  1.00 98.13           H  
ATOM   2917  O   ARG A 178      -3.298  16.243   8.066  1.00 98.13           O  
ATOM   2918  CG  ARG A 178      -1.482  13.122  10.765  1.00 98.13           C  
ATOM   2919  HG2 ARG A 178      -1.015  12.347  10.157  1.00 98.13           H  
ATOM   2920  HG3 ARG A 178      -0.703  13.755  11.189  1.00 98.13           H  
ATOM   2921  CD  ARG A 178      -2.281  12.473  11.903  1.00 98.13           C  
ATOM   2922  HD2 ARG A 178      -3.109  11.898  11.487  1.00 98.13           H  
ATOM   2923  HD3 ARG A 178      -2.704  13.264  12.523  1.00 98.13           H  
ATOM   2924  NE  ARG A 178      -1.430  11.608  12.741  1.00 98.13           N  
ATOM   2925  HE  ARG A 178      -1.057  12.029  13.580  1.00 98.13           H  
ATOM   2926  NH1 ARG A 178      -1.423   9.753  11.381  1.00 98.13           N  
ATOM   2927 HH11 ARG A 178      -1.980  10.264  10.711  1.00 98.13           H  
ATOM   2928 HH12 ARG A 178      -0.984   8.887  11.101  1.00 98.13           H  
ATOM   2929  NH2 ARG A 178      -0.229   9.749  13.268  1.00 98.13           N  
ATOM   2930 HH21 ARG A 178       0.142  10.227  14.077  1.00 98.13           H  
ATOM   2931 HH22 ARG A 178       0.143   8.844  13.017  1.00 98.13           H  
ATOM   2932  CZ  ARG A 178      -1.039  10.376  12.462  1.00 98.13           C  
ATOM   2933  N   PHE A 179      -2.910  14.573   6.611  1.00 98.67           N  
ATOM   2934  H   PHE A 179      -2.396  13.720   6.444  1.00 98.67           H  
ATOM   2935  CA  PHE A 179      -3.799  15.014   5.549  1.00 98.67           C  
ATOM   2936  HA  PHE A 179      -4.372  15.883   5.874  1.00 98.67           H  
ATOM   2937  C   PHE A 179      -4.780  13.909   5.176  1.00 98.67           C  
ATOM   2938  CB  PHE A 179      -2.957  15.431   4.346  1.00 98.67           C  
ATOM   2939  HB2 PHE A 179      -3.627  15.690   3.526  1.00 98.67           H  
ATOM   2940  HB3 PHE A 179      -2.358  14.582   4.018  1.00 98.67           H  
ATOM   2941  O   PHE A 179      -4.525  12.729   5.421  1.00 98.67           O  
ATOM   2942  CG  PHE A 179      -2.025  16.587   4.628  1.00 98.67           C  
ATOM   2943  CD1 PHE A 179      -2.487  17.915   4.559  1.00 98.67           C  
ATOM   2944  HD1 PHE A 179      -3.509  18.128   4.285  1.00 98.67           H  
ATOM   2945  CD2 PHE A 179      -0.692  16.323   4.996  1.00 98.67           C  
ATOM   2946  HD2 PHE A 179      -0.331  15.307   5.052  1.00 98.67           H  
ATOM   2947  CE1 PHE A 179      -1.611  18.975   4.850  1.00 98.67           C  
ATOM   2948  HE1 PHE A 179      -1.959  19.996   4.792  1.00 98.67           H  
ATOM   2949  CE2 PHE A 179       0.178  17.384   5.290  1.00 98.67           C  
ATOM   2950  HE2 PHE A 179       1.206  17.186   5.555  1.00 98.67           H  
ATOM   2951  CZ  PHE A 179      -0.281  18.710   5.221  1.00 98.67           C  
ATOM   2952  HZ  PHE A 179       0.389  19.525   5.446  1.00 98.67           H  
ATOM   2953  N   TYR A 180      -5.901  14.286   4.575  1.00 98.72           N  
ATOM   2954  H   TYR A 180      -6.072  15.269   4.414  1.00 98.72           H  
ATOM   2955  CA  TYR A 180      -6.849  13.344   4.020  1.00 98.72           C  
ATOM   2956  HA  TYR A 180      -6.258  12.498   3.670  1.00 98.72           H  
ATOM   2957  C   TYR A 180      -7.614  13.899   2.821  1.00 98.72           C  
ATOM   2958  CB  TYR A 180      -7.812  12.839   5.099  1.00 98.72           C  
ATOM   2959  HB2 TYR A 180      -8.262  11.915   4.737  1.00 98.72           H  
ATOM   2960  HB3 TYR A 180      -7.241  12.583   5.992  1.00 98.72           H  
ATOM   2961  O   TYR A 180      -7.922  15.089   2.731  1.00 98.72           O  
ATOM   2962  CG  TYR A 180      -8.925  13.805   5.469  1.00 98.72           C  
ATOM   2963  CD1 TYR A 180      -8.695  14.841   6.394  1.00 98.72           C  
ATOM   2964  HD1 TYR A 180      -7.714  14.968   6.826  1.00 98.72           H  
ATOM   2965  CD2 TYR A 180     -10.187  13.677   4.860  1.00 98.72           C  
ATOM   2966  HD2 TYR A 180     -10.350  12.912   4.115  1.00 98.72           H  
ATOM   2967  CE1 TYR A 180      -9.724  15.753   6.704  1.00 98.72           C  
ATOM   2968  HE1 TYR A 180      -9.535  16.567   7.388  1.00 98.72           H  
ATOM   2969  CE2 TYR A 180     -11.226  14.567   5.186  1.00 98.72           C  
ATOM   2970  HE2 TYR A 180     -12.193  14.482   4.711  1.00 98.72           H  
ATOM   2971  OH  TYR A 180     -11.991  16.494   6.374  1.00 98.72           O  
ATOM   2972  HH  TYR A 180     -11.705  17.213   6.943  1.00 98.72           H  
ATOM   2973  CZ  TYR A 180     -10.992  15.617   6.096  1.00 98.72           C  
ATOM   2974  N   ALA A 181      -7.981  12.974   1.945  1.00 98.73           N  
ATOM   2975  H   ALA A 181      -7.657  12.032   2.112  1.00 98.73           H  
ATOM   2976  CA  ALA A 181      -8.900  13.157   0.836  1.00 98.73           C  
ATOM   2977  HA  ALA A 181      -9.338  14.155   0.861  1.00 98.73           H  
ATOM   2978  C   ALA A 181     -10.027  12.126   0.952  1.00 98.73           C  
ATOM   2979  CB  ALA A 181      -8.109  12.994  -0.464  1.00 98.73           C  
ATOM   2980  HB1 ALA A 181      -7.439  13.843  -0.597  1.00 98.73           H  
ATOM   2981  HB2 ALA A 181      -8.793  12.921  -1.310  1.00 98.73           H  
ATOM   2982  HB3 ALA A 181      -7.516  12.080  -0.434  1.00 98.73           H  
ATOM   2983  O   ALA A 181      -9.785  10.980   1.329  1.00 98.73           O  
ATOM   2984  N   GLN A 182     -11.258  12.513   0.648  1.00 98.49           N  
ATOM   2985  H   GLN A 182     -11.420  13.475   0.385  1.00 98.49           H  
ATOM   2986  CA  GLN A 182     -12.428  11.644   0.667  1.00 98.49           C  
ATOM   2987  HA  GLN A 182     -12.087  10.609   0.636  1.00 98.49           H  
ATOM   2988  C   GLN A 182     -13.287  11.867  -0.572  1.00 98.49           C  
ATOM   2989  CB  GLN A 182     -13.253  11.863   1.946  1.00 98.49           C  
ATOM   2990  HB2 GLN A 182     -14.286  11.567   1.765  1.00 98.49           H  
ATOM   2991  HB3 GLN A 182     -13.236  12.920   2.210  1.00 98.49           H  
ATOM   2992  O   GLN A 182     -13.460  13.000  -1.012  1.00 98.49           O  
ATOM   2993  CG  GLN A 182     -12.722  11.026   3.115  1.00 98.49           C  
ATOM   2994  HG2 GLN A 182     -12.793   9.975   2.834  1.00 98.49           H  
ATOM   2995  HG3 GLN A 182     -11.675  11.270   3.294  1.00 98.49           H  
ATOM   2996  CD  GLN A 182     -13.502  11.243   4.405  1.00 98.49           C  
ATOM   2997  NE2 GLN A 182     -13.579  10.265   5.283  1.00 98.49           N  
ATOM   2998 HE21 GLN A 182     -13.403   9.327   4.953  1.00 98.49           H  
ATOM   2999 HE22 GLN A 182     -14.258  10.382   6.021  1.00 98.49           H  
ATOM   3000  OE1 GLN A 182     -14.017  12.303   4.682  1.00 98.49           O  
ATOM   3001  N   TYR A 183     -13.852  10.778  -1.087  1.00 98.44           N  
ATOM   3002  H   TYR A 183     -13.688   9.893  -0.628  1.00 98.44           H  
ATOM   3003  CA  TYR A 183     -14.750  10.770  -2.238  1.00 98.44           C  
ATOM   3004  HA  TYR A 183     -15.006  11.799  -2.490  1.00 98.44           H  
ATOM   3005  C   TYR A 183     -16.023  10.020  -1.864  1.00 98.44           C  
ATOM   3006  CB  TYR A 183     -14.078  10.149  -3.472  1.00 98.44           C  
ATOM   3007  HB2 TYR A 183     -13.908   9.087  -3.294  1.00 98.44           H  
ATOM   3008  HB3 TYR A 183     -14.765  10.229  -4.314  1.00 98.44           H  
ATOM   3009  O   TYR A 183     -15.951   8.894  -1.368  1.00 98.44           O  
ATOM   3010  CG  TYR A 183     -12.764  10.804  -3.847  1.00 98.44           C  
ATOM   3011  CD1 TYR A 183     -12.725  11.806  -4.836  1.00 98.44           C  
ATOM   3012  HD1 TYR A 183     -13.625  12.098  -5.355  1.00 98.44           H  
ATOM   3013  CD2 TYR A 183     -11.590  10.448  -3.154  1.00 98.44           C  
ATOM   3014  HD2 TYR A 183     -11.626   9.686  -2.389  1.00 98.44           H  
ATOM   3015  CE1 TYR A 183     -11.517  12.478  -5.106  1.00 98.44           C  
ATOM   3016  HE1 TYR A 183     -11.491  13.282  -5.827  1.00 98.44           H  
ATOM   3017  CE2 TYR A 183     -10.390  11.129  -3.410  1.00 98.44           C  
ATOM   3018  HE2 TYR A 183      -9.495  10.901  -2.850  1.00 98.44           H  
ATOM   3019  OH  TYR A 183      -9.221  12.883  -4.478  1.00 98.44           O  
ATOM   3020  HH  TYR A 183      -9.264  13.596  -5.120  1.00 98.44           H  
ATOM   3021  CZ  TYR A 183     -10.360  12.161  -4.365  1.00 98.44           C  
ATOM   3022  N   ASP A 184     -17.182  10.625  -2.115  1.00 97.32           N  
ATOM   3023  H   ASP A 184     -17.166  11.543  -2.536  1.00 97.32           H  
ATOM   3024  CA  ASP A 184     -18.495  10.047  -1.774  1.00 97.32           C  
ATOM   3025  HA  ASP A 184     -18.433   9.668  -0.754  1.00 97.32           H  
ATOM   3026  C   ASP A 184     -18.908   8.845  -2.652  1.00 97.32           C  
ATOM   3027  CB  ASP A 184     -19.565  11.155  -1.780  1.00 97.32           C  
ATOM   3028  HB2 ASP A 184     -20.477  10.753  -1.340  1.00 97.32           H  
ATOM   3029  HB3 ASP A 184     -19.226  11.972  -1.143  1.00 97.32           H  
ATOM   3030  O   ASP A 184     -19.909   8.178  -2.379  1.00 97.32           O  
ATOM   3031  CG  ASP A 184     -19.908  11.719  -3.168  1.00 97.32           C  
ATOM   3032  OD1 ASP A 184     -19.371  11.225  -4.181  1.00 97.32           O  
ATOM   3033  OD2 ASP A 184     -20.720  12.665  -3.240  1.00 97.32           O  
ATOM   3034  N   ASN A 185     -18.124   8.562  -3.694  1.00 98.00           N  
ATOM   3035  H   ASN A 185     -17.369   9.208  -3.874  1.00 98.00           H  
ATOM   3036  CA  ASN A 185     -18.233   7.391  -4.545  1.00 98.00           C  
ATOM   3037  HA  ASN A 185     -18.736   6.601  -3.987  1.00 98.00           H  
ATOM   3038  C   ASN A 185     -16.836   6.897  -4.937  1.00 98.00           C  
ATOM   3039  CB  ASN A 185     -19.096   7.728  -5.769  1.00 98.00           C  
ATOM   3040  HB2 ASN A 185     -18.646   8.556  -6.316  1.00 98.00           H  
ATOM   3041  HB3 ASN A 185     -20.087   8.040  -5.437  1.00 98.00           H  
ATOM   3042  O   ASN A 185     -15.963   7.682  -5.312  1.00 98.00           O  
ATOM   3043  CG  ASN A 185     -19.252   6.552  -6.710  1.00 98.00           C  
ATOM   3044  ND2 ASN A 185     -18.869   6.702  -7.957  1.00 98.00           N  
ATOM   3045 HD21 ASN A 185     -18.955   5.892  -8.554  1.00 98.00           H  
ATOM   3046 HD22 ASN A 185     -18.473   7.581  -8.259  1.00 98.00           H  
ATOM   3047  OD1 ASN A 185     -19.710   5.483  -6.345  1.00 98.00           O  
ATOM   3048  N   PHE A 186     -16.659   5.585  -4.885  1.00 98.42           N  
ATOM   3049  H   PHE A 186     -17.389   5.040  -4.449  1.00 98.42           H  
ATOM   3050  CA  PHE A 186     -15.475   4.864  -5.308  1.00 98.42           C  
ATOM   3051  HA  PHE A 186     -14.924   5.457  -6.039  1.00 98.42           H  
ATOM   3052  C   PHE A 186     -15.893   3.551  -5.942  1.00 98.42           C  
ATOM   3053  CB  PHE A 186     -14.574   4.615  -4.105  1.00 98.42           C  
ATOM   3054  HB2 PHE A 186     -15.158   4.162  -3.304  1.00 98.42           H  
ATOM   3055  HB3 PHE A 186     -14.251   5.600  -3.767  1.00 98.42           H  
ATOM   3056  O   PHE A 186     -16.487   2.685  -5.297  1.00 98.42           O  
ATOM   3057  CG  PHE A 186     -13.365   3.739  -4.403  1.00 98.42           C  
ATOM   3058  CD1 PHE A 186     -13.262   2.455  -3.834  1.00 98.42           C  
ATOM   3059  HD1 PHE A 186     -14.042   2.090  -3.183  1.00 98.42           H  
ATOM   3060  CD2 PHE A 186     -12.348   4.198  -5.262  1.00 98.42           C  
ATOM   3061  HD2 PHE A 186     -12.419   5.180  -5.705  1.00 98.42           H  
ATOM   3062  CE1 PHE A 186     -12.149   1.641  -4.116  1.00 98.42           C  
ATOM   3063  HE1 PHE A 186     -12.074   0.660  -3.672  1.00 98.42           H  
ATOM   3064  CE2 PHE A 186     -11.232   3.386  -5.539  1.00 98.42           C  
ATOM   3065  HE2 PHE A 186     -10.447   3.744  -6.188  1.00 98.42           H  
ATOM   3066  CZ  PHE A 186     -11.132   2.107  -4.965  1.00 98.42           C  
ATOM   3067  HZ  PHE A 186     -10.272   1.487  -5.171  1.00 98.42           H  
ATOM   3068  N   LYS A 187     -15.564   3.405  -7.221  1.00 98.55           N  
ATOM   3069  H   LYS A 187     -15.116   4.179  -7.691  1.00 98.55           H  
ATOM   3070  CA  LYS A 187     -15.853   2.199  -7.981  1.00 98.55           C  
ATOM   3071  HA  LYS A 187     -16.014   1.380  -7.279  1.00 98.55           H  
ATOM   3072  C   LYS A 187     -14.668   1.824  -8.843  1.00 98.55           C  
ATOM   3073  CB  LYS A 187     -17.149   2.410  -8.768  1.00 98.55           C  
ATOM   3074  HB2 LYS A 187     -17.907   2.784  -8.080  1.00 98.55           H  
ATOM   3075  HB3 LYS A 187     -16.986   3.158  -9.544  1.00 98.55           H  
ATOM   3076  O   LYS A 187     -14.070   2.671  -9.502  1.00 98.55           O  
ATOM   3077  CG  LYS A 187     -17.670   1.126  -9.419  1.00 98.55           C  
ATOM   3078  HG2 LYS A 187     -17.766   0.351  -8.659  1.00 98.55           H  
ATOM   3079  HG3 LYS A 187     -16.978   0.789 -10.191  1.00 98.55           H  
ATOM   3080  CD  LYS A 187     -19.041   1.406 -10.040  1.00 98.55           C  
ATOM   3081  HD2 LYS A 187     -19.695   1.816  -9.270  1.00 98.55           H  
ATOM   3082  HD3 LYS A 187     -18.936   2.132 -10.847  1.00 98.55           H  
ATOM   3083  CE  LYS A 187     -19.647   0.108 -10.572  1.00 98.55           C  
ATOM   3084  HE2 LYS A 187     -19.600  -0.634  -9.775  1.00 98.55           H  
ATOM   3085  HE3 LYS A 187     -19.041  -0.253 -11.403  1.00 98.55           H  
ATOM   3086  NZ  LYS A 187     -21.056   0.313 -10.985  1.00 98.55           N  
ATOM   3087  HZ1 LYS A 187     -21.124   1.011 -11.712  1.00 98.55           H  
ATOM   3088  HZ2 LYS A 187     -21.593   0.627 -10.189  1.00 98.55           H  
ATOM   3089  HZ3 LYS A 187     -21.464  -0.555 -11.302  1.00 98.55           H  
ATOM   3090  N   VAL A 188     -14.367   0.534  -8.854  1.00 98.60           N  
ATOM   3091  H   VAL A 188     -14.905  -0.088  -8.268  1.00 98.60           H  
ATOM   3092  CA  VAL A 188     -13.404  -0.072  -9.766  1.00 98.60           C  
ATOM   3093  HA  VAL A 188     -12.909   0.698 -10.357  1.00 98.60           H  
ATOM   3094  C   VAL A 188     -14.195  -0.967 -10.703  1.00 98.60           C  
ATOM   3095  CB  VAL A 188     -12.323  -0.831  -8.980  1.00 98.60           C  
ATOM   3096  HB  VAL A 188     -12.790  -1.585  -8.345  1.00 98.60           H  
ATOM   3097  O   VAL A 188     -14.986  -1.789 -10.250  1.00 98.60           O  
ATOM   3098  CG1 VAL A 188     -11.341  -1.524  -9.921  1.00 98.60           C  
ATOM   3099 HG11 VAL A 188     -11.873  -2.259 -10.526  1.00 98.60           H  
ATOM   3100 HG12 VAL A 188     -10.867  -0.783 -10.565  1.00 98.60           H  
ATOM   3101 HG13 VAL A 188     -10.576  -2.043  -9.343  1.00 98.60           H  
ATOM   3102  CG2 VAL A 188     -11.524   0.137  -8.098  1.00 98.60           C  
ATOM   3103 HG21 VAL A 188     -11.118   0.949  -8.702  1.00 98.60           H  
ATOM   3104 HG22 VAL A 188     -10.704  -0.389  -7.610  1.00 98.60           H  
ATOM   3105 HG23 VAL A 188     -12.167   0.558  -7.325  1.00 98.60           H  
ATOM   3106  N   SER A 189     -14.043  -0.782 -12.012  1.00 98.08           N  
ATOM   3107  H   SER A 189     -13.440  -0.031 -12.314  1.00 98.08           H  
ATOM   3108  CA  SER A 189     -14.779  -1.576 -13.002  1.00 98.08           C  
ATOM   3109  HA  SER A 189     -15.790  -1.728 -12.623  1.00 98.08           H  
ATOM   3110  C   SER A 189     -14.171  -2.975 -13.201  1.00 98.08           C  
ATOM   3111  CB  SER A 189     -14.913  -0.787 -14.301  1.00 98.08           C  
ATOM   3112  HB2 SER A 189     -15.688  -1.242 -14.917  1.00 98.08           H  
ATOM   3113  HB3 SER A 189     -15.206   0.240 -14.084  1.00 98.08           H  
ATOM   3114  O   SER A 189     -13.180  -3.339 -12.580  1.00 98.08           O  
ATOM   3115  OG  SER A 189     -13.692  -0.799 -15.001  1.00 98.08           O  
ATOM   3116  HG  SER A 189     -13.142  -0.097 -14.645  1.00 98.08           H  
ATOM   3117  N   SER A 190     -14.773  -3.800 -14.055  1.00 97.70           N  
ATOM   3118  H   SER A 190     -15.568  -3.453 -14.574  1.00 97.70           H  
ATOM   3119  CA  SER A 190     -14.314  -5.175 -14.293  1.00 97.70           C  
ATOM   3120  HA  SER A 190     -14.249  -5.685 -13.332  1.00 97.70           H  
ATOM   3121  C   SER A 190     -12.933  -5.254 -14.969  1.00 97.70           C  
ATOM   3122  CB  SER A 190     -15.358  -5.894 -15.149  1.00 97.70           C  
ATOM   3123  HB2 SER A 190     -16.352  -5.729 -14.734  1.00 97.70           H  
ATOM   3124  HB3 SER A 190     -15.157  -6.966 -15.147  1.00 97.70           H  
ATOM   3125  O   SER A 190     -12.468  -4.301 -15.598  1.00 97.70           O  
ATOM   3126  OG  SER A 190     -15.301  -5.409 -16.481  1.00 97.70           O  
ATOM   3127  HG  SER A 190     -15.263  -4.450 -16.473  1.00 97.70           H  
ATOM   3128  N   LYS A 191     -12.323  -6.449 -14.983  1.00 96.04           N  
ATOM   3129  H   LYS A 191     -12.699  -7.178 -14.393  1.00 96.04           H  
ATOM   3130  CA  LYS A 191     -11.115  -6.740 -15.784  1.00 96.04           C  
ATOM   3131  HA  LYS A 191     -10.307  -6.104 -15.423  1.00 96.04           H  
ATOM   3132  C   LYS A 191     -11.298  -6.450 -17.283  1.00 96.04           C  
ATOM   3133  CB  LYS A 191     -10.719  -8.213 -15.577  1.00 96.04           C  
ATOM   3134  HB2 LYS A 191     -10.651  -8.412 -14.507  1.00 96.04           H  
ATOM   3135  HB3 LYS A 191     -11.496  -8.856 -15.989  1.00 96.04           H  
ATOM   3136  O   LYS A 191     -10.336  -6.055 -17.944  1.00 96.04           O  
ATOM   3137  CG  LYS A 191      -9.369  -8.571 -16.227  1.00 96.04           C  
ATOM   3138  HG2 LYS A 191      -8.591  -7.949 -15.784  1.00 96.04           H  
ATOM   3139  HG3 LYS A 191      -9.403  -8.391 -17.301  1.00 96.04           H  
ATOM   3140  CD  LYS A 191      -9.030 -10.049 -15.999  1.00 96.04           C  
ATOM   3141  HD2 LYS A 191      -9.103 -10.254 -14.931  1.00 96.04           H  
ATOM   3142  HD3 LYS A 191      -9.752 -10.683 -16.514  1.00 96.04           H  
ATOM   3143  CE  LYS A 191      -7.612 -10.371 -16.492  1.00 96.04           C  
ATOM   3144  HE2 LYS A 191      -6.980  -9.509 -16.279  1.00 96.04           H  
ATOM   3145  HE3 LYS A 191      -7.622 -10.554 -17.567  1.00 96.04           H  
ATOM   3146  NZ  LYS A 191      -7.045 -11.525 -15.756  1.00 96.04           N  
ATOM   3147  HZ1 LYS A 191      -6.975 -11.275 -14.780  1.00 96.04           H  
ATOM   3148  HZ2 LYS A 191      -6.096 -11.743 -16.025  1.00 96.04           H  
ATOM   3149  HZ3 LYS A 191      -7.626 -12.351 -15.783  1.00 96.04           H  
ATOM   3150  N   LYS A 192     -12.515  -6.644 -17.819  1.00 94.60           N  
ATOM   3151  H   LYS A 192     -13.254  -6.921 -17.188  1.00 94.60           H  
ATOM   3152  CA  LYS A 192     -12.870  -6.384 -19.232  1.00 94.60           C  
ATOM   3153  HA  LYS A 192     -12.170  -6.910 -19.881  1.00 94.60           H  
ATOM   3154  C   LYS A 192     -12.750  -4.901 -19.582  1.00 94.60           C  
ATOM   3155  CB  LYS A 192     -14.297  -6.901 -19.508  1.00 94.60           C  
ATOM   3156  HB2 LYS A 192     -14.343  -7.960 -19.255  1.00 94.60           H  
ATOM   3157  HB3 LYS A 192     -15.005  -6.366 -18.874  1.00 94.60           H  
ATOM   3158  O   LYS A 192     -12.390  -4.561 -20.699  1.00 94.60           O  
ATOM   3159  CG  LYS A 192     -14.730  -6.723 -20.975  1.00 94.60           C  
ATOM   3160  HG2 LYS A 192     -14.718  -5.665 -21.235  1.00 94.60           H  
ATOM   3161  HG3 LYS A 192     -14.030  -7.252 -21.622  1.00 94.60           H  
ATOM   3162  CD  LYS A 192     -16.149  -7.253 -21.222  1.00 94.60           C  
ATOM   3163  HD2 LYS A 192     -16.843  -6.738 -20.557  1.00 94.60           H  
ATOM   3164  HD3 LYS A 192     -16.177  -8.322 -21.010  1.00 94.60           H  
ATOM   3165  CE  LYS A 192     -16.549  -6.999 -22.683  1.00 94.60           C  
ATOM   3166  HE2 LYS A 192     -16.465  -5.931 -22.883  1.00 94.60           H  
ATOM   3167  HE3 LYS A 192     -15.838  -7.510 -23.332  1.00 94.60           H  
ATOM   3168  NZ  LYS A 192     -17.931  -7.462 -22.973  1.00 94.60           N  
ATOM   3169  HZ1 LYS A 192     -18.601  -6.980 -22.391  1.00 94.60           H  
ATOM   3170  HZ2 LYS A 192     -18.019  -8.455 -22.811  1.00 94.60           H  
ATOM   3171  HZ3 LYS A 192     -18.168  -7.281 -23.938  1.00 94.60           H  
ATOM   3172  N   THR A 193     -13.018  -4.040 -18.610  1.00 94.60           N  
ATOM   3173  H   THR A 193     -13.313  -4.405 -17.716  1.00 94.60           H  
ATOM   3174  CA  THR A 193     -12.881  -2.583 -18.685  1.00 94.60           C  
ATOM   3175  HA  THR A 193     -12.752  -2.284 -19.726  1.00 94.60           H  
ATOM   3176  C   THR A 193     -11.621  -2.111 -17.955  1.00 94.60           C  
ATOM   3177  CB  THR A 193     -14.159  -1.907 -18.162  1.00 94.60           C  
ATOM   3178  HB  THR A 193     -14.007  -0.833 -18.051  1.00 94.60           H  
ATOM   3179  O   THR A 193     -11.558  -0.985 -17.490  1.00 94.60           O  
ATOM   3180  CG2 THR A 193     -15.337  -2.139 -19.108  1.00 94.60           C  
ATOM   3181 HG21 THR A 193     -15.567  -3.202 -19.182  1.00 94.60           H  
ATOM   3182 HG22 THR A 193     -15.094  -1.749 -20.096  1.00 94.60           H  
ATOM   3183 HG23 THR A 193     -16.210  -1.608 -18.729  1.00 94.60           H  
ATOM   3184  OG1 THR A 193     -14.533  -2.476 -16.925  1.00 94.60           O  
ATOM   3185  HG1 THR A 193     -14.085  -1.941 -16.265  1.00 94.60           H  
ATOM   3186  N   HIS A 194     -10.606  -2.976 -17.836  1.00 94.56           N  
ATOM   3187  H   HIS A 194     -10.719  -3.894 -18.241  1.00 94.56           H  
ATOM   3188  CA  HIS A 194      -9.282  -2.642 -17.301  1.00 94.56           C  
ATOM   3189  HA  HIS A 194      -8.748  -3.584 -17.172  1.00 94.56           H  
ATOM   3190  C   HIS A 194      -9.291  -1.985 -15.914  1.00 94.56           C  
ATOM   3191  CB  HIS A 194      -8.503  -1.817 -18.335  1.00 94.56           C  
ATOM   3192  HB2 HIS A 194      -8.980  -0.842 -18.440  1.00 94.56           H  
ATOM   3193  HB3 HIS A 194      -7.482  -1.662 -17.985  1.00 94.56           H  
ATOM   3194  O   HIS A 194      -8.468  -1.114 -15.643  1.00 94.56           O  
ATOM   3195  CG  HIS A 194      -8.449  -2.473 -19.682  1.00 94.56           C  
ATOM   3196  CD2 HIS A 194      -9.211  -2.159 -20.773  1.00 94.56           C  
ATOM   3197  HD2 HIS A 194      -9.947  -1.371 -20.831  1.00 94.56           H  
ATOM   3198  ND1 HIS A 194      -7.666  -3.549 -20.017  1.00 94.56           N  
ATOM   3199  HD1 HIS A 194      -6.937  -3.944 -19.439  1.00 94.56           H  
ATOM   3200  CE1 HIS A 194      -7.964  -3.890 -21.282  1.00 94.56           C  
ATOM   3201  HE1 HIS A 194      -7.496  -4.682 -21.847  1.00 94.56           H  
ATOM   3202  NE2 HIS A 194      -8.885  -3.061 -21.788  1.00 94.56           N  
ATOM   3203  N   TYR A 195     -10.215  -2.387 -15.036  1.00 97.34           N  
ATOM   3204  H   TYR A 195     -10.902  -3.070 -15.321  1.00 97.34           H  
ATOM   3205  CA  TYR A 195     -10.313  -1.846 -13.678  1.00 97.34           C  
ATOM   3206  HA  TYR A 195     -11.263  -2.190 -13.268  1.00 97.34           H  
ATOM   3207  C   TYR A 195     -10.402  -0.309 -13.630  1.00 97.34           C  
ATOM   3208  CB  TYR A 195      -9.203  -2.434 -12.785  1.00 97.34           C  
ATOM   3209  HB2 TYR A 195      -9.287  -2.020 -11.780  1.00 97.34           H  
ATOM   3210  HB3 TYR A 195      -8.233  -2.121 -13.173  1.00 97.34           H  
ATOM   3211  O   TYR A 195      -9.862   0.307 -12.716  1.00 97.34           O  
ATOM   3212  CG  TYR A 195      -9.227  -3.942 -12.656  1.00 97.34           C  
ATOM   3213  CD1 TYR A 195     -10.310  -4.572 -12.020  1.00 97.34           C  
ATOM   3214  HD1 TYR A 195     -11.111  -3.977 -11.607  1.00 97.34           H  
ATOM   3215  CD2 TYR A 195      -8.138  -4.712 -13.096  1.00 97.34           C  
ATOM   3216  HD2 TYR A 195      -7.266  -4.204 -13.481  1.00 97.34           H  
ATOM   3217  CE1 TYR A 195     -10.346  -5.966 -11.873  1.00 97.34           C  
ATOM   3218  HE1 TYR A 195     -11.181  -6.429 -11.368  1.00 97.34           H  
ATOM   3219  CE2 TYR A 195      -8.169  -6.117 -12.963  1.00 97.34           C  
ATOM   3220  HE2 TYR A 195      -7.335  -6.735 -13.260  1.00 97.34           H  
ATOM   3221  OH  TYR A 195      -9.336  -8.087 -12.236  1.00 97.34           O  
ATOM   3222  HH  TYR A 195     -10.073  -8.382 -11.696  1.00 97.34           H  
ATOM   3223  CZ  TYR A 195      -9.281  -6.741 -12.362  1.00 97.34           C  
ATOM   3224  N   THR A 196     -11.078   0.323 -14.603  1.00 97.17           N  
ATOM   3225  H   THR A 196     -11.343  -0.201 -15.425  1.00 97.17           H  
ATOM   3226  CA  THR A 196     -11.315   1.779 -14.626  1.00 97.17           C  
ATOM   3227  HA  THR A 196     -10.365   2.262 -14.855  1.00 97.17           H  
ATOM   3228  C   THR A 196     -11.810   2.307 -13.284  1.00 97.17           C  
ATOM   3229  CB  THR A 196     -12.336   2.184 -15.702  1.00 97.17           C  
ATOM   3230  HB  THR A 196     -13.289   1.692 -15.505  1.00 97.17           H  
ATOM   3231  O   THR A 196     -12.745   1.739 -12.713  1.00 97.17           O  
ATOM   3232  CG2 THR A 196     -12.580   3.686 -15.812  1.00 97.17           C  
ATOM   3233 HG21 THR A 196     -13.100   4.048 -14.925  1.00 97.17           H  
ATOM   3234 HG22 THR A 196     -13.206   3.901 -16.678  1.00 97.17           H  
ATOM   3235 HG23 THR A 196     -11.630   4.211 -15.911  1.00 97.17           H  
ATOM   3236  OG1 THR A 196     -11.877   1.796 -16.963  1.00 97.17           O  
ATOM   3237  HG1 THR A 196     -11.502   2.576 -17.378  1.00 97.17           H  
ATOM   3238  N   LEU A 197     -11.195   3.400 -12.830  1.00 98.48           N  
ATOM   3239  H   LEU A 197     -10.445   3.785 -13.387  1.00 98.48           H  
ATOM   3240  CA  LEU A 197     -11.556   4.133 -11.622  1.00 98.48           C  
ATOM   3241  HA  LEU A 197     -11.820   3.422 -10.840  1.00 98.48           H  
ATOM   3242  C   LEU A 197     -12.743   5.063 -11.877  1.00 98.48           C  
ATOM   3243  CB  LEU A 197     -10.324   4.942 -11.180  1.00 98.48           C  
ATOM   3244  HB2 LEU A 197      -9.520   4.241 -10.957  1.00 98.48           H  
ATOM   3245  HB3 LEU A 197     -10.004   5.573 -12.010  1.00 98.48           H  
ATOM   3246  O   LEU A 197     -12.735   5.826 -12.839  1.00 98.48           O  
ATOM   3247  CG  LEU A 197     -10.505   5.828  -9.940  1.00 98.48           C  
ATOM   3248  HG  LEU A 197     -11.317   6.533 -10.113  1.00 98.48           H  
ATOM   3249  CD1 LEU A 197     -10.809   4.992  -8.697  1.00 98.48           C  
ATOM   3250 HD11 LEU A 197     -10.025   4.249  -8.551  1.00 98.48           H  
ATOM   3251 HD12 LEU A 197     -11.771   4.489  -8.800  1.00 98.48           H  
ATOM   3252 HD13 LEU A 197     -10.854   5.642  -7.823  1.00 98.48           H  
ATOM   3253  CD2 LEU A 197      -9.219   6.618  -9.695  1.00 98.48           C  
ATOM   3254 HD21 LEU A 197      -9.010   7.258 -10.553  1.00 98.48           H  
ATOM   3255 HD22 LEU A 197      -8.383   5.936  -9.546  1.00 98.48           H  
ATOM   3256 HD23 LEU A 197      -9.329   7.241  -8.807  1.00 98.48           H  
ATOM   3257  N   THR A 198     -13.713   5.073 -10.970  1.00 98.62           N  
ATOM   3258  H   THR A 198     -13.711   4.358 -10.256  1.00 98.62           H  
ATOM   3259  CA  THR A 198     -14.749   6.106 -10.901  1.00 98.62           C  
ATOM   3260  HA  THR A 198     -14.513   6.904 -11.605  1.00 98.62           H  
ATOM   3261  C   THR A 198     -14.783   6.700  -9.500  1.00 98.62           C  
ATOM   3262  CB  THR A 198     -16.127   5.562 -11.289  1.00 98.62           C  
ATOM   3263  HB  THR A 198     -16.445   4.838 -10.539  1.00 98.62           H  
ATOM   3264  O   THR A 198     -14.952   5.977  -8.517  1.00 98.62           O  
ATOM   3265  CG2 THR A 198     -17.185   6.659 -11.384  1.00 98.62           C  
ATOM   3266 HG21 THR A 198     -18.132   6.224 -11.703  1.00 98.62           H  
ATOM   3267 HG22 THR A 198     -17.326   7.135 -10.414  1.00 98.62           H  
ATOM   3268 HG23 THR A 198     -16.874   7.412 -12.108  1.00 98.62           H  
ATOM   3269  OG1 THR A 198     -16.084   4.927 -12.547  1.00 98.62           O  
ATOM   3270  HG1 THR A 198     -15.634   5.525 -13.148  1.00 98.62           H  
ATOM   3271  N   LEU A 199     -14.642   8.020  -9.429  1.00 98.61           N  
ATOM   3272  H   LEU A 199     -14.490   8.519 -10.293  1.00 98.61           H  
ATOM   3273  CA  LEU A 199     -14.706   8.825  -8.213  1.00 98.61           C  
ATOM   3274  HA  LEU A 199     -14.803   8.167  -7.349  1.00 98.61           H  
ATOM   3275  C   LEU A 199     -15.928   9.742  -8.237  1.00 98.61           C  
ATOM   3276  CB  LEU A 199     -13.420   9.652  -8.058  1.00 98.61           C  
ATOM   3277  HB2 LEU A 199     -13.527  10.307  -7.193  1.00 98.61           H  
ATOM   3278  HB3 LEU A 199     -13.311  10.288  -8.937  1.00 98.61           H  
ATOM   3279  O   LEU A 199     -16.352  10.188  -9.306  1.00 98.61           O  
ATOM   3280  CG  LEU A 199     -12.144   8.818  -7.884  1.00 98.61           C  
ATOM   3281  HG  LEU A 199     -12.044   8.126  -8.720  1.00 98.61           H  
ATOM   3282  CD1 LEU A 199     -10.932   9.743  -7.894  1.00 98.61           C  
ATOM   3283 HD11 LEU A 199     -10.996  10.456  -7.072  1.00 98.61           H  
ATOM   3284 HD12 LEU A 199     -10.029   9.143  -7.778  1.00 98.61           H  
ATOM   3285 HD13 LEU A 199     -10.877  10.284  -8.839  1.00 98.61           H  
ATOM   3286  CD2 LEU A 199     -12.145   8.024  -6.577  1.00 98.61           C  
ATOM   3287 HD21 LEU A 199     -11.186   7.523  -6.446  1.00 98.61           H  
ATOM   3288 HD22 LEU A 199     -12.938   7.278  -6.597  1.00 98.61           H  
ATOM   3289 HD23 LEU A 199     -12.308   8.700  -5.737  1.00 98.61           H  
ATOM   3290  N   GLY A 200     -16.481  10.004  -7.055  1.00 97.79           N  
ATOM   3291  H   GLY A 200     -16.087   9.546  -6.245  1.00 97.79           H  
ATOM   3292  CA  GLY A 200     -17.541  10.987  -6.833  1.00 97.79           C  
ATOM   3293  HA2 GLY A 200     -18.218  10.603  -6.070  1.00 97.79           H  
ATOM   3294  HA3 GLY A 200     -18.122  11.138  -7.743  1.00 97.79           H  
ATOM   3295  C   GLY A 200     -17.022  12.348  -6.375  1.00 97.79           C  
ATOM   3296  O   GLY A 200     -15.908  12.745  -6.717  1.00 97.79           O  
ATOM   3297  N   ASN A 201     -17.835  13.060  -5.597  1.00 97.88           N  
ATOM   3298  H   ASN A 201     -18.658  12.606  -5.229  1.00 97.88           H  
ATOM   3299  CA  ASN A 201     -17.498  14.389  -5.100  1.00 97.88           C  
ATOM   3300  HA  ASN A 201     -17.127  14.980  -5.938  1.00 97.88           H  
ATOM   3301  C   ASN A 201     -16.404  14.315  -4.038  1.00 97.88           C  
ATOM   3302  CB  ASN A 201     -18.728  15.097  -4.529  1.00 97.88           C  
ATOM   3303  HB2 ASN A 201     -18.453  16.101  -4.206  1.00 97.88           H  
ATOM   3304  HB3 ASN A 201     -19.086  14.554  -3.655  1.00 97.88           H  
ATOM   3305  O   ASN A 201     -16.445  13.477  -3.135  1.00 97.88           O  
ATOM   3306  CG  ASN A 201     -19.838  15.234  -5.543  1.00 97.88           C  
ATOM   3307  ND2 ASN A 201     -20.997  14.704  -5.239  1.00 97.88           N  
ATOM   3308 HD21 ASN A 201     -21.738  14.776  -5.922  1.00 97.88           H  
ATOM   3309 HD22 ASN A 201     -21.051  14.092  -4.438  1.00 97.88           H  
ATOM   3310  OD1 ASN A 201     -19.667  15.795  -6.612  1.00 97.88           O  
ATOM   3311  N   PHE A 202     -15.455  15.238  -4.142  1.00 98.41           N  
ATOM   3312  H   PHE A 202     -15.514  15.904  -4.900  1.00 98.41           H  
ATOM   3313  CA  PHE A 202     -14.319  15.356  -3.246  1.00 98.41           C  
ATOM   3314  HA  PHE A 202     -14.021  14.357  -2.926  1.00 98.41           H  
ATOM   3315  C   PHE A 202     -14.639  16.192  -2.001  1.00 98.41           C  
ATOM   3316  CB  PHE A 202     -13.154  15.957  -4.032  1.00 98.41           C  
ATOM   3317  HB2 PHE A 202     -12.843  15.231  -4.783  1.00 98.41           H  
ATOM   3318  HB3 PHE A 202     -13.496  16.848  -4.559  1.00 98.41           H  
ATOM   3319  O   PHE A 202     -15.285  17.237  -2.080  1.00 98.41           O  
ATOM   3320  CG  PHE A 202     -11.963  16.336  -3.177  1.00 98.41           C  
ATOM   3321  CD1 PHE A 202     -11.799  17.662  -2.734  1.00 98.41           C  
ATOM   3322  HD1 PHE A 202     -12.517  18.417  -3.017  1.00 98.41           H  
ATOM   3323  CD2 PHE A 202     -11.031  15.356  -2.803  1.00 98.41           C  
ATOM   3324  HD2 PHE A 202     -11.161  14.338  -3.140  1.00 98.41           H  
ATOM   3325  CE1 PHE A 202     -10.704  18.004  -1.921  1.00 98.41           C  
ATOM   3326  HE1 PHE A 202     -10.570  19.021  -1.582  1.00 98.41           H  
ATOM   3327  CE2 PHE A 202      -9.921  15.707  -2.022  1.00 98.41           C  
ATOM   3328  HE2 PHE A 202      -9.167  14.970  -1.790  1.00 98.41           H  
ATOM   3329  CZ  PHE A 202      -9.766  17.022  -1.566  1.00 98.41           C  
ATOM   3330  HZ  PHE A 202      -8.914  17.276  -0.953  1.00 98.41           H  
ATOM   3331  N   ARG A 203     -14.091  15.775  -0.859  1.00 98.13           N  
ATOM   3332  H   ARG A 203     -13.623  14.880  -0.887  1.00 98.13           H  
ATOM   3333  CA  ARG A 203     -13.895  16.599   0.341  1.00 98.13           C  
ATOM   3334  HA  ARG A 203     -13.833  17.640   0.024  1.00 98.13           H  
ATOM   3335  C   ARG A 203     -12.563  16.239   0.996  1.00 98.13           C  
ATOM   3336  CB  ARG A 203     -15.093  16.455   1.299  1.00 98.13           C  
ATOM   3337  HB2 ARG A 203     -14.983  17.184   2.102  1.00 98.13           H  
ATOM   3338  HB3 ARG A 203     -16.002  16.701   0.751  1.00 98.13           H  
ATOM   3339  O   ARG A 203     -12.137  15.091   0.940  1.00 98.13           O  
ATOM   3340  CG  ARG A 203     -15.247  15.054   1.923  1.00 98.13           C  
ATOM   3341  HG2 ARG A 203     -14.386  14.847   2.558  1.00 98.13           H  
ATOM   3342  HG3 ARG A 203     -15.302  14.304   1.134  1.00 98.13           H  
ATOM   3343  CD  ARG A 203     -16.516  14.972   2.784  1.00 98.13           C  
ATOM   3344  HD2 ARG A 203     -16.469  15.742   3.555  1.00 98.13           H  
ATOM   3345  HD3 ARG A 203     -17.376  15.191   2.151  1.00 98.13           H  
ATOM   3346  NE  ARG A 203     -16.702  13.630   3.383  1.00 98.13           N  
ATOM   3347  HE  ARG A 203     -16.871  12.875   2.732  1.00 98.13           H  
ATOM   3348  NH1 ARG A 203     -16.503  14.168   5.616  1.00 98.13           N  
ATOM   3349 HH11 ARG A 203     -16.476  13.855   6.576  1.00 98.13           H  
ATOM   3350 HH12 ARG A 203     -16.280  15.119   5.361  1.00 98.13           H  
ATOM   3351  NH2 ARG A 203     -16.928  12.060   5.034  1.00 98.13           N  
ATOM   3352 HH21 ARG A 203     -17.114  11.349   4.341  1.00 98.13           H  
ATOM   3353 HH22 ARG A 203     -16.766  11.773   5.988  1.00 98.13           H  
ATOM   3354  CZ  ARG A 203     -16.708  13.296   4.667  1.00 98.13           C  
ATOM   3355  N   GLY A 204     -11.908  17.179   1.664  1.00 98.00           N  
ATOM   3356  H   GLY A 204     -12.250  18.129   1.666  1.00 98.00           H  
ATOM   3357  CA  GLY A 204     -10.625  16.911   2.314  1.00 98.00           C  
ATOM   3358  HA2 GLY A 204     -10.770  16.231   3.152  1.00 98.00           H  
ATOM   3359  HA3 GLY A 204      -9.954  16.432   1.601  1.00 98.00           H  
ATOM   3360  C   GLY A 204      -9.950  18.174   2.823  1.00 98.00           C  
ATOM   3361  O   GLY A 204     -10.504  19.265   2.714  1.00 98.00           O  
ATOM   3362  N   ASN A 205      -8.745  18.021   3.370  1.00 98.19           N  
ATOM   3363  H   ASN A 205      -8.347  17.093   3.401  1.00 98.19           H  
ATOM   3364  CA  ASN A 205      -7.884  19.134   3.789  1.00 98.19           C  
ATOM   3365  HA  ASN A 205      -8.437  20.065   3.656  1.00 98.19           H  
ATOM   3366  C   ASN A 205      -6.641  19.285   2.887  1.00 98.19           C  
ATOM   3367  CB  ASN A 205      -7.567  19.023   5.292  1.00 98.19           C  
ATOM   3368  HB2 ASN A 205      -7.080  19.947   5.606  1.00 98.19           H  
ATOM   3369  HB3 ASN A 205      -8.495  18.919   5.855  1.00 98.19           H  
ATOM   3370  O   ASN A 205      -5.604  19.769   3.333  1.00 98.19           O  
ATOM   3371  CG  ASN A 205      -6.651  17.866   5.644  1.00 98.19           C  
ATOM   3372  ND2 ASN A 205      -6.107  17.856   6.840  1.00 98.19           N  
ATOM   3373 HD21 ASN A 205      -5.370  17.187   7.014  1.00 98.19           H  
ATOM   3374 HD22 ASN A 205      -6.193  18.676   7.423  1.00 98.19           H  
ATOM   3375  OD1 ASN A 205      -6.430  16.949   4.876  1.00 98.19           O  
ATOM   3376  N   VAL A 206      -6.753  18.853   1.627  1.00 98.06           N  
ATOM   3377  H   VAL A 206      -7.659  18.518   1.334  1.00 98.06           H  
ATOM   3378  CA  VAL A 206      -5.748  18.983   0.558  1.00 98.06           C  
ATOM   3379  HA  VAL A 206      -5.033  19.760   0.828  1.00 98.06           H  
ATOM   3380  C   VAL A 206      -6.426  19.410  -0.740  1.00 98.06           C  
ATOM   3381  CB  VAL A 206      -4.970  17.672   0.315  1.00 98.06           C  
ATOM   3382  HB  VAL A 206      -4.298  17.818  -0.530  1.00 98.06           H  
ATOM   3383  O   VAL A 206      -7.645  19.314  -0.866  1.00 98.06           O  
ATOM   3384  CG1 VAL A 206      -4.104  17.329   1.520  1.00 98.06           C  
ATOM   3385 HG11 VAL A 206      -3.419  18.151   1.726  1.00 98.06           H  
ATOM   3386 HG12 VAL A 206      -3.524  16.432   1.305  1.00 98.06           H  
ATOM   3387 HG13 VAL A 206      -4.742  17.164   2.388  1.00 98.06           H  
ATOM   3388  CG2 VAL A 206      -5.876  16.474  -0.004  1.00 98.06           C  
ATOM   3389 HG21 VAL A 206      -5.259  15.603  -0.227  1.00 98.06           H  
ATOM   3390 HG22 VAL A 206      -6.525  16.248   0.842  1.00 98.06           H  
ATOM   3391 HG23 VAL A 206      -6.485  16.687  -0.883  1.00 98.06           H  
ATOM   3392  N   ILE A 207      -5.645  19.845  -1.725  1.00 98.30           N  
ATOM   3393  H   ILE A 207      -4.649  19.912  -1.571  1.00 98.30           H  
ATOM   3394  CA  ILE A 207      -6.138  20.044  -3.093  1.00 98.30           C  
ATOM   3395  HA  ILE A 207      -7.126  20.502  -3.054  1.00 98.30           H  
ATOM   3396  C   ILE A 207      -6.266  18.678  -3.776  1.00 98.30           C  
ATOM   3397  CB  ILE A 207      -5.203  20.995  -3.861  1.00 98.30           C  
ATOM   3398  HB  ILE A 207      -4.206  20.556  -3.820  1.00 98.30           H  
ATOM   3399  O   ILE A 207      -5.382  17.831  -3.647  1.00 98.30           O  
ATOM   3400  CG1 ILE A 207      -5.143  22.381  -3.177  1.00 98.30           C  
ATOM   3401 HG12 ILE A 207      -6.126  22.849  -3.216  1.00 98.30           H  
ATOM   3402 HG13 ILE A 207      -4.868  22.260  -2.129  1.00 98.30           H  
ATOM   3403  CG2 ILE A 207      -5.629  21.135  -5.336  1.00 98.30           C  
ATOM   3404 HG21 ILE A 207      -6.598  21.630  -5.404  1.00 98.30           H  
ATOM   3405 HG22 ILE A 207      -4.889  21.719  -5.883  1.00 98.30           H  
ATOM   3406 HG23 ILE A 207      -5.684  20.164  -5.828  1.00 98.30           H  
ATOM   3407  CD1 ILE A 207      -4.114  23.334  -3.797  1.00 98.30           C  
ATOM   3408 HD11 ILE A 207      -3.139  22.849  -3.847  1.00 98.30           H  
ATOM   3409 HD12 ILE A 207      -4.032  24.227  -3.176  1.00 98.30           H  
ATOM   3410 HD13 ILE A 207      -4.423  23.638  -4.797  1.00 98.30           H  
ATOM   3411  N   ASP A 208      -7.358  18.455  -4.504  1.00 98.37           N  
ATOM   3412  H   ASP A 208      -8.050  19.188  -4.577  1.00 98.37           H  
ATOM   3413  CA  ASP A 208      -7.673  17.171  -5.131  1.00 98.37           C  
ATOM   3414  HA  ASP A 208      -7.575  16.393  -4.373  1.00 98.37           H  
ATOM   3415  C   ASP A 208      -6.731  16.821  -6.300  1.00 98.37           C  
ATOM   3416  CB  ASP A 208      -9.142  17.164  -5.564  1.00 98.37           C  
ATOM   3417  HB2 ASP A 208      -9.292  17.869  -6.381  1.00 98.37           H  
ATOM   3418  HB3 ASP A 208      -9.756  17.490  -4.724  1.00 98.37           H  
ATOM   3419  O   ASP A 208      -6.926  17.246  -7.439  1.00 98.37           O  
ATOM   3420  CG  ASP A 208      -9.611  15.774  -5.998  1.00 98.37           C  
ATOM   3421  OD1 ASP A 208      -8.781  14.834  -6.100  1.00 98.37           O  
ATOM   3422  OD2 ASP A 208     -10.822  15.614  -6.219  1.00 98.37           O  
ATOM   3423  N   SER A 209      -5.714  16.000  -6.025  1.00 98.19           N  
ATOM   3424  H   SER A 209      -5.574  15.718  -5.065  1.00 98.19           H  
ATOM   3425  CA  SER A 209      -4.826  15.460  -7.061  1.00 98.19           C  
ATOM   3426  HA  SER A 209      -4.700  16.204  -7.848  1.00 98.19           H  
ATOM   3427  C   SER A 209      -5.369  14.190  -7.721  1.00 98.19           C  
ATOM   3428  CB  SER A 209      -3.445  15.166  -6.481  1.00 98.19           C  
ATOM   3429  HB2 SER A 209      -2.838  14.709  -7.262  1.00 98.19           H  
ATOM   3430  HB3 SER A 209      -3.530  14.463  -5.652  1.00 98.19           H  
ATOM   3431  O   SER A 209      -4.968  13.865  -8.840  1.00 98.19           O  
ATOM   3432  OG  SER A 209      -2.822  16.356  -6.051  1.00 98.19           O  
ATOM   3433  HG  SER A 209      -3.443  16.831  -5.493  1.00 98.19           H  
ATOM   3434  N   LEU A 210      -6.281  13.458  -7.068  1.00 98.18           N  
ATOM   3435  H   LEU A 210      -6.708  13.837  -6.235  1.00 98.18           H  
ATOM   3436  CA  LEU A 210      -6.765  12.174  -7.580  1.00 98.18           C  
ATOM   3437  HA  LEU A 210      -5.927  11.687  -8.078  1.00 98.18           H  
ATOM   3438  C   LEU A 210      -7.879  12.342  -8.621  1.00 98.18           C  
ATOM   3439  CB  LEU A 210      -7.211  11.275  -6.420  1.00 98.18           C  
ATOM   3440  HB2 LEU A 210      -6.549  11.414  -5.566  1.00 98.18           H  
ATOM   3441  HB3 LEU A 210      -8.221  11.590  -6.155  1.00 98.18           H  
ATOM   3442  O   LEU A 210      -8.002  11.494  -9.501  1.00 98.18           O  
ATOM   3443  CG  LEU A 210      -7.306   9.778  -6.743  1.00 98.18           C  
ATOM   3444  HG  LEU A 210      -7.941   9.631  -7.616  1.00 98.18           H  
ATOM   3445  CD1 LEU A 210      -5.949   9.149  -7.044  1.00 98.18           C  
ATOM   3446 HD11 LEU A 210      -5.262   9.334  -6.218  1.00 98.18           H  
ATOM   3447 HD12 LEU A 210      -5.534   9.565  -7.962  1.00 98.18           H  
ATOM   3448 HD13 LEU A 210      -6.071   8.075  -7.186  1.00 98.18           H  
ATOM   3449  CD2 LEU A 210      -7.924   9.042  -5.551  1.00 98.18           C  
ATOM   3450 HD21 LEU A 210      -7.298   9.167  -4.667  1.00 98.18           H  
ATOM   3451 HD22 LEU A 210      -8.022   7.981  -5.783  1.00 98.18           H  
ATOM   3452 HD23 LEU A 210      -8.916   9.446  -5.348  1.00 98.18           H  
ATOM   3453  N   ALA A 211      -8.638  13.444  -8.603  1.00 97.82           N  
ATOM   3454  H   ALA A 211      -8.578  14.058  -7.803  1.00 97.82           H  
ATOM   3455  CA  ALA A 211      -9.651  13.734  -9.624  1.00 97.82           C  
ATOM   3456  HA  ALA A 211     -10.437  12.981  -9.557  1.00 97.82           H  
ATOM   3457  C   ALA A 211      -9.095  13.696 -11.056  1.00 97.82           C  
ATOM   3458  CB  ALA A 211     -10.276  15.104  -9.354  1.00 97.82           C  
ATOM   3459  HB1 ALA A 211     -10.840  15.437 -10.226  1.00 97.82           H  
ATOM   3460  HB2 ALA A 211     -10.979  15.015  -8.526  1.00 97.82           H  
ATOM   3461  HB3 ALA A 211      -9.510  15.841  -9.114  1.00 97.82           H  
ATOM   3462  O   ALA A 211      -9.798  13.281 -11.978  1.00 97.82           O  
ATOM   3463  N   TYR A 212      -7.820  14.053 -11.250  1.00 97.80           N  
ATOM   3464  H   TYR A 212      -7.293  14.361 -10.446  1.00 97.80           H  
ATOM   3465  CA  TYR A 212      -7.136  13.945 -12.544  1.00 97.80           C  
ATOM   3466  HA  TYR A 212      -7.630  14.605 -13.258  1.00 97.80           H  
ATOM   3467  C   TYR A 212      -7.176  12.522 -13.128  1.00 97.80           C  
ATOM   3468  CB  TYR A 212      -5.689  14.413 -12.361  1.00 97.80           C  
ATOM   3469  HB2 TYR A 212      -5.705  15.458 -12.054  1.00 97.80           H  
ATOM   3470  HB3 TYR A 212      -5.232  13.837 -11.556  1.00 97.80           H  
ATOM   3471  O   TYR A 212      -7.248  12.356 -14.349  1.00 97.80           O  
ATOM   3472  CG  TYR A 212      -4.831  14.279 -13.604  1.00 97.80           C  
ATOM   3473  CD1 TYR A 212      -3.940  13.196 -13.720  1.00 97.80           C  
ATOM   3474  HD1 TYR A 212      -3.854  12.476 -12.920  1.00 97.80           H  
ATOM   3475  CD2 TYR A 212      -4.935  15.222 -14.647  1.00 97.80           C  
ATOM   3476  HD2 TYR A 212      -5.613  16.057 -14.548  1.00 97.80           H  
ATOM   3477  CE1 TYR A 212      -3.154  13.053 -14.875  1.00 97.80           C  
ATOM   3478  HE1 TYR A 212      -2.456  12.233 -14.956  1.00 97.80           H  
ATOM   3479  CE2 TYR A 212      -4.155  15.076 -15.812  1.00 97.80           C  
ATOM   3480  HE2 TYR A 212      -4.229  15.798 -16.613  1.00 97.80           H  
ATOM   3481  OH  TYR A 212      -2.540  13.791 -17.058  1.00 97.80           O  
ATOM   3482  HH  TYR A 212      -2.480  14.575 -17.609  1.00 97.80           H  
ATOM   3483  CZ  TYR A 212      -3.270  13.981 -15.929  1.00 97.80           C  
ATOM   3484  N   HIS A 213      -7.179  11.513 -12.255  1.00 97.31           N  
ATOM   3485  H   HIS A 213      -7.208  11.744 -11.272  1.00 97.31           H  
ATOM   3486  CA  HIS A 213      -7.178  10.090 -12.579  1.00 97.31           C  
ATOM   3487  HA  HIS A 213      -6.632   9.936 -13.510  1.00 97.31           H  
ATOM   3488  C   HIS A 213      -8.583   9.504 -12.774  1.00 97.31           C  
ATOM   3489  CB  HIS A 213      -6.434   9.347 -11.464  1.00 97.31           C  
ATOM   3490  HB2 HIS A 213      -6.937   9.485 -10.507  1.00 97.31           H  
ATOM   3491  HB3 HIS A 213      -6.451   8.280 -11.685  1.00 97.31           H  
ATOM   3492  O   HIS A 213      -8.708   8.362 -13.224  1.00 97.31           O  
ATOM   3493  CG  HIS A 213      -4.998   9.775 -11.346  1.00 97.31           C  
ATOM   3494  CD2 HIS A 213      -4.464  10.809 -10.623  1.00 97.31           C  
ATOM   3495  HD2 HIS A 213      -5.010  11.506 -10.005  1.00 97.31           H  
ATOM   3496  ND1 HIS A 213      -3.970   9.172 -12.009  1.00 97.31           N  
ATOM   3497  HD1 HIS A 213      -4.068   8.356 -12.596  1.00 97.31           H  
ATOM   3498  CE1 HIS A 213      -2.835   9.786 -11.678  1.00 97.31           C  
ATOM   3499  HE1 HIS A 213      -1.861   9.458 -12.010  1.00 97.31           H  
ATOM   3500  NE2 HIS A 213      -3.082  10.818 -10.856  1.00 97.31           N  
ATOM   3501  N   ASN A 214      -9.647  10.257 -12.476  1.00 98.04           N  
ATOM   3502  H   ASN A 214      -9.503  11.206 -12.162  1.00 98.04           H  
ATOM   3503  CA  ASN A 214     -11.018   9.773 -12.621  1.00 98.04           C  
ATOM   3504  HA  ASN A 214     -11.126   8.909 -11.966  1.00 98.04           H  
ATOM   3505  C   ASN A 214     -11.289   9.309 -14.067  1.00 98.04           C  
ATOM   3506  CB  ASN A 214     -12.001  10.866 -12.157  1.00 98.04           C  
ATOM   3507  HB2 ASN A 214     -11.642  11.304 -11.226  1.00 98.04           H  
ATOM   3508  HB3 ASN A 214     -12.053  11.654 -12.908  1.00 98.04           H  
ATOM   3509  O   ASN A 214     -10.853   9.947 -15.028  1.00 98.04           O  
ATOM   3510  CG  ASN A 214     -13.398  10.332 -11.890  1.00 98.04           C  
ATOM   3511  ND2 ASN A 214     -14.362  11.190 -11.661  1.00 98.04           N  
ATOM   3512 HD21 ASN A 214     -14.162  12.179 -11.607  1.00 98.04           H  
ATOM   3513 HD22 ASN A 214     -15.229  10.826 -11.293  1.00 98.04           H  
ATOM   3514  OD1 ASN A 214     -13.628   9.137 -11.830  1.00 98.04           O  
ATOM   3515  N   ASN A 215     -12.002   8.192 -14.218  1.00 96.70           N  
ATOM   3516  H   ASN A 215     -12.361   7.745 -13.386  1.00 96.70           H  
ATOM   3517  CA  ASN A 215     -12.282   7.496 -15.480  1.00 96.70           C  
ATOM   3518  HA  ASN A 215     -12.861   6.612 -15.210  1.00 96.70           H  
ATOM   3519  C   ASN A 215     -11.056   6.932 -16.224  1.00 96.70           C  
ATOM   3520  CB  ASN A 215     -13.205   8.350 -16.365  1.00 96.70           C  
ATOM   3521  HB2 ASN A 215     -13.501   7.772 -17.241  1.00 96.70           H  
ATOM   3522  HB3 ASN A 215     -12.671   9.234 -16.712  1.00 96.70           H  
ATOM   3523  O   ASN A 215     -11.184   6.503 -17.372  1.00 96.70           O  
ATOM   3524  CG  ASN A 215     -14.470   8.754 -15.637  1.00 96.70           C  
ATOM   3525  ND2 ASN A 215     -14.772  10.030 -15.582  1.00 96.70           N  
ATOM   3526 HD21 ASN A 215     -15.601  10.265 -15.055  1.00 96.70           H  
ATOM   3527 HD22 ASN A 215     -14.151  10.719 -15.980  1.00 96.70           H  
ATOM   3528  OD1 ASN A 215     -15.197   7.931 -15.106  1.00 96.70           O  
ATOM   3529  N   SER A 216      -9.879   6.882 -15.594  1.00 95.23           N  
ATOM   3530  H   SER A 216      -9.815   7.232 -14.649  1.00 95.23           H  
ATOM   3531  CA  SER A 216      -8.685   6.263 -16.187  1.00 95.23           C  
ATOM   3532  HA  SER A 216      -8.720   6.415 -17.266  1.00 95.23           H  
ATOM   3533  C   SER A 216      -8.657   4.755 -15.931  1.00 95.23           C  
ATOM   3534  CB  SER A 216      -7.397   6.937 -15.701  1.00 95.23           C  
ATOM   3535  HB2 SER A 216      -7.244   6.728 -14.642  1.00 95.23           H  
ATOM   3536  HB3 SER A 216      -6.550   6.546 -16.264  1.00 95.23           H  
ATOM   3537  O   SER A 216      -9.148   4.273 -14.909  1.00 95.23           O  
ATOM   3538  OG  SER A 216      -7.496   8.336 -15.896  1.00 95.23           O  
ATOM   3539  HG  SER A 216      -8.088   8.647 -15.207  1.00 95.23           H  
ATOM   3540  N   ILE A 217      -8.090   3.996 -16.871  1.00 94.87           N  
ATOM   3541  H   ILE A 217      -7.661   4.462 -17.657  1.00 94.87           H  
ATOM   3542  CA  ILE A 217      -7.866   2.548 -16.736  1.00 94.87           C  
ATOM   3543  HA  ILE A 217      -8.752   2.090 -16.297  1.00 94.87           H  
ATOM   3544  C   ILE A 217      -6.691   2.260 -15.797  1.00 94.87           C  
ATOM   3545  CB  ILE A 217      -7.627   1.886 -18.107  1.00 94.87           C  
ATOM   3546  HB  ILE A 217      -7.454   0.826 -17.922  1.00 94.87           H  
ATOM   3547  O   ILE A 217      -5.785   3.080 -15.680  1.00 94.87           O  
ATOM   3548  CG1 ILE A 217      -6.369   2.441 -18.813  1.00 94.87           C  
ATOM   3549 HG12 ILE A 217      -5.513   2.390 -18.139  1.00 94.87           H  
ATOM   3550 HG13 ILE A 217      -6.523   3.484 -19.089  1.00 94.87           H  
ATOM   3551  CG2 ILE A 217      -8.889   2.009 -18.981  1.00 94.87           C  
ATOM   3552 HG21 ILE A 217      -8.770   1.440 -19.904  1.00 94.87           H  
ATOM   3553 HG22 ILE A 217      -9.088   3.051 -19.229  1.00 94.87           H  
ATOM   3554 HG23 ILE A 217      -9.743   1.593 -18.446  1.00 94.87           H  
ATOM   3555  CD1 ILE A 217      -5.988   1.650 -20.062  1.00 94.87           C  
ATOM   3556 HD11 ILE A 217      -6.737   1.814 -20.836  1.00 94.87           H  
ATOM   3557 HD12 ILE A 217      -5.915   0.588 -19.829  1.00 94.87           H  
ATOM   3558 HD13 ILE A 217      -5.021   2.003 -20.421  1.00 94.87           H  
ATOM   3559  N   PHE A 218      -6.671   1.084 -15.171  1.00 96.53           N  
ATOM   3560  H   PHE A 218      -7.414   0.419 -15.332  1.00 96.53           H  
ATOM   3561  CA  PHE A 218      -5.512   0.624 -14.409  1.00 96.53           C  
ATOM   3562  HA  PHE A 218      -5.097   1.469 -13.859  1.00 96.53           H  
ATOM   3563  C   PHE A 218      -4.436   0.081 -15.356  1.00 96.53           C  
ATOM   3564  CB  PHE A 218      -5.945  -0.434 -13.390  1.00 96.53           C  
ATOM   3565  HB2 PHE A 218      -6.118  -1.381 -13.901  1.00 96.53           H  
ATOM   3566  HB3 PHE A 218      -6.887  -0.122 -12.941  1.00 96.53           H  
ATOM   3567  O   PHE A 218      -4.726  -0.770 -16.204  1.00 96.53           O  
ATOM   3568  CG  PHE A 218      -4.939  -0.638 -12.276  1.00 96.53           C  
ATOM   3569  CD1 PHE A 218      -3.868  -1.542 -12.415  1.00 96.53           C  
ATOM   3570  HD1 PHE A 218      -3.745  -2.109 -13.326  1.00 96.53           H  
ATOM   3571  CD2 PHE A 218      -5.062   0.115 -11.097  1.00 96.53           C  
ATOM   3572  HD2 PHE A 218      -5.868   0.827 -10.993  1.00 96.53           H  
ATOM   3573  CE1 PHE A 218      -2.932  -1.681 -11.374  1.00 96.53           C  
ATOM   3574  HE1 PHE A 218      -2.089  -2.348 -11.483  1.00 96.53           H  
ATOM   3575  CE2 PHE A 218      -4.137  -0.029 -10.054  1.00 96.53           C  
ATOM   3576  HE2 PHE A 218      -4.236   0.557  -9.152  1.00 96.53           H  
ATOM   3577  CZ  PHE A 218      -3.067  -0.924 -10.197  1.00 96.53           C  
ATOM   3578  HZ  PHE A 218      -2.332  -1.002  -9.409  1.00 96.53           H  
ATOM   3579  N   ALA A 219      -3.198   0.543 -15.201  1.00 94.95           N  
ATOM   3580  H   ALA A 219      -3.018   1.231 -14.485  1.00 94.95           H  
ATOM   3581  CA  ALA A 219      -2.066   0.132 -16.022  1.00 94.95           C  
ATOM   3582  HA  ALA A 219      -2.349  -0.728 -16.628  1.00 94.95           H  
ATOM   3583  C   ALA A 219      -0.874  -0.297 -15.162  1.00 94.95           C  
ATOM   3584  CB  ALA A 219      -1.706   1.273 -16.979  1.00 94.95           C  
ATOM   3585  HB1 ALA A 219      -1.466   2.172 -16.412  1.00 94.95           H  
ATOM   3586  HB2 ALA A 219      -0.844   0.991 -17.584  1.00 94.95           H  
ATOM   3587  HB3 ALA A 219      -2.553   1.475 -17.635  1.00 94.95           H  
ATOM   3588  O   ALA A 219      -0.648   0.252 -14.089  1.00 94.95           O  
ATOM   3589  N   THR A 220      -0.120  -1.262 -15.680  1.00 95.22           N  
ATOM   3590  H   THR A 220      -0.375  -1.628 -16.587  1.00 95.22           H  
ATOM   3591  CA  THR A 220       1.166  -1.769 -15.179  1.00 95.22           C  
ATOM   3592  HA  THR A 220       1.577  -1.088 -14.433  1.00 95.22           H  
ATOM   3593  C   THR A 220       2.135  -1.852 -16.361  1.00 95.22           C  
ATOM   3594  CB  THR A 220       1.021  -3.160 -14.546  1.00 95.22           C  
ATOM   3595  HB  THR A 220       2.004  -3.536 -14.261  1.00 95.22           H  
ATOM   3596  O   THR A 220       1.708  -1.764 -17.517  1.00 95.22           O  
ATOM   3597  CG2 THR A 220       0.126  -3.144 -13.313  1.00 95.22           C  
ATOM   3598 HG21 THR A 220       0.515  -2.419 -12.597  1.00 95.22           H  
ATOM   3599 HG22 THR A 220       0.149  -4.129 -12.848  1.00 95.22           H  
ATOM   3600 HG23 THR A 220      -0.898  -2.886 -13.583  1.00 95.22           H  
ATOM   3601  OG1 THR A 220       0.438  -4.033 -15.482  1.00 95.22           O  
ATOM   3602  HG1 THR A 220       1.082  -4.729 -15.632  1.00 95.22           H  
ATOM   3603  N   ALA A 221       3.434  -2.011 -16.101  1.00 92.46           N  
ATOM   3604  H   ALA A 221       3.751  -2.072 -15.144  1.00 92.46           H  
ATOM   3605  CA  ALA A 221       4.451  -2.010 -17.156  1.00 92.46           C  
ATOM   3606  HA  ALA A 221       4.366  -1.080 -17.719  1.00 92.46           H  
ATOM   3607  C   ALA A 221       4.299  -3.168 -18.171  1.00 92.46           C  
ATOM   3608  CB  ALA A 221       5.825  -2.030 -16.477  1.00 92.46           C  
ATOM   3609  HB1 ALA A 221       5.950  -2.948 -15.902  1.00 92.46           H  
ATOM   3610  HB2 ALA A 221       6.608  -1.978 -17.233  1.00 92.46           H  
ATOM   3611  HB3 ALA A 221       5.928  -1.174 -15.810  1.00 92.46           H  
ATOM   3612  O   ALA A 221       4.689  -3.026 -19.328  1.00 92.46           O  
ATOM   3613  N   ASP A 222       3.707  -4.296 -17.763  1.00 91.60           N  
ATOM   3614  H   ASP A 222       3.389  -4.352 -16.806  1.00 91.60           H  
ATOM   3615  CA  ASP A 222       3.604  -5.538 -18.543  1.00 91.60           C  
ATOM   3616  HA  ASP A 222       4.437  -5.575 -19.245  1.00 91.60           H  
ATOM   3617  C   ASP A 222       2.314  -5.684 -19.372  1.00 91.60           C  
ATOM   3618  CB  ASP A 222       3.751  -6.737 -17.586  1.00 91.60           C  
ATOM   3619  HB2 ASP A 222       3.820  -7.652 -18.175  1.00 91.60           H  
ATOM   3620  HB3 ASP A 222       4.676  -6.635 -17.019  1.00 91.60           H  
ATOM   3621  O   ASP A 222       2.278  -6.495 -20.299  1.00 91.60           O  
ATOM   3622  CG  ASP A 222       2.575  -6.855 -16.607  1.00 91.60           C  
ATOM   3623  OD1 ASP A 222       2.216  -5.831 -15.981  1.00 91.60           O  
ATOM   3624  OD2 ASP A 222       1.982  -7.943 -16.459  1.00 91.60           O  
ATOM   3625  N   ARG A 223       1.237  -4.937 -19.076  1.00 80.35           N  
ATOM   3626  H   ARG A 223       1.326  -4.255 -18.336  1.00 80.35           H  
ATOM   3627  CA  ARG A 223      -0.062  -5.136 -19.749  1.00 80.35           C  
ATOM   3628  HA  ARG A 223       0.024  -6.042 -20.349  1.00 80.35           H  
ATOM   3629  C   ARG A 223      -0.418  -4.012 -20.709  1.00 80.35           C  
ATOM   3630  CB  ARG A 223      -1.178  -5.422 -18.739  1.00 80.35           C  
ATOM   3631  HB2 ARG A 223      -1.340  -4.554 -18.100  1.00 80.35           H  
ATOM   3632  HB3 ARG A 223      -0.866  -6.271 -18.131  1.00 80.35           H  
ATOM   3633  O   ARG A 223      -0.663  -2.880 -20.312  1.00 80.35           O  
ATOM   3634  CG  ARG A 223      -2.472  -5.798 -19.482  1.00 80.35           C  
ATOM   3635  HG2 ARG A 223      -2.257  -6.619 -20.166  1.00 80.35           H  
ATOM   3636  HG3 ARG A 223      -2.825  -4.944 -20.060  1.00 80.35           H  
ATOM   3637  CD  ARG A 223      -3.594  -6.232 -18.540  1.00 80.35           C  
ATOM   3638  HD2 ARG A 223      -3.847  -5.382 -17.908  1.00 80.35           H  
ATOM   3639  HD3 ARG A 223      -3.240  -7.061 -17.927  1.00 80.35           H  
ATOM   3640  NE  ARG A 223      -4.789  -6.647 -19.302  1.00 80.35           N  
ATOM   3641  HE  ARG A 223      -4.662  -6.736 -20.300  1.00 80.35           H  
ATOM   3642  NH1 ARG A 223      -6.247  -6.887 -17.553  1.00 80.35           N  
ATOM   3643 HH11 ARG A 223      -5.485  -6.686 -16.921  1.00 80.35           H  
ATOM   3644 HH12 ARG A 223      -7.182  -6.998 -17.187  1.00 80.35           H  
ATOM   3645  NH2 ARG A 223      -7.007  -7.129 -19.590  1.00 80.35           N  
ATOM   3646 HH21 ARG A 223      -7.938  -7.188 -19.202  1.00 80.35           H  
ATOM   3647 HH22 ARG A 223      -6.871  -7.200 -20.588  1.00 80.35           H  
ATOM   3648  CZ  ARG A 223      -5.992  -6.890 -18.815  1.00 80.35           C  
ATOM   3649  N   HIS A 224      -0.617  -4.383 -21.971  1.00 64.74           N  
ATOM   3650  H   HIS A 224      -0.377  -5.333 -22.216  1.00 64.74           H  
ATOM   3651  CA  HIS A 224      -0.937  -3.469 -23.061  1.00 64.74           C  
ATOM   3652  HA  HIS A 224      -0.778  -2.443 -22.727  1.00 64.74           H  
ATOM   3653  C   HIS A 224      -2.397  -3.580 -23.530  1.00 64.74           C  
ATOM   3654  CB  HIS A 224       0.060  -3.747 -24.192  1.00 64.74           C  
ATOM   3655  HB2 HIS A 224      -0.165  -4.708 -24.656  1.00 64.74           H  
ATOM   3656  HB3 HIS A 224       1.066  -3.805 -23.777  1.00 64.74           H  
ATOM   3657  O   HIS A 224      -2.813  -4.624 -24.032  1.00 64.74           O  
ATOM   3658  CG  HIS A 224       0.065  -2.675 -25.240  1.00 64.74           C  
ATOM   3659  CD2 HIS A 224      -0.416  -2.768 -26.518  1.00 64.74           C  
ATOM   3660  HD2 HIS A 224      -0.884  -3.634 -26.963  1.00 64.74           H  
ATOM   3661  ND1 HIS A 224       0.592  -1.415 -25.087  1.00 64.74           N  
ATOM   3662  HD1 HIS A 224       1.103  -1.083 -24.281  1.00 64.74           H  
ATOM   3663  CE1 HIS A 224       0.434  -0.762 -26.248  1.00 64.74           C  
ATOM   3664  HE1 HIS A 224       0.772   0.243 -26.452  1.00 64.74           H  
ATOM   3665  NE2 HIS A 224      -0.186  -1.540 -27.145  1.00 64.74           N  
ATOM   3666  N   PRO A 225      -3.189  -2.506 -23.379  1.00 62.61           N  
ATOM   3667  CA  PRO A 225      -4.190  -2.183 -24.400  1.00 62.61           C  
ATOM   3668  HA  PRO A 225      -4.068  -2.827 -25.270  1.00 62.61           H  
ATOM   3669  C   PRO A 225      -4.091  -0.730 -24.901  1.00 62.61           C  
ATOM   3670  CB  PRO A 225      -5.550  -2.477 -23.754  1.00 62.61           C  
ATOM   3671  HB2 PRO A 225      -6.281  -1.702 -23.985  1.00 62.61           H  
ATOM   3672  HB3 PRO A 225      -5.919  -3.441 -24.102  1.00 62.61           H  
ATOM   3673  O   PRO A 225      -4.617  -0.423 -25.964  1.00 62.61           O  
ATOM   3674  CG  PRO A 225      -5.269  -2.548 -22.249  1.00 62.61           C  
ATOM   3675  HG2 PRO A 225      -5.880  -1.837 -21.693  1.00 62.61           H  
ATOM   3676  HG3 PRO A 225      -5.442  -3.568 -21.904  1.00 62.61           H  
ATOM   3677  CD  PRO A 225      -3.785  -2.247 -22.079  1.00 62.61           C  
ATOM   3678  HD2 PRO A 225      -3.351  -2.877 -21.302  1.00 62.61           H  
ATOM   3679  HD3 PRO A 225      -3.646  -1.199 -21.811  1.00 62.61           H  
ATOM   3680  N   TYR A 226      -3.417   0.164 -24.161  1.00 68.86           N  
ATOM   3681  H   TYR A 226      -2.962  -0.165 -23.322  1.00 68.86           H  
ATOM   3682  CA  TYR A 226      -3.339   1.601 -24.451  1.00 68.86           C  
ATOM   3683  HA  TYR A 226      -3.555   1.763 -25.507  1.00 68.86           H  
ATOM   3684  C   TYR A 226      -1.942   2.153 -24.153  1.00 68.86           C  
ATOM   3685  CB  TYR A 226      -4.391   2.362 -23.633  1.00 68.86           C  
ATOM   3686  HB2 TYR A 226      -4.254   2.133 -22.576  1.00 68.86           H  
ATOM   3687  HB3 TYR A 226      -4.220   3.432 -23.755  1.00 68.86           H  
ATOM   3688  O   TYR A 226      -1.465   2.121 -23.020  1.00 68.86           O  
ATOM   3689  CG  TYR A 226      -5.822   2.065 -24.032  1.00 68.86           C  
ATOM   3690  CD1 TYR A 226      -6.431   2.801 -25.067  1.00 68.86           C  
ATOM   3691  HD1 TYR A 226      -5.883   3.579 -25.579  1.00 68.86           H  
ATOM   3692  CD2 TYR A 226      -6.539   1.040 -23.386  1.00 68.86           C  
ATOM   3693  HD2 TYR A 226      -6.062   0.459 -22.611  1.00 68.86           H  
ATOM   3694  CE1 TYR A 226      -7.756   2.519 -25.446  1.00 68.86           C  
ATOM   3695  HE1 TYR A 226      -8.232   3.070 -26.243  1.00 68.86           H  
ATOM   3696  CE2 TYR A 226      -7.866   0.755 -23.759  1.00 68.86           C  
ATOM   3697  HE2 TYR A 226      -8.408  -0.040 -23.269  1.00 68.86           H  
ATOM   3698  OH  TYR A 226      -9.753   1.227 -25.165  1.00 68.86           O  
ATOM   3699  HH  TYR A 226     -10.117   0.483 -24.681  1.00 68.86           H  
ATOM   3700  CZ  TYR A 226      -8.475   1.497 -24.793  1.00 68.86           C  
ATOM   3701  N   TYR A 227      -1.290   2.695 -25.180  1.00 73.41           N  
ATOM   3702  H   TYR A 227      -1.746   2.672 -26.081  1.00 73.41           H  
ATOM   3703  CA  TYR A 227       0.135   3.032 -25.162  1.00 73.41           C  
ATOM   3704  HA  TYR A 227       0.698   2.130 -24.919  1.00 73.41           H  
ATOM   3705  C   TYR A 227       0.539   4.099 -24.125  1.00 73.41           C  
ATOM   3706  CB  TYR A 227       0.494   3.458 -26.588  1.00 73.41           C  
ATOM   3707  HB2 TYR A 227       0.165   2.678 -27.275  1.00 73.41           H  
ATOM   3708  HB3 TYR A 227      -0.069   4.358 -26.835  1.00 73.41           H  
ATOM   3709  O   TYR A 227       1.592   3.972 -23.505  1.00 73.41           O  
ATOM   3710  CG  TYR A 227       1.963   3.701 -26.856  1.00 73.41           C  
ATOM   3711  CD1 TYR A 227       2.397   4.990 -27.211  1.00 73.41           C  
ATOM   3712  HD1 TYR A 227       1.692   5.807 -27.252  1.00 73.41           H  
ATOM   3713  CD2 TYR A 227       2.870   2.622 -26.869  1.00 73.41           C  
ATOM   3714  HD2 TYR A 227       2.539   1.627 -26.612  1.00 73.41           H  
ATOM   3715  CE1 TYR A 227       3.721   5.184 -27.632  1.00 73.41           C  
ATOM   3716  HE1 TYR A 227       4.016   6.142 -28.035  1.00 73.41           H  
ATOM   3717  CE2 TYR A 227       4.212   2.825 -27.239  1.00 73.41           C  
ATOM   3718  HE2 TYR A 227       4.903   1.995 -27.240  1.00 73.41           H  
ATOM   3719  OH  TYR A 227       5.934   4.330 -27.971  1.00 73.41           O  
ATOM   3720  HH  TYR A 227       6.421   3.508 -28.065  1.00 73.41           H  
ATOM   3721  CZ  TYR A 227       4.634   4.106 -27.641  1.00 73.41           C  
ATOM   3722  N   ALA A 228      -0.288   5.126 -23.895  1.00 80.12           N  
ATOM   3723  H   ALA A 228      -1.155   5.179 -24.411  1.00 80.12           H  
ATOM   3724  CA  ALA A 228       0.061   6.228 -22.990  1.00 80.12           C  
ATOM   3725  HA  ALA A 228       1.054   6.592 -23.256  1.00 80.12           H  
ATOM   3726  C   ALA A 228       0.136   5.792 -21.514  1.00 80.12           C  
ATOM   3727  CB  ALA A 228      -0.929   7.382 -23.197  1.00 80.12           C  
ATOM   3728  HB1 ALA A 228      -1.941   7.064 -22.948  1.00 80.12           H  
ATOM   3729  HB2 ALA A 228      -0.655   8.213 -22.548  1.00 80.12           H  
ATOM   3730  HB3 ALA A 228      -0.897   7.720 -24.232  1.00 80.12           H  
ATOM   3731  O   ALA A 228       1.129   6.066 -20.846  1.00 80.12           O  
ATOM   3732  N   ALA A 229      -0.867   5.058 -21.020  1.00 84.07           N  
ATOM   3733  H   ALA A 229      -1.651   4.831 -21.614  1.00 84.07           H  
ATOM   3734  CA  ALA A 229      -0.903   4.616 -19.624  1.00 84.07           C  
ATOM   3735  HA  ALA A 229      -0.759   5.484 -18.981  1.00 84.07           H  
ATOM   3736  C   ALA A 229       0.224   3.617 -19.302  1.00 84.07           C  
ATOM   3737  CB  ALA A 229      -2.291   4.032 -19.336  1.00 84.07           C  
ATOM   3738  HB1 ALA A 229      -2.455   3.129 -19.924  1.00 84.07           H  
ATOM   3739  HB2 ALA A 229      -3.060   4.768 -19.570  1.00 84.07           H  
ATOM   3740  HB3 ALA A 229      -2.367   3.791 -18.275  1.00 84.07           H  
ATOM   3741  O   ALA A 229       0.818   3.682 -18.230  1.00 84.07           O  
ATOM   3742  N   VAL A 230       0.571   2.742 -20.255  1.00 81.61           N  
ATOM   3743  H   VAL A 230       0.031   2.723 -21.108  1.00 81.61           H  
ATOM   3744  CA  VAL A 230       1.677   1.779 -20.106  1.00 81.61           C  
ATOM   3745  HA  VAL A 230       1.569   1.260 -19.154  1.00 81.61           H  
ATOM   3746  C   VAL A 230       3.033   2.479 -20.078  1.00 81.61           C  
ATOM   3747  CB  VAL A 230       1.642   0.727 -21.225  1.00 81.61           C  
ATOM   3748  HB  VAL A 230       1.689   1.225 -22.194  1.00 81.61           H  
ATOM   3749  O   VAL A 230       3.884   2.117 -19.273  1.00 81.61           O  
ATOM   3750  CG1 VAL A 230       2.795  -0.279 -21.133  1.00 81.61           C  
ATOM   3751 HG11 VAL A 230       3.755   0.213 -21.287  1.00 81.61           H  
ATOM   3752 HG12 VAL A 230       2.801  -0.753 -20.151  1.00 81.61           H  
ATOM   3753 HG13 VAL A 230       2.687  -1.056 -21.890  1.00 81.61           H  
ATOM   3754  CG2 VAL A 230       0.338  -0.066 -21.143  1.00 81.61           C  
ATOM   3755 HG21 VAL A 230      -0.531   0.581 -21.259  1.00 81.61           H  
ATOM   3756 HG22 VAL A 230       0.282  -0.555 -20.170  1.00 81.61           H  
ATOM   3757 HG23 VAL A 230       0.325  -0.823 -21.927  1.00 81.61           H  
ATOM   3758  N   LYS A 231       3.232   3.523 -20.896  1.00 90.81           N  
ATOM   3759  H   LYS A 231       2.506   3.774 -21.552  1.00 90.81           H  
ATOM   3760  CA  LYS A 231       4.442   4.357 -20.819  1.00 90.81           C  
ATOM   3761  HA  LYS A 231       5.324   3.737 -20.976  1.00 90.81           H  
ATOM   3762  C   LYS A 231       4.619   4.980 -19.442  1.00 90.81           C  
ATOM   3763  CB  LYS A 231       4.392   5.476 -21.857  1.00 90.81           C  
ATOM   3764  HB2 LYS A 231       3.386   5.886 -21.936  1.00 90.81           H  
ATOM   3765  HB3 LYS A 231       5.060   6.274 -21.533  1.00 90.81           H  
ATOM   3766  O   LYS A 231       5.723   4.961 -18.911  1.00 90.81           O  
ATOM   3767  CG  LYS A 231       4.866   4.987 -23.218  1.00 90.81           C  
ATOM   3768  HG2 LYS A 231       4.207   4.210 -23.605  1.00 90.81           H  
ATOM   3769  HG3 LYS A 231       5.869   4.576 -23.101  1.00 90.81           H  
ATOM   3770  CD  LYS A 231       4.905   6.175 -24.180  1.00 90.81           C  
ATOM   3771  HD2 LYS A 231       3.899   6.383 -24.545  1.00 90.81           H  
ATOM   3772  HD3 LYS A 231       5.310   7.056 -23.682  1.00 90.81           H  
ATOM   3773  CE  LYS A 231       5.830   5.776 -25.313  1.00 90.81           C  
ATOM   3774  HE2 LYS A 231       6.822   5.584 -24.904  1.00 90.81           H  
ATOM   3775  HE3 LYS A 231       5.464   4.827 -25.704  1.00 90.81           H  
ATOM   3776  NZ  LYS A 231       5.914   6.812 -26.367  1.00 90.81           N  
ATOM   3777  HZ1 LYS A 231       6.347   6.407 -27.185  1.00 90.81           H  
ATOM   3778  HZ2 LYS A 231       6.469   7.596 -26.053  1.00 90.81           H  
ATOM   3779  HZ3 LYS A 231       4.990   7.133 -26.618  1.00 90.81           H  
ATOM   3780  N   CYS A 232       3.537   5.499 -18.865  1.00 94.00           N  
ATOM   3781  H   CYS A 232       2.671   5.528 -19.383  1.00 94.00           H  
ATOM   3782  CA  CYS A 232       3.567   6.019 -17.506  1.00 94.00           C  
ATOM   3783  HA  CYS A 232       4.351   6.772 -17.434  1.00 94.00           H  
ATOM   3784  C   CYS A 232       3.898   4.910 -16.502  1.00 94.00           C  
ATOM   3785  CB  CYS A 232       2.228   6.681 -17.189  1.00 94.00           C  
ATOM   3786  HB2 CYS A 232       2.268   7.073 -16.173  1.00 94.00           H  
ATOM   3787  HB3 CYS A 232       1.447   5.922 -17.222  1.00 94.00           H  
ATOM   3788  O   CYS A 232       4.789   5.095 -15.689  1.00 94.00           O  
ATOM   3789  SG  CYS A 232       1.770   8.022 -18.318  1.00 94.00           S  
ATOM   3790  N   ALA A 233       3.264   3.740 -16.597  1.00 93.67           N  
ATOM   3791  H   ALA A 233       2.519   3.628 -17.270  1.00 93.67           H  
ATOM   3792  CA  ALA A 233       3.558   2.624 -15.699  1.00 93.67           C  
ATOM   3793  HA  ALA A 233       3.396   2.949 -14.672  1.00 93.67           H  
ATOM   3794  C   ALA A 233       5.022   2.152 -15.779  1.00 93.67           C  
ATOM   3795  CB  ALA A 233       2.580   1.489 -16.004  1.00 93.67           C  
ATOM   3796  HB1 ALA A 233       2.734   0.702 -15.267  1.00 93.67           H  
ATOM   3797  HB2 ALA A 233       2.756   1.091 -17.004  1.00 93.67           H  
ATOM   3798  HB3 ALA A 233       1.553   1.846 -15.925  1.00 93.67           H  
ATOM   3799  O   ALA A 233       5.616   1.846 -14.750  1.00 93.67           O  
ATOM   3800  N   HIS A 234       5.620   2.150 -16.975  1.00 92.21           N  
ATOM   3801  H   HIS A 234       5.061   2.350 -17.792  1.00 92.21           H  
ATOM   3802  CA  HIS A 234       7.041   1.851 -17.159  1.00 92.21           C  
ATOM   3803  HA  HIS A 234       7.279   0.929 -16.628  1.00 92.21           H  
ATOM   3804  C   HIS A 234       7.942   2.951 -16.583  1.00 92.21           C  
ATOM   3805  CB  HIS A 234       7.321   1.640 -18.653  1.00 92.21           C  
ATOM   3806  HB2 HIS A 234       7.157   2.575 -19.189  1.00 92.21           H  
ATOM   3807  HB3 HIS A 234       6.615   0.905 -19.038  1.00 92.21           H  
ATOM   3808  O   HIS A 234       8.965   2.646 -15.985  1.00 92.21           O  
ATOM   3809  CG  HIS A 234       8.721   1.152 -18.947  1.00 92.21           C  
ATOM   3810  CD2 HIS A 234       9.057  -0.063 -19.477  1.00 92.21           C  
ATOM   3811  HD2 HIS A 234       8.368  -0.843 -19.765  1.00 92.21           H  
ATOM   3812  ND1 HIS A 234       9.901   1.821 -18.697  1.00 92.21           N  
ATOM   3813  HD1 HIS A 234      10.006   2.602 -18.065  1.00 92.21           H  
ATOM   3814  CE1 HIS A 234      10.917   1.028 -19.073  1.00 92.21           C  
ATOM   3815  HE1 HIS A 234      11.963   1.242 -18.912  1.00 92.21           H  
ATOM   3816  NE2 HIS A 234      10.449  -0.125 -19.575  1.00 92.21           N  
ATOM   3817  N   TYR A 235       7.594   4.227 -16.771  1.00 93.66           N  
ATOM   3818  H   TYR A 235       6.760   4.435 -17.300  1.00 93.66           H  
ATOM   3819  CA  TYR A 235       8.385   5.343 -16.246  1.00 93.66           C  
ATOM   3820  HA  TYR A 235       9.432   5.189 -16.504  1.00 93.66           H  
ATOM   3821  C   TYR A 235       8.320   5.430 -14.715  1.00 93.66           C  
ATOM   3822  CB  TYR A 235       7.918   6.648 -16.902  1.00 93.66           C  
ATOM   3823  HB2 TYR A 235       8.046   6.567 -17.982  1.00 93.66           H  
ATOM   3824  HB3 TYR A 235       6.855   6.789 -16.705  1.00 93.66           H  
ATOM   3825  O   TYR A 235       9.351   5.565 -14.073  1.00 93.66           O  
ATOM   3826  CG  TYR A 235       8.673   7.867 -16.412  1.00 93.66           C  
ATOM   3827  CD1 TYR A 235       8.162   8.619 -15.338  1.00 93.66           C  
ATOM   3828  HD1 TYR A 235       7.240   8.328 -14.858  1.00 93.66           H  
ATOM   3829  CD2 TYR A 235       9.912   8.214 -16.987  1.00 93.66           C  
ATOM   3830  HD2 TYR A 235      10.322   7.620 -17.790  1.00 93.66           H  
ATOM   3831  CE1 TYR A 235       8.881   9.718 -14.838  1.00 93.66           C  
ATOM   3832  HE1 TYR A 235       8.517  10.294 -14.001  1.00 93.66           H  
ATOM   3833  CE2 TYR A 235      10.639   9.313 -16.486  1.00 93.66           C  
ATOM   3834  HE2 TYR A 235      11.601   9.570 -16.902  1.00 93.66           H  
ATOM   3835  OH  TYR A 235      10.814  11.095 -14.878  1.00 93.66           O  
ATOM   3836  HH  TYR A 235      11.636  11.322 -15.319  1.00 93.66           H  
ATOM   3837  CZ  TYR A 235      10.123  10.060 -15.405  1.00 93.66           C  
ATOM   3838  N   TYR A 236       7.120   5.319 -14.134  1.00 94.45           N  
ATOM   3839  H   TYR A 236       6.319   5.177 -14.733  1.00 94.45           H  
ATOM   3840  CA  TYR A 236       6.876   5.409 -12.689  1.00 94.45           C  
ATOM   3841  HA  TYR A 236       7.583   6.123 -12.267  1.00 94.45           H  
ATOM   3842  C   TYR A 236       7.109   4.091 -11.933  1.00 94.45           C  
ATOM   3843  CB  TYR A 236       5.470   5.974 -12.418  1.00 94.45           C  
ATOM   3844  HB2 TYR A 236       4.738   5.407 -12.993  1.00 94.45           H  
ATOM   3845  HB3 TYR A 236       5.227   5.839 -11.364  1.00 94.45           H  
ATOM   3846  O   TYR A 236       6.945   4.075 -10.715  1.00 94.45           O  
ATOM   3847  CG  TYR A 236       5.333   7.454 -12.717  1.00 94.45           C  
ATOM   3848  CD1 TYR A 236       5.779   8.410 -11.785  1.00 94.45           C  
ATOM   3849  HD1 TYR A 236       6.187   8.091 -10.837  1.00 94.45           H  
ATOM   3850  CD2 TYR A 236       4.814   7.883 -13.950  1.00 94.45           C  
ATOM   3851  HD2 TYR A 236       4.487   7.157 -14.680  1.00 94.45           H  
ATOM   3852  CE1 TYR A 236       5.719   9.783 -12.093  1.00 94.45           C  
ATOM   3853  HE1 TYR A 236       6.064  10.524 -11.387  1.00 94.45           H  
ATOM   3854  CE2 TYR A 236       4.805   9.247 -14.276  1.00 94.45           C  
ATOM   3855  HE2 TYR A 236       4.563   9.569 -15.278  1.00 94.45           H  
ATOM   3856  OH  TYR A 236       5.192  11.521 -13.671  1.00 94.45           O  
ATOM   3857  HH  TYR A 236       5.699  12.054 -13.054  1.00 94.45           H  
ATOM   3858  CZ  TYR A 236       5.242  10.204 -13.347  1.00 94.45           C  
ATOM   3859  N   GLU A 237       7.454   3.006 -12.637  1.00 94.19           N  
ATOM   3860  H   GLU A 237       7.617   3.120 -13.627  1.00 94.19           H  
ATOM   3861  CA  GLU A 237       7.750   1.682 -12.067  1.00 94.19           C  
ATOM   3862  HA  GLU A 237       7.775   0.966 -12.889  1.00 94.19           H  
ATOM   3863  C   GLU A 237       6.654   1.179 -11.112  1.00 94.19           C  
ATOM   3864  CB  GLU A 237       9.149   1.675 -11.423  1.00 94.19           C  
ATOM   3865  HB2 GLU A 237       9.173   2.405 -10.614  1.00 94.19           H  
ATOM   3866  HB3 GLU A 237       9.339   0.690 -10.997  1.00 94.19           H  
ATOM   3867  O   GLU A 237       6.922   0.717 -10.004  1.00 94.19           O  
ATOM   3868  CG  GLU A 237      10.275   1.983 -12.420  1.00 94.19           C  
ATOM   3869  HG2 GLU A 237      10.208   1.271 -13.242  1.00 94.19           H  
ATOM   3870  HG3 GLU A 237      10.136   2.985 -12.827  1.00 94.19           H  
ATOM   3871  CD  GLU A 237      11.676   1.901 -11.781  1.00 94.19           C  
ATOM   3872  OE1 GLU A 237      12.631   1.627 -12.540  1.00 94.19           O  
ATOM   3873  OE2 GLU A 237      11.825   2.115 -10.548  1.00 94.19           O  
ATOM   3874  N   THR A 238       5.382   1.333 -11.490  1.00 95.68           N  
ATOM   3875  H   THR A 238       5.191   1.690 -12.415  1.00 95.68           H  
ATOM   3876  CA  THR A 238       4.268   0.999 -10.594  1.00 95.68           C  
ATOM   3877  HA  THR A 238       4.510   0.060 -10.096  1.00 95.68           H  
ATOM   3878  C   THR A 238       2.947   0.787 -11.326  1.00 95.68           C  
ATOM   3879  CB  THR A 238       4.150   2.066  -9.498  1.00 95.68           C  
ATOM   3880  HB  THR A 238       5.128   2.219  -9.041  1.00 95.68           H  
ATOM   3881  O   THR A 238       2.793   1.142 -12.496  1.00 95.68           O  
ATOM   3882  CG2 THR A 238       3.633   3.410  -9.980  1.00 95.68           C  
ATOM   3883 HG21 THR A 238       3.805   4.130  -9.180  1.00 95.68           H  
ATOM   3884 HG22 THR A 238       4.197   3.722 -10.859  1.00 95.68           H  
ATOM   3885 HG23 THR A 238       2.568   3.350 -10.205  1.00 95.68           H  
ATOM   3886  OG1 THR A 238       3.283   1.618  -8.496  1.00 95.68           O  
ATOM   3887  HG1 THR A 238       3.734   1.795  -7.667  1.00 95.68           H  
ATOM   3888  N   GLY A 239       1.979   0.190 -10.630  1.00 96.55           N  
ATOM   3889  H   GLY A 239       2.153   0.049  -9.645  1.00 96.55           H  
ATOM   3890  CA  GLY A 239       0.612   0.019 -11.103  1.00 96.55           C  
ATOM   3891  HA2 GLY A 239       0.621  -0.009 -12.193  1.00 96.55           H  
ATOM   3892  HA3 GLY A 239       0.203  -0.926 -10.746  1.00 96.55           H  
ATOM   3893  C   GLY A 239      -0.294   1.142 -10.615  1.00 96.55           C  
ATOM   3894  O   GLY A 239      -0.404   1.371  -9.407  1.00 96.55           O  
ATOM   3895  N   TRP A 240      -0.971   1.828 -11.536  1.00 97.27           N  
ATOM   3896  H   TRP A 240      -0.861   1.571 -12.507  1.00 97.27           H  
ATOM   3897  CA  TRP A 240      -1.866   2.933 -11.190  1.00 97.27           C  
ATOM   3898  HA  TRP A 240      -2.420   2.652 -10.295  1.00 97.27           H  
ATOM   3899  C   TRP A 240      -2.891   3.255 -12.282  1.00 97.27           C  
ATOM   3900  CB  TRP A 240      -1.026   4.181 -10.876  1.00 97.27           C  
ATOM   3901  HB2 TRP A 240      -0.129   3.900 -10.324  1.00 97.27           H  
ATOM   3902  HB3 TRP A 240      -0.709   4.639 -11.814  1.00 97.27           H  
ATOM   3903  O   TRP A 240      -2.786   2.810 -13.427  1.00 97.27           O  
ATOM   3904  CG  TRP A 240      -1.739   5.207 -10.064  1.00 97.27           C  
ATOM   3905  CD1 TRP A 240      -1.970   6.483 -10.435  1.00 97.27           C  
ATOM   3906  HD1 TRP A 240      -1.630   6.925 -11.359  1.00 97.27           H  
ATOM   3907  CD2 TRP A 240      -2.280   5.069  -8.719  1.00 97.27           C  
ATOM   3908  CE2 TRP A 240      -2.829   6.323  -8.332  1.00 97.27           C  
ATOM   3909  CE3 TRP A 240      -2.331   4.020  -7.778  1.00 97.27           C  
ATOM   3910  HE3 TRP A 240      -1.905   3.063  -8.040  1.00 97.27           H  
ATOM   3911  NE1 TRP A 240      -2.639   7.138  -9.424  1.00 97.27           N  
ATOM   3912  HE1 TRP A 240      -2.684   8.145  -9.376  1.00 97.27           H  
ATOM   3913  CH2 TRP A 240      -3.422   5.472  -6.155  1.00 97.27           C  
ATOM   3914  HH2 TRP A 240      -3.843   5.625  -5.173  1.00 97.27           H  
ATOM   3915  CZ2 TRP A 240      -3.373   6.540  -7.062  1.00 97.27           C  
ATOM   3916  HZ2 TRP A 240      -3.739   7.519  -6.789  1.00 97.27           H  
ATOM   3917  CZ3 TRP A 240      -2.902   4.215  -6.508  1.00 97.27           C  
ATOM   3918  HZ3 TRP A 240      -2.921   3.404  -5.795  1.00 97.27           H  
ATOM   3919  N   TRP A 241      -3.871   4.095 -11.943  1.00 96.53           N  
ATOM   3920  H   TRP A 241      -3.879   4.442 -10.995  1.00 96.53           H  
ATOM   3921  CA  TRP A 241      -4.827   4.674 -12.889  1.00 96.53           C  
ATOM   3922  HA  TRP A 241      -5.074   3.912 -13.629  1.00 96.53           H  
ATOM   3923  C   TRP A 241      -4.223   5.858 -13.658  1.00 96.53           C  
ATOM   3924  CB  TRP A 241      -6.123   5.036 -12.160  1.00 96.53           C  
ATOM   3925  HB2 TRP A 241      -5.905   5.760 -11.375  1.00 96.53           H  
ATOM   3926  HB3 TRP A 241      -6.807   5.510 -12.864  1.00 96.53           H  
ATOM   3927  O   TRP A 241      -4.669   6.995 -13.520  1.00 96.53           O  
ATOM   3928  CG  TRP A 241      -6.836   3.872 -11.559  1.00 96.53           C  
ATOM   3929  CD1 TRP A 241      -7.616   3.000 -12.232  1.00 96.53           C  
ATOM   3930  HD1 TRP A 241      -7.814   3.043 -13.292  1.00 96.53           H  
ATOM   3931  CD2 TRP A 241      -6.839   3.428 -10.170  1.00 96.53           C  
ATOM   3932  CE2 TRP A 241      -7.712   2.303 -10.065  1.00 96.53           C  
ATOM   3933  CE3 TRP A 241      -6.189   3.859  -8.994  1.00 96.53           C  
ATOM   3934  HE3 TRP A 241      -5.513   4.700  -9.033  1.00 96.53           H  
ATOM   3935  NE1 TRP A 241      -8.149   2.080 -11.353  1.00 96.53           N  
ATOM   3936  HE1 TRP A 241      -8.781   1.348 -11.645  1.00 96.53           H  
ATOM   3937  CH2 TRP A 241      -7.294   2.109  -7.693  1.00 96.53           C  
ATOM   3938  HH2 TRP A 241      -7.468   1.616  -6.748  1.00 96.53           H  
ATOM   3939  CZ2 TRP A 241      -7.942   1.646  -8.850  1.00 96.53           C  
ATOM   3940  HZ2 TRP A 241      -8.596   0.788  -8.810  1.00 96.53           H  
ATOM   3941  CZ3 TRP A 241      -6.412   3.204  -7.768  1.00 96.53           C  
ATOM   3942  HZ3 TRP A 241      -5.900   3.546  -6.881  1.00 96.53           H  
ATOM   3943  N   PHE A 242      -3.154   5.627 -14.420  1.00 94.72           N  
ATOM   3944  H   PHE A 242      -2.819   4.677 -14.486  1.00 94.72           H  
ATOM   3945  CA  PHE A 242      -2.428   6.686 -15.132  1.00 94.72           C  
ATOM   3946  HA  PHE A 242      -2.155   7.454 -14.408  1.00 94.72           H  
ATOM   3947  C   PHE A 242      -3.248   7.370 -16.234  1.00 94.72           C  
ATOM   3948  CB  PHE A 242      -1.137   6.126 -15.734  1.00 94.72           C  
ATOM   3949  HB2 PHE A 242      -0.675   6.896 -16.353  1.00 94.72           H  
ATOM   3950  HB3 PHE A 242      -1.379   5.287 -16.386  1.00 94.72           H  
ATOM   3951  O   PHE A 242      -4.086   6.750 -16.889  1.00 94.72           O  
ATOM   3952  CG  PHE A 242      -0.119   5.696 -14.705  1.00 94.72           C  
ATOM   3953  CD1 PHE A 242       0.545   6.666 -13.929  1.00 94.72           C  
ATOM   3954  HD1 PHE A 242       0.322   7.714 -14.063  1.00 94.72           H  
ATOM   3955  CD2 PHE A 242       0.180   4.334 -14.536  1.00 94.72           C  
ATOM   3956  HD2 PHE A 242      -0.326   3.580 -15.121  1.00 94.72           H  
ATOM   3957  CE1 PHE A 242       1.517   6.272 -12.994  1.00 94.72           C  
ATOM   3958  HE1 PHE A 242       2.048   7.005 -12.405  1.00 94.72           H  
ATOM   3959  CE2 PHE A 242       1.147   3.942 -13.600  1.00 94.72           C  
ATOM   3960  HE2 PHE A 242       1.374   2.895 -13.465  1.00 94.72           H  
ATOM   3961  CZ  PHE A 242       1.820   4.911 -12.839  1.00 94.72           C  
ATOM   3962  HZ  PHE A 242       2.575   4.608 -12.129  1.00 94.72           H  
ATOM   3963  N   LYS A 243      -2.923   8.643 -16.490  1.00 91.14           N  
ATOM   3964  H   LYS A 243      -2.211   9.061 -15.908  1.00 91.14           H  
ATOM   3965  CA  LYS A 243      -3.452   9.437 -17.606  1.00 91.14           C  
ATOM   3966  HA  LYS A 243      -4.035   8.770 -18.241  1.00 91.14           H  
ATOM   3967  C   LYS A 243      -2.322   9.950 -18.508  1.00 91.14           C  
ATOM   3968  CB  LYS A 243      -4.425  10.481 -17.051  1.00 91.14           C  
ATOM   3969  HB2 LYS A 243      -5.108   9.964 -16.377  1.00 91.14           H  
ATOM   3970  HB3 LYS A 243      -3.870  11.212 -16.462  1.00 91.14           H  
ATOM   3971  O   LYS A 243      -1.972   9.252 -19.454  1.00 91.14           O  
ATOM   3972  CG  LYS A 243      -5.254  11.204 -18.119  1.00 91.14           C  
ATOM   3973  HG2 LYS A 243      -5.733  10.470 -18.767  1.00 91.14           H  
ATOM   3974  HG3 LYS A 243      -4.616  11.858 -18.714  1.00 91.14           H  
ATOM   3975  CD  LYS A 243      -6.328  12.026 -17.400  1.00 91.14           C  
ATOM   3976  HD2 LYS A 243      -6.898  11.352 -16.760  1.00 91.14           H  
ATOM   3977  HD3 LYS A 243      -5.847  12.773 -16.769  1.00 91.14           H  
ATOM   3978  CE  LYS A 243      -7.298  12.711 -18.360  1.00 91.14           C  
ATOM   3979  HE2 LYS A 243      -7.722  11.957 -19.023  1.00 91.14           H  
ATOM   3980  HE3 LYS A 243      -6.754  13.439 -18.961  1.00 91.14           H  
ATOM   3981  NZ  LYS A 243      -8.372  13.366 -17.575  1.00 91.14           N  
ATOM   3982  HZ1 LYS A 243      -9.046  13.827 -18.170  1.00 91.14           H  
ATOM   3983  HZ2 LYS A 243      -7.973  14.030 -16.926  1.00 91.14           H  
ATOM   3984  HZ3 LYS A 243      -8.844  12.676 -17.009  1.00 91.14           H  
ATOM   3985  N   MET A 244      -1.738  11.126 -18.239  1.00 88.77           N  
ATOM   3986  H   MET A 244      -2.106  11.676 -17.476  1.00 88.77           H  
ATOM   3987  CA  MET A 244      -0.575  11.681 -18.969  1.00 88.77           C  
ATOM   3988  HA  MET A 244       0.050  10.861 -19.321  1.00 88.77           H  
ATOM   3989  C   MET A 244       0.321  12.581 -18.078  1.00 88.77           C  
ATOM   3990  CB  MET A 244      -1.037  12.487 -20.202  1.00 88.77           C  
ATOM   3991  HB2 MET A 244      -1.721  13.274 -19.886  1.00 88.77           H  
ATOM   3992  HB3 MET A 244      -0.162  12.959 -20.649  1.00 88.77           H  
ATOM   3993  O   MET A 244       0.374  13.789 -18.265  1.00 88.77           O  
ATOM   3994  CG  MET A 244      -1.710  11.669 -21.304  1.00 88.77           C  
ATOM   3995  HG2 MET A 244      -2.648  11.261 -20.928  1.00 88.77           H  
ATOM   3996  HG3 MET A 244      -1.054  10.845 -21.583  1.00 88.77           H  
ATOM   3997  SD  MET A 244      -2.071  12.656 -22.780  1.00 88.77           S  
ATOM   3998  CE  MET A 244      -2.775  11.375 -23.844  1.00 88.77           C  
ATOM   3999  HE1 MET A 244      -2.038  10.588 -24.005  1.00 88.77           H  
ATOM   4000  HE2 MET A 244      -3.049  11.813 -24.804  1.00 88.77           H  
ATOM   4001  HE3 MET A 244      -3.662  10.952 -23.372  1.00 88.77           H  
ATOM   4002  N   CYS A 245       1.025  12.086 -17.063  1.00 91.49           N  
ATOM   4003  H   CYS A 245       1.621  12.757 -16.599  1.00 91.49           H  
ATOM   4004  CA  CYS A 245       0.982  10.729 -16.532  1.00 91.49           C  
ATOM   4005  HA  CYS A 245       0.442  10.071 -17.212  1.00 91.49           H  
ATOM   4006  C   CYS A 245       0.239  10.666 -15.200  1.00 91.49           C  
ATOM   4007  CB  CYS A 245       2.404  10.193 -16.393  1.00 91.49           C  
ATOM   4008  HB2 CYS A 245       2.393   9.391 -15.655  1.00 91.49           H  
ATOM   4009  HB3 CYS A 245       3.059  10.982 -16.026  1.00 91.49           H  
ATOM   4010  O   CYS A 245      -0.749   9.936 -15.092  1.00 91.49           O  
ATOM   4011  SG  CYS A 245       3.097   9.507 -17.913  1.00 91.49           S  
ATOM   4012  N   THR A 246       0.675  11.431 -14.199  1.00 95.24           N  
ATOM   4013  H   THR A 246       1.469  12.040 -14.328  1.00 95.24           H  
ATOM   4014  CA  THR A 246       0.115  11.348 -12.851  1.00 95.24           C  
ATOM   4015  HA  THR A 246      -0.927  11.039 -12.939  1.00 95.24           H  
ATOM   4016  C   THR A 246       0.102  12.692 -12.134  1.00 95.24           C  
ATOM   4017  CB  THR A 246       0.861  10.278 -12.034  1.00 95.24           C  
ATOM   4018  HB  THR A 246       0.898   9.358 -12.616  1.00 95.24           H  
ATOM   4019  O   THR A 246       0.998  13.508 -12.323  1.00 95.24           O  
ATOM   4020  CG2 THR A 246       2.281  10.652 -11.630  1.00 95.24           C  
ATOM   4021 HG21 THR A 246       2.822   9.761 -11.312  1.00 95.24           H  
ATOM   4022 HG22 THR A 246       2.272  11.380 -10.818  1.00 95.24           H  
ATOM   4023 HG23 THR A 246       2.803  11.090 -12.481  1.00 95.24           H  
ATOM   4024  OG1 THR A 246       0.136  10.035 -10.866  1.00 95.24           O  
ATOM   4025  HG1 THR A 246       0.631   9.425 -10.314  1.00 95.24           H  
ATOM   4026  N   LYS A 247      -0.927  12.907 -11.312  1.00 96.79           N  
ATOM   4027  H   LYS A 247      -1.631  12.184 -11.256  1.00 96.79           H  
ATOM   4028  CA  LYS A 247      -0.952  13.933 -10.263  1.00 96.79           C  
ATOM   4029  HA  LYS A 247      -0.053  14.546 -10.323  1.00 96.79           H  
ATOM   4030  C   LYS A 247      -0.924  13.318  -8.859  1.00 96.79           C  
ATOM   4031  CB  LYS A 247      -2.179  14.839 -10.428  1.00 96.79           C  
ATOM   4032  HB2 LYS A 247      -2.303  15.381  -9.491  1.00 96.79           H  
ATOM   4033  HB3 LYS A 247      -3.069  14.228 -10.577  1.00 96.79           H  
ATOM   4034  O   LYS A 247      -0.681  14.024  -7.892  1.00 96.79           O  
ATOM   4035  CG  LYS A 247      -2.057  15.857 -11.575  1.00 96.79           C  
ATOM   4036  HG2 LYS A 247      -2.329  15.395 -12.524  1.00 96.79           H  
ATOM   4037  HG3 LYS A 247      -1.028  16.212 -11.638  1.00 96.79           H  
ATOM   4038  CD  LYS A 247      -2.976  17.050 -11.268  1.00 96.79           C  
ATOM   4039  HD2 LYS A 247      -4.021  16.740 -11.310  1.00 96.79           H  
ATOM   4040  HD3 LYS A 247      -2.767  17.375 -10.249  1.00 96.79           H  
ATOM   4041  CE  LYS A 247      -2.750  18.254 -12.184  1.00 96.79           C  
ATOM   4042  HE2 LYS A 247      -1.682  18.329 -12.392  1.00 96.79           H  
ATOM   4043  HE3 LYS A 247      -3.276  18.102 -13.126  1.00 96.79           H  
ATOM   4044  NZ  LYS A 247      -3.199  19.501 -11.499  1.00 96.79           N  
ATOM   4045  HZ1 LYS A 247      -4.178  19.477 -11.248  1.00 96.79           H  
ATOM   4046  HZ2 LYS A 247      -2.722  19.640 -10.620  1.00 96.79           H  
ATOM   4047  HZ3 LYS A 247      -3.000  20.334 -12.033  1.00 96.79           H  
ATOM   4048  N   ALA A 248      -1.161  12.020  -8.720  1.00 97.15           N  
ATOM   4049  H   ALA A 248      -1.382  11.469  -9.537  1.00 97.15           H  
ATOM   4050  CA  ALA A 248      -0.996  11.302  -7.465  1.00 97.15           C  
ATOM   4051  HA  ALA A 248      -0.280  11.824  -6.830  1.00 97.15           H  
ATOM   4052  C   ALA A 248      -0.446   9.914  -7.772  1.00 97.15           C  
ATOM   4053  CB  ALA A 248      -2.352  11.235  -6.746  1.00 97.15           C  
ATOM   4054  HB1 ALA A 248      -2.696  12.243  -6.513  1.00 97.15           H  
ATOM   4055  HB2 ALA A 248      -3.089  10.739  -7.377  1.00 97.15           H  
ATOM   4056  HB3 ALA A 248      -2.241  10.680  -5.815  1.00 97.15           H  
ATOM   4057  O   ALA A 248      -1.106   9.143  -8.459  1.00 97.15           O  
ATOM   4058  N   ASN A 249       0.744   9.584  -7.278  1.00 96.55           N  
ATOM   4059  H   ASN A 249       1.236  10.277  -6.732  1.00 96.55           H  
ATOM   4060  CA  ASN A 249       1.370   8.277  -7.459  1.00 96.55           C  
ATOM   4061  HA  ASN A 249       0.726   7.655  -8.081  1.00 96.55           H  
ATOM   4062  C   ASN A 249       1.518   7.546  -6.119  1.00 96.55           C  
ATOM   4063  CB  ASN A 249       2.711   8.438  -8.194  1.00 96.55           C  
ATOM   4064  HB2 ASN A 249       2.583   9.038  -9.095  1.00 96.55           H  
ATOM   4065  HB3 ASN A 249       3.427   8.940  -7.543  1.00 96.55           H  
ATOM   4066  O   ASN A 249       2.616   7.379  -5.598  1.00 96.55           O  
ATOM   4067  CG  ASN A 249       3.268   7.086  -8.593  1.00 96.55           C  
ATOM   4068  ND2 ASN A 249       4.566   6.965  -8.733  1.00 96.55           N  
ATOM   4069 HD21 ASN A 249       4.933   6.066  -9.013  1.00 96.55           H  
ATOM   4070 HD22 ASN A 249       5.180   7.698  -8.408  1.00 96.55           H  
ATOM   4071  OD1 ASN A 249       2.521   6.140  -8.786  1.00 96.55           O  
ATOM   4072  N   LEU A 250       0.407   7.107  -5.525  1.00 98.09           N  
ATOM   4073  H   LEU A 250      -0.478   7.256  -5.987  1.00 98.09           H  
ATOM   4074  CA  LEU A 250       0.426   6.534  -4.169  1.00 98.09           C  
ATOM   4075  HA  LEU A 250       1.037   7.182  -3.540  1.00 98.09           H  
ATOM   4076  C   LEU A 250       1.091   5.147  -4.101  1.00 98.09           C  
ATOM   4077  CB  LEU A 250      -0.999   6.521  -3.592  1.00 98.09           C  
ATOM   4078  HB2 LEU A 250      -0.952   6.157  -2.565  1.00 98.09           H  
ATOM   4079  HB3 LEU A 250      -1.601   5.813  -4.161  1.00 98.09           H  
ATOM   4080  O   LEU A 250       1.481   4.693  -3.024  1.00 98.09           O  
ATOM   4081  CG  LEU A 250      -1.695   7.897  -3.597  1.00 98.09           C  
ATOM   4082  HG  LEU A 250      -1.841   8.226  -4.626  1.00 98.09           H  
ATOM   4083  CD1 LEU A 250      -3.074   7.791  -2.949  1.00 98.09           C  
ATOM   4084 HD11 LEU A 250      -3.554   8.770  -2.955  1.00 98.09           H  
ATOM   4085 HD12 LEU A 250      -2.987   7.429  -1.925  1.00 98.09           H  
ATOM   4086 HD13 LEU A 250      -3.696   7.098  -3.515  1.00 98.09           H  
ATOM   4087  CD2 LEU A 250      -0.873   8.959  -2.864  1.00 98.09           C  
ATOM   4088 HD21 LEU A 250      -0.567   8.602  -1.880  1.00 98.09           H  
ATOM   4089 HD22 LEU A 250      -1.448   9.879  -2.754  1.00 98.09           H  
ATOM   4090 HD23 LEU A 250       0.022   9.194  -3.439  1.00 98.09           H  
ATOM   4091  N   ASN A 251       1.272   4.492  -5.248  1.00 97.97           N  
ATOM   4092  H   ASN A 251       0.934   4.924  -6.096  1.00 97.97           H  
ATOM   4093  CA  ASN A 251       2.009   3.237  -5.383  1.00 97.97           C  
ATOM   4094  HA  ASN A 251       2.043   2.736  -4.415  1.00 97.97           H  
ATOM   4095  C   ASN A 251       3.476   3.447  -5.803  1.00 97.97           C  
ATOM   4096  CB  ASN A 251       1.235   2.301  -6.318  1.00 97.97           C  
ATOM   4097  HB2 ASN A 251       1.833   1.408  -6.501  1.00 97.97           H  
ATOM   4098  HB3 ASN A 251       1.052   2.790  -7.275  1.00 97.97           H  
ATOM   4099  O   ASN A 251       4.175   2.474  -6.070  1.00 97.97           O  
ATOM   4100  CG  ASN A 251      -0.071   1.798  -5.743  1.00 97.97           C  
ATOM   4101  ND2 ASN A 251      -0.877   1.172  -6.562  1.00 97.97           N  
ATOM   4102 HD21 ASN A 251      -0.607   1.075  -7.531  1.00 97.97           H  
ATOM   4103 HD22 ASN A 251      -1.725   0.772  -6.187  1.00 97.97           H  
ATOM   4104  OD1 ASN A 251      -0.376   1.932  -4.564  1.00 97.97           O  
ATOM   4105  N   GLY A 252       3.959   4.693  -5.832  1.00 96.21           N  
ATOM   4106  H   GLY A 252       3.342   5.469  -5.639  1.00 96.21           H  
ATOM   4107  CA  GLY A 252       5.332   5.024  -6.209  1.00 96.21           C  
ATOM   4108  HA2 GLY A 252       5.448   6.108  -6.215  1.00 96.21           H  
ATOM   4109  HA3 GLY A 252       5.525   4.662  -7.219  1.00 96.21           H  
ATOM   4110  C   GLY A 252       6.399   4.439  -5.284  1.00 96.21           C  
ATOM   4111  O   GLY A 252       6.113   3.797  -4.264  1.00 96.21           O  
ATOM   4112  N   ARG A 253       7.658   4.670  -5.634  1.00 92.93           N  
ATOM   4113  H   ARG A 253       7.825   5.279  -6.422  1.00 92.93           H  
ATOM   4114  CA  ARG A 253       8.802   4.238  -4.833  1.00 92.93           C  
ATOM   4115  HA  ARG A 253       8.574   3.264  -4.400  1.00 92.93           H  
ATOM   4116  C   ARG A 253       9.031   5.232  -3.700  1.00 92.93           C  
ATOM   4117  CB  ARG A 253      10.012   4.078  -5.759  1.00 92.93           C  
ATOM   4118  HB2 ARG A 253      10.356   5.060  -6.083  1.00 92.93           H  
ATOM   4119  HB3 ARG A 253       9.700   3.519  -6.641  1.00 92.93           H  
ATOM   4120  O   ARG A 253       8.977   6.438  -3.905  1.00 92.93           O  
ATOM   4121  CG  ARG A 253      11.158   3.309  -5.086  1.00 92.93           C  
ATOM   4122  HG2 ARG A 253      11.590   3.902  -4.280  1.00 92.93           H  
ATOM   4123  HG3 ARG A 253      10.770   2.379  -4.671  1.00 92.93           H  
ATOM   4124  CD  ARG A 253      12.246   2.956  -6.106  1.00 92.93           C  
ATOM   4125  HD2 ARG A 253      12.975   2.301  -5.629  1.00 92.93           H  
ATOM   4126  HD3 ARG A 253      11.793   2.420  -6.939  1.00 92.93           H  
ATOM   4127  NE  ARG A 253      12.931   4.161  -6.590  1.00 92.93           N  
ATOM   4128  HE  ARG A 253      12.813   5.003  -6.044  1.00 92.93           H  
ATOM   4129  NH1 ARG A 253      13.868   3.319  -8.518  1.00 92.93           N  
ATOM   4130 HH11 ARG A 253      13.159   2.603  -8.584  1.00 92.93           H  
ATOM   4131 HH12 ARG A 253      14.323   3.498  -9.401  1.00 92.93           H  
ATOM   4132  NH2 ARG A 253      14.305   5.415  -7.852  1.00 92.93           N  
ATOM   4133 HH21 ARG A 253      14.148   6.163  -7.193  1.00 92.93           H  
ATOM   4134 HH22 ARG A 253      14.882   5.545  -8.671  1.00 92.93           H  
ATOM   4135  CZ  ARG A 253      13.700   4.280  -7.652  1.00 92.93           C  
ATOM   4136  N   PHE A 254       9.272   4.744  -2.491  1.00 90.35           N  
ATOM   4137  H   PHE A 254       9.363   3.746  -2.369  1.00 90.35           H  
ATOM   4138  CA  PHE A 254       9.664   5.626  -1.395  1.00 90.35           C  
ATOM   4139  HA  PHE A 254       8.933   6.431  -1.318  1.00 90.35           H  
ATOM   4140  C   PHE A 254      11.020   6.294  -1.674  1.00 90.35           C  
ATOM   4141  CB  PHE A 254       9.664   4.835  -0.089  1.00 90.35           C  
ATOM   4142  HB2 PHE A 254      10.344   5.322   0.610  1.00 90.35           H  
ATOM   4143  HB3 PHE A 254      10.073   3.839  -0.262  1.00 90.35           H  
ATOM   4144  O   PHE A 254      11.836   5.759  -2.424  1.00 90.35           O  
ATOM   4145  CG  PHE A 254       8.298   4.734   0.560  1.00 90.35           C  
ATOM   4146  CD1 PHE A 254       7.658   5.896   1.032  1.00 90.35           C  
ATOM   4147  HD1 PHE A 254       8.114   6.865   0.888  1.00 90.35           H  
ATOM   4148  CD2 PHE A 254       7.682   3.481   0.727  1.00 90.35           C  
ATOM   4149  HD2 PHE A 254       8.163   2.586   0.359  1.00 90.35           H  
ATOM   4150  CE1 PHE A 254       6.441   5.802   1.726  1.00 90.35           C  
ATOM   4151  HE1 PHE A 254       5.964   6.692   2.107  1.00 90.35           H  
ATOM   4152  CE2 PHE A 254       6.470   3.384   1.432  1.00 90.35           C  
ATOM   4153  HE2 PHE A 254       6.026   2.415   1.609  1.00 90.35           H  
ATOM   4154  CZ  PHE A 254       5.868   4.544   1.954  1.00 90.35           C  
ATOM   4155  HZ  PHE A 254       4.963   4.477   2.539  1.00 90.35           H  
ATOM   4156  N   ASP A 255      11.236   7.469  -1.074  1.00 83.22           N  
ATOM   4157  H   ASP A 255      10.529   7.825  -0.446  1.00 83.22           H  
ATOM   4158  CA  ASP A 255      12.506   8.218  -1.113  1.00 83.22           C  
ATOM   4159  HA  ASP A 255      12.294   9.210  -0.715  1.00 83.22           H  
ATOM   4160  C   ASP A 255      13.037   8.468  -2.532  1.00 83.22           C  
ATOM   4161  CB  ASP A 255      13.526   7.583  -0.154  1.00 83.22           C  
ATOM   4162  HB2 ASP A 255      13.853   6.624  -0.554  1.00 83.22           H  
ATOM   4163  HB3 ASP A 255      14.394   8.237  -0.064  1.00 83.22           H  
ATOM   4164  O   ASP A 255      14.237   8.487  -2.786  1.00 83.22           O  
ATOM   4165  CG  ASP A 255      12.912   7.382   1.232  1.00 83.22           C  
ATOM   4166  OD1 ASP A 255      12.223   8.313   1.722  1.00 83.22           O  
ATOM   4167  OD2 ASP A 255      12.960   6.249   1.767  1.00 83.22           O  
ATOM   4168  N   SER A 256      12.111   8.628  -3.474  1.00 87.91           N  
ATOM   4169  H   SER A 256      11.143   8.608  -3.188  1.00 87.91           H  
ATOM   4170  CA  SER A 256      12.382   9.033  -4.848  1.00 87.91           C  
ATOM   4171  HA  SER A 256      13.451   9.189  -4.988  1.00 87.91           H  
ATOM   4172  C   SER A 256      11.681  10.356  -5.131  1.00 87.91           C  
ATOM   4173  CB  SER A 256      11.925   7.938  -5.810  1.00 87.91           C  
ATOM   4174  HB2 SER A 256      12.160   8.230  -6.833  1.00 87.91           H  
ATOM   4175  HB3 SER A 256      10.850   7.786  -5.710  1.00 87.91           H  
ATOM   4176  O   SER A 256      10.673  10.664  -4.485  1.00 87.91           O  
ATOM   4177  OG  SER A 256      12.612   6.744  -5.480  1.00 87.91           O  
ATOM   4178  HG  SER A 256      12.661   6.738  -4.521  1.00 87.91           H  
ATOM   4179  N   ASP A 257      12.220  11.104  -6.092  1.00 89.59           N  
ATOM   4180  H   ASP A 257      13.127  10.850  -6.458  1.00 89.59           H  
ATOM   4181  CA  ASP A 257      11.671  12.381  -6.545  1.00 89.59           C  
ATOM   4182  HA  ASP A 257      11.422  12.989  -5.675  1.00 89.59           H  
ATOM   4183  C   ASP A 257      10.364  12.145  -7.317  1.00 89.59           C  
ATOM   4184  CB  ASP A 257      12.730  13.149  -7.364  1.00 89.59           C  
ATOM   4185  HB2 ASP A 257      12.297  14.086  -7.713  1.00 89.59           H  
ATOM   4186  HB3 ASP A 257      13.011  12.557  -8.235  1.00 89.59           H  
ATOM   4187  O   ASP A 257       9.341  11.773  -6.741  1.00 89.59           O  
ATOM   4188  CG  ASP A 257      13.989  13.476  -6.560  1.00 89.59           C  
ATOM   4189  OD1 ASP A 257      13.840  13.833  -5.371  1.00 89.59           O  
ATOM   4190  OD2 ASP A 257      15.086  13.323  -7.135  1.00 89.59           O  
ATOM   4191  N   GLU A 258      10.384  12.276  -8.643  1.00 88.92           N  
ATOM   4192  H   GLU A 258      11.215  12.661  -9.069  1.00 88.92           H  
ATOM   4193  CA  GLU A 258       9.169  12.198  -9.457  1.00 88.92           C  
ATOM   4194  HA  GLU A 258       8.456  12.931  -9.081  1.00 88.92           H  
ATOM   4195  C   GLU A 258       8.500  10.815  -9.366  1.00 88.92           C  
ATOM   4196  CB  GLU A 258       9.500  12.550 -10.914  1.00 88.92           C  
ATOM   4197  HB2 GLU A 258       8.561  12.576 -11.467  1.00 88.92           H  
ATOM   4198  HB3 GLU A 258      10.133  11.772 -11.339  1.00 88.92           H  
ATOM   4199  O   GLU A 258       7.275  10.698  -9.405  1.00 88.92           O  
ATOM   4200  CG  GLU A 258      10.208  13.912 -11.050  1.00 88.92           C  
ATOM   4201  HG2 GLU A 258      11.224  13.824 -10.665  1.00 88.92           H  
ATOM   4202  HG3 GLU A 258       9.677  14.638 -10.435  1.00 88.92           H  
ATOM   4203  CD  GLU A 258      10.263  14.428 -12.496  1.00 88.92           C  
ATOM   4204  OE1 GLU A 258      10.519  15.641 -12.670  1.00 88.92           O  
ATOM   4205  OE2 GLU A 258       9.998  13.631 -13.422  1.00 88.92           O  
ATOM   4206  N   LEU A 259       9.300   9.765  -9.152  1.00 92.24           N  
ATOM   4207  H   LEU A 259      10.289   9.964  -9.099  1.00 92.24           H  
ATOM   4208  CA  LEU A 259       8.848   8.378  -8.966  1.00 92.24           C  
ATOM   4209  HA  LEU A 259       8.074   8.168  -9.704  1.00 92.24           H  
ATOM   4210  C   LEU A 259       8.222   8.123  -7.583  1.00 92.24           C  
ATOM   4211  CB  LEU A 259      10.025   7.416  -9.213  1.00 92.24           C  
ATOM   4212  HB2 LEU A 259       9.634   6.399  -9.238  1.00 92.24           H  
ATOM   4213  HB3 LEU A 259      10.712   7.484  -8.369  1.00 92.24           H  
ATOM   4214  O   LEU A 259       7.730   7.024  -7.315  1.00 92.24           O  
ATOM   4215  CG  LEU A 259      10.824   7.668 -10.504  1.00 92.24           C  
ATOM   4216  HG  LEU A 259      11.296   8.650 -10.459  1.00 92.24           H  
ATOM   4217  CD1 LEU A 259      11.925   6.617 -10.630  1.00 92.24           C  
ATOM   4218 HD11 LEU A 259      11.490   5.619 -10.692  1.00 92.24           H  
ATOM   4219 HD12 LEU A 259      12.589   6.674  -9.767  1.00 92.24           H  
ATOM   4220 HD13 LEU A 259      12.502   6.802 -11.535  1.00 92.24           H  
ATOM   4221  CD2 LEU A 259       9.942   7.597 -11.742  1.00 92.24           C  
ATOM   4222 HD21 LEU A 259       9.152   8.347 -11.710  1.00 92.24           H  
ATOM   4223 HD22 LEU A 259      10.543   7.774 -12.634  1.00 92.24           H  
ATOM   4224 HD23 LEU A 259       9.522   6.593 -11.800  1.00 92.24           H  
ATOM   4225  N   GLY A 260       8.268   9.134  -6.717  1.00 92.94           N  
ATOM   4226  H   GLY A 260       8.668  10.003  -7.039  1.00 92.94           H  
ATOM   4227  CA  GLY A 260       7.890   9.110  -5.318  1.00 92.94           C  
ATOM   4228  HA2 GLY A 260       7.988  10.127  -4.938  1.00 92.94           H  
ATOM   4229  HA3 GLY A 260       8.606   8.502  -4.765  1.00 92.94           H  
ATOM   4230  C   GLY A 260       6.462   8.659  -5.032  1.00 92.94           C  
ATOM   4231  O   GLY A 260       5.577   8.717  -5.890  1.00 92.94           O  
ATOM   4232  N   VAL A 261       6.210   8.292  -3.774  1.00 96.64           N  
ATOM   4233  H   VAL A 261       6.992   8.302  -3.135  1.00 96.64           H  
ATOM   4234  CA  VAL A 261       4.846   8.181  -3.236  1.00 96.64           C  
ATOM   4235  HA  VAL A 261       4.236   7.624  -3.947  1.00 96.64           H  
ATOM   4236  C   VAL A 261       4.284   9.593  -3.098  1.00 96.64           C  
ATOM   4237  CB  VAL A 261       4.804   7.429  -1.892  1.00 96.64           C  
ATOM   4238  HB  VAL A 261       5.390   7.964  -1.144  1.00 96.64           H  
ATOM   4239  O   VAL A 261       4.474  10.225  -2.065  1.00 96.64           O  
ATOM   4240  CG1 VAL A 261       3.364   7.270  -1.387  1.00 96.64           C  
ATOM   4241 HG11 VAL A 261       2.780   6.695  -2.105  1.00 96.64           H  
ATOM   4242 HG12 VAL A 261       2.899   8.245  -1.246  1.00 96.64           H  
ATOM   4243 HG13 VAL A 261       3.377   6.749  -0.429  1.00 96.64           H  
ATOM   4244  CG2 VAL A 261       5.375   6.017  -2.033  1.00 96.64           C  
ATOM   4245 HG21 VAL A 261       6.423   6.061  -2.327  1.00 96.64           H  
ATOM   4246 HG22 VAL A 261       4.811   5.478  -2.795  1.00 96.64           H  
ATOM   4247 HG23 VAL A 261       5.308   5.485  -1.084  1.00 96.64           H  
ATOM   4248  N   ASN A 262       3.645  10.125  -4.137  1.00 94.98           N  
ATOM   4249  H   ASN A 262       3.582   9.572  -4.980  1.00 94.98           H  
ATOM   4250  CA  ASN A 262       3.331  11.553  -4.202  1.00 94.98           C  
ATOM   4251  HA  ASN A 262       3.653  12.025  -3.274  1.00 94.98           H  
ATOM   4252  C   ASN A 262       1.835  11.861  -4.305  1.00 94.98           C  
ATOM   4253  CB  ASN A 262       4.180  12.227  -5.293  1.00 94.98           C  
ATOM   4254  HB2 ASN A 262       5.234  12.026  -5.100  1.00 94.98           H  
ATOM   4255  HB3 ASN A 262       4.048  13.308  -5.252  1.00 94.98           H  
ATOM   4256  O   ASN A 262       1.027  11.078  -4.808  1.00 94.98           O  
ATOM   4257  CG  ASN A 262       3.833  11.809  -6.708  1.00 94.98           C  
ATOM   4258  ND2 ASN A 262       4.789  11.293  -7.441  1.00 94.98           N  
ATOM   4259 HD21 ASN A 262       4.615  11.111  -8.419  1.00 94.98           H  
ATOM   4260 HD22 ASN A 262       5.722  11.173  -7.072  1.00 94.98           H  
ATOM   4261  OD1 ASN A 262       2.707  11.944  -7.167  1.00 94.98           O  
ATOM   4262  N   TRP A 263       1.501  13.056  -3.835  1.00 97.48           N  
ATOM   4263  H   TRP A 263       2.251  13.628  -3.473  1.00 97.48           H  
ATOM   4264  CA  TRP A 263       0.245  13.745  -4.082  1.00 97.48           C  
ATOM   4265  HA  TRP A 263      -0.315  13.261  -4.883  1.00 97.48           H  
ATOM   4266  C   TRP A 263       0.650  15.145  -4.527  1.00 97.48           C  
ATOM   4267  CB  TRP A 263      -0.592  13.739  -2.799  1.00 97.48           C  
ATOM   4268  HB2 TRP A 263      -0.735  12.702  -2.493  1.00 97.48           H  
ATOM   4269  HB3 TRP A 263      -0.041  14.233  -1.999  1.00 97.48           H  
ATOM   4270  O   TRP A 263       1.060  15.945  -3.691  1.00 97.48           O  
ATOM   4271  CG  TRP A 263      -1.943  14.371  -2.915  1.00 97.48           C  
ATOM   4272  CD1 TRP A 263      -2.205  15.697  -2.955  1.00 97.48           C  
ATOM   4273  HD1 TRP A 263      -1.459  16.477  -2.919  1.00 97.48           H  
ATOM   4274  CD2 TRP A 263      -3.238  13.706  -2.999  1.00 97.48           C  
ATOM   4275  CE2 TRP A 263      -4.253  14.702  -3.068  1.00 97.48           C  
ATOM   4276  CE3 TRP A 263      -3.657  12.359  -3.019  1.00 97.48           C  
ATOM   4277  HE3 TRP A 263      -2.911  11.581  -2.958  1.00 97.48           H  
ATOM   4278  NE1 TRP A 263      -3.567  15.892  -3.033  1.00 97.48           N  
ATOM   4279  HE1 TRP A 263      -4.005  16.801  -3.071  1.00 97.48           H  
ATOM   4280  CH2 TRP A 263      -5.997  13.033  -3.176  1.00 97.48           C  
ATOM   4281  HH2 TRP A 263      -7.042  12.767  -3.232  1.00 97.48           H  
ATOM   4282  CZ2 TRP A 263      -5.614  14.383  -3.147  1.00 97.48           C  
ATOM   4283  HZ2 TRP A 263      -6.359  15.165  -3.151  1.00 97.48           H  
ATOM   4284  CZ3 TRP A 263      -5.021  12.023  -3.108  1.00 97.48           C  
ATOM   4285  HZ3 TRP A 263      -5.321  10.986  -3.121  1.00 97.48           H  
ATOM   4286  N   LEU A 264       0.635  15.408  -5.835  1.00 96.49           N  
ATOM   4287  H   LEU A 264       0.241  14.718  -6.459  1.00 96.49           H  
ATOM   4288  CA  LEU A 264       1.361  16.516  -6.468  1.00 96.49           C  
ATOM   4289  HA  LEU A 264       2.429  16.314  -6.388  1.00 96.49           H  
ATOM   4290  C   LEU A 264       1.095  17.864  -5.799  1.00 96.49           C  
ATOM   4291  CB  LEU A 264       0.963  16.565  -7.955  1.00 96.49           C  
ATOM   4292  HB2 LEU A 264      -0.121  16.667  -8.017  1.00 96.49           H  
ATOM   4293  HB3 LEU A 264       1.249  15.621  -8.419  1.00 96.49           H  
ATOM   4294  O   LEU A 264       2.031  18.602  -5.511  1.00 96.49           O  
ATOM   4295  CG  LEU A 264       1.599  17.707  -8.763  1.00 96.49           C  
ATOM   4296  HG  LEU A 264       1.369  18.668  -8.304  1.00 96.49           H  
ATOM   4297  CD1 LEU A 264       3.114  17.547  -8.858  1.00 96.49           C  
ATOM   4298 HD11 LEU A 264       3.526  18.342  -9.480  1.00 96.49           H  
ATOM   4299 HD12 LEU A 264       3.366  16.579  -9.294  1.00 96.49           H  
ATOM   4300 HD13 LEU A 264       3.559  17.621  -7.866  1.00 96.49           H  
ATOM   4301  CD2 LEU A 264       1.019  17.714 -10.178  1.00 96.49           C  
ATOM   4302 HD21 LEU A 264      -0.057  17.876 -10.118  1.00 96.49           H  
ATOM   4303 HD22 LEU A 264       1.234  16.767 -10.673  1.00 96.49           H  
ATOM   4304 HD23 LEU A 264       1.467  18.529 -10.746  1.00 96.49           H  
ATOM   4305  N   GLU A 265      -0.168  18.160  -5.502  1.00 96.82           N  
ATOM   4306  H   GLU A 265      -0.887  17.503  -5.770  1.00 96.82           H  
ATOM   4307  CA  GLU A 265      -0.574  19.444  -4.916  1.00 96.82           C  
ATOM   4308  HA  GLU A 265      -0.045  20.248  -5.427  1.00 96.82           H  
ATOM   4309  C   GLU A 265      -0.223  19.567  -3.413  1.00 96.82           C  
ATOM   4310  CB  GLU A 265      -2.075  19.653  -5.154  1.00 96.82           C  
ATOM   4311  HB2 GLU A 265      -2.613  18.924  -4.548  1.00 96.82           H  
ATOM   4312  HB3 GLU A 265      -2.332  20.651  -4.800  1.00 96.82           H  
ATOM   4313  O   GLU A 265      -0.507  20.584  -2.788  1.00 96.82           O  
ATOM   4314  CG  GLU A 265      -2.567  19.506  -6.613  1.00 96.82           C  
ATOM   4315  HG2 GLU A 265      -2.189  18.577  -7.040  1.00 96.82           H  
ATOM   4316  HG3 GLU A 265      -3.652  19.413  -6.592  1.00 96.82           H  
ATOM   4317  CD  GLU A 265      -2.200  20.645  -7.576  1.00 96.82           C  
ATOM   4318  OE1 GLU A 265      -2.329  20.403  -8.813  1.00 96.82           O  
ATOM   4319  OE2 GLU A 265      -1.842  21.739  -7.092  1.00 96.82           O  
ATOM   4320  N   LEU A 266       0.372  18.528  -2.816  1.00 96.96           N  
ATOM   4321  H   LEU A 266       0.599  17.738  -3.404  1.00 96.96           H  
ATOM   4322  CA  LEU A 266       0.859  18.495  -1.434  1.00 96.96           C  
ATOM   4323  HA  LEU A 266       0.618  19.440  -0.947  1.00 96.96           H  
ATOM   4324  C   LEU A 266       2.385  18.347  -1.381  1.00 96.96           C  
ATOM   4325  CB  LEU A 266       0.142  17.355  -0.680  1.00 96.96           C  
ATOM   4326  HB2 LEU A 266      -0.925  17.575  -0.652  1.00 96.96           H  
ATOM   4327  HB3 LEU A 266       0.284  16.429  -1.236  1.00 96.96           H  
ATOM   4328  O   LEU A 266       3.063  19.132  -0.727  1.00 96.96           O  
ATOM   4329  CG  LEU A 266       0.642  17.115   0.757  1.00 96.96           C  
ATOM   4330  HG  LEU A 266       1.699  16.850   0.739  1.00 96.96           H  
ATOM   4331  CD1 LEU A 266       0.446  18.344   1.642  1.00 96.96           C  
ATOM   4332 HD11 LEU A 266       0.756  18.112   2.661  1.00 96.96           H  
ATOM   4333 HD12 LEU A 266      -0.600  18.650   1.645  1.00 96.96           H  
ATOM   4334 HD13 LEU A 266       1.065  19.166   1.283  1.00 96.96           H  
ATOM   4335  CD2 LEU A 266      -0.121  15.947   1.385  1.00 96.96           C  
ATOM   4336 HD21 LEU A 266      -1.163  16.225   1.541  1.00 96.96           H  
ATOM   4337 HD22 LEU A 266      -0.077  15.080   0.725  1.00 96.96           H  
ATOM   4338 HD23 LEU A 266       0.333  15.693   2.343  1.00 96.96           H  
ATOM   4339  N   THR A 267       2.930  17.334  -2.053  1.00 95.42           N  
ATOM   4340  H   THR A 267       2.329  16.733  -2.599  1.00 95.42           H  
ATOM   4341  CA  THR A 267       4.357  16.992  -1.988  1.00 95.42           C  
ATOM   4342  HA  THR A 267       4.746  17.278  -1.011  1.00 95.42           H  
ATOM   4343  C   THR A 267       5.200  17.723  -3.029  1.00 95.42           C  
ATOM   4344  CB  THR A 267       4.560  15.477  -2.148  1.00 95.42           C  
ATOM   4345  HB  THR A 267       5.626  15.258  -2.084  1.00 95.42           H  
ATOM   4346  O   THR A 267       6.421  17.795  -2.894  1.00 95.42           O  
ATOM   4347  CG2 THR A 267       3.834  14.686  -1.062  1.00 95.42           C  
ATOM   4348 HG21 THR A 267       2.755  14.733  -1.212  1.00 95.42           H  
ATOM   4349 HG22 THR A 267       4.164  13.649  -1.108  1.00 95.42           H  
ATOM   4350 HG23 THR A 267       4.079  15.100  -0.084  1.00 95.42           H  
ATOM   4351  OG1 THR A 267       4.046  15.009  -3.377  1.00 95.42           O  
ATOM   4352  HG1 THR A 267       4.658  15.271  -4.069  1.00 95.42           H  
ATOM   4353  N   GLY A 268       4.577  18.232  -4.096  1.00 94.21           N  
ATOM   4354  H   GLY A 268       3.569  18.188  -4.142  1.00 94.21           H  
ATOM   4355  CA  GLY A 268       5.284  18.556  -5.329  1.00 94.21           C  
ATOM   4356  HA2 GLY A 268       4.597  19.032  -6.029  1.00 94.21           H  
ATOM   4357  HA3 GLY A 268       6.092  19.254  -5.108  1.00 94.21           H  
ATOM   4358  C   GLY A 268       5.869  17.302  -5.989  1.00 94.21           C  
ATOM   4359  O   GLY A 268       5.471  16.175  -5.684  1.00 94.21           O  
ATOM   4360  N   VAL A 269       6.825  17.516  -6.895  1.00 90.15           N  
ATOM   4361  H   VAL A 269       7.071  18.470  -7.117  1.00 90.15           H  
ATOM   4362  CA  VAL A 269       7.486  16.453  -7.674  1.00 90.15           C  
ATOM   4363  HA  VAL A 269       6.812  15.600  -7.749  1.00 90.15           H  
ATOM   4364  C   VAL A 269       8.762  15.904  -7.027  1.00 90.15           C  
ATOM   4365  CB  VAL A 269       7.779  16.923  -9.114  1.00 90.15           C  
ATOM   4366  HB  VAL A 269       8.313  16.129  -9.636  1.00 90.15           H  
ATOM   4367  O   VAL A 269       9.188  14.821  -7.385  1.00 90.15           O  
ATOM   4368  CG1 VAL A 269       6.480  17.182  -9.884  1.00 90.15           C  
ATOM   4369 HG11 VAL A 269       5.938  18.023  -9.452  1.00 90.15           H  
ATOM   4370 HG12 VAL A 269       6.720  17.404 -10.924  1.00 90.15           H  
ATOM   4371 HG13 VAL A 269       5.858  16.287  -9.857  1.00 90.15           H  
ATOM   4372  CG2 VAL A 269       8.622  18.203  -9.178  1.00 90.15           C  
ATOM   4373 HG21 VAL A 269       8.883  18.403 -10.217  1.00 90.15           H  
ATOM   4374 HG22 VAL A 269       9.553  18.059  -8.629  1.00 90.15           H  
ATOM   4375 HG23 VAL A 269       8.081  19.059  -8.773  1.00 90.15           H  
ATOM   4376  N   ASN A 270       9.349  16.612  -6.057  1.00 90.50           N  
ATOM   4377  H   ASN A 270       8.918  17.485  -5.787  1.00 90.50           H  
ATOM   4378  CA  ASN A 270      10.671  16.285  -5.489  1.00 90.50           C  
ATOM   4379  HA  ASN A 270      11.164  15.541  -6.115  1.00 90.50           H  
ATOM   4380  C   ASN A 270      10.603  15.682  -4.081  1.00 90.50           C  
ATOM   4381  CB  ASN A 270      11.544  17.552  -5.491  1.00 90.50           C  
ATOM   4382  HB2 ASN A 270      12.519  17.309  -5.068  1.00 90.50           H  
ATOM   4383  HB3 ASN A 270      11.078  18.317  -4.871  1.00 90.50           H  
ATOM   4384  O   ASN A 270      11.603  15.615  -3.372  1.00 90.50           O  
ATOM   4385  CG  ASN A 270      11.797  18.100  -6.878  1.00 90.50           C  
ATOM   4386  ND2 ASN A 270      11.994  19.391  -7.004  1.00 90.50           N  
ATOM   4387 HD21 ASN A 270      12.112  19.976  -6.190  1.00 90.50           H  
ATOM   4388 HD22 ASN A 270      12.224  19.678  -7.945  1.00 90.50           H  
ATOM   4389  OD1 ASN A 270      11.799  17.407  -7.872  1.00 90.50           O  
ATOM   4390  N   LYS A 271       9.404  15.352  -3.597  1.00 93.33           N  
ATOM   4391  H   LYS A 271       8.614  15.363  -4.226  1.00 93.33           H  
ATOM   4392  CA  LYS A 271       9.221  14.794  -2.257  1.00 93.33           C  
ATOM   4393  HA  LYS A 271      10.165  14.348  -1.942  1.00 93.33           H  
ATOM   4394  C   LYS A 271       8.200  13.673  -2.292  1.00 93.33           C  
ATOM   4395  CB  LYS A 271       8.835  15.874  -1.232  1.00 93.33           C  
ATOM   4396  HB2 LYS A 271       7.881  16.318  -1.517  1.00 93.33           H  
ATOM   4397  HB3 LYS A 271       8.706  15.378  -0.270  1.00 93.33           H  
ATOM   4398  O   LYS A 271       7.261  13.677  -3.083  1.00 93.33           O  
ATOM   4399  CG  LYS A 271       9.886  16.982  -1.045  1.00 93.33           C  
ATOM   4400  HG2 LYS A 271      10.825  16.530  -0.724  1.00 93.33           H  
ATOM   4401  HG3 LYS A 271      10.045  17.508  -1.986  1.00 93.33           H  
ATOM   4402  CD  LYS A 271       9.420  17.993   0.009  1.00 93.33           C  
ATOM   4403  HD2 LYS A 271       9.154  17.465   0.925  1.00 93.33           H  
ATOM   4404  HD3 LYS A 271       8.543  18.511  -0.379  1.00 93.33           H  
ATOM   4405  CE  LYS A 271      10.508  19.021   0.327  1.00 93.33           C  
ATOM   4406  HE2 LYS A 271      11.386  18.488   0.691  1.00 93.33           H  
ATOM   4407  HE3 LYS A 271      10.781  19.542  -0.591  1.00 93.33           H  
ATOM   4408  NZ  LYS A 271      10.036  19.982   1.352  1.00 93.33           N  
ATOM   4409  HZ1 LYS A 271      10.752  20.631   1.645  1.00 93.33           H  
ATOM   4410  HZ2 LYS A 271       9.210  20.483   1.056  1.00 93.33           H  
ATOM   4411  HZ3 LYS A 271       9.729  19.495   2.182  1.00 93.33           H  
ATOM   4412  N   SER A 272       8.370  12.745  -1.362  1.00 94.74           N  
ATOM   4413  H   SER A 272       9.160  12.842  -0.740  1.00 94.74           H  
ATOM   4414  CA  SER A 272       7.444  11.646  -1.124  1.00 94.74           C  
ATOM   4415  HA  SER A 272       6.709  11.599  -1.927  1.00 94.74           H  
ATOM   4416  C   SER A 272       6.694  11.847   0.191  1.00 94.74           C  
ATOM   4417  CB  SER A 272       8.205  10.319  -1.116  1.00 94.74           C  
ATOM   4418  HB2 SER A 272       9.088  10.400  -0.482  1.00 94.74           H  
ATOM   4419  HB3 SER A 272       7.556   9.545  -0.707  1.00 94.74           H  
ATOM   4420  O   SER A 272       7.234  12.359   1.174  1.00 94.74           O  
ATOM   4421  OG  SER A 272       8.582   9.930  -2.422  1.00 94.74           O  
ATOM   4422  HG  SER A 272       9.185  10.560  -2.824  1.00 94.74           H  
ATOM   4423  N   LEU A 273       5.450  11.384   0.228  1.00 96.83           N  
ATOM   4424  H   LEU A 273       5.079  10.988  -0.624  1.00 96.83           H  
ATOM   4425  CA  LEU A 273       4.704  11.149   1.454  1.00 96.83           C  
ATOM   4426  HA  LEU A 273       4.562  12.095   1.975  1.00 96.83           H  
ATOM   4427  C   LEU A 273       5.504  10.210   2.364  1.00 96.83           C  
ATOM   4428  CB  LEU A 273       3.333  10.532   1.117  1.00 96.83           C  
ATOM   4429  HB2 LEU A 273       2.828  10.273   2.047  1.00 96.83           H  
ATOM   4430  HB3 LEU A 273       3.503   9.606   0.568  1.00 96.83           H  
ATOM   4431  O   LEU A 273       6.128   9.246   1.918  1.00 96.83           O  
ATOM   4432  CG  LEU A 273       2.398  11.433   0.287  1.00 96.83           C  
ATOM   4433  HG  LEU A 273       2.890  11.753  -0.631  1.00 96.83           H  
ATOM   4434  CD1 LEU A 273       1.135  10.670  -0.099  1.00 96.83           C  
ATOM   4435 HD11 LEU A 273       0.627  10.322   0.801  1.00 96.83           H  
ATOM   4436 HD12 LEU A 273       0.469  11.319  -0.668  1.00 96.83           H  
ATOM   4437 HD13 LEU A 273       1.397   9.818  -0.725  1.00 96.83           H  
ATOM   4438  CD2 LEU A 273       1.979  12.667   1.080  1.00 96.83           C  
ATOM   4439 HD21 LEU A 273       2.842  13.323   1.193  1.00 96.83           H  
ATOM   4440 HD22 LEU A 273       1.601  12.381   2.062  1.00 96.83           H  
ATOM   4441 HD23 LEU A 273       1.210  13.210   0.530  1.00 96.83           H  
ATOM   4442  N   THR A 274       5.450  10.461   3.669  1.00 96.17           N  
ATOM   4443  H   THR A 274       4.909  11.251   3.991  1.00 96.17           H  
ATOM   4444  CA  THR A 274       6.049   9.565   4.662  1.00 96.17           C  
ATOM   4445  HA  THR A 274       7.053   9.300   4.332  1.00 96.17           H  
ATOM   4446  C   THR A 274       5.235   8.281   4.789  1.00 96.17           C  
ATOM   4447  CB  THR A 274       6.154  10.249   6.029  1.00 96.17           C  
ATOM   4448  HB  THR A 274       5.154  10.382   6.442  1.00 96.17           H  
ATOM   4449  O   THR A 274       5.813   7.211   4.972  1.00 96.17           O  
ATOM   4450  CG2 THR A 274       6.995   9.442   7.017  1.00 96.17           C  
ATOM   4451 HG21 THR A 274       7.107  10.007   7.943  1.00 96.17           H  
ATOM   4452 HG22 THR A 274       7.982   9.242   6.599  1.00 96.17           H  
ATOM   4453 HG23 THR A 274       6.504   8.496   7.248  1.00 96.17           H  
ATOM   4454  OG1 THR A 274       6.752  11.519   5.901  1.00 96.17           O  
ATOM   4455  HG1 THR A 274       7.592  11.414   5.449  1.00 96.17           H  
ATOM   4456  N   SER A 275       3.907   8.392   4.673  1.00 97.50           N  
ATOM   4457  H   SER A 275       3.528   9.303   4.456  1.00 97.50           H  
ATOM   4458  CA  SER A 275       2.992   7.252   4.625  1.00 97.50           C  
ATOM   4459  HA  SER A 275       3.470   6.461   4.049  1.00 97.50           H  
ATOM   4460  C   SER A 275       1.672   7.605   3.946  1.00 97.50           C  
ATOM   4461  CB  SER A 275       2.714   6.725   6.035  1.00 97.50           C  
ATOM   4462  HB2 SER A 275       3.666   6.494   6.511  1.00 97.50           H  
ATOM   4463  HB3 SER A 275       2.124   5.811   5.968  1.00 97.50           H  
ATOM   4464  O   SER A 275       1.256   8.767   3.973  1.00 97.50           O  
ATOM   4465  OG  SER A 275       2.013   7.672   6.820  1.00 97.50           O  
ATOM   4466  HG  SER A 275       2.110   8.520   6.381  1.00 97.50           H  
ATOM   4467  N   VAL A 276       1.001   6.597   3.393  1.00 98.51           N  
ATOM   4468  H   VAL A 276       1.401   5.671   3.442  1.00 98.51           H  
ATOM   4469  CA  VAL A 276      -0.350   6.708   2.841  1.00 98.51           C  
ATOM   4470  HA  VAL A 276      -0.848   7.515   3.379  1.00 98.51           H  
ATOM   4471  C   VAL A 276      -1.153   5.433   3.094  1.00 98.51           C  
ATOM   4472  CB  VAL A 276      -0.323   7.110   1.352  1.00 98.51           C  
ATOM   4473  HB  VAL A 276       0.189   8.070   1.285  1.00 98.51           H  
ATOM   4474  O   VAL A 276      -0.615   4.328   3.067  1.00 98.51           O  
ATOM   4475  CG1 VAL A 276       0.428   6.127   0.453  1.00 98.51           C  
ATOM   4476 HG11 VAL A 276       1.475   6.102   0.754  1.00 98.51           H  
ATOM   4477 HG12 VAL A 276       0.385   6.463  -0.583  1.00 98.51           H  
ATOM   4478 HG13 VAL A 276      -0.011   5.132   0.529  1.00 98.51           H  
ATOM   4479  CG2 VAL A 276      -1.730   7.312   0.785  1.00 98.51           C  
ATOM   4480 HG21 VAL A 276      -2.229   6.354   0.641  1.00 98.51           H  
ATOM   4481 HG22 VAL A 276      -2.319   7.933   1.460  1.00 98.51           H  
ATOM   4482 HG23 VAL A 276      -1.662   7.829  -0.172  1.00 98.51           H  
ATOM   4483  N   GLU A 277      -2.450   5.586   3.341  1.00 98.69           N  
ATOM   4484  H   GLU A 277      -2.809   6.528   3.401  1.00 98.69           H  
ATOM   4485  CA  GLU A 277      -3.420   4.494   3.331  1.00 98.69           C  
ATOM   4486  HA  GLU A 277      -2.957   3.593   2.927  1.00 98.69           H  
ATOM   4487  C   GLU A 277      -4.603   4.863   2.445  1.00 98.69           C  
ATOM   4488  CB  GLU A 277      -3.951   4.187   4.739  1.00 98.69           C  
ATOM   4489  HB2 GLU A 277      -4.391   5.090   5.162  1.00 98.69           H  
ATOM   4490  HB3 GLU A 277      -4.739   3.439   4.648  1.00 98.69           H  
ATOM   4491  O   GLU A 277      -5.206   5.922   2.627  1.00 98.69           O  
ATOM   4492  CG  GLU A 277      -2.893   3.647   5.702  1.00 98.69           C  
ATOM   4493  HG2 GLU A 277      -2.156   4.423   5.907  1.00 98.69           H  
ATOM   4494  HG3 GLU A 277      -2.388   2.805   5.227  1.00 98.69           H  
ATOM   4495  CD  GLU A 277      -3.516   3.180   7.025  1.00 98.69           C  
ATOM   4496  OE1 GLU A 277      -3.002   2.194   7.599  1.00 98.69           O  
ATOM   4497  OE2 GLU A 277      -4.516   3.764   7.525  1.00 98.69           O  
ATOM   4498  N   MET A 278      -4.995   3.958   1.552  1.00 98.84           N  
ATOM   4499  H   MET A 278      -4.475   3.095   1.488  1.00 98.84           H  
ATOM   4500  CA  MET A 278      -6.271   4.048   0.847  1.00 98.84           C  
ATOM   4501  HA  MET A 278      -6.690   5.045   0.983  1.00 98.84           H  
ATOM   4502  C   MET A 278      -7.244   3.035   1.435  1.00 98.84           C  
ATOM   4503  CB  MET A 278      -6.126   3.835  -0.655  1.00 98.84           C  
ATOM   4504  HB2 MET A 278      -5.955   2.777  -0.851  1.00 98.84           H  
ATOM   4505  HB3 MET A 278      -7.073   4.120  -1.114  1.00 98.84           H  
ATOM   4506  O   MET A 278      -6.925   1.853   1.608  1.00 98.84           O  
ATOM   4507  CG  MET A 278      -5.015   4.652  -1.314  1.00 98.84           C  
ATOM   4508  HG2 MET A 278      -5.206   5.716  -1.174  1.00 98.84           H  
ATOM   4509  HG3 MET A 278      -4.064   4.407  -0.842  1.00 98.84           H  
ATOM   4510  SD  MET A 278      -4.859   4.293  -3.081  1.00 98.84           S  
ATOM   4511  CE  MET A 278      -6.312   5.152  -3.747  1.00 98.84           C  
ATOM   4512  HE1 MET A 278      -6.256   6.212  -3.498  1.00 98.84           H  
ATOM   4513  HE2 MET A 278      -6.332   5.042  -4.832  1.00 98.84           H  
ATOM   4514  HE3 MET A 278      -7.225   4.731  -3.328  1.00 98.84           H  
ATOM   4515  N   LYS A 279      -8.444   3.503   1.765  1.00 98.75           N  
ATOM   4516  H   LYS A 279      -8.639   4.481   1.609  1.00 98.75           H  
ATOM   4517  CA  LYS A 279      -9.456   2.699   2.439  1.00 98.75           C  
ATOM   4518  HA  LYS A 279      -9.272   1.655   2.189  1.00 98.75           H  
ATOM   4519  C   LYS A 279     -10.849   3.025   1.922  1.00 98.75           C  
ATOM   4520  CB  LYS A 279      -9.282   2.851   3.961  1.00 98.75           C  
ATOM   4521  HB2 LYS A 279      -8.247   2.610   4.204  1.00 98.75           H  
ATOM   4522  HB3 LYS A 279      -9.908   2.109   4.457  1.00 98.75           H  
ATOM   4523  O   LYS A 279     -11.136   4.165   1.573  1.00 98.75           O  
ATOM   4524  CG  LYS A 279      -9.604   4.259   4.499  1.00 98.75           C  
ATOM   4525  HG2 LYS A 279     -10.682   4.411   4.436  1.00 98.75           H  
ATOM   4526  HG3 LYS A 279      -9.120   5.012   3.877  1.00 98.75           H  
ATOM   4527  CD  LYS A 279      -9.162   4.496   5.954  1.00 98.75           C  
ATOM   4528  HD2 LYS A 279      -9.636   5.406   6.323  1.00 98.75           H  
ATOM   4529  HD3 LYS A 279      -9.472   3.662   6.583  1.00 98.75           H  
ATOM   4530  CE  LYS A 279      -7.642   4.659   6.040  1.00 98.75           C  
ATOM   4531  HE2 LYS A 279      -7.178   3.736   5.694  1.00 98.75           H  
ATOM   4532  HE3 LYS A 279      -7.323   5.458   5.371  1.00 98.75           H  
ATOM   4533  NZ  LYS A 279      -7.162   4.950   7.411  1.00 98.75           N  
ATOM   4534  HZ1 LYS A 279      -6.193   4.677   7.498  1.00 98.75           H  
ATOM   4535  HZ2 LYS A 279      -7.213   5.947   7.564  1.00 98.75           H  
ATOM   4536  HZ3 LYS A 279      -7.685   4.489   8.142  1.00 98.75           H  
ATOM   4537  N   MET A 280     -11.714   2.022   1.866  1.00 98.17           N  
ATOM   4538  H   MET A 280     -11.416   1.117   2.200  1.00 98.17           H  
ATOM   4539  CA  MET A 280     -13.085   2.167   1.381  1.00 98.17           C  
ATOM   4540  HA  MET A 280     -13.285   3.229   1.239  1.00 98.17           H  
ATOM   4541  C   MET A 280     -14.089   1.667   2.409  1.00 98.17           C  
ATOM   4542  CB  MET A 280     -13.263   1.489   0.017  1.00 98.17           C  
ATOM   4543  HB2 MET A 280     -12.528   1.889  -0.681  1.00 98.17           H  
ATOM   4544  HB3 MET A 280     -14.254   1.725  -0.370  1.00 98.17           H  
ATOM   4545  O   MET A 280     -13.794   0.773   3.200  1.00 98.17           O  
ATOM   4546  CG  MET A 280     -13.106  -0.032   0.093  1.00 98.17           C  
ATOM   4547  HG2 MET A 280     -12.103  -0.267   0.450  1.00 98.17           H  
ATOM   4548  HG3 MET A 280     -13.827  -0.440   0.801  1.00 98.17           H  
ATOM   4549  SD  MET A 280     -13.357  -0.850  -1.495  1.00 98.17           S  
ATOM   4550  CE  MET A 280     -12.870  -2.511  -1.000  1.00 98.17           C  
ATOM   4551  HE1 MET A 280     -13.518  -2.844  -0.188  1.00 98.17           H  
ATOM   4552  HE2 MET A 280     -12.965  -3.174  -1.860  1.00 98.17           H  
ATOM   4553  HE3 MET A 280     -11.835  -2.506  -0.661  1.00 98.17           H  
ATOM   4554  N   ARG A 281     -15.289   2.229   2.399  1.00 96.82           N  
ATOM   4555  H   ARG A 281     -15.467   2.972   1.737  1.00 96.82           H  
ATOM   4556  CA  ARG A 281     -16.372   1.834   3.301  1.00 96.82           C  
ATOM   4557  HA  ARG A 281     -16.232   0.801   3.620  1.00 96.82           H  
ATOM   4558  C   ARG A 281     -17.692   1.934   2.563  1.00 96.82           C  
ATOM   4559  CB  ARG A 281     -16.321   2.744   4.533  1.00 96.82           C  
ATOM   4560  HB2 ARG A 281     -16.387   3.782   4.208  1.00 96.82           H  
ATOM   4561  HB3 ARG A 281     -15.357   2.600   5.021  1.00 96.82           H  
ATOM   4562  O   ARG A 281     -17.840   2.801   1.711  1.00 96.82           O  
ATOM   4563  CG  ARG A 281     -17.429   2.470   5.556  1.00 96.82           C  
ATOM   4564  HG2 ARG A 281     -18.390   2.792   5.155  1.00 96.82           H  
ATOM   4565  HG3 ARG A 281     -17.487   1.404   5.775  1.00 96.82           H  
ATOM   4566  CD  ARG A 281     -17.151   3.250   6.840  1.00 96.82           C  
ATOM   4567  HD2 ARG A 281     -17.844   2.909   7.609  1.00 96.82           H  
ATOM   4568  HD3 ARG A 281     -16.135   3.040   7.173  1.00 96.82           H  
ATOM   4569  NE  ARG A 281     -17.309   4.698   6.623  1.00 96.82           N  
ATOM   4570  HE  ARG A 281     -17.426   5.025   5.675  1.00 96.82           H  
ATOM   4571  NH1 ARG A 281     -16.915   5.460   8.749  1.00 96.82           N  
ATOM   4572 HH11 ARG A 281     -16.710   6.255   9.337  1.00 96.82           H  
ATOM   4573 HH12 ARG A 281     -16.683   4.524   9.049  1.00 96.82           H  
ATOM   4574  NH2 ARG A 281     -17.257   6.904   7.118  1.00 96.82           N  
ATOM   4575 HH21 ARG A 281     -17.411   7.054   6.131  1.00 96.82           H  
ATOM   4576 HH22 ARG A 281     -16.996   7.672   7.719  1.00 96.82           H  
ATOM   4577  CZ  ARG A 281     -17.152   5.669   7.498  1.00 96.82           C  
ATOM   4578  N   ARG A 282     -18.648   1.065   2.890  1.00 95.47           N  
ATOM   4579  H   ARG A 282     -18.466   0.398   3.626  1.00 95.47           H  
ATOM   4580  CA  ARG A 282     -20.011   1.185   2.362  1.00 95.47           C  
ATOM   4581  HA  ARG A 282     -19.981   1.170   1.272  1.00 95.47           H  
ATOM   4582  C   ARG A 282     -20.602   2.530   2.781  1.00 95.47           C  
ATOM   4583  CB  ARG A 282     -20.893   0.027   2.835  1.00 95.47           C  
ATOM   4584  HB2 ARG A 282     -21.921   0.220   2.528  1.00 95.47           H  
ATOM   4585  HB3 ARG A 282     -20.862  -0.040   3.923  1.00 95.47           H  
ATOM   4586  O   ARG A 282     -20.560   2.880   3.965  1.00 95.47           O  
ATOM   4587  CG  ARG A 282     -20.436  -1.294   2.211  1.00 95.47           C  
ATOM   4588  HG2 ARG A 282     -19.404  -1.503   2.495  1.00 95.47           H  
ATOM   4589  HG3 ARG A 282     -20.509  -1.217   1.126  1.00 95.47           H  
ATOM   4590  CD  ARG A 282     -21.325  -2.433   2.693  1.00 95.47           C  
ATOM   4591  HD2 ARG A 282     -21.261  -2.503   3.779  1.00 95.47           H  
ATOM   4592  HD3 ARG A 282     -22.355  -2.202   2.420  1.00 95.47           H  
ATOM   4593  NE  ARG A 282     -20.918  -3.712   2.089  1.00 95.47           N  
ATOM   4594  HE  ARG A 282     -20.130  -3.688   1.459  1.00 95.47           H  
ATOM   4595  NH1 ARG A 282     -22.755  -4.884   2.788  1.00 95.47           N  
ATOM   4596 HH11 ARG A 282     -23.190  -3.993   2.976  1.00 95.47           H  
ATOM   4597 HH12 ARG A 282     -23.343  -5.704   2.743  1.00 95.47           H  
ATOM   4598  NH2 ARG A 282     -21.166  -5.914   1.591  1.00 95.47           N  
ATOM   4599 HH21 ARG A 282     -21.768  -6.724   1.544  1.00 95.47           H  
ATOM   4600 HH22 ARG A 282     -20.368  -5.840   0.976  1.00 95.47           H  
ATOM   4601  CZ  ARG A 282     -21.611  -4.831   2.164  1.00 95.47           C  
ATOM   4602  N   SER A 283     -21.110   3.283   1.816  1.00 89.85           N  
ATOM   4603  H   SER A 283     -21.139   2.916   0.876  1.00 89.85           H  
ATOM   4604  CA  SER A 283     -21.813   4.532   2.079  1.00 89.85           C  
ATOM   4605  HA  SER A 283     -21.200   5.163   2.723  1.00 89.85           H  
ATOM   4606  C   SER A 283     -23.123   4.209   2.790  1.00 89.85           C  
ATOM   4607  CB  SER A 283     -22.085   5.287   0.775  1.00 89.85           C  
ATOM   4608  HB2 SER A 283     -22.710   4.667   0.132  1.00 89.85           H  
ATOM   4609  HB3 SER A 283     -22.615   6.215   0.989  1.00 89.85           H  
ATOM   4610  O   SER A 283     -23.849   3.309   2.380  1.00 89.85           O  
ATOM   4611  OG  SER A 283     -20.871   5.573   0.100  1.00 89.85           O  
ATOM   4612  HG  SER A 283     -20.518   6.416   0.396  1.00 89.85           H  
ATOM   4613  N   LEU A 284     -23.436   4.945   3.854  1.00 78.08           N  
ATOM   4614  H   LEU A 284     -22.837   5.722   4.097  1.00 78.08           H  
ATOM   4615  CA  LEU A 284     -24.805   4.984   4.351  1.00 78.08           C  
ATOM   4616  HA  LEU A 284     -25.239   3.984   4.374  1.00 78.08           H  
ATOM   4617  C   LEU A 284     -25.562   5.823   3.321  1.00 78.08           C  
ATOM   4618  CB  LEU A 284     -24.839   5.593   5.767  1.00 78.08           C  
ATOM   4619  HB2 LEU A 284     -24.497   6.626   5.707  1.00 78.08           H  
ATOM   4620  HB3 LEU A 284     -25.876   5.615   6.104  1.00 78.08           H  
ATOM   4621  O   LEU A 284     -25.292   7.017   3.212  1.00 78.08           O  
ATOM   4622  CG  LEU A 284     -23.982   4.855   6.814  1.00 78.08           C  
ATOM   4623  HG  LEU A 284     -22.947   4.816   6.476  1.00 78.08           H  
ATOM   4624  CD1 LEU A 284     -24.003   5.621   8.138  1.00 78.08           C  
ATOM   4625 HD11 LEU A 284     -23.622   6.630   7.980  1.00 78.08           H  
ATOM   4626 HD12 LEU A 284     -23.400   5.105   8.886  1.00 78.08           H  
ATOM   4627 HD13 LEU A 284     -25.031   5.693   8.492  1.00 78.08           H  
ATOM   4628  CD2 LEU A 284     -24.460   3.426   7.076  1.00 78.08           C  
ATOM   4629 HD21 LEU A 284     -25.508   3.437   7.376  1.00 78.08           H  
ATOM   4630 HD22 LEU A 284     -23.861   2.960   7.859  1.00 78.08           H  
ATOM   4631 HD23 LEU A 284     -24.365   2.834   6.166  1.00 78.08           H  
ATOM   4632  N   LEU A 285     -26.383   5.200   2.476  1.00 59.99           N  
ATOM   4633  H   LEU A 285     -26.544   4.209   2.592  1.00 59.99           H  
ATOM   4634  CA  LEU A 285     -27.395   5.968   1.760  1.00 59.99           C  
ATOM   4635  HA  LEU A 285     -26.926   6.800   1.235  1.00 59.99           H  
ATOM   4636  C   LEU A 285     -28.312   6.561   2.835  1.00 59.99           C  
ATOM   4637  CB  LEU A 285     -28.140   5.073   0.749  1.00 59.99           C  
ATOM   4638  HB2 LEU A 285     -28.493   4.185   1.273  1.00 59.99           H  
ATOM   4639  HB3 LEU A 285     -29.021   5.605   0.391  1.00 59.99           H  
ATOM   4640  O   LEU A 285     -28.659   5.859   3.788  1.00 59.99           O  
ATOM   4641  CG  LEU A 285     -27.282   4.648  -0.460  1.00 59.99           C  
ATOM   4642  HG  LEU A 285     -26.326   4.256  -0.111  1.00 59.99           H  
ATOM   4643  CD1 LEU A 285     -27.974   3.545  -1.259  1.00 59.99           C  
ATOM   4644 HD11 LEU A 285     -28.937   3.902  -1.626  1.00 59.99           H  
ATOM   4645 HD12 LEU A 285     -27.349   3.230  -2.095  1.00 59.99           H  
ATOM   4646 HD13 LEU A 285     -28.148   2.686  -0.611  1.00 59.99           H  
ATOM   4647  CD2 LEU A 285     -27.008   5.817  -1.417  1.00 59.99           C  
ATOM   4648 HD21 LEU A 285     -26.415   6.577  -0.908  1.00 59.99           H  
ATOM   4649 HD22 LEU A 285     -27.956   6.253  -1.730  1.00 59.99           H  
ATOM   4650 HD23 LEU A 285     -26.469   5.454  -2.293  1.00 59.99           H  
ATOM   4651  N   ASP A 286     -28.605   7.855   2.726  1.00 43.04           N  
ATOM   4652  H   ASP A 286     -28.241   8.389   1.950  1.00 43.04           H  
ATOM   4653  CA  ASP A 286     -29.722   8.453   3.447  1.00 43.04           C  
ATOM   4654  HA  ASP A 286     -29.574   8.352   4.522  1.00 43.04           H  
ATOM   4655  C   ASP A 286     -30.973   7.666   3.022  1.00 43.04           C  
ATOM   4656  CB  ASP A 286     -29.839   9.952   3.098  1.00 43.04           C  
ATOM   4657  HB2 ASP A 286     -30.728  10.353   3.585  1.00 43.04           H  
ATOM   4658  HB3 ASP A 286     -29.973  10.059   2.022  1.00 43.04           H  
ATOM   4659  O   ASP A 286     -31.386   7.797   1.876  1.00 43.04           O  
ATOM   4660  CG  ASP A 286     -28.631  10.794   3.535  1.00 43.04           C  
ATOM   4661  OD1 ASP A 286     -28.179  10.641   4.694  1.00 43.04           O  
ATOM   4662  OD2 ASP A 286     -28.148  11.595   2.699  1.00 43.04           O  
ATOM   4663  N   GLU A 287     -31.429   6.781   3.917  1.00 30.41           N  
ATOM   4664  H   GLU A 287     -30.857   6.691   4.745  1.00 30.41           H  
ATOM   4665  CA  GLU A 287     -32.663   5.962   3.919  1.00 30.41           C  
ATOM   4666  HA  GLU A 287     -32.432   5.079   4.515  1.00 30.41           H  
ATOM   4667  C   GLU A 287     -33.141   5.321   2.598  1.00 30.41           C  
ATOM   4668  CB  GLU A 287     -33.770   6.700   4.694  1.00 30.41           C  
ATOM   4669  HB2 GLU A 287     -33.932   7.684   4.254  1.00 30.41           H  
ATOM   4670  HB3 GLU A 287     -34.695   6.126   4.622  1.00 30.41           H  
ATOM   4671  O   GLU A 287     -33.601   6.016   1.665  1.00 30.41           O  
ATOM   4672  CG  GLU A 287     -33.395   6.838   6.187  1.00 30.41           C  
ATOM   4673  HG2 GLU A 287     -32.472   7.410   6.275  1.00 30.41           H  
ATOM   4674  HG3 GLU A 287     -33.194   5.842   6.581  1.00 30.41           H  
ATOM   4675  CD  GLU A 287     -34.465   7.515   7.067  1.00 30.41           C  
ATOM   4676  OE1 GLU A 287     -34.431   7.264   8.299  1.00 30.41           O  
ATOM   4677  OE2 GLU A 287     -35.288   8.305   6.551  1.00 30.41           O  
ATOM   4678  OXT GLU A 287     -33.097   4.068   2.584  1.00 30.41           O  
TER    4679      GLU A 287                                                       
END   
