# Supplementary material for: Nuclear genome of Bulinus truncatus, an intermediate host of the carcinogenic human blood fluke Schistosoma haematobium
Source: Nat Commun. 2022 Feb 21;13:977. doi: 10.1038/s41467-022-28634-9 (PMC8861042; doi:10.1038/s41467-022-28634-9)
Supplement: Supplementary file 6 — Supplementary Data 3 [file 41467_2022_28634_MOESM6_ESM.zip › Supplementary_Data_3/btru_033722-t1.mature.pep.pdb]

ATOM      1  N   GLY A   1      26.387 -22.596 -40.665  1.00 56.00           N  
ATOM      2  H   GLY A   1      27.001 -23.331 -40.342  1.00 56.00           H  
ATOM      3  H2  GLY A   1      26.556 -21.776 -40.101  1.00 56.00           H  
ATOM      4  H3  GLY A   1      26.583 -22.392 -41.635  1.00 56.00           H  
ATOM      5  CA  GLY A   1      24.992 -23.042 -40.501  1.00 56.00           C  
ATOM      6  HA2 GLY A   1      24.798 -23.903 -41.141  1.00 56.00           H  
ATOM      7  HA3 GLY A   1      24.300 -22.236 -40.743  1.00 56.00           H  
ATOM      8  C   GLY A   1      24.800 -23.468 -39.066  1.00 56.00           C  
ATOM      9  O   GLY A   1      25.716 -24.071 -38.526  1.00 56.00           O  
ATOM     10  N   ILE A   2      23.678 -23.114 -38.442  1.00 65.77           N  
ATOM     11  H   ILE A   2      22.938 -22.659 -38.959  1.00 65.77           H  
ATOM     12  CA  ILE A   2      23.287 -23.692 -37.149  1.00 65.77           C  
ATOM     13  HA  ILE A   2      24.172 -23.849 -36.533  1.00 65.77           H  
ATOM     14  C   ILE A   2      22.662 -25.058 -37.446  1.00 65.77           C  
ATOM     15  CB  ILE A   2      22.329 -22.749 -36.380  1.00 65.77           C  
ATOM     16  HB  ILE A   2      21.468 -22.538 -37.014  1.00 65.77           H  
ATOM     17  O   ILE A   2      21.797 -25.153 -38.316  1.00 65.77           O  
ATOM     18  CG1 ILE A   2      23.048 -21.415 -36.057  1.00 65.77           C  
ATOM     19 HG12 ILE A   2      23.426 -20.979 -36.982  1.00 65.77           H  
ATOM     20 HG13 ILE A   2      23.900 -21.611 -35.407  1.00 65.77           H  
ATOM     21  CG2 ILE A   2      21.817 -23.417 -35.089  1.00 65.77           C  
ATOM     22 HG21 ILE A   2      22.646 -23.628 -34.413  1.00 65.77           H  
ATOM     23 HG22 ILE A   2      21.100 -22.771 -34.583  1.00 65.77           H  
ATOM     24 HG23 ILE A   2      21.296 -24.348 -35.312  1.00 65.77           H  
ATOM     25  CD1 ILE A   2      22.158 -20.354 -35.398  1.00 65.77           C  
ATOM     26 HD11 ILE A   2      21.888 -20.656 -34.386  1.00 65.77           H  
ATOM     27 HD12 ILE A   2      21.254 -20.204 -35.989  1.00 65.77           H  
ATOM     28 HD13 ILE A   2      22.704 -19.412 -35.340  1.00 65.77           H  
ATOM     29  N   ASP A   3      23.127 -26.100 -36.760  1.00 72.42           N  
ATOM     30  H   ASP A   3      23.832 -25.954 -36.052  1.00 72.42           H  
ATOM     31  CA  ASP A   3      22.560 -27.446 -36.853  1.00 72.42           C  
ATOM     32  HA  ASP A   3      22.344 -27.675 -37.896  1.00 72.42           H  
ATOM     33  C   ASP A   3      21.242 -27.506 -36.068  1.00 72.42           C  
ATOM     34  CB  ASP A   3      23.582 -28.484 -36.361  1.00 72.42           C  
ATOM     35  HB2 ASP A   3      24.468 -28.433 -36.994  1.00 72.42           H  
ATOM     36  HB3 ASP A   3      23.880 -28.238 -35.342  1.00 72.42           H  
ATOM     37  O   ASP A   3      21.221 -27.597 -34.841  1.00 72.42           O  
ATOM     38  CG  ASP A   3      23.037 -29.920 -36.393  1.00 72.42           C  
ATOM     39  OD1 ASP A   3      22.030 -30.159 -37.108  1.00 72.42           O  
ATOM     40  OD2 ASP A   3      23.625 -30.768 -35.686  1.00 72.42           O  
ATOM     41  N   ILE A   4      20.128 -27.433 -36.796  1.00 73.05           N  
ATOM     42  H   ILE A   4      20.235 -27.309 -37.793  1.00 73.05           H  
ATOM     43  CA  ILE A   4      18.765 -27.538 -36.258  1.00 73.05           C  
ATOM     44  HA  ILE A   4      18.669 -26.813 -35.449  1.00 73.05           H  
ATOM     45  C   ILE A   4      18.465 -28.899 -35.612  1.00 73.05           C  
ATOM     46  CB  ILE A   4      17.715 -27.195 -37.343  1.00 73.05           C  
ATOM     47  HB  ILE A   4      16.748 -27.571 -37.009  1.00 73.05           H  
ATOM     48  O   ILE A   4      17.504 -28.994 -34.853  1.00 73.05           O  
ATOM     49  CG1 ILE A   4      18.045 -27.852 -38.706  1.00 73.05           C  
ATOM     50 HG12 ILE A   4      18.959 -27.424 -39.119  1.00 73.05           H  
ATOM     51 HG13 ILE A   4      18.209 -28.918 -38.548  1.00 73.05           H  
ATOM     52  CG2 ILE A   4      17.586 -25.666 -37.459  1.00 73.05           C  
ATOM     53 HG21 ILE A   4      18.512 -25.240 -37.845  1.00 73.05           H  
ATOM     54 HG22 ILE A   4      16.761 -25.405 -38.121  1.00 73.05           H  
ATOM     55 HG23 ILE A   4      17.378 -25.239 -36.478  1.00 73.05           H  
ATOM     56  CD1 ILE A   4      16.946 -27.699 -39.762  1.00 73.05           C  
ATOM     57 HD11 ILE A   4      16.830 -26.653 -40.045  1.00 73.05           H  
ATOM     58 HD12 ILE A   4      17.218 -28.270 -40.650  1.00 73.05           H  
ATOM     59 HD13 ILE A   4      16.002 -28.080 -39.372  1.00 73.05           H  
ATOM     60  N   ASN A   5      19.286 -29.931 -35.843  1.00 76.49           N  
ATOM     61  H   ASN A   5      20.100 -29.803 -36.427  1.00 76.49           H  
ATOM     62  CA  ASN A   5      19.108 -31.239 -35.204  1.00 76.49           C  
ATOM     63  HA  ASN A   5      18.041 -31.439 -35.115  1.00 76.49           H  
ATOM     64  C   ASN A   5      19.681 -31.302 -33.778  1.00 76.49           C  
ATOM     65  CB  ASN A   5      19.706 -32.337 -36.091  1.00 76.49           C  
ATOM     66  HB2 ASN A   5      20.789 -32.223 -36.135  1.00 76.49           H  
ATOM     67  HB3 ASN A   5      19.493 -33.310 -35.649  1.00 76.49           H  
ATOM     68  O   ASN A   5      19.457 -32.287 -33.081  1.00 76.49           O  
ATOM     69  CG  ASN A   5      19.126 -32.329 -37.488  1.00 76.49           C  
ATOM     70  ND2 ASN A   5      19.926 -31.971 -38.463  1.00 76.49           N  
ATOM     71 HD21 ASN A   5      20.832 -31.599 -38.217  1.00 76.49           H  
ATOM     72 HD22 ASN A   5      19.543 -31.965 -39.398  1.00 76.49           H  
ATOM     73  OD1 ASN A   5      17.960 -32.607 -37.714  1.00 76.49           O  
ATOM     74  N   ASN A   6      20.396 -30.263 -33.326  1.00 71.32           N  
ATOM     75  H   ASN A   6      20.564 -29.496 -33.961  1.00 71.32           H  
ATOM     76  CA  ASN A   6      21.037 -30.201 -32.008  1.00 71.32           C  
ATOM     77  HA  ASN A   6      20.688 -31.043 -31.410  1.00 71.32           H  
ATOM     78  C   ASN A   6      20.615 -28.960 -31.198  1.00 71.32           C  
ATOM     79  CB  ASN A   6      22.562 -30.353 -32.177  1.00 71.32           C  
ATOM     80  HB2 ASN A   6      23.092 -29.884 -31.348  1.00 71.32           H  
ATOM     81  HB3 ASN A   6      22.889 -29.869 -33.097  1.00 71.32           H  
ATOM     82  O   ASN A   6      21.431 -28.314 -30.538  1.00 71.32           O  
ATOM     83  CG  ASN A   6      22.991 -31.804 -32.159  1.00 71.32           C  
ATOM     84  ND2 ASN A   6      23.705 -32.244 -33.165  1.00 71.32           N  
ATOM     85 HD21 ASN A   6      23.914 -33.232 -33.170  1.00 71.32           H  
ATOM     86 HD22 ASN A   6      23.778 -31.690 -34.006  1.00 71.32           H  
ATOM     87  OD1 ASN A   6      22.723 -32.540 -31.222  1.00 71.32           O  
ATOM     88  N   VAL A   7      19.322 -28.616 -31.215  1.00 76.75           N  
ATOM     89  H   VAL A   7      18.687 -29.159 -31.782  1.00 76.75           H  
ATOM     90  CA  VAL A   7      18.776 -27.559 -30.347  1.00 76.75           C  
ATOM     91  HA  VAL A   7      19.593 -26.915 -30.023  1.00 76.75           H  
ATOM     92  C   VAL A   7      18.161 -28.177 -29.091  1.00 76.75           C  
ATOM     93  CB  VAL A   7      17.790 -26.638 -31.089  1.00 76.75           C  
ATOM     94  HB  VAL A   7      16.913 -27.206 -31.398  1.00 76.75           H  
ATOM     95  O   VAL A   7      17.032 -28.658 -29.100  1.00 76.75           O  
ATOM     96  CG1 VAL A   7      17.346 -25.480 -30.179  1.00 76.75           C  
ATOM     97 HG11 VAL A   7      18.211 -24.912 -29.836  1.00 76.75           H  
ATOM     98 HG12 VAL A   7      16.680 -24.817 -30.732  1.00 76.75           H  
ATOM     99 HG13 VAL A   7      16.797 -25.865 -29.320  1.00 76.75           H  
ATOM    100  CG2 VAL A   7      18.439 -26.023 -32.337  1.00 76.75           C  
ATOM    101 HG21 VAL A   7      18.696 -26.808 -33.048  1.00 76.75           H  
ATOM    102 HG22 VAL A   7      19.346 -25.482 -32.065  1.00 76.75           H  
ATOM    103 HG23 VAL A   7      17.740 -25.343 -32.822  1.00 76.75           H  
ATOM    104  N   ASN A   8      18.888 -28.118 -27.974  1.00 76.01           N  
ATOM    105  H   ASN A   8      19.827 -27.750 -28.038  1.00 76.01           H  
ATOM    106  CA  ASN A   8      18.328 -28.417 -26.656  1.00 76.01           C  
ATOM    107  HA  ASN A   8      17.582 -29.206 -26.750  1.00 76.01           H  
ATOM    108  C   ASN A   8      17.621 -27.173 -26.099  1.00 76.01           C  
ATOM    109  CB  ASN A   8      19.441 -28.923 -25.722  1.00 76.01           C  
ATOM    110  HB2 ASN A   8      19.083 -28.898 -24.693  1.00 76.01           H  
ATOM    111  HB3 ASN A   8      20.311 -28.271 -25.797  1.00 76.01           H  
ATOM    112  O   ASN A   8      18.274 -26.260 -25.590  1.00 76.01           O  
ATOM    113  CG  ASN A   8      19.829 -30.360 -26.015  1.00 76.01           C  
ATOM    114  ND2 ASN A   8      21.102 -30.672 -26.065  1.00 76.01           N  
ATOM    115 HD21 ASN A   8      21.816 -29.957 -26.048  1.00 76.01           H  
ATOM    116 HD22 ASN A   8      21.294 -31.624 -26.341  1.00 76.01           H  
ATOM    117  OD1 ASN A   8      18.994 -31.229 -26.167  1.00 76.01           O  
ATOM    118  N   MET A   9      16.286 -27.139 -26.155  1.00 69.83           N  
ATOM    119  H   MET A   9      15.801 -27.890 -26.624  1.00 69.83           H  
ATOM    120  CA  MET A   9      15.506 -26.158 -25.394  1.00 69.83           C  
ATOM    121  HA  MET A   9      15.974 -25.179 -25.493  1.00 69.83           H  
ATOM    122  C   MET A   9      15.526 -26.528 -23.907  1.00 69.83           C  
ATOM    123  CB  MET A   9      14.065 -26.043 -25.921  1.00 69.83           C  
ATOM    124  HB2 MET A   9      13.688 -27.023 -26.215  1.00 69.83           H  
ATOM    125  HB3 MET A   9      13.431 -25.659 -25.122  1.00 69.83           H  
ATOM    126  O   MET A   9      14.889 -27.487 -23.479  1.00 69.83           O  
ATOM    127  CG  MET A   9      13.969 -25.061 -27.094  1.00 69.83           C  
ATOM    128  HG2 MET A   9      14.508 -25.462 -27.952  1.00 69.83           H  
ATOM    129  HG3 MET A   9      14.450 -24.129 -26.798  1.00 69.83           H  
ATOM    130  SD  MET A   9      12.270 -24.655 -27.584  1.00 69.83           S  
ATOM    131  CE  MET A   9      11.876 -26.083 -28.628  1.00 69.83           C  
ATOM    132  HE1 MET A   9      10.863 -25.979 -29.016  1.00 69.83           H  
ATOM    133  HE2 MET A   9      11.943 -27.000 -28.042  1.00 69.83           H  
ATOM    134  HE3 MET A   9      12.576 -26.132 -29.462  1.00 69.83           H  
ATOM    135  N   ARG A  10      16.264 -25.759 -23.101  1.00 74.57           N  
ATOM    136  H   ARG A  10      16.790 -25.007 -23.522  1.00 74.57           H  
ATOM    137  CA  ARG A  10      16.217 -25.852 -21.637  1.00 74.57           C  
ATOM    138  HA  ARG A  10      16.007 -26.880 -21.340  1.00 74.57           H  
ATOM    139  C   ARG A  10      15.070 -24.991 -21.117  1.00 74.57           C  
ATOM    140  CB  ARG A  10      17.565 -25.430 -21.029  1.00 74.57           C  
ATOM    141  HB2 ARG A  10      17.427 -25.268 -19.960  1.00 74.57           H  
ATOM    142  HB3 ARG A  10      17.893 -24.492 -21.477  1.00 74.57           H  
ATOM    143  O   ARG A  10      15.208 -23.776 -21.035  1.00 74.57           O  
ATOM    144  CG  ARG A  10      18.642 -26.505 -21.222  1.00 74.57           C  
ATOM    145  HG2 ARG A  10      18.804 -26.691 -22.284  1.00 74.57           H  
ATOM    146  HG3 ARG A  10      18.297 -27.426 -20.752  1.00 74.57           H  
ATOM    147  CD  ARG A  10      19.962 -26.069 -20.574  1.00 74.57           C  
ATOM    148  HD2 ARG A  10      20.439 -25.334 -21.222  1.00 74.57           H  
ATOM    149  HD3 ARG A  10      19.748 -25.601 -19.613  1.00 74.57           H  
ATOM    150  NE  ARG A  10      20.850 -27.225 -20.344  1.00 74.57           N  
ATOM    151  HE  ARG A  10      20.409 -28.134 -20.345  1.00 74.57           H  
ATOM    152  NH1 ARG A  10      22.821 -26.074 -20.081  1.00 74.57           N  
ATOM    153 HH11 ARG A  10      23.810 -26.064 -19.876  1.00 74.57           H  
ATOM    154 HH12 ARG A  10      22.333 -25.213 -20.283  1.00 74.57           H  
ATOM    155  NH2 ARG A  10      22.792 -28.293 -19.827  1.00 74.57           N  
ATOM    156 HH21 ARG A  10      23.782 -28.266 -19.629  1.00 74.57           H  
ATOM    157 HH22 ARG A  10      22.306 -29.178 -19.824  1.00 74.57           H  
ATOM    158  CZ  ARG A  10      22.145 -27.190 -20.086  1.00 74.57           C  
ATOM    159  N   VAL A  11      13.952 -25.614 -20.749  1.00 62.86           N  
ATOM    160  H   VAL A  11      13.876 -26.609 -20.906  1.00 62.86           H  
ATOM    161  CA  VAL A  11      12.903 -24.944 -19.968  1.00 62.86           C  
ATOM    162  HA  VAL A  11      12.860 -23.892 -20.248  1.00 62.86           H  
ATOM    163  C   VAL A  11      13.292 -25.029 -18.495  1.00 62.86           C  
ATOM    164  CB  VAL A  11      11.506 -25.541 -20.232  1.00 62.86           C  
ATOM    165  HB  VAL A  11      11.506 -26.600 -19.973  1.00 62.86           H  
ATOM    166  O   VAL A  11      13.195 -26.087 -17.879  1.00 62.86           O  
ATOM    167  CG1 VAL A  11      10.430 -24.828 -19.402  1.00 62.86           C  
ATOM    168 HG11 VAL A  11      10.425 -23.761 -19.624  1.00 62.86           H  
ATOM    169 HG12 VAL A  11      10.613 -24.972 -18.337  1.00 62.86           H  
ATOM    170 HG13 VAL A  11       9.449 -25.244 -19.633  1.00 62.86           H  
ATOM    171  CG2 VAL A  11      11.125 -25.403 -21.713  1.00 62.86           C  
ATOM    172 HG21 VAL A  11      10.125 -25.805 -21.876  1.00 62.86           H  
ATOM    173 HG22 VAL A  11      11.821 -25.964 -22.337  1.00 62.86           H  
ATOM    174 HG23 VAL A  11      11.141 -24.355 -22.010  1.00 62.86           H  
ATOM    175  N   SER A  12      13.753 -23.922 -17.918  1.00 64.04           N  
ATOM    176  H   SER A  12      13.883 -23.086 -18.471  1.00 64.04           H  
ATOM    177  CA  SER A  12      13.809 -23.777 -16.465  1.00 64.04           C  
ATOM    178  HA  SER A  12      14.172 -24.699 -16.011  1.00 64.04           H  
ATOM    179  C   SER A  12      12.393 -23.507 -15.970  1.00 64.04           C  
ATOM    180  CB  SER A  12      14.763 -22.645 -16.065  1.00 64.04           C  
ATOM    181  HB2 SER A  12      15.785 -22.928 -16.318  1.00 64.04           H  
ATOM    182  HB3 SER A  12      14.701 -22.477 -14.989  1.00 64.04           H  
ATOM    183  O   SER A  12      11.884 -22.397 -16.123  1.00 64.04           O  
ATOM    184  OG  SER A  12      14.434 -21.454 -16.751  1.00 64.04           O  
ATOM    185  HG  SER A  12      13.518 -21.250 -16.545  1.00 64.04           H  
ATOM    186  N   VAL A  13      11.735 -24.509 -15.391  1.00 64.19           N  
ATOM    187  H   VAL A  13      12.161 -25.424 -15.341  1.00 64.19           H  
ATOM    188  CA  VAL A  13      10.532 -24.242 -14.602  1.00 64.19           C  
ATOM    189  HA  VAL A  13       9.910 -23.524 -15.138  1.00 64.19           H  
ATOM    190  C   VAL A  13      11.028 -23.598 -13.313  1.00 64.19           C  
ATOM    191  CB  VAL A  13       9.675 -25.500 -14.339  1.00 64.19           C  
ATOM    192  HB  VAL A  13      10.092 -26.074 -13.511  1.00 64.19           H  
ATOM    193  O   VAL A  13      11.556 -24.281 -12.437  1.00 64.19           O  
ATOM    194  CG1 VAL A  13       8.241 -25.084 -13.988  1.00 64.19           C  
ATOM    195 HG11 VAL A  13       7.786 -24.543 -14.818  1.00 64.19           H  
ATOM    196 HG12 VAL A  13       7.643 -25.967 -13.765  1.00 64.19           H  
ATOM    197 HG13 VAL A  13       8.248 -24.443 -13.106  1.00 64.19           H  
ATOM    198  CG2 VAL A  13       9.602 -26.437 -15.553  1.00 64.19           C  
ATOM    199 HG21 VAL A  13       8.927 -27.266 -15.337  1.00 64.19           H  
ATOM    200 HG22 VAL A  13      10.585 -26.852 -15.774  1.00 64.19           H  
ATOM    201 HG23 VAL A  13       9.232 -25.894 -16.423  1.00 64.19           H  
ATOM    202  N   GLN A  14      10.944 -22.272 -13.212  1.00 58.04           N  
ATOM    203  H   GLN A  14      10.582 -21.741 -13.991  1.00 58.04           H  
ATOM    204  CA  GLN A  14      11.057 -21.626 -11.910  1.00 58.04           C  
ATOM    205  HA  GLN A  14      12.027 -21.869 -11.476  1.00 58.04           H  
ATOM    206  C   GLN A  14       9.939 -22.232 -11.053  1.00 58.04           C  
ATOM    207  CB  GLN A  14      10.931 -20.098 -12.084  1.00 58.04           C  
ATOM    208  HB2 GLN A  14       9.900 -19.858 -12.343  1.00 58.04           H  
ATOM    209  HB3 GLN A  14      11.561 -19.780 -12.915  1.00 58.04           H  
ATOM    210  O   GLN A  14       8.809 -22.345 -11.541  1.00 58.04           O  
ATOM    211  CG  GLN A  14      11.326 -19.277 -10.843  1.00 58.04           C  
ATOM    212  HG2 GLN A  14      11.068 -18.233 -11.020  1.00 58.04           H  
ATOM    213  HG3 GLN A  14      10.752 -19.616  -9.981  1.00 58.04           H  
ATOM    214  CD  GLN A  14      12.811 -19.339 -10.492  1.00 58.04           C  
ATOM    215  NE2 GLN A  14      13.193 -18.879  -9.321  1.00 58.04           N  
ATOM    216 HE21 GLN A  14      14.187 -18.893  -9.146  1.00 58.04           H  
ATOM    217 HE22 GLN A  14      12.530 -18.422  -8.711  1.00 58.04           H  
ATOM    218  OE1 GLN A  14      13.654 -19.805 -11.239  1.00 58.04           O  
ATOM    219  N   CYS A  15      10.219 -22.640  -9.804  1.00 60.27           N  
ATOM    220  H   CYS A  15      11.173 -22.622  -9.473  1.00 60.27           H  
ATOM    221  CA  CYS A  15       9.133 -22.892  -8.848  1.00 60.27           C  
ATOM    222  HA  CYS A  15       8.643 -23.835  -9.092  1.00 60.27           H  
ATOM    223  C   CYS A  15       8.131 -21.736  -8.987  1.00 60.27           C  
ATOM    224  CB  CYS A  15       9.678 -22.928  -7.408  1.00 60.27           C  
ATOM    225  HB2 CYS A  15       8.840 -22.910  -6.711  1.00 60.27           H  
ATOM    226  HB3 CYS A  15      10.292 -22.045  -7.232  1.00 60.27           H  
ATOM    227  O   CYS A  15       8.589 -20.615  -9.228  1.00 60.27           O  
ATOM    228  SG  CYS A  15      10.650 -24.433  -7.119  1.00 60.27           S  
ATOM    229  HG  CYS A  15      11.014 -24.167  -5.861  1.00 60.27           H  
ATOM    230  N   PRO A  16       6.809 -21.928  -8.820  1.00 59.05           N  
ATOM    231  CA  PRO A  16       5.986 -20.783  -8.480  1.00 59.05           C  
ATOM    232  HA  PRO A  16       6.028 -20.024  -9.261  1.00 59.05           H  
ATOM    233  C   PRO A  16       6.612 -20.264  -7.191  1.00 59.05           C  
ATOM    234  CB  PRO A  16       4.550 -21.289  -8.302  1.00 59.05           C  
ATOM    235  HB2 PRO A  16       4.168 -21.061  -7.307  1.00 59.05           H  
ATOM    236  HB3 PRO A  16       3.900 -20.838  -9.051  1.00 59.05           H  
ATOM    237  O   PRO A  16       6.463 -20.874  -6.132  1.00 59.05           O  
ATOM    238  CG  PRO A  16       4.621 -22.805  -8.518  1.00 59.05           C  
ATOM    239  HG2 PRO A  16       4.119 -23.339  -7.712  1.00 59.05           H  
ATOM    240  HG3 PRO A  16       4.158 -23.053  -9.473  1.00 59.05           H  
ATOM    241  CD  PRO A  16       6.107 -23.168  -8.568  1.00 59.05           C  
ATOM    242  HD2 PRO A  16       6.420 -23.574  -7.606  1.00 59.05           H  
ATOM    243  HD3 PRO A  16       6.292 -23.890  -9.363  1.00 59.05           H  
ATOM    244  N   SER A  17       7.474 -19.255  -7.301  1.00 58.82           N  
ATOM    245  H   SER A  17       7.675 -18.880  -8.217  1.00 58.82           H  
ATOM    246  CA  SER A  17       8.102 -18.628  -6.162  1.00 58.82           C  
ATOM    247  HA  SER A  17       8.687 -19.353  -5.596  1.00 58.82           H  
ATOM    248  C   SER A  17       6.911 -18.169  -5.359  1.00 58.82           C  
ATOM    249  CB  SER A  17       9.001 -17.465  -6.602  1.00 58.82           C  
ATOM    250  HB2 SER A  17       9.249 -16.846  -5.740  1.00 58.82           H  
ATOM    251  HB3 SER A  17       9.923 -17.868  -7.021  1.00 58.82           H  
ATOM    252  O   SER A  17       6.127 -17.362  -5.857  1.00 58.82           O  
ATOM    253  OG  SER A  17       8.365 -16.677  -7.589  1.00 58.82           O  
ATOM    254  HG  SER A  17       7.523 -16.382  -7.235  1.00 58.82           H  
ATOM    255  N   ARG A  18       6.688 -18.784  -4.196  1.00 66.26           N  
ATOM    256  H   ARG A  18       7.306 -19.530  -3.912  1.00 66.26           H  
ATOM    257  CA  ARG A  18       5.670 -18.309  -3.270  1.00 66.26           C  
ATOM    258  HA  ARG A  18       4.696 -18.259  -3.758  1.00 66.26           H  
ATOM    259  C   ARG A  18       6.098 -16.897  -2.925  1.00 66.26           C  
ATOM    260  CB  ARG A  18       5.583 -19.203  -2.029  1.00 66.26           C  
ATOM    261  HB2 ARG A  18       6.584 -19.408  -1.648  1.00 66.26           H  
ATOM    262  HB3 ARG A  18       5.035 -18.670  -1.252  1.00 66.26           H  
ATOM    263  O   ARG A  18       7.057 -16.718  -2.182  1.00 66.26           O  
ATOM    264  CG  ARG A  18       4.857 -20.517  -2.331  1.00 66.26           C  
ATOM    265  HG2 ARG A  18       5.445 -21.106  -3.036  1.00 66.26           H  
ATOM    266  HG3 ARG A  18       3.880 -20.305  -2.763  1.00 66.26           H  
ATOM    267  CD  ARG A  18       4.673 -21.293  -1.026  1.00 66.26           C  
ATOM    268  HD2 ARG A  18       5.650 -21.418  -0.559  1.00 66.26           H  
ATOM    269  HD3 ARG A  18       4.042 -20.705  -0.359  1.00 66.26           H  
ATOM    270  NE  ARG A  18       4.048 -22.609  -1.258  1.00 66.26           N  
ATOM    271  HE  ARG A  18       3.536 -22.716  -2.122  1.00 66.26           H  
ATOM    272  NH1 ARG A  18       4.652 -23.548   0.743  1.00 66.26           N  
ATOM    273 HH11 ARG A  18       4.998 -22.642   1.027  1.00 66.26           H  
ATOM    274 HH12 ARG A  18       4.646 -24.320   1.394  1.00 66.26           H  
ATOM    275  NH2 ARG A  18       3.460 -24.745  -0.719  1.00 66.26           N  
ATOM    276 HH21 ARG A  18       3.454 -25.509  -0.059  1.00 66.26           H  
ATOM    277 HH22 ARG A  18       2.930 -24.811  -1.576  1.00 66.26           H  
ATOM    278  CZ  ARG A  18       4.057 -23.625  -0.415  1.00 66.26           C  
ATOM    279  N   LEU A  19       5.475 -15.931  -3.587  1.00 80.86           N  
ATOM    280  H   LEU A  19       4.782 -16.189  -4.274  1.00 80.86           H  
ATOM    281  CA  LEU A  19       5.703 -14.523  -3.346  1.00 80.86           C  
ATOM    282  HA  LEU A  19       6.770 -14.300  -3.337  1.00 80.86           H  
ATOM    283  C   LEU A  19       5.137 -14.273  -1.963  1.00 80.86           C  
ATOM    284  CB  LEU A  19       4.995 -13.696  -4.431  1.00 80.86           C  
ATOM    285  HB2 LEU A  19       3.948 -13.995  -4.476  1.00 80.86           H  
ATOM    286  HB3 LEU A  19       5.023 -12.645  -4.142  1.00 80.86           H  
ATOM    287  O   LEU A  19       3.926 -14.247  -1.779  1.00 80.86           O  
ATOM    288  CG  LEU A  19       5.619 -13.846  -5.828  1.00 80.86           C  
ATOM    289  HG  LEU A  19       5.700 -14.903  -6.084  1.00 80.86           H  
ATOM    290  CD1 LEU A  19       4.692 -13.225  -6.873  1.00 80.86           C  
ATOM    291 HD11 LEU A  19       4.270 -12.287  -6.513  1.00 80.86           H  
ATOM    292 HD12 LEU A  19       5.219 -13.071  -7.815  1.00 80.86           H  
ATOM    293 HD13 LEU A  19       3.856 -13.903  -7.046  1.00 80.86           H  
ATOM    294  CD2 LEU A  19       7.031 -13.257  -5.877  1.00 80.86           C  
ATOM    295 HD21 LEU A  19       7.376 -13.175  -6.908  1.00 80.86           H  
ATOM    296 HD22 LEU A  19       7.719 -13.913  -5.345  1.00 80.86           H  
ATOM    297 HD23 LEU A  19       7.054 -12.276  -5.403  1.00 80.86           H  
ATOM    298  N   ASN A  20       6.009 -14.189  -0.971  1.00 88.04           N  
ATOM    299  H   ASN A  20       6.997 -14.189  -1.179  1.00 88.04           H  
ATOM    300  CA  ASN A  20       5.557 -14.020   0.403  1.00 88.04           C  
ATOM    301  HA  ASN A  20       4.583 -14.488   0.548  1.00 88.04           H  
ATOM    302  C   ASN A  20       5.428 -12.538   0.757  1.00 88.04           C  
ATOM    303  CB  ASN A  20       6.559 -14.680   1.337  1.00 88.04           C  
ATOM    304  HB2 ASN A  20       7.497 -14.125   1.292  1.00 88.04           H  
ATOM    305  HB3 ASN A  20       6.123 -14.599   2.333  1.00 88.04           H  
ATOM    306  O   ASN A  20       4.819 -12.174   1.758  1.00 88.04           O  
ATOM    307  CG  ASN A  20       6.823 -16.142   1.059  1.00 88.04           C  
ATOM    308  ND2 ASN A  20       8.019 -16.470   0.646  1.00 88.04           N  
ATOM    309 HD21 ASN A  20       8.075 -17.414   0.292  1.00 88.04           H  
ATOM    310 HD22 ASN A  20       8.572 -15.751   0.202  1.00 88.04           H  
ATOM    311  OD1 ASN A  20       6.045 -17.020   1.352  1.00 88.04           O  
ATOM    312  N   THR A  21       6.107 -11.683  -0.005  1.00 92.90           N  
ATOM    313  H   THR A  21       6.635 -12.055  -0.782  1.00 92.90           H  
ATOM    314  CA  THR A  21       6.178 -10.242   0.211  1.00 92.90           C  
ATOM    315  HA  THR A  21       5.193  -9.880   0.505  1.00 92.90           H  
ATOM    316  C   THR A  21       6.580  -9.536  -1.083  1.00 92.90           C  
ATOM    317  CB  THR A  21       7.168  -9.940   1.350  1.00 92.90           C  
ATOM    318  HB  THR A  21       6.798 -10.406   2.263  1.00 92.90           H  
ATOM    319  O   THR A  21       7.109 -10.152  -2.009  1.00 92.90           O  
ATOM    320  CG2 THR A  21       8.587 -10.454   1.093  1.00 92.90           C  
ATOM    321 HG21 THR A  21       8.598 -11.543   1.131  1.00 92.90           H  
ATOM    322 HG22 THR A  21       8.929 -10.152   0.103  1.00 92.90           H  
ATOM    323 HG23 THR A  21       9.268 -10.068   1.852  1.00 92.90           H  
ATOM    324  OG1 THR A  21       7.251  -8.554   1.587  1.00 92.90           O  
ATOM    325  HG1 THR A  21       7.158  -8.414   2.532  1.00 92.90           H  
ATOM    326  N   CYS A  22       6.397  -8.218  -1.135  1.00 94.98           N  
ATOM    327  H   CYS A  22       6.002  -7.756  -0.329  1.00 94.98           H  
ATOM    328  CA  CYS A  22       6.834  -7.399  -2.262  1.00 94.98           C  
ATOM    329  HA  CYS A  22       6.399  -7.809  -3.173  1.00 94.98           H  
ATOM    330  C   CYS A  22       8.354  -7.394  -2.467  1.00 94.98           C  
ATOM    331  CB  CYS A  22       6.299  -5.982  -2.073  1.00 94.98           C  
ATOM    332  HB2 CYS A  22       6.755  -5.325  -2.813  1.00 94.98           H  
ATOM    333  HB3 CYS A  22       6.575  -5.617  -1.083  1.00 94.98           H  
ATOM    334  O   CYS A  22       8.809  -7.052  -3.553  1.00 94.98           O  
ATOM    335  SG  CYS A  22       4.508  -5.885  -2.259  1.00 94.98           S  
ATOM    336  N   ARG A  23       9.149  -7.803  -1.467  1.00 93.35           N  
ATOM    337  H   ARG A  23       8.714  -8.035  -0.586  1.00 93.35           H  
ATOM    338  CA  ARG A  23      10.608  -7.960  -1.610  1.00 93.35           C  
ATOM    339  HA  ARG A  23      11.014  -7.039  -2.027  1.00 93.35           H  
ATOM    340  C   ARG A  23      11.004  -9.058  -2.605  1.00 93.35           C  
ATOM    341  CB  ARG A  23      11.227  -8.190  -0.224  1.00 93.35           C  
ATOM    342  HB2 ARG A  23      10.944  -9.176   0.146  1.00 93.35           H  
ATOM    343  HB3 ARG A  23      10.833  -7.434   0.455  1.00 93.35           H  
ATOM    344  O   ARG A  23      12.088  -8.988  -3.171  1.00 93.35           O  
ATOM    345  CG  ARG A  23      12.762  -8.100  -0.242  1.00 93.35           C  
ATOM    346  HG2 ARG A  23      13.074  -7.169  -0.714  1.00 93.35           H  
ATOM    347  HG3 ARG A  23      13.166  -8.934  -0.816  1.00 93.35           H  
ATOM    348  CD  ARG A  23      13.341  -8.173   1.174  1.00 93.35           C  
ATOM    349  HD2 ARG A  23      14.424  -8.269   1.095  1.00 93.35           H  
ATOM    350  HD3 ARG A  23      12.957  -9.070   1.660  1.00 93.35           H  
ATOM    351  NE  ARG A  23      13.032  -6.955   1.953  1.00 93.35           N  
ATOM    352  HE  ARG A  23      13.177  -6.076   1.476  1.00 93.35           H  
ATOM    353  NH1 ARG A  23      12.370  -7.927   3.930  1.00 93.35           N  
ATOM    354 HH11 ARG A  23      12.069  -7.815   4.888  1.00 93.35           H  
ATOM    355 HH12 ARG A  23      12.535  -8.838   3.525  1.00 93.35           H  
ATOM    356  NH2 ARG A  23      12.427  -5.702   3.752  1.00 93.35           N  
ATOM    357 HH21 ARG A  23      12.166  -5.605   4.723  1.00 93.35           H  
ATOM    358 HH22 ARG A  23      12.595  -4.855   3.229  1.00 93.35           H  
ATOM    359  CZ  ARG A  23      12.610  -6.870   3.202  1.00 93.35           C  
ATOM    360  N   ASP A  24      10.128 -10.032  -2.843  1.00 91.59           N  
ATOM    361  H   ASP A  24       9.243 -10.026  -2.356  1.00 91.59           H  
ATOM    362  CA  ASP A  24      10.366 -11.115  -3.806  1.00 91.59           C  
ATOM    363  HA  ASP A  24      11.418 -11.399  -3.765  1.00 91.59           H  
ATOM    364  C   ASP A  24      10.062 -10.680  -5.257  1.00 91.59           C  
ATOM    365  CB  ASP A  24       9.526 -12.345  -3.405  1.00 91.59           C  
ATOM    366  HB2 ASP A  24       9.740 -13.155  -4.102  1.00 91.59           H  
ATOM    367  HB3 ASP A  24       8.471 -12.089  -3.502  1.00 91.59           H  
ATOM    368  O   ASP A  24      10.307 -11.427  -6.206  1.00 91.59           O  
ATOM    369  CG  ASP A  24       9.776 -12.866  -1.979  1.00 91.59           C  
ATOM    370  OD1 ASP A  24      10.932 -12.798  -1.507  1.00 91.59           O  
ATOM    371  OD2 ASP A  24       8.797 -13.350  -1.351  1.00 91.59           O  
ATOM    372  N   ILE A  25       9.502  -9.479  -5.446  1.00 92.00           N  
ATOM    373  H   ILE A  25       9.410  -8.864  -4.651  1.00 92.00           H  
ATOM    374  CA  ILE A  25       9.017  -8.985  -6.734  1.00 92.00           C  
ATOM    375  HA  ILE A  25       8.788  -9.838  -7.373  1.00 92.00           H  
ATOM    376  C   ILE A  25      10.092  -8.149  -7.420  1.00 92.00           C  
ATOM    377  CB  ILE A  25       7.725  -8.164  -6.553  1.00 92.00           C  
ATOM    378  HB  ILE A  25       7.960  -7.282  -5.957  1.00 92.00           H  
ATOM    379  O   ILE A  25      10.437  -7.062  -6.960  1.00 92.00           O  
ATOM    380  CG1 ILE A  25       6.615  -8.928  -5.806  1.00 92.00           C  
ATOM    381 HG12 ILE A  25       7.005  -9.332  -4.872  1.00 92.00           H  
ATOM    382 HG13 ILE A  25       5.829  -8.221  -5.541  1.00 92.00           H  
ATOM    383  CG2 ILE A  25       7.197  -7.670  -7.906  1.00 92.00           C  
ATOM    384 HG21 ILE A  25       6.216  -7.227  -7.738  1.00 92.00           H  
ATOM    385 HG22 ILE A  25       7.110  -8.493  -8.615  1.00 92.00           H  
ATOM    386 HG23 ILE A  25       7.862  -6.909  -8.316  1.00 92.00           H  
ATOM    387  CD1 ILE A  25       5.970 -10.063  -6.596  1.00 92.00           C  
ATOM    388 HD11 ILE A  25       5.344 -10.610  -5.892  1.00 92.00           H  
ATOM    389 HD12 ILE A  25       6.728 -10.719  -7.023  1.00 92.00           H  
ATOM    390 HD13 ILE A  25       5.341  -9.665  -7.392  1.00 92.00           H  
ATOM    391  N   ASN A  26      10.546  -8.612  -8.584  1.00 90.67           N  
ATOM    392  H   ASN A  26      10.224  -9.516  -8.898  1.00 90.67           H  
ATOM    393  CA  ASN A  26      11.361  -7.817  -9.495  1.00 90.67           C  
ATOM    394  HA  ASN A  26      11.690  -6.913  -8.983  1.00 90.67           H  
ATOM    395  C   ASN A  26      10.527  -7.390 -10.712  1.00 90.67           C  
ATOM    396  CB  ASN A  26      12.616  -8.611  -9.881  1.00 90.67           C  
ATOM    397  HB2 ASN A  26      12.331  -9.465 -10.495  1.00 90.67           H  
ATOM    398  HB3 ASN A  26      13.108  -8.974  -8.978  1.00 90.67           H  
ATOM    399  O   ASN A  26       9.916  -8.228 -11.374  1.00 90.67           O  
ATOM    400  CG  ASN A  26      13.610  -7.752 -10.640  1.00 90.67           C  
ATOM    401  ND2 ASN A  26      14.543  -8.359 -11.333  1.00 90.67           N  
ATOM    402 HD21 ASN A  26      14.586  -9.368 -11.366  1.00 90.67           H  
ATOM    403 HD22 ASN A  26      15.168  -7.755 -11.848  1.00 90.67           H  
ATOM    404  OD1 ASN A  26      13.568  -6.534 -10.625  1.00 90.67           O  
ATOM    405  N   SER A  27      10.484  -6.091 -10.998  1.00 93.78           N  
ATOM    406  H   SER A  27      11.082  -5.466 -10.475  1.00 93.78           H  
ATOM    407  CA  SER A  27       9.689  -5.515 -12.085  1.00 93.78           C  
ATOM    408  HA  SER A  27       9.631  -6.222 -12.913  1.00 93.78           H  
ATOM    409  C   SER A  27      10.315  -4.219 -12.590  1.00 93.78           C  
ATOM    410  CB  SER A  27       8.273  -5.225 -11.580  1.00 93.78           C  
ATOM    411  HB2 SER A  27       8.352  -4.566 -10.715  1.00 93.78           H  
ATOM    412  HB3 SER A  27       7.794  -6.155 -11.274  1.00 93.78           H  
ATOM    413  O   SER A  27      10.888  -3.449 -11.817  1.00 93.78           O  
ATOM    414  OG  SER A  27       7.474  -4.577 -12.555  1.00 93.78           O  
ATOM    415  HG  SER A  27       6.904  -3.974 -12.073  1.00 93.78           H  
ATOM    416  N   ASP A  28      10.142  -3.930 -13.878  1.00 94.94           N  
ATOM    417  H   ASP A  28       9.762  -4.640 -14.487  1.00 94.94           H  
ATOM    418  CA  ASP A  28      10.505  -2.638 -14.472  1.00 94.94           C  
ATOM    419  HA  ASP A  28      11.484  -2.332 -14.103  1.00 94.94           H  
ATOM    420  C   ASP A  28       9.510  -1.527 -14.110  1.00 94.94           C  
ATOM    421  CB  ASP A  28      10.608  -2.787 -15.993  1.00 94.94           C  
ATOM    422  HB2 ASP A  28      10.812  -1.810 -16.433  1.00 94.94           H  
ATOM    423  HB3 ASP A  28       9.655  -3.142 -16.384  1.00 94.94           H  
ATOM    424  O   ASP A  28       9.870  -0.353 -14.100  1.00 94.94           O  
ATOM    425  CG  ASP A  28      11.730  -3.743 -16.399  1.00 94.94           C  
ATOM    426  OD1 ASP A  28      12.787  -3.710 -15.730  1.00 94.94           O  
ATOM    427  OD2 ASP A  28      11.494  -4.510 -17.356  1.00 94.94           O  
ATOM    428  N   LYS A  29       8.265  -1.888 -13.773  1.00 96.49           N  
ATOM    429  H   LYS A  29       8.082  -2.879 -13.710  1.00 96.49           H  
ATOM    430  CA  LYS A  29       7.218  -0.938 -13.373  1.00 96.49           C  
ATOM    431  HA  LYS A  29       7.292  -0.048 -13.998  1.00 96.49           H  
ATOM    432  C   LYS A  29       7.394  -0.511 -11.924  1.00 96.49           C  
ATOM    433  CB  LYS A  29       5.823  -1.561 -13.524  1.00 96.49           C  
ATOM    434  HB2 LYS A  29       5.085  -0.829 -13.194  1.00 96.49           H  
ATOM    435  HB3 LYS A  29       5.748  -2.428 -12.867  1.00 96.49           H  
ATOM    436  O   LYS A  29       7.529  -1.389 -11.075  1.00 96.49           O  
ATOM    437  CG  LYS A  29       5.482  -1.991 -14.953  1.00 96.49           C  
ATOM    438  HG2 LYS A  29       6.183  -2.753 -15.293  1.00 96.49           H  
ATOM    439  HG3 LYS A  29       5.543  -1.126 -15.614  1.00 96.49           H  
ATOM    440  CD  LYS A  29       4.059  -2.562 -14.982  1.00 96.49           C  
ATOM    441  HD2 LYS A  29       4.017  -3.438 -14.335  1.00 96.49           H  
ATOM    442  HD3 LYS A  29       3.364  -1.810 -14.607  1.00 96.49           H  
ATOM    443  CE  LYS A  29       3.670  -2.958 -16.407  1.00 96.49           C  
ATOM    444  HE2 LYS A  29       3.748  -2.078 -17.045  1.00 96.49           H  
ATOM    445  HE3 LYS A  29       4.385  -3.697 -16.770  1.00 96.49           H  
ATOM    446  NZ  LYS A  29       2.292  -3.506 -16.454  1.00 96.49           N  
ATOM    447  HZ1 LYS A  29       2.219  -4.330 -15.875  1.00 96.49           H  
ATOM    448  HZ2 LYS A  29       2.036  -3.756 -17.399  1.00 96.49           H  
ATOM    449  HZ3 LYS A  29       1.628  -2.825 -16.114  1.00 96.49           H  
ATOM    450  N   ASP A  30       7.223   0.784 -11.649  1.00 96.11           N  
ATOM    451  H   ASP A  30       7.293   1.439 -12.415  1.00 96.11           H  
ATOM    452  CA  ASP A  30       7.244   1.368 -10.297  1.00 96.11           C  
ATOM    453  HA  ASP A  30       8.256   1.331  -9.894  1.00 96.11           H  
ATOM    454  C   ASP A  30       6.324   0.644  -9.318  1.00 96.11           C  
ATOM    455  CB  ASP A  30       6.796   2.839 -10.344  1.00 96.11           C  
ATOM    456  HB2 ASP A  30       6.768   3.225  -9.325  1.00 96.11           H  
ATOM    457  HB3 ASP A  30       5.784   2.887 -10.746  1.00 96.11           H  
ATOM    458  O   ASP A  30       6.659   0.443  -8.152  1.00 96.11           O  
ATOM    459  CG  ASP A  30       7.702   3.752 -11.167  1.00 96.11           C  
ATOM    460  OD1 ASP A  30       8.854   3.353 -11.438  1.00 96.11           O  
ATOM    461  OD2 ASP A  30       7.198   4.830 -11.549  1.00 96.11           O  
ATOM    462  N   ARG A  31       5.139   0.260  -9.806  1.00 95.99           N  
ATOM    463  H   ARG A  31       4.961   0.424 -10.787  1.00 95.99           H  
ATOM    464  CA  ARG A  31       4.121  -0.417  -9.015  1.00 95.99           C  
ATOM    465  HA  ARG A  31       4.632  -0.839  -8.149  1.00 95.99           H  
ATOM    466  C   ARG A  31       3.507  -1.575  -9.770  1.00 95.99           C  
ATOM    467  CB  ARG A  31       3.056   0.570  -8.523  1.00 95.99           C  
ATOM    468  HB2 ARG A  31       2.596   1.064  -9.379  1.00 95.99           H  
ATOM    469  HB3 ARG A  31       2.288   0.021  -7.978  1.00 95.99           H  
ATOM    470  O   ARG A  31       3.245  -1.473 -10.970  1.00 95.99           O  
ATOM    471  CG  ARG A  31       3.673   1.614  -7.586  1.00 95.99           C  
ATOM    472  HG2 ARG A  31       4.452   2.174  -8.104  1.00 95.99           H  
ATOM    473  HG3 ARG A  31       4.113   1.106  -6.728  1.00 95.99           H  
ATOM    474  CD  ARG A  31       2.629   2.612  -7.105  1.00 95.99           C  
ATOM    475  HD2 ARG A  31       2.218   3.132  -7.970  1.00 95.99           H  
ATOM    476  HD3 ARG A  31       1.828   2.069  -6.603  1.00 95.99           H  
ATOM    477  NE  ARG A  31       3.250   3.546  -6.152  1.00 95.99           N  
ATOM    478  HE  ARG A  31       3.895   3.136  -5.492  1.00 95.99           H  
ATOM    479  NH1 ARG A  31       2.489   5.528  -6.993  1.00 95.99           N  
ATOM    480 HH11 ARG A  31       2.160   5.013  -7.797  1.00 95.99           H  
ATOM    481 HH12 ARG A  31       2.608   6.531  -7.031  1.00 95.99           H  
ATOM    482  NH2 ARG A  31       3.754   5.515  -5.163  1.00 95.99           N  
ATOM    483 HH21 ARG A  31       4.398   5.012  -4.568  1.00 95.99           H  
ATOM    484 HH22 ARG A  31       3.745   6.523  -5.112  1.00 95.99           H  
ATOM    485  CZ  ARG A  31       3.149   4.854  -6.102  1.00 95.99           C  
ATOM    486  N   VAL A  32       3.255  -2.664  -9.053  1.00 95.89           N  
ATOM    487  H   VAL A  32       3.505  -2.656  -8.075  1.00 95.89           H  
ATOM    488  CA  VAL A  32       2.622  -3.865  -9.604  1.00 95.89           C  
ATOM    489  HA  VAL A  32       2.072  -3.585 -10.502  1.00 95.89           H  
ATOM    490  C   VAL A  32       1.607  -4.440  -8.633  1.00 95.89           C  
ATOM    491  CB  VAL A  32       3.647  -4.935 -10.019  1.00 95.89           C  
ATOM    492  HB  VAL A  32       3.098  -5.803 -10.385  1.00 95.89           H  
ATOM    493  O   VAL A  32       1.849  -4.503  -7.431  1.00 95.89           O  
ATOM    494  CG1 VAL A  32       4.535  -4.439 -11.164  1.00 95.89           C  
ATOM    495 HG11 VAL A  32       5.209  -3.661 -10.807  1.00 95.89           H  
ATOM    496 HG12 VAL A  32       3.910  -4.041 -11.964  1.00 95.89           H  
ATOM    497 HG13 VAL A  32       5.112  -5.278 -11.553  1.00 95.89           H  
ATOM    498  CG2 VAL A  32       4.567  -5.395  -8.888  1.00 95.89           C  
ATOM    499 HG21 VAL A  32       3.989  -5.908  -8.119  1.00 95.89           H  
ATOM    500 HG22 VAL A  32       5.292  -6.093  -9.306  1.00 95.89           H  
ATOM    501 HG23 VAL A  32       5.096  -4.550  -8.448  1.00 95.89           H  
ATOM    502  N   LEU A  33       0.466  -4.857  -9.173  1.00 96.29           N  
ATOM    503  H   LEU A  33       0.343  -4.789 -10.173  1.00 96.29           H  
ATOM    504  CA  LEU A  33      -0.532  -5.623  -8.445  1.00 96.29           C  
ATOM    505  HA  LEU A  33      -0.561  -5.276  -7.412  1.00 96.29           H  
ATOM    506  C   LEU A  33      -0.122  -7.096  -8.469  1.00 96.29           C  
ATOM    507  CB  LEU A  33      -1.895  -5.379  -9.110  1.00 96.29           C  
ATOM    508  HB2 LEU A  33      -1.893  -5.844 -10.095  1.00 96.29           H  
ATOM    509  HB3 LEU A  33      -2.032  -4.307  -9.248  1.00 96.29           H  
ATOM    510  O   LEU A  33       0.150  -7.636  -9.541  1.00 96.29           O  
ATOM    511  CG  LEU A  33      -3.095  -5.915  -8.315  1.00 96.29           C  
ATOM    512  HG  LEU A  33      -2.988  -6.987  -8.146  1.00 96.29           H  
ATOM    513  CD1 LEU A  33      -3.219  -5.200  -6.974  1.00 96.29           C  
ATOM    514 HD11 LEU A  33      -3.153  -4.120  -7.108  1.00 96.29           H  
ATOM    515 HD12 LEU A  33      -2.447  -5.540  -6.284  1.00 96.29           H  
ATOM    516 HD13 LEU A  33      -4.191  -5.429  -6.537  1.00 96.29           H  
ATOM    517  CD2 LEU A  33      -4.368  -5.664  -9.120  1.00 96.29           C  
ATOM    518 HD21 LEU A  33      -5.248  -5.961  -8.549  1.00 96.29           H  
ATOM    519 HD22 LEU A  33      -4.466  -4.604  -9.354  1.00 96.29           H  
ATOM    520 HD23 LEU A  33      -4.343  -6.232 -10.050  1.00 96.29           H  
ATOM    521  N   THR A  34      -0.057  -7.737  -7.307  1.00 93.73           N  
ATOM    522  H   THR A  34      -0.275  -7.240  -6.455  1.00 93.73           H  
ATOM    523  CA  THR A  34       0.342  -9.144  -7.192  1.00 93.73           C  
ATOM    524  HA  THR A  34       0.154  -9.639  -8.145  1.00 93.73           H  
ATOM    525  C   THR A  34      -0.485  -9.879  -6.144  1.00 93.73           C  
ATOM    526  CB  THR A  34       1.847  -9.264  -6.915  1.00 93.73           C  
ATOM    527  HB  THR A  34       2.385  -8.614  -7.605  1.00 93.73           H  
ATOM    528  O   THR A  34      -1.078  -9.256  -5.264  1.00 93.73           O  
ATOM    529  CG2 THR A  34       2.256  -8.902  -5.489  1.00 93.73           C  
ATOM    530 HG21 THR A  34       3.343  -8.906  -5.407  1.00 93.73           H  
ATOM    531 HG22 THR A  34       1.842  -9.615  -4.776  1.00 93.73           H  
ATOM    532 HG23 THR A  34       1.886  -7.905  -5.251  1.00 93.73           H  
ATOM    533  OG1 THR A  34       2.249 -10.588  -7.156  1.00 93.73           O  
ATOM    534  HG1 THR A  34       3.033 -10.755  -6.626  1.00 93.73           H  
ATOM    535  N   LEU A  35      -0.519 -11.206  -6.248  1.00 94.06           N  
ATOM    536  H   LEU A  35       0.102 -11.626  -6.925  1.00 94.06           H  
ATOM    537  CA  LEU A  35      -1.089 -12.102  -5.246  1.00 94.06           C  
ATOM    538  HA  LEU A  35      -1.715 -11.539  -4.554  1.00 94.06           H  
ATOM    539  C   LEU A  35       0.048 -12.721  -4.435  1.00 94.06           C  
ATOM    540  CB  LEU A  35      -1.941 -13.186  -5.929  1.00 94.06           C  
ATOM    541  HB2 LEU A  35      -1.367 -13.605  -6.756  1.00 94.06           H  
ATOM    542  HB3 LEU A  35      -2.125 -13.990  -5.217  1.00 94.06           H  
ATOM    543  O   LEU A  35       0.979 -13.294  -5.007  1.00 94.06           O  
ATOM    544  CG  LEU A  35      -3.296 -12.676  -6.449  1.00 94.06           C  
ATOM    545  HG  LEU A  35      -3.155 -11.744  -6.997  1.00 94.06           H  
ATOM    546  CD1 LEU A  35      -3.913 -13.704  -7.398  1.00 94.06           C  
ATOM    547 HD11 LEU A  35      -3.251 -13.862  -8.250  1.00 94.06           H  
ATOM    548 HD12 LEU A  35      -4.874 -13.338  -7.761  1.00 94.06           H  
ATOM    549 HD13 LEU A  35      -4.063 -14.649  -6.876  1.00 94.06           H  
ATOM    550  CD2 LEU A  35      -4.287 -12.445  -5.310  1.00 94.06           C  
ATOM    551 HD21 LEU A  35      -3.884 -11.727  -4.595  1.00 94.06           H  
ATOM    552 HD22 LEU A  35      -4.482 -13.378  -4.782  1.00 94.06           H  
ATOM    553 HD23 LEU A  35      -5.227 -12.058  -5.703  1.00 94.06           H  
ATOM    554  N   LEU A  36      -0.037 -12.597  -3.114  1.00 92.85           N  
ATOM    555  H   LEU A  36      -0.827 -12.107  -2.719  1.00 92.85           H  
ATOM    556  CA  LEU A  36       0.879 -13.259  -2.194  1.00 92.85           C  
ATOM    557  HA  LEU A  36       1.872 -13.267  -2.644  1.00 92.85           H  
ATOM    558  C   LEU A  36       0.490 -14.731  -1.989  1.00 92.85           C  
ATOM    559  CB  LEU A  36       0.958 -12.470  -0.874  1.00 92.85           C  
ATOM    560  HB2 LEU A  36       1.662 -12.974  -0.211  1.00 92.85           H  
ATOM    561  HB3 LEU A  36      -0.022 -12.496  -0.398  1.00 92.85           H  
ATOM    562  O   LEU A  36      -0.570 -15.190  -2.420  1.00 92.85           O  
ATOM    563  CG  LEU A  36       1.393 -10.999  -1.021  1.00 92.85           C  
ATOM    564  HG  LEU A  36       0.626 -10.450  -1.566  1.00 92.85           H  
ATOM    565  CD1 LEU A  36       1.530 -10.375   0.367  1.00 92.85           C  
ATOM    566 HD11 LEU A  36       1.763  -9.314   0.282  1.00 92.85           H  
ATOM    567 HD12 LEU A  36       2.313 -10.883   0.931  1.00 92.85           H  
ATOM    568 HD13 LEU A  36       0.584 -10.492   0.895  1.00 92.85           H  
ATOM    569  CD2 LEU A  36       2.730 -10.827  -1.752  1.00 92.85           C  
ATOM    570 HD21 LEU A  36       3.493 -11.434  -1.266  1.00 92.85           H  
ATOM    571 HD22 LEU A  36       3.027  -9.778  -1.744  1.00 92.85           H  
ATOM    572 HD23 LEU A  36       2.624 -11.148  -2.788  1.00 92.85           H  
ATOM    573  N   ASP A  37       1.365 -15.488  -1.334  1.00 89.86           N  
ATOM    574  H   ASP A  37       2.200 -15.039  -0.986  1.00 89.86           H  
ATOM    575  CA  ASP A  37       1.217 -16.925  -1.085  1.00 89.86           C  
ATOM    576  HA  ASP A  37       1.104 -17.418  -2.051  1.00 89.86           H  
ATOM    577  C   ASP A  37      -0.016 -17.300  -0.248  1.00 89.86           C  
ATOM    578  CB  ASP A  37       2.507 -17.446  -0.431  1.00 89.86           C  
ATOM    579  HB2 ASP A  37       3.362 -17.084  -1.002  1.00 89.86           H  
ATOM    580  HB3 ASP A  37       2.504 -18.534  -0.502  1.00 89.86           H  
ATOM    581  O   ASP A  37      -0.530 -18.413  -0.363  1.00 89.86           O  
ATOM    582  CG  ASP A  37       2.695 -17.049   1.044  1.00 89.86           C  
ATOM    583  OD1 ASP A  37       2.348 -15.907   1.420  1.00 89.86           O  
ATOM    584  OD2 ASP A  37       3.211 -17.906   1.796  1.00 89.86           O  
ATOM    585  N   ASP A  38      -0.514 -16.365   0.556  1.00 87.94           N  
ATOM    586  H   ASP A  38      -0.002 -15.497   0.624  1.00 87.94           H  
ATOM    587  CA  ASP A  38      -1.744 -16.492   1.332  1.00 87.94           C  
ATOM    588  HA  ASP A  38      -1.892 -17.550   1.549  1.00 87.94           H  
ATOM    589  C   ASP A  38      -3.009 -16.042   0.582  1.00 87.94           C  
ATOM    590  CB  ASP A  38      -1.560 -15.780   2.673  1.00 87.94           C  
ATOM    591  HB2 ASP A  38      -2.403 -16.034   3.316  1.00 87.94           H  
ATOM    592  HB3 ASP A  38      -0.664 -16.174   3.152  1.00 87.94           H  
ATOM    593  O   ASP A  38      -4.093 -16.005   1.165  1.00 87.94           O  
ATOM    594  CG  ASP A  38      -1.443 -14.256   2.601  1.00 87.94           C  
ATOM    595  OD1 ASP A  38      -1.491 -13.669   1.501  1.00 87.94           O  
ATOM    596  OD2 ASP A  38      -1.346 -13.702   3.728  1.00 87.94           O  
ATOM    597  N   GLY A  39      -2.879 -15.720  -0.706  1.00 91.52           N  
ATOM    598  H   GLY A  39      -1.950 -15.737  -1.102  1.00 91.52           H  
ATOM    599  CA  GLY A  39      -3.969 -15.270  -1.564  1.00 91.52           C  
ATOM    600  HA2 GLY A  39      -3.686 -15.446  -2.602  1.00 91.52           H  
ATOM    601  HA3 GLY A  39      -4.866 -15.849  -1.343  1.00 91.52           H  
ATOM    602  C   GLY A  39      -4.314 -13.789  -1.418  1.00 91.52           C  
ATOM    603  O   GLY A  39      -5.237 -13.330  -2.091  1.00 91.52           O  
ATOM    604  N   LEU A  40      -3.596 -13.025  -0.585  1.00 93.92           N  
ATOM    605  H   LEU A  40      -2.851 -13.433  -0.039  1.00 93.92           H  
ATOM    606  CA  LEU A  40      -3.844 -11.596  -0.451  1.00 93.92           C  
ATOM    607  HA  LEU A  40      -4.925 -11.469  -0.381  1.00 93.92           H  
ATOM    608  C   LEU A  40      -3.347 -10.838  -1.685  1.00 93.92           C  
ATOM    609  CB  LEU A  40      -3.213 -11.062   0.844  1.00 93.92           C  
ATOM    610  HB2 LEU A  40      -2.132 -11.185   0.778  1.00 93.92           H  
ATOM    611  HB3 LEU A  40      -3.571 -11.656   1.685  1.00 93.92           H  
ATOM    612  O   LEU A  40      -2.177 -10.925  -2.065  1.00 93.92           O  
ATOM    613  CG  LEU A  40      -3.526  -9.578   1.104  1.00 93.92           C  
ATOM    614  HG  LEU A  40      -3.157  -8.977   0.273  1.00 93.92           H  
ATOM    615  CD1 LEU A  40      -5.021  -9.313   1.261  1.00 93.92           C  
ATOM    616 HD11 LEU A  40      -5.561  -9.554   0.344  1.00 93.92           H  
ATOM    617 HD12 LEU A  40      -5.188  -8.253   1.453  1.00 93.92           H  
ATOM    618 HD13 LEU A  40      -5.416  -9.914   2.080  1.00 93.92           H  
ATOM    619  CD2 LEU A  40      -2.815  -9.122   2.373  1.00 93.92           C  
ATOM    620 HD21 LEU A  40      -2.983  -8.057   2.529  1.00 93.92           H  
ATOM    621 HD22 LEU A  40      -3.182  -9.682   3.234  1.00 93.92           H  
ATOM    622 HD23 LEU A  40      -1.746  -9.301   2.257  1.00 93.92           H  
ATOM    623  N   GLN A  41      -4.236 -10.052  -2.289  1.00 95.30           N  
ATOM    624  H   GLN A  41      -5.179 -10.019  -1.929  1.00 95.30           H  
ATOM    625  CA  GLN A  41      -3.875  -9.141  -3.365  1.00 95.30           C  
ATOM    626  HA  GLN A  41      -3.104  -9.621  -3.968  1.00 95.30           H  
ATOM    627  C   GLN A  41      -3.298  -7.845  -2.789  1.00 95.30           C  
ATOM    628  CB  GLN A  41      -5.087  -8.896  -4.268  1.00 95.30           C  
ATOM    629  HB2 GLN A  41      -5.839  -8.322  -3.728  1.00 95.30           H  
ATOM    630  HB3 GLN A  41      -5.523  -9.851  -4.563  1.00 95.30           H  
ATOM    631  O   GLN A  41      -3.933  -7.182  -1.971  1.00 95.30           O  
ATOM    632  CG  GLN A  41      -4.660  -8.137  -5.526  1.00 95.30           C  
ATOM    633  HG2 GLN A  41      -4.260  -7.167  -5.231  1.00 95.30           H  
ATOM    634  HG3 GLN A  41      -3.877  -8.694  -6.040  1.00 95.30           H  
ATOM    635  CD  GLN A  41      -5.832  -7.911  -6.470  1.00 95.30           C  
ATOM    636  NE2 GLN A  41      -5.788  -8.429  -7.677  1.00 95.30           N  
ATOM    637 HE21 GLN A  41      -4.995  -8.974  -7.984  1.00 95.30           H  
ATOM    638 HE22 GLN A  41      -6.591  -8.227  -8.256  1.00 95.30           H  
ATOM    639  OE1 GLN A  41      -6.810  -7.266  -6.145  1.00 95.30           O  
ATOM    640  N   VAL A  42      -2.100  -7.470  -3.236  1.00 96.43           N  
ATOM    641  H   VAL A  42      -1.635  -8.062  -3.909  1.00 96.43           H  
ATOM    642  CA  VAL A  42      -1.395  -6.271  -2.770  1.00 96.43           C  
ATOM    643  HA  VAL A  42      -2.114  -5.616  -2.278  1.00 96.43           H  
ATOM    644  C   VAL A  42      -0.800  -5.485  -3.929  1.00 96.43           C  
ATOM    645  CB  VAL A  42      -0.301  -6.604  -1.736  1.00 96.43           C  
ATOM    646  HB  VAL A  42       0.129  -5.658  -1.409  1.00 96.43           H  
ATOM    647  O   VAL A  42      -0.380  -6.050  -4.942  1.00 96.43           O  
ATOM    648  CG1 VAL A  42      -0.865  -7.303  -0.495  1.00 96.43           C  
ATOM    649 HG11 VAL A  42      -1.716  -6.743  -0.106  1.00 96.43           H  
ATOM    650 HG12 VAL A  42      -1.186  -8.313  -0.751  1.00 96.43           H  
ATOM    651 HG13 VAL A  42      -0.098  -7.365   0.277  1.00 96.43           H  
ATOM    652  CG2 VAL A  42       0.842  -7.456  -2.301  1.00 96.43           C  
ATOM    653 HG21 VAL A  42       0.450  -8.389  -2.707  1.00 96.43           H  
ATOM    654 HG22 VAL A  42       1.361  -6.912  -3.090  1.00 96.43           H  
ATOM    655 HG23 VAL A  42       1.561  -7.680  -1.513  1.00 96.43           H  
ATOM    656  N   MET A  43      -0.706  -4.167  -3.758  1.00 97.56           N  
ATOM    657  H   MET A  43      -1.071  -3.763  -2.908  1.00 97.56           H  
ATOM    658  CA  MET A  43       0.111  -3.322  -4.621  1.00 97.56           C  
ATOM    659  HA  MET A  43       0.173  -3.779  -5.609  1.00 97.56           H  
ATOM    660  C   MET A  43       1.526  -3.219  -4.046  1.00 97.56           C  
ATOM    661  CB  MET A  43      -0.555  -1.953  -4.796  1.00 97.56           C  
ATOM    662  HB2 MET A  43      -1.555  -2.103  -5.201  1.00 97.56           H  
ATOM    663  HB3 MET A  43      -0.639  -1.459  -3.828  1.00 97.56           H  
ATOM    664  O   MET A  43       1.712  -2.744  -2.926  1.00 97.56           O  
ATOM    665  CG  MET A  43       0.250  -1.066  -5.755  1.00 97.56           C  
ATOM    666  HG2 MET A  43       1.230  -0.880  -5.315  1.00 97.56           H  
ATOM    667  HG3 MET A  43       0.406  -1.610  -6.686  1.00 97.56           H  
ATOM    668  SD  MET A  43      -0.505   0.539  -6.149  1.00 97.56           S  
ATOM    669  CE  MET A  43      -1.869  -0.026  -7.200  1.00 97.56           C  
ATOM    670  HE1 MET A  43      -2.586  -0.595  -6.609  1.00 97.56           H  
ATOM    671  HE2 MET A  43      -1.489  -0.656  -8.004  1.00 97.56           H  
ATOM    672  HE3 MET A  43      -2.370   0.839  -7.634  1.00 97.56           H  
ATOM    673  N   CYS A  44       2.518  -3.627  -4.829  1.00 97.20           N  
ATOM    674  H   CYS A  44       2.286  -4.035  -5.724  1.00 97.20           H  
ATOM    675  CA  CYS A  44       3.930  -3.507  -4.491  1.00 97.20           C  
ATOM    676  HA  CYS A  44       4.034  -3.456  -3.407  1.00 97.20           H  
ATOM    677  C   CYS A  44       4.539  -2.242  -5.088  1.00 97.20           C  
ATOM    678  CB  CYS A  44       4.680  -4.740  -4.998  1.00 97.20           C  
ATOM    679  HB2 CYS A  44       4.526  -4.831  -6.074  1.00 97.20           H  
ATOM    680  HB3 CYS A  44       5.746  -4.594  -4.822  1.00 97.20           H  
ATOM    681  O   CYS A  44       4.349  -1.995  -6.276  1.00 97.20           O  
ATOM    682  SG  CYS A  44       4.187  -6.286  -4.213  1.00 97.20           S  
ATOM    683  N   ASP A  45       5.308  -1.494  -4.297  1.00 97.15           N  
ATOM    684  H   ASP A  45       5.410  -1.784  -3.335  1.00 97.15           H  
ATOM    685  CA  ASP A  45       6.278  -0.512  -4.789  1.00 97.15           C  
ATOM    686  HA  ASP A  45       5.947  -0.128  -5.754  1.00 97.15           H  
ATOM    687  C   ASP A  45       7.638  -1.199  -4.972  1.00 97.15           C  
ATOM    688  CB  ASP A  45       6.393   0.675  -3.825  1.00 97.15           C  
ATOM    689  HB2 ASP A  45       5.404   0.971  -3.476  1.00 97.15           H  
ATOM    690  HB3 ASP A  45       6.984   0.371  -2.960  1.00 97.15           H  
ATOM    691  O   ASP A  45       8.206  -1.755  -4.026  1.00 97.15           O  
ATOM    692  CG  ASP A  45       7.092   1.876  -4.458  1.00 97.15           C  
ATOM    693  OD1 ASP A  45       8.137   1.683  -5.118  1.00 97.15           O  
ATOM    694  OD2 ASP A  45       6.579   3.009  -4.291  1.00 97.15           O  
ATOM    695  N   THR A  46       8.148  -1.195  -6.201  1.00 97.15           N  
ATOM    696  H   THR A  46       7.671  -0.670  -6.919  1.00 97.15           H  
ATOM    697  CA  THR A  46       9.370  -1.919  -6.584  1.00 97.15           C  
ATOM    698  HA  THR A  46       9.634  -2.632  -5.802  1.00 97.15           H  
ATOM    699  C   THR A  46      10.577  -0.999  -6.756  1.00 97.15           C  
ATOM    700  CB  THR A  46       9.151  -2.725  -7.870  1.00 97.15           C  
ATOM    701  HB  THR A  46      10.037  -3.328  -8.070  1.00 97.15           H  
ATOM    702  O   THR A  46      11.661  -1.487  -7.076  1.00 97.15           O  
ATOM    703  CG2 THR A  46       7.942  -3.662  -7.777  1.00 97.15           C  
ATOM    704 HG21 THR A  46       8.074  -4.325  -6.922  1.00 97.15           H  
ATOM    705 HG22 THR A  46       7.877  -4.275  -8.676  1.00 97.15           H  
ATOM    706 HG23 THR A  46       7.020  -3.094  -7.656  1.00 97.15           H  
ATOM    707  OG1 THR A  46       8.990  -1.804  -8.918  1.00 97.15           O  
ATOM    708  HG1 THR A  46       8.313  -2.074  -9.542  1.00 97.15           H  
ATOM    709  N   LYS A  47      10.417   0.320  -6.567  1.00 96.79           N  
ATOM    710  H   LYS A  47       9.515   0.648  -6.252  1.00 96.79           H  
ATOM    711  CA  LYS A  47      11.459   1.313  -6.889  1.00 96.79           C  
ATOM    712  HA  LYS A  47      12.400   0.804  -7.098  1.00 96.79           H  
ATOM    713  C   LYS A  47      11.776   2.256  -5.742  1.00 96.79           C  
ATOM    714  CB  LYS A  47      11.049   2.128  -8.129  1.00 96.79           C  
ATOM    715  HB2 LYS A  47      11.824   2.863  -8.346  1.00 96.79           H  
ATOM    716  HB3 LYS A  47      10.130   2.669  -7.907  1.00 96.79           H  
ATOM    717  O   LYS A  47      12.946   2.587  -5.546  1.00 96.79           O  
ATOM    718  CG  LYS A  47      10.811   1.286  -9.388  1.00 96.79           C  
ATOM    719  HG2 LYS A  47      10.469   1.951 -10.181  1.00 96.79           H  
ATOM    720  HG3 LYS A  47      10.024   0.563  -9.176  1.00 96.79           H  
ATOM    721  CD  LYS A  47      12.031   0.526  -9.910  1.00 96.79           C  
ATOM    722  HD2 LYS A  47      12.426  -0.121  -9.127  1.00 96.79           H  
ATOM    723  HD3 LYS A  47      12.799   1.231 -10.229  1.00 96.79           H  
ATOM    724  CE  LYS A  47      11.563  -0.332 -11.088  1.00 96.79           C  
ATOM    725  HE2 LYS A  47      10.672  -0.873 -10.769  1.00 96.79           H  
ATOM    726  HE3 LYS A  47      11.276   0.308 -11.922  1.00 96.79           H  
ATOM    727  NZ  LYS A  47      12.594  -1.311 -11.494  1.00 96.79           N  
ATOM    728  HZ1 LYS A  47      12.951  -1.788 -10.678  1.00 96.79           H  
ATOM    729  HZ2 LYS A  47      13.343  -0.880 -12.018  1.00 96.79           H  
ATOM    730  HZ3 LYS A  47      12.154  -2.030 -12.049  1.00 96.79           H  
ATOM    731  N   THR A  48      10.771   2.697  -4.991  1.00 95.33           N  
ATOM    732  H   THR A  48       9.833   2.374  -5.180  1.00 95.33           H  
ATOM    733  CA  THR A  48      10.963   3.644  -3.891  1.00 95.33           C  
ATOM    734  HA  THR A  48      11.450   4.538  -4.280  1.00 95.33           H  
ATOM    735  C   THR A  48      11.859   3.013  -2.830  1.00 95.33           C  
ATOM    736  CB  THR A  48       9.617   4.065  -3.280  1.00 95.33           C  
ATOM    737  HB  THR A  48       9.119   3.195  -2.854  1.00 95.33           H  
ATOM    738  O   THR A  48      11.526   1.959  -2.296  1.00 95.33           O  
ATOM    739  CG2 THR A  48       9.788   5.127  -2.194  1.00 95.33           C  
ATOM    740 HG21 THR A  48      10.348   4.715  -1.354  1.00 95.33           H  
ATOM    741 HG22 THR A  48       8.807   5.432  -1.830  1.00 95.33           H  
ATOM    742 HG23 THR A  48      10.309   5.996  -2.595  1.00 95.33           H  
ATOM    743  OG1 THR A  48       8.794   4.632  -4.276  1.00 95.33           O  
ATOM    744  HG1 THR A  48       8.062   4.022  -4.391  1.00 95.33           H  
ATOM    745  N   ASP A  49      12.993   3.654  -2.526  1.00 94.48           N  
ATOM    746  H   ASP A  49      13.220   4.495  -3.038  1.00 94.48           H  
ATOM    747  CA  ASP A  49      13.922   3.222  -1.468  1.00 94.48           C  
ATOM    748  HA  ASP A  49      14.820   3.835  -1.542  1.00 94.48           H  
ATOM    749  C   ASP A  49      14.393   1.768  -1.619  1.00 94.48           C  
ATOM    750  CB  ASP A  49      13.272   3.544  -0.129  1.00 94.48           C  
ATOM    751  HB2 ASP A  49      12.394   2.915   0.023  1.00 94.48           H  
ATOM    752  HB3 ASP A  49      12.947   4.581  -0.209  1.00 94.48           H  
ATOM    753  O   ASP A  49      14.337   0.961  -0.697  1.00 94.48           O  
ATOM    754  CG  ASP A  49      14.189   3.443   1.084  1.00 94.48           C  
ATOM    755  OD1 ASP A  49      15.387   3.762   0.924  1.00 94.48           O  
ATOM    756  OD2 ASP A  49      13.616   3.255   2.181  1.00 94.48           O  
ATOM    757  N   GLY A  50      14.779   1.406  -2.845  1.00 94.57           N  
ATOM    758  H   GLY A  50      14.698   2.083  -3.590  1.00 94.57           H  
ATOM    759  CA  GLY A  50      15.191   0.040  -3.182  1.00 94.57           C  
ATOM    760  HA2 GLY A  50      15.786   0.063  -4.095  1.00 94.57           H  
ATOM    761  HA3 GLY A  50      15.810  -0.353  -2.376  1.00 94.57           H  
ATOM    762  C   GLY A  50      14.031  -0.939  -3.398  1.00 94.57           C  
ATOM    763  O   GLY A  50      14.278  -2.082  -3.775  1.00 94.57           O  
ATOM    764  N   GLY A  51      12.782  -0.496  -3.228  1.00 95.98           N  
ATOM    765  H   GLY A  51      12.658   0.417  -2.814  1.00 95.98           H  
ATOM    766  CA  GLY A  51      11.585  -1.295  -3.456  1.00 95.98           C  
ATOM    767  HA2 GLY A  51      11.702  -1.843  -4.390  1.00 95.98           H  
ATOM    768  HA3 GLY A  51      10.724  -0.632  -3.549  1.00 95.98           H  
ATOM    769  C   GLY A  51      11.295  -2.307  -2.348  1.00 95.98           C  
ATOM    770  O   GLY A  51      11.878  -2.297  -1.266  1.00 95.98           O  
ATOM    771  N   GLY A  52      10.351  -3.203  -2.627  1.00 96.21           N  
ATOM    772  H   GLY A  52       9.837  -3.097  -3.490  1.00 96.21           H  
ATOM    773  CA  GLY A  52       9.940  -4.247  -1.691  1.00 96.21           C  
ATOM    774  HA2 GLY A  52       9.552  -5.080  -2.277  1.00 96.21           H  
ATOM    775  HA3 GLY A  52      10.803  -4.594  -1.123  1.00 96.21           H  
ATOM    776  C   GLY A  52       8.856  -3.815  -0.705  1.00 96.21           C  
ATOM    777  O   GLY A  52       8.592  -4.534   0.260  1.00 96.21           O  
ATOM    778  N   TRP A  53       8.200  -2.678  -0.949  1.00 97.26           N  
ATOM    779  H   TRP A  53       8.440  -2.149  -1.775  1.00 97.26           H  
ATOM    780  CA  TRP A  53       7.151  -2.158  -0.075  1.00 97.26           C  
ATOM    781  HA  TRP A  53       7.342  -2.507   0.940  1.00 97.26           H  
ATOM    782  C   TRP A  53       5.773  -2.649  -0.499  1.00 97.26           C  
ATOM    783  CB  TRP A  53       7.192  -0.630  -0.031  1.00 97.26           C  
ATOM    784  HB2 TRP A  53       6.934  -0.231  -1.012  1.00 97.26           H  
ATOM    785  HB3 TRP A  53       6.429  -0.285   0.666  1.00 97.26           H  
ATOM    786  O   TRP A  53       5.407  -2.565  -1.670  1.00 97.26           O  
ATOM    787  CG  TRP A  53       8.503  -0.068   0.404  1.00 97.26           C  
ATOM    788  CD1 TRP A  53       9.466   0.452  -0.391  1.00 97.26           C  
ATOM    789  HD1 TRP A  53       9.412   0.548  -1.466  1.00 97.26           H  
ATOM    790  CD2 TRP A  53       9.034  -0.027   1.759  1.00 97.26           C  
ATOM    791  CE2 TRP A  53      10.345   0.531   1.713  1.00 97.26           C  
ATOM    792  CE3 TRP A  53       8.535  -0.425   3.019  1.00 97.26           C  
ATOM    793  HE3 TRP A  53       7.545  -0.850   3.089  1.00 97.26           H  
ATOM    794  NE1 TRP A  53      10.559   0.799   0.378  1.00 97.26           N  
ATOM    795  HE1 TRP A  53      11.430   1.123  -0.017  1.00 97.26           H  
ATOM    796  CH2 TRP A  53      10.609   0.270   4.105  1.00 97.26           C  
ATOM    797  HH2 TRP A  53      11.215   0.360   4.995  1.00 97.26           H  
ATOM    798  CZ2 TRP A  53      11.126   0.687   2.865  1.00 97.26           C  
ATOM    799  HZ2 TRP A  53      12.121   1.101   2.795  1.00 97.26           H  
ATOM    800  CZ3 TRP A  53       9.316  -0.280   4.180  1.00 97.26           C  
ATOM    801  HZ3 TRP A  53       8.931  -0.600   5.137  1.00 97.26           H  
ATOM    802  N   ILE A  54       4.981  -3.104   0.470  1.00 96.95           N  
ATOM    803  H   ILE A  54       5.342  -3.116   1.413  1.00 96.95           H  
ATOM    804  CA  ILE A  54       3.537  -3.279   0.299  1.00 96.95           C  
ATOM    805  HA  ILE A  54       3.322  -3.576  -0.728  1.00 96.95           H  
ATOM    806  C   ILE A  54       2.877  -1.927   0.558  1.00 96.95           C  
ATOM    807  CB  ILE A  54       2.986  -4.375   1.240  1.00 96.95           C  
ATOM    808  HB  ILE A  54       3.270  -4.132   2.263  1.00 96.95           H  
ATOM    809  O   ILE A  54       2.985  -1.373   1.653  1.00 96.95           O  
ATOM    810  CG1 ILE A  54       3.566  -5.761   0.881  1.00 96.95           C  
ATOM    811 HG12 ILE A  54       3.076  -6.120  -0.024  1.00 96.95           H  
ATOM    812 HG13 ILE A  54       4.638  -5.677   0.702  1.00 96.95           H  
ATOM    813  CG2 ILE A  54       1.448  -4.406   1.150  1.00 96.95           C  
ATOM    814 HG21 ILE A  54       1.136  -4.447   0.107  1.00 96.95           H  
ATOM    815 HG22 ILE A  54       1.023  -3.513   1.610  1.00 96.95           H  
ATOM    816 HG23 ILE A  54       1.043  -5.269   1.678  1.00 96.95           H  
ATOM    817  CD1 ILE A  54       3.374  -6.832   1.956  1.00 96.95           C  
ATOM    818 HD11 ILE A  54       3.908  -7.737   1.664  1.00 96.95           H  
ATOM    819 HD12 ILE A  54       2.317  -7.075   2.063  1.00 96.95           H  
ATOM    820 HD13 ILE A  54       3.767  -6.479   2.910  1.00 96.95           H  
ATOM    821  N   ILE A  55       2.165  -1.403  -0.433  1.00 97.79           N  
ATOM    822  H   ILE A  55       2.091  -1.912  -1.302  1.00 97.79           H  
ATOM    823  CA  ILE A  55       1.381  -0.182  -0.278  1.00 97.79           C  
ATOM    824  HA  ILE A  55       1.892   0.485   0.416  1.00 97.79           H  
ATOM    825  C   ILE A  55       0.027  -0.571   0.312  1.00 97.79           C  
ATOM    826  CB  ILE A  55       1.234   0.559  -1.622  1.00 97.79           C  
ATOM    827  HB  ILE A  55       0.621  -0.050  -2.287  1.00 97.79           H  
ATOM    828  O   ILE A  55      -0.795  -1.166  -0.380  1.00 97.79           O  
ATOM    829  CG1 ILE A  55       2.596   0.775  -2.323  1.00 97.79           C  
ATOM    830 HG12 ILE A  55       3.047  -0.194  -2.536  1.00 97.79           H  
ATOM    831 HG13 ILE A  55       3.269   1.327  -1.667  1.00 97.79           H  
ATOM    832  CG2 ILE A  55       0.512   1.897  -1.380  1.00 97.79           C  
ATOM    833 HG21 ILE A  55       1.124   2.552  -0.761  1.00 97.79           H  
ATOM    834 HG22 ILE A  55       0.307   2.382  -2.335  1.00 97.79           H  
ATOM    835 HG23 ILE A  55      -0.446   1.734  -0.886  1.00 97.79           H  
ATOM    836  CD1 ILE A  55       2.477   1.516  -3.660  1.00 97.79           C  
ATOM    837 HD11 ILE A  55       2.294   2.577  -3.488  1.00 97.79           H  
ATOM    838 HD12 ILE A  55       1.660   1.095  -4.246  1.00 97.79           H  
ATOM    839 HD13 ILE A  55       3.401   1.406  -4.227  1.00 97.79           H  
ATOM    840  N   PHE A  56      -0.219  -0.232   1.580  1.00 97.80           N  
ATOM    841  H   PHE A  56       0.536   0.149   2.132  1.00 97.80           H  
ATOM    842  CA  PHE A  56      -1.517  -0.482   2.223  1.00 97.80           C  
ATOM    843  HA  PHE A  56      -2.039  -1.248   1.650  1.00 97.80           H  
ATOM    844  C   PHE A  56      -2.436   0.750   2.253  1.00 97.80           C  
ATOM    845  CB  PHE A  56      -1.310  -1.054   3.628  1.00 97.80           C  
ATOM    846  HB2 PHE A  56      -0.607  -1.887   3.581  1.00 97.80           H  
ATOM    847  HB3 PHE A  56      -2.262  -1.456   3.973  1.00 97.80           H  
ATOM    848  O   PHE A  56      -3.642   0.618   2.432  1.00 97.80           O  
ATOM    849  CG  PHE A  56      -0.830  -0.035   4.641  1.00 97.80           C  
ATOM    850  CD1 PHE A  56       0.544   0.108   4.904  1.00 97.80           C  
ATOM    851  HD1 PHE A  56       1.264  -0.526   4.408  1.00 97.80           H  
ATOM    852  CD2 PHE A  56      -1.761   0.796   5.296  1.00 97.80           C  
ATOM    853  HD2 PHE A  56      -2.817   0.693   5.094  1.00 97.80           H  
ATOM    854  CE1 PHE A  56       0.984   1.081   5.818  1.00 97.80           C  
ATOM    855  HE1 PHE A  56       2.039   1.194   6.020  1.00 97.80           H  
ATOM    856  CE2 PHE A  56      -1.320   1.768   6.207  1.00 97.80           C  
ATOM    857  HE2 PHE A  56      -2.033   2.405   6.710  1.00 97.80           H  
ATOM    858  CZ  PHE A  56       0.052   1.909   6.467  1.00 97.80           C  
ATOM    859  HZ  PHE A  56       0.389   2.659   7.167  1.00 97.80           H  
ATOM    860  N   GLN A  57      -1.885   1.952   2.090  1.00 97.85           N  
ATOM    861  H   GLN A  57      -0.884   2.008   1.970  1.00 97.85           H  
ATOM    862  CA  GLN A  57      -2.634   3.199   1.977  1.00 97.85           C  
ATOM    863  HA  GLN A  57      -3.664   2.985   1.691  1.00 97.85           H  
ATOM    864  C   GLN A  57      -1.987   4.049   0.889  1.00 97.85           C  
ATOM    865  CB  GLN A  57      -2.631   3.945   3.324  1.00 97.85           C  
ATOM    866  HB2 GLN A  57      -3.091   3.317   4.086  1.00 97.85           H  
ATOM    867  HB3 GLN A  57      -1.600   4.145   3.617  1.00 97.85           H  
ATOM    868  O   GLN A  57      -0.774   4.258   0.909  1.00 97.85           O  
ATOM    869  CG  GLN A  57      -3.394   5.277   3.237  1.00 97.85           C  
ATOM    870  HG2 GLN A  57      -4.456   5.070   3.107  1.00 97.85           H  
ATOM    871  HG3 GLN A  57      -3.057   5.854   2.376  1.00 97.85           H  
ATOM    872  CD  GLN A  57      -3.182   6.163   4.455  1.00 97.85           C  
ATOM    873  NE2 GLN A  57      -3.789   5.871   5.585  1.00 97.85           N  
ATOM    874 HE21 GLN A  57      -4.399   5.070   5.661  1.00 97.85           H  
ATOM    875 HE22 GLN A  57      -3.594   6.496   6.353  1.00 97.85           H  
ATOM    876  OE1 GLN A  57      -2.484   7.158   4.401  1.00 97.85           O  
ATOM    877  N   ARG A  58      -2.791   4.590  -0.029  1.00 97.08           N  
ATOM    878  H   ARG A  58      -3.764   4.321  -0.038  1.00 97.08           H  
ATOM    879  CA  ARG A  58      -2.312   5.557  -1.020  1.00 97.08           C  
ATOM    880  HA  ARG A  58      -1.420   6.040  -0.621  1.00 97.08           H  
ATOM    881  C   ARG A  58      -3.346   6.642  -1.292  1.00 97.08           C  
ATOM    882  CB  ARG A  58      -1.915   4.797  -2.290  1.00 97.08           C  
ATOM    883  HB2 ARG A  58      -2.804   4.364  -2.747  1.00 97.08           H  
ATOM    884  HB3 ARG A  58      -1.247   3.983  -2.007  1.00 97.08           H  
ATOM    885  O   ARG A  58      -4.521   6.346  -1.490  1.00 97.08           O  
ATOM    886  CG  ARG A  58      -1.193   5.689  -3.304  1.00 97.08           C  
ATOM    887  HG2 ARG A  58      -1.888   6.443  -3.675  1.00 97.08           H  
ATOM    888  HG3 ARG A  58      -0.348   6.189  -2.830  1.00 97.08           H  
ATOM    889  CD  ARG A  58      -0.686   4.836  -4.470  1.00 97.08           C  
ATOM    890  HD2 ARG A  58      -1.461   4.113  -4.724  1.00 97.08           H  
ATOM    891  HD3 ARG A  58       0.206   4.293  -4.157  1.00 97.08           H  
ATOM    892  NE  ARG A  58      -0.392   5.674  -5.645  1.00 97.08           N  
ATOM    893  HE  ARG A  58      -0.365   6.670  -5.482  1.00 97.08           H  
ATOM    894  NH1 ARG A  58      -0.525   4.002  -7.224  1.00 97.08           N  
ATOM    895 HH11 ARG A  58      -0.736   3.724  -8.172  1.00 97.08           H  
ATOM    896 HH12 ARG A  58      -0.692   3.333  -6.486  1.00 97.08           H  
ATOM    897  NH2 ARG A  58      -0.276   6.117  -7.880  1.00 97.08           N  
ATOM    898 HH21 ARG A  58      -0.385   7.100  -7.676  1.00 97.08           H  
ATOM    899 HH22 ARG A  58      -0.447   5.803  -8.825  1.00 97.08           H  
ATOM    900  CZ  ARG A  58      -0.406   5.261  -6.901  1.00 97.08           C  
ATOM    901  N   ARG A  59      -2.877   7.893  -1.334  1.00 95.78           N  
ATOM    902  H   ARG A  59      -1.890   8.021  -1.162  1.00 95.78           H  
ATOM    903  CA  ARG A  59      -3.626   9.089  -1.752  1.00 95.78           C  
ATOM    904  HA  ARG A  59      -4.614   8.804  -2.112  1.00 95.78           H  
ATOM    905  C   ARG A  59      -2.905   9.765  -2.911  1.00 95.78           C  
ATOM    906  CB  ARG A  59      -3.776  10.077  -0.586  1.00 95.78           C  
ATOM    907  HB2 ARG A  59      -4.322  10.953  -0.935  1.00 95.78           H  
ATOM    908  HB3 ARG A  59      -2.786  10.412  -0.275  1.00 95.78           H  
ATOM    909  O   ARG A  59      -1.676   9.747  -2.958  1.00 95.78           O  
ATOM    910  CG  ARG A  59      -4.493   9.503   0.639  1.00 95.78           C  
ATOM    911  HG2 ARG A  59      -4.569  10.287   1.392  1.00 95.78           H  
ATOM    912  HG3 ARG A  59      -3.894   8.698   1.065  1.00 95.78           H  
ATOM    913  CD  ARG A  59      -5.889   8.959   0.332  1.00 95.78           C  
ATOM    914  HD2 ARG A  59      -5.817   8.115  -0.354  1.00 95.78           H  
ATOM    915  HD3 ARG A  59      -6.293   8.584   1.273  1.00 95.78           H  
ATOM    916  NE  ARG A  59      -6.813   9.960  -0.234  1.00 95.78           N  
ATOM    917  HE  ARG A  59      -6.967   9.940  -1.232  1.00 95.78           H  
ATOM    918  NH1 ARG A  59      -7.289  11.035   1.738  1.00 95.78           N  
ATOM    919 HH11 ARG A  59      -6.565  10.489   2.182  1.00 95.78           H  
ATOM    920 HH12 ARG A  59      -7.812  11.731   2.251  1.00 95.78           H  
ATOM    921  NH2 ARG A  59      -8.479  11.493  -0.090  1.00 95.78           N  
ATOM    922 HH21 ARG A  59      -9.020  12.175   0.422  1.00 95.78           H  
ATOM    923 HH22 ARG A  59      -8.824  11.160  -0.979  1.00 95.78           H  
ATOM    924  CZ  ARG A  59      -7.514  10.828   0.469  1.00 95.78           C  
ATOM    925  N   ILE A  60      -3.662  10.343  -3.838  1.00 93.33           N  
ATOM    926  H   ILE A  60      -4.662  10.329  -3.701  1.00 93.33           H  
ATOM    927  CA  ILE A  60      -3.124  11.023  -5.024  1.00 93.33           C  
ATOM    928  HA  ILE A  60      -2.059  11.204  -4.879  1.00 93.33           H  
ATOM    929  C   ILE A  60      -3.773  12.394  -5.194  1.00 93.33           C  
ATOM    930  CB  ILE A  60      -3.293  10.170  -6.305  1.00 93.33           C  
ATOM    931  HB  ILE A  60      -4.359  10.050  -6.498  1.00 93.33           H  
ATOM    932  O   ILE A  60      -3.063  13.392  -5.248  1.00 93.33           O  
ATOM    933  CG1 ILE A  60      -2.673   8.762  -6.159  1.00 93.33           C  
ATOM    934 HG12 ILE A  60      -1.597   8.842  -6.007  1.00 93.33           H  
ATOM    935 HG13 ILE A  60      -3.105   8.259  -5.293  1.00 93.33           H  
ATOM    936  CG2 ILE A  60      -2.664  10.902  -7.510  1.00 93.33           C  
ATOM    937 HG21 ILE A  60      -1.588  11.006  -7.371  1.00 93.33           H  
ATOM    938 HG22 ILE A  60      -2.865  10.361  -8.435  1.00 93.33           H  
ATOM    939 HG23 ILE A  60      -3.099  11.894  -7.634  1.00 93.33           H  
ATOM    940  CD1 ILE A  60      -2.958   7.870  -7.371  1.00 93.33           C  
ATOM    941 HD11 ILE A  60      -2.695   6.840  -7.130  1.00 93.33           H  
ATOM    942 HD12 ILE A  60      -4.021   7.899  -7.612  1.00 93.33           H  
ATOM    943 HD13 ILE A  60      -2.376   8.189  -8.236  1.00 93.33           H  
ATOM    944  N   ASN A  61      -5.101  12.446  -5.312  1.00 93.00           N  
ATOM    945  H   ASN A  61      -5.633  11.591  -5.236  1.00 93.00           H  
ATOM    946  CA  ASN A  61      -5.828  13.657  -5.706  1.00 93.00           C  
ATOM    947  HA  ASN A  61      -5.215  14.528  -5.473  1.00 93.00           H  
ATOM    948  C   ASN A  61      -7.138  13.878  -4.937  1.00 93.00           C  
ATOM    949  CB  ASN A  61      -6.043  13.636  -7.232  1.00 93.00           C  
ATOM    950  HB2 ASN A  61      -6.571  14.541  -7.532  1.00 93.00           H  
ATOM    951  HB3 ASN A  61      -5.071  13.634  -7.724  1.00 93.00           H  
ATOM    952  O   ASN A  61      -7.783  14.902  -5.140  1.00 93.00           O  
ATOM    953  CG  ASN A  61      -6.841  12.441  -7.725  1.00 93.00           C  
ATOM    954  ND2 ASN A  61      -6.807  12.172  -9.008  1.00 93.00           N  
ATOM    955 HD21 ASN A  61      -7.346  11.368  -9.296  1.00 93.00           H  
ATOM    956 HD22 ASN A  61      -6.318  12.779  -9.651  1.00 93.00           H  
ATOM    957  OD1 ASN A  61      -7.464  11.708  -6.979  1.00 93.00           O  
ATOM    958  N   GLY A  62      -7.518  12.972  -4.031  1.00 93.07           N  
ATOM    959  H   GLY A  62      -7.016  12.099  -3.957  1.00 93.07           H  
ATOM    960  CA  GLY A  62      -8.695  13.151  -3.188  1.00 93.07           C  
ATOM    961  HA2 GLY A  62      -8.521  12.614  -2.255  1.00 93.07           H  
ATOM    962  HA3 GLY A  62      -8.822  14.208  -2.955  1.00 93.07           H  
ATOM    963  C   GLY A  62     -10.009  12.643  -3.781  1.00 93.07           C  
ATOM    964  O   GLY A  62     -11.044  12.827  -3.145  1.00 93.07           O  
ATOM    965  N   ASN A  63      -9.983  11.982  -4.940  1.00 95.03           N  
ATOM    966  H   ASN A  63      -9.086  11.770  -5.354  1.00 95.03           H  
ATOM    967  CA  ASN A  63     -11.178  11.449  -5.598  1.00 95.03           C  
ATOM    968  HA  ASN A  63     -11.924  12.239  -5.678  1.00 95.03           H  
ATOM    969  C   ASN A  63     -11.827  10.304  -4.810  1.00 95.03           C  
ATOM    970  CB  ASN A  63     -10.791  10.976  -7.007  1.00 95.03           C  
ATOM    971  HB2 ASN A  63     -11.604  10.373  -7.412  1.00 95.03           H  
ATOM    972  HB3 ASN A  63      -9.900  10.352  -6.951  1.00 95.03           H  
ATOM    973  O   ASN A  63     -13.044  10.126  -4.856  1.00 95.03           O  
ATOM    974  CG  ASN A  63     -10.547  12.113  -7.981  1.00 95.03           C  
ATOM    975  ND2 ASN A  63     -10.125  11.793  -9.181  1.00 95.03           N  
ATOM    976 HD21 ASN A  63     -10.023  12.563  -9.826  1.00 95.03           H  
ATOM    977 HD22 ASN A  63      -9.994  10.821  -9.421  1.00 95.03           H  
ATOM    978  OD1 ASN A  63     -10.774  13.282  -7.724  1.00 95.03           O  
ATOM    979  N   VAL A  64     -11.037   9.537  -4.059  1.00 96.41           N  
ATOM    980  H   VAL A  64     -10.039   9.664  -4.146  1.00 96.41           H  
ATOM    981  CA  VAL A  64     -11.554   8.542  -3.118  1.00 96.41           C  
ATOM    982  HA  VAL A  64     -12.545   8.232  -3.450  1.00 96.41           H  
ATOM    983  C   VAL A  64     -11.701   9.179  -1.738  1.00 96.41           C  
ATOM    984  CB  VAL A  64     -10.683   7.275  -3.116  1.00 96.41           C  
ATOM    985  HB  VAL A  64      -9.662   7.539  -2.841  1.00 96.41           H  
ATOM    986  O   VAL A  64     -10.722   9.614  -1.124  1.00 96.41           O  
ATOM    987  CG1 VAL A  64     -11.201   6.225  -2.123  1.00 96.41           C  
ATOM    988 HG11 VAL A  64     -12.220   5.932  -2.377  1.00 96.41           H  
ATOM    989 HG12 VAL A  64     -10.557   5.347  -2.165  1.00 96.41           H  
ATOM    990 HG13 VAL A  64     -11.166   6.614  -1.106  1.00 96.41           H  
ATOM    991  CG2 VAL A  64     -10.692   6.639  -4.514  1.00 96.41           C  
ATOM    992 HG21 VAL A  64     -10.236   7.313  -5.238  1.00 96.41           H  
ATOM    993 HG22 VAL A  64     -10.120   5.711  -4.507  1.00 96.41           H  
ATOM    994 HG23 VAL A  64     -11.713   6.419  -4.827  1.00 96.41           H  
ATOM    995  N   SER A  65     -12.938   9.213  -1.226  1.00 96.75           N  
ATOM    996  H   SER A  65     -13.706   8.956  -1.828  1.00 96.75           H  
ATOM    997  CA  SER A  65     -13.211   9.638   0.152  1.00 96.75           C  
ATOM    998  HA  SER A  65     -12.772  10.625   0.297  1.00 96.75           H  
ATOM    999  C   SER A  65     -12.585   8.665   1.150  1.00 96.75           C  
ATOM   1000  CB  SER A  65     -14.713   9.749   0.438  1.00 96.75           C  
ATOM   1001  HB2 SER A  65     -15.158  10.501  -0.213  1.00 96.75           H  
ATOM   1002  HB3 SER A  65     -15.191   8.787   0.260  1.00 96.75           H  
ATOM   1003  O   SER A  65     -12.783   7.455   1.044  1.00 96.75           O  
ATOM   1004  OG  SER A  65     -14.892  10.121   1.796  1.00 96.75           O  
ATOM   1005  HG  SER A  65     -15.795   9.930   2.058  1.00 96.75           H  
ATOM   1006  N   PHE A  66     -11.881   9.210   2.142  1.00 97.21           N  
ATOM   1007  H   PHE A  66     -11.770  10.214   2.129  1.00 97.21           H  
ATOM   1008  CA  PHE A  66     -11.341   8.481   3.299  1.00 97.21           C  
ATOM   1009  HA  PHE A  66     -11.379   7.410   3.101  1.00 97.21           H  
ATOM   1010  C   PHE A  66     -12.183   8.687   4.566  1.00 97.21           C  
ATOM   1011  CB  PHE A  66      -9.867   8.866   3.498  1.00 97.21           C  
ATOM   1012  HB2 PHE A  66      -9.618   8.785   4.556  1.00 97.21           H  
ATOM   1013  HB3 PHE A  66      -9.708   9.905   3.212  1.00 97.21           H  
ATOM   1014  O   PHE A  66     -11.880   8.129   5.620  1.00 97.21           O  
ATOM   1015  CG  PHE A  66      -8.916   7.977   2.723  1.00 97.21           C  
ATOM   1016  CD1 PHE A  66      -7.994   7.174   3.417  1.00 97.21           C  
ATOM   1017  HD1 PHE A  66      -7.945   7.206   4.495  1.00 97.21           H  
ATOM   1018  CD2 PHE A  66      -9.001   7.882   1.321  1.00 97.21           C  
ATOM   1019  HD2 PHE A  66      -9.716   8.482   0.776  1.00 97.21           H  
ATOM   1020  CE1 PHE A  66      -7.174   6.280   2.712  1.00 97.21           C  
ATOM   1021  HE1 PHE A  66      -6.507   5.631   3.260  1.00 97.21           H  
ATOM   1022  CE2 PHE A  66      -8.195   6.972   0.616  1.00 97.21           C  
ATOM   1023  HE2 PHE A  66      -8.286   6.880  -0.456  1.00 97.21           H  
ATOM   1024  CZ  PHE A  66      -7.271   6.177   1.314  1.00 97.21           C  
ATOM   1025  HZ  PHE A  66      -6.651   5.475   0.776  1.00 97.21           H  
ATOM   1026  N   TYR A  67     -13.265   9.463   4.478  1.00 98.02           N  
ATOM   1027  H   TYR A  67     -13.527   9.834   3.576  1.00 98.02           H  
ATOM   1028  CA  TYR A  67     -14.263   9.528   5.537  1.00 98.02           C  
ATOM   1029  HA  TYR A  67     -13.777   9.417   6.506  1.00 98.02           H  
ATOM   1030  C   TYR A  67     -15.238   8.361   5.353  1.00 98.02           C  
ATOM   1031  CB  TYR A  67     -14.940  10.898   5.515  1.00 98.02           C  
ATOM   1032  HB2 TYR A  67     -14.174  11.673   5.545  1.00 98.02           H  
ATOM   1033  HB3 TYR A  67     -15.499  11.022   4.587  1.00 98.02           H  
ATOM   1034  O   TYR A  67     -16.171   8.455   4.556  1.00 98.02           O  
ATOM   1035  CG  TYR A  67     -15.856  11.094   6.700  1.00 98.02           C  
ATOM   1036  CD1 TYR A  67     -17.252  11.027   6.539  1.00 98.02           C  
ATOM   1037  HD1 TYR A  67     -17.678  10.834   5.566  1.00 98.02           H  
ATOM   1038  CD2 TYR A  67     -15.300  11.306   7.977  1.00 98.02           C  
ATOM   1039  HD2 TYR A  67     -14.228  11.347   8.101  1.00 98.02           H  
ATOM   1040  CE1 TYR A  67     -18.095  11.195   7.654  1.00 98.02           C  
ATOM   1041  HE1 TYR A  67     -19.169  11.146   7.545  1.00 98.02           H  
ATOM   1042  CE2 TYR A  67     -16.139  11.464   9.095  1.00 98.02           C  
ATOM   1043  HE2 TYR A  67     -15.713  11.627  10.074  1.00 98.02           H  
ATOM   1044  OH  TYR A  67     -18.358  11.579  10.003  1.00 98.02           O  
ATOM   1045  HH  TYR A  67     -17.864  11.705  10.817  1.00 98.02           H  
ATOM   1046  CZ  TYR A  67     -17.540  11.415   8.931  1.00 98.02           C  
ATOM   1047  N   ARG A  68     -14.941   7.239   6.016  1.00 97.80           N  
ATOM   1048  H   ARG A  68     -14.173   7.275   6.672  1.00 97.80           H  
ATOM   1049  CA  ARG A  68     -15.573   5.924   5.820  1.00 97.80           C  
ATOM   1050  HA  ARG A  68     -16.504   6.033   5.264  1.00 97.80           H  
ATOM   1051  C   ARG A  68     -15.941   5.267   7.148  1.00 97.80           C  
ATOM   1052  CB  ARG A  68     -14.627   5.002   5.029  1.00 97.80           C  
ATOM   1053  HB2 ARG A  68     -15.095   4.024   4.924  1.00 97.80           H  
ATOM   1054  HB3 ARG A  68     -13.705   4.857   5.593  1.00 97.80           H  
ATOM   1055  O   ARG A  68     -15.398   5.630   8.193  1.00 97.80           O  
ATOM   1056  CG  ARG A  68     -14.252   5.491   3.626  1.00 97.80           C  
ATOM   1057  HG2 ARG A  68     -13.625   4.729   3.163  1.00 97.80           H  
ATOM   1058  HG3 ARG A  68     -13.680   6.416   3.688  1.00 97.80           H  
ATOM   1059  CD  ARG A  68     -15.484   5.705   2.750  1.00 97.80           C  
ATOM   1060  HD2 ARG A  68     -16.059   6.560   3.104  1.00 97.80           H  
ATOM   1061  HD3 ARG A  68     -16.118   4.823   2.839  1.00 97.80           H  
ATOM   1062  NE  ARG A  68     -15.104   5.922   1.351  1.00 97.80           N  
ATOM   1063  HE  ARG A  68     -14.189   6.321   1.196  1.00 97.80           H  
ATOM   1064  NH1 ARG A  68     -17.003   5.061   0.387  1.00 97.80           N  
ATOM   1065 HH11 ARG A  68     -17.522   4.782  -0.433  1.00 97.80           H  
ATOM   1066 HH12 ARG A  68     -17.154   4.489   1.206  1.00 97.80           H  
ATOM   1067  NH2 ARG A  68     -15.412   6.002  -0.879  1.00 97.80           N  
ATOM   1068 HH21 ARG A  68     -15.944   5.740  -1.697  1.00 97.80           H  
ATOM   1069 HH22 ARG A  68     -14.463   6.342  -0.949  1.00 97.80           H  
ATOM   1070  CZ  ARG A  68     -15.850   5.660   0.300  1.00 97.80           C  
ATOM   1071  N   GLY A  69     -16.854   4.300   7.096  1.00 98.46           N  
ATOM   1072  H   GLY A  69     -17.185   4.016   6.185  1.00 98.46           H  
ATOM   1073  CA  GLY A  69     -17.282   3.531   8.266  1.00 98.46           C  
ATOM   1074  HA2 GLY A  69     -18.236   3.053   8.043  1.00 98.46           H  
ATOM   1075  HA3 GLY A  69     -17.429   4.208   9.107  1.00 98.46           H  
ATOM   1076  C   GLY A  69     -16.286   2.442   8.684  1.00 98.46           C  
ATOM   1077  O   GLY A  69     -15.338   2.124   7.967  1.00 98.46           O  
ATOM   1078  N   TRP A  70     -16.531   1.828   9.848  1.00 98.46           N  
ATOM   1079  H   TRP A  70     -17.320   2.136  10.399  1.00 98.46           H  
ATOM   1080  CA  TRP A  70     -15.699   0.734  10.372  1.00 98.46           C  
ATOM   1081  HA  TRP A  70     -14.689   1.103  10.549  1.00 98.46           H  
ATOM   1082  C   TRP A  70     -15.571  -0.442   9.397  1.00 98.46           C  
ATOM   1083  CB  TRP A  70     -16.283   0.233  11.702  1.00 98.46           C  
ATOM   1084  HB2 TRP A  70     -16.141   1.002  12.461  1.00 98.46           H  
ATOM   1085  HB3 TRP A  70     -17.355   0.077  11.582  1.00 98.46           H  
ATOM   1086  O   TRP A  70     -14.477  -0.965   9.214  1.00 98.46           O  
ATOM   1087  CG  TRP A  70     -15.677  -1.047  12.195  1.00 98.46           C  
ATOM   1088  CD1 TRP A  70     -16.299  -2.248  12.238  1.00 98.46           C  
ATOM   1089  HD1 TRP A  70     -17.323  -2.422  11.942  1.00 98.46           H  
ATOM   1090  CD2 TRP A  70     -14.308  -1.291  12.642  1.00 98.46           C  
ATOM   1091  CE2 TRP A  70     -14.174  -2.678  12.951  1.00 98.46           C  
ATOM   1092  CE3 TRP A  70     -13.164  -0.480  12.810  1.00 98.46           C  
ATOM   1093  HE3 TRP A  70     -13.226   0.573  12.582  1.00 98.46           H  
ATOM   1094  NE1 TRP A  70     -15.421  -3.209  12.699  1.00 98.46           N  
ATOM   1095  HE1 TRP A  70     -15.682  -4.174  12.843  1.00 98.46           H  
ATOM   1096  CH2 TRP A  70     -11.853  -2.397  13.574  1.00 98.46           C  
ATOM   1097  HH2 TRP A  70     -10.921  -2.806  13.934  1.00 98.46           H  
ATOM   1098  CZ2 TRP A  70     -12.971  -3.233  13.411  1.00 98.46           C  
ATOM   1099  HZ2 TRP A  70     -12.905  -4.286  13.643  1.00 98.46           H  
ATOM   1100  CZ3 TRP A  70     -11.951  -1.026  13.274  1.00 98.46           C  
ATOM   1101  HZ3 TRP A  70     -11.090  -0.388  13.406  1.00 98.46           H  
ATOM   1102  N   GLU A  71     -16.672  -0.849   8.763  1.00 98.68           N  
ATOM   1103  H   GLU A  71     -17.544  -0.367   8.931  1.00 98.68           H  
ATOM   1104  CA  GLU A  71     -16.690  -1.997   7.852  1.00 98.68           C  
ATOM   1105  HA  GLU A  71     -16.311  -2.874   8.378  1.00 98.68           H  
ATOM   1106  C   GLU A  71     -15.785  -1.781   6.630  1.00 98.68           C  
ATOM   1107  CB  GLU A  71     -18.145  -2.265   7.454  1.00 98.68           C  
ATOM   1108  HB2 GLU A  71     -18.732  -2.372   8.366  1.00 98.68           H  
ATOM   1109  HB3 GLU A  71     -18.527  -1.413   6.891  1.00 98.68           H  
ATOM   1110  O   GLU A  71     -14.990  -2.654   6.288  1.00 98.68           O  
ATOM   1111  CG  GLU A  71     -18.293  -3.544   6.624  1.00 98.68           C  
ATOM   1112  HG2 GLU A  71     -17.785  -4.352   7.150  1.00 98.68           H  
ATOM   1113  HG3 GLU A  71     -17.807  -3.406   5.658  1.00 98.68           H  
ATOM   1114  CD  GLU A  71     -19.761  -3.931   6.401  1.00 98.68           C  
ATOM   1115  OE1 GLU A  71     -19.994  -5.141   6.189  1.00 98.68           O  
ATOM   1116  OE2 GLU A  71     -20.631  -3.035   6.499  1.00 98.68           O  
ATOM   1117  N   GLU A  72     -15.821  -0.584   6.042  1.00 98.69           N  
ATOM   1118  H   GLU A  72     -16.486   0.099   6.374  1.00 98.69           H  
ATOM   1119  CA  GLU A  72     -14.952  -0.205   4.923  1.00 98.69           C  
ATOM   1120  HA  GLU A  72     -15.024  -0.948   4.129  1.00 98.69           H  
ATOM   1121  C   GLU A  72     -13.481  -0.138   5.356  1.00 98.69           C  
ATOM   1122  CB  GLU A  72     -15.401   1.156   4.372  1.00 98.69           C  
ATOM   1123  HB2 GLU A  72     -15.407   1.864   5.201  1.00 98.69           H  
ATOM   1124  HB3 GLU A  72     -14.676   1.499   3.634  1.00 98.69           H  
ATOM   1125  O   GLU A  72     -12.603  -0.615   4.648  1.00 98.69           O  
ATOM   1126  CG  GLU A  72     -16.792   1.140   3.718  1.00 98.69           C  
ATOM   1127  HG2 GLU A  72     -17.522   0.738   4.421  1.00 98.69           H  
ATOM   1128  HG3 GLU A  72     -16.767   0.493   2.841  1.00 98.69           H  
ATOM   1129  CD  GLU A  72     -17.214   2.561   3.321  1.00 98.69           C  
ATOM   1130  OE1 GLU A  72     -17.171   2.904   2.112  1.00 98.69           O  
ATOM   1131  OE2 GLU A  72     -17.515   3.360   4.244  1.00 98.69           O  
ATOM   1132  N   TYR A  73     -13.171   0.385   6.546  1.00 98.72           N  
ATOM   1133  H   TYR A  73     -13.907   0.787   7.110  1.00 98.72           H  
ATOM   1134  CA  TYR A  73     -11.798   0.340   7.064  1.00 98.72           C  
ATOM   1135  HA  TYR A  73     -11.123   0.705   6.290  1.00 98.72           H  
ATOM   1136  C   TYR A  73     -11.332  -1.082   7.394  1.00 98.72           C  
ATOM   1137  CB  TYR A  73     -11.660   1.251   8.287  1.00 98.72           C  
ATOM   1138  HB2 TYR A  73     -10.881   0.857   8.939  1.00 98.72           H  
ATOM   1139  HB3 TYR A  73     -12.587   1.254   8.859  1.00 98.72           H  
ATOM   1140  O   TYR A  73     -10.140  -1.375   7.289  1.00 98.72           O  
ATOM   1141  CG  TYR A  73     -11.264   2.663   7.915  1.00 98.72           C  
ATOM   1142  CD1 TYR A  73      -9.928   2.930   7.561  1.00 98.72           C  
ATOM   1143  HD1 TYR A  73      -9.199   2.133   7.564  1.00 98.72           H  
ATOM   1144  CD2 TYR A  73     -12.215   3.700   7.906  1.00 98.72           C  
ATOM   1145  HD2 TYR A  73     -13.242   3.498   8.174  1.00 98.72           H  
ATOM   1146  CE1 TYR A  73      -9.542   4.231   7.193  1.00 98.72           C  
ATOM   1147  HE1 TYR A  73      -8.521   4.437   6.907  1.00 98.72           H  
ATOM   1148  CE2 TYR A  73     -11.831   5.006   7.541  1.00 98.72           C  
ATOM   1149  HE2 TYR A  73     -12.561   5.802   7.541  1.00 98.72           H  
ATOM   1150  OH  TYR A  73     -10.105   6.511   6.784  1.00 98.72           O  
ATOM   1151  HH  TYR A  73     -10.851   7.087   6.602  1.00 98.72           H  
ATOM   1152  CZ  TYR A  73     -10.493   5.270   7.176  1.00 98.72           C  
ATOM   1153  N   LYS A  74     -12.245  -1.979   7.781  1.00 98.65           N  
ATOM   1154  H   LYS A  74     -13.199  -1.666   7.886  1.00 98.65           H  
ATOM   1155  CA  LYS A  74     -11.929  -3.379   8.070  1.00 98.65           C  
ATOM   1156  HA  LYS A  74     -11.044  -3.405   8.705  1.00 98.65           H  
ATOM   1157  C   LYS A  74     -11.563  -4.149   6.800  1.00 98.65           C  
ATOM   1158  CB  LYS A  74     -13.088  -4.027   8.843  1.00 98.65           C  
ATOM   1159  HB2 LYS A  74     -13.286  -3.450   9.747  1.00 98.65           H  
ATOM   1160  HB3 LYS A  74     -13.987  -4.042   8.228  1.00 98.65           H  
ATOM   1161  O   LYS A  74     -10.534  -4.823   6.801  1.00 98.65           O  
ATOM   1162  CG  LYS A  74     -12.716  -5.462   9.232  1.00 98.65           C  
ATOM   1163  HG2 LYS A  74     -12.536  -6.043   8.328  1.00 98.65           H  
ATOM   1164  HG3 LYS A  74     -11.799  -5.445   9.822  1.00 98.65           H  
ATOM   1165  CD  LYS A  74     -13.812  -6.165  10.031  1.00 98.65           C  
ATOM   1166  HD2 LYS A  74     -13.978  -5.646  10.975  1.00 98.65           H  
ATOM   1167  HD3 LYS A  74     -14.730  -6.183   9.444  1.00 98.65           H  
ATOM   1168  CE  LYS A  74     -13.302  -7.588  10.278  1.00 98.65           C  
ATOM   1169  HE2 LYS A  74     -12.943  -7.994   9.332  1.00 98.65           H  
ATOM   1170  HE3 LYS A  74     -12.434  -7.557  10.936  1.00 98.65           H  
ATOM   1171  NZ  LYS A  74     -14.343  -8.483  10.822  1.00 98.65           N  
ATOM   1172  HZ1 LYS A  74     -13.911  -9.375  11.014  1.00 98.65           H  
ATOM   1173  HZ2 LYS A  74     -14.738  -8.110  11.674  1.00 98.65           H  
ATOM   1174  HZ3 LYS A  74     -15.051  -8.629  10.117  1.00 98.65           H  
ATOM   1175  N   TYR A  75     -12.370  -4.027   5.747  1.00 98.40           N  
ATOM   1176  H   TYR A  75     -13.201  -3.463   5.851  1.00 98.40           H  
ATOM   1177  CA  TYR A  75     -12.236  -4.813   4.511  1.00 98.40           C  
ATOM   1178  HA  TYR A  75     -11.544  -5.635   4.693  1.00 98.40           H  
ATOM   1179  C   TYR A  75     -11.640  -4.048   3.321  1.00 98.40           C  
ATOM   1180  CB  TYR A  75     -13.592  -5.433   4.156  1.00 98.40           C  
ATOM   1181  HB2 TYR A  75     -13.481  -6.026   3.248  1.00 98.40           H  
ATOM   1182  HB3 TYR A  75     -14.295  -4.630   3.936  1.00 98.40           H  
ATOM   1183  O   TYR A  75     -11.478  -4.621   2.251  1.00 98.40           O  
ATOM   1184  CG  TYR A  75     -14.166  -6.339   5.229  1.00 98.40           C  
ATOM   1185  CD1 TYR A  75     -13.459  -7.485   5.648  1.00 98.40           C  
ATOM   1186  HD1 TYR A  75     -12.501  -7.717   5.206  1.00 98.40           H  
ATOM   1187  CD2 TYR A  75     -15.422  -6.048   5.791  1.00 98.40           C  
ATOM   1188  HD2 TYR A  75     -15.970  -5.178   5.459  1.00 98.40           H  
ATOM   1189  CE1 TYR A  75     -14.001  -8.330   6.636  1.00 98.40           C  
ATOM   1190  HE1 TYR A  75     -13.462  -9.211   6.952  1.00 98.40           H  
ATOM   1191  CE2 TYR A  75     -15.984  -6.904   6.754  1.00 98.40           C  
ATOM   1192  HE2 TYR A  75     -16.966  -6.683   7.144  1.00 98.40           H  
ATOM   1193  OH  TYR A  75     -15.819  -8.848   8.135  1.00 98.40           O  
ATOM   1194  HH  TYR A  75     -16.766  -8.691   8.153  1.00 98.40           H  
ATOM   1195  CZ  TYR A  75     -15.271  -8.044   7.181  1.00 98.40           C  
ATOM   1196  N   GLY A  76     -11.283  -2.780   3.504  1.00 98.30           N  
ATOM   1197  H   GLY A  76     -11.615  -2.303   4.331  1.00 98.30           H  
ATOM   1198  CA  GLY A  76     -10.675  -1.952   2.471  1.00 98.30           C  
ATOM   1199  HA2 GLY A  76     -10.048  -2.561   1.819  1.00 98.30           H  
ATOM   1200  HA3 GLY A  76     -10.037  -1.214   2.958  1.00 98.30           H  
ATOM   1201  C   GLY A  76     -11.688  -1.209   1.600  1.00 98.30           C  
ATOM   1202  O   GLY A  76     -12.877  -1.524   1.550  1.00 98.30           O  
ATOM   1203  N   PHE A  77     -11.199  -0.172   0.926  1.00 98.38           N  
ATOM   1204  H   PHE A  77     -10.202  -0.016   0.969  1.00 98.38           H  
ATOM   1205  CA  PHE A  77     -11.972   0.647  -0.007  1.00 98.38           C  
ATOM   1206  HA  PHE A  77     -12.633  -0.009  -0.575  1.00 98.38           H  
ATOM   1207  C   PHE A  77     -11.052   1.363  -1.000  1.00 98.38           C  
ATOM   1208  CB  PHE A  77     -12.836   1.667   0.759  1.00 98.38           C  
ATOM   1209  HB2 PHE A  77     -13.455   2.214   0.048  1.00 98.38           H  
ATOM   1210  HB3 PHE A  77     -13.522   1.125   1.409  1.00 98.38           H  
ATOM   1211  O   PHE A  77      -9.843   1.470  -0.792  1.00 98.38           O  
ATOM   1212  CG  PHE A  77     -12.057   2.667   1.595  1.00 98.38           C  
ATOM   1213  CD1 PHE A  77     -11.808   2.398   2.952  1.00 98.38           C  
ATOM   1214  HD1 PHE A  77     -12.161   1.474   3.386  1.00 98.38           H  
ATOM   1215  CD2 PHE A  77     -11.580   3.862   1.025  1.00 98.38           C  
ATOM   1216  HD2 PHE A  77     -11.756   4.073  -0.019  1.00 98.38           H  
ATOM   1217  CE1 PHE A  77     -11.094   3.315   3.742  1.00 98.38           C  
ATOM   1218  HE1 PHE A  77     -10.909   3.097   4.783  1.00 98.38           H  
ATOM   1219  CE2 PHE A  77     -10.859   4.776   1.812  1.00 98.38           C  
ATOM   1220  HE2 PHE A  77     -10.493   5.690   1.367  1.00 98.38           H  
ATOM   1221  CZ  PHE A  77     -10.616   4.505   3.171  1.00 98.38           C  
ATOM   1222  HZ  PHE A  77     -10.059   5.205   3.776  1.00 98.38           H  
ATOM   1223  N   GLY A  78     -11.648   1.923  -2.053  1.00 97.34           N  
ATOM   1224  H   GLY A  78     -12.621   1.698  -2.209  1.00 97.34           H  
ATOM   1225  CA  GLY A  78     -10.917   2.518  -3.169  1.00 97.34           C  
ATOM   1226  HA2 GLY A  78     -11.522   3.292  -3.640  1.00 97.34           H  
ATOM   1227  HA3 GLY A  78      -9.995   2.977  -2.812  1.00 97.34           H  
ATOM   1228  C   GLY A  78     -10.571   1.477  -4.227  1.00 97.34           C  
ATOM   1229  O   GLY A  78     -11.195   0.421  -4.280  1.00 97.34           O  
ATOM   1230  N   ASP A  79      -9.616   1.804  -5.090  1.00 95.35           N  
ATOM   1231  H   ASP A  79      -9.101   2.663  -4.960  1.00 95.35           H  
ATOM   1232  CA  ASP A  79      -9.279   0.977  -6.246  1.00 95.35           C  
ATOM   1233  HA  ASP A  79      -9.511  -0.065  -6.022  1.00 95.35           H  
ATOM   1234  C   ASP A  79      -7.779   1.073  -6.561  1.00 95.35           C  
ATOM   1235  CB  ASP A  79     -10.163   1.406  -7.430  1.00 95.35           C  
ATOM   1236  HB2 ASP A  79      -9.828   2.378  -7.792  1.00 95.35           H  
ATOM   1237  HB3 ASP A  79     -11.190   1.516  -7.082  1.00 95.35           H  
ATOM   1238  O   ASP A  79      -7.198   2.166  -6.599  1.00 95.35           O  
ATOM   1239  CG  ASP A  79     -10.155   0.406  -8.586  1.00 95.35           C  
ATOM   1240  OD1 ASP A  79      -9.095  -0.226  -8.787  1.00 95.35           O  
ATOM   1241  OD2 ASP A  79     -11.196   0.321  -9.266  1.00 95.35           O  
ATOM   1242  N   PHE A  80      -7.144  -0.078  -6.790  1.00 95.60           N  
ATOM   1243  H   PHE A  80      -7.717  -0.901  -6.907  1.00 95.60           H  
ATOM   1244  CA  PHE A  80      -5.748  -0.155  -7.208  1.00 95.60           C  
ATOM   1245  HA  PHE A  80      -5.137   0.386  -6.486  1.00 95.60           H  
ATOM   1246  C   PHE A  80      -5.517   0.505  -8.575  1.00 95.60           C  
ATOM   1247  CB  PHE A  80      -5.305  -1.626  -7.247  1.00 95.60           C  
ATOM   1248  HB2 PHE A  80      -4.317  -1.680  -7.705  1.00 95.60           H  
ATOM   1249  HB3 PHE A  80      -5.983  -2.173  -7.902  1.00 95.60           H  
ATOM   1250  O   PHE A  80      -4.484   1.155  -8.749  1.00 95.60           O  
ATOM   1251  CG  PHE A  80      -5.224  -2.332  -5.902  1.00 95.60           C  
ATOM   1252  CD1 PHE A  80      -4.476  -1.784  -4.842  1.00 95.60           C  
ATOM   1253  HD1 PHE A  80      -3.996  -0.823  -4.955  1.00 95.60           H  
ATOM   1254  CD2 PHE A  80      -5.851  -3.579  -5.724  1.00 95.60           C  
ATOM   1255  HD2 PHE A  80      -6.436  -4.013  -6.521  1.00 95.60           H  
ATOM   1256  CE1 PHE A  80      -4.333  -2.489  -3.634  1.00 95.60           C  
ATOM   1257  HE1 PHE A  80      -3.739  -2.085  -2.828  1.00 95.60           H  
ATOM   1258  CE2 PHE A  80      -5.711  -4.280  -4.513  1.00 95.60           C  
ATOM   1259  HE2 PHE A  80      -6.200  -5.234  -4.387  1.00 95.60           H  
ATOM   1260  CZ  PHE A  80      -4.949  -3.738  -3.467  1.00 95.60           C  
ATOM   1261  HZ  PHE A  80      -4.848  -4.283  -2.540  1.00 95.60           H  
ATOM   1262  N   ASP A  81      -6.471   0.407  -9.502  1.00 93.14           N  
ATOM   1263  H   ASP A  81      -7.324  -0.086  -9.278  1.00 93.14           H  
ATOM   1264  CA  ASP A  81      -6.367   0.963 -10.854  1.00 93.14           C  
ATOM   1265  HA  ASP A  81      -5.392   0.708 -11.269  1.00 93.14           H  
ATOM   1266  C   ASP A  81      -6.465   2.495 -10.849  1.00 93.14           C  
ATOM   1267  CB  ASP A  81      -7.449   0.345 -11.760  1.00 93.14           C  
ATOM   1268  HB2 ASP A  81      -8.426   0.451 -11.288  1.00 93.14           H  
ATOM   1269  HB3 ASP A  81      -7.473   0.908 -12.693  1.00 93.14           H  
ATOM   1270  O   ASP A  81      -5.739   3.175 -11.577  1.00 93.14           O  
ATOM   1271  CG  ASP A  81      -7.194  -1.128 -12.118  1.00 93.14           C  
ATOM   1272  OD1 ASP A  81      -6.012  -1.552 -12.069  1.00 93.14           O  
ATOM   1273  OD2 ASP A  81      -8.159  -1.803 -12.537  1.00 93.14           O  
ATOM   1274  N   VAL A  82      -7.294   3.064  -9.964  1.00 92.91           N  
ATOM   1275  H   VAL A  82      -7.871   2.442  -9.416  1.00 92.91           H  
ATOM   1276  CA  VAL A  82      -7.343   4.520  -9.715  1.00 92.91           C  
ATOM   1277  HA  VAL A  82      -7.304   5.035 -10.675  1.00 92.91           H  
ATOM   1278  C   VAL A  82      -6.120   4.979  -8.908  1.00 92.91           C  
ATOM   1279  CB  VAL A  82      -8.660   4.912  -9.013  1.00 92.91           C  
ATOM   1280  HB  VAL A  82      -8.710   4.410  -8.047  1.00 92.91           H  
ATOM   1281  O   VAL A  82      -5.674   6.123  -9.015  1.00 92.91           O  
ATOM   1282  CG1 VAL A  82      -8.772   6.425  -8.770  1.00 92.91           C  
ATOM   1283 HG11 VAL A  82      -8.016   6.751  -8.055  1.00 92.91           H  
ATOM   1284 HG12 VAL A  82      -8.642   6.964  -9.708  1.00 92.91           H  
ATOM   1285 HG13 VAL A  82      -9.750   6.658  -8.348  1.00 92.91           H  
ATOM   1286  CG2 VAL A  82      -9.876   4.500  -9.854  1.00 92.91           C  
ATOM   1287 HG21 VAL A  82      -9.893   3.420 -10.000  1.00 92.91           H  
ATOM   1288 HG22 VAL A  82     -10.797   4.777  -9.340  1.00 92.91           H  
ATOM   1289 HG23 VAL A  82      -9.843   4.985 -10.830  1.00 92.91           H  
ATOM   1290  N   GLY A  83      -5.546   4.076  -8.110  1.00 92.87           N  
ATOM   1291  H   GLY A  83      -5.972   3.162  -8.066  1.00 92.87           H  
ATOM   1292  CA  GLY A  83      -4.348   4.305  -7.310  1.00 92.87           C  
ATOM   1293  HA2 GLY A  83      -3.644   4.900  -7.892  1.00 92.87           H  
ATOM   1294  HA3 GLY A  83      -3.898   3.335  -7.098  1.00 92.87           H  
ATOM   1295  C   GLY A  83      -4.603   5.006  -5.975  1.00 92.87           C  
ATOM   1296  O   GLY A  83      -3.639   5.327  -5.282  1.00 92.87           O  
ATOM   1297  N   GLU A  84      -5.863   5.225  -5.598  1.00 97.24           N  
ATOM   1298  H   GLU A  84      -6.596   4.864  -6.192  1.00 97.24           H  
ATOM   1299  CA  GLU A  84      -6.253   5.667  -4.260  1.00 97.24           C  
ATOM   1300  HA  GLU A  84      -5.359   5.865  -3.668  1.00 97.24           H  
ATOM   1301  C   GLU A  84      -7.043   4.564  -3.565  1.00 97.24           C  
ATOM   1302  CB  GLU A  84      -7.090   6.949  -4.286  1.00 97.24           C  
ATOM   1303  HB2 GLU A  84      -7.948   6.810  -4.943  1.00 97.24           H  
ATOM   1304  HB3 GLU A  84      -7.444   7.123  -3.270  1.00 97.24           H  
ATOM   1305  O   GLU A  84      -8.129   4.190  -4.006  1.00 97.24           O  
ATOM   1306  CG  GLU A  84      -6.324   8.193  -4.733  1.00 97.24           C  
ATOM   1307  HG2 GLU A  84      -6.208   8.189  -5.817  1.00 97.24           H  
ATOM   1308  HG3 GLU A  84      -5.331   8.171  -4.283  1.00 97.24           H  
ATOM   1309  CD  GLU A  84      -7.060   9.460  -4.279  1.00 97.24           C  
ATOM   1310  OE1 GLU A  84      -6.465  10.234  -3.485  1.00 97.24           O  
ATOM   1311  OE2 GLU A  84      -8.227   9.668  -4.664  1.00 97.24           O  
ATOM   1312  N   PHE A  85      -6.499   4.045  -2.471  1.00 98.19           N  
ATOM   1313  H   PHE A  85      -5.627   4.412  -2.119  1.00 98.19           H  
ATOM   1314  CA  PHE A  85      -7.114   2.937  -1.758  1.00 98.19           C  
ATOM   1315  HA  PHE A  85      -8.188   3.113  -1.700  1.00 98.19           H  
ATOM   1316  C   PHE A  85      -6.595   2.830  -0.327  1.00 98.19           C  
ATOM   1317  CB  PHE A  85      -6.882   1.621  -2.526  1.00 98.19           C  
ATOM   1318  HB2 PHE A  85      -7.273   1.714  -3.540  1.00 98.19           H  
ATOM   1319  HB3 PHE A  85      -7.449   0.823  -2.047  1.00 98.19           H  
ATOM   1320  O   PHE A  85      -5.529   3.350   0.030  1.00 98.19           O  
ATOM   1321  CG  PHE A  85      -5.429   1.212  -2.600  1.00 98.19           C  
ATOM   1322  CD1 PHE A  85      -4.612   1.677  -3.648  1.00 98.19           C  
ATOM   1323  HD1 PHE A  85      -5.043   2.279  -4.435  1.00 98.19           H  
ATOM   1324  CD2 PHE A  85      -4.883   0.409  -1.586  1.00 98.19           C  
ATOM   1325  HD2 PHE A  85      -5.512   0.033  -0.792  1.00 98.19           H  
ATOM   1326  CE1 PHE A  85      -3.245   1.352  -3.668  1.00 98.19           C  
ATOM   1327  HE1 PHE A  85      -2.621   1.698  -4.479  1.00 98.19           H  
ATOM   1328  CE2 PHE A  85      -3.517   0.097  -1.598  1.00 98.19           C  
ATOM   1329  HE2 PHE A  85      -3.108  -0.524  -0.815  1.00 98.19           H  
ATOM   1330  CZ  PHE A  85      -2.699   0.559  -2.643  1.00 98.19           C  
ATOM   1331  HZ  PHE A  85      -1.652   0.293  -2.658  1.00 98.19           H  
ATOM   1332  N   TYR A  86      -7.367   2.111   0.473  1.00 98.52           N  
ATOM   1333  H   TYR A  86      -8.225   1.746   0.085  1.00 98.52           H  
ATOM   1334  CA  TYR A  86      -6.970   1.574   1.757  1.00 98.52           C  
ATOM   1335  HA  TYR A  86      -5.923   1.807   1.948  1.00 98.52           H  
ATOM   1336  C   TYR A  86      -7.139   0.058   1.705  1.00 98.52           C  
ATOM   1337  CB  TYR A  86      -7.829   2.204   2.853  1.00 98.52           C  
ATOM   1338  HB2 TYR A  86      -7.866   3.283   2.702  1.00 98.52           H  
ATOM   1339  HB3 TYR A  86      -8.848   1.825   2.781  1.00 98.52           H  
ATOM   1340  O   TYR A  86      -8.222  -0.420   1.379  1.00 98.52           O  
ATOM   1341  CG  TYR A  86      -7.274   1.938   4.230  1.00 98.52           C  
ATOM   1342  CD1 TYR A  86      -7.808   0.916   5.037  1.00 98.52           C  
ATOM   1343  HD1 TYR A  86      -8.648   0.332   4.691  1.00 98.52           H  
ATOM   1344  CD2 TYR A  86      -6.178   2.698   4.676  1.00 98.52           C  
ATOM   1345  HD2 TYR A  86      -5.762   3.453   4.026  1.00 98.52           H  
ATOM   1346  CE1 TYR A  86      -7.246   0.667   6.304  1.00 98.52           C  
ATOM   1347  HE1 TYR A  86      -7.645  -0.106   6.944  1.00 98.52           H  
ATOM   1348  CE2 TYR A  86      -5.618   2.456   5.942  1.00 98.52           C  
ATOM   1349  HE2 TYR A  86      -4.766   3.024   6.288  1.00 98.52           H  
ATOM   1350  OH  TYR A  86      -5.615   1.221   7.979  1.00 98.52           O  
ATOM   1351  HH  TYR A  86      -4.863   1.782   8.181  1.00 98.52           H  
ATOM   1352  CZ  TYR A  86      -6.157   1.442   6.758  1.00 98.52           C  
ATOM   1353  N   LEU A  87      -6.074  -0.686   2.005  1.00 98.32           N  
ATOM   1354  H   LEU A  87      -5.214  -0.214   2.246  1.00 98.32           H  
ATOM   1355  CA  LEU A  87      -6.040  -2.140   1.857  1.00 98.32           C  
ATOM   1356  HA  LEU A  87      -6.286  -2.385   0.824  1.00 98.32           H  
ATOM   1357  C   LEU A  87      -7.088  -2.815   2.740  1.00 98.32           C  
ATOM   1358  CB  LEU A  87      -4.615  -2.636   2.166  1.00 98.32           C  
ATOM   1359  HB2 LEU A  87      -3.935  -2.134   1.478  1.00 98.32           H  
ATOM   1360  HB3 LEU A  87      -4.363  -2.343   3.185  1.00 98.32           H  
ATOM   1361  O   LEU A  87      -7.756  -3.718   2.270  1.00 98.32           O  
ATOM   1362  CG  LEU A  87      -4.400  -4.156   2.026  1.00 98.32           C  
ATOM   1363  HG  LEU A  87      -5.110  -4.684   2.663  1.00 98.32           H  
ATOM   1364  CD1 LEU A  87      -4.573  -4.629   0.584  1.00 98.32           C  
ATOM   1365 HD11 LEU A  87      -5.603  -4.478   0.263  1.00 98.32           H  
ATOM   1366 HD12 LEU A  87      -3.899  -4.088  -0.081  1.00 98.32           H  
ATOM   1367 HD13 LEU A  87      -4.362  -5.697   0.515  1.00 98.32           H  
ATOM   1368  CD2 LEU A  87      -2.985  -4.519   2.482  1.00 98.32           C  
ATOM   1369 HD21 LEU A  87      -2.246  -4.012   1.862  1.00 98.32           H  
ATOM   1370 HD22 LEU A  87      -2.848  -4.233   3.526  1.00 98.32           H  
ATOM   1371 HD23 LEU A  87      -2.845  -5.596   2.398  1.00 98.32           H  
ATOM   1372  N   GLY A  88      -7.255  -2.344   3.978  1.00 98.52           N  
ATOM   1373  H   GLY A  88      -6.673  -1.569   4.261  1.00 98.52           H  
ATOM   1374  CA  GLY A  88      -8.168  -2.913   4.970  1.00 98.52           C  
ATOM   1375  HA2 GLY A  88      -8.867  -2.138   5.284  1.00 98.52           H  
ATOM   1376  HA3 GLY A  88      -8.749  -3.728   4.540  1.00 98.52           H  
ATOM   1377  C   GLY A  88      -7.422  -3.455   6.188  1.00 98.52           C  
ATOM   1378  O   GLY A  88      -6.399  -4.128   6.060  1.00 98.52           O  
ATOM   1379  N   ASN A  89      -7.926  -3.155   7.384  1.00 98.48           N  
ATOM   1380  H   ASN A  89      -8.757  -2.582   7.410  1.00 98.48           H  
ATOM   1381  CA  ASN A  89      -7.281  -3.507   8.650  1.00 98.48           C  
ATOM   1382  HA  ASN A  89      -6.281  -3.073   8.671  1.00 98.48           H  
ATOM   1383  C   ASN A  89      -7.120  -5.017   8.834  1.00 98.48           C  
ATOM   1384  CB  ASN A  89      -8.096  -2.931   9.819  1.00 98.48           C  
ATOM   1385  HB2 ASN A  89      -9.128  -3.274   9.751  1.00 98.48           H  
ATOM   1386  HB3 ASN A  89      -7.680  -3.299  10.757  1.00 98.48           H  
ATOM   1387  O   ASN A  89      -6.095  -5.447   9.356  1.00 98.48           O  
ATOM   1388  CG  ASN A  89      -8.069  -1.419   9.882  1.00 98.48           C  
ATOM   1389  ND2 ASN A  89      -9.031  -0.805  10.529  1.00 98.48           N  
ATOM   1390 HD21 ASN A  89      -9.805  -1.323  10.921  1.00 98.48           H  
ATOM   1391 HD22 ASN A  89      -8.978   0.203  10.526  1.00 98.48           H  
ATOM   1392  OD1 ASN A  89      -7.177  -0.766   9.383  1.00 98.48           O  
ATOM   1393  N   GLU A  90      -8.098  -5.816   8.397  1.00 98.20           N  
ATOM   1394  H   GLU A  90      -8.895  -5.411   7.928  1.00 98.20           H  
ATOM   1395  CA  GLU A  90      -8.024  -7.280   8.490  1.00 98.20           C  
ATOM   1396  HA  GLU A  90      -7.880  -7.568   9.532  1.00 98.20           H  
ATOM   1397  C   GLU A  90      -6.832  -7.816   7.683  1.00 98.20           C  
ATOM   1398  CB  GLU A  90      -9.349  -7.874   7.984  1.00 98.20           C  
ATOM   1399  HB2 GLU A  90      -9.421  -7.715   6.908  1.00 98.20           H  
ATOM   1400  HB3 GLU A  90     -10.182  -7.344   8.445  1.00 98.20           H  
ATOM   1401  O   GLU A  90      -6.050  -8.633   8.164  1.00 98.20           O  
ATOM   1402  CG  GLU A  90      -9.491  -9.376   8.272  1.00 98.20           C  
ATOM   1403  HG2 GLU A  90     -10.404  -9.726   7.790  1.00 98.20           H  
ATOM   1404  HG3 GLU A  90      -8.655  -9.911   7.820  1.00 98.20           H  
ATOM   1405  CD  GLU A  90      -9.581  -9.686   9.774  1.00 98.20           C  
ATOM   1406  OE1 GLU A  90      -8.956 -10.675  10.210  1.00 98.20           O  
ATOM   1407  OE2 GLU A  90     -10.323  -8.950  10.474  1.00 98.20           O  
ATOM   1408  N   PHE A  91      -6.619  -7.270   6.486  1.00 96.99           N  
ATOM   1409  H   PHE A  91      -7.278  -6.585   6.145  1.00 96.99           H  
ATOM   1410  CA  PHE A  91      -5.522  -7.663   5.607  1.00 96.99           C  
ATOM   1411  HA  PHE A  91      -5.452  -8.751   5.593  1.00 96.99           H  
ATOM   1412  C   PHE A  91      -4.166  -7.122   6.074  1.00 96.99           C  
ATOM   1413  CB  PHE A  91      -5.856  -7.181   4.201  1.00 96.99           C  
ATOM   1414  HB2 PHE A  91      -5.868  -6.091   4.210  1.00 96.99           H  
ATOM   1415  HB3 PHE A  91      -5.057  -7.497   3.531  1.00 96.99           H  
ATOM   1416  O   PHE A  91      -3.161  -7.829   6.019  1.00 96.99           O  
ATOM   1417  CG  PHE A  91      -7.185  -7.686   3.665  1.00 96.99           C  
ATOM   1418  CD1 PHE A  91      -7.486  -9.060   3.624  1.00 96.99           C  
ATOM   1419  HD1 PHE A  91      -6.780  -9.786   3.999  1.00 96.99           H  
ATOM   1420  CD2 PHE A  91      -8.139  -6.766   3.209  1.00 96.99           C  
ATOM   1421  HD2 PHE A  91      -7.937  -5.708   3.293  1.00 96.99           H  
ATOM   1422  CE1 PHE A  91      -8.710  -9.499   3.087  1.00 96.99           C  
ATOM   1423  HE1 PHE A  91      -8.929 -10.556   3.051  1.00 96.99           H  
ATOM   1424  CE2 PHE A  91      -9.344  -7.201   2.640  1.00 96.99           C  
ATOM   1425  HE2 PHE A  91     -10.040  -6.484   2.232  1.00 96.99           H  
ATOM   1426  CZ  PHE A  91      -9.634  -8.571   2.579  1.00 96.99           C  
ATOM   1427  HZ  PHE A  91     -10.561  -8.906   2.140  1.00 96.99           H  
ATOM   1428  N   ILE A  92      -4.125  -5.898   6.611  1.00 97.30           N  
ATOM   1429  H   ILE A  92      -4.973  -5.349   6.602  1.00 97.30           H  
ATOM   1430  CA  ILE A  92      -2.922  -5.349   7.257  1.00 97.30           C  
ATOM   1431  HA  ILE A  92      -2.091  -5.402   6.554  1.00 97.30           H  
ATOM   1432  C   ILE A  92      -2.541  -6.206   8.474  1.00 97.30           C  
ATOM   1433  CB  ILE A  92      -3.139  -3.866   7.640  1.00 97.30           C  
ATOM   1434  HB  ILE A  92      -4.042  -3.799   8.248  1.00 97.30           H  
ATOM   1435  O   ILE A  92      -1.362  -6.512   8.675  1.00 97.30           O  
ATOM   1436  CG1 ILE A  92      -3.321  -2.994   6.375  1.00 97.30           C  
ATOM   1437 HG12 ILE A  92      -2.356  -2.867   5.884  1.00 97.30           H  
ATOM   1438 HG13 ILE A  92      -3.979  -3.495   5.666  1.00 97.30           H  
ATOM   1439  CG2 ILE A  92      -1.955  -3.324   8.466  1.00 97.30           C  
ATOM   1440 HG21 ILE A  92      -2.097  -2.266   8.685  1.00 97.30           H  
ATOM   1441 HG22 ILE A  92      -1.884  -3.844   9.422  1.00 97.30           H  
ATOM   1442 HG23 ILE A  92      -1.022  -3.451   7.917  1.00 97.30           H  
ATOM   1443  CD1 ILE A  92      -3.930  -1.616   6.662  1.00 97.30           C  
ATOM   1444 HD11 ILE A  92      -4.168  -1.126   5.718  1.00 97.30           H  
ATOM   1445 HD12 ILE A  92      -3.232  -0.991   7.219  1.00 97.30           H  
ATOM   1446 HD13 ILE A  92      -4.853  -1.726   7.233  1.00 97.30           H  
ATOM   1447  N   HIS A  93      -3.519  -6.648   9.266  1.00 96.70           N  
ATOM   1448  H   HIS A  93      -4.469  -6.367   9.071  1.00 96.70           H  
ATOM   1449  CA  HIS A  93      -3.294  -7.548  10.394  1.00 96.70           C  
ATOM   1450  HA  HIS A  93      -2.518  -7.121  11.030  1.00 96.70           H  
ATOM   1451  C   HIS A  93      -2.800  -8.927   9.934  1.00 96.70           C  
ATOM   1452  CB  HIS A  93      -4.581  -7.656  11.221  1.00 96.70           C  
ATOM   1453  HB2 HIS A  93      -5.392  -8.038  10.600  1.00 96.70           H  
ATOM   1454  HB3 HIS A  93      -4.864  -6.665  11.576  1.00 96.70           H  
ATOM   1455  O   HIS A  93      -1.823  -9.447  10.476  1.00 96.70           O  
ATOM   1456  CG  HIS A  93      -4.410  -8.561  12.409  1.00 96.70           C  
ATOM   1457  CD2 HIS A  93      -5.054  -9.747  12.641  1.00 96.70           C  
ATOM   1458  HD2 HIS A  93      -5.812 -10.193  12.013  1.00 96.70           H  
ATOM   1459  ND1 HIS A  93      -3.511  -8.375  13.434  1.00 96.70           N  
ATOM   1460  HD1 HIS A  93      -2.862  -7.606  13.523  1.00 96.70           H  
ATOM   1461  CE1 HIS A  93      -3.614  -9.420  14.269  1.00 96.70           C  
ATOM   1462  HE1 HIS A  93      -3.027  -9.561  15.165  1.00 96.70           H  
ATOM   1463  NE2 HIS A  93      -4.537 -10.284  13.827  1.00 96.70           N  
ATOM   1464  N   GLN A  94      -3.402  -9.496   8.888  1.00 94.31           N  
ATOM   1465  H   GLN A  94      -4.244  -9.071   8.527  1.00 94.31           H  
ATOM   1466  CA  GLN A  94      -2.957 -10.752   8.280  1.00 94.31           C  
ATOM   1467  HA  GLN A  94      -3.028 -11.543   9.028  1.00 94.31           H  
ATOM   1468  C   GLN A  94      -1.497 -10.687   7.807  1.00 94.31           C  
ATOM   1469  CB  GLN A  94      -3.903 -11.099   7.122  1.00 94.31           C  
ATOM   1470  HB2 GLN A  94      -4.910 -11.221   7.521  1.00 94.31           H  
ATOM   1471  HB3 GLN A  94      -3.914 -10.282   6.400  1.00 94.31           H  
ATOM   1472  O   GLN A  94      -0.746 -11.641   8.016  1.00 94.31           O  
ATOM   1473  CG  GLN A  94      -3.491 -12.386   6.392  1.00 94.31           C  
ATOM   1474  HG2 GLN A  94      -3.437 -13.205   7.110  1.00 94.31           H  
ATOM   1475  HG3 GLN A  94      -2.508 -12.252   5.941  1.00 94.31           H  
ATOM   1476  CD  GLN A  94      -4.460 -12.782   5.284  1.00 94.31           C  
ATOM   1477  NE2 GLN A  94      -4.060 -13.672   4.408  1.00 94.31           N  
ATOM   1478 HE21 GLN A  94      -4.712 -13.843   3.655  1.00 94.31           H  
ATOM   1479 HE22 GLN A  94      -3.072 -13.712   4.205  1.00 94.31           H  
ATOM   1480  OE1 GLN A  94      -5.577 -12.313   5.178  1.00 94.31           O  
ATOM   1481  N   LEU A  95      -1.077  -9.566   7.212  1.00 93.72           N  
ATOM   1482  H   LEU A  95      -1.765  -8.859   6.995  1.00 93.72           H  
ATOM   1483  CA  LEU A  95       0.312  -9.342   6.813  1.00 93.72           C  
ATOM   1484  HA  LEU A  95       0.650 -10.184   6.209  1.00 93.72           H  
ATOM   1485  C   LEU A  95       1.234  -9.276   8.033  1.00 93.72           C  
ATOM   1486  CB  LEU A  95       0.407  -8.044   5.988  1.00 93.72           C  
ATOM   1487  HB2 LEU A  95       1.450  -7.735   5.928  1.00 93.72           H  
ATOM   1488  HB3 LEU A  95      -0.137  -7.255   6.507  1.00 93.72           H  
ATOM   1489  O   LEU A  95       2.187 -10.048   8.145  1.00 93.72           O  
ATOM   1490  CG  LEU A  95      -0.147  -8.167   4.561  1.00 93.72           C  
ATOM   1491  HG  LEU A  95      -1.147  -8.600   4.586  1.00 93.72           H  
ATOM   1492  CD1 LEU A  95      -0.228  -6.779   3.924  1.00 93.72           C  
ATOM   1493 HD11 LEU A  95       0.756  -6.310   3.918  1.00 93.72           H  
ATOM   1494 HD12 LEU A  95      -0.925  -6.162   4.492  1.00 93.72           H  
ATOM   1495 HD13 LEU A  95      -0.601  -6.866   2.904  1.00 93.72           H  
ATOM   1496  CD2 LEU A  95       0.755  -9.055   3.702  1.00 93.72           C  
ATOM   1497 HD21 LEU A  95       1.799  -8.761   3.810  1.00 93.72           H  
ATOM   1498 HD22 LEU A  95       0.637 -10.099   3.991  1.00 93.72           H  
ATOM   1499 HD23 LEU A  95       0.470  -8.963   2.654  1.00 93.72           H  
ATOM   1500  N   THR A  96       0.939  -8.362   8.955  1.00 94.32           N  
ATOM   1501  H   THR A  96       0.103  -7.813   8.812  1.00 94.32           H  
ATOM   1502  CA  THR A  96       1.840  -7.976  10.053  1.00 94.32           C  
ATOM   1503  HA  THR A  96       2.858  -7.943   9.664  1.00 94.32           H  
ATOM   1504  C   THR A  96       1.879  -8.965  11.219  1.00 94.32           C  
ATOM   1505  CB  THR A  96       1.507  -6.569  10.566  1.00 94.32           C  
ATOM   1506  HB  THR A  96       2.137  -6.353  11.429  1.00 94.32           H  
ATOM   1507  O   THR A  96       2.833  -8.954  11.990  1.00 94.32           O  
ATOM   1508  CG2 THR A  96       1.770  -5.499   9.503  1.00 94.32           C  
ATOM   1509 HG21 THR A  96       1.127  -5.640   8.633  1.00 94.32           H  
ATOM   1510 HG22 THR A  96       1.584  -4.514   9.929  1.00 94.32           H  
ATOM   1511 HG23 THR A  96       2.811  -5.551   9.185  1.00 94.32           H  
ATOM   1512  OG1 THR A  96       0.154  -6.483  10.951  1.00 94.32           O  
ATOM   1513  HG1 THR A  96      -0.376  -6.463  10.151  1.00 94.32           H  
ATOM   1514  N   SER A  97       0.903  -9.869  11.332  1.00 94.18           N  
ATOM   1515  H   SER A  97       0.102  -9.780  10.724  1.00 94.18           H  
ATOM   1516  CA  SER A  97       0.888 -10.931  12.353  1.00 94.18           C  
ATOM   1517  HA  SER A  97       1.151 -10.492  13.315  1.00 94.18           H  
ATOM   1518  C   SER A  97       1.890 -12.060  12.089  1.00 94.18           C  
ATOM   1519  CB  SER A  97      -0.516 -11.531  12.480  1.00 94.18           C  
ATOM   1520  HB2 SER A  97      -1.210 -10.770  12.838  1.00 94.18           H  
ATOM   1521  HB3 SER A  97      -0.496 -12.349  13.200  1.00 94.18           H  
ATOM   1522  O   SER A  97       2.267 -12.775  13.015  1.00 94.18           O  
ATOM   1523  OG  SER A  97      -0.964 -12.018  11.231  1.00 94.18           O  
ATOM   1524  HG  SER A  97      -1.396 -11.280  10.794  1.00 94.18           H  
ATOM   1525  N   LYS A  98       2.334 -12.239  10.838  1.00 86.44           N  
ATOM   1526  H   LYS A  98       1.950 -11.637  10.123  1.00 86.44           H  
ATOM   1527  CA  LYS A  98       3.175 -13.380  10.439  1.00 86.44           C  
ATOM   1528  HA  LYS A  98       2.982 -14.217  11.110  1.00 86.44           H  
ATOM   1529  C   LYS A  98       4.674 -13.101  10.541  1.00 86.44           C  
ATOM   1530  CB  LYS A  98       2.805 -13.806   9.009  1.00 86.44           C  
ATOM   1531  HB2 LYS A  98       3.486 -14.593   8.686  1.00 86.44           H  
ATOM   1532  HB3 LYS A  98       2.929 -12.951   8.344  1.00 86.44           H  
ATOM   1533  O   LYS A  98       5.458 -14.047  10.615  1.00 86.44           O  
ATOM   1534  CG  LYS A  98       1.366 -14.336   8.888  1.00 86.44           C  
ATOM   1535  HG2 LYS A  98       1.257 -15.237   9.491  1.00 86.44           H  
ATOM   1536  HG3 LYS A  98       0.665 -13.584   9.251  1.00 86.44           H  
ATOM   1537  CD  LYS A  98       1.037 -14.654   7.423  1.00 86.44           C  
ATOM   1538  HD2 LYS A  98       1.686 -15.453   7.066  1.00 86.44           H  
ATOM   1539  HD3 LYS A  98       1.209 -13.760   6.822  1.00 86.44           H  
ATOM   1540  CE  LYS A  98      -0.429 -15.067   7.274  1.00 86.44           C  
ATOM   1541  HE2 LYS A  98      -1.048 -14.272   7.689  1.00 86.44           H  
ATOM   1542  HE3 LYS A  98      -0.604 -15.972   7.857  1.00 86.44           H  
ATOM   1543  NZ  LYS A  98      -0.791 -15.288   5.850  1.00 86.44           N  
ATOM   1544  HZ1 LYS A  98      -0.739 -14.440   5.304  1.00 86.44           H  
ATOM   1545  HZ2 LYS A  98      -0.184 -15.948   5.385  1.00 86.44           H  
ATOM   1546  HZ3 LYS A  98      -1.750 -15.586   5.744  1.00 86.44           H  
ATOM   1547  N   ARG A  99       5.094 -11.836  10.425  1.00 86.37           N  
ATOM   1548  H   ARG A  99       4.398 -11.105  10.464  1.00 86.37           H  
ATOM   1549  CA  ARG A  99       6.504 -11.435  10.257  1.00 86.37           C  
ATOM   1550  HA  ARG A  99       7.132 -12.110  10.838  1.00 86.37           H  
ATOM   1551  C   ARG A  99       6.737 -10.024  10.786  1.00 86.37           C  
ATOM   1552  CB  ARG A  99       6.923 -11.497   8.769  1.00 86.37           C  
ATOM   1553  HB2 ARG A  99       6.362 -10.750   8.208  1.00 86.37           H  
ATOM   1554  HB3 ARG A  99       7.981 -11.248   8.690  1.00 86.37           H  
ATOM   1555  O   ARG A  99       5.803  -9.241  10.913  1.00 86.37           O  
ATOM   1556  CG  ARG A  99       6.694 -12.870   8.123  1.00 86.37           C  
ATOM   1557  HG2 ARG A  99       5.626 -13.091   8.117  1.00 86.37           H  
ATOM   1558  HG3 ARG A  99       7.221 -13.631   8.697  1.00 86.37           H  
ATOM   1559  CD  ARG A  99       7.160 -12.935   6.673  1.00 86.37           C  
ATOM   1560  HD2 ARG A  99       8.241 -12.796   6.643  1.00 86.37           H  
ATOM   1561  HD3 ARG A  99       6.679 -12.135   6.109  1.00 86.37           H  
ATOM   1562  NE  ARG A  99       6.790 -14.238   6.088  1.00 86.37           N  
ATOM   1563  HE  ARG A  99       6.154 -14.810   6.624  1.00 86.37           H  
ATOM   1564  NH1 ARG A  99       7.981 -14.050   4.144  1.00 86.37           N  
ATOM   1565 HH11 ARG A  99       8.254 -14.431   3.250  1.00 86.37           H  
ATOM   1566 HH12 ARG A  99       8.253 -13.115   4.413  1.00 86.37           H  
ATOM   1567  NH2 ARG A  99       6.731 -15.877   4.509  1.00 86.37           N  
ATOM   1568 HH21 ARG A  99       5.997 -16.352   5.012  1.00 86.37           H  
ATOM   1569 HH22 ARG A  99       6.914 -16.204   3.571  1.00 86.37           H  
ATOM   1570  CZ  ARG A  99       7.169 -14.716   4.918  1.00 86.37           C  
ATOM   1571  N   HIS A 100       7.999  -9.683  11.018  1.00 91.76           N  
ATOM   1572  H   HIS A 100       8.727 -10.366  10.862  1.00 91.76           H  
ATOM   1573  CA  HIS A 100       8.393  -8.309  11.304  1.00 91.76           C  
ATOM   1574  HA  HIS A 100       7.663  -7.871  11.985  1.00 91.76           H  
ATOM   1575  C   HIS A 100       8.400  -7.480  10.018  1.00 91.76           C  
ATOM   1576  CB  HIS A 100       9.753  -8.293  12.006  1.00 91.76           C  
ATOM   1577  HB2 HIS A 100      10.074  -7.259  12.131  1.00 91.76           H  
ATOM   1578  HB3 HIS A 100      10.493  -8.802  11.389  1.00 91.76           H  
ATOM   1579  O   HIS A 100       9.032  -7.862   9.031  1.00 91.76           O  
ATOM   1580  CG  HIS A 100       9.691  -8.941  13.364  1.00 91.76           C  
ATOM   1581  CD2 HIS A 100      10.037 -10.228  13.677  1.00 91.76           C  
ATOM   1582  HD2 HIS A 100      10.438 -10.964  12.996  1.00 91.76           H  
ATOM   1583  ND1 HIS A 100       9.211  -8.358  14.514  1.00 91.76           N  
ATOM   1584  HD1 HIS A 100       8.880  -7.409  14.610  1.00 91.76           H  
ATOM   1585  CE1 HIS A 100       9.268  -9.272  15.496  1.00 91.76           C  
ATOM   1586  HE1 HIS A 100       8.956  -9.107  16.517  1.00 91.76           H  
ATOM   1587  NE2 HIS A 100       9.764 -10.428  15.032  1.00 91.76           N  
ATOM   1588  N   TYR A 101       7.707  -6.345  10.055  1.00 92.94           N  
ATOM   1589  H   TYR A 101       7.244  -6.085  10.914  1.00 92.94           H  
ATOM   1590  CA  TYR A 101       7.684  -5.354   8.986  1.00 92.94           C  
ATOM   1591  HA  TYR A 101       8.333  -5.676   8.171  1.00 92.94           H  
ATOM   1592  C   TYR A 101       8.218  -4.026   9.501  1.00 92.94           C  
ATOM   1593  CB  TYR A 101       6.267  -5.181   8.425  1.00 92.94           C  
ATOM   1594  HB2 TYR A 101       5.569  -5.020   9.247  1.00 92.94           H  
ATOM   1595  HB3 TYR A 101       6.240  -4.288   7.801  1.00 92.94           H  
ATOM   1596  O   TYR A 101       8.050  -3.683  10.671  1.00 92.94           O  
ATOM   1597  CG  TYR A 101       5.802  -6.353   7.590  1.00 92.94           C  
ATOM   1598  CD1 TYR A 101       5.966  -6.341   6.191  1.00 92.94           C  
ATOM   1599  HD1 TYR A 101       6.402  -5.480   5.707  1.00 92.94           H  
ATOM   1600  CD2 TYR A 101       5.229  -7.468   8.222  1.00 92.94           C  
ATOM   1601  HD2 TYR A 101       5.120  -7.480   9.297  1.00 92.94           H  
ATOM   1602  CE1 TYR A 101       5.543  -7.444   5.423  1.00 92.94           C  
ATOM   1603  HE1 TYR A 101       5.634  -7.434   4.347  1.00 92.94           H  
ATOM   1604  CE2 TYR A 101       4.823  -8.575   7.461  1.00 92.94           C  
ATOM   1605  HE2 TYR A 101       4.426  -9.444   7.963  1.00 92.94           H  
ATOM   1606  OH  TYR A 101       4.539  -9.619   5.323  1.00 92.94           O  
ATOM   1607  HH  TYR A 101       3.983 -10.204   5.843  1.00 92.94           H  
ATOM   1608  CZ  TYR A 101       4.961  -8.560   6.059  1.00 92.94           C  
ATOM   1609  N   GLU A 102       8.816  -3.269   8.592  1.00 94.94           N  
ATOM   1610  H   GLU A 102       8.886  -3.607   7.643  1.00 94.94           H  
ATOM   1611  CA  GLU A 102       9.104  -1.856   8.788  1.00 94.94           C  
ATOM   1612  HA  GLU A 102       9.148  -1.630   9.854  1.00 94.94           H  
ATOM   1613  C   GLU A 102       7.971  -1.037   8.172  1.00 94.94           C  
ATOM   1614  CB  GLU A 102      10.462  -1.505   8.177  1.00 94.94           C  
ATOM   1615  HB2 GLU A 102      10.470  -1.824   7.134  1.00 94.94           H  
ATOM   1616  HB3 GLU A 102      10.604  -0.425   8.219  1.00 94.94           H  
ATOM   1617  O   GLU A 102       7.399  -1.414   7.145  1.00 94.94           O  
ATOM   1618  CG  GLU A 102      11.600  -2.191   8.952  1.00 94.94           C  
ATOM   1619  HG2 GLU A 102      11.600  -1.810   9.974  1.00 94.94           H  
ATOM   1620  HG3 GLU A 102      11.413  -3.264   8.995  1.00 94.94           H  
ATOM   1621  CD  GLU A 102      12.981  -1.975   8.325  1.00 94.94           C  
ATOM   1622  OE1 GLU A 102      13.964  -2.382   8.983  1.00 94.94           O  
ATOM   1623  OE2 GLU A 102      13.042  -1.475   7.181  1.00 94.94           O  
ATOM   1624  N   MET A 103       7.633   0.079   8.813  1.00 95.77           N  
ATOM   1625  H   MET A 103       8.183   0.368   9.609  1.00 95.77           H  
ATOM   1626  CA  MET A 103       6.621   1.003   8.321  1.00 95.77           C  
ATOM   1627  HA  MET A 103       6.053   0.524   7.523  1.00 95.77           H  
ATOM   1628  C   MET A 103       7.297   2.239   7.746  1.00 95.77           C  
ATOM   1629  CB  MET A 103       5.627   1.352   9.434  1.00 95.77           C  
ATOM   1630  HB2 MET A 103       6.153   1.819  10.267  1.00 95.77           H  
ATOM   1631  HB3 MET A 103       5.158   0.434   9.787  1.00 95.77           H  
ATOM   1632  O   MET A 103       8.115   2.878   8.406  1.00 95.77           O  
ATOM   1633  CG  MET A 103       4.533   2.303   8.936  1.00 95.77           C  
ATOM   1634  HG2 MET A 103       4.079   1.881   8.039  1.00 95.77           H  
ATOM   1635  HG3 MET A 103       4.981   3.262   8.677  1.00 95.77           H  
ATOM   1636  SD  MET A 103       3.225   2.596  10.154  1.00 95.77           S  
ATOM   1637  CE  MET A 103       2.202   3.759   9.221  1.00 95.77           C  
ATOM   1638  HE1 MET A 103       1.204   3.801   9.657  1.00 95.77           H  
ATOM   1639  HE2 MET A 103       2.654   4.750   9.267  1.00 95.77           H  
ATOM   1640  HE3 MET A 103       2.142   3.441   8.180  1.00 95.77           H  
ATOM   1641  N   ARG A 104       6.888   2.602   6.534  1.00 96.06           N  
ATOM   1642  H   ARG A 104       6.217   2.013   6.061  1.00 96.06           H  
ATOM   1643  CA  ARG A 104       7.291   3.828   5.855  1.00 96.06           C  
ATOM   1644  HA  ARG A 104       8.033   4.351   6.459  1.00 96.06           H  
ATOM   1645  C   ARG A 104       6.080   4.738   5.687  1.00 96.06           C  
ATOM   1646  CB  ARG A 104       7.945   3.443   4.523  1.00 96.06           C  
ATOM   1647  HB2 ARG A 104       8.806   2.804   4.720  1.00 96.06           H  
ATOM   1648  HB3 ARG A 104       7.231   2.883   3.921  1.00 96.06           H  
ATOM   1649  O   ARG A 104       4.999   4.273   5.333  1.00 96.06           O  
ATOM   1650  CG  ARG A 104       8.410   4.668   3.734  1.00 96.06           C  
ATOM   1651  HG2 ARG A 104       7.562   5.320   3.524  1.00 96.06           H  
ATOM   1652  HG3 ARG A 104       9.154   5.218   4.310  1.00 96.06           H  
ATOM   1653  CD  ARG A 104       9.015   4.228   2.404  1.00 96.06           C  
ATOM   1654  HD2 ARG A 104       8.285   3.633   1.856  1.00 96.06           H  
ATOM   1655  HD3 ARG A 104       9.891   3.605   2.585  1.00 96.06           H  
ATOM   1656  NE  ARG A 104       9.346   5.414   1.610  1.00 96.06           N  
ATOM   1657  HE  ARG A 104       8.569   5.975   1.289  1.00 96.06           H  
ATOM   1658  NH1 ARG A 104      11.635   5.296   1.746  1.00 96.06           N  
ATOM   1659 HH11 ARG A 104      12.555   5.681   1.584  1.00 96.06           H  
ATOM   1660 HH12 ARG A 104      11.629   4.365   2.137  1.00 96.06           H  
ATOM   1661  NH2 ARG A 104      10.646   7.071   0.826  1.00 96.06           N  
ATOM   1662 HH21 ARG A 104       9.800   7.623   0.856  1.00 96.06           H  
ATOM   1663 HH22 ARG A 104      11.546   7.523   0.756  1.00 96.06           H  
ATOM   1664  CZ  ARG A 104      10.542   5.906   1.387  1.00 96.06           C  
ATOM   1665  N   VAL A 105       6.276   6.030   5.930  1.00 96.54           N  
ATOM   1666  H   VAL A 105       7.202   6.335   6.195  1.00 96.54           H  
ATOM   1667  CA  VAL A 105       5.279   7.073   5.678  1.00 96.54           C  
ATOM   1668  HA  VAL A 105       4.449   6.656   5.108  1.00 96.54           H  
ATOM   1669  C   VAL A 105       5.935   8.156   4.841  1.00 96.54           C  
ATOM   1670  CB  VAL A 105       4.708   7.660   6.984  1.00 96.54           C  
ATOM   1671  HB  VAL A 105       5.513   8.111   7.565  1.00 96.54           H  
ATOM   1672  O   VAL A 105       6.897   8.781   5.279  1.00 96.54           O  
ATOM   1673  CG1 VAL A 105       3.647   8.732   6.696  1.00 96.54           C  
ATOM   1674 HG11 VAL A 105       4.093   9.570   6.162  1.00 96.54           H  
ATOM   1675 HG12 VAL A 105       2.840   8.313   6.095  1.00 96.54           H  
ATOM   1676 HG13 VAL A 105       3.239   9.109   7.633  1.00 96.54           H  
ATOM   1677  CG2 VAL A 105       4.050   6.570   7.839  1.00 96.54           C  
ATOM   1678 HG21 VAL A 105       3.603   7.016   8.727  1.00 96.54           H  
ATOM   1679 HG22 VAL A 105       4.798   5.845   8.161  1.00 96.54           H  
ATOM   1680 HG23 VAL A 105       3.281   6.059   7.259  1.00 96.54           H  
ATOM   1681  N   ASP A 106       5.396   8.381   3.649  1.00 94.07           N  
ATOM   1682  H   ASP A 106       4.617   7.815   3.343  1.00 94.07           H  
ATOM   1683  CA  ASP A 106       5.801   9.478   2.780  1.00 94.07           C  
ATOM   1684  HA  ASP A 106       6.755   9.886   3.115  1.00 94.07           H  
ATOM   1685  C   ASP A 106       4.747  10.586   2.861  1.00 94.07           C  
ATOM   1686  CB  ASP A 106       6.010   8.969   1.348  1.00 94.07           C  
ATOM   1687  HB2 ASP A 106       6.195   9.823   0.696  1.00 94.07           H  
ATOM   1688  HB3 ASP A 106       5.103   8.473   1.002  1.00 94.07           H  
ATOM   1689  O   ASP A 106       3.590  10.390   2.483  1.00 94.07           O  
ATOM   1690  CG  ASP A 106       7.200   8.009   1.238  1.00 94.07           C  
ATOM   1691  OD1 ASP A 106       8.348   8.427   1.502  1.00 94.07           O  
ATOM   1692  OD2 ASP A 106       7.006   6.843   0.838  1.00 94.07           O  
ATOM   1693  N   LEU A 107       5.151  11.751   3.368  1.00 90.50           N  
ATOM   1694  H   LEU A 107       6.122  11.845   3.629  1.00 90.50           H  
ATOM   1695  CA  LEU A 107       4.340  12.967   3.353  1.00 90.50           C  
ATOM   1696  HA  LEU A 107       3.290  12.702   3.229  1.00 90.50           H  
ATOM   1697  C   LEU A 107       4.742  13.815   2.143  1.00 90.50           C  
ATOM   1698  CB  LEU A 107       4.492  13.734   4.681  1.00 90.50           C  
ATOM   1699  HB2 LEU A 107       5.536  14.029   4.786  1.00 90.50           H  
ATOM   1700  HB3 LEU A 107       3.895  14.644   4.622  1.00 90.50           H  
ATOM   1701  O   LEU A 107       5.927  13.923   1.822  1.00 90.50           O  
ATOM   1702  CG  LEU A 107       4.074  12.947   5.940  1.00 90.50           C  
ATOM   1703  HG  LEU A 107       4.670  12.037   6.017  1.00 90.50           H  
ATOM   1704  CD1 LEU A 107       4.341  13.790   7.188  1.00 90.50           C  
ATOM   1705 HD11 LEU A 107       3.751  14.705   7.154  1.00 90.50           H  
ATOM   1706 HD12 LEU A 107       4.080  13.221   8.080  1.00 90.50           H  
ATOM   1707 HD13 LEU A 107       5.400  14.046   7.234  1.00 90.50           H  
ATOM   1708  CD2 LEU A 107       2.591  12.565   5.931  1.00 90.50           C  
ATOM   1709 HD21 LEU A 107       1.976  13.456   5.806  1.00 90.50           H  
ATOM   1710 HD22 LEU A 107       2.332  12.072   6.868  1.00 90.50           H  
ATOM   1711 HD23 LEU A 107       2.395  11.869   5.116  1.00 90.50           H  
ATOM   1712  N   ARG A 108       3.757  14.414   1.477  1.00 75.69           N  
ATOM   1713  H   ARG A 108       2.826  14.381   1.867  1.00 75.69           H  
ATOM   1714  CA  ARG A 108       3.955  15.438   0.448  1.00 75.69           C  
ATOM   1715  HA  ARG A 108       5.003  15.732   0.402  1.00 75.69           H  
ATOM   1716  C   ARG A 108       3.227  16.707   0.839  1.00 75.69           C  
ATOM   1717  CB  ARG A 108       3.491  14.957  -0.931  1.00 75.69           C  
ATOM   1718  HB2 ARG A 108       3.328  15.835  -1.556  1.00 75.69           H  
ATOM   1719  HB3 ARG A 108       2.546  14.422  -0.841  1.00 75.69           H  
ATOM   1720  O   ARG A 108       2.146  16.575   1.455  1.00 75.69           O  
ATOM   1721  CG  ARG A 108       4.544  14.076  -1.606  1.00 75.69           C  
ATOM   1722  HG2 ARG A 108       4.640  13.132  -1.069  1.00 75.69           H  
ATOM   1723  HG3 ARG A 108       5.504  14.594  -1.598  1.00 75.69           H  
ATOM   1724  CD  ARG A 108       4.125  13.819  -3.055  1.00 75.69           C  
ATOM   1725  HD2 ARG A 108       3.201  13.240  -3.049  1.00 75.69           H  
ATOM   1726  HD3 ARG A 108       3.939  14.776  -3.543  1.00 75.69           H  
ATOM   1727  NE  ARG A 108       5.169  13.098  -3.800  1.00 75.69           N  
ATOM   1728  HE  ARG A 108       6.062  13.012  -3.335  1.00 75.69           H  
ATOM   1729  NH1 ARG A 108       3.916  12.618  -5.655  1.00 75.69           N  
ATOM   1730 HH11 ARG A 108       3.850  12.271  -6.601  1.00 75.69           H  
ATOM   1731 HH12 ARG A 108       3.140  13.094  -5.217  1.00 75.69           H  
ATOM   1732  NH2 ARG A 108       6.057  11.985  -5.570  1.00 75.69           N  
ATOM   1733 HH21 ARG A 108       6.935  11.926  -5.075  1.00 75.69           H  
ATOM   1734 HH22 ARG A 108       5.977  11.594  -6.498  1.00 75.69           H  
ATOM   1735  CZ  ARG A 108       5.043  12.572  -5.000  1.00 75.69           C  
ATOM   1736  OXT ARG A 108       3.783  17.759   0.473  1.00 75.69           O  
TER    1737      ARG A 108                                                       
END   
