# Supplementary material for: Nuclear genome of Bulinus truncatus, an intermediate host of the carcinogenic human blood fluke Schistosoma haematobium
Source: Nat Commun. 2022 Feb 21;13:977. doi: 10.1038/s41467-022-28634-9 (PMC8861042; doi:10.1038/s41467-022-28634-9)
Supplement: Supplementary file 6 — Supplementary Data 3 [file 41467_2022_28634_MOESM6_ESM.zip › Supplementary_Data_3/btru_059143-t1.mature.pep.pdb]

ATOM      1  N   ALA A   1      12.775 -19.056   8.425  1.00 39.03           N  
ATOM      2  H   ALA A   1      12.621 -18.160   7.985  1.00 39.03           H  
ATOM      3  H2  ALA A   1      12.837 -19.755   7.699  1.00 39.03           H  
ATOM      4  H3  ALA A   1      13.639 -19.030   8.947  1.00 39.03           H  
ATOM      5  CA  ALA A   1      11.637 -19.345   9.321  1.00 39.03           C  
ATOM      6  HA  ALA A   1      11.746 -20.349   9.731  1.00 39.03           H  
ATOM      7  C   ALA A   1      10.360 -19.296   8.497  1.00 39.03           C  
ATOM      8  CB  ALA A   1      11.583 -18.344  10.484  1.00 39.03           C  
ATOM      9  HB1 ALA A   1      11.466 -17.329  10.105  1.00 39.03           H  
ATOM     10  HB2 ALA A   1      10.735 -18.578  11.129  1.00 39.03           H  
ATOM     11  HB3 ALA A   1      12.498 -18.407  11.073  1.00 39.03           H  
ATOM     12  O   ALA A   1      10.223 -18.381   7.694  1.00 39.03           O  
ATOM     13  N   MET A   2       9.476 -20.285   8.633  1.00 41.64           N  
ATOM     14  H   MET A   2       9.616 -20.993   9.339  1.00 41.64           H  
ATOM     15  CA  MET A   2       8.175 -20.289   7.957  1.00 41.64           C  
ATOM     16  HA  MET A   2       8.328 -20.206   6.881  1.00 41.64           H  
ATOM     17  C   MET A   2       7.395 -19.063   8.462  1.00 41.64           C  
ATOM     18  CB  MET A   2       7.491 -21.638   8.270  1.00 41.64           C  
ATOM     19  HB2 MET A   2       8.256 -22.411   8.346  1.00 41.64           H  
ATOM     20  HB3 MET A   2       6.983 -21.584   9.233  1.00 41.64           H  
ATOM     21  O   MET A   2       7.164 -18.951   9.666  1.00 41.64           O  
ATOM     22  CG  MET A   2       6.499 -22.109   7.205  1.00 41.64           C  
ATOM     23  HG2 MET A   2       6.986 -22.128   6.230  1.00 41.64           H  
ATOM     24  HG3 MET A   2       5.677 -21.395   7.162  1.00 41.64           H  
ATOM     25  SD  MET A   2       5.809 -23.756   7.552  1.00 41.64           S  
ATOM     26  CE  MET A   2       7.019 -24.854   6.761  1.00 41.64           C  
ATOM     27  HE1 MET A   2       7.065 -24.641   5.693  1.00 41.64           H  
ATOM     28  HE2 MET A   2       6.712 -25.890   6.904  1.00 41.64           H  
ATOM     29  HE3 MET A   2       8.003 -24.707   7.207  1.00 41.64           H  
ATOM     30  N   LYS A   3       7.103 -18.087   7.590  1.00 56.34           N  
ATOM     31  H   LYS A   3       7.336 -18.211   6.615  1.00 56.34           H  
ATOM     32  CA  LYS A   3       6.362 -16.879   7.979  1.00 56.34           C  
ATOM     33  HA  LYS A   3       6.828 -16.439   8.861  1.00 56.34           H  
ATOM     34  C   LYS A   3       4.957 -17.315   8.387  1.00 56.34           C  
ATOM     35  CB  LYS A   3       6.362 -15.823   6.848  1.00 56.34           C  
ATOM     36  HB2 LYS A   3       5.524 -15.142   6.993  1.00 56.34           H  
ATOM     37  HB3 LYS A   3       6.241 -16.310   5.880  1.00 56.34           H  
ATOM     38  O   LYS A   3       4.178 -17.768   7.554  1.00 56.34           O  
ATOM     39  CG  LYS A   3       7.659 -14.997   6.873  1.00 56.34           C  
ATOM     40  HG2 LYS A   3       8.510 -15.675   6.803  1.00 56.34           H  
ATOM     41  HG3 LYS A   3       7.713 -14.484   7.833  1.00 56.34           H  
ATOM     42  CD  LYS A   3       7.781 -13.950   5.750  1.00 56.34           C  
ATOM     43  HD2 LYS A   3       6.919 -13.282   5.754  1.00 56.34           H  
ATOM     44  HD3 LYS A   3       7.832 -14.453   4.784  1.00 56.34           H  
ATOM     45  CE  LYS A   3       9.072 -13.149   6.003  1.00 56.34           C  
ATOM     46  HE2 LYS A   3       9.882 -13.857   6.177  1.00 56.34           H  
ATOM     47  HE3 LYS A   3       8.940 -12.556   6.908  1.00 56.34           H  
ATOM     48  NZ  LYS A   3       9.437 -12.263   4.877  1.00 56.34           N  
ATOM     49  HZ1 LYS A   3       8.642 -11.730   4.556  1.00 56.34           H  
ATOM     50  HZ2 LYS A   3      10.245 -11.672   5.010  1.00 56.34           H  
ATOM     51  HZ3 LYS A   3       9.539 -12.791   4.022  1.00 56.34           H  
ATOM     52  N   LEU A   4       4.672 -17.252   9.687  1.00 64.40           N  
ATOM     53  H   LEU A   4       5.390 -16.942  10.327  1.00 64.40           H  
ATOM     54  CA  LEU A   4       3.353 -17.563  10.219  1.00 64.40           C  
ATOM     55  HA  LEU A   4       3.018 -18.517   9.811  1.00 64.40           H  
ATOM     56  C   LEU A   4       2.396 -16.482   9.736  1.00 64.40           C  
ATOM     57  CB  LEU A   4       3.405 -17.667  11.753  1.00 64.40           C  
ATOM     58  HB2 LEU A   4       2.424 -17.434  12.167  1.00 64.40           H  
ATOM     59  HB3 LEU A   4       4.102 -16.921  12.134  1.00 64.40           H  
ATOM     60  O   LEU A   4       2.483 -15.327  10.153  1.00 64.40           O  
ATOM     61  CG  LEU A   4       3.820 -19.072  12.229  1.00 64.40           C  
ATOM     62  HG  LEU A   4       4.597 -19.466  11.573  1.00 64.40           H  
ATOM     63  CD1 LEU A   4       4.385 -19.010  13.646  1.00 64.40           C  
ATOM     64 HD11 LEU A   4       3.634 -18.612  14.330  1.00 64.40           H  
ATOM     65 HD12 LEU A   4       4.674 -20.009  13.972  1.00 64.40           H  
ATOM     66 HD13 LEU A   4       5.265 -18.368  13.665  1.00 64.40           H  
ATOM     67  CD2 LEU A   4       2.626 -20.031  12.229  1.00 64.40           C  
ATOM     68 HD21 LEU A   4       2.947 -21.018  12.563  1.00 64.40           H  
ATOM     69 HD22 LEU A   4       1.848 -19.663  12.898  1.00 64.40           H  
ATOM     70 HD23 LEU A   4       2.217 -20.123  11.223  1.00 64.40           H  
ATOM     71  N   CYS A   5       1.507 -16.870   8.827  1.00 75.77           N  
ATOM     72  H   CYS A   5       1.542 -17.816   8.476  1.00 75.77           H  
ATOM     73  CA  CYS A   5       0.404 -16.015   8.441  1.00 75.77           C  
ATOM     74  HA  CYS A   5       0.821 -15.106   8.006  1.00 75.77           H  
ATOM     75  C   CYS A   5      -0.431 -15.695   9.689  1.00 75.77           C  
ATOM     76  CB  CYS A   5      -0.464 -16.712   7.397  1.00 75.77           C  
ATOM     77  HB2 CYS A   5      -0.992 -17.543   7.865  1.00 75.77           H  
ATOM     78  HB3 CYS A   5       0.168 -17.103   6.599  1.00 75.77           H  
ATOM     79  O   CYS A   5      -0.743 -16.620  10.448  1.00 75.77           O  
ATOM     80  SG  CYS A   5      -1.670 -15.571   6.690  1.00 75.77           S  
ATOM     81  N   PRO A   6      -0.806 -14.428   9.920  1.00 75.76           N  
ATOM     82  CA  PRO A   6      -1.686 -14.108  11.025  1.00 75.76           C  
ATOM     83  HA  PRO A   6      -1.206 -14.400  11.960  1.00 75.76           H  
ATOM     84  C   PRO A   6      -3.013 -14.861  10.885  1.00 75.76           C  
ATOM     85  CB  PRO A   6      -1.871 -12.593  11.011  1.00 75.76           C  
ATOM     86  HB2 PRO A   6      -2.932 -12.343  11.018  1.00 75.76           H  
ATOM     87  HB3 PRO A   6      -1.376 -12.156  11.878  1.00 75.76           H  
ATOM     88  O   PRO A   6      -3.587 -14.935   9.796  1.00 75.76           O  
ATOM     89  CG  PRO A   6      -1.217 -12.087   9.727  1.00 75.76           C  
ATOM     90  HG2 PRO A   6      -0.540 -11.264   9.955  1.00 75.76           H  
ATOM     91  HG3 PRO A   6      -1.984 -11.776   9.018  1.00 75.76           H  
ATOM     92  CD  PRO A   6      -0.432 -13.256   9.149  1.00 75.76           C  
ATOM     93  HD2 PRO A   6       0.637 -13.074   9.255  1.00 75.76           H  
ATOM     94  HD3 PRO A   6      -0.691 -13.378   8.098  1.00 75.76           H  
ATOM     95  N   GLN A   7      -3.519 -15.403  11.996  1.00 77.01           N  
ATOM     96  H   GLN A   7      -3.017 -15.306  12.867  1.00 77.01           H  
ATOM     97  CA  GLN A   7      -4.892 -15.896  12.027  1.00 77.01           C  
ATOM     98  HA  GLN A   7      -5.029 -16.586  11.195  1.00 77.01           H  
ATOM     99  C   GLN A   7      -5.850 -14.722  11.821  1.00 77.01           C  
ATOM    100  CB  GLN A   7      -5.205 -16.644  13.330  1.00 77.01           C  
ATOM    101  HB2 GLN A   7      -4.859 -16.064  14.186  1.00 77.01           H  
ATOM    102  HB3 GLN A   7      -6.287 -16.755  13.407  1.00 77.01           H  
ATOM    103  O   GLN A   7      -5.663 -13.647  12.393  1.00 77.01           O  
ATOM    104  CG  GLN A   7      -4.579 -18.048  13.352  1.00 77.01           C  
ATOM    105  HG2 GLN A   7      -3.493 -17.963  13.378  1.00 77.01           H  
ATOM    106  HG3 GLN A   7      -4.861 -18.578  12.442  1.00 77.01           H  
ATOM    107  CD  GLN A   7      -5.037 -18.881  14.547  1.00 77.01           C  
ATOM    108  NE2 GLN A   7      -4.716 -20.156  14.585  1.00 77.01           N  
ATOM    109 HE21 GLN A   7      -5.047 -20.657  15.397  1.00 77.01           H  
ATOM    110 HE22 GLN A   7      -4.162 -20.580  13.855  1.00 77.01           H  
ATOM    111  OE1 GLN A   7      -5.692 -18.421  15.464  1.00 77.01           O  
ATOM    112  N   PHE A   8      -6.865 -14.943  10.986  1.00 88.79           N  
ATOM    113  H   PHE A   8      -6.970 -15.862  10.581  1.00 88.79           H  
ATOM    114  CA  PHE A   8      -7.918 -13.966  10.755  1.00 88.79           C  
ATOM    115  HA  PHE A   8      -7.495 -12.968  10.874  1.00 88.79           H  
ATOM    116  C   PHE A   8      -9.015 -14.144  11.791  1.00 88.79           C  
ATOM    117  CB  PHE A   8      -8.459 -14.051   9.325  1.00 88.79           C  
ATOM    118  HB2 PHE A   8      -9.393 -13.492   9.272  1.00 88.79           H  
ATOM    119  HB3 PHE A   8      -8.676 -15.089   9.073  1.00 88.79           H  
ATOM    120  O   PHE A   8      -9.650 -15.197  11.838  1.00 88.79           O  
ATOM    121  CG  PHE A   8      -7.492 -13.465   8.324  1.00 88.79           C  
ATOM    122  CD1 PHE A   8      -7.578 -12.101   7.993  1.00 88.79           C  
ATOM    123  HD1 PHE A   8      -8.366 -11.487   8.404  1.00 88.79           H  
ATOM    124  CD2 PHE A   8      -6.444 -14.252   7.815  1.00 88.79           C  
ATOM    125  HD2 PHE A   8      -6.345 -15.288   8.105  1.00 88.79           H  
ATOM    126  CE1 PHE A   8      -6.593 -11.515   7.185  1.00 88.79           C  
ATOM    127  HE1 PHE A   8      -6.622 -10.453   6.990  1.00 88.79           H  
ATOM    128  CE2 PHE A   8      -5.465 -13.670   6.996  1.00 88.79           C  
ATOM    129  HE2 PHE A   8      -4.624 -14.256   6.658  1.00 88.79           H  
ATOM    130  CZ  PHE A   8      -5.534 -12.300   6.703  1.00 88.79           C  
ATOM    131  HZ  PHE A   8      -4.728 -11.833   6.155  1.00 88.79           H  
ATOM    132  N   ILE A   9      -9.248 -13.105  12.583  1.00 93.08           N  
ATOM    133  H   ILE A   9      -8.658 -12.290  12.493  1.00 93.08           H  
ATOM    134  CA  ILE A   9     -10.327 -13.055  13.570  1.00 93.08           C  
ATOM    135  HA  ILE A   9     -10.834 -14.019  13.591  1.00 93.08           H  
ATOM    136  C   ILE A   9     -11.380 -12.028  13.152  1.00 93.08           C  
ATOM    137  CB  ILE A   9      -9.768 -12.812  14.989  1.00 93.08           C  
ATOM    138  HB  ILE A   9     -10.616 -12.756  15.672  1.00 93.08           H  
ATOM    139  O   ILE A   9     -11.083 -11.083  12.422  1.00 93.08           O  
ATOM    140  CG1 ILE A   9      -8.982 -11.486  15.088  1.00 93.08           C  
ATOM    141 HG12 ILE A   9      -8.095 -11.530  14.455  1.00 93.08           H  
ATOM    142 HG13 ILE A   9      -9.617 -10.677  14.729  1.00 93.08           H  
ATOM    143  CG2 ILE A   9      -8.907 -14.018  15.409  1.00 93.08           C  
ATOM    144 HG21 ILE A   9      -8.669 -13.959  16.471  1.00 93.08           H  
ATOM    145 HG22 ILE A   9      -9.451 -14.947  15.236  1.00 93.08           H  
ATOM    146 HG23 ILE A   9      -7.978 -14.039  14.839  1.00 93.08           H  
ATOM    147  CD1 ILE A   9      -8.542 -11.135  16.513  1.00 93.08           C  
ATOM    148 HD11 ILE A   9      -9.408 -11.114  17.175  1.00 93.08           H  
ATOM    149 HD12 ILE A   9      -7.816 -11.861  16.879  1.00 93.08           H  
ATOM    150 HD13 ILE A   9      -8.073 -10.151  16.513  1.00 93.08           H  
ATOM    151  N   ALA A  10     -12.621 -12.209  13.596  1.00 93.60           N  
ATOM    152  H   ALA A  10     -12.819 -12.975  14.224  1.00 93.60           H  
ATOM    153  CA  ALA A  10     -13.645 -11.184  13.423  1.00 93.60           C  
ATOM    154  HA  ALA A  10     -13.662 -10.869  12.380  1.00 93.60           H  
ATOM    155  C   ALA A  10     -13.304  -9.964  14.293  1.00 93.60           C  
ATOM    156  CB  ALA A  10     -15.016 -11.776  13.764  1.00 93.60           C  
ATOM    157  HB1 ALA A  10     -15.224 -12.629  13.118  1.00 93.60           H  
ATOM    158  HB2 ALA A  10     -15.787 -11.022  13.605  1.00 93.60           H  
ATOM    159  HB3 ALA A  10     -15.040 -12.093  14.806  1.00 93.60           H  
ATOM    160  O   ALA A  10     -12.935 -10.121  15.459  1.00 93.60           O  
ATOM    161  N   GLY A  11     -13.415  -8.758  13.738  1.00 94.08           N  
ATOM    162  H   GLY A  11     -13.646  -8.681  12.757  1.00 94.08           H  
ATOM    163  CA  GLY A  11     -13.149  -7.524  14.475  1.00 94.08           C  
ATOM    164  HA2 GLY A  11     -12.372  -7.700  15.219  1.00 94.08           H  
ATOM    165  HA3 GLY A  11     -14.054  -7.216  14.999  1.00 94.08           H  
ATOM    166  C   GLY A  11     -12.696  -6.376  13.584  1.00 94.08           C  
ATOM    167  O   GLY A  11     -12.777  -6.447  12.359  1.00 94.08           O  
ATOM    168  N   GLU A  12     -12.213  -5.310  14.217  1.00 93.76           N  
ATOM    169  H   GLU A  12     -12.094  -5.342  15.220  1.00 93.76           H  
ATOM    170  CA  GLU A  12     -11.733  -4.111  13.534  1.00 93.76           C  
ATOM    171  HA  GLU A  12     -11.678  -4.314  12.465  1.00 93.76           H  
ATOM    172  C   GLU A  12     -10.323  -3.740  14.005  1.00 93.76           C  
ATOM    173  CB  GLU A  12     -12.702  -2.935  13.743  1.00 93.76           C  
ATOM    174  HB2 GLU A  12     -12.270  -2.036  13.302  1.00 93.76           H  
ATOM    175  HB3 GLU A  12     -12.801  -2.756  14.813  1.00 93.76           H  
ATOM    176  O   GLU A  12      -9.974  -3.907  15.176  1.00 93.76           O  
ATOM    177  CG  GLU A  12     -14.114  -3.141  13.158  1.00 93.76           C  
ATOM    178  HG2 GLU A  12     -14.550  -4.046  13.582  1.00 93.76           H  
ATOM    179  HG3 GLU A  12     -14.732  -2.306  13.487  1.00 93.76           H  
ATOM    180  CD  GLU A  12     -14.183  -3.209  11.622  1.00 93.76           C  
ATOM    181  OE1 GLU A  12     -15.221  -3.660  11.079  1.00 93.76           O  
ATOM    182  OE2 GLU A  12     -13.244  -2.779  10.916  1.00 93.76           O  
ATOM    183  N   CYS A  13      -9.516  -3.188  13.098  1.00 95.00           N  
ATOM    184  H   CYS A  13      -9.868  -3.059  12.161  1.00 95.00           H  
ATOM    185  CA  CYS A  13      -8.217  -2.627  13.456  1.00 95.00           C  
ATOM    186  HA  CYS A  13      -7.704  -3.335  14.107  1.00 95.00           H  
ATOM    187  C   CYS A  13      -8.407  -1.304  14.209  1.00 95.00           C  
ATOM    188  CB  CYS A  13      -7.379  -2.443  12.191  1.00 95.00           C  
ATOM    189  HB2 CYS A  13      -7.841  -1.672  11.575  1.00 95.00           H  
ATOM    190  HB3 CYS A  13      -7.387  -3.379  11.632  1.00 95.00           H  
ATOM    191  O   CYS A  13      -8.905  -0.327  13.649  1.00 95.00           O  
ATOM    192  SG  CYS A  13      -5.640  -2.021  12.440  1.00 95.00           S  
ATOM    193  N   ALA A  14      -8.000  -1.270  15.477  1.00 93.29           N  
ATOM    194  H   ALA A  14      -7.628  -2.114  15.887  1.00 93.29           H  
ATOM    195  CA  ALA A  14      -8.180  -0.121  16.358  1.00 93.29           C  
ATOM    196  HA  ALA A  14      -8.479   0.743  15.765  1.00 93.29           H  
ATOM    197  C   ALA A  14      -6.880   0.252  17.081  1.00 93.29           C  
ATOM    198  CB  ALA A  14      -9.317  -0.428  17.339  1.00 93.29           C  
ATOM    199  HB1 ALA A  14     -10.228  -0.661  16.789  1.00 93.29           H  
ATOM    200  HB2 ALA A  14      -9.500   0.433  17.983  1.00 93.29           H  
ATOM    201  HB3 ALA A  14      -9.049  -1.282  17.961  1.00 93.29           H  
ATOM    202  O   ALA A  14      -5.989  -0.580  17.274  1.00 93.29           O  
ATOM    203  N   ARG A  15      -6.771   1.525  17.476  1.00 95.00           N  
ATOM    204  H   ARG A  15      -7.570   2.127  17.334  1.00 95.00           H  
ATOM    205  CA  ARG A  15      -5.663   2.018  18.307  1.00 95.00           C  
ATOM    206  HA  ARG A  15      -4.713   1.822  17.809  1.00 95.00           H  
ATOM    207  C   ARG A  15      -5.639   1.289  19.643  1.00 95.00           C  
ATOM    208  CB  ARG A  15      -5.803   3.521  18.577  1.00 95.00           C  
ATOM    209  HB2 ARG A  15      -5.089   3.809  19.349  1.00 95.00           H  
ATOM    210  HB3 ARG A  15      -6.807   3.724  18.952  1.00 95.00           H  
ATOM    211  O   ARG A  15      -6.694   0.976  20.188  1.00 95.00           O  
ATOM    212  CG  ARG A  15      -5.529   4.371  17.337  1.00 95.00           C  
ATOM    213  HG2 ARG A  15      -4.493   4.225  17.032  1.00 95.00           H  
ATOM    214  HG3 ARG A  15      -6.198   4.071  16.530  1.00 95.00           H  
ATOM    215  CD  ARG A  15      -5.760   5.848  17.669  1.00 95.00           C  
ATOM    216  HD2 ARG A  15      -6.752   5.958  18.108  1.00 95.00           H  
ATOM    217  HD3 ARG A  15      -5.032   6.172  18.413  1.00 95.00           H  
ATOM    218  NE  ARG A  15      -5.700   6.693  16.464  1.00 95.00           N  
ATOM    219  HE  ARG A  15      -6.542   6.768  15.912  1.00 95.00           H  
ATOM    220  NH1 ARG A  15      -3.548   7.464  16.670  1.00 95.00           N  
ATOM    221 HH11 ARG A  15      -3.431   6.963  17.539  1.00 95.00           H  
ATOM    222 HH12 ARG A  15      -2.764   7.927  16.232  1.00 95.00           H  
ATOM    223  NH2 ARG A  15      -4.809   8.014  14.888  1.00 95.00           N  
ATOM    224 HH21 ARG A  15      -4.013   8.369  14.376  1.00 95.00           H  
ATOM    225 HH22 ARG A  15      -5.698   8.009  14.409  1.00 95.00           H  
ATOM    226  CZ  ARG A  15      -4.677   7.394  16.022  1.00 95.00           C  
ATOM    227  N   ASN A  16      -4.438   1.104  20.186  1.00 90.22           N  
ATOM    228  H   ASN A  16      -3.628   1.440  19.685  1.00 90.22           H  
ATOM    229  CA  ASN A  16      -4.203   0.505  21.500  1.00 90.22           C  
ATOM    230  HA  ASN A  16      -3.127   0.358  21.594  1.00 90.22           H  
ATOM    231  C   ASN A  16      -4.828  -0.890  21.662  1.00 90.22           C  
ATOM    232  CB  ASN A  16      -4.627   1.488  22.606  1.00 90.22           C  
ATOM    233  HB2 ASN A  16      -4.303   1.104  23.573  1.00 90.22           H  
ATOM    234  HB3 ASN A  16      -5.715   1.552  22.624  1.00 90.22           H  
ATOM    235  O   ASN A  16      -5.152  -1.298  22.774  1.00 90.22           O  
ATOM    236  CG  ASN A  16      -4.039   2.873  22.433  1.00 90.22           C  
ATOM    237  ND2 ASN A  16      -4.820   3.902  22.662  1.00 90.22           N  
ATOM    238 HD21 ASN A  16      -5.760   3.751  22.999  1.00 90.22           H  
ATOM    239 HD22 ASN A  16      -4.381   4.811  22.614  1.00 90.22           H  
ATOM    240  OD1 ASN A  16      -2.888   3.062  22.077  1.00 90.22           O  
ATOM    241  N   LEU A  17      -5.008  -1.621  20.557  1.00 89.64           N  
ATOM    242  H   LEU A  17      -4.765  -1.224  19.661  1.00 89.64           H  
ATOM    243  CA  LEU A  17      -5.448  -3.006  20.605  1.00 89.64           C  
ATOM    244  HA  LEU A  17      -6.393  -3.051  21.147  1.00 89.64           H  
ATOM    245  C   LEU A  17      -4.401  -3.841  21.353  1.00 89.64           C  
ATOM    246  CB  LEU A  17      -5.659  -3.515  19.169  1.00 89.64           C  
ATOM    247  HB2 LEU A  17      -6.330  -2.842  18.635  1.00 89.64           H  
ATOM    248  HB3 LEU A  17      -4.695  -3.503  18.661  1.00 89.64           H  
ATOM    249  O   LEU A  17      -3.249  -3.942  20.919  1.00 89.64           O  
ATOM    250  CG  LEU A  17      -6.242  -4.939  19.134  1.00 89.64           C  
ATOM    251  HG  LEU A  17      -5.783  -5.552  19.909  1.00 89.64           H  
ATOM    252  CD1 LEU A  17      -7.758  -4.928  19.340  1.00 89.64           C  
ATOM    253 HD11 LEU A  17      -8.244  -4.351  18.553  1.00 89.64           H  
ATOM    254 HD12 LEU A  17      -7.998  -4.492  20.309  1.00 89.64           H  
ATOM    255 HD13 LEU A  17      -8.135  -5.950  19.320  1.00 89.64           H  
ATOM    256  CD2 LEU A  17      -5.931  -5.597  17.794  1.00 89.64           C  
ATOM    257 HD21 LEU A  17      -6.241  -6.641  17.840  1.00 89.64           H  
ATOM    258 HD22 LEU A  17      -6.447  -5.076  16.987  1.00 89.64           H  
ATOM    259 HD23 LEU A  17      -4.855  -5.575  17.624  1.00 89.64           H  
ATOM    260  N   GLU A  18      -4.805  -4.477  22.451  1.00 89.26           N  
ATOM    261  H   GLU A  18      -5.732  -4.309  22.815  1.00 89.26           H  
ATOM    262  CA  GLU A  18      -3.952  -5.436  23.144  1.00 89.26           C  
ATOM    263  HA  GLU A  18      -2.979  -4.973  23.312  1.00 89.26           H  
ATOM    264  C   GLU A  18      -3.743  -6.676  22.269  1.00 89.26           C  
ATOM    265  CB  GLU A  18      -4.516  -5.819  24.516  1.00 89.26           C  
ATOM    266  HB2 GLU A  18      -5.555  -6.129  24.416  1.00 89.26           H  
ATOM    267  HB3 GLU A  18      -3.930  -6.660  24.887  1.00 89.26           H  
ATOM    268  O   GLU A  18      -4.668  -7.419  21.948  1.00 89.26           O  
ATOM    269  CG  GLU A  18      -4.405  -4.665  25.524  1.00 89.26           C  
ATOM    270  HG2 GLU A  18      -5.087  -3.869  25.226  1.00 89.26           H  
ATOM    271  HG3 GLU A  18      -3.389  -4.271  25.488  1.00 89.26           H  
ATOM    272  CD  GLU A  18      -4.716  -5.097  26.966  1.00 89.26           C  
ATOM    273  OE1 GLU A  18      -4.492  -4.260  27.867  1.00 89.26           O  
ATOM    274  OE2 GLU A  18      -5.145  -6.257  27.163  1.00 89.26           O  
ATOM    275  N   SER A  19      -2.500  -6.890  21.851  1.00 88.41           N  
ATOM    276  H   SER A  19      -1.795  -6.211  22.101  1.00 88.41           H  
ATOM    277  CA  SER A  19      -2.095  -8.040  21.047  1.00 88.41           C  
ATOM    278  HA  SER A  19      -2.736  -8.889  21.281  1.00 88.41           H  
ATOM    279  C   SER A  19      -0.652  -8.404  21.368  1.00 88.41           C  
ATOM    280  CB  SER A  19      -2.239  -7.716  19.556  1.00 88.41           C  
ATOM    281  HB2 SER A  19      -3.292  -7.575  19.314  1.00 88.41           H  
ATOM    282  HB3 SER A  19      -1.699  -6.795  19.335  1.00 88.41           H  
ATOM    283  O   SER A  19       0.200  -7.524  21.513  1.00 88.41           O  
ATOM    284  OG  SER A  19      -1.703  -8.770  18.772  1.00 88.41           O  
ATOM    285  HG  SER A  19      -1.144  -8.389  18.090  1.00 88.41           H  
ATOM    286  N   PHE A  20      -0.351  -9.699  21.423  1.00 88.93           N  
ATOM    287  H   PHE A  20      -1.100 -10.371  21.338  1.00 88.93           H  
ATOM    288  CA  PHE A  20       1.029 -10.193  21.487  1.00 88.93           C  
ATOM    289  HA  PHE A  20       1.606  -9.568  22.168  1.00 88.93           H  
ATOM    290  C   PHE A  20       1.737 -10.141  20.129  1.00 88.93           C  
ATOM    291  CB  PHE A  20       1.029 -11.620  22.042  1.00 88.93           C  
ATOM    292  HB2 PHE A  20       2.028 -12.041  21.931  1.00 88.93           H  
ATOM    293  HB3 PHE A  20       0.347 -12.241  21.461  1.00 88.93           H  
ATOM    294  O   PHE A  20       2.962 -10.123  20.079  1.00 88.93           O  
ATOM    295  CG  PHE A  20       0.659 -11.678  23.509  1.00 88.93           C  
ATOM    296  CD1 PHE A  20       1.621 -11.338  24.480  1.00 88.93           C  
ATOM    297  HD1 PHE A  20       2.619 -11.058  24.179  1.00 88.93           H  
ATOM    298  CD2 PHE A  20      -0.641 -12.040  23.907  1.00 88.93           C  
ATOM    299  HD2 PHE A  20      -1.387 -12.299  23.169  1.00 88.93           H  
ATOM    300  CE1 PHE A  20       1.283 -11.361  25.844  1.00 88.93           C  
ATOM    301  HE1 PHE A  20       2.019 -11.098  26.590  1.00 88.93           H  
ATOM    302  CE2 PHE A  20      -0.977 -12.061  25.271  1.00 88.93           C  
ATOM    303  HE2 PHE A  20      -1.977 -12.330  25.579  1.00 88.93           H  
ATOM    304  CZ  PHE A  20      -0.016 -11.722  26.239  1.00 88.93           C  
ATOM    305  HZ  PHE A  20      -0.280 -11.732  27.286  1.00 88.93           H  
ATOM    306  N   TYR A  21       0.978 -10.090  19.034  1.00 90.41           N  
ATOM    307  H   TYR A  21      -0.024 -10.053  19.148  1.00 90.41           H  
ATOM    308  CA  TYR A  21       1.505 -10.081  17.674  1.00 90.41           C  
ATOM    309  HA  TYR A  21       2.517 -10.485  17.678  1.00 90.41           H  
ATOM    310  C   TYR A  21       1.549  -8.670  17.107  1.00 90.41           C  
ATOM    311  CB  TYR A  21       0.640 -10.974  16.777  1.00 90.41           C  
ATOM    312  HB2 TYR A  21       1.076 -10.999  15.779  1.00 90.41           H  
ATOM    313  HB3 TYR A  21      -0.354 -10.535  16.688  1.00 90.41           H  
ATOM    314  O   TYR A  21       0.561  -7.938  17.212  1.00 90.41           O  
ATOM    315  CG  TYR A  21       0.509 -12.394  17.280  1.00 90.41           C  
ATOM    316  CD1 TYR A  21       1.588 -13.286  17.133  1.00 90.41           C  
ATOM    317  HD1 TYR A  21       2.499 -12.957  16.654  1.00 90.41           H  
ATOM    318  CD2 TYR A  21      -0.676 -12.812  17.914  1.00 90.41           C  
ATOM    319  HD2 TYR A  21      -1.504 -12.128  18.028  1.00 90.41           H  
ATOM    320  CE1 TYR A  21       1.484 -14.603  17.615  1.00 90.41           C  
ATOM    321  HE1 TYR A  21       2.313 -15.287  17.506  1.00 90.41           H  
ATOM    322  CE2 TYR A  21      -0.784 -14.130  18.397  1.00 90.41           C  
ATOM    323  HE2 TYR A  21      -1.687 -14.468  18.883  1.00 90.41           H  
ATOM    324  OH  TYR A  21       0.183 -16.296  18.712  1.00 90.41           O  
ATOM    325  HH  TYR A  21       0.986 -16.805  18.579  1.00 90.41           H  
ATOM    326  CZ  TYR A  21       0.294 -15.026  18.247  1.00 90.41           C  
ATOM    327  N   ASP A  22       2.647  -8.343  16.421  1.00 92.07           N  
ATOM    328  H   ASP A  22       3.466  -8.924  16.533  1.00 92.07           H  
ATOM    329  CA  ASP A  22       2.834  -7.078  15.697  1.00 92.07           C  
ATOM    330  HA  ASP A  22       2.726  -6.246  16.393  1.00 92.07           H  
ATOM    331  C   ASP A  22       1.824  -6.887  14.565  1.00 92.07           C  
ATOM    332  CB  ASP A  22       4.240  -7.035  15.076  1.00 92.07           C  
ATOM    333  HB2 ASP A  22       4.359  -7.893  14.415  1.00 92.07           H  
ATOM    334  HB3 ASP A  22       4.323  -6.133  14.470  1.00 92.07           H  
ATOM    335  O   ASP A  22       1.521  -5.762  14.158  1.00 92.07           O  
ATOM    336  CG  ASP A  22       5.389  -7.017  16.084  1.00 92.07           C  
ATOM    337  OD1 ASP A  22       5.115  -6.853  17.292  1.00 92.07           O  
ATOM    338  OD2 ASP A  22       6.533  -7.180  15.614  1.00 92.07           O  
ATOM    339  N   ARG A  23       1.344  -8.000  14.008  1.00 93.21           N  
ATOM    340  H   ARG A  23       1.621  -8.880  14.419  1.00 93.21           H  
ATOM    341  CA  ARG A  23       0.406  -8.034  12.895  1.00 93.21           C  
ATOM    342  HA  ARG A  23      -0.048  -7.048  12.795  1.00 93.21           H  
ATOM    343  C   ARG A  23      -0.703  -9.033  13.193  1.00 93.21           C  
ATOM    344  CB  ARG A  23       1.134  -8.378  11.588  1.00 93.21           C  
ATOM    345  HB2 ARG A  23       0.394  -8.404  10.788  1.00 93.21           H  
ATOM    346  HB3 ARG A  23       1.564  -9.375  11.683  1.00 93.21           H  
ATOM    347  O   ARG A  23      -0.420 -10.178  13.534  1.00 93.21           O  
ATOM    348  CG  ARG A  23       2.252  -7.405  11.175  1.00 93.21           C  
ATOM    349  HG2 ARG A  23       2.805  -7.869  10.359  1.00 93.21           H  
ATOM    350  HG3 ARG A  23       2.950  -7.272  12.001  1.00 93.21           H  
ATOM    351  CD  ARG A  23       1.737  -6.035  10.704  1.00 93.21           C  
ATOM    352  HD2 ARG A  23       1.136  -5.586  11.495  1.00 93.21           H  
ATOM    353  HD3 ARG A  23       1.089  -6.173   9.839  1.00 93.21           H  
ATOM    354  NE  ARG A  23       2.850  -5.127  10.341  1.00 93.21           N  
ATOM    355  HE  ARG A  23       3.040  -4.927   9.370  1.00 93.21           H  
ATOM    356  NH1 ARG A  23       3.392  -4.437  12.477  1.00 93.21           N  
ATOM    357 HH11 ARG A  23       2.662  -4.998  12.892  1.00 93.21           H  
ATOM    358 HH12 ARG A  23       3.772  -3.697  13.050  1.00 93.21           H  
ATOM    359  NH2 ARG A  23       4.457  -3.585  10.731  1.00 93.21           N  
ATOM    360 HH21 ARG A  23       4.520  -3.431   9.735  1.00 93.21           H  
ATOM    361 HH22 ARG A  23       4.906  -2.935  11.360  1.00 93.21           H  
ATOM    362  CZ  ARG A  23       3.558  -4.398  11.186  1.00 93.21           C  
ATOM    363  N   VAL A  24      -1.951  -8.604  13.036  1.00 94.25           N  
ATOM    364  H   VAL A  24      -2.087  -7.641  12.764  1.00 94.25           H  
ATOM    365  CA  VAL A  24      -3.147  -9.439  13.222  1.00 94.25           C  
ATOM    366  HA  VAL A  24      -2.851 -10.484  13.313  1.00 94.25           H  
ATOM    367  C   VAL A  24      -4.030  -9.310  11.989  1.00 94.25           C  
ATOM    368  CB  VAL A  24      -3.909  -9.060  14.508  1.00 94.25           C  
ATOM    369  HB  VAL A  24      -4.204  -8.012  14.456  1.00 94.25           H  
ATOM    370  O   VAL A  24      -4.226  -8.211  11.475  1.00 94.25           O  
ATOM    371  CG1 VAL A  24      -5.167  -9.916  14.699  1.00 94.25           C  
ATOM    372 HG11 VAL A  24      -5.904  -9.688  13.928  1.00 94.25           H  
ATOM    373 HG12 VAL A  24      -4.922 -10.978  14.664  1.00 94.25           H  
ATOM    374 HG13 VAL A  24      -5.627  -9.690  15.661  1.00 94.25           H  
ATOM    375  CG2 VAL A  24      -3.021  -9.256  15.744  1.00 94.25           C  
ATOM    376 HG21 VAL A  24      -2.694 -10.294  15.810  1.00 94.25           H  
ATOM    377 HG22 VAL A  24      -2.147  -8.605  15.694  1.00 94.25           H  
ATOM    378 HG23 VAL A  24      -3.582  -9.002  16.643  1.00 94.25           H  
ATOM    379  N   GLY A  25      -4.541 -10.432  11.489  1.00 95.02           N  
ATOM    380  H   GLY A  25      -4.432 -11.291  12.009  1.00 95.02           H  
ATOM    381  CA  GLY A  25      -5.501 -10.446  10.396  1.00 95.02           C  
ATOM    382  HA2 GLY A  25      -5.263  -9.673   9.666  1.00 95.02           H  
ATOM    383  HA3 GLY A  25      -5.475 -11.416   9.901  1.00 95.02           H  
ATOM    384  C   GLY A  25      -6.899 -10.223  10.954  1.00 95.02           C  
ATOM    385  O   GLY A  25      -7.307 -10.912  11.886  1.00 95.02           O  
ATOM    386  N   PHE A  26      -7.651  -9.299  10.371  1.00 95.28           N  
ATOM    387  H   PHE A  26      -7.269  -8.755   9.610  1.00 95.28           H  
ATOM    388  CA  PHE A  26      -9.057  -9.107  10.712  1.00 95.28           C  
ATOM    389  HA  PHE A  26      -9.336  -9.796  11.510  1.00 95.28           H  
ATOM    390  C   PHE A  26      -9.947  -9.416   9.522  1.00 95.28           C  
ATOM    391  CB  PHE A  26      -9.303  -7.698  11.244  1.00 95.28           C  
ATOM    392  HB2 PHE A  26     -10.369  -7.478  11.198  1.00 95.28           H  
ATOM    393  HB3 PHE A  26      -8.788  -6.985  10.601  1.00 95.28           H  
ATOM    394  O   PHE A  26      -9.600  -9.107   8.383  1.00 95.28           O  
ATOM    395  CG  PHE A  26      -8.857  -7.526  12.678  1.00 95.28           C  
ATOM    396  CD1 PHE A  26      -9.645  -8.051  13.715  1.00 95.28           C  
ATOM    397  HD1 PHE A  26     -10.559  -8.578  13.484  1.00 95.28           H  
ATOM    398  CD2 PHE A  26      -7.653  -6.867  12.976  1.00 95.28           C  
ATOM    399  HD2 PHE A  26      -7.035  -6.504  12.168  1.00 95.28           H  
ATOM    400  CE1 PHE A  26      -9.246  -7.893  15.050  1.00 95.28           C  
ATOM    401  HE1 PHE A  26      -9.857  -8.290  15.847  1.00 95.28           H  
ATOM    402  CE2 PHE A  26      -7.251  -6.704  14.313  1.00 95.28           C  
ATOM    403  HE2 PHE A  26      -6.329  -6.193  14.551  1.00 95.28           H  
ATOM    404  CZ  PHE A  26      -8.054  -7.216  15.348  1.00 95.28           C  
ATOM    405  HZ  PHE A  26      -7.767  -7.094  16.381  1.00 95.28           H  
ATOM    406  N   TYR A  27     -11.102 -10.010   9.799  1.00 95.88           N  
ATOM    407  H   TYR A  27     -11.272 -10.260  10.762  1.00 95.88           H  
ATOM    408  CA  TYR A  27     -12.271  -9.919   8.940  1.00 95.88           C  
ATOM    409  HA  TYR A  27     -11.970  -9.623   7.934  1.00 95.88           H  
ATOM    410  C   TYR A  27     -13.189  -8.833   9.503  1.00 95.88           C  
ATOM    411  CB  TYR A  27     -12.965 -11.279   8.841  1.00 95.88           C  
ATOM    412  HB2 TYR A  27     -13.272 -11.602   9.835  1.00 95.88           H  
ATOM    413  HB3 TYR A  27     -12.256 -12.013   8.457  1.00 95.88           H  
ATOM    414  O   TYR A  27     -13.738  -8.982  10.597  1.00 95.88           O  
ATOM    415  CG  TYR A  27     -14.173 -11.247   7.927  1.00 95.88           C  
ATOM    416  CD1 TYR A  27     -15.467 -11.149   8.467  1.00 95.88           C  
ATOM    417  HD1 TYR A  27     -15.626 -11.110   9.535  1.00 95.88           H  
ATOM    418  CD2 TYR A  27     -14.003 -11.268   6.529  1.00 95.88           C  
ATOM    419  HD2 TYR A  27     -13.006 -11.295   6.115  1.00 95.88           H  
ATOM    420  CE1 TYR A  27     -16.574 -11.090   7.605  1.00 95.88           C  
ATOM    421  HE1 TYR A  27     -17.576 -11.034   8.003  1.00 95.88           H  
ATOM    422  CE2 TYR A  27     -15.116 -11.203   5.666  1.00 95.88           C  
ATOM    423  HE2 TYR A  27     -14.996 -11.196   4.593  1.00 95.88           H  
ATOM    424  OH  TYR A  27     -17.509 -11.016   5.423  1.00 95.88           O  
ATOM    425  HH  TYR A  27     -18.280 -10.931   5.990  1.00 95.88           H  
ATOM    426  CZ  TYR A  27     -16.410 -11.108   6.214  1.00 95.88           C  
ATOM    427  N   SER A  28     -13.322  -7.740   8.756  1.00 94.94           N  
ATOM    428  H   SER A  28     -12.874  -7.720   7.851  1.00 94.94           H  
ATOM    429  CA  SER A  28     -14.175  -6.611   9.108  1.00 94.94           C  
ATOM    430  HA  SER A  28     -14.264  -6.539  10.192  1.00 94.94           H  
ATOM    431  C   SER A  28     -15.558  -6.803   8.507  1.00 94.94           C  
ATOM    432  CB  SER A  28     -13.535  -5.319   8.611  1.00 94.94           C  
ATOM    433  HB2 SER A  28     -12.670  -5.101   9.237  1.00 94.94           H  
ATOM    434  HB3 SER A  28     -13.206  -5.454   7.581  1.00 94.94           H  
ATOM    435  O   SER A  28     -15.707  -6.847   7.283  1.00 94.94           O  
ATOM    436  OG  SER A  28     -14.440  -4.236   8.660  1.00 94.94           O  
ATOM    437  HG  SER A  28     -14.575  -4.016   9.585  1.00 94.94           H  
ATOM    438  N   GLU A  29     -16.576  -6.868   9.363  1.00 92.36           N  
ATOM    439  H   GLU A  29     -16.371  -6.880  10.352  1.00 92.36           H  
ATOM    440  CA  GLU A  29     -17.978  -6.913   8.935  1.00 92.36           C  
ATOM    441  HA  GLU A  29     -18.105  -7.679   8.170  1.00 92.36           H  
ATOM    442  C   GLU A  29     -18.418  -5.581   8.321  1.00 92.36           C  
ATOM    443  CB  GLU A  29     -18.886  -7.246  10.131  1.00 92.36           C  
ATOM    444  HB2 GLU A  29     -19.927  -7.117   9.836  1.00 92.36           H  
ATOM    445  HB3 GLU A  29     -18.684  -6.535  10.932  1.00 92.36           H  
ATOM    446  O   GLU A  29     -19.134  -5.562   7.320  1.00 92.36           O  
ATOM    447  CG  GLU A  29     -18.704  -8.667  10.681  1.00 92.36           C  
ATOM    448  HG2 GLU A  29     -17.668  -8.793  10.994  1.00 92.36           H  
ATOM    449  HG3 GLU A  29     -19.327  -8.765  11.569  1.00 92.36           H  
ATOM    450  CD  GLU A  29     -19.083  -9.781   9.691  1.00 92.36           C  
ATOM    451  OE1 GLU A  29     -18.708 -10.937   9.979  1.00 92.36           O  
ATOM    452  OE2 GLU A  29     -19.700  -9.494   8.636  1.00 92.36           O  
ATOM    453  N   SER A  30     -17.941  -4.455   8.867  1.00 91.34           N  
ATOM    454  H   SER A  30     -17.296  -4.527   9.641  1.00 91.34           H  
ATOM    455  CA  SER A  30     -18.299  -3.118   8.375  1.00 91.34           C  
ATOM    456  HA  SER A  30     -19.386  -3.035   8.359  1.00 91.34           H  
ATOM    457  C   SER A  30     -17.805  -2.885   6.944  1.00 91.34           C  
ATOM    458  CB  SER A  30     -17.757  -2.041   9.323  1.00 91.34           C  
ATOM    459  HB2 SER A  30     -18.106  -1.067   8.979  1.00 91.34           H  
ATOM    460  HB3 SER A  30     -18.143  -2.210  10.329  1.00 91.34           H  
ATOM    461  O   SER A  30     -18.537  -2.389   6.085  1.00 91.34           O  
ATOM    462  OG  SER A  30     -16.346  -2.029   9.357  1.00 91.34           O  
ATOM    463  HG  SER A  30     -16.022  -2.611  10.048  1.00 91.34           H  
ATOM    464  N   HIS A  31     -16.581  -3.321   6.650  1.00 91.97           N  
ATOM    465  H   HIS A  31     -16.005  -3.647   7.413  1.00 91.97           H  
ATOM    466  CA  HIS A  31     -15.988  -3.222   5.323  1.00 91.97           C  
ATOM    467  HA  HIS A  31     -16.422  -2.364   4.810  1.00 91.97           H  
ATOM    468  C   HIS A  31     -16.263  -4.454   4.454  1.00 91.97           C  
ATOM    469  CB  HIS A  31     -14.490  -2.958   5.468  1.00 91.97           C  
ATOM    470  HB2 HIS A  31     -14.026  -3.787   6.003  1.00 91.97           H  
ATOM    471  HB3 HIS A  31     -14.038  -2.889   4.479  1.00 91.97           H  
ATOM    472  O   HIS A  31     -16.058  -4.390   3.241  1.00 91.97           O  
ATOM    473  CG  HIS A  31     -14.176  -1.681   6.189  1.00 91.97           C  
ATOM    474  CD2 HIS A  31     -14.045  -0.440   5.633  1.00 91.97           C  
ATOM    475  HD2 HIS A  31     -14.128  -0.200   4.584  1.00 91.97           H  
ATOM    476  ND1 HIS A  31     -13.968  -1.547   7.538  1.00 91.97           N  
ATOM    477  HD1 HIS A  31     -14.099  -2.262   8.239  1.00 91.97           H  
ATOM    478  CE1 HIS A  31     -13.742  -0.253   7.797  1.00 91.97           C  
ATOM    479  HE1 HIS A  31     -13.600   0.159   8.785  1.00 91.97           H  
ATOM    480  NE2 HIS A  31     -13.763   0.462   6.660  1.00 91.97           N  
ATOM    481  N   ARG A  32     -16.755  -5.557   5.030  1.00 95.00           N  
ATOM    482  H   ARG A  32     -16.882  -5.536   6.031  1.00 95.00           H  
ATOM    483  CA  ARG A  32     -16.935  -6.862   4.371  1.00 95.00           C  
ATOM    484  HA  ARG A  32     -17.102  -7.600   5.157  1.00 95.00           H  
ATOM    485  C   ARG A  32     -15.670  -7.332   3.647  1.00 95.00           C  
ATOM    486  CB  ARG A  32     -18.171  -6.856   3.462  1.00 95.00           C  
ATOM    487  HB2 ARG A  32     -18.257  -7.848   3.017  1.00 95.00           H  
ATOM    488  HB3 ARG A  32     -18.032  -6.132   2.659  1.00 95.00           H  
ATOM    489  O   ARG A  32     -15.730  -7.718   2.481  1.00 95.00           O  
ATOM    490  CG  ARG A  32     -19.466  -6.538   4.219  1.00 95.00           C  
ATOM    491  HG2 ARG A  32     -19.611  -7.269   5.015  1.00 95.00           H  
ATOM    492  HG3 ARG A  32     -19.397  -5.546   4.666  1.00 95.00           H  
ATOM    493  CD  ARG A  32     -20.678  -6.553   3.284  1.00 95.00           C  
ATOM    494  HD2 ARG A  32     -20.554  -5.778   2.528  1.00 95.00           H  
ATOM    495  HD3 ARG A  32     -21.553  -6.308   3.886  1.00 95.00           H  
ATOM    496  NE  ARG A  32     -20.847  -7.863   2.622  1.00 95.00           N  
ATOM    497  HE  ARG A  32     -19.998  -8.361   2.396  1.00 95.00           H  
ATOM    498  NH1 ARG A  32     -23.139  -7.988   2.698  1.00 95.00           N  
ATOM    499 HH11 ARG A  32     -23.990  -8.512   2.548  1.00 95.00           H  
ATOM    500 HH12 ARG A  32     -23.161  -7.117   3.209  1.00 95.00           H  
ATOM    501  NH2 ARG A  32     -21.969  -9.664   1.803  1.00 95.00           N  
ATOM    502 HH21 ARG A  32     -21.091 -10.105   1.571  1.00 95.00           H  
ATOM    503 HH22 ARG A  32     -22.834 -10.160   1.641  1.00 95.00           H  
ATOM    504  CZ  ARG A  32     -21.981  -8.494   2.379  1.00 95.00           C  
ATOM    505  N   MET A  33     -14.521  -7.235   4.310  1.00 95.88           N  
ATOM    506  H   MET A  33     -14.561  -6.974   5.285  1.00 95.88           H  
ATOM    507  CA  MET A  33     -13.223  -7.601   3.736  1.00 95.88           C  
ATOM    508  HA  MET A  33     -13.376  -8.431   3.045  1.00 95.88           H  
ATOM    509  C   MET A  33     -12.245  -8.078   4.808  1.00 95.88           C  
ATOM    510  CB  MET A  33     -12.630  -6.431   2.926  1.00 95.88           C  
ATOM    511  HB2 MET A  33     -13.378  -6.082   2.214  1.00 95.88           H  
ATOM    512  HB3 MET A  33     -11.769  -6.785   2.360  1.00 95.88           H  
ATOM    513  O   MET A  33     -12.433  -7.827   5.999  1.00 95.88           O  
ATOM    514  CG  MET A  33     -12.181  -5.264   3.810  1.00 95.88           C  
ATOM    515  HG2 MET A  33     -13.027  -4.950   4.421  1.00 95.88           H  
ATOM    516  HG3 MET A  33     -11.398  -5.614   4.482  1.00 95.88           H  
ATOM    517  SD  MET A  33     -11.528  -3.818   2.934  1.00 95.88           S  
ATOM    518  CE  MET A  33     -12.931  -3.347   1.892  1.00 95.88           C  
ATOM    519  HE1 MET A  33     -13.013  -4.044   1.058  1.00 95.88           H  
ATOM    520  HE2 MET A  33     -12.763  -2.341   1.508  1.00 95.88           H  
ATOM    521  HE3 MET A  33     -13.858  -3.375   2.465  1.00 95.88           H  
ATOM    522  N   LYS A  34     -11.175  -8.740   4.362  1.00 96.26           N  
ATOM    523  H   LYS A  34     -11.048  -8.812   3.363  1.00 96.26           H  
ATOM    524  CA  LYS A  34     -10.023  -9.057   5.205  1.00 96.26           C  
ATOM    525  HA  LYS A  34     -10.341  -9.021   6.247  1.00 96.26           H  
ATOM    526  C   LYS A  34      -8.939  -8.007   5.024  1.00 96.26           C  
ATOM    527  CB  LYS A  34      -9.472 -10.456   4.907  1.00 96.26           C  
ATOM    528  HB2 LYS A  34      -9.216 -10.527   3.850  1.00 96.26           H  
ATOM    529  HB3 LYS A  34      -8.565 -10.606   5.493  1.00 96.26           H  
ATOM    530  O   LYS A  34      -8.682  -7.593   3.898  1.00 96.26           O  
ATOM    531  CG  LYS A  34     -10.479 -11.548   5.273  1.00 96.26           C  
ATOM    532  HG2 LYS A  34     -11.376 -11.413   4.669  1.00 96.26           H  
ATOM    533  HG3 LYS A  34     -10.727 -11.462   6.331  1.00 96.26           H  
ATOM    534  CD  LYS A  34      -9.921 -12.945   4.998  1.00 96.26           C  
ATOM    535  HD2 LYS A  34      -9.035 -13.110   5.611  1.00 96.26           H  
ATOM    536  HD3 LYS A  34      -9.649 -13.018   3.945  1.00 96.26           H  
ATOM    537  CE  LYS A  34     -10.995 -13.985   5.334  1.00 96.26           C  
ATOM    538  HE2 LYS A  34     -11.231 -13.911   6.395  1.00 96.26           H  
ATOM    539  HE3 LYS A  34     -11.901 -13.745   4.776  1.00 96.26           H  
ATOM    540  NZ  LYS A  34     -10.543 -15.358   5.002  1.00 96.26           N  
ATOM    541  HZ1 LYS A  34      -9.703 -15.582   5.517  1.00 96.26           H  
ATOM    542  HZ2 LYS A  34     -10.346 -15.436   4.014  1.00 96.26           H  
ATOM    543  HZ3 LYS A  34     -11.256 -16.031   5.243  1.00 96.26           H  
ATOM    544  N   TYR A  35      -8.271  -7.638   6.106  1.00 96.86           N  
ATOM    545  H   TYR A  35      -8.559  -8.000   7.005  1.00 96.86           H  
ATOM    546  CA  TYR A  35      -7.087  -6.789   6.051  1.00 96.86           C  
ATOM    547  HA  TYR A  35      -6.569  -6.972   5.109  1.00 96.86           H  
ATOM    548  C   TYR A  35      -6.099  -7.142   7.164  1.00 96.86           C  
ATOM    549  CB  TYR A  35      -7.497  -5.307   6.053  1.00 96.86           C  
ATOM    550  HB2 TYR A  35      -6.591  -4.701   6.067  1.00 96.86           H  
ATOM    551  HB3 TYR A  35      -7.992  -5.095   5.105  1.00 96.86           H  
ATOM    552  O   TYR A  35      -6.433  -7.831   8.132  1.00 96.86           O  
ATOM    553  CG  TYR A  35      -8.412  -4.869   7.184  1.00 96.86           C  
ATOM    554  CD1 TYR A  35      -9.710  -4.388   6.905  1.00 96.86           C  
ATOM    555  HD1 TYR A  35     -10.048  -4.310   5.882  1.00 96.86           H  
ATOM    556  CD2 TYR A  35      -7.965  -4.928   8.517  1.00 96.86           C  
ATOM    557  HD2 TYR A  35      -6.970  -5.276   8.754  1.00 96.86           H  
ATOM    558  CE1 TYR A  35     -10.553  -3.954   7.952  1.00 96.86           C  
ATOM    559  HE1 TYR A  35     -11.524  -3.533   7.738  1.00 96.86           H  
ATOM    560  CE2 TYR A  35      -8.822  -4.547   9.558  1.00 96.86           C  
ATOM    561  HE2 TYR A  35      -8.518  -4.663  10.588  1.00 96.86           H  
ATOM    562  OH  TYR A  35     -10.825  -3.612  10.352  1.00 96.86           O  
ATOM    563  HH  TYR A  35     -11.720  -3.297  10.203  1.00 96.86           H  
ATOM    564  CZ  TYR A  35     -10.102  -4.038   9.287  1.00 96.86           C  
ATOM    565  N   LEU A  36      -4.864  -6.670   7.014  1.00 96.47           N  
ATOM    566  H   LEU A  36      -4.667  -6.077   6.220  1.00 96.47           H  
ATOM    567  CA  LEU A  36      -3.804  -6.833   7.998  1.00 96.47           C  
ATOM    568  HA  LEU A  36      -4.023  -7.698   8.623  1.00 96.47           H  
ATOM    569  C   LEU A  36      -3.733  -5.588   8.889  1.00 96.47           C  
ATOM    570  CB  LEU A  36      -2.499  -7.089   7.230  1.00 96.47           C  
ATOM    571  HB2 LEU A  36      -2.656  -7.895   6.513  1.00 96.47           H  
ATOM    572  HB3 LEU A  36      -2.254  -6.196   6.656  1.00 96.47           H  
ATOM    573  O   LEU A  36      -3.630  -4.473   8.387  1.00 96.47           O  
ATOM    574  CG  LEU A  36      -1.316  -7.459   8.134  1.00 96.47           C  
ATOM    575  HG  LEU A  36      -1.218  -6.742   8.949  1.00 96.47           H  
ATOM    576  CD1 LEU A  36      -1.520  -8.858   8.712  1.00 96.47           C  
ATOM    577 HD11 LEU A  36      -2.261  -8.835   9.511  1.00 96.47           H  
ATOM    578 HD12 LEU A  36      -0.575  -9.239   9.099  1.00 96.47           H  
ATOM    579 HD13 LEU A  36      -1.851  -9.539   7.927  1.00 96.47           H  
ATOM    580  CD2 LEU A  36      -0.018  -7.443   7.329  1.00 96.47           C  
ATOM    581 HD21 LEU A  36       0.807  -7.758   7.967  1.00 96.47           H  
ATOM    582 HD22 LEU A  36      -0.100  -8.135   6.491  1.00 96.47           H  
ATOM    583 HD23 LEU A  36       0.165  -6.437   6.951  1.00 96.47           H  
ATOM    584  N   CYS A  37      -3.769  -5.771  10.204  1.00 96.29           N  
ATOM    585  H   CYS A  37      -3.878  -6.710  10.559  1.00 96.29           H  
ATOM    586  CA  CYS A  37      -3.649  -4.701  11.186  1.00 96.29           C  
ATOM    587  HA  CYS A  37      -3.820  -3.739  10.703  1.00 96.29           H  
ATOM    588  C   CYS A  37      -2.256  -4.710  11.809  1.00 96.29           C  
ATOM    589  CB  CYS A  37      -4.729  -4.886  12.250  1.00 96.29           C  
ATOM    590  HB2 CYS A  37      -5.689  -4.946  11.737  1.00 96.29           H  
ATOM    591  HB3 CYS A  37      -4.551  -5.830  12.764  1.00 96.29           H  
ATOM    592  O   CYS A  37      -1.834  -5.723  12.365  1.00 96.29           O  
ATOM    593  SG  CYS A  37      -4.853  -3.573  13.490  1.00 96.29           S  
ATOM    594  N   ASP A  38      -1.556  -3.584  11.747  1.00 96.46           N  
ATOM    595  H   ASP A  38      -1.976  -2.799  11.270  1.00 96.46           H  
ATOM    596  CA  ASP A  38      -0.393  -3.310  12.580  1.00 96.46           C  
ATOM    597  HA  ASP A  38       0.126  -4.247  12.786  1.00 96.46           H  
ATOM    598  C   ASP A  38      -0.853  -2.743  13.927  1.00 96.46           C  
ATOM    599  CB  ASP A  38       0.588  -2.426  11.810  1.00 96.46           C  
ATOM    600  HB2 ASP A  38       0.062  -1.573  11.381  1.00 96.46           H  
ATOM    601  HB3 ASP A  38       0.963  -3.003  10.965  1.00 96.46           H  
ATOM    602  O   ASP A  38      -1.453  -1.667  14.021  1.00 96.46           O  
ATOM    603  CG  ASP A  38       1.787  -1.921  12.613  1.00 96.46           C  
ATOM    604  OD1 ASP A  38       1.903  -2.139  13.839  1.00 96.46           O  
ATOM    605  OD2 ASP A  38       2.693  -1.370  11.951  1.00 96.46           O  
ATOM    606  N   THR A  39      -0.582  -3.520  14.972  1.00 95.46           N  
ATOM    607  H   THR A  39      -0.041  -4.359  14.813  1.00 95.46           H  
ATOM    608  CA  THR A  39      -1.054  -3.298  16.343  1.00 95.46           C  
ATOM    609  HA  THR A  39      -1.954  -2.684  16.323  1.00 95.46           H  
ATOM    610  C   THR A  39      -0.026  -2.573  17.214  1.00 95.46           C  
ATOM    611  CB  THR A  39      -1.408  -4.643  16.994  1.00 95.46           C  
ATOM    612  HB  THR A  39      -1.810  -4.473  17.993  1.00 95.46           H  
ATOM    613  O   THR A  39      -0.318  -2.285  18.373  1.00 95.46           O  
ATOM    614  CG2 THR A  39      -2.418  -5.454  16.180  1.00 95.46           C  
ATOM    615 HG21 THR A  39      -3.290  -4.838  15.962  1.00 95.46           H  
ATOM    616 HG22 THR A  39      -1.976  -5.790  15.242  1.00 95.46           H  
ATOM    617 HG23 THR A  39      -2.732  -6.325  16.757  1.00 95.46           H  
ATOM    618  OG1 THR A  39      -0.211  -5.378  17.081  1.00 95.46           O  
ATOM    619  HG1 THR A  39      -0.376  -6.323  17.098  1.00 95.46           H  
ATOM    620  N   LYS A  40       1.174  -2.276  16.692  1.00 94.98           N  
ATOM    621  H   LYS A  40       1.326  -2.476  15.714  1.00 94.98           H  
ATOM    622  CA  LYS A  40       2.309  -1.789  17.495  1.00 94.98           C  
ATOM    623  HA  LYS A  40       2.001  -1.659  18.532  1.00 94.98           H  
ATOM    624  C   LYS A  40       2.805  -0.422  17.074  1.00 94.98           C  
ATOM    625  CB  LYS A  40       3.466  -2.800  17.441  1.00 94.98           C  
ATOM    626  HB2 LYS A  40       4.320  -2.402  17.988  1.00 94.98           H  
ATOM    627  HB3 LYS A  40       3.769  -2.942  16.404  1.00 94.98           H  
ATOM    628  O   LYS A  40       3.035   0.424  17.936  1.00 94.98           O  
ATOM    629  CG  LYS A  40       3.103  -4.164  18.027  1.00 94.98           C  
ATOM    630  HG2 LYS A  40       2.244  -4.563  17.488  1.00 94.98           H  
ATOM    631  HG3 LYS A  40       3.958  -4.823  17.877  1.00 94.98           H  
ATOM    632  CD  LYS A  40       2.776  -4.132  19.519  1.00 94.98           C  
ATOM    633  HD2 LYS A  40       1.927  -3.471  19.699  1.00 94.98           H  
ATOM    634  HD3 LYS A  40       3.645  -3.776  20.073  1.00 94.98           H  
ATOM    635  CE  LYS A  40       2.404  -5.542  19.967  1.00 94.98           C  
ATOM    636  HE2 LYS A  40       3.242  -6.214  19.783  1.00 94.98           H  
ATOM    637  HE3 LYS A  40       1.566  -5.882  19.358  1.00 94.98           H  
ATOM    638  NZ  LYS A  40       2.021  -5.541  21.395  1.00 94.98           N  
ATOM    639  HZ1 LYS A  40       1.596  -6.428  21.623  1.00 94.98           H  
ATOM    640  HZ2 LYS A  40       1.317  -4.837  21.564  1.00 94.98           H  
ATOM    641  HZ3 LYS A  40       2.821  -5.386  21.991  1.00 94.98           H  
ATOM    642  N   SER A  41       2.977  -0.196  15.775  1.00 95.54           N  
ATOM    643  H   SER A  41       2.746  -0.922  15.112  1.00 95.54           H  
ATOM    644  CA  SER A  41       3.598   1.034  15.280  1.00 95.54           C  
ATOM    645  HA  SER A  41       4.603   1.113  15.694  1.00 95.54           H  
ATOM    646  C   SER A  41       2.785   2.251  15.708  1.00 95.54           C  
ATOM    647  CB  SER A  41       3.719   1.008  13.758  1.00 95.54           C  
ATOM    648  HB2 SER A  41       2.723   0.980  13.316  1.00 95.54           H  
ATOM    649  HB3 SER A  41       4.233   1.905  13.414  1.00 95.54           H  
ATOM    650  O   SER A  41       1.589   2.315  15.433  1.00 95.54           O  
ATOM    651  OG  SER A  41       4.448  -0.133  13.364  1.00 95.54           O  
ATOM    652  HG  SER A  41       3.831  -0.662  12.852  1.00 95.54           H  
ATOM    653  N   ASP A  42       3.414   3.221  16.376  1.00 95.65           N  
ATOM    654  H   ASP A  42       4.388   3.090  16.610  1.00 95.65           H  
ATOM    655  CA  ASP A  42       2.778   4.492  16.759  1.00 95.65           C  
ATOM    656  HA  ASP A  42       3.439   4.992  17.466  1.00 95.65           H  
ATOM    657  C   ASP A  42       1.428   4.317  17.503  1.00 95.65           C  
ATOM    658  CB  ASP A  42       2.709   5.386  15.504  1.00 95.65           C  
ATOM    659  HB2 ASP A  42       2.069   4.914  14.758  1.00 95.65           H  
ATOM    660  HB3 ASP A  42       3.707   5.471  15.076  1.00 95.65           H  
ATOM    661  O   ASP A  42       0.449   4.995  17.206  1.00 95.65           O  
ATOM    662  CG  ASP A  42       2.190   6.797  15.782  1.00 95.65           C  
ATOM    663  OD1 ASP A  42       2.629   7.397  16.781  1.00 95.65           O  
ATOM    664  OD2 ASP A  42       1.377   7.277  14.953  1.00 95.65           O  
ATOM    665  N   GLY A  43       1.324   3.347  18.420  1.00 95.22           N  
ATOM    666  H   GLY A  43       2.129   2.760  18.589  1.00 95.22           H  
ATOM    667  CA  GLY A  43       0.076   3.042  19.147  1.00 95.22           C  
ATOM    668  HA2 GLY A  43       0.331   2.553  20.088  1.00 95.22           H  
ATOM    669  HA3 GLY A  43      -0.446   3.969  19.385  1.00 95.22           H  
ATOM    670  C   GLY A  43      -0.904   2.125  18.399  1.00 95.22           C  
ATOM    671  O   GLY A  43      -2.030   1.915  18.850  1.00 95.22           O  
ATOM    672  N   GLY A  44      -0.494   1.567  17.258  1.00 96.69           N  
ATOM    673  H   GLY A  44       0.406   1.843  16.891  1.00 96.69           H  
ATOM    674  CA  GLY A  44      -1.253   0.565  16.513  1.00 96.69           C  
ATOM    675  HA2 GLY A  44      -0.614   0.131  15.744  1.00 96.69           H  
ATOM    676  HA3 GLY A  44      -1.543  -0.228  17.201  1.00 96.69           H  
ATOM    677  C   GLY A  44      -2.522   1.099  15.847  1.00 96.69           C  
ATOM    678  O   GLY A  44      -2.740   2.308  15.732  1.00 96.69           O  
ATOM    679  N   GLY A  45      -3.374   0.182  15.394  1.00 96.92           N  
ATOM    680  H   GLY A  45      -3.115  -0.792  15.465  1.00 96.92           H  
ATOM    681  CA  GLY A  45      -4.620   0.515  14.700  1.00 96.92           C  
ATOM    682  HA2 GLY A  45      -5.286  -0.346  14.748  1.00 96.92           H  
ATOM    683  HA3 GLY A  45      -5.102   1.358  15.195  1.00 96.92           H  
ATOM    684  C   GLY A  45      -4.426   0.877  13.232  1.00 96.92           C  
ATOM    685  O   GLY A  45      -5.255   1.579  12.660  1.00 96.92           O  
ATOM    686  N   TRP A  46      -3.329   0.431  12.626  1.00 98.07           N  
ATOM    687  H   TRP A  46      -2.701  -0.174  13.135  1.00 98.07           H  
ATOM    688  CA  TRP A  46      -3.028   0.719  11.232  1.00 98.07           C  
ATOM    689  HA  TRP A  46      -3.555   1.617  10.910  1.00 98.07           H  
ATOM    690  C   TRP A  46      -3.437  -0.431  10.318  1.00 98.07           C  
ATOM    691  CB  TRP A  46      -1.542   0.981  11.100  1.00 98.07           C  
ATOM    692  HB2 TRP A  46      -1.330   1.121  10.041  1.00 98.07           H  
ATOM    693  HB3 TRP A  46      -1.010   0.100  11.460  1.00 98.07           H  
ATOM    694  O   TRP A  46      -2.893  -1.529  10.410  1.00 98.07           O  
ATOM    695  CG  TRP A  46      -0.997   2.151  11.827  1.00 98.07           C  
ATOM    696  CD1 TRP A  46      -0.342   2.111  13.005  1.00 98.07           C  
ATOM    697  HD1 TRP A  46      -0.142   1.218  13.579  1.00 98.07           H  
ATOM    698  CD2 TRP A  46      -1.007   3.541  11.408  1.00 98.07           C  
ATOM    699  CE2 TRP A  46      -0.325   4.306  12.394  1.00 98.07           C  
ATOM    700  CE3 TRP A  46      -1.507   4.225  10.282  1.00 98.07           C  
ATOM    701  HE3 TRP A  46      -2.014   3.670   9.506  1.00 98.07           H  
ATOM    702  NE1 TRP A  46       0.049   3.385  13.349  1.00 98.07           N  
ATOM    703  HE1 TRP A  46       0.566   3.571  14.196  1.00 98.07           H  
ATOM    704  CH2 TRP A  46      -0.710   6.354  11.163  1.00 98.07           C  
ATOM    705  HH2 TRP A  46      -0.614   7.426  11.069  1.00 98.07           H  
ATOM    706  CZ2 TRP A  46      -0.154   5.687  12.266  1.00 98.07           C  
ATOM    707  HZ2 TRP A  46       0.375   6.235  13.032  1.00 98.07           H  
ATOM    708  CZ3 TRP A  46      -1.370   5.618  10.165  1.00 98.07           C  
ATOM    709  HZ3 TRP A  46      -1.770   6.126   9.299  1.00 98.07           H  
ATOM    710  N   ILE A  47      -4.341  -0.166   9.385  1.00 98.00           N  
ATOM    711  H   ILE A  47      -4.718   0.770   9.338  1.00 98.00           H  
ATOM    712  CA  ILE A  47      -4.701  -1.088   8.311  1.00 98.00           C  
ATOM    713  HA  ILE A  47      -4.741  -2.102   8.709  1.00 98.00           H  
ATOM    714  C   ILE A  47      -3.607  -1.024   7.245  1.00 98.00           C  
ATOM    715  CB  ILE A  47      -6.093  -0.741   7.741  1.00 98.00           C  
ATOM    716  HB  ILE A  47      -6.072   0.275   7.346  1.00 98.00           H  
ATOM    717  O   ILE A  47      -3.461  -0.014   6.556  1.00 98.00           O  
ATOM    718  CG1 ILE A  47      -7.172  -0.819   8.845  1.00 98.00           C  
ATOM    719 HG12 ILE A  47      -6.870  -0.212   9.699  1.00 98.00           H  
ATOM    720 HG13 ILE A  47      -7.270  -1.850   9.183  1.00 98.00           H  
ATOM    721  CG2 ILE A  47      -6.418  -1.712   6.594  1.00 98.00           C  
ATOM    722 HG21 ILE A  47      -7.414  -1.525   6.194  1.00 98.00           H  
ATOM    723 HG22 ILE A  47      -6.372  -2.733   6.973  1.00 98.00           H  
ATOM    724 HG23 ILE A  47      -5.709  -1.599   5.773  1.00 98.00           H  
ATOM    725  CD1 ILE A  47      -8.549  -0.304   8.409  1.00 98.00           C  
ATOM    726 HD11 ILE A  47      -8.457   0.701   7.998  1.00 98.00           H  
ATOM    727 HD12 ILE A  47      -9.210  -0.274   9.275  1.00 98.00           H  
ATOM    728 HD13 ILE A  47      -8.992  -0.968   7.666  1.00 98.00           H  
ATOM    729  N   VAL A  48      -2.826  -2.092   7.114  1.00 98.33           N  
ATOM    730  H   VAL A  48      -3.038  -2.900   7.682  1.00 98.33           H  
ATOM    731  CA  VAL A  48      -1.783  -2.230   6.093  1.00 98.33           C  
ATOM    732  HA  VAL A  48      -1.250  -1.284   5.996  1.00 98.33           H  
ATOM    733  C   VAL A  48      -2.454  -2.541   4.761  1.00 98.33           C  
ATOM    734  CB  VAL A  48      -0.761  -3.316   6.475  1.00 98.33           C  
ATOM    735  HB  VAL A  48      -1.253  -4.288   6.493  1.00 98.33           H  
ATOM    736  O   VAL A  48      -3.148  -3.550   4.642  1.00 98.33           O  
ATOM    737  CG1 VAL A  48       0.387  -3.378   5.461  1.00 98.33           C  
ATOM    738 HG11 VAL A  48       1.129  -4.112   5.778  1.00 98.33           H  
ATOM    739 HG12 VAL A  48       0.007  -3.679   4.485  1.00 98.33           H  
ATOM    740 HG13 VAL A  48       0.866  -2.404   5.368  1.00 98.33           H  
ATOM    741  CG2 VAL A  48      -0.161  -3.068   7.869  1.00 98.33           C  
ATOM    742 HG21 VAL A  48       0.234  -2.054   7.929  1.00 98.33           H  
ATOM    743 HG22 VAL A  48       0.644  -3.776   8.063  1.00 98.33           H  
ATOM    744 HG23 VAL A  48      -0.927  -3.198   8.633  1.00 98.33           H  
ATOM    745  N   PHE A  49      -2.267  -1.662   3.777  1.00 98.63           N  
ATOM    746  H   PHE A  49      -1.665  -0.867   3.942  1.00 98.63           H  
ATOM    747  CA  PHE A  49      -2.859  -1.822   2.448  1.00 98.63           C  
ATOM    748  HA  PHE A  49      -3.517  -2.691   2.475  1.00 98.63           H  
ATOM    749  C   PHE A  49      -1.832  -2.100   1.352  1.00 98.63           C  
ATOM    750  CB  PHE A  49      -3.722  -0.609   2.106  1.00 98.63           C  
ATOM    751  HB2 PHE A  49      -4.294  -0.841   1.207  1.00 98.63           H  
ATOM    752  HB3 PHE A  49      -4.438  -0.453   2.913  1.00 98.63           H  
ATOM    753  O   PHE A  49      -2.192  -2.582   0.280  1.00 98.63           O  
ATOM    754  CG  PHE A  49      -2.948   0.668   1.854  1.00 98.63           C  
ATOM    755  CD1 PHE A  49      -2.782   1.600   2.893  1.00 98.63           C  
ATOM    756  HD1 PHE A  49      -3.183   1.393   3.874  1.00 98.63           H  
ATOM    757  CD2 PHE A  49      -2.414   0.935   0.578  1.00 98.63           C  
ATOM    758  HD2 PHE A  49      -2.521   0.217  -0.221  1.00 98.63           H  
ATOM    759  CE1 PHE A  49      -2.128   2.817   2.645  1.00 98.63           C  
ATOM    760  HE1 PHE A  49      -2.033   3.547   3.435  1.00 98.63           H  
ATOM    761  CE2 PHE A  49      -1.752   2.149   0.332  1.00 98.63           C  
ATOM    762  HE2 PHE A  49      -1.356   2.357  -0.651  1.00 98.63           H  
ATOM    763  CZ  PHE A  49      -1.635   3.099   1.359  1.00 98.63           C  
ATOM    764  HZ  PHE A  49      -1.171   4.054   1.159  1.00 98.63           H  
ATOM    765  N   GLN A  50      -0.560  -1.814   1.612  1.00 98.46           N  
ATOM    766  H   GLN A  50      -0.328  -1.381   2.495  1.00 98.46           H  
ATOM    767  CA  GLN A  50       0.549  -2.230   0.771  1.00 98.46           C  
ATOM    768  HA  GLN A  50       0.214  -3.044   0.128  1.00 98.46           H  
ATOM    769  C   GLN A  50       1.666  -2.749   1.664  1.00 98.46           C  
ATOM    770  CB  GLN A  50       0.996  -1.064  -0.118  1.00 98.46           C  
ATOM    771  HB2 GLN A  50       1.445  -0.280   0.492  1.00 98.46           H  
ATOM    772  HB3 GLN A  50       0.109  -0.650  -0.599  1.00 98.46           H  
ATOM    773  O   GLN A  50       1.960  -2.154   2.705  1.00 98.46           O  
ATOM    774  CG  GLN A  50       1.982  -1.476  -1.222  1.00 98.46           C  
ATOM    775  HG2 GLN A  50       1.785  -2.496  -1.551  1.00 98.46           H  
ATOM    776  HG3 GLN A  50       1.820  -0.811  -2.070  1.00 98.46           H  
ATOM    777  CD  GLN A  50       3.453  -1.335  -0.875  1.00 98.46           C  
ATOM    778  NE2 GLN A  50       4.278  -1.213  -1.890  1.00 98.46           N  
ATOM    779 HE21 GLN A  50       3.902  -1.116  -2.823  1.00 98.46           H  
ATOM    780 HE22 GLN A  50       5.246  -0.999  -1.698  1.00 98.46           H  
ATOM    781  OE1 GLN A  50       3.879  -1.325   0.268  1.00 98.46           O  
ATOM    782  N   ARG A  51       2.280  -3.861   1.263  1.00 97.36           N  
ATOM    783  H   ARG A  51       1.942  -4.318   0.428  1.00 97.36           H  
ATOM    784  CA  ARG A  51       3.413  -4.449   1.976  1.00 97.36           C  
ATOM    785  HA  ARG A  51       3.936  -3.659   2.514  1.00 97.36           H  
ATOM    786  C   ARG A  51       4.401  -5.074   1.005  1.00 97.36           C  
ATOM    787  CB  ARG A  51       2.866  -5.464   2.985  1.00 97.36           C  
ATOM    788  HB2 ARG A  51       2.284  -6.218   2.456  1.00 97.36           H  
ATOM    789  HB3 ARG A  51       2.208  -4.936   3.675  1.00 97.36           H  
ATOM    790  O   ARG A  51       3.991  -5.813   0.112  1.00 97.36           O  
ATOM    791  CG  ARG A  51       3.970  -6.166   3.779  1.00 97.36           C  
ATOM    792  HG2 ARG A  51       4.467  -6.892   3.135  1.00 97.36           H  
ATOM    793  HG3 ARG A  51       4.703  -5.437   4.125  1.00 97.36           H  
ATOM    794  CD  ARG A  51       3.364  -6.885   4.983  1.00 97.36           C  
ATOM    795  HD2 ARG A  51       2.819  -6.147   5.572  1.00 97.36           H  
ATOM    796  HD3 ARG A  51       2.665  -7.647   4.637  1.00 97.36           H  
ATOM    797  NE  ARG A  51       4.418  -7.511   5.796  1.00 97.36           N  
ATOM    798  HE  ARG A  51       5.233  -7.828   5.291  1.00 97.36           H  
ATOM    799  NH1 ARG A  51       3.412  -7.273   7.839  1.00 97.36           N  
ATOM    800 HH11 ARG A  51       3.597  -7.071   8.811  1.00 97.36           H  
ATOM    801 HH12 ARG A  51       2.744  -6.698   7.346  1.00 97.36           H  
ATOM    802  NH2 ARG A  51       5.471  -8.093   7.734  1.00 97.36           N  
ATOM    803 HH21 ARG A  51       5.472  -8.146   8.743  1.00 97.36           H  
ATOM    804 HH22 ARG A  51       6.307  -8.291   7.204  1.00 97.36           H  
ATOM    805  CZ  ARG A  51       4.427  -7.625   7.111  1.00 97.36           C  
ATOM    806  N   ARG A  52       5.689  -4.799   1.225  1.00 94.92           N  
ATOM    807  H   ARG A  52       5.882  -4.093   1.921  1.00 94.92           H  
ATOM    808  CA  ARG A  52       6.844  -5.320   0.482  1.00 94.92           C  
ATOM    809  HA  ARG A  52       6.555  -6.190  -0.107  1.00 94.92           H  
ATOM    810  C   ARG A  52       7.942  -5.741   1.465  1.00 94.92           C  
ATOM    811  CB  ARG A  52       7.375  -4.224  -0.453  1.00 94.92           C  
ATOM    812  HB2 ARG A  52       7.820  -3.442   0.162  1.00 94.92           H  
ATOM    813  HB3 ARG A  52       8.165  -4.646  -1.075  1.00 94.92           H  
ATOM    814  O   ARG A  52       8.654  -4.897   2.001  1.00 94.92           O  
ATOM    815  CG  ARG A  52       6.381  -3.552  -1.392  1.00 94.92           C  
ATOM    816  HG2 ARG A  52       6.897  -2.755  -1.927  1.00 94.92           H  
ATOM    817  HG3 ARG A  52       5.600  -3.100  -0.781  1.00 94.92           H  
ATOM    818  CD  ARG A  52       5.725  -4.490  -2.404  1.00 94.92           C  
ATOM    819  HD2 ARG A  52       5.154  -5.251  -1.873  1.00 94.92           H  
ATOM    820  HD3 ARG A  52       5.026  -3.898  -2.995  1.00 94.92           H  
ATOM    821  NE  ARG A  52       6.675  -5.169  -3.304  1.00 94.92           N  
ATOM    822  HE  ARG A  52       6.823  -6.154  -3.141  1.00 94.92           H  
ATOM    823  NH1 ARG A  52       7.094  -3.388  -4.709  1.00 94.92           N  
ATOM    824 HH11 ARG A  52       7.574  -3.054  -5.532  1.00 94.92           H  
ATOM    825 HH12 ARG A  52       6.696  -2.730  -4.054  1.00 94.92           H  
ATOM    826  NH2 ARG A  52       7.849  -5.383  -5.251  1.00 94.92           N  
ATOM    827 HH21 ARG A  52       7.865  -6.388  -5.152  1.00 94.92           H  
ATOM    828 HH22 ARG A  52       8.237  -4.907  -6.053  1.00 94.92           H  
ATOM    829  CZ  ARG A  52       7.193  -4.649  -4.402  1.00 94.92           C  
ATOM    830  N   VAL A  53       8.062  -7.034   1.733  1.00 92.54           N  
ATOM    831  H   VAL A  53       7.414  -7.643   1.255  1.00 92.54           H  
ATOM    832  CA  VAL A  53       8.986  -7.660   2.697  1.00 92.54           C  
ATOM    833  HA  VAL A  53       9.829  -6.992   2.871  1.00 92.54           H  
ATOM    834  C   VAL A  53       9.573  -8.986   2.198  1.00 92.54           C  
ATOM    835  CB  VAL A  53       8.290  -7.928   4.051  1.00 92.54           C  
ATOM    836  HB  VAL A  53       8.997  -8.454   4.693  1.00 92.54           H  
ATOM    837  O   VAL A  53      10.672  -9.346   2.615  1.00 92.54           O  
ATOM    838  CG1 VAL A  53       7.905  -6.637   4.782  1.00 92.54           C  
ATOM    839 HG11 VAL A  53       7.200  -6.051   4.193  1.00 92.54           H  
ATOM    840 HG12 VAL A  53       8.803  -6.044   4.954  1.00 92.54           H  
ATOM    841 HG13 VAL A  53       7.463  -6.863   5.753  1.00 92.54           H  
ATOM    842  CG2 VAL A  53       7.030  -8.802   3.951  1.00 92.54           C  
ATOM    843 HG21 VAL A  53       6.268  -8.308   3.350  1.00 92.54           H  
ATOM    844 HG22 VAL A  53       7.262  -9.753   3.472  1.00 92.54           H  
ATOM    845 HG23 VAL A  53       6.643  -9.026   4.946  1.00 92.54           H  
ATOM    846  N   ASP A  54       8.851  -9.728   1.357  1.00 84.22           N  
ATOM    847  H   ASP A  54       7.936  -9.396   1.090  1.00 84.22           H  
ATOM    848  CA  ASP A  54       9.248 -11.047   0.844  1.00 84.22           C  
ATOM    849  HA  ASP A  54       9.896 -11.546   1.564  1.00 84.22           H  
ATOM    850  C   ASP A  54      10.036 -10.931  -0.457  1.00 84.22           C  
ATOM    851  CB  ASP A  54       8.007 -11.929   0.626  1.00 84.22           C  
ATOM    852  HB2 ASP A  54       8.332 -12.888   0.222  1.00 84.22           H  
ATOM    853  HB3 ASP A  54       7.354 -11.457  -0.109  1.00 84.22           H  
ATOM    854  O   ASP A  54      10.940 -11.721  -0.694  1.00 84.22           O  
ATOM    855  CG  ASP A  54       7.222 -12.191   1.908  1.00 84.22           C  
ATOM    856  OD1 ASP A  54       7.855 -12.246   2.981  1.00 84.22           O  
ATOM    857  OD2 ASP A  54       5.985 -12.328   1.863  1.00 84.22           O  
ATOM    858  N   ARG A  55       9.740  -9.900  -1.261  1.00 86.20           N  
ATOM    859  H   ARG A  55       8.928  -9.355  -1.008  1.00 86.20           H  
ATOM    860  CA  ARG A  55      10.368  -9.603  -2.560  1.00 86.20           C  
ATOM    861  HA  ARG A  55       9.925  -8.662  -2.887  1.00 86.20           H  
ATOM    862  C   ARG A  55      10.037 -10.577  -3.694  1.00 86.20           C  
ATOM    863  CB  ARG A  55      11.891  -9.387  -2.436  1.00 86.20           C  
ATOM    864  HB2 ARG A  55      12.384 -10.357  -2.372  1.00 86.20           H  
ATOM    865  HB3 ARG A  55      12.241  -8.905  -3.349  1.00 86.20           H  
ATOM    866  O   ARG A  55      10.436 -10.317  -4.825  1.00 86.20           O  
ATOM    867  CG  ARG A  55      12.322  -8.539  -1.231  1.00 86.20           C  
ATOM    868  HG2 ARG A  55      11.769  -7.600  -1.216  1.00 86.20           H  
ATOM    869  HG3 ARG A  55      12.119  -9.080  -0.306  1.00 86.20           H  
ATOM    870  CD  ARG A  55      13.818  -8.245  -1.306  1.00 86.20           C  
ATOM    871  HD2 ARG A  55      14.359  -9.191  -1.322  1.00 86.20           H  
ATOM    872  HD3 ARG A  55      14.023  -7.699  -2.227  1.00 86.20           H  
ATOM    873  NE  ARG A  55      14.246  -7.444  -0.151  1.00 86.20           N  
ATOM    874  HE  ARG A  55      13.527  -7.157   0.497  1.00 86.20           H  
ATOM    875  NH1 ARG A  55      16.478  -7.279  -0.686  1.00 86.20           N  
ATOM    876 HH11 ARG A  55      17.399  -6.923  -0.473  1.00 86.20           H  
ATOM    877 HH12 ARG A  55      16.279  -7.608  -1.620  1.00 86.20           H  
ATOM    878  NH2 ARG A  55      15.715  -6.501   1.267  1.00 86.20           N  
ATOM    879 HH21 ARG A  55      14.922  -6.285   1.855  1.00 86.20           H  
ATOM    880 HH22 ARG A  55      16.659  -6.274   1.545  1.00 86.20           H  
ATOM    881  CZ  ARG A  55      15.479  -7.081   0.131  1.00 86.20           C  
ATOM    882  N   ASP A  56       9.252 -11.615  -3.421  1.00 83.36           N  
ATOM    883  H   ASP A  56       9.120 -11.832  -2.443  1.00 83.36           H  
ATOM    884  CA  ASP A  56       8.889 -12.650  -4.399  1.00 83.36           C  
ATOM    885  HA  ASP A  56       9.713 -12.785  -5.100  1.00 83.36           H  
ATOM    886  C   ASP A  56       7.636 -12.304  -5.222  1.00 83.36           C  
ATOM    887  CB  ASP A  56       8.682 -13.976  -3.653  1.00 83.36           C  
ATOM    888  HB2 ASP A  56       8.361 -14.734  -4.367  1.00 83.36           H  
ATOM    889  HB3 ASP A  56       7.885 -13.848  -2.920  1.00 83.36           H  
ATOM    890  O   ASP A  56       7.420 -12.837  -6.312  1.00 83.36           O  
ATOM    891  CG  ASP A  56       9.945 -14.489  -2.950  1.00 83.36           C  
ATOM    892  OD1 ASP A  56      11.055 -14.219  -3.461  1.00 83.36           O  
ATOM    893  OD2 ASP A  56       9.774 -15.172  -1.916  1.00 83.36           O  
ATOM    894  N   LEU A  57       6.782 -11.404  -4.722  1.00 91.94           N  
ATOM    895  H   LEU A  57       7.015 -10.959  -3.846  1.00 91.94           H  
ATOM    896  CA  LEU A  57       5.557 -11.024  -5.418  1.00 91.94           C  
ATOM    897  HA  LEU A  57       5.171 -11.916  -5.910  1.00 91.94           H  
ATOM    898  C   LEU A  57       5.838  -9.964  -6.488  1.00 91.94           C  
ATOM    899  CB  LEU A  57       4.505 -10.556  -4.404  1.00 91.94           C  
ATOM    900  HB2 LEU A  57       4.899  -9.676  -3.895  1.00 91.94           H  
ATOM    901  HB3 LEU A  57       4.356 -11.341  -3.663  1.00 91.94           H  
ATOM    902  O   LEU A  57       6.296  -8.859  -6.189  1.00 91.94           O  
ATOM    903  CG  LEU A  57       3.148 -10.192  -5.033  1.00 91.94           C  
ATOM    904  HG  LEU A  57       3.277  -9.399  -5.770  1.00 91.94           H  
ATOM    905  CD1 LEU A  57       2.457 -11.391  -5.694  1.00 91.94           C  
ATOM    906 HD11 LEU A  57       3.045 -11.742  -6.542  1.00 91.94           H  
ATOM    907 HD12 LEU A  57       1.467 -11.096  -6.041  1.00 91.94           H  
ATOM    908 HD13 LEU A  57       2.357 -12.200  -4.971  1.00 91.94           H  
ATOM    909  CD2 LEU A  57       2.225  -9.684  -3.940  1.00 91.94           C  
ATOM    910 HD21 LEU A  57       2.064 -10.487  -3.220  1.00 91.94           H  
ATOM    911 HD22 LEU A  57       2.672  -8.833  -3.427  1.00 91.94           H  
ATOM    912 HD23 LEU A  57       1.270  -9.365  -4.357  1.00 91.94           H  
ATOM    913  N   SER A  58       5.471 -10.267  -7.735  1.00 91.63           N  
ATOM    914  H   SER A  58       5.213 -11.222  -7.937  1.00 91.63           H  
ATOM    915  CA  SER A  58       5.463  -9.268  -8.807  1.00 91.63           C  
ATOM    916  HA  SER A  58       6.432  -8.770  -8.813  1.00 91.63           H  
ATOM    917  C   SER A  58       4.372  -8.221  -8.573  1.00 91.63           C  
ATOM    918  CB  SER A  58       5.276  -9.919 -10.178  1.00 91.63           C  
ATOM    919  HB2 SER A  58       6.086 -10.624 -10.362  1.00 91.63           H  
ATOM    920  HB3 SER A  58       4.322 -10.446 -10.208  1.00 91.63           H  
ATOM    921  O   SER A  58       3.198  -8.567  -8.407  1.00 91.63           O  
ATOM    922  OG  SER A  58       5.288  -8.908 -11.167  1.00 91.63           O  
ATOM    923  HG  SER A  58       5.092  -9.307 -12.018  1.00 91.63           H  
ATOM    924  N   PHE A  59       4.771  -6.949  -8.616  1.00 93.19           N  
ATOM    925  H   PHE A  59       5.763  -6.778  -8.705  1.00 93.19           H  
ATOM    926  CA  PHE A  59       3.892  -5.774  -8.648  1.00 93.19           C  
ATOM    927  HA  PHE A  59       2.894  -6.059  -8.314  1.00 93.19           H  
ATOM    928  C   PHE A  59       3.709  -5.232 -10.076  1.00 93.19           C  
ATOM    929  CB  PHE A  59       4.416  -4.710  -7.669  1.00 93.19           C  
ATOM    930  HB2 PHE A  59       4.063  -3.730  -7.990  1.00 93.19           H  
ATOM    931  HB3 PHE A  59       5.505  -4.685  -7.703  1.00 93.19           H  
ATOM    932  O   PHE A  59       3.021  -4.241 -10.282  1.00 93.19           O  
ATOM    933  CG  PHE A  59       3.964  -4.924  -6.238  1.00 93.19           C  
ATOM    934  CD1 PHE A  59       3.122  -3.987  -5.610  1.00 93.19           C  
ATOM    935  HD1 PHE A  59       2.819  -3.094  -6.136  1.00 93.19           H  
ATOM    936  CD2 PHE A  59       4.346  -6.082  -5.538  1.00 93.19           C  
ATOM    937  HD2 PHE A  59       5.008  -6.800  -5.998  1.00 93.19           H  
ATOM    938  CE1 PHE A  59       2.646  -4.218  -4.308  1.00 93.19           C  
ATOM    939  HE1 PHE A  59       1.993  -3.499  -3.837  1.00 93.19           H  
ATOM    940  CE2 PHE A  59       3.867  -6.319  -4.241  1.00 93.19           C  
ATOM    941  HE2 PHE A  59       4.179  -7.206  -3.710  1.00 93.19           H  
ATOM    942  CZ  PHE A  59       3.005  -5.394  -3.628  1.00 93.19           C  
ATOM    943  HZ  PHE A  59       2.647  -5.572  -2.625  1.00 93.19           H  
ATOM    944  N   SER A  60       4.273  -5.905 -11.083  1.00 90.29           N  
ATOM    945  H   SER A  60       4.781  -6.753 -10.874  1.00 90.29           H  
ATOM    946  CA  SER A  60       3.979  -5.622 -12.487  1.00 90.29           C  
ATOM    947  HA  SER A  60       3.978  -4.542 -12.630  1.00 90.29           H  
ATOM    948  C   SER A  60       2.597  -6.180 -12.842  1.00 90.29           C  
ATOM    949  CB  SER A  60       5.080  -6.211 -13.369  1.00 90.29           C  
ATOM    950  HB2 SER A  60       5.211  -7.269 -13.140  1.00 90.29           H  
ATOM    951  HB3 SER A  60       6.017  -5.691 -13.171  1.00 90.29           H  
ATOM    952  O   SER A  60       2.494  -7.321 -13.296  1.00 90.29           O  
ATOM    953  OG  SER A  60       4.742  -6.087 -14.733  1.00 90.29           O  
ATOM    954  HG  SER A  60       3.943  -6.599 -14.877  1.00 90.29           H  
ATOM    955  N   ARG A  61       1.544  -5.408 -12.564  1.00 92.46           N  
ATOM    956  H   ARG A  61       1.734  -4.468 -12.249  1.00 92.46           H  
ATOM    957  CA  ARG A  61       0.141  -5.853 -12.563  1.00 92.46           C  
ATOM    958  HA  ARG A  61       0.061  -6.848 -13.000  1.00 92.46           H  
ATOM    959  C   ARG A  61      -0.738  -4.946 -13.415  1.00 92.46           C  
ATOM    960  CB  ARG A  61      -0.382  -5.900 -11.118  1.00 92.46           C  
ATOM    961  HB2 ARG A  61      -1.441  -6.155 -11.118  1.00 92.46           H  
ATOM    962  HB3 ARG A  61      -0.284  -4.909 -10.674  1.00 92.46           H  
ATOM    963  O   ARG A  61      -0.425  -3.773 -13.605  1.00 92.46           O  
ATOM    964  CG  ARG A  61       0.362  -6.882 -10.212  1.00 92.46           C  
ATOM    965  HG2 ARG A  61       1.438  -6.721 -10.271  1.00 92.46           H  
ATOM    966  HG3 ARG A  61       0.046  -6.713  -9.183  1.00 92.46           H  
ATOM    967  CD  ARG A  61       0.037  -8.321 -10.574  1.00 92.46           C  
ATOM    968  HD2 ARG A  61       0.246  -8.504 -11.628  1.00 92.46           H  
ATOM    969  HD3 ARG A  61      -1.025  -8.473 -10.382  1.00 92.46           H  
ATOM    970  NE  ARG A  61       0.810  -9.247  -9.746  1.00 92.46           N  
ATOM    971  HE  ARG A  61       1.504  -8.845  -9.133  1.00 92.46           H  
ATOM    972  NH1 ARG A  61      -0.102 -11.167 -10.605  1.00 92.46           N  
ATOM    973 HH11 ARG A  61      -0.791 -10.619 -11.100  1.00 92.46           H  
ATOM    974 HH12 ARG A  61      -0.209 -12.171 -10.626  1.00 92.46           H  
ATOM    975  NH2 ARG A  61       1.472 -11.257  -9.001  1.00 92.46           N  
ATOM    976 HH21 ARG A  61       1.408 -12.265  -9.005  1.00 92.46           H  
ATOM    977 HH22 ARG A  61       2.089 -10.748  -8.384  1.00 92.46           H  
ATOM    978  CZ  ARG A  61       0.717 -10.554  -9.796  1.00 92.46           C  
ATOM    979  N   ASN A  62      -1.839  -5.495 -13.922  1.00 92.77           N  
ATOM    980  H   ASN A  62      -2.048  -6.448 -13.661  1.00 92.77           H  
ATOM    981  CA  ASN A  62      -2.804  -4.751 -14.732  1.00 92.77           C  
ATOM    982  HA  ASN A  62      -2.246  -4.021 -15.319  1.00 92.77           H  
ATOM    983  C   ASN A  62      -3.805  -3.943 -13.874  1.00 92.77           C  
ATOM    984  CB  ASN A  62      -3.453  -5.716 -15.740  1.00 92.77           C  
ATOM    985  HB2 ASN A  62      -3.997  -5.148 -16.495  1.00 92.77           H  
ATOM    986  HB3 ASN A  62      -2.667  -6.275 -16.249  1.00 92.77           H  
ATOM    987  O   ASN A  62      -3.787  -4.000 -12.643  1.00 92.77           O  
ATOM    988  CG  ASN A  62      -4.430  -6.692 -15.109  1.00 92.77           C  
ATOM    989  ND2 ASN A  62      -4.421  -7.936 -15.513  1.00 92.77           N  
ATOM    990 HD21 ASN A  62      -3.644  -8.280 -16.059  1.00 92.77           H  
ATOM    991 HD22 ASN A  62      -5.016  -8.561 -14.988  1.00 92.77           H  
ATOM    992  OD1 ASN A  62      -5.250  -6.337 -14.284  1.00 92.77           O  
ATOM    993  N   TRP A  63      -4.674  -3.161 -14.530  1.00 93.12           N  
ATOM    994  H   TRP A  63      -4.645  -3.143 -15.539  1.00 93.12           H  
ATOM    995  CA  TRP A  63      -5.632  -2.272 -13.850  1.00 93.12           C  
ATOM    996  HA  TRP A  63      -5.104  -1.576 -13.198  1.00 93.12           H  
ATOM    997  C   TRP A  63      -6.592  -3.041 -12.952  1.00 93.12           C  
ATOM    998  CB  TRP A  63      -6.416  -1.455 -14.883  1.00 93.12           C  
ATOM    999  HB2 TRP A  63      -5.712  -0.879 -15.484  1.00 93.12           H  
ATOM   1000  HB3 TRP A  63      -6.944  -2.133 -15.553  1.00 93.12           H  
ATOM   1001  O   TRP A  63      -6.792  -2.664 -11.801  1.00 93.12           O  
ATOM   1002  CG  TRP A  63      -7.410  -0.503 -14.285  1.00 93.12           C  
ATOM   1003  CD1 TRP A  63      -8.723  -0.749 -14.062  1.00 93.12           C  
ATOM   1004  HD1 TRP A  63      -9.229  -1.675 -14.294  1.00 93.12           H  
ATOM   1005  CD2 TRP A  63      -7.178   0.854 -13.802  1.00 93.12           C  
ATOM   1006  CE2 TRP A  63      -8.415   1.386 -13.326  1.00 93.12           C  
ATOM   1007  CE3 TRP A  63      -6.040   1.690 -13.734  1.00 93.12           C  
ATOM   1008  HE3 TRP A  63      -5.091   1.319 -14.091  1.00 93.12           H  
ATOM   1009  NE1 TRP A  63      -9.326   0.360 -13.496  1.00 93.12           N  
ATOM   1010  HE1 TRP A  63     -10.309   0.399 -13.266  1.00 93.12           H  
ATOM   1011  CH2 TRP A  63      -7.368   3.503 -12.777  1.00 93.12           C  
ATOM   1012  HH2 TRP A  63      -7.424   4.514 -12.401  1.00 93.12           H  
ATOM   1013  CZ2 TRP A  63      -8.518   2.695 -12.830  1.00 93.12           C  
ATOM   1014  HZ2 TRP A  63      -9.473   3.074 -12.500  1.00 93.12           H  
ATOM   1015  CZ3 TRP A  63      -6.136   2.999 -13.227  1.00 93.12           C  
ATOM   1016  HZ3 TRP A  63      -5.259   3.629 -13.199  1.00 93.12           H  
ATOM   1017  N   THR A  64      -7.143  -4.140 -13.467  1.00 96.44           N  
ATOM   1018  H   THR A  64      -6.896  -4.421 -14.405  1.00 96.44           H  
ATOM   1019  CA  THR A  64      -8.073  -5.006 -12.741  1.00 96.44           C  
ATOM   1020  HA  THR A  64      -8.936  -4.419 -12.428  1.00 96.44           H  
ATOM   1021  C   THR A  64      -7.424  -5.584 -11.486  1.00 96.44           C  
ATOM   1022  CB  THR A  64      -8.564  -6.129 -13.662  1.00 96.44           C  
ATOM   1023  HB  THR A  64      -7.730  -6.776 -13.936  1.00 96.44           H  
ATOM   1024  O   THR A  64      -8.012  -5.518 -10.413  1.00 96.44           O  
ATOM   1025  CG2 THR A  64      -9.660  -6.978 -13.028  1.00 96.44           C  
ATOM   1026 HG21 THR A  64      -9.266  -7.513 -12.164  1.00 96.44           H  
ATOM   1027 HG22 THR A  64     -10.490  -6.354 -12.697  1.00 96.44           H  
ATOM   1028 HG23 THR A  64     -10.021  -7.719 -13.742  1.00 96.44           H  
ATOM   1029  OG1 THR A  64      -9.113  -5.570 -14.837  1.00 96.44           O  
ATOM   1030  HG1 THR A  64     -10.040  -5.821 -14.839  1.00 96.44           H  
ATOM   1031  N   GLU A  65      -6.179  -6.053 -11.575  1.00 97.28           N  
ATOM   1032  H   GLU A  65      -5.734  -6.072 -12.482  1.00 97.28           H  
ATOM   1033  CA  GLU A  65      -5.435  -6.568 -10.421  1.00 97.28           C  
ATOM   1034  HA  GLU A  65      -6.018  -7.350  -9.933  1.00 97.28           H  
ATOM   1035  C   GLU A  65      -5.186  -5.472  -9.370  1.00 97.28           C  
ATOM   1036  CB  GLU A  65      -4.101  -7.167 -10.893  1.00 97.28           C  
ATOM   1037  HB2 GLU A  65      -3.474  -7.361 -10.023  1.00 97.28           H  
ATOM   1038  HB3 GLU A  65      -3.600  -6.426 -11.516  1.00 97.28           H  
ATOM   1039  O   GLU A  65      -5.390  -5.699  -8.180  1.00 97.28           O  
ATOM   1040  CG  GLU A  65      -4.236  -8.476 -11.687  1.00 97.28           C  
ATOM   1041  HG2 GLU A  65      -4.916  -8.336 -12.528  1.00 97.28           H  
ATOM   1042  HG3 GLU A  65      -4.661  -9.240 -11.036  1.00 97.28           H  
ATOM   1043  CD  GLU A  65      -2.867  -8.936 -12.215  1.00 97.28           C  
ATOM   1044  OE1 GLU A  65      -2.344  -9.976 -11.739  1.00 97.28           O  
ATOM   1045  OE2 GLU A  65      -2.284  -8.210 -13.056  1.00 97.28           O  
ATOM   1046  N   TYR A  66      -4.799  -4.257  -9.773  1.00 97.50           N  
ATOM   1047  H   TYR A  66      -4.634  -4.103 -10.758  1.00 97.50           H  
ATOM   1048  CA  TYR A  66      -4.645  -3.139  -8.831  1.00 97.50           C  
ATOM   1049  HA  TYR A  66      -4.033  -3.475  -7.995  1.00 97.50           H  
ATOM   1050  C   TYR A  66      -5.972  -2.670  -8.225  1.00 97.50           C  
ATOM   1051  CB  TYR A  66      -3.932  -1.968  -9.514  1.00 97.50           C  
ATOM   1052  HB2 TYR A  66      -4.218  -1.915 -10.564  1.00 97.50           H  
ATOM   1053  HB3 TYR A  66      -4.250  -1.037  -9.046  1.00 97.50           H  
ATOM   1054  O   TYR A  66      -6.000  -2.241  -7.069  1.00 97.50           O  
ATOM   1055  CG  TYR A  66      -2.429  -2.044  -9.378  1.00 97.50           C  
ATOM   1056  CD1 TYR A  66      -1.848  -1.787  -8.123  1.00 97.50           C  
ATOM   1057  HD1 TYR A  66      -2.478  -1.533  -7.283  1.00 97.50           H  
ATOM   1058  CD2 TYR A  66      -1.616  -2.364 -10.480  1.00 97.50           C  
ATOM   1059  HD2 TYR A  66      -2.057  -2.580 -11.442  1.00 97.50           H  
ATOM   1060  CE1 TYR A  66      -0.455  -1.846  -7.960  1.00 97.50           C  
ATOM   1061  HE1 TYR A  66      -0.020  -1.642  -6.993  1.00 97.50           H  
ATOM   1062  CE2 TYR A  66      -0.218  -2.402 -10.329  1.00 97.50           C  
ATOM   1063  HE2 TYR A  66       0.413  -2.633 -11.174  1.00 97.50           H  
ATOM   1064  OH  TYR A  66       1.704  -2.137  -8.910  1.00 97.50           O  
ATOM   1065  HH  TYR A  66       1.941  -1.946  -8.000  1.00 97.50           H  
ATOM   1066  CZ  TYR A  66       0.359  -2.151  -9.067  1.00 97.50           C  
ATOM   1067  N   LYS A  67      -7.070  -2.760  -8.977  1.00 97.83           N  
ATOM   1068  H   LYS A  67      -6.955  -3.075  -9.930  1.00 97.83           H  
ATOM   1069  CA  LYS A  67      -8.428  -2.455  -8.521  1.00 97.83           C  
ATOM   1070  HA  LYS A  67      -8.447  -1.463  -8.069  1.00 97.83           H  
ATOM   1071  C   LYS A  67      -8.895  -3.433  -7.444  1.00 97.83           C  
ATOM   1072  CB  LYS A  67      -9.347  -2.431  -9.753  1.00 97.83           C  
ATOM   1073  HB2 LYS A  67      -9.133  -1.528 -10.325  1.00 97.83           H  
ATOM   1074  HB3 LYS A  67      -9.131  -3.289 -10.389  1.00 97.83           H  
ATOM   1075  O   LYS A  67      -9.334  -2.990  -6.382  1.00 97.83           O  
ATOM   1076  CG  LYS A  67     -10.837  -2.472  -9.407  1.00 97.83           C  
ATOM   1077  HG2 LYS A  67     -11.074  -1.657  -8.722  1.00 97.83           H  
ATOM   1078  HG3 LYS A  67     -11.079  -3.414  -8.914  1.00 97.83           H  
ATOM   1079  CD  LYS A  67     -11.670  -2.379 -10.689  1.00 97.83           C  
ATOM   1080  HD2 LYS A  67     -11.399  -1.485 -11.251  1.00 97.83           H  
ATOM   1081  HD3 LYS A  67     -11.463  -3.252 -11.306  1.00 97.83           H  
ATOM   1082  CE  LYS A  67     -13.161  -2.355 -10.358  1.00 97.83           C  
ATOM   1083  HE2 LYS A  67     -13.379  -3.162  -9.659  1.00 97.83           H  
ATOM   1084  HE3 LYS A  67     -13.729  -2.514 -11.275  1.00 97.83           H  
ATOM   1085  NZ  LYS A  67     -13.537  -1.061  -9.766  1.00 97.83           N  
ATOM   1086  HZ1 LYS A  67     -14.003  -1.200  -8.881  1.00 97.83           H  
ATOM   1087  HZ2 LYS A  67     -14.052  -0.489 -10.420  1.00 97.83           H  
ATOM   1088  HZ3 LYS A  67     -12.704  -0.537  -9.538  1.00 97.83           H  
ATOM   1089  N   GLU A  68      -8.776  -4.730  -7.708  1.00 98.18           N  
ATOM   1090  H   GLU A  68      -8.426  -4.995  -8.617  1.00 98.18           H  
ATOM   1091  CA  GLU A  68      -9.294  -5.806  -6.852  1.00 98.18           C  
ATOM   1092  HA  GLU A  68     -10.238  -5.493  -6.405  1.00 98.18           H  
ATOM   1093  C   GLU A  68      -8.350  -6.158  -5.695  1.00 98.18           C  
ATOM   1094  CB  GLU A  68      -9.565  -7.045  -7.722  1.00 98.18           C  
ATOM   1095  HB2 GLU A  68      -9.847  -7.874  -7.073  1.00 98.18           H  
ATOM   1096  HB3 GLU A  68      -8.650  -7.311  -8.251  1.00 98.18           H  
ATOM   1097  O   GLU A  68      -8.803  -6.555  -4.620  1.00 98.18           O  
ATOM   1098  CG  GLU A  68     -10.703  -6.800  -8.730  1.00 98.18           C  
ATOM   1099  HG2 GLU A  68     -11.609  -6.570  -8.170  1.00 98.18           H  
ATOM   1100  HG3 GLU A  68     -10.469  -5.930  -9.343  1.00 98.18           H  
ATOM   1101  CD  GLU A  68     -10.976  -7.991  -9.663  1.00 98.18           C  
ATOM   1102  OE1 GLU A  68     -11.964  -7.886 -10.427  1.00 98.18           O  
ATOM   1103  OE2 GLU A  68     -10.221  -8.988  -9.623  1.00 98.18           O  
ATOM   1104  N   GLY A  69      -7.047  -5.952  -5.890  1.00 98.22           N  
ATOM   1105  H   GLY A  69      -6.756  -5.707  -6.826  1.00 98.22           H  
ATOM   1106  CA  GLY A  69      -5.994  -6.362  -4.971  1.00 98.22           C  
ATOM   1107  HA2 GLY A  69      -6.390  -6.504  -3.966  1.00 98.22           H  
ATOM   1108  HA3 GLY A  69      -5.242  -5.573  -4.934  1.00 98.22           H  
ATOM   1109  C   GLY A  69      -5.312  -7.654  -5.413  1.00 98.22           C  
ATOM   1110  O   GLY A  69      -5.853  -8.459  -6.168  1.00 98.22           O  
ATOM   1111  N   PHE A  70      -4.084  -7.855  -4.942  1.00 97.61           N  
ATOM   1112  H   PHE A  70      -3.718  -7.196  -4.270  1.00 97.61           H  
ATOM   1113  CA  PHE A  70      -3.282  -9.033  -5.263  1.00 97.61           C  
ATOM   1114  HA  PHE A  70      -3.949  -9.892  -5.338  1.00 97.61           H  
ATOM   1115  C   PHE A  70      -2.264  -9.335  -4.161  1.00 97.61           C  
ATOM   1116  CB  PHE A  70      -2.589  -8.851  -6.628  1.00 97.61           C  
ATOM   1117  HB2 PHE A  70      -2.028  -9.754  -6.868  1.00 97.61           H  
ATOM   1118  HB3 PHE A  70      -3.355  -8.748  -7.396  1.00 97.61           H  
ATOM   1119  O   PHE A  70      -1.939  -8.489  -3.325  1.00 97.61           O  
ATOM   1120  CG  PHE A  70      -1.655  -7.659  -6.712  1.00 97.61           C  
ATOM   1121  CD1 PHE A  70      -2.137  -6.427  -7.183  1.00 97.61           C  
ATOM   1122  HD1 PHE A  70      -3.167  -6.339  -7.492  1.00 97.61           H  
ATOM   1123  CD2 PHE A  70      -0.311  -7.771  -6.316  1.00 97.61           C  
ATOM   1124  HD2 PHE A  70       0.065  -8.726  -5.978  1.00 97.61           H  
ATOM   1125  CE1 PHE A  70      -1.287  -5.312  -7.249  1.00 97.61           C  
ATOM   1126  HE1 PHE A  70      -1.668  -4.374  -7.623  1.00 97.61           H  
ATOM   1127  CE2 PHE A  70       0.538  -6.651  -6.357  1.00 97.61           C  
ATOM   1128  HE2 PHE A  70       1.566  -6.737  -6.038  1.00 97.61           H  
ATOM   1129  CZ  PHE A  70       0.048  -5.419  -6.825  1.00 97.61           C  
ATOM   1130  HZ  PHE A  70       0.697  -4.557  -6.874  1.00 97.61           H  
ATOM   1131  N   GLY A  71      -1.722 -10.551  -4.190  1.00 96.06           N  
ATOM   1132  H   GLY A  71      -2.085 -11.214  -4.860  1.00 96.06           H  
ATOM   1133  CA  GLY A  71      -0.769 -11.034  -3.195  1.00 96.06           C  
ATOM   1134  HA2 GLY A  71      -0.070 -11.730  -3.659  1.00 96.06           H  
ATOM   1135  HA3 GLY A  71      -0.201 -10.194  -2.798  1.00 96.06           H  
ATOM   1136  C   GLY A  71      -1.440 -11.735  -2.023  1.00 96.06           C  
ATOM   1137  O   GLY A  71      -2.521 -12.306  -2.155  1.00 96.06           O  
ATOM   1138  N   SER A  72      -0.769 -11.723  -0.875  1.00 94.11           N  
ATOM   1139  H   SER A  72       0.090 -11.193  -0.820  1.00 94.11           H  
ATOM   1140  CA  SER A  72      -1.241 -12.380   0.339  1.00 94.11           C  
ATOM   1141  HA  SER A  72      -2.296 -12.631   0.235  1.00 94.11           H  
ATOM   1142  C   SER A  72      -1.083 -11.463   1.540  1.00 94.11           C  
ATOM   1143  CB  SER A  72      -0.468 -13.680   0.556  1.00 94.11           C  
ATOM   1144  HB2 SER A  72      -0.639 -14.344  -0.291  1.00 94.11           H  
ATOM   1145  HB3 SER A  72       0.598 -13.464   0.633  1.00 94.11           H  
ATOM   1146  O   SER A  72      -0.006 -10.934   1.796  1.00 94.11           O  
ATOM   1147  OG  SER A  72      -0.911 -14.305   1.745  1.00 94.11           O  
ATOM   1148  HG  SER A  72      -0.567 -15.201   1.753  1.00 94.11           H  
ATOM   1149  N   LEU A  73      -2.133 -11.351   2.353  1.00 93.83           N  
ATOM   1150  H   LEU A  73      -2.992 -11.811   2.089  1.00 93.83           H  
ATOM   1151  CA  LEU A  73      -2.081 -10.626   3.628  1.00 93.83           C  
ATOM   1152  HA  LEU A  73      -1.726  -9.613   3.442  1.00 93.83           H  
ATOM   1153  C   LEU A  73      -1.089 -11.251   4.637  1.00 93.83           C  
ATOM   1154  CB  LEU A  73      -3.500 -10.566   4.210  1.00 93.83           C  
ATOM   1155  HB2 LEU A  73      -3.440 -10.164   5.221  1.00 93.83           H  
ATOM   1156  HB3 LEU A  73      -3.866 -11.592   4.257  1.00 93.83           H  
ATOM   1157  O   LEU A  73      -0.799 -10.643   5.664  1.00 93.83           O  
ATOM   1158  CG  LEU A  73      -4.524  -9.730   3.421  1.00 93.83           C  
ATOM   1159  HG  LEU A  73      -4.609 -10.121   2.408  1.00 93.83           H  
ATOM   1160  CD1 LEU A  73      -5.892  -9.834   4.094  1.00 93.83           C  
ATOM   1161 HD11 LEU A  73      -6.622  -9.280   3.503  1.00 93.83           H  
ATOM   1162 HD12 LEU A  73      -6.204 -10.877   4.145  1.00 93.83           H  
ATOM   1163 HD13 LEU A  73      -5.844  -9.409   5.097  1.00 93.83           H  
ATOM   1164  CD2 LEU A  73      -4.150  -8.252   3.357  1.00 93.83           C  
ATOM   1165 HD21 LEU A  73      -3.993  -7.847   4.357  1.00 93.83           H  
ATOM   1166 HD22 LEU A  73      -3.235  -8.131   2.777  1.00 93.83           H  
ATOM   1167 HD23 LEU A  73      -4.938  -7.688   2.857  1.00 93.83           H  
ATOM   1168  N   CYS A  74      -0.554 -12.444   4.351  1.00 89.64           N  
ATOM   1169  H   CYS A  74      -0.848 -12.902   3.500  1.00 89.64           H  
ATOM   1170  CA  CYS A  74       0.532 -13.073   5.107  1.00 89.64           C  
ATOM   1171  HA  CYS A  74       0.357 -12.923   6.173  1.00 89.64           H  
ATOM   1172  C   CYS A  74       1.929 -12.514   4.767  1.00 89.64           C  
ATOM   1173  CB  CYS A  74       0.533 -14.577   4.808  1.00 89.64           C  
ATOM   1174  HB2 CYS A  74       0.980 -14.711   3.823  1.00 89.64           H  
ATOM   1175  HB3 CYS A  74       1.193 -15.071   5.521  1.00 89.64           H  
ATOM   1176  O   CYS A  74       2.893 -12.832   5.461  1.00 89.64           O  
ATOM   1177  SG  CYS A  74      -1.061 -15.447   4.780  1.00 89.64           S  
ATOM   1178  N   GLY A  75       2.048 -11.739   3.688  1.00 92.36           N  
ATOM   1179  H   GLY A  75       1.215 -11.470   3.184  1.00 92.36           H  
ATOM   1180  CA  GLY A  75       3.314 -11.327   3.092  1.00 92.36           C  
ATOM   1181  HA2 GLY A  75       3.677 -12.149   2.475  1.00 92.36           H  
ATOM   1182  HA3 GLY A  75       4.061 -11.116   3.858  1.00 92.36           H  
ATOM   1183  C   GLY A  75       3.143 -10.091   2.217  1.00 92.36           C  
ATOM   1184  O   GLY A  75       2.440  -9.144   2.594  1.00 92.36           O  
ATOM   1185  N   ASP A  76       3.781 -10.101   1.050  1.00 95.23           N  
ATOM   1186  H   ASP A  76       4.432 -10.851   0.870  1.00 95.23           H  
ATOM   1187  CA  ASP A  76       3.643  -9.023   0.069  1.00 95.23           C  
ATOM   1188  HA  ASP A  76       3.836  -8.089   0.597  1.00 95.23           H  
ATOM   1189  C   ASP A  76       2.216  -8.958  -0.491  1.00 95.23           C  
ATOM   1190  CB  ASP A  76       4.678  -9.150  -1.063  1.00 95.23           C  
ATOM   1191  HB2 ASP A  76       4.404  -8.449  -1.852  1.00 95.23           H  
ATOM   1192  HB3 ASP A  76       4.649 -10.161  -1.468  1.00 95.23           H  
ATOM   1193  O   ASP A  76       1.637  -9.978  -0.880  1.00 95.23           O  
ATOM   1194  CG  ASP A  76       6.104  -8.817  -0.627  1.00 95.23           C  
ATOM   1195  OD1 ASP A  76       6.349  -8.749   0.593  1.00 95.23           O  
ATOM   1196  OD2 ASP A  76       6.979  -8.570  -1.489  1.00 95.23           O  
ATOM   1197  N   HIS A  77       1.639  -7.756  -0.541  1.00 97.00           N  
ATOM   1198  H   HIS A  77       2.161  -6.950  -0.226  1.00 97.00           H  
ATOM   1199  CA  HIS A  77       0.309  -7.539  -1.112  1.00 97.00           C  
ATOM   1200  HA  HIS A  77       0.243  -8.113  -2.036  1.00 97.00           H  
ATOM   1201  C   HIS A  77       0.029  -6.079  -1.468  1.00 97.00           C  
ATOM   1202  CB  HIS A  77      -0.788  -8.048  -0.156  1.00 97.00           C  
ATOM   1203  HB2 HIS A  77      -1.758  -7.967  -0.647  1.00 97.00           H  
ATOM   1204  HB3 HIS A  77      -0.626  -9.108   0.042  1.00 97.00           H  
ATOM   1205  O   HIS A  77       0.667  -5.150  -0.965  1.00 97.00           O  
ATOM   1206  CG  HIS A  77      -0.858  -7.322   1.160  1.00 97.00           C  
ATOM   1207  CD2 HIS A  77      -1.693  -6.285   1.484  1.00 97.00           C  
ATOM   1208  HD2 HIS A  77      -2.424  -5.828   0.834  1.00 97.00           H  
ATOM   1209  ND1 HIS A  77      -0.088  -7.592   2.266  1.00 97.00           N  
ATOM   1210  HD1 HIS A  77       0.645  -8.285   2.318  1.00 97.00           H  
ATOM   1211  CE1 HIS A  77      -0.453  -6.739   3.236  1.00 97.00           C  
ATOM   1212  HE1 HIS A  77      -0.021  -6.706   4.225  1.00 97.00           H  
ATOM   1213  NE2 HIS A  77      -1.429  -5.924   2.809  1.00 97.00           N  
ATOM   1214  N   TRP A  78      -0.996  -5.915  -2.300  1.00 98.27           N  
ATOM   1215  H   TRP A  78      -1.415  -6.752  -2.679  1.00 98.27           H  
ATOM   1216  CA  TRP A  78      -1.754  -4.689  -2.505  1.00 98.27           C  
ATOM   1217  HA  TRP A  78      -1.392  -3.901  -1.845  1.00 98.27           H  
ATOM   1218  C   TRP A  78      -3.222  -4.980  -2.189  1.00 98.27           C  
ATOM   1219  CB  TRP A  78      -1.601  -4.236  -3.957  1.00 98.27           C  
ATOM   1220  HB2 TRP A  78      -0.540  -4.120  -4.180  1.00 98.27           H  
ATOM   1221  HB3 TRP A  78      -1.996  -5.013  -4.611  1.00 98.27           H  
ATOM   1222  O   TRP A  78      -3.800  -5.907  -2.753  1.00 98.27           O  
ATOM   1223  CG  TRP A  78      -2.289  -2.945  -4.269  1.00 98.27           C  
ATOM   1224  CD1 TRP A  78      -3.476  -2.793  -4.900  1.00 98.27           C  
ATOM   1225  HD1 TRP A  78      -4.081  -3.598  -5.290  1.00 98.27           H  
ATOM   1226  CD2 TRP A  78      -1.818  -1.598  -3.983  1.00 98.27           C  
ATOM   1227  CE2 TRP A  78      -2.788  -0.664  -4.443  1.00 98.27           C  
ATOM   1228  CE3 TRP A  78      -0.643  -1.077  -3.407  1.00 98.27           C  
ATOM   1229  HE3 TRP A  78       0.109  -1.778  -3.078  1.00 98.27           H  
ATOM   1230  NE1 TRP A  78      -3.783  -1.447  -4.984  1.00 98.27           N  
ATOM   1231  HE1 TRP A  78      -4.582  -1.071  -5.475  1.00 98.27           H  
ATOM   1232  CH2 TRP A  78      -1.418   1.208  -3.751  1.00 98.27           C  
ATOM   1233  HH2 TRP A  78      -1.249   2.273  -3.681  1.00 98.27           H  
ATOM   1234  CZ2 TRP A  78      -2.599   0.720  -4.331  1.00 98.27           C  
ATOM   1235  HZ2 TRP A  78      -3.345   1.408  -4.701  1.00 98.27           H  
ATOM   1236  CZ3 TRP A  78      -0.444   0.313  -3.287  1.00 98.27           C  
ATOM   1237  HZ3 TRP A  78       0.461   0.707  -2.847  1.00 98.27           H  
ATOM   1238  N   LEU A  79      -3.833  -4.210  -1.292  1.00 98.46           N  
ATOM   1239  H   LEU A  79      -3.294  -3.482  -0.845  1.00 98.46           H  
ATOM   1240  CA  LEU A  79      -5.191  -4.467  -0.799  1.00 98.46           C  
ATOM   1241  HA  LEU A  79      -5.241  -5.506  -0.473  1.00 98.46           H  
ATOM   1242  C   LEU A  79      -6.271  -4.281  -1.873  1.00 98.46           C  
ATOM   1243  CB  LEU A  79      -5.435  -3.548   0.408  1.00 98.46           C  
ATOM   1244  HB2 LEU A  79      -5.384  -2.515   0.064  1.00 98.46           H  
ATOM   1245  HB3 LEU A  79      -4.623  -3.728   1.113  1.00 98.46           H  
ATOM   1246  O   LEU A  79      -7.355  -4.839  -1.735  1.00 98.46           O  
ATOM   1247  CG  LEU A  79      -6.761  -3.750   1.166  1.00 98.46           C  
ATOM   1248  HG  LEU A  79      -7.603  -3.627   0.486  1.00 98.46           H  
ATOM   1249  CD1 LEU A  79      -6.838  -5.130   1.821  1.00 98.46           C  
ATOM   1250 HD11 LEU A  79      -7.763  -5.216   2.391  1.00 98.46           H  
ATOM   1251 HD12 LEU A  79      -5.988  -5.280   2.486  1.00 98.46           H  
ATOM   1252 HD13 LEU A  79      -6.846  -5.905   1.054  1.00 98.46           H  
ATOM   1253  CD2 LEU A  79      -6.897  -2.691   2.261  1.00 98.46           C  
ATOM   1254 HD21 LEU A  79      -6.888  -1.697   1.813  1.00 98.46           H  
ATOM   1255 HD22 LEU A  79      -7.844  -2.830   2.783  1.00 98.46           H  
ATOM   1256 HD23 LEU A  79      -6.077  -2.780   2.973  1.00 98.46           H  
ATOM   1257  N   GLY A  80      -5.982  -3.514  -2.923  1.00 98.55           N  
ATOM   1258  H   GLY A  80      -5.060  -3.104  -2.968  1.00 98.55           H  
ATOM   1259  CA  GLY A  80      -6.926  -3.189  -3.989  1.00 98.55           C  
ATOM   1260  HA2 GLY A  80      -6.424  -3.302  -4.950  1.00 98.55           H  
ATOM   1261  HA3 GLY A  80      -7.771  -3.878  -3.983  1.00 98.55           H  
ATOM   1262  C   GLY A  80      -7.472  -1.773  -3.860  1.00 98.55           C  
ATOM   1263  O   GLY A  80      -7.878  -1.346  -2.777  1.00 98.55           O  
ATOM   1264  N   ASN A  81      -7.492  -1.034  -4.966  1.00 98.78           N  
ATOM   1265  H   ASN A  81      -7.141  -1.446  -5.819  1.00 98.78           H  
ATOM   1266  CA  ASN A  81      -7.916   0.365  -4.983  1.00 98.78           C  
ATOM   1267  HA  ASN A  81      -7.323   0.916  -4.253  1.00 98.78           H  
ATOM   1268  C   ASN A  81      -9.388   0.526  -4.575  1.00 98.78           C  
ATOM   1269  CB  ASN A  81      -7.656   0.975  -6.369  1.00 98.78           C  
ATOM   1270  HB2 ASN A  81      -7.988   2.012  -6.339  1.00 98.78           H  
ATOM   1271  HB3 ASN A  81      -8.239   0.452  -7.127  1.00 98.78           H  
ATOM   1272  O   ASN A  81      -9.717   1.464  -3.851  1.00 98.78           O  
ATOM   1273  CG  ASN A  81      -6.198   1.008  -6.782  1.00 98.78           C  
ATOM   1274  ND2 ASN A  81      -5.918   1.302  -8.028  1.00 98.78           N  
ATOM   1275 HD21 ASN A  81      -6.662   1.509  -8.680  1.00 98.78           H  
ATOM   1276 HD22 ASN A  81      -4.942   1.400  -8.268  1.00 98.78           H  
ATOM   1277  OD1 ASN A  81      -5.298   0.793  -5.992  1.00 98.78           O  
ATOM   1278  N   ASP A  82     -10.268  -0.411  -4.947  1.00 98.67           N  
ATOM   1279  H   ASP A  82      -9.956  -1.186  -5.515  1.00 98.67           H  
ATOM   1280  CA  ASP A  82     -11.668  -0.377  -4.501  1.00 98.67           C  
ATOM   1281  HA  ASP A  82     -12.102   0.591  -4.752  1.00 98.67           H  
ATOM   1282  C   ASP A  82     -11.779  -0.528  -2.979  1.00 98.67           C  
ATOM   1283  CB  ASP A  82     -12.483  -1.483  -5.195  1.00 98.67           C  
ATOM   1284  HB2 ASP A  82     -13.359  -1.700  -4.584  1.00 98.67           H  
ATOM   1285  HB3 ASP A  82     -11.889  -2.395  -5.257  1.00 98.67           H  
ATOM   1286  O   ASP A  82     -12.569   0.166  -2.334  1.00 98.67           O  
ATOM   1287  CG  ASP A  82     -12.989  -1.099  -6.586  1.00 98.67           C  
ATOM   1288  OD1 ASP A  82     -12.702   0.018  -7.076  1.00 98.67           O  
ATOM   1289  OD2 ASP A  82     -13.719  -1.905  -7.199  1.00 98.67           O  
ATOM   1290  N   ASN A  83     -10.951  -1.392  -2.388  1.00 98.55           N  
ATOM   1291  H   ASN A  83     -10.288  -1.886  -2.969  1.00 98.55           H  
ATOM   1292  CA  ASN A  83     -10.933  -1.622  -0.948  1.00 98.55           C  
ATOM   1293  HA  ASN A  83     -11.959  -1.748  -0.602  1.00 98.55           H  
ATOM   1294  C   ASN A  83     -10.357  -0.417  -0.198  1.00 98.55           C  
ATOM   1295  CB  ASN A  83     -10.158  -2.916  -0.655  1.00 98.55           C  
ATOM   1296  HB2 ASN A  83     -10.035  -3.034   0.421  1.00 98.55           H  
ATOM   1297  HB3 ASN A  83      -9.168  -2.858  -1.107  1.00 98.55           H  
ATOM   1298  O   ASN A  83     -10.940   0.015   0.797  1.00 98.55           O  
ATOM   1299  CG  ASN A  83     -10.872  -4.150  -1.176  1.00 98.55           C  
ATOM   1300  ND2 ASN A  83     -10.143  -5.153  -1.596  1.00 98.55           N  
ATOM   1301 HD21 ASN A  83     -10.607  -5.898  -2.095  1.00 98.55           H  
ATOM   1302 HD22 ASN A  83      -9.138  -5.072  -1.652  1.00 98.55           H  
ATOM   1303  OD1 ASN A  83     -12.092  -4.224  -1.204  1.00 98.55           O  
ATOM   1304  N   ILE A  84      -9.265   0.170  -0.702  1.00 98.78           N  
ATOM   1305  H   ILE A  84      -8.840  -0.238  -1.522  1.00 98.78           H  
ATOM   1306  CA  ILE A  84      -8.665   1.376  -0.120  1.00 98.78           C  
ATOM   1307  HA  ILE A  84      -8.459   1.176   0.932  1.00 98.78           H  
ATOM   1308  C   ILE A  84      -9.673   2.530  -0.158  1.00 98.78           C  
ATOM   1309  CB  ILE A  84      -7.330   1.732  -0.814  1.00 98.78           C  
ATOM   1310  HB  ILE A  84      -7.526   1.849  -1.880  1.00 98.78           H  
ATOM   1311  O   ILE A  84      -9.958   3.106   0.890  1.00 98.78           O  
ATOM   1312  CG1 ILE A  84      -6.277   0.614  -0.634  1.00 98.78           C  
ATOM   1313 HG12 ILE A  84      -5.861   0.670   0.372  1.00 98.78           H  
ATOM   1314 HG13 ILE A  84      -6.742  -0.367  -0.734  1.00 98.78           H  
ATOM   1315  CG2 ILE A  84      -6.755   3.050  -0.254  1.00 98.78           C  
ATOM   1316 HG21 ILE A  84      -7.450   3.876  -0.406  1.00 98.78           H  
ATOM   1317 HG22 ILE A  84      -5.825   3.307  -0.760  1.00 98.78           H  
ATOM   1318 HG23 ILE A  84      -6.561   2.958   0.815  1.00 98.78           H  
ATOM   1319  CD1 ILE A  84      -5.137   0.687  -1.659  1.00 98.78           C  
ATOM   1320 HD11 ILE A  84      -4.546   1.591  -1.517  1.00 98.78           H  
ATOM   1321 HD12 ILE A  84      -4.489  -0.181  -1.536  1.00 98.78           H  
ATOM   1322 HD13 ILE A  84      -5.543   0.673  -2.671  1.00 98.78           H  
ATOM   1323  N   HIS A  85     -10.295   2.796  -1.314  1.00 98.66           N  
ATOM   1324  H   HIS A  85     -10.033   2.278  -2.141  1.00 98.66           H  
ATOM   1325  CA  HIS A  85     -11.341   3.815  -1.442  1.00 98.66           C  
ATOM   1326  HA  HIS A  85     -10.915   4.791  -1.208  1.00 98.66           H  
ATOM   1327  C   HIS A  85     -12.503   3.565  -0.468  1.00 98.66           C  
ATOM   1328  CB  HIS A  85     -11.868   3.841  -2.886  1.00 98.66           C  
ATOM   1329  HB2 HIS A  85     -11.066   4.135  -3.563  1.00 98.66           H  
ATOM   1330  HB3 HIS A  85     -12.197   2.842  -3.173  1.00 98.66           H  
ATOM   1331  O   HIS A  85     -12.949   4.477   0.234  1.00 98.66           O  
ATOM   1332  CG  HIS A  85     -13.021   4.802  -3.047  1.00 98.66           C  
ATOM   1333  CD2 HIS A  85     -14.337   4.490  -3.256  1.00 98.66           C  
ATOM   1334  HD2 HIS A  85     -14.731   3.492  -3.380  1.00 98.66           H  
ATOM   1335  ND1 HIS A  85     -12.953   6.164  -2.896  1.00 98.66           N  
ATOM   1336  HD1 HIS A  85     -12.105   6.699  -2.775  1.00 98.66           H  
ATOM   1337  CE1 HIS A  85     -14.188   6.667  -3.026  1.00 98.66           C  
ATOM   1338  HE1 HIS A  85     -14.419   7.721  -2.987  1.00 98.66           H  
ATOM   1339  NE2 HIS A  85     -15.083   5.681  -3.233  1.00 98.66           N  
ATOM   1340  N   LYS A  86     -12.988   2.317  -0.392  1.00 98.09           N  
ATOM   1341  H   LYS A  86     -12.588   1.618  -1.002  1.00 98.09           H  
ATOM   1342  CA  LYS A  86     -14.101   1.927   0.484  1.00 98.09           C  
ATOM   1343  HA  LYS A  86     -14.965   2.542   0.231  1.00 98.09           H  
ATOM   1344  C   LYS A  86     -13.807   2.180   1.962  1.00 98.09           C  
ATOM   1345  CB  LYS A  86     -14.443   0.453   0.232  1.00 98.09           C  
ATOM   1346  HB2 LYS A  86     -14.690   0.332  -0.823  1.00 98.09           H  
ATOM   1347  HB3 LYS A  86     -13.575  -0.166   0.456  1.00 98.09           H  
ATOM   1348  O   LYS A  86     -14.738   2.529   2.688  1.00 98.09           O  
ATOM   1349  CG  LYS A  86     -15.636  -0.027   1.072  1.00 98.09           C  
ATOM   1350  HG2 LYS A  86     -15.387   0.010   2.132  1.00 98.09           H  
ATOM   1351  HG3 LYS A  86     -16.494   0.616   0.879  1.00 98.09           H  
ATOM   1352  CD  LYS A  86     -15.987  -1.469   0.708  1.00 98.09           C  
ATOM   1353  HD2 LYS A  86     -16.200  -1.528  -0.360  1.00 98.09           H  
ATOM   1354  HD3 LYS A  86     -15.135  -2.112   0.928  1.00 98.09           H  
ATOM   1355  CE  LYS A  86     -17.207  -1.932   1.503  1.00 98.09           C  
ATOM   1356  HE2 LYS A  86     -17.013  -1.793   2.566  1.00 98.09           H  
ATOM   1357  HE3 LYS A  86     -18.059  -1.311   1.226  1.00 98.09           H  
ATOM   1358  NZ  LYS A  86     -17.490  -3.357   1.225  1.00 98.09           N  
ATOM   1359  HZ1 LYS A  86     -17.488  -3.549   0.233  1.00 98.09           H  
ATOM   1360  HZ2 LYS A  86     -16.771  -3.919   1.657  1.00 98.09           H  
ATOM   1361  HZ3 LYS A  86     -18.364  -3.640   1.645  1.00 98.09           H  
ATOM   1362  N   ILE A  87     -12.562   2.000   2.403  1.00 98.11           N  
ATOM   1363  H   ILE A  87     -11.867   1.675   1.747  1.00 98.11           H  
ATOM   1364  CA  ILE A  87     -12.137   2.307   3.774  1.00 98.11           C  
ATOM   1365  HA  ILE A  87     -12.896   1.957   4.474  1.00 98.11           H  
ATOM   1366  C   ILE A  87     -12.036   3.824   3.956  1.00 98.11           C  
ATOM   1367  CB  ILE A  87     -10.811   1.585   4.115  1.00 98.11           C  
ATOM   1368  HB  ILE A  87     -10.066   1.858   3.367  1.00 98.11           H  
ATOM   1369  O   ILE A  87     -12.712   4.390   4.816  1.00 98.11           O  
ATOM   1370  CG1 ILE A  87     -10.974   0.047   4.117  1.00 98.11           C  
ATOM   1371 HG12 ILE A  87     -11.445  -0.267   5.049  1.00 98.11           H  
ATOM   1372 HG13 ILE A  87     -11.617  -0.272   3.297  1.00 98.11           H  
ATOM   1373  CG2 ILE A  87     -10.307   2.034   5.500  1.00 98.11           C  
ATOM   1374 HG21 ILE A  87     -11.078   1.854   6.249  1.00 98.11           H  
ATOM   1375 HG22 ILE A  87      -9.405   1.489   5.778  1.00 98.11           H  
ATOM   1376 HG23 ILE A  87     -10.052   3.093   5.486  1.00 98.11           H  
ATOM   1377  CD1 ILE A  87      -9.640  -0.695   3.980  1.00 98.11           C  
ATOM   1378 HD11 ILE A  87      -8.959  -0.422   4.786  1.00 98.11           H  
ATOM   1379 HD12 ILE A  87      -9.814  -1.770   4.028  1.00 98.11           H  
ATOM   1380 HD13 ILE A  87      -9.179  -0.451   3.023  1.00 98.11           H  
ATOM   1381  N   THR A  88     -11.253   4.510   3.115  1.00 98.27           N  
ATOM   1382  H   THR A  88     -10.763   4.020   2.380  1.00 98.27           H  
ATOM   1383  CA  THR A  88     -10.949   5.937   3.310  1.00 98.27           C  
ATOM   1384  HA  THR A  88     -10.608   6.066   4.337  1.00 98.27           H  
ATOM   1385  C   THR A  88     -12.169   6.843   3.153  1.00 98.27           C  
ATOM   1386  CB  THR A  88      -9.812   6.425   2.401  1.00 98.27           C  
ATOM   1387  HB  THR A  88      -9.665   7.490   2.582  1.00 98.27           H  
ATOM   1388  O   THR A  88     -12.199   7.926   3.722  1.00 98.27           O  
ATOM   1389  CG2 THR A  88      -8.498   5.707   2.708  1.00 98.27           C  
ATOM   1390 HG21 THR A  88      -8.599   4.636   2.530  1.00 98.27           H  
ATOM   1391 HG22 THR A  88      -7.711   6.093   2.060  1.00 98.27           H  
ATOM   1392 HG23 THR A  88      -8.218   5.881   3.746  1.00 98.27           H  
ATOM   1393  OG1 THR A  88     -10.097   6.229   1.030  1.00 98.27           O  
ATOM   1394  HG1 THR A  88     -10.914   6.682   0.808  1.00 98.27           H  
ATOM   1395  N   LYS A  89     -13.217   6.402   2.445  1.00 97.22           N  
ATOM   1396  H   LYS A  89     -13.108   5.536   1.938  1.00 97.22           H  
ATOM   1397  CA  LYS A  89     -14.486   7.139   2.320  1.00 97.22           C  
ATOM   1398  HA  LYS A  89     -14.255   8.168   2.045  1.00 97.22           H  
ATOM   1399  C   LYS A  89     -15.287   7.226   3.632  1.00 97.22           C  
ATOM   1400  CB  LYS A  89     -15.294   6.497   1.179  1.00 97.22           C  
ATOM   1401  HB2 LYS A  89     -15.483   5.451   1.419  1.00 97.22           H  
ATOM   1402  HB3 LYS A  89     -14.696   6.537   0.269  1.00 97.22           H  
ATOM   1403  O   LYS A  89     -16.162   8.079   3.755  1.00 97.22           O  
ATOM   1404  CG  LYS A  89     -16.631   7.204   0.917  1.00 97.22           C  
ATOM   1405  HG2 LYS A  89     -17.287   7.079   1.778  1.00 97.22           H  
ATOM   1406  HG3 LYS A  89     -16.452   8.267   0.749  1.00 97.22           H  
ATOM   1407  CD  LYS A  89     -17.344   6.611  -0.295  1.00 97.22           C  
ATOM   1408  HD2 LYS A  89     -16.727   6.762  -1.181  1.00 97.22           H  
ATOM   1409  HD3 LYS A  89     -17.495   5.543  -0.139  1.00 97.22           H  
ATOM   1410  CE  LYS A  89     -18.691   7.318  -0.464  1.00 97.22           C  
ATOM   1411  HE2 LYS A  89     -18.504   8.384  -0.591  1.00 97.22           H  
ATOM   1412  HE3 LYS A  89     -19.274   7.185   0.447  1.00 97.22           H  
ATOM   1413  NZ  LYS A  89     -19.423   6.782  -1.635  1.00 97.22           N  
ATOM   1414  HZ1 LYS A  89     -20.294   7.276  -1.767  1.00 97.22           H  
ATOM   1415  HZ2 LYS A  89     -19.607   5.796  -1.514  1.00 97.22           H  
ATOM   1416  HZ3 LYS A  89     -18.856   6.897  -2.463  1.00 97.22           H  
ATOM   1417  N   GLN A  90     -15.030   6.361   4.617  1.00 95.57           N  
ATOM   1418  H   GLN A  90     -14.271   5.706   4.497  1.00 95.57           H  
ATOM   1419  CA  GLN A  90     -15.842   6.272   5.845  1.00 95.57           C  
ATOM   1420  HA  GLN A  90     -16.880   6.482   5.584  1.00 95.57           H  
ATOM   1421  C   GLN A  90     -15.470   7.286   6.935  1.00 95.57           C  
ATOM   1422  CB  GLN A  90     -15.788   4.853   6.416  1.00 95.57           C  
ATOM   1423  HB2 GLN A  90     -16.399   4.818   7.318  1.00 95.57           H  
ATOM   1424  HB3 GLN A  90     -14.761   4.601   6.682  1.00 95.57           H  
ATOM   1425  O   GLN A  90     -16.001   7.239   8.050  1.00 95.57           O  
ATOM   1426  CG  GLN A  90     -16.330   3.822   5.428  1.00 95.57           C  
ATOM   1427  HG2 GLN A  90     -15.668   3.786   4.563  1.00 95.57           H  
ATOM   1428  HG3 GLN A  90     -17.325   4.115   5.093  1.00 95.57           H  
ATOM   1429  CD  GLN A  90     -16.419   2.436   6.041  1.00 95.57           C  
ATOM   1430  NE2 GLN A  90     -16.480   1.415   5.221  1.00 95.57           N  
ATOM   1431 HE21 GLN A  90     -16.188   1.579   4.268  1.00 95.57           H  
ATOM   1432 HE22 GLN A  90     -16.368   0.532   5.698  1.00 95.57           H  
ATOM   1433  OE1 GLN A  90     -16.474   2.249   7.245  1.00 95.57           O  
ATOM   1434  N   GLY A  91     -14.530   8.185   6.661  1.00 96.25           N  
ATOM   1435  H   GLY A  91     -14.090   8.188   5.752  1.00 96.25           H  
ATOM   1436  CA  GLY A  91     -14.104   9.195   7.614  1.00 96.25           C  
ATOM   1437  HA2 GLY A  91     -13.988   8.742   8.598  1.00 96.25           H  
ATOM   1438  HA3 GLY A  91     -14.857   9.981   7.675  1.00 96.25           H  
ATOM   1439  C   GLY A  91     -12.782   9.820   7.211  1.00 96.25           C  
ATOM   1440  O   GLY A  91     -12.377   9.764   6.057  1.00 96.25           O  
ATOM   1441  N   ARG A  92     -12.101  10.417   8.183  1.00 98.15           N  
ATOM   1442  H   ARG A  92     -12.449  10.365   9.130  1.00 98.15           H  
ATOM   1443  CA  ARG A  92     -10.761  10.966   7.982  1.00 98.15           C  
ATOM   1444  HA  ARG A  92     -10.615  11.199   6.927  1.00 98.15           H  
ATOM   1445  C   ARG A  92      -9.742   9.904   8.357  1.00 98.15           C  
ATOM   1446  CB  ARG A  92     -10.595  12.258   8.785  1.00 98.15           C  
ATOM   1447  HB2 ARG A  92      -9.567  12.606   8.685  1.00 98.15           H  
ATOM   1448  HB3 ARG A  92     -10.794  12.059   9.838  1.00 98.15           H  
ATOM   1449  O   ARG A  92      -9.843   9.310   9.429  1.00 98.15           O  
ATOM   1450  CG  ARG A  92     -11.556  13.342   8.269  1.00 98.15           C  
ATOM   1451  HG2 ARG A  92     -11.321  13.578   7.231  1.00 98.15           H  
ATOM   1452  HG3 ARG A  92     -12.583  12.981   8.317  1.00 98.15           H  
ATOM   1453  CD  ARG A  92     -11.471  14.612   9.114  1.00 98.15           C  
ATOM   1454  HD2 ARG A  92     -12.267  15.288   8.801  1.00 98.15           H  
ATOM   1455  HD3 ARG A  92     -11.629  14.345  10.159  1.00 98.15           H  
ATOM   1456  NE  ARG A  92     -10.175  15.291   8.955  1.00 98.15           N  
ATOM   1457  HE  ARG A  92      -9.555  14.988   8.218  1.00 98.15           H  
ATOM   1458  NH1 ARG A  92     -10.340  16.759  10.710  1.00 98.15           N  
ATOM   1459 HH11 ARG A  92     -11.208  16.319  10.980  1.00 98.15           H  
ATOM   1460 HH12 ARG A  92      -9.922  17.483  11.276  1.00 98.15           H  
ATOM   1461  NH2 ARG A  92      -8.548  16.791   9.377  1.00 98.15           N  
ATOM   1462 HH21 ARG A  92      -8.096  16.397   8.564  1.00 98.15           H  
ATOM   1463 HH22 ARG A  92      -8.112  17.529   9.911  1.00 98.15           H  
ATOM   1464  CZ  ARG A  92      -9.697  16.274   9.685  1.00 98.15           C  
ATOM   1465  N   TYR A  93      -8.787   9.665   7.472  1.00 98.56           N  
ATOM   1466  H   TYR A  93      -8.771  10.184   6.606  1.00 98.56           H  
ATOM   1467  CA  TYR A  93      -7.703   8.720   7.693  1.00 98.56           C  
ATOM   1468  HA  TYR A  93      -7.780   8.312   8.701  1.00 98.56           H  
ATOM   1469  C   TYR A  93      -6.366   9.446   7.615  1.00 98.56           C  
ATOM   1470  CB  TYR A  93      -7.803   7.542   6.711  1.00 98.56           C  
ATOM   1471  HB2 TYR A  93      -7.986   7.917   5.704  1.00 98.56           H  
ATOM   1472  HB3 TYR A  93      -6.844   7.024   6.693  1.00 98.56           H  
ATOM   1473  O   TYR A  93      -6.209  10.430   6.899  1.00 98.56           O  
ATOM   1474  CG  TYR A  93      -8.886   6.541   7.074  1.00 98.56           C  
ATOM   1475  CD1 TYR A  93      -8.537   5.307   7.658  1.00 98.56           C  
ATOM   1476  HD1 TYR A  93      -7.496   5.063   7.808  1.00 98.56           H  
ATOM   1477  CD2 TYR A  93     -10.242   6.844   6.840  1.00 98.56           C  
ATOM   1478  HD2 TYR A  93     -10.514   7.766   6.349  1.00 98.56           H  
ATOM   1479  CE1 TYR A  93      -9.536   4.388   8.034  1.00 98.56           C  
ATOM   1480  HE1 TYR A  93      -9.264   3.440   8.472  1.00 98.56           H  
ATOM   1481  CE2 TYR A  93     -11.245   5.936   7.226  1.00 98.56           C  
ATOM   1482  HE2 TYR A  93     -12.285   6.150   7.028  1.00 98.56           H  
ATOM   1483  OH  TYR A  93     -11.875   3.846   8.207  1.00 98.56           O  
ATOM   1484  HH  TYR A  93     -11.533   2.967   8.387  1.00 98.56           H  
ATOM   1485  CZ  TYR A  93     -10.896   4.710   7.827  1.00 98.56           C  
ATOM   1486  N   GLU A  94      -5.396   8.957   8.369  1.00 98.63           N  
ATOM   1487  H   GLU A  94      -5.610   8.172   8.968  1.00 98.63           H  
ATOM   1488  CA  GLU A  94      -3.990   9.294   8.198  1.00 98.63           C  
ATOM   1489  HA  GLU A  94      -3.901  10.165   7.549  1.00 98.63           H  
ATOM   1490  C   GLU A  94      -3.276   8.144   7.488  1.00 98.63           C  
ATOM   1491  CB  GLU A  94      -3.336   9.674   9.535  1.00 98.63           C  
ATOM   1492  HB2 GLU A  94      -2.266   9.801   9.370  1.00 98.63           H  
ATOM   1493  HB3 GLU A  94      -3.745  10.630   9.862  1.00 98.63           H  
ATOM   1494  O   GLU A  94      -3.646   6.977   7.643  1.00 98.63           O  
ATOM   1495  CG  GLU A  94      -3.549   8.640  10.650  1.00 98.63           C  
ATOM   1496  HG2 GLU A  94      -4.611   8.591  10.890  1.00 98.63           H  
ATOM   1497  HG3 GLU A  94      -3.237   7.659  10.293  1.00 98.63           H  
ATOM   1498  CD  GLU A  94      -2.792   8.966  11.942  1.00 98.63           C  
ATOM   1499  OE1 GLU A  94      -2.973   8.205  12.924  1.00 98.63           O  
ATOM   1500  OE2 GLU A  94      -2.022   9.944  12.002  1.00 98.63           O  
ATOM   1501  N   LEU A  95      -2.252   8.487   6.712  1.00 98.85           N  
ATOM   1502  H   LEU A  95      -1.992   9.462   6.704  1.00 98.85           H  
ATOM   1503  CA  LEU A  95      -1.339   7.563   6.052  1.00 98.85           C  
ATOM   1504  HA  LEU A  95      -1.770   6.562   6.046  1.00 98.85           H  
ATOM   1505  C   LEU A  95      -0.028   7.531   6.829  1.00 98.85           C  
ATOM   1506  CB  LEU A  95      -1.133   8.018   4.597  1.00 98.85           C  
ATOM   1507  HB2 LEU A  95      -0.912   9.085   4.603  1.00 98.85           H  
ATOM   1508  HB3 LEU A  95      -2.073   7.869   4.066  1.00 98.85           H  
ATOM   1509  O   LEU A  95       0.519   8.574   7.179  1.00 98.85           O  
ATOM   1510  CG  LEU A  95      -0.023   7.310   3.799  1.00 98.85           C  
ATOM   1511  HG  LEU A  95       0.928   7.400   4.325  1.00 98.85           H  
ATOM   1512  CD1 LEU A  95      -0.336   5.833   3.574  1.00 98.85           C  
ATOM   1513 HD11 LEU A  95      -0.391   5.309   4.528  1.00 98.85           H  
ATOM   1514 HD12 LEU A  95       0.458   5.380   2.980  1.00 98.85           H  
ATOM   1515 HD13 LEU A  95      -1.286   5.741   3.049  1.00 98.85           H  
ATOM   1516  CD2 LEU A  95       0.128   7.962   2.427  1.00 98.85           C  
ATOM   1517 HD21 LEU A  95       0.940   7.486   1.877  1.00 98.85           H  
ATOM   1518 HD22 LEU A  95       0.356   9.022   2.536  1.00 98.85           H  
ATOM   1519 HD23 LEU A  95      -0.795   7.858   1.856  1.00 98.85           H  
ATOM   1520  N   ARG A  96       0.512   6.335   7.030  1.00 98.73           N  
ATOM   1521  H   ARG A  96      -0.025   5.527   6.750  1.00 98.73           H  
ATOM   1522  CA  ARG A  96       1.888   6.106   7.461  1.00 98.73           C  
ATOM   1523  HA  ARG A  96       2.420   7.057   7.489  1.00 98.73           H  
ATOM   1524  C   ARG A  96       2.586   5.222   6.438  1.00 98.73           C  
ATOM   1525  CB  ARG A  96       1.880   5.509   8.873  1.00 98.73           C  
ATOM   1526  HB2 ARG A  96       1.301   4.586   8.871  1.00 98.73           H  
ATOM   1527  HB3 ARG A  96       1.390   6.218   9.540  1.00 98.73           H  
ATOM   1528  O   ARG A  96       2.003   4.252   5.955  1.00 98.73           O  
ATOM   1529  CG  ARG A  96       3.284   5.222   9.414  1.00 98.73           C  
ATOM   1530  HG2 ARG A  96       3.775   4.478   8.787  1.00 98.73           H  
ATOM   1531  HG3 ARG A  96       3.874   6.138   9.402  1.00 98.73           H  
ATOM   1532  CD  ARG A  96       3.207   4.679  10.844  1.00 98.73           C  
ATOM   1533  HD2 ARG A  96       2.629   3.754  10.843  1.00 98.73           H  
ATOM   1534  HD3 ARG A  96       2.695   5.387  11.496  1.00 98.73           H  
ATOM   1535  NE  ARG A  96       4.553   4.392  11.344  1.00 98.73           N  
ATOM   1536  HE  ARG A  96       4.998   3.560  10.984  1.00 98.73           H  
ATOM   1537  NH1 ARG A  96       5.052   6.404  12.377  1.00 98.73           N  
ATOM   1538 HH11 ARG A  96       4.098   6.730  12.316  1.00 98.73           H  
ATOM   1539 HH12 ARG A  96       5.768   7.009  12.753  1.00 98.73           H  
ATOM   1540  NH2 ARG A  96       6.598   4.818  12.161  1.00 98.73           N  
ATOM   1541 HH21 ARG A  96       7.298   5.473  12.478  1.00 98.73           H  
ATOM   1542 HH22 ARG A  96       6.879   4.051  11.568  1.00 98.73           H  
ATOM   1543  CZ  ARG A  96       5.380   5.209  11.966  1.00 98.73           C  
ATOM   1544  N   ILE A  97       3.834   5.553   6.134  1.00 98.74           N  
ATOM   1545  H   ILE A  97       4.231   6.378   6.560  1.00 98.74           H  
ATOM   1546  CA  ILE A  97       4.716   4.718   5.323  1.00 98.74           C  
ATOM   1547  HA  ILE A  97       4.202   3.791   5.069  1.00 98.74           H  
ATOM   1548  C   ILE A  97       5.924   4.380   6.186  1.00 98.74           C  
ATOM   1549  CB  ILE A  97       5.102   5.401   3.996  1.00 98.74           C  
ATOM   1550  HB  ILE A  97       5.741   6.255   4.225  1.00 98.74           H  
ATOM   1551  O   ILE A  97       6.674   5.279   6.562  1.00 98.74           O  
ATOM   1552  CG1 ILE A  97       3.856   5.916   3.238  1.00 98.74           C  
ATOM   1553 HG12 ILE A  97       3.320   6.628   3.866  1.00 98.74           H  
ATOM   1554 HG13 ILE A  97       3.187   5.082   3.027  1.00 98.74           H  
ATOM   1555  CG2 ILE A  97       5.913   4.420   3.133  1.00 98.74           C  
ATOM   1556 HG21 ILE A  97       6.357   4.944   2.287  1.00 98.74           H  
ATOM   1557 HG22 ILE A  97       6.731   3.986   3.709  1.00 98.74           H  
ATOM   1558 HG23 ILE A  97       5.275   3.612   2.776  1.00 98.74           H  
ATOM   1559  CD1 ILE A  97       4.177   6.644   1.930  1.00 98.74           C  
ATOM   1560 HD11 ILE A  97       4.588   5.949   1.198  1.00 98.74           H  
ATOM   1561 HD12 ILE A  97       4.889   7.449   2.114  1.00 98.74           H  
ATOM   1562 HD13 ILE A  97       3.259   7.066   1.521  1.00 98.74           H  
ATOM   1563  N   ASP A  98       6.079   3.102   6.520  1.00 98.47           N  
ATOM   1564  H   ASP A  98       5.460   2.429   6.090  1.00 98.47           H  
ATOM   1565  CA  ASP A  98       7.260   2.579   7.207  1.00 98.47           C  
ATOM   1566  HA  ASP A  98       7.779   3.389   7.721  1.00 98.47           H  
ATOM   1567  C   ASP A  98       8.213   1.996   6.167  1.00 98.47           C  
ATOM   1568  CB  ASP A  98       6.870   1.526   8.255  1.00 98.47           C  
ATOM   1569  HB2 ASP A  98       6.207   0.790   7.802  1.00 98.47           H  
ATOM   1570  HB3 ASP A  98       7.772   1.010   8.585  1.00 98.47           H  
ATOM   1571  O   ASP A  98       7.795   1.218   5.311  1.00 98.47           O  
ATOM   1572  CG  ASP A  98       6.204   2.140   9.487  1.00 98.47           C  
ATOM   1573  OD1 ASP A  98       6.709   3.141  10.035  1.00 98.47           O  
ATOM   1574  OD2 ASP A  98       5.164   1.618   9.946  1.00 98.47           O  
ATOM   1575  N   MET A  99       9.484   2.380   6.232  1.00 97.61           N  
ATOM   1576  H   MET A  99       9.763   2.993   6.985  1.00 97.61           H  
ATOM   1577  CA  MET A  99      10.508   2.011   5.258  1.00 97.61           C  
ATOM   1578  HA  MET A  99      10.132   1.232   4.595  1.00 97.61           H  
ATOM   1579  C   MET A  99      11.735   1.465   5.973  1.00 97.61           C  
ATOM   1580  CB  MET A  99      10.891   3.231   4.406  1.00 97.61           C  
ATOM   1581  HB2 MET A  99      11.724   2.972   3.753  1.00 97.61           H  
ATOM   1582  HB3 MET A  99      11.207   4.039   5.065  1.00 97.61           H  
ATOM   1583  O   MET A  99      12.131   1.968   7.025  1.00 97.61           O  
ATOM   1584  CG  MET A  99       9.723   3.717   3.544  1.00 97.61           C  
ATOM   1585  HG2 MET A  99       8.853   3.873   4.182  1.00 97.61           H  
ATOM   1586  HG3 MET A  99       9.474   2.938   2.824  1.00 97.61           H  
ATOM   1587  SD  MET A  99      10.031   5.259   2.649  1.00 97.61           S  
ATOM   1588  CE  MET A  99       9.790   6.453   3.993  1.00 97.61           C  
ATOM   1589  HE1 MET A  99       8.830   6.273   4.476  1.00 97.61           H  
ATOM   1590  HE2 MET A  99      10.592   6.353   4.725  1.00 97.61           H  
ATOM   1591  HE3 MET A  99       9.800   7.462   3.583  1.00 97.61           H  
ATOM   1592  N   GLU A 100      12.376   0.470   5.376  1.00 96.38           N  
ATOM   1593  H   GLU A 100      11.990   0.080   4.529  1.00 96.38           H  
ATOM   1594  CA  GLU A 100      13.701   0.023   5.788  1.00 96.38           C  
ATOM   1595  HA  GLU A 100      14.046   0.659   6.603  1.00 96.38           H  
ATOM   1596  C   GLU A 100      14.681   0.188   4.629  1.00 96.38           C  
ATOM   1597  CB  GLU A 100      13.643  -1.408   6.328  1.00 96.38           C  
ATOM   1598  HB2 GLU A 100      12.773  -1.502   6.978  1.00 96.38           H  
ATOM   1599  HB3 GLU A 100      13.535  -2.105   5.497  1.00 96.38           H  
ATOM   1600  O   GLU A 100      14.365  -0.127   3.481  1.00 96.38           O  
ATOM   1601  CG  GLU A 100      14.892  -1.758   7.144  1.00 96.38           C  
ATOM   1602  HG2 GLU A 100      15.785  -1.588   6.543  1.00 96.38           H  
ATOM   1603  HG3 GLU A 100      14.943  -1.106   8.016  1.00 96.38           H  
ATOM   1604  CD  GLU A 100      14.845  -3.214   7.608  1.00 96.38           C  
ATOM   1605  OE1 GLU A 100      15.727  -3.976   7.153  1.00 96.38           O  
ATOM   1606  OE2 GLU A 100      13.926  -3.554   8.392  1.00 96.38           O  
ATOM   1607  N   TYR A 101      15.866   0.709   4.925  1.00 93.79           N  
ATOM   1608  H   TYR A 101      16.047   0.979   5.881  1.00 93.79           H  
ATOM   1609  CA  TYR A 101      16.931   0.908   3.954  1.00 93.79           C  
ATOM   1610  HA  TYR A 101      16.894   0.115   3.208  1.00 93.79           H  
ATOM   1611  C   TYR A 101      18.285   0.870   4.653  1.00 93.79           C  
ATOM   1612  CB  TYR A 101      16.724   2.251   3.259  1.00 93.79           C  
ATOM   1613  HB2 TYR A 101      16.624   3.031   4.014  1.00 93.79           H  
ATOM   1614  HB3 TYR A 101      15.784   2.210   2.708  1.00 93.79           H  
ATOM   1615  O   TYR A 101      18.485   1.561   5.652  1.00 93.79           O  
ATOM   1616  CG  TYR A 101      17.828   2.622   2.295  1.00 93.79           C  
ATOM   1617  CD1 TYR A 101      18.616   3.753   2.562  1.00 93.79           C  
ATOM   1618  HD1 TYR A 101      18.441   4.337   3.454  1.00 93.79           H  
ATOM   1619  CD2 TYR A 101      18.056   1.856   1.133  1.00 93.79           C  
ATOM   1620  HD2 TYR A 101      17.451   0.988   0.917  1.00 93.79           H  
ATOM   1621  CE1 TYR A 101      19.580   4.166   1.633  1.00 93.79           C  
ATOM   1622  HE1 TYR A 101      20.122   5.086   1.800  1.00 93.79           H  
ATOM   1623  CE2 TYR A 101      19.048   2.250   0.214  1.00 93.79           C  
ATOM   1624  HE2 TYR A 101      19.199   1.688  -0.695  1.00 93.79           H  
ATOM   1625  OH  TYR A 101      20.610   3.964  -0.486  1.00 93.79           O  
ATOM   1626  HH  TYR A 101      20.511   4.918  -0.437  1.00 93.79           H  
ATOM   1627  CZ  TYR A 101      19.775   3.437   0.445  1.00 93.79           C  
ATOM   1628  N   LYS A 102      19.212   0.056   4.130  1.00 92.56           N  
ATOM   1629  H   LYS A 102      18.972  -0.437   3.282  1.00 92.56           H  
ATOM   1630  CA  LYS A 102      20.565  -0.133   4.692  1.00 92.56           C  
ATOM   1631  HA  LYS A 102      20.980  -1.057   4.290  1.00 92.56           H  
ATOM   1632  C   LYS A 102      20.537  -0.351   6.211  1.00 92.56           C  
ATOM   1633  CB  LYS A 102      21.486   1.023   4.248  1.00 92.56           C  
ATOM   1634  HB2 LYS A 102      22.449   0.931   4.750  1.00 92.56           H  
ATOM   1635  HB3 LYS A 102      21.040   1.981   4.515  1.00 92.56           H  
ATOM   1636  O   LYS A 102      21.207   0.353   6.961  1.00 92.56           O  
ATOM   1637  CG  LYS A 102      21.722   0.954   2.736  1.00 92.56           C  
ATOM   1638  HG2 LYS A 102      20.764   1.007   2.219  1.00 92.56           H  
ATOM   1639  HG3 LYS A 102      22.176  -0.011   2.510  1.00 92.56           H  
ATOM   1640  CD  LYS A 102      22.623   2.065   2.187  1.00 92.56           C  
ATOM   1641  HD2 LYS A 102      22.114   3.024   2.282  1.00 92.56           H  
ATOM   1642  HD3 LYS A 102      23.575   2.087   2.718  1.00 92.56           H  
ATOM   1643  CE  LYS A 102      22.838   1.694   0.714  1.00 92.56           C  
ATOM   1644  HE2 LYS A 102      23.562   0.882   0.645  1.00 92.56           H  
ATOM   1645  HE3 LYS A 102      21.899   1.306   0.322  1.00 92.56           H  
ATOM   1646  NZ  LYS A 102      23.231   2.817  -0.157  1.00 92.56           N  
ATOM   1647  HZ1 LYS A 102      23.182   2.472  -1.105  1.00 92.56           H  
ATOM   1648  HZ2 LYS A 102      24.143   3.196   0.056  1.00 92.56           H  
ATOM   1649  HZ3 LYS A 102      22.501   3.515  -0.135  1.00 92.56           H  
ATOM   1650  N   GLU A 103      19.698  -1.301   6.639  1.00 93.82           N  
ATOM   1651  H   GLU A 103      19.191  -1.820   5.936  1.00 93.82           H  
ATOM   1652  CA  GLU A 103      19.508  -1.719   8.041  1.00 93.82           C  
ATOM   1653  HA  GLU A 103      18.737  -2.490   8.044  1.00 93.82           H  
ATOM   1654  C   GLU A 103      18.973  -0.621   8.982  1.00 93.82           C  
ATOM   1655  CB  GLU A 103      20.786  -2.384   8.585  1.00 93.82           C  
ATOM   1656  HB2 GLU A 103      21.567  -1.629   8.669  1.00 93.82           H  
ATOM   1657  HB3 GLU A 103      20.580  -2.776   9.581  1.00 93.82           H  
ATOM   1658  O   GLU A 103      18.931  -0.796  10.200  1.00 93.82           O  
ATOM   1659  CG  GLU A 103      21.285  -3.544   7.706  1.00 93.82           C  
ATOM   1660  HG2 GLU A 103      20.508  -4.306   7.664  1.00 93.82           H  
ATOM   1661  HG3 GLU A 103      21.458  -3.187   6.690  1.00 93.82           H  
ATOM   1662  CD  GLU A 103      22.593  -4.168   8.215  1.00 93.82           C  
ATOM   1663  OE1 GLU A 103      22.986  -5.196   7.621  1.00 93.82           O  
ATOM   1664  OE2 GLU A 103      23.200  -3.614   9.160  1.00 93.82           O  
ATOM   1665  N   ARG A 104      18.517   0.513   8.436  1.00 96.93           N  
ATOM   1666  H   ARG A 104      18.604   0.628   7.437  1.00 96.93           H  
ATOM   1667  CA  ARG A 104      17.863   1.591   9.184  1.00 96.93           C  
ATOM   1668  HA  ARG A 104      17.953   1.387  10.251  1.00 96.93           H  
ATOM   1669  C   ARG A 104      16.380   1.649   8.860  1.00 96.93           C  
ATOM   1670  CB  ARG A 104      18.540   2.931   8.891  1.00 96.93           C  
ATOM   1671  HB2 ARG A 104      17.962   3.728   9.360  1.00 96.93           H  
ATOM   1672  HB3 ARG A 104      18.559   3.103   7.815  1.00 96.93           H  
ATOM   1673  O   ARG A 104      15.975   1.450   7.717  1.00 96.93           O  
ATOM   1674  CG  ARG A 104      19.970   2.966   9.433  1.00 96.93           C  
ATOM   1675  HG2 ARG A 104      19.959   2.745  10.500  1.00 96.93           H  
ATOM   1676  HG3 ARG A 104      20.582   2.224   8.919  1.00 96.93           H  
ATOM   1677  CD  ARG A 104      20.559   4.356   9.205  1.00 96.93           C  
ATOM   1678  HD2 ARG A 104      19.905   5.085   9.684  1.00 96.93           H  
ATOM   1679  HD3 ARG A 104      20.582   4.558   8.134  1.00 96.93           H  
ATOM   1680  NE  ARG A 104      21.922   4.441   9.756  1.00 96.93           N  
ATOM   1681  HE  ARG A 104      22.444   3.577   9.767  1.00 96.93           H  
ATOM   1682  NH1 ARG A 104      21.929   6.690  10.217  1.00 96.93           N  
ATOM   1683 HH11 ARG A 104      20.985   6.744   9.863  1.00 96.93           H  
ATOM   1684 HH12 ARG A 104      22.395   7.513  10.572  1.00 96.93           H  
ATOM   1685  NH2 ARG A 104      23.734   5.459  10.682  1.00 96.93           N  
ATOM   1686 HH21 ARG A 104      24.208   4.567  10.705  1.00 96.93           H  
ATOM   1687 HH22 ARG A 104      24.192   6.287  11.034  1.00 96.93           H  
ATOM   1688  CZ  ARG A 104      22.519   5.526  10.214  1.00 96.93           C  
ATOM   1689  N   ARG A 105      15.580   1.960   9.878  1.00 97.29           N  
ATOM   1690  H   ARG A 105      16.015   2.195  10.759  1.00 97.29           H  
ATOM   1691  CA  ARG A 105      14.134   2.162   9.761  1.00 97.29           C  
ATOM   1692  HA  ARG A 105      13.783   1.719   8.828  1.00 97.29           H  
ATOM   1693  C   ARG A 105      13.821   3.650   9.695  1.00 97.29           C  
ATOM   1694  CB  ARG A 105      13.394   1.483  10.919  1.00 97.29           C  
ATOM   1695  HB2 ARG A 105      12.336   1.738  10.857  1.00 97.29           H  
ATOM   1696  HB3 ARG A 105      13.786   1.853  11.866  1.00 97.29           H  
ATOM   1697  O   ARG A 105      14.393   4.429  10.451  1.00 97.29           O  
ATOM   1698  CG  ARG A 105      13.539  -0.043  10.856  1.00 97.29           C  
ATOM   1699  HG2 ARG A 105      14.592  -0.321  10.901  1.00 97.29           H  
ATOM   1700  HG3 ARG A 105      13.116  -0.408   9.920  1.00 97.29           H  
ATOM   1701  CD  ARG A 105      12.806  -0.685  12.032  1.00 97.29           C  
ATOM   1702  HD2 ARG A 105      11.755  -0.397  11.996  1.00 97.29           H  
ATOM   1703  HD3 ARG A 105      13.247  -0.314  12.958  1.00 97.29           H  
ATOM   1704  NE  ARG A 105      12.915  -2.150  11.971  1.00 97.29           N  
ATOM   1705  HE  ARG A 105      13.218  -2.542  11.091  1.00 97.29           H  
ATOM   1706  NH1 ARG A 105      12.231  -2.595  14.120  1.00 97.29           N  
ATOM   1707 HH11 ARG A 105      12.098  -1.605  14.267  1.00 97.29           H  
ATOM   1708 HH12 ARG A 105      12.016  -3.263  14.847  1.00 97.29           H  
ATOM   1709  NH2 ARG A 105      12.794  -4.273  12.750  1.00 97.29           N  
ATOM   1710 HH21 ARG A 105      13.126  -4.584  11.848  1.00 97.29           H  
ATOM   1711 HH22 ARG A 105      12.601  -4.941  13.482  1.00 97.29           H  
ATOM   1712  CZ  ARG A 105      12.647  -2.996  12.948  1.00 97.29           C  
ATOM   1713  N   TYR A 106      12.896   4.001   8.818  1.00 98.16           N  
ATOM   1714  H   TYR A 106      12.480   3.270   8.259  1.00 98.16           H  
ATOM   1715  CA  TYR A 106      12.390   5.347   8.593  1.00 98.16           C  
ATOM   1716  HA  TYR A 106      12.714   6.013   9.394  1.00 98.16           H  
ATOM   1717  C   TYR A 106      10.869   5.308   8.570  1.00 98.16           C  
ATOM   1718  CB  TYR A 106      12.910   5.881   7.250  1.00 98.16           C  
ATOM   1719  HB2 TYR A 106      12.560   5.231   6.449  1.00 98.16           H  
ATOM   1720  HB3 TYR A 106      12.485   6.869   7.074  1.00 98.16           H  
ATOM   1721  O   TYR A 106      10.271   4.277   8.247  1.00 98.16           O  
ATOM   1722  CG  TYR A 106      14.417   5.982   7.163  1.00 98.16           C  
ATOM   1723  CD1 TYR A 106      15.055   7.178   7.540  1.00 98.16           C  
ATOM   1724  HD1 TYR A 106      14.475   8.020   7.886  1.00 98.16           H  
ATOM   1725  CD2 TYR A 106      15.177   4.880   6.722  1.00 98.16           C  
ATOM   1726  HD2 TYR A 106      14.685   3.963   6.435  1.00 98.16           H  
ATOM   1727  CE1 TYR A 106      16.455   7.277   7.472  1.00 98.16           C  
ATOM   1728  HE1 TYR A 106      16.933   8.203   7.758  1.00 98.16           H  
ATOM   1729  CE2 TYR A 106      16.580   4.971   6.666  1.00 98.16           C  
ATOM   1730  HE2 TYR A 106      17.166   4.131   6.321  1.00 98.16           H  
ATOM   1731  OH  TYR A 106      18.573   6.279   6.981  1.00 98.16           O  
ATOM   1732  HH  TYR A 106      18.825   7.199   7.091  1.00 98.16           H  
ATOM   1733  CZ  TYR A 106      17.219   6.171   7.042  1.00 98.16           C  
ATOM   1734  N   TYR A 107      10.237   6.443   8.847  1.00 98.49           N  
ATOM   1735  H   TYR A 107      10.752   7.244   9.182  1.00 98.49           H  
ATOM   1736  CA  TYR A 107       8.819   6.605   8.571  1.00 98.49           C  
ATOM   1737  HA  TYR A 107       8.555   5.904   7.779  1.00 98.49           H  
ATOM   1738  C   TYR A 107       8.483   8.001   8.066  1.00 98.49           C  
ATOM   1739  CB  TYR A 107       7.988   6.252   9.806  1.00 98.49           C  
ATOM   1740  HB2 TYR A 107       6.966   6.055   9.482  1.00 98.49           H  
ATOM   1741  HB3 TYR A 107       8.378   5.326  10.229  1.00 98.49           H  
ATOM   1742  O   TYR A 107       9.180   8.976   8.354  1.00 98.49           O  
ATOM   1743  CG  TYR A 107       7.963   7.331  10.873  1.00 98.49           C  
ATOM   1744  CD1 TYR A 107       9.000   7.410  11.817  1.00 98.49           C  
ATOM   1745  HD1 TYR A 107       9.833   6.723  11.778  1.00 98.49           H  
ATOM   1746  CD2 TYR A 107       6.933   8.293  10.883  1.00 98.49           C  
ATOM   1747  HD2 TYR A 107       6.157   8.249  10.133  1.00 98.49           H  
ATOM   1748  CE1 TYR A 107       9.037   8.473  12.737  1.00 98.49           C  
ATOM   1749  HE1 TYR A 107       9.897   8.586  13.380  1.00 98.49           H  
ATOM   1750  CE2 TYR A 107       6.948   9.339  11.825  1.00 98.49           C  
ATOM   1751  HE2 TYR A 107       6.188  10.106  11.814  1.00 98.49           H  
ATOM   1752  OH  TYR A 107       8.101  10.511  13.572  1.00 98.49           O  
ATOM   1753  HH  TYR A 107       8.995  10.572  13.917  1.00 98.49           H  
ATOM   1754  CZ  TYR A 107       8.023   9.449  12.732  1.00 98.49           C  
ATOM   1755  N   VAL A 108       7.361   8.088   7.360  1.00 98.64           N  
ATOM   1756  H   VAL A 108       6.892   7.227   7.120  1.00 98.64           H  
ATOM   1757  CA  VAL A 108       6.664   9.344   7.069  1.00 98.64           C  
ATOM   1758  HA  VAL A 108       7.036  10.111   7.747  1.00 98.64           H  
ATOM   1759  C   VAL A 108       5.176   9.191   7.365  1.00 98.64           C  
ATOM   1760  CB  VAL A 108       6.920   9.846   5.636  1.00 98.64           C  
ATOM   1761  HB  VAL A 108       6.380  10.784   5.508  1.00 98.64           H  
ATOM   1762  O   VAL A 108       4.635   8.082   7.336  1.00 98.64           O  
ATOM   1763  CG1 VAL A 108       8.413  10.104   5.396  1.00 98.64           C  
ATOM   1764 HG11 VAL A 108       8.975   9.174   5.485  1.00 98.64           H  
ATOM   1765 HG12 VAL A 108       8.790  10.826   6.120  1.00 98.64           H  
ATOM   1766 HG13 VAL A 108       8.570  10.500   4.392  1.00 98.64           H  
ATOM   1767  CG2 VAL A 108       6.437   8.872   4.562  1.00 98.64           C  
ATOM   1768 HG21 VAL A 108       6.525   9.348   3.586  1.00 98.64           H  
ATOM   1769 HG22 VAL A 108       7.057   7.976   4.572  1.00 98.64           H  
ATOM   1770 HG23 VAL A 108       5.392   8.608   4.725  1.00 98.64           H  
ATOM   1771  N   GLN A 109       4.514  10.296   7.691  1.00 98.70           N  
ATOM   1772  H   GLN A 109       5.021  11.170   7.699  1.00 98.70           H  
ATOM   1773  CA  GLN A 109       3.087  10.358   7.978  1.00 98.70           C  
ATOM   1774  HA  GLN A 109       2.625   9.457   7.576  1.00 98.70           H  
ATOM   1775  C   GLN A 109       2.434  11.546   7.275  1.00 98.70           C  
ATOM   1776  CB  GLN A 109       2.825  10.407   9.496  1.00 98.70           C  
ATOM   1777  HB2 GLN A 109       1.830  10.815   9.673  1.00 98.70           H  
ATOM   1778  HB3 GLN A 109       3.556  11.064   9.967  1.00 98.70           H  
ATOM   1779  O   GLN A 109       3.011  12.632   7.191  1.00 98.70           O  
ATOM   1780  CG  GLN A 109       2.883   9.014  10.141  1.00 98.70           C  
ATOM   1781  HG2 GLN A 109       2.138   8.387   9.652  1.00 98.70           H  
ATOM   1782  HG3 GLN A 109       3.866   8.573   9.969  1.00 98.70           H  
ATOM   1783  CD  GLN A 109       2.607   9.001  11.647  1.00 98.70           C  
ATOM   1784  NE2 GLN A 109       2.364   7.849  12.234  1.00 98.70           N  
ATOM   1785 HE21 GLN A 109       2.076   7.910  13.200  1.00 98.70           H  
ATOM   1786 HE22 GLN A 109       1.985   7.104  11.667  1.00 98.70           H  
ATOM   1787  OE1 GLN A 109       2.624  10.002  12.338  1.00 98.70           O  
ATOM   1788  N   TYR A 110       1.197  11.317   6.840  1.00 98.78           N  
ATOM   1789  H   TYR A 110       0.807  10.397   6.986  1.00 98.78           H  
ATOM   1790  CA  TYR A 110       0.328  12.302   6.218  1.00 98.78           C  
ATOM   1791  HA  TYR A 110       0.753  13.292   6.387  1.00 98.78           H  
ATOM   1792  C   TYR A 110      -1.061  12.261   6.849  1.00 98.78           C  
ATOM   1793  CB  TYR A 110       0.240  12.084   4.707  1.00 98.78           C  
ATOM   1794  HB2 TYR A 110      -0.325  11.175   4.500  1.00 98.78           H  
ATOM   1795  HB3 TYR A 110      -0.323  12.922   4.295  1.00 98.78           H  
ATOM   1796  O   TYR A 110      -1.577  11.197   7.181  1.00 98.78           O  
ATOM   1797  CG  TYR A 110       1.571  12.010   3.991  1.00 98.78           C  
ATOM   1798  CD1 TYR A 110       2.124  13.181   3.448  1.00 98.78           C  
ATOM   1799  HD1 TYR A 110       1.616  14.127   3.567  1.00 98.78           H  
ATOM   1800  CD2 TYR A 110       2.258  10.785   3.871  1.00 98.78           C  
ATOM   1801  HD2 TYR A 110       1.838   9.886   4.299  1.00 98.78           H  
ATOM   1802  CE1 TYR A 110       3.340  13.128   2.752  1.00 98.78           C  
ATOM   1803  HE1 TYR A 110       3.752  14.029   2.321  1.00 98.78           H  
ATOM   1804  CE2 TYR A 110       3.498  10.735   3.204  1.00 98.78           C  
ATOM   1805  HE2 TYR A 110       4.036   9.805   3.103  1.00 98.78           H  
ATOM   1806  OH  TYR A 110       5.249  11.879   2.022  1.00 98.78           O  
ATOM   1807  HH  TYR A 110       5.458  12.750   1.677  1.00 98.78           H  
ATOM   1808  CZ  TYR A 110       4.042  11.910   2.643  1.00 98.78           C  
ATOM   1809  N   THR A 111      -1.691  13.419   6.992  1.00 98.66           N  
ATOM   1810  H   THR A 111      -1.234  14.229   6.598  1.00 98.66           H  
ATOM   1811  CA  THR A 111      -3.081  13.551   7.463  1.00 98.66           C  
ATOM   1812  HA  THR A 111      -3.350  12.673   8.050  1.00 98.66           H  
ATOM   1813  C   THR A 111      -4.062  13.636   6.294  1.00 98.66           C  
ATOM   1814  CB  THR A 111      -3.244  14.777   8.366  1.00 98.66           C  
ATOM   1815  HB  THR A 111      -4.281  14.842   8.694  1.00 98.66           H  
ATOM   1816  O   THR A 111      -3.657  13.934   5.175  1.00 98.66           O  
ATOM   1817  CG2 THR A 111      -2.352  14.711   9.605  1.00 98.66           C  
ATOM   1818 HG21 THR A 111      -2.573  15.558  10.255  1.00 98.66           H  
ATOM   1819 HG22 THR A 111      -1.301  14.743   9.320  1.00 98.66           H  
ATOM   1820 HG23 THR A 111      -2.548  13.787  10.148  1.00 98.66           H  
ATOM   1821  OG1 THR A 111      -2.914  15.952   7.661  1.00 98.66           O  
ATOM   1822  HG1 THR A 111      -2.410  15.675   6.892  1.00 98.66           H  
ATOM   1823  N   ASP A 112      -5.359  13.436   6.546  1.00 98.41           N  
ATOM   1824  H   ASP A 112      -5.639  13.133   7.468  1.00 98.41           H  
ATOM   1825  CA  ASP A 112      -6.421  13.551   5.530  1.00 98.41           C  
ATOM   1826  HA  ASP A 112      -7.322  13.115   5.963  1.00 98.41           H  
ATOM   1827  C   ASP A 112      -6.152  12.723   4.257  1.00 98.41           C  
ATOM   1828  CB  ASP A 112      -6.732  15.034   5.220  1.00 98.41           C  
ATOM   1829  HB2 ASP A 112      -7.437  15.084   4.390  1.00 98.41           H  
ATOM   1830  HB3 ASP A 112      -5.819  15.540   4.908  1.00 98.41           H  
ATOM   1831  O   ASP A 112      -6.412  13.177   3.144  1.00 98.41           O  
ATOM   1832  CG  ASP A 112      -7.372  15.807   6.370  1.00 98.41           C  
ATOM   1833  OD1 ASP A 112      -7.976  15.189   7.273  1.00 98.41           O  
ATOM   1834  OD2 ASP A 112      -7.361  17.063   6.332  1.00 98.41           O  
ATOM   1835  N   PHE A 113      -5.606  11.517   4.424  1.00 98.81           N  
ATOM   1836  H   PHE A 113      -5.509  11.178   5.371  1.00 98.81           H  
ATOM   1837  CA  PHE A 113      -5.360  10.572   3.344  1.00 98.81           C  
ATOM   1838  HA  PHE A 113      -4.903  11.115   2.517  1.00 98.81           H  
ATOM   1839  C   PHE A 113      -6.662   9.938   2.855  1.00 98.81           C  
ATOM   1840  CB  PHE A 113      -4.370   9.493   3.791  1.00 98.81           C  
ATOM   1841  HB2 PHE A 113      -3.389   9.952   3.916  1.00 98.81           H  
ATOM   1842  HB3 PHE A 113      -4.682   9.111   4.763  1.00 98.81           H  
ATOM   1843  O   PHE A 113      -7.419   9.362   3.640  1.00 98.81           O  
ATOM   1844  CG  PHE A 113      -4.258   8.324   2.823  1.00 98.81           C  
ATOM   1845  CD1 PHE A 113      -4.853   7.087   3.143  1.00 98.81           C  
ATOM   1846  HD1 PHE A 113      -5.410   6.981   4.062  1.00 98.81           H  
ATOM   1847  CD2 PHE A 113      -3.560   8.462   1.608  1.00 98.81           C  
ATOM   1848  HD2 PHE A 113      -3.116   9.410   1.341  1.00 98.81           H  
ATOM   1849  CE1 PHE A 113      -4.744   5.995   2.264  1.00 98.81           C  
ATOM   1850  HE1 PHE A 113      -5.215   5.054   2.508  1.00 98.81           H  
ATOM   1851  CE2 PHE A 113      -3.441   7.363   0.737  1.00 98.81           C  
ATOM   1852  HE2 PHE A 113      -2.896   7.455  -0.191  1.00 98.81           H  
ATOM   1853  CZ  PHE A 113      -4.034   6.132   1.061  1.00 98.81           C  
ATOM   1854  HZ  PHE A 113      -3.950   5.296   0.382  1.00 98.81           H  
ATOM   1855  N   TYR A 114      -6.884   9.990   1.547  1.00 98.86           N  
ATOM   1856  H   TYR A 114      -6.241  10.510   0.967  1.00 98.86           H  
ATOM   1857  CA  TYR A 114      -7.898   9.202   0.861  1.00 98.86           C  
ATOM   1858  HA  TYR A 114      -7.903   8.203   1.296  1.00 98.86           H  
ATOM   1859  C   TYR A 114      -7.549   9.053  -0.617  1.00 98.86           C  
ATOM   1860  CB  TYR A 114      -9.299   9.817   1.040  1.00 98.86           C  
ATOM   1861  HB2 TYR A 114      -9.522   9.891   2.104  1.00 98.86           H  
ATOM   1862  HB3 TYR A 114     -10.034   9.133   0.617  1.00 98.86           H  
ATOM   1863  O   TYR A 114      -6.718   9.785  -1.159  1.00 98.86           O  
ATOM   1864  CG  TYR A 114      -9.499  11.183   0.414  1.00 98.86           C  
ATOM   1865  CD1 TYR A 114      -9.022  12.329   1.078  1.00 98.86           C  
ATOM   1866  HD1 TYR A 114      -8.494  12.225   2.015  1.00 98.86           H  
ATOM   1867  CD2 TYR A 114     -10.178  11.313  -0.814  1.00 98.86           C  
ATOM   1868  HD2 TYR A 114     -10.545  10.442  -1.337  1.00 98.86           H  
ATOM   1869  CE1 TYR A 114      -9.212  13.604   0.517  1.00 98.86           C  
ATOM   1870  HE1 TYR A 114      -8.820  14.474   1.022  1.00 98.86           H  
ATOM   1871  CE2 TYR A 114     -10.383  12.589  -1.373  1.00 98.86           C  
ATOM   1872  HE2 TYR A 114     -10.891  12.706  -2.318  1.00 98.86           H  
ATOM   1873  OH  TYR A 114     -10.054  14.964  -1.265  1.00 98.86           O  
ATOM   1874  HH  TYR A 114      -9.559  15.639  -0.796  1.00 98.86           H  
ATOM   1875  CZ  TYR A 114      -9.892  13.734  -0.714  1.00 98.86           C  
ATOM   1876  N   ILE A 115      -8.215   8.104  -1.268  1.00 98.88           N  
ATOM   1877  H   ILE A 115      -8.876   7.531  -0.761  1.00 98.88           H  
ATOM   1878  CA  ILE A 115      -8.243   8.030  -2.725  1.00 98.88           C  
ATOM   1879  HA  ILE A 115      -7.721   8.905  -3.113  1.00 98.88           H  
ATOM   1880  C   ILE A 115      -9.674   8.128  -3.225  1.00 98.88           C  
ATOM   1881  CB  ILE A 115      -7.505   6.796  -3.271  1.00 98.88           C  
ATOM   1882  HB  ILE A 115      -7.469   6.891  -4.356  1.00 98.88           H  
ATOM   1883  O   ILE A 115     -10.613   7.686  -2.551  1.00 98.88           O  
ATOM   1884  CG1 ILE A 115      -8.245   5.486  -2.937  1.00 98.88           C  
ATOM   1885 HG12 ILE A 115      -9.245   5.528  -3.371  1.00 98.88           H  
ATOM   1886 HG13 ILE A 115      -8.348   5.383  -1.857  1.00 98.88           H  
ATOM   1887  CG2 ILE A 115      -6.059   6.796  -2.753  1.00 98.88           C  
ATOM   1888 HG21 ILE A 115      -6.028   6.572  -1.687  1.00 98.88           H  
ATOM   1889 HG22 ILE A 115      -5.480   6.048  -3.295  1.00 98.88           H  
ATOM   1890 HG23 ILE A 115      -5.601   7.770  -2.928  1.00 98.88           H  
ATOM   1891  CD1 ILE A 115      -7.566   4.238  -3.504  1.00 98.88           C  
ATOM   1892 HD11 ILE A 115      -6.616   4.052  -3.002  1.00 98.88           H  
ATOM   1893 HD12 ILE A 115      -7.393   4.355  -4.573  1.00 98.88           H  
ATOM   1894 HD13 ILE A 115      -8.224   3.382  -3.350  1.00 98.88           H  
ATOM   1895  N   GLU A 116      -9.842   8.696  -4.409  1.00 98.77           N  
ATOM   1896  H   GLU A 116      -9.043   9.126  -4.852  1.00 98.77           H  
ATOM   1897  CA  GLU A 116     -11.142   8.766  -5.065  1.00 98.77           C  
ATOM   1898  HA  GLU A 116     -11.881   9.086  -4.330  1.00 98.77           H  
ATOM   1899  C   GLU A 116     -11.612   7.395  -5.581  1.00 98.77           C  
ATOM   1900  CB  GLU A 116     -11.102   9.812  -6.184  1.00 98.77           C  
ATOM   1901  HB2 GLU A 116     -10.295   9.575  -6.877  1.00 98.77           H  
ATOM   1902  HB3 GLU A 116     -12.051   9.756  -6.718  1.00 98.77           H  
ATOM   1903  O   GLU A 116     -10.922   6.383  -5.469  1.00 98.77           O  
ATOM   1904  CG  GLU A 116     -10.957  11.257  -5.686  1.00 98.77           C  
ATOM   1905  HG2 GLU A 116     -10.088  11.327  -5.033  1.00 98.77           H  
ATOM   1906  HG3 GLU A 116     -10.782  11.892  -6.555  1.00 98.77           H  
ATOM   1907  CD  GLU A 116     -12.211  11.768  -4.953  1.00 98.77           C  
ATOM   1908  OE1 GLU A 116     -12.186  12.926  -4.491  1.00 98.77           O  
ATOM   1909  OE2 GLU A 116     -13.205  11.001  -4.857  1.00 98.77           O  
ATOM   1910  N   ASN A 117     -12.823   7.343  -6.131  1.00 98.58           N  
ATOM   1911  H   ASN A 117     -13.321   8.214  -6.243  1.00 98.58           H  
ATOM   1912  CA  ASN A 117     -13.346   6.137  -6.769  1.00 98.58           C  
ATOM   1913  HA  ASN A 117     -13.067   5.282  -6.153  1.00 98.58           H  
ATOM   1914  C   ASN A 117     -12.729   5.898  -8.165  1.00 98.58           C  
ATOM   1915  CB  ASN A 117     -14.884   6.221  -6.784  1.00 98.58           C  
ATOM   1916  HB2 ASN A 117     -15.231   6.390  -5.765  1.00 98.58           H  
ATOM   1917  HB3 ASN A 117     -15.300   5.273  -7.124  1.00 98.58           H  
ATOM   1918  O   ASN A 117     -11.960   6.707  -8.690  1.00 98.58           O  
ATOM   1919  CG  ASN A 117     -15.441   7.327  -7.665  1.00 98.58           C  
ATOM   1920  ND2 ASN A 117     -16.669   7.722  -7.440  1.00 98.58           N  
ATOM   1921 HD21 ASN A 117     -17.190   7.345  -6.661  1.00 98.58           H  
ATOM   1922 HD22 ASN A 117     -16.986   8.501  -7.999  1.00 98.58           H  
ATOM   1923  OD1 ASN A 117     -14.819   7.832  -8.581  1.00 98.58           O  
ATOM   1924  N   GLU A 118     -13.122   4.797  -8.808  1.00 98.01           N  
ATOM   1925  H   GLU A 118     -13.689   4.119  -8.318  1.00 98.01           H  
ATOM   1926  CA  GLU A 118     -12.659   4.448 -10.157  1.00 98.01           C  
ATOM   1927  HA  GLU A 118     -11.573   4.358 -10.140  1.00 98.01           H  
ATOM   1928  C   GLU A 118     -13.025   5.497 -11.222  1.00 98.01           C  
ATOM   1929  CB  GLU A 118     -13.255   3.091 -10.544  1.00 98.01           C  
ATOM   1930  HB2 GLU A 118     -14.334   3.191 -10.666  1.00 98.01           H  
ATOM   1931  HB3 GLU A 118     -13.069   2.380  -9.739  1.00 98.01           H  
ATOM   1932  O   GLU A 118     -12.223   5.773 -12.112  1.00 98.01           O  
ATOM   1933  CG  GLU A 118     -12.632   2.567 -11.846  1.00 98.01           C  
ATOM   1934  HG2 GLU A 118     -11.547   2.630 -11.756  1.00 98.01           H  
ATOM   1935  HG3 GLU A 118     -12.946   3.196 -12.680  1.00 98.01           H  
ATOM   1936  CD  GLU A 118     -13.023   1.121 -12.145  1.00 98.01           C  
ATOM   1937  OE1 GLU A 118     -12.203   0.423 -12.784  1.00 98.01           O  
ATOM   1938  OE2 GLU A 118     -14.108   0.691 -11.683  1.00 98.01           O  
ATOM   1939  N   ALA A 119     -14.194   6.140 -11.117  1.00 97.83           N  
ATOM   1940  H   ALA A 119     -14.783   5.942 -10.321  1.00 97.83           H  
ATOM   1941  CA  ALA A 119     -14.627   7.170 -12.068  1.00 97.83           C  
ATOM   1942  HA  ALA A 119     -14.569   6.754 -13.074  1.00 97.83           H  
ATOM   1943  C   ALA A 119     -13.729   8.421 -12.043  1.00 97.83           C  
ATOM   1944  CB  ALA A 119     -16.089   7.530 -11.775  1.00 97.83           C  
ATOM   1945  HB1 ALA A 119     -16.706   6.633 -11.821  1.00 97.83           H  
ATOM   1946  HB2 ALA A 119     -16.444   8.239 -12.524  1.00 97.83           H  
ATOM   1947  HB3 ALA A 119     -16.179   7.984 -10.788  1.00 97.83           H  
ATOM   1948  O   ALA A 119     -13.695   9.186 -13.005  1.00 97.83           O  
ATOM   1949  N   GLN A 120     -12.996   8.634 -10.951  1.00 98.02           N  
ATOM   1950  H   GLN A 120     -13.134   8.010 -10.169  1.00 98.02           H  
ATOM   1951  CA  GLN A 120     -11.962   9.660 -10.802  1.00 98.02           C  
ATOM   1952  HA  GLN A 120     -11.992  10.345 -11.649  1.00 98.02           H  
ATOM   1953  C   GLN A 120     -10.550   9.049 -10.802  1.00 98.02           C  
ATOM   1954  CB  GLN A 120     -12.248  10.452  -9.527  1.00 98.02           C  
ATOM   1955  HB2 GLN A 120     -12.259   9.717  -8.722  1.00 98.02           H  
ATOM   1956  HB3 GLN A 120     -11.448  11.170  -9.345  1.00 98.02           H  
ATOM   1957  O   GLN A 120      -9.596   9.665 -10.325  1.00 98.02           O  
ATOM   1958  CG  GLN A 120     -13.589  11.198  -9.511  1.00 98.02           C  
ATOM   1959  HG2 GLN A 120     -14.412  10.491  -9.614  1.00 98.02           H  
ATOM   1960  HG3 GLN A 120     -13.699  11.694  -8.546  1.00 98.02           H  
ATOM   1961  CD  GLN A 120     -13.685  12.252 -10.607  1.00 98.02           C  
ATOM   1962  NE2 GLN A 120     -14.222  11.931 -11.765  1.00 98.02           N  
ATOM   1963 HE21 GLN A 120     -14.408  10.966 -12.000  1.00 98.02           H  
ATOM   1964 HE22 GLN A 120     -14.220  12.663 -12.460  1.00 98.02           H  
ATOM   1965  OE1 GLN A 120     -13.247  13.380 -10.469  1.00 98.02           O  
ATOM   1966  N   LYS A 121     -10.412   7.828 -11.337  1.00 96.52           N  
ATOM   1967  H   LYS A 121     -11.247   7.372 -11.673  1.00 96.52           H  
ATOM   1968  CA  LYS A 121      -9.154   7.086 -11.483  1.00 96.52           C  
ATOM   1969  HA  LYS A 121      -9.408   6.060 -11.749  1.00 96.52           H  
ATOM   1970  C   LYS A 121      -8.351   6.985 -10.183  1.00 96.52           C  
ATOM   1971  CB  LYS A 121      -8.322   7.676 -12.631  1.00 96.52           C  
ATOM   1972  HB2 LYS A 121      -8.058   8.702 -12.373  1.00 96.52           H  
ATOM   1973  HB3 LYS A 121      -7.402   7.098 -12.717  1.00 96.52           H  
ATOM   1974  O   LYS A 121      -7.130   7.131 -10.197  1.00 96.52           O  
ATOM   1975  CG  LYS A 121      -9.011   7.678 -14.000  1.00 96.52           C  
ATOM   1976  HG2 LYS A 121      -9.887   8.327 -13.985  1.00 96.52           H  
ATOM   1977  HG3 LYS A 121      -9.312   6.663 -14.259  1.00 96.52           H  
ATOM   1978  CD  LYS A 121      -7.997   8.198 -15.027  1.00 96.52           C  
ATOM   1979  HD2 LYS A 121      -7.106   7.572 -14.979  1.00 96.52           H  
ATOM   1980  HD3 LYS A 121      -7.713   9.218 -14.769  1.00 96.52           H  
ATOM   1981  CE  LYS A 121      -8.546   8.165 -16.453  1.00 96.52           C  
ATOM   1982  HE2 LYS A 121      -9.365   8.880 -16.536  1.00 96.52           H  
ATOM   1983  HE3 LYS A 121      -8.941   7.168 -16.647  1.00 96.52           H  
ATOM   1984  NZ  LYS A 121      -7.466   8.479 -17.426  1.00 96.52           N  
ATOM   1985  HZ1 LYS A 121      -6.712   7.811 -17.345  1.00 96.52           H  
ATOM   1986  HZ2 LYS A 121      -7.060   9.386 -17.245  1.00 96.52           H  
ATOM   1987  HZ3 LYS A 121      -7.795   8.443 -18.380  1.00 96.52           H  
ATOM   1988  N   TYR A 122      -9.030   6.765  -9.057  1.00 98.37           N  
ATOM   1989  H   TYR A 122     -10.036   6.691  -9.107  1.00 98.37           H  
ATOM   1990  CA  TYR A 122      -8.396   6.571  -7.749  1.00 98.37           C  
ATOM   1991  HA  TYR A 122      -9.187   6.615  -7.000  1.00 98.37           H  
ATOM   1992  C   TYR A 122      -7.403   7.675  -7.365  1.00 98.37           C  
ATOM   1993  CB  TYR A 122      -7.773   5.173  -7.674  1.00 98.37           C  
ATOM   1994  HB2 TYR A 122      -6.907   5.138  -8.336  1.00 98.37           H  
ATOM   1995  HB3 TYR A 122      -7.407   5.002  -6.662  1.00 98.37           H  
ATOM   1996  O   TYR A 122      -6.352   7.395  -6.785  1.00 98.37           O  
ATOM   1997  CG  TYR A 122      -8.707   4.045  -8.039  1.00 98.37           C  
ATOM   1998  CD1 TYR A 122      -9.770   3.713  -7.178  1.00 98.37           C  
ATOM   1999  HD1 TYR A 122      -9.920   4.269  -6.264  1.00 98.37           H  
ATOM   2000  CD2 TYR A 122      -8.488   3.307  -9.218  1.00 98.37           C  
ATOM   2001  HD2 TYR A 122      -7.674   3.565  -9.880  1.00 98.37           H  
ATOM   2002  CE1 TYR A 122     -10.605   2.624  -7.482  1.00 98.37           C  
ATOM   2003  HE1 TYR A 122     -11.401   2.339  -6.810  1.00 98.37           H  
ATOM   2004  CE2 TYR A 122      -9.329   2.223  -9.528  1.00 98.37           C  
ATOM   2005  HE2 TYR A 122      -9.172   1.633 -10.420  1.00 98.37           H  
ATOM   2006  OH  TYR A 122     -11.169   0.820  -8.945  1.00 98.37           O  
ATOM   2007  HH  TYR A 122     -11.738   0.609  -8.201  1.00 98.37           H  
ATOM   2008  CZ  TYR A 122     -10.382   1.881  -8.659  1.00 98.37           C  
ATOM   2009  N   LYS A 123      -7.708   8.924  -7.732  1.00 98.44           N  
ATOM   2010  H   LYS A 123      -8.562   9.072  -8.250  1.00 98.44           H  
ATOM   2011  CA  LYS A 123      -6.865  10.090  -7.459  1.00 98.44           C  
ATOM   2012  HA  LYS A 123      -5.948   9.998  -8.041  1.00 98.44           H  
ATOM   2013  C   LYS A 123      -6.453  10.169  -5.986  1.00 98.44           C  
ATOM   2014  CB  LYS A 123      -7.622  11.340  -7.906  1.00 98.44           C  
ATOM   2015  HB2 LYS A 123      -8.551  11.406  -7.340  1.00 98.44           H  
ATOM   2016  HB3 LYS A 123      -7.862  11.262  -8.967  1.00 98.44           H  
ATOM   2017  O   LYS A 123      -7.294   9.988  -5.108  1.00 98.44           O  
ATOM   2018  CG  LYS A 123      -6.806  12.608  -7.670  1.00 98.44           C  
ATOM   2019  HG2 LYS A 123      -6.546  12.684  -6.614  1.00 98.44           H  
ATOM   2020  HG3 LYS A 123      -5.883  12.580  -8.249  1.00 98.44           H  
ATOM   2021  CD  LYS A 123      -7.627  13.841  -8.025  1.00 98.44           C  
ATOM   2022  HD2 LYS A 123      -8.690  13.675  -7.851  1.00 98.44           H  
ATOM   2023  HD3 LYS A 123      -7.312  14.613  -7.323  1.00 98.44           H  
ATOM   2024  CE  LYS A 123      -7.376  14.312  -9.456  1.00 98.44           C  
ATOM   2025  HE2 LYS A 123      -8.052  13.803 -10.144  1.00 98.44           H  
ATOM   2026  HE3 LYS A 123      -6.347  14.064  -9.716  1.00 98.44           H  
ATOM   2027  NZ  LYS A 123      -7.530  15.781  -9.508  1.00 98.44           N  
ATOM   2028  HZ1 LYS A 123      -6.968  16.174  -8.766  1.00 98.44           H  
ATOM   2029  HZ2 LYS A 123      -8.479  16.073  -9.322  1.00 98.44           H  
ATOM   2030  HZ3 LYS A 123      -7.161  16.177 -10.360  1.00 98.44           H  
ATOM   2031  N   LEU A 124      -5.167  10.423  -5.741  1.00 98.80           N  
ATOM   2032  H   LEU A 124      -4.561  10.593  -6.531  1.00 98.80           H  
ATOM   2033  CA  LEU A 124      -4.574  10.490  -4.407  1.00 98.80           C  
ATOM   2034  HA  LEU A 124      -5.068   9.751  -3.777  1.00 98.80           H  
ATOM   2035  C   LEU A 124      -4.760  11.860  -3.766  1.00 98.80           C  
ATOM   2036  CB  LEU A 124      -3.081  10.136  -4.502  1.00 98.80           C  
ATOM   2037  HB2 LEU A 124      -2.611  10.788  -5.239  1.00 98.80           H  
ATOM   2038  HB3 LEU A 124      -3.009   9.106  -4.851  1.00 98.80           H  
ATOM   2039  O   LEU A 124      -4.445  12.885  -4.368  1.00 98.80           O  
ATOM   2040  CG  LEU A 124      -2.283  10.221  -3.192  1.00 98.80           C  
ATOM   2041  HG  LEU A 124      -2.344  11.231  -2.786  1.00 98.80           H  
ATOM   2042  CD1 LEU A 124      -2.789   9.225  -2.151  1.00 98.80           C  
ATOM   2043 HD11 LEU A 124      -2.162   9.296  -1.262  1.00 98.80           H  
ATOM   2044 HD12 LEU A 124      -2.745   8.213  -2.554  1.00 98.80           H  
ATOM   2045 HD13 LEU A 124      -3.815   9.457  -1.864  1.00 98.80           H  
ATOM   2046  CD2 LEU A 124      -0.811   9.902  -3.451  1.00 98.80           C  
ATOM   2047 HD21 LEU A 124      -0.404  10.620  -4.163  1.00 98.80           H  
ATOM   2048 HD22 LEU A 124      -0.713   8.899  -3.866  1.00 98.80           H  
ATOM   2049 HD23 LEU A 124      -0.244   9.961  -2.522  1.00 98.80           H  
ATOM   2050  N   HIS A 125      -5.157  11.855  -2.497  1.00 98.81           N  
ATOM   2051  H   HIS A 125      -5.467  10.990  -2.079  1.00 98.81           H  
ATOM   2052  CA  HIS A 125      -5.229  13.046  -1.670  1.00 98.81           C  
ATOM   2053  HA  HIS A 125      -4.698  13.865  -2.156  1.00 98.81           H  
ATOM   2054  C   HIS A 125      -4.597  12.804  -0.305  1.00 98.81           C  
ATOM   2055  CB  HIS A 125      -6.689  13.451  -1.515  1.00 98.81           C  
ATOM   2056  HB2 HIS A 125      -7.231  12.614  -1.075  1.00 98.81           H  
ATOM   2057  HB3 HIS A 125      -6.755  14.305  -0.840  1.00 98.81           H  
ATOM   2058  O   HIS A 125      -4.813  11.768   0.322  1.00 98.81           O  
ATOM   2059  CG  HIS A 125      -7.337  13.815  -2.821  1.00 98.81           C  
ATOM   2060  CD2 HIS A 125      -8.085  12.991  -3.619  1.00 98.81           C  
ATOM   2061  HD2 HIS A 125      -8.332  11.960  -3.412  1.00 98.81           H  
ATOM   2062  ND1 HIS A 125      -7.231  15.023  -3.469  1.00 98.81           N  
ATOM   2063  HD1 HIS A 125      -6.632  15.794  -3.211  1.00 98.81           H  
ATOM   2064  CE1 HIS A 125      -7.910  14.933  -4.622  1.00 98.81           C  
ATOM   2065  HE1 HIS A 125      -7.964  15.713  -5.368  1.00 98.81           H  
ATOM   2066  NE2 HIS A 125      -8.440  13.710  -4.763  1.00 98.81           N  
ATOM   2067  N   PHE A 126      -3.840  13.789   0.168  1.00 98.70           N  
ATOM   2068  H   PHE A 126      -3.586  14.532  -0.466  1.00 98.70           H  
ATOM   2069  CA  PHE A 126      -3.379  13.895   1.549  1.00 98.70           C  
ATOM   2070  HA  PHE A 126      -4.192  13.615   2.218  1.00 98.70           H  
ATOM   2071  C   PHE A 126      -2.981  15.342   1.872  1.00 98.70           C  
ATOM   2072  CB  PHE A 126      -2.213  12.925   1.786  1.00 98.70           C  
ATOM   2073  HB2 PHE A 126      -1.908  13.002   2.830  1.00 98.70           H  
ATOM   2074  HB3 PHE A 126      -2.560  11.902   1.642  1.00 98.70           H  
ATOM   2075  O   PHE A 126      -2.832  16.194   0.989  1.00 98.70           O  
ATOM   2076  CG  PHE A 126      -1.018  13.167   0.891  1.00 98.70           C  
ATOM   2077  CD1 PHE A 126      -0.893  12.461  -0.319  1.00 98.70           C  
ATOM   2078  HD1 PHE A 126      -1.643  11.737  -0.601  1.00 98.70           H  
ATOM   2079  CD2 PHE A 126      -0.056  14.131   1.244  1.00 98.70           C  
ATOM   2080  HD2 PHE A 126      -0.154  14.680   2.169  1.00 98.70           H  
ATOM   2081  CE1 PHE A 126       0.190  12.720  -1.173  1.00 98.70           C  
ATOM   2082  HE1 PHE A 126       0.281  12.202  -2.116  1.00 98.70           H  
ATOM   2083  CE2 PHE A 126       1.040  14.375   0.400  1.00 98.70           C  
ATOM   2084  HE2 PHE A 126       1.796  15.094   0.678  1.00 98.70           H  
ATOM   2085  CZ  PHE A 126       1.158  13.666  -0.804  1.00 98.70           C  
ATOM   2086  HZ  PHE A 126       1.991  13.862  -1.462  1.00 98.70           H  
ATOM   2087  N   LYS A 127      -2.785  15.631   3.157  1.00 98.35           N  
ATOM   2088  H   LYS A 127      -2.941  14.887   3.823  1.00 98.35           H  
ATOM   2089  CA  LYS A 127      -2.304  16.912   3.689  1.00 98.35           C  
ATOM   2090  HA  LYS A 127      -1.872  17.506   2.884  1.00 98.35           H  
ATOM   2091  C   LYS A 127      -1.243  16.685   4.752  1.00 98.35           C  
ATOM   2092  CB  LYS A 127      -3.455  17.680   4.345  1.00 98.35           C  
ATOM   2093  HB2 LYS A 127      -3.064  18.617   4.743  1.00 98.35           H  
ATOM   2094  HB3 LYS A 127      -3.836  17.092   5.180  1.00 98.35           H  
ATOM   2095  O   LYS A 127      -1.225  15.624   5.358  1.00 98.35           O  
ATOM   2096  CG  LYS A 127      -4.612  18.003   3.399  1.00 98.35           C  
ATOM   2097  HG2 LYS A 127      -5.108  17.078   3.104  1.00 98.35           H  
ATOM   2098  HG3 LYS A 127      -4.247  18.521   2.512  1.00 98.35           H  
ATOM   2099  CD  LYS A 127      -5.588  18.898   4.161  1.00 98.35           C  
ATOM   2100  HD2 LYS A 127      -5.190  19.910   4.228  1.00 98.35           H  
ATOM   2101  HD3 LYS A 127      -5.690  18.505   5.173  1.00 98.35           H  
ATOM   2102  CE  LYS A 127      -6.954  18.916   3.481  1.00 98.35           C  
ATOM   2103  HE2 LYS A 127      -7.098  17.956   2.986  1.00 98.35           H  
ATOM   2104  HE3 LYS A 127      -6.985  19.701   2.725  1.00 98.35           H  
ATOM   2105  NZ  LYS A 127      -8.005  19.092   4.505  1.00 98.35           N  
ATOM   2106  HZ1 LYS A 127      -7.873  18.377   5.206  1.00 98.35           H  
ATOM   2107  HZ2 LYS A 127      -8.927  18.965   4.113  1.00 98.35           H  
ATOM   2108  HZ3 LYS A 127      -7.929  19.986   4.968  1.00 98.35           H  
ATOM   2109  N   ASN A 128      -0.481  17.734   5.060  1.00 97.95           N  
ATOM   2110  H   ASN A 128      -0.632  18.574   4.519  1.00 97.95           H  
ATOM   2111  CA  ASN A 128       0.509  17.825   6.143  1.00 97.95           C  
ATOM   2112  HA  ASN A 128       1.084  18.734   5.971  1.00 97.95           H  
ATOM   2113  C   ASN A 128       1.502  16.657   6.185  1.00 97.95           C  
ATOM   2114  CB  ASN A 128      -0.177  17.990   7.509  1.00 97.95           C  
ATOM   2115  HB2 ASN A 128      -0.624  17.041   7.802  1.00 97.95           H  
ATOM   2116  HB3 ASN A 128       0.574  18.236   8.259  1.00 97.95           H  
ATOM   2117  O   ASN A 128       1.152  15.533   6.512  1.00 97.95           O  
ATOM   2118  CG  ASN A 128      -1.227  19.079   7.531  1.00 97.95           C  
ATOM   2119  ND2 ASN A 128      -2.420  18.777   7.981  1.00 97.95           N  
ATOM   2120 HD21 ASN A 128      -2.645  17.813   8.180  1.00 97.95           H  
ATOM   2121 HD22 ASN A 128      -3.102  19.522   8.003  1.00 97.95           H  
ATOM   2122  OD1 ASN A 128      -1.002  20.199   7.112  1.00 97.95           O  
ATOM   2123  N   PHE A 129       2.768  16.946   5.940  1.00 98.32           N  
ATOM   2124  H   PHE A 129       3.037  17.900   5.744  1.00 98.32           H  
ATOM   2125  CA  PHE A 129       3.837  15.963   6.012  1.00 98.32           C  
ATOM   2126  HA  PHE A 129       3.438  14.954   5.907  1.00 98.32           H  
ATOM   2127  C   PHE A 129       4.574  16.042   7.356  1.00 98.32           C  
ATOM   2128  CB  PHE A 129       4.762  16.221   4.824  1.00 98.32           C  
ATOM   2129  HB2 PHE A 129       4.273  15.872   3.914  1.00 98.32           H  
ATOM   2130  HB3 PHE A 129       4.929  17.293   4.717  1.00 98.32           H  
ATOM   2131  O   PHE A 129       4.835  17.137   7.860  1.00 98.32           O  
ATOM   2132  CG  PHE A 129       6.102  15.549   4.959  1.00 98.32           C  
ATOM   2133  CD1 PHE A 129       7.213  16.283   5.415  1.00 98.32           C  
ATOM   2134  HD1 PHE A 129       7.115  17.334   5.643  1.00 98.32           H  
ATOM   2135  CD2 PHE A 129       6.223  14.179   4.683  1.00 98.32           C  
ATOM   2136  HD2 PHE A 129       5.369  13.612   4.342  1.00 98.32           H  
ATOM   2137  CE1 PHE A 129       8.450  15.641   5.588  1.00 98.32           C  
ATOM   2138  HE1 PHE A 129       9.310  16.189   5.943  1.00 98.32           H  
ATOM   2139  CE2 PHE A 129       7.462  13.549   4.831  1.00 98.32           C  
ATOM   2140  HE2 PHE A 129       7.569  12.507   4.565  1.00 98.32           H  
ATOM   2141  CZ  PHE A 129       8.566  14.273   5.297  1.00 98.32           C  
ATOM   2142  HZ  PHE A 129       9.509  13.764   5.429  1.00 98.32           H  
ATOM   2143  N   LYS A 130       4.960  14.887   7.903  1.00 98.29           N  
ATOM   2144  H   LYS A 130       4.642  14.035   7.464  1.00 98.29           H  
ATOM   2145  CA  LYS A 130       6.006  14.761   8.932  1.00 98.29           C  
ATOM   2146  HA  LYS A 130       6.741  15.548   8.765  1.00 98.29           H  
ATOM   2147  C   LYS A 130       6.735  13.423   8.781  1.00 98.29           C  
ATOM   2148  CB  LYS A 130       5.411  14.943  10.343  1.00 98.29           C  
ATOM   2149  HB2 LYS A 130       4.894  15.902  10.393  1.00 98.29           H  
ATOM   2150  HB3 LYS A 130       6.228  14.964  11.064  1.00 98.29           H  
ATOM   2151  O   LYS A 130       6.147  12.463   8.289  1.00 98.29           O  
ATOM   2152  CG  LYS A 130       4.436  13.824  10.733  1.00 98.29           C  
ATOM   2153  HG2 LYS A 130       3.606  13.804  10.027  1.00 98.29           H  
ATOM   2154  HG3 LYS A 130       4.962  12.870  10.681  1.00 98.29           H  
ATOM   2155  CD  LYS A 130       3.883  13.984  12.156  1.00 98.29           C  
ATOM   2156  HD2 LYS A 130       4.707  14.009  12.869  1.00 98.29           H  
ATOM   2157  HD3 LYS A 130       3.284  14.892  12.232  1.00 98.29           H  
ATOM   2158  CE  LYS A 130       3.022  12.744  12.377  1.00 98.29           C  
ATOM   2159  HE2 LYS A 130       3.633  11.892  12.078  1.00 98.29           H  
ATOM   2160  HE3 LYS A 130       2.168  12.771  11.701  1.00 98.29           H  
ATOM   2161  NZ  LYS A 130       2.569  12.517  13.768  1.00 98.29           N  
ATOM   2162  HZ1 LYS A 130       1.875  13.193  14.053  1.00 98.29           H  
ATOM   2163  HZ2 LYS A 130       2.160  11.593  13.791  1.00 98.29           H  
ATOM   2164  HZ3 LYS A 130       3.351  12.507  14.407  1.00 98.29           H  
ATOM   2165  N   GLY A 131       7.974  13.320   9.250  1.00 97.23           N  
ATOM   2166  H   GLY A 131       8.459  14.138   9.591  1.00 97.23           H  
ATOM   2167  CA  GLY A 131       8.722  12.061   9.237  1.00 97.23           C  
ATOM   2168  HA2 GLY A 131       8.522  11.533   8.304  1.00 97.23           H  
ATOM   2169  HA3 GLY A 131       8.401  11.429  10.064  1.00 97.23           H  
ATOM   2170  C   GLY A 131      10.231  12.248   9.333  1.00 97.23           C  
ATOM   2171  O   GLY A 131      10.711  13.364   9.522  1.00 97.23           O  
ATOM   2172  N   ASP A 132      10.957  11.145   9.161  1.00 95.41           N  
ATOM   2173  H   ASP A 132      10.454  10.281   9.021  1.00 95.41           H  
ATOM   2174  CA  ASP A 132      12.412  11.052   9.364  1.00 95.41           C  
ATOM   2175  HA  ASP A 132      12.726  11.854  10.033  1.00 95.41           H  
ATOM   2176  C   ASP A 132      13.225  11.194   8.058  1.00 95.41           C  
ATOM   2177  CB  ASP A 132      12.751   9.715  10.043  1.00 95.41           C  
ATOM   2178  HB2 ASP A 132      13.825   9.675  10.228  1.00 95.41           H  
ATOM   2179  HB3 ASP A 132      12.506   8.909   9.351  1.00 95.41           H  
ATOM   2180  O   ASP A 132      14.434  10.960   8.032  1.00 95.41           O  
ATOM   2181  CG  ASP A 132      12.043   9.451  11.375  1.00 95.41           C  
ATOM   2182  OD1 ASP A 132      11.653  10.411  12.078  1.00 95.41           O  
ATOM   2183  OD2 ASP A 132      11.899   8.245  11.678  1.00 95.41           O  
ATOM   2184  N   THR A 133      12.569  11.507   6.940  1.00 95.72           N  
ATOM   2185  H   THR A 133      11.598  11.771   7.030  1.00 95.72           H  
ATOM   2186  CA  THR A 133      13.188  11.616   5.607  1.00 95.72           C  
ATOM   2187  HA  THR A 133      14.231  11.910   5.730  1.00 95.72           H  
ATOM   2188  C   THR A 133      12.523  12.731   4.788  1.00 95.72           C  
ATOM   2189  CB  THR A 133      13.187  10.239   4.912  1.00 95.72           C  
ATOM   2190  HB  THR A 133      13.690   9.527   5.567  1.00 95.72           H  
ATOM   2191  O   THR A 133      11.806  13.558   5.345  1.00 95.72           O  
ATOM   2192  CG2 THR A 133      11.793   9.692   4.620  1.00 95.72           C  
ATOM   2193 HG21 THR A 133      11.212  10.407   4.038  1.00 95.72           H  
ATOM   2194 HG22 THR A 133      11.879   8.758   4.064  1.00 95.72           H  
ATOM   2195 HG23 THR A 133      11.282   9.490   5.562  1.00 95.72           H  
ATOM   2196  OG1 THR A 133      13.910  10.275   3.699  1.00 95.72           O  
ATOM   2197  HG1 THR A 133      14.797   9.952   3.870  1.00 95.72           H  
ATOM   2198  N   THR A 134      12.787  12.811   3.484  1.00 95.49           N  
ATOM   2199  H   THR A 134      13.322  12.064   3.064  1.00 95.49           H  
ATOM   2200  CA  THR A 134      12.149  13.774   2.580  1.00 95.49           C  
ATOM   2201  HA  THR A 134      12.160  14.753   3.059  1.00 95.49           H  
ATOM   2202  C   THR A 134      10.689  13.412   2.306  1.00 95.49           C  
ATOM   2203  CB  THR A 134      12.899  13.896   1.244  1.00 95.49           C  
ATOM   2204  HB  THR A 134      12.414  14.670   0.648  1.00 95.49           H  
ATOM   2205  O   THR A 134      10.274  12.259   2.446  1.00 95.49           O  
ATOM   2206  CG2 THR A 134      14.372  14.273   1.418  1.00 95.49           C  
ATOM   2207 HG21 THR A 134      14.916  13.481   1.932  1.00 95.49           H  
ATOM   2208 HG22 THR A 134      14.821  14.428   0.437  1.00 95.49           H  
ATOM   2209 HG23 THR A 134      14.452  15.196   1.993  1.00 95.49           H  
ATOM   2210  OG1 THR A 134      12.837  12.687   0.530  1.00 95.49           O  
ATOM   2211  HG1 THR A 134      12.930  12.901  -0.401  1.00 95.49           H  
ATOM   2212  N   ASP A 135       9.908  14.400   1.869  1.00 97.19           N  
ATOM   2213  H   ASP A 135      10.299  15.325   1.764  1.00 97.19           H  
ATOM   2214  CA  ASP A 135       8.520  14.210   1.444  1.00 97.19           C  
ATOM   2215  HA  ASP A 135       8.057  13.477   2.105  1.00 97.19           H  
ATOM   2216  C   ASP A 135       8.436  13.641   0.012  1.00 97.19           C  
ATOM   2217  CB  ASP A 135       7.746  15.526   1.620  1.00 97.19           C  
ATOM   2218  HB2 ASP A 135       7.920  15.905   2.628  1.00 97.19           H  
ATOM   2219  HB3 ASP A 135       8.120  16.271   0.918  1.00 97.19           H  
ATOM   2220  O   ASP A 135       8.063  14.335  -0.933  1.00 97.19           O  
ATOM   2221  CG  ASP A 135       6.237  15.351   1.423  1.00 97.19           C  
ATOM   2222  OD1 ASP A 135       5.796  14.227   1.075  1.00 97.19           O  
ATOM   2223  OD2 ASP A 135       5.513  16.359   1.599  1.00 97.19           O  
ATOM   2224  N   GLY A 136       8.793  12.364  -0.146  1.00 95.12           N  
ATOM   2225  H   GLY A 136       9.152  11.876   0.663  1.00 95.12           H  
ATOM   2226  CA  GLY A 136       8.808  11.661  -1.437  1.00 95.12           C  
ATOM   2227  HA2 GLY A 136       9.332  10.712  -1.317  1.00 95.12           H  
ATOM   2228  HA3 GLY A 136       9.360  12.262  -2.159  1.00 95.12           H  
ATOM   2229  C   GLY A 136       7.427  11.360  -2.037  1.00 95.12           C  
ATOM   2230  O   GLY A 136       7.344  10.884  -3.172  1.00 95.12           O  
ATOM   2231  N   LEU A 137       6.332  11.630  -1.312  1.00 97.04           N  
ATOM   2232  H   LEU A 137       6.460  12.022  -0.390  1.00 97.04           H  
ATOM   2233  CA  LEU A 137       4.966  11.481  -1.831  1.00 97.04           C  
ATOM   2234  HA  LEU A 137       5.008  10.815  -2.693  1.00 97.04           H  
ATOM   2235  C   LEU A 137       4.377  12.807  -2.329  1.00 97.04           C  
ATOM   2236  CB  LEU A 137       4.065  10.812  -0.778  1.00 97.04           C  
ATOM   2237  HB2 LEU A 137       4.645  10.071  -0.227  1.00 97.04           H  
ATOM   2238  HB3 LEU A 137       3.738  11.583  -0.081  1.00 97.04           H  
ATOM   2239  O   LEU A 137       3.425  12.781  -3.104  1.00 97.04           O  
ATOM   2240  CG  LEU A 137       2.813  10.115  -1.345  1.00 97.04           C  
ATOM   2241  HG  LEU A 137       2.232  10.815  -1.944  1.00 97.04           H  
ATOM   2242  CD1 LEU A 137       3.153   8.895  -2.207  1.00 97.04           C  
ATOM   2243 HD11 LEU A 137       3.676   9.200  -3.113  1.00 97.04           H  
ATOM   2244 HD12 LEU A 137       3.783   8.203  -1.646  1.00 97.04           H  
ATOM   2245 HD13 LEU A 137       2.236   8.389  -2.509  1.00 97.04           H  
ATOM   2246  CD2 LEU A 137       1.939   9.641  -0.182  1.00 97.04           C  
ATOM   2247 HD21 LEU A 137       1.628  10.502   0.410  1.00 97.04           H  
ATOM   2248 HD22 LEU A 137       1.049   9.141  -0.564  1.00 97.04           H  
ATOM   2249 HD23 LEU A 137       2.503   8.958   0.452  1.00 97.04           H  
ATOM   2250  N   LYS A 138       4.930  13.967  -1.943  1.00 97.28           N  
ATOM   2251  H   LYS A 138       5.696  13.930  -1.285  1.00 97.28           H  
ATOM   2252  CA  LYS A 138       4.389  15.297  -2.287  1.00 97.28           C  
ATOM   2253  HA  LYS A 138       3.473  15.460  -1.719  1.00 97.28           H  
ATOM   2254  C   LYS A 138       4.055  15.464  -3.766  1.00 97.28           C  
ATOM   2255  CB  LYS A 138       5.408  16.365  -1.890  1.00 97.28           C  
ATOM   2256  HB2 LYS A 138       6.300  16.278  -2.511  1.00 97.28           H  
ATOM   2257  HB3 LYS A 138       5.710  16.198  -0.856  1.00 97.28           H  
ATOM   2258  O   LYS A 138       2.987  15.970  -4.101  1.00 97.28           O  
ATOM   2259  CG  LYS A 138       4.822  17.775  -2.010  1.00 97.28           C  
ATOM   2260  HG2 LYS A 138       3.894  17.837  -1.442  1.00 97.28           H  
ATOM   2261  HG3 LYS A 138       4.623  18.005  -3.056  1.00 97.28           H  
ATOM   2262  CD  LYS A 138       5.822  18.787  -1.456  1.00 97.28           C  
ATOM   2263  HD2 LYS A 138       5.957  18.605  -0.390  1.00 97.28           H  
ATOM   2264  HD3 LYS A 138       6.778  18.656  -1.964  1.00 97.28           H  
ATOM   2265  CE  LYS A 138       5.298  20.202  -1.692  1.00 97.28           C  
ATOM   2266  HE2 LYS A 138       4.343  20.308  -1.177  1.00 97.28           H  
ATOM   2267  HE3 LYS A 138       5.126  20.334  -2.760  1.00 97.28           H  
ATOM   2268  NZ  LYS A 138       6.272  21.200  -1.197  1.00 97.28           N  
ATOM   2269  HZ1 LYS A 138       6.435  21.056  -0.211  1.00 97.28           H  
ATOM   2270  HZ2 LYS A 138       5.937  22.140  -1.351  1.00 97.28           H  
ATOM   2271  HZ3 LYS A 138       7.153  21.081  -1.677  1.00 97.28           H  
ATOM   2272  N   PHE A 139       4.960  15.032  -4.641  1.00 94.51           N  
ATOM   2273  H   PHE A 139       5.824  14.658  -4.275  1.00 94.51           H  
ATOM   2274  CA  PHE A 139       4.830  15.155  -6.095  1.00 94.51           C  
ATOM   2275  HA  PHE A 139       4.600  16.192  -6.338  1.00 94.51           H  
ATOM   2276  C   PHE A 139       3.710  14.298  -6.703  1.00 94.51           C  
ATOM   2277  CB  PHE A 139       6.199  14.814  -6.675  1.00 94.51           C  
ATOM   2278  HB2 PHE A 139       6.899  15.497  -6.195  1.00 94.51           H  
ATOM   2279  HB3 PHE A 139       6.467  13.787  -6.425  1.00 94.51           H  
ATOM   2280  O   PHE A 139       3.314  14.519  -7.847  1.00 94.51           O  
ATOM   2281  CG  PHE A 139       6.382  15.057  -8.149  1.00 94.51           C  
ATOM   2282  CD1 PHE A 139       6.628  13.988  -9.027  1.00 94.51           C  
ATOM   2283  HD1 PHE A 139       6.643  12.973  -8.658  1.00 94.51           H  
ATOM   2284  CD2 PHE A 139       6.395  16.380  -8.623  1.00 94.51           C  
ATOM   2285  HD2 PHE A 139       6.235  17.202  -7.941  1.00 94.51           H  
ATOM   2286  CE1 PHE A 139       6.894  14.252 -10.381  1.00 94.51           C  
ATOM   2287  HE1 PHE A 139       7.115  13.436 -11.052  1.00 94.51           H  
ATOM   2288  CE2 PHE A 139       6.629  16.639  -9.981  1.00 94.51           C  
ATOM   2289  HE2 PHE A 139       6.637  17.654 -10.350  1.00 94.51           H  
ATOM   2290  CZ  PHE A 139       6.874  15.573 -10.861  1.00 94.51           C  
ATOM   2291  HZ  PHE A 139       7.075  15.775 -11.903  1.00 94.51           H  
ATOM   2292  N   HIS A 140       3.179  13.361  -5.919  1.00 95.94           N  
ATOM   2293  H   HIS A 140       3.543  13.267  -4.981  1.00 95.94           H  
ATOM   2294  CA  HIS A 140       2.100  12.446  -6.275  1.00 95.94           C  
ATOM   2295  HA  HIS A 140       2.042  12.353  -7.360  1.00 95.94           H  
ATOM   2296  C   HIS A 140       0.724  12.911  -5.782  1.00 95.94           C  
ATOM   2297  CB  HIS A 140       2.444  11.073  -5.693  1.00 95.94           C  
ATOM   2298  HB2 HIS A 140       1.656  10.373  -5.971  1.00 95.94           H  
ATOM   2299  HB3 HIS A 140       2.469  11.107  -4.603  1.00 95.94           H  
ATOM   2300  O   HIS A 140      -0.290  12.314  -6.140  1.00 95.94           O  
ATOM   2301  CG  HIS A 140       3.747  10.544  -6.216  1.00 95.94           C  
ATOM   2302  CD2 HIS A 140       5.010  10.677  -5.704  1.00 95.94           C  
ATOM   2303  HD2 HIS A 140       5.279  11.204  -4.800  1.00 95.94           H  
ATOM   2304  ND1 HIS A 140       3.859   9.866  -7.389  1.00 95.94           N  
ATOM   2305  HD1 HIS A 140       3.088   9.669  -8.011  1.00 95.94           H  
ATOM   2306  CE1 HIS A 140       5.136   9.551  -7.573  1.00 95.94           C  
ATOM   2307  HE1 HIS A 140       5.476   8.951  -8.405  1.00 95.94           H  
ATOM   2308  NE2 HIS A 140       5.897  10.036  -6.581  1.00 95.94           N  
ATOM   2309  N   ASN A 141       0.661  13.962  -4.957  1.00 98.08           N  
ATOM   2310  H   ASN A 141       1.508  14.464  -4.732  1.00 98.08           H  
ATOM   2311  CA  ASN A 141      -0.615  14.488  -4.483  1.00 98.08           C  
ATOM   2312  HA  ASN A 141      -1.166  13.659  -4.038  1.00 98.08           H  
ATOM   2313  C   ASN A 141      -1.444  15.034  -5.660  1.00 98.08           C  
ATOM   2314  CB  ASN A 141      -0.370  15.560  -3.407  1.00 98.08           C  
ATOM   2315  HB2 ASN A 141       0.506  15.291  -2.817  1.00 98.08           H  
ATOM   2316  HB3 ASN A 141      -0.162  16.512  -3.895  1.00 98.08           H  
ATOM   2317  O   ASN A 141      -0.896  15.633  -6.589  1.00 98.08           O  
ATOM   2318  CG  ASN A 141      -1.535  15.732  -2.443  1.00 98.08           C  
ATOM   2319  ND2 ASN A 141      -1.477  16.738  -1.605  1.00 98.08           N  
ATOM   2320 HD21 ASN A 141      -0.663  17.336  -1.606  1.00 98.08           H  
ATOM   2321 HD22 ASN A 141      -2.139  16.712  -0.842  1.00 98.08           H  
ATOM   2322  OD1 ASN A 141      -2.482  14.965  -2.382  1.00 98.08           O  
ATOM   2323  N   ASP A 142      -2.761  14.835  -5.608  1.00 97.94           N  
ATOM   2324  H   ASP A 142      -3.132  14.305  -4.832  1.00 97.94           H  
ATOM   2325  CA  ASP A 142      -3.731  15.201  -6.652  1.00 97.94           C  
ATOM   2326  HA  ASP A 142      -4.696  14.848  -6.287  1.00 97.94           H  
ATOM   2327  C   ASP A 142      -3.537  14.486  -8.009  1.00 97.94           C  
ATOM   2328  CB  ASP A 142      -3.833  16.737  -6.754  1.00 97.94           C  
ATOM   2329  HB2 ASP A 142      -3.861  17.158  -5.749  1.00 97.94           H  
ATOM   2330  HB3 ASP A 142      -2.947  17.125  -7.257  1.00 97.94           H  
ATOM   2331  O   ASP A 142      -4.209  14.809  -8.992  1.00 97.94           O  
ATOM   2332  CG  ASP A 142      -5.083  17.225  -7.496  1.00 97.94           C  
ATOM   2333  OD1 ASP A 142      -6.185  16.676  -7.262  1.00 97.94           O  
ATOM   2334  OD2 ASP A 142      -4.980  18.172  -8.301  1.00 97.94           O  
ATOM   2335  N   GLN A 143      -2.666  13.472  -8.078  1.00 95.45           N  
ATOM   2336  H   GLN A 143      -2.145  13.221  -7.250  1.00 95.45           H  
ATOM   2337  CA  GLN A 143      -2.470  12.666  -9.284  1.00 95.45           C  
ATOM   2338  HA  GLN A 143      -2.713  13.280 -10.151  1.00 95.45           H  
ATOM   2339  C   GLN A 143      -3.399  11.454  -9.321  1.00 95.45           C  
ATOM   2340  CB  GLN A 143      -1.010  12.227  -9.440  1.00 95.45           C  
ATOM   2341  HB2 GLN A 143      -0.751  11.531  -8.642  1.00 95.45           H  
ATOM   2342  HB3 GLN A 143      -0.912  11.699 -10.389  1.00 95.45           H  
ATOM   2343  O   GLN A 143      -3.727  10.854  -8.294  1.00 95.45           O  
ATOM   2344  CG  GLN A 143      -0.009  13.384  -9.422  1.00 95.45           C  
ATOM   2345  HG2 GLN A 143       0.080  13.769  -8.406  1.00 95.45           H  
ATOM   2346  HG3 GLN A 143       0.962  12.986  -9.715  1.00 95.45           H  
ATOM   2347  CD  GLN A 143      -0.387  14.526 -10.357  1.00 95.45           C  
ATOM   2348  NE2 GLN A 143      -0.597  15.712  -9.828  1.00 95.45           N  
ATOM   2349 HE21 GLN A 143      -0.963  16.419 -10.449  1.00 95.45           H  
ATOM   2350 HE22 GLN A 143      -0.596  15.815  -8.823  1.00 95.45           H  
ATOM   2351  OE1 GLN A 143      -0.550  14.370 -11.557  1.00 95.45           O  
ATOM   2352  N   THR A 144      -3.817  11.073 -10.527  1.00 94.97           N  
ATOM   2353  H   THR A 144      -3.467  11.568 -11.335  1.00 94.97           H  
ATOM   2354  CA  THR A 144      -4.599   9.855 -10.766  1.00 94.97           C  
ATOM   2355  HA  THR A 144      -5.353   9.753  -9.986  1.00 94.97           H  
ATOM   2356  C   THR A 144      -3.721   8.613 -10.713  1.00 94.97           C  
ATOM   2357  CB  THR A 144      -5.339   9.908 -12.104  1.00 94.97           C  
ATOM   2358  HB  THR A 144      -5.800   8.938 -12.292  1.00 94.97           H  
ATOM   2359  O   THR A 144      -2.551   8.659 -11.088  1.00 94.97           O  
ATOM   2360  CG2 THR A 144      -6.425  10.985 -12.082  1.00 94.97           C  
ATOM   2361 HG21 THR A 144      -5.980  11.967 -11.923  1.00 94.97           H  
ATOM   2362 HG22 THR A 144      -6.954  10.984 -13.036  1.00 94.97           H  
ATOM   2363 HG23 THR A 144      -7.135  10.773 -11.282  1.00 94.97           H  
ATOM   2364  OG1 THR A 144      -4.471  10.211 -13.170  1.00 94.97           O  
ATOM   2365  HG1 THR A 144      -3.691   9.657 -13.096  1.00 94.97           H  
ATOM   2366  N   PHE A 145      -4.292   7.487 -10.292  1.00 94.67           N  
ATOM   2367  H   PHE A 145      -5.278   7.476 -10.072  1.00 94.67           H  
ATOM   2368  CA  PHE A 145      -3.607   6.204 -10.374  1.00 94.67           C  
ATOM   2369  HA  PHE A 145      -2.618   6.312  -9.929  1.00 94.67           H  
ATOM   2370  C   PHE A 145      -3.447   5.800 -11.841  1.00 94.67           C  
ATOM   2371  CB  PHE A 145      -4.378   5.149  -9.579  1.00 94.67           C  
ATOM   2372  HB2 PHE A 145      -4.691   5.593  -8.634  1.00 94.67           H  
ATOM   2373  HB3 PHE A 145      -5.277   4.866 -10.127  1.00 94.67           H  
ATOM   2374  O   PHE A 145      -4.392   5.900 -12.627  1.00 94.67           O  
ATOM   2375  CG  PHE A 145      -3.566   3.910  -9.261  1.00 94.67           C  
ATOM   2376  CD1 PHE A 145      -3.539   2.813 -10.144  1.00 94.67           C  
ATOM   2377  HD1 PHE A 145      -4.096   2.846 -11.068  1.00 94.67           H  
ATOM   2378  CD2 PHE A 145      -2.828   3.861  -8.067  1.00 94.67           C  
ATOM   2379  HD2 PHE A 145      -2.833   4.707  -7.395  1.00 94.67           H  
ATOM   2380  CE1 PHE A 145      -2.778   1.674  -9.822  1.00 94.67           C  
ATOM   2381  HE1 PHE A 145      -2.748   0.834 -10.501  1.00 94.67           H  
ATOM   2382  CE2 PHE A 145      -2.078   2.722  -7.738  1.00 94.67           C  
ATOM   2383  HE2 PHE A 145      -1.520   2.691  -6.813  1.00 94.67           H  
ATOM   2384  CZ  PHE A 145      -2.054   1.630  -8.617  1.00 94.67           C  
ATOM   2385  HZ  PHE A 145      -1.462   0.762  -8.368  1.00 94.67           H  
ATOM   2386  N   ALA A 146      -2.262   5.328 -12.201  1.00 89.99           N  
ATOM   2387  H   ALA A 146      -1.519   5.307 -11.516  1.00 89.99           H  
ATOM   2388  CA  ALA A 146      -1.933   4.882 -13.543  1.00 89.99           C  
ATOM   2389  HA  ALA A 146      -2.846   4.595 -14.065  1.00 89.99           H  
ATOM   2390  C   ALA A 146      -1.020   3.658 -13.482  1.00 89.99           C  
ATOM   2391  CB  ALA A 146      -1.290   6.043 -14.311  1.00 89.99           C  
ATOM   2392  HB1 ALA A 146      -1.016   5.725 -15.317  1.00 89.99           H  
ATOM   2393  HB2 ALA A 146      -0.401   6.399 -13.789  1.00 89.99           H  
ATOM   2394  HB3 ALA A 146      -2.000   6.866 -14.396  1.00 89.99           H  
ATOM   2395  O   ALA A 146      -0.302   3.442 -12.506  1.00 89.99           O  
ATOM   2396  N   ILE A 147      -1.036   2.867 -14.554  1.00 86.25           N  
ATOM   2397  H   ILE A 147      -1.621   3.140 -15.330  1.00 86.25           H  
ATOM   2398  CA  ILE A 147      -0.061   1.800 -14.791  1.00 86.25           C  
ATOM   2399  HA  ILE A 147       0.581   1.676 -13.919  1.00 86.25           H  
ATOM   2400  C   ILE A 147       0.797   2.260 -15.952  1.00 86.25           C  
ATOM   2401  CB  ILE A 147      -0.751   0.456 -15.071  1.00 86.25           C  
ATOM   2402  HB  ILE A 147      -1.448   0.584 -15.900  1.00 86.25           H  
ATOM   2403  O   ILE A 147       0.283   2.488 -17.050  1.00 86.25           O  
ATOM   2404  CG1 ILE A 147      -1.527   0.040 -13.809  1.00 86.25           C  
ATOM   2405 HG12 ILE A 147      -0.829  -0.298 -13.044  1.00 86.25           H  
ATOM   2406 HG13 ILE A 147      -2.095   0.876 -13.402  1.00 86.25           H  
ATOM   2407  CG2 ILE A 147       0.288  -0.621 -15.450  1.00 86.25           C  
ATOM   2408 HG21 ILE A 147       0.814  -0.349 -16.365  1.00 86.25           H  
ATOM   2409 HG22 ILE A 147       1.011  -0.747 -14.644  1.00 86.25           H  
ATOM   2410 HG23 ILE A 147      -0.194  -1.582 -15.631  1.00 86.25           H  
ATOM   2411  CD1 ILE A 147      -2.523  -1.063 -14.101  1.00 86.25           C  
ATOM   2412 HD11 ILE A 147      -3.000  -1.328 -13.158  1.00 86.25           H  
ATOM   2413 HD12 ILE A 147      -3.268  -0.704 -14.811  1.00 86.25           H  
ATOM   2414 HD13 ILE A 147      -2.017  -1.939 -14.506  1.00 86.25           H  
ATOM   2415  N   GLN A 148       2.101   2.393 -15.728  1.00 68.08           N  
ATOM   2416  H   GLN A 148       2.458   2.150 -14.815  1.00 68.08           H  
ATOM   2417  CA  GLN A 148       2.989   3.149 -16.620  1.00 68.08           C  
ATOM   2418  HA  GLN A 148       2.416   4.021 -16.934  1.00 68.08           H  
ATOM   2419  C   GLN A 148       3.348   2.436 -17.949  1.00 68.08           C  
ATOM   2420  CB  GLN A 148       4.145   3.708 -15.777  1.00 68.08           C  
ATOM   2421  HB2 GLN A 148       4.807   2.915 -15.429  1.00 68.08           H  
ATOM   2422  HB3 GLN A 148       3.689   4.159 -14.896  1.00 68.08           H  
ATOM   2423  O   GLN A 148       4.284   2.806 -18.655  1.00 68.08           O  
ATOM   2424  CG  GLN A 148       4.964   4.801 -16.479  1.00 68.08           C  
ATOM   2425  HG2 GLN A 148       5.672   4.350 -17.174  1.00 68.08           H  
ATOM   2426  HG3 GLN A 148       4.294   5.454 -17.038  1.00 68.08           H  
ATOM   2427  CD  GLN A 148       5.740   5.664 -15.492  1.00 68.08           C  
ATOM   2428  NE2 GLN A 148       6.377   6.720 -15.932  1.00 68.08           N  
ATOM   2429 HE21 GLN A 148       6.411   6.940 -16.917  1.00 68.08           H  
ATOM   2430 HE22 GLN A 148       6.895   7.230 -15.231  1.00 68.08           H  
ATOM   2431  OE1 GLN A 148       5.804   5.413 -14.306  1.00 68.08           O  
ATOM   2432  N   GLN A 149       2.520   1.478 -18.372  1.00 62.34           N  
ATOM   2433  H   GLN A 149       1.753   1.251 -17.755  1.00 62.34           H  
ATOM   2434  CA  GLN A 149       2.485   0.935 -19.732  1.00 62.34           C  
ATOM   2435  HA  GLN A 149       3.359   1.298 -20.272  1.00 62.34           H  
ATOM   2436  C   GLN A 149       1.273   1.397 -20.561  1.00 62.34           C  
ATOM   2437  CB  GLN A 149       2.558  -0.601 -19.668  1.00 62.34           C  
ATOM   2438  HB2 GLN A 149       1.702  -1.027 -20.191  1.00 62.34           H  
ATOM   2439  HB3 GLN A 149       2.524  -0.948 -18.635  1.00 62.34           H  
ATOM   2440  O   GLN A 149       1.316   1.269 -21.783  1.00 62.34           O  
ATOM   2441  CG  GLN A 149       3.846  -1.116 -20.325  1.00 62.34           C  
ATOM   2442  HG2 GLN A 149       3.914  -0.724 -21.340  1.00 62.34           H  
ATOM   2443  HG3 GLN A 149       4.704  -0.758 -19.757  1.00 62.34           H  
ATOM   2444  CD  GLN A 149       3.903  -2.639 -20.406  1.00 62.34           C  
ATOM   2445  NE2 GLN A 149       5.017  -3.202 -20.820  1.00 62.34           N  
ATOM   2446 HE21 GLN A 149       5.839  -2.651 -21.022  1.00 62.34           H  
ATOM   2447 HE22 GLN A 149       5.012  -4.212 -20.828  1.00 62.34           H  
ATOM   2448  OE1 GLN A 149       2.970  -3.358 -20.097  1.00 62.34           O  
ATOM   2449  N   MET A 150       0.212   1.925 -19.936  1.00 51.38           N  
ATOM   2450  H   MET A 150       0.250   2.065 -18.936  1.00 51.38           H  
ATOM   2451  CA  MET A 150      -1.058   2.216 -20.620  1.00 51.38           C  
ATOM   2452  HA  MET A 150      -1.089   1.663 -21.558  1.00 51.38           H  
ATOM   2453  C   MET A 150      -1.247   3.679 -21.030  1.00 51.38           C  
ATOM   2454  CB  MET A 150      -2.241   1.730 -19.769  1.00 51.38           C  
ATOM   2455  HB2 MET A 150      -2.065   1.944 -18.715  1.00 51.38           H  
ATOM   2456  HB3 MET A 150      -3.147   2.252 -20.079  1.00 51.38           H  
ATOM   2457  O   MET A 150      -1.900   3.927 -22.041  1.00 51.38           O  
ATOM   2458  CG  MET A 150      -2.476   0.231 -19.975  1.00 51.38           C  
ATOM   2459  HG2 MET A 150      -2.655   0.054 -21.035  1.00 51.38           H  
ATOM   2460  HG3 MET A 150      -1.578  -0.314 -19.683  1.00 51.38           H  
ATOM   2461  SD  MET A 150      -3.884  -0.430 -19.043  1.00 51.38           S  
ATOM   2462  CE  MET A 150      -4.001  -2.073 -19.797  1.00 51.38           C  
ATOM   2463  HE1 MET A 150      -4.820  -2.625 -19.337  1.00 51.38           H  
ATOM   2464  HE2 MET A 150      -4.192  -1.971 -20.865  1.00 51.38           H  
ATOM   2465  HE3 MET A 150      -3.067  -2.613 -19.644  1.00 51.38           H  
ATOM   2466  N   ASP A 151      -0.656   4.643 -20.321  1.00 52.09           N  
ATOM   2467  H   ASP A 151      -0.146   4.411 -19.481  1.00 52.09           H  
ATOM   2468  CA  ASP A 151      -0.820   6.054 -20.683  1.00 52.09           C  
ATOM   2469  HA  ASP A 151      -1.792   6.177 -21.161  1.00 52.09           H  
ATOM   2470  C   ASP A 151       0.201   6.457 -21.750  1.00 52.09           C  
ATOM   2471  CB  ASP A 151      -0.851   6.958 -19.443  1.00 52.09           C  
ATOM   2472  HB2 ASP A 151      -0.666   7.985 -19.758  1.00 52.09           H  
ATOM   2473  HB3 ASP A 151      -0.055   6.666 -18.757  1.00 52.09           H  
ATOM   2474  O   ASP A 151       1.293   6.958 -21.489  1.00 52.09           O  
ATOM   2475  CG  ASP A 151      -2.211   6.934 -18.722  1.00 52.09           C  
ATOM   2476  OD1 ASP A 151      -3.252   6.701 -19.382  1.00 52.09           O  
ATOM   2477  OD2 ASP A 151      -2.220   7.188 -17.500  1.00 52.09           O  
ATOM   2478  N   SER A 152      -0.182   6.224 -23.002  1.00 51.83           N  
ATOM   2479  H   SER A 152      -1.054   5.731 -23.128  1.00 51.83           H  
ATOM   2480  CA  SER A 152       0.514   6.671 -24.204  1.00 51.83           C  
ATOM   2481  HA  SER A 152       1.575   6.458 -24.077  1.00 51.83           H  
ATOM   2482  C   SER A 152       0.392   8.189 -24.441  1.00 51.83           C  
ATOM   2483  CB  SER A 152       0.001   5.853 -25.398  1.00 51.83           C  
ATOM   2484  HB2 SER A 152       0.549   6.129 -26.299  1.00 51.83           H  
ATOM   2485  HB3 SER A 152       0.164   4.793 -25.201  1.00 51.83           H  
ATOM   2486  O   SER A 152       0.262   8.598 -25.595  1.00 51.83           O  
ATOM   2487  OG  SER A 152      -1.381   6.080 -25.592  1.00 51.83           O  
ATOM   2488  HG  SER A 152      -1.490   7.010 -25.805  1.00 51.83           H  
ATOM   2489  N   ASP A 153       0.402   9.034 -23.396  1.00 63.54           N  
ATOM   2490  H   ASP A 153       0.580   8.649 -22.479  1.00 63.54           H  
ATOM   2491  CA  ASP A 153       0.580  10.485 -23.589  1.00 63.54           C  
ATOM   2492  HA  ASP A 153      -0.154  10.810 -24.326  1.00 63.54           H  
ATOM   2493  C   ASP A 153       2.009  10.702 -24.123  1.00 63.54           C  
ATOM   2494  CB  ASP A 153       0.302  11.339 -22.323  1.00 63.54           C  
ATOM   2495  HB2 ASP A 153      -0.719  11.145 -21.996  1.00 63.54           H  
ATOM   2496  HB3 ASP A 153       0.974  11.013 -21.528  1.00 63.54           H  
ATOM   2497  O   ASP A 153       2.981  10.341 -23.445  1.00 63.54           O  
ATOM   2498  CG  ASP A 153       0.474  12.875 -22.524  1.00 63.54           C  
ATOM   2499  OD1 ASP A 153       1.047  13.309 -23.548  1.00 63.54           O  
ATOM   2500  OD2 ASP A 153       0.051  13.696 -21.673  1.00 63.54           O  
ATOM   2501  N   PRO A 154       2.173  11.293 -25.323  1.00 64.05           N  
ATOM   2502  CA  PRO A 154       3.485  11.607 -25.878  1.00 64.05           C  
ATOM   2503  HA  PRO A 154       3.994  10.674 -26.122  1.00 64.05           H  
ATOM   2504  C   PRO A 154       4.369  12.430 -24.932  1.00 64.05           C  
ATOM   2505  CB  PRO A 154       3.200  12.390 -27.164  1.00 64.05           C  
ATOM   2506  HB2 PRO A 154       3.933  12.165 -27.939  1.00 64.05           H  
ATOM   2507  HB3 PRO A 154       3.186  13.460 -26.958  1.00 64.05           H  
ATOM   2508  O   PRO A 154       5.585  12.249 -24.930  1.00 64.05           O  
ATOM   2509  CG  PRO A 154       1.799  11.946 -27.571  1.00 64.05           C  
ATOM   2510  HG2 PRO A 154       1.284  12.707 -28.157  1.00 64.05           H  
ATOM   2511  HG3 PRO A 154       1.858  11.008 -28.123  1.00 64.05           H  
ATOM   2512  CD  PRO A 154       1.116  11.705 -26.236  1.00 64.05           C  
ATOM   2513  HD2 PRO A 154       0.351  10.938 -26.359  1.00 64.05           H  
ATOM   2514  HD3 PRO A 154       0.662  12.632 -25.887  1.00 64.05           H  
ATOM   2515  N   ARG A 155       3.785  13.315 -24.110  1.00 65.84           N  
ATOM   2516  H   ARG A 155       2.775  13.350 -24.095  1.00 65.84           H  
ATOM   2517  CA  ARG A 155       4.529  14.139 -23.142  1.00 65.84           C  
ATOM   2518  HA  ARG A 155       5.367  14.620 -23.646  1.00 65.84           H  
ATOM   2519  C   ARG A 155       5.134  13.291 -22.033  1.00 65.84           C  
ATOM   2520  CB  ARG A 155       3.626  15.209 -22.522  1.00 65.84           C  
ATOM   2521  HB2 ARG A 155       4.183  15.720 -21.737  1.00 65.84           H  
ATOM   2522  HB3 ARG A 155       2.766  14.722 -22.062  1.00 65.84           H  
ATOM   2523  O   ARG A 155       6.313  13.454 -21.734  1.00 65.84           O  
ATOM   2524  CG  ARG A 155       3.167  16.254 -23.549  1.00 65.84           C  
ATOM   2525  HG2 ARG A 155       2.611  15.769 -24.351  1.00 65.84           H  
ATOM   2526  HG3 ARG A 155       4.040  16.746 -23.976  1.00 65.84           H  
ATOM   2527  CD  ARG A 155       2.274  17.306 -22.887  1.00 65.84           C  
ATOM   2528  HD2 ARG A 155       2.013  18.059 -23.630  1.00 65.84           H  
ATOM   2529  HD3 ARG A 155       2.827  17.780 -22.076  1.00 65.84           H  
ATOM   2530  NE  ARG A 155       1.050  16.682 -22.366  1.00 65.84           N  
ATOM   2531  HE  ARG A 155       0.937  15.691 -22.521  1.00 65.84           H  
ATOM   2532  NH1 ARG A 155       0.140  18.504 -21.298  1.00 65.84           N  
ATOM   2533 HH11 ARG A 155       0.908  19.071 -21.630  1.00 65.84           H  
ATOM   2534 HH12 ARG A 155      -0.570  18.878 -20.685  1.00 65.84           H  
ATOM   2535  NH2 ARG A 155      -0.823  16.466 -21.173  1.00 65.84           N  
ATOM   2536 HH21 ARG A 155      -1.529  16.792 -20.529  1.00 65.84           H  
ATOM   2537 HH22 ARG A 155      -0.708  15.474 -21.324  1.00 65.84           H  
ATOM   2538  CZ  ARG A 155       0.124  17.235 -21.617  1.00 65.84           C  
ATOM   2539  N   THR A 156       4.362  12.368 -21.463  1.00 63.89           N  
ATOM   2540  H   THR A 156       3.392  12.298 -21.735  1.00 63.89           H  
ATOM   2541  CA  THR A 156       4.865  11.437 -20.446  1.00 63.89           C  
ATOM   2542  HA  THR A 156       5.348  12.010 -19.654  1.00 63.89           H  
ATOM   2543  C   THR A 156       5.909  10.510 -21.054  1.00 63.89           C  
ATOM   2544  CB  THR A 156       3.731  10.619 -19.814  1.00 63.89           C  
ATOM   2545  HB  THR A 156       3.358   9.887 -20.530  1.00 63.89           H  
ATOM   2546  O   THR A 156       6.952  10.306 -20.452  1.00 63.89           O  
ATOM   2547  CG2 THR A 156       4.178   9.909 -18.536  1.00 63.89           C  
ATOM   2548 HG21 THR A 156       4.528  10.637 -17.804  1.00 63.89           H  
ATOM   2549 HG22 THR A 156       3.341   9.352 -18.113  1.00 63.89           H  
ATOM   2550 HG23 THR A 156       4.982   9.207 -18.758  1.00 63.89           H  
ATOM   2551  OG1 THR A 156       2.683  11.487 -19.459  1.00 63.89           O  
ATOM   2552  HG1 THR A 156       2.043  10.984 -18.950  1.00 63.89           H  
ATOM   2553  N   ALA A 157       5.706  10.024 -22.282  1.00 65.39           N  
ATOM   2554  H   ALA A 157       4.824  10.208 -22.740  1.00 65.39           H  
ATOM   2555  CA  ALA A 157       6.704   9.206 -22.971  1.00 65.39           C  
ATOM   2556  HA  ALA A 157       6.940   8.350 -22.339  1.00 65.39           H  
ATOM   2557  C   ALA A 157       8.030   9.951 -23.230  1.00 65.39           C  
ATOM   2558  CB  ALA A 157       6.087   8.694 -24.278  1.00 65.39           C  
ATOM   2559  HB1 ALA A 157       6.794   8.033 -24.779  1.00 65.39           H  
ATOM   2560  HB2 ALA A 157       5.169   8.147 -24.062  1.00 65.39           H  
ATOM   2561  HB3 ALA A 157       5.858   9.534 -24.934  1.00 65.39           H  
ATOM   2562  O   ALA A 157       9.088   9.324 -23.218  1.00 65.39           O  
ATOM   2563  N   LEU A 158       7.980  11.269 -23.458  1.00 67.27           N  
ATOM   2564  H   LEU A 158       7.072  11.704 -23.538  1.00 67.27           H  
ATOM   2565  CA  LEU A 158       9.164  12.104 -23.673  1.00 67.27           C  
ATOM   2566  HA  LEU A 158       9.855  11.560 -24.316  1.00 67.27           H  
ATOM   2567  C   LEU A 158       9.906  12.415 -22.364  1.00 67.27           C  
ATOM   2568  CB  LEU A 158       8.724  13.401 -24.381  1.00 67.27           C  
ATOM   2569  HB2 LEU A 158       8.119  13.983 -23.686  1.00 67.27           H  
ATOM   2570  HB3 LEU A 158       8.097  13.149 -25.236  1.00 67.27           H  
ATOM   2571  O   LEU A 158      11.132  12.372 -22.329  1.00 67.27           O  
ATOM   2572  CG  LEU A 158       9.896  14.271 -24.874  1.00 67.27           C  
ATOM   2573  HG  LEU A 158      10.643  14.379 -24.087  1.00 67.27           H  
ATOM   2574  CD1 LEU A 158      10.555  13.668 -26.117  1.00 67.27           C  
ATOM   2575 HD11 LEU A 158      11.355  14.323 -26.461  1.00 67.27           H  
ATOM   2576 HD12 LEU A 158      10.991  12.700 -25.871  1.00 67.27           H  
ATOM   2577 HD13 LEU A 158       9.820  13.544 -26.912  1.00 67.27           H  
ATOM   2578  CD2 LEU A 158       9.392  15.670 -25.231  1.00 67.27           C  
ATOM   2579 HD21 LEU A 158       8.957  16.136 -24.347  1.00 67.27           H  
ATOM   2580 HD22 LEU A 158      10.225  16.283 -25.574  1.00 67.27           H  
ATOM   2581 HD23 LEU A 158       8.639  15.606 -26.016  1.00 67.27           H  
ATOM   2582  N   LEU A 159       9.168  12.752 -21.304  1.00 71.14           N  
ATOM   2583  H   LEU A 159       8.165  12.785 -21.416  1.00 71.14           H  
ATOM   2584  CA  LEU A 159       9.738  13.205 -20.029  1.00 71.14           C  
ATOM   2585  HA  LEU A 159      10.693  13.697 -20.219  1.00 71.14           H  
ATOM   2586  C   LEU A 159      10.052  12.048 -19.068  1.00 71.14           C  
ATOM   2587  CB  LEU A 159       8.775  14.227 -19.406  1.00 71.14           C  
ATOM   2588  HB2 LEU A 159       9.148  14.480 -18.413  1.00 71.14           H  
ATOM   2589  HB3 LEU A 159       7.800  13.750 -19.305  1.00 71.14           H  
ATOM   2590  O   LEU A 159      10.906  12.189 -18.198  1.00 71.14           O  
ATOM   2591  CG  LEU A 159       8.613  15.530 -20.212  1.00 71.14           C  
ATOM   2592  HG  LEU A 159       8.408  15.294 -21.256  1.00 71.14           H  
ATOM   2593  CD1 LEU A 159       7.446  16.372 -19.697  1.00 71.14           C  
ATOM   2594 HD11 LEU A 159       7.666  16.757 -18.701  1.00 71.14           H  
ATOM   2595 HD12 LEU A 159       6.544  15.760 -19.682  1.00 71.14           H  
ATOM   2596 HD13 LEU A 159       7.284  17.215 -20.370  1.00 71.14           H  
ATOM   2597  CD2 LEU A 159       9.871  16.397 -20.147  1.00 71.14           C  
ATOM   2598 HD21 LEU A 159      10.121  16.617 -19.110  1.00 71.14           H  
ATOM   2599 HD22 LEU A 159       9.706  17.331 -20.686  1.00 71.14           H  
ATOM   2600 HD23 LEU A 159      10.706  15.875 -20.613  1.00 71.14           H  
ATOM   2601  N   CYS A 160       9.402  10.901 -19.261  1.00 75.18           N  
ATOM   2602  H   CYS A 160       8.687  10.884 -19.974  1.00 75.18           H  
ATOM   2603  CA  CYS A 160       9.586   9.663 -18.510  1.00 75.18           C  
ATOM   2604  HA  CYS A 160      10.387   9.793 -17.782  1.00 75.18           H  
ATOM   2605  C   CYS A 160       9.999   8.531 -19.452  1.00 75.18           C  
ATOM   2606  CB  CYS A 160       8.297   9.336 -17.746  1.00 75.18           C  
ATOM   2607  HB2 CYS A 160       8.457   8.430 -17.162  1.00 75.18           H  
ATOM   2608  HB3 CYS A 160       7.484   9.146 -18.447  1.00 75.18           H  
ATOM   2609  O   CYS A 160       9.193   7.644 -19.746  1.00 75.18           O  
ATOM   2610  SG  CYS A 160       7.833  10.670 -16.645  1.00 75.18           S  
ATOM   2611  N   PRO A 161      11.249   8.544 -19.955  1.00 61.08           N  
ATOM   2612  CA  PRO A 161      11.723   7.529 -20.896  1.00 61.08           C  
ATOM   2613  HA  PRO A 161      11.055   7.480 -21.756  1.00 61.08           H  
ATOM   2614  C   PRO A 161      11.794   6.137 -20.253  1.00 61.08           C  
ATOM   2615  CB  PRO A 161      13.102   8.025 -21.342  1.00 61.08           C  
ATOM   2616  HB2 PRO A 161      13.783   7.205 -21.571  1.00 61.08           H  
ATOM   2617  HB3 PRO A 161      12.986   8.671 -22.212  1.00 61.08           H  
ATOM   2618  O   PRO A 161      11.735   5.117 -20.942  1.00 61.08           O  
ATOM   2619  CG  PRO A 161      13.596   8.858 -20.159  1.00 61.08           C  
ATOM   2620  HG2 PRO A 161      14.321   9.611 -20.466  1.00 61.08           H  
ATOM   2621  HG3 PRO A 161      14.021   8.203 -19.398  1.00 61.08           H  
ATOM   2622  CD  PRO A 161      12.312   9.491 -19.633  1.00 61.08           C  
ATOM   2623  HD2 PRO A 161      12.396   9.666 -18.561  1.00 61.08           H  
ATOM   2624  HD3 PRO A 161      12.130  10.430 -20.155  1.00 61.08           H  
ATOM   2625  N   HIS A 162      11.904   6.092 -18.926  1.00 63.49           N  
ATOM   2626  H   HIS A 162      11.931   6.968 -18.423  1.00 63.49           H  
ATOM   2627  CA  HIS A 162      11.862   4.878 -18.132  1.00 63.49           C  
ATOM   2628  HA  HIS A 162      12.428   4.098 -18.640  1.00 63.49           H  
ATOM   2629  C   HIS A 162      10.415   4.399 -18.002  1.00 63.49           C  
ATOM   2630  CB  HIS A 162      12.553   5.169 -16.798  1.00 63.49           C  
ATOM   2631  HB2 HIS A 162      12.030   5.980 -16.292  1.00 63.49           H  
ATOM   2632  HB3 HIS A 162      12.497   4.293 -16.152  1.00 63.49           H  
ATOM   2633  O   HIS A 162       9.546   5.103 -17.489  1.00 63.49           O  
ATOM   2634  CG  HIS A 162      14.000   5.557 -16.991  1.00 63.49           C  
ATOM   2635  CD2 HIS A 162      14.672   6.559 -16.344  1.00 63.49           C  
ATOM   2636  HD2 HIS A 162      14.278   7.187 -15.559  1.00 63.49           H  
ATOM   2637  ND1 HIS A 162      14.868   5.026 -17.922  1.00 63.49           N  
ATOM   2638  HD1 HIS A 162      14.656   4.284 -18.573  1.00 63.49           H  
ATOM   2639  CE1 HIS A 162      16.034   5.684 -17.833  1.00 63.49           C  
ATOM   2640  HE1 HIS A 162      16.906   5.496 -18.442  1.00 63.49           H  
ATOM   2641  NE2 HIS A 162      15.958   6.636 -16.896  1.00 63.49           N  
ATOM   2642  N   ARG A 163      10.149   3.205 -18.542  1.00 62.78           N  
ATOM   2643  H   ARG A 163      10.923   2.665 -18.901  1.00 62.78           H  
ATOM   2644  CA  ARG A 163       8.829   2.580 -18.500  1.00 62.78           C  
ATOM   2645  HA  ARG A 163       8.085   3.339 -18.258  1.00 62.78           H  
ATOM   2646  C   ARG A 163       8.800   1.551 -17.389  1.00 62.78           C  
ATOM   2647  CB  ARG A 163       8.444   1.960 -19.847  1.00 62.78           C  
ATOM   2648  HB2 ARG A 163       9.166   1.193 -20.129  1.00 62.78           H  
ATOM   2649  HB3 ARG A 163       7.470   1.487 -19.722  1.00 62.78           H  
ATOM   2650  O   ARG A 163       9.551   0.580 -17.422  1.00 62.78           O  
ATOM   2651  CG  ARG A 163       8.357   3.019 -20.953  1.00 62.78           C  
ATOM   2652  HG2 ARG A 163       9.353   3.210 -21.352  1.00 62.78           H  
ATOM   2653  HG3 ARG A 163       7.956   3.946 -20.545  1.00 62.78           H  
ATOM   2654  CD  ARG A 163       7.421   2.531 -22.061  1.00 62.78           C  
ATOM   2655  HD2 ARG A 163       7.770   1.562 -22.418  1.00 62.78           H  
ATOM   2656  HD3 ARG A 163       6.426   2.412 -21.632  1.00 62.78           H  
ATOM   2657  NE  ARG A 163       7.384   3.480 -23.186  1.00 62.78           N  
ATOM   2658  HE  ARG A 163       8.199   4.067 -23.295  1.00 62.78           H  
ATOM   2659  NH1 ARG A 163       5.251   3.024 -23.924  1.00 62.78           N  
ATOM   2660 HH11 ARG A 163       4.481   3.215 -24.549  1.00 62.78           H  
ATOM   2661 HH12 ARG A 163       5.105   2.433 -23.118  1.00 62.78           H  
ATOM   2662  NH2 ARG A 163       6.512   4.502 -25.020  1.00 62.78           N  
ATOM   2663 HH21 ARG A 163       7.359   5.046 -25.105  1.00 62.78           H  
ATOM   2664 HH22 ARG A 163       5.736   4.671 -25.645  1.00 62.78           H  
ATOM   2665  CZ  ARG A 163       6.386   3.661 -24.034  1.00 62.78           C  
ATOM   2666  N   PHE A 164       7.883   1.744 -16.456  1.00 65.72           N  
ATOM   2667  H   PHE A 164       7.314   2.578 -16.501  1.00 65.72           H  
ATOM   2668  CA  PHE A 164       7.610   0.797 -15.387  1.00 65.72           C  
ATOM   2669  HA  PHE A 164       8.383   0.029 -15.387  1.00 65.72           H  
ATOM   2670  C   PHE A 164       6.273   0.119 -15.680  1.00 65.72           C  
ATOM   2671  CB  PHE A 164       7.669   1.491 -14.017  1.00 65.72           C  
ATOM   2672  HB2 PHE A 164       7.788   0.735 -13.241  1.00 65.72           H  
ATOM   2673  HB3 PHE A 164       6.720   1.997 -13.836  1.00 65.72           H  
ATOM   2674  O   PHE A 164       5.363   0.705 -16.263  1.00 65.72           O  
ATOM   2675  CG  PHE A 164       8.789   2.512 -13.901  1.00 65.72           C  
ATOM   2676  CD1 PHE A 164      10.105   2.158 -13.553  1.00 65.72           C  
ATOM   2677  HD1 PHE A 164      10.351   1.134 -13.317  1.00 65.72           H  
ATOM   2678  CD2 PHE A 164       8.522   3.833 -14.270  1.00 65.72           C  
ATOM   2679  HD2 PHE A 164       7.533   4.062 -14.639  1.00 65.72           H  
ATOM   2680  CE1 PHE A 164      11.104   3.153 -13.563  1.00 65.72           C  
ATOM   2681  HE1 PHE A 164      12.144   2.926 -13.378  1.00 65.72           H  
ATOM   2682  CE2 PHE A 164       9.503   4.830 -14.233  1.00 65.72           C  
ATOM   2683  HE2 PHE A 164       9.264   5.849 -14.498  1.00 65.72           H  
ATOM   2684  CZ  PHE A 164      10.803   4.488 -13.853  1.00 65.72           C  
ATOM   2685  HZ  PHE A 164      11.573   5.244 -13.804  1.00 65.72           H  
ATOM   2686  N   THR A 165       6.141  -1.139 -15.294  1.00 72.52           N  
ATOM   2687  H   THR A 165       6.927  -1.627 -14.888  1.00 72.52           H  
ATOM   2688  CA  THR A 165       4.896  -1.903 -15.462  1.00 72.52           C  
ATOM   2689  HA  THR A 165       4.247  -1.399 -16.178  1.00 72.52           H  
ATOM   2690  C   THR A 165       4.091  -1.968 -14.167  1.00 72.52           C  
ATOM   2691  CB  THR A 165       5.201  -3.283 -16.037  1.00 72.52           C  
ATOM   2692  HB  THR A 165       4.292  -3.885 -16.054  1.00 72.52           H  
ATOM   2693  O   THR A 165       3.229  -2.825 -13.992  1.00 72.52           O  
ATOM   2694  CG2 THR A 165       5.747  -3.183 -17.456  1.00 72.52           C  
ATOM   2695 HG21 THR A 165       5.836  -4.182 -17.882  1.00 72.52           H  
ATOM   2696 HG22 THR A 165       5.055  -2.590 -18.054  1.00 72.52           H  
ATOM   2697 HG23 THR A 165       6.726  -2.703 -17.457  1.00 72.52           H  
ATOM   2698  OG1 THR A 165       6.194  -3.903 -15.261  1.00 72.52           O  
ATOM   2699  HG1 THR A 165       5.850  -4.783 -15.088  1.00 72.52           H  
ATOM   2700  N   THR A 166       4.382  -1.055 -13.246  1.00 87.71           N  
ATOM   2701  H   THR A 166       5.079  -0.358 -13.469  1.00 87.71           H  
ATOM   2702  CA  THR A 166       3.799  -0.974 -11.910  1.00 87.71           C  
ATOM   2703  HA  THR A 166       3.315  -1.920 -11.669  1.00 87.71           H  
ATOM   2704  C   THR A 166       2.729   0.109 -11.862  1.00 87.71           C  
ATOM   2705  CB  THR A 166       4.904  -0.744 -10.868  1.00 87.71           C  
ATOM   2706  HB  THR A 166       4.465  -0.584  -9.883  1.00 87.71           H  
ATOM   2707  O   THR A 166       2.717   1.033 -12.675  1.00 87.71           O  
ATOM   2708  CG2 THR A 166       5.844  -1.950 -10.816  1.00 87.71           C  
ATOM   2709 HG21 THR A 166       6.700  -1.715 -10.184  1.00 87.71           H  
ATOM   2710 HG22 THR A 166       6.215  -2.204 -11.808  1.00 87.71           H  
ATOM   2711 HG23 THR A 166       5.315  -2.806 -10.395  1.00 87.71           H  
ATOM   2712  OG1 THR A 166       5.713   0.358 -11.211  1.00 87.71           O  
ATOM   2713  HG1 THR A 166       5.173   1.151 -11.230  1.00 87.71           H  
ATOM   2714  N   GLY A 167       1.805  -0.031 -10.919  1.00 92.21           N  
ATOM   2715  H   GLY A 167       1.862  -0.837 -10.312  1.00 92.21           H  
ATOM   2716  CA  GLY A 167       0.749   0.934 -10.647  1.00 92.21           C  
ATOM   2717  HA2 GLY A 167      -0.153   0.410 -10.330  1.00 92.21           H  
ATOM   2718  HA3 GLY A 167       0.513   1.474 -11.564  1.00 92.21           H  
ATOM   2719  C   GLY A 167       1.152   1.917  -9.553  1.00 92.21           C  
ATOM   2720  O   GLY A 167       1.635   1.500  -8.494  1.00 92.21           O  
ATOM   2721  N   TRP A 168       0.937   3.209  -9.793  1.00 94.05           N  
ATOM   2722  H   TRP A 168       0.541   3.472 -10.684  1.00 94.05           H  
ATOM   2723  CA  TRP A 168       1.196   4.286  -8.835  1.00 94.05           C  
ATOM   2724  HA  TRP A 168       0.862   3.971  -7.847  1.00 94.05           H  
ATOM   2725  C   TRP A 168       0.435   5.561  -9.216  1.00 94.05           C  
ATOM   2726  CB  TRP A 168       2.702   4.579  -8.799  1.00 94.05           C  
ATOM   2727  HB2 TRP A 168       2.934   5.211  -9.656  1.00 94.05           H  
ATOM   2728  HB3 TRP A 168       3.264   3.649  -8.888  1.00 94.05           H  
ATOM   2729  O   TRP A 168      -0.128   5.668 -10.304  1.00 94.05           O  
ATOM   2730  CG  TRP A 168       3.205   5.276  -7.582  1.00 94.05           C  
ATOM   2731  CD1 TRP A 168       3.884   6.442  -7.570  1.00 94.05           C  
ATOM   2732  HD1 TRP A 168       4.155   7.000  -8.454  1.00 94.05           H  
ATOM   2733  CD2 TRP A 168       3.134   4.837  -6.198  1.00 94.05           C  
ATOM   2734  CE2 TRP A 168       3.776   5.817  -5.385  1.00 94.05           C  
ATOM   2735  CE3 TRP A 168       2.606   3.698  -5.555  1.00 94.05           C  
ATOM   2736  HE3 TRP A 168       2.128   2.935  -6.151  1.00 94.05           H  
ATOM   2737  NE1 TRP A 168       4.217   6.770  -6.271  1.00 94.05           N  
ATOM   2738  HE1 TRP A 168       4.845   7.526  -6.035  1.00 94.05           H  
ATOM   2739  CH2 TRP A 168       3.313   4.555  -3.386  1.00 94.05           C  
ATOM   2740  HH2 TRP A 168       3.362   4.453  -2.312  1.00 94.05           H  
ATOM   2741  CZ2 TRP A 168       3.878   5.684  -3.998  1.00 94.05           C  
ATOM   2742  HZ2 TRP A 168       4.379   6.445  -3.419  1.00 94.05           H  
ATOM   2743  CZ3 TRP A 168       2.690   3.559  -4.159  1.00 94.05           C  
ATOM   2744  HZ3 TRP A 168       2.270   2.689  -3.676  1.00 94.05           H  
ATOM   2745  N   TRP A 169       0.456   6.563  -8.340  1.00 94.47           N  
ATOM   2746  H   TRP A 169       0.950   6.426  -7.470  1.00 94.47           H  
ATOM   2747  CA  TRP A 169      -0.053   7.909  -8.630  1.00 94.47           C  
ATOM   2748  HA  TRP A 169      -0.902   7.838  -9.310  1.00 94.47           H  
ATOM   2749  C   TRP A 169       1.009   8.743  -9.343  1.00 94.47           C  
ATOM   2750  CB  TRP A 169      -0.557   8.549  -7.338  1.00 94.47           C  
ATOM   2751  HB2 TRP A 169       0.272   8.659  -6.640  1.00 94.47           H  
ATOM   2752  HB3 TRP A 169      -0.949   9.543  -7.556  1.00 94.47           H  
ATOM   2753  O   TRP A 169       1.542   9.699  -8.785  1.00 94.47           O  
ATOM   2754  CG  TRP A 169      -1.630   7.757  -6.679  1.00 94.47           C  
ATOM   2755  CD1 TRP A 169      -2.936   7.777  -7.017  1.00 94.47           C  
ATOM   2756  HD1 TRP A 169      -3.363   8.399  -7.790  1.00 94.47           H  
ATOM   2757  CD2 TRP A 169      -1.506   6.804  -5.585  1.00 94.47           C  
ATOM   2758  CE2 TRP A 169      -2.804   6.292  -5.292  1.00 94.47           C  
ATOM   2759  CE3 TRP A 169      -0.423   6.316  -4.819  1.00 94.47           C  
ATOM   2760  HE3 TRP A 169       0.573   6.683  -5.016  1.00 94.47           H  
ATOM   2761  NE1 TRP A 169      -3.640   6.931  -6.186  1.00 94.47           N  
ATOM   2762  HE1 TRP A 169      -4.646   6.858  -6.224  1.00 94.47           H  
ATOM   2763  CH2 TRP A 169      -1.924   4.891  -3.525  1.00 94.47           C  
ATOM   2764  HH2 TRP A 169      -2.079   4.168  -2.738  1.00 94.47           H  
ATOM   2765  CZ2 TRP A 169      -3.010   5.324  -4.301  1.00 94.47           C  
ATOM   2766  HZ2 TRP A 169      -3.989   4.892  -4.154  1.00 94.47           H  
ATOM   2767  CZ3 TRP A 169      -0.632   5.378  -3.793  1.00 94.47           C  
ATOM   2768  HZ3 TRP A 169       0.211   5.021  -3.220  1.00 94.47           H  
ATOM   2769  N   TYR A 170       1.408   8.316 -10.538  1.00 89.47           N  
ATOM   2770  H   TYR A 170       0.931   7.526 -10.950  1.00 89.47           H  
ATOM   2771  CA  TYR A 170       2.498   8.942 -11.286  1.00 89.47           C  
ATOM   2772  HA  TYR A 170       3.381   8.952 -10.647  1.00 89.47           H  
ATOM   2773  C   TYR A 170       2.192  10.398 -11.655  1.00 89.47           C  
ATOM   2774  CB  TYR A 170       2.836   8.108 -12.528  1.00 89.47           C  
ATOM   2775  HB2 TYR A 170       1.951   8.034 -13.161  1.00 89.47           H  
ATOM   2776  HB3 TYR A 170       3.604   8.628 -13.101  1.00 89.47           H  
ATOM   2777  O   TYR A 170       1.056  10.765 -11.941  1.00 89.47           O  
ATOM   2778  CG  TYR A 170       3.355   6.721 -12.204  1.00 89.47           C  
ATOM   2779  CD1 TYR A 170       4.609   6.579 -11.581  1.00 89.47           C  
ATOM   2780  HD1 TYR A 170       5.203   7.458 -11.379  1.00 89.47           H  
ATOM   2781  CD2 TYR A 170       2.591   5.577 -12.503  1.00 89.47           C  
ATOM   2782  HD2 TYR A 170       1.620   5.675 -12.964  1.00 89.47           H  
ATOM   2783  CE1 TYR A 170       5.099   5.304 -11.244  1.00 89.47           C  
ATOM   2784  HE1 TYR A 170       6.053   5.193 -10.749  1.00 89.47           H  
ATOM   2785  CE2 TYR A 170       3.089   4.297 -12.192  1.00 89.47           C  
ATOM   2786  HE2 TYR A 170       2.494   3.421 -12.403  1.00 89.47           H  
ATOM   2787  OH  TYR A 170       4.801   2.941 -11.165  1.00 89.47           O  
ATOM   2788  HH  TYR A 170       5.597   3.046 -10.640  1.00 89.47           H  
ATOM   2789  CZ  TYR A 170       4.347   4.157 -11.565  1.00 89.47           C  
ATOM   2790  N   ASN A 171       3.245  11.210 -11.669  1.00 87.48           N  
ATOM   2791  H   ASN A 171       4.147  10.784 -11.509  1.00 87.48           H  
ATOM   2792  CA  ASN A 171       3.248  12.546 -12.257  1.00 87.48           C  
ATOM   2793  HA  ASN A 171       2.263  12.783 -12.660  1.00 87.48           H  
ATOM   2794  C   ASN A 171       4.225  12.486 -13.443  1.00 87.48           C  
ATOM   2795  CB  ASN A 171       3.571  13.552 -11.138  1.00 87.48           C  
ATOM   2796  HB2 ASN A 171       2.944  13.333 -10.274  1.00 87.48           H  
ATOM   2797  HB3 ASN A 171       4.598  13.405 -10.804  1.00 87.48           H  
ATOM   2798  O   ASN A 171       4.130  11.584 -14.273  1.00 87.48           O  
ATOM   2799  CG  ASN A 171       3.359  15.012 -11.503  1.00 87.48           C  
ATOM   2800  ND2 ASN A 171       3.202  15.855 -10.513  1.00 87.48           N  
ATOM   2801 HD21 ASN A 171       3.205  15.504  -9.566  1.00 87.48           H  
ATOM   2802 HD22 ASN A 171       3.024  16.820 -10.753  1.00 87.48           H  
ATOM   2803  OD1 ASN A 171       3.375  15.416 -12.654  1.00 87.48           O  
ATOM   2804  N   ILE A 172       5.218  13.368 -13.506  1.00 83.40           N  
ATOM   2805  H   ILE A 172       5.185  14.161 -12.882  1.00 83.40           H  
ATOM   2806  CA  ILE A 172       6.283  13.317 -14.505  1.00 83.40           C  
ATOM   2807  HA  ILE A 172       6.189  12.415 -15.110  1.00 83.40           H  
ATOM   2808  C   ILE A 172       7.633  13.249 -13.771  1.00 83.40           C  
ATOM   2809  CB  ILE A 172       6.132  14.508 -15.477  1.00 83.40           C  
ATOM   2810  HB  ILE A 172       6.252  15.438 -14.921  1.00 83.40           H  
ATOM   2811  O   ILE A 172       8.262  14.277 -13.543  1.00 83.40           O  
ATOM   2812  CG1 ILE A 172       4.738  14.511 -16.160  1.00 83.40           C  
ATOM   2813 HG12 ILE A 172       4.609  13.592 -16.731  1.00 83.40           H  
ATOM   2814 HG13 ILE A 172       3.961  14.539 -15.395  1.00 83.40           H  
ATOM   2815  CG2 ILE A 172       7.228  14.418 -16.540  1.00 83.40           C  
ATOM   2816 HG21 ILE A 172       7.182  15.304 -17.174  1.00 83.40           H  
ATOM   2817 HG22 ILE A 172       8.220  14.396 -16.088  1.00 83.40           H  
ATOM   2818 HG23 ILE A 172       7.087  13.518 -17.138  1.00 83.40           H  
ATOM   2819  CD1 ILE A 172       4.472  15.710 -17.078  1.00 83.40           C  
ATOM   2820 HD11 ILE A 172       4.709  16.637 -16.557  1.00 83.40           H  
ATOM   2821 HD12 ILE A 172       3.419  15.717 -17.360  1.00 83.40           H  
ATOM   2822 HD13 ILE A 172       5.069  15.631 -17.987  1.00 83.40           H  
ATOM   2823  N   CYS A 173       8.104  12.092 -13.282  1.00 76.07           N  
ATOM   2824  H   CYS A 173       9.019  12.182 -12.864  1.00 76.07           H  
ATOM   2825  CA  CYS A 173       7.544  10.726 -13.363  1.00 76.07           C  
ATOM   2826  HA  CYS A 173       6.669  10.703 -14.011  1.00 76.07           H  
ATOM   2827  C   CYS A 173       7.115  10.217 -11.987  1.00 76.07           C  
ATOM   2828  CB  CYS A 173       8.613   9.790 -13.949  1.00 76.07           C  
ATOM   2829  HB2 CYS A 173       8.156   8.836 -14.213  1.00 76.07           H  
ATOM   2830  HB3 CYS A 173       9.390   9.596 -13.210  1.00 76.07           H  
ATOM   2831  O   CYS A 173       5.971   9.809 -11.785  1.00 76.07           O  
ATOM   2832  SG  CYS A 173       9.396  10.505 -15.395  1.00 76.07           S  
ATOM   2833  N   HIS A 174       8.035  10.298 -11.023  1.00 87.22           N  
ATOM   2834  H   HIS A 174       8.975  10.577 -11.263  1.00 87.22           H  
ATOM   2835  CA  HIS A 174       7.802   9.990  -9.620  1.00 87.22           C  
ATOM   2836  HA  HIS A 174       6.895  10.501  -9.298  1.00 87.22           H  
ATOM   2837  C   HIS A 174       8.959  10.477  -8.731  1.00 87.22           C  
ATOM   2838  CB  HIS A 174       7.621   8.473  -9.456  1.00 87.22           C  
ATOM   2839  HB2 HIS A 174       7.635   8.253  -8.388  1.00 87.22           H  
ATOM   2840  HB3 HIS A 174       6.655   8.172  -9.862  1.00 87.22           H  
ATOM   2841  O   HIS A 174      10.108  10.490  -9.162  1.00 87.22           O  
ATOM   2842  CG  HIS A 174       8.658   7.625 -10.112  1.00 87.22           C  
ATOM   2843  CD2 HIS A 174       8.452   6.772 -11.161  1.00 87.22           C  
ATOM   2844  HD2 HIS A 174       7.509   6.559 -11.644  1.00 87.22           H  
ATOM   2845  ND1 HIS A 174      10.009   7.702  -9.897  1.00 87.22           N  
ATOM   2846  HD1 HIS A 174      10.502   8.388  -9.342  1.00 87.22           H  
ATOM   2847  CE1 HIS A 174      10.602   6.962 -10.835  1.00 87.22           C  
ATOM   2848  HE1 HIS A 174      11.653   7.028 -11.075  1.00 87.22           H  
ATOM   2849  NE2 HIS A 174       9.693   6.357 -11.609  1.00 87.22           N  
ATOM   2850  N   GLN A 175       8.659  10.805  -7.472  1.00 89.74           N  
ATOM   2851  H   GLN A 175       7.687  10.787  -7.198  1.00 89.74           H  
ATOM   2852  CA  GLN A 175       9.643  10.955  -6.382  1.00 89.74           C  
ATOM   2853  HA  GLN A 175      10.650  11.007  -6.797  1.00 89.74           H  
ATOM   2854  C   GLN A 175       9.627   9.754  -5.416  1.00 89.74           C  
ATOM   2855  CB  GLN A 175       9.384  12.258  -5.622  1.00 89.74           C  
ATOM   2856  HB2 GLN A 175       8.344  12.297  -5.298  1.00 89.74           H  
ATOM   2857  HB3 GLN A 175      10.021  12.278  -4.738  1.00 89.74           H  
ATOM   2858  O   GLN A 175      10.467   9.622  -4.525  1.00 89.74           O  
ATOM   2859  CG  GLN A 175       9.710  13.493  -6.467  1.00 89.74           C  
ATOM   2860  HG2 GLN A 175       8.999  13.596  -7.286  1.00 89.74           H  
ATOM   2861  HG3 GLN A 175      10.709  13.381  -6.889  1.00 89.74           H  
ATOM   2862  CD  GLN A 175       9.672  14.752  -5.613  1.00 89.74           C  
ATOM   2863  NE2 GLN A 175      10.698  15.565  -5.658  1.00 89.74           N  
ATOM   2864 HE21 GLN A 175      11.571  15.156  -5.960  1.00 89.74           H  
ATOM   2865 HE22 GLN A 175      10.769  16.180  -4.860  1.00 89.74           H  
ATOM   2866  OE1 GLN A 175       8.731  15.016  -4.874  1.00 89.74           O  
ATOM   2867  N   SER A 176       8.682   8.837  -5.616  1.00 92.28           N  
ATOM   2868  H   SER A 176       7.950   9.032  -6.283  1.00 92.28           H  
ATOM   2869  CA  SER A 176       8.637   7.533  -4.971  1.00 92.28           C  
ATOM   2870  HA  SER A 176       9.654   7.217  -4.741  1.00 92.28           H  
ATOM   2871  C   SER A 176       8.015   6.502  -5.909  1.00 92.28           C  
ATOM   2872  CB  SER A 176       7.860   7.610  -3.654  1.00 92.28           C  
ATOM   2873  HB2 SER A 176       7.744   6.606  -3.246  1.00 92.28           H  
ATOM   2874  HB3 SER A 176       8.432   8.208  -2.944  1.00 92.28           H  
ATOM   2875  O   SER A 176       7.080   6.801  -6.646  1.00 92.28           O  
ATOM   2876  OG  SER A 176       6.587   8.204  -3.823  1.00 92.28           O  
ATOM   2877  HG  SER A 176       6.743   9.149  -3.875  1.00 92.28           H  
ATOM   2878  N   ASN A 177       8.514   5.270  -5.871  1.00 90.87           N  
ATOM   2879  H   ASN A 177       9.286   5.091  -5.244  1.00 90.87           H  
ATOM   2880  CA  ASN A 177       7.941   4.142  -6.602  1.00 90.87           C  
ATOM   2881  HA  ASN A 177       6.904   4.374  -6.844  1.00 90.87           H  
ATOM   2882  C   ASN A 177       7.921   2.909  -5.693  1.00 90.87           C  
ATOM   2883  CB  ASN A 177       8.687   3.922  -7.932  1.00 90.87           C  
ATOM   2884  HB2 ASN A 177       9.701   3.572  -7.740  1.00 90.87           H  
ATOM   2885  HB3 ASN A 177       8.750   4.860  -8.483  1.00 90.87           H  
ATOM   2886  O   ASN A 177       8.673   1.953  -5.869  1.00 90.87           O  
ATOM   2887  CG  ASN A 177       7.983   2.906  -8.818  1.00 90.87           C  
ATOM   2888  ND2 ASN A 177       8.653   2.399  -9.823  1.00 90.87           N  
ATOM   2889 HD21 ASN A 177       9.594   2.716 -10.009  1.00 90.87           H  
ATOM   2890 HD22 ASN A 177       8.179   1.744 -10.429  1.00 90.87           H  
ATOM   2891  OD1 ASN A 177       6.820   2.568  -8.634  1.00 90.87           O  
ATOM   2892  N   LEU A 178       7.064   2.935  -4.669  1.00 94.87           N  
ATOM   2893  H   LEU A 178       6.479   3.750  -4.560  1.00 94.87           H  
ATOM   2894  CA  LEU A 178       7.023   1.889  -3.635  1.00 94.87           C  
ATOM   2895  HA  LEU A 178       8.045   1.703  -3.305  1.00 94.87           H  
ATOM   2896  C   LEU A 178       6.490   0.540  -4.153  1.00 94.87           C  
ATOM   2897  CB  LEU A 178       6.207   2.400  -2.435  1.00 94.87           C  
ATOM   2898  HB2 LEU A 178       5.184   2.592  -2.759  1.00 94.87           H  
ATOM   2899  HB3 LEU A 178       6.171   1.612  -1.682  1.00 94.87           H  
ATOM   2900  O   LEU A 178       6.684  -0.510  -3.533  1.00 94.87           O  
ATOM   2901  CG  LEU A 178       6.777   3.677  -1.784  1.00 94.87           C  
ATOM   2902  HG  LEU A 178       6.720   4.506  -2.489  1.00 94.87           H  
ATOM   2903  CD1 LEU A 178       5.948   4.049  -0.557  1.00 94.87           C  
ATOM   2904 HD11 LEU A 178       5.909   3.221   0.151  1.00 94.87           H  
ATOM   2905 HD12 LEU A 178       4.931   4.303  -0.855  1.00 94.87           H  
ATOM   2906 HD13 LEU A 178       6.391   4.922  -0.076  1.00 94.87           H  
ATOM   2907  CD2 LEU A 178       8.238   3.494  -1.366  1.00 94.87           C  
ATOM   2908 HD21 LEU A 178       8.536   4.258  -0.648  1.00 94.87           H  
ATOM   2909 HD22 LEU A 178       8.884   3.577  -2.239  1.00 94.87           H  
ATOM   2910 HD23 LEU A 178       8.383   2.513  -0.913  1.00 94.87           H  
ATOM   2911  N   ASN A 179       5.852   0.559  -5.323  1.00 93.97           N  
ATOM   2912  H   ASN A 179       5.735   1.455  -5.773  1.00 93.97           H  
ATOM   2913  CA  ASN A 179       5.427  -0.627  -6.057  1.00 93.97           C  
ATOM   2914  HA  ASN A 179       5.303  -1.454  -5.358  1.00 93.97           H  
ATOM   2915  C   ASN A 179       6.477  -1.115  -7.068  1.00 93.97           C  
ATOM   2916  CB  ASN A 179       4.052  -0.344  -6.676  1.00 93.97           C  
ATOM   2917  HB2 ASN A 179       4.079   0.598  -7.223  1.00 93.97           H  
ATOM   2918  HB3 ASN A 179       3.807  -1.134  -7.386  1.00 93.97           H  
ATOM   2919  O   ASN A 179       6.238  -2.121  -7.728  1.00 93.97           O  
ATOM   2920  CG  ASN A 179       2.949  -0.295  -5.630  1.00 93.97           C  
ATOM   2921  ND2 ASN A 179       1.799   0.218  -5.988  1.00 93.97           N  
ATOM   2922 HD21 ASN A 179       1.707   0.669  -6.887  1.00 93.97           H  
ATOM   2923 HD22 ASN A 179       1.064   0.264  -5.296  1.00 93.97           H  
ATOM   2924  OD1 ASN A 179       3.081  -0.763  -4.506  1.00 93.97           O  
ATOM   2925  N   GLY A 180       7.646  -0.470  -7.137  1.00 89.51           N  
ATOM   2926  H   GLY A 180       7.778   0.366  -6.585  1.00 89.51           H  
ATOM   2927  CA  GLY A 180       8.752  -0.841  -8.014  1.00 89.51           C  
ATOM   2928  HA2 GLY A 180       9.568  -0.131  -7.875  1.00 89.51           H  
ATOM   2929  HA3 GLY A 180       8.429  -0.755  -9.051  1.00 89.51           H  
ATOM   2930  C   GLY A 180       9.292  -2.255  -7.785  1.00 89.51           C  
ATOM   2931  O   GLY A 180       8.899  -2.987  -6.861  1.00 89.51           O  
ATOM   2932  N   GLN A 181      10.199  -2.672  -8.662  1.00 84.78           N  
ATOM   2933  H   GLN A 181      10.557  -2.013  -9.339  1.00 84.78           H  
ATOM   2934  CA  GLN A 181      10.701  -4.041  -8.690  1.00 84.78           C  
ATOM   2935  HA  GLN A 181       9.934  -4.704  -8.290  1.00 84.78           H  
ATOM   2936  C   GLN A 181      11.955  -4.190  -7.826  1.00 84.78           C  
ATOM   2937  CB  GLN A 181      10.927  -4.452 -10.148  1.00 84.78           C  
ATOM   2938  HB2 GLN A 181       9.997  -4.293 -10.694  1.00 84.78           H  
ATOM   2939  HB3 GLN A 181      11.701  -3.827 -10.595  1.00 84.78           H  
ATOM   2940  O   GLN A 181      12.992  -3.599  -8.110  1.00 84.78           O  
ATOM   2941  CG  GLN A 181      11.325  -5.930 -10.271  1.00 84.78           C  
ATOM   2942  HG2 GLN A 181      10.636  -6.542  -9.690  1.00 84.78           H  
ATOM   2943  HG3 GLN A 181      12.332  -6.069  -9.876  1.00 84.78           H  
ATOM   2944  CD  GLN A 181      11.305  -6.428 -11.711  1.00 84.78           C  
ATOM   2945  NE2 GLN A 181      11.537  -7.702 -11.932  1.00 84.78           N  
ATOM   2946 HE21 GLN A 181      11.560  -7.968 -12.907  1.00 84.78           H  
ATOM   2947 HE22 GLN A 181      11.819  -8.314 -11.180  1.00 84.78           H  
ATOM   2948  OE1 GLN A 181      11.058  -5.708 -12.660  1.00 84.78           O  
ATOM   2949  N   PHE A 182      11.900  -5.023  -6.785  1.00 84.10           N  
ATOM   2950  H   PHE A 182      11.046  -5.521  -6.580  1.00 84.10           H  
ATOM   2951  CA  PHE A 182      13.110  -5.347  -6.030  1.00 84.10           C  
ATOM   2952  HA  PHE A 182      13.515  -4.427  -5.608  1.00 84.10           H  
ATOM   2953  C   PHE A 182      14.182  -5.966  -6.928  1.00 84.10           C  
ATOM   2954  CB  PHE A 182      12.806  -6.325  -4.899  1.00 84.10           C  
ATOM   2955  HB2 PHE A 182      12.269  -7.182  -5.304  1.00 84.10           H  
ATOM   2956  HB3 PHE A 182      13.749  -6.700  -4.502  1.00 84.10           H  
ATOM   2957  O   PHE A 182      13.870  -6.748  -7.825  1.00 84.10           O  
ATOM   2958  CG  PHE A 182      12.043  -5.733  -3.742  1.00 84.10           C  
ATOM   2959  CD1 PHE A 182      12.653  -4.786  -2.898  1.00 84.10           C  
ATOM   2960  HD1 PHE A 182      13.641  -4.407  -3.112  1.00 84.10           H  
ATOM   2961  CD2 PHE A 182      10.755  -6.207  -3.454  1.00 84.10           C  
ATOM   2962  HD2 PHE A 182      10.292  -6.933  -4.107  1.00 84.10           H  
ATOM   2963  CE1 PHE A 182      11.979  -4.357  -1.743  1.00 84.10           C  
ATOM   2964  HE1 PHE A 182      12.430  -3.643  -1.070  1.00 84.10           H  
ATOM   2965  CE2 PHE A 182      10.106  -5.805  -2.279  1.00 84.10           C  
ATOM   2966  HE2 PHE A 182       9.157  -6.254  -2.022  1.00 84.10           H  
ATOM   2967  CZ  PHE A 182      10.725  -4.882  -1.417  1.00 84.10           C  
ATOM   2968  HZ  PHE A 182      10.257  -4.585  -0.490  1.00 84.10           H  
ATOM   2969  N   ASN A 183      15.447  -5.665  -6.622  1.00 69.82           N  
ATOM   2970  H   ASN A 183      15.613  -5.007  -5.874  1.00 69.82           H  
ATOM   2971  CA  ASN A 183      16.628  -6.250  -7.262  1.00 69.82           C  
ATOM   2972  HA  ASN A 183      17.497  -5.705  -6.893  1.00 69.82           H  
ATOM   2973  C   ASN A 183      16.667  -6.094  -8.795  1.00 69.82           C  
ATOM   2974  CB  ASN A 183      16.786  -7.720  -6.827  1.00 69.82           C  
ATOM   2975  HB2 ASN A 183      15.975  -8.301  -7.268  1.00 69.82           H  
ATOM   2976  HB3 ASN A 183      17.721  -8.110  -7.227  1.00 69.82           H  
ATOM   2977  O   ASN A 183      17.339  -6.873  -9.470  1.00 69.82           O  
ATOM   2978  CG  ASN A 183      16.802  -7.959  -5.330  1.00 69.82           C  
ATOM   2979  ND2 ASN A 183      16.441  -9.153  -4.921  1.00 69.82           N  
ATOM   2980 HD21 ASN A 183      16.522  -9.364  -3.936  1.00 69.82           H  
ATOM   2981 HD22 ASN A 183      16.152  -9.844  -5.598  1.00 69.82           H  
ATOM   2982  OD1 ASN A 183      17.132  -7.118  -4.507  1.00 69.82           O  
ATOM   2983  N   SER A 184      15.956  -5.113  -9.359  1.00 66.69           N  
ATOM   2984  H   SER A 184      15.391  -4.504  -8.784  1.00 66.69           H  
ATOM   2985  CA  SER A 184      16.083  -4.820 -10.781  1.00 66.69           C  
ATOM   2986  HA  SER A 184      15.927  -5.739 -11.346  1.00 66.69           H  
ATOM   2987  C   SER A 184      17.486  -4.288 -11.073  1.00 66.69           C  
ATOM   2988  CB  SER A 184      15.034  -3.814 -11.238  1.00 66.69           C  
ATOM   2989  HB2 SER A 184      15.133  -2.889 -10.670  1.00 66.69           H  
ATOM   2990  HB3 SER A 184      14.034  -4.225 -11.101  1.00 66.69           H  
ATOM   2991  O   SER A 184      17.896  -3.256 -10.551  1.00 66.69           O  
ATOM   2992  OG  SER A 184      15.270  -3.561 -12.604  1.00 66.69           O  
ATOM   2993  HG  SER A 184      15.191  -2.612 -12.723  1.00 66.69           H  
ATOM   2994  N   THR A 185      18.222  -4.999 -11.924  1.00 64.13           N  
ATOM   2995  H   THR A 185      17.875  -5.897 -12.228  1.00 64.13           H  
ATOM   2996  CA  THR A 185      19.483  -4.530 -12.518  1.00 64.13           C  
ATOM   2997  HA  THR A 185      19.925  -3.762 -11.883  1.00 64.13           H  
ATOM   2998  C   THR A 185      19.261  -3.897 -13.891  1.00 64.13           C  
ATOM   2999  CB  THR A 185      20.481  -5.687 -12.640  1.00 64.13           C  
ATOM   3000  HB  THR A 185      21.381  -5.340 -13.148  1.00 64.13           H  
ATOM   3001  O   THR A 185      20.208  -3.452 -14.540  1.00 64.13           O  
ATOM   3002  CG2 THR A 185      20.878  -6.246 -11.274  1.00 64.13           C  
ATOM   3003 HG21 THR A 185      21.273  -5.442 -10.653  1.00 64.13           H  
ATOM   3004 HG22 THR A 185      21.649  -7.008 -11.397  1.00 64.13           H  
ATOM   3005 HG23 THR A 185      20.014  -6.686 -10.777  1.00 64.13           H  
ATOM   3006  OG1 THR A 185      19.907  -6.747 -13.376  1.00 64.13           O  
ATOM   3007  HG1 THR A 185      20.553  -7.457 -13.405  1.00 64.13           H  
ATOM   3008  N   GLN A 186      18.012  -3.881 -14.364  1.00 59.80           N  
ATOM   3009  H   GLN A 186      17.257  -4.147 -13.749  1.00 59.80           H  
ATOM   3010  CA  GLN A 186      17.673  -3.432 -15.700  1.00 59.80           C  
ATOM   3011  HA  GLN A 186      18.446  -3.797 -16.376  1.00 59.80           H  
ATOM   3012  C   GLN A 186      17.675  -1.903 -15.739  1.00 59.80           C  
ATOM   3013  CB  GLN A 186      16.339  -4.069 -16.116  1.00 59.80           C  
ATOM   3014  HB2 GLN A 186      16.316  -5.097 -15.753  1.00 59.80           H  
ATOM   3015  HB3 GLN A 186      15.508  -3.530 -15.661  1.00 59.80           H  
ATOM   3016  O   GLN A 186      16.954  -1.245 -14.989  1.00 59.80           O  
ATOM   3017  CG  GLN A 186      16.165  -4.111 -17.639  1.00 59.80           C  
ATOM   3018  HG2 GLN A 186      16.074  -3.095 -18.024  1.00 59.80           H  
ATOM   3019  HG3 GLN A 186      17.044  -4.575 -18.085  1.00 59.80           H  
ATOM   3020  CD  GLN A 186      14.933  -4.909 -18.064  1.00 59.80           C  
ATOM   3021  NE2 GLN A 186      14.863  -5.343 -19.302  1.00 59.80           N  
ATOM   3022 HE21 GLN A 186      14.020  -5.852 -19.528  1.00 59.80           H  
ATOM   3023 HE22 GLN A 186      15.586  -5.124 -19.973  1.00 59.80           H  
ATOM   3024  OE1 GLN A 186      14.014  -5.173 -17.312  1.00 59.80           O  
ATOM   3025  N   ALA A 187      18.500  -1.334 -16.620  1.00 56.07           N  
ATOM   3026  H   ALA A 187      19.108  -1.922 -17.171  1.00 56.07           H  
ATOM   3027  CA  ALA A 187      18.583   0.110 -16.797  1.00 56.07           C  
ATOM   3028  HA  ALA A 187      18.934   0.549 -15.863  1.00 56.07           H  
ATOM   3029  C   ALA A 187      17.194   0.686 -17.119  1.00 56.07           C  
ATOM   3030  CB  ALA A 187      19.607   0.421 -17.895  1.00 56.07           C  
ATOM   3031  HB1 ALA A 187      20.582   0.018 -17.619  1.00 56.07           H  
ATOM   3032  HB2 ALA A 187      19.286  -0.019 -18.840  1.00 56.07           H  
ATOM   3033  HB3 ALA A 187      19.693   1.500 -18.018  1.00 56.07           H  
ATOM   3034  O   ALA A 187      16.550   0.272 -18.083  1.00 56.07           O  
ATOM   3035  N   GLY A 188      16.735   1.634 -16.301  1.00 57.94           N  
ATOM   3036  H   GLY A 188      17.291   1.890 -15.497  1.00 57.94           H  
ATOM   3037  CA  GLY A 188      15.424   2.264 -16.448  1.00 57.94           C  
ATOM   3038  HA2 GLY A 188      15.200   2.383 -17.508  1.00 57.94           H  
ATOM   3039  HA3 GLY A 188      15.465   3.250 -15.985  1.00 57.94           H  
ATOM   3040  C   GLY A 188      14.249   1.518 -15.813  1.00 57.94           C  
ATOM   3041  O   GLY A 188      13.117   1.958 -15.978  1.00 57.94           O  
ATOM   3042  N   VAL A 189      14.485   0.423 -15.086  1.00 61.39           N  
ATOM   3043  H   VAL A 189      15.428   0.067 -15.024  1.00 61.39           H  
ATOM   3044  CA  VAL A 189      13.483  -0.184 -14.202  1.00 61.39           C  
ATOM   3045  HA  VAL A 189      12.508   0.270 -14.377  1.00 61.39           H  
ATOM   3046  C   VAL A 189      13.897   0.120 -12.770  1.00 61.39           C  
ATOM   3047  CB  VAL A 189      13.330  -1.688 -14.459  1.00 61.39           C  
ATOM   3048  HB  VAL A 189      14.304  -2.160 -14.330  1.00 61.39           H  
ATOM   3049  O   VAL A 189      14.817  -0.494 -12.229  1.00 61.39           O  
ATOM   3050  CG1 VAL A 189      12.314  -2.322 -13.496  1.00 61.39           C  
ATOM   3051 HG11 VAL A 189      12.636  -2.202 -12.462  1.00 61.39           H  
ATOM   3052 HG12 VAL A 189      12.234  -3.389 -13.703  1.00 61.39           H  
ATOM   3053 HG13 VAL A 189      11.336  -1.860 -13.625  1.00 61.39           H  
ATOM   3054  CG2 VAL A 189      12.874  -1.967 -15.895  1.00 61.39           C  
ATOM   3055 HG21 VAL A 189      12.746  -3.040 -16.037  1.00 61.39           H  
ATOM   3056 HG22 VAL A 189      13.626  -1.615 -16.601  1.00 61.39           H  
ATOM   3057 HG23 VAL A 189      11.930  -1.460 -16.094  1.00 61.39           H  
ATOM   3058  N   GLU A 190      13.228   1.103 -12.181  1.00 69.31           N  
ATOM   3059  H   GLU A 190      12.454   1.526 -12.673  1.00 69.31           H  
ATOM   3060  CA  GLU A 190      13.504   1.571 -10.833  1.00 69.31           C  
ATOM   3061  HA  GLU A 190      14.585   1.582 -10.694  1.00 69.31           H  
ATOM   3062  C   GLU A 190      12.927   0.601  -9.817  1.00 69.31           C  
ATOM   3063  CB  GLU A 190      13.000   2.996 -10.586  1.00 69.31           C  
ATOM   3064  HB2 GLU A 190      11.965   3.095 -10.914  1.00 69.31           H  
ATOM   3065  HB3 GLU A 190      13.041   3.178  -9.512  1.00 69.31           H  
ATOM   3066  O   GLU A 190      11.848   0.015  -9.988  1.00 69.31           O  
ATOM   3067  CG  GLU A 190      13.899   4.020 -11.298  1.00 69.31           C  
ATOM   3068  HG2 GLU A 190      14.930   3.855 -10.984  1.00 69.31           H  
ATOM   3069  HG3 GLU A 190      13.857   3.861 -12.375  1.00 69.31           H  
ATOM   3070  CD  GLU A 190      13.513   5.461 -10.966  1.00 69.31           C  
ATOM   3071  OE1 GLU A 190      13.753   6.338 -11.828  1.00 69.31           O  
ATOM   3072  OE2 GLU A 190      12.973   5.678  -9.858  1.00 69.31           O  
ATOM   3073  N   GLY A 191      13.700   0.414  -8.756  1.00 83.99           N  
ATOM   3074  H   GLY A 191      14.555   0.944  -8.670  1.00 83.99           H  
ATOM   3075  CA  GLY A 191      13.310  -0.467  -7.686  1.00 83.99           C  
ATOM   3076  HA2 GLY A 191      12.855  -1.353  -8.128  1.00 83.99           H  
ATOM   3077  HA3 GLY A 191      14.203  -0.759  -7.133  1.00 83.99           H  
ATOM   3078  C   GLY A 191      12.276   0.150  -6.761  1.00 83.99           C  
ATOM   3079  O   GLY A 191      11.560   1.085  -7.113  1.00 83.99           O  
ATOM   3080  N   VAL A 192      12.181  -0.395  -5.552  1.00 91.27           N  
ATOM   3081  H   VAL A 192      12.845  -1.114  -5.302  1.00 91.27           H  
ATOM   3082  CA  VAL A 192      11.322   0.180  -4.514  1.00 91.27           C  
ATOM   3083  HA  VAL A 192      10.354   0.423  -4.954  1.00 91.27           H  
ATOM   3084  C   VAL A 192      11.971   1.483  -4.043  1.00 91.27           C  
ATOM   3085  CB  VAL A 192      11.074  -0.829  -3.383  1.00 91.27           C  
ATOM   3086  HB  VAL A 192      12.018  -1.087  -2.902  1.00 91.27           H  
ATOM   3087  O   VAL A 192      12.835   1.464  -3.170  1.00 91.27           O  
ATOM   3088  CG1 VAL A 192      10.115  -0.262  -2.336  1.00 91.27           C  
ATOM   3089 HG11 VAL A 192      10.450   0.723  -2.011  1.00 91.27           H  
ATOM   3090 HG12 VAL A 192      10.098  -0.929  -1.474  1.00 91.27           H  
ATOM   3091 HG13 VAL A 192       9.111  -0.178  -2.752  1.00 91.27           H  
ATOM   3092  CG2 VAL A 192      10.427  -2.107  -3.935  1.00 91.27           C  
ATOM   3093 HG21 VAL A 192      11.130  -2.643  -4.573  1.00 91.27           H  
ATOM   3094 HG22 VAL A 192      10.134  -2.761  -3.114  1.00 91.27           H  
ATOM   3095 HG23 VAL A 192       9.541  -1.847  -4.514  1.00 91.27           H  
ATOM   3096  N   TYR A 193      11.605   2.590  -4.689  1.00 90.71           N  
ATOM   3097  H   TYR A 193      10.948   2.468  -5.447  1.00 90.71           H  
ATOM   3098  CA  TYR A 193      12.329   3.862  -4.648  1.00 90.71           C  
ATOM   3099  HA  TYR A 193      13.330   3.680  -4.254  1.00 90.71           H  
ATOM   3100  C   TYR A 193      11.658   4.902  -3.742  1.00 90.71           C  
ATOM   3101  CB  TYR A 193      12.499   4.383  -6.086  1.00 90.71           C  
ATOM   3102  HB2 TYR A 193      11.538   4.319  -6.597  1.00 90.71           H  
ATOM   3103  HB3 TYR A 193      13.187   3.727  -6.620  1.00 90.71           H  
ATOM   3104  O   TYR A 193      10.432   5.049  -3.735  1.00 90.71           O  
ATOM   3105  CG  TYR A 193      12.993   5.813  -6.200  1.00 90.71           C  
ATOM   3106  CD1 TYR A 193      12.071   6.857  -6.412  1.00 90.71           C  
ATOM   3107  HD1 TYR A 193      11.023   6.630  -6.543  1.00 90.71           H  
ATOM   3108  CD2 TYR A 193      14.368   6.104  -6.121  1.00 90.71           C  
ATOM   3109  HD2 TYR A 193      15.077   5.297  -6.011  1.00 90.71           H  
ATOM   3110  CE1 TYR A 193      12.516   8.184  -6.539  1.00 90.71           C  
ATOM   3111  HE1 TYR A 193      11.830   8.988  -6.761  1.00 90.71           H  
ATOM   3112  CE2 TYR A 193      14.807   7.438  -6.235  1.00 90.71           C  
ATOM   3113  HE2 TYR A 193      15.855   7.696  -6.196  1.00 90.71           H  
ATOM   3114  OH  TYR A 193      14.319   9.753  -6.613  1.00 90.71           O  
ATOM   3115  HH  TYR A 193      15.275   9.826  -6.635  1.00 90.71           H  
ATOM   3116  CZ  TYR A 193      13.886   8.476  -6.456  1.00 90.71           C  
ATOM   3117  N   TRP A 194      12.485   5.663  -3.026  1.00 93.61           N  
ATOM   3118  H   TRP A 194      13.471   5.454  -3.102  1.00 93.61           H  
ATOM   3119  CA  TRP A 194      12.139   6.868  -2.277  1.00 93.61           C  
ATOM   3120  HA  TRP A 194      11.227   7.304  -2.685  1.00 93.61           H  
ATOM   3121  C   TRP A 194      13.273   7.902  -2.392  1.00 93.61           C  
ATOM   3122  CB  TRP A 194      11.898   6.488  -0.811  1.00 93.61           C  
ATOM   3123  HB2 TRP A 194      12.830   6.150  -0.357  1.00 93.61           H  
ATOM   3124  HB3 TRP A 194      11.201   5.651  -0.781  1.00 93.61           H  
ATOM   3125  O   TRP A 194      14.381   7.642  -1.918  1.00 93.61           O  
ATOM   3126  CG  TRP A 194      11.315   7.589   0.014  1.00 93.61           C  
ATOM   3127  CD1 TRP A 194      11.994   8.531   0.709  1.00 93.61           C  
ATOM   3128  HD1 TRP A 194      13.070   8.603   0.764  1.00 93.61           H  
ATOM   3129  CD2 TRP A 194       9.904   7.897   0.195  1.00 93.61           C  
ATOM   3130  CE2 TRP A 194       9.795   9.036   1.044  1.00 93.61           C  
ATOM   3131  CE3 TRP A 194       8.706   7.334  -0.293  1.00 93.61           C  
ATOM   3132  HE3 TRP A 194       8.763   6.484  -0.956  1.00 93.61           H  
ATOM   3133  NE1 TRP A 194      11.098   9.397   1.309  1.00 93.61           N  
ATOM   3134  HE1 TRP A 194      11.367  10.217   1.835  1.00 93.61           H  
ATOM   3135  CH2 TRP A 194       7.380   8.996   0.904  1.00 93.61           C  
ATOM   3136  HH2 TRP A 194       6.419   9.417   1.161  1.00 93.61           H  
ATOM   3137  CZ2 TRP A 194       8.555   9.575   1.410  1.00 93.61           C  
ATOM   3138  HZ2 TRP A 194       8.504  10.437   2.058  1.00 93.61           H  
ATOM   3139  CZ3 TRP A 194       7.455   7.881   0.051  1.00 93.61           C  
ATOM   3140  HZ3 TRP A 194       6.550   7.451  -0.352  1.00 93.61           H  
ATOM   3141  N   GLU A 195      13.005   9.073  -2.982  1.00 90.69           N  
ATOM   3142  H   GLU A 195      12.086   9.203  -3.380  1.00 90.69           H  
ATOM   3143  CA  GLU A 195      14.008  10.095  -3.355  1.00 90.69           C  
ATOM   3144  HA  GLU A 195      14.615   9.708  -4.174  1.00 90.69           H  
ATOM   3145  C   GLU A 195      15.000  10.463  -2.239  1.00 90.69           C  
ATOM   3146  CB  GLU A 195      13.247  11.343  -3.851  1.00 90.69           C  
ATOM   3147  HB2 GLU A 195      12.627  11.702  -3.029  1.00 90.69           H  
ATOM   3148  HB3 GLU A 195      12.587  11.048  -4.666  1.00 90.69           H  
ATOM   3149  O   GLU A 195      16.195  10.606  -2.489  1.00 90.69           O  
ATOM   3150  CG  GLU A 195      14.120  12.502  -4.364  1.00 90.69           C  
ATOM   3151  HG2 GLU A 195      14.835  12.788  -3.592  1.00 90.69           H  
ATOM   3152  HG3 GLU A 195      14.679  12.173  -5.240  1.00 90.69           H  
ATOM   3153  CD  GLU A 195      13.256  13.728  -4.703  1.00 90.69           C  
ATOM   3154  OE1 GLU A 195      13.284  14.220  -5.855  1.00 90.69           O  
ATOM   3155  OE2 GLU A 195      12.543  14.198  -3.788  1.00 90.69           O  
ATOM   3156  N   GLY A 196      14.537  10.556  -0.989  1.00 91.21           N  
ATOM   3157  H   GLY A 196      13.545  10.437  -0.845  1.00 91.21           H  
ATOM   3158  CA  GLY A 196      15.383  10.915   0.156  1.00 91.21           C  
ATOM   3159  HA2 GLY A 196      14.744  11.238   0.978  1.00 91.21           H  
ATOM   3160  HA3 GLY A 196      16.029  11.748  -0.124  1.00 91.21           H  
ATOM   3161  C   GLY A 196      16.267   9.799   0.712  1.00 91.21           C  
ATOM   3162  O   GLY A 196      17.037  10.052   1.638  1.00 91.21           O  
ATOM   3163  N   LEU A 197      16.137   8.566   0.216  1.00 93.00           N  
ATOM   3164  H   LEU A 197      15.532   8.447  -0.584  1.00 93.00           H  
ATOM   3165  CA  LEU A 197      16.820   7.387   0.764  1.00 93.00           C  
ATOM   3166  HA  LEU A 197      17.561   7.693   1.502  1.00 93.00           H  
ATOM   3167  C   LEU A 197      17.595   6.631  -0.318  1.00 93.00           C  
ATOM   3168  CB  LEU A 197      15.785   6.468   1.449  1.00 93.00           C  
ATOM   3169  HB2 LEU A 197      15.035   6.181   0.711  1.00 93.00           H  
ATOM   3170  HB3 LEU A 197      16.291   5.558   1.772  1.00 93.00           H  
ATOM   3171  O   LEU A 197      18.788   6.352  -0.172  1.00 93.00           O  
ATOM   3172  CG  LEU A 197      15.061   7.081   2.663  1.00 93.00           C  
ATOM   3173  HG  LEU A 197      14.543   7.991   2.359  1.00 93.00           H  
ATOM   3174  CD1 LEU A 197      14.019   6.101   3.204  1.00 93.00           C  
ATOM   3175 HD11 LEU A 197      13.510   6.539   4.062  1.00 93.00           H  
ATOM   3176 HD12 LEU A 197      13.274   5.900   2.434  1.00 93.00           H  
ATOM   3177 HD13 LEU A 197      14.496   5.168   3.503  1.00 93.00           H  
ATOM   3178  CD2 LEU A 197      16.022   7.425   3.802  1.00 93.00           C  
ATOM   3179 HD21 LEU A 197      16.587   6.537   4.089  1.00 93.00           H  
ATOM   3180 HD22 LEU A 197      16.712   8.210   3.493  1.00 93.00           H  
ATOM   3181 HD23 LEU A 197      15.458   7.779   4.665  1.00 93.00           H  
ATOM   3182  N   THR A 198      16.925   6.311  -1.418  1.00 87.42           N  
ATOM   3183  H   THR A 198      15.972   6.628  -1.515  1.00 87.42           H  
ATOM   3184  CA  THR A 198      17.482   5.525  -2.518  1.00 87.42           C  
ATOM   3185  HA  THR A 198      18.353   4.965  -2.178  1.00 87.42           H  
ATOM   3186  C   THR A 198      17.906   6.473  -3.631  1.00 87.42           C  
ATOM   3187  CB  THR A 198      16.448   4.513  -3.024  1.00 87.42           C  
ATOM   3188  HB  THR A 198      16.852   4.008  -3.901  1.00 87.42           H  
ATOM   3189  O   THR A 198      17.066   7.170  -4.188  1.00 87.42           O  
ATOM   3190  CG2 THR A 198      16.069   3.480  -1.965  1.00 87.42           C  
ATOM   3191 HG21 THR A 198      15.308   2.821  -2.383  1.00 87.42           H  
ATOM   3192 HG22 THR A 198      15.664   3.968  -1.078  1.00 87.42           H  
ATOM   3193 HG23 THR A 198      16.944   2.890  -1.693  1.00 87.42           H  
ATOM   3194  OG1 THR A 198      15.262   5.174  -3.374  1.00 87.42           O  
ATOM   3195  HG1 THR A 198      15.506   6.005  -3.789  1.00 87.42           H  
ATOM   3196  N   ALA A 199      19.192   6.515  -3.981  1.00 73.40           N  
ATOM   3197  H   ALA A 199      19.845   5.923  -3.487  1.00 73.40           H  
ATOM   3198  CA  ALA A 199      19.741   7.455  -4.967  1.00 73.40           C  
ATOM   3199  HA  ALA A 199      19.276   8.426  -4.799  1.00 73.40           H  
ATOM   3200  C   ALA A 199      19.422   7.069  -6.435  1.00 73.40           C  
ATOM   3201  CB  ALA A 199      21.244   7.611  -4.689  1.00 73.40           C  
ATOM   3202  HB1 ALA A 199      21.662   8.360  -5.362  1.00 73.40           H  
ATOM   3203  HB2 ALA A 199      21.400   7.940  -3.662  1.00 73.40           H  
ATOM   3204  HB3 ALA A 199      21.757   6.664  -4.854  1.00 73.40           H  
ATOM   3205  O   ALA A 199      20.328   6.932  -7.249  1.00 73.40           O  
ATOM   3206  N   GLY A 200      18.152   6.804  -6.763  1.00 65.45           N  
ATOM   3207  H   GLY A 200      17.467   6.919  -6.029  1.00 65.45           H  
ATOM   3208  CA  GLY A 200      17.645   6.462  -8.110  1.00 65.45           C  
ATOM   3209  HA2 GLY A 200      16.558   6.528  -8.126  1.00 65.45           H  
ATOM   3210  HA3 GLY A 200      18.031   7.190  -8.824  1.00 65.45           H  
ATOM   3211  C   GLY A 200      18.032   5.071  -8.629  1.00 65.45           C  
ATOM   3212  O   GLY A 200      17.401   4.540  -9.536  1.00 65.45           O  
ATOM   3213  N   HIS A 201      19.054   4.455  -8.037  1.00 69.94           N  
ATOM   3214  H   HIS A 201      19.621   5.029  -7.429  1.00 69.94           H  
ATOM   3215  CA  HIS A 201      19.623   3.178  -8.481  1.00 69.94           C  
ATOM   3216  HA  HIS A 201      19.035   2.781  -9.309  1.00 69.94           H  
ATOM   3217  C   HIS A 201      19.623   2.098  -7.392  1.00 69.94           C  
ATOM   3218  CB  HIS A 201      21.047   3.440  -8.984  1.00 69.94           C  
ATOM   3219  HB2 HIS A 201      21.682   3.689  -8.135  1.00 69.94           H  
ATOM   3220  HB3 HIS A 201      21.436   2.529  -9.440  1.00 69.94           H  
ATOM   3221  O   HIS A 201      20.076   0.984  -7.631  1.00 69.94           O  
ATOM   3222  CG  HIS A 201      21.131   4.554  -9.996  1.00 69.94           C  
ATOM   3223  CD2 HIS A 201      21.841   5.717  -9.873  1.00 69.94           C  
ATOM   3224  HD2 HIS A 201      22.458   6.000  -9.033  1.00 69.94           H  
ATOM   3225  ND1 HIS A 201      20.439   4.625 -11.183  1.00 69.94           N  
ATOM   3226  HD1 HIS A 201      19.704   3.997 -11.477  1.00 69.94           H  
ATOM   3227  CE1 HIS A 201      20.741   5.794 -11.769  1.00 69.94           C  
ATOM   3228  HE1 HIS A 201      20.309   6.156 -12.690  1.00 69.94           H  
ATOM   3229  NE2 HIS A 201      21.605   6.489 -11.014  1.00 69.94           N  
ATOM   3230  N   ASP A 202      19.147   2.432  -6.193  1.00 83.52           N  
ATOM   3231  H   ASP A 202      18.645   3.306  -6.124  1.00 83.52           H  
ATOM   3232  CA  ASP A 202      19.063   1.514  -5.056  1.00 83.52           C  
ATOM   3233  HA  ASP A 202      19.501   0.558  -5.340  1.00 83.52           H  
ATOM   3234  C   ASP A 202      17.588   1.251  -4.712  1.00 83.52           C  
ATOM   3235  CB  ASP A 202      19.893   2.076  -3.879  1.00 83.52           C  
ATOM   3236  HB2 ASP A 202      19.278   2.764  -3.299  1.00 83.52           H  
ATOM   3237  HB3 ASP A 202      20.731   2.646  -4.282  1.00 83.52           H  
ATOM   3238  O   ASP A 202      16.689   1.920  -5.223  1.00 83.52           O  
ATOM   3239  CG  ASP A 202      20.479   0.999  -2.950  1.00 83.52           C  
ATOM   3240  OD1 ASP A 202      19.996  -0.152  -3.009  1.00 83.52           O  
ATOM   3241  OD2 ASP A 202      21.391   1.353  -2.153  1.00 83.52           O  
ATOM   3242  N   SER A 203      17.320   0.273  -3.854  1.00 89.44           N  
ATOM   3243  H   SER A 203      18.104  -0.191  -3.418  1.00 89.44           H  
ATOM   3244  CA  SER A 203      15.966  -0.054  -3.394  1.00 89.44           C  
ATOM   3245  HA  SER A 203      15.254   0.684  -3.764  1.00 89.44           H  
ATOM   3246  C   SER A 203      15.885  -0.053  -1.879  1.00 89.44           C  
ATOM   3247  CB  SER A 203      15.529  -1.426  -3.900  1.00 89.44           C  
ATOM   3248  HB2 SER A 203      16.261  -2.174  -3.597  1.00 89.44           H  
ATOM   3249  HB3 SER A 203      14.561  -1.686  -3.470  1.00 89.44           H  
ATOM   3250  O   SER A 203      16.813  -0.476  -1.188  1.00 89.44           O  
ATOM   3251  OG  SER A 203      15.419  -1.409  -5.301  1.00 89.44           O  
ATOM   3252  HG  SER A 203      16.132  -0.856  -5.630  1.00 89.44           H  
ATOM   3253  N   LEU A 204      14.726   0.340  -1.354  1.00 93.47           N  
ATOM   3254  H   LEU A 204      14.020   0.715  -1.971  1.00 93.47           H  
ATOM   3255  CA  LEU A 204      14.349   0.009   0.014  1.00 93.47           C  
ATOM   3256  HA  LEU A 204      15.049   0.482   0.704  1.00 93.47           H  
ATOM   3257  C   LEU A 204      14.450  -1.512   0.213  1.00 93.47           C  
ATOM   3258  CB  LEU A 204      12.929   0.524   0.303  1.00 93.47           C  
ATOM   3259  HB2 LEU A 204      12.656   0.228   1.316  1.00 93.47           H  
ATOM   3260  HB3 LEU A 204      12.239   0.032  -0.382  1.00 93.47           H  
ATOM   3261  O   LEU A 204      14.235  -2.288  -0.718  1.00 93.47           O  
ATOM   3262  CG  LEU A 204      12.746   2.050   0.176  1.00 93.47           C  
ATOM   3263  HG  LEU A 204      12.966   2.378  -0.840  1.00 93.47           H  
ATOM   3264  CD1 LEU A 204      11.298   2.410   0.493  1.00 93.47           C  
ATOM   3265 HD11 LEU A 204      11.059   2.089   1.507  1.00 93.47           H  
ATOM   3266 HD12 LEU A 204      10.625   1.911  -0.204  1.00 93.47           H  
ATOM   3267 HD13 LEU A 204      11.153   3.486   0.404  1.00 93.47           H  
ATOM   3268  CD2 LEU A 204      13.641   2.832   1.133  1.00 93.47           C  
ATOM   3269 HD21 LEU A 204      13.509   2.467   2.151  1.00 93.47           H  
ATOM   3270 HD22 LEU A 204      14.680   2.724   0.823  1.00 93.47           H  
ATOM   3271 HD23 LEU A 204      13.385   3.891   1.088  1.00 93.47           H  
ATOM   3272  N   THR A 205      14.776  -1.956   1.425  1.00 93.31           N  
ATOM   3273  H   THR A 205      14.899  -1.285   2.170  1.00 93.31           H  
ATOM   3274  CA  THR A 205      14.805  -3.383   1.775  1.00 93.31           C  
ATOM   3275  HA  THR A 205      15.104  -3.942   0.888  1.00 93.31           H  
ATOM   3276  C   THR A 205      13.432  -3.902   2.177  1.00 93.31           C  
ATOM   3277  CB  THR A 205      15.814  -3.691   2.893  1.00 93.31           C  
ATOM   3278  HB  THR A 205      15.685  -4.724   3.214  1.00 93.31           H  
ATOM   3279  O   THR A 205      13.160  -5.090   1.972  1.00 93.31           O  
ATOM   3280  CG2 THR A 205      17.249  -3.509   2.401  1.00 93.31           C  
ATOM   3281 HG21 THR A 205      17.943  -3.803   3.188  1.00 93.31           H  
ATOM   3282 HG22 THR A 205      17.422  -2.464   2.145  1.00 93.31           H  
ATOM   3283 HG23 THR A 205      17.427  -4.120   1.516  1.00 93.31           H  
ATOM   3284  OG1 THR A 205      15.630  -2.859   4.009  1.00 93.31           O  
ATOM   3285  HG1 THR A 205      15.858  -3.336   4.810  1.00 93.31           H  
ATOM   3286  N   SER A 206      12.583  -3.024   2.718  1.00 95.32           N  
ATOM   3287  H   SER A 206      12.916  -2.085   2.883  1.00 95.32           H  
ATOM   3288  CA  SER A 206      11.158  -3.257   2.927  1.00 95.32           C  
ATOM   3289  HA  SER A 206      10.797  -3.849   2.085  1.00 95.32           H  
ATOM   3290  C   SER A 206      10.366  -1.949   2.952  1.00 95.32           C  
ATOM   3291  CB  SER A 206      10.900  -4.047   4.214  1.00 95.32           C  
ATOM   3292  HB2 SER A 206      11.489  -4.965   4.210  1.00 95.32           H  
ATOM   3293  HB3 SER A 206       9.844  -4.313   4.238  1.00 95.32           H  
ATOM   3294  O   SER A 206      10.919  -0.882   3.231  1.00 95.32           O  
ATOM   3295  OG  SER A 206      11.184  -3.303   5.379  1.00 95.32           O  
ATOM   3296  HG  SER A 206      12.132  -3.179   5.460  1.00 95.32           H  
ATOM   3297  N   VAL A 207       9.069  -2.034   2.660  1.00 97.00           N  
ATOM   3298  H   VAL A 207       8.684  -2.942   2.441  1.00 97.00           H  
ATOM   3299  CA  VAL A 207       8.130  -0.921   2.825  1.00 97.00           C  
ATOM   3300  HA  VAL A 207       8.484  -0.331   3.670  1.00 97.00           H  
ATOM   3301  C   VAL A 207       6.735  -1.428   3.188  1.00 97.00           C  
ATOM   3302  CB  VAL A 207       8.130   0.016   1.597  1.00 97.00           C  
ATOM   3303  HB  VAL A 207       9.150   0.376   1.460  1.00 97.00           H  
ATOM   3304  O   VAL A 207       6.296  -2.479   2.718  1.00 97.00           O  
ATOM   3305  CG1 VAL A 207       7.704  -0.657   0.290  1.00 97.00           C  
ATOM   3306 HG11 VAL A 207       8.444  -1.413   0.027  1.00 97.00           H  
ATOM   3307 HG12 VAL A 207       6.717  -1.107   0.398  1.00 97.00           H  
ATOM   3308 HG13 VAL A 207       7.677   0.081  -0.512  1.00 97.00           H  
ATOM   3309  CG2 VAL A 207       7.251   1.248   1.813  1.00 97.00           C  
ATOM   3310 HG21 VAL A 207       6.195   0.990   1.729  1.00 97.00           H  
ATOM   3311 HG22 VAL A 207       7.443   1.677   2.796  1.00 97.00           H  
ATOM   3312 HG23 VAL A 207       7.505   2.002   1.067  1.00 97.00           H  
ATOM   3313  N   GLU A 208       6.034  -0.679   4.034  1.00 98.08           N  
ATOM   3314  H   GLU A 208       6.489   0.129   4.433  1.00 98.08           H  
ATOM   3315  CA  GLU A 208       4.610  -0.854   4.309  1.00 98.08           C  
ATOM   3316  HA  GLU A 208       4.171  -1.524   3.570  1.00 98.08           H  
ATOM   3317  C   GLU A 208       3.893   0.492   4.216  1.00 98.08           C  
ATOM   3318  CB  GLU A 208       4.375  -1.436   5.712  1.00 98.08           C  
ATOM   3319  HB2 GLU A 208       3.310  -1.366   5.931  1.00 98.08           H  
ATOM   3320  HB3 GLU A 208       4.910  -0.827   6.441  1.00 98.08           H  
ATOM   3321  O   GLU A 208       4.276   1.445   4.897  1.00 98.08           O  
ATOM   3322  CG  GLU A 208       4.788  -2.905   5.879  1.00 98.08           C  
ATOM   3323  HG2 GLU A 208       4.258  -3.492   5.129  1.00 98.08           H  
ATOM   3324  HG3 GLU A 208       5.861  -3.009   5.712  1.00 98.08           H  
ATOM   3325  CD  GLU A 208       4.436  -3.439   7.278  1.00 98.08           C  
ATOM   3326  OE1 GLU A 208       4.332  -4.669   7.484  1.00 98.08           O  
ATOM   3327  OE2 GLU A 208       4.210  -2.644   8.218  1.00 98.08           O  
ATOM   3328  N   MET A 209       2.805   0.548   3.449  1.00 98.84           N  
ATOM   3329  H   MET A 209       2.527  -0.288   2.956  1.00 98.84           H  
ATOM   3330  CA  MET A 209       1.858   1.662   3.497  1.00 98.84           C  
ATOM   3331  HA  MET A 209       2.319   2.506   4.010  1.00 98.84           H  
ATOM   3332  C   MET A 209       0.619   1.241   4.279  1.00 98.84           C  
ATOM   3333  CB  MET A 209       1.454   2.151   2.109  1.00 98.84           C  
ATOM   3334  HB2 MET A 209       0.895   3.077   2.244  1.00 98.84           H  
ATOM   3335  HB3 MET A 209       0.786   1.421   1.653  1.00 98.84           H  
ATOM   3336  O   MET A 209       0.035   0.176   4.040  1.00 98.84           O  
ATOM   3337  CG  MET A 209       2.615   2.430   1.153  1.00 98.84           C  
ATOM   3338  HG2 MET A 209       3.218   1.527   1.050  1.00 98.84           H  
ATOM   3339  HG3 MET A 209       3.246   3.223   1.555  1.00 98.84           H  
ATOM   3340  SD  MET A 209       2.031   2.897  -0.496  1.00 98.84           S  
ATOM   3341  CE  MET A 209       1.488   4.606  -0.202  1.00 98.84           C  
ATOM   3342  HE1 MET A 209       0.834   4.658   0.669  1.00 98.84           H  
ATOM   3343  HE2 MET A 209       2.359   5.239  -0.030  1.00 98.84           H  
ATOM   3344  HE3 MET A 209       0.951   4.974  -1.076  1.00 98.84           H  
ATOM   3345  N   LYS A 210       0.214   2.076   5.233  1.00 98.81           N  
ATOM   3346  H   LYS A 210       0.743   2.921   5.391  1.00 98.81           H  
ATOM   3347  CA  LYS A 210      -0.871   1.758   6.157  1.00 98.81           C  
ATOM   3348  HA  LYS A 210      -1.544   1.067   5.650  1.00 98.81           H  
ATOM   3349  C   LYS A 210      -1.701   2.985   6.501  1.00 98.81           C  
ATOM   3350  CB  LYS A 210      -0.287   1.030   7.377  1.00 98.81           C  
ATOM   3351  HB2 LYS A 210       0.270   0.168   7.009  1.00 98.81           H  
ATOM   3352  HB3 LYS A 210      -1.108   0.648   7.984  1.00 98.81           H  
ATOM   3353  O   LYS A 210      -1.175   4.090   6.595  1.00 98.81           O  
ATOM   3354  CG  LYS A 210       0.649   1.906   8.232  1.00 98.81           C  
ATOM   3355  HG2 LYS A 210       1.346   2.441   7.586  1.00 98.81           H  
ATOM   3356  HG3 LYS A 210       0.046   2.644   8.760  1.00 98.81           H  
ATOM   3357  CD  LYS A 210       1.486   1.128   9.256  1.00 98.81           C  
ATOM   3358  HD2 LYS A 210       2.008   1.843   9.892  1.00 98.81           H  
ATOM   3359  HD3 LYS A 210       0.848   0.503   9.881  1.00 98.81           H  
ATOM   3360  CE  LYS A 210       2.518   0.246   8.556  1.00 98.81           C  
ATOM   3361  HE2 LYS A 210       3.092   0.850   7.853  1.00 98.81           H  
ATOM   3362  HE3 LYS A 210       2.001  -0.530   7.991  1.00 98.81           H  
ATOM   3363  NZ  LYS A 210       3.437  -0.385   9.519  1.00 98.81           N  
ATOM   3364  HZ1 LYS A 210       3.936  -1.138   9.067  1.00 98.81           H  
ATOM   3365  HZ2 LYS A 210       4.117   0.293   9.834  1.00 98.81           H  
ATOM   3366  HZ3 LYS A 210       2.975  -0.755  10.337  1.00 98.81           H  
ATOM   3367  N   MET A 211      -2.999   2.785   6.685  1.00 98.55           N  
ATOM   3368  H   MET A 211      -3.341   1.836   6.636  1.00 98.55           H  
ATOM   3369  CA  MET A 211      -3.955   3.845   6.994  1.00 98.55           C  
ATOM   3370  HA  MET A 211      -3.406   4.785   7.042  1.00 98.55           H  
ATOM   3371  C   MET A 211      -4.599   3.619   8.356  1.00 98.55           C  
ATOM   3372  CB  MET A 211      -4.991   3.995   5.872  1.00 98.55           C  
ATOM   3373  HB2 MET A 211      -4.471   4.113   4.922  1.00 98.55           H  
ATOM   3374  HB3 MET A 211      -5.580   4.895   6.049  1.00 98.55           H  
ATOM   3375  O   MET A 211      -4.841   2.482   8.754  1.00 98.55           O  
ATOM   3376  CG  MET A 211      -5.941   2.796   5.780  1.00 98.55           C  
ATOM   3377  HG2 MET A 211      -5.356   1.880   5.695  1.00 98.55           H  
ATOM   3378  HG3 MET A 211      -6.531   2.738   6.694  1.00 98.55           H  
ATOM   3379  SD  MET A 211      -7.091   2.886   4.391  1.00 98.55           S  
ATOM   3380  CE  MET A 211      -6.480   1.508   3.394  1.00 98.55           C  
ATOM   3381  HE1 MET A 211      -7.159   1.340   2.557  1.00 98.55           H  
ATOM   3382  HE2 MET A 211      -6.433   0.603   4.000  1.00 98.55           H  
ATOM   3383  HE3 MET A 211      -5.490   1.751   3.007  1.00 98.55           H  
ATOM   3384  N   ARG A 212      -4.904   4.694   9.073  1.00 97.97           N  
ATOM   3385  H   ARG A 212      -4.640   5.600   8.712  1.00 97.97           H  
ATOM   3386  CA  ARG A 212      -5.583   4.626  10.370  1.00 97.97           C  
ATOM   3387  HA  ARG A 212      -6.095   3.668  10.466  1.00 97.97           H  
ATOM   3388  C   ARG A 212      -6.619   5.722  10.466  1.00 97.97           C  
ATOM   3389  CB  ARG A 212      -4.535   4.712  11.478  1.00 97.97           C  
ATOM   3390  HB2 ARG A 212      -3.888   3.840  11.383  1.00 97.97           H  
ATOM   3391  HB3 ARG A 212      -3.935   5.612  11.337  1.00 97.97           H  
ATOM   3392  O   ARG A 212      -6.376   6.840  10.023  1.00 97.97           O  
ATOM   3393  CG  ARG A 212      -5.119   4.723  12.892  1.00 97.97           C  
ATOM   3394  HG2 ARG A 212      -5.873   3.943  12.999  1.00 97.97           H  
ATOM   3395  HG3 ARG A 212      -5.586   5.687  13.094  1.00 97.97           H  
ATOM   3396  CD  ARG A 212      -3.993   4.487  13.895  1.00 97.97           C  
ATOM   3397  HD2 ARG A 212      -3.426   3.603  13.603  1.00 97.97           H  
ATOM   3398  HD3 ARG A 212      -4.436   4.302  14.873  1.00 97.97           H  
ATOM   3399  NE  ARG A 212      -3.096   5.651  13.968  1.00 97.97           N  
ATOM   3400  HE  ARG A 212      -3.246   6.416  13.327  1.00 97.97           H  
ATOM   3401  NH1 ARG A 212      -1.728   4.909  15.625  1.00 97.97           N  
ATOM   3402 HH11 ARG A 212      -0.924   5.060  16.217  1.00 97.97           H  
ATOM   3403 HH12 ARG A 212      -2.158   3.996  15.589  1.00 97.97           H  
ATOM   3404  NH2 ARG A 212      -1.421   6.951  14.764  1.00 97.97           N  
ATOM   3405 HH21 ARG A 212      -1.683   7.594  14.031  1.00 97.97           H  
ATOM   3406 HH22 ARG A 212      -0.477   7.006  15.116  1.00 97.97           H  
ATOM   3407  CZ  ARG A 212      -2.074   5.821  14.776  1.00 97.97           C  
ATOM   3408  N   LYS A 213      -7.774   5.398  11.040  1.00 96.18           N  
ATOM   3409  H   LYS A 213      -7.887   4.464  11.406  1.00 96.18           H  
ATOM   3410  CA  LYS A 213      -8.831   6.383  11.267  1.00 96.18           C  
ATOM   3411  HA  LYS A 213      -9.032   6.882  10.319  1.00 96.18           H  
ATOM   3412  C   LYS A 213      -8.331   7.449  12.255  1.00 96.18           C  
ATOM   3413  CB  LYS A 213     -10.108   5.660  11.713  1.00 96.18           C  
ATOM   3414  HB2 LYS A 213     -10.017   5.350  12.754  1.00 96.18           H  
ATOM   3415  HB3 LYS A 213     -10.232   4.771  11.094  1.00 96.18           H  
ATOM   3416  O   LYS A 213      -7.733   7.108  13.285  1.00 96.18           O  
ATOM   3417  CG  LYS A 213     -11.349   6.543  11.537  1.00 96.18           C  
ATOM   3418  HG2 LYS A 213     -11.350   6.957  10.528  1.00 96.18           H  
ATOM   3419  HG3 LYS A 213     -11.325   7.362  12.255  1.00 96.18           H  
ATOM   3420  CD  LYS A 213     -12.627   5.715  11.730  1.00 96.18           C  
ATOM   3421  HD2 LYS A 213     -12.683   5.364  12.760  1.00 96.18           H  
ATOM   3422  HD3 LYS A 213     -12.594   4.859  11.057  1.00 96.18           H  
ATOM   3423  CE  LYS A 213     -13.850   6.573  11.395  1.00 96.18           C  
ATOM   3424  HE2 LYS A 213     -13.949   7.355  12.147  1.00 96.18           H  
ATOM   3425  HE3 LYS A 213     -13.668   7.056  10.434  1.00 96.18           H  
ATOM   3426  NZ  LYS A 213     -15.086   5.757  11.306  1.00 96.18           N  
ATOM   3427  HZ1 LYS A 213     -15.858   6.326  10.988  1.00 96.18           H  
ATOM   3428  HZ2 LYS A 213     -15.313   5.341  12.197  1.00 96.18           H  
ATOM   3429  HZ3 LYS A 213     -14.964   5.023  10.623  1.00 96.18           H  
ATOM   3430  N   MET A 214      -8.520   8.716  11.890  1.00 93.78           N  
ATOM   3431  H   MET A 214      -9.056   8.888  11.052  1.00 93.78           H  
ATOM   3432  CA  MET A 214      -8.212   9.882  12.724  1.00 93.78           C  
ATOM   3433  HA  MET A 214      -7.312   9.687  13.309  1.00 93.78           H  
ATOM   3434  C   MET A 214      -9.318  10.127  13.742  1.00 93.78           C  
ATOM   3435  CB  MET A 214      -7.969  11.132  11.867  1.00 93.78           C  
ATOM   3436  HB2 MET A 214      -8.837  11.310  11.232  1.00 93.78           H  
ATOM   3437  HB3 MET A 214      -7.855  11.985  12.536  1.00 93.78           H  
ATOM   3438  O   MET A 214     -10.505   9.987  13.367  1.00 93.78           O  
ATOM   3439  CG  MET A 214      -6.714  11.015  10.995  1.00 93.78           C  
ATOM   3440  HG2 MET A 214      -6.865  10.194  10.294  1.00 93.78           H  
ATOM   3441  HG3 MET A 214      -5.861  10.767  11.627  1.00 93.78           H  
ATOM   3442  SD  MET A 214      -6.316  12.512  10.040  1.00 93.78           S  
ATOM   3443  CE  MET A 214      -5.677  13.571  11.368  1.00 93.78           C  
ATOM   3444  HE1 MET A 214      -5.385  14.535  10.953  1.00 93.78           H  
ATOM   3445  HE2 MET A 214      -4.806  13.096  11.821  1.00 93.78           H  
ATOM   3446  HE3 MET A 214      -6.443  13.722  12.129  1.00 93.78           H  
ATOM   3447  OXT MET A 214      -8.918  10.449  14.876  1.00 93.78           O  
TER    3448      MET A 214                                                       
END   
