# Supplementary material for: Nuclear genome of Bulinus truncatus, an intermediate host of the carcinogenic human blood fluke Schistosoma haematobium
Source: Nat Commun. 2022 Feb 21;13:977. doi: 10.1038/s41467-022-28634-9 (PMC8861042; doi:10.1038/s41467-022-28634-9)
Supplement: Supplementary file 6 — Supplementary Data 3 [file 41467_2022_28634_MOESM6_ESM.zip › Supplementary_Data_3/btru_007887-t1.mature.pep.pdb]

ATOM      1  N   GLY A   1      65.773  -6.751 -50.285  1.00 69.08           N  
ATOM      2  H   GLY A   1      66.154  -6.831 -49.353  1.00 69.08           H  
ATOM      3  H2  GLY A   1      66.504  -6.874 -50.971  1.00 69.08           H  
ATOM      4  H3  GLY A   1      65.070  -7.467 -50.392  1.00 69.08           H  
ATOM      5  CA  GLY A   1      65.130  -5.435 -50.441  1.00 69.08           C  
ATOM      6  HA2 GLY A   1      65.838  -4.634 -50.227  1.00 69.08           H  
ATOM      7  HA3 GLY A   1      64.738  -5.324 -51.452  1.00 69.08           H  
ATOM      8  C   GLY A   1      63.974  -5.352 -49.472  1.00 69.08           C  
ATOM      9  O   GLY A   1      63.462  -6.400 -49.100  1.00 69.08           O  
ATOM     10  N   LEU A   2      63.608  -4.144 -49.051  1.00 84.00           N  
ATOM     11  H   LEU A   2      64.073  -3.324 -49.413  1.00 84.00           H  
ATOM     12  CA  LEU A   2      62.414  -3.879 -48.245  1.00 84.00           C  
ATOM     13  HA  LEU A   2      62.359  -4.580 -47.412  1.00 84.00           H  
ATOM     14  C   LEU A   2      61.168  -4.084 -49.110  1.00 84.00           C  
ATOM     15  CB  LEU A   2      62.562  -2.454 -47.684  1.00 84.00           C  
ATOM     16  HB2 LEU A   2      63.425  -2.461 -47.018  1.00 84.00           H  
ATOM     17  HB3 LEU A   2      62.760  -1.780 -48.517  1.00 84.00           H  
ATOM     18  O   LEU A   2      61.052  -3.475 -50.170  1.00 84.00           O  
ATOM     19  CG  LEU A   2      61.407  -1.849 -46.877  1.00 84.00           C  
ATOM     20  HG  LEU A   2      60.504  -1.822 -47.487  1.00 84.00           H  
ATOM     21  CD1 LEU A   2      61.126  -2.620 -45.593  1.00 84.00           C  
ATOM     22 HD11 LEU A   2      60.391  -2.078 -44.998  1.00 84.00           H  
ATOM     23 HD12 LEU A   2      62.040  -2.724 -45.007  1.00 84.00           H  
ATOM     24 HD13 LEU A   2      60.700  -3.592 -45.840  1.00 84.00           H  
ATOM     25  CD2 LEU A   2      61.802  -0.424 -46.494  1.00 84.00           C  
ATOM     26 HD21 LEU A   2      61.017   0.033 -45.891  1.00 84.00           H  
ATOM     27 HD22 LEU A   2      62.721  -0.420 -45.908  1.00 84.00           H  
ATOM     28 HD23 LEU A   2      61.949   0.183 -47.387  1.00 84.00           H  
ATOM     29  N   ASN A   3      60.286  -4.989 -48.690  1.00 89.29           N  
ATOM     30  H   ASN A   3      60.424  -5.434 -47.794  1.00 89.29           H  
ATOM     31  CA  ASN A   3      59.031  -5.269 -49.372  1.00 89.29           C  
ATOM     32  HA  ASN A   3      59.135  -5.063 -50.438  1.00 89.29           H  
ATOM     33  C   ASN A   3      57.947  -4.350 -48.807  1.00 89.29           C  
ATOM     34  CB  ASN A   3      58.693  -6.758 -49.196  1.00 89.29           C  
ATOM     35  HB2 ASN A   3      59.507  -7.368 -49.589  1.00 89.29           H  
ATOM     36  HB3 ASN A   3      58.582  -6.980 -48.135  1.00 89.29           H  
ATOM     37  O   ASN A   3      57.666  -4.412 -47.609  1.00 89.29           O  
ATOM     38  CG  ASN A   3      57.423  -7.150 -49.926  1.00 89.29           C  
ATOM     39  ND2 ASN A   3      56.735  -8.166 -49.464  1.00 89.29           N  
ATOM     40 HD21 ASN A   3      56.981  -8.575 -48.574  1.00 89.29           H  
ATOM     41 HD22 ASN A   3      55.864  -8.360 -49.937  1.00 89.29           H  
ATOM     42  OD1 ASN A   3      57.049  -6.564 -50.925  1.00 89.29           O  
ATOM     43  N   VAL A   4      57.359  -3.507 -49.657  1.00 90.35           N  
ATOM     44  H   VAL A   4      57.590  -3.555 -50.639  1.00 90.35           H  
ATOM     45  CA  VAL A   4      56.304  -2.573 -49.257  1.00 90.35           C  
ATOM     46  HA  VAL A   4      56.032  -2.789 -48.224  1.00 90.35           H  
ATOM     47  C   VAL A   4      55.067  -2.786 -50.114  1.00 90.35           C  
ATOM     48  CB  VAL A   4      56.747  -1.102 -49.296  1.00 90.35           C  
ATOM     49  HB  VAL A   4      56.845  -0.760 -50.326  1.00 90.35           H  
ATOM     50  O   VAL A   4      55.130  -2.696 -51.338  1.00 90.35           O  
ATOM     51  CG1 VAL A   4      55.686  -0.267 -48.577  1.00 90.35           C  
ATOM     52 HG11 VAL A   4      54.731  -0.336 -49.097  1.00 90.35           H  
ATOM     53 HG12 VAL A   4      55.537  -0.648 -47.566  1.00 90.35           H  
ATOM     54 HG13 VAL A   4      55.996   0.776 -48.520  1.00 90.35           H  
ATOM     55  CG2 VAL A   4      58.078  -0.880 -48.575  1.00 90.35           C  
ATOM     56 HG21 VAL A   4      58.889  -1.325 -49.153  1.00 90.35           H  
ATOM     57 HG22 VAL A   4      58.257   0.191 -48.475  1.00 90.35           H  
ATOM     58 HG23 VAL A   4      58.043  -1.328 -47.582  1.00 90.35           H  
ATOM     59  N   THR A   5      53.936  -3.041 -49.464  1.00 89.84           N  
ATOM     60  H   THR A   5      53.976  -3.132 -48.459  1.00 89.84           H  
ATOM     61  CA  THR A   5      52.634  -3.219 -50.115  1.00 89.84           C  
ATOM     62  HA  THR A   5      52.706  -2.943 -51.167  1.00 89.84           H  
ATOM     63  C   THR A   5      51.603  -2.319 -49.458  1.00 89.84           C  
ATOM     64  CB  THR A   5      52.157  -4.679 -50.043  1.00 89.84           C  
ATOM     65  HB  THR A   5      51.160  -4.741 -50.478  1.00 89.84           H  
ATOM     66  O   THR A   5      51.501  -2.318 -48.235  1.00 89.84           O  
ATOM     67  CG2 THR A   5      53.079  -5.631 -50.802  1.00 89.84           C  
ATOM     68 HG21 THR A   5      53.170  -5.308 -51.839  1.00 89.84           H  
ATOM     69 HG22 THR A   5      52.658  -6.636 -50.778  1.00 89.84           H  
ATOM     70 HG23 THR A   5      54.068  -5.647 -50.344  1.00 89.84           H  
ATOM     71  OG1 THR A   5      52.102  -5.129 -48.710  1.00 89.84           O  
ATOM     72  HG1 THR A   5      51.719  -4.419 -48.189  1.00 89.84           H  
ATOM     73  N   PHE A   6      50.813  -1.595 -50.249  1.00 89.96           N  
ATOM     74  H   PHE A   6      50.927  -1.649 -51.251  1.00 89.96           H  
ATOM     75  CA  PHE A   6      49.680  -0.816 -49.753  1.00 89.96           C  
ATOM     76  HA  PHE A   6      49.571  -0.968 -48.679  1.00 89.96           H  
ATOM     77  C   PHE A   6      48.403  -1.313 -50.427  1.00 89.96           C  
ATOM     78  CB  PHE A   6      49.945   0.678 -49.974  1.00 89.96           C  
ATOM     79  HB2 PHE A   6      49.886   0.896 -51.040  1.00 89.96           H  
ATOM     80  HB3 PHE A   6      50.967   0.870 -49.649  1.00 89.96           H  
ATOM     81  O   PHE A   6      48.164  -1.042 -51.602  1.00 89.96           O  
ATOM     82  CG  PHE A   6      49.059   1.665 -49.228  1.00 89.96           C  
ATOM     83  CD1 PHE A   6      49.476   3.007 -49.157  1.00 89.96           C  
ATOM     84  HD1 PHE A   6      50.404   3.312 -49.618  1.00 89.96           H  
ATOM     85  CD2 PHE A   6      47.851   1.292 -48.598  1.00 89.96           C  
ATOM     86  HD2 PHE A   6      47.485   0.276 -48.611  1.00 89.96           H  
ATOM     87  CE1 PHE A   6      48.696   3.957 -48.481  1.00 89.96           C  
ATOM     88  HE1 PHE A   6      48.996   4.995 -48.461  1.00 89.96           H  
ATOM     89  CE2 PHE A   6      47.089   2.237 -47.893  1.00 89.96           C  
ATOM     90  HE2 PHE A   6      46.178   1.937 -47.397  1.00 89.96           H  
ATOM     91  CZ  PHE A   6      47.517   3.570 -47.826  1.00 89.96           C  
ATOM     92  HZ  PHE A   6      46.946   4.300 -47.270  1.00 89.96           H  
ATOM     93  N   ASP A   7      47.604  -2.054 -49.668  1.00 86.96           N  
ATOM     94  H   ASP A   7      47.831  -2.151 -48.689  1.00 86.96           H  
ATOM     95  CA  ASP A   7      46.267  -2.482 -50.055  1.00 86.96           C  
ATOM     96  HA  ASP A   7      46.228  -2.654 -51.130  1.00 86.96           H  
ATOM     97  C   ASP A   7      45.262  -1.383 -49.691  1.00 86.96           C  
ATOM     98  CB  ASP A   7      45.964  -3.810 -49.354  1.00 86.96           C  
ATOM     99  HB2 ASP A   7      46.741  -4.528 -49.616  1.00 86.96           H  
ATOM    100  HB3 ASP A   7      45.995  -3.661 -48.275  1.00 86.96           H  
ATOM    101  O   ASP A   7      45.062  -1.076 -48.518  1.00 86.96           O  
ATOM    102  CG  ASP A   7      44.610  -4.404 -49.737  1.00 86.96           C  
ATOM    103  OD1 ASP A   7      43.918  -3.807 -50.598  1.00 86.96           O  
ATOM    104  OD2 ASP A   7      44.314  -5.477 -49.172  1.00 86.96           O  
ATOM    105  N   ARG A   8      44.668  -0.750 -50.705  1.00 84.73           N  
ATOM    106  H   ARG A   8      44.832  -1.116 -51.632  1.00 84.73           H  
ATOM    107  CA  ARG A   8      43.703   0.355 -50.553  1.00 84.73           C  
ATOM    108  HA  ARG A   8      43.796   0.769 -49.549  1.00 84.73           H  
ATOM    109  C   ARG A   8      42.249  -0.134 -50.612  1.00 84.73           C  
ATOM    110  CB  ARG A   8      44.017   1.484 -51.554  1.00 84.73           C  
ATOM    111  HB2 ARG A   8      43.968   1.088 -52.568  1.00 84.73           H  
ATOM    112  HB3 ARG A   8      43.269   2.270 -51.452  1.00 84.73           H  
ATOM    113  O   ARG A   8      41.355   0.640 -50.943  1.00 84.73           O  
ATOM    114  CG  ARG A   8      45.400   2.107 -51.306  1.00 84.73           C  
ATOM    115  HG2 ARG A   8      45.421   2.531 -50.302  1.00 84.73           H  
ATOM    116  HG3 ARG A   8      46.170   1.339 -51.376  1.00 84.73           H  
ATOM    117  CD  ARG A   8      45.714   3.211 -52.322  1.00 84.73           C  
ATOM    118  HD2 ARG A   8      44.927   3.963 -52.271  1.00 84.73           H  
ATOM    119  HD3 ARG A   8      45.707   2.780 -53.323  1.00 84.73           H  
ATOM    120  NE  ARG A   8      47.047   3.803 -52.057  1.00 84.73           N  
ATOM    121  HE  ARG A   8      47.795   3.145 -51.886  1.00 84.73           H  
ATOM    122  NH1 ARG A   8      46.434   6.001 -51.967  1.00 84.73           N  
ATOM    123 HH11 ARG A   8      45.502   5.705 -51.715  1.00 84.73           H  
ATOM    124 HH12 ARG A   8      46.648   6.987 -51.913  1.00 84.73           H  
ATOM    125  NH2 ARG A   8      48.553   5.480 -51.634  1.00 84.73           N  
ATOM    126 HH21 ARG A   8      49.286   4.795 -51.518  1.00 84.73           H  
ATOM    127 HH22 ARG A   8      48.706   6.413 -51.278  1.00 84.73           H  
ATOM    128  CZ  ARG A   8      47.338   5.084 -51.888  1.00 84.73           C  
ATOM    129  N   SER A   9      42.028  -1.422 -50.352  1.00 77.67           N  
ATOM    130  H   SER A   9      42.815  -2.019 -50.141  1.00 77.67           H  
ATOM    131  CA  SER A   9      40.702  -2.036 -50.308  1.00 77.67           C  
ATOM    132  HA  SER A   9      40.067  -1.550 -51.049  1.00 77.67           H  
ATOM    133  C   SER A   9      40.108  -1.890 -48.902  1.00 77.67           C  
ATOM    134  CB  SER A   9      40.772  -3.519 -50.689  1.00 77.67           C  
ATOM    135  HB2 SER A   9      39.764  -3.887 -50.880  1.00 77.67           H  
ATOM    136  HB3 SER A   9      41.202  -4.089 -49.865  1.00 77.67           H  
ATOM    137  O   SER A   9      40.773  -2.279 -47.939  1.00 77.67           O  
ATOM    138  OG  SER A   9      41.577  -3.708 -51.837  1.00 77.67           O  
ATOM    139  HG  SER A   9      42.469  -3.808 -51.496  1.00 77.67           H  
ATOM    140  N   PRO A  10      38.875  -1.370 -48.750  1.00 79.25           N  
ATOM    141  CA  PRO A  10      38.206  -1.325 -47.457  1.00 79.25           C  
ATOM    142  HA  PRO A  10      38.839  -0.756 -46.776  1.00 79.25           H  
ATOM    143  C   PRO A  10      37.967  -2.730 -46.897  1.00 79.25           C  
ATOM    144  CB  PRO A  10      36.884  -0.580 -47.674  1.00 79.25           C  
ATOM    145  HB2 PRO A  10      36.071  -1.290 -47.827  1.00 79.25           H  
ATOM    146  HB3 PRO A  10      36.657   0.082 -46.838  1.00 79.25           H  
ATOM    147  O   PRO A  10      37.601  -3.644 -47.639  1.00 79.25           O  
ATOM    148  CG  PRO A  10      37.118   0.199 -48.966  1.00 79.25           C  
ATOM    149  HG2 PRO A  10      37.610   1.144 -48.734  1.00 79.25           H  
ATOM    150  HG3 PRO A  10      36.189   0.373 -49.509  1.00 79.25           H  
ATOM    151  CD  PRO A  10      38.077  -0.688 -49.753  1.00 79.25           C  
ATOM    152  HD2 PRO A  10      38.692  -0.068 -50.405  1.00 79.25           H  
ATOM    153  HD3 PRO A  10      37.518  -1.422 -50.333  1.00 79.25           H  
ATOM    154  N   PHE A  11      38.134  -2.898 -45.590  1.00 84.16           N  
ATOM    155  H   PHE A  11      38.399  -2.101 -45.029  1.00 84.16           H  
ATOM    156  CA  PHE A  11      37.839  -4.144 -44.888  1.00 84.16           C  
ATOM    157  HA  PHE A  11      37.006  -4.634 -45.391  1.00 84.16           H  
ATOM    158  C   PHE A  11      37.405  -3.864 -43.446  1.00 84.16           C  
ATOM    159  CB  PHE A  11      39.053  -5.089 -44.939  1.00 84.16           C  
ATOM    160  HB2 PHE A  11      39.335  -5.246 -45.980  1.00 84.16           H  
ATOM    161  HB3 PHE A  11      38.750  -6.058 -44.543  1.00 84.16           H  
ATOM    162  O   PHE A  11      37.827  -2.883 -42.839  1.00 84.16           O  
ATOM    163  CG  PHE A  11      40.274  -4.615 -44.168  1.00 84.16           C  
ATOM    164  CD1 PHE A  11      41.206  -3.756 -44.778  1.00 84.16           C  
ATOM    165  HD1 PHE A  11      41.056  -3.442 -45.801  1.00 84.16           H  
ATOM    166  CD2 PHE A  11      40.468  -5.013 -42.831  1.00 84.16           C  
ATOM    167  HD2 PHE A  11      39.741  -5.648 -42.345  1.00 84.16           H  
ATOM    168  CE1 PHE A  11      42.318  -3.288 -44.058  1.00 84.16           C  
ATOM    169  HE1 PHE A  11      43.014  -2.610 -44.530  1.00 84.16           H  
ATOM    170  CE2 PHE A  11      41.581  -4.547 -42.109  1.00 84.16           C  
ATOM    171  HE2 PHE A  11      41.696  -4.821 -41.071  1.00 84.16           H  
ATOM    172  CZ  PHE A  11      42.505  -3.683 -42.723  1.00 84.16           C  
ATOM    173  HZ  PHE A  11      43.342  -3.296 -42.161  1.00 84.16           H  
ATOM    174  N   THR A  12      36.596  -4.757 -42.884  1.00 82.47           N  
ATOM    175  H   THR A  12      36.253  -5.528 -43.439  1.00 82.47           H  
ATOM    176  CA  THR A  12      36.146  -4.694 -41.487  1.00 82.47           C  
ATOM    177  HA  THR A  12      36.392  -3.722 -41.059  1.00 82.47           H  
ATOM    178  C   THR A  12      36.871  -5.775 -40.683  1.00 82.47           C  
ATOM    179  CB  THR A  12      34.618  -4.854 -41.404  1.00 82.47           C  
ATOM    180  HB  THR A  12      34.363  -5.875 -41.689  1.00 82.47           H  
ATOM    181  O   THR A  12      36.928  -6.930 -41.111  1.00 82.47           O  
ATOM    182  CG2 THR A  12      34.069  -4.587 -40.008  1.00 82.47           C  
ATOM    183 HG21 THR A  12      34.433  -5.343 -39.312  1.00 82.47           H  
ATOM    184 HG22 THR A  12      34.381  -3.602 -39.661  1.00 82.47           H  
ATOM    185 HG23 THR A  12      32.980  -4.625 -40.027  1.00 82.47           H  
ATOM    186  OG1 THR A  12      33.971  -3.981 -42.306  1.00 82.47           O  
ATOM    187  HG1 THR A  12      33.831  -3.142 -41.861  1.00 82.47           H  
ATOM    188  N   ASP A  13      37.445  -5.417 -39.534  1.00 79.44           N  
ATOM    189  H   ASP A  13      37.338  -4.460 -39.232  1.00 79.44           H  
ATOM    190  CA  ASP A  13      38.061  -6.355 -38.580  1.00 79.44           C  
ATOM    191  HA  ASP A  13      37.772  -7.375 -38.834  1.00 79.44           H  
ATOM    192  C   ASP A  13      37.499  -6.048 -37.180  1.00 79.44           C  
ATOM    193  CB  ASP A  13      39.606  -6.281 -38.674  1.00 79.44           C  
ATOM    194  HB2 ASP A  13      39.891  -6.448 -39.712  1.00 79.44           H  
ATOM    195  HB3 ASP A  13      39.937  -5.277 -38.405  1.00 79.44           H  
ATOM    196  O   ASP A  13      37.843  -5.036 -36.570  1.00 79.44           O  
ATOM    197  CG  ASP A  13      40.387  -7.291 -37.808  1.00 79.44           C  
ATOM    198  OD1 ASP A  13      39.765  -8.184 -37.196  1.00 79.44           O  
ATOM    199  OD2 ASP A  13      41.652  -7.215 -37.793  1.00 79.44           O  
ATOM    200  N   GLY A  14      36.577  -6.891 -36.698  1.00 82.98           N  
ATOM    201  H   GLY A  14      36.302  -7.671 -37.277  1.00 82.98           H  
ATOM    202  CA  GLY A  14      35.786  -6.621 -35.490  1.00 82.98           C  
ATOM    203  HA2 GLY A  14      35.279  -7.531 -35.169  1.00 82.98           H  
ATOM    204  HA3 GLY A  14      36.453  -6.299 -34.691  1.00 82.98           H  
ATOM    205  C   GLY A  14      34.720  -5.541 -35.718  1.00 82.98           C  
ATOM    206  O   GLY A  14      33.990  -5.604 -36.703  1.00 82.98           O  
ATOM    207  N   ASP A  15      34.655  -4.558 -34.815  1.00 79.44           N  
ATOM    208  H   ASP A  15      35.263  -4.607 -34.010  1.00 79.44           H  
ATOM    209  CA  ASP A  15      33.727  -3.411 -34.873  1.00 79.44           C  
ATOM    210  HA  ASP A  15      32.856  -3.694 -35.464  1.00 79.44           H  
ATOM    211  C   ASP A  15      34.341  -2.168 -35.556  1.00 79.44           C  
ATOM    212  CB  ASP A  15      33.239  -3.063 -33.453  1.00 79.44           C  
ATOM    213  HB2 ASP A  15      32.609  -2.175 -33.496  1.00 79.44           H  
ATOM    214  HB3 ASP A  15      34.103  -2.829 -32.832  1.00 79.44           H  
ATOM    215  O   ASP A  15      33.800  -1.065 -35.456  1.00 79.44           O  
ATOM    216  CG  ASP A  15      32.413  -4.168 -32.791  1.00 79.44           C  
ATOM    217  OD1 ASP A  15      31.603  -4.809 -33.496  1.00 79.44           O  
ATOM    218  OD2 ASP A  15      32.600  -4.359 -31.568  1.00 79.44           O  
ATOM    219  N   VAL A  16      35.503  -2.315 -36.205  1.00 81.08           N  
ATOM    220  H   VAL A  16      35.883  -3.245 -36.304  1.00 81.08           H  
ATOM    221  CA  VAL A  16      36.243  -1.202 -36.819  1.00 81.08           C  
ATOM    222  HA  VAL A  16      35.690  -0.279 -36.648  1.00 81.08           H  
ATOM    223  C   VAL A  16      36.344  -1.397 -38.330  1.00 81.08           C  
ATOM    224  CB  VAL A  16      37.633  -1.010 -36.179  1.00 81.08           C  
ATOM    225  HB  VAL A  16      38.265  -1.864 -36.419  1.00 81.08           H  
ATOM    226  O   VAL A  16      36.847  -2.416 -38.812  1.00 81.08           O  
ATOM    227  CG1 VAL A  16      38.307   0.269 -36.700  1.00 81.08           C  
ATOM    228 HG11 VAL A  16      38.471   0.193 -37.774  1.00 81.08           H  
ATOM    229 HG12 VAL A  16      39.278   0.397 -36.220  1.00 81.08           H  
ATOM    230 HG13 VAL A  16      37.682   1.138 -36.492  1.00 81.08           H  
ATOM    231  CG2 VAL A  16      37.549  -0.890 -34.648  1.00 81.08           C  
ATOM    232 HG21 VAL A  16      36.869  -0.083 -34.376  1.00 81.08           H  
ATOM    233 HG22 VAL A  16      38.539  -0.692 -34.236  1.00 81.08           H  
ATOM    234 HG23 VAL A  16      37.183  -1.824 -34.223  1.00 81.08           H  
ATOM    235  N   ASP A  17      35.901  -0.382 -39.072  1.00 82.01           N  
ATOM    236  H   ASP A  17      35.462   0.400 -38.605  1.00 82.01           H  
ATOM    237  CA  ASP A  17      36.048  -0.296 -40.522  1.00 82.01           C  
ATOM    238  HA  ASP A  17      36.061  -1.302 -40.941  1.00 82.01           H  
ATOM    239  C   ASP A  17      37.374   0.386 -40.885  1.00 82.01           C  
ATOM    240  CB  ASP A  17      34.855   0.452 -41.140  1.00 82.01           C  
ATOM    241  HB2 ASP A  17      34.730   1.408 -40.633  1.00 82.01           H  
ATOM    242  HB3 ASP A  17      35.081   0.656 -42.187  1.00 82.01           H  
ATOM    243  O   ASP A  17      37.648   1.522 -40.488  1.00 82.01           O  
ATOM    244  CG  ASP A  17      33.539  -0.334 -41.092  1.00 82.01           C  
ATOM    245  OD1 ASP A  17      33.593  -1.580 -41.213  1.00 82.01           O  
ATOM    246  OD2 ASP A  17      32.481   0.331 -41.006  1.00 82.01           O  
ATOM    247  N   TYR A  18      38.197  -0.307 -41.669  1.00 85.96           N  
ATOM    248  H   TYR A  18      37.910  -1.227 -41.973  1.00 85.96           H  
ATOM    249  CA  TYR A  18      39.459   0.198 -42.196  1.00 85.96           C  
ATOM    250  HA  TYR A  18      39.715   1.127 -41.687  1.00 85.96           H  
ATOM    251  C   TYR A  18      39.319   0.492 -43.688  1.00 85.96           C  
ATOM    252  CB  TYR A  18      40.585  -0.807 -41.932  1.00 85.96           C  
ATOM    253  HB2 TYR A  18      40.341  -1.744 -42.434  1.00 85.96           H  
ATOM    254  HB3 TYR A  18      41.505  -0.428 -42.377  1.00 85.96           H  
ATOM    255  O   TYR A  18      38.745  -0.292 -44.442  1.00 85.96           O  
ATOM    256  CG  TYR A  18      40.835  -1.081 -40.463  1.00 85.96           C  
ATOM    257  CD1 TYR A  18      41.658  -0.217 -39.715  1.00 85.96           C  
ATOM    258  HD1 TYR A  18      42.095   0.648 -40.191  1.00 85.96           H  
ATOM    259  CD2 TYR A  18      40.208  -2.173 -39.833  1.00 85.96           C  
ATOM    260  HD2 TYR A  18      39.520  -2.794 -40.388  1.00 85.96           H  
ATOM    261  CE1 TYR A  18      41.895  -0.468 -38.349  1.00 85.96           C  
ATOM    262  HE1 TYR A  18      42.519   0.202 -37.777  1.00 85.96           H  
ATOM    263  CE2 TYR A  18      40.423  -2.412 -38.464  1.00 85.96           C  
ATOM    264  HE2 TYR A  18      39.891  -3.201 -37.952  1.00 85.96           H  
ATOM    265  OH  TYR A  18      41.512  -1.844 -36.413  1.00 85.96           O  
ATOM    266  HH  TYR A  18      42.103  -1.205 -36.009  1.00 85.96           H  
ATOM    267  CZ  TYR A  18      41.281  -1.577 -37.725  1.00 85.96           C  
ATOM    268  N   CYS A  19      39.889   1.603 -44.145  1.00 84.90           N  
ATOM    269  H   CYS A  19      40.382   2.193 -43.490  1.00 84.90           H  
ATOM    270  CA  CYS A  19      39.887   1.971 -45.560  1.00 84.90           C  
ATOM    271  HA  CYS A  19      38.955   1.626 -46.006  1.00 84.90           H  
ATOM    272  C   CYS A  19      41.024   1.311 -46.364  1.00 84.90           C  
ATOM    273  CB  CYS A  19      39.891   3.499 -45.662  1.00 84.90           C  
ATOM    274  HB2 CYS A  19      38.996   3.862 -45.159  1.00 84.90           H  
ATOM    275  HB3 CYS A  19      39.812   3.777 -46.713  1.00 84.90           H  
ATOM    276  O   CYS A  19      41.020   1.368 -47.592  1.00 84.90           O  
ATOM    277  SG  CYS A  19      41.309   4.361 -44.939  1.00 84.90           S  
ATOM    278  N   GLY A  20      42.016   0.720 -45.688  1.00 87.20           N  
ATOM    279  H   GLY A  20      41.972   0.736 -44.679  1.00 87.20           H  
ATOM    280  CA  GLY A  20      43.190   0.105 -46.305  1.00 87.20           C  
ATOM    281  HA2 GLY A  20      43.579   0.762 -47.083  1.00 87.20           H  
ATOM    282  HA3 GLY A  20      42.892  -0.833 -46.774  1.00 87.20           H  
ATOM    283  C   GLY A  20      44.314  -0.180 -45.303  1.00 87.20           C  
ATOM    284  O   GLY A  20      44.247   0.204 -44.132  1.00 87.20           O  
ATOM    285  N   GLN A  21      45.365  -0.859 -45.762  1.00 92.18           N  
ATOM    286  H   GLN A  21      45.359  -1.120 -46.737  1.00 92.18           H  
ATOM    287  CA  GLN A  21      46.524  -1.249 -44.957  1.00 92.18           C  
ATOM    288  HA  GLN A  21      46.592  -0.551 -44.123  1.00 92.18           H  
ATOM    289  C   GLN A  21      47.849  -1.147 -45.732  1.00 92.18           C  
ATOM    290  CB  GLN A  21      46.314  -2.655 -44.358  1.00 92.18           C  
ATOM    291  HB2 GLN A  21      47.169  -2.895 -43.726  1.00 92.18           H  
ATOM    292  HB3 GLN A  21      45.424  -2.633 -43.730  1.00 92.18           H  
ATOM    293  O   GLN A  21      47.965  -1.584 -46.877  1.00 92.18           O  
ATOM    294  CG  GLN A  21      46.143  -3.759 -45.417  1.00 92.18           C  
ATOM    295  HG2 GLN A  21      47.026  -3.798 -46.055  1.00 92.18           H  
ATOM    296  HG3 GLN A  21      45.279  -3.526 -46.038  1.00 92.18           H  
ATOM    297  CD  GLN A  21      45.937  -5.157 -44.845  1.00 92.18           C  
ATOM    298  NE2 GLN A  21      45.695  -6.126 -45.702  1.00 92.18           N  
ATOM    299 HE21 GLN A  21      45.413  -7.010 -45.303  1.00 92.18           H  
ATOM    300 HE22 GLN A  21      45.468  -5.897 -46.659  1.00 92.18           H  
ATOM    301  OE1 GLN A  21      46.006  -5.417 -43.650  1.00 92.18           O  
ATOM    302  N   LEU A  22      48.878  -0.606 -45.082  1.00 93.34           N  
ATOM    303  H   LEU A  22      48.707  -0.310 -44.132  1.00 93.34           H  
ATOM    304  CA  LEU A  22      50.266  -0.556 -45.540  1.00 93.34           C  
ATOM    305  HA  LEU A  22      50.312  -0.777 -46.607  1.00 93.34           H  
ATOM    306  C   LEU A  22      51.087  -1.597 -44.777  1.00 93.34           C  
ATOM    307  CB  LEU A  22      50.807   0.864 -45.302  1.00 93.34           C  
ATOM    308  HB2 LEU A  22      50.641   1.111 -44.253  1.00 93.34           H  
ATOM    309  HB3 LEU A  22      50.232   1.567 -45.906  1.00 93.34           H  
ATOM    310  O   LEU A  22      51.046  -1.629 -43.554  1.00 93.34           O  
ATOM    311  CG  LEU A  22      52.304   1.053 -45.610  1.00 93.34           C  
ATOM    312  HG  LEU A  22      52.896   0.272 -45.133  1.00 93.34           H  
ATOM    313  CD1 LEU A  22      52.577   1.035 -47.114  1.00 93.34           C  
ATOM    314 HD11 LEU A  22      52.335   0.055 -47.525  1.00 93.34           H  
ATOM    315 HD12 LEU A  22      53.632   1.242 -47.291  1.00 93.34           H  
ATOM    316 HD13 LEU A  22      51.976   1.800 -47.606  1.00 93.34           H  
ATOM    317  CD2 LEU A  22      52.764   2.392 -45.047  1.00 93.34           C  
ATOM    318 HD21 LEU A  22      53.813   2.561 -45.289  1.00 93.34           H  
ATOM    319 HD22 LEU A  22      52.149   3.194 -45.456  1.00 93.34           H  
ATOM    320 HD23 LEU A  22      52.651   2.378 -43.963  1.00 93.34           H  
ATOM    321  N   ARG A  23      51.884  -2.408 -45.470  1.00 94.23           N  
ATOM    322  H   ARG A  23      51.871  -2.325 -46.477  1.00 94.23           H  
ATOM    323  CA  ARG A  23      52.777  -3.402 -44.865  1.00 94.23           C  
ATOM    324  HA  ARG A  23      52.802  -3.255 -43.785  1.00 94.23           H  
ATOM    325  C   ARG A  23      54.203  -3.221 -45.368  1.00 94.23           C  
ATOM    326  CB  ARG A  23      52.206  -4.801 -45.121  1.00 94.23           C  
ATOM    327  HB2 ARG A  23      52.133  -4.973 -46.195  1.00 94.23           H  
ATOM    328  HB3 ARG A  23      51.202  -4.838 -44.699  1.00 94.23           H  
ATOM    329  O   ARG A  23      54.445  -3.300 -46.570  1.00 94.23           O  
ATOM    330  CG  ARG A  23      53.044  -5.921 -44.493  1.00 94.23           C  
ATOM    331  HG2 ARG A  23      53.202  -5.716 -43.434  1.00 94.23           H  
ATOM    332  HG3 ARG A  23      54.013  -5.985 -44.989  1.00 94.23           H  
ATOM    333  CD  ARG A  23      52.299  -7.245 -44.661  1.00 94.23           C  
ATOM    334  HD2 ARG A  23      52.150  -7.420 -45.726  1.00 94.23           H  
ATOM    335  HD3 ARG A  23      51.327  -7.159 -44.175  1.00 94.23           H  
ATOM    336  NE  ARG A  23      53.034  -8.368 -44.056  1.00 94.23           N  
ATOM    337  HE  ARG A  23      53.658  -8.154 -43.292  1.00 94.23           H  
ATOM    338  NH1 ARG A  23      51.930 -10.057 -45.154  1.00 94.23           N  
ATOM    339 HH11 ARG A  23      51.772 -11.044 -45.299  1.00 94.23           H  
ATOM    340 HH12 ARG A  23      51.355  -9.355 -45.597  1.00 94.23           H  
ATOM    341  NH2 ARG A  23      53.534 -10.541 -43.679  1.00 94.23           N  
ATOM    342 HH21 ARG A  23      54.124 -10.188 -42.938  1.00 94.23           H  
ATOM    343 HH22 ARG A  23      53.376 -11.533 -43.779  1.00 94.23           H  
ATOM    344  CZ  ARG A  23      52.833  -9.646 -44.303  1.00 94.23           C  
ATOM    345  N   CYS A  24      55.131  -3.016 -44.441  1.00 94.30           N  
ATOM    346  H   CYS A  24      54.823  -2.956 -43.481  1.00 94.30           H  
ATOM    347  CA  CYS A  24      56.572  -2.974 -44.660  1.00 94.30           C  
ATOM    348  HA  CYS A  24      56.787  -2.903 -45.726  1.00 94.30           H  
ATOM    349  C   CYS A  24      57.176  -4.264 -44.084  1.00 94.30           C  
ATOM    350  CB  CYS A  24      57.169  -1.749 -43.948  1.00 94.30           C  
ATOM    351  HB2 CYS A  24      57.212  -1.992 -42.887  1.00 94.30           H  
ATOM    352  HB3 CYS A  24      58.196  -1.603 -44.283  1.00 94.30           H  
ATOM    353  O   CYS A  24      56.987  -4.561 -42.908  1.00 94.30           O  
ATOM    354  SG  CYS A  24      56.284  -0.166 -44.035  1.00 94.30           S  
ATOM    355  N   SER A  25      57.896  -5.052 -44.881  1.00 92.57           N  
ATOM    356  H   SER A  25      58.024  -4.785 -45.847  1.00 92.57           H  
ATOM    357  CA  SER A  25      58.460  -6.326 -44.418  1.00 92.57           C  
ATOM    358  HA  SER A  25      58.587  -6.267 -43.337  1.00 92.57           H  
ATOM    359  C   SER A  25      59.839  -6.615 -45.000  1.00 92.57           C  
ATOM    360  CB  SER A  25      57.493  -7.487 -44.682  1.00 92.57           C  
ATOM    361  HB2 SER A  25      56.560  -7.302 -44.150  1.00 92.57           H  
ATOM    362  HB3 SER A  25      57.926  -8.414 -44.306  1.00 92.57           H  
ATOM    363  O   SER A  25      60.151  -6.266 -46.141  1.00 92.57           O  
ATOM    364  OG  SER A  25      57.226  -7.615 -46.068  1.00 92.57           O  
ATOM    365  HG  SER A  25      56.877  -6.769 -46.356  1.00 92.57           H  
ATOM    366  N   VAL A  26      60.681  -7.265 -44.200  1.00 88.85           N  
ATOM    367  H   VAL A  26      60.367  -7.471 -43.263  1.00 88.85           H  
ATOM    368  CA  VAL A  26      62.022  -7.720 -44.566  1.00 88.85           C  
ATOM    369  HA  VAL A  26      62.087  -7.818 -45.650  1.00 88.85           H  
ATOM    370  C   VAL A  26      62.268  -9.091 -43.953  1.00 88.85           C  
ATOM    371  CB  VAL A  26      63.088  -6.708 -44.100  1.00 88.85           C  
ATOM    372  HB  VAL A  26      62.854  -6.367 -43.092  1.00 88.85           H  
ATOM    373  O   VAL A  26      62.133  -9.274 -42.746  1.00 88.85           O  
ATOM    374  CG1 VAL A  26      64.509  -7.271 -44.098  1.00 88.85           C  
ATOM    375 HG11 VAL A  26      64.742  -7.736 -45.056  1.00 88.85           H  
ATOM    376 HG12 VAL A  26      65.227  -6.479 -43.884  1.00 88.85           H  
ATOM    377 HG13 VAL A  26      64.575  -8.004 -43.294  1.00 88.85           H  
ATOM    378  CG2 VAL A  26      63.110  -5.508 -45.037  1.00 88.85           C  
ATOM    379 HG21 VAL A  26      63.403  -5.825 -46.038  1.00 88.85           H  
ATOM    380 HG22 VAL A  26      62.115  -5.062 -45.054  1.00 88.85           H  
ATOM    381 HG23 VAL A  26      63.804  -4.756 -44.662  1.00 88.85           H  
ATOM    382  N   ASP A  27      62.705 -10.030 -44.788  1.00 82.50           N  
ATOM    383  H   ASP A  27      62.758  -9.820 -45.774  1.00 82.50           H  
ATOM    384  CA  ASP A  27      63.224 -11.332 -44.373  1.00 82.50           C  
ATOM    385  HA  ASP A  27      63.299 -11.371 -43.286  1.00 82.50           H  
ATOM    386  C   ASP A  27      64.632 -11.507 -44.959  1.00 82.50           C  
ATOM    387  CB  ASP A  27      62.250 -12.431 -44.816  1.00 82.50           C  
ATOM    388  HB2 ASP A  27      61.243 -12.142 -44.514  1.00 82.50           H  
ATOM    389  HB3 ASP A  27      62.264 -12.521 -45.902  1.00 82.50           H  
ATOM    390  O   ASP A  27      64.818 -11.535 -46.179  1.00 82.50           O  
ATOM    391  CG  ASP A  27      62.566 -13.791 -44.188  1.00 82.50           C  
ATOM    392  OD1 ASP A  27      63.741 -14.030 -43.810  1.00 82.50           O  
ATOM    393  OD2 ASP A  27      61.617 -14.586 -44.065  1.00 82.50           O  
ATOM    394  N   THR A  28      65.645 -11.540 -44.090  1.00 72.34           N  
ATOM    395  H   THR A  28      65.432 -11.497 -43.104  1.00 72.34           H  
ATOM    396  CA  THR A  28      67.066 -11.594 -44.474  1.00 72.34           C  
ATOM    397  HA  THR A  28      67.135 -11.377 -45.540  1.00 72.34           H  
ATOM    398  C   THR A  28      67.679 -12.978 -44.304  1.00 72.34           C  
ATOM    399  CB  THR A  28      67.923 -10.530 -43.769  1.00 72.34           C  
ATOM    400  HB  THR A  28      68.914 -10.508 -44.221  1.00 72.34           H  
ATOM    401  O   THR A  28      68.889 -13.130 -44.475  1.00 72.34           O  
ATOM    402  CG2 THR A  28      67.322  -9.138 -43.858  1.00 72.34           C  
ATOM    403 HG21 THR A  28      67.204  -8.843 -44.901  1.00 72.34           H  
ATOM    404 HG22 THR A  28      66.354  -9.145 -43.358  1.00 72.34           H  
ATOM    405 HG23 THR A  28      67.960  -8.428 -43.331  1.00 72.34           H  
ATOM    406  OG1 THR A  28      68.059 -10.775 -42.397  1.00 72.34           O  
ATOM    407  HG1 THR A  28      68.209  -9.924 -41.979  1.00 72.34           H  
ATOM    408  N   SER A  29      66.861 -14.007 -44.054  1.00 64.05           N  
ATOM    409  H   SER A  29      65.871 -13.825 -43.973  1.00 64.05           H  
ATOM    410  CA  SER A  29      67.309 -15.391 -43.829  1.00 64.05           C  
ATOM    411  HA  SER A  29      67.977 -15.386 -42.968  1.00 64.05           H  
ATOM    412  C   SER A  29      68.108 -16.016 -44.988  1.00 64.05           C  
ATOM    413  CB  SER A  29      66.101 -16.268 -43.468  1.00 64.05           C  
ATOM    414  HB2 SER A  29      65.670 -15.919 -42.529  1.00 64.05           H  
ATOM    415  HB3 SER A  29      66.430 -17.298 -43.337  1.00 64.05           H  
ATOM    416  O   SER A  29      68.681 -17.091 -44.820  1.00 64.05           O  
ATOM    417  OG  SER A  29      65.108 -16.218 -44.471  1.00 64.05           O  
ATOM    418  HG  SER A  29      64.498 -15.511 -44.248  1.00 64.05           H  
ATOM    419  N   VAL A  30      68.206 -15.344 -46.144  1.00 57.80           N  
ATOM    420  H   VAL A  30      67.700 -14.472 -46.194  1.00 57.80           H  
ATOM    421  CA  VAL A  30      68.747 -15.919 -47.386  1.00 57.80           C  
ATOM    422  HA  VAL A  30      69.175 -16.888 -47.132  1.00 57.80           H  
ATOM    423  C   VAL A  30      69.913 -15.135 -48.019  1.00 57.80           C  
ATOM    424  CB  VAL A  30      67.613 -16.197 -48.409  1.00 57.80           C  
ATOM    425  HB  VAL A  30      67.573 -15.374 -49.122  1.00 57.80           H  
ATOM    426  O   VAL A  30      70.468 -15.616 -48.998  1.00 57.80           O  
ATOM    427  CG1 VAL A  30      67.881 -17.503 -49.173  1.00 57.80           C  
ATOM    428 HG11 VAL A  30      68.845 -17.452 -49.680  1.00 57.80           H  
ATOM    429 HG12 VAL A  30      67.886 -18.345 -48.481  1.00 57.80           H  
ATOM    430 HG13 VAL A  30      67.106 -17.660 -49.923  1.00 57.80           H  
ATOM    431  CG2 VAL A  30      66.208 -16.342 -47.795  1.00 57.80           C  
ATOM    432 HG21 VAL A  30      65.887 -15.406 -47.338  1.00 57.80           H  
ATOM    433 HG22 VAL A  30      65.483 -16.596 -48.568  1.00 57.80           H  
ATOM    434 HG23 VAL A  30      66.203 -17.127 -47.038  1.00 57.80           H  
ATOM    435  N   ASN A  31      70.345 -13.971 -47.500  1.00 56.18           N  
ATOM    436  H   ASN A  31      69.929 -13.639 -46.642  1.00 56.18           H  
ATOM    437  CA  ASN A  31      71.455 -13.197 -48.102  1.00 56.18           C  
ATOM    438  HA  ASN A  31      72.170 -13.905 -48.520  1.00 56.18           H  
ATOM    439  C   ASN A  31      72.247 -12.347 -47.080  1.00 56.18           C  
ATOM    440  CB  ASN A  31      70.909 -12.339 -49.265  1.00 56.18           C  
ATOM    441  HB2 ASN A  31      71.559 -11.476 -49.412  1.00 56.18           H  
ATOM    442  HB3 ASN A  31      69.914 -11.970 -49.014  1.00 56.18           H  
ATOM    443  O   ASN A  31      71.729 -11.410 -46.473  1.00 56.18           O  
ATOM    444  CG  ASN A  31      70.877 -13.087 -50.592  1.00 56.18           C  
ATOM    445  ND2 ASN A  31      69.876 -12.868 -51.411  1.00 56.18           N  
ATOM    446 HD21 ASN A  31      69.883 -13.435 -52.247  1.00 56.18           H  
ATOM    447 HD22 ASN A  31      69.078 -12.325 -51.116  1.00 56.18           H  
ATOM    448  OD1 ASN A  31      71.779 -13.821 -50.949  1.00 56.18           O  
ATOM    449  N   GLY A  32      73.533 -12.675 -46.916  1.00 60.39           N  
ATOM    450  H   GLY A  32      73.894 -13.396 -47.524  1.00 60.39           H  
ATOM    451  CA  GLY A  32      74.382 -12.319 -45.770  1.00 60.39           C  
ATOM    452  HA2 GLY A  32      73.777 -12.386 -44.867  1.00 60.39           H  
ATOM    453  HA3 GLY A  32      75.174 -13.064 -45.685  1.00 60.39           H  
ATOM    454  C   GLY A  32      75.047 -10.939 -45.766  1.00 60.39           C  
ATOM    455  O   GLY A  32      76.254 -10.876 -45.571  1.00 60.39           O  
ATOM    456  N   ASN A  33      74.288  -9.849 -45.917  1.00 75.63           N  
ATOM    457  H   ASN A  33      73.305  -9.983 -46.106  1.00 75.63           H  
ATOM    458  CA  ASN A  33      74.826  -8.482 -45.760  1.00 75.63           C  
ATOM    459  HA  ASN A  33      75.912  -8.535 -45.677  1.00 75.63           H  
ATOM    460  C   ASN A  33      74.378  -7.763 -44.471  1.00 75.63           C  
ATOM    461  CB  ASN A  33      74.525  -7.654 -47.021  1.00 75.63           C  
ATOM    462  HB2 ASN A  33      74.731  -6.604 -46.815  1.00 75.63           H  
ATOM    463  HB3 ASN A  33      73.470  -7.746 -47.278  1.00 75.63           H  
ATOM    464  O   ASN A  33      74.939  -6.717 -44.142  1.00 75.63           O  
ATOM    465  CG  ASN A  33      75.374  -8.043 -48.221  1.00 75.63           C  
ATOM    466  ND2 ASN A  33      75.059  -7.517 -49.380  1.00 75.63           N  
ATOM    467 HD21 ASN A  33      75.664  -7.764 -50.151  1.00 75.63           H  
ATOM    468 HD22 ASN A  33      74.323  -6.830 -49.450  1.00 75.63           H  
ATOM    469  OD1 ASN A  33      76.325  -8.800 -48.157  1.00 75.63           O  
ATOM    470  N   ILE A  34      73.422  -8.322 -43.720  1.00 79.43           N  
ATOM    471  H   ILE A  34      73.058  -9.221 -44.001  1.00 79.43           H  
ATOM    472  CA  ILE A  34      72.853  -7.723 -42.501  1.00 79.43           C  
ATOM    473  HA  ILE A  34      73.267  -6.724 -42.363  1.00 79.43           H  
ATOM    474  C   ILE A  34      73.261  -8.554 -41.276  1.00 79.43           C  
ATOM    475  CB  ILE A  34      71.318  -7.556 -42.652  1.00 79.43           C  
ATOM    476  HB  ILE A  34      70.873  -8.522 -42.890  1.00 79.43           H  
ATOM    477  O   ILE A  34      72.971  -9.746 -41.206  1.00 79.43           O  
ATOM    478  CG1 ILE A  34      71.035  -6.575 -43.819  1.00 79.43           C  
ATOM    479 HG12 ILE A  34      71.523  -6.935 -44.725  1.00 79.43           H  
ATOM    480 HG13 ILE A  34      71.491  -5.616 -43.575  1.00 79.43           H  
ATOM    481  CG2 ILE A  34      70.717  -7.058 -41.323  1.00 79.43           C  
ATOM    482 HG21 ILE A  34      69.654  -6.839 -41.427  1.00 79.43           H  
ATOM    483 HG22 ILE A  34      70.814  -7.822 -40.552  1.00 79.43           H  
ATOM    484 HG23 ILE A  34      71.238  -6.157 -40.999  1.00 79.43           H  
ATOM    485  CD1 ILE A  34      69.570  -6.328 -44.198  1.00 79.43           C  
ATOM    486 HD11 ILE A  34      68.971  -6.045 -43.332  1.00 79.43           H  
ATOM    487 HD12 ILE A  34      69.529  -5.511 -44.918  1.00 79.43           H  
ATOM    488 HD13 ILE A  34      69.167  -7.220 -44.677  1.00 79.43           H  
ATOM    489  N   LEU A  35      73.934  -7.930 -40.305  1.00 84.11           N  
ATOM    490  H   LEU A  35      74.100  -6.939 -40.410  1.00 84.11           H  
ATOM    491  CA  LEU A  35      74.362  -8.552 -39.046  1.00 84.11           C  
ATOM    492  HA  LEU A  35      74.673  -9.575 -39.259  1.00 84.11           H  
ATOM    493  C   LEU A  35      73.224  -8.611 -38.010  1.00 84.11           C  
ATOM    494  CB  LEU A  35      75.567  -7.756 -38.503  1.00 84.11           C  
ATOM    495  HB2 LEU A  35      75.248  -6.729 -38.321  1.00 84.11           H  
ATOM    496  HB3 LEU A  35      76.345  -7.726 -39.266  1.00 84.11           H  
ATOM    497  O   LEU A  35      73.081  -9.615 -37.299  1.00 84.11           O  
ATOM    498  CG  LEU A  35      76.170  -8.308 -37.199  1.00 84.11           C  
ATOM    499  HG  LEU A  35      75.390  -8.423 -36.447  1.00 84.11           H  
ATOM    500  CD1 LEU A  35      76.847  -9.664 -37.415  1.00 84.11           C  
ATOM    501 HD11 LEU A  35      76.117 -10.400 -37.753  1.00 84.11           H  
ATOM    502 HD12 LEU A  35      77.628  -9.565 -38.169  1.00 84.11           H  
ATOM    503 HD13 LEU A  35      77.297 -10.004 -36.482  1.00 84.11           H  
ATOM    504  CD2 LEU A  35      77.204  -7.331 -36.644  1.00 84.11           C  
ATOM    505 HD21 LEU A  35      77.995  -7.168 -37.376  1.00 84.11           H  
ATOM    506 HD22 LEU A  35      76.726  -6.376 -36.429  1.00 84.11           H  
ATOM    507 HD23 LEU A  35      77.636  -7.720 -35.722  1.00 84.11           H  
ATOM    508  N   THR A  36      72.452  -7.525 -37.902  1.00 88.09           N  
ATOM    509  H   THR A  36      72.666  -6.738 -38.499  1.00 88.09           H  
ATOM    510  CA  THR A  36      71.231  -7.414 -37.089  1.00 88.09           C  
ATOM    511  HA  THR A  36      70.654  -8.331 -37.210  1.00 88.09           H  
ATOM    512  C   THR A  36      70.373  -6.246 -37.570  1.00 88.09           C  
ATOM    513  CB  THR A  36      71.548  -7.249 -35.589  1.00 88.09           C  
ATOM    514  HB  THR A  36      72.222  -8.058 -35.305  1.00 88.09           H  
ATOM    515  O   THR A  36      70.909  -5.207 -37.950  1.00 88.09           O  
ATOM    516  CG2 THR A  36      72.214  -5.933 -35.183  1.00 88.09           C  
ATOM    517 HG21 THR A  36      73.144  -5.806 -35.737  1.00 88.09           H  
ATOM    518 HG22 THR A  36      71.554  -5.088 -35.378  1.00 88.09           H  
ATOM    519 HG23 THR A  36      72.442  -5.958 -34.117  1.00 88.09           H  
ATOM    520  OG1 THR A  36      70.377  -7.400 -34.819  1.00 88.09           O  
ATOM    521  HG1 THR A  36      69.865  -6.589 -34.858  1.00 88.09           H  
ATOM    522  N   ILE A  37      69.052  -6.398 -37.521  1.00 89.48           N  
ATOM    523  H   ILE A  37      68.677  -7.297 -37.252  1.00 89.48           H  
ATOM    524  CA  ILE A  37      68.100  -5.289 -37.679  1.00 89.48           C  
ATOM    525  HA  ILE A  37      68.466  -4.614 -38.452  1.00 89.48           H  
ATOM    526  C   ILE A  37      68.037  -4.500 -36.358  1.00 89.48           C  
ATOM    527  CB  ILE A  37      66.722  -5.824 -38.140  1.00 89.48           C  
ATOM    528  HB  ILE A  37      66.328  -6.478 -37.363  1.00 89.48           H  
ATOM    529  O   ILE A  37      68.131  -5.103 -35.286  1.00 89.48           O  
ATOM    530  CG1 ILE A  37      66.856  -6.633 -39.457  1.00 89.48           C  
ATOM    531 HG12 ILE A  37      67.183  -5.970 -40.258  1.00 89.48           H  
ATOM    532 HG13 ILE A  37      67.613  -7.409 -39.339  1.00 89.48           H  
ATOM    533  CG2 ILE A  37      65.740  -4.657 -38.343  1.00 89.48           C  
ATOM    534 HG21 ILE A  37      66.107  -3.981 -39.115  1.00 89.48           H  
ATOM    535 HG22 ILE A  37      65.623  -4.082 -37.424  1.00 89.48           H  
ATOM    536 HG23 ILE A  37      64.751  -5.022 -38.618  1.00 89.48           H  
ATOM    537  CD1 ILE A  37      65.571  -7.347 -39.894  1.00 89.48           C  
ATOM    538 HD11 ILE A  37      65.793  -8.012 -40.729  1.00 89.48           H  
ATOM    539 HD12 ILE A  37      64.823  -6.624 -40.221  1.00 89.48           H  
ATOM    540 HD13 ILE A  37      65.175  -7.934 -39.066  1.00 89.48           H  
ATOM    541  N   ILE A  38      67.925  -3.171 -36.439  1.00 90.95           N  
ATOM    542  H   ILE A  38      67.845  -2.758 -37.357  1.00 90.95           H  
ATOM    543  CA  ILE A  38      67.823  -2.245 -35.300  1.00 90.95           C  
ATOM    544  HA  ILE A  38      68.102  -2.761 -34.382  1.00 90.95           H  
ATOM    545  C   ILE A  38      66.373  -1.764 -35.129  1.00 90.95           C  
ATOM    546  CB  ILE A  38      68.783  -1.043 -35.497  1.00 90.95           C  
ATOM    547  HB  ILE A  38      68.511  -0.527 -36.418  1.00 90.95           H  
ATOM    548  O   ILE A  38      65.789  -1.907 -34.049  1.00 90.95           O  
ATOM    549  CG1 ILE A  38      70.265  -1.471 -35.606  1.00 90.95           C  
ATOM    550 HG12 ILE A  38      70.367  -2.227 -36.384  1.00 90.95           H  
ATOM    551 HG13 ILE A  38      70.594  -1.911 -34.664  1.00 90.95           H  
ATOM    552  CG2 ILE A  38      68.611  -0.062 -34.334  1.00 90.95           C  
ATOM    553 HG21 ILE A  38      69.262   0.803 -34.455  1.00 90.95           H  
ATOM    554 HG22 ILE A  38      68.834  -0.589 -33.406  1.00 90.95           H  
ATOM    555 HG23 ILE A  38      67.593   0.328 -34.300  1.00 90.95           H  
ATOM    556  CD1 ILE A  38      71.196  -0.305 -35.976  1.00 90.95           C  
ATOM    557 HD11 ILE A  38      72.184  -0.683 -36.239  1.00 90.95           H  
ATOM    558 HD12 ILE A  38      70.797   0.229 -36.838  1.00 90.95           H  
ATOM    559 HD13 ILE A  38      71.310   0.384 -35.139  1.00 90.95           H  
ATOM    560  N   SER A  39      65.791  -1.209 -36.195  1.00 92.92           N  
ATOM    561  H   SER A  39      66.326  -1.103 -37.045  1.00 92.92           H  
ATOM    562  CA  SER A  39      64.446  -0.626 -36.199  1.00 92.92           C  
ATOM    563  HA  SER A  39      63.821  -1.227 -35.539  1.00 92.92           H  
ATOM    564  C   SER A  39      63.789  -0.677 -37.575  1.00 92.92           C  
ATOM    565  CB  SER A  39      64.428   0.828 -35.675  1.00 92.92           C  
ATOM    566  HB2 SER A  39      63.582   1.374 -36.092  1.00 92.92           H  
ATOM    567  HB3 SER A  39      64.285   0.781 -34.596  1.00 92.92           H  
ATOM    568  O   SER A  39      64.457  -0.762 -38.602  1.00 92.92           O  
ATOM    569  OG  SER A  39      65.620   1.553 -35.905  1.00 92.92           O  
ATOM    570  HG  SER A  39      65.591   2.097 -36.695  1.00 92.92           H  
ATOM    571  N   MET A  40      62.459  -0.611 -37.579  1.00 93.38           N  
ATOM    572  H   MET A  40      61.984  -0.590 -36.688  1.00 93.38           H  
ATOM    573  CA  MET A  40      61.645  -0.313 -38.752  1.00 93.38           C  
ATOM    574  HA  MET A  40      62.291   0.076 -39.539  1.00 93.38           H  
ATOM    575  C   MET A  40      60.630   0.766 -38.377  1.00 93.38           C  
ATOM    576  CB  MET A  40      60.976  -1.596 -39.264  1.00 93.38           C  
ATOM    577  HB2 MET A  40      60.341  -2.018 -38.485  1.00 93.38           H  
ATOM    578  HB3 MET A  40      61.758  -2.321 -39.493  1.00 93.38           H  
ATOM    579  O   MET A  40      59.999   0.672 -37.323  1.00 93.38           O  
ATOM    580  CG  MET A  40      60.128  -1.367 -40.520  1.00 93.38           C  
ATOM    581  HG2 MET A  40      59.327  -0.668 -40.278  1.00 93.38           H  
ATOM    582  HG3 MET A  40      60.748  -0.914 -41.294  1.00 93.38           H  
ATOM    583  SD  MET A  40      59.365  -2.877 -41.178  1.00 93.38           S  
ATOM    584  CE  MET A  40      60.802  -3.684 -41.914  1.00 93.38           C  
ATOM    585  HE1 MET A  40      60.500  -4.639 -42.345  1.00 93.38           H  
ATOM    586  HE2 MET A  40      61.555  -3.850 -41.143  1.00 93.38           H  
ATOM    587  HE3 MET A  40      61.219  -3.045 -42.693  1.00 93.38           H  
ATOM    588  N   LEU A  41      60.468   1.783 -39.218  1.00 93.74           N  
ATOM    589  H   LEU A  41      61.033   1.818 -40.055  1.00 93.74           H  
ATOM    590  CA  LEU A  41      59.502   2.858 -39.005  1.00 93.74           C  
ATOM    591  HA  LEU A  41      58.759   2.496 -38.295  1.00 93.74           H  
ATOM    592  C   LEU A  41      58.721   3.189 -40.278  1.00 93.74           C  
ATOM    593  CB  LEU A  41      60.194   4.070 -38.346  1.00 93.74           C  
ATOM    594  HB2 LEU A  41      59.434   4.769 -37.996  1.00 93.74           H  
ATOM    595  HB3 LEU A  41      60.709   3.698 -37.460  1.00 93.74           H  
ATOM    596  O   LEU A  41      59.194   2.979 -41.394  1.00 93.74           O  
ATOM    597  CG  LEU A  41      61.216   4.829 -39.218  1.00 93.74           C  
ATOM    598  HG  LEU A  41      61.739   4.119 -39.859  1.00 93.74           H  
ATOM    599  CD1 LEU A  41      60.553   5.918 -40.070  1.00 93.74           C  
ATOM    600 HD11 LEU A  41      60.003   6.606 -39.428  1.00 93.74           H  
ATOM    601 HD12 LEU A  41      61.328   6.467 -40.605  1.00 93.74           H  
ATOM    602 HD13 LEU A  41      59.887   5.475 -40.811  1.00 93.74           H  
ATOM    603  CD2 LEU A  41      62.252   5.517 -38.330  1.00 93.74           C  
ATOM    604 HD21 LEU A  41      61.768   6.225 -37.656  1.00 93.74           H  
ATOM    605 HD22 LEU A  41      62.970   6.045 -38.958  1.00 93.74           H  
ATOM    606 HD23 LEU A  41      62.802   4.770 -37.758  1.00 93.74           H  
ATOM    607  N   VAL A  42      57.516   3.720 -40.091  1.00 94.15           N  
ATOM    608  H   VAL A  42      57.226   3.858 -39.133  1.00 94.15           H  
ATOM    609  CA  VAL A  42      56.649   4.269 -41.136  1.00 94.15           C  
ATOM    610  HA  VAL A  42      57.124   4.137 -42.108  1.00 94.15           H  
ATOM    611  C   VAL A  42      56.474   5.753 -40.873  1.00 94.15           C  
ATOM    612  CB  VAL A  42      55.281   3.562 -41.178  1.00 94.15           C  
ATOM    613  HB  VAL A  42      54.825   3.585 -40.188  1.00 94.15           H  
ATOM    614  O   VAL A  42      56.059   6.139 -39.781  1.00 94.15           O  
ATOM    615  CG1 VAL A  42      54.320   4.216 -42.182  1.00 94.15           C  
ATOM    616 HG11 VAL A  42      54.760   4.219 -43.179  1.00 94.15           H  
ATOM    617 HG12 VAL A  42      54.091   5.240 -41.885  1.00 94.15           H  
ATOM    618 HG13 VAL A  42      53.380   3.665 -42.202  1.00 94.15           H  
ATOM    619  CG2 VAL A  42      55.461   2.111 -41.615  1.00 94.15           C  
ATOM    620 HG21 VAL A  42      55.918   2.102 -42.604  1.00 94.15           H  
ATOM    621 HG22 VAL A  42      54.498   1.601 -41.651  1.00 94.15           H  
ATOM    622 HG23 VAL A  42      56.114   1.587 -40.917  1.00 94.15           H  
ATOM    623  N   SER A  43      56.750   6.582 -41.876  1.00 91.98           N  
ATOM    624  H   SER A  43      57.094   6.182 -42.737  1.00 91.98           H  
ATOM    625  CA  SER A  43      56.515   8.026 -41.832  1.00 91.98           C  
ATOM    626  HA  SER A  43      56.117   8.298 -40.854  1.00 91.98           H  
ATOM    627  C   SER A  43      55.478   8.445 -42.865  1.00 91.98           C  
ATOM    628  CB  SER A  43      57.819   8.806 -42.017  1.00 91.98           C  
ATOM    629  HB2 SER A  43      57.598   9.873 -41.997  1.00 91.98           H  
ATOM    630  HB3 SER A  43      58.271   8.556 -42.977  1.00 91.98           H  
ATOM    631  O   SER A  43      55.531   8.009 -44.014  1.00 91.98           O  
ATOM    632  OG  SER A  43      58.718   8.503 -40.965  1.00 91.98           O  
ATOM    633  HG  SER A  43      59.194   7.700 -41.186  1.00 91.98           H  
ATOM    634  N   ASP A  44      54.551   9.305 -42.460  1.00 89.54           N  
ATOM    635  H   ASP A  44      54.601   9.648 -41.512  1.00 89.54           H  
ATOM    636  CA  ASP A  44      53.665  10.036 -43.357  1.00 89.54           C  
ATOM    637  HA  ASP A  44      53.259   9.361 -44.110  1.00 89.54           H  
ATOM    638  C   ASP A  44      54.474  11.131 -44.055  1.00 89.54           C  
ATOM    639  CB  ASP A  44      52.497  10.612 -42.549  1.00 89.54           C  
ATOM    640  HB2 ASP A  44      52.864  11.379 -41.868  1.00 89.54           H  
ATOM    641  HB3 ASP A  44      52.068   9.810 -41.948  1.00 89.54           H  
ATOM    642  O   ASP A  44      55.032  12.020 -43.410  1.00 89.54           O  
ATOM    643  CG  ASP A  44      51.389  11.202 -43.423  1.00 89.54           C  
ATOM    644  OD1 ASP A  44      51.655  11.557 -44.598  1.00 89.54           O  
ATOM    645  OD2 ASP A  44      50.263  11.270 -42.891  1.00 89.54           O  
ATOM    646  N   VAL A  45      54.577  11.023 -45.376  1.00 89.49           N  
ATOM    647  H   VAL A  45      54.038  10.293 -45.819  1.00 89.49           H  
ATOM    648  CA  VAL A  45      55.304  11.945 -46.255  1.00 89.49           C  
ATOM    649  HA  VAL A  45      55.682  12.769 -45.651  1.00 89.49           H  
ATOM    650  C   VAL A  45      54.361  12.596 -47.270  1.00 89.49           C  
ATOM    651  CB  VAL A  45      56.529  11.270 -46.909  1.00 89.49           C  
ATOM    652  HB  VAL A  45      57.030  11.999 -47.546  1.00 89.49           H  
ATOM    653  O   VAL A  45      54.804  13.098 -48.302  1.00 89.49           O  
ATOM    654  CG1 VAL A  45      57.545  10.818 -45.854  1.00 89.49           C  
ATOM    655 HG11 VAL A  45      57.130  10.011 -45.249  1.00 89.49           H  
ATOM    656 HG12 VAL A  45      58.457  10.472 -46.341  1.00 89.49           H  
ATOM    657 HG13 VAL A  45      57.787  11.656 -45.200  1.00 89.49           H  
ATOM    658  CG2 VAL A  45      56.173  10.047 -47.763  1.00 89.49           C  
ATOM    659 HG21 VAL A  45      55.465  10.338 -48.540  1.00 89.49           H  
ATOM    660 HG22 VAL A  45      55.733   9.270 -47.139  1.00 89.49           H  
ATOM    661 HG23 VAL A  45      57.072   9.657 -48.239  1.00 89.49           H  
ATOM    662  N   THR A  46      53.054  12.607 -46.984  1.00 83.08           N  
ATOM    663  H   THR A  46      52.745  12.142 -46.142  1.00 83.08           H  
ATOM    664  CA  THR A  46      52.019  13.204 -47.845  1.00 83.08           C  
ATOM    665  HA  THR A  46      52.039  12.716 -48.819  1.00 83.08           H  
ATOM    666  C   THR A  46      52.259  14.696 -48.072  1.00 83.08           C  
ATOM    667  CB  THR A  46      50.628  12.995 -47.229  1.00 83.08           C  
ATOM    668  HB  THR A  46      50.533  13.584 -46.316  1.00 83.08           H  
ATOM    669  O   THR A  46      52.048  15.199 -49.173  1.00 83.08           O  
ATOM    670  CG2 THR A  46      49.502  13.371 -48.191  1.00 83.08           C  
ATOM    671 HG21 THR A  46      49.624  12.836 -49.133  1.00 83.08           H  
ATOM    672 HG22 THR A  46      49.507  14.444 -48.380  1.00 83.08           H  
ATOM    673 HG23 THR A  46      48.544  13.098 -47.749  1.00 83.08           H  
ATOM    674  OG1 THR A  46      50.466  11.637 -46.910  1.00 83.08           O  
ATOM    675  HG1 THR A  46      50.798  11.530 -46.016  1.00 83.08           H  
ATOM    676  N   SER A  47      52.761  15.396 -47.052  1.00 79.99           N  
ATOM    677  H   SER A  47      52.923  14.895 -46.190  1.00 79.99           H  
ATOM    678  CA  SER A  47      53.319  16.743 -47.170  1.00 79.99           C  
ATOM    679  HA  SER A  47      53.050  17.179 -48.132  1.00 79.99           H  
ATOM    680  C   SER A  47      54.844  16.644 -47.045  1.00 79.99           C  
ATOM    681  CB  SER A  47      52.709  17.647 -46.095  1.00 79.99           C  
ATOM    682  HB2 SER A  47      51.629  17.691 -46.239  1.00 79.99           H  
ATOM    683  HB3 SER A  47      52.913  17.239 -45.105  1.00 79.99           H  
ATOM    684  O   SER A  47      55.335  16.585 -45.916  1.00 79.99           O  
ATOM    685  OG  SER A  47      53.240  18.956 -46.189  1.00 79.99           O  
ATOM    686  HG  SER A  47      54.151  18.925 -45.888  1.00 79.99           H  
ATOM    687  N   PRO A  48      55.611  16.645 -48.154  1.00 70.15           N  
ATOM    688  CA  PRO A  48      57.062  16.422 -48.139  1.00 70.15           C  
ATOM    689  HA  PRO A  48      57.254  15.395 -47.828  1.00 70.15           H  
ATOM    690  C   PRO A  48      57.831  17.374 -47.213  1.00 70.15           C  
ATOM    691  CB  PRO A  48      57.519  16.609 -49.590  1.00 70.15           C  
ATOM    692  HB2 PRO A  48      57.806  17.646 -49.763  1.00 70.15           H  
ATOM    693  HB3 PRO A  48      58.346  15.942 -49.838  1.00 70.15           H  
ATOM    694  O   PRO A  48      58.875  17.013 -46.680  1.00 70.15           O  
ATOM    695  CG  PRO A  48      56.273  16.293 -50.411  1.00 70.15           C  
ATOM    696  HG2 PRO A  48      56.278  16.806 -51.372  1.00 70.15           H  
ATOM    697  HG3 PRO A  48      56.195  15.215 -50.551  1.00 70.15           H  
ATOM    698  CD  PRO A  48      55.132  16.769 -49.522  1.00 70.15           C  
ATOM    699  HD2 PRO A  48      54.906  17.814 -49.735  1.00 70.15           H  
ATOM    700  HD3 PRO A  48      54.256  16.147 -49.704  1.00 70.15           H  
ATOM    701  N   ASP A  49      57.286  18.572 -46.982  1.00 75.48           N  
ATOM    702  H   ASP A  49      56.492  18.837 -47.546  1.00 75.48           H  
ATOM    703  CA  ASP A  49      57.871  19.598 -46.113  1.00 75.48           C  
ATOM    704  HA  ASP A  49      58.940  19.660 -46.315  1.00 75.48           H  
ATOM    705  C   ASP A  49      57.698  19.315 -44.607  1.00 75.48           C  
ATOM    706  CB  ASP A  49      57.235  20.953 -46.463  1.00 75.48           C  
ATOM    707  HB2 ASP A  49      57.666  21.723 -45.823  1.00 75.48           H  
ATOM    708  HB3 ASP A  49      56.167  20.903 -46.251  1.00 75.48           H  
ATOM    709  O   ASP A  49      58.291  20.001 -43.772  1.00 75.48           O  
ATOM    710  CG  ASP A  49      57.449  21.370 -47.921  1.00 75.48           C  
ATOM    711  OD1 ASP A  49      58.542  21.095 -48.462  1.00 75.48           O  
ATOM    712  OD2 ASP A  49      56.506  21.972 -48.477  1.00 75.48           O  
ATOM    713  N   ARG A  50      56.856  18.342 -44.233  1.00 76.06           N  
ATOM    714  H   ARG A  50      56.460  17.771 -44.966  1.00 76.06           H  
ATOM    715  CA  ARG A  50      56.546  17.976 -42.841  1.00 76.06           C  
ATOM    716  HA  ARG A  50      57.389  18.243 -42.203  1.00 76.06           H  
ATOM    717  C   ARG A  50      56.361  16.461 -42.687  1.00 76.06           C  
ATOM    718  CB  ARG A  50      55.305  18.734 -42.345  1.00 76.06           C  
ATOM    719  HB2 ARG A  50      54.472  18.557 -43.026  1.00 76.06           H  
ATOM    720  HB3 ARG A  50      55.035  18.346 -41.363  1.00 76.06           H  
ATOM    721  O   ARG A  50      55.254  16.020 -42.376  1.00 76.06           O  
ATOM    722  CG  ARG A  50      55.545  20.237 -42.205  1.00 76.06           C  
ATOM    723  HG2 ARG A  50      56.432  20.410 -41.595  1.00 76.06           H  
ATOM    724  HG3 ARG A  50      55.686  20.684 -43.189  1.00 76.06           H  
ATOM    725  CD  ARG A  50      54.332  20.872 -41.532  1.00 76.06           C  
ATOM    726  HD2 ARG A  50      54.191  20.407 -40.557  1.00 76.06           H  
ATOM    727  HD3 ARG A  50      53.451  20.683 -42.146  1.00 76.06           H  
ATOM    728  NE  ARG A  50      54.522  22.322 -41.372  1.00 76.06           N  
ATOM    729  HE  ARG A  50      55.320  22.719 -41.847  1.00 76.06           H  
ATOM    730  NH1 ARG A  50      52.668  22.698 -40.079  1.00 76.06           N  
ATOM    731 HH11 ARG A  50      52.448  21.715 -40.148  1.00 76.06           H  
ATOM    732 HH12 ARG A  50      52.050  23.323 -39.581  1.00 76.06           H  
ATOM    733  NH2 ARG A  50      53.995  24.408 -40.639  1.00 76.06           N  
ATOM    734 HH21 ARG A  50      54.796  24.771 -41.136  1.00 76.06           H  
ATOM    735 HH22 ARG A  50      53.372  25.029 -40.143  1.00 76.06           H  
ATOM    736  CZ  ARG A  50      53.731  23.133 -40.699  1.00 76.06           C  
ATOM    737  N   PRO A  51      57.421  15.661 -42.887  1.00 80.28           N  
ATOM    738  CA  PRO A  51      57.350  14.233 -42.630  1.00 80.28           C  
ATOM    739  HA  PRO A  51      56.547  13.805 -43.230  1.00 80.28           H  
ATOM    740  C   PRO A  51      57.077  13.979 -41.142  1.00 80.28           C  
ATOM    741  CB  PRO A  51      58.690  13.665 -43.102  1.00 80.28           C  
ATOM    742  HB2 PRO A  51      59.001  12.795 -42.524  1.00 80.28           H  
ATOM    743  HB3 PRO A  51      58.621  13.419 -44.162  1.00 80.28           H  
ATOM    744  O   PRO A  51      57.722  14.574 -40.276  1.00 80.28           O  
ATOM    745  CG  PRO A  51      59.653  14.839 -42.942  1.00 80.28           C  
ATOM    746  HG2 PRO A  51      60.005  14.886 -41.911  1.00 80.28           H  
ATOM    747  HG3 PRO A  51      60.495  14.770 -43.631  1.00 80.28           H  
ATOM    748  CD  PRO A  51      58.777  16.054 -43.240  1.00 80.28           C  
ATOM    749  HD2 PRO A  51      59.117  16.911 -42.659  1.00 80.28           H  
ATOM    750  HD3 PRO A  51      58.820  16.280 -44.306  1.00 80.28           H  
ATOM    751  N   ALA A  52      56.128  13.096 -40.842  1.00 85.93           N  
ATOM    752  H   ALA A  52      55.615  12.671 -41.601  1.00 85.93           H  
ATOM    753  CA  ALA A  52      55.765  12.732 -39.476  1.00 85.93           C  
ATOM    754  HA  ALA A  52      56.466  13.183 -38.774  1.00 85.93           H  
ATOM    755  C   ALA A  52      55.838  11.213 -39.297  1.00 85.93           C  
ATOM    756  CB  ALA A  52      54.371  13.290 -39.161  1.00 85.93           C  
ATOM    757  HB1 ALA A  52      54.377  14.375 -39.267  1.00 85.93           H  
ATOM    758  HB2 ALA A  52      53.639  12.870 -39.850  1.00 85.93           H  
ATOM    759  HB3 ALA A  52      54.090  13.029 -38.141  1.00 85.93           H  
ATOM    760  O   ALA A  52      55.163  10.468 -40.003  1.00 85.93           O  
ATOM    761  N   THR A  53      56.642  10.733 -38.347  1.00 87.19           N  
ATOM    762  H   THR A  53      57.230  11.364 -37.819  1.00 87.19           H  
ATOM    763  CA  THR A  53      56.690   9.303 -38.011  1.00 87.19           C  
ATOM    764  HA  THR A  53      56.922   8.733 -38.911  1.00 87.19           H  
ATOM    765  C   THR A  53      55.330   8.866 -37.479  1.00 87.19           C  
ATOM    766  CB  THR A  53      57.775   9.010 -36.970  1.00 87.19           C  
ATOM    767  HB  THR A  53      57.499   9.458 -36.015  1.00 87.19           H  
ATOM    768  O   THR A  53      54.874   9.424 -36.485  1.00 87.19           O  
ATOM    769  CG2 THR A  53      57.993   7.511 -36.777  1.00 87.19           C  
ATOM    770 HG21 THR A  53      57.124   7.063 -36.295  1.00 87.19           H  
ATOM    771 HG22 THR A  53      58.862   7.350 -36.139  1.00 87.19           H  
ATOM    772 HG23 THR A  53      58.159   7.024 -37.738  1.00 87.19           H  
ATOM    773  OG1 THR A  53      58.998   9.574 -37.385  1.00 87.19           O  
ATOM    774  HG1 THR A  53      59.222   9.199 -38.240  1.00 87.19           H  
ATOM    775  N   ALA A  54      54.696   7.891 -38.130  1.00 87.48           N  
ATOM    776  H   ALA A  54      55.162   7.484 -38.928  1.00 87.48           H  
ATOM    777  CA  ALA A  54      53.393   7.326 -37.779  1.00 87.48           C  
ATOM    778  HA  ALA A  54      52.797   8.075 -37.257  1.00 87.48           H  
ATOM    779  C   ALA A  54      53.526   6.099 -36.857  1.00 87.48           C  
ATOM    780  CB  ALA A  54      52.667   6.979 -39.086  1.00 87.48           C  
ATOM    781  HB1 ALA A  54      51.673   6.594 -38.860  1.00 87.48           H  
ATOM    782  HB2 ALA A  54      53.223   6.222 -39.638  1.00 87.48           H  
ATOM    783  HB3 ALA A  54      52.567   7.873 -39.702  1.00 87.48           H  
ATOM    784  O   ALA A  54      52.738   5.923 -35.926  1.00 87.48           O  
ATOM    785  N   ALA A  55      54.539   5.258 -37.100  1.00 91.88           N  
ATOM    786  H   ALA A  55      55.163   5.455 -37.869  1.00 91.88           H  
ATOM    787  CA  ALA A  55      54.783   4.050 -36.316  1.00 91.88           C  
ATOM    788  HA  ALA A  55      54.485   4.246 -35.286  1.00 91.88           H  
ATOM    789  C   ALA A  55      56.254   3.618 -36.325  1.00 91.88           C  
ATOM    790  CB  ALA A  55      53.914   2.925 -36.876  1.00 91.88           C  
ATOM    791  HB1 ALA A  55      54.206   2.695 -37.901  1.00 91.88           H  
ATOM    792  HB2 ALA A  55      52.867   3.227 -36.861  1.00 91.88           H  
ATOM    793  HB3 ALA A  55      54.057   2.043 -36.252  1.00 91.88           H  
ATOM    794  O   ALA A  55      56.920   3.761 -37.347  1.00 91.88           O  
ATOM    795  N   THR A  56      56.731   3.018 -35.231  1.00 92.34           N  
ATOM    796  H   THR A  56      56.119   2.952 -34.430  1.00 92.34           H  
ATOM    797  CA  THR A  56      58.105   2.496 -35.100  1.00 92.34           C  
ATOM    798  HA  THR A  56      58.510   2.310 -36.095  1.00 92.34           H  
ATOM    799  C   THR A  56      58.127   1.182 -34.322  1.00 92.34           C  
ATOM    800  CB  THR A  56      59.025   3.514 -34.399  1.00 92.34           C  
ATOM    801  HB  THR A  56      58.679   3.668 -33.377  1.00 92.34           H  
ATOM    802  O   THR A  56      57.447   1.045 -33.310  1.00 92.34           O  
ATOM    803  CG2 THR A  56      60.493   3.081 -34.362  1.00 92.34           C  
ATOM    804 HG21 THR A  56      60.617   2.242 -33.677  1.00 92.34           H  
ATOM    805 HG22 THR A  56      61.117   3.903 -34.012  1.00 92.34           H  
ATOM    806 HG23 THR A  56      60.821   2.780 -35.357  1.00 92.34           H  
ATOM    807  OG1 THR A  56      58.993   4.751 -35.066  1.00 92.34           O  
ATOM    808  HG1 THR A  56      59.691   5.307 -34.712  1.00 92.34           H  
ATOM    809  N   ILE A  57      58.962   0.229 -34.731  1.00 92.79           N  
ATOM    810  H   ILE A  57      59.461   0.380 -35.596  1.00 92.79           H  
ATOM    811  CA  ILE A  57      59.302  -0.978 -33.968  1.00 92.79           C  
ATOM    812  HA  ILE A  57      58.926  -0.860 -32.952  1.00 92.79           H  
ATOM    813  C   ILE A  57      60.826  -1.103 -33.879  1.00 92.79           C  
ATOM    814  CB  ILE A  57      58.605  -2.217 -34.576  1.00 92.79           C  
ATOM    815  HB  ILE A  57      57.543  -1.983 -34.649  1.00 92.79           H  
ATOM    816  O   ILE A  57      61.528  -0.887 -34.864  1.00 92.79           O  
ATOM    817  CG1 ILE A  57      58.744  -3.418 -33.621  1.00 92.79           C  
ATOM    818 HG12 ILE A  57      58.389  -3.123 -32.634  1.00 92.79           H  
ATOM    819 HG13 ILE A  57      59.796  -3.692 -33.537  1.00 92.79           H  
ATOM    820  CG2 ILE A  57      59.105  -2.548 -35.994  1.00 92.79           C  
ATOM    821 HG21 ILE A  57      58.478  -3.312 -36.453  1.00 92.79           H  
ATOM    822 HG22 ILE A  57      60.137  -2.899 -35.974  1.00 92.79           H  
ATOM    823 HG23 ILE A  57      59.040  -1.659 -36.622  1.00 92.79           H  
ATOM    824  CD1 ILE A  57      57.951  -4.654 -34.057  1.00 92.79           C  
ATOM    825 HD11 ILE A  57      58.063  -5.439 -33.309  1.00 92.79           H  
ATOM    826 HD12 ILE A  57      58.326  -5.027 -35.011  1.00 92.79           H  
ATOM    827 HD13 ILE A  57      56.894  -4.407 -34.157  1.00 92.79           H  
ATOM    828  N   SER A  58      61.365  -1.417 -32.698  1.00 90.35           N  
ATOM    829  H   SER A  58      60.762  -1.562 -31.901  1.00 90.35           H  
ATOM    830  CA  SER A  58      62.818  -1.514 -32.496  1.00 90.35           C  
ATOM    831  HA  SER A  58      63.287  -1.720 -33.458  1.00 90.35           H  
ATOM    832  C   SER A  58      63.212  -2.660 -31.568  1.00 90.35           C  
ATOM    833  CB  SER A  58      63.394  -0.181 -31.998  1.00 90.35           C  
ATOM    834  HB2 SER A  58      64.471  -0.176 -32.167  1.00 90.35           H  
ATOM    835  HB3 SER A  58      62.955   0.636 -32.571  1.00 90.35           H  
ATOM    836  O   SER A  58      62.478  -3.035 -30.647  1.00 90.35           O  
ATOM    837  OG  SER A  58      63.148   0.016 -30.615  1.00 90.35           O  
ATOM    838  HG  SER A  58      63.162   0.960 -30.441  1.00 90.35           H  
ATOM    839  N   THR A  59      64.417  -3.197 -31.765  1.00 84.70           N  
ATOM    840  H   THR A  59      64.980  -2.876 -32.539  1.00 84.70           H  
ATOM    841  CA  THR A  59      64.996  -4.195 -30.851  1.00 84.70           C  
ATOM    842  HA  THR A  59      64.255  -4.973 -30.669  1.00 84.70           H  
ATOM    843  C   THR A  59      65.350  -3.587 -29.493  1.00 84.70           C  
ATOM    844  CB  THR A  59      66.238  -4.861 -31.459  1.00 84.70           C  
ATOM    845  HB  THR A  59      66.666  -5.549 -30.730  1.00 84.70           H  
ATOM    846  O   THR A  59      65.384  -4.298 -28.490  1.00 84.70           O  
ATOM    847  CG2 THR A  59      65.894  -5.649 -32.723  1.00 84.70           C  
ATOM    848 HG21 THR A  59      66.780  -6.181 -33.068  1.00 84.70           H  
ATOM    849 HG22 THR A  59      65.102  -6.368 -32.515  1.00 84.70           H  
ATOM    850 HG23 THR A  59      65.573  -4.970 -33.514  1.00 84.70           H  
ATOM    851  OG1 THR A  59      67.205  -3.897 -31.807  1.00 84.70           O  
ATOM    852  HG1 THR A  59      67.653  -3.585 -31.017  1.00 84.70           H  
ATOM    853  N   PHE A  60      65.569  -2.268 -29.432  1.00 81.40           N  
ATOM    854  H   PHE A  60      65.520  -1.740 -30.292  1.00 81.40           H  
ATOM    855  CA  PHE A  60      65.825  -1.536 -28.187  1.00 81.40           C  
ATOM    856  HA  PHE A  60      66.631  -2.030 -27.645  1.00 81.40           H  
ATOM    857  C   PHE A  60      64.614  -1.506 -27.248  1.00 81.40           C  
ATOM    858  CB  PHE A  60      66.257  -0.103 -28.516  1.00 81.40           C  
ATOM    859  HB2 PHE A  60      65.476   0.382 -29.101  1.00 81.40           H  
ATOM    860  HB3 PHE A  60      66.351   0.453 -27.583  1.00 81.40           H  
ATOM    861  O   PHE A  60      64.786  -1.429 -26.033  1.00 81.40           O  
ATOM    862  CG  PHE A  60      67.580  -0.002 -29.244  1.00 81.40           C  
ATOM    863  CD1 PHE A  60      68.769  -0.393 -28.598  1.00 81.40           C  
ATOM    864  HD1 PHE A  60      68.732  -0.790 -27.595  1.00 81.40           H  
ATOM    865  CD2 PHE A  60      67.637   0.541 -30.540  1.00 81.40           C  
ATOM    866  HD2 PHE A  60      66.740   0.880 -31.035  1.00 81.40           H  
ATOM    867  CE1 PHE A  60      70.008  -0.265 -29.252  1.00 81.40           C  
ATOM    868  HE1 PHE A  60      70.918  -0.569 -28.756  1.00 81.40           H  
ATOM    869  CE2 PHE A  60      68.881   0.718 -31.165  1.00 81.40           C  
ATOM    870  HE2 PHE A  60      68.931   1.229 -32.115  1.00 81.40           H  
ATOM    871  CZ  PHE A  60      70.063   0.290 -30.541  1.00 81.40           C  
ATOM    872  HZ  PHE A  60      71.013   0.427 -31.036  1.00 81.40           H  
ATOM    873  N   HIS A  61      63.398  -1.610 -27.789  1.00 80.70           N  
ATOM    874  H   HIS A  61      63.316  -1.606 -28.795  1.00 80.70           H  
ATOM    875  CA  HIS A  61      62.155  -1.648 -27.013  1.00 80.70           C  
ATOM    876  HA  HIS A  61      62.378  -1.399 -25.976  1.00 80.70           H  
ATOM    877  C   HIS A  61      61.546  -3.050 -26.946  1.00 80.70           C  
ATOM    878  CB  HIS A  61      61.193  -0.570 -27.529  1.00 80.70           C  
ATOM    879  HB2 HIS A  61      60.964  -0.759 -28.578  1.00 80.70           H  
ATOM    880  HB3 HIS A  61      60.263  -0.612 -26.963  1.00 80.70           H  
ATOM    881  O   HIS A  61      60.328  -3.193 -26.874  1.00 80.70           O  
ATOM    882  CG  HIS A  61      61.759   0.817 -27.376  1.00 80.70           C  
ATOM    883  CD2 HIS A  61      61.610   1.858 -28.249  1.00 80.70           C  
ATOM    884  HD2 HIS A  61      61.046   1.840 -29.170  1.00 80.70           H  
ATOM    885  ND1 HIS A  61      62.538   1.268 -26.333  1.00 80.70           N  
ATOM    886  HD1 HIS A  61      62.847   0.725 -25.539  1.00 80.70           H  
ATOM    887  CE1 HIS A  61      62.854   2.550 -26.574  1.00 80.70           C  
ATOM    888  HE1 HIS A  61      63.462   3.174 -25.937  1.00 80.70           H  
ATOM    889  NE2 HIS A  61      62.325   2.946 -27.740  1.00 80.70           N  
ATOM    890  N   GLN A  62      62.385  -4.093 -26.987  1.00 78.91           N  
ATOM    891  H   GLN A  62      63.373  -3.902 -27.078  1.00 78.91           H  
ATOM    892  CA  GLN A  62      61.956  -5.499 -26.939  1.00 78.91           C  
ATOM    893  HA  GLN A  62      62.827  -6.105 -27.187  1.00 78.91           H  
ATOM    894  C   GLN A  62      60.897  -5.853 -28.005  1.00 78.91           C  
ATOM    895  CB  GLN A  62      61.520  -5.892 -25.510  1.00 78.91           C  
ATOM    896  HB2 GLN A  62      60.647  -5.307 -25.221  1.00 78.91           H  
ATOM    897  HB3 GLN A  62      61.235  -6.944 -25.512  1.00 78.91           H  
ATOM    898  O   GLN A  62      60.081  -6.745 -27.798  1.00 78.91           O  
ATOM    899  CG  GLN A  62      62.625  -5.712 -24.457  1.00 78.91           C  
ATOM    900  HG2 GLN A  62      63.509  -6.263 -24.776  1.00 78.91           H  
ATOM    901  HG3 GLN A  62      62.887  -4.657 -24.374  1.00 78.91           H  
ATOM    902  CD  GLN A  62      62.214  -6.211 -23.072  1.00 78.91           C  
ATOM    903  NE2 GLN A  62      63.144  -6.340 -22.152  1.00 78.91           N  
ATOM    904 HE21 GLN A  62      64.104  -6.090 -22.345  1.00 78.91           H  
ATOM    905 HE22 GLN A  62      62.808  -6.655 -21.253  1.00 78.91           H  
ATOM    906  OE1 GLN A  62      61.071  -6.495 -22.768  1.00 78.91           O  
ATOM    907  N   GLY A  63      60.893  -5.150 -29.145  1.00 78.75           N  
ATOM    908  H   GLY A  63      61.579  -4.420 -29.278  1.00 78.75           H  
ATOM    909  CA  GLY A  63      59.901  -5.334 -30.207  1.00 78.75           C  
ATOM    910  HA2 GLY A  63      60.289  -4.861 -31.109  1.00 78.75           H  
ATOM    911  HA3 GLY A  63      59.754  -6.398 -30.396  1.00 78.75           H  
ATOM    912  C   GLY A  63      58.535  -4.699 -29.946  1.00 78.75           C  
ATOM    913  O   GLY A  63      57.590  -4.989 -30.672  1.00 78.75           O  
ATOM    914  N   THR A  64      58.418  -3.815 -28.954  1.00 85.05           N  
ATOM    915  H   THR A  64      59.214  -3.644 -28.357  1.00 85.05           H  
ATOM    916  CA  THR A  64      57.190  -3.045 -28.716  1.00 85.05           C  
ATOM    917  HA  THR A  64      56.350  -3.739 -28.702  1.00 85.05           H  
ATOM    918  C   THR A  64      56.979  -2.034 -29.843  1.00 85.05           C  
ATOM    919  CB  THR A  64      57.219  -2.312 -27.366  1.00 85.05           C  
ATOM    920  HB  THR A  64      57.920  -1.479 -27.416  1.00 85.05           H  
ATOM    921  O   THR A  64      57.859  -1.215 -30.118  1.00 85.05           O  
ATOM    922  CG2 THR A  64      55.841  -1.784 -26.972  1.00 85.05           C  
ATOM    923 HG21 THR A  64      55.903  -1.308 -25.993  1.00 85.05           H  
ATOM    924 HG22 THR A  64      55.126  -2.606 -26.921  1.00 85.05           H  
ATOM    925 HG23 THR A  64      55.493  -1.048 -27.697  1.00 85.05           H  
ATOM    926  OG1 THR A  64      57.628  -3.179 -26.334  1.00 85.05           O  
ATOM    927  HG1 THR A  64      58.574  -3.313 -26.428  1.00 85.05           H  
ATOM    928  N   VAL A  65      55.804  -2.072 -30.473  1.00 88.13           N  
ATOM    929  H   VAL A  65      55.134  -2.777 -30.202  1.00 88.13           H  
ATOM    930  CA  VAL A  65      55.381  -1.088 -31.478  1.00 88.13           C  
ATOM    931  HA  VAL A  65      56.210  -0.907 -32.163  1.00 88.13           H  
ATOM    932  C   VAL A  65      55.029   0.232 -30.785  1.00 88.13           C  
ATOM    933  CB  VAL A  65      54.191  -1.619 -32.301  1.00 88.13           C  
ATOM    934  HB  VAL A  65      53.360  -1.830 -31.627  1.00 88.13           H  
ATOM    935  O   VAL A  65      54.295   0.248 -29.800  1.00 88.13           O  
ATOM    936  CG1 VAL A  65      53.723  -0.610 -33.352  1.00 88.13           C  
ATOM    937 HG11 VAL A  65      54.524  -0.388 -34.057  1.00 88.13           H  
ATOM    938 HG12 VAL A  65      53.390   0.313 -32.879  1.00 88.13           H  
ATOM    939 HG13 VAL A  65      52.868  -1.031 -33.881  1.00 88.13           H  
ATOM    940  CG2 VAL A  65      54.549  -2.911 -33.050  1.00 88.13           C  
ATOM    941 HG21 VAL A  65      53.675  -3.270 -33.593  1.00 88.13           H  
ATOM    942 HG22 VAL A  65      54.862  -3.689 -32.353  1.00 88.13           H  
ATOM    943 HG23 VAL A  65      55.353  -2.715 -33.759  1.00 88.13           H  
ATOM    944  N   GLN A  66      55.556   1.339 -31.295  1.00 87.40           N  
ATOM    945  H   GLN A  66      56.159   1.239 -32.099  1.00 87.40           H  
ATOM    946  CA  GLN A  66      55.233   2.705 -30.889  1.00 87.40           C  
ATOM    947  HA  GLN A  66      54.671   2.699 -29.955  1.00 87.40           H  
ATOM    948  C   GLN A  66      54.365   3.343 -31.976  1.00 87.40           C  
ATOM    949  CB  GLN A  66      56.531   3.507 -30.687  1.00 87.40           C  
ATOM    950  HB2 GLN A  66      57.091   3.514 -31.622  1.00 87.40           H  
ATOM    951  HB3 GLN A  66      56.274   4.539 -30.447  1.00 87.40           H  
ATOM    952  O   GLN A  66      54.770   3.353 -33.138  1.00 87.40           O  
ATOM    953  CG  GLN A  66      57.444   2.954 -29.581  1.00 87.40           C  
ATOM    954  HG2 GLN A  66      58.364   3.538 -29.561  1.00 87.40           H  
ATOM    955  HG3 GLN A  66      57.713   1.922 -29.804  1.00 87.40           H  
ATOM    956  CD  GLN A  66      56.803   3.040 -28.201  1.00 87.40           C  
ATOM    957  NE2 GLN A  66      56.627   1.935 -27.513  1.00 87.40           N  
ATOM    958 HE21 GLN A  66      56.113   2.040 -26.650  1.00 87.40           H  
ATOM    959 HE22 GLN A  66      56.786   1.040 -27.954  1.00 87.40           H  
ATOM    960  OE1 GLN A  66      56.440   4.098 -27.720  1.00 87.40           O  
ATOM    961  N   VAL A  67      53.195   3.870 -31.608  1.00 88.61           N  
ATOM    962  H   VAL A  67      52.947   3.864 -30.630  1.00 88.61           H  
ATOM    963  CA  VAL A  67      52.229   4.500 -32.527  1.00 88.61           C  
ATOM    964  HA  VAL A  67      52.625   4.486 -33.542  1.00 88.61           H  
ATOM    965  C   VAL A  67      52.029   5.954 -32.112  1.00 88.61           C  
ATOM    966  CB  VAL A  67      50.880   3.748 -32.536  1.00 88.61           C  
ATOM    967  HB  VAL A  67      50.387   3.874 -31.572  1.00 88.61           H  
ATOM    968  O   VAL A  67      51.820   6.233 -30.933  1.00 88.61           O  
ATOM    969  CG1 VAL A  67      49.964   4.292 -33.634  1.00 88.61           C  
ATOM    970 HG11 VAL A  67      50.440   4.189 -34.609  1.00 88.61           H  
ATOM    971 HG12 VAL A  67      49.738   5.342 -33.448  1.00 88.61           H  
ATOM    972 HG13 VAL A  67      49.019   3.749 -33.638  1.00 88.61           H  
ATOM    973  CG2 VAL A  67      51.073   2.248 -32.784  1.00 88.61           C  
ATOM    974 HG21 VAL A  67      50.104   1.768 -32.923  1.00 88.61           H  
ATOM    975 HG22 VAL A  67      51.687   2.099 -33.672  1.00 88.61           H  
ATOM    976 HG23 VAL A  67      51.558   1.784 -31.925  1.00 88.61           H  
ATOM    977  N   THR A  68      52.110   6.888 -33.059  1.00 84.78           N  
ATOM    978  H   THR A  68      52.326   6.611 -34.006  1.00 84.78           H  
ATOM    979  CA  THR A  68      52.009   8.338 -32.789  1.00 84.78           C  
ATOM    980  HA  THR A  68      52.117   8.525 -31.720  1.00 84.78           H  
ATOM    981  C   THR A  68      50.670   8.949 -33.209  1.00 84.78           C  
ATOM    982  CB  THR A  68      53.127   9.092 -33.512  1.00 84.78           C  
ATOM    983  HB  THR A  68      53.010  10.164 -33.355  1.00 84.78           H  
ATOM    984  O   THR A  68      50.366  10.078 -32.825  1.00 84.78           O  
ATOM    985  CG2 THR A  68      54.529   8.675 -33.063  1.00 84.78           C  
ATOM    986 HG21 THR A  68      54.710   7.630 -33.313  1.00 84.78           H  
ATOM    987 HG22 THR A  68      55.268   9.295 -33.569  1.00 84.78           H  
ATOM    988 HG23 THR A  68      54.624   8.811 -31.986  1.00 84.78           H  
ATOM    989  OG1 THR A  68      52.983   8.795 -34.872  1.00 84.78           O  
ATOM    990  HG1 THR A  68      53.731   9.153 -35.357  1.00 84.78           H  
ATOM    991  N   ARG A  69      49.864   8.219 -33.988  1.00 79.46           N  
ATOM    992  H   ARG A  69      50.179   7.289 -34.227  1.00 79.46           H  
ATOM    993  CA  ARG A  69      48.566   8.642 -34.529  1.00 79.46           C  
ATOM    994  HA  ARG A  69      48.373   9.681 -34.263  1.00 79.46           H  
ATOM    995  C   ARG A  69      47.435   7.802 -33.925  1.00 79.46           C  
ATOM    996  CB  ARG A  69      48.612   8.524 -36.062  1.00 79.46           C  
ATOM    997  HB2 ARG A  69      49.155   7.619 -36.337  1.00 79.46           H  
ATOM    998  HB3 ARG A  69      47.593   8.417 -36.434  1.00 79.46           H  
ATOM    999  O   ARG A  69      47.554   6.587 -33.839  1.00 79.46           O  
ATOM   1000  CG  ARG A  69      49.281   9.721 -36.756  1.00 79.46           C  
ATOM   1001  HG2 ARG A  69      50.329   9.758 -36.456  1.00 79.46           H  
ATOM   1002  HG3 ARG A  69      48.798  10.644 -36.436  1.00 79.46           H  
ATOM   1003  CD  ARG A  69      49.208   9.624 -38.292  1.00 79.46           C  
ATOM   1004  HD2 ARG A  69      49.853  10.394 -38.716  1.00 79.46           H  
ATOM   1005  HD3 ARG A  69      49.581   8.651 -38.610  1.00 79.46           H  
ATOM   1006  NE  ARG A  69      47.837   9.816 -38.798  1.00 79.46           N  
ATOM   1007  HE  ARG A  69      47.070   9.647 -38.162  1.00 79.46           H  
ATOM   1008  NH1 ARG A  69      48.198  10.138 -41.100  1.00 79.46           N  
ATOM   1009 HH11 ARG A  69      49.197  10.287 -41.075  1.00 79.46           H  
ATOM   1010 HH12 ARG A  69      47.722  10.326 -41.971  1.00 79.46           H  
ATOM   1011  NH2 ARG A  69      46.193  10.220 -40.269  1.00 79.46           N  
ATOM   1012 HH21 ARG A  69      45.827  10.113 -41.204  1.00 79.46           H  
ATOM   1013 HH22 ARG A  69      45.502  10.072 -39.547  1.00 79.46           H  
ATOM   1014  CZ  ARG A  69      47.443  10.048 -40.041  1.00 79.46           C  
ATOM   1015  N   SER A  70      46.342   8.441 -33.504  1.00 80.42           N  
ATOM   1016  H   SER A  70      46.280   9.442 -33.622  1.00 80.42           H  
ATOM   1017  CA  SER A  70      45.188   7.762 -32.886  1.00 80.42           C  
ATOM   1018  HA  SER A  70      45.549   6.946 -32.260  1.00 80.42           H  
ATOM   1019  C   SER A  70      44.217   7.143 -33.896  1.00 80.42           C  
ATOM   1020  CB  SER A  70      44.428   8.745 -31.990  1.00 80.42           C  
ATOM   1021  HB2 SER A  70      43.545   8.261 -31.575  1.00 80.42           H  
ATOM   1022  HB3 SER A  70      45.078   9.049 -31.169  1.00 80.42           H  
ATOM   1023  O   SER A  70      43.332   6.393 -33.506  1.00 80.42           O  
ATOM   1024  OG  SER A  70      44.047   9.898 -32.722  1.00 80.42           O  
ATOM   1025  HG  SER A  70      43.333   9.656 -33.317  1.00 80.42           H  
ATOM   1026  N   ASP A  71      44.348   7.486 -35.176  1.00 81.36           N  
ATOM   1027  H   ASP A  71      45.101   8.101 -35.451  1.00 81.36           H  
ATOM   1028  CA  ASP A  71      43.464   7.072 -36.270  1.00 81.36           C  
ATOM   1029  HA  ASP A  71      42.528   6.714 -35.842  1.00 81.36           H  
ATOM   1030  C   ASP A  71      44.014   5.896 -37.100  1.00 81.36           C  
ATOM   1031  CB  ASP A  71      43.119   8.308 -37.114  1.00 81.36           C  
ATOM   1032  HB2 ASP A  71      42.412   8.015 -37.890  1.00 81.36           H  
ATOM   1033  HB3 ASP A  71      42.611   9.028 -36.474  1.00 81.36           H  
ATOM   1034  O   ASP A  71      43.445   5.535 -38.138  1.00 81.36           O  
ATOM   1035  CG  ASP A  71      44.311   9.014 -37.769  1.00 81.36           C  
ATOM   1036  OD1 ASP A  71      45.469   8.924 -37.293  1.00 81.36           O  
ATOM   1037  OD2 ASP A  71      44.061   9.757 -38.735  1.00 81.36           O  
ATOM   1038  N   ILE A  72      45.098   5.271 -36.625  1.00 87.87           N  
ATOM   1039  H   ILE A  72      45.461   5.571 -35.732  1.00 87.87           H  
ATOM   1040  CA  ILE A  72      45.720   4.090 -37.229  1.00 87.87           C  
ATOM   1041  HA  ILE A  72      45.061   3.733 -38.021  1.00 87.87           H  
ATOM   1042  C   ILE A  72      45.836   2.945 -36.215  1.00 87.87           C  
ATOM   1043  CB  ILE A  72      47.080   4.429 -37.886  1.00 87.87           C  
ATOM   1044  HB  ILE A  72      47.440   3.518 -38.364  1.00 87.87           H  
ATOM   1045  O   ILE A  72      46.109   3.169 -35.038  1.00 87.87           O  
ATOM   1046  CG1 ILE A  72      48.140   4.876 -36.854  1.00 87.87           C  
ATOM   1047 HG12 ILE A  72      47.784   5.775 -36.351  1.00 87.87           H  
ATOM   1048 HG13 ILE A  72      48.261   4.096 -36.103  1.00 87.87           H  
ATOM   1049  CG2 ILE A  72      46.887   5.488 -38.988  1.00 87.87           C  
ATOM   1050 HG21 ILE A  72      46.043   5.206 -39.617  1.00 87.87           H  
ATOM   1051 HG22 ILE A  72      46.681   6.463 -38.547  1.00 87.87           H  
ATOM   1052 HG23 ILE A  72      47.775   5.550 -39.617  1.00 87.87           H  
ATOM   1053  CD1 ILE A  72      49.532   5.150 -37.438  1.00 87.87           C  
ATOM   1054 HD11 ILE A  72      49.915   4.256 -37.930  1.00 87.87           H  
ATOM   1055 HD12 ILE A  72      50.210   5.425 -36.631  1.00 87.87           H  
ATOM   1056 HD13 ILE A  72      49.490   5.974 -38.152  1.00 87.87           H  
ATOM   1057  N   ASP A  73      45.679   1.708 -36.684  1.00 90.20           N  
ATOM   1058  H   ASP A  73      45.495   1.609 -37.672  1.00 90.20           H  
ATOM   1059  CA  ASP A  73      46.016   0.488 -35.935  1.00 90.20           C  
ATOM   1060  HA  ASP A  73      46.175   0.734 -34.885  1.00 90.20           H  
ATOM   1061  C   ASP A  73      47.329  -0.081 -36.485  1.00 90.20           C  
ATOM   1062  CB  ASP A  73      44.861  -0.530 -35.996  1.00 90.20           C  
ATOM   1063  HB2 ASP A  73      44.598  -0.708 -37.039  1.00 90.20           H  
ATOM   1064  HB3 ASP A  73      43.989  -0.107 -35.498  1.00 90.20           H  
ATOM   1065  O   ASP A  73      47.532  -0.110 -37.700  1.00 90.20           O  
ATOM   1066  CG  ASP A  73      45.203  -1.878 -35.338  1.00 90.20           C  
ATOM   1067  OD1 ASP A  73      45.897  -1.859 -34.299  1.00 90.20           O  
ATOM   1068  OD2 ASP A  73      44.811  -2.940 -35.889  1.00 90.20           O  
ATOM   1069  N   VAL A  74      48.242  -0.523 -35.620  1.00 91.67           N  
ATOM   1070  H   VAL A  74      47.963  -0.643 -34.657  1.00 91.67           H  
ATOM   1071  CA  VAL A  74      49.581  -0.962 -36.039  1.00 91.67           C  
ATOM   1072  HA  VAL A  74      49.569  -1.101 -37.120  1.00 91.67           H  
ATOM   1073  C   VAL A  74      49.934  -2.296 -35.409  1.00 91.67           C  
ATOM   1074  CB  VAL A  74      50.676   0.073 -35.738  1.00 91.67           C  
ATOM   1075  HB  VAL A  74      50.830   0.118 -34.660  1.00 91.67           H  
ATOM   1076  O   VAL A  74      49.858  -2.480 -34.196  1.00 91.67           O  
ATOM   1077  CG1 VAL A  74      51.997  -0.335 -36.408  1.00 91.67           C  
ATOM   1078 HG11 VAL A  74      52.777   0.367 -36.115  1.00 91.67           H  
ATOM   1079 HG12 VAL A  74      51.887  -0.331 -37.492  1.00 91.67           H  
ATOM   1080 HG13 VAL A  74      52.310  -1.330 -36.089  1.00 91.67           H  
ATOM   1081  CG2 VAL A  74      50.314   1.475 -36.242  1.00 91.67           C  
ATOM   1082 HG21 VAL A  74      50.103   1.446 -37.311  1.00 91.67           H  
ATOM   1083 HG22 VAL A  74      49.430   1.842 -35.719  1.00 91.67           H  
ATOM   1084 HG23 VAL A  74      51.129   2.169 -36.040  1.00 91.67           H  
ATOM   1085  N   ARG A  75      50.406  -3.225 -36.239  1.00 91.56           N  
ATOM   1086  H   ARG A  75      50.481  -2.975 -37.214  1.00 91.56           H  
ATOM   1087  CA  ARG A  75      50.880  -4.547 -35.820  1.00 91.56           C  
ATOM   1088  HA  ARG A  75      50.966  -4.568 -34.734  1.00 91.56           H  
ATOM   1089  C   ARG A  75      52.256  -4.805 -36.400  1.00 91.56           C  
ATOM   1090  CB  ARG A  75      49.876  -5.620 -36.257  1.00 91.56           C  
ATOM   1091  HB2 ARG A  75      50.258  -6.597 -35.960  1.00 91.56           H  
ATOM   1092  HB3 ARG A  75      49.771  -5.601 -37.341  1.00 91.56           H  
ATOM   1093  O   ARG A  75      52.514  -4.463 -37.547  1.00 91.56           O  
ATOM   1094  CG  ARG A  75      48.501  -5.402 -35.608  1.00 91.56           C  
ATOM   1095  HG2 ARG A  75      48.617  -5.332 -34.526  1.00 91.56           H  
ATOM   1096  HG3 ARG A  75      48.058  -4.476 -35.974  1.00 91.56           H  
ATOM   1097  CD  ARG A  75      47.560  -6.560 -35.938  1.00 91.56           C  
ATOM   1098  HD2 ARG A  75      47.996  -7.487 -35.566  1.00 91.56           H  
ATOM   1099  HD3 ARG A  75      47.446  -6.622 -37.020  1.00 91.56           H  
ATOM   1100  NE  ARG A  75      46.242  -6.348 -35.321  1.00 91.56           N  
ATOM   1101  HE  ARG A  75      46.049  -5.418 -34.978  1.00 91.56           H  
ATOM   1102  NH1 ARG A  75      45.298  -8.375 -35.865  1.00 91.56           N  
ATOM   1103 HH11 ARG A  75      44.462  -8.941 -35.899  1.00 91.56           H  
ATOM   1104 HH12 ARG A  75      46.142  -8.632 -36.358  1.00 91.56           H  
ATOM   1105  NH2 ARG A  75      44.102  -6.855 -34.759  1.00 91.56           N  
ATOM   1106 HH21 ARG A  75      43.990  -5.905 -34.436  1.00 91.56           H  
ATOM   1107 HH22 ARG A  75      43.266  -7.405 -34.895  1.00 91.56           H  
ATOM   1108  CZ  ARG A  75      45.229  -7.195 -35.310  1.00 91.56           C  
ATOM   1109  N   GLY A  76      53.139  -5.440 -35.643  1.00 90.37           N  
ATOM   1110  H   GLY A  76      52.907  -5.718 -34.700  1.00 90.37           H  
ATOM   1111  CA  GLY A  76      54.465  -5.750 -36.154  1.00 90.37           C  
ATOM   1112  HA2 GLY A  76      54.358  -6.198 -37.142  1.00 90.37           H  
ATOM   1113  HA3 GLY A  76      55.042  -4.831 -36.259  1.00 90.37           H  
ATOM   1114  C   GLY A  76      55.248  -6.716 -35.286  1.00 90.37           C  
ATOM   1115  O   GLY A  76      54.868  -7.023 -34.159  1.00 90.37           O  
ATOM   1116  N   SER A  77      56.352  -7.201 -35.837  1.00 91.59           N  
ATOM   1117  H   SER A  77      56.605  -6.847 -36.748  1.00 91.59           H  
ATOM   1118  CA  SER A  77      57.331  -8.025 -35.138  1.00 91.59           C  
ATOM   1119  HA  SER A  77      57.287  -7.792 -34.074  1.00 91.59           H  
ATOM   1120  C   SER A  77      58.731  -7.688 -35.637  1.00 91.59           C  
ATOM   1121  CB  SER A  77      57.012  -9.513 -35.308  1.00 91.59           C  
ATOM   1122  HB2 SER A  77      55.976  -9.696 -35.020  1.00 91.59           H  
ATOM   1123  HB3 SER A  77      57.659 -10.093 -34.649  1.00 91.59           H  
ATOM   1124  O   SER A  77      58.915  -7.330 -36.799  1.00 91.59           O  
ATOM   1125  OG  SER A  77      57.214  -9.947 -36.637  1.00 91.59           O  
ATOM   1126  HG  SER A  77      56.698  -9.398 -37.232  1.00 91.59           H  
ATOM   1127  N   ILE A  78      59.724  -7.783 -34.756  1.00 90.16           N  
ATOM   1128  H   ILE A  78      59.516  -8.086 -33.815  1.00 90.16           H  
ATOM   1129  CA  ILE A  78      61.127  -7.548 -35.090  1.00 90.16           C  
ATOM   1130  HA  ILE A  78      61.242  -7.668 -36.167  1.00 90.16           H  
ATOM   1131  C   ILE A  78      61.994  -8.610 -34.421  1.00 90.16           C  
ATOM   1132  CB  ILE A  78      61.553  -6.102 -34.747  1.00 90.16           C  
ATOM   1133  HB  ILE A  78      60.800  -5.433 -35.162  1.00 90.16           H  
ATOM   1134  O   ILE A  78      61.781  -9.006 -33.276  1.00 90.16           O  
ATOM   1135  CG1 ILE A  78      62.901  -5.746 -35.409  1.00 90.16           C  
ATOM   1136 HG12 ILE A  78      63.707  -6.307 -34.935  1.00 90.16           H  
ATOM   1137 HG13 ILE A  78      62.867  -6.026 -36.462  1.00 90.16           H  
ATOM   1138  CG2 ILE A  78      61.608  -5.884 -33.225  1.00 90.16           C  
ATOM   1139 HG21 ILE A  78      62.448  -6.423 -32.786  1.00 90.16           H  
ATOM   1140 HG22 ILE A  78      61.714  -4.823 -32.997  1.00 90.16           H  
ATOM   1141 HG23 ILE A  78      60.682  -6.245 -32.776  1.00 90.16           H  
ATOM   1142  CD1 ILE A  78      63.223  -4.249 -35.330  1.00 90.16           C  
ATOM   1143 HD11 ILE A  78      63.299  -3.926 -34.292  1.00 90.16           H  
ATOM   1144 HD12 ILE A  78      62.450  -3.673 -35.838  1.00 90.16           H  
ATOM   1145 HD13 ILE A  78      64.183  -4.056 -35.810  1.00 90.16           H  
ATOM   1146  N   SER A  79      62.984  -9.085 -35.155  1.00 87.05           N  
ATOM   1147  H   SER A  79      63.070  -8.731 -36.097  1.00 87.05           H  
ATOM   1148  CA  SER A  79      63.989 -10.048 -34.726  1.00 87.05           C  
ATOM   1149  HA  SER A  79      64.129  -9.980 -33.647  1.00 87.05           H  
ATOM   1150  C   SER A  79      65.311  -9.721 -35.418  1.00 87.05           C  
ATOM   1151  CB  SER A  79      63.523 -11.462 -35.085  1.00 87.05           C  
ATOM   1152  HB2 SER A  79      62.505 -11.621 -34.729  1.00 87.05           H  
ATOM   1153  HB3 SER A  79      64.181 -12.195 -34.618  1.00 87.05           H  
ATOM   1154  O   SER A  79      65.401  -8.791 -36.217  1.00 87.05           O  
ATOM   1155  OG  SER A  79      63.578 -11.613 -36.484  1.00 87.05           O  
ATOM   1156  HG  SER A  79      62.955 -10.984 -36.854  1.00 87.05           H  
ATOM   1157  N   ARG A  80      66.351 -10.518 -35.160  1.00 84.97           N  
ATOM   1158  H   ARG A  80      66.219 -11.275 -34.505  1.00 84.97           H  
ATOM   1159  CA  ARG A  80      67.681 -10.295 -35.742  1.00 84.97           C  
ATOM   1160  HA  ARG A  80      68.035  -9.319 -35.411  1.00 84.97           H  
ATOM   1161  C   ARG A  80      67.688 -10.244 -37.278  1.00 84.97           C  
ATOM   1162  CB  ARG A  80      68.623 -11.380 -35.210  1.00 84.97           C  
ATOM   1163  HB2 ARG A  80      68.338 -12.350 -35.617  1.00 84.97           H  
ATOM   1164  HB3 ARG A  80      68.542 -11.414 -34.123  1.00 84.97           H  
ATOM   1165  O   ARG A  80      68.474  -9.486 -37.839  1.00 84.97           O  
ATOM   1166  CG  ARG A  80      70.073 -11.071 -35.584  1.00 84.97           C  
ATOM   1167  HG2 ARG A  80      70.330 -10.069 -35.240  1.00 84.97           H  
ATOM   1168  HG3 ARG A  80      70.200 -11.120 -36.665  1.00 84.97           H  
ATOM   1169  CD  ARG A  80      71.011 -12.076 -34.929  1.00 84.97           C  
ATOM   1170  HD2 ARG A  80      70.752 -13.077 -35.272  1.00 84.97           H  
ATOM   1171  HD3 ARG A  80      70.886 -12.021 -33.848  1.00 84.97           H  
ATOM   1172  NE  ARG A  80      72.399 -11.763 -35.287  1.00 84.97           N  
ATOM   1173  HE  ARG A  80      72.532 -11.009 -35.945  1.00 84.97           H  
ATOM   1174  NH1 ARG A  80      73.403 -13.413 -34.052  1.00 84.97           N  
ATOM   1175 HH11 ARG A  80      74.242 -13.871 -33.724  1.00 84.97           H  
ATOM   1176 HH12 ARG A  80      72.487 -13.727 -33.767  1.00 84.97           H  
ATOM   1177  NH2 ARG A  80      74.645 -11.962 -35.228  1.00 84.97           N  
ATOM   1178 HH21 ARG A  80      75.493 -12.410 -34.913  1.00 84.97           H  
ATOM   1179 HH22 ARG A  80      74.679 -11.171 -35.856  1.00 84.97           H  
ATOM   1180  CZ  ARG A  80      73.474 -12.382 -34.852  1.00 84.97           C  
ATOM   1181  N   PHE A  81      66.840 -11.041 -37.934  1.00 86.88           N  
ATOM   1182  H   PHE A  81      66.196 -11.594 -37.386  1.00 86.88           H  
ATOM   1183  CA  PHE A  81      66.838 -11.225 -39.395  1.00 86.88           C  
ATOM   1184  HA  PHE A  81      67.492 -10.481 -39.848  1.00 86.88           H  
ATOM   1185  C   PHE A  81      65.464 -11.027 -40.052  1.00 86.88           C  
ATOM   1186  CB  PHE A  81      67.399 -12.618 -39.722  1.00 86.88           C  
ATOM   1187  HB2 PHE A  81      67.422 -12.753 -40.804  1.00 86.88           H  
ATOM   1188  HB3 PHE A  81      66.715 -13.368 -39.326  1.00 86.88           H  
ATOM   1189  O   PHE A  81      65.342 -11.124 -41.269  1.00 86.88           O  
ATOM   1190  CG  PHE A  81      68.797 -12.879 -39.191  1.00 86.88           C  
ATOM   1191  CD1 PHE A  81      69.883 -12.099 -39.630  1.00 86.88           C  
ATOM   1192  HD1 PHE A  81      69.727 -11.312 -40.354  1.00 86.88           H  
ATOM   1193  CD2 PHE A  81      69.015 -13.913 -38.261  1.00 86.88           C  
ATOM   1194  HD2 PHE A  81      68.189 -14.528 -37.936  1.00 86.88           H  
ATOM   1195  CE1 PHE A  81      71.178 -12.347 -39.144  1.00 86.88           C  
ATOM   1196  HE1 PHE A  81      72.002 -11.745 -39.497  1.00 86.88           H  
ATOM   1197  CE2 PHE A  81      70.312 -14.171 -37.782  1.00 86.88           C  
ATOM   1198  HE2 PHE A  81      70.477 -14.987 -37.095  1.00 86.88           H  
ATOM   1199  CZ  PHE A  81      71.394 -13.388 -38.224  1.00 86.88           C  
ATOM   1200  HZ  PHE A  81      72.395 -13.594 -37.875  1.00 86.88           H  
ATOM   1201  N   HIS A  82      64.426 -10.750 -39.266  1.00 89.13           N  
ATOM   1202  H   HIS A  82      64.578 -10.615 -38.277  1.00 89.13           H  
ATOM   1203  CA  HIS A  82      63.068 -10.565 -39.763  1.00 89.13           C  
ATOM   1204  HA  HIS A  82      63.094 -10.380 -40.837  1.00 89.13           H  
ATOM   1205  C   HIS A  82      62.427  -9.355 -39.096  1.00 89.13           C  
ATOM   1206  CB  HIS A  82      62.253 -11.845 -39.533  1.00 89.13           C  
ATOM   1207  HB2 HIS A  82      62.190 -12.076 -38.469  1.00 89.13           H  
ATOM   1208  HB3 HIS A  82      62.752 -12.676 -40.031  1.00 89.13           H  
ATOM   1209  O   HIS A  82      62.509  -9.225 -37.873  1.00 89.13           O  
ATOM   1210  CG  HIS A  82      60.854 -11.745 -40.066  1.00 89.13           C  
ATOM   1211  CD2 HIS A  82      59.729 -11.376 -39.374  1.00 89.13           C  
ATOM   1212  HD2 HIS A  82      59.675 -11.099 -38.331  1.00 89.13           H  
ATOM   1213  ND1 HIS A  82      60.474 -11.997 -41.362  1.00 89.13           N  
ATOM   1214  HD1 HIS A  82      61.057 -12.354 -42.106  1.00 89.13           H  
ATOM   1215  CE1 HIS A  82      59.154 -11.777 -41.454  1.00 89.13           C  
ATOM   1216  HE1 HIS A  82      58.565 -11.906 -42.350  1.00 89.13           H  
ATOM   1217  NE2 HIS A  82      58.657 -11.406 -40.266  1.00 89.13           N  
ATOM   1218  N   SER A  83      61.786  -8.500 -39.888  1.00 90.14           N  
ATOM   1219  H   SER A  83      61.734  -8.706 -40.875  1.00 90.14           H  
ATOM   1220  CA  SER A  83      60.967  -7.396 -39.395  1.00 90.14           C  
ATOM   1221  HA  SER A  83      60.648  -7.628 -38.379  1.00 90.14           H  
ATOM   1222  C   SER A  83      59.730  -7.235 -40.273  1.00 90.14           C  
ATOM   1223  CB  SER A  83      61.780  -6.102 -39.357  1.00 90.14           C  
ATOM   1224  HB2 SER A  83      62.734  -6.297 -38.869  1.00 90.14           H  
ATOM   1225  HB3 SER A  83      61.977  -5.769 -40.376  1.00 90.14           H  
ATOM   1226  O   SER A  83      59.845  -7.217 -41.497  1.00 90.14           O  
ATOM   1227  OG  SER A  83      61.102  -5.097 -38.629  1.00 90.14           O  
ATOM   1228  HG  SER A  83      60.175  -5.074 -38.878  1.00 90.14           H  
ATOM   1229  N   ASP A  84      58.568  -7.088 -39.647  1.00 92.74           N  
ATOM   1230  H   ASP A  84      58.561  -7.127 -38.638  1.00 92.74           H  
ATOM   1231  CA  ASP A  84      57.276  -6.843 -40.294  1.00 92.74           C  
ATOM   1232  HA  ASP A  84      57.433  -6.506 -41.319  1.00 92.74           H  
ATOM   1233  C   ASP A  84      56.552  -5.736 -39.524  1.00 92.74           C  
ATOM   1234  CB  ASP A  84      56.457  -8.148 -40.329  1.00 92.74           C  
ATOM   1235  HB2 ASP A  84      57.108  -8.945 -40.685  1.00 92.74           H  
ATOM   1236  HB3 ASP A  84      56.141  -8.404 -39.317  1.00 92.74           H  
ATOM   1237  O   ASP A  84      56.482  -5.791 -38.295  1.00 92.74           O  
ATOM   1238  CG  ASP A  84      55.224  -8.105 -41.248  1.00 92.74           C  
ATOM   1239  OD1 ASP A  84      54.682  -7.019 -41.538  1.00 92.74           O  
ATOM   1240  OD2 ASP A  84      54.814  -9.184 -41.734  1.00 92.74           O  
ATOM   1241  N   LEU A  85      56.048  -4.727 -40.226  1.00 94.26           N  
ATOM   1242  H   LEU A  85      56.145  -4.760 -41.231  1.00 94.26           H  
ATOM   1243  CA  LEU A  85      55.274  -3.626 -39.669  1.00 94.26           C  
ATOM   1244  HA  LEU A  85      54.876  -3.938 -38.703  1.00 94.26           H  
ATOM   1245  C   LEU A  85      54.097  -3.326 -40.602  1.00 94.26           C  
ATOM   1246  CB  LEU A  85      56.208  -2.418 -39.462  1.00 94.26           C  
ATOM   1247  HB2 LEU A  85      57.097  -2.752 -38.926  1.00 94.26           H  
ATOM   1248  HB3 LEU A  85      56.525  -2.059 -40.441  1.00 94.26           H  
ATOM   1249  O   LEU A  85      54.279  -2.934 -41.753  1.00 94.26           O  
ATOM   1250  CG  LEU A  85      55.588  -1.245 -38.683  1.00 94.26           C  
ATOM   1251  HG  LEU A  85      54.697  -0.891 -39.201  1.00 94.26           H  
ATOM   1252  CD1 LEU A  85      55.222  -1.635 -37.248  1.00 94.26           C  
ATOM   1253 HD11 LEU A  85      54.928  -0.746 -36.692  1.00 94.26           H  
ATOM   1254 HD12 LEU A  85      54.382  -2.329 -37.254  1.00 94.26           H  
ATOM   1255 HD13 LEU A  85      56.076  -2.100 -36.756  1.00 94.26           H  
ATOM   1256  CD2 LEU A  85      56.597  -0.097 -38.602  1.00 94.26           C  
ATOM   1257 HD21 LEU A  85      57.000   0.114 -39.593  1.00 94.26           H  
ATOM   1258 HD22 LEU A  85      57.426  -0.367 -37.949  1.00 94.26           H  
ATOM   1259 HD23 LEU A  85      56.111   0.799 -38.215  1.00 94.26           H  
ATOM   1260  N   THR A  86      52.883  -3.519 -40.100  1.00 94.22           N  
ATOM   1261  H   THR A  86      52.819  -3.817 -39.137  1.00 94.22           H  
ATOM   1262  CA  THR A  86      51.615  -3.299 -40.799  1.00 94.22           C  
ATOM   1263  HA  THR A  86      51.819  -3.023 -41.834  1.00 94.22           H  
ATOM   1264  C   THR A  86      50.846  -2.165 -40.127  1.00 94.22           C  
ATOM   1265  CB  THR A  86      50.773  -4.583 -40.819  1.00 94.22           C  
ATOM   1266  HB  THR A  86      50.549  -4.886 -39.796  1.00 94.22           H  
ATOM   1267  O   THR A  86      50.594  -2.228 -38.927  1.00 94.22           O  
ATOM   1268  CG2 THR A  86      49.462  -4.409 -41.590  1.00 94.22           C  
ATOM   1269 HG21 THR A  86      48.948  -5.368 -41.659  1.00 94.22           H  
ATOM   1270 HG22 THR A  86      48.812  -3.703 -41.074  1.00 94.22           H  
ATOM   1271 HG23 THR A  86      49.667  -4.041 -42.595  1.00 94.22           H  
ATOM   1272  OG1 THR A  86      51.474  -5.629 -41.460  1.00 94.22           O  
ATOM   1273  HG1 THR A  86      52.358  -5.682 -41.088  1.00 94.22           H  
ATOM   1274  N   VAL A  87      50.455  -1.152 -40.897  1.00 93.35           N  
ATOM   1275  H   VAL A  87      50.677  -1.210 -41.881  1.00 93.35           H  
ATOM   1276  CA  VAL A  87      49.653   0.008 -40.485  1.00 93.35           C  
ATOM   1277  HA  VAL A  87      49.490  -0.019 -39.408  1.00 93.35           H  
ATOM   1278  C   VAL A  87      48.299  -0.061 -41.188  1.00 93.35           C  
ATOM   1279  CB  VAL A  87      50.367   1.329 -40.839  1.00 93.35           C  
ATOM   1280  HB  VAL A  87      50.486   1.396 -41.921  1.00 93.35           H  
ATOM   1281  O   VAL A  87      48.247  -0.163 -42.410  1.00 93.35           O  
ATOM   1282  CG1 VAL A  87      49.556   2.541 -40.368  1.00 93.35           C  
ATOM   1283 HG11 VAL A  87      50.105   3.462 -40.563  1.00 93.35           H  
ATOM   1284 HG12 VAL A  87      48.610   2.597 -40.906  1.00 93.35           H  
ATOM   1285 HG13 VAL A  87      49.350   2.459 -39.301  1.00 93.35           H  
ATOM   1286  CG2 VAL A  87      51.766   1.418 -40.211  1.00 93.35           C  
ATOM   1287 HG21 VAL A  87      52.402   0.616 -40.586  1.00 93.35           H  
ATOM   1288 HG22 VAL A  87      52.225   2.372 -40.469  1.00 93.35           H  
ATOM   1289 HG23 VAL A  87      51.692   1.345 -39.126  1.00 93.35           H  
ATOM   1290  N   ARG A  88      47.204  -0.004 -40.436  1.00 92.99           N  
ATOM   1291  H   ARG A  88      47.327   0.095 -39.439  1.00 92.99           H  
ATOM   1292  CA  ARG A  88      45.823  -0.018 -40.931  1.00 92.99           C  
ATOM   1293  HA  ARG A  88      45.802  -0.207 -42.004  1.00 92.99           H  
ATOM   1294  C   ARG A  88      45.188   1.342 -40.676  1.00 92.99           C  
ATOM   1295  CB  ARG A  88      45.024  -1.110 -40.218  1.00 92.99           C  
ATOM   1296  HB2 ARG A  88      44.016  -1.121 -40.632  1.00 92.99           H  
ATOM   1297  HB3 ARG A  88      44.960  -0.846 -39.163  1.00 92.99           H  
ATOM   1298  O   ARG A  88      45.319   1.881 -39.580  1.00 92.99           O  
ATOM   1299  CG  ARG A  88      45.608  -2.523 -40.337  1.00 92.99           C  
ATOM   1300  HG2 ARG A  88      45.534  -2.868 -41.369  1.00 92.99           H  
ATOM   1301  HG3 ARG A  88      46.650  -2.544 -40.018  1.00 92.99           H  
ATOM   1302  CD  ARG A  88      44.793  -3.422 -39.412  1.00 92.99           C  
ATOM   1303  HD2 ARG A  88      43.732  -3.245 -39.592  1.00 92.99           H  
ATOM   1304  HD3 ARG A  88      45.013  -3.138 -38.383  1.00 92.99           H  
ATOM   1305  NE  ARG A  88      45.073  -4.856 -39.606  1.00 92.99           N  
ATOM   1306  HE  ARG A  88      45.536  -5.126 -40.462  1.00 92.99           H  
ATOM   1307  NH1 ARG A  88      43.782  -5.508 -37.822  1.00 92.99           N  
ATOM   1308 HH11 ARG A  88      43.809  -4.570 -37.450  1.00 92.99           H  
ATOM   1309 HH12 ARG A  88      42.986  -6.087 -37.598  1.00 92.99           H  
ATOM   1310  NH2 ARG A  88      44.399  -7.019 -39.299  1.00 92.99           N  
ATOM   1311 HH21 ARG A  88      43.635  -7.531 -38.882  1.00 92.99           H  
ATOM   1312 HH22 ARG A  88      44.686  -7.236 -40.243  1.00 92.99           H  
ATOM   1313  CZ  ARG A  88      44.444  -5.782 -38.907  1.00 92.99           C  
ATOM   1314  N   PHE A  89      44.498   1.886 -41.670  1.00 90.21           N  
ATOM   1315  H   PHE A  89      44.367   1.353 -42.518  1.00 90.21           H  
ATOM   1316  CA  PHE A  89      43.984   3.256 -41.644  1.00 90.21           C  
ATOM   1317  HA  PHE A  89      44.387   3.795 -40.786  1.00 90.21           H  
ATOM   1318  C   PHE A  89      42.458   3.261 -41.547  1.00 90.21           C  
ATOM   1319  CB  PHE A  89      44.441   3.975 -42.914  1.00 90.21           C  
ATOM   1320  HB2 PHE A  89      44.003   3.430 -43.750  1.00 90.21           H  
ATOM   1321  HB3 PHE A  89      44.047   4.991 -42.921  1.00 90.21           H  
ATOM   1322  O   PHE A  89      41.796   2.500 -42.251  1.00 90.21           O  
ATOM   1323  CG  PHE A  89      45.939   4.018 -43.134  1.00 90.21           C  
ATOM   1324  CD1 PHE A  89      46.706   5.056 -42.579  1.00 90.21           C  
ATOM   1325  HD1 PHE A  89      46.227   5.835 -42.004  1.00 90.21           H  
ATOM   1326  CD2 PHE A  89      46.565   3.021 -43.907  1.00 90.21           C  
ATOM   1327  HD2 PHE A  89      45.977   2.228 -44.344  1.00 90.21           H  
ATOM   1328  CE1 PHE A  89      48.096   5.090 -42.784  1.00 90.21           C  
ATOM   1329  HE1 PHE A  89      48.679   5.896 -42.365  1.00 90.21           H  
ATOM   1330  CE2 PHE A  89      47.952   3.060 -44.118  1.00 90.21           C  
ATOM   1331  HE2 PHE A  89      48.421   2.299 -44.724  1.00 90.21           H  
ATOM   1332  CZ  PHE A  89      48.720   4.095 -43.557  1.00 90.21           C  
ATOM   1333  HZ  PHE A  89      49.785   4.138 -43.732  1.00 90.21           H  
ATOM   1334  N   THR A  90      41.899   4.134 -40.708  1.00 86.80           N  
ATOM   1335  H   THR A  90      42.496   4.684 -40.108  1.00 86.80           H  
ATOM   1336  CA  THR A  90      40.439   4.337 -40.595  1.00 86.80           C  
ATOM   1337  HA  THR A  90      39.908   3.470 -40.988  1.00 86.80           H  
ATOM   1338  C   THR A  90      39.949   5.549 -41.396  1.00 86.80           C  
ATOM   1339  CB  THR A  90      40.021   4.485 -39.125  1.00 86.80           C  
ATOM   1340  HB  THR A  90      38.948   4.673 -39.089  1.00 86.80           H  
ATOM   1341  O   THR A  90      38.785   5.627 -41.781  1.00 86.80           O  
ATOM   1342  CG2 THR A  90      40.316   3.227 -38.307  1.00 86.80           C  
ATOM   1343 HG21 THR A  90      41.387   3.025 -38.273  1.00 86.80           H  
ATOM   1344 HG22 THR A  90      39.945   3.365 -37.291  1.00 86.80           H  
ATOM   1345 HG23 THR A  90      39.802   2.375 -38.752  1.00 86.80           H  
ATOM   1346  OG1 THR A  90      40.692   5.575 -38.525  1.00 86.80           O  
ATOM   1347  HG1 THR A  90      41.604   5.339 -38.338  1.00 86.80           H  
ATOM   1348  N   ASN A  91      40.841   6.496 -41.699  1.00 82.05           N  
ATOM   1349  H   ASN A  91      41.786   6.390 -41.358  1.00 82.05           H  
ATOM   1350  CA  ASN A  91      40.513   7.721 -42.416  1.00 82.05           C  
ATOM   1351  HA  ASN A  91      39.465   7.962 -42.239  1.00 82.05           H  
ATOM   1352  C   ASN A  91      40.711   7.569 -43.935  1.00 82.05           C  
ATOM   1353  CB  ASN A  91      41.344   8.852 -41.802  1.00 82.05           C  
ATOM   1354  HB2 ASN A  91      42.399   8.589 -41.878  1.00 82.05           H  
ATOM   1355  HB3 ASN A  91      41.103   8.949 -40.744  1.00 82.05           H  
ATOM   1356  O   ASN A  91      41.826   7.397 -44.430  1.00 82.05           O  
ATOM   1357  CG  ASN A  91      41.133  10.199 -42.463  1.00 82.05           C  
ATOM   1358  ND2 ASN A  91      41.819  11.204 -41.985  1.00 82.05           N  
ATOM   1359 HD21 ASN A  91      41.800  12.052 -42.533  1.00 82.05           H  
ATOM   1360 HD22 ASN A  91      42.541  11.002 -41.309  1.00 82.05           H  
ATOM   1361  OD1 ASN A  91      40.368  10.364 -43.407  1.00 82.05           O  
ATOM   1362  N   ASN A  92      39.625   7.720 -44.696  1.00 77.40           N  
ATOM   1363  H   ASN A  92      38.740   7.820 -44.219  1.00 77.40           H  
ATOM   1364  CA  ASN A  92      39.627   7.609 -46.157  1.00 77.40           C  
ATOM   1365  HA  ASN A  92      39.907   6.590 -46.426  1.00 77.40           H  
ATOM   1366  C   ASN A  92      40.642   8.530 -46.856  1.00 77.40           C  
ATOM   1367  CB  ASN A  92      38.204   7.895 -46.676  1.00 77.40           C  
ATOM   1368  HB2 ASN A  92      37.800   8.779 -46.183  1.00 77.40           H  
ATOM   1369  HB3 ASN A  92      38.248   8.093 -47.747  1.00 77.40           H  
ATOM   1370  O   ASN A  92      41.157   8.162 -47.914  1.00 77.40           O  
ATOM   1371  CG  ASN A  92      37.253   6.726 -46.492  1.00 77.40           C  
ATOM   1372  ND2 ASN A  92      35.963   6.962 -46.513  1.00 77.40           N  
ATOM   1373 HD21 ASN A  92      35.379   6.157 -46.343  1.00 77.40           H  
ATOM   1374 HD22 ASN A  92      35.598   7.901 -46.591  1.00 77.40           H  
ATOM   1375  OD1 ASN A  92      37.645   5.584 -46.366  1.00 77.40           O  
ATOM   1376  N   SER A  93      40.959   9.709 -46.302  1.00 75.86           N  
ATOM   1377  H   SER A  93      40.593   9.949 -45.392  1.00 75.86           H  
ATOM   1378  CA  SER A  93      41.949  10.600 -46.923  1.00 75.86           C  
ATOM   1379  HA  SER A  93      41.679  10.723 -47.972  1.00 75.86           H  
ATOM   1380  C   SER A  93      43.360  10.008 -46.897  1.00 75.86           C  
ATOM   1381  CB  SER A  93      41.936  11.995 -46.289  1.00 75.86           C  
ATOM   1382  HB2 SER A  93      40.926  12.402 -46.350  1.00 75.86           H  
ATOM   1383  HB3 SER A  93      42.601  12.645 -46.857  1.00 75.86           H  
ATOM   1384  O   SER A  93      44.080  10.129 -47.887  1.00 75.86           O  
ATOM   1385  OG  SER A  93      42.346  11.997 -44.936  1.00 75.86           O  
ATOM   1386  HG  SER A  93      43.224  11.619 -44.848  1.00 75.86           H  
ATOM   1387  N   ASP A  94      43.731   9.323 -45.812  1.00 80.84           N  
ATOM   1388  H   ASP A  94      43.052   9.171 -45.080  1.00 80.84           H  
ATOM   1389  CA  ASP A  94      45.024   8.642 -45.666  1.00 80.84           C  
ATOM   1390  HA  ASP A  94      45.842   9.339 -45.849  1.00 80.84           H  
ATOM   1391  C   ASP A  94      45.155   7.487 -46.665  1.00 80.84           C  
ATOM   1392  CB  ASP A  94      45.139   8.105 -44.235  1.00 80.84           C  
ATOM   1393  HB2 ASP A  94      45.949   7.378 -44.173  1.00 80.84           H  
ATOM   1394  HB3 ASP A  94      44.236   7.553 -43.975  1.00 80.84           H  
ATOM   1395  O   ASP A  94      46.160   7.353 -47.365  1.00 80.84           O  
ATOM   1396  CG  ASP A  94      45.376   9.211 -43.214  1.00 80.84           C  
ATOM   1397  OD1 ASP A  94      46.293  10.045 -43.371  1.00 80.84           O  
ATOM   1398  OD2 ASP A  94      44.653   9.229 -42.208  1.00 80.84           O  
ATOM   1399  N   CYS A  95      44.088   6.702 -46.823  1.00 80.73           N  
ATOM   1400  H   CYS A  95      43.311   6.827 -46.190  1.00 80.73           H  
ATOM   1401  CA  CYS A  95      44.051   5.599 -47.780  1.00 80.73           C  
ATOM   1402  HA  CYS A  95      44.903   4.944 -47.599  1.00 80.73           H  
ATOM   1403  C   CYS A  95      44.118   6.039 -49.238  1.00 80.73           C  
ATOM   1404  CB  CYS A  95      42.776   4.798 -47.557  1.00 80.73           C  
ATOM   1405  HB2 CYS A  95      42.623   4.112 -48.391  1.00 80.73           H  
ATOM   1406  HB3 CYS A  95      41.917   5.465 -47.496  1.00 80.73           H  
ATOM   1407  O   CYS A  95      44.684   5.325 -50.063  1.00 80.73           O  
ATOM   1408  SG  CYS A  95      42.899   3.820 -46.065  1.00 80.73           S  
ATOM   1409  N   MET A  96      43.525   7.183 -49.583  1.00 71.55           N  
ATOM   1410  H   MET A  96      43.024   7.686 -48.864  1.00 71.55           H  
ATOM   1411  CA  MET A  96      43.382   7.614 -50.977  1.00 71.55           C  
ATOM   1412  HA  MET A  96      43.431   6.744 -51.632  1.00 71.55           H  
ATOM   1413  C   MET A  96      44.507   8.549 -51.420  1.00 71.55           C  
ATOM   1414  CB  MET A  96      42.003   8.254 -51.179  1.00 71.55           C  
ATOM   1415  HB2 MET A  96      41.867   9.059 -50.457  1.00 71.55           H  
ATOM   1416  HB3 MET A  96      41.947   8.682 -52.180  1.00 71.55           H  
ATOM   1417  O   MET A  96      45.041   8.389 -52.516  1.00 71.55           O  
ATOM   1418  CG  MET A  96      40.873   7.227 -51.012  1.00 71.55           C  
ATOM   1419  HG2 MET A  96      39.918   7.753 -51.035  1.00 71.55           H  
ATOM   1420  HG3 MET A  96      40.960   6.761 -50.030  1.00 71.55           H  
ATOM   1421  SD  MET A  96      40.831   5.900 -52.253  1.00 71.55           S  
ATOM   1422  CE  MET A  96      40.102   6.792 -53.651  1.00 71.55           C  
ATOM   1423  HE1 MET A  96      39.122   7.178 -53.369  1.00 71.55           H  
ATOM   1424  HE2 MET A  96      40.748   7.622 -53.937  1.00 71.55           H  
ATOM   1425  HE3 MET A  96      39.999   6.117 -54.500  1.00 71.55           H  
ATOM   1426  N   MET A  97      44.921   9.480 -50.563  1.00 76.97           N  
ATOM   1427  H   MET A  97      44.485   9.534 -49.654  1.00 76.97           H  
ATOM   1428  CA  MET A  97      45.894  10.521 -50.909  1.00 76.97           C  
ATOM   1429  HA  MET A  97      46.142  10.457 -51.968  1.00 76.97           H  
ATOM   1430  C   MET A  97      47.224  10.381 -50.163  1.00 76.97           C  
ATOM   1431  CB  MET A  97      45.268  11.901 -50.668  1.00 76.97           C  
ATOM   1432  HB2 MET A  97      45.008  12.001 -49.614  1.00 76.97           H  
ATOM   1433  HB3 MET A  97      46.004  12.669 -50.906  1.00 76.97           H  
ATOM   1434  O   MET A  97      48.193  11.043 -50.533  1.00 76.97           O  
ATOM   1435  CG  MET A  97      44.017  12.160 -51.517  1.00 76.97           C  
ATOM   1436  HG2 MET A  97      43.651  13.154 -51.261  1.00 76.97           H  
ATOM   1437  HG3 MET A  97      43.239  11.443 -51.253  1.00 76.97           H  
ATOM   1438  SD  MET A  97      44.288  12.101 -53.312  1.00 76.97           S  
ATOM   1439  CE  MET A  97      42.895  13.117 -53.868  1.00 76.97           C  
ATOM   1440  HE1 MET A  97      42.982  14.120 -53.451  1.00 76.97           H  
ATOM   1441  HE2 MET A  97      42.902  13.178 -54.956  1.00 76.97           H  
ATOM   1442  HE3 MET A  97      41.959  12.666 -53.539  1.00 76.97           H  
ATOM   1443  N   GLY A  98      47.299   9.505 -49.158  1.00 81.57           N  
ATOM   1444  H   GLY A  98      46.477   8.993 -48.872  1.00 81.57           H  
ATOM   1445  CA  GLY A  98      48.492   9.335 -48.342  1.00 81.57           C  
ATOM   1446  HA2 GLY A  98      48.294   8.640 -47.526  1.00 81.57           H  
ATOM   1447  HA3 GLY A  98      48.731  10.300 -47.893  1.00 81.57           H  
ATOM   1448  C   GLY A  98      49.695   8.822 -49.134  1.00 81.57           C  
ATOM   1449  O   GLY A  98      49.584   7.886 -49.942  1.00 81.57           O  
ATOM   1450  N   SER A  99      50.850   9.441 -48.885  1.00 88.37           N  
ATOM   1451  H   SER A  99      50.826  10.175 -48.192  1.00 88.37           H  
ATOM   1452  CA  SER A  99      52.167   8.926 -49.264  1.00 88.37           C  
ATOM   1453  HA  SER A  99      52.041   8.036 -49.880  1.00 88.37           H  
ATOM   1454  C   SER A  99      52.930   8.538 -48.004  1.00 88.37           C  
ATOM   1455  CB  SER A  99      52.980   9.945 -50.066  1.00 88.37           C  
ATOM   1456  HB2 SER A  99      53.082  10.868 -49.497  1.00 88.37           H  
ATOM   1457  HB3 SER A  99      53.973   9.537 -50.254  1.00 88.37           H  
ATOM   1458  O   SER A  99      53.059   9.349 -47.090  1.00 88.37           O  
ATOM   1459  OG  SER A  99      52.357  10.211 -51.307  1.00 88.37           O  
ATOM   1460  HG  SER A  99      51.500  10.593 -51.106  1.00 88.37           H  
ATOM   1461  N   TYR A 100      53.468   7.322 -47.962  1.00 91.70           N  
ATOM   1462  H   TYR A 100      53.390   6.731 -48.778  1.00 91.70           H  
ATOM   1463  CA  TYR A 100      54.138   6.781 -46.779  1.00 91.70           C  
ATOM   1464  HA  TYR A 100      54.253   7.576 -46.041  1.00 91.70           H  
ATOM   1465  C   TYR A 100      55.532   6.266 -47.118  1.00 91.70           C  
ATOM   1466  CB  TYR A 100      53.284   5.688 -46.128  1.00 91.70           C  
ATOM   1467  HB2 TYR A 100      53.816   5.298 -45.261  1.00 91.70           H  
ATOM   1468  HB3 TYR A 100      53.159   4.872 -46.840  1.00 91.70           H  
ATOM   1469  O   TYR A 100      55.738   5.642 -48.158  1.00 91.70           O  
ATOM   1470  CG  TYR A 100      51.923   6.179 -45.675  1.00 91.70           C  
ATOM   1471  CD1 TYR A 100      51.801   6.918 -44.483  1.00 91.70           C  
ATOM   1472  HD1 TYR A 100      52.670   7.094 -43.865  1.00 91.70           H  
ATOM   1473  CD2 TYR A 100      50.796   5.955 -46.486  1.00 91.70           C  
ATOM   1474  HD2 TYR A 100      50.899   5.390 -47.400  1.00 91.70           H  
ATOM   1475  CE1 TYR A 100      50.562   7.485 -44.128  1.00 91.70           C  
ATOM   1476  HE1 TYR A 100      50.470   8.103 -43.248  1.00 91.70           H  
ATOM   1477  CE2 TYR A 100      49.550   6.498 -46.120  1.00 91.70           C  
ATOM   1478  HE2 TYR A 100      48.667   6.362 -46.728  1.00 91.70           H  
ATOM   1479  OH  TYR A 100      48.261   7.890 -44.689  1.00 91.70           O  
ATOM   1480  HH  TYR A 100      48.296   8.547 -43.990  1.00 91.70           H  
ATOM   1481  CZ  TYR A 100      49.441   7.287 -44.960  1.00 91.70           C  
ATOM   1482  N   SER A 101      56.488   6.511 -46.227  1.00 92.62           N  
ATOM   1483  H   SER A 101      56.226   7.018 -45.394  1.00 92.62           H  
ATOM   1484  CA  SER A 101      57.861   6.018 -46.317  1.00 92.62           C  
ATOM   1485  HA  SER A 101      58.042   5.590 -47.303  1.00 92.62           H  
ATOM   1486  C   SER A 101      58.091   4.937 -45.268  1.00 92.62           C  
ATOM   1487  CB  SER A 101      58.841   7.179 -46.131  1.00 92.62           C  
ATOM   1488  HB2 SER A 101      58.639   7.936 -46.889  1.00 92.62           H  
ATOM   1489  HB3 SER A 101      58.707   7.627 -45.146  1.00 92.62           H  
ATOM   1490  O   SER A 101      57.956   5.210 -44.077  1.00 92.62           O  
ATOM   1491  OG  SER A 101      60.172   6.726 -46.276  1.00 92.62           O  
ATOM   1492  HG  SER A 101      60.543   6.563 -45.406  1.00 92.62           H  
ATOM   1493  N   CYS A 102      58.457   3.731 -45.698  1.00 94.43           N  
ATOM   1494  H   CYS A 102      58.566   3.600 -46.693  1.00 94.43           H  
ATOM   1495  CA  CYS A 102      58.982   2.683 -44.826  1.00 94.43           C  
ATOM   1496  HA  CYS A 102      58.555   2.772 -43.827  1.00 94.43           H  
ATOM   1497  C   CYS A 102      60.507   2.827 -44.753  1.00 94.43           C  
ATOM   1498  CB  CYS A 102      58.637   1.302 -45.395  1.00 94.43           C  
ATOM   1499  HB2 CYS A 102      59.071   0.547 -44.739  1.00 94.43           H  
ATOM   1500  HB3 CYS A 102      59.131   1.225 -46.364  1.00 94.43           H  
ATOM   1501  O   CYS A 102      61.156   2.842 -45.798  1.00 94.43           O  
ATOM   1502  SG  CYS A 102      56.900   0.876 -45.668  1.00 94.43           S  
ATOM   1503  N   GLU A 103      61.084   2.881 -43.557  1.00 93.55           N  
ATOM   1504  H   GLU A 103      60.496   2.876 -42.735  1.00 93.55           H  
ATOM   1505  CA  GLU A 103      62.532   2.956 -43.330  1.00 93.55           C  
ATOM   1506  HA  GLU A 103      63.055   2.810 -44.275  1.00 93.55           H  
ATOM   1507  C   GLU A 103      62.981   1.832 -42.386  1.00 93.55           C  
ATOM   1508  CB  GLU A 103      62.893   4.365 -42.837  1.00 93.55           C  
ATOM   1509  HB2 GLU A 103      62.569   5.072 -43.600  1.00 93.55           H  
ATOM   1510  HB3 GLU A 103      62.338   4.573 -41.923  1.00 93.55           H  
ATOM   1511  O   GLU A 103      62.321   1.539 -41.390  1.00 93.55           O  
ATOM   1512  CG  GLU A 103      64.394   4.579 -42.581  1.00 93.55           C  
ATOM   1513  HG2 GLU A 103      64.939   4.259 -43.469  1.00 93.55           H  
ATOM   1514  HG3 GLU A 103      64.706   3.950 -41.746  1.00 93.55           H  
ATOM   1515  CD  GLU A 103      64.739   6.049 -42.273  1.00 93.55           C  
ATOM   1516  OE1 GLU A 103      65.933   6.399 -42.417  1.00 93.55           O  
ATOM   1517  OE2 GLU A 103      63.802   6.836 -41.991  1.00 93.55           O  
ATOM   1518  N   LEU A 104      64.075   1.159 -42.742  1.00 92.21           N  
ATOM   1519  H   LEU A 104      64.551   1.461 -43.579  1.00 92.21           H  
ATOM   1520  CA  LEU A 104      64.686   0.049 -42.014  1.00 92.21           C  
ATOM   1521  HA  LEU A 104      64.115  -0.170 -41.111  1.00 92.21           H  
ATOM   1522  C   LEU A 104      66.113   0.431 -41.620  1.00 92.21           C  
ATOM   1523  CB  LEU A 104      64.704  -1.191 -42.929  1.00 92.21           C  
ATOM   1524  HB2 LEU A 104      63.685  -1.432 -43.232  1.00 92.21           H  
ATOM   1525  HB3 LEU A 104      65.256  -0.925 -43.831  1.00 92.21           H  
ATOM   1526  O   LEU A 104      66.951   0.596 -42.504  1.00 92.21           O  
ATOM   1527  CG  LEU A 104      65.368  -2.427 -42.282  1.00 92.21           C  
ATOM   1528  HG  LEU A 104      66.147  -2.139 -41.576  1.00 92.21           H  
ATOM   1529  CD1 LEU A 104      64.337  -3.269 -41.536  1.00 92.21           C  
ATOM   1530 HD11 LEU A 104      63.577  -3.621 -42.234  1.00 92.21           H  
ATOM   1531 HD12 LEU A 104      64.825  -4.127 -41.075  1.00 92.21           H  
ATOM   1532 HD13 LEU A 104      63.877  -2.663 -40.756  1.00 92.21           H  
ATOM   1533  CD2 LEU A 104      66.031  -3.293 -43.357  1.00 92.21           C  
ATOM   1534 HD21 LEU A 104      66.335  -4.251 -42.937  1.00 92.21           H  
ATOM   1535 HD22 LEU A 104      66.917  -2.771 -43.720  1.00 92.21           H  
ATOM   1536 HD23 LEU A 104      65.352  -3.429 -44.199  1.00 92.21           H  
ATOM   1537  N   ASP A 105      66.410   0.436 -40.325  1.00 91.54           N  
ATOM   1538  H   ASP A 105      65.668   0.258 -39.663  1.00 91.54           H  
ATOM   1539  CA  ASP A 105      67.763   0.612 -39.794  1.00 91.54           C  
ATOM   1540  HA  ASP A 105      68.389   1.100 -40.541  1.00 91.54           H  
ATOM   1541  C   ASP A 105      68.374  -0.741 -39.429  1.00 91.54           C  
ATOM   1542  CB  ASP A 105      67.751   1.498 -38.550  1.00 91.54           C  
ATOM   1543  HB2 ASP A 105      68.777   1.646 -38.212  1.00 91.54           H  
ATOM   1544  HB3 ASP A 105      67.213   0.971 -37.763  1.00 91.54           H  
ATOM   1545  O   ASP A 105      67.748  -1.575 -38.761  1.00 91.54           O  
ATOM   1546  CG  ASP A 105      67.113   2.860 -38.791  1.00 91.54           C  
ATOM   1547  OD1 ASP A 105      67.581   3.542 -39.726  1.00 91.54           O  
ATOM   1548  OD2 ASP A 105      66.189   3.178 -38.003  1.00 91.54           O  
ATOM   1549  N   PHE A 106      69.623  -0.976 -39.824  1.00 90.76           N  
ATOM   1550  H   PHE A 106      70.102  -0.271 -40.365  1.00 90.76           H  
ATOM   1551  CA  PHE A 106      70.325  -2.227 -39.554  1.00 90.76           C  
ATOM   1552  HA  PHE A 106      69.957  -2.639 -38.614  1.00 90.76           H  
ATOM   1553  C   PHE A 106      71.833  -2.016 -39.375  1.00 90.76           C  
ATOM   1554  CB  PHE A 106      69.997  -3.241 -40.663  1.00 90.76           C  
ATOM   1555  HB2 PHE A 106      68.918  -3.398 -40.683  1.00 90.76           H  
ATOM   1556  HB3 PHE A 106      70.448  -4.197 -40.397  1.00 90.76           H  
ATOM   1557  O   PHE A 106      72.393  -0.987 -39.732  1.00 90.76           O  
ATOM   1558  CG  PHE A 106      70.452  -2.853 -42.057  1.00 90.76           C  
ATOM   1559  CD1 PHE A 106      69.640  -2.035 -42.865  1.00 90.76           C  
ATOM   1560  HD1 PHE A 106      68.708  -1.646 -42.482  1.00 90.76           H  
ATOM   1561  CD2 PHE A 106      71.701  -3.285 -42.541  1.00 90.76           C  
ATOM   1562  HD2 PHE A 106      72.343  -3.886 -41.914  1.00 90.76           H  
ATOM   1563  CE1 PHE A 106      70.073  -1.657 -44.147  1.00 90.76           C  
ATOM   1564  HE1 PHE A 106      69.480  -0.970 -44.733  1.00 90.76           H  
ATOM   1565  CE2 PHE A 106      72.124  -2.926 -43.834  1.00 90.76           C  
ATOM   1566  HE2 PHE A 106      73.095  -3.229 -44.196  1.00 90.76           H  
ATOM   1567  CZ  PHE A 106      71.311  -2.105 -44.635  1.00 90.76           C  
ATOM   1568  HZ  PHE A 106      71.666  -1.763 -45.596  1.00 90.76           H  
ATOM   1569  N   VAL A 107      72.518  -3.008 -38.808  1.00 89.08           N  
ATOM   1570  H   VAL A 107      72.000  -3.824 -38.513  1.00 89.08           H  
ATOM   1571  CA  VAL A 107      73.986  -3.078 -38.815  1.00 89.08           C  
ATOM   1572  HA  VAL A 107      74.398  -2.090 -39.022  1.00 89.08           H  
ATOM   1573  C   VAL A 107      74.398  -4.014 -39.940  1.00 89.08           C  
ATOM   1574  CB  VAL A 107      74.556  -3.546 -37.465  1.00 89.08           C  
ATOM   1575  HB  VAL A 107      74.257  -4.580 -37.290  1.00 89.08           H  
ATOM   1576  O   VAL A 107      73.946  -5.161 -39.989  1.00 89.08           O  
ATOM   1577  CG1 VAL A 107      76.086  -3.476 -37.449  1.00 89.08           C  
ATOM   1578 HG11 VAL A 107      76.411  -2.454 -37.645  1.00 89.08           H  
ATOM   1579 HG12 VAL A 107      76.499  -4.136 -38.212  1.00 89.08           H  
ATOM   1580 HG13 VAL A 107      76.466  -3.791 -36.477  1.00 89.08           H  
ATOM   1581  CG2 VAL A 107      74.056  -2.692 -36.297  1.00 89.08           C  
ATOM   1582 HG21 VAL A 107      74.532  -3.006 -35.369  1.00 89.08           H  
ATOM   1583 HG22 VAL A 107      74.286  -1.643 -36.484  1.00 89.08           H  
ATOM   1584 HG23 VAL A 107      72.979  -2.819 -36.186  1.00 89.08           H  
ATOM   1585  N   ASN A 108      75.248  -3.552 -40.849  1.00 86.11           N  
ATOM   1586  H   ASN A 108      75.592  -2.607 -40.753  1.00 86.11           H  
ATOM   1587  CA  ASN A 108      75.765  -4.380 -41.935  1.00 86.11           C  
ATOM   1588  HA  ASN A 108      74.943  -4.987 -42.312  1.00 86.11           H  
ATOM   1589  C   ASN A 108      76.855  -5.359 -41.440  1.00 86.11           C  
ATOM   1590  CB  ASN A 108      76.199  -3.457 -43.088  1.00 86.11           C  
ATOM   1591  HB2 ASN A 108      75.377  -2.784 -43.328  1.00 86.11           H  
ATOM   1592  HB3 ASN A 108      76.408  -4.052 -43.977  1.00 86.11           H  
ATOM   1593  O   ASN A 108      77.301  -5.321 -40.291  1.00 86.11           O  
ATOM   1594  CG  ASN A 108      77.425  -2.622 -42.782  1.00 86.11           C  
ATOM   1595  ND2 ASN A 108      77.630  -1.561 -43.523  1.00 86.11           N  
ATOM   1596 HD21 ASN A 108      78.373  -0.946 -43.224  1.00 86.11           H  
ATOM   1597 HD22 ASN A 108      76.894  -1.224 -44.126  1.00 86.11           H  
ATOM   1598  OD1 ASN A 108      78.225  -2.940 -41.915  1.00 86.11           O  
ATOM   1599  N   VAL A 109      77.324  -6.253 -42.311  1.00 84.51           N  
ATOM   1600  H   VAL A 109      76.878  -6.312 -43.215  1.00 84.51           H  
ATOM   1601  CA  VAL A 109      78.380  -7.228 -41.963  1.00 84.51           C  
ATOM   1602  HA  VAL A 109      78.070  -7.737 -41.050  1.00 84.51           H  
ATOM   1603  C   VAL A 109      79.749  -6.622 -41.629  1.00 84.51           C  
ATOM   1604  CB  VAL A 109      78.556  -8.299 -43.050  1.00 84.51           C  
ATOM   1605  HB  VAL A 109      79.455  -8.876 -42.830  1.00 84.51           H  
ATOM   1606  O   VAL A 109      80.569  -7.315 -41.030  1.00 84.51           O  
ATOM   1607  CG1 VAL A 109      77.388  -9.280 -43.001  1.00 84.51           C  
ATOM   1608 HG11 VAL A 109      77.288  -9.689 -41.995  1.00 84.51           H  
ATOM   1609 HG12 VAL A 109      76.456  -8.786 -43.277  1.00 84.51           H  
ATOM   1610 HG13 VAL A 109      77.592 -10.105 -43.683  1.00 84.51           H  
ATOM   1611  CG2 VAL A 109      78.713  -7.708 -44.458  1.00 84.51           C  
ATOM   1612 HG21 VAL A 109      78.898  -8.514 -45.168  1.00 84.51           H  
ATOM   1613 HG22 VAL A 109      79.557  -7.018 -44.484  1.00 84.51           H  
ATOM   1614 HG23 VAL A 109      77.807  -7.185 -44.765  1.00 84.51           H  
ATOM   1615  N   THR A 110      80.017  -5.353 -41.964  1.00 87.04           N  
ATOM   1616  H   THR A 110      79.283  -4.781 -42.356  1.00 87.04           H  
ATOM   1617  CA  THR A 110      81.252  -4.657 -41.550  1.00 87.04           C  
ATOM   1618  HA  THR A 110      82.043  -5.401 -41.456  1.00 87.04           H  
ATOM   1619  C   THR A 110      81.130  -4.017 -40.163  1.00 87.04           C  
ATOM   1620  CB  THR A 110      81.745  -3.638 -42.594  1.00 87.04           C  
ATOM   1621  HB  THR A 110      82.718  -3.261 -42.280  1.00 87.04           H  
ATOM   1622  O   THR A 110      82.091  -3.421 -39.676  1.00 87.04           O  
ATOM   1623  CG2 THR A 110      81.898  -4.251 -43.986  1.00 87.04           C  
ATOM   1624 HG21 THR A 110      82.359  -3.527 -44.658  1.00 87.04           H  
ATOM   1625 HG22 THR A 110      82.535  -5.133 -43.928  1.00 87.04           H  
ATOM   1626 HG23 THR A 110      80.924  -4.536 -44.384  1.00 87.04           H  
ATOM   1627  OG1 THR A 110      80.872  -2.549 -42.730  1.00 87.04           O  
ATOM   1628  HG1 THR A 110      81.097  -2.078 -43.536  1.00 87.04           H  
ATOM   1629  N   GLY A 111      79.974  -4.168 -39.504  1.00 84.34           N  
ATOM   1630  H   GLY A 111      79.208  -4.620 -39.982  1.00 84.34           H  
ATOM   1631  CA  GLY A 111      79.694  -3.603 -38.186  1.00 84.34           C  
ATOM   1632  HA2 GLY A 111      78.872  -4.160 -37.736  1.00 84.34           H  
ATOM   1633  HA3 GLY A 111      80.572  -3.708 -37.549  1.00 84.34           H  
ATOM   1634  C   GLY A 111      79.302  -2.124 -38.217  1.00 84.34           C  
ATOM   1635  O   GLY A 111      79.263  -1.497 -37.162  1.00 84.34           O  
ATOM   1636  N   GLN A 112      79.032  -1.558 -39.397  1.00 89.33           N  
ATOM   1637  H   GLN A 112      78.996  -2.144 -40.218  1.00 89.33           H  
ATOM   1638  CA  GLN A 112      78.586  -0.172 -39.552  1.00 89.33           C  
ATOM   1639  HA  GLN A 112      78.947   0.403 -38.700  1.00 89.33           H  
ATOM   1640  C   GLN A 112      77.045  -0.103 -39.595  1.00 89.33           C  
ATOM   1641  CB  GLN A 112      79.205   0.452 -40.813  1.00 89.33           C  
ATOM   1642  HB2 GLN A 112      78.790   1.450 -40.956  1.00 89.33           H  
ATOM   1643  HB3 GLN A 112      78.927  -0.149 -41.678  1.00 89.33           H  
ATOM   1644  O   GLN A 112      76.427  -0.963 -40.232  1.00 89.33           O  
ATOM   1645  CG  GLN A 112      80.739   0.551 -40.765  1.00 89.33           C  
ATOM   1646  HG2 GLN A 112      81.164  -0.439 -40.605  1.00 89.33           H  
ATOM   1647  HG3 GLN A 112      81.096   0.911 -41.730  1.00 89.33           H  
ATOM   1648  CD  GLN A 112      81.243   1.512 -39.692  1.00 89.33           C  
ATOM   1649  NE2 GLN A 112      82.249   1.139 -38.933  1.00 89.33           N  
ATOM   1650 HE21 GLN A 112      82.498   1.789 -38.201  1.00 89.33           H  
ATOM   1651 HE22 GLN A 112      82.604   0.196 -38.994  1.00 89.33           H  
ATOM   1652  OE1 GLN A 112      80.760   2.615 -39.512  1.00 89.33           O  
ATOM   1653  N   PRO A 113      76.413   0.888 -38.938  1.00 89.16           N  
ATOM   1654  CA  PRO A 113      74.996   1.197 -39.133  1.00 89.16           C  
ATOM   1655  HA  PRO A 113      74.399   0.322 -38.877  1.00 89.16           H  
ATOM   1656  C   PRO A 113      74.719   1.610 -40.583  1.00 89.16           C  
ATOM   1657  CB  PRO A 113      74.665   2.343 -38.168  1.00 89.16           C  
ATOM   1658  HB2 PRO A 113      74.673   3.296 -38.696  1.00 89.16           H  
ATOM   1659  HB3 PRO A 113      73.700   2.191 -37.685  1.00 89.16           H  
ATOM   1660  O   PRO A 113      75.529   2.312 -41.188  1.00 89.16           O  
ATOM   1661  CG  PRO A 113      75.810   2.323 -37.158  1.00 89.16           C  
ATOM   1662  HG2 PRO A 113      75.581   1.614 -36.363  1.00 89.16           H  
ATOM   1663  HG3 PRO A 113      76.005   3.314 -36.747  1.00 89.16           H  
ATOM   1664  CD  PRO A 113      76.991   1.807 -37.973  1.00 89.16           C  
ATOM   1665  HD2 PRO A 113      77.699   1.311 -37.309  1.00 89.16           H  
ATOM   1666  HD3 PRO A 113      77.470   2.632 -38.501  1.00 89.16           H  
ATOM   1667  N   ASP A 114      73.585   1.183 -41.121  1.00 90.69           N  
ATOM   1668  H   ASP A 114      72.965   0.606 -40.571  1.00 90.69           H  
ATOM   1669  CA  ASP A 114      73.118   1.482 -42.475  1.00 90.69           C  
ATOM   1670  HA  ASP A 114      73.473   2.470 -42.769  1.00 90.69           H  
ATOM   1671  C   ASP A 114      71.576   1.491 -42.493  1.00 90.69           C  
ATOM   1672  CB  ASP A 114      73.716   0.427 -43.425  1.00 90.69           C  
ATOM   1673  HB2 ASP A 114      74.738   0.212 -43.114  1.00 90.69           H  
ATOM   1674  HB3 ASP A 114      73.149  -0.498 -43.327  1.00 90.69           H  
ATOM   1675  O   ASP A 114      70.948   0.940 -41.579  1.00 90.69           O  
ATOM   1676  CG  ASP A 114      73.781   0.845 -44.896  1.00 90.69           C  
ATOM   1677  OD1 ASP A 114      73.328   1.963 -45.225  1.00 90.69           O  
ATOM   1678  OD2 ASP A 114      74.344   0.036 -45.674  1.00 90.69           O  
ATOM   1679  N   SER A 115      70.954   2.110 -43.501  1.00 89.96           N  
ATOM   1680  H   SER A 115      71.508   2.473 -44.263  1.00 89.96           H  
ATOM   1681  CA  SER A 115      69.490   2.186 -43.607  1.00 89.96           C  
ATOM   1682  HA  SER A 115      69.094   1.367 -43.006  1.00 89.96           H  
ATOM   1683  C   SER A 115      68.969   1.950 -45.026  1.00 89.96           C  
ATOM   1684  CB  SER A 115      68.923   3.475 -42.986  1.00 89.96           C  
ATOM   1685  HB2 SER A 115      67.843   3.369 -42.888  1.00 89.96           H  
ATOM   1686  HB3 SER A 115      69.334   3.603 -41.985  1.00 89.96           H  
ATOM   1687  O   SER A 115      69.658   2.154 -46.026  1.00 89.96           O  
ATOM   1688  OG  SER A 115      69.194   4.630 -43.758  1.00 89.96           O  
ATOM   1689  HG  SER A 115      68.641   5.322 -43.387  1.00 89.96           H  
ATOM   1690  N   LEU A 116      67.732   1.458 -45.130  1.00 89.20           N  
ATOM   1691  H   LEU A 116      67.229   1.296 -44.269  1.00 89.20           H  
ATOM   1692  CA  LEU A 116      67.035   1.241 -46.397  1.00 89.20           C  
ATOM   1693  HA  LEU A 116      67.580   1.753 -47.190  1.00 89.20           H  
ATOM   1694  C   LEU A 116      65.631   1.837 -46.318  1.00 89.20           C  
ATOM   1695  CB  LEU A 116      66.974  -0.268 -46.714  1.00 89.20           C  
ATOM   1696  HB2 LEU A 116      67.888  -0.753 -46.371  1.00 89.20           H  
ATOM   1697  HB3 LEU A 116      66.144  -0.707 -46.161  1.00 89.20           H  
ATOM   1698  O   LEU A 116      64.883   1.501 -45.404  1.00 89.20           O  
ATOM   1699  CG  LEU A 116      66.805  -0.534 -48.221  1.00 89.20           C  
ATOM   1700  HG  LEU A 116      66.231   0.269 -48.682  1.00 89.20           H  
ATOM   1701  CD1 LEU A 116      68.163  -0.640 -48.913  1.00 89.20           C  
ATOM   1702 HD11 LEU A 116      68.731   0.271 -48.725  1.00 89.20           H  
ATOM   1703 HD12 LEU A 116      68.030  -0.747 -49.989  1.00 89.20           H  
ATOM   1704 HD13 LEU A 116      68.728  -1.483 -48.517  1.00 89.20           H  
ATOM   1705  CD2 LEU A 116      66.069  -1.846 -48.476  1.00 89.20           C  
ATOM   1706 HD21 LEU A 116      66.562  -2.660 -47.944  1.00 89.20           H  
ATOM   1707 HD22 LEU A 116      66.030  -2.038 -49.548  1.00 89.20           H  
ATOM   1708 HD23 LEU A 116      65.056  -1.706 -48.099  1.00 89.20           H  
ATOM   1709  N   SER A 117      65.242   2.650 -47.297  1.00 90.38           N  
ATOM   1710  H   SER A 117      65.897   2.930 -48.013  1.00 90.38           H  
ATOM   1711  CA  SER A 117      63.901   3.230 -47.359  1.00 90.38           C  
ATOM   1712  HA  SER A 117      63.307   2.776 -46.566  1.00 90.38           H  
ATOM   1713  C   SER A 117      63.177   2.915 -48.667  1.00 90.38           C  
ATOM   1714  CB  SER A 117      63.940   4.731 -47.058  1.00 90.38           C  
ATOM   1715  HB2 SER A 117      64.398   4.883 -46.081  1.00 90.38           H  
ATOM   1716  HB3 SER A 117      62.923   5.123 -47.027  1.00 90.38           H  
ATOM   1717  O   SER A 117      63.792   2.667 -49.706  1.00 90.38           O  
ATOM   1718  OG  SER A 117      64.685   5.423 -48.040  1.00 90.38           O  
ATOM   1719  HG  SER A 117      64.909   6.282 -47.674  1.00 90.38           H  
ATOM   1720  N   ALA A 118      61.848   2.890 -48.606  1.00 90.61           N  
ATOM   1721  H   ALA A 118      61.416   3.045 -47.706  1.00 90.61           H  
ATOM   1722  CA  ALA A 118      60.968   2.743 -49.756  1.00 90.61           C  
ATOM   1723  HA  ALA A 118      61.474   3.121 -50.644  1.00 90.61           H  
ATOM   1724  C   ALA A 118      59.700   3.574 -49.538  1.00 90.61           C  
ATOM   1725  CB  ALA A 118      60.656   1.258 -49.969  1.00 90.61           C  
ATOM   1726  HB1 ALA A 118      59.906   1.142 -50.751  1.00 90.61           H  
ATOM   1727  HB2 ALA A 118      60.286   0.831 -49.037  1.00 90.61           H  
ATOM   1728  HB3 ALA A 118      61.565   0.732 -50.261  1.00 90.61           H  
ATOM   1729  O   ALA A 118      59.081   3.509 -48.476  1.00 90.61           O  
ATOM   1730  N   VAL A 119      59.317   4.347 -50.553  1.00 87.61           N  
ATOM   1731  H   VAL A 119      59.838   4.310 -51.417  1.00 87.61           H  
ATOM   1732  CA  VAL A 119      58.144   5.226 -50.511  1.00 87.61           C  
ATOM   1733  HA  VAL A 119      57.794   5.304 -49.482  1.00 87.61           H  
ATOM   1734  C   VAL A 119      57.023   4.613 -51.339  1.00 87.61           C  
ATOM   1735  CB  VAL A 119      58.483   6.654 -50.983  1.00 87.61           C  
ATOM   1736  HB  VAL A 119      58.816   6.619 -52.020  1.00 87.61           H  
ATOM   1737  O   VAL A 119      57.246   4.197 -52.476  1.00 87.61           O  
ATOM   1738  CG1 VAL A 119      57.270   7.589 -50.889  1.00 87.61           C  
ATOM   1739 HG11 VAL A 119      56.874   7.592 -49.873  1.00 87.61           H  
ATOM   1740 HG12 VAL A 119      56.489   7.268 -51.579  1.00 87.61           H  
ATOM   1741 HG13 VAL A 119      57.559   8.603 -51.162  1.00 87.61           H  
ATOM   1742  CG2 VAL A 119      59.610   7.262 -50.135  1.00 87.61           C  
ATOM   1743 HG21 VAL A 119      60.528   6.685 -50.247  1.00 87.61           H  
ATOM   1744 HG22 VAL A 119      59.808   8.284 -50.457  1.00 87.61           H  
ATOM   1745 HG23 VAL A 119      59.323   7.269 -49.084  1.00 87.61           H  
ATOM   1746  N   VAL A 120      55.814   4.593 -50.783  1.00 87.25           N  
ATOM   1747  H   VAL A 120      55.723   4.942 -49.839  1.00 87.25           H  
ATOM   1748  CA  VAL A 120      54.583   4.308 -51.517  1.00 87.25           C  
ATOM   1749  HA  VAL A 120      54.834   3.974 -52.523  1.00 87.25           H  
ATOM   1750  C   VAL A 120      53.782   5.590 -51.633  1.00 87.25           C  
ATOM   1751  CB  VAL A 120      53.753   3.193 -50.867  1.00 87.25           C  
ATOM   1752  HB  VAL A 120      53.509   3.450 -49.836  1.00 87.25           H  
ATOM   1753  O   VAL A 120      53.352   6.162 -50.633  1.00 87.25           O  
ATOM   1754  CG1 VAL A 120      52.456   2.958 -51.653  1.00 87.25           C  
ATOM   1755 HG11 VAL A 120      51.792   3.816 -51.554  1.00 87.25           H  
ATOM   1756 HG12 VAL A 120      51.945   2.074 -51.271  1.00 87.25           H  
ATOM   1757 HG13 VAL A 120      52.678   2.799 -52.708  1.00 87.25           H  
ATOM   1758  CG2 VAL A 120      54.537   1.883 -50.889  1.00 87.25           C  
ATOM   1759 HG21 VAL A 120      54.812   1.623 -51.911  1.00 87.25           H  
ATOM   1760 HG22 VAL A 120      53.914   1.089 -50.476  1.00 87.25           H  
ATOM   1761 HG23 VAL A 120      55.446   1.990 -50.297  1.00 87.25           H  
ATOM   1762  N   SER A 121      53.560   6.009 -52.870  1.00 79.46           N  
ATOM   1763  H   SER A 121      53.940   5.467 -53.632  1.00 79.46           H  
ATOM   1764  CA  SER A 121      52.692   7.129 -53.221  1.00 79.46           C  
ATOM   1765  HA  SER A 121      52.446   7.692 -52.320  1.00 79.46           H  
ATOM   1766  C   SER A 121      51.386   6.609 -53.834  1.00 79.46           C  
ATOM   1767  CB  SER A 121      53.432   8.068 -54.179  1.00 79.46           C  
ATOM   1768  HB2 SER A 121      52.779   8.887 -54.480  1.00 79.46           H  
ATOM   1769  HB3 SER A 121      53.734   7.517 -55.069  1.00 79.46           H  
ATOM   1770  O   SER A 121      51.334   5.449 -54.261  1.00 79.46           O  
ATOM   1771  OG  SER A 121      54.576   8.603 -53.540  1.00 79.46           O  
ATOM   1772  HG  SER A 121      54.275   9.179 -52.834  1.00 79.46           H  
ATOM   1773  N   PRO A 122      50.322   7.430 -53.893  1.00 70.46           N  
ATOM   1774  CA  PRO A 122      49.116   7.096 -54.640  1.00 70.46           C  
ATOM   1775  HA  PRO A 122      48.609   6.284 -54.120  1.00 70.46           H  
ATOM   1776  C   PRO A 122      49.454   6.678 -56.080  1.00 70.46           C  
ATOM   1777  CB  PRO A 122      48.237   8.351 -54.602  1.00 70.46           C  
ATOM   1778  HB2 PRO A 122      47.178   8.101 -54.545  1.00 70.46           H  
ATOM   1779  HB3 PRO A 122      48.432   8.975 -55.474  1.00 70.46           H  
ATOM   1780  O   PRO A 122      50.361   7.268 -56.679  1.00 70.46           O  
ATOM   1781  CG  PRO A 122      48.712   9.082 -53.348  1.00 70.46           C  
ATOM   1782  HG2 PRO A 122      48.545  10.157 -53.414  1.00 70.46           H  
ATOM   1783  HG3 PRO A 122      48.207   8.670 -52.474  1.00 70.46           H  
ATOM   1784  CD  PRO A 122      50.196   8.742 -53.283  1.00 70.46           C  
ATOM   1785  HD2 PRO A 122      50.764   9.476 -53.854  1.00 70.46           H  
ATOM   1786  HD3 PRO A 122      50.520   8.727 -52.242  1.00 70.46           H  
ATOM   1787  N   PRO A 123      48.764   5.672 -56.650  1.00 62.21           N  
ATOM   1788  CA  PRO A 123      48.984   5.276 -58.035  1.00 62.21           C  
ATOM   1789  HA  PRO A 123      50.000   4.896 -58.138  1.00 62.21           H  
ATOM   1790  C   PRO A 123      48.809   6.481 -58.965  1.00 62.21           C  
ATOM   1791  CB  PRO A 123      47.997   4.138 -58.320  1.00 62.21           C  
ATOM   1792  HB2 PRO A 123      47.563   4.209 -59.317  1.00 62.21           H  
ATOM   1793  HB3 PRO A 123      48.508   3.183 -58.201  1.00 62.21           H  
ATOM   1794  O   PRO A 123      47.851   7.248 -58.853  1.00 62.21           O  
ATOM   1795  CG  PRO A 123      46.933   4.278 -57.231  1.00 62.21           C  
ATOM   1796  HG2 PRO A 123      46.497   3.316 -56.964  1.00 62.21           H  
ATOM   1797  HG3 PRO A 123      46.159   4.965 -57.573  1.00 62.21           H  
ATOM   1798  CD  PRO A 123      47.680   4.907 -56.058  1.00 62.21           C  
ATOM   1799  HD2 PRO A 123      47.000   5.541 -55.489  1.00 62.21           H  
ATOM   1800  HD3 PRO A 123      48.094   4.126 -55.420  1.00 62.21           H  
ATOM   1801  N   ASN A 124      49.767   6.661 -59.875  1.00 53.11           N  
ATOM   1802  H   ASN A 124      50.508   5.978 -59.938  1.00 53.11           H  
ATOM   1803  CA  ASN A 124      49.765   7.769 -60.820  1.00 53.11           C  
ATOM   1804  HA  ASN A 124      49.620   8.687 -60.250  1.00 53.11           H  
ATOM   1805  C   ASN A 124      48.575   7.585 -61.779  1.00 53.11           C  
ATOM   1806  CB  ASN A 124      51.143   7.815 -61.518  1.00 53.11           C  
ATOM   1807  HB2 ASN A 124      51.107   7.277 -62.465  1.00 53.11           H  
ATOM   1808  HB3 ASN A 124      51.877   7.309 -60.890  1.00 53.11           H  
ATOM   1809  O   ASN A 124      48.507   6.596 -62.506  1.00 53.11           O  
ATOM   1810  CG  ASN A 124      51.667   9.219 -61.757  1.00 53.11           C  
ATOM   1811  ND2 ASN A 124      52.962   9.357 -61.926  1.00 53.11           N  
ATOM   1812 HD21 ASN A 124      53.555   8.540 -61.906  1.00 53.11           H  
ATOM   1813 HD22 ASN A 124      53.309  10.302 -62.011  1.00 53.11           H  
ATOM   1814  OD1 ASN A 124      50.947  10.204 -61.793  1.00 53.11           O  
ATOM   1815  N   ILE A 125      47.632   8.533 -61.783  1.00 46.76           N  
ATOM   1816  H   ILE A 125      47.742   9.278 -61.110  1.00 46.76           H  
ATOM   1817  CA  ILE A 125      46.316   8.431 -62.457  1.00 46.76           C  
ATOM   1818  HA  ILE A 125      45.793   7.568 -62.046  1.00 46.76           H  
ATOM   1819  C   ILE A 125      46.439   8.173 -63.977  1.00 46.76           C  
ATOM   1820  CB  ILE A 125      45.479   9.700 -62.116  1.00 46.76           C  
ATOM   1821  HB  ILE A 125      46.053  10.573 -62.427  1.00 46.76           H  
ATOM   1822  O   ILE A 125      45.498   7.711 -64.617  1.00 46.76           O  
ATOM   1823  CG1 ILE A 125      45.243   9.792 -60.585  1.00 46.76           C  
ATOM   1824 HG12 ILE A 125      46.192   9.706 -60.057  1.00 46.76           H  
ATOM   1825 HG13 ILE A 125      44.614   8.960 -60.267  1.00 46.76           H  
ATOM   1826  CG2 ILE A 125      44.124   9.747 -62.851  1.00 46.76           C  
ATOM   1827 HG21 ILE A 125      43.529   8.868 -62.604  1.00 46.76           H  
ATOM   1828 HG22 ILE A 125      43.565  10.645 -62.587  1.00 46.76           H  
ATOM   1829 HG23 ILE A 125      44.268   9.786 -63.931  1.00 46.76           H  
ATOM   1830  CD1 ILE A 125      44.603  11.105 -60.110  1.00 46.76           C  
ATOM   1831 HD11 ILE A 125      43.565  11.169 -60.434  1.00 46.76           H  
ATOM   1832 HD12 ILE A 125      44.622  11.139 -59.021  1.00 46.76           H  
ATOM   1833 HD13 ILE A 125      45.163  11.955 -60.500  1.00 46.76           H  
ATOM   1834  N   ARG A 126      47.620   8.399 -64.568  1.00 43.10           N  
ATOM   1835  H   ARG A 126      48.386   8.656 -63.962  1.00 43.10           H  
ATOM   1836  CA  ARG A 126      47.898   8.142 -65.990  1.00 43.10           C  
ATOM   1837  HA  ARG A 126      47.039   8.480 -66.571  1.00 43.10           H  
ATOM   1838  C   ARG A 126      48.032   6.663 -66.376  1.00 43.10           C  
ATOM   1839  CB  ARG A 126      49.138   8.929 -66.433  1.00 43.10           C  
ATOM   1840  HB2 ARG A 126      49.966   8.728 -65.753  1.00 43.10           H  
ATOM   1841  HB3 ARG A 126      49.425   8.595 -67.430  1.00 43.10           H  
ATOM   1842  O   ARG A 126      47.927   6.379 -67.564  1.00 43.10           O  
ATOM   1843  CG  ARG A 126      48.845  10.432 -66.489  1.00 43.10           C  
ATOM   1844  HG2 ARG A 126      47.963  10.605 -67.105  1.00 43.10           H  
ATOM   1845  HG3 ARG A 126      48.657  10.807 -65.483  1.00 43.10           H  
ATOM   1846  CD  ARG A 126      50.035  11.174 -67.099  1.00 43.10           C  
ATOM   1847  HD2 ARG A 126      50.912  10.997 -66.477  1.00 43.10           H  
ATOM   1848  HD3 ARG A 126      50.218  10.771 -68.095  1.00 43.10           H  
ATOM   1849  NE  ARG A 126      49.767  12.620 -67.184  1.00 43.10           N  
ATOM   1850  HE  ARG A 126      48.934  12.944 -66.713  1.00 43.10           H  
ATOM   1851  NH1 ARG A 126      51.603  13.182 -68.433  1.00 43.10           N  
ATOM   1852 HH11 ARG A 126      51.869  12.208 -68.425  1.00 43.10           H  
ATOM   1853 HH12 ARG A 126      52.175  13.873 -68.898  1.00 43.10           H  
ATOM   1854  NH2 ARG A 126      50.166  14.773 -67.795  1.00 43.10           N  
ATOM   1855 HH21 ARG A 126      49.326  15.049 -67.307  1.00 43.10           H  
ATOM   1856 HH22 ARG A 126      50.738  15.465 -68.260  1.00 43.10           H  
ATOM   1857  CZ  ARG A 126      50.511  13.516 -67.802  1.00 43.10           C  
ATOM   1858  N   ASP A 127      48.218   5.745 -65.428  1.00 43.43           N  
ATOM   1859  H   ASP A 127      48.302   6.044 -64.467  1.00 43.43           H  
ATOM   1860  CA  ASP A 127      48.476   4.325 -65.731  1.00 43.43           C  
ATOM   1861  HA  ASP A 127      48.820   4.251 -66.763  1.00 43.43           H  
ATOM   1862  C   ASP A 127      47.220   3.425 -65.679  1.00 43.43           C  
ATOM   1863  CB  ASP A 127      49.637   3.809 -64.856  1.00 43.43           C  
ATOM   1864  HB2 ASP A 127      49.405   4.000 -63.808  1.00 43.43           H  
ATOM   1865  HB3 ASP A 127      49.731   2.731 -64.986  1.00 43.43           H  
ATOM   1866  O   ASP A 127      47.319   2.209 -65.839  1.00 43.43           O  
ATOM   1867  CG  ASP A 127      50.995   4.436 -65.214  1.00 43.43           C  
ATOM   1868  OD1 ASP A 127      51.216   4.753 -66.407  1.00 43.43           O  
ATOM   1869  OD2 ASP A 127      51.822   4.604 -64.289  1.00 43.43           O  
ATOM   1870  N   LEU A 128      46.018   3.990 -65.494  1.00 40.14           N  
ATOM   1871  H   LEU A 128      45.977   4.996 -65.411  1.00 40.14           H  
ATOM   1872  CA  LEU A 128      44.771   3.230 -65.314  1.00 40.14           C  
ATOM   1873  HA  LEU A 128      45.004   2.167 -65.247  1.00 40.14           H  
ATOM   1874  C   LEU A 128      43.822   3.372 -66.518  1.00 40.14           C  
ATOM   1875  CB  LEU A 128      44.128   3.634 -63.975  1.00 40.14           C  
ATOM   1876  HB2 LEU A 128      43.124   3.215 -63.924  1.00 40.14           H  
ATOM   1877  HB3 LEU A 128      44.036   4.720 -63.955  1.00 40.14           H  
ATOM   1878  O   LEU A 128      42.939   4.227 -66.553  1.00 40.14           O  
ATOM   1879  CG  LEU A 128      44.921   3.165 -62.737  1.00 40.14           C  
ATOM   1880  HG  LEU A 128      45.974   3.418 -62.856  1.00 40.14           H  
ATOM   1881  CD1 LEU A 128      44.415   3.889 -61.489  1.00 40.14           C  
ATOM   1882 HD11 LEU A 128      43.357   3.681 -61.329  1.00 40.14           H  
ATOM   1883 HD12 LEU A 128      44.555   4.963 -61.611  1.00 40.14           H  
ATOM   1884 HD13 LEU A 128      44.985   3.564 -60.618  1.00 40.14           H  
ATOM   1885  CD2 LEU A 128      44.802   1.655 -62.505  1.00 40.14           C  
ATOM   1886 HD21 LEU A 128      45.276   1.117 -63.327  1.00 40.14           H  
ATOM   1887 HD22 LEU A 128      45.317   1.381 -61.584  1.00 40.14           H  
ATOM   1888 HD23 LEU A 128      43.757   1.353 -62.439  1.00 40.14           H  
ATOM   1889  N   ASN A 129      43.985   2.491 -67.508  1.00 39.86           N  
ATOM   1890  H   ASN A 129      44.743   1.830 -67.411  1.00 39.86           H  
ATOM   1891  CA  ASN A 129      43.066   2.323 -68.639  1.00 39.86           C  
ATOM   1892  HA  ASN A 129      42.635   3.296 -68.877  1.00 39.86           H  
ATOM   1893  C   ASN A 129      41.890   1.406 -68.231  1.00 39.86           C  
ATOM   1894  CB  ASN A 129      43.873   1.811 -69.865  1.00 39.86           C  
ATOM   1895  HB2 ASN A 129      43.504   0.839 -70.193  1.00 39.86           H  
ATOM   1896  HB3 ASN A 129      44.917   1.668 -69.587  1.00 39.86           H  
ATOM   1897  O   ASN A 129      41.871   0.226 -68.569  1.00 39.86           O  
ATOM   1898  CG  ASN A 129      43.852   2.720 -71.082  1.00 39.86           C  
ATOM   1899  ND2 ASN A 129      44.504   2.310 -72.145  1.00 39.86           N  
ATOM   1900 HD21 ASN A 129      44.497   2.946 -72.929  1.00 39.86           H  
ATOM   1901 HD22 ASN A 129      45.002   1.432 -72.124  1.00 39.86           H  
ATOM   1902  OD1 ASN A 129      43.278   3.792 -71.125  1.00 39.86           O  
ATOM   1903  N   TYR A 130      40.921   1.925 -67.471  1.00 45.40           N  
ATOM   1904  H   TYR A 130      41.013   2.881 -67.160  1.00 45.40           H  
ATOM   1905  CA  TYR A 130      39.711   1.171 -67.113  1.00 45.40           C  
ATOM   1906  HA  TYR A 130      39.987   0.137 -66.905  1.00 45.40           H  
ATOM   1907  C   TYR A 130      38.698   1.150 -68.261  1.00 45.40           C  
ATOM   1908  CB  TYR A 130      39.062   1.743 -65.847  1.00 45.40           C  
ATOM   1909  HB2 TYR A 130      39.072   2.832 -65.890  1.00 45.40           H  
ATOM   1910  HB3 TYR A 130      38.018   1.431 -65.820  1.00 45.40           H  
ATOM   1911  O   TYR A 130      38.316   2.200 -68.789  1.00 45.40           O  
ATOM   1912  CG  TYR A 130      39.698   1.264 -64.560  1.00 45.40           C  
ATOM   1913  CD1 TYR A 130      39.499  -0.066 -64.150  1.00 45.40           C  
ATOM   1914  HD1 TYR A 130      38.948  -0.747 -64.781  1.00 45.40           H  
ATOM   1915  CD2 TYR A 130      40.473   2.133 -63.770  1.00 45.40           C  
ATOM   1916  HD2 TYR A 130      40.627   3.156 -64.082  1.00 45.40           H  
ATOM   1917  CE1 TYR A 130      40.052  -0.531 -62.944  1.00 45.40           C  
ATOM   1918  HE1 TYR A 130      39.909  -1.554 -62.630  1.00 45.40           H  
ATOM   1919  CE2 TYR A 130      41.029   1.672 -62.561  1.00 45.40           C  
ATOM   1920  HE2 TYR A 130      41.606   2.342 -61.940  1.00 45.40           H  
ATOM   1921  OH  TYR A 130      41.374  -0.119 -60.993  1.00 45.40           O  
ATOM   1922  HH  TYR A 130      41.821   0.571 -60.497  1.00 45.40           H  
ATOM   1923  CZ  TYR A 130      40.823   0.337 -62.147  1.00 45.40           C  
ATOM   1924  N   SER A 131      38.191  -0.036 -68.603  1.00 52.80           N  
ATOM   1925  H   SER A 131      38.515  -0.851 -68.103  1.00 52.80           H  
ATOM   1926  CA  SER A 131      37.007  -0.156 -69.459  1.00 52.80           C  
ATOM   1927  HA  SER A 131      37.186   0.417 -70.369  1.00 52.80           H  
ATOM   1928  C   SER A 131      35.771   0.430 -68.755  1.00 52.80           C  
ATOM   1929  CB  SER A 131      36.793  -1.623 -69.849  1.00 52.80           C  
ATOM   1930  HB2 SER A 131      35.975  -1.686 -70.567  1.00 52.80           H  
ATOM   1931  HB3 SER A 131      37.697  -2.012 -70.317  1.00 52.80           H  
ATOM   1932  O   SER A 131      35.652   0.356 -67.532  1.00 52.80           O  
ATOM   1933  OG  SER A 131      36.474  -2.411 -68.720  1.00 52.80           O  
ATOM   1934  HG  SER A 131      37.265  -2.508 -68.185  1.00 52.80           H  
ATOM   1935  N   ASN A 132      34.801   0.978 -69.504  1.00 51.99           N  
ATOM   1936  H   ASN A 132      34.978   1.139 -70.486  1.00 51.99           H  
ATOM   1937  CA  ASN A 132      33.540   1.476 -68.918  1.00 51.99           C  
ATOM   1938  HA  ASN A 132      33.767   2.302 -68.245  1.00 51.99           H  
ATOM   1939  C   ASN A 132      32.819   0.402 -68.072  1.00 51.99           C  
ATOM   1940  CB  ASN A 132      32.597   1.981 -70.034  1.00 51.99           C  
ATOM   1941  HB2 ASN A 132      31.611   2.149 -69.599  1.00 51.99           H  
ATOM   1942  HB3 ASN A 132      32.498   1.219 -70.807  1.00 51.99           H  
ATOM   1943  O   ASN A 132      32.103   0.744 -67.135  1.00 51.99           O  
ATOM   1944  CG  ASN A 132      33.018   3.292 -70.677  1.00 51.99           C  
ATOM   1945  ND2 ASN A 132      32.314   3.747 -71.686  1.00 51.99           N  
ATOM   1946 HD21 ASN A 132      32.601   4.652 -72.031  1.00 51.99           H  
ATOM   1947 HD22 ASN A 132      31.460   3.292 -71.976  1.00 51.99           H  
ATOM   1948  OD1 ASN A 132      33.991   3.918 -70.313  1.00 51.99           O  
ATOM   1949  N   ALA A 133      33.017  -0.886 -68.383  1.00 53.51           N  
ATOM   1950  H   ALA A 133      33.683  -1.101 -69.111  1.00 53.51           H  
ATOM   1951  CA  ALA A 133      32.451  -2.011 -67.639  1.00 53.51           C  
ATOM   1952  HA  ALA A 133      31.396  -1.812 -67.454  1.00 53.51           H  
ATOM   1953  C   ALA A 133      33.120  -2.218 -66.269  1.00 53.51           C  
ATOM   1954  CB  ALA A 133      32.560  -3.268 -68.510  1.00 53.51           C  
ATOM   1955  HB1 ALA A 133      32.117  -4.112 -67.982  1.00 53.51           H  
ATOM   1956  HB2 ALA A 133      32.028  -3.118 -69.449  1.00 53.51           H  
ATOM   1957  HB3 ALA A 133      33.607  -3.492 -68.715  1.00 53.51           H  
ATOM   1958  O   ALA A 133      32.416  -2.384 -65.275  1.00 53.51           O  
ATOM   1959  N   GLU A 134      34.454  -2.159 -66.190  1.00 55.24           N  
ATOM   1960  H   GLU A 134      35.003  -2.017 -67.026  1.00 55.24           H  
ATOM   1961  CA  GLU A 134      35.167  -2.197 -64.902  1.00 55.24           C  
ATOM   1962  HA  GLU A 134      34.877  -3.081 -64.334  1.00 55.24           H  
ATOM   1963  C   GLU A 134      34.837  -0.976 -64.054  1.00 55.24           C  
ATOM   1964  CB  GLU A 134      36.678  -2.225 -65.123  1.00 55.24           C  
ATOM   1965  HB2 GLU A 134      36.923  -1.455 -65.855  1.00 55.24           H  
ATOM   1966  HB3 GLU A 134      37.177  -1.983 -64.185  1.00 55.24           H  
ATOM   1967  O   GLU A 134      34.696  -1.084 -62.840  1.00 55.24           O  
ATOM   1968  CG  GLU A 134      37.171  -3.605 -65.569  1.00 55.24           C  
ATOM   1969  HG2 GLU A 134      36.478  -4.016 -66.303  1.00 55.24           H  
ATOM   1970  HG3 GLU A 134      37.180  -4.273 -64.708  1.00 55.24           H  
ATOM   1971  CD  GLU A 134      38.556  -3.527 -66.213  1.00 55.24           C  
ATOM   1972  OE1 GLU A 134      39.363  -4.450 -65.979  1.00 55.24           O  
ATOM   1973  OE2 GLU A 134      38.744  -2.583 -67.027  1.00 55.24           O  
ATOM   1974  N   LEU A 135      34.635   0.175 -64.694  1.00 52.69           N  
ATOM   1975  H   LEU A 135      34.826   0.217 -65.685  1.00 52.69           H  
ATOM   1976  CA  LEU A 135      34.288   1.386 -63.978  1.00 52.69           C  
ATOM   1977  HA  LEU A 135      34.995   1.468 -63.153  1.00 52.69           H  
ATOM   1978  C   LEU A 135      32.879   1.349 -63.371  1.00 52.69           C  
ATOM   1979  CB  LEU A 135      34.436   2.582 -64.922  1.00 52.69           C  
ATOM   1980  HB2 LEU A 135      35.163   2.374 -65.708  1.00 52.69           H  
ATOM   1981  HB3 LEU A 135      33.480   2.795 -65.399  1.00 52.69           H  
ATOM   1982  O   LEU A 135      32.679   1.752 -62.228  1.00 52.69           O  
ATOM   1983  CG  LEU A 135      34.901   3.759 -64.067  1.00 52.69           C  
ATOM   1984  HG  LEU A 135      34.645   3.540 -63.030  1.00 52.69           H  
ATOM   1985  CD1 LEU A 135      36.430   3.854 -64.105  1.00 52.69           C  
ATOM   1986 HD11 LEU A 135      36.752   4.808 -63.688  1.00 52.69           H  
ATOM   1987 HD12 LEU A 135      36.838   3.688 -65.103  1.00 52.69           H  
ATOM   1988 HD13 LEU A 135      36.834   3.068 -63.467  1.00 52.69           H  
ATOM   1989  CD2 LEU A 135      34.082   5.013 -64.360  1.00 52.69           C  
ATOM   1990 HD21 LEU A 135      34.027   5.226 -65.427  1.00 52.69           H  
ATOM   1991 HD22 LEU A 135      34.485   5.863 -63.810  1.00 52.69           H  
ATOM   1992 HD23 LEU A 135      33.062   4.850 -64.012  1.00 52.69           H  
ATOM   1993  N   LEU A 136      31.904   0.832 -64.125  1.00 55.23           N  
ATOM   1994  H   LEU A 136      32.129   0.565 -65.073  1.00 55.23           H  
ATOM   1995  CA  LEU A 136      30.554   0.561 -63.626  1.00 55.23           C  
ATOM   1996  HA  LEU A 136      30.150   1.470 -63.181  1.00 55.23           H  
ATOM   1997  C   LEU A 136      30.567  -0.498 -62.517  1.00 55.23           C  
ATOM   1998  CB  LEU A 136      29.664   0.118 -64.802  1.00 55.23           C  
ATOM   1999  HB2 LEU A 136      28.904  -0.576 -64.444  1.00 55.23           H  
ATOM   2000  HB3 LEU A 136      30.274  -0.425 -65.525  1.00 55.23           H  
ATOM   2001  O   LEU A 136      29.814  -0.367 -61.556  1.00 55.23           O  
ATOM   2002  CG  LEU A 136      28.962   1.304 -65.487  1.00 55.23           C  
ATOM   2003  HG  LEU A 136      29.627   2.167 -65.505  1.00 55.23           H  
ATOM   2004  CD1 LEU A 136      28.588   0.959 -66.929  1.00 55.23           C  
ATOM   2005 HD11 LEU A 136      27.923   0.095 -66.944  1.00 55.23           H  
ATOM   2006 HD12 LEU A 136      28.092   1.812 -67.391  1.00 55.23           H  
ATOM   2007 HD13 LEU A 136      29.492   0.730 -67.493  1.00 55.23           H  
ATOM   2008  CD2 LEU A 136      27.674   1.668 -64.742  1.00 55.23           C  
ATOM   2009 HD21 LEU A 136      26.975   0.832 -64.759  1.00 55.23           H  
ATOM   2010 HD22 LEU A 136      27.211   2.536 -65.212  1.00 55.23           H  
ATOM   2011 HD23 LEU A 136      27.904   1.916 -63.706  1.00 55.23           H  
ATOM   2012  N   SER A 137      31.435  -1.509 -62.620  1.00 60.87           N  
ATOM   2013  H   SER A 137      32.001  -1.572 -63.454  1.00 60.87           H  
ATOM   2014  CA  SER A 137      31.635  -2.516 -61.571  1.00 60.87           C  
ATOM   2015  HA  SER A 137      30.675  -2.975 -61.333  1.00 60.87           H  
ATOM   2016  C   SER A 137      32.183  -1.893 -60.286  1.00 60.87           C  
ATOM   2017  CB  SER A 137      32.573  -3.615 -62.078  1.00 60.87           C  
ATOM   2018  HB2 SER A 137      32.117  -4.102 -62.940  1.00 60.87           H  
ATOM   2019  HB3 SER A 137      33.524  -3.182 -62.390  1.00 60.87           H  
ATOM   2020  O   SER A 137      31.640  -2.138 -59.213  1.00 60.87           O  
ATOM   2021  OG  SER A 137      32.822  -4.581 -61.078  1.00 60.87           O  
ATOM   2022  HG  SER A 137      33.367  -4.191 -60.391  1.00 60.87           H  
ATOM   2023  N   GLU A 138      33.215  -1.054 -60.385  1.00 59.16           N  
ATOM   2024  H   GLU A 138      33.655  -0.930 -61.285  1.00 59.16           H  
ATOM   2025  CA  GLU A 138      33.829  -0.372 -59.240  1.00 59.16           C  
ATOM   2026  HA  GLU A 138      34.103  -1.111 -58.488  1.00 59.16           H  
ATOM   2027  C   GLU A 138      32.856   0.623 -58.590  1.00 59.16           C  
ATOM   2028  CB  GLU A 138      35.110   0.322 -59.733  1.00 59.16           C  
ATOM   2029  HB2 GLU A 138      35.757  -0.417 -60.206  1.00 59.16           H  
ATOM   2030  HB3 GLU A 138      34.841   1.054 -60.495  1.00 59.16           H  
ATOM   2031  O   GLU A 138      32.703   0.653 -57.368  1.00 59.16           O  
ATOM   2032  CG  GLU A 138      35.907   1.047 -58.639  1.00 59.16           C  
ATOM   2033  HG2 GLU A 138      35.281   1.832 -58.215  1.00 59.16           H  
ATOM   2034  HG3 GLU A 138      36.757   1.539 -59.111  1.00 59.16           H  
ATOM   2035  CD  GLU A 138      36.426   0.144 -57.513  1.00 59.16           C  
ATOM   2036  OE1 GLU A 138      36.726   0.741 -56.445  1.00 59.16           O  
ATOM   2037  OE2 GLU A 138      36.513  -1.086 -57.725  1.00 59.16           O  
ATOM   2038  N   LEU A 139      32.120   1.397 -59.395  1.00 58.89           N  
ATOM   2039  H   LEU A 139      32.294   1.361 -60.389  1.00 58.89           H  
ATOM   2040  CA  LEU A 139      31.092   2.304 -58.888  1.00 58.89           C  
ATOM   2041  HA  LEU A 139      31.555   2.930 -58.125  1.00 58.89           H  
ATOM   2042  C   LEU A 139      29.943   1.535 -58.219  1.00 58.89           C  
ATOM   2043  CB  LEU A 139      30.585   3.186 -60.040  1.00 58.89           C  
ATOM   2044  HB2 LEU A 139      31.432   3.607 -60.581  1.00 58.89           H  
ATOM   2045  HB3 LEU A 139      30.026   2.558 -60.734  1.00 58.89           H  
ATOM   2046  O   LEU A 139      29.498   1.916 -57.138  1.00 58.89           O  
ATOM   2047  CG  LEU A 139      29.688   4.338 -59.557  1.00 58.89           C  
ATOM   2048  HG  LEU A 139      28.923   3.953 -58.882  1.00 58.89           H  
ATOM   2049  CD1 LEU A 139      30.498   5.416 -58.829  1.00 58.89           C  
ATOM   2050 HD11 LEU A 139      29.821   6.191 -58.469  1.00 58.89           H  
ATOM   2051 HD12 LEU A 139      30.999   4.994 -57.958  1.00 58.89           H  
ATOM   2052 HD13 LEU A 139      31.240   5.851 -59.499  1.00 58.89           H  
ATOM   2053  CD2 LEU A 139      28.977   4.968 -60.753  1.00 58.89           C  
ATOM   2054 HD21 LEU A 139      28.280   5.728 -60.400  1.00 58.89           H  
ATOM   2055 HD22 LEU A 139      28.408   4.204 -61.284  1.00 58.89           H  
ATOM   2056 HD23 LEU A 139      29.704   5.417 -61.430  1.00 58.89           H  
ATOM   2057  N   SER A 140      29.498   0.428 -58.820  1.00 59.37           N  
ATOM   2058  H   SER A 140      29.894   0.176 -59.714  1.00 59.37           H  
ATOM   2059  CA  SER A 140      28.488  -0.458 -58.236  1.00 59.37           C  
ATOM   2060  HA  SER A 140      27.590   0.123 -58.027  1.00 59.37           H  
ATOM   2061  C   SER A 140      28.971  -1.082 -56.926  1.00 59.37           C  
ATOM   2062  CB  SER A 140      28.124  -1.571 -59.222  1.00 59.37           C  
ATOM   2063  HB2 SER A 140      27.760  -1.130 -60.150  1.00 59.37           H  
ATOM   2064  HB3 SER A 140      29.007  -2.172 -59.441  1.00 59.37           H  
ATOM   2065  O   SER A 140      28.184  -1.189 -55.987  1.00 59.37           O  
ATOM   2066  OG  SER A 140      27.114  -2.402 -58.681  1.00 59.37           O  
ATOM   2067  HG  SER A 140      27.323  -2.596 -57.764  1.00 59.37           H  
ATOM   2068  N   ALA A 141      30.241  -1.485 -56.836  1.00 66.27           N  
ATOM   2069  H   ALA A 141      30.833  -1.428 -57.653  1.00 66.27           H  
ATOM   2070  CA  ALA A 141      30.825  -2.026 -55.613  1.00 66.27           C  
ATOM   2071  HA  ALA A 141      30.209  -2.855 -55.265  1.00 66.27           H  
ATOM   2072  C   ALA A 141      30.842  -0.967 -54.502  1.00 66.27           C  
ATOM   2073  CB  ALA A 141      32.225  -2.570 -55.922  1.00 66.27           C  
ATOM   2074  HB1 ALA A 141      32.658  -3.003 -55.020  1.00 66.27           H  
ATOM   2075  HB2 ALA A 141      32.877  -1.770 -56.273  1.00 66.27           H  
ATOM   2076  HB3 ALA A 141      32.164  -3.341 -56.690  1.00 66.27           H  
ATOM   2077  O   ALA A 141      30.387  -1.235 -53.391  1.00 66.27           O  
ATOM   2078  N   ARG A 142      31.250   0.268 -54.819  1.00 64.61           N  
ATOM   2079  H   ARG A 142      31.638   0.408 -55.741  1.00 64.61           H  
ATOM   2080  CA  ARG A 142      31.239   1.400 -53.876  1.00 64.61           C  
ATOM   2081  HA  ARG A 142      31.766   1.111 -52.967  1.00 64.61           H  
ATOM   2082  C   ARG A 142      29.830   1.790 -53.432  1.00 64.61           C  
ATOM   2083  CB  ARG A 142      31.958   2.597 -54.510  1.00 64.61           C  
ATOM   2084  HB2 ARG A 142      31.794   3.480 -53.894  1.00 64.61           H  
ATOM   2085  HB3 ARG A 142      31.547   2.785 -55.502  1.00 64.61           H  
ATOM   2086  O   ARG A 142      29.608   2.012 -52.244  1.00 64.61           O  
ATOM   2087  CG  ARG A 142      33.466   2.347 -54.611  1.00 64.61           C  
ATOM   2088  HG2 ARG A 142      33.886   2.265 -53.608  1.00 64.61           H  
ATOM   2089  HG3 ARG A 142      33.668   1.420 -55.146  1.00 64.61           H  
ATOM   2090  CD  ARG A 142      34.137   3.504 -55.347  1.00 64.61           C  
ATOM   2091  HD2 ARG A 142      33.699   3.590 -56.341  1.00 64.61           H  
ATOM   2092  HD3 ARG A 142      33.951   4.426 -54.797  1.00 64.61           H  
ATOM   2093  NE  ARG A 142      35.574   3.242 -55.480  1.00 64.61           N  
ATOM   2094  HE  ARG A 142      35.842   2.311 -55.766  1.00 64.61           H  
ATOM   2095  NH1 ARG A 142      36.404   5.314 -54.877  1.00 64.61           N  
ATOM   2096 HH11 ARG A 142      35.472   5.664 -54.710  1.00 64.61           H  
ATOM   2097 HH12 ARG A 142      37.203   5.923 -54.768  1.00 64.61           H  
ATOM   2098  NH2 ARG A 142      37.771   3.604 -55.413  1.00 64.61           N  
ATOM   2099 HH21 ARG A 142      37.841   2.633 -55.682  1.00 64.61           H  
ATOM   2100 HH22 ARG A 142      38.593   4.141 -55.174  1.00 64.61           H  
ATOM   2101  CZ  ARG A 142      36.569   4.069 -55.253  1.00 64.61           C  
ATOM   2102  N   MET A 143      28.867   1.829 -54.356  1.00 61.00           N  
ATOM   2103  H   MET A 143      29.129   1.677 -55.320  1.00 61.00           H  
ATOM   2104  CA  MET A 143      27.452   2.051 -54.034  1.00 61.00           C  
ATOM   2105  HA  MET A 143      27.351   2.984 -53.478  1.00 61.00           H  
ATOM   2106  C   MET A 143      26.892   0.939 -53.146  1.00 61.00           C  
ATOM   2107  CB  MET A 143      26.605   2.137 -55.312  1.00 61.00           C  
ATOM   2108  HB2 MET A 143      25.557   2.010 -55.040  1.00 61.00           H  
ATOM   2109  HB3 MET A 143      26.879   1.329 -55.991  1.00 61.00           H  
ATOM   2110  O   MET A 143      26.118   1.230 -52.241  1.00 61.00           O  
ATOM   2111  CG  MET A 143      26.748   3.481 -56.029  1.00 61.00           C  
ATOM   2112  HG2 MET A 143      27.796   3.634 -56.286  1.00 61.00           H  
ATOM   2113  HG3 MET A 143      26.441   4.275 -55.348  1.00 61.00           H  
ATOM   2114  SD  MET A 143      25.769   3.636 -57.548  1.00 61.00           S  
ATOM   2115  CE  MET A 143      24.092   3.699 -56.860  1.00 61.00           C  
ATOM   2116  HE1 MET A 143      23.378   3.871 -57.666  1.00 61.00           H  
ATOM   2117  HE2 MET A 143      23.854   2.755 -56.370  1.00 61.00           H  
ATOM   2118  HE3 MET A 143      24.022   4.514 -56.139  1.00 61.00           H  
ATOM   2119  N   SER A 144      27.295  -0.312 -53.381  1.00 66.46           N  
ATOM   2120  H   SER A 144      27.900  -0.482 -54.172  1.00 66.46           H  
ATOM   2121  CA  SER A 144      26.867  -1.464 -52.586  1.00 66.46           C  
ATOM   2122  HA  SER A 144      25.779  -1.465 -52.525  1.00 66.46           H  
ATOM   2123  C   SER A 144      27.406  -1.397 -51.157  1.00 66.46           C  
ATOM   2124  CB  SER A 144      27.299  -2.759 -53.277  1.00 66.46           C  
ATOM   2125  HB2 SER A 144      26.927  -2.758 -54.302  1.00 66.46           H  
ATOM   2126  HB3 SER A 144      28.386  -2.825 -53.294  1.00 66.46           H  
ATOM   2127  O   SER A 144      26.624  -1.513 -50.220  1.00 66.46           O  
ATOM   2128  OG  SER A 144      26.769  -3.882 -52.604  1.00 66.46           O  
ATOM   2129  HG  SER A 144      27.090  -4.678 -53.033  1.00 66.46           H  
ATOM   2130  N   VAL A 145      28.704  -1.117 -50.967  1.00 65.18           N  
ATOM   2131  H   VAL A 145      29.306  -1.039 -51.774  1.00 65.18           H  
ATOM   2132  CA  VAL A 145      29.292  -0.921 -49.625  1.00 65.18           C  
ATOM   2133  HA  VAL A 145      29.165  -1.834 -49.043  1.00 65.18           H  
ATOM   2134  C   VAL A 145      28.550   0.185 -48.881  1.00 65.18           C  
ATOM   2135  CB  VAL A 145      30.801  -0.605 -49.706  1.00 65.18           C  
ATOM   2136  HB  VAL A 145      30.956   0.232 -50.386  1.00 65.18           H  
ATOM   2137  O   VAL A 145      28.118  -0.015 -47.752  1.00 65.18           O  
ATOM   2138  CG1 VAL A 145      31.402  -0.245 -48.340  1.00 65.18           C  
ATOM   2139 HG11 VAL A 145      32.479  -0.104 -48.431  1.00 65.18           H  
ATOM   2140 HG12 VAL A 145      31.209  -1.040 -47.620  1.00 65.18           H  
ATOM   2141 HG13 VAL A 145      30.974   0.684 -47.962  1.00 65.18           H  
ATOM   2142  CG2 VAL A 145      31.580  -1.817 -50.232  1.00 65.18           C  
ATOM   2143 HG21 VAL A 145      31.496  -2.647 -49.531  1.00 65.18           H  
ATOM   2144 HG22 VAL A 145      32.633  -1.556 -50.345  1.00 65.18           H  
ATOM   2145 HG23 VAL A 145      31.198  -2.136 -51.201  1.00 65.18           H  
ATOM   2146  N   PHE A 146      28.317   1.316 -49.544  1.00 63.10           N  
ATOM   2147  H   PHE A 146      28.694   1.419 -50.476  1.00 63.10           H  
ATOM   2148  CA  PHE A 146      27.626   2.450 -48.945  1.00 63.10           C  
ATOM   2149  HA  PHE A 146      28.127   2.699 -48.009  1.00 63.10           H  
ATOM   2150  C   PHE A 146      26.155   2.157 -48.595  1.00 63.10           C  
ATOM   2151  CB  PHE A 146      27.754   3.630 -49.910  1.00 63.10           C  
ATOM   2152  HB2 PHE A 146      28.804   3.915 -49.991  1.00 63.10           H  
ATOM   2153  HB3 PHE A 146      27.409   3.327 -50.898  1.00 63.10           H  
ATOM   2154  O   PHE A 146      25.700   2.485 -47.497  1.00 63.10           O  
ATOM   2155  CG  PHE A 146      26.959   4.822 -49.449  1.00 63.10           C  
ATOM   2156  CD1 PHE A 146      25.874   5.283 -50.215  1.00 63.10           C  
ATOM   2157  HD1 PHE A 146      25.650   4.828 -51.169  1.00 63.10           H  
ATOM   2158  CD2 PHE A 146      27.220   5.368 -48.183  1.00 63.10           C  
ATOM   2159  HD2 PHE A 146      28.012   4.972 -47.565  1.00 63.10           H  
ATOM   2160  CE1 PHE A 146      25.080   6.334 -49.740  1.00 63.10           C  
ATOM   2161  HE1 PHE A 146      24.252   6.702 -50.328  1.00 63.10           H  
ATOM   2162  CE2 PHE A 146      26.360   6.344 -47.671  1.00 63.10           C  
ATOM   2163  HE2 PHE A 146      26.468   6.662 -46.645  1.00 63.10           H  
ATOM   2164  CZ  PHE A 146      25.335   6.870 -48.475  1.00 63.10           C  
ATOM   2165  HZ  PHE A 146      24.677   7.643 -48.105  1.00 63.10           H  
ATOM   2166  N   ALA A 147      25.416   1.511 -49.501  1.00 62.42           N  
ATOM   2167  H   ALA A 147      25.834   1.266 -50.387  1.00 62.42           H  
ATOM   2168  CA  ALA A 147      24.048   1.076 -49.244  1.00 62.42           C  
ATOM   2169  HA  ALA A 147      23.447   1.945 -48.977  1.00 62.42           H  
ATOM   2170  C   ALA A 147      23.999   0.098 -48.063  1.00 62.42           C  
ATOM   2171  CB  ALA A 147      23.473   0.452 -50.521  1.00 62.42           C  
ATOM   2172  HB1 ALA A 147      23.487   1.182 -51.329  1.00 62.42           H  
ATOM   2173  HB2 ALA A 147      24.064  -0.417 -50.810  1.00 62.42           H  
ATOM   2174  HB3 ALA A 147      22.445   0.137 -50.340  1.00 62.42           H  
ATOM   2175  O   ALA A 147      23.149   0.248 -47.191  1.00 62.42           O  
ATOM   2176  N   ASN A 148      24.955  -0.831 -47.985  1.00 68.41           N  
ATOM   2177  H   ASN A 148      25.619  -0.911 -48.742  1.00 68.41           H  
ATOM   2178  CA  ASN A 148      25.065  -1.773 -46.875  1.00 68.41           C  
ATOM   2179  HA  ASN A 148      24.101  -2.264 -46.740  1.00 68.41           H  
ATOM   2180  C   ASN A 148      25.382  -1.068 -45.548  1.00 68.41           C  
ATOM   2181  CB  ASN A 148      26.105  -2.852 -47.216  1.00 68.41           C  
ATOM   2182  HB2 ASN A 148      27.053  -2.377 -47.471  1.00 68.41           H  
ATOM   2183  HB3 ASN A 148      26.267  -3.478 -46.338  1.00 68.41           H  
ATOM   2184  O   ASN A 148      24.824  -1.462 -44.532  1.00 68.41           O  
ATOM   2185  CG  ASN A 148      25.677  -3.766 -48.353  1.00 68.41           C  
ATOM   2186  ND2 ASN A 148      26.619  -4.399 -49.011  1.00 68.41           N  
ATOM   2187 HD21 ASN A 148      26.311  -4.878 -49.846  1.00 68.41           H  
ATOM   2188 HD22 ASN A 148      27.588  -4.204 -48.804  1.00 68.41           H  
ATOM   2189  OD1 ASN A 148      24.511  -3.944 -48.664  1.00 68.41           O  
ATOM   2190  N   THR A 149      26.195  -0.003 -45.536  1.00 64.80           N  
ATOM   2191  H   THR A 149      26.721   0.216 -46.370  1.00 64.80           H  
ATOM   2192  CA  THR A 149      26.447   0.806 -44.326  1.00 64.80           C  
ATOM   2193  HA  THR A 149      26.751   0.139 -43.519  1.00 64.80           H  
ATOM   2194  C   THR A 149      25.199   1.556 -43.850  1.00 64.80           C  
ATOM   2195  CB  THR A 149      27.571   1.831 -44.560  1.00 64.80           C  
ATOM   2196  HB  THR A 149      27.231   2.570 -45.286  1.00 64.80           H  
ATOM   2197  O   THR A 149      24.959   1.657 -42.648  1.00 64.80           O  
ATOM   2198  CG2 THR A 149      27.994   2.557 -43.282  1.00 64.80           C  
ATOM   2199 HG21 THR A 149      28.254   1.833 -42.510  1.00 64.80           H  
ATOM   2200 HG22 THR A 149      27.184   3.192 -42.924  1.00 64.80           H  
ATOM   2201 HG23 THR A 149      28.861   3.184 -43.491  1.00 64.80           H  
ATOM   2202  OG1 THR A 149      28.733   1.224 -45.068  1.00 64.80           O  
ATOM   2203  HG1 THR A 149      29.135   0.697 -44.374  1.00 64.80           H  
ATOM   2204  N   ILE A 150      24.385   2.101 -44.764  1.00 61.97           N  
ATOM   2205  H   ILE A 150      24.630   2.022 -45.741  1.00 61.97           H  
ATOM   2206  CA  ILE A 150      23.110   2.733 -44.381  1.00 61.97           C  
ATOM   2207  HA  ILE A 150      23.296   3.428 -43.562  1.00 61.97           H  
ATOM   2208  C   ILE A 150      22.144   1.681 -43.839  1.00 61.97           C  
ATOM   2209  CB  ILE A 150      22.481   3.525 -45.549  1.00 61.97           C  
ATOM   2210  HB  ILE A 150      22.490   2.907 -46.447  1.00 61.97           H  
ATOM   2211  O   ILE A 150      21.553   1.887 -42.781  1.00 61.97           O  
ATOM   2212  CG1 ILE A 150      23.310   4.799 -45.797  1.00 61.97           C  
ATOM   2213 HG12 ILE A 150      23.243   5.437 -44.916  1.00 61.97           H  
ATOM   2214 HG13 ILE A 150      24.358   4.537 -45.942  1.00 61.97           H  
ATOM   2215  CG2 ILE A 150      21.016   3.903 -45.223  1.00 61.97           C  
ATOM   2216 HG21 ILE A 150      20.973   4.502 -44.313  1.00 61.97           H  
ATOM   2217 HG22 ILE A 150      20.410   3.007 -45.086  1.00 61.97           H  
ATOM   2218 HG23 ILE A 150      20.540   4.445 -46.040  1.00 61.97           H  
ATOM   2219  CD1 ILE A 150      22.855   5.610 -47.015  1.00 61.97           C  
ATOM   2220 HD11 ILE A 150      21.775   5.756 -47.049  1.00 61.97           H  
ATOM   2221 HD12 ILE A 150      23.179   5.116 -47.931  1.00 61.97           H  
ATOM   2222 HD13 ILE A 150      23.284   6.609 -46.930  1.00 61.97           H  
ATOM   2223  N   VAL A 151      21.989   0.566 -44.557  1.00 67.45           N  
ATOM   2224  H   VAL A 151      22.514   0.465 -45.414  1.00 67.45           H  
ATOM   2225  CA  VAL A 151      21.092  -0.525 -44.166  1.00 67.45           C  
ATOM   2226  HA  VAL A 151      20.083  -0.130 -44.047  1.00 67.45           H  
ATOM   2227  C   VAL A 151      21.498  -1.080 -42.804  1.00 67.45           C  
ATOM   2228  CB  VAL A 151      21.048  -1.614 -45.255  1.00 67.45           C  
ATOM   2229  HB  VAL A 151      22.066  -1.885 -45.534  1.00 67.45           H  
ATOM   2230  O   VAL A 151      20.646  -1.169 -41.931  1.00 67.45           O  
ATOM   2231  CG1 VAL A 151      20.316  -2.882 -44.804  1.00 67.45           C  
ATOM   2232 HG11 VAL A 151      19.323  -2.639 -44.427  1.00 67.45           H  
ATOM   2233 HG12 VAL A 151      20.229  -3.586 -45.632  1.00 67.45           H  
ATOM   2234 HG13 VAL A 151      20.868  -3.376 -44.004  1.00 67.45           H  
ATOM   2235  CG2 VAL A 151      20.309  -1.095 -46.499  1.00 67.45           C  
ATOM   2236 HG21 VAL A 151      20.402  -1.822 -47.306  1.00 67.45           H  
ATOM   2237 HG22 VAL A 151      20.727  -0.145 -46.832  1.00 67.45           H  
ATOM   2238 HG23 VAL A 151      19.255  -0.946 -46.265  1.00 67.45           H  
ATOM   2239  N   SER A 152      22.789  -1.325 -42.558  1.00 69.87           N  
ATOM   2240  H   SER A 152      23.469  -1.210 -43.296  1.00 69.87           H  
ATOM   2241  CA  SER A 152      23.258  -1.834 -41.264  1.00 69.87           C  
ATOM   2242  HA  SER A 152      22.705  -2.748 -41.048  1.00 69.87           H  
ATOM   2243  C   SER A 152      22.988  -0.866 -40.107  1.00 69.87           C  
ATOM   2244  CB  SER A 152      24.745  -2.197 -41.321  1.00 69.87           C  
ATOM   2245  HB2 SER A 152      25.003  -2.744 -40.415  1.00 69.87           H  
ATOM   2246  HB3 SER A 152      24.925  -2.846 -42.178  1.00 69.87           H  
ATOM   2247  O   SER A 152      22.605  -1.304 -39.022  1.00 69.87           O  
ATOM   2248  OG  SER A 152      25.573  -1.051 -41.410  1.00 69.87           O  
ATOM   2249  HG  SER A 152      26.487  -1.344 -41.392  1.00 69.87           H  
ATOM   2250  N   LYS A 153      23.118   0.452 -40.322  1.00 67.23           N  
ATOM   2251  H   LYS A 153      23.497   0.746 -41.211  1.00 67.23           H  
ATOM   2252  CA  LYS A 153      22.752   1.459 -39.311  1.00 67.23           C  
ATOM   2253  HA  LYS A 153      23.207   1.177 -38.361  1.00 67.23           H  
ATOM   2254  C   LYS A 153      21.248   1.491 -39.039  1.00 67.23           C  
ATOM   2255  CB  LYS A 153      23.254   2.853 -39.713  1.00 67.23           C  
ATOM   2256  HB2 LYS A 153      23.047   3.037 -40.767  1.00 67.23           H  
ATOM   2257  HB3 LYS A 153      22.707   3.591 -39.125  1.00 67.23           H  
ATOM   2258  O   LYS A 153      20.856   1.572 -37.878  1.00 67.23           O  
ATOM   2259  CG  LYS A 153      24.751   3.030 -39.431  1.00 67.23           C  
ATOM   2260  HG2 LYS A 153      24.955   2.739 -38.400  1.00 67.23           H  
ATOM   2261  HG3 LYS A 153      25.334   2.396 -40.098  1.00 67.23           H  
ATOM   2262  CD  LYS A 153      25.155   4.498 -39.618  1.00 67.23           C  
ATOM   2263  HD2 LYS A 153      24.518   5.116 -38.985  1.00 67.23           H  
ATOM   2264  HD3 LYS A 153      25.013   4.787 -40.659  1.00 67.23           H  
ATOM   2265  CE  LYS A 153      26.618   4.696 -39.213  1.00 67.23           C  
ATOM   2266  HE2 LYS A 153      27.260   4.270 -39.984  1.00 67.23           H  
ATOM   2267  HE3 LYS A 153      26.796   4.140 -38.292  1.00 67.23           H  
ATOM   2268  NZ  LYS A 153      26.929   6.130 -38.989  1.00 67.23           N  
ATOM   2269  HZ1 LYS A 153      27.889   6.251 -38.700  1.00 67.23           H  
ATOM   2270  HZ2 LYS A 153      26.340   6.515 -38.265  1.00 67.23           H  
ATOM   2271  HZ3 LYS A 153      26.766   6.671 -39.826  1.00 67.23           H  
ATOM   2272  N   ILE A 154      20.417   1.422 -40.081  1.00 63.10           N  
ATOM   2273  H   ILE A 154      20.818   1.331 -41.004  1.00 63.10           H  
ATOM   2274  CA  ILE A 154      18.953   1.381 -39.941  1.00 63.10           C  
ATOM   2275  HA  ILE A 154      18.638   2.208 -39.304  1.00 63.10           H  
ATOM   2276  C   ILE A 154      18.516   0.095 -39.232  1.00 63.10           C  
ATOM   2277  CB  ILE A 154      18.266   1.545 -41.317  1.00 63.10           C  
ATOM   2278  HB  ILE A 154      18.714   0.840 -42.017  1.00 63.10           H  
ATOM   2279  O   ILE A 154      17.685   0.158 -38.328  1.00 63.10           O  
ATOM   2280  CG1 ILE A 154      18.488   2.982 -41.844  1.00 63.10           C  
ATOM   2281 HG12 ILE A 154      17.981   3.692 -41.190  1.00 63.10           H  
ATOM   2282 HG13 ILE A 154      19.552   3.218 -41.821  1.00 63.10           H  
ATOM   2283  CG2 ILE A 154      16.757   1.238 -41.229  1.00 63.10           C  
ATOM   2284 HG21 ILE A 154      16.597   0.193 -40.967  1.00 63.10           H  
ATOM   2285 HG22 ILE A 154      16.284   1.870 -40.477  1.00 63.10           H  
ATOM   2286 HG23 ILE A 154      16.270   1.395 -42.192  1.00 63.10           H  
ATOM   2287  CD1 ILE A 154      18.002   3.200 -43.283  1.00 63.10           C  
ATOM   2288 HD11 ILE A 154      18.395   2.416 -43.930  1.00 63.10           H  
ATOM   2289 HD12 ILE A 154      16.913   3.196 -43.324  1.00 63.10           H  
ATOM   2290 HD13 ILE A 154      18.355   4.169 -43.637  1.00 63.10           H  
ATOM   2291  N   ASP A 155      19.096  -1.050 -39.588  1.00 66.49           N  
ATOM   2292  H   ASP A 155      19.707  -1.058 -40.392  1.00 66.49           H  
ATOM   2293  CA  ASP A 155      18.799  -2.339 -38.962  1.00 66.49           C  
ATOM   2294  HA  ASP A 155      17.728  -2.531 -39.025  1.00 66.49           H  
ATOM   2295  C   ASP A 155      19.175  -2.328 -37.477  1.00 66.49           C  
ATOM   2296  CB  ASP A 155      19.539  -3.471 -39.696  1.00 66.49           C  
ATOM   2297  HB2 ASP A 155      20.590  -3.202 -39.807  1.00 66.49           H  
ATOM   2298  HB3 ASP A 155      19.493  -4.367 -39.076  1.00 66.49           H  
ATOM   2299  O   ASP A 155      18.379  -2.753 -36.638  1.00 66.49           O  
ATOM   2300  CG  ASP A 155      18.951  -3.829 -41.067  1.00 66.49           C  
ATOM   2301  OD1 ASP A 155      17.787  -3.454 -41.342  1.00 66.49           O  
ATOM   2302  OD2 ASP A 155      19.663  -4.527 -41.824  1.00 66.49           O  
ATOM   2303  N   ARG A 156      20.339  -1.759 -37.126  1.00 68.87           N  
ATOM   2304  H   ARG A 156      20.965  -1.465 -37.862  1.00 68.87           H  
ATOM   2305  CA  ARG A 156      20.750  -1.600 -35.726  1.00 68.87           C  
ATOM   2306  HA  ARG A 156      20.729  -2.585 -35.259  1.00 68.87           H  
ATOM   2307  C   ARG A 156      19.762  -0.733 -34.945  1.00 68.87           C  
ATOM   2308  CB  ARG A 156      22.182  -1.055 -35.645  1.00 68.87           C  
ATOM   2309  HB2 ARG A 156      22.829  -1.651 -36.288  1.00 68.87           H  
ATOM   2310  HB3 ARG A 156      22.202  -0.021 -35.990  1.00 68.87           H  
ATOM   2311  O   ARG A 156      19.280  -1.176 -33.907  1.00 68.87           O  
ATOM   2312  CG  ARG A 156      22.703  -1.147 -34.202  1.00 68.87           C  
ATOM   2313  HG2 ARG A 156      22.044  -0.602 -33.526  1.00 68.87           H  
ATOM   2314  HG3 ARG A 156      22.710  -2.194 -33.897  1.00 68.87           H  
ATOM   2315  CD  ARG A 156      24.120  -0.592 -34.058  1.00 68.87           C  
ATOM   2316  HD2 ARG A 156      24.475  -0.857 -33.063  1.00 68.87           H  
ATOM   2317  HD3 ARG A 156      24.768  -1.054 -34.804  1.00 68.87           H  
ATOM   2318  NE  ARG A 156      24.134   0.874 -34.196  1.00 68.87           N  
ATOM   2319  HE  ARG A 156      23.226   1.314 -34.229  1.00 68.87           H  
ATOM   2320  NH1 ARG A 156      26.343   1.186 -33.667  1.00 68.87           N  
ATOM   2321 HH11 ARG A 156      27.115   1.793 -33.432  1.00 68.87           H  
ATOM   2322 HH12 ARG A 156      26.421   0.187 -33.540  1.00 68.87           H  
ATOM   2323  NH2 ARG A 156      25.026   2.956 -34.043  1.00 68.87           N  
ATOM   2324 HH21 ARG A 156      25.775   3.557 -33.730  1.00 68.87           H  
ATOM   2325 HH22 ARG A 156      24.089   3.325 -34.114  1.00 68.87           H  
ATOM   2326  CZ  ARG A 156      25.166   1.662 -33.972  1.00 68.87           C  
ATOM   2327  N   LEU A 157      19.397   0.438 -35.469  1.00 62.67           N  
ATOM   2328  H   LEU A 157      19.816   0.720 -36.343  1.00 62.67           H  
ATOM   2329  CA  LEU A 157      18.411   1.328 -34.837  1.00 62.67           C  
ATOM   2330  HA  LEU A 157      18.746   1.580 -33.830  1.00 62.67           H  
ATOM   2331  C   LEU A 157      17.040   0.667 -34.688  1.00 62.67           C  
ATOM   2332  CB  LEU A 157      18.265   2.601 -35.682  1.00 62.67           C  
ATOM   2333  HB2 LEU A 157      17.376   3.142 -35.359  1.00 62.67           H  
ATOM   2334  HB3 LEU A 157      18.120   2.317 -36.725  1.00 62.67           H  
ATOM   2335  O   LEU A 157      16.379   0.825 -33.666  1.00 62.67           O  
ATOM   2336  CG  LEU A 157      19.470   3.540 -35.572  1.00 62.67           C  
ATOM   2337  HG  LEU A 157      20.396   2.992 -35.746  1.00 62.67           H  
ATOM   2338  CD1 LEU A 157      19.349   4.634 -36.626  1.00 62.67           C  
ATOM   2339 HD11 LEU A 157      20.213   5.292 -36.536  1.00 62.67           H  
ATOM   2340 HD12 LEU A 157      19.333   4.188 -37.620  1.00 62.67           H  
ATOM   2341 HD13 LEU A 157      18.439   5.210 -36.458  1.00 62.67           H  
ATOM   2342  CD2 LEU A 157      19.546   4.203 -34.202  1.00 62.67           C  
ATOM   2343 HD21 LEU A 157      19.732   3.465 -33.422  1.00 62.67           H  
ATOM   2344 HD22 LEU A 157      20.368   4.919 -34.192  1.00 62.67           H  
ATOM   2345 HD23 LEU A 157      18.612   4.722 -33.987  1.00 62.67           H  
ATOM   2346  N   THR A 158      16.624  -0.105 -35.691  1.00 60.62           N  
ATOM   2347  H   THR A 158      17.209  -0.176 -36.512  1.00 60.62           H  
ATOM   2348  CA  THR A 158      15.370  -0.864 -35.650  1.00 60.62           C  
ATOM   2349  HA  THR A 158      14.555  -0.182 -35.407  1.00 60.62           H  
ATOM   2350  C   THR A 158      15.422  -1.929 -34.554  1.00 60.62           C  
ATOM   2351  CB  THR A 158      15.073  -1.506 -37.014  1.00 60.62           C  
ATOM   2352  HB  THR A 158      15.836  -2.249 -37.247  1.00 60.62           H  
ATOM   2353  O   THR A 158      14.440  -2.110 -33.838  1.00 60.62           O  
ATOM   2354  CG2 THR A 158      13.698  -2.170 -37.056  1.00 60.62           C  
ATOM   2355 HG21 THR A 158      13.666  -3.013 -36.365  1.00 60.62           H  
ATOM   2356 HG22 THR A 158      13.506  -2.538 -38.064  1.00 60.62           H  
ATOM   2357 HG23 THR A 158      12.929  -1.447 -36.782  1.00 60.62           H  
ATOM   2358  OG1 THR A 158      15.069  -0.524 -38.027  1.00 60.62           O  
ATOM   2359  HG1 THR A 158      15.981  -0.265 -38.173  1.00 60.62           H  
ATOM   2360  N   SER A 159      16.565  -2.603 -34.384  1.00 67.35           N  
ATOM   2361  H   SER A 159      17.325  -2.433 -35.027  1.00 67.35           H  
ATOM   2362  CA  SER A 159      16.754  -3.607 -33.333  1.00 67.35           C  
ATOM   2363  HA  SER A 159      15.899  -4.282 -33.363  1.00 67.35           H  
ATOM   2364  C   SER A 159      16.782  -3.002 -31.925  1.00 67.35           C  
ATOM   2365  CB  SER A 159      18.004  -4.452 -33.611  1.00 67.35           C  
ATOM   2366  HB2 SER A 159      18.009  -4.744 -34.661  1.00 67.35           H  
ATOM   2367  HB3 SER A 159      17.946  -5.360 -33.010  1.00 67.35           H  
ATOM   2368  O   SER A 159      16.141  -3.543 -31.028  1.00 67.35           O  
ATOM   2369  OG  SER A 159      19.222  -3.801 -33.303  1.00 67.35           O  
ATOM   2370  HG  SER A 159      19.162  -2.867 -33.514  1.00 67.35           H  
ATOM   2371  N   GLU A 160      17.452  -1.859 -31.744  1.00 64.29           N  
ATOM   2372  H   GLU A 160      17.963  -1.466 -32.521  1.00 64.29           H  
ATOM   2373  CA  GLU A 160      17.509  -1.132 -30.470  1.00 64.29           C  
ATOM   2374  HA  GLU A 160      17.840  -1.801 -29.676  1.00 64.29           H  
ATOM   2375  C   GLU A 160      16.112  -0.632 -30.080  1.00 64.29           C  
ATOM   2376  CB  GLU A 160      18.514   0.034 -30.581  1.00 64.29           C  
ATOM   2377  HB2 GLU A 160      18.303   0.588 -31.496  1.00 64.29           H  
ATOM   2378  HB3 GLU A 160      18.374   0.705 -29.734  1.00 64.29           H  
ATOM   2379  O   GLU A 160      15.644  -0.902 -28.976  1.00 64.29           O  
ATOM   2380  CG  GLU A 160      19.984  -0.437 -30.587  1.00 64.29           C  
ATOM   2381  HG2 GLU A 160      20.216  -0.855 -29.608  1.00 64.29           H  
ATOM   2382  HG3 GLU A 160      20.095  -1.238 -31.318  1.00 64.29           H  
ATOM   2383  CD  GLU A 160      21.009   0.669 -30.926  1.00 64.29           C  
ATOM   2384  OE1 GLU A 160      22.217   0.338 -31.023  1.00 64.29           O  
ATOM   2385  OE2 GLU A 160      20.610   1.827 -31.183  1.00 64.29           O  
ATOM   2386  N   LEU A 161      15.390  -0.009 -31.019  1.00 61.26           N  
ATOM   2387  H   LEU A 161      15.825   0.185 -31.909  1.00 61.26           H  
ATOM   2388  CA  LEU A 161      14.031   0.481 -30.786  1.00 61.26           C  
ATOM   2389  HA  LEU A 161      14.063   1.125 -29.907  1.00 61.26           H  
ATOM   2390  C   LEU A 161      13.042  -0.655 -30.489  1.00 61.26           C  
ATOM   2391  CB  LEU A 161      13.594   1.297 -32.014  1.00 61.26           C  
ATOM   2392  HB2 LEU A 161      14.384   2.005 -32.265  1.00 61.26           H  
ATOM   2393  HB3 LEU A 161      13.477   0.616 -32.857  1.00 61.26           H  
ATOM   2394  O   LEU A 161      12.180  -0.505 -29.628  1.00 61.26           O  
ATOM   2395  CG  LEU A 161      12.287   2.081 -31.811  1.00 61.26           C  
ATOM   2396  HG  LEU A 161      11.490   1.409 -31.494  1.00 61.26           H  
ATOM   2397  CD1 LEU A 161      12.460   3.186 -30.768  1.00 61.26           C  
ATOM   2398 HD11 LEU A 161      11.568   3.811 -30.740  1.00 61.26           H  
ATOM   2399 HD12 LEU A 161      13.338   3.790 -30.995  1.00 61.26           H  
ATOM   2400 HD13 LEU A 161      12.589   2.740 -29.781  1.00 61.26           H  
ATOM   2401  CD2 LEU A 161      11.867   2.716 -33.138  1.00 61.26           C  
ATOM   2402 HD21 LEU A 161      11.710   1.930 -33.877  1.00 61.26           H  
ATOM   2403 HD22 LEU A 161      12.649   3.388 -33.491  1.00 61.26           H  
ATOM   2404 HD23 LEU A 161      10.937   3.269 -33.008  1.00 61.26           H  
ATOM   2405  N   ALA A 162      13.164  -1.795 -31.175  1.00 62.22           N  
ATOM   2406  H   ALA A 162      13.875  -1.859 -31.890  1.00 62.22           H  
ATOM   2407  CA  ALA A 162      12.342  -2.971 -30.899  1.00 62.22           C  
ATOM   2408  HA  ALA A 162      11.292  -2.677 -30.925  1.00 62.22           H  
ATOM   2409  C   ALA A 162      12.618  -3.555 -29.503  1.00 62.22           C  
ATOM   2410  CB  ALA A 162      12.584  -4.013 -31.998  1.00 62.22           C  
ATOM   2411  HB1 ALA A 162      12.321  -3.592 -32.968  1.00 62.22           H  
ATOM   2412  HB2 ALA A 162      13.633  -4.309 -32.005  1.00 62.22           H  
ATOM   2413  HB3 ALA A 162      11.965  -4.890 -31.809  1.00 62.22           H  
ATOM   2414  O   ALA A 162      11.683  -3.996 -28.834  1.00 62.22           O  
ATOM   2415  N   GLY A 163      13.878  -3.536 -29.055  1.00 67.01           N  
ATOM   2416  H   GLY A 163      14.599  -3.160 -29.654  1.00 67.01           H  
ATOM   2417  CA  GLY A 163      14.265  -3.946 -27.705  1.00 67.01           C  
ATOM   2418  HA2 GLY A 163      13.944  -4.972 -27.525  1.00 67.01           H  
ATOM   2419  HA3 GLY A 163      15.350  -3.890 -27.617  1.00 67.01           H  
ATOM   2420  C   GLY A 163      13.658  -3.048 -26.627  1.00 67.01           C  
ATOM   2421  O   GLY A 163      13.017  -3.550 -25.704  1.00 67.01           O  
ATOM   2422  N   GLU A 164      13.785  -1.730 -26.784  1.00 61.68           N  
ATOM   2423  H   GLU A 164      14.363  -1.385 -27.538  1.00 61.68           H  
ATOM   2424  CA  GLU A 164      13.220  -0.741 -25.855  1.00 61.68           C  
ATOM   2425  HA  GLU A 164      13.564  -0.948 -24.841  1.00 61.68           H  
ATOM   2426  C   GLU A 164      11.684  -0.784 -25.823  1.00 61.68           C  
ATOM   2427  CB  GLU A 164      13.690   0.666 -26.255  1.00 61.68           C  
ATOM   2428  HB2 GLU A 164      13.124   1.393 -25.673  1.00 61.68           H  
ATOM   2429  HB3 GLU A 164      13.455   0.828 -27.307  1.00 61.68           H  
ATOM   2430  O   GLU A 164      11.071  -0.791 -24.757  1.00 61.68           O  
ATOM   2431  CG  GLU A 164      15.192   0.932 -26.041  1.00 61.68           C  
ATOM   2432  HG2 GLU A 164      15.770   0.170 -26.564  1.00 61.68           H  
ATOM   2433  HG3 GLU A 164      15.429   1.893 -26.496  1.00 61.68           H  
ATOM   2434  CD  GLU A 164      15.617   0.967 -24.565  1.00 61.68           C  
ATOM   2435  OE1 GLU A 164      16.844   1.051 -24.326  1.00 61.68           O  
ATOM   2436  OE2 GLU A 164      14.725   0.870 -23.698  1.00 61.68           O  
ATOM   2437  N   MET A 165      11.031  -0.917 -26.984  1.00 58.93           N  
ATOM   2438  H   MET A 165      11.564  -0.888 -27.841  1.00 58.93           H  
ATOM   2439  CA  MET A 165       9.583  -1.144 -27.043  1.00 58.93           C  
ATOM   2440  HA  MET A 165       9.065  -0.313 -26.565  1.00 58.93           H  
ATOM   2441  C   MET A 165       9.167  -2.422 -26.317  1.00 58.93           C  
ATOM   2442  CB  MET A 165       9.113  -1.282 -28.487  1.00 58.93           C  
ATOM   2443  HB2 MET A 165       8.133  -1.759 -28.474  1.00 58.93           H  
ATOM   2444  HB3 MET A 165       9.790  -1.937 -29.035  1.00 58.93           H  
ATOM   2445  O   MET A 165       8.155  -2.414 -25.624  1.00 58.93           O  
ATOM   2446  CG  MET A 165       8.978   0.041 -29.227  1.00 58.93           C  
ATOM   2447  HG2 MET A 165       8.339   0.718 -28.660  1.00 58.93           H  
ATOM   2448  HG3 MET A 165       9.959   0.501 -29.341  1.00 58.93           H  
ATOM   2449  SD  MET A 165       8.254  -0.250 -30.859  1.00 58.93           S  
ATOM   2450  CE  MET A 165       6.517  -0.501 -30.396  1.00 58.93           C  
ATOM   2451  HE1 MET A 165       6.411  -1.414 -29.812  1.00 58.93           H  
ATOM   2452  HE2 MET A 165       5.911  -0.585 -31.298  1.00 58.93           H  
ATOM   2453  HE3 MET A 165       6.169   0.347 -29.805  1.00 58.93           H  
ATOM   2454  N   GLY A 166       9.930  -3.509 -26.469  1.00 65.31           N  
ATOM   2455  H   GLY A 166      10.739  -3.456 -27.071  1.00 65.31           H  
ATOM   2456  CA  GLY A 166       9.673  -4.763 -25.762  1.00 65.31           C  
ATOM   2457  HA2 GLY A 166      10.392  -5.509 -26.098  1.00 65.31           H  
ATOM   2458  HA3 GLY A 166       8.665  -5.111 -25.989  1.00 65.31           H  
ATOM   2459  C   GLY A 166       9.811  -4.612 -24.245  1.00 65.31           C  
ATOM   2460  O   GLY A 166       9.000  -5.159 -23.499  1.00 65.31           O  
ATOM   2461  N   SER A 167      10.788  -3.822 -23.787  1.00 63.70           N  
ATOM   2462  H   SER A 167      11.427  -3.419 -24.457  1.00 63.70           H  
ATOM   2463  CA  SER A 167      10.944  -3.449 -22.374  1.00 63.70           C  
ATOM   2464  HA  SER A 167      11.036  -4.354 -21.773  1.00 63.70           H  
ATOM   2465  C   SER A 167       9.729  -2.665 -21.866  1.00 63.70           C  
ATOM   2466  CB  SER A 167      12.224  -2.623 -22.197  1.00 63.70           C  
ATOM   2467  HB2 SER A 167      13.073  -3.168 -22.610  1.00 63.70           H  
ATOM   2468  HB3 SER A 167      12.131  -1.673 -22.724  1.00 63.70           H  
ATOM   2469  O   SER A 167       9.150  -3.012 -20.835  1.00 63.70           O  
ATOM   2470  OG  SER A 167      12.460  -2.362 -20.830  1.00 63.70           O  
ATOM   2471  HG  SER A 167      12.912  -1.516 -20.779  1.00 63.70           H  
ATOM   2472  N   LEU A 168       9.268  -1.670 -22.631  1.00 60.33           N  
ATOM   2473  H   LEU A 168       9.808  -1.411 -23.444  1.00 60.33           H  
ATOM   2474  CA  LEU A 168       8.098  -0.863 -22.288  1.00 60.33           C  
ATOM   2475  HA  LEU A 168       8.249  -0.475 -21.280  1.00 60.33           H  
ATOM   2476  C   LEU A 168       6.798  -1.689 -22.278  1.00 60.33           C  
ATOM   2477  CB  LEU A 168       8.018   0.315 -23.274  1.00 60.33           C  
ATOM   2478  HB2 LEU A 168       9.012   0.737 -23.422  1.00 60.33           H  
ATOM   2479  HB3 LEU A 168       7.675  -0.068 -24.235  1.00 60.33           H  
ATOM   2480  O   LEU A 168       6.005  -1.571 -21.344  1.00 60.33           O  
ATOM   2481  CG  LEU A 168       7.074   1.428 -22.792  1.00 60.33           C  
ATOM   2482  HG  LEU A 168       6.172   0.989 -22.367  1.00 60.33           H  
ATOM   2483  CD1 LEU A 168       7.733   2.321 -21.737  1.00 60.33           C  
ATOM   2484 HD11 LEU A 168       7.967   1.735 -20.848  1.00 60.33           H  
ATOM   2485 HD12 LEU A 168       7.059   3.130 -21.457  1.00 60.33           H  
ATOM   2486 HD13 LEU A 168       8.659   2.745 -22.127  1.00 60.33           H  
ATOM   2487  CD2 LEU A 168       6.657   2.303 -23.972  1.00 60.33           C  
ATOM   2488 HD21 LEU A 168       5.947   3.052 -23.622  1.00 60.33           H  
ATOM   2489 HD22 LEU A 168       7.536   2.782 -24.403  1.00 60.33           H  
ATOM   2490 HD23 LEU A 168       6.170   1.687 -24.728  1.00 60.33           H  
ATOM   2491  N   GLU A 169       6.586  -2.556 -23.277  1.00 60.57           N  
ATOM   2492  H   GLU A 169       7.265  -2.592 -24.023  1.00 60.57           H  
ATOM   2493  CA  GLU A 169       5.455  -3.497 -23.325  1.00 60.57           C  
ATOM   2494  HA  GLU A 169       4.521  -2.939 -23.273  1.00 60.57           H  
ATOM   2495  C   GLU A 169       5.476  -4.439 -22.110  1.00 60.57           C  
ATOM   2496  CB  GLU A 169       5.466  -4.324 -24.635  1.00 60.57           C  
ATOM   2497  HB2 GLU A 169       6.477  -4.686 -24.824  1.00 60.57           H  
ATOM   2498  HB3 GLU A 169       4.822  -5.191 -24.487  1.00 60.57           H  
ATOM   2499  O   GLU A 169       4.437  -4.664 -21.483  1.00 60.57           O  
ATOM   2500  CG  GLU A 169       4.943  -3.571 -25.879  1.00 60.57           C  
ATOM   2501  HG2 GLU A 169       5.588  -2.716 -26.082  1.00 60.57           H  
ATOM   2502  HG3 GLU A 169       3.953  -3.179 -25.644  1.00 60.57           H  
ATOM   2503  CD  GLU A 169       4.835  -4.442 -27.159  1.00 60.57           C  
ATOM   2504  OE1 GLU A 169       4.199  -3.991 -28.150  1.00 60.57           O  
ATOM   2505  OE2 GLU A 169       5.344  -5.585 -27.182  1.00 60.57           O  
ATOM   2506  N   SER A 170       6.655  -4.939 -21.724  1.00 66.42           N  
ATOM   2507  H   SER A 170       7.470  -4.735 -22.286  1.00 66.42           H  
ATOM   2508  CA  SER A 170       6.821  -5.765 -20.525  1.00 66.42           C  
ATOM   2509  HA  SER A 170       6.135  -6.610 -20.589  1.00 66.42           H  
ATOM   2510  C   SER A 170       6.493  -4.990 -19.247  1.00 66.42           C  
ATOM   2511  CB  SER A 170       8.248  -6.317 -20.454  1.00 66.42           C  
ATOM   2512  HB2 SER A 170       8.481  -6.832 -21.386  1.00 66.42           H  
ATOM   2513  HB3 SER A 170       8.958  -5.501 -20.319  1.00 66.42           H  
ATOM   2514  O   SER A 170       5.760  -5.501 -18.403  1.00 66.42           O  
ATOM   2515  OG  SER A 170       8.369  -7.233 -19.380  1.00 66.42           O  
ATOM   2516  HG  SER A 170       8.081  -6.805 -18.570  1.00 66.42           H  
ATOM   2517  N   GLY A 171       6.993  -3.759 -19.102  1.00 62.57           N  
ATOM   2518  H   GLY A 171       7.611  -3.403 -19.817  1.00 62.57           H  
ATOM   2519  CA  GLY A 171       6.744  -2.924 -17.923  1.00 62.57           C  
ATOM   2520  HA2 GLY A 171       7.079  -3.448 -17.028  1.00 62.57           H  
ATOM   2521  HA3 GLY A 171       7.312  -1.999 -18.022  1.00 62.57           H  
ATOM   2522  C   GLY A 171       5.267  -2.564 -17.751  1.00 62.57           C  
ATOM   2523  O   GLY A 171       4.742  -2.583 -16.640  1.00 62.57           O  
ATOM   2524  N   VAL A 172       4.555  -2.304 -18.849  1.00 60.49           N  
ATOM   2525  H   VAL A 172       5.036  -2.264 -19.737  1.00 60.49           H  
ATOM   2526  CA  VAL A 172       3.111  -2.027 -18.806  1.00 60.49           C  
ATOM   2527  HA  VAL A 172       2.908  -1.384 -17.949  1.00 60.49           H  
ATOM   2528  C   VAL A 172       2.285  -3.282 -18.565  1.00 60.49           C  
ATOM   2529  CB  VAL A 172       2.679  -1.267 -20.066  1.00 60.49           C  
ATOM   2530  HB  VAL A 172       3.023  -1.800 -20.953  1.00 60.49           H  
ATOM   2531  O   VAL A 172       1.299  -3.219 -17.832  1.00 60.49           O  
ATOM   2532  CG1 VAL A 172       1.156  -1.104 -20.172  1.00 60.49           C  
ATOM   2533 HG11 VAL A 172       0.677  -2.077 -20.285  1.00 60.49           H  
ATOM   2534 HG12 VAL A 172       0.767  -0.611 -19.280  1.00 60.49           H  
ATOM   2535 HG13 VAL A 172       0.908  -0.513 -21.053  1.00 60.49           H  
ATOM   2536  CG2 VAL A 172       3.359   0.112 -20.003  1.00 60.49           C  
ATOM   2537 HG21 VAL A 172       3.725   0.338 -19.002  1.00 60.49           H  
ATOM   2538 HG22 VAL A 172       4.213   0.131 -20.680  1.00 60.49           H  
ATOM   2539 HG23 VAL A 172       2.654   0.905 -20.253  1.00 60.49           H  
ATOM   2540  N   THR A 173       2.705  -4.428 -19.102  1.00 64.62           N  
ATOM   2541  H   THR A 173       3.516  -4.416 -19.705  1.00 64.62           H  
ATOM   2542  CA  THR A 173       2.081  -5.718 -18.777  1.00 64.62           C  
ATOM   2543  HA  THR A 173       1.015  -5.658 -18.999  1.00 64.62           H  
ATOM   2544  C   THR A 173       2.214  -6.017 -17.282  1.00 64.62           C  
ATOM   2545  CB  THR A 173       2.671  -6.855 -19.620  1.00 64.62           C  
ATOM   2546  HB  THR A 173       3.723  -6.995 -19.371  1.00 64.62           H  
ATOM   2547  O   THR A 173       1.224  -6.351 -16.642  1.00 64.62           O  
ATOM   2548  CG2 THR A 173       1.925  -8.172 -19.411  1.00 64.62           C  
ATOM   2549 HG21 THR A 173       2.040  -8.514 -18.382  1.00 64.62           H  
ATOM   2550 HG22 THR A 173       0.864  -8.039 -19.620  1.00 64.62           H  
ATOM   2551 HG23 THR A 173       2.333  -8.933 -20.076  1.00 64.62           H  
ATOM   2552  OG1 THR A 173       2.560  -6.546 -20.994  1.00 64.62           O  
ATOM   2553  HG1 THR A 173       3.208  -5.866 -21.192  1.00 64.62           H  
ATOM   2554  N   GLU A 174       3.387  -5.773 -16.686  1.00 65.47           N  
ATOM   2555  H   GLU A 174       4.180  -5.516 -17.257  1.00 65.47           H  
ATOM   2556  CA  GLU A 174       3.594  -5.905 -15.237  1.00 65.47           C  
ATOM   2557  HA  GLU A 174       3.365  -6.930 -14.945  1.00 65.47           H  
ATOM   2558  C   GLU A 174       2.667  -4.972 -14.435  1.00 65.47           C  
ATOM   2559  CB  GLU A 174       5.070  -5.608 -14.907  1.00 65.47           C  
ATOM   2560  HB2 GLU A 174       5.248  -4.540 -15.036  1.00 65.47           H  
ATOM   2561  HB3 GLU A 174       5.712  -6.147 -15.604  1.00 65.47           H  
ATOM   2562  O   GLU A 174       2.085  -5.381 -13.431  1.00 65.47           O  
ATOM   2563  CG  GLU A 174       5.470  -6.009 -13.475  1.00 65.47           C  
ATOM   2564  HG2 GLU A 174       4.668  -5.732 -12.790  1.00 65.47           H  
ATOM   2565  HG3 GLU A 174       5.587  -7.091 -13.428  1.00 65.47           H  
ATOM   2566  CD  GLU A 174       6.763  -5.325 -12.995  1.00 65.47           C  
ATOM   2567  OE1 GLU A 174       6.842  -4.982 -11.786  1.00 65.47           O  
ATOM   2568  OE2 GLU A 174       7.658  -5.039 -13.816  1.00 65.47           O  
ATOM   2569  N   ILE A 175       2.486  -3.718 -14.872  1.00 60.85           N  
ATOM   2570  H   ILE A 175       3.010  -3.416 -15.680  1.00 60.85           H  
ATOM   2571  CA  ILE A 175       1.545  -2.783 -14.230  1.00 60.85           C  
ATOM   2572  HA  ILE A 175       1.775  -2.742 -13.165  1.00 60.85           H  
ATOM   2573  C   ILE A 175       0.105  -3.299 -14.335  1.00 60.85           C  
ATOM   2574  CB  ILE A 175       1.700  -1.354 -14.801  1.00 60.85           C  
ATOM   2575  HB  ILE A 175       1.684  -1.408 -15.889  1.00 60.85           H  
ATOM   2576  O   ILE A 175      -0.620  -3.263 -13.342  1.00 60.85           O  
ATOM   2577  CG1 ILE A 175       3.051  -0.763 -14.343  1.00 60.85           C  
ATOM   2578 HG12 ILE A 175       3.846  -1.490 -14.506  1.00 60.85           H  
ATOM   2579 HG13 ILE A 175       3.015  -0.555 -13.273  1.00 60.85           H  
ATOM   2580  CG2 ILE A 175       0.551  -0.428 -14.347  1.00 60.85           C  
ATOM   2581 HG21 ILE A 175       0.697   0.585 -14.723  1.00 60.85           H  
ATOM   2582 HG22 ILE A 175       0.495  -0.404 -13.259  1.00 60.85           H  
ATOM   2583 HG23 ILE A 175      -0.400  -0.780 -14.747  1.00 60.85           H  
ATOM   2584  CD1 ILE A 175       3.442   0.517 -15.084  1.00 60.85           C  
ATOM   2585 HD11 ILE A 175       2.772   1.338 -14.830  1.00 60.85           H  
ATOM   2586 HD12 ILE A 175       4.453   0.797 -14.789  1.00 60.85           H  
ATOM   2587 HD13 ILE A 175       3.417   0.336 -16.159  1.00 60.85           H  
ATOM   2588  N   LYS A 176      -0.307  -3.809 -15.500  1.00 61.76           N  
ATOM   2589  H   LYS A 176       0.354  -3.832 -16.263  1.00 61.76           H  
ATOM   2590  CA  LYS A 176      -1.645  -4.379 -15.718  1.00 61.76           C  
ATOM   2591  HA  LYS A 176      -2.390  -3.626 -15.460  1.00 61.76           H  
ATOM   2592  C   LYS A 176      -1.903  -5.579 -14.807  1.00 61.76           C  
ATOM   2593  CB  LYS A 176      -1.792  -4.743 -17.203  1.00 61.76           C  
ATOM   2594  HB2 LYS A 176      -1.090  -5.536 -17.462  1.00 61.76           H  
ATOM   2595  HB3 LYS A 176      -1.543  -3.862 -17.795  1.00 61.76           H  
ATOM   2596  O   LYS A 176      -2.939  -5.618 -14.144  1.00 61.76           O  
ATOM   2597  CG  LYS A 176      -3.214  -5.199 -17.563  1.00 61.76           C  
ATOM   2598  HG2 LYS A 176      -3.922  -4.445 -17.220  1.00 61.76           H  
ATOM   2599  HG3 LYS A 176      -3.438  -6.147 -17.076  1.00 61.76           H  
ATOM   2600  CD  LYS A 176      -3.346  -5.358 -19.084  1.00 61.76           C  
ATOM   2601  HD2 LYS A 176      -2.988  -4.443 -19.555  1.00 61.76           H  
ATOM   2602  HD3 LYS A 176      -2.731  -6.192 -19.423  1.00 61.76           H  
ATOM   2603  CE  LYS A 176      -4.809  -5.580 -19.484  1.00 61.76           C  
ATOM   2604  HE2 LYS A 176      -5.429  -4.949 -18.847  1.00 61.76           H  
ATOM   2605  HE3 LYS A 176      -5.081  -6.619 -19.297  1.00 61.76           H  
ATOM   2606  NZ  LYS A 176      -5.052  -5.198 -20.902  1.00 61.76           N  
ATOM   2607  HZ1 LYS A 176      -6.034  -5.157 -21.133  1.00 61.76           H  
ATOM   2608  HZ2 LYS A 176      -4.546  -5.772 -21.562  1.00 61.76           H  
ATOM   2609  HZ3 LYS A 176      -4.780  -4.242 -21.085  1.00 61.76           H  
ATOM   2610  N   ASP A 177      -0.949  -6.501 -14.725  1.00 68.69           N  
ATOM   2611  H   ASP A 177      -0.159  -6.431 -15.349  1.00 68.69           H  
ATOM   2612  CA  ASP A 177      -1.040  -7.688 -13.872  1.00 68.69           C  
ATOM   2613  HA  ASP A 177      -1.952  -8.233 -14.113  1.00 68.69           H  
ATOM   2614  C   ASP A 177      -1.109  -7.299 -12.385  1.00 68.69           C  
ATOM   2615  CB  ASP A 177       0.161  -8.612 -14.144  1.00 68.69           C  
ATOM   2616  HB2 ASP A 177       1.083  -8.041 -14.033  1.00 68.69           H  
ATOM   2617  HB3 ASP A 177       0.165  -9.397 -13.388  1.00 68.69           H  
ATOM   2618  O   ASP A 177      -1.929  -7.832 -11.635  1.00 68.69           O  
ATOM   2619  CG  ASP A 177       0.149  -9.291 -15.524  1.00 68.69           C  
ATOM   2620  OD1 ASP A 177      -0.897  -9.250 -16.213  1.00 68.69           O  
ATOM   2621  OD2 ASP A 177       1.190  -9.898 -15.865  1.00 68.69           O  
ATOM   2622  N   ASN A 178      -0.320  -6.305 -11.960  1.00 63.91           N  
ATOM   2623  H   ASN A 178       0.361  -5.933 -12.606  1.00 63.91           H  
ATOM   2624  CA  ASN A 178      -0.367  -5.775 -10.594  1.00 63.91           C  
ATOM   2625  HA  ASN A 178      -0.252  -6.604  -9.895  1.00 63.91           H  
ATOM   2626  C   ASN A 178      -1.715  -5.110 -10.268  1.00 63.91           C  
ATOM   2627  CB  ASN A 178       0.798  -4.792 -10.388  1.00 63.91           C  
ATOM   2628  HB2 ASN A 178       0.626  -4.226  -9.472  1.00 63.91           H  
ATOM   2629  HB3 ASN A 178       0.831  -4.089 -11.220  1.00 63.91           H  
ATOM   2630  O   ASN A 178      -2.256  -5.339  -9.187  1.00 63.91           O  
ATOM   2631  CG  ASN A 178       2.147  -5.474 -10.237  1.00 63.91           C  
ATOM   2632  ND2 ASN A 178       3.208  -4.823 -10.651  1.00 63.91           N  
ATOM   2633 HD21 ASN A 178       4.053  -5.376 -10.670  1.00 63.91           H  
ATOM   2634 HD22 ASN A 178       3.058  -4.094 -11.334  1.00 63.91           H  
ATOM   2635  OD1 ASN A 178       2.281  -6.563  -9.706  1.00 63.91           O  
ATOM   2636  N   ILE A 179      -2.289  -4.323 -11.189  1.00 61.33           N  
ATOM   2637  H   ILE A 179      -1.795  -4.162 -12.055  1.00 61.33           H  
ATOM   2638  CA  ILE A 179      -3.629  -3.733 -11.016  1.00 61.33           C  
ATOM   2639  HA  ILE A 179      -3.644  -3.167 -10.085  1.00 61.33           H  
ATOM   2640  C   ILE A 179      -4.683  -4.839 -10.879  1.00 61.33           C  
ATOM   2641  CB  ILE A 179      -3.974  -2.766 -12.176  1.00 61.33           C  
ATOM   2642  HB  ILE A 179      -3.783  -3.282 -13.117  1.00 61.33           H  
ATOM   2643  O   ILE A 179      -5.543  -4.747 -10.004  1.00 61.33           O  
ATOM   2644  CG1 ILE A 179      -3.100  -1.491 -12.123  1.00 61.33           C  
ATOM   2645 HG12 ILE A 179      -2.058  -1.764 -11.957  1.00 61.33           H  
ATOM   2646 HG13 ILE A 179      -3.408  -0.868 -11.282  1.00 61.33           H  
ATOM   2647  CG2 ILE A 179      -5.462  -2.354 -12.150  1.00 61.33           C  
ATOM   2648 HG21 ILE A 179      -5.704  -1.880 -11.199  1.00 61.33           H  
ATOM   2649 HG22 ILE A 179      -5.690  -1.665 -12.964  1.00 61.33           H  
ATOM   2650 HG23 ILE A 179      -6.107  -3.222 -12.289  1.00 61.33           H  
ATOM   2651  CD1 ILE A 179      -3.174  -0.666 -13.418  1.00 61.33           C  
ATOM   2652 HD11 ILE A 179      -4.147  -0.184 -13.516  1.00 61.33           H  
ATOM   2653 HD12 ILE A 179      -2.409   0.111 -13.411  1.00 61.33           H  
ATOM   2654 HD13 ILE A 179      -2.997  -1.311 -14.279  1.00 61.33           H  
ATOM   2655  N   GLN A 180      -4.613  -5.896 -11.696  1.00 63.93           N  
ATOM   2656  H   GLN A 180      -3.885  -5.920 -12.396  1.00 63.93           H  
ATOM   2657  CA  GLN A 180      -5.542  -7.028 -11.612  1.00 63.93           C  
ATOM   2658  HA  GLN A 180      -6.563  -6.648 -11.659  1.00 63.93           H  
ATOM   2659  C   GLN A 180      -5.421  -7.792 -10.287  1.00 63.93           C  
ATOM   2660  CB  GLN A 180      -5.323  -7.986 -12.792  1.00 63.93           C  
ATOM   2661  HB2 GLN A 180      -5.839  -8.922 -12.577  1.00 63.93           H  
ATOM   2662  HB3 GLN A 180      -4.261  -8.200 -12.907  1.00 63.93           H  
ATOM   2663  O   GLN A 180      -6.440  -8.150  -9.696  1.00 63.93           O  
ATOM   2664  CG  GLN A 180      -5.887  -7.425 -14.103  1.00 63.93           C  
ATOM   2665  HG2 GLN A 180      -6.937  -7.173 -13.954  1.00 63.93           H  
ATOM   2666  HG3 GLN A 180      -5.356  -6.514 -14.379  1.00 63.93           H  
ATOM   2667  CD  GLN A 180      -5.791  -8.416 -15.258  1.00 63.93           C  
ATOM   2668  NE2 GLN A 180      -6.499  -8.176 -16.340  1.00 63.93           N  
ATOM   2669 HE21 GLN A 180      -7.100  -7.366 -16.383  1.00 63.93           H  
ATOM   2670 HE22 GLN A 180      -6.422  -8.882 -17.059  1.00 63.93           H  
ATOM   2671  OE1 GLN A 180      -5.129  -9.437 -15.226  1.00 63.93           O  
ATOM   2672  N   LEU A 181      -4.200  -8.003  -9.789  1.00 68.92           N  
ATOM   2673  H   LEU A 181      -3.405  -7.737 -10.352  1.00 68.92           H  
ATOM   2674  CA  LEU A 181      -3.953  -8.606  -8.475  1.00 68.92           C  
ATOM   2675  HA  LEU A 181      -4.444  -9.579  -8.434  1.00 68.92           H  
ATOM   2676  C   LEU A 181      -4.553  -7.767  -7.339  1.00 68.92           C  
ATOM   2677  CB  LEU A 181      -2.435  -8.791  -8.288  1.00 68.92           C  
ATOM   2678  HB2 LEU A 181      -1.919  -7.945  -8.742  1.00 68.92           H  
ATOM   2679  HB3 LEU A 181      -2.193  -8.781  -7.225  1.00 68.92           H  
ATOM   2680  O   LEU A 181      -5.260  -8.312  -6.492  1.00 68.92           O  
ATOM   2681  CG  LEU A 181      -1.914 -10.102  -8.901  1.00 68.92           C  
ATOM   2682  HG  LEU A 181      -2.447 -10.317  -9.827  1.00 68.92           H  
ATOM   2683  CD1 LEU A 181      -0.424  -9.997  -9.219  1.00 68.92           C  
ATOM   2684 HD11 LEU A 181       0.141  -9.765  -8.316  1.00 68.92           H  
ATOM   2685 HD12 LEU A 181      -0.068 -10.934  -9.648  1.00 68.92           H  
ATOM   2686 HD13 LEU A 181      -0.265  -9.205  -9.950  1.00 68.92           H  
ATOM   2687  CD2 LEU A 181      -2.108 -11.268  -7.924  1.00 68.92           C  
ATOM   2688 HD21 LEU A 181      -3.166 -11.372  -7.682  1.00 68.92           H  
ATOM   2689 HD22 LEU A 181      -1.550 -11.085  -7.006  1.00 68.92           H  
ATOM   2690 HD23 LEU A 181      -1.760 -12.192  -8.386  1.00 68.92           H  
ATOM   2691  N   ILE A 182      -4.327  -6.447  -7.350  1.00 62.54           N  
ATOM   2692  H   ILE A 182      -3.727  -6.074  -8.072  1.00 62.54           H  
ATOM   2693  CA  ILE A 182      -4.898  -5.516  -6.362  1.00 62.54           C  
ATOM   2694  HA  ILE A 182      -4.630  -5.857  -5.362  1.00 62.54           H  
ATOM   2695  C   ILE A 182      -6.430  -5.524  -6.437  1.00 62.54           C  
ATOM   2696  CB  ILE A 182      -4.321  -4.093  -6.564  1.00 62.54           C  
ATOM   2697  HB  ILE A 182      -4.449  -3.817  -7.611  1.00 62.54           H  
ATOM   2698  O   ILE A 182      -7.095  -5.583  -5.406  1.00 62.54           O  
ATOM   2699  CG1 ILE A 182      -2.813  -4.056  -6.220  1.00 62.54           C  
ATOM   2700 HG12 ILE A 182      -2.687  -4.091  -5.138  1.00 62.54           H  
ATOM   2701 HG13 ILE A 182      -2.317  -4.935  -6.632  1.00 62.54           H  
ATOM   2702  CG2 ILE A 182      -5.068  -3.057  -5.698  1.00 62.54           C  
ATOM   2703 HG21 ILE A 182      -5.050  -3.361  -4.652  1.00 62.54           H  
ATOM   2704 HG22 ILE A 182      -4.614  -2.070  -5.792  1.00 62.54           H  
ATOM   2705 HG23 ILE A 182      -6.104  -2.967  -6.025  1.00 62.54           H  
ATOM   2706  CD1 ILE A 182      -2.087  -2.820  -6.773  1.00 62.54           C  
ATOM   2707 HD11 ILE A 182      -2.471  -1.905  -6.323  1.00 62.54           H  
ATOM   2708 HD12 ILE A 182      -2.214  -2.769  -7.855  1.00 62.54           H  
ATOM   2709 HD13 ILE A 182      -1.024  -2.899  -6.548  1.00 62.54           H  
ATOM   2710  N   ALA A 183      -7.002  -5.506  -7.644  1.00 60.84           N  
ATOM   2711  H   ALA A 183      -6.411  -5.435  -8.459  1.00 60.84           H  
ATOM   2712  CA  ALA A 183      -8.447  -5.566  -7.843  1.00 60.84           C  
ATOM   2713  HA  ALA A 183      -8.909  -4.733  -7.312  1.00 60.84           H  
ATOM   2714  C   ALA A 183      -9.051  -6.861  -7.278  1.00 60.84           C  
ATOM   2715  CB  ALA A 183      -8.744  -5.413  -9.338  1.00 60.84           C  
ATOM   2716  HB1 ALA A 183      -8.287  -6.229  -9.898  1.00 60.84           H  
ATOM   2717  HB2 ALA A 183      -9.822  -5.436  -9.499  1.00 60.84           H  
ATOM   2718  HB3 ALA A 183      -8.345  -4.465  -9.699  1.00 60.84           H  
ATOM   2719  O   ALA A 183     -10.049  -6.803  -6.565  1.00 60.84           O  
ATOM   2720  N   SER A 184      -8.422  -8.012  -7.533  1.00 66.79           N  
ATOM   2721  H   SER A 184      -7.610  -7.994  -8.133  1.00 66.79           H  
ATOM   2722  CA  SER A 184      -8.882  -9.303  -7.011  1.00 66.79           C  
ATOM   2723  HA  SER A 184      -9.921  -9.446  -7.309  1.00 66.79           H  
ATOM   2724  C   SER A 184      -8.816  -9.375  -5.481  1.00 66.79           C  
ATOM   2725  CB  SER A 184      -8.047 -10.436  -7.611  1.00 66.79           C  
ATOM   2726  HB2 SER A 184      -7.016 -10.346  -7.270  1.00 66.79           H  
ATOM   2727  HB3 SER A 184      -8.065 -10.366  -8.698  1.00 66.79           H  
ATOM   2728  O   SER A 184      -9.722  -9.933  -4.863  1.00 66.79           O  
ATOM   2729  OG  SER A 184      -8.570 -11.692  -7.215  1.00 66.79           O  
ATOM   2730  HG  SER A 184      -8.950 -11.593  -6.339  1.00 66.79           H  
ATOM   2731  N   ASP A 185      -7.764  -8.830  -4.862  1.00 64.56           N  
ATOM   2732  H   ASP A 185      -7.022  -8.428  -5.417  1.00 64.56           H  
ATOM   2733  CA  ASP A 185      -7.628  -8.789  -3.398  1.00 64.56           C  
ATOM   2734  HA  ASP A 185      -7.799  -9.787  -2.996  1.00 64.56           H  
ATOM   2735  C   ASP A 185      -8.667  -7.849  -2.759  1.00 64.56           C  
ATOM   2736  CB  ASP A 185      -6.193  -8.376  -3.038  1.00 64.56           C  
ATOM   2737  HB2 ASP A 185      -5.493  -9.044  -3.539  1.00 64.56           H  
ATOM   2738  HB3 ASP A 185      -6.006  -7.362  -3.393  1.00 64.56           H  
ATOM   2739  O   ASP A 185      -9.303  -8.192  -1.758  1.00 64.56           O  
ATOM   2740  CG  ASP A 185      -5.946  -8.451  -1.528  1.00 64.56           C  
ATOM   2741  OD1 ASP A 185      -5.950  -9.573  -0.977  1.00 64.56           O  
ATOM   2742  OD2 ASP A 185      -5.767  -7.382  -0.899  1.00 64.56           O  
ATOM   2743  N   LEU A 186      -8.920  -6.692  -3.384  1.00 61.60           N  
ATOM   2744  H   LEU A 186      -8.361  -6.458  -4.192  1.00 61.60           H  
ATOM   2745  CA  LEU A 186      -9.981  -5.771  -2.973  1.00 61.60           C  
ATOM   2746  HA  LEU A 186      -9.851  -5.545  -1.915  1.00 61.60           H  
ATOM   2747  C   LEU A 186     -11.372  -6.402  -3.108  1.00 61.60           C  
ATOM   2748  CB  LEU A 186      -9.898  -4.468  -3.788  1.00 61.60           C  
ATOM   2749  HB2 LEU A 186     -10.829  -3.915  -3.662  1.00 61.60           H  
ATOM   2750  HB3 LEU A 186      -9.814  -4.728  -4.843  1.00 61.60           H  
ATOM   2751  O   LEU A 186     -12.163  -6.301  -2.173  1.00 61.60           O  
ATOM   2752  CG  LEU A 186      -8.732  -3.542  -3.401  1.00 61.60           C  
ATOM   2753  HG  LEU A 186      -7.794  -4.098  -3.398  1.00 61.60           H  
ATOM   2754  CD1 LEU A 186      -8.626  -2.405  -4.419  1.00 61.60           C  
ATOM   2755 HD11 LEU A 186      -9.532  -1.800  -4.406  1.00 61.60           H  
ATOM   2756 HD12 LEU A 186      -8.489  -2.828  -5.414  1.00 61.60           H  
ATOM   2757 HD13 LEU A 186      -7.760  -1.787  -4.184  1.00 61.60           H  
ATOM   2758  CD2 LEU A 186      -8.930  -2.910  -2.022  1.00 61.60           C  
ATOM   2759 HD21 LEU A 186      -8.105  -2.230  -1.814  1.00 61.60           H  
ATOM   2760 HD22 LEU A 186      -9.874  -2.365  -1.993  1.00 61.60           H  
ATOM   2761 HD23 LEU A 186      -8.926  -3.690  -1.260  1.00 61.60           H  
ATOM   2762  N   GLU A 187     -11.669  -7.087  -4.218  1.00 61.87           N  
ATOM   2763  H   GLU A 187     -10.994  -7.109  -4.969  1.00 61.87           H  
ATOM   2764  CA  GLU A 187     -12.936  -7.810  -4.397  1.00 61.87           C  
ATOM   2765  HA  GLU A 187     -13.765  -7.111  -4.295  1.00 61.87           H  
ATOM   2766  C   GLU A 187     -13.124  -8.884  -3.316  1.00 61.87           C  
ATOM   2767  CB  GLU A 187     -13.023  -8.470  -5.788  1.00 61.87           C  
ATOM   2768  HB2 GLU A 187     -13.793  -9.241  -5.734  1.00 61.87           H  
ATOM   2769  HB3 GLU A 187     -12.077  -8.957  -6.025  1.00 61.87           H  
ATOM   2770  O   GLU A 187     -14.215  -9.011  -2.755  1.00 61.87           O  
ATOM   2771  CG  GLU A 187     -13.419  -7.510  -6.926  1.00 61.87           C  
ATOM   2772  HG2 GLU A 187     -14.278  -6.927  -6.596  1.00 61.87           H  
ATOM   2773  HG3 GLU A 187     -12.602  -6.815  -7.123  1.00 61.87           H  
ATOM   2774  CD  GLU A 187     -13.800  -8.247  -8.229  1.00 61.87           C  
ATOM   2775  OE1 GLU A 187     -14.566  -7.668  -9.046  1.00 61.87           O  
ATOM   2776  OE2 GLU A 187     -13.429  -9.431  -8.390  1.00 61.87           O  
ATOM   2777  N   GLN A 188     -12.075  -9.635  -2.963  1.00 68.91           N  
ATOM   2778  H   GLN A 188     -11.201  -9.515  -3.454  1.00 68.91           H  
ATOM   2779  CA  GLN A 188     -12.149 -10.606  -1.871  1.00 68.91           C  
ATOM   2780  HA  GLN A 188     -12.965 -11.296  -2.086  1.00 68.91           H  
ATOM   2781  C   GLN A 188     -12.474  -9.922  -0.533  1.00 68.91           C  
ATOM   2782  CB  GLN A 188     -10.848 -11.420  -1.795  1.00 68.91           C  
ATOM   2783  HB2 GLN A 188     -10.014 -10.765  -1.545  1.00 68.91           H  
ATOM   2784  HB3 GLN A 188     -10.655 -11.883  -2.762  1.00 68.91           H  
ATOM   2785  O   GLN A 188     -13.399 -10.346   0.164  1.00 68.91           O  
ATOM   2786  CG  GLN A 188     -10.975 -12.515  -0.725  1.00 68.91           C  
ATOM   2787  HG2 GLN A 188     -11.217 -12.060   0.236  1.00 68.91           H  
ATOM   2788  HG3 GLN A 188     -11.789 -13.191  -0.990  1.00 68.91           H  
ATOM   2789  CD  GLN A 188      -9.715 -13.340  -0.520  1.00 68.91           C  
ATOM   2790  NE2 GLN A 188      -9.621 -14.016   0.604  1.00 68.91           N  
ATOM   2791 HE21 GLN A 188      -8.717 -14.433   0.775  1.00 68.91           H  
ATOM   2792 HE22 GLN A 188     -10.258 -13.794   1.356  1.00 68.91           H  
ATOM   2793  OE1 GLN A 188      -8.819 -13.426  -1.341  1.00 68.91           O  
ATOM   2794  N   LYS A 189     -11.764  -8.838  -0.192  1.00 61.36           N  
ATOM   2795  H   LYS A 189     -11.016  -8.556  -0.809  1.00 61.36           H  
ATOM   2796  CA  LYS A 189     -11.984  -8.075   1.049  1.00 61.36           C  
ATOM   2797  HA  LYS A 189     -11.923  -8.759   1.896  1.00 61.36           H  
ATOM   2798  C   LYS A 189     -13.387  -7.449   1.110  1.00 61.36           C  
ATOM   2799  CB  LYS A 189     -10.879  -7.010   1.190  1.00 61.36           C  
ATOM   2800  HB2 LYS A 189     -10.766  -6.488   0.240  1.00 61.36           H  
ATOM   2801  HB3 LYS A 189     -11.185  -6.280   1.939  1.00 61.36           H  
ATOM   2802  O   LYS A 189     -14.007  -7.465   2.174  1.00 61.36           O  
ATOM   2803  CG  LYS A 189      -9.519  -7.597   1.623  1.00 61.36           C  
ATOM   2804  HG2 LYS A 189      -9.277  -8.461   1.005  1.00 61.36           H  
ATOM   2805  HG3 LYS A 189      -9.589  -7.923   2.661  1.00 61.36           H  
ATOM   2806  CD  LYS A 189      -8.384  -6.564   1.484  1.00 61.36           C  
ATOM   2807  HD2 LYS A 189      -8.647  -5.644   2.006  1.00 61.36           H  
ATOM   2808  HD3 LYS A 189      -8.268  -6.342   0.423  1.00 61.36           H  
ATOM   2809  CE  LYS A 189      -7.042  -7.089   2.026  1.00 61.36           C  
ATOM   2810  HE2 LYS A 189      -6.910  -8.105   1.654  1.00 61.36           H  
ATOM   2811  HE3 LYS A 189      -7.076  -7.118   3.115  1.00 61.36           H  
ATOM   2812  NZ  LYS A 189      -5.889  -6.277   1.549  1.00 61.36           N  
ATOM   2813  HZ1 LYS A 189      -5.984  -5.276   1.649  1.00 61.36           H  
ATOM   2814  HZ2 LYS A 189      -5.776  -6.459   0.562  1.00 61.36           H  
ATOM   2815  HZ3 LYS A 189      -4.990  -6.560   1.911  1.00 61.36           H  
ATOM   2816  N   ILE A 190     -13.915  -6.943  -0.009  1.00 59.22           N  
ATOM   2817  H   ILE A 190     -13.335  -6.932  -0.835  1.00 59.22           H  
ATOM   2818  CA  ILE A 190     -15.289  -6.415  -0.115  1.00 59.22           C  
ATOM   2819  HA  ILE A 190     -15.451  -5.687   0.681  1.00 59.22           H  
ATOM   2820  C   ILE A 190     -16.315  -7.532   0.097  1.00 59.22           C  
ATOM   2821  CB  ILE A 190     -15.499  -5.697  -1.472  1.00 59.22           C  
ATOM   2822  HB  ILE A 190     -15.122  -6.344  -2.264  1.00 59.22           H  
ATOM   2823  O   ILE A 190     -17.261  -7.356   0.863  1.00 59.22           O  
ATOM   2824  CG1 ILE A 190     -14.712  -4.367  -1.491  1.00 59.22           C  
ATOM   2825 HG12 ILE A 190     -13.706  -4.529  -1.103  1.00 59.22           H  
ATOM   2826 HG13 ILE A 190     -15.201  -3.645  -0.838  1.00 59.22           H  
ATOM   2827  CG2 ILE A 190     -16.991  -5.422  -1.752  1.00 59.22           C  
ATOM   2828 HG21 ILE A 190     -17.541  -6.356  -1.862  1.00 59.22           H  
ATOM   2829 HG22 ILE A 190     -17.433  -4.834  -0.947  1.00 59.22           H  
ATOM   2830 HG23 ILE A 190     -17.118  -4.890  -2.695  1.00 59.22           H  
ATOM   2831  CD1 ILE A 190     -14.571  -3.760  -2.892  1.00 59.22           C  
ATOM   2832 HD11 ILE A 190     -14.135  -4.492  -3.572  1.00 59.22           H  
ATOM   2833 HD12 ILE A 190     -15.541  -3.442  -3.276  1.00 59.22           H  
ATOM   2834 HD13 ILE A 190     -13.912  -2.894  -2.841  1.00 59.22           H  
ATOM   2835  N   ASN A 191     -16.115  -8.702  -0.512  1.00 62.52           N  
ATOM   2836  H   ASN A 191     -15.342  -8.785  -1.157  1.00 62.52           H  
ATOM   2837  CA  ASN A 191     -17.006  -9.849  -0.331  1.00 62.52           C  
ATOM   2838  HA  ASN A 191     -18.023  -9.544  -0.578  1.00 62.52           H  
ATOM   2839  C   ASN A 191     -17.039 -10.338   1.126  1.00 62.52           C  
ATOM   2840  CB  ASN A 191     -16.578 -10.970  -1.290  1.00 62.52           C  
ATOM   2841  HB2 ASN A 191     -17.050 -11.904  -0.985  1.00 62.52           H  
ATOM   2842  HB3 ASN A 191     -15.497 -11.105  -1.246  1.00 62.52           H  
ATOM   2843  O   ASN A 191     -18.115 -10.618   1.658  1.00 62.52           O  
ATOM   2844  CG  ASN A 191     -17.012 -10.700  -2.717  1.00 62.52           C  
ATOM   2845  ND2 ASN A 191     -16.187 -10.997  -3.689  1.00 62.52           N  
ATOM   2846 HD21 ASN A 191     -15.204 -11.054  -3.462  1.00 62.52           H  
ATOM   2847 HD22 ASN A 191     -16.480 -10.669  -4.598  1.00 62.52           H  
ATOM   2848  OD1 ASN A 191     -18.118 -10.263  -2.977  1.00 62.52           O  
ATOM   2849  N   GLU A 192     -15.886 -10.397   1.798  1.00 61.41           N  
ATOM   2850  H   GLU A 192     -15.029 -10.203   1.301  1.00 61.41           H  
ATOM   2851  CA  GLU A 192     -15.812 -10.712   3.231  1.00 61.41           C  
ATOM   2852  HA  GLU A 192     -16.288 -11.676   3.411  1.00 61.41           H  
ATOM   2853  C   GLU A 192     -16.561  -9.676   4.085  1.00 61.41           C  
ATOM   2854  CB  GLU A 192     -14.344 -10.795   3.680  1.00 61.41           C  
ATOM   2855  HB2 GLU A 192     -13.805  -9.916   3.327  1.00 61.41           H  
ATOM   2856  HB3 GLU A 192     -14.322 -10.797   4.770  1.00 61.41           H  
ATOM   2857  O   GLU A 192     -17.249 -10.042   5.042  1.00 61.41           O  
ATOM   2858  CG  GLU A 192     -13.637 -12.069   3.184  1.00 61.41           C  
ATOM   2859  HG2 GLU A 192     -13.710 -12.122   2.097  1.00 61.41           H  
ATOM   2860  HG3 GLU A 192     -14.162 -12.932   3.591  1.00 61.41           H  
ATOM   2861  CD  GLU A 192     -12.155 -12.145   3.598  1.00 61.41           C  
ATOM   2862  OE1 GLU A 192     -11.442 -13.011   3.031  1.00 61.41           O  
ATOM   2863  OE2 GLU A 192     -11.754 -11.385   4.513  1.00 61.41           O  
ATOM   2864  N   LEU A 193     -16.472  -8.391   3.727  1.00 58.43           N  
ATOM   2865  H   LEU A 193     -15.881  -8.154   2.943  1.00 58.43           H  
ATOM   2866  CA  LEU A 193     -17.184  -7.312   4.408  1.00 58.43           C  
ATOM   2867  HA  LEU A 193     -16.995  -7.405   5.477  1.00 58.43           H  
ATOM   2868  C   LEU A 193     -18.706  -7.402   4.199  1.00 58.43           C  
ATOM   2869  CB  LEU A 193     -16.628  -5.968   3.915  1.00 58.43           C  
ATOM   2870  HB2 LEU A 193     -15.543  -6.024   3.819  1.00 58.43           H  
ATOM   2871  HB3 LEU A 193     -17.035  -5.768   2.924  1.00 58.43           H  
ATOM   2872  O   LEU A 193     -19.456  -7.305   5.170  1.00 58.43           O  
ATOM   2873  CG  LEU A 193     -16.984  -4.814   4.862  1.00 58.43           C  
ATOM   2874  HG  LEU A 193     -17.986  -4.955   5.266  1.00 58.43           H  
ATOM   2875  CD1 LEU A 193     -15.986  -4.723   6.024  1.00 58.43           C  
ATOM   2876 HD11 LEU A 193     -14.979  -4.559   5.639  1.00 58.43           H  
ATOM   2877 HD12 LEU A 193     -16.004  -5.647   6.601  1.00 58.43           H  
ATOM   2878 HD13 LEU A 193     -16.261  -3.893   6.675  1.00 58.43           H  
ATOM   2879  CD2 LEU A 193     -16.973  -3.499   4.093  1.00 58.43           C  
ATOM   2880 HD21 LEU A 193     -17.319  -2.703   4.753  1.00 58.43           H  
ATOM   2881 HD22 LEU A 193     -17.669  -3.561   3.257  1.00 58.43           H  
ATOM   2882 HD23 LEU A 193     -15.975  -3.290   3.710  1.00 58.43           H  
ATOM   2883  N   ASN A 194     -19.158  -7.656   2.968  1.00 55.72           N  
ATOM   2884  H   ASN A 194     -18.484  -7.675   2.215  1.00 55.72           H  
ATOM   2885  CA  ASN A 194     -20.571  -7.856   2.632  1.00 55.72           C  
ATOM   2886  HA  ASN A 194     -21.138  -6.971   2.923  1.00 55.72           H  
ATOM   2887  C   ASN A 194     -21.174  -9.040   3.400  1.00 55.72           C  
ATOM   2888  CB  ASN A 194     -20.703  -8.063   1.108  1.00 55.72           C  
ATOM   2889  HB2 ASN A 194     -19.937  -8.755   0.759  1.00 55.72           H  
ATOM   2890  HB3 ASN A 194     -21.679  -8.496   0.889  1.00 55.72           H  
ATOM   2891  O   ASN A 194     -22.298  -8.953   3.893  1.00 55.72           O  
ATOM   2892  CG  ASN A 194     -20.615  -6.769   0.314  1.00 55.72           C  
ATOM   2893  ND2 ASN A 194     -20.305  -6.841  -0.960  1.00 55.72           N  
ATOM   2894 HD21 ASN A 194     -20.247  -5.966  -1.461  1.00 55.72           H  
ATOM   2895 HD22 ASN A 194     -20.063  -7.713  -1.408  1.00 55.72           H  
ATOM   2896  OD1 ASN A 194     -20.856  -5.688   0.821  1.00 55.72           O  
ATOM   2897  N   LEU A 195     -20.416 -10.131   3.566  1.00 58.64           N  
ATOM   2898  H   LEU A 195     -19.518 -10.162   3.105  1.00 58.64           H  
ATOM   2899  CA  LEU A 195     -20.862 -11.294   4.334  1.00 58.64           C  
ATOM   2900  HA  LEU A 195     -21.834 -11.596   3.944  1.00 58.64           H  
ATOM   2901  C   LEU A 195     -21.037 -10.968   5.827  1.00 58.64           C  
ATOM   2902  CB  LEU A 195     -19.857 -12.441   4.129  1.00 58.64           C  
ATOM   2903  HB2 LEU A 195     -19.472 -12.403   3.110  1.00 58.64           H  
ATOM   2904  HB3 LEU A 195     -19.005 -12.290   4.793  1.00 58.64           H  
ATOM   2905  O   LEU A 195     -21.990 -11.434   6.455  1.00 58.64           O  
ATOM   2906  CG  LEU A 195     -20.498 -13.822   4.373  1.00 58.64           C  
ATOM   2907  HG  LEU A 195     -21.492 -13.707   4.806  1.00 58.64           H  
ATOM   2908  CD1 LEU A 195     -20.631 -14.586   3.054  1.00 58.64           C  
ATOM   2909 HD11 LEU A 195     -19.647 -14.752   2.614  1.00 58.64           H  
ATOM   2910 HD12 LEU A 195     -21.120 -15.545   3.230  1.00 58.64           H  
ATOM   2911 HD13 LEU A 195     -21.238 -14.004   2.361  1.00 58.64           H  
ATOM   2912  CD2 LEU A 195     -19.665 -14.666   5.337  1.00 58.64           C  
ATOM   2913 HD21 LEU A 195     -19.586 -14.146   6.292  1.00 58.64           H  
ATOM   2914 HD22 LEU A 195     -20.150 -15.629   5.496  1.00 58.64           H  
ATOM   2915 HD23 LEU A 195     -18.667 -14.820   4.928  1.00 58.64           H  
ATOM   2916  N   LYS A 196     -20.140 -10.150   6.398  1.00 55.18           N  
ATOM   2917  H   LYS A 196     -19.383  -9.804   5.826  1.00 55.18           H  
ATOM   2918  CA  LYS A 196     -20.279  -9.656   7.777  1.00 55.18           C  
ATOM   2919  HA  LYS A 196     -20.466 -10.496   8.445  1.00 55.18           H  
ATOM   2920  C   LYS A 196     -21.497  -8.738   7.917  1.00 55.18           C  
ATOM   2921  CB  LYS A 196     -19.005  -8.941   8.241  1.00 55.18           C  
ATOM   2922  HB2 LYS A 196     -18.746  -8.173   7.512  1.00 55.18           H  
ATOM   2923  HB3 LYS A 196     -19.222  -8.459   9.194  1.00 55.18           H  
ATOM   2924  O   LYS A 196     -22.283  -8.955   8.833  1.00 55.18           O  
ATOM   2925  CG  LYS A 196     -17.799  -9.867   8.453  1.00 55.18           C  
ATOM   2926  HG2 LYS A 196     -18.024 -10.591   9.235  1.00 55.18           H  
ATOM   2927  HG3 LYS A 196     -17.572 -10.401   7.530  1.00 55.18           H  
ATOM   2928  CD  LYS A 196     -16.591  -9.016   8.868  1.00 55.18           C  
ATOM   2929  HD2 LYS A 196     -16.792  -8.573   9.843  1.00 55.18           H  
ATOM   2930  HD3 LYS A 196     -16.460  -8.222   8.133  1.00 55.18           H  
ATOM   2931  CE  LYS A 196     -15.301  -9.832   8.931  1.00 55.18           C  
ATOM   2932  HE2 LYS A 196     -15.153 -10.305   7.960  1.00 55.18           H  
ATOM   2933  HE3 LYS A 196     -15.411 -10.615   9.681  1.00 55.18           H  
ATOM   2934  NZ  LYS A 196     -14.144  -8.954   9.246  1.00 55.18           N  
ATOM   2935  HZ1 LYS A 196     -14.242  -8.539  10.162  1.00 55.18           H  
ATOM   2936  HZ2 LYS A 196     -13.274  -9.464   9.186  1.00 55.18           H  
ATOM   2937  HZ3 LYS A 196     -14.077  -8.188   8.591  1.00 55.18           H  
ATOM   2938  N   LEU A 197     -21.700  -7.804   6.981  1.00 52.05           N  
ATOM   2939  H   LEU A 197     -21.003  -7.697   6.258  1.00 52.05           H  
ATOM   2940  CA  LEU A 197     -22.864  -6.907   6.962  1.00 52.05           C  
ATOM   2941  HA  LEU A 197     -22.861  -6.334   7.889  1.00 52.05           H  
ATOM   2942  C   LEU A 197     -24.187  -7.689   6.923  1.00 52.05           C  
ATOM   2943  CB  LEU A 197     -22.781  -5.953   5.747  1.00 52.05           C  
ATOM   2944  HB2 LEU A 197     -21.855  -6.109   5.195  1.00 52.05           H  
ATOM   2945  HB3 LEU A 197     -23.586  -6.199   5.054  1.00 52.05           H  
ATOM   2946  O   LEU A 197     -25.095  -7.423   7.707  1.00 52.05           O  
ATOM   2947  CG  LEU A 197     -22.901  -4.466   6.137  1.00 52.05           C  
ATOM   2948  HG  LEU A 197     -23.387  -4.370   7.108  1.00 52.05           H  
ATOM   2949  CD1 LEU A 197     -21.513  -3.823   6.211  1.00 52.05           C  
ATOM   2950 HD11 LEU A 197     -21.607  -2.787   6.534  1.00 52.05           H  
ATOM   2951 HD12 LEU A 197     -20.899  -4.368   6.928  1.00 52.05           H  
ATOM   2952 HD13 LEU A 197     -21.036  -3.854   5.231  1.00 52.05           H  
ATOM   2953  CD2 LEU A 197     -23.741  -3.692   5.122  1.00 52.05           C  
ATOM   2954 HD21 LEU A 197     -24.750  -4.104   5.096  1.00 52.05           H  
ATOM   2955 HD22 LEU A 197     -23.804  -2.644   5.413  1.00 52.05           H  
ATOM   2956 HD23 LEU A 197     -23.298  -3.768   4.129  1.00 52.05           H  
ATOM   2957  N   TRP A 198     -24.265  -8.706   6.059  1.00 50.45           N  
ATOM   2958  H   TRP A 198     -23.506  -8.835   5.405  1.00 50.45           H  
ATOM   2959  CA  TRP A 198     -25.445  -9.559   5.934  1.00 50.45           C  
ATOM   2960  HA  TRP A 198     -26.306  -8.929   5.710  1.00 50.45           H  
ATOM   2961  C   TRP A 198     -25.759 -10.316   7.232  1.00 50.45           C  
ATOM   2962  CB  TRP A 198     -25.231 -10.532   4.771  1.00 50.45           C  
ATOM   2963  HB2 TRP A 198     -24.386 -11.183   4.997  1.00 50.45           H  
ATOM   2964  HB3 TRP A 198     -24.977  -9.960   3.879  1.00 50.45           H  
ATOM   2965  O   TRP A 198     -26.918 -10.411   7.634  1.00 50.45           O  
ATOM   2966  CG  TRP A 198     -26.422 -11.380   4.458  1.00 50.45           C  
ATOM   2967  CD1 TRP A 198     -27.485 -10.980   3.725  1.00 50.45           C  
ATOM   2968  HD1 TRP A 198     -27.584 -10.000   3.283  1.00 50.45           H  
ATOM   2969  CD2 TRP A 198     -26.729 -12.735   4.905  1.00 50.45           C  
ATOM   2970  CE2 TRP A 198     -28.004 -13.103   4.379  1.00 50.45           C  
ATOM   2971  CE3 TRP A 198     -26.071 -13.685   5.716  1.00 50.45           C  
ATOM   2972  HE3 TRP A 198     -25.117 -13.430   6.153  1.00 50.45           H  
ATOM   2973  NE1 TRP A 198     -28.417 -11.996   3.668  1.00 50.45           N  
ATOM   2974  HE1 TRP A 198     -29.308 -11.894   3.203  1.00 50.45           H  
ATOM   2975  CH2 TRP A 198     -27.904 -15.278   5.436  1.00 50.45           C  
ATOM   2976  HH2 TRP A 198     -28.343 -16.241   5.653  1.00 50.45           H  
ATOM   2977  CZ2 TRP A 198     -28.591 -14.353   4.630  1.00 50.45           C  
ATOM   2978  HZ2 TRP A 198     -29.561 -14.590   4.220  1.00 50.45           H  
ATOM   2979  CZ3 TRP A 198     -26.651 -14.941   5.979  1.00 50.45           C  
ATOM   2980  HZ3 TRP A 198     -26.129 -15.637   6.619  1.00 50.45           H  
ATOM   2981  N   ASN A 199     -24.738 -10.816   7.937  1.00 51.59           N  
ATOM   2982  H   ASN A 199     -23.801 -10.701   7.577  1.00 51.59           H  
ATOM   2983  CA  ASN A 199     -24.935 -11.444   9.245  1.00 51.59           C  
ATOM   2984  HA  ASN A 199     -25.684 -12.230   9.145  1.00 51.59           H  
ATOM   2985  C   ASN A 199     -25.483 -10.446  10.277  1.00 51.59           C  
ATOM   2986  CB  ASN A 199     -23.619 -12.071   9.728  1.00 51.59           C  
ATOM   2987  HB2 ASN A 199     -22.817 -11.337   9.650  1.00 51.59           H  
ATOM   2988  HB3 ASN A 199     -23.720 -12.344  10.778  1.00 51.59           H  
ATOM   2989  O   ASN A 199     -26.379 -10.802  11.045  1.00 51.59           O  
ATOM   2990  CG  ASN A 199     -23.236 -13.330   8.973  1.00 51.59           C  
ATOM   2991  ND2 ASN A 199     -21.960 -13.622   8.895  1.00 51.59           N  
ATOM   2992 HD21 ASN A 199     -21.729 -14.400   8.294  1.00 51.59           H  
ATOM   2993 HD22 ASN A 199     -21.285 -12.939   9.207  1.00 51.59           H  
ATOM   2994  OD1 ASN A 199     -24.053 -14.096   8.489  1.00 51.59           O  
ATOM   2995  N   THR A 200     -25.002  -9.199  10.273  1.00 49.87           N  
ATOM   2996  H   THR A 200     -24.242  -8.961   9.652  1.00 49.87           H  
ATOM   2997  CA  THR A 200     -25.529  -8.134  11.137  1.00 49.87           C  
ATOM   2998  HA  THR A 200     -25.473  -8.476  12.171  1.00 49.87           H  
ATOM   2999  C   THR A 200     -27.006  -7.845  10.829  1.00 49.87           C  
ATOM   3000  CB  THR A 200     -24.689  -6.850  11.015  1.00 49.87           C  
ATOM   3001  HB  THR A 200     -24.916  -6.364  10.066  1.00 49.87           H  
ATOM   3002  O   THR A 200     -27.815  -7.781  11.758  1.00 49.87           O  
ATOM   3003  CG2 THR A 200     -24.977  -5.868  12.149  1.00 49.87           C  
ATOM   3004 HG21 THR A 200     -24.339  -4.992  12.036  1.00 49.87           H  
ATOM   3005 HG22 THR A 200     -26.018  -5.549  12.108  1.00 49.87           H  
ATOM   3006 HG23 THR A 200     -24.777  -6.339  13.112  1.00 49.87           H  
ATOM   3007  OG1 THR A 200     -23.301  -7.116  11.050  1.00 49.87           O  
ATOM   3008  HG1 THR A 200     -23.035  -7.453  11.909  1.00 49.87           H  
ATOM   3009  N   ASP A 201     -27.394  -7.776   9.550  1.00 47.33           N  
ATOM   3010  H   ASP A 201     -26.682  -7.776   8.833  1.00 47.33           H  
ATOM   3011  CA  ASP A 201     -28.794  -7.603   9.125  1.00 47.33           C  
ATOM   3012  HA  ASP A 201     -29.192  -6.692   9.572  1.00 47.33           H  
ATOM   3013  C   ASP A 201     -29.699  -8.759   9.583  1.00 47.33           C  
ATOM   3014  CB  ASP A 201     -28.881  -7.485   7.591  1.00 47.33           C  
ATOM   3015  HB2 ASP A 201     -28.220  -8.218   7.128  1.00 47.33           H  
ATOM   3016  HB3 ASP A 201     -29.899  -7.726   7.285  1.00 47.33           H  
ATOM   3017  O   ASP A 201     -30.824  -8.543  10.044  1.00 47.33           O  
ATOM   3018  CG  ASP A 201     -28.570  -6.093   7.038  1.00 47.33           C  
ATOM   3019  OD1 ASP A 201     -28.672  -5.114   7.813  1.00 47.33           O  
ATOM   3020  OD2 ASP A 201     -28.315  -6.028   5.816  1.00 47.33           O  
ATOM   3021  N   VAL A 202     -29.221 -10.005   9.504  1.00 48.74           N  
ATOM   3022  H   VAL A 202     -28.316 -10.132   9.074  1.00 48.74           H  
ATOM   3023  CA  VAL A 202     -29.965 -11.182   9.988  1.00 48.74           C  
ATOM   3024  HA  VAL A 202     -30.955 -11.178   9.532  1.00 48.74           H  
ATOM   3025  C   VAL A 202     -30.178 -11.115  11.504  1.00 48.74           C  
ATOM   3026  CB  VAL A 202     -29.257 -12.487   9.573  1.00 48.74           C  
ATOM   3027  HB  VAL A 202     -28.208 -12.440   9.865  1.00 48.74           H  
ATOM   3028  O   VAL A 202     -31.288 -11.366  11.984  1.00 48.74           O  
ATOM   3029  CG1 VAL A 202     -29.887 -13.728  10.224  1.00 48.74           C  
ATOM   3030 HG11 VAL A 202     -30.958 -13.753  10.024  1.00 48.74           H  
ATOM   3031 HG12 VAL A 202     -29.419 -14.627   9.823  1.00 48.74           H  
ATOM   3032 HG13 VAL A 202     -29.717 -13.711  11.301  1.00 48.74           H  
ATOM   3033  CG2 VAL A 202     -29.342 -12.693   8.054  1.00 48.74           C  
ATOM   3034 HG21 VAL A 202     -30.376 -12.852   7.749  1.00 48.74           H  
ATOM   3035 HG22 VAL A 202     -28.737 -13.552   7.765  1.00 48.74           H  
ATOM   3036 HG23 VAL A 202     -28.956 -11.821   7.526  1.00 48.74           H  
ATOM   3037  N   VAL A 203     -29.148 -10.739  12.269  1.00 46.30           N  
ATOM   3038  H   VAL A 203     -28.269 -10.532  11.816  1.00 46.30           H  
ATOM   3039  CA  VAL A 203     -29.246 -10.563  13.729  1.00 46.30           C  
ATOM   3040  HA  VAL A 203     -29.641 -11.480  14.166  1.00 46.30           H  
ATOM   3041  C   VAL A 203     -30.238  -9.446  14.082  1.00 46.30           C  
ATOM   3042  CB  VAL A 203     -27.850 -10.314  14.341  1.00 46.30           C  
ATOM   3043  HB  VAL A 203     -27.363  -9.494  13.813  1.00 46.30           H  
ATOM   3044  O   VAL A 203     -31.045  -9.611  15.005  1.00 46.30           O  
ATOM   3045  CG1 VAL A 203     -27.916  -9.961  15.833  1.00 46.30           C  
ATOM   3046 HG11 VAL A 203     -26.907  -9.878  16.237  1.00 46.30           H  
ATOM   3047 HG12 VAL A 203     -28.457 -10.731  16.383  1.00 46.30           H  
ATOM   3048 HG13 VAL A 203     -28.412  -9.000  15.975  1.00 46.30           H  
ATOM   3049  CG2 VAL A 203     -26.976 -11.572  14.224  1.00 46.30           C  
ATOM   3050 HG21 VAL A 203     -27.384 -12.372  14.841  1.00 46.30           H  
ATOM   3051 HG22 VAL A 203     -25.963 -11.344  14.556  1.00 46.30           H  
ATOM   3052 HG23 VAL A 203     -26.927 -11.916  13.191  1.00 46.30           H  
ATOM   3053  N   MET A 204     -30.257  -8.347  13.320  1.00 46.97           N  
ATOM   3054  H   MET A 204     -29.563  -8.253  12.592  1.00 46.97           H  
ATOM   3055  CA  MET A 204     -31.230  -7.262  13.502  1.00 46.97           C  
ATOM   3056  HA  MET A 204     -31.198  -6.935  14.541  1.00 46.97           H  
ATOM   3057  C   MET A 204     -32.670  -7.711  13.231  1.00 46.97           C  
ATOM   3058  CB  MET A 204     -30.885  -6.060  12.612  1.00 46.97           C  
ATOM   3059  HB2 MET A 204     -30.746  -6.370  11.577  1.00 46.97           H  
ATOM   3060  HB3 MET A 204     -31.725  -5.367  12.648  1.00 46.97           H  
ATOM   3061  O   MET A 204     -33.554  -7.461  14.051  1.00 46.97           O  
ATOM   3062  CG  MET A 204     -29.637  -5.325  13.104  1.00 46.97           C  
ATOM   3063  HG2 MET A 204     -28.781  -5.612  12.493  1.00 46.97           H  
ATOM   3064  HG3 MET A 204     -29.440  -5.632  14.131  1.00 46.97           H  
ATOM   3065  SD  MET A 204     -29.787  -3.521  13.097  1.00 46.97           S  
ATOM   3066  CE  MET A 204     -29.880  -3.264  11.304  1.00 46.97           C  
ATOM   3067  HE1 MET A 204     -29.928  -2.196  11.088  1.00 46.97           H  
ATOM   3068  HE2 MET A 204     -28.996  -3.681  10.822  1.00 46.97           H  
ATOM   3069  HE3 MET A 204     -30.767  -3.750  10.898  1.00 46.97           H  
ATOM   3070  N   ASN A 205     -32.909  -8.435  12.137  1.00 48.14           N  
ATOM   3071  H   ASN A 205     -32.150  -8.578  11.486  1.00 48.14           H  
ATOM   3072  CA  ASN A 205     -34.242  -8.936  11.789  1.00 48.14           C  
ATOM   3073  HA  ASN A 205     -34.940  -8.099  11.773  1.00 48.14           H  
ATOM   3074  C   ASN A 205     -34.785  -9.937  12.824  1.00 48.14           C  
ATOM   3075  CB  ASN A 205     -34.178  -9.553  10.384  1.00 48.14           C  
ATOM   3076  HB2 ASN A 205     -33.315 -10.214  10.308  1.00 48.14           H  
ATOM   3077  HB3 ASN A 205     -35.078 -10.143  10.209  1.00 48.14           H  
ATOM   3078  O   ASN A 205     -35.962  -9.884  13.187  1.00 48.14           O  
ATOM   3079  CG  ASN A 205     -34.125  -8.495   9.296  1.00 48.14           C  
ATOM   3080  ND2 ASN A 205     -33.321  -8.683   8.279  1.00 48.14           N  
ATOM   3081 HD21 ASN A 205     -33.236  -7.889   7.661  1.00 48.14           H  
ATOM   3082 HD22 ASN A 205     -32.552  -9.330   8.382  1.00 48.14           H  
ATOM   3083  OD1 ASN A 205     -34.827  -7.501   9.332  1.00 48.14           O  
ATOM   3084  N   ASN A 206     -33.932 -10.812  13.364  1.00 48.22           N  
ATOM   3085  H   ASN A 206     -32.991 -10.853  13.001  1.00 48.22           H  
ATOM   3086  CA  ASN A 206     -34.327 -11.729  14.438  1.00 48.22           C  
ATOM   3087  HA  ASN A 206     -35.230 -12.262  14.139  1.00 48.22           H  
ATOM   3088  C   ASN A 206     -34.670 -10.982  15.736  1.00 48.22           C  
ATOM   3089  CB  ASN A 206     -33.199 -12.746  14.662  1.00 48.22           C  
ATOM   3090  HB2 ASN A 206     -33.382 -13.288  15.590  1.00 48.22           H  
ATOM   3091  HB3 ASN A 206     -32.247 -12.223  14.756  1.00 48.22           H  
ATOM   3092  O   ASN A 206     -35.635 -11.329  16.421  1.00 48.22           O  
ATOM   3093  CG  ASN A 206     -33.102 -13.776  13.551  1.00 48.22           C  
ATOM   3094  ND2 ASN A 206     -31.964 -14.413  13.413  1.00 48.22           N  
ATOM   3095 HD21 ASN A 206     -31.163 -14.138  13.962  1.00 48.22           H  
ATOM   3096 HD22 ASN A 206     -31.902 -15.037  12.621  1.00 48.22           H  
ATOM   3097  OD1 ASN A 206     -34.040 -14.059  12.824  1.00 48.22           O  
ATOM   3098  N   SER A 207     -33.922  -9.921  16.047  1.00 47.36           N  
ATOM   3099  H   SER A 207     -33.142  -9.691  15.448  1.00 47.36           H  
ATOM   3100  CA  SER A 207     -34.200  -9.052  17.197  1.00 47.36           C  
ATOM   3101  HA  SER A 207     -34.260  -9.665  18.096  1.00 47.36           H  
ATOM   3102  C   SER A 207     -35.541  -8.317  17.042  1.00 47.36           C  
ATOM   3103  CB  SER A 207     -33.058  -8.048  17.386  1.00 47.36           C  
ATOM   3104  HB2 SER A 207     -33.247  -7.462  18.285  1.00 47.36           H  
ATOM   3105  HB3 SER A 207     -33.008  -7.370  16.533  1.00 47.36           H  
ATOM   3106  O   SER A 207     -36.295  -8.193  18.009  1.00 47.36           O  
ATOM   3107  OG  SER A 207     -31.819  -8.719  17.525  1.00 47.36           O  
ATOM   3108  HG  SER A 207     -31.531  -9.033  16.665  1.00 47.36           H  
ATOM   3109  N   PHE A 208     -35.883  -7.894  15.819  1.00 47.69           N  
ATOM   3110  H   PHE A 208     -35.202  -7.983  15.078  1.00 47.69           H  
ATOM   3111  CA  PHE A 208     -37.175  -7.285  15.486  1.00 47.69           C  
ATOM   3112  HA  PHE A 208     -37.331  -6.424  16.135  1.00 47.69           H  
ATOM   3113  C   PHE A 208     -38.348  -8.252  15.720  1.00 47.69           C  
ATOM   3114  CB  PHE A 208     -37.133  -6.788  14.032  1.00 47.69           C  
ATOM   3115  HB2 PHE A 208     -36.252  -6.160  13.900  1.00 47.69           H  
ATOM   3116  HB3 PHE A 208     -37.030  -7.635  13.354  1.00 47.69           H  
ATOM   3117  O   PHE A 208     -39.318  -7.902  16.394  1.00 47.69           O  
ATOM   3118  CG  PHE A 208     -38.355  -5.993  13.622  1.00 47.69           C  
ATOM   3119  CD1 PHE A 208     -39.463  -6.639  13.044  1.00 47.69           C  
ATOM   3120  HD1 PHE A 208     -39.449  -7.707  12.883  1.00 47.69           H  
ATOM   3121  CD2 PHE A 208     -38.394  -4.604  13.840  1.00 47.69           C  
ATOM   3122  HD2 PHE A 208     -37.541  -4.106  14.277  1.00 47.69           H  
ATOM   3123  CE1 PHE A 208     -40.605  -5.902  12.688  1.00 47.69           C  
ATOM   3124  HE1 PHE A 208     -41.463  -6.405  12.268  1.00 47.69           H  
ATOM   3125  CE2 PHE A 208     -39.546  -3.873  13.492  1.00 47.69           C  
ATOM   3126  HE2 PHE A 208     -39.618  -2.811  13.673  1.00 47.69           H  
ATOM   3127  CZ  PHE A 208     -40.647  -4.519  12.915  1.00 47.69           C  
ATOM   3128  HZ  PHE A 208     -41.538  -3.966  12.660  1.00 47.69           H  
ATOM   3129  N   ALA A 209     -38.231  -9.496  15.243  1.00 49.86           N  
ATOM   3130  H   ALA A 209     -37.424  -9.720  14.679  1.00 49.86           H  
ATOM   3131  CA  ALA A 209     -39.256 -10.523  15.442  1.00 49.86           C  
ATOM   3132  HA  ALA A 209     -40.199 -10.158  15.034  1.00 49.86           H  
ATOM   3133  C   ALA A 209     -39.488 -10.843  16.932  1.00 49.86           C  
ATOM   3134  CB  ALA A 209     -38.832 -11.772  14.661  1.00 49.86           C  
ATOM   3135  HB1 ALA A 209     -38.709 -11.522  13.607  1.00 49.86           H  
ATOM   3136  HB2 ALA A 209     -39.600 -12.540  14.756  1.00 49.86           H  
ATOM   3137  HB3 ALA A 209     -37.889 -12.157  15.048  1.00 49.86           H  
ATOM   3138  O   ALA A 209     -40.626 -11.054  17.366  1.00 49.86           O  
ATOM   3139  N   LEU A 210     -38.420 -10.839  17.738  1.00 47.63           N  
ATOM   3140  H   LEU A 210     -37.509 -10.705  17.324  1.00 47.63           H  
ATOM   3141  CA  LEU A 210     -38.513 -11.024  19.185  1.00 47.63           C  
ATOM   3142  HA  LEU A 210     -39.079 -11.938  19.367  1.00 47.63           H  
ATOM   3143  C   LEU A 210     -39.278  -9.865  19.855  1.00 47.63           C  
ATOM   3144  CB  LEU A 210     -37.088 -11.199  19.744  1.00 47.63           C  
ATOM   3145  HB2 LEU A 210     -36.558 -10.253  19.643  1.00 47.63           H  
ATOM   3146  HB3 LEU A 210     -36.556 -11.940  19.147  1.00 47.63           H  
ATOM   3147  O   LEU A 210     -40.187 -10.106  20.652  1.00 47.63           O  
ATOM   3148  CG  LEU A 210     -37.045 -11.636  21.219  1.00 47.63           C  
ATOM   3149  HG  LEU A 210     -37.684 -10.977  21.807  1.00 47.63           H  
ATOM   3150  CD1 LEU A 210     -37.519 -13.080  21.402  1.00 47.63           C  
ATOM   3151 HD11 LEU A 210     -38.577 -13.162  21.154  1.00 47.63           H  
ATOM   3152 HD12 LEU A 210     -37.381 -13.375  22.442  1.00 47.63           H  
ATOM   3153 HD13 LEU A 210     -36.935 -13.747  20.767  1.00 47.63           H  
ATOM   3154  CD2 LEU A 210     -35.620 -11.518  21.757  1.00 47.63           C  
ATOM   3155 HD21 LEU A 210     -35.600 -11.785  22.814  1.00 47.63           H  
ATOM   3156 HD22 LEU A 210     -35.269 -10.492  21.653  1.00 47.63           H  
ATOM   3157 HD23 LEU A 210     -34.950 -12.181  21.209  1.00 47.63           H  
ATOM   3158  N   LEU A 211     -38.968  -8.614  19.490  1.00 46.82           N  
ATOM   3159  H   LEU A 211     -38.226  -8.493  18.816  1.00 46.82           H  
ATOM   3160  CA  LEU A 211     -39.638  -7.411  20.007  1.00 46.82           C  
ATOM   3161  HA  LEU A 211     -39.559  -7.410  21.094  1.00 46.82           H  
ATOM   3162  C   LEU A 211     -41.141  -7.374  19.681  1.00 46.82           C  
ATOM   3163  CB  LEU A 211     -38.928  -6.162  19.443  1.00 46.82           C  
ATOM   3164  HB2 LEU A 211     -38.645  -6.356  18.409  1.00 46.82           H  
ATOM   3165  HB3 LEU A 211     -39.624  -5.323  19.432  1.00 46.82           H  
ATOM   3166  O   LEU A 211     -41.951  -7.017  20.546  1.00 46.82           O  
ATOM   3167  CG  LEU A 211     -37.682  -5.747  20.245  1.00 46.82           C  
ATOM   3168  HG  LEU A 211     -37.109  -6.631  20.524  1.00 46.82           H  
ATOM   3169  CD1 LEU A 211     -36.790  -4.832  19.407  1.00 46.82           C  
ATOM   3170 HD11 LEU A 211     -37.338  -3.940  19.105  1.00 46.82           H  
ATOM   3171 HD12 LEU A 211     -36.457  -5.368  18.518  1.00 46.82           H  
ATOM   3172 HD13 LEU A 211     -35.910  -4.546  19.983  1.00 46.82           H  
ATOM   3173  CD2 LEU A 211     -38.081  -4.979  21.511  1.00 46.82           C  
ATOM   3174 HD21 LEU A 211     -38.630  -4.076  21.245  1.00 46.82           H  
ATOM   3175 HD22 LEU A 211     -37.183  -4.705  22.065  1.00 46.82           H  
ATOM   3176 HD23 LEU A 211     -38.702  -5.608  22.149  1.00 46.82           H  
ATOM   3177  N   GLU A 212     -41.544  -7.773  18.473  1.00 48.07           N  
ATOM   3178  H   GLU A 212     -40.847  -8.003  17.779  1.00 48.07           H  
ATOM   3179  CA  GLU A 212     -42.965  -7.874  18.107  1.00 48.07           C  
ATOM   3180  HA  GLU A 212     -43.447  -6.912  18.277  1.00 48.07           H  
ATOM   3181  C   GLU A 212     -43.712  -8.905  18.966  1.00 48.07           C  
ATOM   3182  CB  GLU A 212     -43.127  -8.235  16.623  1.00 48.07           C  
ATOM   3183  HB2 GLU A 212     -44.160  -8.549  16.472  1.00 48.07           H  
ATOM   3184  HB3 GLU A 212     -42.473  -9.071  16.373  1.00 48.07           H  
ATOM   3185  O   GLU A 212     -44.819  -8.635  19.446  1.00 48.07           O  
ATOM   3186  CG  GLU A 212     -42.853  -7.051  15.686  1.00 48.07           C  
ATOM   3187  HG2 GLU A 212     -41.783  -6.843  15.667  1.00 48.07           H  
ATOM   3188  HG3 GLU A 212     -43.360  -6.172  16.084  1.00 48.07           H  
ATOM   3189  CD  GLU A 212     -43.361  -7.317  14.259  1.00 48.07           C  
ATOM   3190  OE1 GLU A 212     -43.766  -6.327  13.604  1.00 48.07           O  
ATOM   3191  OE2 GLU A 212     -43.413  -8.499  13.850  1.00 48.07           O  
ATOM   3192  N   ASN A 213     -43.095 -10.060  19.229  1.00 49.88           N  
ATOM   3193  H   ASN A 213     -42.192 -10.224  18.807  1.00 49.88           H  
ATOM   3194  CA  ASN A 213     -43.703 -11.126  20.026  1.00 49.88           C  
ATOM   3195  HA  ASN A 213     -44.690 -11.337  19.614  1.00 49.88           H  
ATOM   3196  C   ASN A 213     -43.899 -10.706  21.496  1.00 49.88           C  
ATOM   3197  CB  ASN A 213     -42.829 -12.380  19.877  1.00 49.88           C  
ATOM   3198  HB2 ASN A 213     -41.901 -12.251  20.434  1.00 49.88           H  
ATOM   3199  HB3 ASN A 213     -42.573 -12.512  18.826  1.00 49.88           H  
ATOM   3200  O   ASN A 213     -44.974 -10.896  22.072  1.00 49.88           O  
ATOM   3201  CG  ASN A 213     -43.511 -13.656  20.334  1.00 49.88           C  
ATOM   3202  ND2 ASN A 213     -42.794 -14.754  20.324  1.00 49.88           N  
ATOM   3203 HD21 ASN A 213     -43.263 -15.607  20.593  1.00 49.88           H  
ATOM   3204 HD22 ASN A 213     -41.835 -14.723  20.007  1.00 49.88           H  
ATOM   3205  OD1 ASN A 213     -44.677 -13.708  20.689  1.00 49.88           O  
ATOM   3206  N   ILE A 214     -42.898 -10.045  22.089  1.00 46.31           N  
ATOM   3207  H   ILE A 214     -42.041  -9.917  21.570  1.00 46.31           H  
ATOM   3208  CA  ILE A 214     -43.002  -9.470  23.441  1.00 46.31           C  
ATOM   3209  HA  ILE A 214     -43.247 -10.266  24.145  1.00 46.31           H  
ATOM   3210  C   ILE A 214     -44.145  -8.446  23.496  1.00 46.31           C  
ATOM   3211  CB  ILE A 214     -41.656  -8.840  23.865  1.00 46.31           C  
ATOM   3212  HB  ILE A 214     -41.386  -8.091  23.121  1.00 46.31           H  
ATOM   3213  O   ILE A 214     -44.974  -8.486  24.407  1.00 46.31           O  
ATOM   3214  CG1 ILE A 214     -40.533  -9.894  23.945  1.00 46.31           C  
ATOM   3215 HG12 ILE A 214     -40.555 -10.537  23.065  1.00 46.31           H  
ATOM   3216 HG13 ILE A 214     -40.681 -10.533  24.816  1.00 46.31           H  
ATOM   3217  CG2 ILE A 214     -41.761  -8.151  25.236  1.00 46.31           C  
ATOM   3218 HG21 ILE A 214     -40.799  -7.729  25.527  1.00 46.31           H  
ATOM   3219 HG22 ILE A 214     -42.082  -8.866  25.993  1.00 46.31           H  
ATOM   3220 HG23 ILE A 214     -42.471  -7.325  25.199  1.00 46.31           H  
ATOM   3221  CD1 ILE A 214     -39.146  -9.247  24.015  1.00 46.31           C  
ATOM   3222 HD11 ILE A 214     -38.912  -8.943  25.035  1.00 46.31           H  
ATOM   3223 HD12 ILE A 214     -39.093  -8.384  23.351  1.00 46.31           H  
ATOM   3224 HD13 ILE A 214     -38.404  -9.969  23.673  1.00 46.31           H  
ATOM   3225  N   THR A 215     -44.246  -7.571  22.492  1.00 45.27           N  
ATOM   3226  H   THR A 215     -43.540  -7.598  21.770  1.00 45.27           H  
ATOM   3227  CA  THR A 215     -45.308  -6.554  22.397  1.00 45.27           C  
ATOM   3228  HA  THR A 215     -45.274  -5.923  23.285  1.00 45.27           H  
ATOM   3229  C   THR A 215     -46.708  -7.176  22.341  1.00 45.27           C  
ATOM   3230  CB  THR A 215     -45.072  -5.655  21.174  1.00 45.27           C  
ATOM   3231  HB  THR A 215     -45.142  -6.247  20.261  1.00 45.27           H  
ATOM   3232  O   THR A 215     -47.630  -6.707  23.018  1.00 45.27           O  
ATOM   3233  CG2 THR A 215     -46.074  -4.501  21.091  1.00 45.27           C  
ATOM   3234 HG21 THR A 215     -47.077  -4.890  20.918  1.00 45.27           H  
ATOM   3235 HG22 THR A 215     -46.060  -3.925  22.016  1.00 45.27           H  
ATOM   3236 HG23 THR A 215     -45.802  -3.852  20.258  1.00 45.27           H  
ATOM   3237  OG1 THR A 215     -43.792  -5.070  21.241  1.00 45.27           O  
ATOM   3238  HG1 THR A 215     -43.142  -5.724  20.975  1.00 45.27           H  
ATOM   3239  N   SER A 216     -46.875  -8.262  21.582  1.00 48.65           N  
ATOM   3240  H   SER A 216     -46.092  -8.584  21.030  1.00 48.65           H  
ATOM   3241  CA  SER A 216     -48.135  -9.009  21.503  1.00 48.65           C  
ATOM   3242  HA  SER A 216     -48.930  -8.333  21.186  1.00 48.65           H  
ATOM   3243  C   SER A 216     -48.538  -9.604  22.859  1.00 48.65           C  
ATOM   3244  CB  SER A 216     -47.996 -10.106  20.444  1.00 48.65           C  
ATOM   3245  HB2 SER A 216     -47.752  -9.650  19.484  1.00 48.65           H  
ATOM   3246  HB3 SER A 216     -47.193 -10.789  20.720  1.00 48.65           H  
ATOM   3247  O   SER A 216     -49.656  -9.382  23.333  1.00 48.65           O  
ATOM   3248  OG  SER A 216     -49.204 -10.827  20.324  1.00 48.65           O  
ATOM   3249  HG  SER A 216     -49.047 -11.721  20.635  1.00 48.65           H  
ATOM   3250  N   ASN A 217     -47.605 -10.277  23.541  1.00 48.36           N  
ATOM   3251  H   ASN A 217     -46.704 -10.417  23.107  1.00 48.36           H  
ATOM   3252  CA  ASN A 217     -47.865 -10.914  24.836  1.00 48.36           C  
ATOM   3253  HA  ASN A 217     -48.726 -11.573  24.731  1.00 48.36           H  
ATOM   3254  C   ASN A 217     -48.217  -9.893  25.935  1.00 48.36           C  
ATOM   3255  CB  ASN A 217     -46.642 -11.769  25.213  1.00 48.36           C  
ATOM   3256  HB2 ASN A 217     -46.751 -12.126  26.237  1.00 48.36           H  
ATOM   3257  HB3 ASN A 217     -45.738 -11.162  25.154  1.00 48.36           H  
ATOM   3258  O   ASN A 217     -49.152 -10.105  26.716  1.00 48.36           O  
ATOM   3259  CG  ASN A 217     -46.495 -12.991  24.321  1.00 48.36           C  
ATOM   3260  ND2 ASN A 217     -45.293 -13.476  24.128  1.00 48.36           N  
ATOM   3261 HD21 ASN A 217     -44.484 -12.980  24.473  1.00 48.36           H  
ATOM   3262 HD22 ASN A 217     -45.223 -14.145  23.375  1.00 48.36           H  
ATOM   3263  OD1 ASN A 217     -47.454 -13.529  23.794  1.00 48.36           O  
ATOM   3264  N   MET A 218     -47.532  -8.745  25.962  1.00 45.54           N  
ATOM   3265  H   MET A 218     -46.759  -8.630  25.322  1.00 45.54           H  
ATOM   3266  CA  MET A 218     -47.853  -7.651  26.890  1.00 45.54           C  
ATOM   3267  HA  MET A 218     -47.827  -8.035  27.910  1.00 45.54           H  
ATOM   3268  C   MET A 218     -49.265  -7.092  26.658  1.00 45.54           C  
ATOM   3269  CB  MET A 218     -46.811  -6.530  26.764  1.00 45.54           C  
ATOM   3270  HB2 MET A 218     -46.704  -6.245  25.718  1.00 45.54           H  
ATOM   3271  HB3 MET A 218     -47.159  -5.663  27.325  1.00 45.54           H  
ATOM   3272  O   MET A 218     -49.995  -6.824  27.615  1.00 45.54           O  
ATOM   3273  CG  MET A 218     -45.448  -6.944  27.334  1.00 45.54           C  
ATOM   3274  HG2 MET A 218     -45.042  -7.768  26.748  1.00 45.54           H  
ATOM   3275  HG3 MET A 218     -45.597  -7.306  28.351  1.00 45.54           H  
ATOM   3276  SD  MET A 218     -44.209  -5.619  27.404  1.00 45.54           S  
ATOM   3277  CE  MET A 218     -44.105  -5.124  25.664  1.00 45.54           C  
ATOM   3278  HE1 MET A 218     -43.211  -4.521  25.508  1.00 45.54           H  
ATOM   3279  HE2 MET A 218     -44.984  -4.534  25.401  1.00 45.54           H  
ATOM   3280  HE3 MET A 218     -44.067  -6.008  25.029  1.00 45.54           H  
ATOM   3281  N   SER A 219     -49.688  -6.986  25.395  1.00 45.85           N  
ATOM   3282  H   SER A 219     -49.051  -7.247  24.656  1.00 45.85           H  
ATOM   3283  CA  SER A 219     -51.029  -6.513  25.028  1.00 45.85           C  
ATOM   3284  HA  SER A 219     -51.188  -5.530  25.472  1.00 45.85           H  
ATOM   3285  C   SER A 219     -52.131  -7.445  25.549  1.00 45.85           C  
ATOM   3286  CB  SER A 219     -51.146  -6.371  23.507  1.00 45.85           C  
ATOM   3287  HB2 SER A 219     -52.126  -5.958  23.268  1.00 45.85           H  
ATOM   3288  HB3 SER A 219     -51.059  -7.347  23.030  1.00 45.85           H  
ATOM   3289  O   SER A 219     -53.131  -6.980  26.098  1.00 45.85           O  
ATOM   3290  OG  SER A 219     -50.146  -5.507  22.999  1.00 45.85           O  
ATOM   3291  HG  SER A 219     -49.292  -5.944  23.041  1.00 45.85           H  
ATOM   3292  N   THR A 220     -51.939  -8.764  25.448  1.00 49.64           N  
ATOM   3293  H   THR A 220     -51.128  -9.102  24.950  1.00 49.64           H  
ATOM   3294  CA  THR A 220     -52.894  -9.752  25.982  1.00 49.64           C  
ATOM   3295  HA  THR A 220     -53.888  -9.508  25.607  1.00 49.64           H  
ATOM   3296  C   THR A 220     -53.000  -9.729  27.506  1.00 49.64           C  
ATOM   3297  CB  THR A 220     -52.556 -11.178  25.520  1.00 49.64           C  
ATOM   3298  HB  THR A 220     -53.082 -11.893  26.154  1.00 49.64           H  
ATOM   3299  O   THR A 220     -54.099  -9.848  28.048  1.00 49.64           O  
ATOM   3300  CG2 THR A 220     -52.998 -11.401  24.076  1.00 49.64           C  
ATOM   3301 HG21 THR A 220     -52.763 -12.423  23.780  1.00 49.64           H  
ATOM   3302 HG22 THR A 220     -52.472 -10.712  23.415  1.00 49.64           H  
ATOM   3303 HG23 THR A 220     -54.074 -11.245  23.987  1.00 49.64           H  
ATOM   3304  OG1 THR A 220     -51.179 -11.472  25.537  1.00 49.64           O  
ATOM   3305  HG1 THR A 220     -50.704 -10.963  26.198  1.00 49.64           H  
ATOM   3306  N   MET A 221     -51.885  -9.520  28.210  1.00 47.78           N  
ATOM   3307  H   MET A 221     -51.010  -9.409  27.718  1.00 47.78           H  
ATOM   3308  CA  MET A 221     -51.871  -9.440  29.674  1.00 47.78           C  
ATOM   3309  HA  MET A 221     -52.388 -10.311  30.076  1.00 47.78           H  
ATOM   3310  C   MET A 221     -52.605  -8.189  30.183  1.00 47.78           C  
ATOM   3311  CB  MET A 221     -50.409  -9.490  30.131  1.00 47.78           C  
ATOM   3312  HB2 MET A 221     -49.932 -10.357  29.673  1.00 47.78           H  
ATOM   3313  HB3 MET A 221     -49.892  -8.593  29.788  1.00 47.78           H  
ATOM   3314  O   MET A 221     -53.365  -8.264  31.148  1.00 47.78           O  
ATOM   3315  CG  MET A 221     -50.259  -9.616  31.649  1.00 47.78           C  
ATOM   3316  HG2 MET A 221     -50.933 -10.394  32.007  1.00 47.78           H  
ATOM   3317  HG3 MET A 221     -50.548  -8.675  32.117  1.00 47.78           H  
ATOM   3318  SD  MET A 221     -48.579 -10.048  32.183  1.00 47.78           S  
ATOM   3319  CE  MET A 221     -47.617  -8.688  31.463  1.00 47.78           C  
ATOM   3320  HE1 MET A 221     -47.641  -8.747  30.374  1.00 47.78           H  
ATOM   3321  HE2 MET A 221     -46.582  -8.767  31.796  1.00 47.78           H  
ATOM   3322  HE3 MET A 221     -48.025  -7.732  31.791  1.00 47.78           H  
ATOM   3323  N   SER A 222     -52.453  -7.059  29.484  1.00 44.67           N  
ATOM   3324  H   SER A 222     -51.795  -7.063  28.718  1.00 44.67           H  
ATOM   3325  CA  SER A 222     -53.169  -5.811  29.781  1.00 44.67           C  
ATOM   3326  HA  SER A 222     -52.909  -5.491  30.790  1.00 44.67           H  
ATOM   3327  C   SER A 222     -54.697  -5.961  29.718  1.00 44.67           C  
ATOM   3328  CB  SER A 222     -52.716  -4.737  28.788  1.00 44.67           C  
ATOM   3329  HB2 SER A 222     -51.645  -4.567  28.897  1.00 44.67           H  
ATOM   3330  HB3 SER A 222     -52.915  -5.071  27.770  1.00 44.67           H  
ATOM   3331  O   SER A 222     -55.409  -5.427  30.572  1.00 44.67           O  
ATOM   3332  OG  SER A 222     -53.414  -3.529  29.016  1.00 44.67           O  
ATOM   3333  HG  SER A 222     -53.198  -3.226  29.901  1.00 44.67           H  
ATOM   3334  N   LEU A 223     -55.205  -6.705  28.730  1.00 48.97           N  
ATOM   3335  H   LEU A 223     -54.563  -7.110  28.063  1.00 48.97           H  
ATOM   3336  CA  LEU A 223     -56.637  -6.976  28.570  1.00 48.97           C  
ATOM   3337  HA  LEU A 223     -57.177  -6.029  28.563  1.00 48.97           H  
ATOM   3338  C   LEU A 223     -57.209  -7.779  29.745  1.00 48.97           C  
ATOM   3339  CB  LEU A 223     -56.855  -7.691  27.223  1.00 48.97           C  
ATOM   3340  HB2 LEU A 223     -57.692  -8.384  27.306  1.00 48.97           H  
ATOM   3341  HB3 LEU A 223     -55.974  -8.289  26.988  1.00 48.97           H  
ATOM   3342  O   LEU A 223     -58.234  -7.382  30.293  1.00 48.97           O  
ATOM   3343  CG  LEU A 223     -57.135  -6.699  26.080  1.00 48.97           C  
ATOM   3344  HG  LEU A 223     -56.661  -5.742  26.296  1.00 48.97           H  
ATOM   3345  CD1 LEU A 223     -56.574  -7.208  24.754  1.00 48.97           C  
ATOM   3346 HD11 LEU A 223     -56.792  -6.494  23.960  1.00 48.97           H  
ATOM   3347 HD12 LEU A 223     -57.015  -8.174  24.508  1.00 48.97           H  
ATOM   3348 HD13 LEU A 223     -55.493  -7.318  24.837  1.00 48.97           H  
ATOM   3349  CD2 LEU A 223     -58.643  -6.484  25.916  1.00 48.97           C  
ATOM   3350 HD21 LEU A 223     -59.126  -7.422  25.643  1.00 48.97           H  
ATOM   3351 HD22 LEU A 223     -59.066  -6.133  26.857  1.00 48.97           H  
ATOM   3352 HD23 LEU A 223     -58.828  -5.744  25.138  1.00 48.97           H  
ATOM   3353  N   SER A 224     -56.518  -8.842  30.169  1.00 49.43           N  
ATOM   3354  H   SER A 224     -55.679  -9.097  29.668  1.00 49.43           H  
ATOM   3355  CA  SER A 224     -56.939  -9.678  31.305  1.00 49.43           C  
ATOM   3356  HA  SER A 224     -57.931 -10.080  31.101  1.00 49.43           H  
ATOM   3357  C   SER A 224     -57.012  -8.876  32.610  1.00 49.43           C  
ATOM   3358  CB  SER A 224     -55.960 -10.844  31.468  1.00 49.43           C  
ATOM   3359  HB2 SER A 224     -55.001 -10.469  31.827  1.00 49.43           H  
ATOM   3360  HB3 SER A 224     -55.803 -11.316  30.499  1.00 49.43           H  
ATOM   3361  O   SER A 224     -57.993  -8.965  33.341  1.00 49.43           O  
ATOM   3362  OG  SER A 224     -56.447 -11.822  32.366  1.00 49.43           O  
ATOM   3363  HG  SER A 224     -56.846 -11.405  33.134  1.00 49.43           H  
ATOM   3364  N   LEU A 225     -56.009  -8.029  32.875  1.00 47.54           N  
ATOM   3365  H   LEU A 225     -55.219  -8.008  32.246  1.00 47.54           H  
ATOM   3366  CA  LEU A 225     -55.943  -7.226  34.102  1.00 47.54           C  
ATOM   3367  HA  LEU A 225     -56.013  -7.902  34.954  1.00 47.54           H  
ATOM   3368  C   LEU A 225     -57.099  -6.210  34.206  1.00 47.54           C  
ATOM   3369  CB  LEU A 225     -54.584  -6.499  34.124  1.00 47.54           C  
ATOM   3370  HB2 LEU A 225     -53.829  -7.099  33.617  1.00 47.54           H  
ATOM   3371  HB3 LEU A 225     -54.680  -5.567  33.567  1.00 47.54           H  
ATOM   3372  O   LEU A 225     -57.611  -5.926  35.290  1.00 47.54           O  
ATOM   3373  CG  LEU A 225     -54.097  -6.208  35.556  1.00 47.54           C  
ATOM   3374  HG  LEU A 225     -54.951  -6.052  36.216  1.00 47.54           H  
ATOM   3375  CD1 LEU A 225     -53.259  -7.377  36.078  1.00 47.54           C  
ATOM   3376 HD11 LEU A 225     -52.949  -7.178  37.104  1.00 47.54           H  
ATOM   3377 HD12 LEU A 225     -52.372  -7.521  35.460  1.00 47.54           H  
ATOM   3378 HD13 LEU A 225     -53.855  -8.289  36.072  1.00 47.54           H  
ATOM   3379  CD2 LEU A 225     -53.240  -4.944  35.586  1.00 47.54           C  
ATOM   3380 HD21 LEU A 225     -52.895  -4.765  36.604  1.00 47.54           H  
ATOM   3381 HD22 LEU A 225     -53.834  -4.088  35.264  1.00 47.54           H  
ATOM   3382 HD23 LEU A 225     -52.376  -5.061  34.932  1.00 47.54           H  
ATOM   3383  N   ARG A 226     -57.527  -5.650  33.066  1.00 49.13           N  
ATOM   3384  H   ARG A 226     -57.074  -5.946  32.213  1.00 49.13           H  
ATOM   3385  CA  ARG A 226     -58.639  -4.688  32.988  1.00 49.13           C  
ATOM   3386  HA  ARG A 226     -58.460  -3.896  33.715  1.00 49.13           H  
ATOM   3387  C   ARG A 226     -59.981  -5.328  33.363  1.00 49.13           C  
ATOM   3388  CB  ARG A 226     -58.658  -4.101  31.567  1.00 49.13           C  
ATOM   3389  HB2 ARG A 226     -57.660  -3.734  31.329  1.00 49.13           H  
ATOM   3390  HB3 ARG A 226     -58.908  -4.891  30.858  1.00 49.13           H  
ATOM   3391  O   ARG A 226     -60.844  -4.654  33.933  1.00 49.13           O  
ATOM   3392  CG  ARG A 226     -59.664  -2.952  31.410  1.00 49.13           C  
ATOM   3393  HG2 ARG A 226     -59.429  -2.153  32.114  1.00 49.13           H  
ATOM   3394  HG3 ARG A 226     -60.665  -3.323  31.629  1.00 49.13           H  
ATOM   3395  CD  ARG A 226     -59.675  -2.398  29.980  1.00 49.13           C  
ATOM   3396  HD2 ARG A 226     -60.549  -1.754  29.878  1.00 49.13           H  
ATOM   3397  HD3 ARG A 226     -59.775  -3.231  29.284  1.00 49.13           H  
ATOM   3398  NE  ARG A 226     -58.461  -1.618  29.665  1.00 49.13           N  
ATOM   3399  HE  ARG A 226     -57.732  -1.611  30.364  1.00 49.13           H  
ATOM   3400  NH1 ARG A 226     -59.065  -0.979  27.546  1.00 49.13           N  
ATOM   3401 HH11 ARG A 226     -58.850  -0.493  26.688  1.00 49.13           H  
ATOM   3402 HH12 ARG A 226     -59.887  -1.561  27.626  1.00 49.13           H  
ATOM   3403  NH2 ARG A 226     -57.134  -0.259  28.405  1.00 49.13           N  
ATOM   3404 HH21 ARG A 226     -56.940   0.240  27.548  1.00 49.13           H  
ATOM   3405 HH22 ARG A 226     -56.457  -0.223  29.154  1.00 49.13           H  
ATOM   3406  CZ  ARG A 226     -58.225  -0.958  28.545  1.00 49.13           C  
ATOM   3407  N   GLU A 227     -60.156  -6.602  33.037  1.00 52.40           N  
ATOM   3408  H   GLU A 227     -59.396  -7.098  32.594  1.00 52.40           H  
ATOM   3409  CA  GLU A 227     -61.366  -7.367  33.339  1.00 52.40           C  
ATOM   3410  HA  GLU A 227     -62.236  -6.776  33.052  1.00 52.40           H  
ATOM   3411  C   GLU A 227     -61.479  -7.644  34.846  1.00 52.40           C  
ATOM   3412  CB  GLU A 227     -61.350  -8.637  32.474  1.00 52.40           C  
ATOM   3413  HB2 GLU A 227     -60.628  -9.350  32.871  1.00 52.40           H  
ATOM   3414  HB3 GLU A 227     -61.038  -8.348  31.470  1.00 52.40           H  
ATOM   3415  O   GLU A 227     -62.500  -7.320  35.458  1.00 52.40           O  
ATOM   3416  CG  GLU A 227     -62.730  -9.300  32.370  1.00 52.40           C  
ATOM   3417  HG2 GLU A 227     -63.463  -8.530  32.129  1.00 52.40           H  
ATOM   3418  HG3 GLU A 227     -62.992  -9.721  33.340  1.00 52.40           H  
ATOM   3419  CD  GLU A 227     -62.796 -10.398  31.291  1.00 52.40           C  
ATOM   3420  OE1 GLU A 227     -63.922 -10.895  31.064  1.00 52.40           O  
ATOM   3421  OE2 GLU A 227     -61.755 -10.709  30.669  1.00 52.40           O  
ATOM   3422  N   ASP A 228     -60.391  -8.090  35.477  1.00 49.04           N  
ATOM   3423  H   ASP A 228     -59.596  -8.374  34.923  1.00 49.04           H  
ATOM   3424  CA  ASP A 228     -60.340  -8.338  36.924  1.00 49.04           C  
ATOM   3425  HA  ASP A 228     -61.126  -9.047  37.185  1.00 49.04           H  
ATOM   3426  C   ASP A 228     -60.592  -7.062  37.749  1.00 49.04           C  
ATOM   3427  CB  ASP A 228     -58.987  -8.969  37.288  1.00 49.04           C  
ATOM   3428  HB2 ASP A 228     -58.183  -8.344  36.898  1.00 49.04           H  
ATOM   3429  HB3 ASP A 228     -58.896  -8.995  38.373  1.00 49.04           H  
ATOM   3430  O   ASP A 228     -61.390  -7.067  38.691  1.00 49.04           O  
ATOM   3431  CG  ASP A 228     -58.833 -10.404  36.767  1.00 49.04           C  
ATOM   3432  OD1 ASP A 228     -59.836 -11.156  36.798  1.00 49.04           O  
ATOM   3433  OD2 ASP A 228     -57.698 -10.757  36.385  1.00 49.04           O  
ATOM   3434  N   LEU A 229     -60.001  -5.928  37.351  1.00 46.41           N  
ATOM   3435  H   LEU A 229     -59.333  -5.992  36.597  1.00 46.41           H  
ATOM   3436  CA  LEU A 229     -60.188  -4.638  38.033  1.00 46.41           C  
ATOM   3437  HA  LEU A 229     -59.916  -4.773  39.080  1.00 46.41           H  
ATOM   3438  C   LEU A 229     -61.646  -4.141  37.984  1.00 46.41           C  
ATOM   3439  CB  LEU A 229     -59.249  -3.607  37.380  1.00 46.41           C  
ATOM   3440  HB2 LEU A 229     -58.304  -4.085  37.120  1.00 46.41           H  
ATOM   3441  HB3 LEU A 229     -59.706  -3.264  36.452  1.00 46.41           H  
ATOM   3442  O   LEU A 229     -62.103  -3.397  38.856  1.00 46.41           O  
ATOM   3443  CG  LEU A 229     -58.943  -2.404  38.292  1.00 46.41           C  
ATOM   3444  HG  LEU A 229     -59.844  -2.094  38.821  1.00 46.41           H  
ATOM   3445  CD1 LEU A 229     -57.858  -2.753  39.310  1.00 46.41           C  
ATOM   3446 HD11 LEU A 229     -56.938  -3.042  38.802  1.00 46.41           H  
ATOM   3447 HD12 LEU A 229     -58.184  -3.582  39.939  1.00 46.41           H  
ATOM   3448 HD13 LEU A 229     -57.654  -1.896  39.952  1.00 46.41           H  
ATOM   3449  CD2 LEU A 229     -58.462  -1.209  37.465  1.00 46.41           C  
ATOM   3450 HD21 LEU A 229     -59.230  -0.922  36.747  1.00 46.41           H  
ATOM   3451 HD22 LEU A 229     -57.552  -1.481  36.931  1.00 46.41           H  
ATOM   3452 HD23 LEU A 229     -58.244  -0.371  38.127  1.00 46.41           H  
ATOM   3453  N   THR A 230     -62.391  -4.536  36.952  1.00 52.14           N  
ATOM   3454  H   THR A 230     -61.988  -5.203  36.310  1.00 52.14           H  
ATOM   3455  CA  THR A 230     -63.808  -4.180  36.804  1.00 52.14           C  
ATOM   3456  HA  THR A 230     -63.927  -3.118  37.021  1.00 52.14           H  
ATOM   3457  C   THR A 230     -64.672  -4.940  37.809  1.00 52.14           C  
ATOM   3458  CB  THR A 230     -64.268  -4.415  35.359  1.00 52.14           C  
ATOM   3459  HB  THR A 230     -64.168  -5.467  35.095  1.00 52.14           H  
ATOM   3460  O   THR A 230     -65.577  -4.352  38.405  1.00 52.14           O  
ATOM   3461  CG2 THR A 230     -65.717  -3.981  35.132  1.00 52.14           C  
ATOM   3462 HG21 THR A 230     -65.959  -4.076  34.074  1.00 52.14           H  
ATOM   3463 HG22 THR A 230     -65.856  -2.946  35.447  1.00 52.14           H  
ATOM   3464 HG23 THR A 230     -66.390  -4.627  35.696  1.00 52.14           H  
ATOM   3465  OG1 THR A 230     -63.463  -3.634  34.495  1.00 52.14           O  
ATOM   3466  HG1 THR A 230     -62.638  -4.106  34.365  1.00 52.14           H  
ATOM   3467  N   ASN A 231     -64.346  -6.206  38.074  1.00 51.42           N  
ATOM   3468  H   ASN A 231     -63.574  -6.622  37.572  1.00 51.42           H  
ATOM   3469  CA  ASN A 231     -65.058  -7.038  39.045  1.00 51.42           C  
ATOM   3470  HA  ASN A 231     -66.125  -6.999  38.827  1.00 51.42           H  
ATOM   3471  C   ASN A 231     -64.887  -6.525  40.485  1.00 51.42           C  
ATOM   3472  CB  ASN A 231     -64.583  -8.491  38.872  1.00 51.42           C  
ATOM   3473  HB2 ASN A 231     -65.030  -9.113  39.647  1.00 51.42           H  
ATOM   3474  HB3 ASN A 231     -63.499  -8.545  38.977  1.00 51.42           H  
ATOM   3475  O   ASN A 231     -65.850  -6.500  41.250  1.00 51.42           O  
ATOM   3476  CG  ASN A 231     -64.995  -9.070  37.527  1.00 51.42           C  
ATOM   3477  ND2 ASN A 231     -64.189  -9.921  36.938  1.00 51.42           N  
ATOM   3478 HD21 ASN A 231     -63.270 -10.114  37.310  1.00 51.42           H  
ATOM   3479 HD22 ASN A 231     -64.440 -10.203  36.001  1.00 51.42           H  
ATOM   3480  OD1 ASN A 231     -66.050  -8.763  36.997  1.00 51.42           O  
ATOM   3481  N   VAL A 232     -63.700  -6.015  40.832  1.00 47.22           N  
ATOM   3482  H   VAL A 232     -62.937  -6.118  40.178  1.00 47.22           H  
ATOM   3483  CA  VAL A 232     -63.419  -5.424  42.156  1.00 47.22           C  
ATOM   3484  HA  VAL A 232     -63.656  -6.161  42.924  1.00 47.22           H  
ATOM   3485  C   VAL A 232     -64.293  -4.193  42.439  1.00 47.22           C  
ATOM   3486  CB  VAL A 232     -61.920  -5.078  42.275  1.00 47.22           C  
ATOM   3487  HB  VAL A 232     -61.638  -4.427  41.448  1.00 47.22           H  
ATOM   3488  O   VAL A 232     -64.822  -4.040  43.541  1.00 47.22           O  
ATOM   3489  CG1 VAL A 232     -61.582  -4.358  43.586  1.00 47.22           C  
ATOM   3490 HG11 VAL A 232     -61.909  -4.956  44.437  1.00 47.22           H  
ATOM   3491 HG12 VAL A 232     -62.065  -3.381  43.628  1.00 47.22           H  
ATOM   3492 HG13 VAL A 232     -60.505  -4.203  43.658  1.00 47.22           H  
ATOM   3493  CG2 VAL A 232     -61.064  -6.349  42.211  1.00 47.22           C  
ATOM   3494 HG21 VAL A 232     -60.008  -6.091  42.289  1.00 47.22           H  
ATOM   3495 HG22 VAL A 232     -61.324  -7.019  43.030  1.00 47.22           H  
ATOM   3496 HG23 VAL A 232     -61.213  -6.871  41.266  1.00 47.22           H  
ATOM   3497  N   LYS A 233     -64.517  -3.328  41.441  1.00 48.09           N  
ATOM   3498  H   LYS A 233     -64.083  -3.521  40.549  1.00 48.09           H  
ATOM   3499  CA  LYS A 233     -65.366  -2.129  41.597  1.00 48.09           C  
ATOM   3500  HA  LYS A 233     -64.999  -1.529  42.430  1.00 48.09           H  
ATOM   3501  C   LYS A 233     -66.822  -2.453  41.915  1.00 48.09           C  
ATOM   3502  CB  LYS A 233     -65.352  -1.305  40.313  1.00 48.09           C  
ATOM   3503  HB2 LYS A 233     -65.536  -1.962  39.462  1.00 48.09           H  
ATOM   3504  HB3 LYS A 233     -66.158  -0.573  40.356  1.00 48.09           H  
ATOM   3505  O   LYS A 233     -67.467  -1.700  42.640  1.00 48.09           O  
ATOM   3506  CG  LYS A 233     -64.040  -0.553  40.125  1.00 48.09           C  
ATOM   3507  HG2 LYS A 233     -63.200  -1.248  40.149  1.00 48.09           H  
ATOM   3508  HG3 LYS A 233     -63.922   0.189  40.914  1.00 48.09           H  
ATOM   3509  CD  LYS A 233     -64.105   0.127  38.761  1.00 48.09           C  
ATOM   3510  HD2 LYS A 233     -64.213  -0.638  37.992  1.00 48.09           H  
ATOM   3511  HD3 LYS A 233     -64.958   0.806  38.726  1.00 48.09           H  
ATOM   3512  CE  LYS A 233     -62.818   0.896  38.543  1.00 48.09           C  
ATOM   3513  HE2 LYS A 233     -61.979   0.227  38.736  1.00 48.09           H  
ATOM   3514  HE3 LYS A 233     -62.785   1.703  39.274  1.00 48.09           H  
ATOM   3515  NZ  LYS A 233     -62.756   1.408  37.156  1.00 48.09           N  
ATOM   3516  HZ1 LYS A 233     -61.888   1.902  37.007  1.00 48.09           H  
ATOM   3517  HZ2 LYS A 233     -63.537   2.020  36.966  1.00 48.09           H  
ATOM   3518  HZ3 LYS A 233     -62.788   0.630  36.513  1.00 48.09           H  
ATOM   3519  N   LEU A 234     -67.349  -3.535  41.346  1.00 51.63           N  
ATOM   3520  H   LEU A 234     -66.752  -4.120  40.779  1.00 51.63           H  
ATOM   3521  CA  LEU A 234     -68.730  -3.958  41.585  1.00 51.63           C  
ATOM   3522  HA  LEU A 234     -69.396  -3.106  41.443  1.00 51.63           H  
ATOM   3523  C   LEU A 234     -68.925  -4.410  43.036  1.00 51.63           C  
ATOM   3524  CB  LEU A 234     -69.097  -5.067  40.584  1.00 51.63           C  
ATOM   3525  HB2 LEU A 234     -70.024  -5.541  40.908  1.00 51.63           H  
ATOM   3526  HB3 LEU A 234     -68.319  -5.829  40.603  1.00 51.63           H  
ATOM   3527  O   LEU A 234     -69.927  -4.059  43.652  1.00 51.63           O  
ATOM   3528  CG  LEU A 234     -69.282  -4.561  39.142  1.00 51.63           C  
ATOM   3529  HG  LEU A 234     -68.435  -3.938  38.856  1.00 51.63           H  
ATOM   3530  CD1 LEU A 234     -69.353  -5.744  38.178  1.00 51.63           C  
ATOM   3531 HD11 LEU A 234     -70.191  -6.392  38.436  1.00 51.63           H  
ATOM   3532 HD12 LEU A 234     -69.469  -5.386  37.155  1.00 51.63           H  
ATOM   3533 HD13 LEU A 234     -68.429  -6.320  38.236  1.00 51.63           H  
ATOM   3534  CD2 LEU A 234     -70.572  -3.747  38.990  1.00 51.63           C  
ATOM   3535 HD21 LEU A 234     -71.428  -4.347  39.299  1.00 51.63           H  
ATOM   3536 HD22 LEU A 234     -70.526  -2.846  39.601  1.00 51.63           H  
ATOM   3537 HD23 LEU A 234     -70.698  -3.453  37.948  1.00 51.63           H  
ATOM   3538  N   LEU A 235     -67.931  -5.099  43.599  1.00 49.88           N  
ATOM   3539  H   LEU A 235     -67.142  -5.354  43.023  1.00 49.88           H  
ATOM   3540  CA  LEU A 235     -67.915  -5.528  45.000  1.00 49.88           C  
ATOM   3541  HA  LEU A 235     -68.832  -6.084  45.199  1.00 49.88           H  
ATOM   3542  C   LEU A 235     -67.910  -4.338  45.972  1.00 49.88           C  
ATOM   3543  CB  LEU A 235     -66.680  -6.436  45.202  1.00 49.88           C  
ATOM   3544  HB2 LEU A 235     -66.012  -5.982  45.934  1.00 49.88           H  
ATOM   3545  HB3 LEU A 235     -66.106  -6.487  44.277  1.00 49.88           H  
ATOM   3546  O   LEU A 235     -68.641  -4.326  46.957  1.00 49.88           O  
ATOM   3547  CG  LEU A 235     -67.040  -7.867  45.650  1.00 49.88           C  
ATOM   3548  HG  LEU A 235     -68.116  -8.031  45.584  1.00 49.88           H  
ATOM   3549  CD1 LEU A 235     -66.362  -8.901  44.750  1.00 49.88           C  
ATOM   3550 HD11 LEU A 235     -66.638  -9.904  45.076  1.00 49.88           H  
ATOM   3551 HD12 LEU A 235     -66.690  -8.761  43.720  1.00 49.88           H  
ATOM   3552 HD13 LEU A 235     -65.279  -8.791  44.805  1.00 49.88           H  
ATOM   3553  CD2 LEU A 235     -66.602  -8.107  47.094  1.00 49.88           C  
ATOM   3554 HD21 LEU A 235     -66.892  -9.110  47.407  1.00 49.88           H  
ATOM   3555 HD22 LEU A 235     -65.521  -8.002  47.189  1.00 49.88           H  
ATOM   3556 HD23 LEU A 235     -67.093  -7.388  47.749  1.00 49.88           H  
ATOM   3557  N   GLN A 236     -67.136  -3.297  45.658  1.00 45.02           N  
ATOM   3558  H   GLN A 236     -66.528  -3.392  44.858  1.00 45.02           H  
ATOM   3559  CA  GLN A 236     -67.024  -2.091  46.484  1.00 45.02           C  
ATOM   3560  HA  GLN A 236     -66.672  -2.387  47.472  1.00 45.02           H  
ATOM   3561  C   GLN A 236     -68.364  -1.347  46.661  1.00 45.02           C  
ATOM   3562  CB  GLN A 236     -65.976  -1.184  45.823  1.00 45.02           C  
ATOM   3563  HB2 GLN A 236     -65.122  -1.784  45.508  1.00 45.02           H  
ATOM   3564  HB3 GLN A 236     -66.410  -0.711  44.941  1.00 45.02           H  
ATOM   3565  O   GLN A 236     -68.641  -0.798  47.728  1.00 45.02           O  
ATOM   3566  CG  GLN A 236     -65.470  -0.107  46.785  1.00 45.02           C  
ATOM   3567  HG2 GLN A 236     -66.320   0.441  47.192  1.00 45.02           H  
ATOM   3568  HG3 GLN A 236     -64.960  -0.591  47.619  1.00 45.02           H  
ATOM   3569  CD  GLN A 236     -64.504   0.881  46.138  1.00 45.02           C  
ATOM   3570  NE2 GLN A 236     -63.990   1.822  46.893  1.00 45.02           N  
ATOM   3571 HE21 GLN A 236     -64.289   1.918  47.854  1.00 45.02           H  
ATOM   3572 HE22 GLN A 236     -63.314   2.434  46.460  1.00 45.02           H  
ATOM   3573  OE1 GLN A 236     -64.184   0.847  44.958  1.00 45.02           O  
ATOM   3574  N   LEU A 237     -69.198  -1.321  45.618  1.00 49.51           N  
ATOM   3575  H   LEU A 237     -68.927  -1.823  44.784  1.00 49.51           H  
ATOM   3576  CA  LEU A 237     -70.515  -0.675  45.647  1.00 49.51           C  
ATOM   3577  HA  LEU A 237     -70.412   0.328  46.060  1.00 49.51           H  
ATOM   3578  C   LEU A 237     -71.508  -1.414  46.555  1.00 49.51           C  
ATOM   3579  CB  LEU A 237     -71.053  -0.591  44.207  1.00 49.51           C  
ATOM   3580  HB2 LEU A 237     -72.122  -0.380  44.237  1.00 49.51           H  
ATOM   3581  HB3 LEU A 237     -70.930  -1.566  43.735  1.00 49.51           H  
ATOM   3582  O   LEU A 237     -72.334  -0.772  47.204  1.00 49.51           O  
ATOM   3583  CG  LEU A 237     -70.364   0.486  43.352  1.00 49.51           C  
ATOM   3584  HG  LEU A 237     -69.284   0.446  43.500  1.00 49.51           H  
ATOM   3585  CD1 LEU A 237     -70.652   0.244  41.869  1.00 49.51           C  
ATOM   3586 HD11 LEU A 237     -71.727   0.258  41.691  1.00 49.51           H  
ATOM   3587 HD12 LEU A 237     -70.252  -0.729  41.584  1.00 49.51           H  
ATOM   3588 HD13 LEU A 237     -70.166   1.013  41.268  1.00 49.51           H  
ATOM   3589  CD2 LEU A 237     -70.865   1.889  43.708  1.00 49.51           C  
ATOM   3590 HD21 LEU A 237     -70.369   2.628  43.079  1.00 49.51           H  
ATOM   3591 HD22 LEU A 237     -71.943   1.950  43.562  1.00 49.51           H  
ATOM   3592 HD23 LEU A 237     -70.635   2.111  44.751  1.00 49.51           H  
ATOM   3593  N   ASP A 238     -71.411  -2.742  46.625  1.00 50.13           N  
ATOM   3594  H   ASP A 238     -70.697  -3.211  46.086  1.00 50.13           H  
ATOM   3595  CA  ASP A 238     -72.313  -3.573  47.423  1.00 50.13           C  
ATOM   3596  HA  ASP A 238     -73.340  -3.275  47.212  1.00 50.13           H  
ATOM   3597  C   ASP A 238     -72.076  -3.381  48.931  1.00 50.13           C  
ATOM   3598  CB  ASP A 238     -72.150  -5.038  46.988  1.00 50.13           C  
ATOM   3599  HB2 ASP A 238     -71.175  -5.408  47.305  1.00 50.13           H  
ATOM   3600  HB3 ASP A 238     -72.197  -5.095  45.900  1.00 50.13           H  
ATOM   3601  O   ASP A 238     -73.016  -3.122  49.687  1.00 50.13           O  
ATOM   3602  CG  ASP A 238     -73.260  -5.921  47.563  1.00 50.13           C  
ATOM   3603  OD1 ASP A 238     -74.443  -5.587  47.332  1.00 50.13           O  
ATOM   3604  OD2 ASP A 238     -72.938  -6.924  48.236  1.00 50.13           O  
ATOM   3605  N   ILE A 239     -70.806  -3.374  49.356  1.00 49.09           N  
ATOM   3606  H   ILE A 239     -70.095  -3.601  48.674  1.00 49.09           H  
ATOM   3607  CA  ILE A 239     -70.393  -3.191  50.760  1.00 49.09           C  
ATOM   3608  HA  ILE A 239     -70.863  -3.969  51.363  1.00 49.09           H  
ATOM   3609  C   ILE A 239     -70.866  -1.840  51.316  1.00 49.09           C  
ATOM   3610  CB  ILE A 239     -68.855  -3.343  50.888  1.00 49.09           C  
ATOM   3611  HB  ILE A 239     -68.380  -2.614  50.232  1.00 49.09           H  
ATOM   3612  O   ILE A 239     -71.430  -1.771  52.411  1.00 49.09           O  
ATOM   3613  CG1 ILE A 239     -68.423  -4.756  50.430  1.00 49.09           C  
ATOM   3614 HG12 ILE A 239     -68.950  -5.508  51.017  1.00 49.09           H  
ATOM   3615 HG13 ILE A 239     -68.728  -4.907  49.394  1.00 49.09           H  
ATOM   3616  CG2 ILE A 239     -68.391  -3.055  52.330  1.00 49.09           C  
ATOM   3617 HG21 ILE A 239     -68.633  -2.033  52.623  1.00 49.09           H  
ATOM   3618 HG22 ILE A 239     -68.872  -3.745  53.024  1.00 49.09           H  
ATOM   3619 HG23 ILE A 239     -67.309  -3.159  52.417  1.00 49.09           H  
ATOM   3620  CD1 ILE A 239     -66.913  -5.028  50.489  1.00 49.09           C  
ATOM   3621 HD11 ILE A 239     -66.568  -5.076  51.522  1.00 49.09           H  
ATOM   3622 HD12 ILE A 239     -66.704  -5.987  50.015  1.00 49.09           H  
ATOM   3623 HD13 ILE A 239     -66.374  -4.245  49.956  1.00 49.09           H  
ATOM   3624  N   GLY A 240     -70.689  -0.758  50.549  1.00 47.47           N  
ATOM   3625  H   GLY A 240     -70.240  -0.879  49.652  1.00 47.47           H  
ATOM   3626  CA  GLY A 240     -71.090   0.587  50.973  1.00 47.47           C  
ATOM   3627  HA2 GLY A 240     -70.559   0.850  51.888  1.00 47.47           H  
ATOM   3628  HA3 GLY A 240     -70.819   1.297  50.192  1.00 47.47           H  
ATOM   3629  C   GLY A 240     -72.595   0.718  51.236  1.00 47.47           C  
ATOM   3630  O   GLY A 240     -73.004   1.434  52.149  1.00 47.47           O  
ATOM   3631  N   SER A 241     -73.421  -0.017  50.486  1.00 50.42           N  
ATOM   3632  H   SER A 241     -73.025  -0.619  49.778  1.00 50.42           H  
ATOM   3633  CA  SER A 241     -74.877  -0.005  50.664  1.00 50.42           C  
ATOM   3634  HA  SER A 241     -75.208   1.033  50.691  1.00 50.42           H  
ATOM   3635  C   SER A 241     -75.323  -0.655  51.981  1.00 50.42           C  
ATOM   3636  CB  SER A 241     -75.551  -0.678  49.464  1.00 50.42           C  
ATOM   3637  HB2 SER A 241     -75.077  -0.347  48.539  1.00 50.42           H  
ATOM   3638  HB3 SER A 241     -76.596  -0.370  49.442  1.00 50.42           H  
ATOM   3639  O   SER A 241     -76.285  -0.207  52.605  1.00 50.42           O  
ATOM   3640  OG  SER A 241     -75.513  -2.091  49.540  1.00 50.42           O  
ATOM   3641  HG  SER A 241     -74.617  -2.424  49.458  1.00 50.42           H  
ATOM   3642  N   ARG A 242     -74.599  -1.683  52.442  1.00 50.37           N  
ATOM   3643  H   ARG A 242     -73.808  -1.982  51.891  1.00 50.37           H  
ATOM   3644  CA  ARG A 242     -74.932  -2.435  53.660  1.00 50.37           C  
ATOM   3645  HA  ARG A 242     -76.008  -2.606  53.689  1.00 50.37           H  
ATOM   3646  C   ARG A 242     -74.612  -1.651  54.934  1.00 50.37           C  
ATOM   3647  CB  ARG A 242     -74.218  -3.794  53.626  1.00 50.37           C  
ATOM   3648  HB2 ARG A 242     -74.313  -4.260  54.607  1.00 50.37           H  
ATOM   3649  HB3 ARG A 242     -73.158  -3.651  53.418  1.00 50.37           H  
ATOM   3650  O   ARG A 242     -75.419  -1.644  55.858  1.00 50.37           O  
ATOM   3651  CG  ARG A 242     -74.832  -4.737  52.578  1.00 50.37           C  
ATOM   3652  HG2 ARG A 242     -75.881  -4.902  52.825  1.00 50.37           H  
ATOM   3653  HG3 ARG A 242     -74.766  -4.297  51.582  1.00 50.37           H  
ATOM   3654  CD  ARG A 242     -74.091  -6.078  52.586  1.00 50.37           C  
ATOM   3655  HD2 ARG A 242     -73.927  -6.375  53.622  1.00 50.37           H  
ATOM   3656  HD3 ARG A 242     -73.116  -5.942  52.118  1.00 50.37           H  
ATOM   3657  NE  ARG A 242     -74.839  -7.119  51.855  1.00 50.37           N  
ATOM   3658  HE  ARG A 242     -75.007  -6.927  50.878  1.00 50.37           H  
ATOM   3659  NH1 ARG A 242     -74.789  -8.761  53.475  1.00 50.37           N  
ATOM   3660 HH11 ARG A 242     -74.161  -8.190  54.023  1.00 50.37           H  
ATOM   3661 HH12 ARG A 242     -74.971  -9.711  53.766  1.00 50.37           H  
ATOM   3662  NH2 ARG A 242     -75.843  -9.135  51.548  1.00 50.37           N  
ATOM   3663 HH21 ARG A 242     -76.020  -8.861  50.592  1.00 50.37           H  
ATOM   3664 HH22 ARG A 242     -76.012 -10.081  51.858  1.00 50.37           H  
ATOM   3665  CZ  ARG A 242     -75.155  -8.324  52.300  1.00 50.37           C  
ATOM   3666  N   LEU A 243     -73.494  -0.924  54.946  1.00 44.66           N  
ATOM   3667  H   LEU A 243     -72.885  -1.003  54.145  1.00 44.66           H  
ATOM   3668  CA  LEU A 243     -73.060  -0.089  56.075  1.00 44.66           C  
ATOM   3669  HA  LEU A 243     -73.044  -0.692  56.982  1.00 44.66           H  
ATOM   3670  C   LEU A 243     -73.988   1.099  56.356  1.00 44.66           C  
ATOM   3671  CB  LEU A 243     -71.646   0.419  55.763  1.00 44.66           C  
ATOM   3672  HB2 LEU A 243     -71.601   0.710  54.713  1.00 44.66           H  
ATOM   3673  HB3 LEU A 243     -71.435   1.309  56.355  1.00 44.66           H  
ATOM   3674  O   LEU A 243     -74.217   1.450  57.513  1.00 44.66           O  
ATOM   3675  CG  LEU A 243     -70.570  -0.636  56.061  1.00 44.66           C  
ATOM   3676  HG  LEU A 243     -70.910  -1.618  55.731  1.00 44.66           H  
ATOM   3677  CD1 LEU A 243     -69.314  -0.292  55.269  1.00 44.66           C  
ATOM   3678 HD11 LEU A 243     -69.526  -0.376  54.203  1.00 44.66           H  
ATOM   3679 HD12 LEU A 243     -68.521  -0.997  55.518  1.00 44.66           H  
ATOM   3680 HD13 LEU A 243     -68.998   0.728  55.489  1.00 44.66           H  
ATOM   3681  CD2 LEU A 243     -70.283  -0.690  57.563  1.00 44.66           C  
ATOM   3682 HD21 LEU A 243     -70.076   0.306  57.956  1.00 44.66           H  
ATOM   3683 HD22 LEU A 243     -71.149  -1.100  58.083  1.00 44.66           H  
ATOM   3684 HD23 LEU A 243     -69.436  -1.348  57.754  1.00 44.66           H  
ATOM   3685  N   GLN A 244     -74.564   1.711  55.318  1.00 45.06           N  
ATOM   3686  H   GLN A 244     -74.341   1.404  54.382  1.00 45.06           H  
ATOM   3687  CA  GLN A 244     -75.512   2.815  55.504  1.00 45.06           C  
ATOM   3688  HA  GLN A 244     -75.044   3.572  56.133  1.00 45.06           H  
ATOM   3689  C   GLN A 244     -76.783   2.388  56.244  1.00 45.06           C  
ATOM   3690  CB  GLN A 244     -75.868   3.447  54.152  1.00 45.06           C  
ATOM   3691  HB2 GLN A 244     -76.855   3.904  54.223  1.00 45.06           H  
ATOM   3692  HB3 GLN A 244     -75.899   2.687  53.371  1.00 45.06           H  
ATOM   3693  O   GLN A 244     -77.317   3.169  57.025  1.00 45.06           O  
ATOM   3694  CG  GLN A 244     -74.868   4.550  53.786  1.00 45.06           C  
ATOM   3695  HG2 GLN A 244     -73.887   4.110  53.607  1.00 45.06           H  
ATOM   3696  HG3 GLN A 244     -74.787   5.245  54.621  1.00 45.06           H  
ATOM   3697  CD  GLN A 244     -75.287   5.335  52.548  1.00 45.06           C  
ATOM   3698  NE2 GLN A 244     -74.857   6.572  52.422  1.00 45.06           N  
ATOM   3699 HE21 GLN A 244     -75.158   7.054  51.586  1.00 45.06           H  
ATOM   3700 HE22 GLN A 244     -74.266   6.979  53.132  1.00 45.06           H  
ATOM   3701  OE1 GLN A 244     -75.996   4.880  51.667  1.00 45.06           O  
ATOM   3702  N   ASN A 245     -77.231   1.144  56.073  1.00 50.50           N  
ATOM   3703  H   ASN A 245     -76.738   0.527  55.444  1.00 50.50           H  
ATOM   3704  CA  ASN A 245     -78.436   0.656  56.744  1.00 50.50           C  
ATOM   3705  HA  ASN A 245     -79.214   1.414  56.655  1.00 50.50           H  
ATOM   3706  C   ASN A 245     -78.235   0.437  58.258  1.00 50.50           C  
ATOM   3707  CB  ASN A 245     -78.914  -0.611  56.019  1.00 50.50           C  
ATOM   3708  HB2 ASN A 245     -78.096  -1.329  55.960  1.00 50.50           H  
ATOM   3709  HB3 ASN A 245     -79.721  -1.065  56.594  1.00 50.50           H  
ATOM   3710  O   ASN A 245     -79.201   0.527  59.014  1.00 50.50           O  
ATOM   3711  CG  ASN A 245     -79.455  -0.329  54.625  1.00 50.50           C  
ATOM   3712  ND2 ASN A 245     -79.399  -1.296  53.742  1.00 50.50           N  
ATOM   3713 HD21 ASN A 245     -79.644  -1.033  52.798  1.00 50.50           H  
ATOM   3714 HD22 ASN A 245     -78.915  -2.153  53.968  1.00 50.50           H  
ATOM   3715  OD1 ASN A 245     -79.954   0.738  54.307  1.00 50.50           O  
ATOM   3716  N   MET A 246     -76.995   0.211  58.715  1.00 39.55           N  
ATOM   3717  H   MET A 246     -76.244   0.164  58.041  1.00 39.55           H  
ATOM   3718  CA  MET A 246     -76.653  -0.016  60.131  1.00 39.55           C  
ATOM   3719  HA  MET A 246     -77.336  -0.749  60.560  1.00 39.55           H  
ATOM   3720  C   MET A 246     -76.748   1.247  60.999  1.00 39.55           C  
ATOM   3721  CB  MET A 246     -75.221  -0.564  60.219  1.00 39.55           C  
ATOM   3722  HB2 MET A 246     -74.877  -0.484  61.250  1.00 39.55           H  
ATOM   3723  HB3 MET A 246     -74.567   0.048  59.597  1.00 39.55           H  
ATOM   3724  O   MET A 246     -77.014   1.167  62.193  1.00 39.55           O  
ATOM   3725  CG  MET A 246     -75.102  -2.033  59.800  1.00 39.55           C  
ATOM   3726  HG2 MET A 246     -75.700  -2.199  58.904  1.00 39.55           H  
ATOM   3727  HG3 MET A 246     -75.522  -2.647  60.597  1.00 39.55           H  
ATOM   3728  SD  MET A 246     -73.416  -2.622  59.445  1.00 39.55           S  
ATOM   3729  CE  MET A 246     -72.385  -1.593  60.530  1.00 39.55           C  
ATOM   3730  HE1 MET A 246     -72.426  -0.551  60.215  1.00 39.55           H  
ATOM   3731  HE2 MET A 246     -71.353  -1.938  60.477  1.00 39.55           H  
ATOM   3732  HE3 MET A 246     -72.733  -1.684  61.559  1.00 39.55           H  
ATOM   3733  N   THR A 247     -76.548   2.434  60.425  1.00 43.57           N  
ATOM   3734  H   THR A 247     -76.401   2.466  59.426  1.00 43.57           H  
ATOM   3735  CA  THR A 247     -76.453   3.685  61.204  1.00 43.57           C  
ATOM   3736  HA  THR A 247     -76.052   3.444  62.189  1.00 43.57           H  
ATOM   3737  C   THR A 247     -77.805   4.350  61.482  1.00 43.57           C  
ATOM   3738  CB  THR A 247     -75.467   4.670  60.559  1.00 43.57           C  
ATOM   3739  HB  THR A 247     -75.559   5.642  61.044  1.00 43.57           H  
ATOM   3740  O   THR A 247     -77.880   5.263  62.301  1.00 43.57           O  
ATOM   3741  CG2 THR A 247     -74.022   4.194  60.705  1.00 43.57           C  
ATOM   3742 HG21 THR A 247     -73.347   4.936  60.277  1.00 43.57           H  
ATOM   3743 HG22 THR A 247     -73.875   3.240  60.199  1.00 43.57           H  
ATOM   3744 HG23 THR A 247     -73.778   4.075  61.761  1.00 43.57           H  
ATOM   3745  OG1 THR A 247     -75.717   4.816  59.180  1.00 43.57           O  
ATOM   3746  HG1 THR A 247     -75.379   4.035  58.735  1.00 43.57           H  
ATOM   3747  N   SER A 248     -78.890   3.889  60.850  1.00 42.80           N  
ATOM   3748  H   SER A 248     -78.759   3.166  60.158  1.00 42.80           H  
ATOM   3749  CA  SER A 248     -80.208   4.536  60.932  1.00 42.80           C  
ATOM   3750  HA  SER A 248     -80.084   5.515  61.396  1.00 42.80           H  
ATOM   3751  C   SER A 248     -81.258   3.817  61.796  1.00 42.80           C  
ATOM   3752  CB  SER A 248     -80.732   4.807  59.516  1.00 42.80           C  
ATOM   3753  HB2 SER A 248     -81.727   5.250  59.575  1.00 42.80           H  
ATOM   3754  HB3 SER A 248     -80.070   5.522  59.027  1.00 42.80           H  
ATOM   3755  O   SER A 248     -82.356   4.350  61.938  1.00 42.80           O  
ATOM   3756  OG  SER A 248     -80.787   3.635  58.723  1.00 42.80           O  
ATOM   3757  HG  SER A 248     -81.117   2.894  59.236  1.00 42.80           H  
ATOM   3758  N   GLY A 249     -80.973   2.628  62.349  1.00 48.03           N  
ATOM   3759  H   GLY A 249     -80.045   2.252  62.220  1.00 48.03           H  
ATOM   3760  CA  GLY A 249     -82.013   1.739  62.904  1.00 48.03           C  
ATOM   3761  HA2 GLY A 249     -83.003   2.108  62.637  1.00 48.03           H  
ATOM   3762  HA3 GLY A 249     -81.898   0.766  62.426  1.00 48.03           H  
ATOM   3763  C   GLY A 249     -82.019   1.474  64.419  1.00 48.03           C  
ATOM   3764  O   GLY A 249     -83.091   1.237  64.970  1.00 48.03           O  
ATOM   3765  N   GLU A 250     -80.873   1.502  65.111  1.00 47.48           N  
ATOM   3766  H   GLU A 250     -80.021   1.681  64.599  1.00 47.48           H  
ATOM   3767  CA  GLU A 250     -80.730   0.793  66.408  1.00 47.48           C  
ATOM   3768  HA  GLU A 250     -81.698   0.391  66.706  1.00 47.48           H  
ATOM   3769  C   GLU A 250     -80.300   1.669  67.601  1.00 47.48           C  
ATOM   3770  CB  GLU A 250     -79.807  -0.422  66.213  1.00 47.48           C  
ATOM   3771  HB2 GLU A 250     -78.860  -0.087  65.791  1.00 47.48           H  
ATOM   3772  HB3 GLU A 250     -79.617  -0.887  67.181  1.00 47.48           H  
ATOM   3773  O   GLU A 250     -80.222   1.208  68.741  1.00 47.48           O  
ATOM   3774  CG  GLU A 250     -80.467  -1.467  65.294  1.00 47.48           C  
ATOM   3775  HG2 GLU A 250     -81.435  -1.735  65.717  1.00 47.48           H  
ATOM   3776  HG3 GLU A 250     -80.642  -1.028  64.312  1.00 47.48           H  
ATOM   3777  CD  GLU A 250     -79.622  -2.732  65.108  1.00 47.48           C  
ATOM   3778  OE1 GLU A 250     -80.241  -3.805  64.924  1.00 47.48           O  
ATOM   3779  OE2 GLU A 250     -78.379  -2.611  65.132  1.00 47.48           O  
ATOM   3780  N   THR A 251     -80.111   2.971  67.383  1.00 40.23           N  
ATOM   3781  H   THR A 251     -80.145   3.296  66.427  1.00 40.23           H  
ATOM   3782  CA  THR A 251     -79.615   3.937  68.381  1.00 40.23           C  
ATOM   3783  HA  THR A 251     -78.699   3.527  68.807  1.00 40.23           H  
ATOM   3784  C   THR A 251     -80.581   4.188  69.552  1.00 40.23           C  
ATOM   3785  CB  THR A 251     -79.279   5.277  67.691  1.00 40.23           C  
ATOM   3786  HB  THR A 251     -80.133   5.949  67.773  1.00 40.23           H  
ATOM   3787  O   THR A 251     -80.170   4.686  70.597  1.00 40.23           O  
ATOM   3788  CG2 THR A 251     -78.054   5.954  68.302  1.00 40.23           C  
ATOM   3789 HG21 THR A 251     -77.180   5.313  68.189  1.00 40.23           H  
ATOM   3790 HG22 THR A 251     -77.872   6.909  67.808  1.00 40.23           H  
ATOM   3791 HG23 THR A 251     -78.225   6.135  69.363  1.00 40.23           H  
ATOM   3792  OG1 THR A 251     -79.001   5.093  66.317  1.00 40.23           O  
ATOM   3793  HG1 THR A 251     -78.428   5.803  66.019  1.00 40.23           H  
ATOM   3794  N   GLN A 252     -81.867   3.846  69.410  1.00 45.01           N  
ATOM   3795  H   GLN A 252     -82.141   3.418  68.537  1.00 45.01           H  
ATOM   3796  CA  GLN A 252     -82.884   4.024  70.458  1.00 45.01           C  
ATOM   3797  HA  GLN A 252     -82.667   4.945  70.999  1.00 45.01           H  
ATOM   3798  C   GLN A 252     -82.875   2.865  71.474  1.00 45.01           C  
ATOM   3799  CB  GLN A 252     -84.263   4.167  69.787  1.00 45.01           C  
ATOM   3800  HB2 GLN A 252     -84.166   4.709  68.846  1.00 45.01           H  
ATOM   3801  HB3 GLN A 252     -84.629   3.170  69.541  1.00 45.01           H  
ATOM   3802  O   GLN A 252     -83.053   3.089  72.665  1.00 45.01           O  
ATOM   3803  CG  GLN A 252     -85.310   4.869  70.672  1.00 45.01           C  
ATOM   3804  HG2 GLN A 252     -85.168   4.579  71.713  1.00 45.01           H  
ATOM   3805  HG3 GLN A 252     -86.298   4.519  70.372  1.00 45.01           H  
ATOM   3806  CD  GLN A 252     -85.325   6.395  70.561  1.00 45.01           C  
ATOM   3807  NE2 GLN A 252     -85.904   7.080  71.522  1.00 45.01           N  
ATOM   3808 HE21 GLN A 252     -86.239   6.599  72.345  1.00 45.01           H  
ATOM   3809 HE22 GLN A 252     -85.861   8.085  71.435  1.00 45.01           H  
ATOM   3810  OE1 GLN A 252     -84.861   7.011  69.616  1.00 45.01           O  
ATOM   3811  N   THR A 253     -82.618   1.643  71.006  1.00 43.13           N  
ATOM   3812  H   THR A 253     -82.470   1.535  70.013  1.00 43.13           H  
ATOM   3813  CA  THR A 253     -82.744   0.384  71.765  1.00 43.13           C  
ATOM   3814  HA  THR A 253     -83.651   0.423  72.368  1.00 43.13           H  
ATOM   3815  C   THR A 253     -81.563   0.144  72.712  1.00 43.13           C  
ATOM   3816  CB  THR A 253     -82.850  -0.787  70.768  1.00 43.13           C  
ATOM   3817  HB  THR A 253     -81.847  -1.094  70.472  1.00 43.13           H  
ATOM   3818  O   THR A 253     -81.683  -0.532  73.728  1.00 43.13           O  
ATOM   3819  CG2 THR A 253     -83.594  -1.987  71.348  1.00 43.13           C  
ATOM   3820 HG21 THR A 253     -83.641  -2.785  70.607  1.00 43.13           H  
ATOM   3821 HG22 THR A 253     -84.604  -1.693  71.633  1.00 43.13           H  
ATOM   3822 HG23 THR A 253     -83.067  -2.354  72.228  1.00 43.13           H  
ATOM   3823  OG1 THR A 253     -83.549  -0.401  69.598  1.00 43.13           O  
ATOM   3824  HG1 THR A 253     -83.417  -1.095  68.947  1.00 43.13           H  
ATOM   3825  N   ILE A 254     -80.416   0.740  72.391  1.00 42.24           N  
ATOM   3826  H   ILE A 254     -80.391   1.232  71.509  1.00 42.24           H  
ATOM   3827  CA  ILE A 254     -79.168   0.670  73.160  1.00 42.24           C  
ATOM   3828  HA  ILE A 254     -79.000  -0.356  73.486  1.00 42.24           H  
ATOM   3829  C   ILE A 254     -79.232   1.535  74.430  1.00 42.24           C  
ATOM   3830  CB  ILE A 254     -78.029   1.075  72.199  1.00 42.24           C  
ATOM   3831  HB  ILE A 254     -78.347   1.967  71.658  1.00 42.24           H  
ATOM   3832  O   ILE A 254     -78.648   1.175  75.450  1.00 42.24           O  
ATOM   3833  CG1 ILE A 254     -77.797  -0.065  71.175  1.00 42.24           C  
ATOM   3834 HG12 ILE A 254     -77.327  -0.911  71.676  1.00 42.24           H  
ATOM   3835 HG13 ILE A 254     -78.754  -0.407  70.779  1.00 42.24           H  
ATOM   3836  CG2 ILE A 254     -76.731   1.435  72.932  1.00 42.24           C  
ATOM   3837 HG21 ILE A 254     -76.321   0.556  73.430  1.00 42.24           H  
ATOM   3838 HG22 ILE A 254     -76.024   1.844  72.210  1.00 42.24           H  
ATOM   3839 HG23 ILE A 254     -76.896   2.221  73.669  1.00 42.24           H  
ATOM   3840  CD1 ILE A 254     -76.942   0.335  69.968  1.00 42.24           C  
ATOM   3841 HD11 ILE A 254     -75.930   0.594  70.279  1.00 42.24           H  
ATOM   3842 HD12 ILE A 254     -76.889  -0.502  69.271  1.00 42.24           H  
ATOM   3843 HD13 ILE A 254     -77.393   1.187  69.460  1.00 42.24           H  
ATOM   3844  N   ASN A 255     -79.989   2.636  74.407  1.00 41.06           N  
ATOM   3845  H   ASN A 255     -80.501   2.852  73.563  1.00 41.06           H  
ATOM   3846  CA  ASN A 255     -80.150   3.513  75.571  1.00 41.06           C  
ATOM   3847  HA  ASN A 255     -79.166   3.724  75.988  1.00 41.06           H  
ATOM   3848  C   ASN A 255     -80.951   2.856  76.708  1.00 41.06           C  
ATOM   3849  CB  ASN A 255     -80.781   4.837  75.115  1.00 41.06           C  
ATOM   3850  HB2 ASN A 255     -81.666   4.633  74.512  1.00 41.06           H  
ATOM   3851  HB3 ASN A 255     -81.097   5.399  75.994  1.00 41.06           H  
ATOM   3852  O   ASN A 255     -80.731   3.190  77.870  1.00 41.06           O  
ATOM   3853  CG  ASN A 255     -79.805   5.714  74.351  1.00 41.06           C  
ATOM   3854  ND2 ASN A 255     -80.269   6.429  73.355  1.00 41.06           N  
ATOM   3855 HD21 ASN A 255     -79.562   6.867  72.783  1.00 41.06           H  
ATOM   3856 HD22 ASN A 255     -81.208   6.259  73.023  1.00 41.06           H  
ATOM   3857  OD1 ASN A 255     -78.621   5.785  74.629  1.00 41.06           O  
ATOM   3858  N   ASP A 256     -81.811   1.884  76.394  1.00 44.38           N  
ATOM   3859  H   ASP A 256     -81.980   1.682  75.419  1.00 44.38           H  
ATOM   3860  CA  ASP A 256     -82.605   1.151  77.387  1.00 44.38           C  
ATOM   3861  HA  ASP A 256     -82.913   1.842  78.172  1.00 44.38           H  
ATOM   3862  C   ASP A 256     -81.800   0.028  78.075  1.00 44.38           C  
ATOM   3863  CB  ASP A 256     -83.881   0.611  76.714  1.00 44.38           C  
ATOM   3864  HB2 ASP A 256     -84.402  -0.029  77.426  1.00 44.38           H  
ATOM   3865  HB3 ASP A 256     -83.598  -0.004  75.860  1.00 44.38           H  
ATOM   3866  O   ASP A 256     -82.120  -0.375  79.191  1.00 44.38           O  
ATOM   3867  CG  ASP A 256     -84.867   1.701  76.254  1.00 44.38           C  
ATOM   3868  OD1 ASP A 256     -84.805   2.839  76.775  1.00 44.38           O  
ATOM   3869  OD2 ASP A 256     -85.717   1.377  75.393  1.00 44.38           O  
ATOM   3870  N   ALA A 257     -80.714  -0.451  77.453  1.00 43.63           N  
ATOM   3871  H   ALA A 257     -80.486  -0.073  76.545  1.00 43.63           H  
ATOM   3872  CA  ALA A 257     -79.842  -1.497  78.004  1.00 43.63           C  
ATOM   3873  HA  ALA A 257     -80.459  -2.220  78.536  1.00 43.63           H  
ATOM   3874  C   ALA A 257     -78.802  -0.963  79.014  1.00 43.63           C  
ATOM   3875  CB  ALA A 257     -79.175  -2.218  76.826  1.00 43.63           C  
ATOM   3876  HB1 ALA A 257     -78.568  -3.043  77.199  1.00 43.63           H  
ATOM   3877  HB2 ALA A 257     -78.536  -1.526  76.278  1.00 43.63           H  
ATOM   3878  HB3 ALA A 257     -79.937  -2.613  76.154  1.00 43.63           H  
ATOM   3879  O   ALA A 257     -78.284  -1.715  79.840  1.00 43.63           O  
ATOM   3880  N   ILE A 258     -78.528   0.345  78.988  1.00 43.47           N  
ATOM   3881  H   ILE A 258     -79.000   0.899  78.288  1.00 43.47           H  
ATOM   3882  CA  ILE A 258     -77.538   1.020  79.845  1.00 43.47           C  
ATOM   3883  HA  ILE A 258     -76.642   0.401  79.875  1.00 43.47           H  
ATOM   3884  C   ILE A 258     -78.009   1.123  81.316  1.00 43.47           C  
ATOM   3885  CB  ILE A 258     -77.145   2.369  79.174  1.00 43.47           C  
ATOM   3886  HB  ILE A 258     -78.062   2.894  78.904  1.00 43.47           H  
ATOM   3887  O   ILE A 258     -77.201   1.374  82.204  1.00 43.47           O  
ATOM   3888  CG1 ILE A 258     -76.340   2.079  77.879  1.00 43.47           C  
ATOM   3889 HG12 ILE A 258     -76.866   1.334  77.283  1.00 43.47           H  
ATOM   3890 HG13 ILE A 258     -75.373   1.651  78.145  1.00 43.47           H  
ATOM   3891  CG2 ILE A 258     -76.326   3.301  80.085  1.00 43.47           C  
ATOM   3892 HG21 ILE A 258     -76.916   3.590  80.955  1.00 43.47           H  
ATOM   3893 HG22 ILE A 258     -76.055   4.217  79.561  1.00 43.47           H  
ATOM   3894 HG23 ILE A 258     -75.422   2.794  80.423  1.00 43.47           H  
ATOM   3895  CD1 ILE A 258     -76.107   3.296  76.972  1.00 43.47           C  
ATOM   3896 HD11 ILE A 258     -75.401   3.988  77.431  1.00 43.47           H  
ATOM   3897 HD12 ILE A 258     -75.691   2.960  76.022  1.00 43.47           H  
ATOM   3898 HD13 ILE A 258     -77.051   3.807  76.784  1.00 43.47           H  
ATOM   3899  N   SER A 259     -79.282   0.844  81.636  1.00 40.11           N  
ATOM   3900  H   SER A 259     -79.921   0.587  80.897  1.00 40.11           H  
ATOM   3901  CA  SER A 259     -79.814   0.946  83.009  1.00 40.11           C  
ATOM   3902  HA  SER A 259     -79.303   1.779  83.490  1.00 40.11           H  
ATOM   3903  C   SER A 259     -79.567  -0.274  83.916  1.00 40.11           C  
ATOM   3904  CB  SER A 259     -81.306   1.310  82.982  1.00 40.11           C  
ATOM   3905  HB2 SER A 259     -81.579   1.735  83.948  1.00 40.11           H  
ATOM   3906  HB3 SER A 259     -81.487   2.060  82.213  1.00 40.11           H  
ATOM   3907  O   SER A 259     -80.118  -0.318  85.016  1.00 40.11           O  
ATOM   3908  OG  SER A 259     -82.122   0.180  82.745  1.00 40.11           O  
ATOM   3909  HG  SER A 259     -81.925  -0.484  83.410  1.00 40.11           H  
ATOM   3910  N   CYS A 260     -78.820  -1.293  83.469  1.00 40.55           N  
ATOM   3911  H   CYS A 260     -78.404  -1.203  82.553  1.00 40.55           H  
ATOM   3912  CA  CYS A 260     -78.754  -2.599  84.143  1.00 40.55           C  
ATOM   3913  HA  CYS A 260     -79.465  -2.587  84.969  1.00 40.55           H  
ATOM   3914  C   CYS A 260     -77.432  -2.960  84.851  1.00 40.55           C  
ATOM   3915  CB  CYS A 260     -79.231  -3.700  83.175  1.00 40.55           C  
ATOM   3916  HB2 CYS A 260     -79.095  -3.383  82.141  1.00 40.55           H  
ATOM   3917  HB3 CYS A 260     -78.648  -4.608  83.331  1.00 40.55           H  
ATOM   3918  O   CYS A 260     -77.398  -4.016  85.483  1.00 40.55           O  
ATOM   3919  SG  CYS A 260     -80.983  -4.076  83.489  1.00 40.55           S  
ATOM   3920  HG  CYS A 260     -80.818  -4.488  84.748  1.00 40.55           H  
ATOM   3921  N   SER A 261     -76.366  -2.147  84.822  1.00 42.87           N  
ATOM   3922  H   SER A 261     -76.401  -1.288  84.293  1.00 42.87           H  
ATOM   3923  CA  SER A 261     -75.160  -2.412  85.637  1.00 42.87           C  
ATOM   3924  HA  SER A 261     -75.474  -2.632  86.657  1.00 42.87           H  
ATOM   3925  C   SER A 261     -74.189  -1.221  85.669  1.00 42.87           C  
ATOM   3926  CB  SER A 261     -74.412  -3.634  85.083  1.00 42.87           C  
ATOM   3927  HB2 SER A 261     -73.971  -3.380  84.119  1.00 42.87           H  
ATOM   3928  HB3 SER A 261     -75.090  -4.475  84.935  1.00 42.87           H  
ATOM   3929  O   SER A 261     -73.753  -0.759  84.620  1.00 42.87           O  
ATOM   3930  OG  SER A 261     -73.390  -4.038  85.969  1.00 42.87           O  
ATOM   3931  HG  SER A 261     -73.785  -4.481  86.724  1.00 42.87           H  
ATOM   3932  N   ASP A 262     -73.836  -0.759  86.875  1.00 39.49           N  
ATOM   3933  H   ASP A 262     -74.238  -1.211  87.684  1.00 39.49           H  
ATOM   3934  CA  ASP A 262     -73.006   0.426  87.169  1.00 39.49           C  
ATOM   3935  HA  ASP A 262     -73.232   1.197  86.432  1.00 39.49           H  
ATOM   3936  C   ASP A 262     -71.472   0.198  87.076  1.00 39.49           C  
ATOM   3937  CB  ASP A 262     -73.398   0.966  88.570  1.00 39.49           C  
ATOM   3938  HB2 ASP A 262     -72.572   1.547  88.980  1.00 39.49           H  
ATOM   3939  HB3 ASP A 262     -73.557   0.126  89.246  1.00 39.49           H  
ATOM   3940  O   ASP A 262     -70.708   1.118  87.360  1.00 39.49           O  
ATOM   3941  CG  ASP A 262     -74.624   1.893  88.592  1.00 39.49           C  
ATOM   3942  OD1 ASP A 262     -74.772   2.709  87.657  1.00 39.49           O  
ATOM   3943  OD2 ASP A 262     -75.392   1.815  89.581  1.00 39.49           O  
ATOM   3944  N   ASP A 263     -70.981  -0.984  86.675  1.00 37.94           N  
ATOM   3945  H   ASP A 263     -71.641  -1.703  86.415  1.00 37.94           H  
ATOM   3946  CA  ASP A 263     -69.589  -1.388  86.982  1.00 37.94           C  
ATOM   3947  HA  ASP A 263     -69.143  -0.595  87.583  1.00 37.94           H  
ATOM   3948  C   ASP A 263     -68.581  -1.486  85.817  1.00 37.94           C  
ATOM   3949  CB  ASP A 263     -69.597  -2.647  87.876  1.00 37.94           C  
ATOM   3950  HB2 ASP A 263     -68.736  -3.273  87.640  1.00 37.94           H  
ATOM   3951  HB3 ASP A 263     -70.483  -3.241  87.656  1.00 37.94           H  
ATOM   3952  O   ASP A 263     -67.418  -1.797  86.062  1.00 37.94           O  
ATOM   3953  CG  ASP A 263     -69.537  -2.350  89.387  1.00 37.94           C  
ATOM   3954  OD1 ASP A 263     -69.026  -1.281  89.793  1.00 37.94           O  
ATOM   3955  OD2 ASP A 263     -69.968  -3.242  90.154  1.00 37.94           O  
ATOM   3956  N   TYR A 264     -68.928  -1.163  84.565  1.00 38.01           N  
ATOM   3957  H   TYR A 264     -69.882  -0.884  84.386  1.00 38.01           H  
ATOM   3958  CA  TYR A 264     -67.933  -1.118  83.474  1.00 38.01           C  
ATOM   3959  HA  TYR A 264     -66.947  -0.968  83.915  1.00 38.01           H  
ATOM   3960  C   TYR A 264     -68.126   0.091  82.548  1.00 38.01           C  
ATOM   3961  CB  TYR A 264     -67.846  -2.473  82.746  1.00 38.01           C  
ATOM   3962  HB2 TYR A 264     -67.488  -2.303  81.730  1.00 38.01           H  
ATOM   3963  HB3 TYR A 264     -68.840  -2.913  82.666  1.00 38.01           H  
ATOM   3964  O   TYR A 264     -68.831   0.053  81.543  1.00 38.01           O  
ATOM   3965  CG  TYR A 264     -66.892  -3.459  83.413  1.00 38.01           C  
ATOM   3966  CD1 TYR A 264     -65.527  -3.466  83.059  1.00 38.01           C  
ATOM   3967  HD1 TYR A 264     -65.172  -2.791  82.295  1.00 38.01           H  
ATOM   3968  CD2 TYR A 264     -67.352  -4.337  84.415  1.00 38.01           C  
ATOM   3969  HD2 TYR A 264     -68.390  -4.312  84.713  1.00 38.01           H  
ATOM   3970  CE1 TYR A 264     -64.627  -4.339  83.702  1.00 38.01           C  
ATOM   3971  HE1 TYR A 264     -63.584  -4.334  83.424  1.00 38.01           H  
ATOM   3972  CE2 TYR A 264     -66.455  -5.205  85.070  1.00 38.01           C  
ATOM   3973  HE2 TYR A 264     -66.803  -5.856  85.859  1.00 38.01           H  
ATOM   3974  OH  TYR A 264     -64.222  -6.048  85.338  1.00 38.01           O  
ATOM   3975  HH  TYR A 264     -63.333  -5.930  84.996  1.00 38.01           H  
ATOM   3976  CZ  TYR A 264     -65.091  -5.208  84.714  1.00 38.01           C  
ATOM   3977  N   MET A 265     -67.445   1.184  82.904  1.00 29.82           N  
ATOM   3978  H   MET A 265     -66.933   1.131  83.773  1.00 29.82           H  
ATOM   3979  CA  MET A 265     -67.251   2.383  82.085  1.00 29.82           C  
ATOM   3980  HA  MET A 265     -68.203   2.690  81.652  1.00 29.82           H  
ATOM   3981  C   MET A 265     -66.270   2.108  80.927  1.00 29.82           C  
ATOM   3982  CB  MET A 265     -66.718   3.524  82.979  1.00 29.82           C  
ATOM   3983  HB2 MET A 265     -66.179   4.243  82.363  1.00 29.82           H  
ATOM   3984  HB3 MET A 265     -66.000   3.113  83.689  1.00 29.82           H  
ATOM   3985  O   MET A 265     -65.067   2.315  81.061  1.00 29.82           O  
ATOM   3986  CG  MET A 265     -67.796   4.296  83.750  1.00 29.82           C  
ATOM   3987  HG2 MET A 265     -68.713   3.709  83.801  1.00 29.82           H  
ATOM   3988  HG3 MET A 265     -67.436   4.444  84.768  1.00 29.82           H  
ATOM   3989  SD  MET A 265     -68.150   5.933  83.040  1.00 29.82           S  
ATOM   3990  CE  MET A 265     -69.117   6.656  84.389  1.00 29.82           C  
ATOM   3991  HE1 MET A 265     -69.432   7.663  84.113  1.00 29.82           H  
ATOM   3992  HE2 MET A 265     -69.998   6.042  84.575  1.00 29.82           H  
ATOM   3993  HE3 MET A 265     -68.510   6.699  85.294  1.00 29.82           H  
ATOM   3994  N   MET A 266     -66.786   1.679  79.776  1.00 36.98           N  
ATOM   3995  H   MET A 266     -67.737   1.340  79.789  1.00 36.98           H  
ATOM   3996  CA  MET A 266     -66.202   1.950  78.453  1.00 36.98           C  
ATOM   3997  HA  MET A 266     -65.685   2.908  78.494  1.00 36.98           H  
ATOM   3998  C   MET A 266     -67.362   2.094  77.465  1.00 36.98           C  
ATOM   3999  CB  MET A 266     -65.194   0.867  78.020  1.00 36.98           C  
ATOM   4000  HB2 MET A 266     -65.270  -0.004  78.671  1.00 36.98           H  
ATOM   4001  HB3 MET A 266     -65.410   0.548  77.000  1.00 36.98           H  
ATOM   4002  O   MET A 266     -68.213   1.214  77.362  1.00 36.98           O  
ATOM   4003  CG  MET A 266     -63.760   1.412  78.055  1.00 36.98           C  
ATOM   4004  HG2 MET A 266     -63.696   2.259  77.372  1.00 36.98           H  
ATOM   4005  HG3 MET A 266     -63.542   1.767  79.062  1.00 36.98           H  
ATOM   4006  SD  MET A 266     -62.485   0.208  77.591  1.00 36.98           S  
ATOM   4007  CE  MET A 266     -61.020   1.273  77.659  1.00 36.98           C  
ATOM   4008  HE1 MET A 266     -60.911   1.681  78.664  1.00 36.98           H  
ATOM   4009  HE2 MET A 266     -60.136   0.688  77.405  1.00 36.98           H  
ATOM   4010  HE3 MET A 266     -61.131   2.088  76.944  1.00 36.98           H  
ATOM   4011  N   SER A 267     -67.471   3.257  76.825  1.00 41.47           N  
ATOM   4012  H   SER A 267     -66.690   3.897  76.815  1.00 41.47           H  
ATOM   4013  CA  SER A 267     -68.694   3.669  76.144  1.00 41.47           C  
ATOM   4014  HA  SER A 267     -69.533   3.311  76.740  1.00 41.47           H  
ATOM   4015  C   SER A 267     -68.807   3.012  74.758  1.00 41.47           C  
ATOM   4016  CB  SER A 267     -68.779   5.206  76.154  1.00 41.47           C  
ATOM   4017  HB2 SER A 267     -69.830   5.491  76.102  1.00 41.47           H  
ATOM   4018  HB3 SER A 267     -68.389   5.586  77.098  1.00 41.47           H  
ATOM   4019  O   SER A 267     -67.889   3.074  73.948  1.00 41.47           O  
ATOM   4020  OG  SER A 267     -68.102   5.836  75.086  1.00 41.47           O  
ATOM   4021  HG  SER A 267     -67.151   5.704  75.106  1.00 41.47           H  
ATOM   4022  N   LEU A 268     -69.951   2.388  74.456  1.00 40.85           N  
ATOM   4023  H   LEU A 268     -70.624   2.268  75.199  1.00 40.85           H  
ATOM   4024  CA  LEU A 268     -70.300   1.842  73.132  1.00 40.85           C  
ATOM   4025  HA  LEU A 268     -69.636   0.997  72.945  1.00 40.85           H  
ATOM   4026  C   LEU A 268     -70.110   2.844  71.957  1.00 40.85           C  
ATOM   4027  CB  LEU A 268     -71.752   1.329  73.223  1.00 40.85           C  
ATOM   4028  HB2 LEU A 268     -72.422   2.188  73.203  1.00 40.85           H  
ATOM   4029  HB3 LEU A 268     -71.897   0.826  74.179  1.00 40.85           H  
ATOM   4030  O   LEU A 268     -69.790   2.404  70.855  1.00 40.85           O  
ATOM   4031  CG  LEU A 268     -72.166   0.350  72.110  1.00 40.85           C  
ATOM   4032  HG  LEU A 268     -71.836   0.721  71.140  1.00 40.85           H  
ATOM   4033  CD1 LEU A 268     -71.607  -1.051  72.335  1.00 40.85           C  
ATOM   4034 HD11 LEU A 268     -71.920  -1.708  71.524  1.00 40.85           H  
ATOM   4035 HD12 LEU A 268     -70.517  -1.017  72.343  1.00 40.85           H  
ATOM   4036 HD13 LEU A 268     -71.958  -1.456  73.284  1.00 40.85           H  
ATOM   4037  CD2 LEU A 268     -73.683   0.245  72.091  1.00 40.85           C  
ATOM   4038 HD21 LEU A 268     -74.073   1.212  71.775  1.00 40.85           H  
ATOM   4039 HD22 LEU A 268     -73.992  -0.508  71.366  1.00 40.85           H  
ATOM   4040 HD23 LEU A 268     -74.057  -0.025  73.079  1.00 40.85           H  
ATOM   4041  N   PRO A 269     -70.229   4.176  72.148  1.00 42.83           N  
ATOM   4042  CA  PRO A 269     -69.799   5.173  71.163  1.00 42.83           C  
ATOM   4043  HA  PRO A 269     -70.387   5.036  70.256  1.00 42.83           H  
ATOM   4044  C   PRO A 269     -68.311   5.119  70.784  1.00 42.83           C  
ATOM   4045  CB  PRO A 269     -70.149   6.530  71.780  1.00 42.83           C  
ATOM   4046  HB2 PRO A 269     -70.399   7.267  71.017  1.00 42.83           H  
ATOM   4047  HB3 PRO A 269     -69.324   6.885  72.398  1.00 42.83           H  
ATOM   4048  O   PRO A 269     -67.996   5.397  69.631  1.00 42.83           O  
ATOM   4049  CG  PRO A 269     -71.342   6.209  72.672  1.00 42.83           C  
ATOM   4050  HG2 PRO A 269     -72.249   6.145  72.072  1.00 42.83           H  
ATOM   4051  HG3 PRO A 269     -71.456   6.937  73.476  1.00 42.83           H  
ATOM   4052  CD  PRO A 269     -70.980   4.834  73.206  1.00 42.83           C  
ATOM   4053  HD2 PRO A 269     -71.887   4.290  73.471  1.00 42.83           H  
ATOM   4054  HD3 PRO A 269     -70.347   4.968  74.083  1.00 42.83           H  
ATOM   4055  N   ASP A 270     -67.416   4.715  71.692  1.00 45.93           N  
ATOM   4056  H   ASP A 270     -67.721   4.502  72.631  1.00 45.93           H  
ATOM   4057  CA  ASP A 270     -65.993   4.488  71.388  1.00 45.93           C  
ATOM   4058  HA  ASP A 270     -65.628   5.312  70.775  1.00 45.93           H  
ATOM   4059  C   ASP A 270     -65.793   3.188  70.587  1.00 45.93           C  
ATOM   4060  CB  ASP A 270     -65.153   4.459  72.680  1.00 45.93           C  
ATOM   4061  HB2 ASP A 270     -65.457   3.608  73.289  1.00 45.93           H  
ATOM   4062  HB3 ASP A 270     -64.109   4.306  72.407  1.00 45.93           H  
ATOM   4063  O   ASP A 270     -64.919   3.109  69.726  1.00 45.93           O  
ATOM   4064  CG  ASP A 270     -65.246   5.747  73.507  1.00 45.93           C  
ATOM   4065  OD1 ASP A 270     -65.132   6.840  72.909  1.00 45.93           O  
ATOM   4066  OD2 ASP A 270     -65.456   5.633  74.742  1.00 45.93           O  
ATOM   4067  N   MET A 271     -66.655   2.180  70.798  1.00 42.58           N  
ATOM   4068  H   MET A 271     -67.347   2.300  71.524  1.00 42.58           H  
ATOM   4069  CA  MET A 271     -66.689   0.973  69.957  1.00 42.58           C  
ATOM   4070  HA  MET A 271     -65.669   0.611  69.830  1.00 42.58           H  
ATOM   4071  C   MET A 271     -67.219   1.284  68.549  1.00 42.58           C  
ATOM   4072  CB  MET A 271     -67.517  -0.152  70.608  1.00 42.58           C  
ATOM   4073  HB2 MET A 271     -68.511   0.213  70.866  1.00 42.58           H  
ATOM   4074  HB3 MET A 271     -67.633  -0.958  69.883  1.00 42.58           H  
ATOM   4075  O   MET A 271     -66.692   0.770  67.567  1.00 42.58           O  
ATOM   4076  CG  MET A 271     -66.849  -0.732  71.859  1.00 42.58           C  
ATOM   4077  HG2 MET A 271     -66.711   0.078  72.575  1.00 42.58           H  
ATOM   4078  HG3 MET A 271     -65.863  -1.116  71.595  1.00 42.58           H  
ATOM   4079  SD  MET A 271     -67.790  -2.046  72.692  1.00 42.58           S  
ATOM   4080  CE  MET A 271     -67.443  -3.475  71.628  1.00 42.58           C  
ATOM   4081  HE1 MET A 271     -67.938  -4.357  72.033  1.00 42.58           H  
ATOM   4082  HE2 MET A 271     -67.815  -3.285  70.621  1.00 42.58           H  
ATOM   4083  HE3 MET A 271     -66.368  -3.652  71.591  1.00 42.58           H  
ATOM   4084  N   ILE A 272     -68.226   2.155  68.432  1.00 42.83           N  
ATOM   4085  H   ILE A 272     -68.634   2.507  69.286  1.00 42.83           H  
ATOM   4086  CA  ILE A 272     -68.819   2.572  67.152  1.00 42.83           C  
ATOM   4087  HA  ILE A 272     -68.910   1.691  66.517  1.00 42.83           H  
ATOM   4088  C   ILE A 272     -67.906   3.556  66.396  1.00 42.83           C  
ATOM   4089  CB  ILE A 272     -70.250   3.116  67.384  1.00 42.83           C  
ATOM   4090  HB  ILE A 272     -70.204   3.883  68.157  1.00 42.83           H  
ATOM   4091  O   ILE A 272     -67.830   3.474  65.171  1.00 42.83           O  
ATOM   4092  CG1 ILE A 272     -71.182   1.973  67.861  1.00 42.83           C  
ATOM   4093 HG12 ILE A 272     -71.348   1.276  67.040  1.00 42.83           H  
ATOM   4094 HG13 ILE A 272     -70.702   1.413  68.664  1.00 42.83           H  
ATOM   4095  CG2 ILE A 272     -70.833   3.752  66.107  1.00 42.83           C  
ATOM   4096 HG21 ILE A 272     -71.846   4.114  66.283  1.00 42.83           H  
ATOM   4097 HG22 ILE A 272     -70.233   4.609  65.800  1.00 42.83           H  
ATOM   4098 HG23 ILE A 272     -70.846   3.021  65.298  1.00 42.83           H  
ATOM   4099  CD1 ILE A 272     -72.542   2.448  68.393  1.00 42.83           C  
ATOM   4100 HD11 ILE A 272     -72.394   3.191  69.176  1.00 42.83           H  
ATOM   4101 HD12 ILE A 272     -73.078   1.596  68.812  1.00 42.83           H  
ATOM   4102 HD13 ILE A 272     -73.145   2.872  67.591  1.00 42.83           H  
ATOM   4103  N   SER A 273     -67.172   4.444  67.081  1.00 42.53           N  
ATOM   4104  H   SER A 273     -67.276   4.508  68.083  1.00 42.53           H  
ATOM   4105  CA  SER A 273     -66.164   5.307  66.441  1.00 42.53           C  
ATOM   4106  HA  SER A 273     -66.615   5.744  65.550  1.00 42.53           H  
ATOM   4107  C   SER A 273     -64.952   4.499  65.973  1.00 42.53           C  
ATOM   4108  CB  SER A 273     -65.749   6.477  67.343  1.00 42.53           C  
ATOM   4109  HB2 SER A 273     -66.635   6.917  67.799  1.00 42.53           H  
ATOM   4110  HB3 SER A 273     -65.259   7.233  66.729  1.00 42.53           H  
ATOM   4111  O   SER A 273     -64.521   4.677  64.838  1.00 42.53           O  
ATOM   4112  OG  SER A 273     -64.847   6.068  68.346  1.00 42.53           O  
ATOM   4113  HG  SER A 273     -64.758   6.758  69.008  1.00 42.53           H  
ATOM   4114  N   GLY A 274     -64.505   3.511  66.760  1.00 45.02           N  
ATOM   4115  H   GLY A 274     -64.825   3.486  67.717  1.00 45.02           H  
ATOM   4116  CA  GLY A 274     -63.483   2.546  66.347  1.00 45.02           C  
ATOM   4117  HA2 GLY A 274     -63.274   1.878  67.183  1.00 45.02           H  
ATOM   4118  HA3 GLY A 274     -62.569   3.080  66.087  1.00 45.02           H  
ATOM   4119  C   GLY A 274     -63.908   1.695  65.144  1.00 45.02           C  
ATOM   4120  O   GLY A 274     -63.103   1.451  64.249  1.00 45.02           O  
ATOM   4121  N   LEU A 275     -65.188   1.311  65.066  1.00 40.00           N  
ATOM   4122  H   LEU A 275     -65.776   1.474  65.871  1.00 40.00           H  
ATOM   4123  CA  LEU A 275     -65.777   0.629  63.905  1.00 40.00           C  
ATOM   4124  HA  LEU A 275     -65.111  -0.179  63.600  1.00 40.00           H  
ATOM   4125  C   LEU A 275     -65.920   1.556  62.686  1.00 40.00           C  
ATOM   4126  CB  LEU A 275     -67.137   0.027  64.310  1.00 40.00           C  
ATOM   4127  HB2 LEU A 275     -67.744  -0.125  63.417  1.00 40.00           H  
ATOM   4128  HB3 LEU A 275     -67.663   0.750  64.935  1.00 40.00           H  
ATOM   4129  O   LEU A 275     -65.723   1.108  61.564  1.00 40.00           O  
ATOM   4130  CG  LEU A 275     -67.020  -1.316  65.056  1.00 40.00           C  
ATOM   4131  HG  LEU A 275     -66.175  -1.288  65.744  1.00 40.00           H  
ATOM   4132  CD1 LEU A 275     -68.289  -1.609  65.859  1.00 40.00           C  
ATOM   4133 HD11 LEU A 275     -68.179  -2.557  66.386  1.00 40.00           H  
ATOM   4134 HD12 LEU A 275     -69.151  -1.662  65.193  1.00 40.00           H  
ATOM   4135 HD13 LEU A 275     -68.453  -0.822  66.595  1.00 40.00           H  
ATOM   4136  CD2 LEU A 275     -66.828  -2.470  64.067  1.00 40.00           C  
ATOM   4137 HD21 LEU A 275     -65.918  -2.315  63.488  1.00 40.00           H  
ATOM   4138 HD22 LEU A 275     -67.678  -2.536  63.389  1.00 40.00           H  
ATOM   4139 HD23 LEU A 275     -66.731  -3.408  64.614  1.00 40.00           H  
ATOM   4140  N   SER A 276     -66.217   2.843  62.875  1.00 38.98           N  
ATOM   4141  H   SER A 276     -66.400   3.149  63.820  1.00 38.98           H  
ATOM   4142  CA  SER A 276     -66.319   3.833  61.791  1.00 38.98           C  
ATOM   4143  HA  SER A 276     -66.915   3.407  60.984  1.00 38.98           H  
ATOM   4144  C   SER A 276     -64.949   4.206  61.206  1.00 38.98           C  
ATOM   4145  CB  SER A 276     -67.051   5.074  62.311  1.00 38.98           C  
ATOM   4146  HB2 SER A 276     -66.483   5.514  63.132  1.00 38.98           H  
ATOM   4147  HB3 SER A 276     -68.032   4.779  62.684  1.00 38.98           H  
ATOM   4148  O   SER A 276     -64.801   4.264  59.984  1.00 38.98           O  
ATOM   4149  OG  SER A 276     -67.215   6.039  61.289  1.00 38.98           O  
ATOM   4150  HG  SER A 276     -66.342   6.373  61.068  1.00 38.98           H  
ATOM   4151  N   ASP A 277     -63.933   4.398  62.050  1.00 39.63           N  
ATOM   4152  H   ASP A 277     -64.122   4.409  63.042  1.00 39.63           H  
ATOM   4153  CA  ASP A 277     -62.549   4.676  61.636  1.00 39.63           C  
ATOM   4154  HA  ASP A 277     -62.555   5.452  60.871  1.00 39.63           H  
ATOM   4155  C   ASP A 277     -61.886   3.435  61.007  1.00 39.63           C  
ATOM   4156  CB  ASP A 277     -61.747   5.199  62.843  1.00 39.63           C  
ATOM   4157  HB2 ASP A 277     -61.867   4.511  63.680  1.00 39.63           H  
ATOM   4158  HB3 ASP A 277     -60.691   5.213  62.574  1.00 39.63           H  
ATOM   4159  O   ASP A 277     -61.070   3.552  60.092  1.00 39.63           O  
ATOM   4160  CG  ASP A 277     -62.135   6.622  63.282  1.00 39.63           C  
ATOM   4161  OD1 ASP A 277     -62.785   7.340  62.483  1.00 39.63           O  
ATOM   4162  OD2 ASP A 277     -61.728   7.013  64.398  1.00 39.63           O  
ATOM   4163  N   SER A 278     -62.316   2.235  61.414  1.00 38.77           N  
ATOM   4164  H   SER A 278     -62.919   2.213  62.224  1.00 38.77           H  
ATOM   4165  CA  SER A 278     -61.945   0.948  60.806  1.00 38.77           C  
ATOM   4166  HA  SER A 278     -60.862   0.918  60.684  1.00 38.77           H  
ATOM   4167  C   SER A 278     -62.580   0.703  59.427  1.00 38.77           C  
ATOM   4168  CB  SER A 278     -62.358  -0.175  61.766  1.00 38.77           C  
ATOM   4169  HB2 SER A 278     -63.408  -0.046  62.030  1.00 38.77           H  
ATOM   4170  HB3 SER A 278     -61.760  -0.116  62.675  1.00 38.77           H  
ATOM   4171  O   SER A 278     -62.116  -0.173  58.695  1.00 38.77           O  
ATOM   4172  OG  SER A 278     -62.206  -1.456  61.187  1.00 38.77           O  
ATOM   4173  HG  SER A 278     -62.162  -1.353  60.233  1.00 38.77           H  
ATOM   4174  N   VAL A 279     -63.650   1.421  59.070  1.00 38.71           N  
ATOM   4175  H   VAL A 279     -63.991   2.095  59.741  1.00 38.71           H  
ATOM   4176  CA  VAL A 279     -64.484   1.166  57.877  1.00 38.71           C  
ATOM   4177  HA  VAL A 279     -64.128   0.261  57.385  1.00 38.71           H  
ATOM   4178  C   VAL A 279     -64.360   2.278  56.816  1.00 38.71           C  
ATOM   4179  CB  VAL A 279     -65.925   0.879  58.350  1.00 38.71           C  
ATOM   4180  HB  VAL A 279     -66.235   1.659  59.044  1.00 38.71           H  
ATOM   4181  O   VAL A 279     -64.884   2.163  55.706  1.00 38.71           O  
ATOM   4182  CG1 VAL A 279     -66.955   0.821  57.229  1.00 38.71           C  
ATOM   4183 HG11 VAL A 279     -66.625   0.131  56.452  1.00 38.71           H  
ATOM   4184 HG12 VAL A 279     -67.904   0.489  57.650  1.00 38.71           H  
ATOM   4185 HG13 VAL A 279     -67.108   1.815  56.810  1.00 38.71           H  
ATOM   4186  CG2 VAL A 279     -66.004  -0.492  59.046  1.00 38.71           C  
ATOM   4187 HG21 VAL A 279     -65.233  -0.585  59.811  1.00 38.71           H  
ATOM   4188 HG22 VAL A 279     -66.974  -0.608  59.529  1.00 38.71           H  
ATOM   4189 HG23 VAL A 279     -65.859  -1.294  58.323  1.00 38.71           H  
ATOM   4190  N   GLY A 280     -63.592   3.335  57.095  1.00 33.58           N  
ATOM   4191  H   GLY A 280     -63.188   3.377  58.020  1.00 33.58           H  
ATOM   4192  CA  GLY A 280     -63.350   4.472  56.201  1.00 33.58           C  
ATOM   4193  HA2 GLY A 280     -62.875   5.267  56.777  1.00 33.58           H  
ATOM   4194  HA3 GLY A 280     -64.309   4.844  55.841  1.00 33.58           H  
ATOM   4195  C   GLY A 280     -62.462   4.172  54.983  1.00 33.58           C  
ATOM   4196  O   GLY A 280     -61.387   4.748  54.842  1.00 33.58           O  
ATOM   4197  N   VAL A 281     -62.898   3.301  54.066  1.00 39.58           N  
ATOM   4198  H   VAL A 281     -63.756   2.810  54.272  1.00 39.58           H  
ATOM   4199  CA  VAL A 281     -62.204   3.053  52.790  1.00 39.58           C  
ATOM   4200  HA  VAL A 281     -61.143   2.939  53.010  1.00 39.58           H  
ATOM   4201  C   VAL A 281     -62.372   4.261  51.862  1.00 39.58           C  
ATOM   4202  CB  VAL A 281     -62.665   1.750  52.109  1.00 39.58           C  
ATOM   4203  HB  VAL A 281     -63.708   1.844  51.807  1.00 39.58           H  
ATOM   4204  O   VAL A 281     -63.452   4.542  51.338  1.00 39.58           O  
ATOM   4205  CG1 VAL A 281     -61.820   1.453  50.861  1.00 39.58           C  
ATOM   4206 HG11 VAL A 281     -61.944   2.244  50.120  1.00 39.58           H  
ATOM   4207 HG12 VAL A 281     -62.137   0.511  50.415  1.00 39.58           H  
ATOM   4208 HG13 VAL A 281     -60.767   1.378  51.135  1.00 39.58           H  
ATOM   4209  CG2 VAL A 281     -62.546   0.560  53.068  1.00 39.58           C  
ATOM   4210 HG21 VAL A 281     -63.298   0.641  53.854  1.00 39.58           H  
ATOM   4211 HG22 VAL A 281     -62.718  -0.372  52.529  1.00 39.58           H  
ATOM   4212 HG23 VAL A 281     -61.562   0.550  53.536  1.00 39.58           H  
ATOM   4213  N   ASN A 282     -61.277   4.986  51.640  1.00 37.12           N  
ATOM   4214  H   ASN A 282     -60.438   4.720  52.136  1.00 37.12           H  
ATOM   4215  CA  ASN A 282     -61.224   6.197  50.831  1.00 37.12           C  
ATOM   4216  HA  ASN A 282     -62.073   6.820  51.110  1.00 37.12           H  
ATOM   4217  C   ASN A 282     -61.345   5.847  49.327  1.00 37.12           C  
ATOM   4218  CB  ASN A 282     -59.928   6.941  51.227  1.00 37.12           C  
ATOM   4219  HB2 ASN A 282     -59.083   6.576  50.643  1.00 37.12           H  
ATOM   4220  HB3 ASN A 282     -59.704   6.728  52.272  1.00 37.12           H  
ATOM   4221  O   ASN A 282     -60.374   5.492  48.663  1.00 37.12           O  
ATOM   4222  CG  ASN A 282     -60.000   8.450  51.105  1.00 37.12           C  
ATOM   4223  ND2 ASN A 282     -59.112   9.147  51.774  1.00 37.12           N  
ATOM   4224 HD21 ASN A 282     -58.405   8.661  52.308  1.00 37.12           H  
ATOM   4225 HD22 ASN A 282     -59.151  10.155  51.724  1.00 37.12           H  
ATOM   4226  OD1 ASN A 282     -60.825   9.018  50.397  1.00 37.12           O  
ATOM   4227  N   PHE A 283     -62.548   5.964  48.749  1.00 38.61           N  
ATOM   4228  H   PHE A 283     -63.326   6.129  49.373  1.00 38.61           H  
ATOM   4229  CA  PHE A 283     -62.847   5.723  47.318  1.00 38.61           C  
ATOM   4230  HA  PHE A 283     -62.648   4.674  47.096  1.00 38.61           H  
ATOM   4231  C   PHE A 283     -61.990   6.552  46.324  1.00 38.61           C  
ATOM   4232  CB  PHE A 283     -64.343   6.006  47.068  1.00 38.61           C  
ATOM   4233  HB2 PHE A 283     -64.649   6.871  47.656  1.00 38.61           H  
ATOM   4234  HB3 PHE A 283     -64.475   6.289  46.024  1.00 38.61           H  
ATOM   4235  O   PHE A 283     -62.027   6.312  45.113  1.00 38.61           O  
ATOM   4236  CG  PHE A 283     -65.301   4.858  47.341  1.00 38.61           C  
ATOM   4237  CD1 PHE A 283     -65.817   4.108  46.265  1.00 38.61           C  
ATOM   4238  HD1 PHE A 283     -65.493   4.309  45.254  1.00 38.61           H  
ATOM   4239  CD2 PHE A 283     -65.728   4.570  48.652  1.00 38.61           C  
ATOM   4240  HD2 PHE A 283     -65.344   5.132  49.491  1.00 38.61           H  
ATOM   4241  CE1 PHE A 283     -66.758   3.087  46.497  1.00 38.61           C  
ATOM   4242  HE1 PHE A 283     -67.152   2.512  45.672  1.00 38.61           H  
ATOM   4243  CE2 PHE A 283     -66.658   3.541  48.883  1.00 38.61           C  
ATOM   4244  HE2 PHE A 283     -66.973   3.319  49.892  1.00 38.61           H  
ATOM   4245  CZ  PHE A 283     -67.179   2.804  47.808  1.00 38.61           C  
ATOM   4246  HZ  PHE A 283     -67.899   2.020  47.991  1.00 38.61           H  
ATOM   4247  N   SER A 284     -61.221   7.532  46.805  1.00 38.78           N  
ATOM   4248  H   SER A 284     -61.166   7.623  47.809  1.00 38.78           H  
ATOM   4249  CA  SER A 284     -60.250   8.312  46.026  1.00 38.78           C  
ATOM   4250  HA  SER A 284     -60.734   8.678  45.120  1.00 38.78           H  
ATOM   4251  C   SER A 284     -59.027   7.489  45.587  1.00 38.78           C  
ATOM   4252  CB  SER A 284     -59.813   9.526  46.858  1.00 38.78           C  
ATOM   4253  HB2 SER A 284     -59.061  10.088  46.304  1.00 38.78           H  
ATOM   4254  HB3 SER A 284     -60.670  10.174  47.040  1.00 38.78           H  
ATOM   4255  O   SER A 284     -58.469   7.734  44.518  1.00 38.78           O  
ATOM   4256  OG  SER A 284     -59.267   9.117  48.094  1.00 38.78           O  
ATOM   4257  HG  SER A 284     -59.879   9.270  48.817  1.00 38.78           H  
ATOM   4258  N   GLU A 285     -58.671   6.455  46.346  1.00 38.78           N  
ATOM   4259  H   GLU A 285     -59.156   6.326  47.223  1.00 38.78           H  
ATOM   4260  CA  GLU A 285     -57.450   5.661  46.168  1.00 38.78           C  
ATOM   4261  HA  GLU A 285     -56.641   6.333  45.885  1.00 38.78           H  
ATOM   4262  C   GLU A 285     -57.601   4.618  45.047  1.00 38.78           C  
ATOM   4263  CB  GLU A 285     -57.127   5.053  47.545  1.00 38.78           C  
ATOM   4264  HB2 GLU A 285     -57.539   4.046  47.622  1.00 38.78           H  
ATOM   4265  HB3 GLU A 285     -57.623   5.672  48.293  1.00 38.78           H  
ATOM   4266  O   GLU A 285     -56.726   4.460  44.193  1.00 38.78           O  
ATOM   4267  CG  GLU A 285     -55.627   5.041  47.871  1.00 38.78           C  
ATOM   4268  HG2 GLU A 285     -55.169   5.938  47.453  1.00 38.78           H  
ATOM   4269  HG3 GLU A 285     -55.172   4.178  47.385  1.00 38.78           H  
ATOM   4270  CD  GLU A 285     -55.331   5.022  49.385  1.00 38.78           C  
ATOM   4271  OE1 GLU A 285     -54.129   4.962  49.723  1.00 38.78           O  
ATOM   4272  OE2 GLU A 285     -56.285   5.075  50.196  1.00 38.78           O  
ATOM   4273  N   VAL A 286     -58.796   4.027  44.931  1.00 37.37           N  
ATOM   4274  H   VAL A 286     -59.450   4.181  45.685  1.00 37.37           H  
ATOM   4275  CA  VAL A 286     -59.203   3.168  43.801  1.00 37.37           C  
ATOM   4276  HA  VAL A 286     -58.479   2.361  43.693  1.00 37.37           H  
ATOM   4277  C   VAL A 286     -59.221   3.952  42.482  1.00 37.37           C  
ATOM   4278  CB  VAL A 286     -60.589   2.550  44.085  1.00 37.37           C  
ATOM   4279  HB  VAL A 286     -61.310   3.352  44.240  1.00 37.37           H  
ATOM   4280  O   VAL A 286     -58.902   3.421  41.418  1.00 37.37           O  
ATOM   4281  CG1 VAL A 286     -61.093   1.672  42.931  1.00 37.37           C  
ATOM   4282 HG11 VAL A 286     -62.037   1.204  43.212  1.00 37.37           H  
ATOM   4283 HG12 VAL A 286     -60.364   0.891  42.716  1.00 37.37           H  
ATOM   4284 HG13 VAL A 286     -61.262   2.271  42.036  1.00 37.37           H  
ATOM   4285  CG2 VAL A 286     -60.546   1.687  45.353  1.00 37.37           C  
ATOM   4286 HG21 VAL A 286     -59.781   0.917  45.255  1.00 37.37           H  
ATOM   4287 HG22 VAL A 286     -60.327   2.295  46.231  1.00 37.37           H  
ATOM   4288 HG23 VAL A 286     -61.508   1.199  45.508  1.00 37.37           H  
ATOM   4289  N   ARG A 287     -59.549   5.249  42.535  1.00 41.98           N  
ATOM   4290  H   ARG A 287     -59.749   5.641  43.444  1.00 41.98           H  
ATOM   4291  CA  ARG A 287     -59.504   6.138  41.366  1.00 41.98           C  
ATOM   4292  HA  ARG A 287     -59.957   5.610  40.528  1.00 41.98           H  
ATOM   4293  C   ARG A 287     -58.065   6.441  40.933  1.00 41.98           C  
ATOM   4294  CB  ARG A 287     -60.334   7.395  41.660  1.00 41.98           C  
ATOM   4295  HB2 ARG A 287     -59.797   8.033  42.361  1.00 41.98           H  
ATOM   4296  HB3 ARG A 287     -61.272   7.089  42.124  1.00 41.98           H  
ATOM   4297  O   ARG A 287     -57.809   6.507  39.733  1.00 41.98           O  
ATOM   4298  CG  ARG A 287     -60.647   8.195  40.388  1.00 41.98           C  
ATOM   4299  HG2 ARG A 287     -61.146   7.557  39.659  1.00 41.98           H  
ATOM   4300  HG3 ARG A 287     -59.714   8.553  39.953  1.00 41.98           H  
ATOM   4301  CD  ARG A 287     -61.534   9.409  40.701  1.00 41.98           C  
ATOM   4302  HD2 ARG A 287     -61.060   9.979  41.500  1.00 41.98           H  
ATOM   4303  HD3 ARG A 287     -61.578  10.039  39.812  1.00 41.98           H  
ATOM   4304  NE  ARG A 287     -62.909   9.014  41.077  1.00 41.98           N  
ATOM   4305  HE  ARG A 287     -63.243   8.139  40.698  1.00 41.98           H  
ATOM   4306  NH1 ARG A 287     -63.398  10.784  42.462  1.00 41.98           N  
ATOM   4307 HH11 ARG A 287     -62.468  11.149  42.312  1.00 41.98           H  
ATOM   4308 HH12 ARG A 287     -64.030  11.250  43.097  1.00 41.98           H  
ATOM   4309  NH2 ARG A 287     -64.931   9.206  42.111  1.00 41.98           N  
ATOM   4310 HH21 ARG A 287     -65.541   9.687  42.756  1.00 41.98           H  
ATOM   4311 HH22 ARG A 287     -65.217   8.315  41.730  1.00 41.98           H  
ATOM   4312  CZ  ARG A 287     -63.734   9.668  41.877  1.00 41.98           C  
ATOM   4313  N   GLY A 288     -57.134   6.546  41.883  1.00 44.42           N  
ATOM   4314  H   GLY A 288     -57.426   6.491  42.848  1.00 44.42           H  
ATOM   4315  CA  GLY A 288     -55.698   6.662  41.609  1.00 44.42           C  
ATOM   4316  HA2 GLY A 288     -55.504   7.563  41.027  1.00 44.42           H  
ATOM   4317  HA3 GLY A 288     -55.165   6.736  42.557  1.00 44.42           H  
ATOM   4318  C   GLY A 288     -55.144   5.455  40.847  1.00 44.42           C  
ATOM   4319  O   GLY A 288     -54.402   5.619  39.882  1.00 44.42           O  
ATOM   4320  N   GLN A 289     -55.594   4.248  41.191  1.00 39.89           N  
ATOM   4321  H   GLN A 289     -56.166   4.172  42.020  1.00 39.89           H  
ATOM   4322  CA  GLN A 289     -55.115   3.009  40.565  1.00 39.89           C  
ATOM   4323  HA  GLN A 289     -54.025   3.020  40.557  1.00 39.89           H  
ATOM   4324  C   GLN A 289     -55.557   2.838  39.103  1.00 39.89           C  
ATOM   4325  CB  GLN A 289     -55.564   1.819  41.417  1.00 39.89           C  
ATOM   4326  HB2 GLN A 289     -55.237   0.915  40.902  1.00 39.89           H  
ATOM   4327  HB3 GLN A 289     -56.652   1.792  41.480  1.00 39.89           H  
ATOM   4328  O   GLN A 289     -54.801   2.338  38.272  1.00 39.89           O  
ATOM   4329  CG  GLN A 289     -54.969   1.886  42.839  1.00 39.89           C  
ATOM   4330  HG2 GLN A 289     -54.235   2.689  42.905  1.00 39.89           H  
ATOM   4331  HG3 GLN A 289     -55.765   2.106  43.551  1.00 39.89           H  
ATOM   4332  CD  GLN A 289     -54.278   0.605  43.285  1.00 39.89           C  
ATOM   4333  NE2 GLN A 289     -53.482   0.673  44.327  1.00 39.89           N  
ATOM   4334 HE21 GLN A 289     -53.044  -0.196  44.598  1.00 39.89           H  
ATOM   4335 HE22 GLN A 289     -53.352   1.534  44.837  1.00 39.89           H  
ATOM   4336  OE1 GLN A 289     -54.433  -0.464  42.723  1.00 39.89           O  
ATOM   4337  N   ILE A 290     -56.748   3.328  38.750  1.00 43.79           N  
ATOM   4338  H   ILE A 290     -57.328   3.715  39.481  1.00 43.79           H  
ATOM   4339  CA  ILE A 290     -57.230   3.352  37.356  1.00 43.79           C  
ATOM   4340  HA  ILE A 290     -57.144   2.352  36.931  1.00 43.79           H  
ATOM   4341  C   ILE A 290     -56.374   4.294  36.496  1.00 43.79           C  
ATOM   4342  CB  ILE A 290     -58.706   3.792  37.320  1.00 43.79           C  
ATOM   4343  HB  ILE A 290     -58.755   4.772  37.794  1.00 43.79           H  
ATOM   4344  O   ILE A 290     -56.106   3.995  35.333  1.00 43.79           O  
ATOM   4345  CG1 ILE A 290     -59.609   2.814  38.102  1.00 43.79           C  
ATOM   4346 HG12 ILE A 290     -59.831   1.933  37.500  1.00 43.79           H  
ATOM   4347 HG13 ILE A 290     -59.111   2.474  39.010  1.00 43.79           H  
ATOM   4348  CG2 ILE A 290     -59.241   3.942  35.882  1.00 43.79           C  
ATOM   4349 HG21 ILE A 290     -60.295   4.217  35.881  1.00 43.79           H  
ATOM   4350 HG22 ILE A 290     -58.703   4.737  35.365  1.00 43.79           H  
ATOM   4351 HG23 ILE A 290     -59.097   3.012  35.332  1.00 43.79           H  
ATOM   4352  CD1 ILE A 290     -60.902   3.518  38.527  1.00 43.79           C  
ATOM   4353 HD11 ILE A 290     -61.367   2.967  39.345  1.00 43.79           H  
ATOM   4354 HD12 ILE A 290     -60.677   4.515  38.905  1.00 43.79           H  
ATOM   4355 HD13 ILE A 290     -61.584   3.635  37.685  1.00 43.79           H  
ATOM   4356  N   ASN A 291     -55.937   5.425  37.058  1.00 45.89           N  
ATOM   4357  H   ASN A 291     -56.168   5.611  38.024  1.00 45.89           H  
ATOM   4358  CA  ASN A 291     -55.120   6.398  36.335  1.00 45.89           C  
ATOM   4359  HA  ASN A 291     -55.570   6.581  35.359  1.00 45.89           H  
ATOM   4360  C   ASN A 291     -53.713   5.853  36.055  1.00 45.89           C  
ATOM   4361  CB  ASN A 291     -55.101   7.725  37.110  1.00 45.89           C  
ATOM   4362  HB2 ASN A 291     -54.822   7.544  38.148  1.00 45.89           H  
ATOM   4363  HB3 ASN A 291     -54.347   8.376  36.668  1.00 45.89           H  
ATOM   4364  O   ASN A 291     -53.220   6.013  34.943  1.00 45.89           O  
ATOM   4365  CG  ASN A 291     -56.425   8.470  37.064  1.00 45.89           C  
ATOM   4366  ND2 ASN A 291     -56.586   9.468  37.900  1.00 45.89           N  
ATOM   4367 HD21 ASN A 291     -57.440   9.998  37.806  1.00 45.89           H  
ATOM   4368 HD22 ASN A 291     -55.836   9.721  38.528  1.00 45.89           H  
ATOM   4369  OD1 ASN A 291     -57.320   8.201  36.276  1.00 45.89           O  
ATOM   4370  N   ILE A 292     -53.114   5.129  37.006  1.00 44.37           N  
ATOM   4371  H   ILE A 292     -53.571   5.052  37.903  1.00 44.37           H  
ATOM   4372  CA  ILE A 292     -51.792   4.497  36.849  1.00 44.37           C  
ATOM   4373  HA  ILE A 292     -51.070   5.262  36.562  1.00 44.37           H  
ATOM   4374  C   ILE A 292     -51.800   3.453  35.718  1.00 44.37           C  
ATOM   4375  CB  ILE A 292     -51.346   3.897  38.205  1.00 44.37           C  
ATOM   4376  HB  ILE A 292     -52.140   3.246  38.571  1.00 44.37           H  
ATOM   4377  O   ILE A 292     -50.895   3.432  34.882  1.00 44.37           O  
ATOM   4378  CG1 ILE A 292     -51.113   5.028  39.236  1.00 44.37           C  
ATOM   4379 HG12 ILE A 292     -50.199   5.565  38.983  1.00 44.37           H  
ATOM   4380 HG13 ILE A 292     -51.930   5.749  39.197  1.00 44.37           H  
ATOM   4381  CG2 ILE A 292     -50.065   3.056  38.057  1.00 44.37           C  
ATOM   4382 HG21 ILE A 292     -49.750   2.660  39.022  1.00 44.37           H  
ATOM   4383 HG22 ILE A 292     -50.234   2.200  37.404  1.00 44.37           H  
ATOM   4384 HG23 ILE A 292     -49.258   3.664  37.647  1.00 44.37           H  
ATOM   4385  CD1 ILE A 292     -51.014   4.538  40.687  1.00 44.37           C  
ATOM   4386 HD11 ILE A 292     -50.950   5.399  41.353  1.00 44.37           H  
ATOM   4387 HD12 ILE A 292     -50.123   3.926  40.828  1.00 44.37           H  
ATOM   4388 HD13 ILE A 292     -51.900   3.958  40.946  1.00 44.37           H  
ATOM   4389  N   ALA A 293     -52.855   2.635  35.630  1.00 42.37           N  
ATOM   4390  H   ALA A 293     -53.552   2.666  36.361  1.00 42.37           H  
ATOM   4391  CA  ALA A 293     -53.012   1.654  34.555  1.00 42.37           C  
ATOM   4392  HA  ALA A 293     -52.131   1.012  34.541  1.00 42.37           H  
ATOM   4393  C   ALA A 293     -53.130   2.302  33.159  1.00 42.37           C  
ATOM   4394  CB  ALA A 293     -54.236   0.790  34.878  1.00 42.37           C  
ATOM   4395  HB1 ALA A 293     -54.107   0.316  35.851  1.00 42.37           H  
ATOM   4396  HB2 ALA A 293     -55.135   1.407  34.895  1.00 42.37           H  
ATOM   4397  HB3 ALA A 293     -54.346   0.016  34.119  1.00 42.37           H  
ATOM   4398  O   ALA A 293     -52.646   1.745  32.172  1.00 42.37           O  
ATOM   4399  N   ASN A 294     -53.737   3.490  33.065  1.00 44.85           N  
ATOM   4400  H   ASN A 294     -54.101   3.910  33.908  1.00 44.85           H  
ATOM   4401  CA  ASN A 294     -53.825   4.241  31.810  1.00 44.85           C  
ATOM   4402  HA  ASN A 294     -54.092   3.553  31.008  1.00 44.85           H  
ATOM   4403  C   ASN A 294     -52.470   4.853  31.404  1.00 44.85           C  
ATOM   4404  CB  ASN A 294     -54.939   5.294  31.926  1.00 44.85           C  
ATOM   4405  HB2 ASN A 294     -54.869   5.975  31.078  1.00 44.85           H  
ATOM   4406  HB3 ASN A 294     -54.795   5.879  32.835  1.00 44.85           H  
ATOM   4407  O   ASN A 294     -52.100   4.760  30.235  1.00 44.85           O  
ATOM   4408  CG  ASN A 294     -56.337   4.697  31.911  1.00 44.85           C  
ATOM   4409  ND2 ASN A 294     -57.284   5.352  32.542  1.00 44.85           N  
ATOM   4410 HD21 ASN A 294     -57.048   6.177  33.076  1.00 44.85           H  
ATOM   4411 HD22 ASN A 294     -58.198   4.923  32.547  1.00 44.85           H  
ATOM   4412  OD1 ASN A 294     -56.622   3.669  31.313  1.00 44.85           O  
ATOM   4413  N   THR A 295     -51.692   5.381  32.356  1.00 44.38           N  
ATOM   4414  H   THR A 295     -52.072   5.507  33.283  1.00 44.38           H  
ATOM   4415  CA  THR A 295     -50.339   5.923  32.110  1.00 44.38           C  
ATOM   4416  HA  THR A 295     -50.404   6.704  31.353  1.00 44.38           H  
ATOM   4417  C   THR A 295     -49.363   4.851  31.602  1.00 44.38           C  
ATOM   4418  CB  THR A 295     -49.782   6.541  33.404  1.00 44.38           C  
ATOM   4419  HB  THR A 295     -49.595   5.753  34.132  1.00 44.38           H  
ATOM   4420  O   THR A 295     -48.526   5.105  30.729  1.00 44.38           O  
ATOM   4421  CG2 THR A 295     -48.493   7.330  33.185  1.00 44.38           C  
ATOM   4422 HG21 THR A 295     -48.170   7.785  34.122  1.00 44.38           H  
ATOM   4423 HG22 THR A 295     -47.701   6.665  32.839  1.00 44.38           H  
ATOM   4424 HG23 THR A 295     -48.655   8.107  32.439  1.00 44.38           H  
ATOM   4425  OG1 THR A 295     -50.708   7.448  33.953  1.00 44.38           O  
ATOM   4426  HG1 THR A 295     -50.219   8.046  34.523  1.00 44.38           H  
ATOM   4427  N   PHE A 296     -49.491   3.618  32.100  1.00 42.31           N  
ATOM   4428  H   PHE A 296     -50.145   3.474  32.856  1.00 42.31           H  
ATOM   4429  CA  PHE A 296     -48.698   2.476  31.635  1.00 42.31           C  
ATOM   4430  HA  PHE A 296     -47.640   2.727  31.716  1.00 42.31           H  
ATOM   4431  C   PHE A 296     -48.977   2.132  30.161  1.00 42.31           C  
ATOM   4432  CB  PHE A 296     -48.988   1.285  32.556  1.00 42.31           C  
ATOM   4433  HB2 PHE A 296     -50.037   1.004  32.464  1.00 42.31           H  
ATOM   4434  HB3 PHE A 296     -48.821   1.591  33.589  1.00 42.31           H  
ATOM   4435  O   PHE A 296     -48.053   1.873  29.387  1.00 42.31           O  
ATOM   4436  CG  PHE A 296     -48.118   0.077  32.278  1.00 42.31           C  
ATOM   4437  CD1 PHE A 296     -48.648  -1.052  31.625  1.00 42.31           C  
ATOM   4438  HD1 PHE A 296     -49.684  -1.066  31.320  1.00 42.31           H  
ATOM   4439  CD2 PHE A 296     -46.767   0.089  32.668  1.00 42.31           C  
ATOM   4440  HD2 PHE A 296     -46.356   0.959  33.158  1.00 42.31           H  
ATOM   4441  CE1 PHE A 296     -47.827  -2.166  31.370  1.00 42.31           C  
ATOM   4442  HE1 PHE A 296     -48.227  -3.032  30.864  1.00 42.31           H  
ATOM   4443  CE2 PHE A 296     -45.950  -1.027  32.422  1.00 42.31           C  
ATOM   4444  HE2 PHE A 296     -44.915  -1.020  32.731  1.00 42.31           H  
ATOM   4445  CZ  PHE A 296     -46.480  -2.154  31.771  1.00 42.31           C  
ATOM   4446  HZ  PHE A 296     -45.851  -3.011  31.577  1.00 42.31           H  
ATOM   4447  N   LEU A 297     -50.246   2.203  29.745  1.00 44.37           N  
ATOM   4448  H   LEU A 297     -50.950   2.462  30.421  1.00 44.37           H  
ATOM   4449  CA  LEU A 297     -50.668   1.967  28.362  1.00 44.37           C  
ATOM   4450  HA  LEU A 297     -50.312   0.981  28.064  1.00 44.37           H  
ATOM   4451  C   LEU A 297     -50.065   2.989  27.381  1.00 44.37           C  
ATOM   4452  CB  LEU A 297     -52.209   2.011  28.298  1.00 44.37           C  
ATOM   4453  HB2 LEU A 297     -52.636   2.031  29.301  1.00 44.37           H  
ATOM   4454  HB3 LEU A 297     -52.510   2.943  27.820  1.00 44.37           H  
ATOM   4455  O   LEU A 297     -49.656   2.637  26.275  1.00 44.37           O  
ATOM   4456  CG  LEU A 297     -52.798   0.823  27.520  1.00 44.37           C  
ATOM   4457  HG  LEU A 297     -52.088   0.475  26.770  1.00 44.37           H  
ATOM   4458  CD1 LEU A 297     -53.134  -0.322  28.475  1.00 44.37           C  
ATOM   4459 HD11 LEU A 297     -53.541  -1.160  27.908  1.00 44.37           H  
ATOM   4460 HD12 LEU A 297     -53.850   0.004  29.229  1.00 44.37           H  
ATOM   4461 HD13 LEU A 297     -52.222  -0.651  28.974  1.00 44.37           H  
ATOM   4462  CD2 LEU A 297     -54.084   1.224  26.796  1.00 44.37           C  
ATOM   4463 HD21 LEU A 297     -53.850   1.994  26.061  1.00 44.37           H  
ATOM   4464 HD22 LEU A 297     -54.495   0.359  26.276  1.00 44.37           H  
ATOM   4465 HD23 LEU A 297     -54.802   1.621  27.512  1.00 44.37           H  
ATOM   4466  N   GLU A 298     -49.999   4.254  27.794  1.00 47.44           N  
ATOM   4467  H   GLU A 298     -50.391   4.475  28.698  1.00 47.44           H  
ATOM   4468  CA  GLU A 298     -49.504   5.373  26.984  1.00 47.44           C  
ATOM   4469  HA  GLU A 298     -49.976   5.329  26.003  1.00 47.44           H  
ATOM   4470  C   GLU A 298     -47.981   5.294  26.775  1.00 47.44           C  
ATOM   4471  CB  GLU A 298     -49.939   6.668  27.692  1.00 47.44           C  
ATOM   4472  HB2 GLU A 298     -50.849   6.466  28.257  1.00 47.44           H  
ATOM   4473  HB3 GLU A 298     -49.168   6.978  28.398  1.00 47.44           H  
ATOM   4474  O   GLU A 298     -47.466   5.505  25.674  1.00 47.44           O  
ATOM   4475  CG  GLU A 298     -50.259   7.810  26.722  1.00 47.44           C  
ATOM   4476  HG2 GLU A 298     -49.334   8.157  26.262  1.00 47.44           H  
ATOM   4477  HG3 GLU A 298     -50.906   7.424  25.934  1.00 47.44           H  
ATOM   4478  CD  GLU A 298     -50.968   8.981  27.426  1.00 47.44           C  
ATOM   4479  OE1 GLU A 298     -51.721   9.694  26.725  1.00 47.44           O  
ATOM   4480  OE2 GLU A 298     -50.770   9.146  28.651  1.00 47.44           O  
ATOM   4481  N   THR A 299     -47.259   4.869  27.814  1.00 42.51           N  
ATOM   4482  H   THR A 299     -47.752   4.710  28.681  1.00 42.51           H  
ATOM   4483  CA  THR A 299     -45.797   4.720  27.790  1.00 42.51           C  
ATOM   4484  HA  THR A 299     -45.365   5.664  27.458  1.00 42.51           H  
ATOM   4485  C   THR A 299     -45.340   3.632  26.811  1.00 42.51           C  
ATOM   4486  CB  THR A 299     -45.272   4.428  29.203  1.00 42.51           C  
ATOM   4487  HB  THR A 299     -45.624   3.451  29.535  1.00 42.51           H  
ATOM   4488  O   THR A 299     -44.363   3.829  26.085  1.00 42.51           O  
ATOM   4489  CG2 THR A 299     -43.742   4.466  29.267  1.00 42.51           C  
ATOM   4490 HG21 THR A 299     -43.422   4.328  30.300  1.00 42.51           H  
ATOM   4491 HG22 THR A 299     -43.380   5.427  28.904  1.00 42.51           H  
ATOM   4492 HG23 THR A 299     -43.325   3.660  28.663  1.00 42.51           H  
ATOM   4493  OG1 THR A 299     -45.733   5.410  30.103  1.00 42.51           O  
ATOM   4494  HG1 THR A 299     -46.677   5.308  30.242  1.00 42.51           H  
ATOM   4495  N   MET A 300     -46.065   2.510  26.731  1.00 42.00           N  
ATOM   4496  H   MET A 300     -46.855   2.405  27.350  1.00 42.00           H  
ATOM   4497  CA  MET A 300     -45.766   1.428  25.780  1.00 42.00           C  
ATOM   4498  HA  MET A 300     -44.728   1.120  25.903  1.00 42.00           H  
ATOM   4499  C   MET A 300     -45.935   1.866  24.318  1.00 42.00           C  
ATOM   4500  CB  MET A 300     -46.675   0.222  26.064  1.00 42.00           C  
ATOM   4501  HB2 MET A 300     -47.714   0.547  26.098  1.00 42.00           H  
ATOM   4502  HB3 MET A 300     -46.567  -0.494  25.249  1.00 42.00           H  
ATOM   4503  O   MET A 300     -45.153   1.476  23.449  1.00 42.00           O  
ATOM   4504  CG  MET A 300     -46.311  -0.495  27.368  1.00 42.00           C  
ATOM   4505  HG2 MET A 300     -45.246  -0.727  27.347  1.00 42.00           H  
ATOM   4506  HG3 MET A 300     -46.495   0.166  28.214  1.00 42.00           H  
ATOM   4507  SD  MET A 300     -47.208  -2.052  27.632  1.00 42.00           S  
ATOM   4508  CE  MET A 300     -48.873  -1.416  27.952  1.00 42.00           C  
ATOM   4509  HE1 MET A 300     -49.258  -0.923  27.060  1.00 42.00           H  
ATOM   4510  HE2 MET A 300     -49.531  -2.243  28.219  1.00 42.00           H  
ATOM   4511  HE3 MET A 300     -48.834  -0.704  28.777  1.00 42.00           H  
ATOM   4512  N   ASN A 301     -46.924   2.718  24.041  1.00 46.79           N  
ATOM   4513  H   ASN A 301     -47.516   3.031  24.797  1.00 46.79           H  
ATOM   4514  CA  ASN A 301     -47.192   3.214  22.693  1.00 46.79           C  
ATOM   4515  HA  ASN A 301     -47.176   2.358  22.019  1.00 46.79           H  
ATOM   4516  C   ASN A 301     -46.096   4.187  22.214  1.00 46.79           C  
ATOM   4517  CB  ASN A 301     -48.599   3.841  22.698  1.00 46.79           C  
ATOM   4518  HB2 ASN A 301     -48.519   4.915  22.860  1.00 46.79           H  
ATOM   4519  HB3 ASN A 301     -49.188   3.430  23.518  1.00 46.79           H  
ATOM   4520  O   ASN A 301     -45.705   4.163  21.046  1.00 46.79           O  
ATOM   4521  CG  ASN A 301     -49.395   3.576  21.432  1.00 46.79           C  
ATOM   4522  ND2 ASN A 301     -50.486   4.284  21.257  1.00 46.79           N  
ATOM   4523 HD21 ASN A 301     -50.735   4.994  21.931  1.00 46.79           H  
ATOM   4524 HD22 ASN A 301     -51.021   4.097  20.421  1.00 46.79           H  
ATOM   4525  OD1 ASN A 301     -49.098   2.723  20.609  1.00 46.79           O  
ATOM   4526  N   ASN A 302     -45.535   4.980  23.134  1.00 46.83           N  
ATOM   4527  H   ASN A 302     -45.944   4.997  24.058  1.00 46.83           H  
ATOM   4528  CA  ASN A 302     -44.416   5.883  22.852  1.00 46.83           C  
ATOM   4529  HA  ASN A 302     -44.653   6.468  21.964  1.00 46.83           H  
ATOM   4530  C   ASN A 302     -43.117   5.122  22.536  1.00 46.83           C  
ATOM   4531  CB  ASN A 302     -44.253   6.850  24.040  1.00 46.83           C  
ATOM   4532  HB2 ASN A 302     -43.334   7.422  23.912  1.00 46.83           H  
ATOM   4533  HB3 ASN A 302     -44.182   6.285  24.970  1.00 46.83           H  
ATOM   4534  O   ASN A 302     -42.383   5.512  21.630  1.00 46.83           O  
ATOM   4535  CG  ASN A 302     -45.395   7.849  24.143  1.00 46.83           C  
ATOM   4536  ND2 ASN A 302     -45.577   8.469  25.285  1.00 46.83           N  
ATOM   4537 HD21 ASN A 302     -45.009   8.266  26.095  1.00 46.83           H  
ATOM   4538 HD22 ASN A 302     -46.378   9.083  25.325  1.00 46.83           H  
ATOM   4539  OD1 ASN A 302     -46.126   8.099  23.201  1.00 46.83           O  
ATOM   4540  N   THR A 303     -42.847   3.999  23.211  1.00 40.05           N  
ATOM   4541  H   THR A 303     -43.448   3.737  23.979  1.00 40.05           H  
ATOM   4542  CA  THR A 303     -41.663   3.166  22.929  1.00 40.05           C  
ATOM   4543  HA  THR A 303     -40.780   3.804  22.972  1.00 40.05           H  
ATOM   4544  C   THR A 303     -41.693   2.579  21.515  1.00 40.05           C  
ATOM   4545  CB  THR A 303     -41.509   2.072  23.996  1.00 40.05           C  
ATOM   4546  HB  THR A 303     -42.399   1.444  24.026  1.00 40.05           H  
ATOM   4547  O   THR A 303     -40.686   2.646  20.817  1.00 40.05           O  
ATOM   4548  CG2 THR A 303     -40.264   1.209  23.799  1.00 40.05           C  
ATOM   4549 HG21 THR A 303     -40.150   0.527  24.642  1.00 40.05           H  
ATOM   4550 HG22 THR A 303     -40.368   0.610  22.894  1.00 40.05           H  
ATOM   4551 HG23 THR A 303     -39.373   1.830  23.705  1.00 40.05           H  
ATOM   4552  OG1 THR A 303     -41.320   2.697  25.246  1.00 40.05           O  
ATOM   4553  HG1 THR A 303     -40.430   3.053  25.197  1.00 40.05           H  
ATOM   4554  N   LYS A 304     -42.857   2.119  21.039  1.00 43.10           N  
ATOM   4555  H   LYS A 304     -43.649   2.098  21.666  1.00 43.10           H  
ATOM   4556  CA  LYS A 304     -43.038   1.641  19.657  1.00 43.10           C  
ATOM   4557  HA  LYS A 304     -42.344   0.820  19.479  1.00 43.10           H  
ATOM   4558  C   LYS A 304     -42.715   2.714  18.604  1.00 43.10           C  
ATOM   4559  CB  LYS A 304     -44.479   1.123  19.521  1.00 43.10           C  
ATOM   4560  HB2 LYS A 304     -45.175   1.943  19.700  1.00 43.10           H  
ATOM   4561  HB3 LYS A 304     -44.647   0.361  20.282  1.00 43.10           H  
ATOM   4562  O   LYS A 304     -42.154   2.399  17.557  1.00 43.10           O  
ATOM   4563  CG  LYS A 304     -44.769   0.516  18.142  1.00 43.10           C  
ATOM   4564  HG2 LYS A 304     -44.066  -0.295  17.950  1.00 43.10           H  
ATOM   4565  HG3 LYS A 304     -44.650   1.278  17.372  1.00 43.10           H  
ATOM   4566  CD  LYS A 304     -46.201  -0.025  18.082  1.00 43.10           C  
ATOM   4567  HD2 LYS A 304     -46.313  -0.813  18.827  1.00 43.10           H  
ATOM   4568  HD3 LYS A 304     -46.902   0.780  18.302  1.00 43.10           H  
ATOM   4569  CE  LYS A 304     -46.467  -0.586  16.683  1.00 43.10           C  
ATOM   4570  HE2 LYS A 304     -46.370   0.221  15.957  1.00 43.10           H  
ATOM   4571  HE3 LYS A 304     -45.699  -1.326  16.459  1.00 43.10           H  
ATOM   4572  NZ  LYS A 304     -47.809  -1.209  16.594  1.00 43.10           N  
ATOM   4573  HZ1 LYS A 304     -47.953  -1.590  15.669  1.00 43.10           H  
ATOM   4574  HZ2 LYS A 304     -47.872  -1.972  17.252  1.00 43.10           H  
ATOM   4575  HZ3 LYS A 304     -48.532  -0.535  16.803  1.00 43.10           H  
ATOM   4576  N   GLN A 305     -43.058   3.979  18.863  1.00 45.78           N  
ATOM   4577  H   GLN A 305     -43.506   4.189  19.744  1.00 45.78           H  
ATOM   4578  CA  GLN A 305     -42.761   5.074  17.932  1.00 45.78           C  
ATOM   4579  HA  GLN A 305     -43.063   4.771  16.930  1.00 45.78           H  
ATOM   4580  C   GLN A 305     -41.262   5.383  17.851  1.00 45.78           C  
ATOM   4581  CB  GLN A 305     -43.543   6.341  18.301  1.00 45.78           C  
ATOM   4582  HB2 GLN A 305     -43.370   6.604  19.345  1.00 45.78           H  
ATOM   4583  HB3 GLN A 305     -43.163   7.151  17.678  1.00 45.78           H  
ATOM   4584  O   GLN A 305     -40.747   5.586  16.753  1.00 45.78           O  
ATOM   4585  CG  GLN A 305     -45.050   6.198  18.043  1.00 45.78           C  
ATOM   4586  HG2 GLN A 305     -45.489   5.543  18.796  1.00 45.78           H  
ATOM   4587  HG3 GLN A 305     -45.206   5.746  17.064  1.00 45.78           H  
ATOM   4588  CD  GLN A 305     -45.784   7.537  18.060  1.00 45.78           C  
ATOM   4589  NE2 GLN A 305     -47.083   7.540  17.863  1.00 45.78           N  
ATOM   4590 HE21 GLN A 305     -47.597   6.673  17.797  1.00 45.78           H  
ATOM   4591 HE22 GLN A 305     -47.517   8.449  17.930  1.00 45.78           H  
ATOM   4592  OE1 GLN A 305     -45.224   8.606  18.217  1.00 45.78           O  
ATOM   4593  N   VAL A 306     -40.550   5.367  18.981  1.00 41.18           N  
ATOM   4594  H   VAL A 306     -41.033   5.196  19.851  1.00 41.18           H  
ATOM   4595  CA  VAL A 306     -39.103   5.639  19.023  1.00 41.18           C  
ATOM   4596  HA  VAL A 306     -38.912   6.583  18.514  1.00 41.18           H  
ATOM   4597  C   VAL A 306     -38.309   4.569  18.263  1.00 41.18           C  
ATOM   4598  CB  VAL A 306     -38.627   5.786  20.482  1.00 41.18           C  
ATOM   4599  HB  VAL A 306     -38.919   4.901  21.047  1.00 41.18           H  
ATOM   4600  O   VAL A 306     -37.419   4.911  17.487  1.00 41.18           O  
ATOM   4601  CG1 VAL A 306     -37.107   5.952  20.592  1.00 41.18           C  
ATOM   4602 HG11 VAL A 306     -36.602   5.044  20.262  1.00 41.18           H  
ATOM   4603 HG12 VAL A 306     -36.823   6.135  21.628  1.00 41.18           H  
ATOM   4604 HG13 VAL A 306     -36.773   6.787  19.976  1.00 41.18           H  
ATOM   4605  CG2 VAL A 306     -39.267   7.020  21.136  1.00 41.18           C  
ATOM   4606 HG21 VAL A 306     -40.354   6.955  21.105  1.00 41.18           H  
ATOM   4607 HG22 VAL A 306     -38.955   7.923  20.611  1.00 41.18           H  
ATOM   4608 HG23 VAL A 306     -38.955   7.089  22.178  1.00 41.18           H  
ATOM   4609  N   THR A 307     -38.674   3.290  18.396  1.00 39.58           N  
ATOM   4610  H   THR A 307     -39.372   3.045  19.084  1.00 39.58           H  
ATOM   4611  CA  THR A 307     -38.026   2.183  17.667  1.00 39.58           C  
ATOM   4612  HA  THR A 307     -36.960   2.197  17.894  1.00 39.58           H  
ATOM   4613  C   THR A 307     -38.168   2.325  16.146  1.00 39.58           C  
ATOM   4614  CB  THR A 307     -38.605   0.835  18.129  1.00 39.58           C  
ATOM   4615  HB  THR A 307     -39.610   0.715  17.726  1.00 39.58           H  
ATOM   4616  O   THR A 307     -37.202   2.120  15.414  1.00 39.58           O  
ATOM   4617  CG2 THR A 307     -37.742  -0.355  17.721  1.00 39.58           C  
ATOM   4618 HG21 THR A 307     -36.731  -0.247  18.114  1.00 39.58           H  
ATOM   4619 HG22 THR A 307     -37.692  -0.420  16.634  1.00 39.58           H  
ATOM   4620 HG23 THR A 307     -38.184  -1.277  18.101  1.00 39.58           H  
ATOM   4621  OG1 THR A 307     -38.676   0.788  19.535  1.00 39.58           O  
ATOM   4622  HG1 THR A 307     -37.808   0.533  19.857  1.00 39.58           H  
ATOM   4623  N   ASN A 308     -39.336   2.760  15.660  1.00 43.34           N  
ATOM   4624  H   ASN A 308     -40.101   2.903  16.305  1.00 43.34           H  
ATOM   4625  CA  ASN A 308     -39.567   3.002  14.231  1.00 43.34           C  
ATOM   4626  HA  ASN A 308     -39.242   2.128  13.666  1.00 43.34           H  
ATOM   4627  C   ASN A 308     -38.763   4.195  13.680  1.00 43.34           C  
ATOM   4628  CB  ASN A 308     -41.074   3.215  14.003  1.00 43.34           C  
ATOM   4629  HB2 ASN A 308     -41.466   3.912  14.743  1.00 43.34           H  
ATOM   4630  HB3 ASN A 308     -41.217   3.651  13.014  1.00 43.34           H  
ATOM   4631  O   ASN A 308     -38.342   4.170  12.525  1.00 43.34           O  
ATOM   4632  CG  ASN A 308     -41.886   1.933  14.039  1.00 43.34           C  
ATOM   4633  ND2 ASN A 308     -43.194   2.039  14.014  1.00 43.34           N  
ATOM   4634 HD21 ASN A 308     -43.629   2.949  13.962  1.00 43.34           H  
ATOM   4635 HD22 ASN A 308     -43.677   1.154  13.948  1.00 43.34           H  
ATOM   4636  OD1 ASN A 308     -41.391   0.823  14.044  1.00 43.34           O  
ATOM   4637  N   VAL A 309     -38.541   5.241  14.485  1.00 40.46           N  
ATOM   4638  H   VAL A 309     -38.921   5.214  15.420  1.00 40.46           H  
ATOM   4639  CA  VAL A 309     -37.766   6.429  14.074  1.00 40.46           C  
ATOM   4640  HA  VAL A 309     -38.089   6.733  13.078  1.00 40.46           H  
ATOM   4641  C   VAL A 309     -36.275   6.117  13.964  1.00 40.46           C  
ATOM   4642  CB  VAL A 309     -38.017   7.606  15.037  1.00 40.46           C  
ATOM   4643  HB  VAL A 309     -37.878   7.267  16.064  1.00 40.46           H  
ATOM   4644  O   VAL A 309     -35.624   6.599  13.039  1.00 40.46           O  
ATOM   4645  CG1 VAL A 309     -37.083   8.799  14.791  1.00 40.46           C  
ATOM   4646 HG11 VAL A 309     -37.371   9.635  15.428  1.00 40.46           H  
ATOM   4647 HG12 VAL A 309     -36.056   8.530  15.037  1.00 40.46           H  
ATOM   4648 HG13 VAL A 309     -37.136   9.105  13.746  1.00 40.46           H  
ATOM   4649  CG2 VAL A 309     -39.453   8.123  14.878  1.00 40.46           C  
ATOM   4650 HG21 VAL A 309     -39.653   8.890  15.627  1.00 40.46           H  
ATOM   4651 HG22 VAL A 309     -40.170   7.313  15.016  1.00 40.46           H  
ATOM   4652 HG23 VAL A 309     -39.590   8.546  13.883  1.00 40.46           H  
ATOM   4653  N   ILE A 310     -35.741   5.295  14.870  1.00 37.31           N  
ATOM   4654  H   ILE A 310     -36.326   4.956  15.621  1.00 37.31           H  
ATOM   4655  CA  ILE A 310     -34.342   4.855  14.818  1.00 37.31           C  
ATOM   4656  HA  ILE A 310     -33.703   5.733  14.725  1.00 37.31           H  
ATOM   4657  C   ILE A 310     -34.119   4.024  13.547  1.00 37.31           C  
ATOM   4658  CB  ILE A 310     -33.961   4.129  16.130  1.00 37.31           C  
ATOM   4659  HB  ILE A 310     -34.692   3.343  16.318  1.00 37.31           H  
ATOM   4660  O   ILE A 310     -33.255   4.359  12.747  1.00 37.31           O  
ATOM   4661  CG1 ILE A 310     -33.992   5.139  17.306  1.00 37.31           C  
ATOM   4662 HG12 ILE A 310     -34.922   5.708  17.282  1.00 37.31           H  
ATOM   4663 HG13 ILE A 310     -33.174   5.851  17.192  1.00 37.31           H  
ATOM   4664  CG2 ILE A 310     -32.568   3.481  16.027  1.00 37.31           C  
ATOM   4665 HG21 ILE A 310     -32.547   2.741  15.227  1.00 37.31           H  
ATOM   4666 HG22 ILE A 310     -32.314   2.964  16.952  1.00 37.31           H  
ATOM   4667 HG23 ILE A 310     -31.814   4.242  15.824  1.00 37.31           H  
ATOM   4668  CD1 ILE A 310     -33.898   4.496  18.695  1.00 37.31           C  
ATOM   4669 HD11 ILE A 310     -34.031   5.265  19.456  1.00 37.31           H  
ATOM   4670 HD12 ILE A 310     -32.923   4.033  18.840  1.00 37.31           H  
ATOM   4671 HD13 ILE A 310     -34.681   3.746  18.808  1.00 37.31           H  
ATOM   4672  N   MET A 311     -34.963   3.027  13.270  1.00 38.61           N  
ATOM   4673  H   MET A 311     -35.689   2.799  13.934  1.00 38.61           H  
ATOM   4674  CA  MET A 311     -34.769   2.151  12.105  1.00 38.61           C  
ATOM   4675  HA  MET A 311     -33.758   1.747  12.151  1.00 38.61           H  
ATOM   4676  C   MET A 311     -34.851   2.860  10.745  1.00 38.61           C  
ATOM   4677  CB  MET A 311     -35.751   0.978  12.173  1.00 38.61           C  
ATOM   4678  HB2 MET A 311     -36.755   1.326  12.416  1.00 38.61           H  
ATOM   4679  HB3 MET A 311     -35.774   0.478  11.205  1.00 38.61           H  
ATOM   4680  O   MET A 311     -34.085   2.524   9.844  1.00 38.61           O  
ATOM   4681  CG  MET A 311     -35.255  -0.026  13.217  1.00 38.61           C  
ATOM   4682  HG2 MET A 311     -35.352   0.400  14.215  1.00 38.61           H  
ATOM   4683  HG3 MET A 311     -34.197  -0.214  13.036  1.00 38.61           H  
ATOM   4684  SD  MET A 311     -36.078  -1.632  13.166  1.00 38.61           S  
ATOM   4685  CE  MET A 311     -37.666  -1.143  13.861  1.00 38.61           C  
ATOM   4686  HE1 MET A 311     -37.972  -1.872  14.611  1.00 38.61           H  
ATOM   4687  HE2 MET A 311     -37.575  -0.171  14.346  1.00 38.61           H  
ATOM   4688  HE3 MET A 311     -38.404  -1.068  13.063  1.00 38.61           H  
ATOM   4689  N   ASN A 312     -35.707   3.876  10.599  1.00 44.03           N  
ATOM   4690  H   ASN A 312     -36.330   4.098  11.362  1.00 44.03           H  
ATOM   4691  CA  ASN A 312     -35.832   4.616   9.338  1.00 44.03           C  
ATOM   4692  HA  ASN A 312     -35.821   3.905   8.512  1.00 44.03           H  
ATOM   4693  C   ASN A 312     -34.667   5.583   9.059  1.00 44.03           C  
ATOM   4694  CB  ASN A 312     -37.182   5.353   9.328  1.00 44.03           C  
ATOM   4695  HB2 ASN A 312     -37.332   5.856  10.284  1.00 44.03           H  
ATOM   4696  HB3 ASN A 312     -37.165   6.110   8.544  1.00 44.03           H  
ATOM   4697  O   ASN A 312     -34.482   5.973   7.909  1.00 44.03           O  
ATOM   4698  CG  ASN A 312     -38.361   4.442   9.035  1.00 44.03           C  
ATOM   4699  ND2 ASN A 312     -39.562   4.887   9.319  1.00 44.03           N  
ATOM   4700 HD21 ASN A 312     -40.311   4.239   9.122  1.00 44.03           H  
ATOM   4701 HD22 ASN A 312     -39.670   5.777   9.784  1.00 44.03           H  
ATOM   4702  OD1 ASN A 312     -38.255   3.343   8.522  1.00 44.03           O  
ATOM   4703  N   ASN A 313     -33.887   5.971  10.075  1.00 40.25           N  
ATOM   4704  H   ASN A 313     -34.058   5.582  10.991  1.00 40.25           H  
ATOM   4705  CA  ASN A 313     -32.880   7.029   9.942  1.00 40.25           C  
ATOM   4706  HA  ASN A 313     -32.978   7.499   8.963  1.00 40.25           H  
ATOM   4707  C   ASN A 313     -31.421   6.544   9.989  1.00 40.25           C  
ATOM   4708  CB  ASN A 313     -33.167   8.113  10.995  1.00 40.25           C  
ATOM   4709  HB2 ASN A 313     -33.318   7.643  11.967  1.00 40.25           H  
ATOM   4710  HB3 ASN A 313     -32.302   8.772  11.070  1.00 40.25           H  
ATOM   4711  O   ASN A 313     -30.551   7.281   9.535  1.00 40.25           O  
ATOM   4712  CG  ASN A 313     -34.361   8.992  10.653  1.00 40.25           C  
ATOM   4713  ND2 ASN A 313     -34.970   9.598  11.644  1.00 40.25           N  
ATOM   4714 HD21 ASN A 313     -35.755  10.179  11.388  1.00 40.25           H  
ATOM   4715 HD22 ASN A 313     -34.714   9.366  12.593  1.00 40.25           H  
ATOM   4716  OD1 ASN A 313     -34.754   9.193   9.517  1.00 40.25           O  
ATOM   4717  N   THR A 314     -31.124   5.340  10.497  1.00 39.36           N  
ATOM   4718  H   THR A 314     -31.838   4.837  11.005  1.00 39.36           H  
ATOM   4719  CA  THR A 314     -29.729   4.854  10.628  1.00 39.36           C  
ATOM   4720  HA  THR A 314     -29.051   5.674  10.390  1.00 39.36           H  
ATOM   4721  C   THR A 314     -29.316   3.746   9.661  1.00 39.36           C  
ATOM   4722  CB  THR A 314     -29.386   4.414  12.066  1.00 39.36           C  
ATOM   4723  HB  THR A 314     -28.745   3.533  12.036  1.00 39.36           H  
ATOM   4724  O   THR A 314     -28.126   3.634   9.387  1.00 39.36           O  
ATOM   4725  CG2 THR A 314     -28.646   5.505  12.834  1.00 39.36           C  
ATOM   4726 HG21 THR A 314     -27.698   5.710  12.338  1.00 39.36           H  
ATOM   4727 HG22 THR A 314     -29.243   6.416  12.860  1.00 39.36           H  
ATOM   4728 HG23 THR A 314     -28.437   5.169  13.850  1.00 39.36           H  
ATOM   4729  OG1 THR A 314     -30.526   4.103  12.819  1.00 39.36           O  
ATOM   4730  HG1 THR A 314     -30.231   3.780  13.674  1.00 39.36           H  
ATOM   4731  N   CYS A 315     -30.239   2.938   9.124  1.00 34.98           N  
ATOM   4732  H   CYS A 315     -31.205   3.066   9.390  1.00 34.98           H  
ATOM   4733  CA  CYS A 315     -29.858   1.676   8.460  1.00 34.98           C  
ATOM   4734  HA  CYS A 315     -28.796   1.489   8.617  1.00 34.98           H  
ATOM   4735  C   CYS A 315     -30.030   1.665   6.928  1.00 34.98           C  
ATOM   4736  CB  CYS A 315     -30.590   0.519   9.151  1.00 34.98           C  
ATOM   4737  HB2 CYS A 315     -30.274  -0.420   8.696  1.00 34.98           H  
ATOM   4738  HB3 CYS A 315     -31.668   0.620   9.029  1.00 34.98           H  
ATOM   4739  O   CYS A 315     -29.402   0.865   6.247  1.00 34.98           O  
ATOM   4740  SG  CYS A 315     -30.155   0.493  10.919  1.00 34.98           S  
ATOM   4741  HG  CYS A 315     -30.754   1.636  11.263  1.00 34.98           H  
ATOM   4742  N   SER A 316     -30.814   2.585   6.360  1.00 35.75           N  
ATOM   4743  H   SER A 316     -31.315   3.220   6.965  1.00 35.75           H  
ATOM   4744  CA  SER A 316     -30.996   2.703   4.902  1.00 35.75           C  
ATOM   4745  HA  SER A 316     -31.150   1.697   4.511  1.00 35.75           H  
ATOM   4746  C   SER A 316     -29.806   3.301   4.116  1.00 35.75           C  
ATOM   4747  CB  SER A 316     -32.269   3.500   4.602  1.00 35.75           C  
ATOM   4748  HB2 SER A 316     -33.078   3.148   5.242  1.00 35.75           H  
ATOM   4749  HB3 SER A 316     -32.096   4.556   4.806  1.00 35.75           H  
ATOM   4750  O   SER A 316     -29.659   2.927   2.958  1.00 35.75           O  
ATOM   4751  OG  SER A 316     -32.661   3.338   3.254  1.00 35.75           O  
ATOM   4752  HG  SER A 316     -31.887   3.209   2.701  1.00 35.75           H  
ATOM   4753  N   PRO A 317     -28.951   4.201   4.655  1.00 40.33           N  
ATOM   4754  CA  PRO A 317     -27.921   4.859   3.833  1.00 40.33           C  
ATOM   4755  HA  PRO A 317     -28.350   5.088   2.858  1.00 40.33           H  
ATOM   4756  C   PRO A 317     -26.632   4.053   3.596  1.00 40.33           C  
ATOM   4757  CB  PRO A 317     -27.596   6.183   4.539  1.00 40.33           C  
ATOM   4758  HB2 PRO A 317     -26.658   6.095   5.086  1.00 40.33           H  
ATOM   4759  HB3 PRO A 317     -27.538   7.009   3.829  1.00 40.33           H  
ATOM   4760  O   PRO A 317     -25.831   4.446   2.753  1.00 40.33           O  
ATOM   4761  CG  PRO A 317     -28.730   6.384   5.538  1.00 40.33           C  
ATOM   4762  HG2 PRO A 317     -28.405   6.938   6.419  1.00 40.33           H  
ATOM   4763  HG3 PRO A 317     -29.564   6.890   5.051  1.00 40.33           H  
ATOM   4764  CD  PRO A 317     -29.132   4.959   5.885  1.00 40.33           C  
ATOM   4765  HD2 PRO A 317     -30.167   4.972   6.227  1.00 40.33           H  
ATOM   4766  HD3 PRO A 317     -28.478   4.563   6.661  1.00 40.33           H  
ATOM   4767  N   VAL A 318     -26.384   2.971   4.345  1.00 37.20           N  
ATOM   4768  H   VAL A 318     -27.083   2.677   5.012  1.00 37.20           H  
ATOM   4769  CA  VAL A 318     -25.081   2.264   4.334  1.00 37.20           C  
ATOM   4770  HA  VAL A 318     -24.300   2.989   4.105  1.00 37.20           H  
ATOM   4771  C   VAL A 318     -24.998   1.207   3.221  1.00 37.20           C  
ATOM   4772  CB  VAL A 318     -24.759   1.690   5.732  1.00 37.20           C  
ATOM   4773  HB  VAL A 318     -25.519   0.955   5.998  1.00 37.20           H  
ATOM   4774  O   VAL A 318     -23.917   0.954   2.700  1.00 37.20           O  
ATOM   4775  CG1 VAL A 318     -23.382   1.016   5.796  1.00 37.20           C  
ATOM   4776 HG11 VAL A 318     -22.607   1.710   5.471  1.00 37.20           H  
ATOM   4777 HG12 VAL A 318     -23.364   0.138   5.150  1.00 37.20           H  
ATOM   4778 HG13 VAL A 318     -23.173   0.684   6.813  1.00 37.20           H  
ATOM   4779  CG2 VAL A 318     -24.763   2.805   6.792  1.00 37.20           C  
ATOM   4780 HG21 VAL A 318     -25.756   3.246   6.881  1.00 37.20           H  
ATOM   4781 HG22 VAL A 318     -24.499   2.390   7.764  1.00 37.20           H  
ATOM   4782 HG23 VAL A 318     -24.044   3.579   6.524  1.00 37.20           H  
ATOM   4783  N   SER A 319     -26.140   0.667   2.784  1.00 37.82           N  
ATOM   4784  H   SER A 319     -26.996   0.931   3.250  1.00 37.82           H  
ATOM   4785  CA  SER A 319     -26.244  -0.265   1.648  1.00 37.82           C  
ATOM   4786  HA  SER A 319     -25.518  -1.069   1.771  1.00 37.82           H  
ATOM   4787  C   SER A 319     -25.977   0.403   0.291  1.00 37.82           C  
ATOM   4788  CB  SER A 319     -27.651  -0.874   1.659  1.00 37.82           C  
ATOM   4789  HB2 SER A 319     -27.785  -1.458   2.570  1.00 37.82           H  
ATOM   4790  HB3 SER A 319     -28.387  -0.070   1.652  1.00 37.82           H  
ATOM   4791  O   SER A 319     -25.487  -0.247  -0.626  1.00 37.82           O  
ATOM   4792  OG  SER A 319     -27.891  -1.703   0.542  1.00 37.82           O  
ATOM   4793  HG  SER A 319     -27.628  -1.240  -0.257  1.00 37.82           H  
ATOM   4794  N   ASP A 320     -26.281   1.696   0.147  1.00 40.09           N  
ATOM   4795  H   ASP A 320     -26.724   2.176   0.917  1.00 40.09           H  
ATOM   4796  CA  ASP A 320     -26.214   2.396  -1.148  1.00 40.09           C  
ATOM   4797  HA  ASP A 320     -26.373   1.675  -1.950  1.00 40.09           H  
ATOM   4798  C   ASP A 320     -24.844   3.043  -1.429  1.00 40.09           C  
ATOM   4799  CB  ASP A 320     -27.349   3.434  -1.227  1.00 40.09           C  
ATOM   4800  HB2 ASP A 320     -27.163   4.092  -2.075  1.00 40.09           H  
ATOM   4801  HB3 ASP A 320     -27.335   4.047  -0.326  1.00 40.09           H  
ATOM   4802  O   ASP A 320     -24.588   3.499  -2.542  1.00 40.09           O  
ATOM   4803  CG  ASP A 320     -28.749   2.830  -1.419  1.00 40.09           C  
ATOM   4804  OD1 ASP A 320     -28.849   1.658  -1.844  1.00 40.09           O  
ATOM   4805  OD2 ASP A 320     -29.721   3.577  -1.165  1.00 40.09           O  
ATOM   4806  N   GLN A 321     -23.942   3.093  -0.440  1.00 40.52           N  
ATOM   4807  H   GLN A 321     -24.192   2.676   0.445  1.00 40.52           H  
ATOM   4808  CA  GLN A 321     -22.630   3.747  -0.573  1.00 40.52           C  
ATOM   4809  HA  GLN A 321     -22.683   4.453  -1.402  1.00 40.52           H  
ATOM   4810  C   GLN A 321     -21.480   2.806  -0.958  1.00 40.52           C  
ATOM   4811  CB  GLN A 321     -22.309   4.563   0.689  1.00 40.52           C  
ATOM   4812  HB2 GLN A 321     -22.433   3.948   1.580  1.00 40.52           H  
ATOM   4813  HB3 GLN A 321     -21.272   4.893   0.635  1.00 40.52           H  
ATOM   4814  O   GLN A 321     -20.365   3.272  -1.187  1.00 40.52           O  
ATOM   4815  CG  GLN A 321     -23.205   5.807   0.771  1.00 40.52           C  
ATOM   4816  HG2 GLN A 321     -23.232   6.290  -0.206  1.00 40.52           H  
ATOM   4817  HG3 GLN A 321     -24.222   5.509   1.023  1.00 40.52           H  
ATOM   4818  CD  GLN A 321     -22.724   6.846   1.778  1.00 40.52           C  
ATOM   4819  NE2 GLN A 321     -23.384   7.982   1.845  1.00 40.52           N  
ATOM   4820 HE21 GLN A 321     -23.054   8.636   2.541  1.00 40.52           H  
ATOM   4821 HE22 GLN A 321     -24.219   8.104   1.291  1.00 40.52           H  
ATOM   4822  OE1 GLN A 321     -21.752   6.703   2.503  1.00 40.52           O  
ATOM   4823  N   ILE A 322     -21.738   1.502  -1.072  1.00 43.82           N  
ATOM   4824  H   ILE A 322     -22.680   1.187  -0.890  1.00 43.82           H  
ATOM   4825  CA  ILE A 322     -20.748   0.490  -1.459  1.00 43.82           C  
ATOM   4826  HA  ILE A 322     -19.863   0.986  -1.859  1.00 43.82           H  
ATOM   4827  C   ILE A 322     -21.346  -0.343  -2.598  1.00 43.82           C  
ATOM   4828  CB  ILE A 322     -20.297  -0.369  -0.245  1.00 43.82           C  
ATOM   4829  HB  ILE A 322     -21.118  -1.027   0.038  1.00 43.82           H  
ATOM   4830  O   ILE A 322     -21.652  -1.518  -2.428  1.00 43.82           O  
ATOM   4831  CG1 ILE A 322     -19.944   0.491   0.994  1.00 43.82           C  
ATOM   4832 HG12 ILE A 322     -19.117   1.159   0.751  1.00 43.82           H  
ATOM   4833 HG13 ILE A 322     -20.804   1.102   1.267  1.00 43.82           H  
ATOM   4834  CG2 ILE A 322     -19.082  -1.236  -0.644  1.00 43.82           C  
ATOM   4835 HG21 ILE A 322     -19.298  -1.815  -1.542  1.00 43.82           H  
ATOM   4836 HG22 ILE A 322     -18.855  -1.954   0.145  1.00 43.82           H  
ATOM   4837 HG23 ILE A 322     -18.211  -0.608  -0.830  1.00 43.82           H  
ATOM   4838  CD1 ILE A 322     -19.583  -0.322   2.244  1.00 43.82           C  
ATOM   4839 HD11 ILE A 322     -19.488   0.351   3.096  1.00 43.82           H  
ATOM   4840 HD12 ILE A 322     -18.634  -0.840   2.107  1.00 43.82           H  
ATOM   4841 HD13 ILE A 322     -20.370  -1.048   2.454  1.00 43.82           H  
ATOM   4842  N   SER A 323     -21.588   0.268  -3.762  1.00 43.90           N  
ATOM   4843  H   SER A 323     -21.338   1.238  -3.885  1.00 43.90           H  
ATOM   4844  CA  SER A 323     -21.922  -0.531  -4.943  1.00 43.90           C  
ATOM   4845  HA  SER A 323     -22.480  -1.406  -4.610  1.00 43.90           H  
ATOM   4846  C   SER A 323     -20.635  -1.042  -5.593  1.00 43.90           C  
ATOM   4847  CB  SER A 323     -22.877   0.178  -5.914  1.00 43.90           C  
ATOM   4848  HB2 SER A 323     -23.391  -0.588  -6.494  1.00 43.90           H  
ATOM   4849  HB3 SER A 323     -23.625   0.733  -5.348  1.00 43.90           H  
ATOM   4850  O   SER A 323     -19.722  -0.265  -5.895  1.00 43.90           O  
ATOM   4851  OG  SER A 323     -22.227   1.042  -6.825  1.00 43.90           O  
ATOM   4852  HG  SER A 323     -22.835   1.221  -7.546  1.00 43.90           H  
ATOM   4853  N   ASP A 324     -20.586  -2.355  -5.837  1.00 47.72           N  
ATOM   4854  H   ASP A 324     -21.296  -2.942  -5.423  1.00 47.72           H  
ATOM   4855  CA  ASP A 324     -19.585  -3.030  -6.680  1.00 47.72           C  
ATOM   4856  HA  ASP A 324     -18.634  -3.102  -6.153  1.00 47.72           H  
ATOM   4857  C   ASP A 324     -19.336  -2.268  -7.997  1.00 47.72           C  
ATOM   4858  CB  ASP A 324     -20.106  -4.443  -7.032  1.00 47.72           C  
ATOM   4859  HB2 ASP A 324     -19.755  -4.698  -8.032  1.00 47.72           H  
ATOM   4860  HB3 ASP A 324     -21.195  -4.433  -7.077  1.00 47.72           H  
ATOM   4861  O   ASP A 324     -18.221  -2.251  -8.523  1.00 47.72           O  
ATOM   4862  CG  ASP A 324     -19.643  -5.582  -6.116  1.00 47.72           C  
ATOM   4863  OD1 ASP A 324     -18.869  -5.323  -5.171  1.00 47.72           O  
ATOM   4864  OD2 ASP A 324     -20.052  -6.728  -6.421  1.00 47.72           O  
ATOM   4865  N   ASP A 325     -20.367  -1.589  -8.509  1.00 49.36           N  
ATOM   4866  H   ASP A 325     -21.255  -1.676  -8.035  1.00 49.36           H  
ATOM   4867  CA  ASP A 325     -20.341  -0.872  -9.779  1.00 49.36           C  
ATOM   4868  HA  ASP A 325     -19.965  -1.546 -10.549  1.00 49.36           H  
ATOM   4869  C   ASP A 325     -19.421   0.356  -9.772  1.00 49.36           C  
ATOM   4870  CB  ASP A 325     -21.770  -0.455 -10.165  1.00 49.36           C  
ATOM   4871  HB2 ASP A 325     -22.212   0.116  -9.348  1.00 49.36           H  
ATOM   4872  HB3 ASP A 325     -21.714   0.202 -11.033  1.00 49.36           H  
ATOM   4873  O   ASP A 325     -18.801   0.641 -10.795  1.00 49.36           O  
ATOM   4874  CG  ASP A 325     -22.691  -1.625 -10.529  1.00 49.36           C  
ATOM   4875  OD1 ASP A 325     -22.178  -2.708 -10.888  1.00 49.36           O  
ATOM   4876  OD2 ASP A 325     -23.922  -1.404 -10.470  1.00 49.36           O  
ATOM   4877  N   TYR A 326     -19.281   1.087  -8.655  1.00 43.95           N  
ATOM   4878  H   TYR A 326     -19.749   0.786  -7.813  1.00 43.95           H  
ATOM   4879  CA  TYR A 326     -18.424   2.284  -8.635  1.00 43.95           C  
ATOM   4880  HA  TYR A 326     -18.628   2.863  -9.536  1.00 43.95           H  
ATOM   4881  C   TYR A 326     -16.934   1.918  -8.674  1.00 43.95           C  
ATOM   4882  CB  TYR A 326     -18.753   3.176  -7.429  1.00 43.95           C  
ATOM   4883  HB2 TYR A 326     -19.824   3.376  -7.424  1.00 43.95           H  
ATOM   4884  HB3 TYR A 326     -18.517   2.638  -6.511  1.00 43.95           H  
ATOM   4885  O   TYR A 326     -16.160   2.529  -9.413  1.00 43.95           O  
ATOM   4886  CG  TYR A 326     -18.011   4.505  -7.447  1.00 43.95           C  
ATOM   4887  CD1 TYR A 326     -16.829   4.672  -6.698  1.00 43.95           C  
ATOM   4888  HD1 TYR A 326     -16.458   3.855  -6.098  1.00 43.95           H  
ATOM   4889  CD2 TYR A 326     -18.487   5.566  -8.245  1.00 43.95           C  
ATOM   4890  HD2 TYR A 326     -19.385   5.432  -8.829  1.00 43.95           H  
ATOM   4891  CE1 TYR A 326     -16.124   5.891  -6.744  1.00 43.95           C  
ATOM   4892  HE1 TYR A 326     -15.214   6.005  -6.173  1.00 43.95           H  
ATOM   4893  CE2 TYR A 326     -17.788   6.789  -8.291  1.00 43.95           C  
ATOM   4894  HE2 TYR A 326     -18.144   7.603  -8.905  1.00 43.95           H  
ATOM   4895  OH  TYR A 326     -15.928   8.131  -7.591  1.00 43.95           O  
ATOM   4896  HH  TYR A 326     -15.125   8.084  -7.066  1.00 43.95           H  
ATOM   4897  CZ  TYR A 326     -16.605   6.953  -7.542  1.00 43.95           C  
ATOM   4898  N   ILE A 327     -16.535   0.889  -7.919  1.00 46.06           N  
ATOM   4899  H   ILE A 327     -17.235   0.387  -7.392  1.00 46.06           H  
ATOM   4900  CA  ILE A 327     -15.142   0.421  -7.875  1.00 46.06           C  
ATOM   4901  HA  ILE A 327     -14.491   1.294  -7.818  1.00 46.06           H  
ATOM   4902  C   ILE A 327     -14.778  -0.295  -9.181  1.00 46.06           C  
ATOM   4903  CB  ILE A 327     -14.885  -0.429  -6.608  1.00 46.06           C  
ATOM   4904  HB  ILE A 327     -15.612  -1.241  -6.576  1.00 46.06           H  
ATOM   4905  O   ILE A 327     -13.730   0.012  -9.755  1.00 46.06           O  
ATOM   4906  CG1 ILE A 327     -15.068   0.459  -5.353  1.00 46.06           C  
ATOM   4907 HG12 ILE A 327     -16.072   0.885  -5.359  1.00 46.06           H  
ATOM   4908 HG13 ILE A 327     -14.355   1.283  -5.386  1.00 46.06           H  
ATOM   4909  CG2 ILE A 327     -13.473  -1.046  -6.637  1.00 46.06           C  
ATOM   4910 HG21 ILE A 327     -13.366  -1.710  -7.494  1.00 46.06           H  
ATOM   4911 HG22 ILE A 327     -12.715  -0.264  -6.691  1.00 46.06           H  
ATOM   4912 HG23 ILE A 327     -13.303  -1.657  -5.751  1.00 46.06           H  
ATOM   4913  CD1 ILE A 327     -14.905  -0.272  -4.015  1.00 46.06           C  
ATOM   4914 HD11 ILE A 327     -15.566  -1.139  -3.991  1.00 46.06           H  
ATOM   4915 HD12 ILE A 327     -13.871  -0.585  -3.869  1.00 46.06           H  
ATOM   4916 HD13 ILE A 327     -15.179   0.401  -3.203  1.00 46.06           H  
ATOM   4917  N   ARG A 328     -15.658  -1.161  -9.714  1.00 52.53           N  
ATOM   4918  H   ARG A 328     -16.498  -1.390  -9.202  1.00 52.53           H  
ATOM   4919  CA  ARG A 328     -15.449  -1.779 -11.036  1.00 52.53           C  
ATOM   4920  HA  ARG A 328     -14.477  -2.271 -11.052  1.00 52.53           H  
ATOM   4921  C   ARG A 328     -15.382  -0.744 -12.147  1.00 52.53           C  
ATOM   4922  CB  ARG A 328     -16.528  -2.819 -11.362  1.00 52.53           C  
ATOM   4923  HB2 ARG A 328     -16.539  -2.980 -12.440  1.00 52.53           H  
ATOM   4924  HB3 ARG A 328     -17.512  -2.457 -11.062  1.00 52.53           H  
ATOM   4925  O   ARG A 328     -14.453  -0.785 -12.941  1.00 52.53           O  
ATOM   4926  CG  ARG A 328     -16.219  -4.161 -10.694  1.00 52.53           C  
ATOM   4927  HG2 ARG A 328     -15.209  -4.476 -10.956  1.00 52.53           H  
ATOM   4928  HG3 ARG A 328     -16.290  -4.055  -9.612  1.00 52.53           H  
ATOM   4929  CD  ARG A 328     -17.207  -5.223 -11.173  1.00 52.53           C  
ATOM   4930  HD2 ARG A 328     -18.214  -4.880 -10.934  1.00 52.53           H  
ATOM   4931  HD3 ARG A 328     -17.118  -5.332 -12.254  1.00 52.53           H  
ATOM   4932  NE  ARG A 328     -16.920  -6.513 -10.526  1.00 52.53           N  
ATOM   4933  HE  ARG A 328     -15.956  -6.724 -10.311  1.00 52.53           H  
ATOM   4934  NH1 ARG A 328     -19.076  -7.158 -10.034  1.00 52.53           N  
ATOM   4935 HH11 ARG A 328     -19.401  -6.299 -10.453  1.00 52.53           H  
ATOM   4936 HH12 ARG A 328     -19.643  -7.592  -9.319  1.00 52.53           H  
ATOM   4937  NH2 ARG A 328     -17.311  -8.333  -9.293  1.00 52.53           N  
ATOM   4938 HH21 ARG A 328     -17.901  -8.831  -8.642  1.00 52.53           H
[truncated: 630,918 more chars]
