# Supplementary material for: Nuclear genome of Bulinus truncatus, an intermediate host of the carcinogenic human blood fluke Schistosoma haematobium
Source: Nat Commun. 2022 Feb 21;13:977. doi: 10.1038/s41467-022-28634-9 (PMC8861042; doi:10.1038/s41467-022-28634-9)
Supplement: Supplementary file 6 — Supplementary Data 3 [file 41467_2022_28634_MOESM6_ESM.zip › Supplementary_Data_3/btru_008107-t1.mature.pep.pdb]

ATOM      1  N   MET A   1     -22.025  22.443 -25.849  1.00 26.97           N  
ATOM      2  H   MET A   1     -22.489  21.816 -25.208  1.00 26.97           H  
ATOM      3  H2  MET A   1     -21.403  21.892 -26.423  1.00 26.97           H  
ATOM      4  H3  MET A   1     -22.711  22.913 -26.424  1.00 26.97           H  
ATOM      5  CA  MET A   1     -21.251  23.420 -25.059  1.00 26.97           C  
ATOM      6  HA  MET A   1     -20.671  24.069 -25.716  1.00 26.97           H  
ATOM      7  C   MET A   1     -20.301  22.596 -24.213  1.00 26.97           C  
ATOM      8  CB  MET A   1     -22.210  24.281 -24.222  1.00 26.97           C  
ATOM      9  HB2 MET A   1     -22.730  23.649 -23.502  1.00 26.97           H  
ATOM     10  HB3 MET A   1     -22.955  24.711 -24.890  1.00 26.97           H  
ATOM     11  O   MET A   1     -20.786  21.724 -23.505  1.00 26.97           O  
ATOM     12  CG  MET A   1     -21.538  25.429 -23.471  1.00 26.97           C  
ATOM     13  HG2 MET A   1     -21.026  26.080 -24.179  1.00 26.97           H  
ATOM     14  HG3 MET A   1     -20.800  25.021 -22.779  1.00 26.97           H  
ATOM     15  SD  MET A   1     -22.734  26.403 -22.518  1.00 26.97           S  
ATOM     16  CE  MET A   1     -23.344  27.532 -23.798  1.00 26.97           C  
ATOM     17  HE1 MET A   1     -23.814  26.971 -24.606  1.00 26.97           H  
ATOM     18  HE2 MET A   1     -24.070  28.215 -23.359  1.00 26.97           H  
ATOM     19  HE3 MET A   1     -22.508  28.112 -24.190  1.00 26.97           H  
ATOM     20  N   PHE A   2     -18.989  22.746 -24.397  1.00 31.98           N  
ATOM     21  H   PHE A   2     -18.628  23.526 -24.927  1.00 31.98           H  
ATOM     22  CA  PHE A   2     -17.981  21.896 -23.754  1.00 31.98           C  
ATOM     23  HA  PHE A   2     -18.456  21.234 -23.030  1.00 31.98           H  
ATOM     24  C   PHE A   2     -16.998  22.793 -22.999  1.00 31.98           C  
ATOM     25  CB  PHE A   2     -17.271  21.016 -24.798  1.00 31.98           C  
ATOM     26  HB2 PHE A   2     -16.543  20.388 -24.283  1.00 31.98           H  
ATOM     27  HB3 PHE A   2     -16.713  21.658 -25.480  1.00 31.98           H  
ATOM     28  O   PHE A   2     -16.468  23.737 -23.584  1.00 31.98           O  
ATOM     29  CG  PHE A   2     -18.192  20.118 -25.609  1.00 31.98           C  
ATOM     30  CD1 PHE A   2     -18.666  18.909 -25.062  1.00 31.98           C  
ATOM     31  HD1 PHE A   2     -18.373  18.614 -24.066  1.00 31.98           H  
ATOM     32  CD2 PHE A   2     -18.569  20.485 -26.917  1.00 31.98           C  
ATOM     33  HD2 PHE A   2     -18.177  21.392 -27.353  1.00 31.98           H  
ATOM     34  CE1 PHE A   2     -19.511  18.075 -25.817  1.00 31.98           C  
ATOM     35  HE1 PHE A   2     -19.858  17.142 -25.399  1.00 31.98           H  
ATOM     36  CE2 PHE A   2     -19.416  19.650 -27.670  1.00 31.98           C  
ATOM     37  HE2 PHE A   2     -19.672  19.910 -28.687  1.00 31.98           H  
ATOM     38  CZ  PHE A   2     -19.886  18.444 -27.120  1.00 31.98           C  
ATOM     39  HZ  PHE A   2     -20.511  17.786 -27.705  1.00 31.98           H  
ATOM     40  N   ARG A   3     -16.797  22.507 -21.709  1.00 27.47           N  
ATOM     41  H   ARG A   3     -17.224  21.671 -21.335  1.00 27.47           H  
ATOM     42  CA  ARG A   3     -15.883  23.219 -20.805  1.00 27.47           C  
ATOM     43  HA  ARG A   3     -15.555  24.145 -21.277  1.00 27.47           H  
ATOM     44  C   ARG A   3     -14.648  22.354 -20.576  1.00 27.47           C  
ATOM     45  CB  ARG A   3     -16.596  23.544 -19.475  1.00 27.47           C  
ATOM     46  HB2 ARG A   3     -16.053  23.082 -18.651  1.00 27.47           H  
ATOM     47  HB3 ARG A   3     -17.601  23.122 -19.478  1.00 27.47           H  
ATOM     48  O   ARG A   3     -14.779  21.145 -20.399  1.00 27.47           O  
ATOM     49  CG  ARG A   3     -16.692  25.052 -19.204  1.00 27.47           C  
ATOM     50  HG2 ARG A   3     -17.255  25.532 -20.005  1.00 27.47           H  
ATOM     51  HG3 ARG A   3     -15.691  25.480 -19.161  1.00 27.47           H  
ATOM     52  CD  ARG A   3     -17.405  25.282 -17.865  1.00 27.47           C  
ATOM     53  HD2 ARG A   3     -18.391  24.819 -17.920  1.00 27.47           H  
ATOM     54  HD3 ARG A   3     -16.832  24.798 -17.074  1.00 27.47           H  
ATOM     55  NE  ARG A   3     -17.538  26.715 -17.553  1.00 27.47           N  
ATOM     56  HE  ARG A   3     -16.782  27.304 -17.873  1.00 27.47           H  
ATOM     57  NH1 ARG A   3     -19.315  26.546 -16.111  1.00 27.47           N  
ATOM     58 HH11 ARG A   3     -19.213  25.541 -16.139  1.00 27.47           H  
ATOM     59 HH12 ARG A   3     -19.981  26.976 -15.485  1.00 27.47           H  
ATOM     60  NH2 ARG A   3     -18.538  28.561 -16.640  1.00 27.47           N  
ATOM     61 HH21 ARG A   3     -19.248  28.971 -16.049  1.00 27.47           H  
ATOM     62 HH22 ARG A   3     -17.919  29.157 -17.171  1.00 27.47           H  
ATOM     63  CZ  ARG A   3     -18.457  27.267 -16.778  1.00 27.47           C  
ATOM     64  N   VAL A   4     -13.472  22.971 -20.606  1.00 32.93           N  
ATOM     65  H   VAL A   4     -13.452  23.975 -20.714  1.00 32.93           H  
ATOM     66  CA  VAL A   4     -12.178  22.297 -20.441  1.00 32.93           C  
ATOM     67  HA  VAL A   4     -12.336  21.277 -20.090  1.00 32.93           H  
ATOM     68  C   VAL A   4     -11.374  23.050 -19.394  1.00 32.93           C  
ATOM     69  CB  VAL A   4     -11.386  22.244 -21.767  1.00 32.93           C  
ATOM     70  HB  VAL A   4     -11.046  23.245 -22.034  1.00 32.93           H  
ATOM     71  O   VAL A   4     -11.160  24.251 -19.557  1.00 32.93           O  
ATOM     72  CG1 VAL A   4     -10.152  21.341 -21.636  1.00 32.93           C  
ATOM     73 HG11 VAL A   4      -9.485  21.720 -20.862  1.00 32.93           H  
ATOM     74 HG12 VAL A   4      -9.602  21.321 -22.577  1.00 32.93           H  
ATOM     75 HG13 VAL A   4     -10.454  20.326 -21.379  1.00 32.93           H  
ATOM     76  CG2 VAL A   4     -12.260  21.733 -22.919  1.00 32.93           C  
ATOM     77 HG21 VAL A   4     -12.918  22.533 -23.258  1.00 32.93           H  
ATOM     78 HG22 VAL A   4     -11.641  21.410 -23.756  1.00 32.93           H  
ATOM     79 HG23 VAL A   4     -12.876  20.908 -22.561  1.00 32.93           H  
ATOM     80  N   ASP A   5     -10.902  22.348 -18.366  1.00 30.19           N  
ATOM     81  H   ASP A   5     -11.140  21.372 -18.264  1.00 30.19           H  
ATOM     82  CA  ASP A   5      -9.940  22.898 -17.415  1.00 30.19           C  
ATOM     83  HA  ASP A   5     -10.013  23.986 -17.436  1.00 30.19           H  
ATOM     84  C   ASP A   5      -8.517  22.556 -17.857  1.00 30.19           C  
ATOM     85  CB  ASP A   5     -10.247  22.455 -15.975  1.00 30.19           C  
ATOM     86  HB2 ASP A   5     -10.607  21.426 -15.972  1.00 30.19           H  
ATOM     87  HB3 ASP A   5      -9.327  22.493 -15.393  1.00 30.19           H  
ATOM     88  O   ASP A   5      -8.100  21.400 -17.904  1.00 30.19           O  
ATOM     89  CG  ASP A   5     -11.260  23.387 -15.297  1.00 30.19           C  
ATOM     90  OD1 ASP A   5     -11.127  24.620 -15.479  1.00 30.19           O  
ATOM     91  OD2 ASP A   5     -12.150  22.871 -14.593  1.00 30.19           O  
ATOM     92  N   VAL A   6      -7.772  23.597 -18.225  1.00 31.03           N  
ATOM     93  H   VAL A   6      -8.188  24.513 -18.140  1.00 31.03           H  
ATOM     94  CA  VAL A   6      -6.373  23.510 -18.641  1.00 31.03           C  
ATOM     95  HA  VAL A   6      -6.135  22.480 -18.905  1.00 31.03           H  
ATOM     96  C   VAL A   6      -5.505  23.925 -17.462  1.00 31.03           C  
ATOM     97  CB  VAL A   6      -6.107  24.391 -19.878  1.00 31.03           C  
ATOM     98  HB  VAL A   6      -6.341  25.429 -19.641  1.00 31.03           H  
ATOM     99  O   VAL A   6      -5.530  25.083 -17.045  1.00 31.03           O  
ATOM    100  CG1 VAL A   6      -4.638  24.314 -20.309  1.00 31.03           C  
ATOM    101 HG11 VAL A   6      -4.366  23.283 -20.534  1.00 31.03           H  
ATOM    102 HG12 VAL A   6      -4.004  24.691 -19.507  1.00 31.03           H  
ATOM    103 HG13 VAL A   6      -4.478  24.930 -21.194  1.00 31.03           H  
ATOM    104  CG2 VAL A   6      -6.973  23.967 -21.071  1.00 31.03           C  
ATOM    105 HG21 VAL A   6      -8.028  24.095 -20.832  1.00 31.03           H  
ATOM    106 HG22 VAL A   6      -6.739  24.582 -21.940  1.00 31.03           H  
ATOM    107 HG23 VAL A   6      -6.791  22.918 -21.309  1.00 31.03           H  
ATOM    108  N   GLN A   7      -4.694  23.004 -16.942  1.00 30.25           N  
ATOM    109  H   GLN A   7      -4.729  22.057 -17.292  1.00 30.25           H  
ATOM    110  CA  GLN A   7      -3.704  23.345 -15.926  1.00 30.25           C  
ATOM    111  HA  GLN A   7      -4.072  24.201 -15.360  1.00 30.25           H  
ATOM    112  C   GLN A   7      -2.389  23.774 -16.578  1.00 30.25           C  
ATOM    113  CB  GLN A   7      -3.524  22.218 -14.907  1.00 30.25           C  
ATOM    114  HB2 GLN A   7      -3.300  21.281 -15.417  1.00 30.25           H  
ATOM    115  HB3 GLN A   7      -2.682  22.474 -14.264  1.00 30.25           H  
ATOM    116  O   GLN A   7      -1.779  23.058 -17.376  1.00 30.25           O  
ATOM    117  CG  GLN A   7      -4.781  22.056 -14.033  1.00 30.25           C  
ATOM    118  HG2 GLN A   7      -5.083  23.030 -13.647  1.00 30.25           H  
ATOM    119  HG3 GLN A   7      -5.598  21.660 -14.636  1.00 30.25           H  
ATOM    120  CD  GLN A   7      -4.560  21.129 -12.843  1.00 30.25           C  
ATOM    121  NE2 GLN A   7      -5.533  20.984 -11.972  1.00 30.25           N  
ATOM    122 HE21 GLN A   7      -6.447  21.378 -12.144  1.00 30.25           H  
ATOM    123 HE22 GLN A   7      -5.376  20.295 -11.251  1.00 30.25           H  
ATOM    124  OE1 GLN A   7      -3.508  20.542 -12.659  1.00 30.25           O  
ATOM    125  N   ARG A   8      -1.942  24.979 -16.224  1.00 29.35           N  
ATOM    126  H   ARG A   8      -2.497  25.504 -15.563  1.00 29.35           H  
ATOM    127  CA  ARG A   8      -0.621  25.482 -16.586  1.00 29.35           C  
ATOM    128  HA  ARG A   8      -0.415  25.234 -17.627  1.00 29.35           H  
ATOM    129  C   ARG A   8       0.418  24.785 -15.713  1.00 29.35           C  
ATOM    130  CB  ARG A   8      -0.608  27.005 -16.420  1.00 29.35           C  
ATOM    131  HB2 ARG A   8      -1.351  27.439 -17.090  1.00 29.35           H  
ATOM    132  HB3 ARG A   8      -0.873  27.259 -15.394  1.00 29.35           H  
ATOM    133  O   ARG A   8       0.449  25.008 -14.507  1.00 29.35           O  
ATOM    134  CG  ARG A   8       0.769  27.589 -16.746  1.00 29.35           C  
ATOM    135  HG2 ARG A   8       1.065  27.311 -17.757  1.00 29.35           H  
ATOM    136  HG3 ARG A   8       1.503  27.199 -16.041  1.00 29.35           H  
ATOM    137  CD  ARG A   8       0.728  29.109 -16.623  1.00 29.35           C  
ATOM    138  HD2 ARG A   8       0.220  29.366 -15.694  1.00 29.35           H  
ATOM    139  HD3 ARG A   8       0.175  29.520 -17.467  1.00 29.35           H  
ATOM    140  NE  ARG A   8       2.096  29.639 -16.590  1.00 29.35           N  
ATOM    141  HE  ARG A   8       2.839  28.957 -16.541  1.00 29.35           H  
ATOM    142  NH1 ARG A   8       1.589  31.813 -16.042  1.00 29.35           N  
ATOM    143 HH11 ARG A   8       0.619  31.535 -16.092  1.00 29.35           H  
ATOM    144 HH12 ARG A   8       1.834  32.547 -15.393  1.00 29.35           H  
ATOM    145  NH2 ARG A   8       3.706  31.053 -15.977  1.00 29.35           N  
ATOM    146 HH21 ARG A   8       4.233  30.196 -15.886  1.00 29.35           H  
ATOM    147 HH22 ARG A   8       3.994  31.758 -15.315  1.00 29.35           H  
ATOM    148  CZ  ARG A   8       2.449  30.839 -16.207  1.00 29.35           C  
ATOM    149  N   VAL A   9       1.288  23.993 -16.329  1.00 30.66           N  
ATOM    150  H   VAL A   9       1.209  23.859 -17.327  1.00 30.66           H  
ATOM    151  CA  VAL A   9       2.451  23.419 -15.650  1.00 30.66           C  
ATOM    152  HA  VAL A   9       2.316  23.491 -14.571  1.00 30.66           H  
ATOM    153  C   VAL A   9       3.659  24.259 -16.039  1.00 30.66           C  
ATOM    154  CB  VAL A   9       2.630  21.924 -15.980  1.00 30.66           C  
ATOM    155  HB  VAL A   9       2.894  21.809 -17.031  1.00 30.66           H  
ATOM    156  O   VAL A   9       4.045  24.297 -17.204  1.00 30.66           O  
ATOM    157  CG1 VAL A   9       3.744  21.317 -15.116  1.00 30.66           C  
ATOM    158 HG11 VAL A   9       3.870  20.263 -15.364  1.00 30.66           H  
ATOM    159 HG12 VAL A   9       3.493  21.408 -14.059  1.00 30.66           H  
ATOM    160 HG13 VAL A   9       4.688  21.827 -15.306  1.00 30.66           H  
ATOM    161  CG2 VAL A   9       1.343  21.129 -15.713  1.00 30.66           C  
ATOM    162 HG21 VAL A   9       1.517  20.067 -15.889  1.00 30.66           H  
ATOM    163 HG22 VAL A   9       0.547  21.456 -16.382  1.00 30.66           H  
ATOM    164 HG23 VAL A   9       1.019  21.271 -14.682  1.00 30.66           H  
ATOM    165  N   ASP A  10       4.249  24.964 -15.075  1.00 30.08           N  
ATOM    166  H   ASP A  10       3.882  24.924 -14.135  1.00 30.08           H  
ATOM    167  CA  ASP A  10       5.527  25.644 -15.291  1.00 30.08           C  
ATOM    168  HA  ASP A  10       5.514  26.136 -16.263  1.00 30.08           H  
ATOM    169  C   ASP A  10       6.627  24.572 -15.340  1.00 30.08           C  
ATOM    170  CB  ASP A  10       5.773  26.734 -14.230  1.00 30.08           C  
ATOM    171  HB2 ASP A  10       5.556  26.329 -13.241  1.00 30.08           H  
ATOM    172  HB3 ASP A  10       6.830  26.999 -14.254  1.00 30.08           H  
ATOM    173  O   ASP A  10       7.236  24.206 -14.336  1.00 30.08           O  
ATOM    174  CG  ASP A  10       4.973  28.039 -14.442  1.00 30.08           C  
ATOM    175  OD1 ASP A  10       4.638  28.431 -15.595  1.00 30.08           O  
ATOM    176  OD2 ASP A  10       4.708  28.740 -13.445  1.00 30.08           O  
ATOM    177  N   VAL A  11       6.841  24.005 -16.526  1.00 30.95           N  
ATOM    178  H   VAL A  11       6.223  24.243 -17.289  1.00 30.95           H  
ATOM    179  CA  VAL A  11       7.954  23.088 -16.763  1.00 30.95           C  
ATOM    180  HA  VAL A  11       7.990  22.371 -15.943  1.00 30.95           H  
ATOM    181  C   VAL A  11       9.231  23.924 -16.749  1.00 30.95           C  
ATOM    182  CB  VAL A  11       7.789  22.300 -18.079  1.00 30.95           C  
ATOM    183  HB  VAL A  11       7.947  22.969 -18.924  1.00 30.95           H  
ATOM    184  O   VAL A  11       9.382  24.834 -17.565  1.00 30.95           O  
ATOM    185  CG1 VAL A  11       8.813  21.160 -18.145  1.00 30.95           C  
ATOM    186 HG11 VAL A  11       8.670  20.470 -17.313  1.00 30.95           H  
ATOM    187 HG12 VAL A  11       8.698  20.606 -19.076  1.00 30.95           H  
ATOM    188 HG13 VAL A  11       9.828  21.557 -18.112  1.00 30.95           H  
ATOM    189  CG2 VAL A  11       6.388  21.682 -18.210  1.00 30.95           C  
ATOM    190 HG21 VAL A  11       6.345  21.034 -19.085  1.00 30.95           H  
ATOM    191 HG22 VAL A  11       5.636  22.462 -18.330  1.00 30.95           H  
ATOM    192 HG23 VAL A  11       6.158  21.090 -17.324  1.00 30.95           H  
ATOM    193  N   GLN A  12      10.157  23.634 -15.829  1.00 30.87           N  
ATOM    194  H   GLN A  12       9.946  22.924 -15.142  1.00 30.87           H  
ATOM    195  CA  GLN A  12      11.510  24.200 -15.855  1.00 30.87           C  
ATOM    196  HA  GLN A  12      11.440  25.271 -16.045  1.00 30.87           H  
ATOM    197  C   GLN A  12      12.297  23.595 -17.025  1.00 30.87           C  
ATOM    198  CB  GLN A  12      12.246  24.001 -14.517  1.00 30.87           C  
ATOM    199  HB2 GLN A  12      13.303  24.204 -14.689  1.00 30.87           H  
ATOM    200  HB3 GLN A  12      12.149  22.967 -14.186  1.00 30.87           H  
ATOM    201  O   GLN A  12      13.205  22.789 -16.852  1.00 30.87           O  
ATOM    202  CG  GLN A  12      11.778  24.952 -13.409  1.00 30.87           C  
ATOM    203  HG2 GLN A  12      10.800  24.640 -13.042  1.00 30.87           H  
ATOM    204  HG3 GLN A  12      11.685  25.958 -13.820  1.00 30.87           H  
ATOM    205  CD  GLN A  12      12.765  25.003 -12.241  1.00 30.87           C  
ATOM    206  NE2 GLN A  12      12.723  26.036 -11.429  1.00 30.87           N  
ATOM    207 HE21 GLN A  12      12.025  26.757 -11.547  1.00 30.87           H  
ATOM    208 HE22 GLN A  12      13.385  26.015 -10.667  1.00 30.87           H  
ATOM    209  OE1 GLN A  12      13.603  24.143 -12.034  1.00 30.87           O  
ATOM    210  N   SER A  13      11.920  23.964 -18.243  1.00 35.70           N  
ATOM    211  H   SER A  13      11.139  24.599 -18.319  1.00 35.70           H  
ATOM    212  CA  SER A  13      12.676  23.655 -19.447  1.00 35.70           C  
ATOM    213  HA  SER A  13      13.342  22.818 -19.239  1.00 35.70           H  
ATOM    214  C   SER A  13      13.544  24.863 -19.799  1.00 35.70           C  
ATOM    215  CB  SER A  13      11.734  23.188 -20.567  1.00 35.70           C  
ATOM    216  HB2 SER A  13      10.732  23.014 -20.175  1.00 35.70           H  
ATOM    217  HB3 SER A  13      12.108  22.243 -20.961  1.00 35.70           H  
ATOM    218  O   SER A  13      13.164  26.011 -19.564  1.00 35.70           O  
ATOM    219  OG  SER A  13      11.676  24.116 -21.628  1.00 35.70           O  
ATOM    220  HG  SER A  13      11.106  24.851 -21.386  1.00 35.70           H  
ATOM    221  N   ARG A  14      14.721  24.630 -20.395  1.00 35.56           N  
ATOM    222  H   ARG A  14      14.972  23.669 -20.579  1.00 35.56           H  
ATOM    223  CA  ARG A  14      15.572  25.718 -20.916  1.00 35.56           C  
ATOM    224  HA  ARG A  14      15.698  26.465 -20.132  1.00 35.56           H  
ATOM    225  C   ARG A  14      14.921  26.487 -22.074  1.00 35.56           C  
ATOM    226  CB  ARG A  14      16.951  25.185 -21.327  1.00 35.56           C  
ATOM    227  HB2 ARG A  14      17.470  25.961 -21.890  1.00 35.56           H  
ATOM    228  HB3 ARG A  14      16.828  24.320 -21.980  1.00 35.56           H  
ATOM    229  O   ARG A  14      15.458  27.507 -22.494  1.00 35.56           O  
ATOM    230  CG  ARG A  14      17.823  24.814 -20.122  1.00 35.56           C  
ATOM    231  HG2 ARG A  14      17.900  25.670 -19.452  1.00 35.56           H  
ATOM    232  HG3 ARG A  14      17.377  23.976 -19.587  1.00 35.56           H  
ATOM    233  CD  ARG A  14      19.222  24.428 -20.614  1.00 35.56           C  
ATOM    234  HD2 ARG A  14      19.642  25.273 -21.159  1.00 35.56           H  
ATOM    235  HD3 ARG A  14      19.133  23.580 -21.293  1.00 35.56           H  
ATOM    236  NE  ARG A  14      20.116  24.070 -19.498  1.00 35.56           N  
ATOM    237  HE  ARG A  14      19.695  24.002 -18.582  1.00 35.56           H  
ATOM    238  NH1 ARG A  14      22.042  23.856 -20.732  1.00 35.56           N  
ATOM    239 HH11 ARG A  14      21.521  24.089 -21.565  1.00 35.56           H  
ATOM    240 HH12 ARG A  14      23.027  23.640 -20.786  1.00 35.56           H  
ATOM    241  NH2 ARG A  14      22.095  23.490 -18.531  1.00 35.56           N  
ATOM    242 HH21 ARG A  14      21.638  23.424 -17.633  1.00 35.56           H  
ATOM    243 HH22 ARG A  14      23.081  23.282 -18.604  1.00 35.56           H  
ATOM    244  CZ  ARG A  14      21.409  23.809 -19.592  1.00 35.56           C  
ATOM    245  N   CYS A  15      13.785  26.021 -22.587  1.00 36.06           N  
ATOM    246  H   CYS A  15      13.373  25.193 -22.183  1.00 36.06           H  
ATOM    247  CA  CYS A  15      12.958  26.762 -23.523  1.00 36.06           C  
ATOM    248  HA  CYS A  15      13.582  27.442 -24.103  1.00 36.06           H  
ATOM    249  C   CYS A  15      11.954  27.601 -22.723  1.00 36.06           C  
ATOM    250  CB  CYS A  15      12.307  25.776 -24.503  1.00 36.06           C  
ATOM    251  HB2 CYS A  15      11.672  26.315 -25.207  1.00 36.06           H  
ATOM    252  HB3 CYS A  15      11.683  25.065 -23.962  1.00 36.06           H  
ATOM    253  O   CYS A  15      11.117  27.069 -21.999  1.00 36.06           O  
ATOM    254  SG  CYS A  15      13.608  24.882 -25.411  1.00 36.06           S  
ATOM    255  HG  CYS A  15      14.028  25.918 -26.142  1.00 36.06           H  
ATOM    256  N   SER A  16      12.054  28.922 -22.859  1.00 33.50           N  
ATOM    257  H   SER A  16      12.760  29.281 -23.487  1.00 33.50           H  
ATOM    258  CA  SER A  16      11.263  29.945 -22.163  1.00 33.50           C  
ATOM    259  HA  SER A  16      11.277  29.720 -21.097  1.00 33.50           H  
ATOM    260  C   SER A  16       9.786  30.013 -22.581  1.00 33.50           C  
ATOM    261  CB  SER A  16      11.954  31.299 -22.379  1.00 33.50           C  
ATOM    262  HB2 SER A  16      11.357  32.109 -21.959  1.00 33.50           H  
ATOM    263  HB3 SER A  16      12.917  31.283 -21.870  1.00 33.50           H  
ATOM    264  O   SER A  16       9.129  31.031 -22.360  1.00 33.50           O  
ATOM    265  OG  SER A  16      12.181  31.519 -23.762  1.00 33.50           O  
ATOM    266  HG  SER A  16      11.337  31.683 -24.189  1.00 33.50           H  
ATOM    267  N   GLU A  17       9.249  28.963 -23.196  1.00 31.31           N  
ATOM    268  H   GLU A  17       9.762  28.093 -23.196  1.00 31.31           H  
ATOM    269  CA  GLU A  17       7.859  28.918 -23.637  1.00 31.31           C  
ATOM    270  HA  GLU A  17       7.444  29.925 -23.600  1.00 31.31           H  
ATOM    271  C   GLU A  17       7.027  28.070 -22.677  1.00 31.31           C  
ATOM    272  CB  GLU A  17       7.746  28.480 -25.101  1.00 31.31           C  
ATOM    273  HB2 GLU A  17       8.250  27.524 -25.245  1.00 31.31           H  
ATOM    274  HB3 GLU A  17       6.688  28.369 -25.338  1.00 31.31           H  
ATOM    275  O   GLU A  17       7.392  26.956 -22.301  1.00 31.31           O  
ATOM    276  CG  GLU A  17       8.361  29.552 -26.020  1.00 31.31           C  
ATOM    277  HG2 GLU A  17       9.438  29.583 -25.857  1.00 31.31           H  
ATOM    278  HG3 GLU A  17       7.954  30.523 -25.739  1.00 31.31           H  
ATOM    279  CD  GLU A  17       8.086  29.327 -27.514  1.00 31.31           C  
ATOM    280  OE1 GLU A  17       8.514  30.203 -28.298  1.00 31.31           O  
ATOM    281  OE2 GLU A  17       7.453  28.307 -27.862  1.00 31.31           O  
ATOM    282  N   LYS A  18       5.903  28.643 -22.237  1.00 28.31           N  
ATOM    283  H   LYS A  18       5.643  29.527 -22.650  1.00 28.31           H  
ATOM    284  CA  LYS A  18       4.971  28.010 -21.303  1.00 28.31           C  
ATOM    285  HA  LYS A  18       5.526  27.626 -20.447  1.00 28.31           H  
ATOM    286  C   LYS A  18       4.302  26.833 -22.005  1.00 28.31           C  
ATOM    287  CB  LYS A  18       3.925  29.028 -20.826  1.00 28.31           C  
ATOM    288  HB2 LYS A  18       3.192  28.509 -20.208  1.00 28.31           H  
ATOM    289  HB3 LYS A  18       3.409  29.438 -21.694  1.00 28.31           H  
ATOM    290  O   LYS A  18       3.555  27.035 -22.959  1.00 28.31           O  
ATOM    291  CG  LYS A  18       4.543  30.170 -20.009  1.00 28.31           C  
ATOM    292  HG2 LYS A  18       4.978  29.767 -19.095  1.00 28.31           H  
ATOM    293  HG3 LYS A  18       5.325  30.660 -20.589  1.00 28.31           H  
ATOM    294  CD  LYS A  18       3.469  31.202 -19.658  1.00 28.31           C  
ATOM    295  HD2 LYS A  18       3.021  31.579 -20.578  1.00 28.31           H  
ATOM    296  HD3 LYS A  18       2.695  30.722 -19.059  1.00 28.31           H  
ATOM    297  CE  LYS A  18       4.109  32.359 -18.888  1.00 28.31           C  
ATOM    298  HE2 LYS A  18       4.858  32.823 -19.530  1.00 28.31           H  
ATOM    299  HE3 LYS A  18       4.628  31.955 -18.020  1.00 28.31           H  
ATOM    300  NZ  LYS A  18       3.092  33.357 -18.477  1.00 28.31           N  
ATOM    301  HZ1 LYS A  18       2.419  32.929 -17.857  1.00 28.31           H  
ATOM    302  HZ2 LYS A  18       3.537  34.134 -18.010  1.00 28.31           H  
ATOM    303  HZ3 LYS A  18       2.610  33.710 -19.291  1.00 28.31           H  
ATOM    304  N   MET A  19       4.560  25.625 -21.522  1.00 27.72           N  
ATOM    305  H   MET A  19       5.205  25.540 -20.750  1.00 27.72           H  
ATOM    306  CA  MET A  19       3.951  24.406 -22.047  1.00 27.72           C  
ATOM    307  HA  MET A  19       3.644  24.583 -23.078  1.00 27.72           H  
ATOM    308  C   MET A  19       2.684  24.048 -21.260  1.00 27.72           C  
ATOM    309  CB  MET A  19       4.981  23.268 -22.076  1.00 27.72           C  
ATOM    310  HB2 MET A  19       5.373  23.100 -21.073  1.00 27.72           H  
ATOM    311  HB3 MET A  19       4.490  22.355 -22.415  1.00 27.72           H  
ATOM    312  O   MET A  19       2.569  24.331 -20.068  1.00 27.72           O  
ATOM    313  CG  MET A  19       6.134  23.588 -23.041  1.00 27.72           C  
ATOM    314  HG2 MET A  19       6.703  24.434 -22.658  1.00 27.72           H  
ATOM    315  HG3 MET A  19       5.707  23.880 -24.001  1.00 27.72           H  
ATOM    316  SD  MET A  19       7.281  22.219 -23.352  1.00 27.72           S  
ATOM    317  CE  MET A  19       8.111  22.097 -21.748  1.00 27.72           C  
ATOM    318  HE1 MET A  19       8.562  23.056 -21.492  1.00 27.72           H  
ATOM    319  HE2 MET A  19       8.886  21.332 -21.801  1.00 27.72           H  
ATOM    320  HE3 MET A  19       7.385  21.812 -20.986  1.00 27.72           H  
ATOM    321  N   PHE A  20       1.730  23.414 -21.940  1.00 30.99           N  
ATOM    322  H   PHE A  20       1.910  23.167 -22.902  1.00 30.99           H  
ATOM    323  CA  PHE A  20       0.505  22.879 -21.348  1.00 30.99           C  
ATOM    324  HA  PHE A  20       0.469  23.121 -20.286  1.00 30.99           H  
ATOM    325  C   PHE A  20       0.525  21.359 -21.489  1.00 30.99           C  
ATOM    326  CB  PHE A  20      -0.726  23.507 -22.015  1.00 30.99           C  
ATOM    327  HB2 PHE A  20      -1.620  23.036 -21.606  1.00 30.99           H  
ATOM    328  HB3 PHE A  20      -0.704  23.290 -23.083  1.00 30.99           H  
ATOM    329  O   PHE A  20       0.846  20.842 -22.558  1.00 30.99           O  
ATOM    330  CG  PHE A  20      -0.835  25.007 -21.811  1.00 30.99           C  
ATOM    331  CD1 PHE A  20      -1.443  25.514 -20.649  1.00 30.99           C  
ATOM    332  HD1 PHE A  20      -1.811  24.831 -19.898  1.00 30.99           H  
ATOM    333  CD2 PHE A  20      -0.318  25.898 -22.771  1.00 30.99           C  
ATOM    334  HD2 PHE A  20       0.170  25.516 -23.656  1.00 30.99           H  
ATOM    335  CE1 PHE A  20      -1.575  26.902 -20.465  1.00 30.99           C  
ATOM    336  HE1 PHE A  20      -2.074  27.280 -19.585  1.00 30.99           H  
ATOM    337  CE2 PHE A  20      -0.427  27.286 -22.578  1.00 30.99           C  
ATOM    338  HE2 PHE A  20      -0.025  27.961 -23.319  1.00 30.99           H  
ATOM    339  CZ  PHE A  20      -1.067  27.789 -21.432  1.00 30.99           C  
ATOM    340  HZ  PHE A  20      -1.173  28.855 -21.297  1.00 30.99           H  
ATOM    341  N   ARG A  21       0.206  20.647 -20.406  1.00 31.73           N  
ATOM    342  H   ARG A  21      -0.120  21.142 -19.588  1.00 31.73           H  
ATOM    343  CA  ARG A  21       0.121  19.183 -20.376  1.00 31.73           C  
ATOM    344  HA  ARG A  21       0.562  18.776 -21.286  1.00 31.73           H  
ATOM    345  C   ARG A  21      -1.348  18.777 -20.345  1.00 31.73           C  
ATOM    346  CB  ARG A  21       0.912  18.648 -19.169  1.00 31.73           C  
ATOM    347  HB2 ARG A  21       1.955  18.947 -19.272  1.00 31.73           H  
ATOM    348  HB3 ARG A  21       0.515  19.094 -18.257  1.00 31.73           H  
ATOM    349  O   ARG A  21      -2.104  19.312 -19.541  1.00 31.73           O  
ATOM    350  CG  ARG A  21       0.840  17.117 -19.044  1.00 31.73           C  
ATOM    351  HG2 ARG A  21      -0.194  16.818 -18.876  1.00 31.73           H  
ATOM    352  HG3 ARG A  21       1.197  16.656 -19.964  1.00 31.73           H  
ATOM    353  CD  ARG A  21       1.687  16.621 -17.868  1.00 31.73           C  
ATOM    354  HD2 ARG A  21       1.405  17.178 -16.974  1.00 31.73           H  
ATOM    355  HD3 ARG A  21       2.739  16.806 -18.088  1.00 31.73           H  
ATOM    356  NE  ARG A  21       1.467  15.183 -17.627  1.00 31.73           N  
ATOM    357  HE  ARG A  21       0.741  14.736 -18.169  1.00 31.73           H  
ATOM    358  NH1 ARG A  21       2.948  14.919 -15.891  1.00 31.73           N  
ATOM    359 HH11 ARG A  21       3.314  14.352 -15.139  1.00 31.73           H  
ATOM    360 HH12 ARG A  21       3.254  15.874 -16.016  1.00 31.73           H  
ATOM    361  NH2 ARG A  21       1.621  13.223 -16.491  1.00 31.73           N  
ATOM    362 HH21 ARG A  21       0.798  12.891 -16.974  1.00 31.73           H  
ATOM    363 HH22 ARG A  21       1.927  12.711 -15.676  1.00 31.73           H  
ATOM    364  CZ  ARG A  21       2.018  14.449 -16.678  1.00 31.73           C  
ATOM    365  N   VAL A  22      -1.722  17.815 -21.183  1.00 34.20           N  
ATOM    366  H   VAL A  22      -1.041  17.426 -21.820  1.00 34.20           H  
ATOM    367  CA  VAL A  22      -3.053  17.198 -21.182  1.00 34.20           C  
ATOM    368  HA  VAL A  22      -3.624  17.582 -20.336  1.00 34.20           H  
ATOM    369  C   VAL A  22      -2.910  15.700 -20.961  1.00 34.20           C  
ATOM    370  CB  VAL A  22      -3.831  17.560 -22.458  1.00 34.20           C  
ATOM    371  HB  VAL A  22      -3.219  17.371 -23.340  1.00 34.20           H  
ATOM    372  O   VAL A  22      -2.094  15.045 -21.607  1.00 34.20           O  
ATOM    373  CG1 VAL A  22      -5.131  16.769 -22.586  1.00 34.20           C  
ATOM    374 HG11 VAL A  22      -5.744  16.920 -21.697  1.00 34.20           H  
ATOM    375 HG12 VAL A  22      -4.916  15.708 -22.708  1.00 34.20           H  
ATOM    376 HG13 VAL A  22      -5.671  17.108 -23.470  1.00 34.20           H  
ATOM    377  CG2 VAL A  22      -4.194  19.050 -22.384  1.00 34.20           C  
ATOM    378 HG21 VAL A  22      -4.970  19.289 -23.112  1.00 34.20           H  
ATOM    379 HG22 VAL A  22      -3.312  19.657 -22.587  1.00 34.20           H  
ATOM    380 HG23 VAL A  22      -4.584  19.300 -21.398  1.00 34.20           H  
ATOM    381  N   ASP A  23      -3.671  15.181 -20.001  1.00 35.99           N  
ATOM    382  H   ASP A  23      -4.347  15.768 -19.535  1.00 35.99           H  
ATOM    383  CA  ASP A  23      -3.589  13.795 -19.553  1.00 35.99           C  
ATOM    384  HA  ASP A  23      -2.588  13.434 -19.790  1.00 35.99           H  
ATOM    385  C   ASP A  23      -4.600  12.927 -20.319  1.00 35.99           C  
ATOM    386  CB  ASP A  23      -3.773  13.755 -18.024  1.00 35.99           C  
ATOM    387  HB2 ASP A  23      -4.834  13.680 -17.787  1.00 35.99           H  
ATOM    388  HB3 ASP A  23      -3.403  14.687 -17.596  1.00 35.99           H  
ATOM    389  O   ASP A  23      -5.795  13.227 -20.365  1.00 35.99           O  
ATOM    390  CG  ASP A  23      -3.008  12.617 -17.341  1.00 35.99           C  
ATOM    391  OD1 ASP A  23      -2.075  12.058 -17.966  1.00 35.99           O  
ATOM    392  OD2 ASP A  23      -3.317  12.347 -16.166  1.00 35.99           O  
ATOM    393  N   VAL A  24      -4.122  11.864 -20.974  1.00 35.98           N  
ATOM    394  H   VAL A  24      -3.149  11.628 -20.841  1.00 35.98           H  
ATOM    395  CA  VAL A  24      -4.943  11.005 -21.843  1.00 35.98           C  
ATOM    396  HA  VAL A  24      -5.886  11.511 -22.050  1.00 35.98           H  
ATOM    397  C   VAL A  24      -5.261   9.704 -21.110  1.00 35.98           C  
ATOM    398  CB  VAL A  24      -4.270  10.749 -23.208  1.00 35.98           C  
ATOM    399  HB  VAL A  24      -3.319  10.239 -23.055  1.00 35.98           H  
ATOM    400  O   VAL A  24      -4.419   8.824 -20.984  1.00 35.98           O  
ATOM    401  CG1 VAL A  24      -5.158   9.876 -24.110  1.00 35.98           C  
ATOM    402 HG11 VAL A  24      -5.313   8.898 -23.655  1.00 35.98           H  
ATOM    403 HG12 VAL A  24      -4.651   9.715 -25.061  1.00 35.98           H  
ATOM    404 HG13 VAL A  24      -6.117  10.364 -24.283  1.00 35.98           H  
ATOM    405  CG2 VAL A  24      -4.000  12.062 -23.958  1.00 35.98           C  
ATOM    406 HG21 VAL A  24      -4.929  12.612 -24.107  1.00 35.98           H  
ATOM    407 HG22 VAL A  24      -3.311  12.685 -23.387  1.00 35.98           H  
ATOM    408 HG23 VAL A  24      -3.543  11.854 -24.926  1.00 35.98           H  
ATOM    409  N   GLN A  25      -6.507   9.557 -20.658  1.00 40.13           N  
ATOM    410  H   GLN A  25      -7.111  10.364 -20.716  1.00 40.13           H  
ATOM    411  CA  GLN A  25      -6.931   8.457 -19.776  1.00 40.13           C  
ATOM    412  HA  GLN A  25      -6.093   8.189 -19.133  1.00 40.13           H  
ATOM    413  C   GLN A  25      -7.337   7.154 -20.514  1.00 40.13           C  
ATOM    414  CB  GLN A  25      -8.057   8.988 -18.862  1.00 40.13           C  
ATOM    415  HB2 GLN A  25      -8.837   9.407 -19.497  1.00 40.13           H  
ATOM    416  HB3 GLN A  25      -8.509   8.162 -18.312  1.00 40.13           H  
ATOM    417  O   GLN A  25      -7.816   6.218 -19.877  1.00 40.13           O  
ATOM    418  CG  GLN A  25      -7.610  10.081 -17.860  1.00 40.13           C  
ATOM    419  HG2 GLN A  25      -8.464  10.726 -17.654  1.00 40.13           H  
ATOM    420  HG3 GLN A  25      -6.834  10.708 -18.298  1.00 40.13           H  
ATOM    421  CD  GLN A  25      -7.130   9.549 -16.506  1.00 40.13           C  
ATOM    422  NE2 GLN A  25      -6.118  10.145 -15.909  1.00 40.13           N  
ATOM    423 HE21 GLN A  25      -5.651  10.954 -16.293  1.00 40.13           H  
ATOM    424 HE22 GLN A  25      -5.852   9.818 -14.991  1.00 40.13           H  
ATOM    425  OE1 GLN A  25      -7.670   8.600 -15.960  1.00 40.13           O  
ATOM    426  N   ARG A  26      -7.215   7.045 -21.855  1.00 33.62           N  
ATOM    427  H   ARG A  26      -6.742   7.793 -22.342  1.00 33.62           H  
ATOM    428  CA  ARG A  26      -7.661   5.844 -22.611  1.00 33.62           C  
ATOM    429  HA  ARG A  26      -7.665   5.009 -21.911  1.00 33.62           H  
ATOM    430  C   ARG A  26      -6.741   5.404 -23.759  1.00 33.62           C  
ATOM    431  CB  ARG A  26      -9.104   6.025 -23.124  1.00 33.62           C  
ATOM    432  HB2 ARG A  26      -9.312   5.240 -23.851  1.00 33.62           H  
ATOM    433  HB3 ARG A  26      -9.201   6.988 -23.625  1.00 33.62           H  
ATOM    434  O   ARG A  26      -6.446   6.168 -24.675  1.00 33.62           O  
ATOM    435  CG  ARG A  26     -10.140   5.914 -21.995  1.00 33.62           C  
ATOM    436  HG2 ARG A  26     -10.046   6.762 -21.316  1.00 33.62           H  
ATOM    437  HG3 ARG A  26      -9.948   4.996 -21.439  1.00 33.62           H  
ATOM    438  CD  ARG A  26     -11.570   5.872 -22.543  1.00 33.62           C  
ATOM    439  HD2 ARG A  26     -11.853   6.867 -22.885  1.00 33.62           H  
ATOM    440  HD3 ARG A  26     -11.596   5.188 -23.391  1.00 33.62           H  
ATOM    441  NE  ARG A  26     -12.502   5.410 -21.501  1.00 33.62           N  
ATOM    442  HE  ARG A  26     -12.181   5.516 -20.549  1.00 33.62           H  
ATOM    443  NH1 ARG A  26     -14.095   4.465 -22.878  1.00 33.62           N  
ATOM    444 HH11 ARG A  26     -13.721   4.963 -23.673  1.00 33.62           H  
ATOM    445 HH12 ARG A  26     -14.845   3.806 -23.030  1.00 33.62           H  
ATOM    446  NH2 ARG A  26     -14.088   4.006 -20.714  1.00 33.62           N  
ATOM    447 HH21 ARG A  26     -14.806   3.321 -20.903  1.00 33.62           H  
ATOM    448 HH22 ARG A  26     -13.648   4.037 -19.805  1.00 33.62           H  
ATOM    449  CZ  ARG A  26     -13.560   4.649 -21.704  1.00 33.62           C  
ATOM    450  N   ARG A  27      -6.436   4.098 -23.783  1.00 39.87           N  
ATOM    451  H   ARG A  27      -6.707   3.576 -22.961  1.00 39.87           H  
ATOM    452  CA  ARG A  27      -5.550   3.391 -24.737  1.00 39.87           C  
ATOM    453  HA  ARG A  27      -4.554   3.826 -24.654  1.00 39.87           H  
ATOM    454  C   ARG A  27      -5.947   3.487 -26.215  1.00 39.87           C  
ATOM    455  CB  ARG A  27      -5.479   1.909 -24.317  1.00 39.87           C  
ATOM    456  HB2 ARG A  27      -6.106   1.298 -24.966  1.00 39.87           H  
ATOM    457  HB3 ARG A  27      -5.851   1.795 -23.299  1.00 39.87           H  
ATOM    458  O   ARG A  27      -5.081   3.501 -27.085  1.00 39.87           O  
ATOM    459  CG  ARG A  27      -4.043   1.378 -24.339  1.00 39.87           C  
ATOM    460  HG2 ARG A  27      -3.615   1.468 -25.338  1.00 39.87           H  
ATOM    461  HG3 ARG A  27      -3.452   1.969 -23.639  1.00 39.87           H  
ATOM    462  CD  ARG A  27      -4.019  -0.084 -23.889  1.00 39.87           C  
ATOM    463  HD2 ARG A  27      -4.431  -0.720 -24.672  1.00 39.87           H  
ATOM    464  HD3 ARG A  27      -4.644  -0.172 -22.999  1.00 39.87           H  
ATOM    465  NE  ARG A  27      -2.657  -0.500 -23.526  1.00 39.87           N  
ATOM    466  HE  ARG A  27      -2.035   0.254 -23.271  1.00 39.87           H  
ATOM    467  NH1 ARG A  27      -2.976  -2.784 -23.544  1.00 39.87           N  
ATOM    468 HH11 ARG A  27      -3.963  -2.576 -23.487  1.00 39.87           H  
ATOM    469 HH12 ARG A  27      -2.740  -3.678 -23.137  1.00 39.87           H  
ATOM    470  NH2 ARG A  27      -1.066  -1.946 -22.803  1.00 39.87           N  
ATOM    471 HH21 ARG A  27      -0.539  -1.142 -22.493  1.00 39.87           H  
ATOM    472 HH22 ARG A  27      -0.782  -2.891 -22.587  1.00 39.87           H  
ATOM    473  CZ  ARG A  27      -2.253  -1.735 -23.293  1.00 39.87           C  
ATOM    474  N   CYS A  28      -7.245   3.576 -26.521  1.00 35.73           N  
ATOM    475  H   CYS A  28      -7.921   3.539 -25.772  1.00 35.73           H  
ATOM    476  CA  CYS A  28      -7.703   3.761 -27.907  1.00 35.73           C  
ATOM    477  HA  CYS A  28      -7.301   2.965 -28.535  1.00 35.73           H  
ATOM    478  C   CYS A  28      -7.198   5.075 -28.511  1.00 35.73           C  
ATOM    479  CB  CYS A  28      -9.233   3.699 -27.963  1.00 35.73           C  
ATOM    480  HB2 CYS A  28      -9.569   4.125 -28.908  1.00 35.73           H  
ATOM    481  HB3 CYS A  28      -9.678   4.274 -27.150  1.00 35.73           H  
ATOM    482  O   CYS A  28      -7.029   5.174 -29.723  1.00 35.73           O  
ATOM    483  SG  CYS A  28      -9.774   1.968 -27.898  1.00 35.73           S  
ATOM    484  HG  CYS A  28      -9.349   1.663 -26.669  1.00 35.73           H  
ATOM    485  N   LEU A  29      -6.919   6.062 -27.662  1.00 34.51           N  
ATOM    486  H   LEU A  29      -7.023   5.916 -26.668  1.00 34.51           H  
ATOM    487  CA  LEU A  29      -6.356   7.323 -28.092  1.00 34.51           C  
ATOM    488  HA  LEU A  29      -6.652   7.522 -29.122  1.00 34.51           H  
ATOM    489  C   LEU A  29      -4.820   7.293 -28.091  1.00 34.51           C  
ATOM    490  CB  LEU A  29      -6.937   8.431 -27.221  1.00 34.51           C  
ATOM    491  HB2 LEU A  29      -6.553   9.354 -27.657  1.00 34.51           H  
ATOM    492  HB3 LEU A  29      -6.569   8.324 -26.200  1.00 34.51           H  
ATOM    493  O   LEU A  29      -4.226   7.882 -28.985  1.00 34.51           O  
ATOM    494  CG  LEU A  29      -8.463   8.588 -27.223  1.00 34.51           C  
ATOM    495  HG  LEU A  29      -8.941   7.641 -26.973  1.00 34.51           H  
ATOM    496  CD1 LEU A  29      -8.855   9.612 -26.160  1.00 34.51           C  
ATOM    497 HD11 LEU A  29      -8.515   9.277 -25.180  1.00 34.51           H  
ATOM    498 HD12 LEU A  29      -9.940   9.714 -26.133  1.00 34.51           H  
ATOM    499 HD13 LEU A  29      -8.399  10.577 -26.382  1.00 34.51           H  
ATOM    500  CD2 LEU A  29      -8.953   9.058 -28.595  1.00 34.51           C  
ATOM    501 HD21 LEU A  29     -10.021   9.272 -28.552  1.00 34.51           H  
ATOM    502 HD22 LEU A  29      -8.783   8.281 -29.340  1.00 34.51           H  
ATOM    503 HD23 LEU A  29      -8.419   9.958 -28.899  1.00 34.51           H  
ATOM    504  N   GLU A  30      -4.164   6.543 -27.190  1.00 35.48           N  
ATOM    505  H   GLU A  30      -4.691   6.096 -26.453  1.00 35.48           H  
ATOM    506  CA  GLU A  30      -2.689   6.418 -27.175  1.00 35.48           C  
ATOM    507  HA  GLU A  30      -2.248   7.373 -26.890  1.00 35.48           H  
ATOM    508  C   GLU A  30      -2.105   6.053 -28.547  1.00 35.48           C  
ATOM    509  CB  GLU A  30      -2.204   5.339 -26.192  1.00 35.48           C  
ATOM    510  HB2 GLU A  30      -1.182   5.080 -26.468  1.00 35.48           H  
ATOM    511  HB3 GLU A  30      -2.810   4.441 -26.311  1.00 35.48           H  
ATOM    512  O   GLU A  30      -1.095   6.625 -28.948  1.00 35.48           O  
ATOM    513  CG  GLU A  30      -2.168   5.751 -24.716  1.00 35.48           C  
ATOM    514  HG2 GLU A  30      -3.190   5.858 -24.352  1.00 35.48           H  
ATOM    515  HG3 GLU A  30      -1.669   6.717 -24.636  1.00 35.48           H  
ATOM    516  CD  GLU A  30      -1.413   4.702 -23.874  1.00 35.48           C  
ATOM    517  OE1 GLU A  30      -0.755   5.097 -22.890  1.00 35.48           O  
ATOM    518  OE2 GLU A  30      -1.479   3.498 -24.230  1.00 35.48           O  
ATOM    519  N   LYS A  31      -2.737   5.131 -29.293  1.00 29.69           N  
ATOM    520  H   LYS A  31      -3.567   4.703 -28.909  1.00 29.69           H  
ATOM    521  CA  LYS A  31      -2.260   4.759 -30.637  1.00 29.69           C  
ATOM    522  HA  LYS A  31      -1.177   4.641 -30.598  1.00 29.69           H  
ATOM    523  C   LYS A  31      -2.473   5.847 -31.687  1.00 29.69           C  
ATOM    524  CB  LYS A  31      -2.879   3.441 -31.113  1.00 29.69           C  
ATOM    525  HB2 LYS A  31      -3.951   3.439 -30.917  1.00 29.69           H  
ATOM    526  HB3 LYS A  31      -2.729   3.365 -32.190  1.00 29.69           H  
ATOM    527  O   LYS A  31      -1.658   5.938 -32.593  1.00 29.69           O  
ATOM    528  CG  LYS A  31      -2.214   2.228 -30.452  1.00 29.69           C  
ATOM    529  HG2 LYS A  31      -1.131   2.311 -30.550  1.00 29.69           H  
ATOM    530  HG3 LYS A  31      -2.476   2.197 -29.394  1.00 29.69           H  
ATOM    531  CD  LYS A  31      -2.678   0.943 -31.145  1.00 29.69           C  
ATOM    532  HD2 LYS A  31      -3.758   0.849 -31.033  1.00 29.69           H  
ATOM    533  HD3 LYS A  31      -2.434   1.006 -32.206  1.00 29.69           H  
ATOM    534  CE  LYS A  31      -1.981  -0.272 -30.531  1.00 29.69           C  
ATOM    535  HE2 LYS A  31      -0.903  -0.120 -30.598  1.00 29.69           H  
ATOM    536  HE3 LYS A  31      -2.248  -0.328 -29.476  1.00 29.69           H  
ATOM    537  NZ  LYS A  31      -2.370  -1.518 -31.235  1.00 29.69           N  
ATOM    538  HZ1 LYS A  31      -3.368  -1.656 -31.173  1.00 29.69           H  
ATOM    539  HZ2 LYS A  31      -2.116  -1.455 -32.211  1.00 29.69           H  
ATOM    540  HZ3 LYS A  31      -1.902  -2.317 -30.831  1.00 29.69           H  
ATOM    541  N   MET A  32      -3.512   6.676 -31.562  1.00 29.07           N  
ATOM    542  H   MET A  32      -4.084   6.620 -30.731  1.00 29.07           H  
ATOM    543  CA  MET A  32      -3.650   7.856 -32.421  1.00 29.07           C  
ATOM    544  HA  MET A  32      -3.536   7.564 -33.465  1.00 29.07           H  
ATOM    545  C   MET A  32      -2.554   8.885 -32.139  1.00 29.07           C  
ATOM    546  CB  MET A  32      -5.025   8.521 -32.246  1.00 29.07           C  
ATOM    547  HB2 MET A  32      -4.973   9.522 -32.674  1.00 29.07           H  
ATOM    548  HB3 MET A  32      -5.272   8.620 -31.189  1.00 29.07           H  
ATOM    549  O   MET A  32      -2.226   9.648 -33.030  1.00 29.07           O  
ATOM    550  CG  MET A  32      -6.133   7.753 -32.966  1.00 29.07           C  
ATOM    551  HG2 MET A  32      -5.874   7.692 -34.023  1.00 29.07           H  
ATOM    552  HG3 MET A  32      -6.165   6.741 -32.561  1.00 29.07           H  
ATOM    553  SD  MET A  32      -7.799   8.470 -32.823  1.00 29.07           S  
ATOM    554  CE  MET A  32      -7.516  10.110 -33.553  1.00 29.07           C  
ATOM    555  HE1 MET A  32      -7.031  10.002 -34.523  1.00 29.07           H  
ATOM    556  HE2 MET A  32      -6.881  10.705 -32.896  1.00 29.07           H  
ATOM    557  HE3 MET A  32      -8.470  10.620 -33.680  1.00 29.07           H  
ATOM    558  N   PHE A  33      -1.980   8.914 -30.933  1.00 33.68           N  
ATOM    559  H   PHE A  33      -2.307   8.257 -30.239  1.00 33.68           H  
ATOM    560  CA  PHE A  33      -1.091   9.979 -30.462  1.00 33.68           C  
ATOM    561  HA  PHE A  33      -1.234  10.857 -31.093  1.00 33.68           H  
ATOM    562  C   PHE A  33       0.411   9.670 -30.538  1.00 33.68           C  
ATOM    563  CB  PHE A  33      -1.495  10.353 -29.022  1.00 33.68           C  
ATOM    564  HB2 PHE A  33      -0.786  11.078 -28.620  1.00 33.68           H  
ATOM    565  HB3 PHE A  33      -1.429   9.461 -28.399  1.00 33.68           H  
ATOM    566  O   PHE A  33       1.176  10.369 -29.885  1.00 33.68           O  
ATOM    567  CG  PHE A  33      -2.861  10.983 -28.866  1.00 33.68           C  
ATOM    568  CD1 PHE A  33      -3.180  12.152 -29.577  1.00 33.68           C  
ATOM    569  HD1 PHE A  33      -2.437  12.601 -30.219  1.00 33.68           H  
ATOM    570  CD2 PHE A  33      -3.760  10.506 -27.902  1.00 33.68           C  
ATOM    571  HD2 PHE A  33      -3.476   9.683 -27.263  1.00 33.68           H  
ATOM    572  CE1 PHE A  33      -4.440  12.758 -29.435  1.00 33.68           C  
ATOM    573  HE1 PHE A  33      -4.679  13.648 -29.998  1.00 33.68           H  
ATOM    574  CE2 PHE A  33      -4.978  11.173 -27.695  1.00 33.68           C  
ATOM    575  HE2 PHE A  33      -5.597  10.920 -26.847  1.00 33.68           H  
ATOM    576  CZ  PHE A  33      -5.355  12.252 -28.504  1.00 33.68           C  
ATOM    577  HZ  PHE A  33      -6.292  12.761 -28.334  1.00 33.68           H  
ATOM    578  N   ARG A  34       0.879   8.635 -31.251  1.00 33.39           N  
ATOM    579  H   ARG A  34       0.234   8.102 -31.817  1.00 33.39           H  
ATOM    580  CA  ARG A  34       2.276   8.178 -31.114  1.00 33.39           C  
ATOM    581  HA  ARG A  34       2.825   8.932 -30.549  1.00 33.39           H  
ATOM    582  C   ARG A  34       3.045   8.093 -32.434  1.00 33.39           C  
ATOM    583  CB  ARG A  34       2.303   6.890 -30.263  1.00 33.39           C  
ATOM    584  HB2 ARG A  34       1.433   6.887 -29.606  1.00 33.39           H  
ATOM    585  HB3 ARG A  34       2.233   6.008 -30.899  1.00 33.39           H  
ATOM    586  O   ARG A  34       3.356   7.001 -32.891  1.00 33.39           O  
ATOM    587  CG  ARG A  34       3.544   6.814 -29.362  1.00 33.39           C  
ATOM    588  HG2 ARG A  34       3.530   7.662 -28.678  1.00 33.39           H  
ATOM    589  HG3 ARG A  34       4.448   6.860 -29.970  1.00 33.39           H  
ATOM    590  CD  ARG A  34       3.529   5.507 -28.558  1.00 33.39           C  
ATOM    591  HD2 ARG A  34       3.759   4.689 -29.241  1.00 33.39           H  
ATOM    592  HD3 ARG A  34       2.527   5.355 -28.159  1.00 33.39           H  
ATOM    593  NE  ARG A  34       4.482   5.541 -27.429  1.00 33.39           N  
ATOM    594  HE  ARG A  34       4.668   6.455 -27.043  1.00 33.39           H  
ATOM    595  NH1 ARG A  34       4.853   3.282 -27.249  1.00 33.39           N  
ATOM    596 HH11 ARG A  34       4.279   3.151 -28.069  1.00 33.39           H  
ATOM    597 HH12 ARG A  34       5.294   2.500 -26.786  1.00 33.39           H  
ATOM    598  NH2 ARG A  34       5.788   4.671 -25.776  1.00 33.39           N  
ATOM    599 HH21 ARG A  34       5.912   5.600 -25.400  1.00 33.39           H  
ATOM    600 HH22 ARG A  34       6.200   3.877 -25.307  1.00 33.39           H  
ATOM    601  CZ  ARG A  34       5.035   4.502 -26.827  1.00 33.39           C  
ATOM    602  N   GLU A  35       3.467   9.239 -32.965  1.00 32.98           N  
ATOM    603  H   GLU A  35       3.038  10.103 -32.667  1.00 32.98           H  
ATOM    604  CA  GLU A  35       4.666   9.319 -33.817  1.00 32.98           C  
ATOM    605  HA  GLU A  35       5.168   8.352 -33.784  1.00 32.98           H  
ATOM    606  C   GLU A  35       5.675  10.335 -33.257  1.00 32.98           C  
ATOM    607  CB  GLU A  35       4.322   9.596 -35.292  1.00 32.98           C  
ATOM    608  HB2 GLU A  35       3.295   9.948 -35.384  1.00 32.98           H  
ATOM    609  HB3 GLU A  35       4.987  10.375 -35.665  1.00 32.98           H  
ATOM    610  O   GLU A  35       5.328  11.490 -33.001  1.00 32.98           O  
ATOM    611  CG  GLU A  35       4.528   8.332 -36.146  1.00 32.98           C  
ATOM    612  HG2 GLU A  35       3.780   7.590 -35.867  1.00 32.98           H  
ATOM    613  HG3 GLU A  35       5.511   7.921 -35.916  1.00 32.98           H  
ATOM    614  CD  GLU A  35       4.460   8.596 -37.659  1.00 32.98           C  
ATOM    615  OE1 GLU A  35       4.923   7.705 -38.406  1.00 32.98           O  
ATOM    616  OE2 GLU A  35       4.013   9.699 -38.056  1.00 32.98           O  
ATOM    617  N   ASP A  36       6.912   9.867 -33.037  1.00 34.66           N  
ATOM    618  H   ASP A  36       7.112   8.930 -33.356  1.00 34.66           H  
ATOM    619  CA  ASP A  36       8.050  10.613 -32.478  1.00 34.66           C  
ATOM    620  HA  ASP A  36       7.750  11.060 -31.531  1.00 34.66           H  
ATOM    621  C   ASP A  36       8.453  11.749 -33.439  1.00 34.66           C  
ATOM    622  CB  ASP A  36       9.244   9.634 -32.240  1.00 34.66           C  
ATOM    623  HB2 ASP A  36       9.023   8.671 -32.699  1.00 34.66           H  
ATOM    624  HB3 ASP A  36      10.130  10.020 -32.745  1.00 34.66           H  
ATOM    625  O   ASP A  36       8.963  11.505 -34.535  1.00 34.66           O  
ATOM    626  CG  ASP A  36       9.650   9.395 -30.772  1.00 34.66           C  
ATOM    627  OD1 ASP A  36       9.460  10.295 -29.934  1.00 34.66           O  
ATOM    628  OD2 ASP A  36      10.227   8.325 -30.441  1.00 34.66           O  
ATOM    629  N   VAL A  37       8.267  13.007 -33.038  1.00 34.00           N  
ATOM    630  H   VAL A  37       7.816  13.165 -32.148  1.00 34.00           H  
ATOM    631  CA  VAL A  37       8.792  14.158 -33.781  1.00 34.00           C  
ATOM    632  HA  VAL A  37       8.906  13.875 -34.827  1.00 34.00           H  
ATOM    633  C   VAL A  37      10.169  14.493 -33.222  1.00 34.00           C  
ATOM    634  CB  VAL A  37       7.837  15.365 -33.752  1.00 34.00           C  
ATOM    635  HB  VAL A  37       7.742  15.732 -32.730  1.00 34.00           H  
ATOM    636  O   VAL A  37      10.302  14.852 -32.050  1.00 34.00           O  
ATOM    637  CG1 VAL A  37       8.368  16.505 -34.637  1.00 34.00           C  
ATOM    638 HG11 VAL A  37       8.483  16.159 -35.664  1.00 34.00           H  
ATOM    639 HG12 VAL A  37       7.671  17.342 -34.613  1.00 34.00           H  
ATOM    640 HG13 VAL A  37       9.331  16.854 -34.263  1.00 34.00           H  
ATOM    641  CG2 VAL A  37       6.439  14.994 -34.265  1.00 34.00           C  
ATOM    642 HG21 VAL A  37       5.993  14.246 -33.610  1.00 34.00           H  
ATOM    643 HG22 VAL A  37       6.505  14.580 -35.272  1.00 34.00           H  
ATOM    644 HG23 VAL A  37       5.795  15.873 -34.264  1.00 34.00           H  
ATOM    645  N   GLN A  38      11.200  14.404 -34.070  1.00 34.37           N  
ATOM    646  H   GLN A  38      11.021  14.043 -34.996  1.00 34.37           H  
ATOM    647  CA  GLN A  38      12.555  14.853 -33.744  1.00 34.37           C  
ATOM    648  HA  GLN A  38      12.886  14.354 -32.833  1.00 34.37           H  
ATOM    649  C   GLN A  38      12.552  16.361 -33.474  1.00 34.37           C  
ATOM    650  CB  GLN A  38      13.545  14.522 -34.874  1.00 34.37           C  
ATOM    651  HB2 GLN A  38      13.114  14.793 -35.837  1.00 34.37           H  
ATOM    652  HB3 GLN A  38      14.439  15.127 -34.722  1.00 34.37           H  
ATOM    653  O   GLN A  38      12.699  17.180 -34.381  1.00 34.37           O  
ATOM    654  CG  GLN A  38      13.989  13.054 -34.898  1.00 34.37           C  
ATOM    655  HG2 GLN A  38      13.152  12.421 -35.191  1.00 34.37           H  
ATOM    656  HG3 GLN A  38      14.308  12.763 -33.898  1.00 34.37           H  
ATOM    657  CD  GLN A  38      15.153  12.822 -35.864  1.00 34.37           C  
ATOM    658  NE2 GLN A  38      15.857  11.719 -35.741  1.00 34.37           N  
ATOM    659 HE21 GLN A  38      16.594  11.592 -36.419  1.00 34.37           H  
ATOM    660 HE22 GLN A  38      15.603  11.018 -35.060  1.00 34.37           H  
ATOM    661  OE1 GLN A  38      15.467  13.617 -36.734  1.00 34.37           O  
ATOM    662  N   SER A  39      12.381  16.737 -32.212  1.00 40.16           N  
ATOM    663  H   SER A  39      12.168  16.028 -31.526  1.00 40.16           H  
ATOM    664  CA  SER A  39      12.632  18.095 -31.763  1.00 40.16           C  
ATOM    665  HA  SER A  39      12.511  18.766 -32.614  1.00 40.16           H  
ATOM    666  C   SER A  39      14.074  18.224 -31.285  1.00 40.16           C  
ATOM    667  CB  SER A  39      11.597  18.538 -30.733  1.00 40.16           C  
ATOM    668  HB2 SER A  39      11.358  19.571 -30.985  1.00 40.16           H  
ATOM    669  HB3 SER A  39      10.700  17.923 -30.802  1.00 40.16           H  
ATOM    670  O   SER A  39      14.656  17.277 -30.761  1.00 40.16           O  
ATOM    671  OG  SER A  39      12.078  18.551 -29.413  1.00 40.16           O  
ATOM    672  HG  SER A  39      11.999  17.687 -29.002  1.00 40.16           H  
ATOM    673  N   ARG A  40      14.667  19.410 -31.457  1.00 39.21           N  
ATOM    674  H   ARG A  40      14.126  20.153 -31.877  1.00 39.21           H  
ATOM    675  CA  ARG A  40      15.974  19.727 -30.856  1.00 39.21           C  
ATOM    676  HA  ARG A  40      16.626  18.861 -30.964  1.00 39.21           H  
ATOM    677  C   ARG A  40      15.885  19.950 -29.339  1.00 39.21           C  
ATOM    678  CB  ARG A  40      16.623  20.925 -31.564  1.00 39.21           C  
ATOM    679  HB2 ARG A  40      17.510  21.221 -31.005  1.00 39.21           H  
ATOM    680  HB3 ARG A  40      15.929  21.766 -31.566  1.00 39.21           H  
ATOM    681  O   ARG A  40      16.908  20.203 -28.708  1.00 39.21           O  
ATOM    682  CG  ARG A  40      17.053  20.598 -33.000  1.00 39.21           C  
ATOM    683  HG2 ARG A  40      17.696  19.718 -32.995  1.00 39.21           H  
ATOM    684  HG3 ARG A  40      16.174  20.398 -33.612  1.00 39.21           H  
ATOM    685  CD  ARG A  40      17.826  21.788 -33.578  1.00 39.21           C  
ATOM    686  HD2 ARG A  40      18.696  21.973 -32.947  1.00 39.21           H  
ATOM    687  HD3 ARG A  40      17.183  22.667 -33.557  1.00 39.21           H  
ATOM    688  NE  ARG A  40      18.267  21.536 -34.962  1.00 39.21           N  
ATOM    689  HE  ARG A  40      17.916  20.698 -35.403  1.00 39.21           H  
ATOM    690  NH1 ARG A  40      19.582  23.406 -35.190  1.00 39.21           N  
ATOM    691 HH11 ARG A  40      20.197  23.982 -35.747  1.00 39.21           H  
ATOM    692 HH12 ARG A  40      19.345  23.673 -34.246  1.00 39.21           H  
ATOM    693  NH2 ARG A  40      19.382  21.981 -36.897  1.00 39.21           N  
ATOM    694 HH21 ARG A  40      19.010  21.136 -37.306  1.00 39.21           H  
ATOM    695 HH22 ARG A  40      19.996  22.571 -37.441  1.00 39.21           H  
ATOM    696  CZ  ARG A  40      19.072  22.306 -35.674  1.00 39.21           C  
ATOM    697  N   CYS A  41      14.690  19.874 -28.761  1.00 36.43           N  
ATOM    698  H   CYS A  41      13.898  19.585 -29.317  1.00 36.43           H  
ATOM    699  CA  CYS A  41      14.467  19.896 -27.325  1.00 36.43           C  
ATOM    700  HA  CYS A  41      15.247  20.491 -26.851  1.00 36.43           H  
ATOM    701  C   CYS A  41      14.573  18.457 -26.805  1.00 36.43           C  
ATOM    702  CB  CYS A  41      13.111  20.561 -27.035  1.00 36.43           C  
ATOM    703  HB2 CYS A  41      12.966  20.667 -25.960  1.00 36.43           H  
ATOM    704  HB3 CYS A  41      12.302  19.937 -27.417  1.00 36.43           H  
ATOM    705  O   CYS A  41      14.121  17.517 -27.453  1.00 36.43           O  
ATOM    706  SG  CYS A  41      13.033  22.197 -27.833  1.00 36.43           S  
ATOM    707  HG  CYS A  41      13.270  22.936 -26.746  1.00 36.43           H  
ATOM    708  N   SER A  42      15.181  18.268 -25.636  1.00 38.98           N  
ATOM    709  H   SER A  42      15.485  19.071 -25.103  1.00 38.98           H  
ATOM    710  CA  SER A  42      15.494  16.952 -25.054  1.00 38.98           C  
ATOM    711  HA  SER A  42      16.032  16.372 -25.804  1.00 38.98           H  
ATOM    712  C   SER A  42      14.275  16.105 -24.662  1.00 38.98           C  
ATOM    713  CB  SER A  42      16.428  17.152 -23.855  1.00 38.98           C  
ATOM    714  HB2 SER A  42      16.555  16.219 -23.307  1.00 38.98           H  
ATOM    715  HB3 SER A  42      17.404  17.466 -24.226  1.00 38.98           H  
ATOM    716  O   SER A  42      14.442  15.045 -24.067  1.00 38.98           O  
ATOM    717  OG  SER A  42      15.929  18.164 -22.996  1.00 38.98           O  
ATOM    718  HG  SER A  42      15.205  17.790 -22.488  1.00 38.98           H  
ATOM    719  N   GLU A  43      13.062  16.540 -24.998  1.00 33.61           N  
ATOM    720  H   GLU A  43      12.995  17.321 -25.634  1.00 33.61           H  
ATOM    721  CA  GLU A  43      11.835  15.795 -24.756  1.00 33.61           C  
ATOM    722  HA  GLU A  43      12.091  14.828 -24.323  1.00 33.61           H  
ATOM    723  C   GLU A  43      11.111  15.497 -26.072  1.00 33.61           C  
ATOM    724  CB  GLU A  43      10.949  16.501 -23.724  1.00 33.61           C  
ATOM    725  HB2 GLU A  43      10.017  15.943 -23.643  1.00 33.61           H  
ATOM    726  HB3 GLU A  43      10.731  17.517 -24.053  1.00 33.61           H  
ATOM    727  O   GLU A  43      11.023  16.326 -26.985  1.00 33.61           O  
ATOM    728  CG  GLU A  43      11.647  16.524 -22.352  1.00 33.61           C  
ATOM    729  HG2 GLU A  43      12.513  17.184 -22.403  1.00 33.61           H  
ATOM    730  HG3 GLU A  43      12.006  15.519 -22.130  1.00 33.61           H  
ATOM    731  CD  GLU A  43      10.743  16.978 -21.198  1.00 33.61           C  
ATOM    732  OE1 GLU A  43      11.244  16.948 -20.052  1.00 33.61           O  
ATOM    733  OE2 GLU A  43       9.581  17.361 -21.455  1.00 33.61           O  
ATOM    734  N   LYS A  44      10.631  14.256 -26.161  1.00 29.57           N  
ATOM    735  H   LYS A  44      10.696  13.677 -25.336  1.00 29.57           H  
ATOM    736  CA  LYS A  44       9.918  13.707 -27.312  1.00 29.57           C  
ATOM    737  HA  LYS A  44      10.498  13.881 -28.218  1.00 29.57           H  
ATOM    738  C   LYS A  44       8.572  14.411 -27.467  1.00 29.57           C  
ATOM    739  CB  LYS A  44       9.731  12.196 -27.115  1.00 29.57           C  
ATOM    740  HB2 LYS A  44       9.268  12.009 -26.146  1.00 29.57           H  
ATOM    741  HB3 LYS A  44       9.053  11.831 -27.886  1.00 29.57           H  
ATOM    742  O   LYS A  44       7.763  14.412 -26.543  1.00 29.57           O  
ATOM    743  CG  LYS A  44      11.059  11.430 -27.215  1.00 29.57           C  
ATOM    744  HG2 LYS A  44      11.768  11.794 -26.471  1.00 29.57           H  
ATOM    745  HG3 LYS A  44      11.476  11.591 -28.210  1.00 29.57           H  
ATOM    746  CD  LYS A  44      10.825   9.932 -26.996  1.00 29.57           C  
ATOM    747  HD2 LYS A  44      10.592   9.742 -25.949  1.00 29.57           H  
ATOM    748  HD3 LYS A  44       9.967   9.627 -27.596  1.00 29.57           H  
ATOM    749  CE  LYS A  44      12.062   9.134 -27.414  1.00 29.57           C  
ATOM    750  HE2 LYS A  44      12.639   9.744 -28.109  1.00 29.57           H  
ATOM    751  HE3 LYS A  44      12.679   8.931 -26.538  1.00 29.57           H  
ATOM    752  NZ  LYS A  44      11.658   7.887 -28.101  1.00 29.57           N  
ATOM    753  HZ1 LYS A  44      11.111   8.127 -28.915  1.00 29.57           H  
ATOM    754  HZ2 LYS A  44      12.454   7.367 -28.443  1.00 29.57           H  
ATOM    755  HZ3 LYS A  44      11.070   7.308 -27.518  1.00 29.57           H  
ATOM    756  N   MET A  45       8.338  14.992 -28.641  1.00 28.96           N  
ATOM    757  H   MET A  45       9.042  14.894 -29.359  1.00 28.96           H  
ATOM    758  CA  MET A  45       7.038  15.531 -29.041  1.00 28.96           C  
ATOM    759  HA  MET A  45       6.432  15.721 -28.155  1.00 28.96           H  
ATOM    760  C   MET A  45       6.301  14.509 -29.906  1.00 28.96           C  
ATOM    761  CB  MET A  45       7.210  16.851 -29.801  1.00 28.96           C  
ATOM    762  HB2 MET A  45       6.238  17.147 -30.193  1.00 28.96           H  
ATOM    763  HB3 MET A  45       7.889  16.703 -30.640  1.00 28.96           H  
ATOM    764  O   MET A  45       6.937  13.750 -30.634  1.00 28.96           O  
ATOM    765  CG  MET A  45       7.734  17.990 -28.922  1.00 28.96           C  
ATOM    766  HG2 MET A  45       7.225  17.949 -27.959  1.00 28.96           H  
ATOM    767  HG3 MET A  45       8.803  17.864 -28.747  1.00 28.96           H  
ATOM    768  SD  MET A  45       7.415  19.625 -29.642  1.00 28.96           S  
ATOM    769  CE  MET A  45       8.577  19.677 -31.020  1.00 28.96           C  
ATOM    770  HE1 MET A  45       8.734  18.682 -31.436  1.00 28.96           H  
ATOM    771  HE2 MET A  45       9.502  20.112 -30.642  1.00 28.96           H  
ATOM    772  HE3 MET A  45       8.182  20.336 -31.793  1.00 28.96           H  
ATOM    773  N   PHE A  46       4.968  14.516 -29.864  1.00 30.64           N  
ATOM    774  H   PHE A  46       4.494  15.193 -29.283  1.00 30.64           H  
ATOM    775  CA  PHE A  46       4.143  13.526 -30.554  1.00 30.64           C  
ATOM    776  HA  PHE A  46       4.791  12.829 -31.085  1.00 30.64           H  
ATOM    777  C   PHE A  46       3.201  14.158 -31.592  1.00 30.64           C  
ATOM    778  CB  PHE A  46       3.367  12.706 -29.521  1.00 30.64           C  
ATOM    779  HB2 PHE A  46       2.828  11.958 -30.102  1.00 30.64           H  
ATOM    780  HB3 PHE A  46       2.637  13.342 -29.022  1.00 30.64           H  
ATOM    781  O   PHE A  46       2.603  15.205 -31.332  1.00 30.64           O  
ATOM    782  CG  PHE A  46       4.211  11.988 -28.479  1.00 30.64           C  
ATOM    783  CD1 PHE A  46       4.846  10.773 -28.801  1.00 30.64           C  
ATOM    784  HD1 PHE A  46       4.736  10.360 -29.793  1.00 30.64           H  
ATOM    785  CD2 PHE A  46       4.391  12.547 -27.199  1.00 30.64           C  
ATOM    786  HD2 PHE A  46       3.919  13.485 -26.948  1.00 30.64           H  
ATOM    787  CE1 PHE A  46       5.661  10.126 -27.854  1.00 30.64           C  
ATOM    788  HE1 PHE A  46       6.183   9.221 -28.128  1.00 30.64           H  
ATOM    789  CE2 PHE A  46       5.208  11.904 -26.253  1.00 30.64           C  
ATOM    790  HE2 PHE A  46       5.368  12.357 -25.286  1.00 30.64           H  
ATOM    791  CZ  PHE A  46       5.844  10.693 -26.579  1.00 30.64           C  
ATOM    792  HZ  PHE A  46       6.497  10.222 -25.860  1.00 30.64           H  
ATOM    793  N   ARG A  47       3.048  13.516 -32.761  1.00 27.43           N  
ATOM    794  H   ARG A  47       3.607  12.687 -32.904  1.00 27.43           H  
ATOM    795  CA  ARG A  47       2.060  13.856 -33.809  1.00 27.43           C  
ATOM    796  HA  ARG A  47       1.520  14.746 -33.488  1.00 27.43           H  
ATOM    797  C   ARG A  47       1.017  12.738 -33.967  1.00 27.43           C  
ATOM    798  CB  ARG A  47       2.800  14.184 -35.120  1.00 27.43           C  
ATOM    799  HB2 ARG A  47       3.515  14.981 -34.919  1.00 27.43           H  
ATOM    800  HB3 ARG A  47       3.352  13.303 -35.448  1.00 27.43           H  
ATOM    801  O   ARG A  47       1.303  11.584 -33.663  1.00 27.43           O  
ATOM    802  CG  ARG A  47       1.863  14.639 -36.251  1.00 27.43           C  
ATOM    803  HG2 ARG A  47       1.231  13.804 -36.552  1.00 27.43           H  
ATOM    804  HG3 ARG A  47       1.236  15.458 -35.898  1.00 27.43           H  
ATOM    805  CD  ARG A  47       2.651  15.103 -37.478  1.00 27.43           C  
ATOM    806  HD2 ARG A  47       3.305  14.293 -37.797  1.00 27.43           H  
ATOM    807  HD3 ARG A  47       3.260  15.960 -37.192  1.00 27.43           H  
ATOM    808  NE  ARG A  47       1.737  15.454 -38.582  1.00 27.43           N  
ATOM    809  HE  ARG A  47       0.884  14.915 -38.626  1.00 27.43           H  
ATOM    810  NH1 ARG A  47       3.113  16.931 -39.676  1.00 27.43           N  
ATOM    811 HH11 ARG A  47       3.833  16.712 -39.003  1.00 27.43           H  
ATOM    812 HH12 ARG A  47       3.311  17.514 -40.476  1.00 27.43           H  
ATOM    813  NH2 ARG A  47       1.090  16.475 -40.508  1.00 27.43           N  
ATOM    814 HH21 ARG A  47       1.299  17.054 -41.309  1.00 27.43           H  
ATOM    815 HH22 ARG A  47       0.247  15.919 -40.493  1.00 27.43           H  
ATOM    816  CZ  ARG A  47       1.982  16.285 -39.578  1.00 27.43           C  
ATOM    817  N   VAL A  48      -0.191  13.110 -34.412  1.00 30.68           N  
ATOM    818  H   VAL A  48      -0.325  14.081 -34.658  1.00 30.68           H  
ATOM    819  CA  VAL A  48      -1.340  12.205 -34.590  1.00 30.68           C  
ATOM    820  HA  VAL A  48      -1.219  11.428 -33.835  1.00 30.68           H  
ATOM    821  C   VAL A  48      -1.356  11.520 -35.959  1.00 30.68           C  
ATOM    822  CB  VAL A  48      -2.683  12.930 -34.336  1.00 30.68           C  
ATOM    823  HB  VAL A  48      -2.701  13.844 -34.930  1.00 30.68           H  
ATOM    824  O   VAL A  48      -1.196  12.205 -36.971  1.00 30.68           O  
ATOM    825  CG1 VAL A  48      -3.943  12.117 -34.677  1.00 30.68           C  
ATOM    826 HG11 VAL A  48      -4.838  12.672 -34.395  1.00 30.68           H  
ATOM    827 HG12 VAL A  48      -3.988  11.926 -35.750  1.00 30.68           H  
ATOM    828 HG13 VAL A  48      -3.935  11.160 -34.156  1.00 30.68           H  
ATOM    829  CG2 VAL A  48      -2.808  13.313 -32.862  1.00 30.68           C  
ATOM    830 HG21 VAL A  48      -1.925  13.857 -32.525  1.00 30.68           H  
ATOM    831 HG22 VAL A  48      -2.909  12.391 -32.289  1.00 30.68           H  
ATOM    832 HG23 VAL A  48      -3.692  13.931 -32.709  1.00 30.68           H  
ATOM    833  N   ASP A  49      -1.638  10.214 -35.958  1.00 29.46           N  
ATOM    834  H   ASP A  49      -1.773   9.773 -35.060  1.00 29.46           H  
ATOM    835  CA  ASP A  49      -1.952   9.379 -37.131  1.00 29.46           C  
ATOM    836  HA  ASP A  49      -1.606   9.887 -38.031  1.00 29.46           H  
ATOM    837  C   ASP A  49      -3.482   9.180 -37.257  1.00 29.46           C  
ATOM    838  CB  ASP A  49      -1.179   8.048 -37.030  1.00 29.46           C  
ATOM    839  HB2 ASP A  49      -0.118   8.270 -36.918  1.00 29.46           H  
ATOM    840  HB3 ASP A  49      -1.508   7.520 -36.136  1.00 29.46           H  
ATOM    841  O   ASP A  49      -4.184   8.967 -36.262  1.00 29.46           O  
ATOM    842  CG  ASP A  49      -1.351   7.124 -38.246  1.00 29.46           C  
ATOM    843  OD1 ASP A  49      -1.903   7.587 -39.269  1.00 29.46           O  
ATOM    844  OD2 ASP A  49      -0.989   5.933 -38.121  1.00 29.46           O  
ATOM    845  N   ASP A  50      -4.024   9.297 -38.474  1.00 35.41           N  
ATOM    846  H   ASP A  50      -3.396   9.212 -39.261  1.00 35.41           H  
ATOM    847  CA  ASP A  50      -5.463   9.391 -38.757  1.00 35.41           C  
ATOM    848  HA  ASP A  50      -5.933   9.769 -37.849  1.00 35.41           H  
ATOM    849  C   ASP A  50      -6.164   8.041 -39.027  1.00 35.41           C  
ATOM    850  CB  ASP A  50      -5.734  10.462 -39.837  1.00 35.41           C  
ATOM    851  HB2 ASP A  50      -5.217  11.378 -39.551  1.00 35.41           H  
ATOM    852  HB3 ASP A  50      -6.801  10.682 -39.831  1.00 35.41           H  
ATOM    853  O   ASP A  50      -7.389   8.003 -39.182  1.00 35.41           O  
ATOM    854  CG  ASP A  50      -5.332  10.099 -41.275  1.00 35.41           C  
ATOM    855  OD1 ASP A  50      -4.830   8.980 -41.510  1.00 35.41           O  
ATOM    856  OD2 ASP A  50      -5.573  10.962 -42.151  1.00 35.41           O  
ATOM    857  N   GLN A  51      -5.446   6.912 -38.988  1.00 31.81           N  
ATOM    858  H   GLN A  51      -4.444   7.017 -38.919  1.00 31.81           H  
ATOM    859  CA  GLN A  51      -5.985   5.583 -39.331  1.00 31.81           C  
ATOM    860  HA  GLN A  51      -6.883   5.749 -39.927  1.00 31.81           H  
ATOM    861  C   GLN A  51      -6.469   4.727 -38.138  1.00 31.81           C  
ATOM    862  CB  GLN A  51      -5.017   4.827 -40.248  1.00 31.81           C  
ATOM    863  HB2 GLN A  51      -4.079   4.630 -39.729  1.00 31.81           H  
ATOM    864  HB3 GLN A  51      -5.484   3.876 -40.506  1.00 31.81           H  
ATOM    865  O   GLN A  51      -6.220   3.521 -38.055  1.00 31.81           O  
ATOM    866  CG  GLN A  51      -4.740   5.605 -41.540  1.00 31.81           C  
ATOM    867  HG2 GLN A  51      -5.642   6.134 -41.848  1.00 31.81           H  
ATOM    868  HG3 GLN A  51      -3.967   6.350 -41.352  1.00 31.81           H  
ATOM    869  CD  GLN A  51      -4.307   4.722 -42.703  1.00 31.81           C  
ATOM    870  NE2 GLN A  51      -4.162   5.307 -43.869  1.00 31.81           N  
ATOM    871 HE21 GLN A  51      -4.200   6.316 -43.888  1.00 31.81           H  
ATOM    872 HE22 GLN A  51      -3.777   4.747 -44.616  1.00 31.81           H  
ATOM    873  OE1 GLN A  51      -4.150   3.510 -42.626  1.00 31.81           O  
ATOM    874  N   SER A  52      -7.219   5.317 -37.205  1.00 38.36           N  
ATOM    875  H   SER A  52      -7.425   6.297 -37.338  1.00 38.36           H  
ATOM    876  CA  SER A  52      -7.773   4.602 -36.039  1.00 38.36           C  
ATOM    877  HA  SER A  52      -7.018   3.895 -35.696  1.00 38.36           H  
ATOM    878  C   SER A  52      -9.041   3.788 -36.370  1.00 38.36           C  
ATOM    879  CB  SER A  52      -7.974   5.601 -34.896  1.00 38.36           C  
ATOM    880  HB2 SER A  52      -7.040   5.661 -34.338  1.00 38.36           H  
ATOM    881  HB3 SER A  52      -8.189   6.585 -35.313  1.00 38.36           H  
ATOM    882  O   SER A  52      -9.999   4.303 -36.943  1.00 38.36           O  
ATOM    883  OG  SER A  52      -9.024   5.259 -34.012  1.00 38.36           O  
ATOM    884  HG  SER A  52      -9.164   6.028 -33.456  1.00 38.36           H  
ATOM    885  N   ARG A  53      -9.069   2.501 -35.977  1.00 35.51           N  
ATOM    886  H   ARG A  53      -8.236   2.155 -35.522  1.00 35.51           H  
ATOM    887  CA  ARG A  53     -10.209   1.564 -36.149  1.00 35.51           C  
ATOM    888  HA  ARG A  53     -10.907   2.014 -36.855  1.00 35.51           H  
ATOM    889  C   ARG A  53     -11.040   1.360 -34.865  1.00 35.51           C  
ATOM    890  CB  ARG A  53      -9.749   0.217 -36.749  1.00 35.51           C  
ATOM    891  HB2 ARG A  53     -10.619  -0.434 -36.834  1.00 35.51           H  
ATOM    892  HB3 ARG A  53      -9.041  -0.255 -36.067  1.00 35.51           H  
ATOM    893  O   ARG A  53     -11.493   0.251 -34.599  1.00 35.51           O  
ATOM    894  CG  ARG A  53      -9.118   0.310 -38.145  1.00 35.51           C  
ATOM    895  HG2 ARG A  53      -9.782   0.862 -38.811  1.00 35.51           H  
ATOM    896  HG3 ARG A  53      -8.164   0.833 -38.078  1.00 35.51           H  
ATOM    897  CD  ARG A  53      -8.897  -1.105 -38.701  1.00 35.51           C  
ATOM    898  HD2 ARG A  53      -9.869  -1.578 -38.840  1.00 35.51           H  
ATOM    899  HD3 ARG A  53      -8.327  -1.682 -37.972  1.00 35.51           H  
ATOM    900  NE  ARG A  53      -8.160  -1.083 -39.978  1.00 35.51           N  
ATOM    901  HE  ARG A  53      -7.725  -0.207 -40.228  1.00 35.51           H  
ATOM    902  NH1 ARG A  53      -8.483  -3.281 -40.573  1.00 35.51           N  
ATOM    903 HH11 ARG A  53      -9.041  -3.413 -39.742  1.00 35.51           H  
ATOM    904 HH12 ARG A  53      -8.334  -4.041 -41.222  1.00 35.51           H  
ATOM    905  NH2 ARG A  53      -7.263  -1.946 -41.883  1.00 35.51           N  
ATOM    906 HH21 ARG A  53      -6.835  -1.052 -42.079  1.00 35.51           H  
ATOM    907 HH22 ARG A  53      -7.108  -2.717 -42.516  1.00 35.51           H  
ATOM    908  CZ  ARG A  53      -7.975  -2.100 -40.802  1.00 35.51           C  
ATOM    909  N   CYS A  54     -11.212   2.394 -34.040  1.00 36.58           N  
ATOM    910  H   CYS A  54     -10.851   3.295 -34.317  1.00 36.58           H  
ATOM    911  CA  CYS A  54     -11.966   2.287 -32.780  1.00 36.58           C  
ATOM    912  HA  CYS A  54     -11.778   1.305 -32.345  1.00 36.58           H  
ATOM    913  C   CYS A  54     -13.487   2.412 -33.004  1.00 36.58           C  
ATOM    914  CB  CYS A  54     -11.459   3.335 -31.781  1.00 36.58           C  
ATOM    915  HB2 CYS A  54     -12.008   3.226 -30.846  1.00 36.58           H  
ATOM    916  HB3 CYS A  54     -11.632   4.335 -32.177  1.00 36.58           H  
ATOM    917  O   CYS A  54     -13.933   3.347 -33.664  1.00 36.58           O  
ATOM    918  SG  CYS A  54      -9.689   3.092 -31.454  1.00 36.58           S  
ATOM    919  HG  CYS A  54      -9.238   3.725 -32.541  1.00 36.58           H  
ATOM    920  N   SER A  55     -14.282   1.499 -32.432  1.00 39.25           N  
ATOM    921  H   SER A  55     -13.861   0.733 -31.925  1.00 39.25           H  
ATOM    922  CA  SER A  55     -15.733   1.369 -32.670  1.00 39.25           C  
ATOM    923  HA  SER A  55     -15.976   1.862 -33.611  1.00 39.25           H  
ATOM    924  C   SER A  55     -16.652   2.006 -31.614  1.00 39.25           C  
ATOM    925  CB  SER A  55     -16.083  -0.116 -32.837  1.00 39.25           C  
ATOM    926  HB2 SER A  55     -15.641  -0.477 -33.766  1.00 39.25           H  
ATOM    927  HB3 SER A  55     -17.163  -0.247 -32.894  1.00 39.25           H  
ATOM    928  O   SER A  55     -17.860   2.031 -31.820  1.00 39.25           O  
ATOM    929  OG  SER A  55     -15.557  -0.875 -31.762  1.00 39.25           O  
ATOM    930  HG  SER A  55     -16.091  -0.729 -30.979  1.00 39.25           H  
ATOM    931  N   ASP A  56     -16.121   2.552 -30.517  1.00 36.36           N  
ATOM    932  H   ASP A  56     -15.123   2.474 -30.382  1.00 36.36           H  
ATOM    933  CA  ASP A  56     -16.930   3.003 -29.364  1.00 36.36           C  
ATOM    934  HA  ASP A  56     -17.872   2.455 -29.376  1.00 36.36           H  
ATOM    935  C   ASP A  56     -17.343   4.486 -29.414  1.00 36.36           C  
ATOM    936  CB  ASP A  56     -16.227   2.632 -28.045  1.00 36.36           C  
ATOM    937  HB2 ASP A  56     -16.695   3.161 -27.215  1.00 36.36           H  
ATOM    938  HB3 ASP A  56     -15.184   2.946 -28.093  1.00 36.36           H  
ATOM    939  O   ASP A  56     -17.467   5.148 -28.384  1.00 36.36           O  
ATOM    940  CG  ASP A  56     -16.304   1.147 -27.693  1.00 36.36           C  
ATOM    941  OD1 ASP A  56     -16.938   0.376 -28.448  1.00 36.36           O  
ATOM    942  OD2 ASP A  56     -15.696   0.806 -26.655  1.00 36.36           O  
ATOM    943  N   TYR A  57     -17.560   5.038 -30.609  1.00 41.51           N  
ATOM    944  H   TYR A  57     -17.551   4.438 -31.421  1.00 41.51           H  
ATOM    945  CA  TYR A  57     -17.911   6.451 -30.769  1.00 41.51           C  
ATOM    946  HA  TYR A  57     -18.048   6.904 -29.787  1.00 41.51           H  
ATOM    947  C   TYR A  57     -19.226   6.640 -31.515  1.00 41.51           C  
ATOM    948  CB  TYR A  57     -16.764   7.206 -31.442  1.00 41.51           C  
ATOM    949  HB2 TYR A  57     -17.091   8.224 -31.654  1.00 41.51           H  
ATOM    950  HB3 TYR A  57     -16.543   6.722 -32.393  1.00 41.51           H  
ATOM    951  O   TYR A  57     -19.502   5.969 -32.508  1.00 41.51           O  
ATOM    952  CG  TYR A  57     -15.505   7.282 -30.598  1.00 41.51           C  
ATOM    953  CD1 TYR A  57     -15.456   8.146 -29.487  1.00 41.51           C  
ATOM    954  HD1 TYR A  57     -16.311   8.757 -29.237  1.00 41.51           H  
ATOM    955  CD2 TYR A  57     -14.393   6.475 -30.911  1.00 41.51           C  
ATOM    956  HD2 TYR A  57     -14.437   5.806 -31.758  1.00 41.51           H  
ATOM    957  CE1 TYR A  57     -14.301   8.202 -28.684  1.00 41.51           C  
ATOM    958  HE1 TYR A  57     -14.259   8.857 -27.825  1.00 41.51           H  
ATOM    959  CE2 TYR A  57     -13.232   6.535 -30.116  1.00 41.51           C  
ATOM    960  HE2 TYR A  57     -12.380   5.917 -30.357  1.00 41.51           H  
ATOM    961  OH  TYR A  57     -12.070   7.449 -28.226  1.00 41.51           O  
ATOM    962  HH  TYR A  57     -11.362   6.922 -28.605  1.00 41.51           H  
ATOM    963  CZ  TYR A  57     -13.188   7.396 -28.997  1.00 41.51           C  
ATOM    964  N   ASN A  58     -20.016   7.618 -31.064  1.00 44.69           N  
ATOM    965  H   ASN A  58     -19.723   8.133 -30.247  1.00 44.69           H  
ATOM    966  CA  ASN A  58     -21.188   8.096 -31.783  1.00 44.69           C  
ATOM    967  HA  ASN A  58     -21.851   7.252 -31.973  1.00 44.69           H  
ATOM    968  C   ASN A  58     -20.730   8.749 -33.105  1.00 44.69           C  
ATOM    969  CB  ASN A  58     -21.938   9.071 -30.874  1.00 44.69           C  
ATOM    970  HB2 ASN A  58     -22.267   8.551 -29.975  1.00 44.69           H  
ATOM    971  HB3 ASN A  58     -21.243   9.855 -30.571  1.00 44.69           H  
ATOM    972  O   ASN A  58     -20.043   9.776 -33.073  1.00 44.69           O  
ATOM    973  CG  ASN A  58     -23.151   9.728 -31.507  1.00 44.69           C  
ATOM    974  ND2 ASN A  58     -23.718  10.672 -30.801  1.00 44.69           N  
ATOM    975 HD21 ASN A  58     -23.157  11.078 -30.066  1.00 44.69           H  
ATOM    976 HD22 ASN A  58     -24.465  11.209 -31.218  1.00 44.69           H  
ATOM    977  OD1 ASN A  58     -23.578   9.441 -32.622  1.00 44.69           O  
ATOM    978  N   PRO A  59     -21.106   8.203 -34.276  1.00 47.31           N  
ATOM    979  CA  PRO A  59     -20.624   8.688 -35.569  1.00 47.31           C  
ATOM    980  HA  PRO A  59     -19.546   8.530 -35.619  1.00 47.31           H  
ATOM    981  C   PRO A  59     -20.920  10.170 -35.823  1.00 47.31           C  
ATOM    982  CB  PRO A  59     -21.316   7.803 -36.612  1.00 47.31           C  
ATOM    983  HB2 PRO A  59     -22.262   8.250 -36.917  1.00 47.31           H  
ATOM    984  HB3 PRO A  59     -20.678   7.633 -37.479  1.00 47.31           H  
ATOM    985  O   PRO A  59     -20.170  10.833 -36.538  1.00 47.31           O  
ATOM    986  CG  PRO A  59     -21.596   6.507 -35.856  1.00 47.31           C  
ATOM    987  HG2 PRO A  59     -22.434   5.957 -36.284  1.00 47.31           H  
ATOM    988  HG3 PRO A  59     -20.698   5.890 -35.840  1.00 47.31           H  
ATOM    989  CD  PRO A  59     -21.900   6.996 -34.448  1.00 47.31           C  
ATOM    990  HD2 PRO A  59     -21.637   6.212 -33.739  1.00 47.31           H  
ATOM    991  HD3 PRO A  59     -22.958   7.243 -34.359  1.00 47.31           H  
ATOM    992  N   LYS A  60     -21.986  10.714 -35.215  1.00 46.29           N  
ATOM    993  H   LYS A  60     -22.515  10.135 -34.579  1.00 46.29           H  
ATOM    994  CA  LYS A  60     -22.333  12.137 -35.333  1.00 46.29           C  
ATOM    995  HA  LYS A  60     -22.356  12.411 -36.388  1.00 46.29           H  
ATOM    996  C   LYS A  60     -21.287  13.048 -34.695  1.00 46.29           C  
ATOM    997  CB  LYS A  60     -23.708  12.410 -34.712  1.00 46.29           C  
ATOM    998  HB2 LYS A  60     -23.854  13.490 -34.669  1.00 46.29           H  
ATOM    999  HB3 LYS A  60     -23.733  12.026 -33.692  1.00 46.29           H  
ATOM   1000  O   LYS A  60     -20.977  14.084 -35.274  1.00 46.29           O  
ATOM   1001  CG  LYS A  60     -24.850  11.796 -35.533  1.00 46.29           C  
ATOM   1002  HG2 LYS A  60     -24.781  12.148 -36.563  1.00 46.29           H  
ATOM   1003  HG3 LYS A  60     -24.767  10.710 -35.521  1.00 46.29           H  
ATOM   1004  CD  LYS A  60     -26.205  12.211 -34.947  1.00 46.29           C  
ATOM   1005  HD2 LYS A  60     -26.273  13.299 -34.941  1.00 46.29           H  
ATOM   1006  HD3 LYS A  60     -26.272  11.845 -33.923  1.00 46.29           H  
ATOM   1007  CE  LYS A  60     -27.348  11.626 -35.783  1.00 46.29           C  
ATOM   1008  HE2 LYS A  60     -27.252  11.987 -36.807  1.00 46.29           H  
ATOM   1009  HE3 LYS A  60     -27.240  10.542 -35.800  1.00 46.29           H  
ATOM   1010  NZ  LYS A  60     -28.672  11.998 -35.225  1.00 46.29           N  
ATOM   1011  HZ1 LYS A  60     -28.761  11.654 -34.280  1.00 46.29           H  
ATOM   1012  HZ2 LYS A  60     -29.417  11.597 -35.777  1.00 46.29           H  
ATOM   1013  HZ3 LYS A  60     -28.784  13.002 -35.210  1.00 46.29           H  
ATOM   1014  N   ASP A  61     -20.716  12.652 -33.562  1.00 47.06           N  
ATOM   1015  H   ASP A  61     -20.971  11.758 -33.166  1.00 47.06           H  
ATOM   1016  CA  ASP A  61     -19.742  13.470 -32.833  1.00 47.06           C  
ATOM   1017  HA  ASP A  61     -20.110  14.495 -32.778  1.00 47.06           H  
ATOM   1018  C   ASP A  61     -18.404  13.513 -33.586  1.00 47.06           C  
ATOM   1019  CB  ASP A  61     -19.599  12.950 -31.392  1.00 47.06           C  
ATOM   1020  HB2 ASP A  61     -18.856  13.555 -30.872  1.00 47.06           H  
ATOM   1021  HB3 ASP A  61     -19.243  11.920 -31.416  1.00 47.06           H  
ATOM   1022  O   ASP A  61     -17.807  14.578 -33.748  1.00 47.06           O  
ATOM   1023  CG  ASP A  61     -20.922  13.021 -30.611  1.00 47.06           C  
ATOM   1024  OD1 ASP A  61     -21.727  13.935 -30.894  1.00 47.06           O  
ATOM   1025  OD2 ASP A  61     -21.172  12.117 -29.783  1.00 47.06           O  
ATOM   1026  N   ILE A  62     -17.995  12.381 -34.175  1.00 47.25           N  
ATOM   1027  H   ILE A  62     -18.530  11.542 -34.004  1.00 47.25           H  
ATOM   1028  CA  ILE A  62     -16.848  12.333 -35.095  1.00 47.25           C  
ATOM   1029  HA  ILE A  62     -15.987  12.776 -34.593  1.00 47.25           H  
ATOM   1030  C   ILE A  62     -17.113  13.186 -36.339  1.00 47.25           C  
ATOM   1031  CB  ILE A  62     -16.493  10.873 -35.466  1.00 47.25           C  
ATOM   1032  HB  ILE A  62     -17.395  10.369 -35.814  1.00 47.25           H  
ATOM   1033  O   ILE A  62     -16.218  13.900 -36.795  1.00 47.25           O  
ATOM   1034  CG1 ILE A  62     -15.974  10.147 -34.203  1.00 47.25           C  
ATOM   1035 HG12 ILE A  62     -15.134  10.706 -33.791  1.00 47.25           H  
ATOM   1036 HG13 ILE A  62     -16.763  10.128 -33.452  1.00 47.25           H  
ATOM   1037  CG2 ILE A  62     -15.447  10.820 -36.602  1.00 47.25           C  
ATOM   1038 HG21 ILE A  62     -15.828  11.305 -37.501  1.00 47.25           H  
ATOM   1039 HG22 ILE A  62     -14.528  11.312 -36.284  1.00 47.25           H  
ATOM   1040 HG23 ILE A  62     -15.236   9.787 -36.878  1.00 47.25           H  
ATOM   1041  CD1 ILE A  62     -15.514   8.701 -34.430  1.00 47.25           C  
ATOM   1042 HD11 ILE A  62     -16.329   8.109 -34.845  1.00 47.25           H  
ATOM   1043 HD12 ILE A  62     -14.649   8.665 -35.092  1.00 47.25           H  
ATOM   1044 HD13 ILE A  62     -15.204   8.275 -33.476  1.00 47.25           H  
ATOM   1045  N   GLN A  63     -18.328  13.144 -36.890  1.00 47.70           N  
ATOM   1046  H   GLN A  63     -19.020  12.509 -36.518  1.00 47.70           H  
ATOM   1047  CA  GLN A  63     -18.659  13.935 -38.071  1.00 47.70           C  
ATOM   1048  HA  GLN A  63     -17.878  13.749 -38.809  1.00 47.70           H  
ATOM   1049  C   GLN A  63     -18.645  15.440 -37.773  1.00 47.70           C  
ATOM   1050  CB  GLN A  63     -19.996  13.471 -38.666  1.00 47.70           C  
ATOM   1051  HB2 GLN A  63     -20.016  12.382 -38.712  1.00 47.70           H  
ATOM   1052  HB3 GLN A  63     -20.815  13.803 -38.027  1.00 47.70           H  
ATOM   1053  O   GLN A  63     -18.131  16.202 -38.581  1.00 47.70           O  
ATOM   1054  CG  GLN A  63     -20.203  14.020 -40.086  1.00 47.70           C  
ATOM   1055  HG2 GLN A  63     -21.182  13.707 -40.450  1.00 47.70           H  
ATOM   1056  HG3 GLN A  63     -20.197  15.109 -40.052  1.00 47.70           H  
ATOM   1057  CD  GLN A  63     -19.148  13.537 -41.083  1.00 47.70           C  
ATOM   1058  NE2 GLN A  63     -18.727  14.356 -42.016  1.00 47.70           N  
ATOM   1059 HE21 GLN A  63     -18.920  15.346 -41.969  1.00 47.70           H  
ATOM   1060 HE22 GLN A  63     -18.032  14.021 -42.668  1.00 47.70           H  
ATOM   1061  OE1 GLN A  63     -18.664  12.414 -41.039  1.00 47.70           O  
ATOM   1062  N   LEU A  64     -19.116  15.882 -36.603  1.00 46.40           N  
ATOM   1063  H   LEU A  64     -19.541  15.215 -35.974  1.00 46.40           H  
ATOM   1064  CA  LEU A  64     -19.030  17.287 -36.185  1.00 46.40           C  
ATOM   1065  HA  LEU A  64     -19.509  17.910 -36.940  1.00 46.40           H  
ATOM   1066  C   LEU A  64     -17.576  17.775 -36.080  1.00 46.40           C  
ATOM   1067  CB  LEU A  64     -19.751  17.463 -34.837  1.00 46.40           C  
ATOM   1068  HB2 LEU A  64     -19.398  16.692 -34.152  1.00 46.40           H  
ATOM   1069  HB3 LEU A  64     -19.475  18.427 -34.411  1.00 46.40           H  
ATOM   1070  O   LEU A  64     -17.274  18.897 -36.496  1.00 46.40           O  
ATOM   1071  CG  LEU A  64     -21.286  17.396 -34.922  1.00 46.40           C  
ATOM   1072  HG  LEU A  64     -21.596  16.518 -35.490  1.00 46.40           H  
ATOM   1073  CD1 LEU A  64     -21.876  17.300 -33.515  1.00 46.40           C  
ATOM   1074 HD11 LEU A  64     -21.513  16.396 -33.026  1.00 46.40           H  
ATOM   1075 HD12 LEU A  64     -22.963  17.247 -33.568  1.00 46.40           H  
ATOM   1076 HD13 LEU A  64     -21.580  18.166 -32.924  1.00 46.40           H  
ATOM   1077  CD2 LEU A  64     -21.873  18.635 -35.607  1.00 46.40           C  
ATOM   1078 HD21 LEU A  64     -21.546  18.675 -36.646  1.00 46.40           H  
ATOM   1079 HD22 LEU A  64     -22.962  18.583 -35.585  1.00 46.40           H  
ATOM   1080 HD23 LEU A  64     -21.543  19.534 -35.087  1.00 46.40           H  
ATOM   1081  N   LEU A  65     -16.669  16.926 -35.581  1.00 46.81           N  
ATOM   1082  H   LEU A  65     -16.996  16.045 -35.210  1.00 46.81           H  
ATOM   1083  CA  LEU A  65     -15.232  17.216 -35.545  1.00 46.81           C  
ATOM   1084  HA  LEU A  65     -15.083  18.199 -35.099  1.00 46.81           H  
ATOM   1085  C   LEU A  65     -14.632  17.285 -36.957  1.00 46.81           C  
ATOM   1086  CB  LEU A  65     -14.507  16.163 -34.685  1.00 46.81           C  
ATOM   1087  HB2 LEU A  65     -13.432  16.291 -34.810  1.00 46.81           H  
ATOM   1088  HB3 LEU A  65     -14.764  15.171 -35.058  1.00 46.81           H  
ATOM   1089  O   LEU A  65     -13.908  18.235 -37.262  1.00 46.81           O  
ATOM   1090  CG  LEU A  65     -14.830  16.225 -33.180  1.00 46.81           C  
ATOM   1091  HG  LEU A  65     -15.909  16.202 -33.029  1.00 46.81           H  
ATOM   1092  CD1 LEU A  65     -14.215  15.012 -32.481  1.00 46.81           C  
ATOM   1093 HD11 LEU A  65     -13.132  15.010 -32.605  1.00 46.81           H  
ATOM   1094 HD12 LEU A  65     -14.634  14.098 -32.903  1.00 46.81           H  
ATOM   1095 HD13 LEU A  65     -14.458  15.040 -31.419  1.00 46.81           H  
ATOM   1096  CD2 LEU A  65     -14.276  17.492 -32.523  1.00 46.81           C  
ATOM   1097 HD21 LEU A  65     -14.768  18.376 -32.930  1.00 46.81           H  
ATOM   1098 HD22 LEU A  65     -14.472  17.461 -31.452  1.00 46.81           H  
ATOM   1099 HD23 LEU A  65     -13.201  17.563 -32.686  1.00 46.81           H  
ATOM   1100  N   ARG A  66     -14.972  16.328 -37.836  1.00 47.89           N  
ATOM   1101  H   ARG A  66     -15.571  15.585 -37.506  1.00 47.89           H  
ATOM   1102  CA  ARG A  66     -14.533  16.315 -39.246  1.00 47.89           C  
ATOM   1103  HA  ARG A  66     -13.445  16.375 -39.285  1.00 47.89           H  
ATOM   1104  C   ARG A  66     -15.037  17.529 -40.022  1.00 47.89           C  
ATOM   1105  CB  ARG A  66     -14.997  15.030 -39.949  1.00 47.89           C  
ATOM   1106  HB2 ARG A  66     -16.047  14.846 -39.723  1.00 47.89           H  
ATOM   1107  HB3 ARG A  66     -14.909  15.176 -41.026  1.00 47.89           H  
ATOM   1108  O   ARG A  66     -14.264  18.155 -40.742  1.00 47.89           O  
ATOM   1109  CG  ARG A  66     -14.155  13.808 -39.567  1.00 47.89           C  
ATOM   1110  HG2 ARG A  66     -13.109  13.999 -39.804  1.00 47.89           H  
ATOM   1111  HG3 ARG A  66     -14.248  13.612 -38.499  1.00 47.89           H  
ATOM   1112  CD  ARG A  66     -14.641  12.589 -40.357  1.00 47.89           C  
ATOM   1113  HD2 ARG A  66     -14.531  12.793 -41.422  1.00 47.89           H  
ATOM   1114  HD3 ARG A  66     -15.697  12.433 -40.137  1.00 47.89           H  
ATOM   1115  NE  ARG A  66     -13.882  11.376 -40.004  1.00 47.89           N  
ATOM   1116  HE  ARG A  66     -13.149  11.477 -39.317  1.00 47.89           H  
ATOM   1117  NH1 ARG A  66     -14.994   9.940 -41.404  1.00 47.89           N  
ATOM   1118 HH11 ARG A  66     -15.130   9.013 -41.783  1.00 47.89           H  
ATOM   1119 HH12 ARG A  66     -15.617  10.693 -41.658  1.00 47.89           H  
ATOM   1120  NH2 ARG A  66     -13.337   9.167 -40.120  1.00 47.89           N  
ATOM   1121 HH21 ARG A  66     -12.579   9.314 -39.469  1.00 47.89           H  
ATOM   1122 HH22 ARG A  66     -13.461   8.251 -40.526  1.00 47.89           H  
ATOM   1123  CZ  ARG A  66     -14.073  10.170 -40.510  1.00 47.89           C  
ATOM   1124  N   ASP A  67     -16.297  17.899 -39.821  1.00 57.10           N  
ATOM   1125  H   ASP A  67     -16.877  17.285 -39.268  1.00 57.10           H  
ATOM   1126  CA  ASP A  67     -16.951  19.030 -40.486  1.00 57.10           C  
ATOM   1127  HA  ASP A  67     -16.692  19.017 -41.544  1.00 57.10           H  
ATOM   1128  C   ASP A  67     -16.514  20.388 -39.920  1.00 57.10           C  
ATOM   1129  CB  ASP A  67     -18.477  18.910 -40.358  1.00 57.10           C  
ATOM   1130  HB2 ASP A  67     -18.742  18.863 -39.302  1.00 57.10           H  
ATOM   1131  HB3 ASP A  67     -18.936  19.809 -40.770  1.00 57.10           H  
ATOM   1132  O   ASP A  67     -16.976  21.426 -40.393  1.00 57.10           O  
ATOM   1133  CG  ASP A  67     -19.106  17.728 -41.089  1.00 57.10           C  
ATOM   1134  OD1 ASP A  67     -18.443  17.080 -41.925  1.00 57.10           O  
ATOM   1135  OD2 ASP A  67     -20.308  17.503 -40.810  1.00 57.10           O  
ATOM   1136  N   ARG A  68     -15.656  20.403 -38.891  1.00 51.37           N  
ATOM   1137  H   ARG A  68     -15.313  19.512 -38.563  1.00 51.37           H  
ATOM   1138  CA  ARG A  68     -15.252  21.616 -38.170  1.00 51.37           C  
ATOM   1139  HA  ARG A  68     -14.694  21.302 -37.288  1.00 51.37           H  
ATOM   1140  C   ARG A  68     -16.458  22.407 -37.663  1.00 51.37           C  
ATOM   1141  CB  ARG A  68     -14.335  22.496 -39.039  1.00 51.37           C  
ATOM   1142  HB2 ARG A  68     -13.920  23.273 -38.396  1.00 51.37           H  
ATOM   1143  HB3 ARG A  68     -14.923  22.985 -39.815  1.00 51.37           H  
ATOM   1144  O   ARG A  68     -16.509  23.623 -37.836  1.00 51.37           O  
ATOM   1145  CG  ARG A  68     -13.187  21.750 -39.718  1.00 51.37           C  
ATOM   1146  HG2 ARG A  68     -13.570  21.123 -40.523  1.00 51.37           H  
ATOM   1147  HG3 ARG A  68     -12.674  21.120 -38.991  1.00 51.37           H  
ATOM   1148  CD  ARG A  68     -12.226  22.791 -40.289  1.00 51.37           C  
ATOM   1149  HD2 ARG A  68     -11.950  23.480 -39.490  1.00 51.37           H  
ATOM   1150  HD3 ARG A  68     -12.734  23.346 -41.078  1.00 51.37           H  
ATOM   1151  NE  ARG A  68     -11.009  22.166 -40.823  1.00 51.37           N  
ATOM   1152  HE  ARG A  68     -11.017  21.159 -40.900  1.00 51.37           H  
ATOM   1153  NH1 ARG A  68      -9.827  24.110 -41.110  1.00 51.37           N  
ATOM   1154 HH11 ARG A  68     -10.610  24.625 -40.733  1.00 51.37           H  
ATOM   1155 HH12 ARG A  68      -8.980  24.598 -41.367  1.00 51.37           H  
ATOM   1156  NH2 ARG A  68      -8.879  22.150 -41.617  1.00 51.37           N  
ATOM   1157 HH21 ARG A  68      -8.048  22.641 -41.911  1.00 51.37           H  
ATOM   1158 HH22 ARG A  68      -8.921  21.143 -41.678  1.00 51.37           H  
ATOM   1159  CZ  ARG A  68      -9.914  22.809 -41.178  1.00 51.37           C  
ATOM   1160  N   ARG A  69     -17.427  21.743 -37.032  1.00 54.65           N  
ATOM   1161  H   ARG A  69     -17.321  20.743 -36.942  1.00 54.65           H  
ATOM   1162  CA  ARG A  69     -18.628  22.370 -36.453  1.00 54.65           C  
ATOM   1163  HA  ARG A  69     -18.626  23.440 -36.659  1.00 54.65           H  
ATOM   1164  C   ARG A  69     -18.621  22.246 -34.930  1.00 54.65           C  
ATOM   1165  CB  ARG A  69     -19.892  21.772 -37.098  1.00 54.65           C  
ATOM   1166  HB2 ARG A  69     -20.763  22.144 -36.558  1.00 54.65           H  
ATOM   1167  HB3 ARG A  69     -19.871  20.686 -37.011  1.00 54.65           H  
ATOM   1168  O   ARG A  69     -19.355  21.434 -34.374  1.00 54.65           O  
ATOM   1169  CG  ARG A  69     -20.028  22.173 -38.574  1.00 54.65           C  
ATOM   1170  HG2 ARG A  69     -19.236  21.709 -39.161  1.00 54.65           H  
ATOM   1171  HG3 ARG A  69     -19.926  23.255 -38.655  1.00 54.65           H  
ATOM   1172  CD  ARG A  69     -21.391  21.778 -39.153  1.00 54.65           C  
ATOM   1173  HD2 ARG A  69     -22.171  22.175 -38.503  1.00 54.65           H  
ATOM   1174  HD3 ARG A  69     -21.486  22.245 -40.133  1.00 54.65           H  
ATOM   1175  NE  ARG A  69     -21.541  20.318 -39.311  1.00 54.65           N  
ATOM   1176  HE  ARG A  69     -20.698  19.768 -39.393  1.00 54.65           H  
ATOM   1177  NH1 ARG A  69     -23.827  20.260 -39.503  1.00 54.65           N  
ATOM   1178 HH11 ARG A  69     -24.674  19.739 -39.681  1.00 54.65           H  
ATOM   1179 HH12 ARG A  69     -23.845  21.258 -39.346  1.00 54.65           H  
ATOM   1180  NH2 ARG A  69     -22.645  18.381 -39.738  1.00 54.65           N  
ATOM   1181 HH21 ARG A  69     -23.485  17.871 -39.970  1.00 54.65           H  
ATOM   1182 HH22 ARG A  69     -21.762  17.963 -39.994  1.00 54.65           H  
ATOM   1183  CZ  ARG A  69     -22.667  19.660 -39.508  1.00 54.65           C  
ATOM   1184  N   PHE A  70     -17.778  23.034 -34.258  1.00 53.17           N  
ATOM   1185  H   PHE A  70     -17.217  23.708 -34.760  1.00 53.17           H  
ATOM   1186  CA  PHE A  70     -17.703  23.061 -32.794  1.00 53.17           C  
ATOM   1187  HA  PHE A  70     -18.700  22.864 -32.401  1.00 53.17           H  
ATOM   1188  C   PHE A  70     -17.275  24.433 -32.246  1.00 53.17           C  
ATOM   1189  CB  PHE A  70     -16.780  21.934 -32.295  1.00 53.17           C  
ATOM   1190  HB2 PHE A  70     -17.191  20.977 -32.617  1.00 53.17           H  
ATOM   1191  HB3 PHE A  70     -16.797  21.927 -31.205  1.00 53.17           H  
ATOM   1192  O   PHE A  70     -16.598  25.208 -32.918  1.00 53.17           O  
ATOM   1193  CG  PHE A  70     -15.336  22.022 -32.751  1.00 53.17           C  
ATOM   1194  CD1 PHE A  70     -14.905  21.309 -33.887  1.00 53.17           C  
ATOM   1195  HD1 PHE A  70     -15.604  20.697 -34.437  1.00 53.17           H  
ATOM   1196  CD2 PHE A  70     -14.415  22.795 -32.021  1.00 53.17           C  
ATOM   1197  HD2 PHE A  70     -14.736  23.345 -31.149  1.00 53.17           H  
ATOM   1198  CE1 PHE A  70     -13.554  21.352 -34.274  1.00 53.17           C  
ATOM   1199  HE1 PHE A  70     -13.218  20.756 -35.109  1.00 53.17           H  
ATOM   1200  CE2 PHE A  70     -13.073  22.862 -32.428  1.00 53.17           C  
ATOM   1201  HE2 PHE A  70     -12.378  23.473 -31.870  1.00 53.17           H  
ATOM   1202  CZ  PHE A  70     -12.636  22.131 -33.544  1.00 53.17           C  
ATOM   1203  HZ  PHE A  70     -11.594  22.153 -33.825  1.00 53.17           H  
ATOM   1204  N   THR A  71     -17.639  24.709 -30.992  1.00 45.78           N  
ATOM   1205  H   THR A  71     -18.162  24.013 -30.480  1.00 45.78           H  
ATOM   1206  CA  THR A  71     -17.229  25.907 -30.240  1.00 45.78           C  
ATOM   1207  HA  THR A  71     -16.530  26.493 -30.836  1.00 45.78           H  
ATOM   1208  C   THR A  71     -16.537  25.477 -28.957  1.00 45.78           C  
ATOM   1209  CB  THR A  71     -18.423  26.806 -29.880  1.00 45.78           C  
ATOM   1210  HB  THR A  71     -19.065  26.284 -29.171  1.00 45.78           H  
ATOM   1211  O   THR A  71     -17.031  24.586 -28.263  1.00 45.78           O  
ATOM   1212  CG2 THR A  71     -18.009  28.149 -29.281  1.00 45.78           C  
ATOM   1213 HG21 THR A  71     -17.357  28.684 -29.972  1.00 45.78           H  
ATOM   1214 HG22 THR A  71     -17.486  27.994 -28.337  1.00 45.78           H  
ATOM   1215 HG23 THR A  71     -18.894  28.753 -29.081  1.00 45.78           H  
ATOM   1216  OG1 THR A  71     -19.178  27.108 -31.024  1.00 45.78           O  
ATOM   1217  HG1 THR A  71     -19.905  27.670 -30.746  1.00 45.78           H  
ATOM   1218  N   ILE A  72     -15.419  26.120 -28.640  1.00 46.28           N  
ATOM   1219  H   ILE A  72     -15.096  26.850 -29.259  1.00 46.28           H  
ATOM   1220  CA  ILE A  72     -14.651  25.912 -27.410  1.00 46.28           C  
ATOM   1221  HA  ILE A  72     -14.941  24.976 -26.933  1.00 46.28           H  
ATOM   1222  C   ILE A  72     -14.942  27.076 -26.478  1.00 46.28           C  
ATOM   1223  CB  ILE A  72     -13.140  25.895 -27.695  1.00 46.28           C  
ATOM   1224  HB  ILE A  72     -12.853  26.923 -27.918  1.00 46.28           H  
ATOM   1225  O   ILE A  72     -14.852  28.221 -26.918  1.00 46.28           O  
ATOM   1226  CG1 ILE A  72     -12.762  25.035 -28.915  1.00 46.28           C  
ATOM   1227 HG12 ILE A  72     -12.812  23.972 -28.678  1.00 46.28           H  
ATOM   1228 HG13 ILE A  72     -13.422  25.236 -29.759  1.00 46.28           H  
ATOM   1229  CG2 ILE A  72     -12.356  25.451 -26.446  1.00 46.28           C  
ATOM   1230 HG21 ILE A  72     -11.283  25.466 -26.638  1.00 46.28           H  
ATOM   1231 HG22 ILE A  72     -12.542  26.131 -25.615  1.00 46.28           H  
ATOM   1232 HG23 ILE A  72     -12.649  24.444 -26.152  1.00 46.28           H  
ATOM   1233  CD1 ILE A  72     -11.362  25.425 -29.369  1.00 46.28           C  
ATOM   1234 HD11 ILE A  72     -10.615  24.869 -28.803  1.00 46.28           H  
ATOM   1235 HD12 ILE A  72     -11.285  25.265 -30.445  1.00 46.28           H  
ATOM   1236 HD13 ILE A  72     -11.184  26.490 -29.221  1.00 46.28           H  
ATOM   1237  N   GLU A  73     -15.245  26.809 -25.213  1.00 40.03           N  
ATOM   1238  H   GLU A  73     -15.283  25.854 -24.888  1.00 40.03           H  
ATOM   1239  CA  GLU A  73     -15.416  27.859 -24.210  1.00 40.03           C  
ATOM   1240  HA  GLU A  73     -15.338  28.836 -24.687  1.00 40.03           H  
ATOM   1241  C   GLU A  73     -14.309  27.785 -23.163  1.00 40.03           C  
ATOM   1242  CB  GLU A  73     -16.810  27.810 -23.581  1.00 40.03           C  
ATOM   1243  HB2 GLU A  73     -16.942  26.875 -23.036  1.00 40.03           H  
ATOM   1244  HB3 GLU A  73     -16.893  28.643 -22.882  1.00 40.03           H  
ATOM   1245  O   GLU A  73     -14.110  26.762 -22.509  1.00 40.03           O  
ATOM   1246  CG  GLU A  73     -17.894  27.939 -24.656  1.00 40.03           C  
ATOM   1247  HG2 GLU A  73     -17.567  28.652 -25.413  1.00 40.03           H  
ATOM   1248  HG3 GLU A  73     -18.018  26.977 -25.154  1.00 40.03           H  
ATOM   1249  CD  GLU A  73     -19.239  28.377 -24.081  1.00 40.03           C  
ATOM   1250  OE1 GLU A  73     -19.909  29.173 -24.782  1.00 40.03           O  
ATOM   1251  OE2 GLU A  73     -19.609  27.859 -23.006  1.00 40.03           O  
ATOM   1252  N   PHE A  74     -13.587  28.891 -23.012  1.00 40.17           N  
ATOM   1253  H   PHE A  74     -13.828  29.688 -23.583  1.00 40.17           H  
ATOM   1254  CA  PHE A  74     -12.556  29.094 -22.008  1.00 40.17           C  
ATOM   1255  HA  PHE A  74     -12.201  28.131 -21.642  1.00 40.17           H  
ATOM   1256  C   PHE A  74     -13.162  29.881 -20.856  1.00 40.17           C  
ATOM   1257  CB  PHE A  74     -11.376  29.857 -22.620  1.00 40.17           C  
ATOM   1258  HB2 PHE A  74     -11.703  30.860 -22.896  1.00 40.17           H  
ATOM   1259  HB3 PHE A  74     -10.599  29.965 -21.862  1.00 40.17           H  
ATOM   1260  O   PHE A  74     -13.643  30.999 -21.059  1.00 40.17           O  
ATOM   1261  CG  PHE A  74     -10.779  29.194 -23.842  1.00 40.17           C  
ATOM   1262  CD1 PHE A  74      -9.806  28.190 -23.693  1.00 40.17           C  
ATOM   1263  HD1 PHE A  74      -9.484  27.888 -22.707  1.00 40.17           H  
ATOM   1264  CD2 PHE A  74     -11.216  29.564 -25.128  1.00 40.17           C  
ATOM   1265  HD2 PHE A  74     -11.979  30.319 -25.243  1.00 40.17           H  
ATOM   1266  CE1 PHE A  74      -9.260  27.567 -24.829  1.00 40.17           C  
ATOM   1267  HE1 PHE A  74      -8.518  26.791 -24.710  1.00 40.17           H  
ATOM   1268  CE2 PHE A  74     -10.673  28.938 -26.263  1.00 40.17           C  
ATOM   1269  HE2 PHE A  74     -11.016  29.217 -27.248  1.00 40.17           H  
ATOM   1270  CZ  PHE A  74      -9.692  27.942 -26.113  1.00 40.17           C  
ATOM   1271  HZ  PHE A  74      -9.278  27.455 -26.984  1.00 40.17           H  
ATOM   1272  N   THR A  75     -13.130  29.322 -19.650  1.00 35.66           N  
ATOM   1273  H   THR A  75     -12.735  28.400 -19.536  1.00 35.66           H  
ATOM   1274  CA  THR A  75     -13.676  29.987 -18.465  1.00 35.66           C  
ATOM   1275  HA  THR A  75     -14.000  30.989 -18.745  1.00 35.66           H  
ATOM   1276  C   THR A  75     -12.605  30.178 -17.410  1.00 35.66           C  
ATOM   1277  CB  THR A  75     -14.927  29.279 -17.929  1.00 35.66           C  
ATOM   1278  HB  THR A  75     -15.304  29.826 -17.065  1.00 35.66           H  
ATOM   1279  O   THR A  75     -11.903  29.236 -17.067  1.00 35.66           O  
ATOM   1280  CG2 THR A  75     -15.989  29.265 -19.028  1.00 35.66           C  
ATOM   1281 HG21 THR A  75     -15.783  28.479 -19.755  1.00 35.66           H  
ATOM   1282 HG22 THR A  75     -15.965  30.224 -19.547  1.00 35.66           H  
ATOM   1283 HG23 THR A  75     -16.993  29.137 -18.624  1.00 35.66           H  
ATOM   1284  OG1 THR A  75     -14.715  27.928 -17.587  1.00 35.66           O  
ATOM   1285  HG1 THR A  75     -13.867  27.846 -17.144  1.00 35.66           H  
ATOM   1286  N   GLY A  76     -12.472  31.405 -16.908  1.00 32.84           N  
ATOM   1287  H   GLY A  76     -13.105  32.122 -17.234  1.00 32.84           H  
ATOM   1288  CA  GLY A  76     -11.503  31.774 -15.880  1.00 32.84           C  
ATOM   1289  HA2 GLY A  76     -10.614  32.194 -16.350  1.00 32.84           H  
ATOM   1290  HA3 GLY A  76     -11.210  30.895 -15.307  1.00 32.84           H  
ATOM   1291  C   GLY A  76     -12.104  32.817 -14.946  1.00 32.84           C  
ATOM   1292  O   GLY A  76     -12.406  33.938 -15.363  1.00 32.84           O  
ATOM   1293  N   GLY A  77     -12.309  32.444 -13.681  1.00 42.62           N  
ATOM   1294  H   GLY A  77     -12.096  31.492 -13.420  1.00 42.62           H  
ATOM   1295  CA  GLY A  77     -13.058  33.271 -12.734  1.00 42.62           C  
ATOM   1296  HA2 GLY A  77     -13.093  32.778 -11.762  1.00 42.62           H  
ATOM   1297  HA3 GLY A  77     -12.559  34.233 -12.620  1.00 42.62           H  
ATOM   1298  C   GLY A  77     -14.497  33.492 -13.214  1.00 42.62           C  
ATOM   1299  O   GLY A  77     -15.200  32.534 -13.518  1.00 42.62           O  
ATOM   1300  N   GLN A  78     -14.931  34.753 -13.309  1.00 39.90           N  
ATOM   1301  H   GLN A  78     -14.302  35.505 -13.068  1.00 39.90           H  
ATOM   1302  CA  GLN A  78     -16.259  35.103 -13.838  1.00 39.90           C  
ATOM   1303  HA  GLN A  78     -16.937  34.270 -13.650  1.00 39.90           H  
ATOM   1304  C   GLN A  78     -16.300  35.309 -15.359  1.00 39.90           C  
ATOM   1305  CB  GLN A  78     -16.829  36.322 -13.100  1.00 39.90           C  
ATOM   1306  HB2 GLN A  78     -16.162  37.178 -13.199  1.00 39.90           H  
ATOM   1307  HB3 GLN A  78     -17.782  36.575 -13.565  1.00 39.90           H  
ATOM   1308  O   GLN A  78     -17.367  35.553 -15.917  1.00 39.90           O  
ATOM   1309  CG  GLN A  78     -17.077  36.013 -11.615  1.00 39.90           C  
ATOM   1310  HG2 GLN A  78     -17.349  34.962 -11.509  1.00 39.90           H  
ATOM   1311  HG3 GLN A  78     -16.165  36.184 -11.044  1.00 39.90           H  
ATOM   1312  CD  GLN A  78     -18.211  36.837 -11.012  1.00 39.90           C  
ATOM   1313  NE2 GLN A  78     -18.750  36.421  -9.889  1.00 39.90           N  
ATOM   1314 HE21 GLN A  78     -19.508  36.988  -9.537  1.00 39.90           H  
ATOM   1315 HE22 GLN A  78     -18.440  35.570  -9.441  1.00 39.90           H  
ATOM   1316  OE1 GLN A  78     -18.642  37.855 -11.523  1.00 39.90           O  
ATOM   1317  N   ASN A  79     -15.164  35.198 -16.049  1.00 33.94           N  
ATOM   1318  H   ASN A  79     -14.325  34.885 -15.581  1.00 33.94           H  
ATOM   1319  CA  ASN A  79     -15.093  35.460 -17.481  1.00 33.94           C  
ATOM   1320  HA  ASN A  79     -15.928  36.102 -17.764  1.00 33.94           H  
ATOM   1321  C   ASN A  79     -15.227  34.166 -18.284  1.00 33.94           C  
ATOM   1322  CB  ASN A  79     -13.808  36.237 -17.791  1.00 33.94           C  
ATOM   1323  HB2 ASN A  79     -13.711  36.373 -18.868  1.00 33.94           H  
ATOM   1324  HB3 ASN A  79     -12.948  35.668 -17.438  1.00 33.94           H  
ATOM   1325  O   ASN A  79     -14.627  33.145 -17.945  1.00 33.94           O  
ATOM   1326  CG  ASN A  79     -13.813  37.614 -17.151  1.00 33.94           C  
ATOM   1327  ND2 ASN A  79     -12.669  38.110 -16.744  1.00 33.94           N  
ATOM   1328 HD21 ASN A  79     -11.813  37.589 -16.871  1.00 33.94           H  
ATOM   1329 HD22 ASN A  79     -12.711  39.035 -16.342  1.00 33.94           H  
ATOM   1330  OD1 ASN A  79     -14.829  38.268 -17.003  1.00 33.94           O  
ATOM   1331  N   THR A  80     -15.996  34.237 -19.371  1.00 42.18           N  
ATOM   1332  H   THR A  80     -16.424  35.124 -19.594  1.00 42.18           H  
ATOM   1333  CA  THR A  80     -16.152  33.169 -20.365  1.00 42.18           C  
ATOM   1334  HA  THR A  80     -15.432  32.376 -20.162  1.00 42.18           H  
ATOM   1335  C   THR A  80     -15.866  33.737 -21.748  1.00 42.18           C  
ATOM   1336  CB  THR A  80     -17.558  32.550 -20.314  1.00 42.18           C  
ATOM   1337  HB  THR A  80     -18.300  33.331 -20.481  1.00 42.18           H  
ATOM   1338  O   THR A  80     -16.438  34.756 -22.131  1.00 42.18           O  
ATOM   1339  CG2 THR A  80     -17.768  31.450 -21.360  1.00 42.18           C  
ATOM   1340 HG21 THR A  80     -18.652  30.863 -21.110  1.00 42.18           H  
ATOM   1341 HG22 THR A  80     -16.903  30.790 -21.423  1.00 42.18           H  
ATOM   1342 HG23 THR A  80     -17.929  31.901 -22.339  1.00 42.18           H  
ATOM   1343  OG1 THR A  80     -17.777  32.004 -19.028  1.00 42.18           O  
ATOM   1344  HG1 THR A  80     -17.716  32.731 -18.405  1.00 42.18           H  
ATOM   1345  N   HIS A  81     -14.986  33.077 -22.494  1.00 38.26           N  
ATOM   1346  H   HIS A  81     -14.550  32.255 -22.102  1.00 38.26           H  
ATOM   1347  CA  HIS A  81     -14.669  33.407 -23.880  1.00 38.26           C  
ATOM   1348  HA  HIS A  81     -15.317  34.211 -24.226  1.00 38.26           H  
ATOM   1349  C   HIS A  81     -14.909  32.193 -24.768  1.00 38.26           C  
ATOM   1350  CB  HIS A  81     -13.214  33.876 -23.991  1.00 38.26           C  
ATOM   1351  HB2 HIS A  81     -12.947  33.955 -25.045  1.00 38.26           H  
ATOM   1352  HB3 HIS A  81     -12.556  33.136 -23.535  1.00 38.26           H  
ATOM   1353  O   HIS A  81     -14.429  31.106 -24.459  1.00 38.26           O  
ATOM   1354  CG  HIS A  81     -12.977  35.216 -23.349  1.00 38.26           C  
ATOM   1355  CD2 HIS A  81     -12.426  35.449 -22.119  1.00 38.26           C  
ATOM   1356  HD2 HIS A  81     -12.078  34.695 -21.428  1.00 38.26           H  
ATOM   1357  ND1 HIS A  81     -13.298  36.439 -23.890  1.00 38.26           N  
ATOM   1358  HD1 HIS A  81     -13.766  36.600 -24.771  1.00 38.26           H  
ATOM   1359  CE1 HIS A  81     -12.948  37.387 -23.006  1.00 38.26           C  
ATOM   1360  HE1 HIS A  81     -13.094  38.449 -23.142  1.00 38.26           H  
ATOM   1361  NE2 HIS A  81     -12.406  36.832 -21.912  1.00 38.26           N  
ATOM   1362  N   SER A  82     -15.593  32.385 -25.895  1.00 46.45           N  
ATOM   1363  H   SER A  82     -15.995  33.294 -26.078  1.00 46.45           H  
ATOM   1364  CA  SER A  82     -15.950  31.295 -26.805  1.00 46.45           C  
ATOM   1365  HA  SER A  82     -15.600  30.358 -26.371  1.00 46.45           H  
ATOM   1366  C   SER A  82     -15.256  31.466 -28.159  1.00 46.45           C  
ATOM   1367  CB  SER A  82     -17.477  31.148 -26.922  1.00 46.45           C  
ATOM   1368  HB2 SER A  82     -17.710  30.202 -27.411  1.00 46.45           H  
ATOM   1369  HB3 SER A  82     -17.878  31.968 -27.518  1.00 46.45           H  
ATOM   1370  O   SER A  82     -15.268  32.551 -28.741  1.00 46.45           O  
ATOM   1371  OG  SER A  82     -18.071  31.178 -25.633  1.00 46.45           O  
ATOM   1372  HG  SER A  82     -18.775  30.533 -25.533  1.00 46.45           H  
ATOM   1373  N   LEU A  83     -14.650  30.394 -28.674  1.00 45.04           N  
ATOM   1374  H   LEU A  83     -14.659  29.550 -28.119  1.00 45.04           H  
ATOM   1375  CA  LEU A  83     -13.963  30.349 -29.966  1.00 45.04           C  
ATOM   1376  HA  LEU A  83     -14.044  31.327 -30.440  1.00 45.04           H  
ATOM   1377  C   LEU A  83     -14.634  29.313 -30.873  1.00 45.04           C  
ATOM   1378  CB  LEU A  83     -12.471  30.038 -29.740  1.00 45.04           C  
ATOM   1379  HB2 LEU A  83     -12.395  29.040 -29.307  1.00 45.04           H  
ATOM   1380  HB3 LEU A  83     -12.065  30.747 -29.020  1.00 45.04           H  
ATOM   1381  O   LEU A  83     -14.638  28.121 -30.569  1.00 45.04           O  
ATOM   1382  CG  LEU A  83     -11.616  30.085 -31.023  1.00 45.04           C  
ATOM   1383  HG  LEU A  83     -12.074  29.468 -31.796  1.00 45.04           H  
ATOM   1384  CD1 LEU A  83     -11.463  31.512 -31.557  1.00 45.04           C  
ATOM   1385 HD11 LEU A  83     -11.020  32.151 -30.793  1.00 45.04           H  
ATOM   1386 HD12 LEU A  83     -10.819  31.507 -32.436  1.00 45.04           H  
ATOM   1387 HD13 LEU A  83     -12.434  31.915 -31.846  1.00 45.04           H  
ATOM   1388  CD2 LEU A  83     -10.220  29.531 -30.739  1.00 45.04           C  
ATOM   1389 HD21 LEU A  83      -9.743  30.108 -29.946  1.00 45.04           H  
ATOM   1390 HD22 LEU A  83      -9.608  29.585 -31.639  1.00 45.04           H  
ATOM   1391 HD23 LEU A  83     -10.297  28.489 -30.428  1.00 45.04           H  
ATOM   1392  N   HIS A  84     -15.193  29.766 -31.994  1.00 52.38           N  
ATOM   1393  H   HIS A  84     -15.160  30.757 -32.187  1.00 52.38           H  
ATOM   1394  CA  HIS A  84     -15.797  28.887 -32.996  1.00 52.38           C  
ATOM   1395  HA  HIS A  84     -16.276  28.053 -32.483  1.00 52.38           H  
ATOM   1396  C   HIS A  84     -14.723  28.311 -33.931  1.00 52.38           C  
ATOM   1397  CB  HIS A  84     -16.894  29.648 -33.755  1.00 52.38           C  
ATOM   1398  HB2 HIS A  84     -16.438  30.394 -34.405  1.00 52.38           H  
ATOM   1399  HB3 HIS A  84     -17.529  30.166 -33.037  1.00 52.38           H  
ATOM   1400  O   HIS A  84     -13.818  29.029 -34.364  1.00 52.38           O  
ATOM   1401  CG  HIS A  84     -17.770  28.738 -34.577  1.00 52.38           C  
ATOM   1402  CD2 HIS A  84     -18.902  28.092 -34.161  1.00 52.38           C  
ATOM   1403  HD2 HIS A  84     -19.348  28.164 -33.180  1.00 52.38           H  
ATOM   1404  ND1 HIS A  84     -17.590  28.412 -35.898  1.00 52.38           N  
ATOM   1405  HD1 HIS A  84     -17.004  28.920 -36.546  1.00 52.38           H  
ATOM   1406  CE1 HIS A  84     -18.565  27.562 -36.258  1.00 52.38           C  
ATOM   1407  HE1 HIS A  84     -18.715  27.177 -37.256  1.00 52.38           H  
ATOM   1408  NE2 HIS A  84     -19.398  27.343 -35.232  1.00 52.38           N  
ATOM   1409  N   SER A  85     -14.848  27.034 -34.292  1.00 55.60           N  
ATOM   1410  H   SER A  85     -15.625  26.504 -33.924  1.00 55.60           H  
ATOM   1411  CA  SER A  85     -13.916  26.290 -35.154  1.00 55.60           C  
ATOM   1412  HA  SER A  85     -12.969  26.174 -34.628  1.00 55.60           H  
ATOM   1413  C   SER A  85     -13.621  26.957 -36.502  1.00 55.60           C  
ATOM   1414  CB  SER A  85     -14.486  24.894 -35.409  1.00 55.60           C  
ATOM   1415  HB2 SER A  85     -13.891  24.374 -36.159  1.00 55.60           H  
ATOM   1416  HB3 SER A  85     -14.470  24.326 -34.479  1.00 55.60           H  
ATOM   1417  O   SER A  85     -12.515  26.828 -37.023  1.00 55.60           O  
ATOM   1418  OG  SER A  85     -15.824  25.035 -35.843  1.00 55.60           O  
ATOM   1419  HG  SER A  85     -15.973  24.560 -36.664  1.00 55.60           H  
ATOM   1420  N   SER A  86     -14.577  27.705 -37.062  1.00 59.49           N  
ATOM   1421  H   SER A  86     -15.465  27.741 -36.581  1.00 59.49           H  
ATOM   1422  CA  SER A  86     -14.401  28.469 -38.310  1.00 59.49           C  
ATOM   1423  HA  SER A  86     -14.091  27.785 -39.099  1.00 59.49           H  
ATOM   1424  C   SER A  86     -13.341  29.568 -38.216  1.00 59.49           C  
ATOM   1425  CB  SER A  86     -15.721  29.122 -38.731  1.00 59.49           C  
ATOM   1426  HB2 SER A  86     -16.474  28.347 -38.872  1.00 59.49           H  
ATOM   1427  HB3 SER A  86     -15.585  29.650 -39.675  1.00 59.49           H  
ATOM   1428  O   SER A  86     -12.762  29.940 -39.231  1.00 59.49           O  
ATOM   1429  OG  SER A  86     -16.164  30.033 -37.737  1.00 59.49           O  
ATOM   1430  HG  SER A  86     -15.719  30.875 -37.858  1.00 59.49           H  
ATOM   1431  N   ASN A  87     -13.082  30.085 -37.012  1.00 52.15           N  
ATOM   1432  H   ASN A  87     -13.563  29.704 -36.210  1.00 52.15           H  
ATOM   1433  CA  ASN A  87     -12.137  31.180 -36.782  1.00 52.15           C  
ATOM   1434  HA  ASN A  87     -12.053  31.773 -37.692  1.00 52.15           H  
ATOM   1435  C   ASN A  87     -10.723  30.666 -36.474  1.00 52.15           C  
ATOM   1436  CB  ASN A  87     -12.693  32.090 -35.673  1.00 52.15           C  
ATOM   1437  HB2 ASN A  87     -11.971  32.881 -35.466  1.00 52.15           H  
ATOM   1438  HB3 ASN A  87     -12.831  31.509 -34.761  1.00 52.15           H  
ATOM   1439  O   ASN A  87      -9.820  31.445 -36.175  1.00 52.15           O  
ATOM   1440  CG  ASN A  87     -14.006  32.758 -36.044  1.00 52.15           C  
ATOM   1441  ND2 ASN A  87     -14.646  33.405 -35.100  1.00 52.15           N  
ATOM   1442 HD21 ASN A  87     -14.240  33.511 -34.181  1.00 52.15           H  
ATOM   1443 HD22 ASN A  87     -15.500  33.867 -35.377  1.00 52.15           H  
ATOM   1444  OD1 ASN A  87     -14.492  32.702 -37.162  1.00 52.15           O  
ATOM   1445  N   MET A  88     -10.522  29.350 -36.521  1.00 47.80           N  
ATOM   1446  H   MET A  88     -11.285  28.757 -36.817  1.00 47.80           H  
ATOM   1447  CA  MET A  88      -9.266  28.708 -36.175  1.00 47.80           C  
ATOM   1448  HA  MET A  88      -8.721  29.336 -35.470  1.00 47.80           H  
ATOM   1449  C   MET A  88      -8.403  28.513 -37.420  1.00 47.80           C  
ATOM   1450  CB  MET A  88      -9.556  27.377 -35.491  1.00 47.80           C  
ATOM   1451  HB2 MET A  88     -10.056  26.703 -36.187  1.00 47.80           H  
ATOM   1452  HB3 MET A  88      -8.598  26.933 -35.223  1.00 47.80           H  
ATOM   1453  O   MET A  88      -8.793  27.819 -38.360  1.00 47.80           O  
ATOM   1454  CG  MET A  88     -10.438  27.572 -34.251  1.00 47.80           C  
ATOM   1455  HG2 MET A  88      -9.976  28.300 -33.585  1.00 47.80           H  
ATOM   1456  HG3 MET A  88     -11.409  27.962 -34.556  1.00 47.80           H  
ATOM   1457  SD  MET A  88     -10.721  26.047 -33.350  1.00 47.80           S  
ATOM   1458  CE  MET A  88      -9.079  25.940 -32.657  1.00 47.80           C  
ATOM   1459  HE1 MET A  88      -8.301  26.023 -33.416  1.00 47.80           H  
ATOM   1460  HE2 MET A  88      -9.027  24.939 -32.229  1.00 47.80           H  
ATOM   1461  HE3 MET A  88      -8.941  26.705 -31.894  1.00 47.80           H  
ATOM   1462  N   SER A  89      -7.200  29.091 -37.428  1.00 49.11           N  
ATOM   1463  H   SER A  89      -6.920  29.656 -36.639  1.00 49.11           H  
ATOM   1464  CA  SER A  89      -6.220  28.822 -38.485  1.00 49.11           C  
ATOM   1465  HA  SER A  89      -6.742  28.894 -39.440  1.00 49.11           H  
ATOM   1466  C   SER A  89      -5.667  27.393 -38.373  1.00 49.11           C  
ATOM   1467  CB  SER A  89      -5.122  29.890 -38.500  1.00 49.11           C  
ATOM   1468  HB2 SER A  89      -4.526  29.780 -39.405  1.00 49.11           H  
ATOM   1469  HB3 SER A  89      -5.588  30.876 -38.513  1.00 49.11           H  
ATOM   1470  O   SER A  89      -5.717  26.780 -37.306  1.00 49.11           O  
ATOM   1471  OG  SER A  89      -4.272  29.787 -37.377  1.00 49.11           O  
ATOM   1472  HG  SER A  89      -3.882  30.652 -37.236  1.00 49.11           H  
ATOM   1473  N   GLY A  90      -5.156  26.833 -39.477  1.00 42.96           N  
ATOM   1474  H   GLY A  90      -5.128  27.390 -40.319  1.00 42.96           H  
ATOM   1475  CA  GLY A  90      -4.836  25.399 -39.591  1.00 42.96           C  
ATOM   1476  HA2 GLY A  90      -5.765  24.830 -39.574  1.00 42.96           H  
ATOM   1477  HA3 GLY A  90      -4.345  25.226 -40.549  1.00 42.96           H  
ATOM   1478  C   GLY A  90      -3.922  24.830 -38.495  1.00 42.96           C  
ATOM   1479  O   GLY A  90      -4.110  23.688 -38.086  1.00 42.96           O  
ATOM   1480  N   THR A  91      -2.990  25.626 -37.963  1.00 40.95           N  
ATOM   1481  H   THR A  91      -2.897  26.573 -38.303  1.00 40.95           H  
ATOM   1482  CA  THR A  91      -2.117  25.235 -36.842  1.00 40.95           C  
ATOM   1483  HA  THR A  91      -1.783  24.207 -36.988  1.00 40.95           H  
ATOM   1484  C   THR A  91      -2.832  25.274 -35.488  1.00 40.95           C  
ATOM   1485  CB  THR A  91      -0.875  26.137 -36.794  1.00 40.95           C  
ATOM   1486  HB  THR A  91      -0.338  25.964 -35.861  1.00 40.95           H  
ATOM   1487  O   THR A  91      -2.651  24.373 -34.673  1.00 40.95           O  
ATOM   1488  CG2 THR A  91       0.067  25.861 -37.967  1.00 40.95           C  
ATOM   1489 HG21 THR A  91      -0.426  26.079 -38.914  1.00 40.95           H  
ATOM   1490 HG22 THR A  91       0.958  26.482 -37.875  1.00 40.95           H  
ATOM   1491 HG23 THR A  91       0.372  24.814 -37.953  1.00 40.95           H  
ATOM   1492  OG1 THR A  91      -1.253  27.497 -36.880  1.00 40.95           O  
ATOM   1493  HG1 THR A  91      -0.465  28.012 -36.692  1.00 40.95           H  
ATOM   1494  N   HIS A  92      -3.705  26.261 -35.267  1.00 36.44           N  
ATOM   1495  H   HIS A  92      -3.864  26.931 -36.007  1.00 36.44           H  
ATOM   1496  CA  HIS A  92      -4.500  26.395 -34.041  1.00 36.44           C  
ATOM   1497  HA  HIS A  92      -3.850  26.257 -33.177  1.00 36.44           H  
ATOM   1498  C   HIS A  92      -5.602  25.330 -33.954  1.00 36.44           C  
ATOM   1499  CB  HIS A  92      -5.104  27.807 -33.970  1.00 36.44           C  
ATOM   1500  HB2 HIS A  92      -5.651  28.022 -34.888  1.00 36.44           H  
ATOM   1501  HB3 HIS A  92      -5.815  27.839 -33.145  1.00 36.44           H  
ATOM   1502  O   HIS A  92      -5.903  24.835 -32.871  1.00 36.44           O  
ATOM   1503  CG  HIS A  92      -4.075  28.885 -33.743  1.00 36.44           C  
ATOM   1504  CD2 HIS A  92      -3.801  29.513 -32.557  1.00 36.44           C  
ATOM   1505  HD2 HIS A  92      -4.285  29.328 -31.609  1.00 36.44           H  
ATOM   1506  ND1 HIS A  92      -3.223  29.415 -34.685  1.00 36.44           N  
ATOM   1507  HD1 HIS A  92      -3.200  29.169 -35.665  1.00 36.44           H  
ATOM   1508  CE1 HIS A  92      -2.456  30.339 -34.083  1.00 36.44           C  
ATOM   1509  HE1 HIS A  92      -1.691  30.929 -34.565  1.00 36.44           H  
ATOM   1510  NE2 HIS A  92      -2.778  30.437 -32.788  1.00 36.44           N  
ATOM   1511  N   PHE A  93      -6.173  24.935 -35.097  1.00 35.79           N  
ATOM   1512  H   PHE A  93      -5.916  25.422 -35.944  1.00 35.79           H  
ATOM   1513  CA  PHE A  93      -7.144  23.843 -35.188  1.00 35.79           C  
ATOM   1514  HA  PHE A  93      -7.977  24.045 -34.514  1.00 35.79           H  
ATOM   1515  C   PHE A  93      -6.534  22.500 -34.762  1.00 35.79           C  
ATOM   1516  CB  PHE A  93      -7.682  23.787 -36.624  1.00 35.79           C  
ATOM   1517  HB2 PHE A  93      -6.864  23.550 -37.305  1.00 35.79           H  
ATOM   1518  HB3 PHE A  93      -8.057  24.774 -36.896  1.00 35.79           H  
ATOM   1519  O   PHE A  93      -7.156  21.751 -34.009  1.00 35.79           O  
ATOM   1520  CG  PHE A  93      -8.801  22.785 -36.816  1.00 35.79           C  
ATOM   1521  CD1 PHE A  93      -8.537  21.517 -37.367  1.00 35.79           C  
ATOM   1522  HD1 PHE A  93      -7.530  21.247 -37.650  1.00 35.79           H  
ATOM   1523  CD2 PHE A  93     -10.113  23.124 -36.437  1.00 35.79           C  
ATOM   1524  HD2 PHE A  93     -10.324  24.098 -36.020  1.00 35.79           H  
ATOM   1525  CE1 PHE A  93      -9.580  20.589 -37.526  1.00 35.79           C  
ATOM   1526  HE1 PHE A  93      -9.374  19.612 -37.937  1.00 35.79           H  
ATOM   1527  CE2 PHE A  93     -11.151  22.191 -36.591  1.00 35.79           C  
ATOM   1528  HE2 PHE A  93     -12.157  22.461 -36.304  1.00 35.79           H  
ATOM   1529  CZ  PHE A  93     -10.880  20.911 -37.104  1.00 35.79           C  
ATOM   1530  HZ  PHE A  93     -11.669  20.178 -37.184  1.00 35.79           H  
ATOM   1531  N   LEU A  94      -5.288  22.232 -35.179  1.00 37.96           N  
ATOM   1532  H   LEU A  94      -4.828  22.890 -35.791  1.00 37.96           H  
ATOM   1533  CA  LEU A  94      -4.552  21.035 -34.770  1.00 37.96           C  
ATOM   1534  HA  LEU A  94      -5.162  20.166 -35.017  1.00 37.96           H  
ATOM   1535  C   LEU A  94      -4.336  21.024 -33.249  1.00 37.96           C  
ATOM   1536  CB  LEU A  94      -3.210  20.955 -35.531  1.00 37.96           C  
ATOM   1537  HB2 LEU A  94      -3.227  21.603 -36.407  1.00 37.96           H  
ATOM   1538  HB3 LEU A  94      -2.416  21.322 -34.882  1.00 37.96           H  
ATOM   1539  O   LEU A  94      -4.632  20.029 -32.601  1.00 37.96           O  
ATOM   1540  CG  LEU A  94      -2.884  19.518 -35.981  1.00 37.96           C  
ATOM   1541  HG  LEU A  94      -3.266  18.807 -35.249  1.00 37.96           H  
ATOM   1542  CD1 LEU A  94      -3.516  19.234 -37.347  1.00 37.96           C  
ATOM   1543 HD11 LEU A  94      -3.111  19.910 -38.100  1.00 37.96           H  
ATOM   1544 HD12 LEU A  94      -3.311  18.204 -37.636  1.00 37.96           H  
ATOM   1545 HD13 LEU A  94      -4.596  19.368 -37.284  1.00 37.96           H  
ATOM   1546  CD2 LEU A  94      -1.375  19.309 -36.100  1.00 37.96           C  
ATOM   1547 HD21 LEU A  94      -0.910  19.459 -35.125  1.00 37.96           H  
ATOM   1548 HD22 LEU A  94      -1.171  18.289 -36.426  1.00 37.96           H  
ATOM   1549 HD23 LEU A  94      -0.952  20.014 -36.815  1.00 37.96           H  
ATOM   1550  N   PHE A  95      -3.910  22.153 -32.672  1.00 37.92           N  
ATOM   1551  H   PHE A  95      -3.682  22.935 -33.269  1.00 37.92           H  
ATOM   1552  CA  PHE A  95      -3.644  22.288 -31.234  1.00 37.92           C  
ATOM   1553  HA  PHE A  95      -2.907  21.542 -30.937  1.00 37.92           H  
ATOM   1554  C   PHE A  95      -4.881  22.053 -30.360  1.00 37.92           C  
ATOM   1555  CB  PHE A  95      -3.039  23.670 -30.961  1.00 37.92           C  
ATOM   1556  HB2 PHE A  95      -2.529  24.029 -31.855  1.00 37.92           H  
ATOM   1557  HB3 PHE A  95      -3.827  24.386 -30.729  1.00 37.92           H  
ATOM   1558  O   PHE A  95      -4.794  21.529 -29.256  1.00 37.92           O  
ATOM   1559  CG  PHE A  95      -2.025  23.635 -29.838  1.00 37.92           C  
ATOM   1560  CD1 PHE A  95      -2.420  23.827 -28.501  1.00 37.92           C  
ATOM   1561  HD1 PHE A  95      -3.455  24.020 -28.261  1.00 37.92           H  
ATOM   1562  CD2 PHE A  95      -0.677  23.363 -30.139  1.00 37.92           C  
ATOM   1563  HD2 PHE A  95      -0.368  23.201 -31.161  1.00 37.92           H  
ATOM   1564  CE1 PHE A  95      -1.466  23.756 -27.470  1.00 37.92           C  
ATOM   1565  HE1 PHE A  95      -1.767  23.899 -26.443  1.00 37.92           H  
ATOM   1566  CE2 PHE A  95       0.276  23.295 -29.108  1.00 37.92           C  
ATOM   1567  HE2 PHE A  95       1.310  23.086 -29.337  1.00 37.92           H  
ATOM   1568  CZ  PHE A  95      -0.119  23.492 -27.775  1.00 37.92           C  
ATOM   1569  HZ  PHE A  95       0.613  23.434 -26.983  1.00 37.92           H  
ATOM   1570  N   VAL A  96      -6.056  22.412 -30.854  1.00 38.13           N  
ATOM   1571  H   VAL A  96      -6.075  22.883 -31.747  1.00 38.13           H  
ATOM   1572  CA  VAL A  96      -7.313  22.212 -30.134  1.00 38.13           C  
ATOM   1573  HA  VAL A  96      -7.158  22.372 -29.067  1.00 38.13           H  
ATOM   1574  C   VAL A  96      -7.842  20.795 -30.276  1.00 38.13           C  
ATOM   1575  CB  VAL A  96      -8.290  23.249 -30.645  1.00 38.13           C  
ATOM   1576  HB  VAL A  96      -8.096  23.330 -31.715  1.00 38.13           H  
ATOM   1577  O   VAL A  96      -8.301  20.237 -29.286  1.00 38.13           O  
ATOM   1578  CG1 VAL A  96      -9.753  22.869 -30.497  1.00 38.13           C  
ATOM   1579 HG11 VAL A  96      -9.951  21.912 -30.980  1.00 38.13           H  
ATOM   1580 HG12 VAL A  96     -10.355  23.585 -31.056  1.00 38.13           H  
ATOM   1581 HG13 VAL A  96     -10.030  22.831 -29.443  1.00 38.13           H  
ATOM   1582  CG2 VAL A  96      -7.980  24.578 -29.928  1.00 38.13           C  
ATOM   1583 HG21 VAL A  96      -7.990  24.425 -28.849  1.00 38.13           H  
ATOM   1584 HG22 VAL A  96      -6.997  24.943 -30.226  1.00 38.13           H  
ATOM   1585 HG23 VAL A  96      -8.728  25.341 -30.146  1.00 38.13           H  
ATOM   1586  N   LEU A  97      -7.744  20.172 -31.455  1.00 40.33           N  
ATOM   1587  H   LEU A  97      -7.362  20.665 -32.249  1.00 40.33           H  
ATOM   1588  CA  LEU A  97      -8.057  18.745 -31.583  1.00 40.33           C  
ATOM   1589  HA  LEU A  97      -9.071  18.567 -31.226  1.00 40.33           H  
ATOM   1590  C   LEU A  97      -7.140  17.892 -30.695  1.00 40.33           C  
ATOM   1591  CB  LEU A  97      -7.942  18.308 -33.050  1.00 40.33           C  
ATOM   1592  HB2 LEU A  97      -7.860  17.222 -33.076  1.00 40.33           H  
ATOM   1593  HB3 LEU A  97      -7.021  18.716 -33.467  1.00 40.33           H  
ATOM   1594  O   LEU A  97      -7.611  16.932 -30.092  1.00 40.33           O  
ATOM   1595  CG  LEU A  97      -9.127  18.714 -33.942  1.00 40.33           C  
ATOM   1596  HG  LEU A  97      -9.271  19.794 -33.911  1.00 40.33           H  
ATOM   1597  CD1 LEU A  97      -8.802  18.293 -35.372  1.00 40.33           C  
ATOM   1598 HD11 LEU A  97      -7.977  18.897 -35.749  1.00 40.33           H  
ATOM   1599 HD12 LEU A  97      -9.682  18.430 -36.000  1.00 40.33           H  
ATOM   1600 HD13 LEU A  97      -8.521  17.240 -35.398  1.00 40.33           H  
ATOM   1601  CD2 LEU A  97     -10.434  18.020 -33.545  1.00 40.33           C  
ATOM   1602 HD21 LEU A  97     -11.219  18.273 -34.258  1.00 40.33           H  
ATOM   1603 HD22 LEU A  97     -10.755  18.359 -32.560  1.00 40.33           H  
ATOM   1604 HD23 LEU A  97     -10.296  16.939 -33.527  1.00 40.33           H  
ATOM   1605  N   LEU A  98      -5.870  18.293 -30.548  1.00 45.08           N  
ATOM   1606  H   LEU A  98      -5.547  19.061 -31.120  1.00 45.08           H  
ATOM   1607  CA  LEU A  98      -4.902  17.664 -29.644  1.00 45.08           C  
ATOM   1608  HA  LEU A  98      -4.836  16.604 -29.889  1.00 45.08           H  
ATOM   1609  C   LEU A  98      -5.329  17.721 -28.161  1.00 45.08           C  
ATOM   1610  CB  LEU A  98      -3.515  18.315 -29.864  1.00 45.08           C  
ATOM   1611  HB2 LEU A  98      -3.625  19.398 -29.817  1.00 45.08           H  
ATOM   1612  HB3 LEU A  98      -2.857  18.025 -29.044  1.00 45.08           H  
ATOM   1613  O   LEU A  98      -4.882  16.881 -27.388  1.00 45.08           O  
ATOM   1614  CG  LEU A  98      -2.822  17.941 -31.193  1.00 45.08           C  
ATOM   1615  HG  LEU A  98      -3.532  17.981 -32.019  1.00 45.08           H  
ATOM   1616  CD1 LEU A  98      -1.649  18.881 -31.497  1.00 45.08           C  
ATOM   1617 HD11 LEU A  98      -2.023  19.875 -31.744  1.00 45.08           H  
ATOM   1618 HD12 LEU A  98      -1.088  18.510 -32.355  1.00 45.08           H  
ATOM   1619 HD13 LEU A  98      -0.986  18.939 -30.634  1.00 45.08           H  
ATOM   1620  CD2 LEU A  98      -2.268  16.521 -31.166  1.00 45.08           C  
ATOM   1621 HD21 LEU A  98      -1.527  16.424 -30.373  1.00 45.08           H  
ATOM   1622 HD22 LEU A  98      -3.073  15.808 -30.986  1.00 45.08           H  
ATOM   1623 HD23 LEU A  98      -1.802  16.286 -32.123  1.00 45.08           H  
ATOM   1624  N   ASN A  99      -6.220  18.646 -27.772  1.00 43.00           N  
ATOM   1625  H   ASN A  99      -6.573  19.282 -28.473  1.00 43.00           H  
ATOM   1626  CA  ASN A  99      -6.612  18.875 -26.373  1.00 43.00           C  
ATOM   1627  HA  ASN A  99      -6.119  18.138 -25.739  1.00 43.00           H  
ATOM   1628  C   ASN A  99      -8.124  18.722 -26.076  1.00 43.00           C  
ATOM   1629  CB  ASN A  99      -6.089  20.259 -25.952  1.00 43.00           C  
ATOM   1630  HB2 ASN A  99      -6.437  20.481 -24.943  1.00 43.00           H  
ATOM   1631  HB3 ASN A  99      -6.488  21.021 -26.622  1.00 43.00           H  
ATOM   1632  O   ASN A  99      -8.500  18.703 -24.909  1.00 43.00           O  
ATOM   1633  CG  ASN A  99      -4.570  20.338 -25.926  1.00 43.00           C  
ATOM   1634  ND2 ASN A  99      -3.962  21.241 -26.650  1.00 43.00           N  
ATOM   1635 HD21 ASN A  99      -4.447  21.642 -27.440  1.00 43.00           H  
ATOM   1636 HD22 ASN A  99      -2.954  21.192 -26.624  1.00 43.00           H  
ATOM   1637  OD1 ASN A  99      -3.883  19.590 -25.265  1.00 43.00           O  
ATOM   1638  N   LEU A 100      -9.007  18.607 -27.081  1.00 40.07           N  
ATOM   1639  H   LEU A 100      -8.660  18.730 -28.021  1.00 40.07           H  
ATOM   1640  CA  LEU A 100     -10.467  18.474 -26.888  1.00 40.07           C  
ATOM   1641  HA  LEU A 100     -10.764  19.072 -26.026  1.00 40.07           H  
ATOM   1642  C   LEU A 100     -10.932  17.044 -26.577  1.00 40.07           C  
ATOM   1643  CB  LEU A 100     -11.211  18.979 -28.142  1.00 40.07           C  
ATOM   1644  HB2 LEU A 100     -12.199  18.518 -28.170  1.00 40.07           H  
ATOM   1645  HB3 LEU A 100     -10.673  18.635 -29.025  1.00 40.07           H  
ATOM   1646  O   LEU A 100     -12.026  16.846 -26.050  1.00 40.07           O  
ATOM   1647  CG  LEU A 100     -11.417  20.499 -28.230  1.00 40.07           C  
ATOM   1648  HG  LEU A 100     -10.455  21.009 -28.174  1.00 40.07           H  
ATOM   1649  CD1 LEU A 100     -12.091  20.805 -29.571  1.00 40.07           C  
ATOM   1650 HD11 LEU A 100     -11.488  20.411 -30.389  1.00 40.07           H  
ATOM   1651 HD12 LEU A 100     -12.217  21.881 -29.691  1.00 40.07           H  
ATOM   1652 HD13 LEU A 100     -13.073  20.334 -29.608  1.00 40.07           H  
ATOM   1653  CD2 LEU A 100     -12.326  21.048 -27.129  1.00 40.07           C  
ATOM   1654 HD21 LEU A 100     -11.844  20.939 -26.158  1.00 40.07           H  
ATOM   1655 HD22 LEU A 100     -12.512  22.109 -27.293  1.00 40.07           H  
ATOM   1656 HD23 LEU A 100     -13.275  20.511 -27.118  1.00 40.07           H  
ATOM   1657  N   ILE A 101     -10.129  16.032 -26.905  1.00 44.36           N  
ATOM   1658  H   ILE A 101      -9.235  16.247 -27.322  1.00 44.36           H  
ATOM   1659  CA  ILE A 101     -10.557  14.632 -26.806  1.00 44.36           C  
ATOM   1660  HA  ILE A 101     -11.598  14.612 -27.128  1.00 44.36           H  
ATOM   1661  C   ILE A 101     -10.597  14.062 -25.363  1.00 44.36           C  
ATOM   1662  CB  ILE A 101      -9.801  13.754 -27.835  1.00 44.36           C  
ATOM   1663  HB  ILE A 101      -8.755  13.682 -27.538  1.00 44.36           H  
ATOM   1664  O   ILE A 101     -11.395  13.145 -25.149  1.00 44.36           O  
ATOM   1665  CG1 ILE A 101      -9.886  14.375 -29.255  1.00 44.36           C  
ATOM   1666 HG12 ILE A 101     -10.930  14.437 -29.563  1.00 44.36           H  
ATOM   1667 HG13 ILE A 101      -9.489  15.389 -29.234  1.00 44.36           H  
ATOM   1668  CG2 ILE A 101     -10.411  12.342 -27.886  1.00 44.36           C  
ATOM   1669 HG21 ILE A 101     -10.318  11.852 -26.917  1.00 44.36           H  
ATOM   1670 HG22 ILE A 101      -9.883  11.724 -28.612  1.00 44.36           H  
ATOM   1671 HG23 ILE A 101     -11.465  12.393 -28.157  1.00 44.36           H  
ATOM   1672  CD1 ILE A 101      -9.096  13.632 -30.341  1.00 44.36           C  
ATOM   1673 HD11 ILE A 101      -8.070  13.470 -30.010  1.00 44.36           H  
ATOM   1674 HD12 ILE A 101      -9.564  12.676 -30.578  1.00 44.36           H  
ATOM   1675 HD13 ILE A 101      -9.081  14.238 -31.247  1.00 44.36           H  
ATOM   1676  N   PRO A 102      -9.906  14.591 -24.323  1.00 41.31           N  
ATOM   1677  CA  PRO A 102     -10.096  14.077 -22.961  1.00 41.31           C  
ATOM   1678  HA  PRO A 102      -9.912  13.002 -22.961  1.00 41.31           H  
ATOM   1679  C   PRO A 102     -11.508  14.325 -22.402  1.00 41.31           C  
ATOM   1680  CB  PRO A 102      -9.043  14.755 -22.076  1.00 41.31           C  
ATOM   1681  HB2 PRO A 102      -9.515  15.487 -21.421  1.00 41.31           H  
ATOM   1682  HB3 PRO A 102      -8.498  14.025 -21.477  1.00 41.31           H  
ATOM   1683  O   PRO A 102     -11.910  13.688 -21.432  1.00 41.31           O  
ATOM   1684  CG  PRO A 102      -8.112  15.481 -23.036  1.00 41.31           C  
ATOM   1685  HG2 PRO A 102      -7.810  16.444 -22.625  1.00 41.31           H  
ATOM   1686  HG3 PRO A 102      -7.251  14.850 -23.258  1.00 41.31           H  
ATOM   1687  CD  PRO A 102      -8.940  15.677 -24.295  1.00 41.31           C  
ATOM   1688  HD2 PRO A 102      -9.486  16.617 -24.218  1.00 41.31           H  
ATOM   1689  HD3 PRO A 102      -8.285  15.670 -25.167  1.00 41.31           H  
ATOM   1690  N   VAL A 103     -12.293  15.229 -22.999  1.00 31.53           N  
ATOM   1691  H   VAL A 103     -11.938  15.702 -23.819  1.00 31.53           H  
ATOM   1692  CA  VAL A 103     -13.454  15.826 -22.318  1.00 31.53           C  
ATOM   1693  HA  VAL A 103     -13.171  15.951 -21.273  1.00 31.53           H  
ATOM   1694  C   VAL A 103     -14.702  14.940 -22.333  1.00 31.53           C  
ATOM   1695  CB  VAL A 103     -13.749  17.230 -22.873  1.00 31.53           C  
ATOM   1696  HB  VAL A 103     -14.085  17.128 -23.906  1.00 31.53           H  
ATOM   1697  O   VAL A 103     -15.602  15.108 -21.515  1.00 31.53           O  
ATOM   1698  CG1 VAL A 103     -14.828  17.987 -22.083  1.00 31.53           C  
ATOM   1699 HG11 VAL A 103     -14.906  19.012 -22.447  1.00 31.53           H  
ATOM   1700 HG12 VAL A 103     -15.801  17.511 -22.205  1.00 31.53           H  
ATOM   1701 HG13 VAL A 103     -14.572  18.015 -21.023  1.00 31.53           H  
ATOM   1702  CG2 VAL A 103     -12.492  18.111 -22.864  1.00 31.53           C  
ATOM   1703 HG21 VAL A 103     -12.226  18.389 -21.845  1.00 31.53           H  
ATOM   1704 HG22 VAL A 103     -12.695  19.000 -23.461  1.00 31.53           H  
ATOM   1705 HG23 VAL A 103     -11.640  17.620 -23.336  1.00 31.53           H  
ATOM   1706  N   THR A 104     -14.779  13.933 -23.208  1.00 26.85           N  
ATOM   1707  H   THR A 104     -13.987  13.743 -23.805  1.00 26.85           H  
ATOM   1708  CA  THR A 104     -15.985  13.080 -23.261  1.00 26.85           C  
ATOM   1709  HA  THR A 104     -16.846  13.742 -23.178  1.00 26.85           H  
ATOM   1710  C   THR A 104     -16.133  12.144 -22.057  1.00 26.85           C  
ATOM   1711  CB  THR A 104     -16.157  12.346 -24.596  1.00 26.85           C  
ATOM   1712  HB  THR A 104     -16.946  11.600 -24.498  1.00 26.85           H  
ATOM   1713  O   THR A 104     -17.154  11.468 -21.940  1.00 26.85           O  
ATOM   1714  CG2 THR A 104     -16.561  13.319 -25.703  1.00 26.85           C  
ATOM   1715 HG21 THR A 104     -15.803  14.092 -25.828  1.00 26.85           H  
ATOM   1716 HG22 THR A 104     -16.679  12.773 -26.639  1.00 26.85           H  
ATOM   1717 HG23 THR A 104     -17.513  13.786 -25.451  1.00 26.85           H  
ATOM   1718  OG1 THR A 104     -14.969  11.701 -24.991  1.00 26.85           O  
ATOM   1719  HG1 THR A 104     -14.382  12.351 -25.385  1.00 26.85           H  
ATOM   1720  N   ARG A 105     -15.188  12.153 -21.105  1.00 28.59           N  
ATOM   1721  H   ARG A 105     -14.367  12.723 -21.254  1.00 28.59           H  
ATOM   1722  CA  ARG A 105     -15.381  11.520 -19.794  1.00 28.59           C  
ATOM   1723  HA  ARG A 105     -16.449  11.336 -19.677  1.00 28.59           H  
ATOM   1724  C   ARG A 105     -15.104  12.376 -18.563  1.00 28.59           C  
ATOM   1725  CB  ARG A 105     -14.664  10.163 -19.729  1.00 28.59           C  
ATOM   1726  HB2 ARG A 105     -14.171  10.050 -18.763  1.00 28.59           H  
ATOM   1727  HB3 ARG A 105     -13.896  10.099 -20.501  1.00 28.59           H  
ATOM   1728  O   ARG A 105     -15.385  11.869 -17.484  1.00 28.59           O  
ATOM   1729  CG  ARG A 105     -15.679   9.028 -19.901  1.00 28.59           C  
ATOM   1730  HG2 ARG A 105     -16.055   9.027 -20.924  1.00 28.59           H  
ATOM   1731  HG3 ARG A 105     -16.509   9.171 -19.210  1.00 28.59           H  
ATOM   1732  CD  ARG A 105     -15.010   7.694 -19.584  1.00 28.59           C  
ATOM   1733  HD2 ARG A 105     -14.162   7.556 -20.255  1.00 28.59           H  
ATOM   1734  HD3 ARG A 105     -14.643   7.742 -18.558  1.00 28.59           H  
ATOM   1735  NE  ARG A 105     -15.958   6.577 -19.745  1.00 28.59           N  
ATOM   1736  HE  ARG A 105     -16.715   6.730 -20.395  1.00 28.59           H  
ATOM   1737  NH1 ARG A 105     -15.065   5.197 -18.138  1.00 28.59           N  
ATOM   1738 HH11 ARG A 105     -15.197   4.421 -17.504  1.00 28.59           H  
ATOM   1739 HH12 ARG A 105     -14.505   5.969 -17.806  1.00 28.59           H  
ATOM   1740  NH2 ARG A 105     -16.844   4.525 -19.318  1.00 28.59           N  
ATOM   1741 HH21 ARG A 105     -16.920   3.722 -18.710  1.00 28.59           H  
ATOM   1742 HH22 ARG A 105     -17.609   4.732 -19.945  1.00 28.59           H  
ATOM   1743  CZ  ARG A 105     -15.959   5.449 -19.060  1.00 28.59           C  
ATOM   1744  N   THR A 106     -14.718  13.652 -18.672  1.00 30.06           N  
ATOM   1745  H   THR A 106     -14.516  14.078 -19.565  1.00 30.06           H  
ATOM   1746  CA  THR A 106     -14.737  14.534 -17.482  1.00 30.06           C  
ATOM   1747  HA  THR A 106     -14.166  14.046 -16.692  1.00 30.06           H  
ATOM   1748  C   THR A 106     -16.145  14.707 -16.901  1.00 30.06           C  
ATOM   1749  CB  THR A 106     -14.108  15.922 -17.708  1.00 30.06           C  
ATOM   1750  HB  THR A 106     -14.748  16.692 -17.276  1.00 30.06           H  
ATOM   1751  O   THR A 106     -16.277  15.117 -15.761  1.00 30.06           O  
ATOM   1752  CG2 THR A 106     -12.735  16.034 -17.056  1.00 30.06           C  
ATOM   1753 HG21 THR A 106     -12.322  17.031 -17.210  1.00 30.06           H  
ATOM   1754 HG22 THR A 106     -12.057  15.287 -17.467  1.00 30.06           H  
ATOM   1755 HG23 THR A 106     -12.828  15.870 -15.982  1.00 30.06           H  
ATOM   1756  OG1 THR A 106     -13.919  16.217 -19.070  1.00 30.06           O  
ATOM   1757  HG1 THR A 106     -13.483  17.072 -19.079  1.00 30.06           H  
ATOM   1758  N   LEU A 107     -17.210  14.327 -17.620  1.00 27.06           N  
ATOM   1759  H   LEU A 107     -17.063  14.051 -18.580  1.00 27.06           H  
ATOM   1760  CA  LEU A 107     -18.574  14.298 -17.069  1.00 27.06           C  
ATOM   1761  HA  LEU A 107     -18.653  15.074 -16.308  1.00 27.06           H  
ATOM   1762  C   LEU A 107     -18.936  13.006 -16.313  1.00 27.06           C  
ATOM   1763  CB  LEU A 107     -19.575  14.626 -18.188  1.00 27.06           C  
ATOM   1764  HB2 LEU A 107     -19.374  13.973 -19.037  1.00 27.06           H  
ATOM   1765  HB3 LEU A 107     -20.586  14.417 -17.840  1.00 27.06           H  
ATOM   1766  O   LEU A 107     -20.037  12.905 -15.784  1.00 27.06           O  
ATOM   1767  CG  LEU A 107     -19.513  16.098 -18.635  1.00 27.06           C  
ATOM   1768  HG  LEU A 107     -18.483  16.377 -18.858  1.00 27.06           H  
ATOM   1769  CD1 LEU A 107     -20.332  16.272 -19.914  1.00 27.06           C  
ATOM   1770 HD11 LEU A 107     -20.278  17.310 -20.244  1.00 27.06           H  
ATOM   1771 HD12 LEU A 107     -21.372  16.004 -19.726  1.00 27.06           H  
ATOM   1772 HD13 LEU A 107     -19.926  15.631 -20.697  1.00 27.06           H  
ATOM   1773  CD2 LEU A 107     -20.074  17.054 -17.579  1.00 27.06           C  
ATOM   1774 HD21 LEU A 107     -20.082  18.074 -17.965  1.00 27.06           H  
ATOM   1775 HD22 LEU A 107     -21.087  16.761 -17.302  1.00 27.06           H  
ATOM   1776 HD23 LEU A 107     -19.448  17.040 -16.687  1.00 27.06           H  
ATOM   1777  N   PHE A 108     -18.032  12.026 -16.253  1.00 28.69           N  
ATOM   1778  H   PHE A 108     -17.125  12.188 -16.666  1.00 28.69           H  
ATOM   1779  CA  PHE A 108     -18.163  10.857 -15.380  1.00 28.69           C  
ATOM   1780  HA  PHE A 108     -18.886  11.087 -14.597  1.00 28.69           H  
ATOM   1781  C   PHE A 108     -16.851  10.558 -14.653  1.00 28.69           C  
ATOM   1782  CB  PHE A 108     -18.659   9.615 -16.137  1.00 28.69           C  
ATOM   1783  HB2 PHE A 108     -17.913   9.348 -16.886  1.00 28.69           H  
ATOM   1784  HB3 PHE A 108     -18.723   8.783 -15.436  1.00 28.69           H  
ATOM   1785  O   PHE A 108     -16.568   9.395 -14.355  1.00 28.69           O  
ATOM   1786  CG  PHE A 108     -20.010   9.724 -16.799  1.00 28.69           C  
ATOM   1787  CD1 PHE A 108     -21.188   9.617 -16.036  1.00 28.69           C  
ATOM   1788  HD1 PHE A 108     -21.128   9.521 -14.962  1.00 28.69           H  
ATOM   1789  CD2 PHE A 108     -20.088   9.879 -18.194  1.00 28.69           C  
ATOM   1790  HD2 PHE A 108     -19.185   9.985 -18.778  1.00 28.69           H  
ATOM   1791  CE1 PHE A 108     -22.441   9.653 -16.671  1.00 28.69           C  
ATOM   1792  HE1 PHE A 108     -23.344   9.589 -16.081  1.00 28.69           H  
ATOM   1793  CE2 PHE A 108     -21.340   9.913 -18.829  1.00 28.69           C  
ATOM   1794  HE2 PHE A 108     -21.401  10.048 -19.899  1.00 28.69           H  
ATOM   1795  CZ  PHE A 108     -22.517   9.796 -18.068  1.00 28.69           C  
ATOM   1796  HZ  PHE A 108     -23.481   9.839 -18.551  1.00 28.69           H  
ATOM   1797  N   GLU A 109     -16.066  11.586 -14.305  1.00 35.03           N  
ATOM   1798  H   GLU A 109     -16.322  12.512 -14.618  1.00 35.03           H  
ATOM   1799  CA  GLU A 109     -15.513  11.545 -12.954  1.00 35.03           C  
ATOM   1800  HA  GLU A 109     -14.844  10.694 -12.827  1.00 35.03           H  
ATOM   1801  C   GLU A 109     -16.747  11.348 -12.084  1.00 35.03           C  
ATOM   1802  CB  GLU A 109     -14.764  12.838 -12.585  1.00 35.03           C  
ATOM   1803  HB2 GLU A 109     -14.763  12.945 -11.500  1.00 35.03           H  
ATOM   1804  HB3 GLU A 109     -15.274  13.694 -13.026  1.00 35.03           H  
ATOM   1805  O   GLU A 109     -17.572  12.244 -11.941  1.00 35.03           O  
ATOM   1806  CG  GLU A 109     -13.306  12.780 -13.063  1.00 35.03           C  
ATOM   1807  HG2 GLU A 109     -13.304  12.572 -14.133  1.00 35.03           H  
ATOM   1808  HG3 GLU A 109     -12.811  11.948 -12.563  1.00 35.03           H  
ATOM   1809  CD  GLU A 109     -12.513  14.072 -12.806  1.00 35.03           C  
ATOM   1810  OE1 GLU A 109     -11.372  14.134 -13.316  1.00 35.03           O  
ATOM   1811  OE2 GLU A 109     -13.047  14.992 -12.148  1.00 35.03           O  
ATOM   1812  N   THR A 110     -16.988  10.106 -11.667  1.00 41.50           N  
ATOM   1813  H   THR A 110     -16.359   9.369 -11.953  1.00 41.50           H  
ATOM   1814  CA  THR A 110     -17.843   9.844 -10.526  1.00 41.50           C  
ATOM   1815  HA  THR A 110     -18.875  10.134 -10.725  1.00 41.50           H  
ATOM   1816  C   THR A 110     -17.256  10.736  -9.461  1.00 41.50           C  
ATOM   1817  CB  THR A 110     -17.759   8.368 -10.101  1.00 41.50           C  
ATOM   1818  HB  THR A 110     -18.083   8.273  -9.065  1.00 41.50           H  
ATOM   1819  O   THR A 110     -16.194  10.392  -8.937  1.00 41.50           O  
ATOM   1820  CG2 THR A 110     -18.648   7.483 -10.971  1.00 41.50           C  
ATOM   1821 HG21 THR A 110     -18.339   7.563 -12.014  1.00 41.50           H  
ATOM   1822 HG22 THR A 110     -18.556   6.447 -10.645  1.00 41.50           H  
ATOM   1823 HG23 THR A 110     -19.686   7.800 -10.874  1.00 41.50           H  
ATOM   1824  OG1 THR A 110     -16.437   7.884 -10.226  1.00 41.50           O  
ATOM   1825  HG1 THR A 110     -15.901   8.501  -9.722  1.00 41.50           H  
ATOM   1826  N   GLU A 111     -17.848  11.923  -9.283  1.00 50.22           N  
ATOM   1827  H   GLU A 111     -18.546  12.218  -9.951  1.00 50.22           H  
ATOM   1828  CA  GLU A 111     -17.459  12.879  -8.265  1.00 50.22           C  
ATOM   1829  HA  GLU A 111     -16.528  13.374  -8.542  1.00 50.22           H  
ATOM   1830  C   GLU A 111     -17.260  12.031  -7.032  1.00 50.22           C  
ATOM   1831  CB  GLU A 111     -18.553  13.927  -8.020  1.00 50.22           C  
ATOM   1832  HB2 GLU A 111     -19.511  13.421  -7.906  1.00 50.22           H  
ATOM   1833  HB3 GLU A 111     -18.323  14.448  -7.091  1.00 50.22           H  
ATOM   1834  O   GLU A 111     -18.172  11.312  -6.605  1.00 50.22           O  
ATOM   1835  CG  GLU A 111     -18.649  14.969  -9.145  1.00 50.22           C  
ATOM   1836  HG2 GLU A 111     -17.678  15.454  -9.252  1.00 50.22           H  
ATOM   1837  HG3 GLU A 111     -18.878  14.456 -10.079  1.00 50.22           H  
ATOM   1838  CD  GLU A 111     -19.729  16.036  -8.882  1.00 50.22           C  
ATOM   1839  OE1 GLU A 111     -19.730  17.054  -9.611  1.00 50.22           O  
ATOM   1840  OE2 GLU A 111     -20.567  15.835  -7.972  1.00 50.22           O  
ATOM   1841  N   CYS A 112     -16.011  11.962  -6.584  1.00 63.97           N  
ATOM   1842  H   CYS A 112     -15.283  12.490  -7.044  1.00 63.97           H  
ATOM   1843  CA  CYS A 112     -15.714  11.187  -5.410  1.00 63.97           C  
ATOM   1844  HA  CYS A 112     -15.867  10.130  -5.624  1.00 63.97           H  
ATOM   1845  C   CYS A 112     -16.661  11.700  -4.334  1.00 63.97           C  
ATOM   1846  CB  CYS A 112     -14.281  11.436  -5.040  1.00 63.97           C  
ATOM   1847  HB2 CYS A 112     -13.651  11.028  -5.830  1.00 63.97           H  
ATOM   1848  HB3 CYS A 112     -14.135  12.515  -4.998  1.00 63.97           H  
ATOM   1849  O   CYS A 112     -16.676  12.915  -4.097  1.00 63.97           O  
ATOM   1850  SG  CYS A 112     -13.776  10.740  -3.462  1.00 63.97           S  
ATOM   1851  N   PRO A 113     -17.509  10.823  -3.773  1.00 68.21           N  
ATOM   1852  CA  PRO A 113     -18.603  11.285  -2.952  1.00 68.21           C  
ATOM   1853  HA  PRO A 113     -19.263  11.891  -3.574  1.00 68.21           H  
ATOM   1854  C   PRO A 113     -18.031  12.141  -1.819  1.00 68.21           C  
ATOM   1855  CB  PRO A 113     -19.352  10.033  -2.489  1.00 68.21           C  
ATOM   1856  HB2 PRO A 113     -19.670  10.106  -1.449  1.00 68.21           H  
ATOM   1857  HB3 PRO A 113     -20.213   9.870  -3.137  1.00 68.21           H  
ATOM   1858  O   PRO A 113     -16.910  11.877  -1.354  1.00 68.21           O  
ATOM   1859  CG  PRO A 113     -18.343   8.901  -2.692  1.00 68.21           C  
ATOM   1860  HG2 PRO A 113     -18.834   7.949  -2.898  1.00 68.21           H  
ATOM   1861  HG3 PRO A 113     -17.708   8.822  -1.810  1.00 68.21           H  
ATOM   1862  CD  PRO A 113     -17.506   9.375  -3.875  1.00 68.21           C  
ATOM   1863  HD2 PRO A 113     -17.977   9.078  -4.811  1.00 68.21           H  
ATOM   1864  HD3 PRO A 113     -16.496   8.969  -3.806  1.00 68.21           H  
ATOM   1865  N   PRO A 114     -18.742  13.201  -1.404  1.00 76.65           N  
ATOM   1866  CA  PRO A 114     -18.303  13.988  -0.268  1.00 76.65           C  
ATOM   1867  HA  PRO A 114     -17.375  14.495  -0.533  1.00 76.65           H  
ATOM   1868  C   PRO A 114     -18.080  13.053   0.931  1.00 76.65           C  
ATOM   1869  CB  PRO A 114     -19.403  15.021  -0.021  1.00 76.65           C  
ATOM   1870  HB2 PRO A 114     -19.168  15.936  -0.564  1.00 76.65           H  
ATOM   1871  HB3 PRO A 114     -19.540  15.232   1.040  1.00 76.65           H  
ATOM   1872  O   PRO A 114     -18.799  12.064   1.075  1.00 76.65           O  
ATOM   1873  CG  PRO A 114     -20.645  14.374  -0.634  1.00 76.65           C  
ATOM   1874  HG2 PRO A 114     -21.375  15.116  -0.957  1.00 76.65           H  
ATOM   1875  HG3 PRO A 114     -21.091  13.686   0.085  1.00 76.65           H  
ATOM   1876  CD  PRO A 114     -20.084  13.582  -1.811  1.00 76.65           C  
ATOM   1877  HD2 PRO A 114     -20.029  14.215  -2.697  1.00 76.65           H  
ATOM   1878  HD3 PRO A 114     -20.713  12.713  -2.002  1.00 76.65           H  
ATOM   1879  N   PRO A 115     -17.062  13.317   1.763  1.00 85.92           N  
ATOM   1880  CA  PRO A 115     -16.774  12.462   2.900  1.00 85.92           C  
ATOM   1881  HA  PRO A 115     -16.605  11.443   2.553  1.00 85.92           H  
ATOM   1882  C   PRO A 115     -17.945  12.480   3.889  1.00 85.92           C  
ATOM   1883  CB  PRO A 115     -15.477  13.002   3.500  1.00 85.92           C  
ATOM   1884  HB2 PRO A 115     -15.485  12.942   4.589  1.00 85.92           H  
ATOM   1885  HB3 PRO A 115     -14.626  12.460   3.088  1.00 85.92           H  
ATOM   1886  O   PRO A 115     -18.344  13.548   4.359  1.00 85.92           O  
ATOM   1887  CG  PRO A 115     -15.435  14.460   3.048  1.00 85.92           C  
ATOM   1888  HG2 PRO A 115     -14.414  14.830   2.961  1.00 85.92           H  
ATOM   1889  HG3 PRO A 115     -16.008  15.072   3.744  1.00 85.92           H  
ATOM   1890  CD  PRO A 115     -16.141  14.436   1.697  1.00 85.92           C  
ATOM   1891  HD2 PRO A 115     -16.668  15.376   1.533  1.00 85.92           H  
ATOM   1892  HD3 PRO A 115     -15.417  14.260   0.901  1.00 85.92           H  
ATOM   1893  N   GLU A 116     -18.459  11.301   4.225  1.00 85.23           N  
ATOM   1894  H   GLU A 116     -18.119  10.480   3.745  1.00 85.23           H  
ATOM   1895  CA  GLU A 116     -19.550  11.115   5.185  1.00 85.23           C  
ATOM   1896  HA  GLU A 116     -19.943  12.089   5.477  1.00 85.23           H  
ATOM   1897  C   GLU A 116     -19.050  10.434   6.463  1.00 85.23           C  
ATOM   1898  CB  GLU A 116     -20.710  10.333   4.547  1.00 85.23           C  
ATOM   1899  HB2 GLU A 116     -21.428  10.080   5.327  1.00 85.23           H  
ATOM   1900  HB3 GLU A 116     -20.324   9.410   4.115  1.00 85.23           H  
ATOM   1901  O   GLU A 116     -18.106   9.641   6.447  1.00 85.23           O  
ATOM   1902  CG  GLU A 116     -21.435  11.154   3.465  1.00 85.23           C  
ATOM   1903  HG2 GLU A 116     -20.719  11.442   2.696  1.00 85.23           H  
ATOM   1904  HG3 GLU A 116     -21.817  12.066   3.924  1.00 85.23           H  
ATOM   1905  CD  GLU A 116     -22.601  10.407   2.793  1.00 85.23           C  
ATOM   1906  OE1 GLU A 116     -23.199  10.999   1.864  1.00 85.23           O  
ATOM   1907  OE2 GLU A 116     -22.917   9.269   3.213  1.00 85.23           O  
ATOM   1908  N   ASP A 117     -19.680  10.738   7.596  1.00 85.69           N  
ATOM   1909  H   ASP A 117     -20.485  11.348   7.574  1.00 85.69           H  
ATOM   1910  CA  ASP A 117     -19.341  10.074   8.852  1.00 85.69           C  
ATOM   1911  HA  ASP A 117     -18.256  10.059   8.956  1.00 85.69           H  
ATOM   1912  C   ASP A 117     -19.843   8.621   8.798  1.00 85.69           C  
ATOM   1913  CB  ASP A 117     -19.905  10.843  10.057  1.00 85.69           C  
ATOM   1914  HB2 ASP A 117     -19.665  10.283  10.961  1.00 85.69           H  
ATOM   1915  HB3 ASP A 117     -20.990  10.883   9.970  1.00 85.69           H  
ATOM   1916  O   ASP A 117     -21.027   8.357   8.580  1.00 85.69           O  
ATOM   1917  CG  ASP A 117     -19.366  12.278  10.227  1.00 85.69           C  
ATOM   1918  OD1 ASP A 117     -18.289  12.648   9.688  1.00 85.69           O  
ATOM   1919  OD2 ASP A 117     -20.054  13.065  10.909  1.00 85.69           O  
ATOM   1920  N   GLY A 118     -18.945   7.656   8.992  1.00 83.28           N  
ATOM   1921  H   GLY A 118     -17.976   7.905   9.131  1.00 83.28           H  
ATOM   1922  CA  GLY A 118     -19.291   6.246   8.850  1.00 83.28           C  
ATOM   1923  HA2 GLY A 118     -20.139   6.024   9.498  1.00 83.28           H  
ATOM   1924  HA3 GLY A 118     -19.598   6.057   7.821  1.00 83.28           H  
ATOM   1925  C   GLY A 118     -18.156   5.294   9.200  1.00 83.28           C  
ATOM   1926  O   GLY A 118     -17.019   5.697   9.456  1.00 83.28           O  
ATOM   1927  N   ASP A 119     -18.491   4.007   9.211  1.00 85.04           N  
ATOM   1928  H   ASP A 119     -19.418   3.750   8.904  1.00 85.04           H  
ATOM   1929  CA  ASP A 119     -17.575   2.906   9.498  1.00 85.04           C  
ATOM   1930  HA  ASP A 119     -16.549   3.271   9.545  1.00 85.04           H  
ATOM   1931  C   ASP A 119     -17.675   1.875   8.374  1.00 85.04           C  
ATOM   1932  CB  ASP A 119     -17.918   2.307  10.868  1.00 85.04           C  
ATOM   1933  HB2 ASP A 119     -18.922   1.883  10.834  1.00 85.04           H  
ATOM   1934  HB3 ASP A 119     -17.923   3.112  11.603  1.00 85.04           H  
ATOM   1935  O   ASP A 119     -18.750   1.325   8.128  1.00 85.04           O  
ATOM   1936  CG  ASP A 119     -16.938   1.230  11.342  1.00 85.04           C  
ATOM   1937  OD1 ASP A 119     -16.152   0.699  10.522  1.00 85.04           O  
ATOM   1938  OD2 ASP A 119     -17.015   0.911  12.546  1.00 85.04           O  
ATOM   1939  N   CYS A 120     -16.550   1.615   7.708  1.00 87.17           N  
ATOM   1940  H   CYS A 120     -15.710   2.092   8.003  1.00 87.17           H  
ATOM   1941  CA  CYS A 120     -16.464   0.675   6.593  1.00 87.17           C  
ATOM   1942  HA  CYS A 120     -17.174   0.988   5.827  1.00 87.17           H  
ATOM   1943  C   CYS A 120     -16.825  -0.768   6.987  1.00 87.17           C  
ATOM   1944  CB  CYS A 120     -15.045   0.774   6.026  1.00 87.17           C  
ATOM   1945  HB2 CYS A 120     -14.339   0.415   6.775  1.00 87.17           H  
ATOM   1946  HB3 CYS A 120     -14.852   1.829   5.833  1.00 87.17           H  
ATOM   1947  O   CYS A 120     -17.180  -1.564   6.126  1.00 87.17           O  
ATOM   1948  SG  CYS A 120     -14.722  -0.087   4.471  1.00 87.17           S  
ATOM   1949  N   THR A 121     -16.776  -1.113   8.278  1.00 74.00           N  
ATOM   1950  H   THR A 121     -16.495  -0.419   8.955  1.00 74.00           H  
ATOM   1951  CA  THR A 121     -17.124  -2.458   8.768  1.00 74.00           C  
ATOM   1952  HA  THR A 121     -16.765  -3.197   8.053  1.00 74.00           H  
ATOM   1953  C   THR A 121     -18.628  -2.694   8.921  1.00 74.00           C  
ATOM   1954  CB  THR A 121     -16.452  -2.749  10.116  1.00 74.00           C  
ATOM   1955  HB  THR A 121     -16.711  -3.765  10.413  1.00 74.00           H  
ATOM   1956  O   THR A 121     -19.069  -3.841   8.997  1.00 74.00           O  
ATOM   1957  CG2 THR A 121     -14.928  -2.649  10.051  1.00 74.00           C  
ATOM   1958 HG21 THR A 121     -14.552  -3.304   9.266  1.00 74.00           H  
ATOM   1959 HG22 THR A 121     -14.620  -1.623   9.847  1.00 74.00           H  
ATOM   1960 HG23 THR A 121     -14.509  -2.964  11.006  1.00 74.00           H  
ATOM   1961  OG1 THR A 121     -16.921  -1.863  11.107  1.00 74.00           O  
ATOM   1962  HG1 THR A 121     -16.494  -1.010  11.001  1.00 74.00           H  
ATOM   1963  N   ARG A 122     -19.446  -1.636   8.982  1.00 65.29           N  
ATOM   1964  H   ARG A 122     -19.054  -0.725   8.791  1.00 65.29           H  
ATOM   1965  CA  ARG A 122     -20.904  -1.777   9.116  1.00 65.29           C  
ATOM   1966  HA  ARG A 122     -21.107  -2.648   9.738  1.00 65.29           H  
ATOM   1967  C   ARG A 122     -21.512  -2.055   7.750  1.00 65.29           C  
ATOM   1968  CB  ARG A 122     -21.501  -0.532   9.784  1.00 65.29           C  
ATOM   1969  HB2 ARG A 122     -22.588  -0.600   9.753  1.00 65.29           H  
ATOM   1970  HB3 ARG A 122     -21.189   0.361   9.242  1.00 65.29           H  
ATOM   1971  O   ARG A 122     -21.019  -1.521   6.768  1.00 65.29           O  
ATOM   1972  CG  ARG A 122     -21.046  -0.447  11.247  1.00 65.29           C  
ATOM   1973  HG2 ARG A 122     -21.324  -1.365  11.764  1.00 65.29           H  
ATOM   1974  HG3 ARG A 122     -19.963  -0.336  11.290  1.00 65.29           H  
ATOM   1975  CD  ARG A 122     -21.700   0.741  11.950  1.00 65.29           C  
ATOM   1976  HD2 ARG A 122     -21.415   1.654  11.426  1.00 65.29           H  
ATOM   1977  HD3 ARG A 122     -22.783   0.625  11.908  1.00 65.29           H  
ATOM   1978  NE  ARG A 122     -21.257   0.816  13.351  1.00 65.29           N  
ATOM   1979  HE  ARG A 122     -20.505   0.193  13.608  1.00 65.29           H  
ATOM   1980  NH1 ARG A 122     -22.505   2.640  13.965  1.00 65.29           N  
ATOM   1981 HH11 ARG A 122     -22.762   3.336  14.650  1.00 65.29           H  
ATOM   1982 HH12 ARG A 122     -22.819   2.719  13.009  1.00 65.29           H  
ATOM   1983  NH2 ARG A 122     -21.183   1.640  15.466  1.00 65.29           N  
ATOM   1984 HH21 ARG A 122     -20.468   0.960  15.681  1.00 65.29           H  
ATOM   1985 HH22 ARG A 122     -21.454   2.331  16.152  1.00 65.29           H  
ATOM   1986  CZ  ARG A 122     -21.652   1.694  14.252  1.00 65.29           C  
ATOM   1987  N   ASN A 123     -22.591  -2.849   7.702  1.00 56.35           N  
ATOM   1988  H   ASN A 123     -22.859  -3.306   8.562  1.00 56.35           H  
ATOM   1989  CA  ASN A 123     -23.375  -3.163   6.495  1.00 56.35           C  
ATOM   1990  HA  ASN A 123     -22.777  -3.792   5.836  1.00 56.35           H  
ATOM   1991  C   ASN A 123     -23.735  -1.890   5.707  1.00 56.35           C  
ATOM   1992  CB  ASN A 123     -24.665  -3.922   6.894  1.00 56.35           C  
ATOM   1993  HB2 ASN A 123     -25.092  -3.478   7.793  1.00 56.35           H  
ATOM   1994  HB3 ASN A 123     -25.399  -3.813   6.095  1.00 56.35           H  
ATOM   1995  O   ASN A 123     -24.819  -1.327   5.867  1.00 56.35           O  
ATOM   1996  CG  ASN A 123     -24.497  -5.416   7.086  1.00 56.35           C  
ATOM   1997  ND2 ASN A 123     -25.459  -6.068   7.695  1.00 56.35           N  
ATOM   1998 HD21 ASN A 123     -25.308  -7.062   7.791  1.00 56.35           H  
ATOM   1999 HD22 ASN A 123     -26.290  -5.593   8.015  1.00 56.35           H  
ATOM   2000  OD1 ASN A 123     -23.533  -6.027   6.675  1.00 56.35           O  
ATOM   2001  N   MET A 124     -22.822  -1.428   4.857  1.00 59.48           N  
ATOM   2002  H   MET A 124     -21.891  -1.818   4.902  1.00 59.48           H  
ATOM   2003  CA  MET A 124     -23.048  -0.283   4.001  1.00 59.48           C  
ATOM   2004  HA  MET A 124     -23.617   0.471   4.545  1.00 59.48           H  
ATOM   2005  C   MET A 124     -23.888  -0.773   2.833  1.00 59.48           C  
ATOM   2006  CB  MET A 124     -21.734   0.365   3.534  1.00 59.48           C  
ATOM   2007  HB2 MET A 124     -21.078  -0.388   3.098  1.00 59.48           H  
ATOM   2008  HB3 MET A 124     -21.979   1.089   2.757  1.00 59.48           H  
ATOM   2009  O   MET A 124     -23.397  -1.429   1.915  1.00 59.48           O  
ATOM   2010  CG  MET A 124     -20.983   1.107   4.646  1.00 59.48           C  
ATOM   2011  HG2 MET A 124     -21.686   1.679   5.253  1.00 59.48           H  
ATOM   2012  HG3 MET A 124     -20.500   0.371   5.289  1.00 59.48           H  
ATOM   2013  SD  MET A 124     -19.699   2.225   4.023  1.00 59.48           S  
ATOM   2014  CE  MET A 124     -20.650   3.763   3.926  1.00 59.48           C  
ATOM   2015  HE1 MET A 124     -20.871   4.127   4.930  1.00 59.48           H  
ATOM   2016  HE2 MET A 124     -20.080   4.512   3.378  1.00 59.48           H  
ATOM   2017  HE3 MET A 124     -21.585   3.585   3.394  1.00 59.48           H  
ATOM   2018  N   THR A 125     -25.170  -0.422   2.834  1.00 59.12           N  
ATOM   2019  H   THR A 125     -25.561   0.012   3.658  1.00 59.12           H  
ATOM   2020  CA  THR A 125     -25.978  -0.425   1.614  1.00 59.12           C  
ATOM   2021  HA  THR A 125     -25.792  -1.344   1.058  1.00 59.12           H  
ATOM   2022  C   THR A 125     -25.525   0.743   0.742  1.00 59.12           C  
ATOM   2023  CB  THR A 125     -27.480  -0.354   1.925  1.00 59.12           C  
ATOM   2024  HB  THR A 125     -28.029  -0.174   1.001  1.00 59.12           H  
ATOM   2025  O   THR A 125     -26.209   1.759   0.649  1.00 59.12           O  
ATOM   2026  CG2 THR A 125     -27.990  -1.656   2.538  1.00 59.12           C  
ATOM   2027 HG21 THR A 125     -29.061  -1.571   2.722  1.00 59.12           H  
ATOM   2028 HG22 THR A 125     -27.810  -2.485   1.853  1.00 59.12           H  
ATOM   2029 HG23 THR A 125     -27.481  -1.850   3.482  1.00 59.12           H  
ATOM   2030  OG1 THR A 125     -27.743   0.690   2.833  1.00 59.12           O  
ATOM   2031  HG1 THR A 125     -27.498   1.503   2.386  1.00 59.12           H  
ATOM   2032  N   SER A 126     -24.333   0.634   0.152  1.00 63.11           N  
ATOM   2033  H   SER A 126     -23.776  -0.187   0.340  1.00 63.11           H  
ATOM   2034  CA  SER A 126     -23.852   1.614  -0.817  1.00 63.11           C  
ATOM   2035  HA  SER A 126     -24.346   2.565  -0.621  1.00 63.11           H  
ATOM   2036  C   SER A 126     -24.208   1.182  -2.237  1.00 63.11           C  
ATOM   2037  CB  SER A 126     -22.355   1.885  -0.690  1.00 63.11           C  
ATOM   2038  HB2 SER A 126     -21.782   1.018  -1.021  1.00 63.11           H  
ATOM   2039  HB3 SER A 126     -22.100   2.138   0.339  1.00 63.11           H  
ATOM   2040  O   SER A 126     -23.982   0.034  -2.642  1.00 63.11           O  
ATOM   2041  OG  SER A 126     -22.118   2.989  -1.533  1.00 63.11           O  
ATOM   2042  HG  SER A 126     -21.178   3.108  -1.690  1.00 63.11           H  
ATOM   2043  N   ASN A 127     -24.746   2.117  -3.019  1.00 64.61           N  
ATOM   2044  H   ASN A 127     -24.903   3.029  -2.614  1.00 64.61           H  
ATOM   2045  CA  ASN A 127     -24.937   1.946  -4.460  1.00 64.61           C  
ATOM   2046  HA  ASN A 127     -25.187   0.905  -4.667  1.00 64.61           H  
ATOM   2047  C   ASN A 127     -23.654   2.235  -5.254  1.00 64.61           C  
ATOM   2048  CB  ASN A 127     -26.111   2.822  -4.924  1.00 64.61           C  
ATOM   2049  HB2 ASN A 127     -25.996   3.832  -4.531  1.00 64.61           H  
ATOM   2050  HB3 ASN A 127     -26.106   2.880  -6.013  1.00 64.61           H  
ATOM   2051  O   ASN A 127     -23.601   1.946  -6.448  1.00 64.61           O  
ATOM   2052  CG  ASN A 127     -27.464   2.265  -4.516  1.00 64.61           C  
ATOM   2053  ND2 ASN A 127     -28.506   3.051  -4.635  1.00 64.61           N  
ATOM   2054 HD21 ASN A 127     -29.388   2.662  -4.332  1.00 64.61           H  
ATOM   2055 HD22 ASN A 127     -28.399   4.010  -4.934  1.00 64.61           H  
ATOM   2056  OD1 ASN A 127     -27.616   1.124  -4.116  1.00 64.61           O  
ATOM   2057  N   THR A 128     -22.623   2.785  -4.611  1.00 71.63           N  
ATOM   2058  H   THR A 128     -22.690   2.960  -3.619  1.00 71.63           H  
ATOM   2059  CA  THR A 128     -21.330   3.073  -5.235  1.00 71.63           C  
ATOM   2060  HA  THR A 128     -21.465   3.144  -6.314  1.00 71.63           H  
ATOM   2061  C   THR A 128     -20.338   1.945  -4.975  1.00 71.63           C  
ATOM   2062  CB  THR A 128     -20.767   4.423  -4.765  1.00 71.63           C  
ATOM   2063  HB  THR A 128     -19.825   4.608  -5.281  1.00 71.63           H  
ATOM   2064  O   THR A 128     -20.527   1.127  -4.079  1.00 71.63           O  
ATOM   2065  CG2 THR A 128     -21.729   5.572  -5.068  1.00 71.63           C  
ATOM   2066 HG21 THR A 128     -21.248   6.517  -4.816  1.00 71.63           H  
ATOM   2067 HG22 THR A 128     -21.983   5.578  -6.128  1.00 71.63           H  
ATOM   2068 HG23 THR A 128     -22.637   5.476  -4.474  1.00 71.63           H  
ATOM   2069  OG1 THR A 128     -20.531   4.399  -3.383  1.00 71.63           O  
ATOM   2070  HG1 THR A 128     -19.696   4.844  -3.218  1.00 71.63           H  
ATOM   2071  N   PHE A 129     -19.278   1.872  -5.783  1.00 74.61           N  
ATOM   2072  H   PHE A 129     -19.187   2.534  -6.540  1.00 74.61           H  
ATOM   2073  CA  PHE A 129     -18.187   0.923  -5.547  1.00 74.61           C  
ATOM   2074  HA  PHE A 129     -18.611  -0.053  -5.314  1.00 74.61           H  
ATOM   2075  C   PHE A 129     -17.343   1.349  -4.337  1.00 74.61           C  
ATOM   2076  CB  PHE A 129     -17.361   0.790  -6.831  1.00 74.61           C  
ATOM   2077  HB2 PHE A 129     -18.039   0.699  -7.679  1.00 74.61           H  
ATOM   2078  HB3 PHE A 129     -16.771   1.694  -6.981  1.00 74.61           H  
ATOM   2079  O   PHE A 129     -17.064   0.544  -3.449  1.00 74.61           O  
ATOM   2080  CG  PHE A 129     -16.438  -0.410  -6.840  1.00 74.61           C  
ATOM   2081  CD1 PHE A 129     -15.163  -0.325  -6.256  1.00 74.61           C  
ATOM   2082  HD1 PHE A 129     -14.857   0.577  -5.747  1.00 74.61           H  
ATOM   2083  CD2 PHE A 129     -16.854  -1.617  -7.432  1.00 74.61           C  
ATOM   2084  HD2 PHE A 129     -17.838  -1.697  -7.871  1.00 74.61           H  
ATOM   2085  CE1 PHE A 129     -14.288  -1.421  -6.303  1.00 74.61           C  
ATOM   2086  HE1 PHE A 129     -13.310  -1.354  -5.848  1.00 74.61           H  
ATOM   2087  CE2 PHE A 129     -15.985  -2.722  -7.464  1.00 74.61           C  
ATOM   2088  HE2 PHE A 129     -16.296  -3.650  -7.920  1.00 74.61           H  
ATOM   2089  CZ  PHE A 129     -14.697  -2.617  -6.914  1.00 74.61           C  
ATOM   2090  HZ  PHE A 129     -14.022  -3.459  -6.947  1.00 74.61           H  
ATOM   2091  N   TYR A 130     -17.039   2.647  -4.264  1.00 85.10           N  
ATOM   2092  H   TYR A 130     -17.344   3.259  -5.008  1.00 85.10           H  
ATOM   2093  CA  TYR A 130     -16.327   3.266  -3.155  1.00 85.10           C  
ATOM   2094  HA  TYR A 130     -15.997   2.483  -2.472  1.00 85.10           H  
ATOM   2095  C   TYR A 130     -17.216   4.239  -2.379  1.00 85.10           C  
ATOM   2096  CB  TYR A 130     -15.077   3.985  -3.665  1.00 85.10           C  
ATOM   2097  HB2 TYR A 130     -14.599   4.447  -2.801  1.00 85.10           H  
ATOM   2098  HB3 TYR A 130     -15.370   4.783  -4.348  1.00 85.10           H  
ATOM   2099  O   TYR A 130     -17.965   5.014  -2.980  1.00 85.10           O  
ATOM   2100  CG  TYR A 130     -14.058   3.088  -4.334  1.00 85.10           C  
ATOM   2101  CD1 TYR A 130     -13.242   2.246  -3.551  1.00 85.10           C  
ATOM   2102  HD1 TYR A 130     -13.355   2.229  -2.477  1.00 85.10           H  
ATOM   2103  CD2 TYR A 130     -13.912   3.108  -5.734  1.00 85.10           C  
ATOM   2104  HD2 TYR A 130     -14.524   3.764  -6.336  1.00 85.10           H  
ATOM   2105  CE1 TYR A 130     -12.266   1.436  -4.165  1.00 85.10           C  
ATOM   2106  HE1 TYR A 130     -11.618   0.802  -3.578  1.00 85.10           H  
ATOM   2107  CE2 TYR A 130     -12.968   2.266  -6.351  1.00 85.10           C  
ATOM   2108  HE2 TYR A 130     -12.858   2.254  -7.425  1.00 85.10           H  
ATOM   2109  OH  TYR A 130     -11.247   0.632  -6.198  1.00 85.10           O  
ATOM   2110  HH  TYR A 130     -10.554   0.261  -5.647  1.00 85.10           H  
ATOM   2111  CZ  TYR A 130     -12.148   1.427  -5.569  1.00 85.10           C  
ATOM   2112  N   ALA A 131     -17.089   4.236  -1.056  1.00 86.03           N  
ATOM   2113  H   ALA A 131     -16.462   3.559  -0.645  1.00 86.03           H  
ATOM   2114  CA  ALA A 131     -17.605   5.277  -0.176  1.00 86.03           C  
ATOM   2115  HA  ALA A 131     -18.228   5.966  -0.746  1.00 86.03           H  
ATOM   2116  C   ALA A 131     -16.432   6.072   0.408  1.00 86.03           C  
ATOM   2117  CB  ALA A 131     -18.488   4.645   0.904  1.00 86.03           C  
ATOM   2118  HB1 ALA A 131     -18.876   5.427   1.557  1.00 86.03           H  
ATOM   2119  HB2 ALA A 131     -19.325   4.123   0.441  1.00 86.03           H  
ATOM   2120  HB3 ALA A 131     -17.911   3.939   1.502  1.00 86.03           H  
ATOM   2121  O   ALA A 131     -15.458   5.491   0.885  1.00 86.03           O  
ATOM   2122  N   ASN A 132     -16.518   7.398   0.360  1.00 88.52           N  
ATOM   2123  H   ASN A 132     -17.368   7.822   0.018  1.00 88.52           H  
ATOM   2124  CA  ASN A 132     -15.563   8.281   1.016  1.00 88.52           C  
ATOM   2125  HA  ASN A 132     -14.580   7.812   1.067  1.00 88.52           H  
ATOM   2126  C   ASN A 132     -16.065   8.533   2.437  1.00 88.52           C  
ATOM   2127  CB  ASN A 132     -15.457   9.563   0.192  1.00 88.52           C  
ATOM   2128  HB2 ASN A 132     -15.247   9.318  -0.849  1.00 88.52           H  
ATOM   2129  HB3 ASN A 132     -16.418  10.076   0.239  1.00 88.52           H  
ATOM   2130  O   ASN A 132     -17.117   9.140   2.628  1.00 88.52           O  
ATOM   2131  CG  ASN A 132     -14.384  10.522   0.665  1.00 88.52           C  
ATOM   2132  ND2 ASN A 132     -14.375  11.698   0.090  1.00 88.52           N  
ATOM   2133 HD21 ASN A 132     -15.113  11.905  -0.568  1.00 88.52           H  
ATOM   2134 HD22 ASN A 132     -13.641  12.347   0.334  1.00 88.52           H  
ATOM   2135  OD1 ASN A 132     -13.540  10.239   1.501  1.00 88.52           O  
ATOM   2136  N   LEU A 133     -15.347   8.014   3.423  1.00 89.65           N  
ATOM   2137  H   LEU A 133     -14.457   7.587   3.206  1.00 89.65           H  
ATOM   2138  CA  LEU A 133     -15.727   8.080   4.823  1.00 89.65           C  
ATOM   2139  HA  LEU A 133     -16.728   8.505   4.905  1.00 89.65           H  
ATOM   2140  C   LEU A 133     -14.798   9.004   5.594  1.00 89.65           C  
ATOM   2141  CB  LEU A 133     -15.745   6.669   5.426  1.00 89.65           C  
ATOM   2142  HB2 LEU A 133     -15.913   6.752   6.499  1.00 89.65           H  
ATOM   2143  HB3 LEU A 133     -14.766   6.215   5.267  1.00 89.65           H  
ATOM   2144  O   LEU A 133     -13.655   9.239   5.206  1.00 89.65           O  
ATOM   2145  CG  LEU A 133     -16.820   5.742   4.839  1.00 89.65           C  
ATOM   2146  HG  LEU A 133     -16.620   5.556   3.784  1.00 89.65           H  
ATOM   2147  CD1 LEU A 133     -16.779   4.406   5.580  1.00 89.65           C  
ATOM   2148 HD11 LEU A 133     -17.041   4.551   6.628  1.00 89.65           H  
ATOM   2149 HD12 LEU A 133     -15.775   3.986   5.515  1.00 89.65           H  
ATOM   2150 HD13 LEU A 133     -17.482   3.709   5.124  1.00 89.65           H  
ATOM   2151  CD2 LEU A 133     -18.215   6.347   4.988  1.00 89.65           C  
ATOM   2152 HD21 LEU A 133     -18.373   7.116   4.231  1.00 89.65           H  
ATOM   2153 HD22 LEU A 133     -18.328   6.801   5.973  1.00 89.65           H  
ATOM   2154 HD23 LEU A 133     -18.979   5.578   4.870  1.00 89.65           H  
ATOM   2155  N   ARG A 134     -15.279   9.506   6.726  1.00 89.61           N  
ATOM   2156  H   ARG A 134     -16.258   9.354   6.923  1.00 89.61           H  
ATOM   2157  CA  ARG A 134     -14.522  10.387   7.607  1.00 89.61           C  
ATOM   2158  HA  ARG A 134     -13.472  10.368   7.314  1.00 89.61           H  
ATOM   2159  C   ARG A 134     -14.587   9.934   9.056  1.00 89.61           C  
ATOM   2160  CB  ARG A 134     -15.027  11.811   7.388  1.00 89.61           C  
ATOM   2161  HB2 ARG A 134     -16.102  11.843   7.562  1.00 89.61           H  
ATOM   2162  HB3 ARG A 134     -14.824  12.069   6.349  1.00 89.61           H  
ATOM   2163  O   ARG A 134     -15.628   9.531   9.567  1.00 89.61           O  
ATOM   2164  CG  ARG A 134     -14.324  12.835   8.280  1.00 89.61           C  
ATOM   2165  HG2 ARG A 134     -14.601  12.631   9.314  1.00 89.61           H  
ATOM   2166  HG3 ARG A 134     -13.243  12.757   8.165  1.00 89.61           H  
ATOM   2167  CD  ARG A 134     -14.780  14.251   7.961  1.00 89.61           C  
ATOM   2168  HD2 ARG A 134     -14.133  14.947   8.492  1.00 89.61           H  
ATOM   2169  HD3 ARG A 134     -14.699  14.424   6.888  1.00 89.61           H  
ATOM   2170  NE  ARG A 134     -16.168  14.416   8.417  1.00 89.61           N  
ATOM   2171  HE  ARG A 134     -16.623  13.617   8.833  1.00 89.61           H  
ATOM   2172  NH1 ARG A 134     -16.506  16.589   7.787  1.00 89.61           N  
ATOM   2173 HH11 ARG A 134     -15.587  16.576   7.368  1.00 89.61           H  
ATOM   2174 HH12 ARG A 134     -17.138  17.371   7.693  1.00 89.61           H  
ATOM   2175  NH2 ARG A 134     -18.115  15.409   8.850  1.00 89.61           N  
ATOM   2176 HH21 ARG A 134     -18.792  16.157   8.797  1.00 89.61           H  
ATOM   2177 HH22 ARG A 134     -18.387  14.523   9.251  1.00 89.61           H  
ATOM   2178  CZ  ARG A 134     -16.922  15.482   8.343  1.00 89.61           C  
ATOM   2179  N   THR A 135     -13.440  10.035   9.717  1.00 87.07           N  
ATOM   2180  H   THR A 135     -12.657  10.399   9.192  1.00 87.07           H  
ATOM   2181  CA  THR A 135     -13.304  10.021  11.179  1.00 87.07           C  
ATOM   2182  HA  THR A 135     -14.246   9.716  11.634  1.00 87.07           H  
ATOM   2183  C   THR A 135     -12.979  11.432  11.678  1.00 87.07           C  
ATOM   2184  CB  THR A 135     -12.211   9.041  11.628  1.00 87.07           C  
ATOM   2185  HB  THR A 135     -12.228   8.979  12.716  1.00 87.07           H  
ATOM   2186  O   THR A 135     -12.823  12.350  10.878  1.00 87.07           O  
ATOM   2187  CG2 THR A 135     -12.377   7.633  11.064  1.00 87.07           C  
ATOM   2188 HG21 THR A 135     -13.406   7.298  11.196  1.00 87.07           H  
ATOM   2189 HG22 THR A 135     -12.119   7.625  10.005  1.00 87.07           H  
ATOM   2190 HG23 THR A 135     -11.709   6.953  11.592  1.00 87.07           H  
ATOM   2191  OG1 THR A 135     -10.949   9.509  11.219  1.00 87.07           O  
ATOM   2192  HG1 THR A 135     -10.930   9.468  10.261  1.00 87.07           H  
ATOM   2193  N   SER A 136     -12.807  11.626  12.988  1.00 83.59           N  
ATOM   2194  H   SER A 136     -12.864  10.852  13.634  1.00 83.59           H  
ATOM   2195  CA  SER A 136     -12.361  12.922  13.524  1.00 83.59           C  
ATOM   2196  HA  SER A 136     -13.113  13.677  13.292  1.00 83.59           H  
ATOM   2197  C   SER A 136     -11.032  13.410  12.932  1.00 83.59           C  
ATOM   2198  CB  SER A 136     -12.215  12.836  15.046  1.00 83.59           C  
ATOM   2199  HB2 SER A 136     -11.865  13.792  15.435  1.00 83.59           H  
ATOM   2200  HB3 SER A 136     -13.190  12.619  15.483  1.00 83.59           H  
ATOM   2201  O   SER A 136     -10.807  14.616  12.869  1.00 83.59           O  
ATOM   2202  OG  SER A 136     -11.305  11.815  15.415  1.00 83.59           O  
ATOM   2203  HG  SER A 136     -10.417  12.174  15.364  1.00 83.59           H  
ATOM   2204  N   ASP A 137     -10.173  12.483  12.492  1.00 81.12           N  
ATOM   2205  H   ASP A 137     -10.447  11.515  12.579  1.00 81.12           H  
ATOM   2206  CA  ASP A 137      -8.770  12.772  12.189  1.00 81.12           C  
ATOM   2207  HA  ASP A 137      -8.537  13.800  12.467  1.00 81.12           H  
ATOM   2208  C   ASP A 137      -8.429  12.609  10.700  1.00 81.12           C  
ATOM   2209  CB  ASP A 137      -7.872  11.847  13.032  1.00 81.12           C  
ATOM   2210  HB2 ASP A 137      -6.831  12.092  12.821  1.00 81.12           H  
ATOM   2211  HB3 ASP A 137      -8.039  10.819  12.709  1.00 81.12           H  
ATOM   2212  O   ASP A 137      -7.462  13.205  10.223  1.00 81.12           O  
ATOM   2213  CG  ASP A 137      -8.076  11.916  14.555  1.00 81.12           C  
ATOM   2214  OD1 ASP A 137      -8.767  12.834  15.055  1.00 81.12           O  
ATOM   2215  OD2 ASP A 137      -7.548  11.007  15.235  1.00 81.12           O  
ATOM   2216  N   VAL A 138      -9.181  11.785   9.959  1.00 90.39           N  
ATOM   2217  H   VAL A 138      -9.990  11.362  10.391  1.00 90.39           H  
ATOM   2218  CA  VAL A 138      -8.834  11.418   8.577  1.00 90.39           C  
ATOM   2219  HA  VAL A 138      -8.366  12.291   8.121  1.00 90.39           H  
ATOM   2220  C   VAL A 138     -10.054  11.066   7.725  1.00 90.39           C  
ATOM   2221  CB  VAL A 138      -7.785  10.281   8.580  1.00 90.39           C  
ATOM   2222  HB  VAL A 138      -7.050  10.501   9.355  1.00 90.39           H  
ATOM   2223  O   VAL A 138     -11.017  10.470   8.220  1.00 90.39           O  
ATOM   2224  CG1 VAL A 138      -8.370   8.899   8.881  1.00 90.39           C  
ATOM   2225 HG11 VAL A 138      -9.092   8.600   8.121  1.00 90.39           H  
ATOM   2226 HG12 VAL A 138      -8.843   8.913   9.862  1.00 90.39           H  
ATOM   2227 HG13 VAL A 138      -7.563   8.165   8.887  1.00 90.39           H  
ATOM   2228  CG2 VAL A 138      -7.008  10.197   7.267  1.00 90.39           C  
ATOM   2229 HG21 VAL A 138      -6.624  11.180   6.994  1.00 90.39           H  
ATOM   2230 HG22 VAL A 138      -6.160   9.524   7.390  1.00 90.39           H  
ATOM   2231 HG23 VAL A 138      -7.642   9.810   6.468  1.00 90.39           H  
ATOM   2232  N   ASN A 139      -9.963  11.380   6.429  1.00 92.01           N  
ATOM   2233  H   ASN A 139      -9.112  11.824   6.116  1.00 92.01           H  
ATOM   2234  CA  ASN A 139     -10.849  10.855   5.390  1.00 92.01           C  
ATOM   2235  HA  ASN A 139     -11.807  10.592   5.838  1.00 92.01           H  
ATOM   2236  C   ASN A 139     -10.224   9.596   4.778  1.00 92.01           C  
ATOM   2237  CB  ASN A 139     -11.099  11.899   4.292  1.00 92.01           C  
ATOM   2238  HB2 ASN A 139     -10.149  12.162   3.826  1.00 92.01           H  
ATOM   2239  HB3 ASN A 139     -11.739  11.451   3.532  1.00 92.01           H  
ATOM   2240  O   ASN A 139      -9.032   9.582   4.473  1.00 92.01           O  
ATOM   2241  CG  ASN A 139     -11.783  13.169   4.756  1.00 92.01           C  
ATOM   2242  ND2 ASN A 139     -11.802  14.176   3.915  1.00 92.01           N  
ATOM   2243 HD21 ASN A 139     -12.261  15.015   4.240  1.00 92.01           H  
ATOM   2244 HD22 ASN A 139     -11.407  14.072   2.992  1.00 92.01           H  
ATOM   2245  OD1 ASN A 139     -12.299  13.306   5.850  1.00 92.01           O  
ATOM   2246  N   TYR A 140     -11.018   8.558   4.562  1.00 93.46           N  
ATOM   2247  H   TYR A 140     -12.008   8.652   4.739  1.00 93.46           H  
ATOM   2248  CA  TYR A 140     -10.551   7.271   4.067  1.00 93.46           C  
ATOM   2249  HA  TYR A 140      -9.623   7.420   3.514  1.00 93.46           H  
ATOM   2250  C   TYR A 140     -11.560   6.657   3.101  1.00 93.46           C  
ATOM   2251  CB  TYR A 140     -10.247   6.348   5.253  1.00 93.46           C  
ATOM   2252  HB2 TYR A 140      -9.571   6.868   5.932  1.00 93.46           H  
ATOM   2253  HB3 TYR A 140      -9.718   5.470   4.881  1.00 93.46           H  
ATOM   2254  O   TYR A 140     -12.763   6.892   3.196  1.00 93.46           O  
ATOM   2255  CG  TYR A 140     -11.451   5.893   6.054  1.00 93.46           C  
ATOM   2256  CD1 TYR A 140     -12.026   6.730   7.034  1.00 93.46           C  
ATOM   2257  HD1 TYR A 140     -11.632   7.723   7.193  1.00 93.46           H  
ATOM   2258  CD2 TYR A 140     -11.988   4.615   5.823  1.00 93.46           C  
ATOM   2259  HD2 TYR A 140     -11.576   3.983   5.050  1.00 93.46           H  
ATOM   2260  CE1 TYR A 140     -13.146   6.292   7.772  1.00 93.46           C  
ATOM   2261  HE1 TYR A 140     -13.631   6.948   8.480  1.00 93.46           H  
ATOM   2262  CE2 TYR A 140     -13.061   4.156   6.603  1.00 93.46           C  
ATOM   2263  HE2 TYR A 140     -13.448   3.159   6.456  1.00 93.46           H  
ATOM   2264  OH  TYR A 140     -14.724   4.530   8.269  1.00 93.46           O  
ATOM   2265  HH  TYR A 140     -15.193   5.205   8.766  1.00 93.46           H  
ATOM   2266  CZ  TYR A 140     -13.653   4.991   7.570  1.00 93.46           C  
ATOM   2267  N   LEU A 141     -11.067   5.863   2.156  1.00 91.99           N  
ATOM   2268  H   LEU A 141     -10.074   5.683   2.116  1.00 91.99           H  
ATOM   2269  CA  LEU A 141     -11.911   5.207   1.170  1.00 91.99           C  
ATOM   2270  HA  LEU A 141     -12.820   5.794   1.044  1.00 91.99           H  
ATOM   2271  C   LEU A 141     -12.303   3.809   1.658  1.00 91.99           C  
ATOM   2272  CB  LEU A 141     -11.166   5.178  -0.170  1.00 91.99           C  
ATOM   2273  HB2 LEU A 141     -10.581   6.089  -0.296  1.00 91.99           H  
ATOM   2274  HB3 LEU A 141     -10.459   4.349  -0.141  1.00 91.99           H  
ATOM   2275  O   LEU A 141     -11.453   3.025   2.084  1.00 91.99           O  
ATOM   2276  CG  LEU A 141     -12.057   5.002  -1.402  1.00 91.99           C  
ATOM   2277  HG  LEU A 141     -12.750   4.177  -1.243  1.00 91.99           H  
ATOM   2278  CD1 LEU A 141     -12.846   6.283  -1.685  1.00 91.99           C  
ATOM   2279 HD11 LEU A 141     -12.177   7.144  -1.679  1.00 91.99           H  
ATOM   2280 HD12 LEU A 141     -13.312   6.235  -2.669  1.00 91.99           H  
ATOM   2281 HD13 LEU A 141     -13.621   6.426  -0.931  1.00 91.99           H  
ATOM   2282  CD2 LEU A 141     -11.161   4.668  -2.596  1.00 91.99           C  
ATOM   2283 HD21 LEU A 141     -10.392   5.433  -2.711  1.00 91.99           H  
ATOM   2284 HD22 LEU A 141     -11.755   4.630  -3.510  1.00 91.99           H  
ATOM   2285 HD23 LEU A 141     -10.690   3.698  -2.438  1.00 91.99           H  
ATOM   2286  N   CYS A 142     -13.588   3.492   1.554  1.00 92.24           N  
ATOM   2287  H   CYS A 142     -14.229   4.208   1.242  1.00 92.24           H  
ATOM   2288  CA  CYS A 142     -14.134   2.166   1.785  1.00 92.24           C  
ATOM   2289  HA  CYS A 142     -13.389   1.539   2.275  1.00 92.24           H  
ATOM   2290  C   CYS A 142     -14.528   1.534   0.449  1.00 92.24           C  
ATOM   2291  CB  CYS A 142     -15.338   2.284   2.720  1.00 92.24           C  
ATOM   2292  HB2 CYS A 142     -16.100   2.890   2.229  1.00 92.24           H  
ATOM   2293  HB3 CYS A 142     -15.030   2.803   3.627  1.00 92.24           H  
ATOM   2294  O   CYS A 142     -15.351   2.093  -0.275  1.00 92.24           O  
ATOM   2295  SG  CYS A 142     -16.078   0.701   3.184  1.00 92.24           S  
ATOM   2296  N   ASP A 143     -13.970   0.374   0.119  1.00 91.45           N  
ATOM   2297  H   ASP A 143     -13.334  -0.047   0.781  1.00 91.45           H  
ATOM   2298  CA  ASP A 143     -14.479  -0.469  -0.959  1.00 91.45           C  
ATOM   2299  HA  ASP A 143     -14.908   0.166  -1.735  1.00 91.45           H  
ATOM   2300  C   ASP A 143     -15.607  -1.355  -0.418  1.00 91.45           C  
ATOM   2301  CB  ASP A 143     -13.332  -1.223  -1.631  1.00 91.45           C  
ATOM   2302  HB2 ASP A 143     -12.690  -1.684  -0.881  1.00 91.45           H  
ATOM   2303  HB3 ASP A 143     -12.708  -0.486  -2.137  1.00 91.45           H  
ATOM   2304  O   ASP A 143     -15.436  -2.171   0.493  1.00 91.45           O  
ATOM   2305  CG  ASP A 143     -13.749  -2.281  -2.657  1.00 91.45           C  
ATOM   2306  OD1 ASP A 143     -14.938  -2.655  -2.783  1.00 91.45           O  
ATOM   2307  OD2 ASP A 143     -12.825  -2.762  -3.344  1.00 91.45           O  
ATOM   2308  N   THR A 144     -16.788  -1.149  -0.995  1.00 88.52           N  
ATOM   2309  H   THR A 144     -16.802  -0.529  -1.792  1.00 88.52           H  
ATOM   2310  CA  THR A 144     -18.061  -1.716  -0.537  1.00 88.52           C  
ATOM   2311  HA  THR A 144     -17.934  -2.104   0.473  1.00 88.52           H  
ATOM   2312  C   THR A 144     -18.544  -2.885  -1.397  1.00 88.52           C  
ATOM   2313  CB  THR A 144     -19.146  -0.632  -0.472  1.00 88.52           C  
ATOM   2314  HB  THR A 144     -20.061  -1.073  -0.075  1.00 88.52           H  
ATOM   2315  O   THR A 144     -19.632  -3.408  -1.157  1.00 88.52           O  
ATOM   2316  CG2 THR A 144     -18.773   0.556   0.415  1.00 88.52           C  
ATOM   2317 HG21 THR A 144     -19.611   1.251   0.466  1.00 88.52           H  
ATOM   2318 HG22 THR A 144     -18.553   0.202   1.422  1.00 88.52           H  
ATOM   2319 HG23 THR A 144     -17.902   1.078   0.019  1.00 88.52           H  
ATOM   2320  OG1 THR A 144     -19.411  -0.135  -1.760  1.00 88.52           O  
ATOM   2321  HG1 THR A 144     -18.602   0.227  -2.130  1.00 88.52           H  
ATOM   2322  N   LYS A 145     -17.775  -3.300  -2.414  1.00 85.74           N  
ATOM   2323  H   LYS A 145     -16.864  -2.878  -2.523  1.00 85.74           H  
ATOM   2324  CA  LYS A 145     -18.216  -4.303  -3.400  1.00 85.74           C  
ATOM   2325  HA  LYS A 145     -19.157  -4.748  -3.079  1.00 85.74           H  
ATOM   2326  C   LYS A 145     -17.267  -5.480  -3.529  1.00 85.74           C  
ATOM   2327  CB  LYS A 145     -18.407  -3.638  -4.774  1.00 85.74           C  
ATOM   2328  HB2 LYS A 145     -18.647  -4.405  -5.510  1.00 85.74           H  
ATOM   2329  HB3 LYS A 145     -17.462  -3.179  -5.066  1.00 85.74           H  
ATOM   2330  O   LYS A 145     -17.737  -6.612  -3.647  1.00 85.74           O  
ATOM   2331  CG  LYS A 145     -19.499  -2.561  -4.818  1.00 85.74           C  
ATOM   2332  HG2 LYS A 145     -19.495  -2.112  -5.811  1.00 85.74           H  
ATOM   2333  HG3 LYS A 145     -19.258  -1.784  -4.092  1.00 85.74           H  
ATOM   2334  CD  LYS A 145     -20.907  -3.092  -4.531  1.00 85.74           C  
ATOM   2335  HD2 LYS A 145     -21.199  -3.814  -5.294  1.00 85.74           H  
ATOM   2336  HD3 LYS A 145     -20.920  -3.570  -3.551  1.00 85.74           H  
ATOM   2337  CE  LYS A 145     -21.870  -1.904  -4.513  1.00 85.74           C  
ATOM   2338  HE2 LYS A 145     -21.968  -1.485  -5.515  1.00 85.74           H  
ATOM   2339  HE3 LYS A 145     -21.431  -1.134  -3.880  1.00 85.74           H  
ATOM   2340  NZ  LYS A 145     -23.188  -2.280  -3.957  1.00 85.74           N  
ATOM   2341  HZ1 LYS A 145     -23.685  -1.438  -3.705  1.00 85.74           H  
ATOM   2342  HZ2 LYS A 145     -23.051  -2.773  -3.087  1.00 85.74           H  
ATOM   2343  HZ3 LYS A 145     -23.734  -2.837  -4.599  1.00 85.74           H  
ATOM   2344  N   THR A 146     -15.960  -5.236  -3.533  1.00 89.55           N  
ATOM   2345  H   THR A 146     -15.629  -4.290  -3.403  1.00 89.55           H  
ATOM   2346  CA  THR A 146     -14.974  -6.291  -3.773  1.00 89.55           C  
ATOM   2347  HA  THR A 146     -15.181  -6.749  -4.741  1.00 89.55           H  
ATOM   2348  C   THR A 146     -15.069  -7.352  -2.691  1.00 89.55           C  
ATOM   2349  CB  THR A 146     -13.556  -5.726  -3.817  1.00 89.55           C  
ATOM   2350  HB  THR A 146     -13.314  -5.253  -2.865  1.00 89.55           H  
ATOM   2351  O   THR A 146     -14.934  -7.043  -1.512  1.00 89.55           O  
ATOM   2352  CG2 THR A 146     -12.504  -6.784  -4.132  1.00 89.55           C  
ATOM   2353 HG21 THR A 146     -12.401  -7.475  -3.296  1.00 89.55           H  
ATOM   2354 HG22 THR A 146     -11.551  -6.282  -4.298  1.00 89.55           H  
ATOM   2355 HG23 THR A 146     -12.778  -7.331  -5.035  1.00 89.55           H  
ATOM   2356  OG1 THR A 146     -13.478  -4.783  -4.849  1.00 89.55           O  
ATOM   2357  HG1 THR A 146     -13.366  -3.940  -4.403  1.00 89.55           H  
ATOM   2358  N   ASP A 147     -15.301  -8.605  -3.088  1.00 89.96           N  
ATOM   2359  H   ASP A 147     -15.421  -8.786  -4.074  1.00 89.96           H  
ATOM   2360  CA  ASP A 147     -15.371  -9.745  -2.166  1.00 89.96           C  
ATOM   2361  HA  ASP A 147     -15.764 -10.592  -2.729  1.00 89.96           H  
ATOM   2362  C   ASP A 147     -16.356  -9.528  -0.994  1.00 89.96           C  
ATOM   2363  CB  ASP A 147     -13.939 -10.111  -1.739  1.00 89.96           C  
ATOM   2364  HB2 ASP A 147     -13.540  -9.327  -1.095  1.00 89.96           H  
ATOM   2365  HB3 ASP A 147     -13.307 -10.169  -2.625  1.00 89.96           H  
ATOM   2366  O   ASP A 147     -16.058  -9.822   0.159  1.00 89.96           O  
ATOM   2367  CG  ASP A 147     -13.861 -11.453  -1.017  1.00 89.96           C  
ATOM   2368  OD1 ASP A 147     -14.618 -12.363  -1.419  1.00 89.96           O  
ATOM   2369  OD2 ASP A 147     -12.998 -11.550  -0.113  1.00 89.96           O  
ATOM   2370  N   GLY A 148     -17.517  -8.923  -1.271  1.00 88.46           N  
ATOM   2371  H   GLY A 148     -17.675  -8.610  -2.218  1.00 88.46           H  
ATOM   2372  CA  GLY A 148     -18.520  -8.579  -0.252  1.00 88.46           C  
ATOM   2373  HA2 GLY A 148     -19.506  -8.567  -0.718  1.00 88.46           H  
ATOM   2374  HA3 GLY A 148     -18.522  -9.342   0.526  1.00 88.46           H  
ATOM   2375  C   GLY A 148     -18.310  -7.221   0.427  1.00 88.46           C  
ATOM   2376  O   GLY A 148     -19.158  -6.801   1.209  1.00 88.46           O  
ATOM   2377  N   GLY A 149     -17.233  -6.506   0.095  1.00 90.63           N  
ATOM   2378  H   GLY A 149     -16.537  -6.938  -0.497  1.00 90.63           H  
ATOM   2379  CA  GLY A 149     -16.939  -5.173   0.613  1.00 90.63           C  
ATOM   2380  HA2 GLY A 149     -17.862  -4.595   0.632  1.00 90.63           H  
ATOM   2381  HA3 GLY A 149     -16.234  -4.673  -0.050  1.00 90.63           H  
ATOM   2382  C   GLY A 149     -16.359  -5.176   2.028  1.00 90.63           C  
ATOM   2383  O   GLY A 149     -15.877  -6.196   2.529  1.00 90.63           O  
ATOM   2384  N   GLY A 150     -16.396  -4.001   2.658  1.00 91.84           N  
ATOM   2385  H   GLY A 150     -16.723  -3.195   2.143  1.00 91.84           H  
ATOM   2386  CA  GLY A 150     -15.877  -3.772   4.007  1.00 91.84           C  
ATOM   2387  HA2 GLY A 150     -16.113  -4.621   4.650  1.00 91.84           H  
ATOM   2388  HA3 GLY A 150     -16.371  -2.883   4.401  1.00 91.84           H  
ATOM   2389  C   GLY A 150     -14.371  -3.520   4.059  1.00 91.84           C  
ATOM   2390  O   GLY A 150     -13.745  -3.697   5.103  1.00 91.84           O  
ATOM   2391  N   TRP A 151     -13.778  -3.135   2.929  1.00 95.20           N  
ATOM   2392  H   TRP A 151     -14.354  -2.957   2.119  1.00 95.20           H  
ATOM   2393  CA  TRP A 151     -12.340  -2.938   2.805  1.00 95.20           C  
ATOM   2394  HA  TRP A 151     -11.822  -3.532   3.558  1.00 95.20           H  
ATOM   2395  C   TRP A 151     -11.957  -1.472   2.984  1.00 95.20           C  
ATOM   2396  CB  TRP A 151     -11.893  -3.424   1.435  1.00 95.20           C  
ATOM   2397  HB2 TRP A 151     -12.485  -2.892   0.690  1.00 95.20           H  
ATOM   2398  HB3 TRP A 151     -10.842  -3.165   1.310  1.00 95.20           H  
ATOM   2399  O   TRP A 151     -12.342  -0.618   2.188  1.00 95.20           O  
ATOM   2400  CG  TRP A 151     -12.039  -4.876   1.156  1.00 95.20           C  
ATOM   2401  CD1 TRP A 151     -13.053  -5.447   0.474  1.00 95.20           C  
ATOM   2402  HD1 TRP A 151     -13.891  -4.917   0.046  1.00 95.20           H  
ATOM   2403  CD2 TRP A 151     -11.145  -5.958   1.535  1.00 95.20           C  
ATOM   2404  CE2 TRP A 151     -11.709  -7.186   1.082  1.00 95.20           C  
ATOM   2405  CE3 TRP A 151      -9.916  -6.018   2.222  1.00 95.20           C  
ATOM   2406  HE3 TRP A 151      -9.465  -5.102   2.575  1.00 95.20           H  
ATOM   2407  NE1 TRP A 151     -12.869  -6.812   0.439  1.00 95.20           N  
ATOM   2408  HE1 TRP A 151     -13.538  -7.433   0.008  1.00 95.20           H  
ATOM   2409  CH2 TRP A 151      -9.882  -8.451   2.034  1.00 95.20           C  
ATOM   2410  HH2 TRP A 151      -9.414  -9.397   2.261  1.00 95.20           H  
ATOM   2411  CZ2 TRP A 151     -11.093  -8.421   1.321  1.00 95.20           C  
ATOM   2412  HZ2 TRP A 151     -11.564  -9.337   0.998  1.00 95.20           H  
ATOM   2413  CZ3 TRP A 151      -9.292  -7.252   2.476  1.00 95.20           C  
ATOM   2414  HZ3 TRP A 151      -8.366  -7.284   3.030  1.00 95.20           H  
ATOM   2415  N   ILE A 152     -11.122  -1.181   3.974  1.00 95.74           N  
ATOM   2416  H   ILE A 152     -10.811  -1.939   4.565  1.00 95.74           H  
ATOM   2417  CA  ILE A 152     -10.496   0.131   4.146  1.00 95.74           C  
ATOM   2418  HA  ILE A 152     -11.204   0.912   3.868  1.00 95.74           H  
ATOM   2419  C   ILE A 152      -9.296   0.201   3.209  1.00 95.74           C  
ATOM   2420  CB  ILE A 152     -10.084   0.349   5.617  1.00 95.74           C  
ATOM   2421  HB  ILE A 152      -9.421  -0.466   5.907  1.00 95.74           H  
ATOM   2422  O   ILE A 152      -8.296  -0.488   3.421  1.00 95.74           O  
ATOM   2423  CG1 ILE A 152     -11.324   0.311   6.537  1.00 95.74           C  
ATOM   2424 HG12 ILE A 152     -11.954   1.177   6.331  1.00 95.74           H  
ATOM   2425 HG13 ILE A 152     -11.909  -0.586   6.331  1.00 95.74           H  
ATOM   2426  CG2 ILE A 152      -9.311   1.675   5.782  1.00 95.74           C  
ATOM   2427 HG21 ILE A 152      -8.998   1.806   6.818  1.00 95.74           H  
ATOM   2428 HG22 ILE A 152      -9.936   2.517   5.485  1.00 95.74           H  
ATOM   2429 HG23 ILE A 152      -8.408   1.675   5.172  1.00 95.74           H  
ATOM   2430  CD1 ILE A 152     -10.981   0.282   8.030  1.00 95.74           C  
ATOM   2431 HD11 ILE A 152     -10.275  -0.523   8.234  1.00 95.74           H  
ATOM   2432 HD12 ILE A 152     -11.892   0.106   8.603  1.00 95.74           H  
ATOM   2433 HD13 ILE A 152     -10.556   1.234   8.345  1.00 95.74           H  
ATOM   2434  N   VAL A 153      -9.372   1.041   2.182  1.00 96.31           N  
ATOM   2435  H   VAL A 153     -10.203   1.607   2.082  1.00 96.31           H  
ATOM   2436  CA  VAL A 153      -8.230   1.319   1.308  1.00 96.31           C  
ATOM   2437  HA  VAL A 153      -7.701   0.386   1.111  1.00 96.31           H  
ATOM   2438  C   VAL A 153      -7.271   2.240   2.057  1.00 96.31           C  
ATOM   2439  CB  VAL A 153      -8.680   1.892  -0.047  1.00 96.31           C  
ATOM   2440  HB  VAL A 153      -9.092   2.883   0.140  1.00 96.31           H  
ATOM   2441  O   VAL A 153      -7.677   3.262   2.616  1.00 96.31           O  
ATOM   2442  CG1 VAL A 153      -7.507   2.068  -1.016  1.00 96.31           C  
ATOM   2443 HG11 VAL A 153      -7.023   1.110  -1.204  1.00 96.31           H  
ATOM   2444 HG12 VAL A 153      -6.779   2.766  -0.604  1.00 96.31           H  
ATOM   2445 HG13 VAL A 153      -7.866   2.478  -1.960  1.00 96.31           H  
ATOM   2446  CG2 VAL A 153      -9.782   1.044  -0.714  1.00 96.31           C  
ATOM   2447 HG21 VAL A 153      -9.820   0.044  -0.283  1.00 96.31           H  
ATOM   2448 HG22 VAL A 153     -10.749   1.522  -0.553  1.00 96.31           H  
ATOM   2449 HG23 VAL A 153      -9.613   0.951  -1.786  1.00 96.31           H  
ATOM   2450  N   PHE A 154      -5.990   1.884   2.099  1.00 97.75           N  
ATOM   2451  H   PHE A 154      -5.714   1.018   1.658  1.00 97.75           H  
ATOM   2452  CA  PHE A 154      -4.971   2.703   2.765  1.00 97.75           C  
ATOM   2453  HA  PHE A 154      -5.448   3.617   3.118  1.00 97.75           H  
ATOM   2454  C   PHE A 154      -3.850   3.159   1.834  1.00 97.75           C  
ATOM   2455  CB  PHE A 154      -4.430   1.982   4.000  1.00 97.75           C  
ATOM   2456  HB2 PHE A 154      -3.876   2.697   4.609  1.00 97.75           H  
ATOM   2457  HB3 PHE A 154      -5.265   1.625   4.603  1.00 97.75           H  
ATOM   2458  O   PHE A 154      -3.139   4.113   2.151  1.00 97.75           O  
ATOM   2459  CG  PHE A 154      -3.506   0.834   3.679  1.00 97.75           C  
ATOM   2460  CD1 PHE A 154      -4.022  -0.468   3.583  1.00 97.75           C  
ATOM   2461  HD1 PHE A 154      -5.077  -0.649   3.727  1.00 97.75           H  
ATOM   2462  CD2 PHE A 154      -2.134   1.070   3.466  1.00 97.75           C  
ATOM   2463  HD2 PHE A 154      -1.736   2.072   3.518  1.00 97.75           H  
ATOM   2464  CE1 PHE A 154      -3.155  -1.538   3.316  1.00 97.75           C  
ATOM   2465  HE1 PHE A 154      -3.546  -2.542   3.248  1.00 97.75           H  
ATOM   2466  CE2 PHE A 154      -1.270  -0.003   3.196  1.00 97.75           C  
ATOM   2467  HE2 PHE A 154      -0.217   0.175   3.038  1.00 97.75           H  
ATOM   2468  CZ  PHE A 154      -1.779  -1.310   3.148  1.00 97.75           C  
ATOM   2469  HZ  PHE A 154      -1.111  -2.142   2.977  1.00 97.75           H  
ATOM   2470  N   GLN A 155      -3.713   2.508   0.684  1.00 97.90           N  
ATOM   2471  H   GLN A 155      -4.318   1.721   0.498  1.00 97.90           H  
ATOM   2472  CA  GLN A 155      -2.839   2.921  -0.400  1.00 97.90           C  
ATOM   2473  HA  GLN A 155      -2.516   3.950  -0.237  1.00 97.90           H  
ATOM   2474  C   GLN A 155      -3.631   2.850  -1.697  1.00 97.90           C  
ATOM   2475  CB  GLN A 155      -1.609   2.011  -0.426  1.00 97.90           C  
ATOM   2476  HB2 GLN A 155      -1.177   1.993   0.575  1.00 97.90           H  
ATOM   2477  HB3 GLN A 155      -1.907   0.996  -0.688  1.00 97.90           H  
ATOM   2478  O   GLN A 155      -4.349   1.873  -1.924  1.00 97.90           O  
ATOM   2479  CG  GLN A 155      -0.527   2.483  -1.398  1.00 97.90           C  
ATOM   2480  HG2 GLN A 155      -0.459   3.571  -1.397  1.00 97.90           H  
ATOM   2481  HG3 GLN A 155       0.424   2.077  -1.054  1.00 97.90           H  
ATOM   2482  CD  GLN A 155      -0.646   2.000  -2.829  1.00 97.90           C  
ATOM   2483  NE2 GLN A 155       0.422   2.169  -3.563  1.00 97.90           N  
ATOM   2484 HE21 GLN A 155       0.398   1.849  -4.521  1.00 97.90           H  
ATOM   2485 HE22 GLN A 155       1.239   2.599  -3.154  1.00 97.90           H  
ATOM   2486  OE1 GLN A 155      -1.637   1.477  -3.301  1.00 97.90           O  
ATOM   2487  N   ARG A 156      -3.502   3.879  -2.535  1.00 94.69           N  
ATOM   2488  H   ARG A 156      -2.963   4.679  -2.236  1.00 94.69           H  
ATOM   2489  CA  ARG A 156      -4.168   3.943  -3.835  1.00 94.69           C  
ATOM   2490  HA  ARG A 156      -4.338   2.930  -4.198  1.00 94.69           H  
ATOM   2491  C   ARG A 156      -3.303   4.675  -4.849  1.00 94.69           C  
ATOM   2492  CB  ARG A 156      -5.517   4.641  -3.632  1.00 94.69           C  
ATOM   2493  HB2 ARG A 156      -5.329   5.666  -3.310  1.00 94.69           H  
ATOM   2494  HB3 ARG A 156      -6.067   4.122  -2.847  1.00 94.69           H  
ATOM   2495  O   ARG A 156      -2.780   5.744  -4.540  1.00 94.69           O  
ATOM   2496  CG  ARG A 156      -6.380   4.678  -4.894  1.00 94.69           C  
ATOM   2497  HG2 ARG A 156      -6.496   3.667  -5.285  1.00 94.69           H  
ATOM   2498  HG3 ARG A 156      -5.894   5.293  -5.651  1.00 94.69           H  
ATOM   2499  CD  ARG A 156      -7.763   5.263  -4.578  1.00 94.69           C  
ATOM   2500  HD2 ARG A 156      -8.235   4.671  -3.794  1.00 94.69           H  
ATOM   2501  HD3 ARG A 156      -7.666   6.276  -4.188  1.00 94.69           H  
ATOM   2502  NE  ARG A 156      -8.593   5.280  -5.794  1.00 94.69           N  
ATOM   2503  HE  ARG A 156      -8.479   6.074  -6.407  1.00 94.69           H  
ATOM   2504  NH1 ARG A 156      -9.586   3.269  -5.438  1.00 94.69           N  
ATOM   2505 HH11 ARG A 156      -9.354   3.342  -4.457  1.00 94.69           H  
ATOM   2506 HH12 ARG A 156      -9.629   2.353  -5.860  1.00 94.69           H  
ATOM   2507  NH2 ARG A 156      -9.648   4.118  -7.468  1.00 94.69           N  
ATOM   2508 HH21 ARG A 156      -9.415   4.829  -8.147  1.00 94.69           H  
ATOM   2509 HH22 ARG A 156     -10.006   3.213  -7.736  1.00 94.69           H  
ATOM   2510  CZ  ARG A 156      -9.277   4.241  -6.230  1.00 94.69           C  
ATOM   2511  N   ARG A 157      -3.189   4.107  -6.051  1.00 90.19           N  
ATOM   2512  H   ARG A 157      -3.572   3.177  -6.137  1.00 90.19           H  
ATOM   2513  CA  ARG A 157      -2.496   4.643  -7.232  1.00 90.19           C  
ATOM   2514  HA  ARG A 157      -2.370   5.721  -7.137  1.00 90.19           H  
ATOM   2515  C   ARG A 157      -3.336   4.389  -8.479  1.00 90.19           C  
ATOM   2516  CB  ARG A 157      -1.124   3.964  -7.362  1.00 90.19           C  
ATOM   2517  HB2 ARG A 157      -0.634   4.277  -8.283  1.00 90.19           H  
ATOM   2518  HB3 ARG A 157      -1.265   2.885  -7.420  1.00 90.19           H  
ATOM   2519  O   ARG A 157      -3.414   3.260  -8.948  1.00 90.19           O  
ATOM   2520  CG  ARG A 157      -0.188   4.263  -6.196  1.00 90.19           C  
ATOM   2521  HG2 ARG A 157      -0.621   3.846  -5.287  1.00 90.19           H  
ATOM   2522  HG3 ARG A 157       0.748   3.737  -6.387  1.00 90.19           H  
ATOM   2523  CD  ARG A 157       0.081   5.755  -5.950  1.00 90.19           C  
ATOM   2524  HD2 ARG A 157      -0.848   6.285  -5.741  1.00 90.19           H  
ATOM   2525  HD3 ARG A 157       0.699   5.821  -5.054  1.00 90.19           H  
ATOM   2526  NE  ARG A 157       0.766   6.443  -7.056  1.00 90.19           N  
ATOM   2527  HE  ARG A 157       0.247   7.159  -7.544  1.00 90.19           H  
ATOM   2528  NH1 ARG A 157       2.755   5.389  -6.692  1.00 90.19           N  
ATOM   2529 HH11 ARG A 157       3.729   5.270  -6.929  1.00 90.19           H  
ATOM   2530 HH12 ARG A 157       2.293   4.708  -6.108  1.00 90.19           H  
ATOM   2531  NH2 ARG A 157       2.687   7.058  -8.135  1.00 90.19           N  
ATOM   2532 HH21 ARG A 157       3.671   6.858  -8.252  1.00 90.19           H  
ATOM   2533 HH22 ARG A 157       2.213   7.871  -8.501  1.00 90.19           H  
ATOM   2534  CZ  ARG A 157       2.051   6.295  -7.301  1.00 90.19           C  
ATOM   2535  N   VAL A 158      -3.961   5.438  -8.996  1.00 81.59           N  
ATOM   2536  H   VAL A 158      -3.814   6.319  -8.523  1.00 81.59           H  
ATOM   2537  CA  VAL A 158      -4.925   5.447 -10.102  1.00 81.59           C  
ATOM   2538  HA  VAL A 158      -4.781   4.543 -10.694  1.00 81.59           H  
ATOM   2539  C   VAL A 158      -4.746   6.635 -11.071  1.00 81.59           C  
ATOM   2540  CB  VAL A 158      -6.352   5.395  -9.510  1.00 81.59           C  
ATOM   2541  HB  VAL A 158      -6.423   4.491  -8.904  1.00 81.59           H  
ATOM   2542  O   VAL A 158      -4.963   6.460 -12.268  1.00 81.59           O  
ATOM   2543  CG1 VAL A 158      -6.686   6.580  -8.590  1.00 81.59           C  
ATOM   2544 HG11 VAL A 158      -6.514   7.525  -9.104  1.00 81.59           H  
ATOM   2545 HG12 VAL A 158      -7.732   6.541  -8.286  1.00 81.59           H  
ATOM   2546 HG13 VAL A 158      -6.055   6.557  -7.701  1.00 81.59           H  
ATOM   2547  CG2 VAL A 158      -7.419   5.271 -10.600  1.00 81.59           C  
ATOM   2548 HG21 VAL A 158      -7.469   6.191 -11.182  1.00 81.59           H  
ATOM   2549 HG22 VAL A 158      -7.172   4.445 -11.266  1.00 81.59           H  
ATOM   2550 HG23 VAL A 158      -8.395   5.088 -10.151  1.00 81.59           H  
ATOM   2551  N   HIS A 159      -4.321   7.821 -10.616  1.00 70.83           N  
ATOM   2552  H   HIS A 159      -4.118   7.906  -9.630  1.00 70.83           H  
ATOM   2553  CA  HIS A 159      -4.370   9.070 -11.397  1.00 70.83           C  
ATOM   2554  HA  HIS A 159      -4.640   8.820 -12.423  1.00 70.83           H  
ATOM   2555  C   HIS A 159      -3.031   9.819 -11.561  1.00 70.83           C  
ATOM   2556  CB  HIS A 159      -5.504   9.962 -10.864  1.00 70.83           C  
ATOM   2557  HB2 HIS A 159      -5.353  10.075  -9.791  1.00 70.83           H  
ATOM   2558  HB3 HIS A 159      -5.445  10.950 -11.321  1.00 70.83           H  
ATOM   2559  O   HIS A 159      -3.011  10.889 -12.158  1.00 70.83           O  
ATOM   2560  CG  HIS A 159      -6.891   9.417 -11.131  1.00 70.83           C  
ATOM   2561  CD2 HIS A 159      -7.949   9.381 -10.260  1.00 70.83           C  
ATOM   2562  HD2 HIS A 159      -7.951   9.774  -9.254  1.00 70.83           H  
ATOM   2563  ND1 HIS A 159      -7.340   8.872 -12.315  1.00 70.83           N  
ATOM   2564  HD1 HIS A 159      -6.801   8.720 -13.155  1.00 70.83           H  
ATOM   2565  CE1 HIS A 159      -8.619   8.506 -12.154  1.00 70.83           C  
ATOM   2566  HE1 HIS A 159      -9.227   8.039 -12.915  1.00 70.83           H  
ATOM   2567  NE2 HIS A 159      -9.026   8.756 -10.903  1.00 70.83           N  
ATOM   2568  N   ARG A 160      -1.883   9.250 -11.154  1.00 73.85           N  
ATOM   2569  H   ARG A 160      -1.979   8.449 -10.546  1.00 73.85           H  
ATOM   2570  CA  ARG A 160      -0.515   9.804 -11.373  1.00 73.85           C  
ATOM   2571  HA  ARG A 160       0.160   9.204 -10.762  1.00 73.85           H  
ATOM   2572  C   ARG A 160      -0.290  11.236 -10.864  1.00 73.85           C  
ATOM   2573  CB  ARG A 160      -0.061   9.714 -12.849  1.00 73.85           C  
ATOM   2574  HB2 ARG A 160      -0.562  10.500 -13.413  1.00 73.85           H  
ATOM   2575  HB3 ARG A 160       1.010   9.916 -12.878  1.00 73.85           H  
ATOM   2576  O   ARG A 160       0.712  11.861 -11.215  1.00 73.85           O  
ATOM   2577  CG  ARG A 160      -0.315   8.387 -13.569  1.00 73.85           C  
ATOM   2578  HG2 ARG A 160       0.026   7.558 -12.948  1.00 73.85           H  
ATOM   2579  HG3 ARG A 160      -1.384   8.266 -13.739  1.00 73.85           H  
ATOM   2580  CD  ARG A 160       0.421   8.365 -14.917  1.00 73.85           C  
ATOM   2581  HD2 ARG A 160      -0.043   9.101 -15.575  1.00 73.85           H  
ATOM   2582  HD3 ARG A 160       1.461   8.654 -14.766  1.00 73.85           H  
ATOM   2583  NE  ARG A 160       0.330   7.032 -15.538  1.00 73.85           N  
ATOM   2584  HE  ARG A 160      -0.611   6.682 -15.651  1.00 73.85           H  
ATOM   2585  NH1 ARG A 160       2.579   6.528 -15.813  1.00 73.85           N  
ATOM   2586 HH11 ARG A 160       3.286   5.862 -16.087  1.00 73.85           H  
ATOM   2587 HH12 ARG A 160       2.845   7.407 -15.391  1.00 73.85           H  
ATOM   2588  NH2 ARG A 160       1.021   5.046 -16.380  1.00 73.85           N  
ATOM   2589 HH21 ARG A 160       0.053   4.763 -16.430  1.00 73.85           H  
ATOM   2590 HH22 ARG A 160       1.752   4.386 -16.605  1.00 73.85           H  
ATOM   2591  CZ  ARG A 160       1.310   6.223 -15.905  1.00 73.85           C  
ATOM   2592  N   ASP A 161      -1.195  11.754 -10.052  1.00 69.50           N  
ATOM   2593  H   ASP A 161      -1.965  11.168  -9.763  1.00 69.50           H  
ATOM   2594  CA  ASP A 161      -1.289  13.163  -9.673  1.00 69.50           C  
ATOM   2595  HA  ASP A 161      -0.796  13.772 -10.431  1.00 69.50           H  
ATOM   2596  C   ASP A 161      -0.608  13.460  -8.332  1.00 69.50           C  
ATOM   2597  CB  ASP A 161      -2.773  13.555  -9.655  1.00 69.50           C  
ATOM   2598  HB2 ASP A 161      -3.206  13.354 -10.635  1.00 69.50           H  
ATOM   2599  HB3 ASP A 161      -2.841  14.628  -9.479  1.00 69.50           H  
ATOM   2600  O   ASP A 161      -0.214  14.595  -8.055  1.00 69.50           O  
ATOM   2601  CG  ASP A 161      -3.599  12.826  -8.590  1.00 69.50           C  
ATOM   2602  OD1 ASP A 161      -3.135  11.804  -8.029  1.00 69.50           O  
ATOM   2603  OD2 ASP A 161      -4.710  13.312  -8.295  1.00 69.50           O  
ATOM   2604  N   THR A 162      -0.407  12.432  -7.509  1.00 78.11           N  
ATOM   2605  H   THR A 162      -0.857  11.562  -7.757  1.00 78.11           H  
ATOM   2606  CA  THR A 162       0.201  12.571  -6.191  1.00 78.11           C  
ATOM   2607  HA  THR A 162       0.224  13.630  -5.937  1.00 78.11           H  
ATOM   2608  C   THR A 162       1.633  12.059  -6.198  1.00 78.11           C  
ATOM   2609  CB  THR A 162      -0.654  11.909  -5.112  1.00 78.11           C  
ATOM   2610  HB  THR A 162      -0.721  10.838  -5.303  1.00 78.11           H  
ATOM   2611  O   THR A 162       1.932  10.926  -6.571  1.00 78.11           O  
ATOM   2612  CG2 THR A 162      -0.096  12.104  -3.703  1.00 78.11           C  
ATOM   2613 HG21 THR A 162      -0.007  13.166  -3.476  1.00 78.11           H  
ATOM   2614 HG22 THR A 162       0.870  11.608  -3.610  1.00 78.11           H  
ATOM   2615 HG23 THR A 162      -0.787  11.641  -2.998  1.00 78.11           H  
ATOM   2616  OG1 THR A 162      -1.924  12.515  -5.123  1.00 78.11           O  
ATOM   2617  HG1 THR A 162      -2.402  12.210  -5.897  1.00 78.11           H  
ATOM   2618  N   ASN A 163       2.546  12.907  -5.728  1.00 83.73           N  
ATOM   2619  H   ASN A 163       2.249  13.854  -5.542  1.00 83.73           H  
ATOM   2620  CA  ASN A 163       3.938  12.536  -5.509  1.00 83.73           C  
ATOM   2621  HA  ASN A 163       4.271  11.930  -6.352  1.00 83.73           H  
ATOM   2622  C   ASN A 163       4.085  11.697  -4.224  1.00 83.73           C  
ATOM   2623  CB  ASN A 163       4.780  13.824  -5.480  1.00 83.73           C  
ATOM   2624  HB2 ASN A 163       4.473  14.448  -4.640  1.00 83.73           H  
ATOM   2625  HB3 ASN A 163       4.623  14.377  -6.406  1.00 83.73           H  
ATOM   2626  O   ASN A 163       3.719  12.180  -3.149  1.00 83.73           O  
ATOM   2627  CG  ASN A 163       6.265  13.543  -5.353  1.00 83.73           C  
ATOM   2628  ND2 ASN A 163       7.074  14.561  -5.193  1.00 83.73           N  
ATOM   2629 HD21 ASN A 163       6.731  15.510  -5.221  1.00 83.73           H  
ATOM   2630 HD22 ASN A 163       8.054  14.337  -5.092  1.00 83.73           H  
ATOM   2631  OD1 ASN A 163       6.715  12.415  -5.390  1.00 83.73           O  
ATOM   2632  N   PHE A 164       4.662  10.497  -4.333  1.00 90.38           N  
ATOM   2633  H   PHE A 164       4.923  10.185  -5.258  1.00 90.38           H  
ATOM   2634  CA  PHE A 164       4.967   9.582  -3.219  1.00 90.38           C  
ATOM   2635  HA  PHE A 164       4.342   9.845  -2.365  1.00 90.38           H  
ATOM   2636  C   PHE A 164       6.417   9.704  -2.709  1.00 90.38           C  
ATOM   2637  CB  PHE A 164       4.599   8.139  -3.608  1.00 90.38           C  
ATOM   2638  HB2 PHE A 164       4.899   7.953  -4.639  1.00 90.38           H  
ATOM   2639  HB3 PHE A 164       5.161   7.448  -2.980  1.00 90.38           H  
ATOM   2640  O   PHE A 164       6.767   9.105  -1.696  1.00 90.38           O  
ATOM   2641  CG  PHE A 164       3.122   7.824  -3.451  1.00 90.38           C  
ATOM   2642  CD1 PHE A 164       2.674   6.906  -2.481  1.00 90.38           C  
ATOM   2643  HD1 PHE A 164       3.386   6.386  -1.857  1.00 90.38           H  
ATOM   2644  CD2 PHE A 164       2.178   8.493  -4.243  1.00 90.38           C  
ATOM   2645  HD2 PHE A 164       2.501   9.181  -5.011  1.00 90.38           H  
ATOM   2646  CE1 PHE A 164       1.299   6.663  -2.308  1.00 90.38           C  
ATOM   2647  HE1 PHE A 164       0.961   5.941  -1.579  1.00 90.38           H  
ATOM   2648  CE2 PHE A 164       0.809   8.299  -4.028  1.00 90.38           C  
ATOM   2649  HE2 PHE A 164       0.103   8.872  -4.612  1.00 90.38           H  
ATOM   2650  CZ  PHE A 164       0.361   7.374  -3.073  1.00 90.38           C  
ATOM   2651  HZ  PHE A 164      -0.696   7.196  -2.942  1.00 90.38           H  
ATOM   2652  N   ASN A 165       7.248  10.555  -3.320  1.00 90.50           N  
ATOM   2653  H   ASN A 165       6.943  11.016  -4.164  1.00 90.50           H  
ATOM   2654  CA  ASN A 165       8.548  10.947  -2.773  1.00 90.50           C  
ATOM   2655  HA  ASN A 165       9.046  10.053  -2.397  1.00 90.50           H  
ATOM   2656  C   ASN A 165       8.351  11.907  -1.589  1.00 90.50           C  
ATOM   2657  CB  ASN A 165       9.426  11.539  -3.886  1.00 90.50           C  
ATOM   2658  HB2 ASN A 165       9.034  12.508  -4.195  1.00 90.50           H  
ATOM   2659  HB3 ASN A 165       9.417  10.875  -4.751  1.00 90.50           H  
ATOM   2660  O   ASN A 165       8.403  13.135  -1.723  1.00 90.50           O  
ATOM   2661  CG  ASN A 165      10.862  11.726  -3.434  1.00 90.50           C  
ATOM   2662  ND2 ASN A 165      11.724  12.202  -4.298  1.00 90.50           N  
ATOM   2663 HD21 ASN A 165      11.468  12.292  -5.271  1.00 90.50           H  
ATOM   2664 HD22 ASN A 165      12.690  12.170  -4.007  1.00 90.50           H  
ATOM   2665  OD1 ASN A 165      11.241  11.450  -2.312  1.00 90.50           O  
ATOM   2666  N   ARG A 166       8.009  11.333  -0.435  1.00 93.87           N  
ATOM   2667  H   ARG A 166       7.944  10.325  -0.440  1.00 93.87           H  
ATOM   2668  CA  ARG A 166       7.551  12.039   0.763  1.00 93.87           C  
ATOM   2669  HA  ARG A 166       7.701  13.111   0.629  1.00 93.87           H  
ATOM   2670  C   ARG A 166       8.363  11.630   1.982  1.00 93.87           C  
ATOM   2671  CB  ARG A 166       6.056  11.763   0.985  1.00 93.87           C  
ATOM   2672  HB2 ARG A 166       5.906  10.687   1.083  1.00 93.87           H  
ATOM   2673  HB3 ARG A 166       5.733  12.220   1.920  1.00 93.87           H  
ATOM   2674  O   ARG A 166       8.855  10.512   2.077  1.00 93.87           O  
ATOM   2675  CG  ARG A 166       5.140  12.258  -0.139  1.00 93.87           C  
ATOM   2676  HG2 ARG A 166       4.128  11.914   0.076  1.00 93.87           H  
ATOM   2677  HG3 ARG A 166       5.446  11.819  -1.089  1.00 93.87           H  
ATOM   2678  CD  ARG A 166       5.116  13.781  -0.265  1.00 93.87           C  
ATOM   2679  HD2 ARG A 166       4.849  14.194   0.708  1.00 93.87           H  
ATOM   2680  HD3 ARG A 166       6.100  14.141  -0.566  1.00 93.87           H  
ATOM   2681  NE  ARG A 166       4.111  14.181  -1.254  1.00 93.87           N  
ATOM   2682  HE  ARG A 166       3.857  13.460  -1.914  1.00 93.87           H  
ATOM   2683  NH1 ARG A 166       3.723  16.321  -0.537  1.00 93.87           N  
ATOM   2684 HH11 ARG A 166       4.410  16.166   0.186  1.00 93.87           H  
ATOM   2685 HH12 ARG A 166       3.199  17.181  -0.615  1.00 93.87           H  
ATOM   2686  NH2 ARG A 166       2.533  15.466  -2.234  1.00 93.87           N  
ATOM   2687 HH21 ARG A 166       1.995  16.317  -2.312  1.00 93.87           H  
ATOM   2688 HH22 ARG A 166       2.277  14.658  -2.783  1.00 93.87           H  
ATOM   2689  CZ  ARG A 166       3.465  15.323  -1.337  1.00 93.87           C  
ATOM   2690  N   LYS A 167       8.470  12.556   2.930  1.00 97.42           N  
ATOM   2691  H   LYS A 167       7.941  13.405   2.793  1.00 97.42           H  
ATOM   2692  CA  LYS A 167       9.231  12.383   4.175  1.00 97.42           C  
ATOM   2693  HA  LYS A 167      10.134  11.810   3.963  1.00 97.42           H  
ATOM   2694  C   LYS A 167       8.467  11.575   5.225  1.00 97.42           C  
ATOM   2695  CB  LYS A 167       9.637  13.767   4.699  1.00 97.42           C  
ATOM   2696  HB2 LYS A 167      10.005  13.676   5.721  1.00 97.42           H  
ATOM   2697  HB3 LYS A 167       8.766  14.423   4.721  1.00 97.42           H  
ATOM   2698  O   LYS A 167       7.241  11.462   5.147  1.00 97.42           O  
ATOM   2699  CG  LYS A 167      10.731  14.384   3.818  1.00 97.42           C  
ATOM   2700  HG2 LYS A 167      11.533  13.660   3.678  1.00 97.42           H  
ATOM   2701  HG3 LYS A 167      10.314  14.639   2.843  1.00 97.42           H  
ATOM   2702  CD  LYS A 167      11.310  15.642   4.470  1.00 97.42           C  
ATOM   2703  HD2 LYS A 167      11.753  15.363   5.427  1.00 97.42           H  
ATOM   2704  HD3 LYS A 167      10.515  16.370   4.634  1.00 97.42           H  
ATOM   2705  CE  LYS A 167      12.385  16.231   3.553  1.00 97.42           C  
ATOM   2706  HE2 LYS A 167      11.921  16.548   2.619  1.00 97.42           H  
ATOM   2707  HE3 LYS A 167      13.094  15.438   3.316  1.00 97.42           H  
ATOM   2708  NZ  LYS A 167      13.095  17.359   4.201  1.00 97.42           N  
ATOM   2709  HZ1 LYS A 167      13.532  17.031   5.051  1.00 97.42           H  
ATOM   2710  HZ2 LYS A 167      13.827  17.701   3.595  1.00 97.42           H  
ATOM   2711  HZ3 LYS A 167      12.461  18.112   4.423  1.00 97.42           H  
ATOM   2712  N   TRP A 168       9.162  11.114   6.264  1.00 98.68           N  
ATOM   2713  H   TRP A 168      10.165  11.229   6.232  1.00 98.68           H  
ATOM   2714  CA  TRP A 168       8.614  10.306   7.360  1.00 98.68           C  
ATOM   2715  HA  TRP A 168       8.381   9.305   6.996  1.00 98.68           H  
ATOM   2716  C   TRP A 168       7.337  10.897   7.952  1.00 98.68           C  
ATOM   2717  CB  TRP A 168       9.660  10.172   8.470  1.00 98.68           C  
ATOM   2718  HB2 TRP A 168      10.577   9.761   8.047  1.00 98.68           H  
ATOM   2719  HB3 TRP A 168       9.903  11.154   8.876  1.00 98.68           H  
ATOM   2720  O   TRP A 168       6.309  10.230   8.043  1.00 98.68           O  
ATOM   2721  CG  TRP A 168       9.215   9.270   9.578  1.00 98.68           C  
ATOM   2722  CD1 TRP A 168       8.667   9.634  10.759  1.00 98.68           C  
ATOM   2723  HD1 TRP A 168       8.484  10.651  11.077  1.00 98.68           H  
ATOM   2724  CD2 TRP A 168       9.244   7.817   9.585  1.00 98.68           C  
ATOM   2725  CE2 TRP A 168       8.748   7.354  10.841  1.00 98.68           C  
ATOM   2726  CE3 TRP A 168       9.678   6.852   8.656  1.00 98.68           C  
ATOM   2727  HE3 TRP A 168      10.072   7.166   7.701  1.00 98.68           H  
ATOM   2728  NE1 TRP A 168       8.375   8.508  11.504  1.00 98.68           N  
ATOM   2729  HE1 TRP A 168       7.929   8.553  12.410  1.00 98.68           H  
ATOM   2730  CH2 TRP A 168       9.202   5.054  10.235  1.00 98.68           C  
ATOM   2731  HH2 TRP A 168       9.209   3.998  10.461  1.00 98.68           H  
ATOM   2732  CZ2 TRP A 168       8.740   5.991  11.176  1.00 98.68           C  
ATOM   2733  HZ2 TRP A 168       8.395   5.653  12.142  1.00 98.68           H  
ATOM   2734  CZ3 TRP A 168       9.657   5.487   8.980  1.00 98.68           C  
ATOM   2735  HZ3 TRP A 168      10.011   4.765   8.259  1.00 98.68           H  
ATOM   2736  N   LYS A 169       7.364  12.194   8.287  1.00 98.52           N  
ATOM   2737  H   LYS A 169       8.251  12.667   8.194  1.00 98.52           H  
ATOM   2738  CA  LYS A 169       6.208  12.896   8.867  1.00 98.52           C  
ATOM   2739  HA  LYS A 169       5.925  12.379   9.784  1.00 98.52           H  
ATOM   2740  C   LYS A 169       4.974  12.850   7.955  1.00 98.52           C  
ATOM   2741  CB  LYS A 169       6.616  14.338   9.214  1.00 98.52           C  
ATOM   2742  HB2 LYS A 169       6.882  14.870   8.301  1.00 98.52           H  
ATOM   2743  HB3 LYS A 169       7.489  14.306   9.865  1.00 98.52           H  
ATOM   2744  O   LYS A 169       3.857  12.767   8.452  1.00 98.52           O  
ATOM   2745  CG  LYS A 169       5.488  15.092   9.936  1.00 98.52           C  
ATOM   2746  HG2 LYS A 169       4.629  15.183   9.270  1.00 98.52           H  
ATOM   2747  HG3 LYS A 169       5.191  14.528  10.820  1.00 98.52           H  
ATOM   2748  CD  LYS A 169       5.913  16.502  10.360  1.00 98.52           C  
ATOM   2749  HD2 LYS A 169       6.750  16.431  11.055  1.00 98.52           H  
ATOM   2750  HD3 LYS A 169       6.219  17.068   9.480  1.00 98.52           H  
ATOM   2751  CE  LYS A 169       4.724  17.192  11.040  1.00 98.52           C  
ATOM   2752  HE2 LYS A 169       3.890  17.223  10.338  1.00 98.52           H  
ATOM   2753  HE3 LYS A 169       4.409  16.582  11.886  1.00 98.52           H  
ATOM   2754  NZ  LYS A 169       5.058  18.565  11.496  1.00 98.52           N  
ATOM   2755  HZ1 LYS A 169       5.812  18.540  12.168  1.00 98.52           H  
ATOM   2756  HZ2 LYS A 169       5.329  19.149  10.718  1.00 98.52           H  
ATOM   2757  HZ3 LYS A 169       4.256  18.984  11.944  1.00 98.52           H  
ATOM   2758  N   GLN A 170       5.162  12.903   6.638  1.00 98.45           N  
ATOM   2759  H   GLN A 170       6.102  12.789   6.287  1.00 98.45           H  
ATOM   2760  CA  GLN A 170       4.060  12.831   5.676  1.00 98.45           C  
ATOM   2761  HA  GLN A 170       3.232  13.452   6.019  1.00 98.45           H  
ATOM   2762  C   GLN A 170       3.522  11.402   5.573  1.00 98.45           C  
ATOM   2763  CB  GLN A 170       4.527  13.359   4.312  1.00 98.45           C  
ATOM   2764  HB2 GLN A 170       3.765  13.146   3.562  1.00 98.45           H  
ATOM   2765  HB3 GLN A 170       5.441  12.836   4.032  1.00 98.45           H  
ATOM   2766  O   GLN A 170       2.316  11.215   5.631  1.00 98.45           O  
ATOM   2767  CG  GLN A 170       4.783  14.874   4.335  1.00 98.45           C  
ATOM   2768  HG2 GLN A 170       3.826  15.386   4.424  1.00 98.45           H  
ATOM   2769  HG3 GLN A 170       5.391  15.136   5.201  1.00 98.45           H  
ATOM   2770  CD  GLN A 170       5.518  15.379   3.097  1.00 98.45           C  
ATOM   2771  NE2 GLN A 170       5.269  16.598   2.667  1.00 98.45           N  
ATOM   2772 HE21 GLN A 170       4.595  17.175   3.149  1.00 98.45           H  
ATOM   2773 HE22 GLN A 170       5.909  16.961   1.974  1.00 98.45           H  
ATOM   2774  OE1 GLN A 170       6.374  14.732   2.518  1.00 98.45           O  
ATOM   2775  N   TYR A 171       4.386  10.385   5.521  1.00 98.55           N  
ATOM   2776  H   TYR A 171       5.376  10.577   5.468  1.00 98.55           H  
ATOM   2777  CA  TYR A 171       3.948   8.983   5.558  1.00 98.55           C  
ATOM   2778  HA  TYR A 171       3.206   8.825   4.775  1.00 98.55           H  
ATOM   2779  C   TYR A 171       3.266   8.594   6.873  1.00 98.55           C  
ATOM   2780  CB  TYR A 171       5.143   8.067   5.279  1.00 98.55           C  
ATOM   2781  HB2 TYR A 171       4.987   7.111   5.779  1.00 98.55           H  
ATOM   2782  HB3 TYR A 171       6.058   8.498   5.686  1.00 98.55           H  
ATOM   2783  O   TYR A 171       2.318   7.813   6.866  1.00 98.55           O  
ATOM   2784  CG  TYR A 171       5.300   7.786   3.805  1.00 98.55           C  
ATOM   2785  CD1 TYR A 171       4.427   6.862   3.206  1.00 98.55           C  
ATOM   2786  HD1 TYR A 171       3.685   6.354   3.804  1.00 98.55           H  
ATOM   2787  CD2 TYR A 171       6.279   8.437   3.032  1.00 98.55           C  
ATOM   2788  HD2 TYR A 171       6.956   9.146   3.486  1.00 98.55           H  
ATOM   2789  CE1 TYR A 171       4.527   6.573   1.838  1.00 98.55           C  
ATOM   2790  HE1 TYR A 171       3.852   5.858   1.391  1.00 98.55           H  
ATOM   2791  CE2 TYR A 171       6.395   8.136   1.661  1.00 98.55           C  
ATOM   2792  HE2 TYR A 171       7.164   8.596   1.057  1.00 98.55           H  
ATOM   2793  OH  TYR A 171       5.640   6.863  -0.239  1.00 98.55           O  
ATOM   2794  HH  TYR A 171       5.047   6.141  -0.459  1.00 98.55           H  
ATOM   2795  CZ  TYR A 171       5.520   7.202   1.066  1.00 98.55           C  
ATOM   2796  N   LYS A 172       3.690   9.176   7.999  1.00 98.54           N  
ATOM   2797  H   LYS A 172       4.542   9.717   7.948  1.00 98.54           H  
ATOM   2798  CA  LYS A 172       3.046   9.005   9.305  1.00 98.54           C  
ATOM   2799  HA  LYS A 172       3.026   7.944   9.556  1.00 98.54           H  
ATOM   2800  C   LYS A 172       1.591   9.473   9.298  1.00 98.54           C  
ATOM   2801  CB  LYS A 172       3.875   9.741  10.370  1.00 98.54           C  
ATOM   2802  HB2 LYS A 172       4.833   9.231  10.479  1.00 98.54           H  
ATOM   2803  HB3 LYS A 172       4.062  10.768  10.056  1.00 98.54           H  
ATOM   2804  O   LYS A 172       0.722   8.750   9.777  1.00 98.54           O  
ATOM   2805  CG  LYS A 172       3.149   9.770  11.720  1.00 98.54           C  
ATOM   2806  HG2 LYS A 172       2.258  10.395  11.653  1.00 98.54           H  
ATOM   2807  HG3 LYS A 172       2.841   8.755  11.971  1.00 98.54           H  
ATOM   2808  CD  LYS A 172       4.035  10.322  12.832  1.00 98.54           C  
ATOM   2809  HD2 LYS A 172       4.256  11.372  12.643  1.00 98.54           H  
ATOM   2810  HD3 LYS A 172       4.964   9.751  12.854  1.00 98.54           H  
ATOM   2811  CE  LYS A 172       3.302  10.163  14.165  1.00 98.54           C  
ATOM   2812  HE2 LYS A 172       3.006   9.119  14.270  1.00 98.54           H  
ATOM   2813  HE3 LYS A 172       2.398  10.773  14.154  1.00 98.54           H  
ATOM   2814  NZ  LYS A 172       4.174  10.529  15.298  1.00 98.54           N  
ATOM   2815  HZ1 LYS A 172       4.517  11.478  15.252  1.00 98.54           H  
ATOM   2816  HZ2 LYS A 172       4.971   9.908  15.298  1.00 98.54           H  
ATOM   2817  HZ3 LYS A 172       3.732  10.322  16.182  1.00 98.54           H  
ATOM   2818  N   HIS A 173       1.345  10.676   8.783  1.00 97.51           N  
ATOM   2819  H   HIS A 173       2.122  11.201   8.407  1.00 97.51           H  
ATOM   2820  CA  HIS A 173       0.036  11.335   8.853  1.00 97.51           C  
ATOM   2821  HA  HIS A 173      -0.542  10.888   9.662  1.00 97.51           H  
ATOM   2822  C   HIS A 173      -0.830  11.162   7.600  1.00 97.51           C  
ATOM   2823  CB  HIS A 173       0.246  12.814   9.197  1.00 97.51           C  
ATOM   2824  HB2 HIS A 173      -0.714  13.329   9.150  1.00 97.51           H  
ATOM   2825  HB3 HIS A 173       0.907  13.268   8.459  1.00 97.51           H  
ATOM   2826  O   HIS A 173      -2.003  11.509   7.636  1.00 97.51           O  
ATOM   2827  CG  HIS A 173       0.810  13.012  10.582  1.00 97.51           C  
ATOM   2828  CD2 HIS A 173       2.008  13.581  10.914  1.00 97.51           C  
ATOM   2829  HD2 HIS A 173       2.725  13.983  10.214  1.00 97.51           H  
ATOM   2830  ND1 HIS A 173       0.195  12.654  11.757  1.00 97.51           N  
ATOM   2831  HD1 HIS A 173      -0.724  12.243  11.837  1.00 97.51           H  
ATOM   2832  CE1 HIS A 173       1.000  13.005  12.772  1.00 97.51           C  
ATOM   2833  HE1 HIS A 173       0.762  12.870  13.817  1.00 97.51           H  
ATOM   2834  NE2 HIS A 173       2.130  13.571  12.310  1.00 97.51           N  
ATOM   2835  N   GLY A 174      -0.266  10.622   6.522  1.00 97.09           N  
ATOM   2836  H   GLY A 174       0.733  10.479   6.525  1.00 97.09           H  
ATOM   2837  CA  GLY A 174      -0.946  10.466   5.244  1.00 97.09           C  
ATOM   2838  HA2 GLY A 174      -0.519   9.604   4.732  1.00 97.09           H  
ATOM   2839  HA3 GLY A 174      -2.006  10.270   5.402  1.00 97.09           H  
ATOM   2840  C   GLY A 174      -0.808  11.683   4.330  1.00 97.09           C  
ATOM   2841  O   GLY A 174      -0.381  12.770   4.730  1.00 97.09           O  
ATOM   2842  N   PHE A 175      -1.124  11.470   3.056  1.00 94.37           N  
ATOM   2843  H   PHE A 175      -1.493  10.562   2.813  1.00 94.37           H  
ATOM   2844  CA  PHE A 175      -1.124  12.487   2.006  1.00 94.37           C  
ATOM   2845  HA  PHE A 175      -1.598  13.389   2.393  1.00 94.37           H  
ATOM   2846  C   PHE A 175      -1.931  12.008   0.796  1.00 94.37           C  
ATOM   2847  CB  PHE A 175       0.321  12.819   1.584  1.00 94.37           C  
ATOM   2848  HB2 PHE A 175       0.836  13.277   2.428  1.00 94.37           H  
ATOM   2849  HB3 PHE A 175       0.296  13.568   0.792  1.00 94.37           H  
ATOM   2850  O   PHE A 175      -2.179  10.815   0.641  1.00 94.37           O  
ATOM   2851  CG  PHE A 175       1.137  11.632   1.104  1.00 94.37           C  
ATOM   2852  CD1 PHE A 175       1.985  10.955   2.000  1.00 94.37           C  
ATOM   2853  HD1 PHE A 175       2.034  11.266   3.033  1.00 94.37           H  
ATOM   2854  CD2 PHE A 175       1.038  11.190  -0.229  1.00 94.37           C  
ATOM   2855  HD2 PHE A 175       0.364  11.680  -0.916  1.00 94.37           H  
ATOM   2856  CE1 PHE A 175       2.739   9.852   1.563  1.00 94.37           C  
ATOM   2857  HE1 PHE A 175       3.378   9.322   2.253  1.00 94.37           H  
ATOM   2858  CE2 PHE A 175       1.783  10.082  -0.663  1.00 94.37           C  
ATOM   2859  HE2 PHE A 175       1.683   9.727  -1.678  1.00 94.37           H  
ATOM   2860  CZ  PHE A 175       2.638   9.416   0.231  1.00 94.37           C  
ATOM   2861  HZ  PHE A 175       3.201   8.556  -0.102  1.00 94.37           H  
ATOM   2862  N   GLY A 176      -2.273  12.936  -0.099  1.00 90.96           N  
ATOM   2863  H   GLY A 176      -2.117  13.906   0.133  1.00 90.96           H  
ATOM   2864  CA  GLY A 176      -3.115  12.658  -1.263  1.00 90.96           C  
ATOM   2865  HA2 GLY A 176      -2.877  13.344  -2.076  1.00 90.96           H  
ATOM   2866  HA3 GLY A 176      -2.929  11.646  -1.623  1.00 90.96           H  
ATOM   2867  C   GLY A 176      -4.600  12.795  -0.933  1.00 90.96           C  
ATOM   2868  O   GLY A 176      -4.962  13.451   0.045  1.00 90.96           O  
ATOM   2869  N   SER A 177      -5.451  12.198  -1.764  1.00 88.05           N  
ATOM   2870  H   SER A 177      -5.078  11.644  -2.521  1.00 88.05           H  
ATOM   2871  CA  SER A 177      -6.905  12.212  -1.584  1.00 88.05           C  
ATOM   2872  HA  SER A 177      -7.141  12.589  -0.589  1.00 88.05           H  
ATOM   2873  C   SER A 177      -7.500  10.813  -1.764  1.00 88.05           C  
ATOM   2874  CB  SER A 177      -7.534  13.169  -2.598  1.00 88.05           C  
ATOM   2875  HB2 SER A 177      -7.283  12.846  -3.608  1.00 88.05           H  
ATOM   2876  HB3 SER A 177      -7.143  14.173  -2.437  1.00 88.05           H  
ATOM   2877  O   SER A 177      -7.151  10.157  -2.745  1.00 88.05           O  
ATOM   2878  OG  SER A 177      -8.941  13.179  -2.444  1.00 88.05           O  
ATOM   2879  HG  SER A 177      -9.306  13.834  -3.043  1.00 88.05           H  
ATOM   2880  N   PRO A 178      -8.452  10.375  -0.913  1.00 84.39           N  
ATOM   2881  CA  PRO A 178      -9.225   9.142  -1.120  1.00 84.39           C  
ATOM   2882  HA  PRO A 178      -8.589   8.284  -0.903  1.00 84.39           H  
ATOM   2883  C   PRO A 178      -9.805   8.990  -2.533  1.00 84.39           C  
ATOM   2884  CB  PRO A 178     -10.343   9.203  -0.074  1.00 84.39           C  
ATOM   2885  HB2 PRO A 178     -11.192   9.770  -0.456  1.00 84.39           H  
ATOM   2886  HB3 PRO A 178     -10.666   8.213   0.248  1.00 84.39           H  
ATOM   2887  O   PRO A 178      -9.994   7.886  -3.030  1.00 84.39           O  
ATOM   2888  CG  PRO A 178      -9.696   9.971   1.072  1.00 84.39           C  
ATOM   2889  HG2 PRO A 178     -10.441  10.433   1.719  1.00 84.39           H  
ATOM   2890  HG3 PRO A 178      -9.045   9.306   1.640  1.00 84.39           H  
ATOM   2891  CD  PRO A 178      -8.857  11.011   0.335  1.00 84.39           C  
ATOM   2892  HD2 PRO A 178      -9.464  11.889   0.116  1.00 84.39           H  
ATOM   2893  HD3 PRO A 178      -7.994  11.284   0.943  1.00 84.39           H  
ATOM   2894  N   CYS A 179     -10.054  10.120  -3.186  1.00 78.75           N  
ATOM   2895  H   CYS A 179      -9.867  10.983  -2.695  1.00 78.75           H  
ATOM   2896  CA  CYS A 179     -10.625  10.244  -4.517  1.00 78.75           C  
ATOM   2897  HA  CYS A 179     -11.430   9.519  -4.640  1.00 78.75           H  
ATOM   2898  C   CYS A 179      -9.627  10.046  -5.663  1.00 78.75           C  
ATOM   2899  CB  CYS A 179     -11.189  11.660  -4.566  1.00 78.75           C  
ATOM   2900  HB2 CYS A 179     -11.709  11.807  -5.513  1.00 78.75           H  
ATOM   2901  HB3 CYS A 179     -10.358  12.365  -4.555  1.00 78.75           H  
ATOM   2902  O   CYS A 179     -10.021  10.079  -6.824  1.00 78.75           O  
ATOM   2903  SG  CYS A 179     -12.287  12.048  -3.172  1.00 78.75           S  
ATOM   2904  N   SER A 180      -8.341   9.913  -5.349  1.00 82.91           N  
ATOM   2905  H   SER A 180      -8.083   9.828  -4.377  1.00 82.91           H  
ATOM   2906  CA  SER A 180      -7.257   9.871  -6.321  1.00 82.91           C  
ATOM   2907  HA  SER A 180      -7.621   9.418  -7.243  1.00 82.91           H  
ATOM   2908  C   SER A 180      -6.115   8.986  -5.811  1.00 82.91           C  
ATOM   2909  CB  SER A 180      -6.815  11.306  -6.622  1.00 82.91           C  
ATOM   2910  HB2 SER A 180      -7.684  11.940  -6.793  1.00 82.91           H  
ATOM   2911  HB3 SER A 180      -6.218  11.706  -5.802  1.00 82.91           H  
ATOM   2912  O   SER A 180      -6.365   7.953  -5.192  1.00 82.91           O  
ATOM   2913  OG  SER A 180      -6.066  11.235  -7.797  1.00 82.91           O  
ATOM   2914  HG  SER A 180      -5.605  12.063  -7.951  1.00 82.91           H  
ATOM   2915  N   ASP A 181      -4.862   9.351  -6.058  1.00 87.41           N  
ATOM   2916  H   ASP A 181      -4.711  10.144  -6.665  1.00 87.41           H  
ATOM   2917  CA  ASP A 181      -3.708   8.709  -5.446  1.00 87.41           C  
ATOM   2918  HA  ASP A 181      -3.853   7.630  -5.486  1.00 87.41           H  
ATOM   2919  C   ASP A 181      -3.566   9.152  -3.979  1.00 87.41           C  
ATOM   2920  CB  ASP A 181      -2.439   9.065  -6.225  1.00 87.41           C  
ATOM   2921  HB2 ASP A 181      -2.377  10.151  -6.304  1.00 87.41           H  
ATOM   2922  HB3 ASP A 181      -1.596   8.687  -5.646  1.00 87.41           H  
ATOM   2923  O   ASP A 181      -3.561  10.351  -3.677  1.00 87.41           O  
ATOM   2924  CG  ASP A 181      -2.300   8.481  -7.623  1.00 87.41           C  
ATOM   2925  OD1 ASP A 181      -3.246   7.831  -8.094  1.00 87.41           O  
ATOM   2926  OD2 ASP A 181      -1.187   8.546  -8.201  1.00 87.41           O  
ATOM   2927  N   TYR A 182      -3.411   8.212  -3.042  1.00 92.86           N  
ATOM   2928  H   TYR A 182      -3.386   7.240  -3.315  1.00 92.86           H  
ATOM   2929  CA  TYR A 182      -3.174   8.572  -1.641  1.00 92.86           C  
ATOM   2930  HA  TYR A 182      -2.482   9.414  -1.640  1.00 92.86           H  
ATOM   2931  C   TYR A 182      -2.521   7.482  -0.801  1.00 92.86           C  
ATOM   2932  CB  TYR A 182      -4.471   9.052  -0.969  1.00 92.86           C  
ATOM   2933  HB2 TYR A 182      -4.224   9.709  -0.135  1.00 92.86           H  
ATOM   2934  HB3 TYR A 182      -5.021   9.661  -1.686  1.00 92.86           H  
ATOM   2935  O   TYR A 182      -2.490   6.298  -1.147  1.00 92.86           O  
ATOM   2936  CG  TYR A 182      -5.398   7.981  -0.451  1.00 92.86           C  
ATOM   2937  CD1 TYR A 182      -6.211   7.281  -1.356  1.00 92.86           C  
ATOM   2938  HD1 TYR A 182      -6.182   7.530  -2.406  1.00 92.86           H  
ATOM   2939  CD2 TYR A 182      -5.479   7.722   0.932  1.00 92.86           C  
ATOM   2940  HD2 TYR A 182      -4.872   8.285   1.625  1.00 92.86           H  
ATOM   2941  CE1 TYR A 182      -7.104   6.307  -0.880  1.00 92.86           C  
ATOM   2942  HE1 TYR A 182      -7.764   5.788  -1.560  1.00 92.86           H  
ATOM   2943  CE2 TYR A 182      -6.374   6.748   1.412  1.00 92.86           C  
ATOM   2944  HE2 TYR A 182      -6.472   6.566   2.472  1.00 92.86           H  
ATOM   2945  OH  TYR A 182      -8.123   5.169   0.924  1.00 92.86           O  
ATOM   2946  HH  TYR A 182      -7.920   4.747   1.762  1.00 92.86           H  
ATOM   2947  CZ  TYR A 182      -7.194   6.053   0.499  1.00 92.86           C  
ATOM   2948  N   TRP A 183      -2.016   7.934   0.342  1.00 97.47           N  
ATOM   2949  H   TRP A 183      -2.094   8.926   0.517  1.00 97.47           H  
ATOM   2950  CA  TRP A 183      -1.550   7.121   1.448  1.00 97.47           C  
ATOM   2951  HA  TRP A 183      -1.778   6.072   1.261  1.00 97.47           H  
ATOM   2952  C   TRP A 183      -2.272   7.572   2.718  1.00 97.47           C  
ATOM   2953  CB  TRP A 183      -0.036   7.283   1.582  1.00 97.47           C  
ATOM   2954  HB2 TRP A 183       0.198   8.315   1.840  1.00 97.47           H  
ATOM   2955  HB3 TRP A 183       0.428   7.068   0.619  1.00 97.47           H  
ATOM   2956  O   TRP A 183      -2.206   8.745   3.082  1.00 97.47           O  
ATOM   2957  CG  TRP A 183       0.562   6.370   2.598  1.00 97.47           C  
ATOM   2958  CD1 TRP A 183       0.820   6.673   3.890  1.00 97.47           C  
ATOM   2959  HD1 TRP A 183       0.643   7.635   4.349  1.00 97.47           H  
ATOM   2960  CD2 TRP A 183       0.956   4.977   2.421  1.00 97.47           C  
ATOM   2961  CE2 TRP A 183       1.442   4.488   3.667  1.00 97.47           C  
ATOM   2962  CE3 TRP A 183       0.975   4.080   1.333  1.00 97.47           C  
ATOM   2963  HE3 TRP A 183       0.620   4.418   0.370  1.00 97.47           H  
ATOM   2964  NE1 TRP A 183       1.322   5.555   4.525  1.00 97.47           N  
ATOM   2965  HE1 TRP A 183       1.623   5.511   5.488  1.00 97.47           H  
ATOM   2966  CH2 TRP A 183       1.939   2.320   2.729  1.00 97.47           C  
ATOM   2967  HH2 TRP A 183       2.321   1.315   2.830  1.00 97.47           H  
ATOM   2968  CZ2 TRP A 183       1.927   3.184   3.828  1.00 97.47           C  
ATOM   2969  HZ2 TRP A 183       2.294   2.845   4.786  1.00 97.47           H  
ATOM   2970  CZ3 TRP A 183       1.462   2.767   1.491  1.00 97.47           C  
ATOM   2971  HZ3 TRP A 183       1.492   2.076   0.662  1.00 97.47           H  
ATOM   2972  N   LEU A 184      -2.959   6.655   3.397  1.00 97.05           N  
ATOM   2973  H   LEU A 184      -2.986   5.719   3.020  1.00 97.05           H  
ATOM   2974  CA  LEU A 184      -3.828   6.963   4.539  1.00 97.05           C  
ATOM   2975  HA  LEU A 184      -4.528   7.743   4.240  1.00 97.05           H  
ATOM   2976  C   LEU A 184      -3.069   7.478   5.766  1.00 97.05           C  
ATOM   2977  CB  LEU A 184      -4.603   5.681   4.865  1.00 97.05           C  
ATOM   2978  HB2 LEU A 184      -3.883   4.896   5.096  1.00 97.05           H  
ATOM   2979  HB3 LEU A 184      -5.150   5.411   3.962  1.00 97.05           H  
ATOM   2980  O   LEU A 184      -3.611   8.251   6.548  1.00 97.05           O  
ATOM   2981  CG  LEU A 184      -5.619   5.757   6.015  1.00 97.05           C  
ATOM   2982  HG  LEU A 184      -5.113   6.017   6.944  1.00 97.05           H  
ATOM   2983  CD1 LEU A 184      -6.717   6.780   5.734  1.00 97.05           C  
ATOM   2984 HD11 LEU A 184      -6.287   7.774   5.618  1.00 97.05           H  
ATOM   2985 HD12 LEU A 184      -7.267   6.514   4.831  1.00 97.05           H  
ATOM   2986 HD13 LEU A 184      -7.398   6.812   6.584  1.00 97.05           H  
ATOM   2987  CD2 LEU A 184      -6.274   4.384   6.182  1.00 97.05           C  
ATOM   2988 HD21 LEU A 184      -7.063   4.435   6.933  1.00 97.05           H  
ATOM   2989 HD22 LEU A 184      -6.723   4.063   5.243  1.00 97.05           H  
ATOM   2990 HD23 LEU A 184      -5.528   3.653   6.496  1.00 97.05           H  
ATOM   2991  N   GLY A 185      -1.814   7.063   5.922  1.00 98.09           N  
ATOM   2992  H   GLY A 185      -1.448   6.422   5.232  1.00 98.09           H  
ATOM   2993  CA  GLY A 185      -0.979   7.413   7.064  1.00 98.09           C  
ATOM   2994  HA2 GLY A 185      -1.453   8.188   7.666  1.00 98.09           H  
ATOM   2995  HA3 GLY A 185      -0.038   7.816   6.689  1.00 98.09           H  
ATOM   2996  C   GLY A 185      -0.705   6.220   7.972  1.00 98.09           C  
ATOM   2997  O   GLY A 185      -1.624   5.534   8.422  1.00 98.09           O  
ATOM   2998  N   ASN A 186       0.574   5.987   8.267  1.00 98.63           N  
ATOM   2999  H   ASN A 186       1.273   6.581   7.844  1.00 98.63           H  
ATOM   3000  CA  ASN A 186       1.026   4.824   9.033  1.00 98.63           C  
ATOM   3001  HA  ASN A 186       0.659   3.919   8.549  1.00 98.63           H  
ATOM   3002  C   ASN A 186       0.485   4.817  10.465  1.00 98.63           C  
ATOM   3003  CB  ASN A 186       2.564   4.776   9.055  1.00 98.63           C  
ATOM   3004  HB2 ASN A 186       2.962   5.692   9.492  1.00 98.63           H  
ATOM   3005  HB3 ASN A 186       2.866   3.939   9.684  1.00 98.63           H  
ATOM   3006  O   ASN A 186       0.168   3.756  10.989  1.00 98.63           O  
ATOM   3007  CG  ASN A 186       3.193   4.552   7.698  1.00 98.63           C  
ATOM   3008  ND2 ASN A 186       4.497   4.612   7.597  1.00 98.63           N  
ATOM   3009 HD21 ASN A 186       4.891   4.330   6.710  1.00 98.63           H  
ATOM   3010 HD22 ASN A 186       5.060   4.655   8.434  1.00 98.63           H  
ATOM   3011  OD1 ASN A 186       2.522   4.340   6.710  1.00 98.63           O  
ATOM   3012  N   GLU A 187       0.336   5.985  11.093  1.00 98.16           N  
ATOM   3013  H   GLU A 187       0.575   6.838  10.607  1.00 98.16           H  
ATOM   3014  CA  GLU A 187      -0.171   6.071  12.466  1.00 98.16           C  
ATOM   3015  HA  GLU A 187       0.400   5.391  13.099  1.00 98.16           H  
ATOM   3016  C   GLU A 187      -1.648   5.660  12.545  1.00 98.16           C  
ATOM   3017  CB  GLU A 187       0.034   7.504  12.974  1.00 98.16           C  
ATOM   3018  HB2 GLU A 187      -0.529   8.188  12.338  1.00 98.16           H  
ATOM   3019  HB3 GLU A 187       1.089   7.765  12.886  1.00 98.16           H  
ATOM   3020  O   GLU A 187      -2.045   4.903  13.432  1.00 98.16           O  
ATOM   3021  CG  GLU A 187      -0.406   7.729  14.426  1.00 98.16           C  
ATOM   3022  HG2 GLU A 187      -1.471   7.517  14.514  1.00 98.16           H  
ATOM   3023  HG3 GLU A 187      -0.273   8.786  14.655  1.00 98.16           H  
ATOM   3024  CD  GLU A 187       0.377   6.912  15.462  1.00 98.16           C  
ATOM   3025  OE1 GLU A 187      -0.190   6.737  16.570  1.00 98.16           O  
ATOM   3026  OE2 GLU A 187       1.544   6.566  15.193  1.00 98.16           O  
ATOM   3027  N   PHE A 188      -2.467   6.125  11.597  1.00 96.30           N  
ATOM   3028  H   PHE A 188      -2.080   6.676  10.845  1.00 96.30           H  
ATOM   3029  CA  PHE A 188      -3.877   5.741  11.531  1.00 96.30           C  
ATOM   3030  HA  PHE A 188      -4.332   5.893  12.510  1.00 96.30           H  
ATOM   3031  C   PHE A 188      -4.029   4.256  11.184  1.00 96.30           C  
ATOM   3032  CB  PHE A 188      -4.610   6.623  10.517  1.00 96.30           C  
ATOM   3033  HB2 PHE A 188      -4.463   7.670  10.781  1.00 96.30           H  
ATOM   3034  HB3 PHE A 188      -4.189   6.470   9.523  1.00 96.30           H  
ATOM   3035  O   PHE A 188      -4.837   3.551  11.796  1.00 96.30           O  
ATOM   3036  CG  PHE A 188      -6.097   6.332  10.482  1.00 96.30           C  
ATOM   3037  CD1 PHE A 188      -6.602   5.341   9.620  1.00 96.30           C  
ATOM   3038  HD1 PHE A 188      -5.932   4.796   8.972  1.00 96.30           H  
ATOM   3039  CD2 PHE A 188      -6.971   7.013  11.350  1.00 96.30           C  
ATOM   3040  HD2 PHE A 188      -6.594   7.779  12.012  1.00 96.30           H  
ATOM   3041  CE1 PHE A 188      -7.977   5.048   9.608  1.00 96.30           C  
ATOM   3042  HE1 PHE A 188      -8.366   4.288   8.947  1.00 96.30           H  
ATOM   3043  CE2 PHE A 188      -8.346   6.717  11.341  1.00 96.30           C  
ATOM   3044  HE2 PHE A 188      -9.018   7.263  11.987  1.00 96.30           H  
ATOM   3045  CZ  PHE A 188      -8.850   5.742  10.462  1.00 96.30           C  
ATOM   3046  HZ  PHE A 188      -9.908   5.526  10.438  1.00 96.30           H  
ATOM   3047  N   LEU A 189      -3.218   3.772  10.238  1.00 97.85           N  
ATOM   3048  H   LEU A 189      -2.604   4.413   9.755  1.00 97.85           H  
ATOM   3049  CA  LEU A 189      -3.178   2.368   9.851  1.00 97.85           C  
ATOM   3050  HA  LEU A 189      -4.177   2.082   9.521  1.00 97.85           H  
ATOM   3051  C   LEU A 189      -2.815   1.476  11.047  1.00 97.85           C  
ATOM   3052  CB  LEU A 189      -2.201   2.219   8.672  1.00 97.85           C  
ATOM   3053  HB2 LEU A 189      -1.206   2.523   8.997  1.00 97.85           H  
ATOM   3054  HB3 LEU A 189      -2.512   2.891   7.872  1.00 97.85           H  
ATOM   3055  O   LEU A 189      -3.568   0.559  11.362  1.00 97.85           O  
ATOM   3056  CG  LEU A 189      -2.111   0.794   8.105  1.00 97.85           C  
ATOM   3057  HG  LEU A 189      -1.756   0.124   8.888  1.00 97.85           H  
ATOM   3058  CD1 LEU A 189      -3.464   0.308   7.585  1.00 97.85           C  
ATOM   3059 HD11 LEU A 189      -4.136   0.117   8.423  1.00 97.85           H  
ATOM   3060 HD12 LEU A 189      -3.904   1.052   6.922  1.00 97.85           H  
ATOM   3061 HD13 LEU A 189      -3.335  -0.620   7.028  1.00 97.85           H  
ATOM   3062  CD2 LEU A 189      -1.103   0.751   6.960  1.00 97.85           C  
ATOM   3063 HD21 LEU A 189      -1.431   1.400   6.148  1.00 97.85           H  
ATOM   3064 HD22 LEU A 189      -0.127   1.086   7.310  1.00 97.85           H  
ATOM   3065 HD23 LEU A 189      -1.009  -0.269   6.588  1.00 97.85           H  
ATOM   3066  N   TYR A 190      -1.739   1.796  11.773  1.00 98.53           N  
ATOM   3067  H   TYR A 190      -1.159   2.561  11.460  1.00 98.53           H  
ATOM   3068  CA  TYR A 190      -1.319   1.076  12.978  1.00 98.53           C  
ATOM   3069  HA  TYR A 190      -1.043   0.057  12.706  1.00 98.53           H  
ATOM   3070  C   TYR A 190      -2.456   0.984  14.000  1.00 98.53           C  
ATOM   3071  CB  TYR A 190      -0.090   1.765  13.599  1.00 98.53           C  
ATOM   3072  HB2 TYR A 190       0.778   1.596  12.962  1.00 98.53           H  
ATOM   3073  HB3 TYR A 190      -0.263   2.840  13.637  1.00 98.53           H  
ATOM   3074  O   TYR A 190      -2.845  -0.112  14.399  1.00 98.53           O  
ATOM   3075  CG  TYR A 190       0.225   1.275  15.000  1.00 98.53           C  
ATOM   3076  CD1 TYR A 190       0.001   2.103  16.117  1.00 98.53           C  
ATOM   3077  HD1 TYR A 190      -0.335   3.120  15.974  1.00 98.53           H  
ATOM   3078  CD2 TYR A 190       0.680  -0.040  15.187  1.00 98.53           C  
ATOM   3079  HD2 TYR A 190       0.861  -0.663  14.323  1.00 98.53           H  
ATOM   3080  CE1 TYR A 190       0.213   1.605  17.417  1.00 98.53           C  
ATOM   3081  HE1 TYR A 190       0.040   2.243  18.271  1.00 98.53           H  
ATOM   3082  CE2 TYR A 190       0.914  -0.538  16.480  1.00 98.53           C  
ATOM   3083  HE2 TYR A 190       1.269  -1.549  16.621  1.00 98.53           H  
ATOM   3084  OH  TYR A 190       0.898  -0.197  18.850  1.00 98.53           O  
ATOM   3085  HH  TYR A 190       0.569   0.395  19.531  1.00 98.53           H  
ATOM   3086  CZ  TYR A 190       0.666   0.279  17.599  1.00 98.53           C  
ATOM   3087  N   ARG A 191      -3.052   2.122  14.379  1.00 96.93           N  
ATOM   3088  H   ARG A 191      -2.705   2.986  13.986  1.00 96.93           H  
ATOM   3089  CA  ARG A 191      -4.150   2.167  15.361  1.00 96.93           C  
ATOM   3090  HA  ARG A 191      -3.815   1.733  16.303  1.00 96.93           H  
ATOM   3091  C   ARG A 191      -5.367   1.360  14.925  1.00 96.93           C  
ATOM   3092  CB  ARG A 191      -4.587   3.616  15.576  1.00 96.93           C  
ATOM   3093  HB2 ARG A 191      -5.509   3.628  16.157  1.00 96.93           H  
ATOM   3094  HB3 ARG A 191      -4.787   4.072  14.607  1.00 96.93           H  
ATOM   3095  O   ARG A 191      -6.040   0.773  15.767  1.00 96.93           O  
ATOM   3096  CG  ARG A 191      -3.537   4.434  16.325  1.00 96.93           C  
ATOM   3097  HG2 ARG A 191      -3.429   4.058  17.342  1.00 96.93           H  
ATOM   3098  HG3 ARG A 191      -2.571   4.369  15.824  1.00 96.93           H  
ATOM   3099  CD  ARG A 191      -3.999   5.889  16.356  1.00 96.93           C  
ATOM   3100  HD2 ARG A 191      -4.218   6.213  15.338  1.00 96.93           H  
ATOM   3101  HD3 ARG A 191      -4.904   5.962  16.959  1.00 96.93           H  
ATOM   3102  NE  ARG A 191      -2.950   6.747  16.903  1.00 96.93           N  
ATOM   3103  HE  ARG A 191      -1.999   6.411  16.845  1.00 96.93           H  
ATOM   3104  NH1 ARG A 191      -4.201   8.637  17.305  1.00 96.93           N  
ATOM   3105 HH11 ARG A 191      -4.254   9.614  17.557  1.00 96.93           H  
ATOM   3106 HH12 ARG A 191      -5.018   8.191  16.914  1.00 96.93           H  
ATOM   3107  NH2 ARG A 191      -1.984   8.583  17.709  1.00 96.93           N  
ATOM   3108 HH21 ARG A 191      -1.132   8.059  17.567  1.00 96.93           H  
ATOM   3109 HH22 ARG A 191      -1.991   9.535  18.047  1.00 96.93           H  
ATOM   3110  CZ  ARG A 191      -3.066   7.989  17.310  1.00 96.93           C  
ATOM   3111  N   THR A 192      -5.664   1.350  13.629  1.00 95.13           N  
ATOM   3112  H   THR A 192      -5.074   1.874  12.998  1.00 95.13           H  
ATOM   3113  CA  THR A 192      -6.767   0.560  13.073  1.00 95.13           C  
ATOM   3114  HA  THR A 192      -7.672   0.762  13.646  1.00 95.13           H  
ATOM   3115  C   THR A 192      -6.477  -0.930  13.205  1.00 95.13           C  
ATOM   3116  CB  THR A 192      -7.038   0.957  11.617  1.00 95.13           C  
ATOM   3117  HB  THR A 192      -6.145   0.809  11.010  1.00 95.13           H  
ATOM   3118  O   THR A 192      -7.318  -1.667  13.714  1.00 95.13           O  
ATOM   3119  CG2 THR A 192      -8.199   0.180  10.998  1.00 95.13           C  
ATOM   3120 HG21 THR A 192      -9.090   0.272  11.618  1.00 95.13           H  
ATOM   3121 HG22 THR A 192      -7.935  -0.872  10.894  1.00 95.13           H  
ATOM   3122 HG23 THR A 192      -8.409   0.578  10.005  1.00 95.13           H  
ATOM   3123  OG1 THR A 192      -7.393   2.322  11.602  1.00 95.13           O  
ATOM   3124  HG1 THR A 192      -6.581   2.832  11.577  1.00 95.13           H  
ATOM   3125  N   LEU A 193      -5.262  -1.350  12.852  1.00 97.46           N  
ATOM   3126  H   LEU A 193      -4.610  -0.676  12.477  1.00 97.46           H  
ATOM   3127  CA  LEU A 193      -4.822  -2.744  12.913  1.00 97.46           C  
ATOM   3128  HA  LEU A 193      -5.569  -3.368  12.422  1.00 97.46           H  
ATOM   3129  C   LEU A 193      -4.702  -3.281  14.348  1.00 97.46           C  
ATOM   3130  CB  LEU A 193      -3.495  -2.870  12.145  1.00 97.46           C  
ATOM   3131  HB2 LEU A 193      -2.777  -2.173  12.578  1.00 97.46           H  
ATOM   3132  HB3 LEU A 193      -3.101  -3.878  12.274  1.00 97.46           H  
ATOM   3133  O   LEU A 193      -4.792  -4.483  14.545  1.00 97.46           O  
ATOM   3134  CG  LEU A 193      -3.642  -2.584  10.638  1.00 97.46           C  
ATOM   3135  HG  LEU A 193      -4.230  -1.680  10.478  1.00 97.46           H  
ATOM   3136  CD1 LEU A 193      -2.276  -2.361  10.010  1.00 97.46           C  
ATOM   3137 HD11 LEU A 193      -2.408  -2.103   8.960  1.00 97.46           H  
ATOM   3138 HD12 LEU A 193      -1.655  -3.254  10.082  1.00 97.46           H  
ATOM   3139 HD13 LEU A 193      -1.799  -1.522  10.519  1.00 97.46           H  
ATOM   3140  CD2 LEU A 193      -4.348  -3.714   9.905  1.00 97.46           C  
ATOM   3141 HD21 LEU A 193      -3.843  -4.660  10.099  1.00 97.46           H  
ATOM   3142 HD22 LEU A 193      -4.352  -3.519   8.833  1.00 97.46           H  
ATOM   3143 HD23 LEU A 193      -5.381  -3.775  10.246  1.00 97.46           H  
ATOM   3144  N   GLN A 194      -4.573  -2.423  15.367  1.00 96.62           N  
ATOM   3145  H   GLN A 194      -4.412  -1.450  15.150  1.00 96.62           H  
ATOM   3146  CA  GLN A 194      -4.601  -2.851  16.777  1.00 96.62           C  
ATOM   3147  HA  GLN A 194      -3.988  -3.746  16.878  1.00 96.62           H  
ATOM   3148  C   GLN A 194      -5.997  -3.256  17.281  1.00 96.62           C  
ATOM   3149  CB  GLN A 194      -4.022  -1.751  17.686  1.00 96.62           C  
ATOM   3150  HB2 GLN A 194      -4.568  -0.821  17.526  1.00 96.62           H  
ATOM   3151  HB3 GLN A 194      -4.169  -2.048  18.725  1.00 96.62           H  
ATOM   3152  O   GLN A 194      -6.117  -3.828  18.362  1.00 96.62           O  
ATOM   3153  CG  GLN A 194      -2.520  -1.490  17.497  1.00 96.62           C  
ATOM   3154  HG2 GLN A 194      -2.343  -1.000  16.540  1.00 96.62           H  
ATOM   3155  HG3 GLN A 194      -2.176  -0.812  18.278  1.00 96.62           H  
ATOM   3156  CD  GLN A 194      -1.688  -2.763  17.565  1.00 96.62           C  
ATOM   3157  NE2 GLN A 194      -1.050  -3.164  16.487  1.00 96.62           N  
ATOM   3158 HE21 GLN A 194      -1.077  -2.624  15.635  1.00 96.62           H  
ATOM   3159 HE22 GLN A 194      -0.537  -4.031  16.563  1.00 96.62           H  
ATOM   3160  OE1 GLN A 194      -1.617  -3.425  18.585  1.00 96.62           O  
ATOM   3161  N   LYS A 195      -7.069  -2.963  16.532  1.00 94.02           N  
ATOM   3162  H   LYS A 195      -6.923  -2.520  15.637  1.00 94.02           H  
ATOM   3163  CA  LYS A 195      -8.447  -3.269  16.958  1.00 94.02           C  
ATOM   3164  HA  LYS A 195      -8.539  -3.061  18.024  1.00 94.02           H  
ATOM   3165  C   LYS A 195      -8.823  -4.745  16.804  1.00 94.02           C  
ATOM   3166  CB  LYS A 195      -9.444  -2.386  16.199  1.00 94.02           C  
ATOM   3167  HB2 LYS A 195      -9.337  -2.566  15.129  1.00 94.02           H  
ATOM   3168  HB3 LYS A 195     -10.457  -2.670  16.486  1.00 94.02           H  
ATOM   3169  O   LYS A 195      -9.883  -5.146  17.277  1.00 94.02           O  
ATOM   3170  CG  LYS A 195      -9.254  -0.895  16.504  1.00 94.02           C  
ATOM   3171  HG2 LYS A 195      -9.431  -0.713  17.564  1.00 94.02           H  
ATOM   3172  HG3 LYS A 195      -8.239  -0.590  16.252  1.00 94.02           H  
ATOM   3173  CD  LYS A 195     -10.239  -0.079  15.665  1.00 94.02           C  
ATOM   3174  HD2 LYS A 195     -11.258  -0.373  15.917  1.00 94.02           H  
ATOM   3175  HD3 LYS A 195     -10.059  -0.294  14.612  1.00 94.02           H  
ATOM   3176  CE  LYS A 195     -10.049   1.417  15.920  1.00 94.02           C  
ATOM   3177  HE2 LYS A 195     -10.272   1.625  16.967  1.00 94.02           H  
ATOM   3178  HE3 LYS A 195      -9.003   1.664  15.740  1.00 94.02           H  
ATOM   3179  NZ  LYS A 195     -10.927   2.211  15.026  1.00 94.02           N  
ATOM   3180  HZ1 LYS A 195     -10.818   3.202  15.189  1.00 94.02           H  
ATOM   3181  HZ2 LYS A 195     -11.896   1.957  15.158  1.00 94.02           H  
ATOM   3182  HZ3 LYS A 195     -10.696   2.024  14.061  1.00 94.02           H  
ATOM   3183  N   GLY A 196      -7.995  -5.543  16.137  1.00 95.14           N  
ATOM   3184  H   GLY A 196      -7.131  -5.168  15.773  1.00 95.14           H  
ATOM   3185  CA  GLY A 196      -8.256  -6.956  15.910  1.00 95.14           C  
ATOM   3186  HA2 GLY A 196      -9.298  -7.091  15.618  1.00 95.14           H  
ATOM   3187  HA3 GLY A 196      -8.079  -7.513  16.830  1.00 95.14           H  
ATOM   3188  C   GLY A 196      -7.369  -7.529  14.816  1.00 95.14           C  
ATOM   3189  O   GLY A 196      -6.357  -6.945  14.444  1.00 95.14           O  
ATOM   3190  N   LYS A 197      -7.763  -8.682  14.285  1.00 97.19           N  
ATOM   3191  H   LYS A 197      -8.638  -9.087  14.586  1.00 97.19           H  
ATOM   3192  CA  LYS A 197      -7.072  -9.310  13.163  1.00 97.19           C  
ATOM   3193  HA  LYS A 197      -6.006  -9.099  13.241  1.00 97.19           H  
ATOM   3194  C   LYS A 197      -7.579  -8.722  11.849  1.00 97.19           C  
ATOM   3195  CB  LYS A 197      -7.284 -10.820  13.260  1.00 97.19           C  
ATOM   3196  HB2 LYS A 197      -8.336 -11.055  13.097  1.00 97.19           H  
ATOM   3197  HB3 LYS A 197      -7.008 -11.144  14.264  1.00 97.19           H  
ATOM   3198  O   LYS A 197      -8.786  -8.595  11.664  1.00 97.19           O  
ATOM   3199  CG  LYS A 197      -6.425 -11.578  12.247  1.00 97.19           C  
ATOM   3200  HG2 LYS A 197      -5.382 -11.288  12.370  1.00 97.19           H  
ATOM   3201  HG3 LYS A 197      -6.747 -11.342  11.233  1.00 97.19           H  
ATOM   3202  CD  LYS A 197      -6.570 -13.080  12.491  1.00 97.19           C  
ATOM   3203  HD2 LYS A 197      -6.307 -13.307  13.525  1.00 97.19           H  
ATOM   3204  HD3 LYS A 197      -7.597 -13.390  12.297  1.00 97.19           H  
ATOM   3205  CE  LYS A 197      -5.615 -13.801  11.552  1.00 97.19           C  
ATOM   3206  HE2 LYS A 197      -5.904 -13.613  10.518  1.00 97.19           H  
ATOM   3207  HE3 LYS A 197      -4.622 -13.375  11.697  1.00 97.19           H  
ATOM   3208  NZ  LYS A 197      -5.546 -15.251  11.824  1.00 97.19           N  
ATOM   3209  HZ1 LYS A 197      -5.416 -15.423  12.811  1.00 97.19           H  
ATOM   3210  HZ2 LYS A 197      -4.695 -15.600  11.408  1.00 97.19           H  
ATOM   3211  HZ3 LYS A 197      -6.346 -15.750  11.459  1.00 97.19           H  
ATOM   3212  N   PHE A 198      -6.669  -8.390  10.941  1.00 98.33           N  
ATOM   3213  H   PHE A 198      -5.689  -8.521  11.149  1.00 98.33           H  
ATOM   3214  CA  PHE A 198      -7.010  -7.886   9.615  1.00 98.33           C  
ATOM   3215  HA  PHE A 198      -8.090  -7.929   9.477  1.00 98.33           H  
ATOM   3216  C   PHE A 198      -6.390  -8.755   8.532  1.00 98.33           C  
ATOM   3217  CB  PHE A 198      -6.584  -6.422   9.463  1.00 98.33           C  
ATOM   3218  HB2 PHE A 198      -5.567  -6.307   9.838  1.00 98.33           H  
ATOM   3219  HB3 PHE A 198      -6.565  -6.176   8.401  1.00 98.33           H  
ATOM   3220  O   PHE A 198      -5.244  -9.190   8.649  1.00 98.33           O  
ATOM   3221  CG  PHE A 198      -7.502  -5.439  10.164  1.00 98.33           C  
ATOM   3222  CD1 PHE A 198      -8.432  -4.688   9.420  1.00 98.33           C  
ATOM   3223  HD1 PHE A 198      -8.494  -4.817   8.350  1.00 98.33           H  
ATOM   3224  CD2 PHE A 198      -7.428  -5.264  11.558  1.00 98.33           C  
ATOM   3225  HD2 PHE A 198      -6.701  -5.816  12.135  1.00 98.33           H  
ATOM   3226  CE1 PHE A 198      -9.289  -3.779  10.063  1.00 98.33           C  
ATOM   3227  HE1 PHE A 198     -10.007  -3.213   9.488  1.00 98.33           H  
ATOM   3228  CE2 PHE A 198      -8.293  -4.366  12.205  1.00 98.33           C  
ATOM   3229  HE2 PHE A 198      -8.233  -4.241  13.276  1.00 98.33           H  
ATOM   3230  CZ  PHE A 198      -9.226  -3.626  11.459  1.00 98.33           C  
ATOM   3231  HZ  PHE A 198      -9.896  -2.942  11.960  1.00 98.33           H  
ATOM   3232  N   GLU A 199      -7.155  -8.965   7.470  1.00 98.17           N  
ATOM   3233  H   GLU A 199      -8.079  -8.559   7.460  1.00 98.17           H  
ATOM   3234  CA  GLU A 199      -6.657  -9.481   6.202  1.00 98.17           C  
ATOM   3235  HA  GLU A 199      -5.746 -10.052   6.382  1.00 98.17           H  
ATOM   3236  C   GLU A 199      -6.291  -8.320   5.274  1.00 98.17           C  
ATOM   3237  CB  GLU A 199      -7.666 -10.449   5.568  1.00 98.17           C  
ATOM   3238  HB2 GLU A 199      -7.777 -11.315   6.220  1.00 98.17           H  
ATOM   3239  HB3 GLU A 199      -7.255 -10.791   4.618  1.00 98.17           H  
ATOM   3240  O   GLU A 199      -6.827  -7.212   5.391  1.00 98.17           O  
ATOM   3241  CG  GLU A 199      -9.050  -9.835   5.313  1.00 98.17           C  
ATOM   3242  HG2 GLU A 199      -9.494  -9.556   6.269  1.00 98.17           H  
ATOM   3243  HG3 GLU A 199      -8.935  -8.931   4.717  1.00 98.17           H  
ATOM   3244  CD  GLU A 199     -10.008 -10.793   4.595  1.00 98.17           C  
ATOM   3245  OE1 GLU A 199     -11.226 -10.499   4.607  1.00 98.17           O  
ATOM   3246  OE2 GLU A 199      -9.546 -11.779   3.983  1.00 98.17           O  
ATOM   3247  N   LEU A 200      -5.375  -8.581   4.343  1.00 98.75           N  
ATOM   3248  H   LEU A 200      -5.042  -9.533   4.276  1.00 98.75           H  
ATOM   3249  CA  LEU A 200      -4.947  -7.640   3.314  1.00 98.75           C  
ATOM   3250  HA  LEU A 200      -5.446  -6.684   3.471  1.00 98.75           H  
ATOM   3251  C   LEU A 200      -5.342  -8.162   1.939  1.00 98.75           C  
ATOM   3252  CB  LEU A 200      -3.428  -7.411   3.415  1.00 98.75           C  
ATOM   3253  HB2 LEU A 200      -3.217  -6.958   4.384  1.00 98.75           H  
ATOM   3254  HB3 LEU A 200      -2.933  -8.382   3.376  1.00 98.75           H  
ATOM   3255  O   LEU A 200      -5.122  -9.326   1.609  1.00 98.75           O  
ATOM   3256  CG  LEU A 200      -2.821  -6.514   2.320  1.00 98.75           C  
ATOM   3257  HG  LEU A 200      -3.195  -6.797   1.336  1.00 98.75           H  
ATOM   3258  CD1 LEU A 200      -3.144  -5.048   2.570  1.00 98.75           C  
ATOM   3259 HD11 LEU A 200      -4.223  -4.910   2.641  1.00 98.75           H  
ATOM   3260 HD12 LEU A 200      -2.680  -4.727   3.502  1.00 98.75           H  
ATOM   3261 HD13 LEU A 200      -2.765  -4.453   1.740  1.00 98.75           H  
ATOM   3262  CD2 LEU A 200      -1.304  -6.649   2.277  1.00 98.75           C  
ATOM   3263 HD21 LEU A 200      -1.051  -7.653   1.935  1.00 98.75           H  
ATOM   3264 HD22 LEU A 200      -0.881  -6.488   3.269  1.00 98.75           H  
ATOM   3265 HD23 LEU A 200      -0.877  -5.934   1.574  1.00 98.75           H  
ATOM   3266  N   ARG A 201      -5.824  -7.253   1.098  1.00 98.54           N  
ATOM   3267  H   ARG A 201      -6.022  -6.332   1.464  1.00 98.54           H  
ATOM   3268  CA  ARG A 201      -5.975  -7.452  -0.337  1.00 98.54           C  
ATOM   3269  HA  ARG A 201      -5.571  -8.426  -0.612  1.00 98.54           H  
ATOM   3270  C   ARG A 201      -5.180  -6.391  -1.089  1.00 98.54           C  
ATOM   3271  CB  ARG A 201      -7.469  -7.434  -0.664  1.00 98.54           C  
ATOM   3272  HB2 ARG A 201      -7.897  -6.479  -0.361  1.00 98.54           H  
ATOM   3273  HB3 ARG A 201      -7.961  -8.228  -0.102  1.00 98.54           H  
ATOM   3274  O   ARG A 201      -5.297  -5.199  -0.803  1.00 98.54           O  
ATOM   3275  CG  ARG A 201      -7.716  -7.650  -2.154  1.00 98.54           C  
ATOM   3276  HG2 ARG A 201      -7.253  -8.583  -2.474  1.00 98.54           H  
ATOM   3277  HG3 ARG A 201      -7.287  -6.826  -2.724  1.00 98.54           H  
ATOM   3278  CD  ARG A 201      -9.216  -7.704  -2.426  1.00 98.54           C  
ATOM   3279  HD2 ARG A 201      -9.662  -8.542  -1.889  1.00 98.54           H  
ATOM   3280  HD3 ARG A 201      -9.682  -6.787  -2.065  1.00 98.54           H  
ATOM   3281  NE  ARG A 201      -9.429  -7.817  -3.868  1.00 98.54           N  
ATOM   3282  HE  ARG A 201      -9.226  -6.999  -4.424  1.00 98.54           H  
ATOM   3283  NH1 ARG A 201      -9.783 -10.088  -4.011  1.00 98.54           N  
ATOM   3284 HH11 ARG A 201      -9.870 -10.167  -3.008  1.00 98.54           H  
ATOM   3285 HH12 ARG A 201      -9.825 -10.922  -4.579  1.00 98.54           H  
ATOM   3286  NH2 ARG A 201      -9.578  -8.835  -5.855  1.00 98.54           N  
ATOM   3287 HH21 ARG A 201      -9.564  -9.675  -6.416  1.00 98.54           H  
ATOM   3288 HH22 ARG A 201      -9.148  -7.987  -6.194  1.00 98.54           H  
ATOM   3289  CZ  ARG A 201      -9.608  -8.917  -4.563  1.00 98.54           C  
ATOM   3290  N   VAL A 202      -4.400  -6.838  -2.065  1.00 98.77           N  
ATOM   3291  H   VAL A 202      -4.332  -7.837  -2.202  1.00 98.77           H  
ATOM   3292  CA  VAL A 202      -3.681  -5.981  -3.008  1.00 98.77           C  
ATOM   3293  HA  VAL A 202      -3.786  -4.939  -2.705  1.00 98.77           H  
ATOM   3294  C   VAL A 202      -4.314  -6.161  -4.379  1.00 98.77           C  
ATOM   3295  CB  VAL A 202      -2.177  -6.308  -3.030  1.00 98.77           C  
ATOM   3296  HB  VAL A 202      -2.026  -7.319  -3.406  1.00 98.77           H  
ATOM   3297  O   VAL A 202      -4.220  -7.249  -4.943  1.00 98.77           O  
ATOM   3298  CG1 VAL A 202      -1.434  -5.326  -3.938  1.00 98.77           C  
ATOM   3299 HG11 VAL A 202      -0.378  -5.595  -3.972  1.00 98.77           H  
ATOM   3300 HG12 VAL A 202      -1.825  -5.383  -4.954  1.00 98.77           H  
ATOM   3301 HG13 VAL A 202      -1.553  -4.308  -3.570  1.00 98.77           H  
ATOM   3302  CG2 VAL A 202      -1.557  -6.219  -1.628  1.00 98.77           C  
ATOM   3303 HG21 VAL A 202      -1.979  -6.989  -0.982  1.00 98.77           H  
ATOM   3304 HG22 VAL A 202      -0.481  -6.382  -1.690  1.00 98.77           H  
ATOM   3305 HG23 VAL A 202      -1.751  -5.239  -1.193  1.00 98.77           H  
ATOM   3306  N   ASP A 203      -4.964  -5.121  -4.896  1.00 98.27           N  
ATOM   3307  H   ASP A 203      -4.904  -4.241  -4.406  1.00 98.27           H  
ATOM   3308  CA  ASP A 203      -5.532  -5.096  -6.246  1.00 98.27           C  
ATOM   3309  HA  ASP A 203      -5.600  -6.115  -6.629  1.00 98.27           H  
ATOM   3310  C   ASP A 203      -4.614  -4.327  -7.188  1.00 98.27           C  
ATOM   3311  CB  ASP A 203      -6.946  -4.499  -6.253  1.00 98.27           C  
ATOM   3312  HB2 ASP A 203      -7.210  -4.229  -7.276  1.00 98.27           H  
ATOM   3313  HB3 ASP A 203      -6.964  -3.594  -5.647  1.00 98.27           H  
ATOM   3314  O   ASP A 203      -4.064  -3.284  -6.838  1.00 98.27           O  
ATOM   3315  CG  ASP A 203      -7.999  -5.480  -5.747  1.00 98.27           C  
ATOM   3316  OD1 ASP A 203      -7.895  -6.700  -5.973  1.00 98.27           O  
ATOM   3317  OD2 ASP A 203      -8.990  -5.062  -5.125  1.00 98.27           O  
ATOM   3318  N   MET A 204      -4.423  -4.862  -8.389  1.00 97.33           N  
ATOM   3319  H   MET A 204      -4.908  -5.717  -8.619  1.00 97.33           H  
ATOM   3320  CA  MET A 204      -3.460  -4.351  -9.356  1.00 97.33           C  
ATOM   3321  HA  MET A 204      -3.237  -3.308  -9.131  1.00 97.33           H  
ATOM   3322  C   MET A 204      -4.022  -4.425 -10.766  1.00 97.33           C  
ATOM   3323  CB  MET A 204      -2.160  -5.161  -9.278  1.00 97.33           C  
ATOM   3324  HB2 MET A 204      -2.394  -6.213  -9.448  1.00 97.33           H  
ATOM   3325  HB3 MET A 204      -1.479  -4.831 -10.062  1.00 97.33           H  
ATOM   3326  O   MET A 204      -4.774  -5.337 -11.109  1.00 97.33           O  
ATOM   3327  CG  MET A 204      -1.453  -5.017  -7.929  1.00 97.33           C  
ATOM   3328  HG2 MET A 204      -2.157  -5.216  -7.122  1.00 97.33           H  
ATOM   3329  HG3 MET A 204      -1.099  -3.992  -7.819  1.00 97.33           H  
ATOM   3330  SD  MET A 204      -0.064  -6.151  -7.729  1.00 97.33           S  
ATOM   3331  CE  MET A 204      -0.955  -7.664  -7.269  1.00 97.33           C  
ATOM   3332  HE1 MET A 204      -1.630  -7.959  -8.072  1.00 97.33           H  
ATOM   3333  HE2 MET A 204      -1.529  -7.489  -6.359  1.00 97.33           H  
ATOM   3334  HE3 MET A 204      -0.240  -8.466  -7.085  1.00 97.33           H  
ATOM   3335  N   GLU A 205      -3.580  -3.512 -11.621  1.00 91.25           N  
ATOM   3336  H   GLU A 205      -2.997  -2.766 -11.270  1.00 91.25           H  
ATOM   3337  CA  GLU A 205      -3.804  -3.609 -13.056  1.00 91.25           C  
ATOM   3338  HA  GLU A 205      -4.258  -4.575 -13.274  1.00 91.25           H  
ATOM   3339  C   GLU A 205      -2.477  -3.543 -13.808  1.00 91.25           C  
ATOM   3340  CB  GLU A 205      -4.797  -2.544 -13.518  1.00 91.25           C  
ATOM   3341  HB2 GLU A 205      -4.304  -1.571 -13.509  1.00 91.25           H  
ATOM   3342  HB3 GLU A 205      -5.643  -2.520 -12.831  1.00 91.25           H  
ATOM   3343  O   GLU A 205      -1.632  -2.680 -13.558  1.00 91.25           O  
ATOM   3344  CG  GLU A 205      -5.326  -2.839 -14.923  1.00 91.25           C  
ATOM   3345  HG2 GLU A 205      -4.498  -3.035 -15.603  1.00 91.25           H  
ATOM   3346  HG3 GLU A 205      -5.953  -3.731 -14.895  1.00 91.25           H  
ATOM   3347  CD  GLU A 205      -6.132  -1.647 -15.428  1.00 91.25           C  
ATOM   3348  OE1 GLU A 205      -5.571  -0.927 -16.289  1.00 91.25           O  
ATOM   3349  OE2 GLU A 205      -7.272  -1.471 -14.946  1.00 91.25           O  
ATOM   3350  N   PHE A 206      -2.286  -4.474 -14.741  1.00 88.07           N  
ATOM   3351  H   PHE A 206      -3.014  -5.159 -14.883  1.00 88.07           H  
ATOM   3352  CA  PHE A 206      -1.120  -4.511 -15.610  1.00 88.07           C  
ATOM   3353  HA  PHE A 206      -0.693  -3.509 -15.656  1.00 88.07           H  
ATOM   3354  C   PHE A 206      -1.510  -4.934 -17.021  1.00 88.07           C  
ATOM   3355  CB  PHE A 206      -0.068  -5.466 -15.040  1.00 88.07           C  
ATOM   3356  HB2 PHE A 206      -0.482  -6.474 -15.009  1.00 88.07           H  
ATOM   3357  HB3 PHE A 206       0.153  -5.180 -14.012  1.00 88.07           H  
ATOM   3358  O   PHE A 206      -2.123  -5.983 -17.218  1.00 88.07           O  
ATOM   3359  CG  PHE A 206       1.222  -5.468 -15.835  1.00 88.07           C  
ATOM   3360  CD1 PHE A 206       1.701  -6.659 -16.412  1.00 88.07           C  
ATOM   3361  HD1 PHE A 206       1.166  -7.584 -16.259  1.00 88.07           H  
ATOM   3362  CD2 PHE A 206       1.947  -4.273 -16.002  1.00 88.07           C  
ATOM   3363  HD2 PHE A 206       1.608  -3.360 -15.537  1.00 88.07           H  
ATOM   3364  CE1 PHE A 206       2.908  -6.657 -17.134  1.00 88.07           C  
ATOM   3365  HE1 PHE A 206       3.312  -7.589 -17.501  1.00 88.07           H  
ATOM   3366  CE2 PHE A 206       3.142  -4.270 -16.736  1.00 88.07           C  
ATOM   3367  HE2 PHE A 206       3.698  -3.347 -16.821  1.00 88.07           H  
ATOM   3368  CZ  PHE A 206       3.636  -5.464 -17.289  1.00 88.07           C  
ATOM   3369  HZ  PHE A 206       4.596  -5.475 -17.783  1.00 88.07           H  
ATOM   3370  N   ARG A 207      -1.116  -4.133 -18.021  1.00 85.83           N  
ATOM   3371  H   ARG A 207      -0.648  -3.277 -17.759  1.00 85.83           H  
ATOM   3372  CA  ARG A 207      -1.426  -4.376 -19.444  1.00 85.83           C  
ATOM   3373  HA  ARG A 207      -1.227  -3.452 -19.989  1.00 85.83           H  
ATOM   3374  C   ARG A 207      -2.923  -4.650 -19.672  1.00 85.83           C  
ATOM   3375  CB  ARG A 207      -0.524  -5.498 -20.005  1.00 85.83           C  
ATOM   3376  HB2 ARG A 207      -0.797  -5.679 -21.045  1.00 85.83           H  
ATOM   3377  HB3 ARG A 207      -0.707  -6.416 -19.446  1.00 85.83           H  
ATOM   3378  O   ARG A 207      -3.270  -5.577 -20.403  1.00 85.83           O  
ATOM   3379  CG  ARG A 207       0.975  -5.173 -19.963  1.00 85.83           C  
ATOM   3380  HG2 ARG A 207       1.282  -4.971 -18.937  1.00 85.83           H  
ATOM   3381  HG3 ARG A 207       1.167  -4.290 -20.571  1.00 85.83           H  
ATOM   3382  CD  ARG A 207       1.784  -6.359 -20.507  1.00 85.83           C  
ATOM   3383  HD2 ARG A 207       1.404  -6.620 -21.494  1.00 85.83           H  
ATOM   3384  HD3 ARG A 207       1.643  -7.207 -19.837  1.00 85.83           H  
ATOM   3385  NE  ARG A 207       3.220  -6.037 -20.604  1.00 85.83           N  
ATOM   3386  HE  ARG A 207       3.518  -5.168 -20.184  1.00 85.83           H  
ATOM   3387  NH1 ARG A 207       3.923  -8.015 -21.535  1.00 85.83           N  
ATOM   3388 HH11 ARG A 207       4.680  -8.606 -21.848  1.00 85.83           H  
ATOM   3389 HH12 ARG A 207       2.985  -8.377 -21.442  1.00 85.83           H  
ATOM   3390  NH2 ARG A 207       5.410  -6.400 -21.128  1.00 85.83           N  
ATOM   3391 HH21 ARG A 207       5.675  -5.516 -20.718  1.00 85.83           H  
ATOM   3392 HH22 ARG A 207       6.149  -6.992 -21.480  1.00 85.83           H  
ATOM   3393  CZ  ARG A 207       4.174  -6.815 -21.088  1.00 85.83           C  
ATOM   3394  N   ASP A 208      -3.771  -3.829 -19.053  1.00 79.75           N  
ATOM   3395  H   ASP A 208      -3.391  -3.040 -18.552  1.00 79.75           H  
ATOM   3396  CA  ASP A 208      -5.242  -3.887 -19.089  1.00 79.75           C  
ATOM   3397  HA  ASP A 208      -5.595  -3.082 -18.444  1.00 79.75           H  
ATOM   3398  C   ASP A 208      -5.842  -5.184 -18.516  1.00 79.75           C  
ATOM   3399  CB  ASP A 208      -5.804  -3.597 -20.492  1.00 79.75           C  
ATOM   3400  HB2 ASP A 208      -5.674  -4.490 -21.102  1.00 79.75           H  
ATOM   3401  HB3 ASP A 208      -6.876  -3.418 -20.404  1.00 79.75           H  
ATOM   3402  O   ASP A 208      -6.963  -5.570 -18.849  1.00 79.75           O  
ATOM   3403  CG  ASP A 208      -5.202  -2.419 -21.253  1.00 79.75           C  
ATOM   3404  OD1 ASP A 208      -4.521  -1.545 -20.680  1.00 79.75           O  
ATOM   3405  OD2 ASP A 208      -5.337  -2.442 -22.498  1.00 79.75           O  
ATOM   3406  N   ARG A 209      -5.091  -5.904 -17.678  1.00 86.02           N  
ATOM   3407  H   ARG A 209      -4.163  -5.571 -17.458  1.00 86.02           H  
ATOM   3408  CA  ARG A 209      -5.581  -7.071 -16.942  1.00 86.02           C  
ATOM   3409  HA  ARG A 209      -6.622  -7.255 -17.209  1.00 86.02           H  
ATOM   3410  C   ARG A 209      -5.544  -6.787 -15.456  1.00 86.02           C  
ATOM   3411  CB  ARG A 209      -4.762  -8.316 -17.281  1.00 86.02           C  
ATOM   3412  HB2 ARG A 209      -3.706  -8.109 -17.108  1.00 86.02           H  
ATOM   3413  HB3 ARG A 209      -5.071  -9.130 -16.625  1.00 86.02           H  
ATOM   3414  O   ARG A 209      -4.560  -6.251 -14.950  1.00 86.02           O  
ATOM   3415  CG  ARG A 209      -4.950  -8.742 -18.736  1.00 86.02           C  
ATOM   3416  HG2 ARG A 209      -4.592  -7.955 -19.401  1.00 86.02           H  
ATOM   3417  HG3 ARG A 209      -6.006  -8.928 -18.931  1.00 86.02           H  
ATOM   3418  CD  ARG A 209      -4.145 -10.017 -18.976  1.00 86.02           C  
ATOM   3419  HD2 ARG A 209      -3.098  -9.820 -18.746  1.00 86.02           H  
ATOM   3420  HD3 ARG A 209      -4.515 -10.788 -18.300  1.00 86.02           H  
ATOM   3421  NE  ARG A 209      -4.271 -10.462 -20.374  1.00 86.02           N  
ATOM   3422  HE  ARG A 209      -4.669  -9.791 -21.014  1.00 86.02           H  
ATOM   3423  NH1 ARG A 209      -3.427 -12.571 -20.074  1.00 86.02           N  
ATOM   3424 HH11 ARG A 209      -3.311 -12.353 -19.094  1.00 86.02           H  
ATOM   3425 HH12 ARG A 209      -3.210 -13.493 -20.426  1.00 86.02           H  
ATOM   3426  NH2 ARG A 209      -4.108 -11.932 -22.104  1.00 86.02           N  
ATOM   3427 HH21 ARG A 209      -4.541 -11.250 -22.710  1.00 86.02           H  
ATOM   3428 HH22 ARG A 209      -3.884 -12.853 -22.451  1.00 86.02           H  
ATOM   3429  CZ  ARG A 209      -3.935 -11.649 -20.843  1.00 86.02           C  
ATOM   3430  N   GLN A 210      -6.610  -7.185 -14.778  1.00 92.46           N  
ATOM   3431  H   GLN A 210      -7.368  -7.630 -15.275  1.00 92.46           H  
ATOM   3432  CA  GLN A 210      -6.746  -7.043 -13.338  1.00 92.46           C  
ATOM   3433  HA  GLN A 210      -6.171  -6.176 -13.010  1.00 92.46           H  
ATOM   3434  C   GLN A 210      -6.189  -8.273 -12.629  1.00 92.46           C  
ATOM   3435  CB  GLN A 210      -8.210  -6.788 -12.975  1.00 92.46           C  
ATOM   3436  HB2 GLN A 210      -8.310  -6.774 -11.890  1.00 92.46           H  
ATOM   3437  HB3 GLN A 210      -8.828  -7.594 -13.371  1.00 92.46           H  
ATOM   3438  O   GLN A 210      -6.428  -9.415 -13.033  1.00 92.46           O  
ATOM   3439  CG  GLN A 210      -8.689  -5.438 -13.530  1.00 92.46           C  
ATOM   3440  HG2 GLN A 210      -8.600  -5.415 -14.616  1.00 92.46           H  
ATOM   3441  HG3 GLN A 210      -8.062  -4.646 -13.122  1.00 92.46           H  
ATOM   3442  CD  GLN A 210     -10.142  -5.157 -13.175  1.00 92.46           C  
ATOM   3443  NE2 GLN A 210     -10.484  -3.917 -12.907  1.00 92.46           N  
ATOM   3444 HE21 GLN A 210      -9.797  -3.178 -12.954  1.00 92.46           H  
ATOM   3445 HE22 GLN A 210     -11.442  -3.759 -12.630  1.00 92.46           H  
ATOM   3446  OE1 GLN A 210     -10.991  -6.034 -13.152  1.00 92.46           O  
ATOM   3447  N   TYR A 211      -5.458  -8.021 -11.556  1.00 98.10           N  
ATOM   3448  H   TYR A 211      -5.337  -7.058 -11.274  1.00 98.10           H  
ATOM   3449  CA  TYR A 211      -4.833  -9.019 -10.712  1.00 98.10           C  
ATOM   3450  HA  TYR A 211      -5.256  -9.999 -10.933  1.00 98.10           H  
ATOM   3451  C   TYR A 211      -5.090  -8.693  -9.252  1.00 98.10           C  
ATOM   3452  CB  TYR A 211      -3.329  -9.062 -10.969  1.00 98.10           C  
ATOM   3453  HB2 TYR A 211      -2.901  -8.080 -10.766  1.00 98.10           H  
ATOM   3454  HB3 TYR A 211      -2.893  -9.765 -10.259  1.00 98.10           H  
ATOM   3455  O   TYR A 211      -5.292  -7.534  -8.896  1.00 98.10           O  
ATOM   3456  CG  TYR A 211      -2.949  -9.489 -12.368  1.00 98.10           C  
ATOM   3457  CD1 TYR A 211      -2.794 -10.855 -12.668  1.00 98.10           C  
ATOM   3458  HD1 TYR A 211      -2.938 -11.596 -11.895  1.00 98.10           H  
ATOM   3459  CD2 TYR A 211      -2.763  -8.517 -13.367  1.00 98.10           C  
ATOM   3460  HD2 TYR A 211      -2.890  -7.471 -13.131  1.00 98.10           H  
ATOM   3461  CE1 TYR A 211      -2.450 -11.250 -13.973  1.00 98.10           C  
ATOM   3462  HE1 TYR A 211      -2.329 -12.301 -14.192  1.00 98.10           H  
ATOM   3463  CE2 TYR A 211      -2.422  -8.907 -14.674  1.00 98.10           C  
ATOM   3464  HE2 TYR A 211      -2.266  -8.157 -15.436  1.00 98.10           H  
ATOM   3465  OH  TYR A 211      -1.933 -10.675 -16.235  1.00 98.10           O  
ATOM   3466  HH  TYR A 211      -1.716 -11.610 -16.208  1.00 98.10           H  
ATOM   3467  CZ  TYR A 211      -2.270 -10.275 -14.979  1.00 98.10           C  
ATOM   3468  N   PHE A 212      -5.029  -9.713  -8.404  1.00 98.55           N  
ATOM   3469  H   PHE A 212      -4.879 -10.652  -8.746  1.00 98.55           H  
ATOM   3470  CA  PHE A 212      -5.010  -9.492  -6.970  1.00 98.55           C  
ATOM   3471  HA  PHE A 212      -4.509  -8.539  -6.800  1.00 98.55           H  
ATOM   3472  C   PHE A 212      -4.223 -10.561  -6.227  1.00 98.55           C  
ATOM   3473  CB  PHE A 212      -6.442  -9.388  -6.443  1.00 98.55           C  
ATOM   3474  HB2 PHE A 212      -6.412  -8.926  -5.456  1.00 98.55           H  
ATOM   3475  HB3 PHE A 212      -7.001  -8.717  -7.096  1.00 98.55           H  
ATOM   3476  O   PHE A 212      -4.076 -11.684  -6.718  1.00 98.55           O  
ATOM   3477  CG  PHE A 212      -7.194 -10.699  -6.345  1.00 98.55           C  
ATOM   3478  CD1 PHE A 212      -7.893 -11.203  -7.457  1.00 98.55           C  
ATOM   3479  HD1 PHE A 212      -7.852 -10.679  -8.400  1.00 98.55           H  
ATOM   3480  CD2 PHE A 212      -7.245 -11.382  -5.117  1.00 98.55           C  
ATOM   3481  HD2 PHE A 212      -6.702 -10.998  -4.266  1.00 98.55           H  
ATOM   3482  CE1 PHE A 212      -8.649 -12.382  -7.335  1.00 98.55           C  
ATOM   3483  HE1 PHE A 212      -9.188 -12.770  -8.187  1.00 98.55           H  
ATOM   3484  CE2 PHE A 212      -8.019 -12.549  -4.990  1.00 98.55           C  
ATOM   3485  HE2 PHE A 212      -8.061 -13.071  -4.045  1.00 98.55           H  
ATOM   3486  CZ  PHE A 212      -8.714 -13.053  -6.101  1.00 98.55           C  
ATOM   3487  HZ  PHE A 212      -9.297 -13.957  -6.003  1.00 98.55           H  
ATOM   3488  N   THR A 213      -3.783 -10.217  -5.022  1.00 98.64           N  
ATOM   3489  H   THR A 213      -3.907  -9.257  -4.735  1.00 98.64           H  
ATOM   3490  CA  THR A 213      -3.220 -11.149  -4.038  1.00 98.64           C  
ATOM   3491  HA  THR A 213      -3.491 -12.169  -4.309  1.00 98.64           H  
ATOM   3492  C   THR A 213      -3.834 -10.850  -2.669  1.00 98.64           C  
ATOM   3493  CB  THR A 213      -1.684 -11.071  -4.005  1.00 98.64           C  
ATOM   3494  HB  THR A 213      -1.377 -10.093  -3.634  1.00 98.64           H  
ATOM   3495  O   THR A 213      -3.992  -9.685  -2.300  1.00 98.64           O  
ATOM   3496  CG2 THR A 213      -1.074 -12.164  -3.132  1.00 98.64           C  
ATOM   3497 HG21 THR A 213      -1.356 -12.013  -2.090  1.00 98.64           H  
ATOM   3498 HG22 THR A 213      -1.423 -13.144  -3.458  1.00 98.64           H  
ATOM   3499 HG23 THR A 213       0.013 -12.126  -3.201  1.00 98.64           H  
ATOM   3500  OG1 THR A 213      -1.147 -11.260  -5.300  1.00 98.64           O  
ATOM   3501  HG1 THR A 213      -1.083 -12.202  -5.470  1.00 98.64           H  
ATOM   3502  N   GLN A 214      -4.227 -11.892  -1.938  1.00 98.52           N  
ATOM   3503  H   GLN A 214      -4.046 -12.824  -2.283  1.00 98.52           H  
ATOM   3504  CA  GLN A 214      -4.816 -11.808  -0.600  1.00 98.52           C  
ATOM   3505  HA  GLN A 214      -4.913 -10.760  -0.315  1.00 98.52           H  
ATOM   3506  C   GLN A 214      -3.907 -12.466   0.437  1.00 98.52           C  
ATOM   3507  CB  GLN A 214      -6.218 -12.442  -0.582  1.00 98.52           C  
ATOM   3508  HB2 GLN A 214      -6.218 -13.340  -1.200  1.00 98.52           H  
ATOM   3509  HB3 GLN A 214      -6.470 -12.732   0.438  1.00 98.52           H  
ATOM   3510  O   GLN A 214      -3.231 -13.453   0.146  1.00 98.52           O  
ATOM   3511  CG  GLN A 214      -7.293 -11.456  -1.065  1.00 98.52           C  
ATOM   3512  HG2 GLN A 214      -7.010 -11.053  -2.037  1.00 98.52           H  
ATOM   3513  HG3 GLN A 214      -7.343 -10.630  -0.355  1.00 98.52           H  
ATOM   3514  CD  GLN A 214      -8.680 -12.086  -1.189  1.00 98.52           C  
ATOM   3515  NE2 GLN A 214      -9.738 -11.341  -0.928  1.00 98.52           N  
ATOM   3516 HE21 GLN A 214      -9.623 -10.538  -0.326  1.00 98.52           H  
ATOM   3517 HE22 GLN A 214     -10.611 -11.843  -0.845  1.00 98.52           H  
ATOM   3518  OE1 GLN A 214      -8.835 -13.220  -1.605  1.00 98.52           O  
ATOM   3519  N   TYR A 215      -3.928 -11.920   1.649  1.00 98.67           N  
ATOM   3520  H   TYR A 215      -4.513 -11.109   1.791  1.00 98.67           H  
ATOM   3521  CA  TYR A 215      -3.171 -12.384   2.805  1.00 98.67           C  
ATOM   3522  HA  TYR A 215      -2.781 -13.385   2.618  1.00 98.67           H  
ATOM   3523  C   TYR A 215      -4.105 -12.427   4.011  1.00 98.67           C  
ATOM   3524  CB  TYR A 215      -1.993 -11.440   3.075  1.00 98.67           C  
ATOM   3525  HB2 TYR A 215      -2.378 -10.479   3.414  1.00 98.67           H  
ATOM   3526  HB3 TYR A 215      -1.399 -11.847   3.893  1.00 98.67           H  
ATOM   3527  O   TYR A 215      -4.789 -11.445   4.297  1.00 98.67           O  
ATOM   3528  CG  TYR A 215      -1.090 -11.204   1.881  1.00 98.67           C  
ATOM   3529  CD1 TYR A 215       0.053 -11.999   1.711  1.00 98.67           C  
ATOM   3530  HD1 TYR A 215       0.244 -12.801   2.408  1.00 98.67           H  
ATOM   3531  CD2 TYR A 215      -1.392 -10.202   0.939  1.00 98.67           C  
ATOM   3532  HD2 TYR A 215      -2.286  -9.607   1.055  1.00 98.67           H  
ATOM   3533  CE1 TYR A 215       0.931 -11.777   0.637  1.00 98.67           C  
ATOM   3534  HE1 TYR A 215       1.815 -12.385   0.517  1.00 98.67           H  
ATOM   3535  CE2 TYR A 215      -0.534  -9.990  -0.157  1.00 98.67           C  
ATOM   3536  HE2 TYR A 215      -0.760  -9.233  -0.894  1.00 98.67           H  
ATOM   3537  OH  TYR A 215       1.428 -10.579  -1.378  1.00 98.67           O  
ATOM   3538  HH  TYR A 215       2.210 -11.136  -1.363  1.00 98.67           H  
ATOM   3539  CZ  TYR A 215       0.629 -10.774  -0.303  1.00 98.67           C  
ATOM   3540  N   SER A 216      -4.138 -13.551   4.725  1.00 98.00           N  
ATOM   3541  H   SER A 216      -3.511 -14.306   4.485  1.00 98.00           H  
ATOM   3542  CA  SER A 216      -5.049 -13.756   5.859  1.00 98.00           C  
ATOM   3543  HA  SER A 216      -6.052 -13.446   5.566  1.00 98.00           H  
ATOM   3544  C   SER A 216      -4.681 -12.949   7.104  1.00 98.00           C  
ATOM   3545  CB  SER A 216      -5.090 -15.242   6.223  1.00 98.00           C  
ATOM   3546  HB2 SER A 216      -5.671 -15.379   7.135  1.00 98.00           H  
ATOM   3547  HB3 SER A 216      -5.580 -15.790   5.418  1.00 98.00           H  
ATOM   3548  O   SER A 216      -5.523 -12.778   7.984  1.00 98.00           O  
ATOM   3549  OG  SER A 216      -3.784 -15.764   6.401  1.00 98.00           O  
ATOM   3550  HG  SER A 216      -3.286 -15.188   6.986  1.00 98.00           H  
ATOM   3551  N   GLU A 217      -3.426 -12.500   7.213  1.00 98.17           N  
ATOM   3552  H   GLU A 217      -2.771 -12.683   6.466  1.00 98.17           H  
ATOM   3553  CA  GLU A 217      -2.958 -11.673   8.326  1.00 98.17           C  
ATOM   3554  HA  GLU A 217      -3.825 -11.241   8.825  1.00 98.17           H  
ATOM   3555  C   GLU A 217      -2.090 -10.526   7.820  1.00 98.17           C  
ATOM   3556  CB  GLU A 217      -2.177 -12.478   9.382  1.00 98.17           C  
ATOM   3557  HB2 GLU A 217      -1.144 -12.611   9.060  1.00 98.17           H  
ATOM   3558  HB3 GLU A 217      -2.173 -11.887  10.298  1.00 98.17           H  
ATOM   3559  O   GLU A 217      -1.145 -10.736   7.056  1.00 98.17           O  
ATOM   3560  CG  GLU A 217      -2.777 -13.861   9.670  1.00 98.17           C  
ATOM   3561  HG2 GLU A 217      -2.546 -14.528   8.840  1.00 98.17           H  
ATOM   3562  HG3 GLU A 217      -3.862 -13.766   9.710  1.00 98.17           H  
ATOM   3563  CD  GLU A 217      -2.296 -14.508  10.973  1.00 98.17           C  
ATOM   3564  OE1 GLU A 217      -2.963 -15.495  11.369  1.00 98.17           O  
ATOM   3565  OE2 GLU A 217      -1.347 -14.002  11.600  1.00 98.17           O  
ATOM   3566  N   PHE A 218      -2.398  -9.322   8.287  1.00 98.69           N  
ATOM   3567  H   PHE A 218      -3.263  -9.212   8.798  1.00 98.69           H  
ATOM   3568  CA  PHE A 218      -1.620  -8.119   8.053  1.00 98.69           C  
ATOM   3569  HA  PHE A 218      -0.586  -8.387   7.833  1.00 98.69           H  
ATOM   3570  C   PHE A 218      -1.643  -7.242   9.299  1.00 98.69           C  
ATOM   3571  CB  PHE A 218      -2.199  -7.387   6.844  1.00 98.69           C  
ATOM   3572  HB2 PHE A 218      -3.268  -7.241   6.994  1.00 98.69           H  
ATOM   3573  HB3 PHE A 218      -2.071  -8.036   5.977  1.00 98.69           H  
ATOM   3574  O   PHE A 218      -2.706  -6.909   9.826  1.00 98.69           O  
ATOM   3575  CG  PHE A 218      -1.556  -6.047   6.545  1.00 98.69           C  
ATOM   3576  CD1 PHE A 218      -2.183  -4.858   6.954  1.00 98.69           C  
ATOM   3577  HD1 PHE A 218      -3.102  -4.913   7.519  1.00 98.69           H  
ATOM   3578  CD2 PHE A 218      -0.350  -5.984   5.826  1.00 98.69           C  
ATOM   3579  HD2 PHE A 218       0.145  -6.895   5.524  1.00 98.69           H  
ATOM   3580  CE1 PHE A 218      -1.628  -3.611   6.614  1.00 98.69           C  
ATOM   3581  HE1 PHE A 218      -2.131  -2.696   6.893  1.00 98.69           H  
ATOM   3582  CE2 PHE A 218       0.200  -4.736   5.480  1.00 98.69           C  
ATOM   3583  HE2 PHE A 218       1.110  -4.687   4.900  1.00 98.69           H  
ATOM   3584  CZ  PHE A 218      -0.432  -3.549   5.881  1.00 98.69           C  
ATOM   3585  HZ  PHE A 218      -0.005  -2.593   5.616  1.00 98.69           H  
ATOM   3586  N   SER A 219      -0.466  -6.849   9.764  1.00 98.68           N  
ATOM   3587  H   SER A 219       0.377  -7.189   9.324  1.00 98.68           H  
ATOM   3588  CA  SER A 219      -0.310  -5.843  10.801  1.00 98.68           C  
ATOM   3589  HA  SER A 219      -1.147  -5.150  10.723  1.00 98.68           H  
ATOM   3590  C   SER A 219       0.973  -5.048  10.581  1.00 98.68           C  
ATOM   3591  CB  SER A 219      -0.392  -6.465  12.201  1.00 98.68           C  
ATOM   3592  HB2 SER A 219      -0.432  -5.668  12.943  1.00 98.68           H  
ATOM   3593  HB3 SER A 219      -1.309  -7.049  12.279  1.00 98.68           H  
ATOM   3594  O   SER A 219       1.861  -5.438   9.820  1.00 98.68           O  
ATOM   3595  OG  SER A 219       0.713  -7.290  12.487  1.00 98.68           O  
ATOM   3596  HG  SER A 219       0.397  -8.149  12.778  1.00 98.68           H  
ATOM   3597  N   ILE A 220       1.055  -3.900  11.245  1.00 98.82           N  
ATOM   3598  H   ILE A 220       0.317  -3.657  11.890  1.00 98.82           H  
ATOM   3599  CA  ILE A 220       2.301  -3.153  11.372  1.00 98.82           C  
ATOM   3600  HA  ILE A 220       3.108  -3.806  11.042  1.00 98.82           H  
ATOM   3601  C   ILE A 220       2.553  -2.854  12.840  1.00 98.82           C  
ATOM   3602  CB  ILE A 220       2.341  -1.885  10.494  1.00 98.82           C  
ATOM   3603  HB  ILE A 220       3.326  -1.435  10.614  1.00 98.82           H  
ATOM   3604  O   ILE A 220       1.613  -2.791  13.637  1.00 98.82           O  
ATOM   3605  CG1 ILE A 220       1.289  -0.841  10.927  1.00 98.82           C  
ATOM   3606 HG12 ILE A 220       0.295  -1.273  10.819  1.00 98.82           H  
ATOM   3607 HG13 ILE A 220       1.439  -0.597  11.979  1.00 98.82           H  
ATOM   3608  CG2 ILE A 220       2.186  -2.275   9.015  1.00 98.82           C  
ATOM   3609 HG21 ILE A 220       2.891  -3.070   8.768  1.00 98.82           H  
ATOM   3610 HG22 ILE A 220       2.415  -1.417   8.382  1.00 98.82           H  
ATOM   3611 HG23 ILE A 220       1.174  -2.622   8.808  1.00 98.82           H  
ATOM   3612  CD1 ILE A 220       1.342   0.475  10.143  1.00 98.82           C  
ATOM   3613 HD11 ILE A 220       0.572   1.150  10.517  1.00 98.82           H  
ATOM   3614 HD12 ILE A 220       2.316   0.945  10.277  1.00 98.82           H  
ATOM   3615 HD13 ILE A 220       1.161   0.300   9.083  1.00 98.82           H  
ATOM   3616  N   GLU A 221       3.812  -2.651  13.200  1.00 98.76           N  
ATOM   3617  H   GLU A 221       4.538  -2.825  12.520  1.00 98.76           H  
ATOM   3618  CA  GLU A 221       4.166  -2.162  14.529  1.00 98.76           C  
ATOM   3619  HA  GLU A 221       3.483  -2.609  15.252  1.00 98.76           H  
ATOM   3620  C   GLU A 221       3.981  -0.640  14.650  1.00 98.76           C  
ATOM   3621  CB  GLU A 221       5.577  -2.621  14.912  1.00 98.76           C  
ATOM   3622  HB2 GLU A 221       5.787  -2.219  15.903  1.00 98.76           H  
ATOM   3623  HB3 GLU A 221       6.305  -2.223  14.205  1.00 98.76           H  
ATOM   3624  O   GLU A 221       3.593   0.052  13.707  1.00 98.76           O  
ATOM   3625  CG  GLU A 221       5.683  -4.153  14.977  1.00 98.76           C  
ATOM   3626  HG2 GLU A 221       5.616  -4.550  13.964  1.00 98.76           H  
ATOM   3627  HG3 GLU A 221       4.843  -4.542  15.553  1.00 98.76           H  
ATOM   3628  CD  GLU A 221       6.984  -4.632  15.633  1.00 98.76           C  
ATOM   3629  OE1 GLU A 221       7.474  -5.721  15.258  1.00 98.76           O  
ATOM   3630  OE2 GLU A 221       7.483  -3.928  16.537  1.00 98.76           O  
ATOM   3631  N   ASN A 222       4.231  -0.105  15.844  1.00 98.60           N  
ATOM   3632  H   ASN A 222       4.613  -0.707  16.559  1.00 98.60           H  
ATOM   3633  CA  ASN A 222       4.162   1.329  16.105  1.00 98.60           C  
ATOM   3634  HA  ASN A 222       3.268   1.718  15.618  1.00 98.60           H  
ATOM   3635  C   ASN A 222       5.364   2.090  15.506  1.00 98.60           C  
ATOM   3636  CB  ASN A 222       4.004   1.537  17.624  1.00 98.60           C  
ATOM   3637  HB2 ASN A 222       3.127   0.984  17.960  1.00 98.60           H  
ATOM   3638  HB3 ASN A 222       3.834   2.592  17.840  1.00 98.60           H  
ATOM   3639  O   ASN A 222       6.319   1.509  14.986  1.00 98.60           O  
ATOM   3640  CG  ASN A 222       5.198   1.070  18.435  1.00 98.60           C  
ATOM   3641  ND2 ASN A 222       4.981   0.538  19.612  1.00 98.60           N  
ATOM   3642 HD21 ASN A 222       5.798   0.159  20.069  1.00 98.60           H  
ATOM   3643 HD22 ASN A 222       4.041   0.339  19.921  1.00 98.60           H  
ATOM   3644  OD1 ASN A 222       6.341   1.194  18.040  1.00 98.60           O  
ATOM   3645  N   GLU A 223       5.348   3.417  15.636  1.00 98.66           N  
ATOM   3646  H   GLU A 223       4.517   3.859  16.003  1.00 98.66           H  
ATOM   3647  CA  GLU A 223       6.427   4.280  15.145  1.00 98.66           C  
ATOM   3648  HA  GLU A 223       6.539   4.115  14.073  1.00 98.66           H  
ATOM   3649  C   GLU A 223       7.793   4.013  15.804  1.00 98.66           C  
ATOM   3650  CB  GLU A 223       6.029   5.742  15.388  1.00 98.66           C  
ATOM   3651  HB2 GLU A 223       5.017   5.906  15.018  1.00 98.66           H  
ATOM   3652  HB3 GLU A 223       6.039   5.945  16.459  1.00 98.66           H  
ATOM   3653  O   GLU A 223       8.826   4.166  15.149  1.00 98.66           O  
ATOM   3654  CG  GLU A 223       6.992   6.702  14.673  1.00 98.66           C  
ATOM   3655  HG2 GLU A 223       8.000   6.593  15.073  1.00 98.66           H  
ATOM   3656  HG3 GLU A 223       7.008   6.439  13.615  1.00 98.66           H  
ATOM   3657  CD  GLU A 223       6.600   8.170  14.794  1.00 98.66           C  
ATOM   3658  OE1 GLU A 223       7.022   8.960  13.918  1.00 98.66           O  
ATOM   3659  OE2 GLU A 223       5.863   8.557  15.724  1.00 98.66           O  
ATOM   3660  N   ALA A 224       7.819   3.624  17.085  1.00 98.61           N  
ATOM   3661  H   ALA A 224       6.948   3.378  17.533  1.00 98.61           H  
ATOM   3662  CA  ALA A 224       9.063   3.333  17.802  1.00 98.61           C  
ATOM   3663  HA  ALA A 224       9.738   4.181  17.683  1.00 98.61           H  
ATOM   3664  C   ALA A 224       9.782   2.105  17.219  1.00 98.61           C  
ATOM   3665  CB  ALA A 224       8.762   3.166  19.297  1.00 98.61           C  
ATOM   3666  HB1 ALA A 224       9.700   3.036  19.838  1.00 98.61           H  
ATOM   3667  HB2 ALA A 224       8.251   4.050  19.677  1.00 98.61           H  
ATOM   3668  HB3 ALA A 224       8.144   2.284  19.464  1.00 98.61           H  
ATOM   3669  O   ALA A 224      11.008   2.051  17.238  1.00 98.61           O  
ATOM   3670  N   ASN A 225       9.018   1.186  16.625  1.00 98.66           N  
ATOM   3671  H   ASN A 225       8.016   1.290  16.699  1.00 98.66           H  
ATOM   3672  CA  ASN A 225       9.507   0.034  15.873  1.00 98.66           C  
ATOM   3673  HA  ASN A 225      10.566  -0.107  16.087  1.00 98.66           H  
ATOM   3674  C   ASN A 225       9.392   0.245  14.352  1.00 98.66           C  
ATOM   3675  CB  ASN A 225       8.761  -1.209  16.359  1.00 98.66           C  
ATOM   3676  HB2 ASN A 225       9.098  -2.079  15.797  1.00 98.66           H  
ATOM   3677  HB3 ASN A 225       7.697  -1.069  16.169  1.00 98.66           H  
ATOM   3678  O   ASN A 225       9.167  -0.700  13.596  1.00 98.66           O  
ATOM   3679  CG  ASN A 225       8.966  -1.510  17.831  1.00 98.66           C  
ATOM   3680  ND2 ASN A 225       7.967  -2.043  18.481  1.00 98.66           N  
ATOM   3681 HD21 ASN A 225       7.414  -2.628  17.870  1.00 98.66           H  
ATOM   3682 HD22 ASN A 225       8.214  -2.389  19.397  1.00 98.66           H  
ATOM   3683  OD1 ASN A 225      10.019  -1.321  18.415  1.00 98.66           O  
ATOM   3684  N   ASN A 226       9.516   1.497  13.895  1.00 98.72           N  
ATOM   3685  H   ASN A 226       9.644   2.229  14.579  1.00 98.72           H  
ATOM   3686  CA  ASN A 226       9.598   1.878  12.482  1.00 98.72           C  
ATOM   3687  HA  ASN A 226       9.565   2.967  12.453  1.00 98.72           H  
ATOM   3688  C   ASN A 226       8.428   1.398  11.600  1.00 98.72           C  
ATOM   3689  CB  ASN A 226      10.960   1.442  11.911  1.00 98.72           C  
ATOM   3690  HB2 ASN A 226      11.037   1.749  10.869  1.00 98.72           H  
ATOM   3691  HB3 ASN A 226      11.018   0.354  11.942  1.00 98.72           H  
ATOM   3692  O   ASN A 226       8.609   1.212  10.397  1.00 98.72           O  
ATOM   3693  CG  ASN A 226      12.161   2.019  12.624  1.00 98.72           C  
ATOM   3694  ND2 ASN A 226      13.209   1.244  12.765  1.00 98.72           N  
ATOM   3695 HD21 ASN A 226      13.212   0.312  12.377  1.00 98.72           H  
ATOM   3696 HD22 ASN A 226      14.071   1.663  13.086  1.00 98.72           H  
ATOM   3697  OD1 ASN A 226      12.180   3.176  13.027  1.00 98.72           O  
ATOM   3698  N   TYR A 227       7.232   1.197  12.162  1.00 98.84           N  
ATOM   3699  H   TYR A 227       7.136   1.329  13.159  1.00 98.84           H  
ATOM   3700  CA  TYR A 227       6.085   0.636  11.437  1.00 98.84           C  
ATOM   3701  HA  TYR A 227       5.329   0.399  12.185  1.00 98.84           H  
ATOM   3702  C   TYR A 227       6.391  -0.695  10.730  1.00 98.84           C  
ATOM   3703  CB  TYR A 227       5.470   1.668  10.480  1.00 98.84           C  
ATOM   3704  HB2 TYR A 227       4.571   1.239  10.037  1.00 98.84           H  
ATOM   3705  HB3 TYR A 227       6.165   1.853   9.660  1.00 98.84           H  
ATOM   3706  O   TYR A 227       5.935  -0.917   9.605  1.00 98.84           O  
ATOM   3707  CG  TYR A 227       5.086   2.986  11.110  1.00 98.84           C  
ATOM   3708  CD1 TYR A 227       4.005   3.048  12.012  1.00 98.84           C  
ATOM   3709  HD1 TYR A 227       3.471   2.148  12.278  1.00 98.84           H  
ATOM   3710  CD2 TYR A 227       5.788   4.153  10.760  1.00 98.84           C  
ATOM   3711  HD2 TYR A 227       6.626   4.088  10.082  1.00 98.84           H  
ATOM   3712  CE1 TYR A 227       3.617   4.286  12.557  1.00 98.84           C  
ATOM   3713  HE1 TYR A 227       2.791   4.352  13.251  1.00 98.84           H  
ATOM   3714  CE2 TYR A 227       5.406   5.390  11.305  1.00 98.84           C  
ATOM   3715  HE2 TYR A 227       5.949   6.286  11.041  1.00 98.84           H  
ATOM   3716  OH  TYR A 227       3.975   6.652  12.728  1.00 98.84           O  
ATOM   3717  HH  TYR A 227       4.636   7.319  12.528  1.00 98.84           H  
ATOM   3718  CZ  TYR A 227       4.321   5.454  12.203  1.00 98.84           C  
ATOM   3719  N   ARG A 228       7.187  -1.565  11.365  1.00 98.84           N  
ATOM   3720  H   ARG A 228       7.598  -1.285  12.245  1.00 98.84           H  
ATOM   3721  CA  ARG A 228       7.574  -2.874  10.823  1.00 98.84           C  
ATOM   3722  HA  ARG A 228       8.251  -2.713   9.983  1.00 98.84           H  
ATOM   3723  C   ARG A 228       6.378  -3.670  10.311  1.00 98.84           C  
ATOM   3724  CB  ARG A 228       8.316  -3.664  11.903  1.00 98.84           C  
ATOM   3725  HB2 ARG A 228       7.667  -3.807  12.767  1.00 98.84           H  
ATOM   3726  HB3 ARG A 228       9.179  -3.076  12.216  1.00 98.84           H  
ATOM   3727  O   ARG A 228       5.386  -3.788  11.023  1.00 98.84           O  
ATOM   3728  CG  ARG A 228       8.770  -5.038  11.384  1.00 98.84           C  
ATOM   3729  HG2 ARG A 228       9.362  -4.910  10.477  1.00 98.84           H  
ATOM   3730  HG3 ARG A 228       7.904  -5.660  11.156  1.00 98.84           H  
ATOM   3731  CD  ARG A 228       9.608  -5.772  12.420  1.00 98.84           C  
ATOM   3732  HD2 ARG A 228       9.007  -5.924  13.317  1.00 98.84           H  
ATOM   3733  HD3 ARG A 228       9.885  -6.742  12.007  1.00 98.84           H  
ATOM   3734  NE  ARG A 228      10.825  -5.012  12.712  1.00 98.84           N  
ATOM   3735  HE  ARG A 228      11.095  -4.323  12.025  1.00 98.84           H  
ATOM   3736  NH1 ARG A 228      11.177  -5.721  14.853  1.00 98.84           N  
ATOM   3737 HH11 ARG A 228      10.296  -6.210  14.781  1.00 98.84           H  
ATOM   3738 HH12 ARG A 228      11.570  -5.543  15.767  1.00 98.84           H  
ATOM   3739  NH2 ARG A 228      12.455  -4.097  13.927  1.00 98.84           N  
ATOM   3740 HH21 ARG A 228      12.533  -3.454  13.152  1.00 98.84           H  
ATOM   3741 HH22 ARG A 228      12.891  -3.883  14.813  1.00 98.84           H  
ATOM   3742  CZ  ARG A 228      11.487  -4.962  13.838  1.00 98.84           C  
ATOM   3743  N   LEU A 229       6.500  -4.226   9.107  1.00 98.87           N  
ATOM   3744  H   LEU A 229       7.375  -4.098   8.618  1.00 98.87           H  
ATOM   3745  CA  LEU A 229       5.478  -5.047   8.461  1.00 98.87           C  
ATOM   3746  HA  LEU A 229       4.501  -4.600   8.649  1.00 98.87           H  
ATOM   3747  C   LEU A 229       5.463  -6.471   9.015  1.00 98.87           C  
ATOM   3748  CB  LEU A 229       5.736  -5.044   6.942  1.00 98.87           C  
ATOM   3749  HB2 LEU A 229       5.593  -4.026   6.580  1.00 98.87           H  
ATOM   3750  HB3 LEU A 229       6.772  -5.330   6.761  1.00 98.87           H  
ATOM   3751  O   LEU A 229       6.493  -7.142   9.019  1.00 98.87           O  
ATOM   3752  CG  LEU A 229       4.828  -5.954   6.099  1.00 98.87           C  
ATOM   3753  HG  LEU A 229       4.952  -6.993   6.404  1.00 98.87           H  
ATOM   3754  CD1 LEU A 229       3.359  -5.557   6.222  1.00 98.87           C  
ATOM   3755 HD11 LEU A 229       2.993  -5.743   7.231  1.00 98.87           H  
ATOM   3756 HD12 LEU A 229       2.768  -6.161   5.533  1.00 98.87           H  
ATOM   3757 HD13 LEU A 229       3.238  -4.500   5.984  1.00 98.87           H  
ATOM   3758  CD2 LEU A 229       5.197  -5.839   4.619  1.00 98.87           C  
ATOM   3759 HD21 LEU A 229       4.623  -6.560   4.036  1.00 98.87           H  
ATOM   3760 HD22 LEU A 229       4.995  -4.831   4.258  1.00 98.87           H  
ATOM   3761 HD23 LEU A 229       6.259  -6.050   4.487  1.00 98.87           H  
ATOM   3762  N   HIS A 230       4.274  -6.959   9.358  1.00 98.78           N  
ATOM   3763  H   HIS A 230       3.480  -6.336   9.374  1.00 98.78           H  
ATOM   3764  CA  HIS A 230       3.994  -8.372   9.601  1.00 98.78           C  
ATOM   3765  HA  HIS A 230       4.884  -8.972   9.410  1.00 98.78           H  
ATOM   3766  C   HIS A 230       2.881  -8.823   8.663  1.00 98.78           C  
ATOM   3767  CB  HIS A 230       3.594  -8.581  11.059  1.00 98.78           C  
ATOM   3768  HB2 HIS A 230       2.738  -7.942  11.276  1.00 98.78           H  
ATOM   3769  HB3 HIS A 230       3.301  -9.620  11.207  1.00 98.78           H  
ATOM   3770  O   HIS A 230       1.771  -8.292   8.691  1.00 98.78           O  
ATOM   3771  CG  HIS A 230       4.700  -8.255  12.019  1.00 98.78           C  
ATOM   3772  CD2 HIS A 230       4.792  -7.131  12.786  1.00 98.78           C  
ATOM   3773  HD2 HIS A 230       4.082  -6.318  12.817  1.00 98.78           H  
ATOM   3774  ND1 HIS A 230       5.832  -9.043  12.219  1.00 98.78           N  
ATOM   3775  CE1 HIS A 230       6.587  -8.374  13.099  1.00 98.78           C  
ATOM   3776  HE1 HIS A 230       7.552  -8.705  13.456  1.00 98.78           H  
ATOM   3777  NE2 HIS A 230       5.987  -7.233  13.466  1.00 98.78           N  
ATOM   3778  HE2 HIS A 230       6.386  -6.574  14.119  1.00 98.78           H  
ATOM   3779  N   ILE A 231       3.177  -9.798   7.813  1.00 98.59           N  
ATOM   3780  H   ILE A 231       4.106 -10.192   7.829  1.00 98.59           H  
ATOM   3781  CA  ILE A 231       2.239 -10.289   6.806  1.00 98.59           C  
ATOM   3782  HA  ILE A 231       1.228 -10.073   7.149  1.00 98.59           H  
ATOM   3783  C   ILE A 231       2.351 -11.807   6.683  1.00 98.59           C  
ATOM   3784  CB  ILE A 231       2.452  -9.523   5.483  1.00 98.59           C  
ATOM   3785  HB  ILE A 231       2.408  -8.461   5.723  1.00 98.59           H  
ATOM   3786  O   ILE A 231       3.456 -12.354   6.673  1.00 98.59           O  
ATOM   3787  CG1 ILE A 231       1.297  -9.805   4.506  1.00 98.59           C  
ATOM   3788 HG12 ILE A 231       0.352  -9.602   5.010  1.00 98.59           H  
ATOM   3789 HG13 ILE A 231       1.307 -10.852   4.204  1.00 98.59           H  
ATOM   3790  CG2 ILE A 231       3.832  -9.789   4.854  1.00 98.59           C  
ATOM   3791 HG21 ILE A 231       3.899 -10.830   4.539  1.00 98.59           H  
ATOM   3792 HG22 ILE A 231       4.617  -9.578   5.580  1.00 98.59           H  
ATOM   3793 HG23 ILE A 231       3.994  -9.139   3.994  1.00 98.59           H  
ATOM   3794  CD1 ILE A 231       1.358  -8.935   3.252  1.00 98.59           C  
ATOM   3795 HD11 ILE A 231       1.463  -7.885   3.524  1.00 98.59           H  
ATOM   3796 HD12 ILE A 231       0.435  -9.070   2.688  1.00 98.59           H  
ATOM   3797 HD13 ILE A 231       2.190  -9.243   2.619  1.00 98.59           H  
ATOM   3798  N   SER A 232       1.217 -12.502   6.597  1.00 98.47           N  
ATOM   3799  H   SER A 232       0.341 -12.001   6.610  1.00 98.47           H  
ATOM   3800  CA  SER A 232       1.195 -13.949   6.349  1.00 98.47           C  
ATOM   3801  HA  SER A 232       1.875 -14.426   7.055  1.00 98.47           H  
ATOM   3802  C   SER A 232       1.665 -14.277   4.925  1.00 98.47           C  
ATOM   3803  CB  SER A 232      -0.214 -14.508   6.595  1.00 98.47           C  
ATOM   3804  HB2 SER A 232      -0.180 -15.597   6.583  1.00 98.47           H  
ATOM   3805  HB3 SER A 232      -0.549 -14.195   7.584  1.00 98.47           H  
ATOM   3806  O   SER A 232       1.690 -13.385   4.080  1.00 98.47           O  
ATOM   3807  OG  SER A 232      -1.151 -14.073   5.621  1.00 98.47           O  
ATOM   3808  HG  SER A 232      -0.912 -14.476   4.783  1.00 98.47           H  
ATOM   3809  N   PRO A 233       1.964 -15.544   4.592  1.00 98.57           N  
ATOM   3810  CA  PRO A 233       1.980 -15.975   3.198  1.00 98.57           C  
ATOM   3811  HA  PRO A 233       2.787 -15.449   2.689  1.00 98.57           H  
ATOM   3812  C   PRO A 233       0.637 -15.679   2.500  1.00 98.57           C  
ATOM   3813  CB  PRO A 233       2.288 -17.475   3.227  1.00 98.57           C  
ATOM   3814  HB2 PRO A 233       2.941 -17.767   2.404  1.00 98.57           H  
ATOM   3815  HB3 PRO A 233       1.360 -18.047   3.196  1.00 98.57           H  
ATOM   3816  O   PRO A 233      -0.386 -15.515   3.184  1.00 98.57           O  
ATOM   3817  CG  PRO A 233       2.963 -17.689   4.582  1.00 98.57           C  
ATOM   3818  HG2 PRO A 233       2.799 -18.699   4.957  1.00 98.57           H  
ATOM   3819  HG3 PRO A 233       4.031 -17.489   4.499  1.00 98.57           H  
ATOM   3820  CD  PRO A 233       2.300 -16.643   5.479  1.00 98.57           C  
ATOM   3821  HD2 PRO A 233       1.390 -17.057   5.912  1.00 98.57           H  
ATOM   3822  HD3 PRO A 233       2.989 -16.327   6.262  1.00 98.57           H  
ATOM   3823  N   PRO A 234       0.606 -15.621   1.156  1.00 98.27           N  
ATOM   3824  CA  PRO A 234      -0.637 -15.434   0.417  1.00 98.27           C  
ATOM   3825  HA  PRO A 234      -1.044 -14.457   0.678  1.00 98.27           H  
ATOM   3826  C   PRO A 234      -1.657 -16.531   0.730  1.00 98.27           C  
ATOM   3827  CB  PRO A 234      -0.286 -15.454  -1.069  1.00 98.27           C  
ATOM   3828  HB2 PRO A 234      -0.817 -14.671  -1.610  1.00 98.27           H  
ATOM   3829  HB3 PRO A 234      -0.509 -16.428  -1.505  1.00 98.27           H  
ATOM   3830  O   PRO A 234      -1.338 -17.718   0.679  1.00 98.27           O  
ATOM   3831  CG  PRO A 234       1.216 -15.234  -1.097  1.00 98.27           C  
ATOM   3832  HG2 PRO A 234       1.415 -14.170  -1.227  1.00 98.27           H  
ATOM   3833  HG3 PRO A 234       1.648 -15.844  -1.890  1.00 98.27           H  
ATOM   3834  CD  PRO A 234       1.743 -15.691   0.257  1.00 98.27           C  
ATOM   3835  HD2 PRO A 234       2.091 -16.721   0.191  1.00 98.27           H  
ATOM   3836  HD3 PRO A 234       2.553 -15.035   0.576  1.00 98.27           H  
ATOM   3837  N   SER A 235      -2.897 -16.131   0.994  1.00 97.63           N  
ATOM   3838  H   SER A 235      -3.088 -15.140   0.992  1.00 97.63           H  
ATOM   3839  CA  SER A 235      -4.042 -17.029   1.191  1.00 97.63           C  
ATOM   3840  HA  SER A 235      -3.682 -17.995   1.544  1.00 97.63           H  
ATOM   3841  C   SER A 235      -4.825 -17.289  -0.102  1.00 97.63           C  
ATOM   3842  CB  SER A 235      -4.965 -16.454   2.270  1.00 97.63           C  
ATOM   3843  HB2 SER A 235      -5.846 -17.089   2.366  1.00 97.63           H  
ATOM   3844  HB3 SER A 235      -4.436 -16.441   3.223  1.00 97.63           H  
ATOM   3845  O   SER A 235      -5.632 -18.213  -0.162  1.00 97.63           O  
ATOM   3846  OG  SER A 235      -5.362 -15.134   1.939  1.00 97.63           O  
ATOM   3847  HG  SER A 235      -6.143 -14.903   2.447  1.00 97.63           H  
ATOM   3848  N   GLY A 236      -4.584 -16.496  -1.149  1.00 96.96           N  
ATOM   3849  H   GLY A 236      -3.959 -15.715  -1.013  1.00 96.96           H  
ATOM   3850  CA  GLY A 236      -5.236 -16.626  -2.448  1.00 96.96           C  
ATOM   3851  HA2 GLY A 236      -4.928 -17.563  -2.914  1.00 96.96           H  
ATOM   3852  HA3 GLY A 236      -6.316 -16.649  -2.308  1.00 96.96           H  
ATOM   3853  C   GLY A 236      -4.891 -15.470  -3.384  1.00 96.96           C  
ATOM   3854  O   GLY A 236      -4.183 -14.534  -3.011  1.00 96.96           O  
ATOM   3855  N   GLY A 237      -5.384 -15.529  -4.619  1.00 97.48           N  
ATOM   3856  H   GLY A 237      -5.901 -16.350  -4.900  1.00 97.48           H  
ATOM   3857  CA  GLY A 237      -5.147 -14.490  -5.618  1.00 97.48           C  
ATOM   3858  HA2 GLY A 237      -6.016 -13.834  -5.673  1.00 97.48           H  
ATOM   3859  HA3 GLY A 237      -4.287 -13.883  -5.335  1.00 97.48           H  
ATOM   3860  C   GLY A 237      -4.869 -15.021  -7.014  1.00 97.48           C  
ATOM   3861  O   GLY A 237      -4.695 -16.218  -7.230  1.00 97.48           O  
ATOM   3862  N   THR A 238      -4.824 -14.101  -7.972  1.00 97.84           N  
ATOM   3863  H   THR A 238      -4.952 -13.138  -7.698  1.00 97.84           H  
ATOM   3864  CA  THR A 238      -4.445 -14.366  -9.367  1.00 97.84           C  
ATOM   3865  HA  THR A 238      -4.498 -15.438  -9.557  1.00 97.84           H  
ATOM   3866  C   THR A 238      -3.011 -13.942  -9.682  1.00 97.84           C  
ATOM   3867  CB  THR A 238      -5.407 -13.672 -10.338  1.00 97.84           C  
ATOM   3868  HB  THR A 238      -5.055 -13.822 -11.358  1.00 97.84           H  
ATOM   3869  O   THR A 238      -2.452 -14.404 -10.676  1.00 97.84           O  
ATOM   3870  CG2 THR A 238      -6.830 -14.218 -10.232  1.00 97.84           C  
ATOM   3871 HG21 THR A 238      -6.824 -15.290 -10.432  1.00 97.84           H  
ATOM   3872 HG22 THR A 238      -7.471 -13.726 -10.963  1.00 97.84           H  
ATOM   3873 HG23 THR A 238      -7.227 -14.048  -9.231  1.00 97.84           H  
ATOM   3874  OG1 THR A 238      -5.470 -12.288 -10.076  1.00 97.84           O  
ATOM   3875  HG1 THR A 238      -6.111 -11.923 -10.690  1.00 97.84           H  
ATOM   3876  N   ALA A 239      -2.397 -13.086  -8.856  1.00 97.38           N  
ATOM   3877  H   ALA A 239      -2.904 -12.746  -8.051  1.00 97.38           H  
ATOM   3878  CA  ALA A 239      -0.980 -12.742  -8.942  1.00 97.38           C  
ATOM   3879  HA  ALA A 239      -0.610 -13.011  -9.931  1.00 97.38           H  
ATOM   3880  C   ALA A 239      -0.147 -13.524  -7.918  1.00 97.38           C  
ATOM   3881  CB  ALA A 239      -0.793 -11.230  -8.794  1.00 97.38           C  
ATOM   3882  HB1 ALA A 239      -1.377 -10.852  -7.954  1.00 97.38           H  
ATOM   3883  HB2 ALA A 239      -1.102 -10.738  -9.716  1.00 97.38           H  
ATOM   3884  HB3 ALA A 239       0.258 -10.997  -8.623  1.00 97.38           H  
ATOM   3885  O   ALA A 239      -0.575 -13.766  -6.788  1.00 97.38           O  
ATOM   3886  N   ARG A 240       1.075 -13.890  -8.323  1.00 97.49           N  
ATOM   3887  H   ARG A 240       1.369 -13.581  -9.238  1.00 97.49           H  
ATOM   3888  CA  ARG A 240       2.089 -14.468  -7.428  1.00 97.49           C  
ATOM   3889  HA  ARG A 240       1.643 -15.282  -6.856  1.00 97.49           H  
ATOM   3890  C   ARG A 240       2.568 -13.418  -6.428  1.00 97.49           C  
ATOM   3891  CB  ARG A 240       3.283 -14.983  -8.238  1.00 97.49           C  
ATOM   3892  HB2 ARG A 240       3.655 -14.168  -8.858  1.00 97.49           H  
ATOM   3893  HB3 ARG A 240       4.073 -15.267  -7.542  1.00 97.49           H  
ATOM   3894  O   ARG A 240       2.619 -12.245  -6.774  1.00 97.49           O  
ATOM   3895  CG  ARG A 240       2.946 -16.182  -9.136  1.00 97.49           C  
ATOM   3896  HG2 ARG A 240       2.626 -17.021  -8.520  1.00 97.49           H  
ATOM   3897  HG3 ARG A 240       2.134 -15.916  -9.812  1.00 97.49           H  
ATOM   3898  CD  ARG A 240       4.163 -16.594  -9.976  1.00 97.49           C  
ATOM   3899  HD2 ARG A 240       3.869 -17.415 -10.630  1.00 97.49           H  
ATOM   3900  HD3 ARG A 240       4.463 -15.745 -10.590  1.00 97.49           H  
ATOM   3901  NE  ARG A 240       5.292 -17.024  -9.128  1.00 97.49           N  
ATOM   3902  HE  ARG A 240       5.113 -17.110  -8.138  1.00 97.49           H  
ATOM   3903  NH1 ARG A 240       6.915 -17.101 -10.748  1.00 97.49           N  
ATOM   3904 HH11 ARG A 240       7.885 -17.236 -10.996  1.00 97.49           H  
ATOM   3905 HH12 ARG A 240       6.230 -16.805 -11.429  1.00 97.49           H  
ATOM   3906  NH2 ARG A 240       7.441 -17.563  -8.624  1.00 97.49           N  
ATOM   3907 HH21 ARG A 240       8.414 -17.649  -8.878  1.00 97.49           H  
ATOM   3908 HH22 ARG A 240       7.221 -17.528  -7.638  1.00 97.49           H  
ATOM   3909  CZ  ARG A 240       6.541 -17.226  -9.504  1.00 97.49           C  
ATOM   3910  N   ASP A 241       2.957 -13.850  -5.235  1.00 97.93           N  
ATOM   3911  H   ASP A 241       2.933 -14.841  -5.040  1.00 97.93           H  
ATOM   3912  CA  ASP A 241       3.402 -12.979  -4.141  1.00 97.93           C  
ATOM   3913  HA  ASP A 241       2.584 -12.324  -3.843  1.00 97.93           H  
ATOM   3914  C   ASP A 241       4.628 -12.140  -4.487  1.00 97.93           C  
ATOM   3915  CB  ASP A 241       3.798 -13.863  -2.959  1.00 97.93           C  
ATOM   3916  HB2 ASP A 241       4.661 -14.471  -3.229  1.00 97.93           H  
ATOM   3917  HB3 ASP A 241       2.979 -14.557  -2.769  1.00 97.93           H  
ATOM   3918  O   ASP A 241       5.639 -12.691  -4.887  1.00 97.93           O  
ATOM   3919  CG  ASP A 241       4.126 -13.056  -1.700  1.00 97.93           C  
ATOM   3920  OD1 ASP A 241       3.574 -11.942  -1.534  1.00 97.93           O  
ATOM   3921  OD2 ASP A 241       4.933 -13.531  -0.884  1.00 97.93           O  
ATOM   3922  N   SER A 242       4.596 -10.829  -4.279  1.00 98.20           N  
ATOM   3923  H   SER A 242       3.733 -10.406  -3.971  1.00 98.20           H  
ATOM   3924  CA  SER A 242       5.809  -9.998  -4.281  1.00 98.20           C  
ATOM   3925  HA  SER A 242       6.683 -10.649  -4.248  1.00 98.20           H  
ATOM   3926  C   SER A 242       5.917  -9.155  -3.012  1.00 98.20           C  
ATOM   3927  CB  SER A 242       5.921  -9.160  -5.561  1.00 98.20           C  
ATOM   3928  HB2 SER A 242       5.082  -8.468  -5.634  1.00 98.20           H  
ATOM   3929  HB3 SER A 242       6.849  -8.590  -5.526  1.00 98.20           H  
ATOM   3930  O   SER A 242       6.617  -8.146  -3.000  1.00 98.20           O  
ATOM   3931  OG  SER A 242       5.957 -10.013  -6.691  1.00 98.20           O  
ATOM   3932  HG  SER A 242       6.126 -10.887  -6.333  1.00 98.20           H  
ATOM   3933  N   LEU A 243       5.222  -9.544  -1.940  1.00 98.42           N  
ATOM   3934  H   LEU A 243       4.698 -10.406  -1.982  1.00 98.42           H  
ATOM   3935  CA  LEU A 243       5.212  -8.808  -0.682  1.00 98.42           C  
ATOM   3936  HA  LEU A 243       5.913  -7.977  -0.757  1.00 98.42           H  
ATOM   3937  C   LEU A 243       5.713  -9.675   0.473  1.00 98.42           C  
ATOM   3938  CB  LEU A 243       3.813  -8.211  -0.460  1.00 98.42           C  
ATOM   3939  HB2 LEU A 243       3.500  -7.722  -1.383  1.00 98.42           H  
ATOM   3940  HB3 LEU A 243       3.117  -9.024  -0.252  1.00 98.42           H  
ATOM   3941  O   LEU A 243       6.750  -9.354   1.045  1.00 98.42           O  
ATOM   3942  CG  LEU A 243       3.711  -7.183   0.678  1.00 98.42           C  
ATOM   3943  HG  LEU A 243       3.994  -7.649   1.621  1.00 98.42           H  
ATOM   3944  CD1 LEU A 243       4.583  -5.948   0.436  1.00 98.42           C  
ATOM   3945 HD11 LEU A 243       4.351  -5.515  -0.537  1.00 98.42           H  
ATOM   3946 HD12 LEU A 243       4.406  -5.209   1.217  1.00 98.42           H  
ATOM   3947 HD13 LEU A 243       5.640  -6.214   0.457  1.00 98.42           H  
ATOM   3948  CD2 LEU A 243       2.263  -6.695   0.773  1.00 98.42           C  
ATOM   3949 HD21 LEU A 243       1.997  -6.139  -0.126  1.00 98.42           H  
ATOM   3950 HD22 LEU A 243       2.148  -6.055   1.647  1.00 98.42           H  
ATOM   3951 HD23 LEU A 243       1.590  -7.547   0.866  1.00 98.42           H  
ATOM   3952  N   HIS A 244       5.043 -10.783   0.797  1.00 98.50           N  
ATOM   3953  H   HIS A 244       4.326 -11.132   0.178  1.00 98.50           H  
ATOM   3954  CA  HIS A 244       5.401 -11.571   1.979  1.00 98.50           C  
ATOM   3955  HA  HIS A 244       5.407 -10.904   2.841  1.00 98.50           H  
ATOM   3956  C   HIS A 244       6.819 -12.147   1.890  1.00 98.50           C  
ATOM   3957  CB  HIS A 244       4.349 -12.657   2.242  1.00 98.50           C  
ATOM   3958  HB2 HIS A 244       4.083 -13.167   1.317  1.00 98.50           H  
ATOM   3959  HB3 HIS A 244       3.443 -12.182   2.619  1.00 98.50           H  
ATOM   3960  O   HIS A 244       7.606 -11.941   2.813  1.00 98.50           O  
ATOM   3961  CG  HIS A 244       4.822 -13.695   3.226  1.00 98.50           C  
ATOM   3962  CD2 HIS A 244       5.401 -14.899   2.927  1.00 98.50           C  
ATOM   3963  HD2 HIS A 244       5.588 -15.280   1.934  1.00 98.50           H  
ATOM   3964  ND1 HIS A 244       4.814 -13.582   4.594  1.00 98.50           N  
ATOM   3965  HD1 HIS A 244       4.374 -12.855   5.140  1.00 98.50           H  
ATOM   3966  CE1 HIS A 244       5.353 -14.693   5.110  1.00 98.50           C  
ATOM   3967  HE1 HIS A 244       5.444 -14.897   6.167  1.00 98.50           H  
ATOM   3968  NE2 HIS A 244       5.724 -15.533   4.134  1.00 98.50           N  
ATOM   3969  N   GLU A 245       7.163 -12.798   0.776  1.00 94.90           N  
ATOM   3970  H   GLU A 245       6.436 -12.969   0.095  1.00 94.90           H  
ATOM   3971  CA  GLU A 245       8.438 -13.510   0.590  1.00 94.90           C  
ATOM   3972  HA  GLU A 245       8.463 -14.362   1.270  1.00 94.90           H  
ATOM   3973  C   GLU A 245       9.682 -12.655   0.898  1.00 94.90           C  
ATOM   3974  CB  GLU A 245       8.478 -14.045  -0.858  1.00 94.90           C  
ATOM   3975  HB2 GLU A 245       8.485 -13.199  -1.546  1.00 94.90           H  
ATOM   3976  HB3 GLU A 245       7.572 -14.625  -1.033  1.00 94.90           H  
ATOM   3977  O   GLU A 245      10.686 -13.177   1.380  1.00 94.90           O  
ATOM   3978  CG  GLU A 245       9.691 -14.948  -1.151  1.00 94.90           C  
ATOM   3979  HG2 GLU A 245       9.703 -15.755  -0.419  1.00 94.90           H  
ATOM   3980  HG3 GLU A 245      10.603 -14.364  -1.027  1.00 94.90           H  
ATOM   3981  CD  GLU A 245       9.703 -15.557  -2.569  1.00 94.90           C  
ATOM   3982  OE1 GLU A 245      10.625 -16.361  -2.841  1.00 94.90           O  
ATOM   3983  OE2 GLU A 245       8.813 -15.240  -3.393  1.00 94.90           O  
ATOM   3984  N   PHE A 246       9.623 -11.341   0.654  1.00 97.79           N  
ATOM   3985  H   PHE A 246       8.745 -10.976   0.313  1.00 97.79           H  
ATOM   3986  CA  PHE A 246      10.800 -10.466   0.704  1.00 97.79           C  
ATOM   3987  HA  PHE A 246      11.665 -11.034   1.047  1.00 97.79           H  
ATOM   3988  C   PHE A 246      10.670  -9.257   1.637  1.00 97.79           C  
ATOM   3989  CB  PHE A 246      11.072 -10.006  -0.724  1.00 97.79           C  
ATOM   3990  HB2 PHE A 246      10.323  -9.256  -0.978  1.00 97.79           H  
ATOM   3991  HB3 PHE A 246      10.945 -10.860  -1.390  1.00 97.79           H  
ATOM   3992  O   PHE A 246      11.686  -8.729   2.096  1.00 97.79           O  
ATOM   3993  CG  PHE A 246      12.462  -9.458  -0.960  1.00 97.79           C  
ATOM   3994  CD1 PHE A 246      12.703  -8.071  -0.966  1.00 97.79           C  
ATOM   3995  HD1 PHE A 246      11.891  -7.382  -0.790  1.00 97.79           H  
ATOM   3996  CD2 PHE A 246      13.521 -10.355  -1.186  1.00 97.79           C  
ATOM   3997  HD2 PHE A 246      13.335 -11.419  -1.186  1.00 97.79           H  
ATOM   3998  CE1 PHE A 246      14.004  -7.587  -1.201  1.00 97.79           C  
ATOM   3999  HE1 PHE A 246      14.187  -6.523  -1.217  1.00 97.79           H  
ATOM   4000  CE2 PHE A 246      14.823  -9.871  -1.398  1.00 97.79           C  
ATOM   4001  HE2 PHE A 246      15.637 -10.563  -1.558  1.00 97.79           H  
ATOM   4002  CZ  PHE A 246      15.066  -8.487  -1.401  1.00 97.79           C  
ATOM   4003  HZ  PHE A 246      16.069  -8.120  -1.564  1.00 97.79           H  
ATOM   4004  N   HIS A 247       9.441  -8.806   1.907  1.00 98.54           N  
ATOM   4005  H   HIS A 247       8.646  -9.291   1.517  1.00 98.54           H  
ATOM   4006  CA  HIS A 247       9.168  -7.595   2.684  1.00 98.54           C  
ATOM   4007  HA  HIS A 247      10.103  -7.058   2.844  1.00 98.54           H  
ATOM   4008  C   HIS A 247       8.601  -7.885   4.081  1.00 98.54           C  
ATOM   4009  CB  HIS A 247       8.252  -6.655   1.885  1.00 98.54           C  
ATOM   4010  HB2 HIS A 247       7.279  -7.120   1.726  1.00 98.54           H  
ATOM   4011  HB3 HIS A 247       8.074  -5.766   2.490  1.00 98.54           H  
ATOM   4012  O   HIS A 247       8.527  -6.974   4.904  1.00 98.54           O  
ATOM   4013  CG  HIS A 247       8.834  -6.198   0.569  1.00 98.54           C  
ATOM   4014  CD2 HIS A 247       8.728  -6.770  -0.673  1.00 98.54           C  
ATOM   4015  HD2 HIS A 247       8.200  -7.683  -0.906  1.00 98.54           H  
ATOM   4016  ND1 HIS A 247       9.596  -5.074   0.419  1.00 98.54           N  
ATOM   4017  HD1 HIS A 247       9.835  -4.441   1.169  1.00 98.54           H  
ATOM   4018  CE1 HIS A 247       9.931  -4.945  -0.866  1.00 98.54           C  
ATOM   4019  HE1 HIS A 247      10.506  -4.122  -1.264  1.00 98.54           H  
ATOM   4020  NE2 HIS A 247       9.445  -5.970  -1.584  1.00 98.54           N  
ATOM   4021  N   ASN A 248       8.216  -9.128   4.394  1.00 98.67           N  
ATOM   4022  H   ASN A 248       8.302  -9.867   3.710  1.00 98.67           H  
ATOM   4023  CA  ASN A 248       7.790  -9.473   5.750  1.00 98.67           C  
ATOM   4024  HA  ASN A 248       6.949  -8.831   6.011  1.00 98.67           H  
ATOM   4025  C   ASN A 248       8.915  -9.206   6.770  1.00 98.67           C  
ATOM   4026  CB  ASN A 248       7.318 -10.933   5.786  1.00 98.67           C  
ATOM   4027  HB2 ASN A 248       8.161 -11.590   5.572  1.00 98.67           H  
ATOM   4028  HB3 ASN A 248       6.554 -11.095   5.026  1.00 98.67           H  
ATOM   4029  O   ASN A 248      10.088  -9.463   6.496  1.00 98.67           O  
ATOM   4030  CG  ASN A 248       6.710 -11.295   7.126  1.00 98.67           C  
ATOM   4031  ND2 ASN A 248       6.984 -12.470   7.637  1.00 98.67           N  
ATOM   4032 HD21 ASN A 248       7.570 -13.116   7.128  1.00 98.67           H  
ATOM   4033 HD22 ASN A 248       6.545 -12.681   8.522  1.00 98.67           H  
ATOM   4034  OD1 ASN A 248       5.987 -10.522   7.733  1.00 98.67           O  
ATOM   4035  N   ASN A 249       8.555  -8.711   7.956  1.00 98.61           N  
ATOM   4036  H   ASN A 249       7.576  -8.527   8.122  1.00 98.61           H  
ATOM   4037  CA  ASN A 249       9.467  -8.319   9.036  1.00 98.61           C  
ATOM   4038  HA  ASN A 249       8.835  -7.942   9.840  1.00 98.61           H  
ATOM   4039  C   ASN A 249      10.418  -7.150   8.688  1.00 98.61           C  
ATOM   4040  CB  ASN A 249      10.155  -9.590   9.567  1.00 98.61           C  
ATOM   4041  HB2 ASN A 249      10.876  -9.948   8.833  1.00 98.61           H  
ATOM   4042  HB3 ASN A 249       9.405 -10.367   9.713  1.00 98.61           H  
ATOM   4043  O   ASN A 249      11.411  -6.924   9.387  1.00 98.61           O  
ATOM   4044  CG  ASN A 249      10.853  -9.397  10.895  1.00 98.61           C  
ATOM   4045  ND2 ASN A 249      12.132  -9.687  10.968  1.00 98.61           N  
ATOM   4046 HD21 ASN A 249      12.625  -9.963  10.132  1.00 98.61           H  
ATOM   4047 HD22 ASN A 249      12.559  -9.563  11.875  1.00 98.61           H  
ATOM   4048  OD1 ASN A 249      10.268  -9.035  11.899  1.00 98.61           O  
ATOM   4049  N   MET A 250      10.139  -6.404   7.614  1.00 98.71           N  
ATOM   4050  H   MET A 250       9.332  -6.636   7.053  1.00 98.71           H  
ATOM   4051  CA  MET A 250      10.923  -5.228   7.228  1.00 98.71           C  
ATOM   4052  HA  MET A 250      11.933  -5.341   7.621  1.00 98.71           H  
ATOM   4053  C   MET A 250      10.366  -3.948   7.838  1.00 98.71           C  
ATOM   4054  CB  MET A 250      11.044  -5.102   5.707  1.00 98.71           C  
ATOM   4055  HB2 MET A 250      11.605  -4.198   5.470  1.00 98.71           H  
ATOM   4056  HB3 MET A 250      10.054  -5.006   5.261  1.00 98.71           H  
ATOM   4057  O   MET A 250       9.153  -3.775   7.978  1.00 98.71           O  
ATOM   4058  CG  MET A 250      11.776  -6.298   5.097  1.00 98.71           C  
ATOM   4059  HG2 MET A 250      11.205  -7.208   5.283  1.00 98.71           H  
ATOM   4060  HG3 MET A 250      11.796  -6.143   4.019  1.00 98.71           H  
ATOM   4061  SD  MET A 250      13.480  -6.525   5.693  1.00 98.71           S  
ATOM   4062  CE  MET A 250      13.287  -8.092   6.579  1.00 98.71           C  
ATOM   4063  HE1 MET A 250      12.589  -7.970   7.407  1.00 98.71           H  
ATOM   4064  HE2 MET A 250      12.896  -8.847   5.897  1.00 98.71           H  
ATOM   4065  HE3 MET A 250      14.255  -8.417   6.960  1.00 98.71           H  
ATOM   4066  N   ASP A 251      11.273  -3.041   8.188  1.00 98.75           N  
ATOM   4067  H   ASP A 251      12.242  -3.211   7.958  1.00 98.75           H  
ATOM   4068  CA  ASP A 251      10.945  -1.724   8.720  1.00 98.75           C  
ATOM   4069  HA  ASP A 251      10.093  -1.807   9.394  1.00 98.75           H  
ATOM   4070  C   ASP A 251      10.551  -0.782   7.570  1.00 98.75           C  
ATOM   4071  CB  ASP A 251      12.131  -1.183   9.536  1.00 98.75           C  
ATOM   4072  HB2 ASP A 251      11.954  -0.125   9.729  1.00 98.75           H  
ATOM   4073  HB3 ASP A 251      13.034  -1.261   8.931  1.00 98.75           H  
ATOM   4074  O   ASP A 251      11.066  -0.873   6.451  1.00 98.75           O  
ATOM   4075  CG  ASP A 251      12.377  -1.882  10.888  1.00 98.75           C  
ATOM   4076  OD1 ASP A 251      11.663  -2.838  11.263  1.00 98.75           O  
ATOM   4077  OD2 ASP A 251      13.287  -1.444  11.626  1.00 98.75           O  
ATOM   4078  N   PHE A 252       9.621   0.140   7.825  1.00 98.82           N  
ATOM   4079  H   PHE A 252       9.257   0.242   8.761  1.00 98.82           H  
ATOM   4080  CA  PHE A 252       9.267   1.150   6.832  1.00 98.82           C  
ATOM   4081  HA  PHE A 252       9.125   0.656   5.871  1.00 98.82           H  
ATOM   4082  C   PHE A 252      10.409   2.157   6.701  1.00 98.82           C  
ATOM   4083  CB  PHE A 252       7.952   1.836   7.217  1.00 98.82           C  
ATOM   4084  HB2 PHE A 252       8.134   2.546   8.024  1.00 98.82           H  
ATOM   4085  HB3 PHE A 252       7.266   1.080   7.599  1.00 98.82           H  
ATOM   4086  O   PHE A 252      10.934   2.624   7.709  1.00 98.82           O  
ATOM   4087  CG  PHE A 252       7.269   2.538   6.061  1.00 98.82           C  
ATOM   4088  CD1 PHE A 252       7.442   3.916   5.833  1.00 98.82           C  
ATOM   4089  HD1 PHE A 252       8.099   4.490   6.469  1.00 98.82           H  
ATOM   4090  CD2 PHE A 252       6.443   1.794   5.203  1.00 98.82           C  
ATOM   4091  HD2 PHE A 252       6.341   0.730   5.357  1.00 98.82           H  
ATOM   4092  CE1 PHE A 252       6.769   4.537   4.764  1.00 98.82           C  
ATOM   4093  HE1 PHE A 252       6.914   5.591   4.576  1.00 98.82           H  
ATOM   4094  CE2 PHE A 252       5.755   2.413   4.150  1.00 98.82           C  
ATOM   4095  HE2 PHE A 252       5.108   1.827   3.513  1.00 98.82           H  
ATOM   4096  CZ  PHE A 252       5.919   3.788   3.930  1.00 98.82           C  
ATOM   4097  HZ  PHE A 252       5.403   4.261   3.107  1.00 98.82           H  
ATOM   4098  N   SER A 253      10.763   2.542   5.481  1.00 98.71           N  
ATOM   4099  H   SER A 253      10.306   2.110   4.691  1.00 98.71           H  
ATOM   4100  CA  SER A 253      11.803   3.539   5.205  1.00 98.71           C  
ATOM   4101  HA  SER A 253      12.171   3.967   6.138  1.00 98.71           H  
ATOM   4102  C   SER A 253      11.246   4.681   4.366  1.00 98.71           C  
ATOM   4103  CB  SER A 253      12.997   2.886   4.513  1.00 98.71           C  
ATOM   4104  HB2 SER A 253      12.672   2.377   3.606  1.00 98.71           H  
ATOM   4105  HB3 SER A 253      13.732   3.649   4.257  1.00 98.71           H  
ATOM   4106  O   SER A 253      10.353   4.473   3.547  1.00 98.71           O  
ATOM   4107  OG  SER A 253      13.591   1.957   5.386  1.00 98.71           O  
ATOM   4108  HG  SER A 253      13.114   1.125   5.366  1.00 98.71           H  
ATOM   4109  N   THR A 254      11.774   5.888   4.555  1.00 98.47           N  
ATOM   4110  H   THR A 254      12.533   5.971   5.216  1.00 98.47           H  
ATOM   4111  CA  THR A 254      11.474   7.085   3.749  1.00 98.47           C  
ATOM   4112  HA  THR A 254      10.973   6.770   2.834  1.00 98.47           H  
ATOM   4113  C   THR A 254      12.778   7.777   3.353  1.00 98.47           C  
ATOM   4114  CB  THR A 254      10.549   8.076   4.482  1.00 98.47           C  
ATOM   4115  HB  THR A 254      10.387   8.954   3.857  1.00 98.47           H  
ATOM   4116  O   THR A 254      13.794   7.520   3.983  1.00 98.47           O  
ATOM   4117  CG2 THR A 254       9.183   7.450   4.754  1.00 98.47           C  
ATOM   4118 HG21 THR A 254       8.500   8.210   5.135  1.00 98.47           H  
ATOM   4119 HG22 THR A 254       8.778   7.050   3.824  1.00 98.47           H  
ATOM   4120 HG23 THR A 254       9.275   6.642   5.479  1.00 98.47           H  
ATOM   4121  OG1 THR A 254      11.074   8.507   5.717  1.00 98.47           O  
ATOM   4122  HG1 THR A 254      11.446   9.387   5.617  1.00 98.47           H  
ATOM   4123  N   PRO A 255      12.800   8.676   2.352  1.00 95.98           N  
ATOM   4124  CA  PRO A 255      14.036   9.326   1.890  1.00 95.98           C  
ATOM   4125  HA  PRO A 255      14.698   8.559   1.488  1.00 95.98           H  
ATOM   4126  C   PRO A 255      14.812  10.120   2.958  1.00 95.98           C  
ATOM   4127  CB  PRO A 255      13.591  10.263   0.763  1.00 95.98           C  
ATOM   4128  HB2 PRO A 255      14.346  10.333  -0.020  1.00 95.98           H  
ATOM   4129  HB3 PRO A 255      13.369  11.252   1.164  1.00 95.98           H  
ATOM   4130  O   PRO A 255      15.958  10.493   2.737  1.00 95.98           O  
ATOM   4131  CG  PRO A 255      12.300   9.636   0.246  1.00 95.98           C  
ATOM   4132  HG2 PRO A 255      11.631  10.385  -0.178  1.00 95.98           H  
ATOM   4133  HG3 PRO A 255      12.524   8.850  -0.475  1.00 95.98           H  
ATOM   4134  CD  PRO A 255      11.683   9.036   1.496  1.00 95.98           C  
ATOM   4135  HD2 PRO A 255      11.061   8.181   1.233  1.00 95.98           H  
ATOM   4136  HD3 PRO A 255      11.101   9.805   2.004  1.00 95.98           H  
ATOM   4137  N   ASP A 256      14.169  10.456   4.078  1.00 97.99           N  
ATOM   4138  H   ASP A 256      13.212  10.153   4.187  1.00 97.99           H  
ATOM   4139  CA  ASP A 256      14.758  11.135   5.235  1.00 97.99           C  
ATOM   4140  HA  ASP A 256      15.753  11.489   4.965  1.00 97.99           H  
ATOM   4141  C   ASP A 256      14.953  10.221   6.458  1.00 97.99           C  
ATOM   4142  CB  ASP A 256      13.900  12.364   5.585  1.00 97.99           C  
ATOM   4143  HB2 ASP A 256      14.415  12.946   6.349  1.00 97.99           H  
ATOM   4144  HB3 ASP A 256      13.813  12.996   4.702  1.00 97.99           H  
ATOM   4145  O   ASP A 256      15.390  10.703   7.504  1.00 97.99           O  
ATOM   4146  CG  ASP A 256      12.488  12.022   6.084  1.00 97.99           C  
ATOM   4147  OD1 ASP A 256      11.861  11.071   5.555  1.00 97.99           O  
ATOM   4148  OD2 ASP A 256      11.939  12.805   6.892  1.00 97.99           O  
ATOM   4149  N   ARG A 257      14.614   8.929   6.354  1.00 98.07           N  
ATOM   4150  H   ARG A 257      14.344   8.580   5.446  1.00 98.07           H  
ATOM   4151  CA  ARG A 257      14.776   7.939   7.423  1.00 98.07           C  
ATOM   4152  HA  ARG A 257      15.654   8.211   8.009  1.00 98.07           H  
ATOM   4153  C   ARG A 257      15.021   6.549   6.839  1.00 98.07           C  
ATOM   4154  CB  ARG A 257      13.554   7.964   8.352  1.00 98.07           C  
ATOM   4155  HB2 ARG A 257      13.362   8.994   8.652  1.00 98.07           H  
ATOM   4156  HB3 ARG A 257      12.677   7.587   7.827  1.00 98.07           H  
ATOM   4157  O   ARG A 257      14.090   5.867   6.404  1.00 98.07           O  
ATOM   4158  CG  ARG A 257      13.814   7.122   9.612  1.00 98.07           C  
ATOM   4159  HG2 ARG A 257      13.927   6.074   9.337  1.00 98.07           H  
ATOM   4160  HG3 ARG A 257      14.728   7.462  10.098  1.00 98.07           H  
ATOM   4161  CD  ARG A 257      12.642   7.286  10.578  1.00 98.07           C  
ATOM   4162  HD2 ARG A 257      11.733   6.985  10.057  1.00 98.07           H  
ATOM   4163  HD3 ARG A 257      12.564   8.340  10.847  1.00 98.07           H  
ATOM   4164  NE  ARG A 257      12.771   6.460  11.792  1.00 98.07           N  
ATOM   4165  HE  ARG A 257      13.426   5.692  11.771  1.00 98.07           H  
ATOM   4166  NH1 ARG A 257      11.181   7.564  13.036  1.00 98.07           N  
ATOM   4167 HH11 ARG A 257      10.591   7.584  13.856  1.00 98.07           H  
ATOM   4168 HH12 ARG A 257      10.975   8.136  12.230  1.00 98.07           H  
ATOM   4169  NH2 ARG A 257      12.155   5.753  13.869  1.00 98.07           N  
ATOM   4170 HH21 ARG A 257      11.504   5.772  14.641  1.00 98.07           H  
ATOM   4171 HH22 ARG A 257      12.547   4.848  13.653  1.00 98.07           H  
ATOM   4172  CZ  ARG A 257      12.048   6.599  12.891  1.00 98.07           C  
ATOM   4173  N   ASP A 258      16.284   6.153   6.880  1.00 98.34           N  
ATOM   4174  H   ASP A 258      16.984   6.781   7.250  1.00 98.34           H  
ATOM   4175  CA  ASP A 258      16.765   4.869   6.396  1.00 98.34           C  
ATOM   4176  HA  ASP A 258      16.157   4.565   5.544  1.00 98.34           H  
ATOM   4177  C   ASP A 258      16.650   3.786   7.472  1.00 98.34           C  
ATOM   4178  CB  ASP A 258      18.216   5.042   5.926  1.00 98.34           C  
ATOM   4179  HB2 ASP A 258      18.871   5.173   6.787  1.00 98.34           H  
ATOM   4180  HB3 ASP A 258      18.292   5.941   5.315  1.00 98.34           H  
ATOM   4181  O   ASP A 258      17.317   3.861   8.504  1.00 98.34           O  
ATOM   4182  CG  ASP A 258      18.692   3.858   5.094  1.00 98.34           C  
ATOM   4183  OD1 ASP A 258      17.822   3.022   4.760  1.00 98.34           O  
ATOM   4184  OD2 ASP A 258      19.885   3.889   4.731  1.00 98.34           O  
ATOM   4185  N   ASN A 259      15.775   2.810   7.246  1.00 98.31           N  
ATOM   4186  H   ASN A 259      15.289   2.793   6.361  1.00 98.31           H  
ATOM   4187  CA  ASN A 259      15.609   1.638   8.106  1.00 98.31           C  
ATOM   4188  HA  ASN A 259      16.416   1.613   8.838  1.00 98.31           H  
ATOM   4189  C   ASN A 259      15.715   0.335   7.292  1.00 98.31           C  
ATOM   4190  CB  ASN A 259      14.265   1.715   8.855  1.00 98.31           C  
ATOM   4191  HB2 ASN A 259      14.221   0.891   9.568  1.00 98.31           H  
ATOM   4192  HB3 ASN A 259      13.461   1.569   8.134  1.00 98.31           H  
ATOM   4193  O   ASN A 259      15.309  -0.726   7.774  1.00 98.31           O  
ATOM   4194  CG  ASN A 259      14.010   2.992   9.637  1.00 98.31           C  
ATOM   4195  ND2 ASN A 259      12.864   3.597   9.434  1.00 98.31           N  
ATOM   4196 HD21 ASN A 259      12.233   3.215   8.744  1.00 98.31           H  
ATOM   4197 HD22 ASN A 259      12.658   4.427   9.971  1.00 98.31           H  
ATOM   4198  OD1 ASN A 259      14.753   3.439  10.496  1.00 98.31           O  
ATOM   4199  N   ASP A 260      16.185   0.410   6.043  1.00 98.26           N  
ATOM   4200  H   ASP A 260      16.620   1.264   5.723  1.00 98.26           H  
ATOM   4201  CA  ASP A 260      16.266  -0.752   5.169  1.00 98.26           C  
ATOM   4202  HA  ASP A 260      15.427  -1.403   5.415  1.00 98.26           H  
ATOM   4203  C   ASP A 260      17.523  -1.592   5.463  1.00 98.26           C  
ATOM   4204  CB  ASP A 260      16.010  -0.329   3.716  1.00 98.26           C  
ATOM   4205  HB2 ASP A 260      15.090   0.256   3.696  1.00 98.26           H  
ATOM   4206  HB3 ASP A 260      15.822  -1.225   3.125  1.00 98.26           H  
ATOM   4207  O   ASP A 260      18.284  -1.319   6.397  1.00 98.26           O  
ATOM   4208  CG  ASP A 260      17.114   0.474   3.036  1.00 98.26           C  
ATOM   4209  OD1 ASP A 260      18.203  -0.112   2.892  1.00 98.26           O  
ATOM   4210  OD2 ASP A 260      16.787   1.542   2.454  1.00 98.26           O  
ATOM   4211  N   ARG A 261      17.678  -2.725   4.771  1.00 97.41           N  
ATOM   4212  H   ARG A 261      17.117  -2.847   3.940  1.00 97.41           H  
ATOM   4213  CA  ARG A 261      18.744  -3.700   5.073  1.00 97.41           C  
ATOM   4214  HA  ARG A 261      19.133  -3.501   6.072  1.00 97.41           H  
ATOM   4215  C   ARG A 261      19.969  -3.533   4.174  1.00 97.41           C  
ATOM   4216  CB  ARG A 261      18.190  -5.133   5.041  1.00 97.41           C  
ATOM   4217  HB2 ARG A 261      17.837  -5.331   4.029  1.00 97.41           H  
ATOM   4218  HB3 ARG A 261      18.998  -5.834   5.248  1.00 97.41           H  
ATOM   4219  O   ARG A 261      20.947  -4.261   4.369  1.00 97.41           O  
ATOM   4220  CG  ARG A 261      17.047  -5.405   6.035  1.00 97.41           C  
ATOM   4221  HG2 ARG A 261      16.204  -4.751   5.815  1.00 97.41           H  
ATOM   4222  HG3 ARG A 261      16.719  -6.436   5.899  1.00 97.41           H  
ATOM   4223  CD  ARG A 261      17.475  -5.217   7.496  1.00 97.41           C  
ATOM   4224  HD2 ARG A 261      17.723  -4.168   7.655  1.00 97.41           H  
ATOM   4225  HD3 ARG A 261      18.360  -5.827   7.676  1.00 97.41           H  
ATOM   4226  NE  ARG A 261      16.390  -5.602   8.419  1.00 97.41           N  
ATOM   4227  HE  ARG A 261      15.465  -5.633   8.015  1.00 97.41           H  
ATOM   4228  NH1 ARG A 261      17.645  -5.727  10.332  1.00 97.41           N  
ATOM   4229 HH11 ARG A 261      17.703  -5.805  11.337  1.00 97.41           H  
ATOM   4230 HH12 ARG A 261      18.436  -5.423   9.781  1.00 97.41           H  
ATOM   4231  NH2 ARG A 261      15.436  -6.071  10.434  1.00 97.41           N  
ATOM   4232 HH21 ARG A 261      15.493  -6.124  11.441  1.00 97.41           H  
ATOM   4233 HH22 ARG A 261      14.527  -6.059   9.992  1.00 97.41           H  
ATOM   4234  CZ  ARG A 261      16.494  -5.801   9.720  1.00 97.41           C  
ATOM   4235  N   LEU A 262      19.937  -2.598   3.223  1.00 96.64           N  
ATOM   4236  H   LEU A 262      19.171  -1.941   3.198  1.00 96.64           H  
ATOM   4237  CA  LEU A 262      21.035  -2.361   2.294  1.00 96.64           C  
ATOM   4238  HA  LEU A 262      21.424  -3.321   1.956  1.00 96.64           H  
ATOM   4239  C   LEU A 262      22.151  -1.621   3.035  1.00 96.64           C  
ATOM   4240  CB  LEU A 262      20.494  -1.625   1.052  1.00 96.64           C  
ATOM   4241  HB2 LEU A 262      19.907  -0.772   1.394  1.00 96.64           H  
ATOM   4242  HB3 LEU A 262      19.829  -2.291   0.502  1.00 96.64           H  
ATOM   4243  O   LEU A 262      22.085  -0.434   3.319  1.00 96.64           O  
ATOM   4244  CG  LEU A 262      21.541  -1.052   0.088  1.00 96.64           C  
ATOM   4245  HG  LEU A 262      22.162  -0.352   0.648  1.00 96.64           H  
ATOM   4246  CD1 LEU A 262      22.485  -2.035  -0.595  1.00 96.64           C  
ATOM   4247 HD11 LEU A 262      23.269  -1.482  -1.112  1.00 96.64           H  
ATOM   4248 HD12 LEU A 262      22.922  -2.716   0.135  1.00 96.64           H  
ATOM   4249 HD13 LEU A 262      21.936  -2.610  -1.340  1.00 96.64           H  
ATOM   4250  CD2 LEU A 262      20.847  -0.266  -1.027  1.00 96.64           C  
ATOM   4251 HD21 LEU A 262      20.219   0.503  -0.578  1.00 96.64           H  
ATOM   4252 HD22 LEU A 262      20.213  -0.945  -1.599  1.00 96.64           H  
ATOM   4253 HD23 LEU A 262      21.589   0.195  -1.677  1.00 96.64           H  
ATOM   4254  N   SER A 263      23.244  -2.321   3.324  1.00 92.78           N  
ATOM   4255  H   SER A 263      23.243  -3.306   3.103  1.00 92.78           H  
ATOM   4256  CA  SER A 263      24.362  -1.751   4.094  1.00 92.78           C  
ATOM   4257  HA  SER A 263      23.959  -1.302   5.002  1.00 92.78           H  
ATOM   4258  C   SER A 263      25.142  -0.652   3.362  1.00 92.78           C  
ATOM   4259  CB  SER A 263      25.320  -2.872   4.496  1.00 92.78           C  
ATOM   4260  HB2 SER A 263      24.782  -3.593   5.112  1.00 92.78           H  
ATOM   4261  HB3 SER A 263      26.142  -2.458   5.079  1.00 92.78           H  
ATOM   4262  O   SER A 263      25.911   0.081   3.983  1.00 92.78           O  
ATOM   4263  OG  SER A 263      25.835  -3.527   3.347  1.00 92.78           O  
ATOM   4264  HG  SER A 263      25.702  -4.472   3.448  1.00 92.78           H  
ATOM   4265  N   SER A 264      24.989  -0.553   2.039  1.00 92.72           N  
ATOM   4266  H   SER A 264      24.262  -1.119   1.625  1.00 92.72           H  
ATOM   4267  CA  SER A 264      25.796   0.313   1.168  1.00 92.72           C  
ATOM   4268  HA  SER A 264      26.508   0.858   1.788  1.00 92.72           H  
ATOM   4269  C   SER A 264      24.987   1.394   0.448  1.00 92.72           C  
ATOM   4270  CB  SER A 264      26.624  -0.535   0.197  1.00 92.72           C  
ATOM   4271  HB2 SER A 264      27.247   0.121  -0.410  1.00 92.72           H  
ATOM   4272  HB3 SER A 264      27.275  -1.194   0.771  1.00 92.72           H  
ATOM   4273  O   SER A 264      25.481   2.029  -0.486  1.00 92.72           O  
ATOM   4274  OG  SER A 264      25.812  -1.318  -0.656  1.00 92.72           O  
ATOM   4275  HG  SER A 264      25.354  -1.981  -0.135  1.00 92.72           H  
ATOM   4276  N   GLY A 265      23.746   1.627   0.864  1.00 92.94           N  
ATOM   4277  H   GLY A 265      23.379   1.146   1.673  1.00 92.94           H  
ATOM   4278  CA  GLY A 265      22.849   2.557   0.198  1.00 92.94           C  
ATOM   4279  HA2 GLY A 265      23.327   3.534   0.133  1.00 92.94           H  
ATOM   4280  HA3 GLY A 265      22.642   2.199  -0.810  1.00 92.94           H  
ATOM   4281  C   GLY A 265      21.537   2.714   0.943  1.00 92.94           C  
ATOM   4282  O   GLY A 265      21.347   2.130   1.993  1.00 92.94           O  
ATOM   4283  N   HIS A 266      20.652   3.524   0.372  1.00 95.39           N  
ATOM   4284  H   HIS A 266      20.888   3.964  -0.506  1.00 95.39           H  
ATOM   4285  CA  HIS A 266      19.373   3.861   0.976  1.00 95.39           C  
ATOM   4286  HA  HIS A 266      19.164   3.189   1.809  1.00 95.39           H  
ATOM   4287  C   HIS A 266      18.273   3.696  -0.075  1.00 95.39           C  
ATOM   4288  CB  HIS A 266      19.479   5.285   1.530  1.00 95.39           C  
ATOM   4289  HB2 HIS A 266      19.748   5.973   0.728  1.00 95.39           H  
ATOM   4290  HB3 HIS A 266      20.269   5.305   2.280  1.00 95.39           H  
ATOM   4291  O   HIS A 266      18.164   4.490  -1.021  1.00 95.39           O  
ATOM   4292  CG  HIS A 266      18.218   5.770   2.182  1.00 95.39           C  
ATOM   4293  CD2 HIS A 266      17.984   7.046   2.606  1.00 95.39           C  
ATOM   4294  HD2 HIS A 266      18.658   7.884   2.503  1.00 95.39           H  
ATOM   4295  ND1 HIS A 266      17.142   4.998   2.563  1.00 95.39           N  
ATOM   4296  HD1 HIS A 266      17.205   4.015   2.784  1.00 95.39           H  
ATOM   4297  CE1 HIS A 266      16.270   5.816   3.170  1.00 95.39           C  
ATOM   4298  HE1 HIS A 266      15.386   5.487   3.696  1.00 95.39           H  
ATOM   4299  NE2 HIS A 266      16.722   7.078   3.192  1.00 95.39           N  
ATOM   4300  N   CYS A 267      17.474   2.641   0.060  1.00 96.45           N  
ATOM   4301  H   CYS A 267      17.558   2.082   0.897  1.00 96.45           H  
ATOM   4302  CA  CYS A 267      16.478   2.225  -0.922  1.00 96.45           C  
ATOM   4303  HA  CYS A 267      16.972   2.060  -1.880  1.00 96.45           H  
ATOM   4304  C   CYS A 267      15.409   3.298  -1.123  1.00 96.45           C  
ATOM   4305  CB  CYS A 267      15.835   0.905  -0.480  1.00 96.45           C  
ATOM   4306  HB2 CYS A 267      15.053   0.626  -1.186  1.00 96.45           H  
ATOM   4307  HB3 CYS A 267      15.390   1.011   0.509  1.00 96.45           H  
ATOM   4308  O   CYS A 267      15.085   3.635  -2.262  1.00 96.45           O  
ATOM   4309  SG  CYS A 267      17.076  -0.415  -0.444  1.00 96.45           S  
ATOM   4310  HG  CYS A 267      17.576  -0.178   0.772  1.00 96.45           H  
ATOM   4311  N   ALA A 268      14.902   3.893  -0.042  1.00 95.48           N  
ATOM   4312  H   ALA A 268      15.216   3.579   0.865  1.00 95.48           H  
ATOM   4313  CA  ALA A 268      13.856   4.911  -0.140  1.00 95.48           C  
ATOM   4314  HA  ALA A 268      13.039   4.505  -0.736  1.00 95.48           H  
ATOM   4315  C   ALA A 268      14.340   6.183  -0.858  1.00 95.48           C  
ATOM   4316  CB  ALA A 268      13.317   5.210   1.258  1.00 95.48           C  
ATOM   4317  HB1 ALA A 268      14.079   5.714   1.852  1.00 95.48           H  
ATOM   4318  HB2 ALA A 268      12.449   5.863   1.177  1.00 95.48           H  
ATOM   4319  HB3 ALA A 268      13.017   4.285   1.751  1.00 95.48           H  
ATOM   4320  O   ALA A 268      13.599   6.761  -1.657  1.00 95.48           O  
ATOM   4321  N   MET A 269      15.600   6.588  -0.649  1.00 92.72           N  
ATOM   4322  H   MET A 269      16.163   6.088   0.023  1.00 92.72           H  
ATOM   4323  CA  MET A 269      16.202   7.696  -1.396  1.00 92.72           C  
ATOM   4324  HA  MET A 269      15.507   8.536  -1.374  1.00 92.72           H  
ATOM   4325  C   MET A 269      16.425   7.326  -2.868  1.00 92.72           C  
ATOM   4326  CB  MET A 269      17.507   8.139  -0.718  1.00 92.72           C  
ATOM   4327  HB2 MET A 269      18.271   7.370  -0.831  1.00 92.72           H  
ATOM   4328  HB3 MET A 269      17.309   8.290   0.344  1.00 92.72           H  
ATOM   4329  O   MET A 269      16.109   8.120  -3.754  1.00 92.72           O  
ATOM   4330  CG  MET A 269      18.012   9.470  -1.286  1.00 92.72           C  
ATOM   4331  HG2 MET A 269      18.213   9.363  -2.352  1.00 92.72           H  
ATOM   4332  HG3 MET A 269      17.216  10.205  -1.167  1.00 92.72           H  
ATOM   4333  SD  MET A 269      19.492  10.137  -0.474  1.00 92.72           S  
ATOM   4334  CE  MET A 269      20.795   9.275  -1.389  1.00 92.72           C  
ATOM   4335  HE1 MET A 269      20.732   9.528  -2.448  1.00 92.72           H  
ATOM   4336  HE2 MET A 269      20.677   8.199  -1.264  1.00 92.72           H  
ATOM   4337  HE3 MET A 269      21.768   9.576  -1.001  1.00 92.72           H  
ATOM   4338  N   ARG A 270      16.912   6.107  -3.142  1.00 91.52           N  
ATOM   4339  H   ARG A 270      17.150   5.508  -2.364  1.00 91.52           H  
ATOM   4340  CA  ARG A 270      17.137   5.608  -4.506  1.00 91.52           C  
ATOM   4341  HA  ARG A 270      17.778   6.315  -5.033  1.00 91.52           H  
ATOM   4342  C   ARG A 270      15.839   5.532  -5.304  1.00 91.52           C  
ATOM   4343  CB  ARG A 270      17.839   4.243  -4.441  1.00 91.52           C  
ATOM   4344  HB2 ARG A 270      18.768   4.354  -3.882  1.00 91.52           H  
ATOM   4345  HB3 ARG A 270      17.206   3.529  -3.914  1.00 91.52           H  
ATOM   4346  O   ARG A 270      15.801   6.005  -6.431  1.00 91.52           O  
ATOM   4347  CG  ARG A 270      18.157   3.691  -5.838  1.00 91.52           C  
ATOM   4348  HG2 ARG A 270      18.763   4.416  -6.381  1.00 91.52           H  
ATOM   4349  HG3 ARG A 270      17.234   3.511  -6.388  1.00 91.52           H  
ATOM   4350  CD  ARG A 270      18.924   2.373  -5.722  1.00 91.52           C  
ATOM   4351  HD2 ARG A 270      18.291   1.638  -5.225  1.00 91.52           H  
ATOM   4352  HD3 ARG A 270      19.810   2.543  -5.109  1.00 91.52           H  
ATOM   4353  NE  ARG A 270      19.313   1.868  -7.052  1.00 91.52           N  
ATOM   4354  HE  ARG A 270      18.713   2.128  -7.822  1.00 91.52           H  
ATOM   4355  NH1 ARG A 270      21.099   0.593  -6.372  1.00 91.52           N  
ATOM   4356 HH11 ARG A 270      21.819  -0.088  -6.565  1.00 91.52           H  
ATOM   4357 HH12 ARG A 270      20.861   0.791  -5.411  1.00 91.52           H  
ATOM   4358  NH2 ARG A 270      20.555   0.671  -8.536  1.00 91.52           N  
ATOM   4359 HH21 ARG A 270      21.296   0.008  -8.714  1.00 91.52           H  
ATOM   4360 HH22 ARG A 270      19.938   0.962  -9.280  1.00 91.52           H  
ATOM   4361  CZ  ARG A 270      20.318   1.051  -7.311  1.00 91.52           C  
ATOM   4362  N   HIS A 271      14.786   4.967  -4.725  1.00 89.80           N  
ATOM   4363  H   HIS A 271      14.913   4.580  -3.801  1.00 89.80           H  
ATOM   4364  CA  HIS A 271      13.514   4.707  -5.403  1.00 89.80           C  
ATOM   4365  HA  HIS A 271      13.700   4.666  -6.476  1.00 89.80           H  
ATOM   4366  C   HIS A 271      12.479   5.823  -5.213  1.00 89.80           C  
ATOM   4367  CB  HIS A 271      13.004   3.320  -4.989  1.00 89.80           C  
ATOM   4368  HB2 HIS A 271      12.854   3.288  -3.910  1.00 89.80           H  
ATOM   4369  HB3 HIS A 271      12.048   3.127  -5.474  1.00 89.80           H  
ATOM   4370  O   HIS A 271      11.379   5.727  -5.751  1.00 89.80           O  
ATOM   4371  CG  HIS A 271      13.972   2.240  -5.403  1.00 89.80           C  
ATOM   4372  CD2 HIS A 271      14.774   1.484  -4.591  1.00 89.80           C  
ATOM   4373  HD2 HIS A 271      14.805   1.519  -3.512  1.00 89.80           H  
ATOM   4374  ND1 HIS A 271      14.250   1.869  -6.695  1.00 89.80           N  
ATOM   4375  HD1 HIS A 271      13.693   2.091  -7.508  1.00 89.80           H  
ATOM   4376  CE1 HIS A 271      15.172   0.898  -6.669  1.00 89.80           C  
ATOM   4377  HE1 HIS A 271      15.520   0.350  -7.532  1.00 89.80           H  
ATOM   4378  NE2 HIS A 271      15.543   0.646  -5.408  1.00 89.80           N  
ATOM   4379  N   SER A 272      12.838   6.901  -4.501  1.00 90.94           N  
ATOM   4380  H   SER A 272      13.721   6.872  -4.012  1.00 90.94           H  
ATOM   4381  CA  SER A 272      12.007   8.101  -4.324  1.00 90.94           C  
ATOM   4382  HA  SER A 272      12.479   8.713  -3.555  1.00 90.94           H  
ATOM   4383  C   SER A 272      10.596   7.795  -3.807  1.00 90.94           C  
ATOM   4384  CB  SER A 272      11.990   8.919  -5.619  1.00 90.94           C  
ATOM   4385  HB2 SER A 272      11.661   8.293  -6.449  1.00 90.94           H  
ATOM   4386  HB3 SER A 272      11.298   9.756  -5.522  1.00 90.94           H  
ATOM   4387  O   SER A 272       9.612   8.368  -4.272  1.00 90.94           O  
ATOM   4388  OG  SER A 272      13.279   9.435  -5.888  1.00 90.94           O  
ATOM   4389  HG  SER A 272      13.910   8.714  -5.829  1.00 90.94           H  
ATOM   4390  N   ALA A 273      10.492   6.876  -2.851  1.00 93.50           N  
ATOM   4391  H   ALA A 273      11.339   6.471  -2.478  1.00 93.50           H  
ATOM   4392  CA  ALA A 273       9.230   6.437  -2.271  1.00 93.50           C  
ATOM   4393  HA  ALA A 273       8.521   7.264  -2.259  1.00 93.50           H  
ATOM   4394  C   ALA A 273       9.453   5.970  -0.833  1.00 93.50           C  
ATOM   4395  CB  ALA A 273       8.654   5.304  -3.131  1.00 93.50           C  
ATOM   4396  HB1 ALA A 273       7.707   4.964  -2.711  1.00 93.50           H  
ATOM   4397  HB2 ALA A 273       9.352   4.467  -3.155  1.00 93.50           H  
ATOM   4398  HB3 ALA A 273       8.481   5.662  -4.146  1.00 93.50           H  
ATOM   4399  O   ALA A 273      10.548   5.535  -0.487  1.00 93.50           O  
ATOM   4400  N   GLY A 274       8.415   6.037  -0.004  1.00 97.54           N  
ATOM   4401  H   GLY A 274       7.546   6.418  -0.349  1.00 97.54           H  
ATOM   4402  CA  GLY A 274       8.382   5.323   1.267  1.00 97.54           C  
ATOM   4403  HA2 GLY A 274       9.404   5.242   1.636  1.00 97.54           H  
ATOM   4404  HA3 GLY A 274       7.792   5.867   2.005  1.00 97.54           H  
ATOM   4405  C   GLY A 274       7.790   3.925   1.104  1.00 97.54           C  
ATOM   4406  O   GLY A 274       6.738   3.777   0.472  1.00 97.54           O  
ATOM   4407  N   TRP A 275       8.450   2.911   1.664  1.00 98.51           N  
ATOM   4408  H   TRP A 275       9.272   3.117   2.213  1.00 98.51           H  
ATOM   4409  CA  TRP A 275       8.025   1.509   1.589  1.00 98.51           C  
ATOM   4410  HA  TRP A 275       6.950   1.454   1.755  1.00 98.51           H  
ATOM   4411  C   TRP A 275       8.716   0.649   2.658  1.00 98.51           C  
ATOM   4412  CB  TRP A 275       8.344   0.955   0.192  1.00 98.51           C  
ATOM   4413  HB2 TRP A 275       9.412   0.744   0.140  1.00 98.51           H  
ATOM   4414  HB3 TRP A 275       8.110   1.701  -0.568  1.00 98.51           H  
ATOM   4415  O   TRP A 275       9.694   1.077   3.271  1.00 98.51           O  
ATOM   4416  CG  TRP A 275       7.614  -0.291  -0.177  1.00 98.51           C  
ATOM   4417  CD1 TRP A 275       8.187  -1.471  -0.493  1.00 98.51           C  
ATOM   4418  HD1 TRP A 275       9.250  -1.654  -0.531  1.00 98.51           H  
ATOM   4419  CD2 TRP A 275       6.178  -0.491  -0.319  1.00 98.51           C  
ATOM   4420  CE2 TRP A 275       5.955  -1.831  -0.747  1.00 98.51           C  
ATOM   4421  CE3 TRP A 275       5.045   0.335  -0.158  1.00 98.51           C  
ATOM   4422  HE3 TRP A 275       5.186   1.353   0.173  1.00 98.51           H  
ATOM   4423  NE1 TRP A 275       7.208  -2.389  -0.809  1.00 98.51           N  
ATOM   4424  HE1 TRP A 275       7.417  -3.282  -1.233  1.00 98.51           H  
ATOM   4425  CH2 TRP A 275       3.576  -1.472  -0.887  1.00 98.51           C  
ATOM   4426  HH2 TRP A 275       2.590  -1.842  -1.128  1.00 98.51           H  
ATOM   4427  CZ2 TRP A 275       4.681  -2.321  -1.044  1.00 98.51           C  
ATOM   4428  HZ2 TRP A 275       4.561  -3.336  -1.391  1.00 98.51           H  
ATOM   4429  CZ3 TRP A 275       3.753  -0.151  -0.438  1.00 98.51           C  
ATOM   4430  HZ3 TRP A 275       2.893   0.492  -0.323  1.00 98.51           H  
ATOM   4431  N   TRP A 276       8.244  -0.584   2.851  1.00 98.74           N  
ATOM   4432  H   TRP A 276       7.455  -0.885   2.297  1.00 98.74           H  
ATOM   4433  CA  TRP A 276       8.908  -1.607   3.672  1.00 98.74           C  
ATOM   4434  HA  TRP A 276       9.320  -1.147   4.570  1.00 98.74           H  
ATOM   4435  C   TRP A 276      10.089  -2.237   2.922  1.00 98.74           C  
ATOM   4436  CB  TRP A 276       7.877  -2.651   4.119  1.00 98.74           C  
ATOM   4437  HB2 TRP A 276       8.389  -3.434   4.678  1.00 98.74           H  
ATOM   4438  HB3 TRP A 276       7.426  -3.115   3.242  1.00 98.74           H  
ATOM   4439  O   TRP A 276      10.038  -3.397   2.523  1.00 98.74           O  
ATOM   4440  CG  TRP A 276       6.790  -2.109   4.989  1.00 98.74           C  
ATOM   4441  CD1 TRP A 276       6.909  -1.853   6.310  1.00 98.74           C  
ATOM   4442  HD1 TRP A 276       7.800  -2.028   6.894  1.00 98.74           H  
ATOM   4443  CD2 TRP A 276       5.430  -1.729   4.625  1.00 98.74           C  
ATOM   4444  CE2 TRP A 276       4.769  -1.256   5.800  1.00 98.74           C  
ATOM   4445  CE3 TRP A 276       4.699  -1.707   3.415  1.00 98.74           C  
ATOM   4446  HE3 TRP A 276       5.163  -2.070   2.510  1.00 98.74           H  
ATOM   4447  NE1 TRP A 276       5.710  -1.379   6.802  1.00 98.74           N  
ATOM   4448  HE1 TRP A 276       5.574  -1.170   7.781  1.00 98.74           H  
ATOM   4449  CH2 TRP A 276       2.752  -0.765   4.551  1.00 98.74           C  
ATOM   4450  HH2 TRP A 276       1.735  -0.403   4.520  1.00 98.74           H  
ATOM   4451  CZ2 TRP A 276       3.460  -0.757   5.764  1.00 98.74           C  
ATOM   4452  HZ2 TRP A 276       3.007  -0.352   6.657  1.00 98.74           H  
ATOM   4453  CZ3 TRP A 276       3.372  -1.238   3.380  1.00 98.74           C  
ATOM   4454  HZ3 TRP A 276       2.828  -1.245   2.446  1.00 98.74           H  
ATOM   4455  N   PHE A 277      11.128  -1.454   2.636  1.00 98.29           N  
ATOM   4456  H   PHE A 277      11.133  -0.515   3.009  1.00 98.29           H  
ATOM   4457  CA  PHE A 277      12.292  -1.917   1.872  1.00 98.29           C  
ATOM   4458  HA  PHE A 277      11.932  -2.433   0.983  1.00 98.29           H  
ATOM   4459  C   PHE A 277      13.151  -2.929   2.648  1.00 98.29           C  
ATOM   4460  CB  PHE A 277      13.133  -0.722   1.405  1.00 98.29           C  
ATOM   4461  HB2 PHE A 277      14.063  -1.095   0.975  1.00 98.29           H  
ATOM   4462  HB3 PHE A 277      13.391  -0.116   2.273  1.00 98.29           H  
ATOM   4463  O   PHE A 277      13.274  -2.865   3.868  1.00 98.29           O  
ATOM   4464  CG  PHE A 277      12.461   0.153   0.364  1.00 98.29           C  
ATOM   4465  CD1 PHE A 277      12.227  -0.344  -0.927  1.00 98.29           C  
ATOM   4466  HD1 PHE A 277      12.542  -1.350  -1.162  1.00 98.29           H  
ATOM   4467  CD2 PHE A 277      12.081   1.468   0.672  1.00 98.29           C  
ATOM   4468  HD2 PHE A 277      12.248   1.860   1.665  1.00 98.29           H  
ATOM   4469  CE1 PHE A 277      11.600   0.455  -1.900  1.00 98.29           C  
ATOM   4470  HE1 PHE A 277      11.387   0.058  -2.881  1.00 98.29           H  
ATOM   4471  CE2 PHE A 277      11.476   2.276  -0.303  1.00 98.29           C  
ATOM   4472  HE2 PHE A 277      11.171   3.279  -0.042  1.00 98.29           H  
ATOM   4473  CZ  PHE A 277      11.235   1.774  -1.592  1.00 98.29           C  
ATOM   4474  HZ  PHE A 277      10.750   2.392  -2.333  1.00 98.29           H  
ATOM   4475  N   ASN A 278      13.764  -3.848   1.902  1.00 98.15           N  
ATOM   4476  H   ASN A 278      13.664  -3.768   0.900  1.00 98.15           H  
ATOM   4477  CA  ASN A 278      14.788  -4.775   2.387  1.00 98.15           C  
ATOM   4478  HA  ASN A 278      14.939  -4.632   3.457  1.00 98.15           H  
ATOM   4479  C   ASN A 278      16.123  -4.418   1.695  1.00 98.15           C  
ATOM   4480  CB  ASN A 278      14.270  -6.210   2.162  1.00 98.15           C  
ATOM   4481  HB2 ASN A 278      14.186  -6.405   1.093  1.00 98.15           H  
ATOM   4482  HB3 ASN A 278      13.267  -6.298   2.578  1.00 98.15           H  
ATOM   4483  O   ASN A 278      16.554  -3.277   1.786  1.00 98.15           O  
ATOM   4484  CG  ASN A 278      15.118  -7.305   2.788  1.00 98.15           C  
ATOM   4485  ND2 ASN A 278      14.673  -8.532   2.697  1.00 98.15           N  
ATOM   4486 HD21 ASN A 278      13.744  -8.700   2.338  1.00 98.15           H  
ATOM   4487 HD22 ASN A 278      15.247  -9.264   3.091  1.00 98.15           H  
ATOM   4488  OD1 ASN A 278      16.190  -7.087   3.323  1.00 98.15           O  
ATOM   4489  N   ASP A 279      16.719  -5.353   0.950  1.00 95.66           N  
ATOM   4490  H   ASP A 279      16.382  -6.296   1.086  1.00 95.66           H  
ATOM   4491  CA  ASP A 279      17.887  -5.228   0.054  1.00 95.66           C  
ATOM   4492  HA  ASP A 279      17.876  -6.160  -0.511  1.00 95.66           H  
ATOM   4493  C   ASP A 279      17.834  -4.179  -1.082  1.00 95.66           C  
ATOM   4494  CB  ASP A 279      19.195  -5.330   0.827  1.00 95.66           C  
ATOM   4495  HB2 ASP A 279      19.309  -4.422   1.419  1.00 95.66           H  
ATOM   4496  HB3 ASP A 279      19.134  -6.169   1.520  1.00 95.66           H  
ATOM   4497  O   ASP A 279      18.758  -4.027  -1.857  1.00 95.66           O  
ATOM   4498  CG  ASP A 279      20.406  -5.530  -0.089  1.00 95.66           C  
ATOM   4499  OD1 ASP A 279      21.160  -4.559  -0.266  1.00 95.66           O  
ATOM   4500  OD2 ASP A 279      20.614  -6.664  -0.570  1.00 95.66           O  
ATOM   4501  N   CYS A 280      16.653  -3.675  -1.396  1.00 56.78           N  
ATOM   4502  H   CYS A 280      15.974  -3.625  -0.650  1.00 56.78           H  
ATOM   4503  CA  CYS A 280      16.114  -3.748  -2.755  1.00 56.78           C  
ATOM   4504  HA  CYS A 280      16.590  -3.037  -3.430  1.00 56.78           H  
ATOM   4505  C   CYS A 280      14.615  -3.458  -2.617  1.00 56.78           C  
ATOM   4506  CB  CYS A 280      16.265  -5.220  -3.254  1.00 56.78           C  
ATOM   4507  HB2 CYS A 280      16.138  -5.900  -2.411  1.00 56.78           H  
ATOM   4508  HB3 CYS A 280      15.500  -5.484  -3.984  1.00 56.78           H  
ATOM   4509  O   CYS A 280      14.092  -3.173  -1.539  1.00 56.78           O  
ATOM   4510  SG  CYS A 280      17.844  -5.592  -4.069  1.00 56.78           S  
ATOM   4511  HG  CYS A 280      18.668  -5.264  -3.069  1.00 56.78           H  
ATOM   4512  N   HIS A 281      13.854  -3.800  -3.638  1.00 96.44           N  
ATOM   4513  H   HIS A 281      14.288  -4.037  -4.519  1.00 96.44           H  
ATOM   4514  CA  HIS A 281      12.511  -4.323  -3.435  1.00 96.44           C  
ATOM   4515  HA  HIS A 281      12.434  -4.794  -2.455  1.00 96.44           H  
ATOM   4516  C   HIS A 281      12.204  -5.396  -4.477  1.00 96.44           C  
ATOM   4517  CB  HIS A 281      11.523  -3.165  -3.508  1.00 96.44           C  
ATOM   4518  HB2 HIS A 281      10.522  -3.596  -3.519  1.00 96.44           H  
ATOM   4519  HB3 HIS A 281      11.610  -2.534  -2.624  1.00 96.44           H  
ATOM   4520  O   HIS A 281      12.905  -5.486  -5.480  1.00 96.44           O  
ATOM   4521  CG  HIS A 281      11.679  -2.320  -4.737  1.00 96.44           C  
ATOM   4522  CD2 HIS A 281      12.494  -1.235  -4.882  1.00 96.44           C  
ATOM   4523  HD2 HIS A 281      13.157  -0.826  -4.135  1.00 96.44           H  
ATOM   4524  ND1 HIS A 281      11.046  -2.587  -5.942  1.00 96.44           N  
ATOM   4525  CE1 HIS A 281      11.489  -1.657  -6.796  1.00 96.44           C  
ATOM   4526  HE1 HIS A 281      11.179  -1.568  -7.827  1.00 96.44           H  
ATOM   4527  NE2 HIS A 281      12.347  -0.825  -6.186  1.00 96.44           N  
ATOM   4528  HE2 HIS A 281      12.811  -0.052  -6.642  1.00 96.44           H  
ATOM   4529  N   ILE A 282      11.159  -6.192  -4.243  1.00 96.64           N  
ATOM   4530  H   ILE A 282      10.703  -6.135  -3.343  1.00 96.64           H  
ATOM   4531  CA  ILE A 282      10.458  -6.935  -5.308  1.00 96.64           C  
ATOM   4532  HA  ILE A 282      10.936  -6.707  -6.261  1.00 96.64           H  
ATOM   4533  C   ILE A 282       9.003  -6.456  -5.462  1.00 96.64           C  
ATOM   4534  CB  ILE A 282      10.560  -8.463  -5.123  1.00 96.64           C  
ATOM   4535  HB  ILE A 282      10.067  -8.932  -5.974  1.00 96.64           H  
ATOM   4536  O   ILE A 282       8.306  -6.822  -6.403  1.00 96.64           O  
ATOM   4537  CG1 ILE A 282       9.834  -8.908  -3.847  1.00 96.64           C  
ATOM   4538 HG12 ILE A 282       8.864  -8.414  -3.798  1.00 96.64           H  
ATOM   4539 HG13 ILE A 282      10.418  -8.581  -2.986  1.00 96.64           H  
ATOM   4540  CG2 ILE A 282      12.029  -8.922  -5.125  1.00 96.64           C  
ATOM   4541 HG21 ILE A 282      12.086 -10.010  -5.162  1.00 96.64           H  
ATOM   4542 HG22 ILE A 282      12.538  -8.520  -6.001  1.00 96.64           H  
ATOM   4543 HG23 ILE A 282      12.541  -8.572  -4.229  1.00 96.64           H  
ATOM   4544  CD1 ILE A 282       9.576 -10.416  -3.779  1.00 96.64           C  
ATOM   4545 HD11 ILE A 282      10.519 -10.961  -3.721  1.00 96.64           H  
ATOM   4546 HD12 ILE A 282       8.977 -10.644  -2.898  1.00 96.64           H  
ATOM   4547 HD13 ILE A 282       9.032 -10.738  -4.667  1.00 96.64           H  
ATOM   4548  N   SER A 283       8.523  -5.598  -4.569  1.00 97.28           N  
ATOM   4549  H   SER A 283       9.052  -5.398  -3.733  1.00 97.28           H  
ATOM   4550  CA  SER A 283       7.363  -4.752  -4.822  1.00 97.28           C  
ATOM   4551  HA  SER A 283       7.217  -4.668  -5.899  1.00 97.28           H  
ATOM   4552  C   SER A 283       7.611  -3.354  -4.286  1.00 97.28           C  
ATOM   4553  CB  SER A 283       6.083  -5.331  -4.218  1.00 97.28           C  
ATOM   4554  HB2 SER A 283       5.255  -4.653  -4.424  1.00 97.28           H  
ATOM   4555  HB3 SER A 283       5.863  -6.290  -4.688  1.00 97.28           H  
ATOM   4556  O   SER A 283       8.245  -3.170  -3.251  1.00 97.28           O  
ATOM   4557  OG  SER A 283       6.202  -5.502  -2.820  1.00 97.28           O  
ATOM   4558  HG  SER A 283       6.562  -6.383  -2.696  1.00 97.28           H  
ATOM   4559  N   ASN A 284       7.072  -2.360  -4.981  1.00 96.65           N  
ATOM   4560  H   ASN A 284       6.573  -2.599  -5.826  1.00 96.65           H  
ATOM   4561  CA  ASN A 284       7.007  -0.987  -4.507  1.00 96.65           C  
ATOM   4562  HA  ASN A 284       6.883  -0.982  -3.424  1.00 96.65           H  
ATOM   4563  C   ASN A 284       5.780  -0.326  -5.131  1.00 96.65           C  
ATOM   4564  CB  ASN A 284       8.310  -0.246  -4.845  1.00 96.65           C  
ATOM   4565  HB2 ASN A 284       8.479  -0.278  -5.921  1.00 96.65           H  
ATOM   4566  HB3 ASN A 284       9.147  -0.741  -4.353  1.00 96.65           H  
ATOM   4567  O   ASN A 284       5.855   0.327  -6.172  1.00 96.65           O  
ATOM   4568  CG  ASN A 284       8.277   1.205  -4.393  1.00 96.65           C  
ATOM   4569  ND2 ASN A 284       9.220   1.995  -4.849  1.00 96.65           N  
ATOM   4570 HD21 ASN A 284       9.896   1.623  -5.501  1.00 96.65           H  
ATOM   4571 HD22 ASN A 284       9.175   2.971  -4.592  1.00 96.65           H  
ATOM   4572  OD1 ASN A 284       7.410   1.656  -3.654  1.00 96.65           O  
ATOM   4573  N   LEU A 285       4.624  -0.486  -4.488  1.00 97.25           N  
ATOM   4574  H   LEU A 285       4.605  -1.040  -3.644  1.00 97.25           H  
ATOM   4575  CA  LEU A 285       3.379   0.100  -4.994  1.00 97.25           C  
ATOM   4576  HA  LEU A 285       3.323  -0.104  -6.063  1.00 97.25           H  
ATOM   4577  C   LEU A 285       3.359   1.633  -4.846  1.00 97.25           C  
ATOM   4578  CB  LEU A 285       2.176  -0.574  -4.316  1.00 97.25           C  
ATOM   4579  HB2 LEU A 285       2.191  -0.336  -3.253  1.00 97.25           H  
ATOM   4580  HB3 LEU A 285       1.265  -0.154  -4.743  1.00 97.25           H  
ATOM   4581  O   LEU A 285       2.540   2.323  -5.450  1.00 97.25           O  
ATOM   4582  CG  LEU A 285       2.124  -2.102  -4.491  1.00 97.25           C  
ATOM   4583  HG  LEU A 285       2.995  -2.556  -4.019  1.00 97.25           H  
ATOM   4584  CD1 LEU A 285       0.880  -2.643  -3.799  1.00 97.25           C  
ATOM   4585 HD11 LEU A 285       0.895  -3.732  -3.852  1.00 97.25           H  
ATOM   4586 HD12 LEU A 285      -0.023  -2.266  -4.279  1.00 97.25           H  
ATOM   4587 HD13 LEU A 285       0.884  -2.348  -2.750  1.00 97.25           H  
ATOM   4588  CD2 LEU A 285       2.080  -2.524  -5.960  1.00 97.25           C  
ATOM   4589 HD21 LEU A 285       1.904  -3.597  -6.036  1.00 97.25           H  
ATOM   4590 HD22 LEU A 285       1.275  -2.003  -6.478  1.00 97.25           H  
ATOM   4591 HD23 LEU A 285       3.031  -2.301  -6.445  1.00 97.25           H  
ATOM   4592  N   ASN A 286       4.293   2.192  -4.079  1.00 96.17           N  
ATOM   4593  H   ASN A 286       4.975   1.586  -3.646  1.00 96.17           H  
ATOM   4594  CA  ASN A 286       4.468   3.629  -3.907  1.00 96.17           C  
ATOM   4595  HA  ASN A 286       3.516   4.131  -4.084  1.00 96.17           H  
ATOM   4596  C   ASN A 286       5.449   4.241  -4.919  1.00 96.17           C  
ATOM   4597  CB  ASN A 286       4.860   3.880  -2.446  1.00 96.17           C  
ATOM   4598  HB2 ASN A 286       5.182   4.915  -2.330  1.00 96.17           H  
ATOM   4599  HB3 ASN A 286       5.700   3.239  -2.176  1.00 96.17           H  
ATOM   4600  O   ASN A 286       5.706   5.442  -4.855  1.00 96.17           O  
ATOM   4601  CG  ASN A 286       3.712   3.635  -1.484  1.00 96.17           C  
ATOM   4602  ND2 ASN A 286       3.997   3.658  -0.206  1.00 96.17           N  
ATOM   4603 HD21 ASN A 286       3.247   3.455   0.439  1.00 96.17           H  
ATOM   4604 HD22 ASN A 286       4.964   3.668   0.085  1.00 96.17           H  
ATOM   4605  OD1 ASN A 286       2.556   3.482  -1.851  1.00 96.17           O  
ATOM   4606  N   GLY A 287       5.974   3.459  -5.866  1.00 90.37           N  
ATOM   4607  H   GLY A 287       5.773   2.469  -5.856  1.00 90.37           H  
ATOM   4608  CA  GLY A 287       6.929   3.945  -6.858  1.00 90.37           C  
ATOM   4609  HA2 GLY A 287       7.765   4.415  -6.339  1.00 90.37           H  
ATOM   4610  HA3 GLY A 287       7.335   3.101  -7.416  1.00 90.37           H  
ATOM   4611  C   GLY A 287       6.356   4.969  -7.841  1.00 90.37           C  
ATOM   4612  O   GLY A 287       5.174   5.319  -7.843  1.00 90.37           O  
ATOM   4613  N   HIS A 288       7.204   5.522  -8.689  1.00 79.46           N  
ATOM   4614  H   HIS A 288       8.124   5.116  -8.785  1.00 79.46           H  
ATOM   4615  CA  HIS A 288       6.829   6.584  -9.606  1.00 79.46           C  
ATOM   4616  HA  HIS A 288       6.180   7.280  -9.076  1.00 79.46           H  
ATOM   4617  C   HIS A 288       6.061   6.043 -10.823  1.00 79.46           C  
ATOM   4618  CB  HIS A 288       8.090   7.358  -9.999  1.00 79.46           C  
ATOM   4619  HB2 HIS A 288       8.780   6.687 -10.511  1.00 79.46           H  
ATOM   4620  HB3 HIS A 288       8.582   7.725  -9.098  1.00 79.46           H  
ATOM   4621  O   HIS A 288       6.491   5.117 -11.507  1.00 79.46           O  
ATOM   4622  CG  HIS A 288       7.787   8.522 -10.899  1.00 79.46           C  
ATOM   4623  CD2 HIS A 288       7.606   9.828 -10.535  1.00 79.46           C  
ATOM   4624  HD2 HIS A 288       7.682  10.225  -9.534  1.00 79.46           H  
ATOM   4625  ND1 HIS A 288       7.585   8.447 -12.253  1.00 79.46           N  
ATOM   4626  HD1 HIS A 288       7.686   7.617 -12.819  1.00 79.46           H  
ATOM   4627  CE1 HIS A 288       7.271   9.672 -12.700  1.00 79.46           C  
ATOM   4628  HE1 HIS A 288       7.052   9.923 -13.727  1.00 79.46           H  
ATOM   4629  NE2 HIS A 288       7.271  10.549 -11.687  1.00 79.46           N  
ATOM   4630  N   PHE A 289       4.953   6.694 -11.181  1.00 68.41           N  
ATOM   4631  H   PHE A 289       4.656   7.484 -10.627  1.00 68.41           H  
ATOM   4632  CA  PHE A 289       4.248   6.432 -12.436  1.00 68.41           C  
ATOM   4633  HA  PHE A 289       4.202   5.356 -12.602  1.00 68.41           H  
ATOM   4634  C   PHE A 289       5.004   7.054 -13.624  1.00 68.41           C  
ATOM   4635  CB  PHE A 289       2.816   6.977 -12.331  1.00 68.41           C  
ATOM   4636  HB2 PHE A 289       2.462   7.241 -13.327  1.00 68.41           H  
ATOM   4637  HB3 PHE A 289       2.821   7.904 -11.758  1.00 68.41           H  
ATOM   4638  O   PHE A 289       4.594   8.082 -14.162  1.00 68.41           O  
ATOM   4639  CG  PHE A 289       1.768   6.034 -11.791  1.00 68.41           C  
ATOM   4640  CD1 PHE A 289       1.475   4.828 -12.457  1.00 68.41           C  
ATOM   4641  HD1 PHE A 289       2.083   4.489 -13.283  1.00 68.41           H  
ATOM   4642  CD2 PHE A 289       0.943   6.462 -10.737  1.00 68.41           C  
ATOM   4643  HD2 PHE A 289       1.122   7.411 -10.254  1.00 68.41           H  
ATOM   4644  CE1 PHE A 289       0.363   4.065 -12.061  1.00 68.41           C  
ATOM   4645  HE1 PHE A 289       0.109   3.150 -12.575  1.00 68.41           H  
ATOM   4646  CE2 PHE A 289      -0.177   5.712 -10.361  1.00 68.41           C  
ATOM   4647  HE2 PHE A 289      -0.843   6.087  -9.598  1.00 68.41           H  
ATOM   4648  CZ  PHE A 289      -0.463   4.504 -11.016  1.00 68.41           C  
ATOM   4649  HZ  PHE A 289      -1.337   3.930 -10.746  1.00 68.41           H  
ATOM   4650  N   ALA A 290       6.106   6.451 -14.073  1.00 54.71           N  
ATOM   4651  H   ALA A 290       6.423   5.613 -13.607  1.00 54.71           H  
ATOM   4652  CA  ALA A 290       6.779   6.886 -15.301  1.00 54.71           C  
ATOM   4653  HA  ALA A 290       6.499   7.922 -15.493  1.00 54.71           H  
ATOM   4654  C   ALA A 290       6.301   6.054 -16.511  1.00 54.71           C  
ATOM   4655  CB  ALA A 290       8.299   6.931 -15.104  1.00 54.71           C  
ATOM   4656  HB1 ALA A 290       8.622   6.184 -14.378  1.00 54.71           H  
ATOM   4657  HB2 ALA A 290       8.802   6.767 -16.057  1.00 54.71           H  
ATOM   4658  HB3 ALA A 290       8.598   7.913 -14.737  1.00 54.71           H  
ATOM   4659  O   ALA A 290       6.099   4.845 -16.388  1.00 54.71           O  
ATOM   4660  N   PRO A 291       6.025   6.679 -17.672  1.00 49.99           N  
ATOM   4661  CA  PRO A 291       5.790   5.944 -18.908  1.00 49.99           C  
ATOM   4662  HA  PRO A 291       5.067   5.145 -18.743  1.00 49.99           H  
ATOM   4663  C   PRO A 291       7.103   5.334 -19.419  1.00 49.99           C  
ATOM   4664  CB  PRO A 291       5.199   6.970 -19.882  1.00 49.99           C  
ATOM   4665  HB2 PRO A 291       4.118   7.011 -19.750  1.00 49.99           H  
ATOM   4666  HB3 PRO A 291       5.446   6.746 -20.920  1.00 49.99           H  
ATOM   4667  O   PRO A 291       8.147   5.979 -19.383  1.00 49.99           O  
ATOM   4668  CG  PRO A 291       5.814   8.292 -19.421  1.00 49.99           C  
ATOM   4669  HG2 PRO A 291       5.177   9.143 -19.663  1.00 49.99           H  
ATOM   4670  HG3 PRO A 291       6.798   8.413 -19.874  1.00 49.99           H  
ATOM   4671  CD  PRO A 291       5.973   8.116 -17.912  1.00 49.99           C  
ATOM   4672  HD2 PRO A 291       6.889   8.606 -17.582  1.00 49.99           H  
ATOM   4673  HD3 PRO A 291       5.112   8.541 -17.397  1.00 49.99           H  
ATOM   4674  N   GLY A 292       7.034   4.116 -19.955  1.00 49.34           N  
ATOM   4675  H   GLY A 292       6.185   3.584 -19.825  1.00 49.34           H  
ATOM   4676  CA  GLY A 292       8.192   3.426 -20.529  1.00 49.34           C  
ATOM   4677  HA2 GLY A 292       7.876   2.847 -21.398  1.00 49.34           H  
ATOM   4678  HA3 GLY A 292       8.925   4.159 -20.864  1.00 49.34           H  
ATOM   4679  C   GLY A 292       8.880   2.472 -19.556  1.00 49.34           C  
ATOM   4680  O   GLY A 292       8.260   1.986 -18.610  1.00 49.34           O  
ATOM   4681  N   GLU A 293      10.142   2.161 -19.848  1.00 52.38           N  
ATOM   4682  H   GLU A 293      10.618   2.640 -20.599  1.00 52.38           H  
ATOM   4683  CA  GLU A 293      10.963   1.317 -18.985  1.00 52.38           C  
ATOM   4684  HA  GLU A 293      10.321   0.528 -18.593  1.00 52.38           H  
ATOM   4685  C   GLU A 293      11.484   2.133 -17.807  1.00 52.38           C  
ATOM   4686  CB  GLU A 293      12.106   0.646 -19.757  1.00 52.38           C  
ATOM   4687  HB2 GLU A 293      12.663   1.401 -20.310  1.00 52.38           H  
ATOM   4688  HB3 GLU A 293      12.771   0.163 -19.042  1.00 52.38           H  
ATOM   4689  O   GLU A 293      12.131   3.163 -17.986  1.00 52.38           O  
ATOM   4690  CG  GLU A 293      11.562  -0.419 -20.720  1.00 52.38           C  
ATOM   4691  HG2 GLU A 293      10.969  -1.135 -20.151  1.00 52.38           H  
ATOM   4692  HG3 GLU A 293      10.899   0.062 -21.440  1.00 52.38           H  
ATOM   4693  CD  GLU A 293      12.654  -1.175 -21.489  1.00 52.38           C  
ATOM   4694  OE1 GLU A 293      12.264  -2.151 -22.175  1.00 52.38           O  
ATOM   4695  OE2 GLU A 293      13.834  -0.767 -21.426  1.00 52.38           O  
ATOM   4696  N   VAL A 294      11.169   1.676 -16.600  1.00 61.87           N  
ATOM   4697  H   VAL A 294      10.626   0.825 -16.545  1.00 61.87           H  
ATOM   4698  CA  VAL A 294      11.394   2.423 -15.357  1.00 61.87           C  
ATOM   4699  HA  VAL A 294      11.925   3.346 -15.589  1.00 61.87           H  
ATOM   4700  C   VAL A 294      12.307   1.677 -14.400  1.00 61.87           C  
ATOM   4701  CB  VAL A 294      10.060   2.829 -14.691  1.00 61.87           C  
ATOM   4702  HB  VAL A 294      10.251   3.331 -13.743  1.00 61.87           H  
ATOM   4703  O   VAL A 294      12.217   1.941 -13.219  1.00 61.87           O  
ATOM   4704  CG1 VAL A 294       9.322   3.835 -15.570  1.00 61.87           C  
ATOM   4705 HG11 VAL A 294       9.083   3.394 -16.538  1.00 61.87           H  
ATOM   4706 HG12 VAL A 294       9.953   4.709 -15.727  1.00 61.87           H  
ATOM   4707 HG13 VAL A 294       8.386   4.112 -15.084  1.00 61.87           H  
ATOM   4708  CG2 VAL A 294       9.127   1.638 -14.437  1.00 61.87           C  
ATOM   4709 HG21 VAL A 294       8.866   1.141 -15.372  1.00 61.87           H  
ATOM   4710 HG22 VAL A 294       9.609   0.923 -13.771  1.00 61.87           H  
ATOM   4711 HG23 VAL A 294       8.212   1.993 -13.964  1.00 61.87           H  
ATOM   4712  N   TYR A 295      13.154   0.763 -14.893  1.00 74.60           N  
ATOM   4713  H   TYR A 295      13.154   0.657 -15.898  1.00 74.60           H  
ATOM   4714  CA  TYR A 295      13.985  -0.188 -14.130  1.00 74.60           C  
ATOM   4715  HA  TYR A 295      13.556  -1.180 -14.269  1.00 74.60           H  
ATOM   4716  C   TYR A 295      14.066   0.056 -12.604  1.00 74.60           C  
ATOM   4717  CB  TYR A 295      15.379  -0.313 -14.759  1.00 74.60           C  
ATOM   4718  HB2 TYR A 295      15.276  -0.377 -15.842  1.00 74.60           H  
ATOM   4719  HB3 TYR A 295      15.973   0.572 -14.533  1.00 74.60           H  
ATOM   4720  O   TYR A 295      14.986   0.720 -12.124  1.00 74.60           O  
ATOM   4721  CG  TYR A 295      16.093  -1.564 -14.272  1.00 74.60           C  
ATOM   4722  CD1 TYR A 295      16.920  -1.526 -13.133  1.00 74.60           C  
ATOM   4723  HD1 TYR A 295      17.079  -0.589 -12.620  1.00 74.60           H  
ATOM   4724  CD2 TYR A 295      15.866  -2.789 -14.922  1.00 74.60           C  
ATOM   4725  HD2 TYR A 295      15.238  -2.812 -15.801  1.00 74.60           H  
ATOM   4726  CE1 TYR A 295      17.504  -2.709 -12.639  1.00 74.60           C  
ATOM   4727  HE1 TYR A 295      18.118  -2.679 -11.750  1.00 74.60           H  
ATOM   4728  CE2 TYR A 295      16.447  -3.975 -14.438  1.00 74.60           C  
ATOM   4729  HE2 TYR A 295      16.265  -4.916 -14.936  1.00 74.60           H  
ATOM   4730  OH  TYR A 295      17.817  -5.085 -12.818  1.00 74.60           O  
ATOM   4731  HH  TYR A 295      18.288  -4.945 -11.993  1.00 74.60           H  
ATOM   4732  CZ  TYR A 295      17.265  -3.938 -13.291  1.00 74.60           C  
ATOM   4733  N   GLY A 296      13.109  -0.475 -11.836  1.00 76.97           N  
ATOM   4734  H   GLY A 296      12.322  -0.923 -12.283  1.00 76.97           H  
ATOM   4735  CA  GLY A 296      13.087  -0.424 -10.369  1.00 76.97           C  
ATOM   4736  HA2 GLY A 296      12.525  -1.284 -10.007  1.00 76.97           H  
ATOM   4737  HA3 GLY A 296      14.107  -0.514  -9.993  1.00 76.97           H  
ATOM   4738  C   GLY A 296      12.462   0.833  -9.743  1.00 76.97           C  
ATOM   4739  O   GLY A 296      12.480   0.976  -8.523  1.00 76.97           O  
ATOM   4740  N   PHE A 297      11.958   1.779 -10.527  1.00 84.12           N  
ATOM   4741  H   PHE A 297      11.972   1.592 -11.520  1.00 84.12           H  
ATOM   4742  CA  PHE A 297      11.361   3.043 -10.081  1.00 84.12           C  
ATOM   4743  HA  PHE A 297      11.552   3.179  -9.016  1.00 84.12           H  
ATOM   4744  C   PHE A 297       9.838   3.076 -10.253  1.00 84.12           C  
ATOM   4745  CB  PHE A 297      12.002   4.225 -10.831  1.00 84.12           C  
ATOM   4746  HB2 PHE A 297      11.804   4.122 -11.898  1.00 84.12           H  
ATOM   4747  HB3 PHE A 297      11.512   5.145 -10.511  1.00 84.12           H  
ATOM   4748  O   PHE A 297       9.220   4.059  -9.845  1.00 84.12           O  
ATOM   4749  CG  PHE A 297      13.493   4.397 -10.622  1.00 84.12           C  
ATOM   4750  CD1 PHE A 297      13.972   5.276  -9.634  1.00 84.12           C  
ATOM   4751  HD1 PHE A 297      13.280   5.823  -9.011  1.00 84.12           H  
ATOM   4752  CD2 PHE A 297      14.412   3.716 -11.440  1.00 84.12           C  
ATOM   4753  HD2 PHE A 297      14.059   3.053 -12.215  1.00 84.12           H  
ATOM   4754  CE1 PHE A 297      15.356   5.471  -9.483  1.00 84.12           C  
ATOM   4755  HE1 PHE A 297      15.722   6.194  -8.770  1.00 84.12           H  
ATOM   4756  CE2 PHE A 297      15.794   3.874 -11.257  1.00 84.12           C  
ATOM   4757  HE2 PHE A 297      16.480   3.323 -11.884  1.00 84.12           H  
ATOM   4758  CZ  PHE A 297      16.269   4.757 -10.275  1.00 84.12           C  
ATOM   4759  HZ  PHE A 297      17.331   4.908 -10.146  1.00 84.12           H  
ATOM   4760  N   GLY A 298       9.235   2.058 -10.871  1.00 87.35           N  
ATOM   4761  H   GLY A 298       9.769   1.217 -11.038  1.00 87.35           H  
ATOM   4762  CA  GLY A 298       7.808   2.008 -11.178  1.00 87.35           C  
ATOM   4763  HA2 GLY A 298       7.495   2.952 -11.624  1.00 87.35           H  
ATOM   4764  HA3 GLY A 298       7.642   1.214 -11.906  1.00 87.35           H  
ATOM   4765  C   GLY A 298       6.921   1.701  -9.974  1.00 87.35           C  
ATOM   4766  O   GLY A 298       7.400   1.340  -8.901  1.00 87.35           O  
ATOM   4767  N   VAL A 299       5.601   1.774 -10.175  1.00 91.91           N  
ATOM   4768  H   VAL A 299       5.274   2.062 -11.086  1.00 91.91           H  
ATOM   4769  CA  VAL A 299       4.637   1.083  -9.305  1.00 91.91           C  
ATOM   4770  HA  VAL A 299       4.888   1.268  -8.261  1.00 91.91           H  
ATOM   4771  C   VAL A 299       4.779  -0.408  -9.595  1.00 91.91           C  
ATOM   4772  CB  VAL A 299       3.194   1.568  -9.555  1.00 91.91           C  
ATOM   4773  HB  VAL A 299       2.901   1.346 -10.581  1.00 91.91           H  
ATOM   4774  O   VAL A 299       4.298  -0.882 -10.622  1.00 91.91           O  
ATOM   4775  CG1 VAL A 299       2.195   0.888  -8.616  1.00 91.91           C  
ATOM   4776 HG11 VAL A 299       2.286  -0.196  -8.685  1.00 91.91           H  
ATOM   4777 HG12 VAL A 299       2.384   1.194  -7.587  1.00 91.91           H  
ATOM   4778 HG13 VAL A 299       1.180   1.175  -8.890  1.00 91.91           H  
ATOM   4779  CG2 VAL A 299       3.071   3.079  -9.335  1.00 91.91           C  
ATOM   4780 HG21 VAL A 299       3.684   3.618 -10.057  1.00 91.91           H  
ATOM   4781 HG22 VAL A 299       3.403   3.323  -8.325  1.00 91.91           H  
ATOM   4782 HG23 VAL A 299       2.034   3.390  -9.462  1.00 91.91           H  
ATOM   4783  N   GLU A 300       5.502  -1.130  -8.746  1.00 93.09           N  
ATOM   4784  H   GLU A 300       5.901  -0.658  -7.947  1.00 93.09           H  
ATOM   4785  CA  GLU A 300       6.038  -2.447  -9.099  1.00 93.09           C  
ATOM   4786  HA  GLU A 300       5.772  -2.672 -10.132  1.00 93.09           H  
ATOM   4787  C   GLU A 300       5.464  -3.588  -8.268  1.00 93.09           C  
ATOM   4788  CB  GLU A 300       7.573  -2.439  -9.045  1.00 93.09           C  
ATOM   4789  HB2 GLU A 300       7.935  -3.464  -8.965  1.00 93.09           H  
ATOM   4790  HB3 GLU A 300       7.912  -1.877  -8.175  1.00 93.09           H  
ATOM   4791  O   GLU A 300       5.303  -3.497  -7.049  1.00 93.09           O  
ATOM   4792  CG  GLU A 300       8.134  -1.824 -10.334  1.00 93.09           C  
ATOM   4793  HG2 GLU A 300       7.852  -2.466 -11.169  1.00 93.09           H  
ATOM   4794  HG3 GLU A 300       7.672  -0.851 -10.502  1.00 93.09           H  
ATOM   4795  CD  GLU A 300       9.657  -1.675 -10.329  1.00 93.09           C  
ATOM   4796  OE1 GLU A 300      10.150  -0.718 -10.969  1.00 93.09           O  
ATOM   4797  OE2 GLU A 300      10.351  -2.525  -9.727  1.00 93.09           O  
ATOM   4798  N   TRP A 301       5.235  -4.695  -8.968  1.00 96.70           N  
ATOM   4799  H   TRP A 301       5.437  -4.668  -9.957  1.00 96.70           H  
ATOM   4800  CA  TRP A 301       4.951  -6.005  -8.410  1.00 96.70           C  
ATOM   4801  HA  TRP A 301       5.306  -6.058  -7.381  1.00 96.70           H  
ATOM   4802  C   TRP A 301       5.701  -7.029  -9.256  1.00 96.70           C  
ATOM   4803  CB  TRP A 301       3.443  -6.245  -8.429  1.00 96.70           C  
ATOM   4804  HB2 TRP A 301       3.079  -6.321  -9.454  1.00 96.70           H  
ATOM   4805  HB3 TRP A 301       2.957  -5.382  -7.974  1.00 96.70           H  
ATOM   4806  O   TRP A 301       5.269  -7.346 -10.367  1.00 96.70           O  
ATOM   4807  CG  TRP A 301       3.026  -7.448  -7.656  1.00 96.70           C  
ATOM   4808  CD1 TRP A 301       2.930  -8.714  -8.114  1.00 96.70           C  
ATOM   4809  HD1 TRP A 301       3.169  -9.027  -9.120  1.00 96.70           H  
ATOM   4810  CD2 TRP A 301       2.681  -7.501  -6.244  1.00 96.70           C  
ATOM   4811  CE2 TRP A 301       2.308  -8.835  -5.920  1.00 96.70           C  
ATOM   4812  CE3 TRP A 301       2.663  -6.549  -5.204  1.00 96.70           C  
ATOM   4813  HE3 TRP A 301       2.964  -5.534  -5.414  1.00 96.70           H  
ATOM   4814  NE1 TRP A 301       2.498  -9.532  -7.090  1.00 96.70           N  
ATOM   4815  HE1 TRP A 301       2.429 -10.537  -7.154  1.00 96.70           H  
ATOM   4816  CH2 TRP A 301       1.846  -8.224  -3.631  1.00 96.70           C  
ATOM   4817  HH2 TRP A 301       1.497  -8.472  -2.640  1.00 96.70           H  
ATOM   4818  CZ2 TRP A 301       1.880  -9.203  -4.638  1.00 96.70           C  
ATOM   4819  HZ2 TRP A 301       1.554 -10.213  -4.437  1.00 96.70           H  
ATOM   4820  CZ3 TRP A 301       2.254  -6.908  -3.909  1.00 96.70           C  
ATOM   4821  HZ3 TRP A 301       2.238  -6.166  -3.124  1.00 96.70           H  
ATOM   4822  N   TYR A 302       6.852  -7.499  -8.773  1.00 96.23           N  
ATOM   4823  H   TYR A 302       7.145  -7.200  -7.854  1.00 96.23           H  
ATOM   4824  CA  TYR A 302       7.871  -8.172  -9.583  1.00 96.23           C  
ATOM   4825  HA  TYR A 302       8.336  -7.429 -10.232  1.00 96.23           H  
ATOM   4826  C   TYR A 302       7.321  -9.286 -10.478  1.00 96.23           C  
ATOM   4827  CB  TYR A 302       8.952  -8.729  -8.652  1.00 96.23           C  
ATOM   4828  HB2 TYR A 302       9.450  -7.890  -8.167  1.00 96.23           H  
ATOM   4829  HB3 TYR A 302       8.495  -9.355  -7.885  1.00 96.23           H  
ATOM   4830  O   TYR A 302       7.650  -9.344 -11.663  1.00 96.23           O  
ATOM   4831  CG  TYR A 302      10.038  -9.508  -9.349  1.00 96.23           C  
ATOM   4832  CD1 TYR A 302       9.948 -10.907  -9.474  1.00 96.23           C  
ATOM   4833  HD1 TYR A 302       9.105 -11.435  -9.054  1.00 96.23           H  
ATOM   4834  CD2 TYR A 302      11.154  -8.816  -9.852  1.00 96.23           C  
ATOM   4835  HD2 TYR A 302      11.231  -7.747  -9.720  1.00 96.23           H  
ATOM   4836  CE1 TYR A 302      10.976 -11.615 -10.123  1.00 96.23           C  
ATOM   4837  HE1 TYR A 302      10.933 -12.690 -10.210  1.00 96.23           H  
ATOM   4838  CE2 TYR A 302      12.194  -9.522 -10.478  1.00 96.23           C  
ATOM   4839  HE2 TYR A 302      13.069  -8.989 -10.819  1.00 96.23           H  
ATOM   4840  OH  TYR A 302      13.106 -11.610 -11.220  1.00 96.23           O  
ATOM   4841  HH  TYR A 302      13.864 -11.040 -11.375  1.00 96.23           H  
ATOM   4842  CZ  TYR A 302      12.102 -10.923 -10.617  1.00 96.23           C  
ATOM   4843  N   PHE A 303       6.429 -10.141  -9.973  1.00 96.75           N  
ATOM   4844  H   PHE A 303       6.181 -10.061  -8.997  1.00 96.75           H  
ATOM   4845  CA  PHE A 303       5.890 -11.241 -10.784  1.00 96.75           C  
ATOM   4846  HA  PHE A 303       6.725 -11.669 -11.339  1.00 96.75           H  
ATOM   4847  C   PHE A 303       4.880 -10.823 -11.867  1.00 96.75           C  
ATOM   4848  CB  PHE A 303       5.334 -12.341  -9.883  1.00 96.75           C  
ATOM   4849  HB2 PHE A 303       4.602 -11.909  -9.202  1.00 96.75           H  
ATOM   4850  HB3 PHE A 303       4.821 -13.075 -10.505  1.00 96.75           H  
ATOM   4851  O   PHE A 303       4.466 -11.667 -12.663  1.00 96.75           O  
ATOM   4852  CG  PHE A 303       6.406 -13.079  -9.109  1.00 96.75           C  
ATOM   4853  CD1 PHE A 303       7.391 -13.825  -9.782  1.00 96.75           C  
ATOM   4854  HD1 PHE A 303       7.389 -13.871 -10.861  1.00 96.75           H  
ATOM   4855  CD2 PHE A 303       6.438 -13.002  -7.713  1.00 96.75           C  
ATOM   4856  HD2 PHE A 303       5.655 -12.457  -7.206  1.00 96.75           H  
ATOM   4857  CE1 PHE A 303       8.413 -14.464  -9.056  1.00 96.75           C  
ATOM   4858  HE1 PHE A 303       9.203 -14.990  -9.573  1.00 96.75           H  
ATOM   4859  CE2 PHE A 303       7.467 -13.633  -6.987  1.00 96.75           C  
ATOM   4860  HE2 PHE A 303       7.529 -13.568  -5.911  1.00 96.75           H  
ATOM   4861  CZ  PHE A 303       8.452 -14.366  -7.657  1.00 96.75           C  
ATOM   4862  HZ  PHE A 303       9.246 -14.824  -7.085  1.00 96.75           H  
ATOM   4863  N   LEU A 304       4.502  -9.546 -11.931  1.00 94.95           N  
ATOM   4864  H   LEU A 304       4.887  -8.915 -11.243  1.00 94.95           H  
ATOM   4865  CA  LEU A 304       3.727  -8.955 -13.024  1.00 94.95           C  
ATOM   4866  HA  LEU A 304       3.349  -9.737 -13.683  1.00 94.95           H  
ATOM   4867  C   LEU A 304       4.601  -8.047 -13.891  1.00 94.95           C  
ATOM   4868  CB  LEU A 304       2.538  -8.164 -12.446  1.00 94.95           C  
ATOM   4869  HB2 LEU A 304       2.921  -7.408 -11.760  1.00 94.95           H  
ATOM   4870  HB3 LEU A 304       2.041  -7.641 -13.263  1.00 94.95           H  
ATOM   4871  O   LEU A 304       4.611  -8.172 -15.115  1.00 94.95           O  
ATOM   4872  CG  LEU A 304       1.493  -9.010 -11.701  1.00 94.95           C  
ATOM   4873  HG  LEU A 304       1.966  -9.544 -10.877  1.00 94.95           H  
ATOM   4874  CD1 LEU A 304       0.419  -8.087 -11.130  1.00 94.95           C  
ATOM   4875 HD11 LEU A 304       0.875  -7.367 -10.450  1.00 94.95           H  
ATOM   4876 HD12 LEU A 304      -0.308  -8.667 -10.561  1.00 94.95           H  
ATOM   4877 HD13 LEU A 304      -0.093  -7.552 -11.930  1.00 94.95           H  
ATOM   4878  CD2 LEU A 304       0.824 -10.038 -12.615  1.00 94.95           C  
ATOM   4879 HD21 LEU A 304       0.379  -9.537 -13.475  1.00 94.95           H  
ATOM   4880 HD22 LEU A 304       0.042 -10.557 -12.061  1.00 94.95           H  
ATOM   4881 HD23 LEU A 304       1.555 -10.775 -12.948  1.00 94.95           H  
ATOM   4882  N   THR A 305       5.331  -7.133 -13.255  1.00 91.91           N  
ATOM   4883  H   THR A 305       5.288  -7.094 -12.247  1.00 91.91           H  
ATOM   4884  CA  THR A 305       6.015  -6.025 -13.927  1.00 91.91           C  
ATOM   4885  HA  THR A 305       5.540  -5.842 -14.891  1.00 91.91           H  
ATOM   4886  C   THR A 305       7.488  -6.276 -14.204  1.00 91.91           C  
ATOM   4887  CB  THR A 305       5.892  -4.742 -13.097  1.00 91.91           C  
ATOM   4888  HB  THR A 305       6.456  -3.958 -13.603  1.00 91.91           H  
ATOM   4889  O   THR A 305       8.088  -5.504 -14.953  1.00 91.91           O  
ATOM   4890  CG2 THR A 305       4.439  -4.291 -12.971  1.00 91.91           C  
ATOM   4891 HG21 THR A 305       4.419  -3.334 -12.450  1.00 91.91           H  
ATOM   4892 HG22 THR A 305       3.866  -5.020 -12.398  1.00 91.91           H  
ATOM   4893 HG23 THR A 305       3.999  -4.166 -13.961  1.00 91.91           H  
ATOM   4894  OG1 THR A 305       6.390  -4.903 -11.787  1.00 91.91           O  
ATOM   4895  HG1 THR A 305       7.349  -4.879 -11.814  1.00 91.91           H  
ATOM   4896  N   THR A 306       8.070  -7.308 -13.583  1.00 90.71           N  
ATOM   4897  H   THR A 306       7.481  -7.901 -13.016  1.00 90.71           H  
ATOM   4898  CA  THR A 306       9.506  -7.367 -13.272  1.00 90.71           C  
ATOM   4899  HA  THR A 306       9.641  -8.107 -12.483  1.00 90.71           H  
ATOM   4900  C   THR A 306       9.944  -6.037 -12.644  1.00 90.71           C  
ATOM   4901  CB  THR A 306      10.354  -7.864 -14.462  1.00 90.71           C  
ATOM   4902  HB  THR A 306      11.350  -8.092 -14.083  1.00 90.71           H  
ATOM   4903  O   THR A 306       9.164  -5.440 -11.902  1.00 90.71           O  
ATOM   4904  CG2 THR A 306       9.790  -9.143 -15.084  1.00 90.71           C  
ATOM   4905 HG21 THR A 306      10.497  -9.544 -15.810  1.00 90.71           H  
ATOM   4906 HG22 THR A 306       8.841  -8.935 -15.579  1.00 90.71           H  
ATOM   4907 HG23 THR A 306       9.630  -9.884 -14.301  1.00 90.71           H  
ATOM   4908  OG1 THR A 306      10.498  -6.923 -15.505  1.00 90.71           O  
ATOM   4909  HG1 THR A 306      11.077  -7.314 -16.163  1.00 90.71           H  
ATOM   4910  N   HIS A 307      11.139  -5.547 -12.955  1.00 89.28           N  
ATOM   4911  H   HIS A 307      11.746  -6.091 -13.551  1.00 89.28           H  
ATOM   4912  CA  HIS A 307      11.535  -4.166 -12.669  1.00 89.28           C  
ATOM   4913  HA  HIS A 307      10.891  -3.743 -11.898  1.00 89.28           H  
ATOM   4914  C   HIS A 307      11.384  -3.254 -13.889  1.00 89.28           C  
ATOM   4915  CB  HIS A 307      12.966  -4.179 -12.129  1.00 89.28           C  
ATOM   4916  HB2 HIS A 307      13.630  -4.680 -12.833  1.00 89.28           H  
ATOM   4917  HB3 HIS A 307      13.317  -3.154 -12.002  1.00 89.28           H  
ATOM   4918  O   HIS A 307      11.570  -2.049 -13.793  1.00 89.28           O  
ATOM   4919  CG  HIS A 307      13.024  -4.856 -10.790  1.00 89.28           C  
ATOM   4920  CD2 HIS A 307      13.731  -5.978 -10.463  1.00 89.28           C  
ATOM   4921  HD2 HIS A 307      14.392  -6.527 -11.118  1.00 89.28           H  
ATOM   4922  ND1 HIS A 307      12.302  -4.487  -9.680  1.00 89.28           N  
ATOM   4923  HD1 HIS A 307      11.625  -3.741  -9.621  1.00 89.28           H  
ATOM   4924  CE1 HIS A 307      12.578  -5.358  -8.700  1.00 89.28           C  
ATOM   4925  HE1 HIS A 307      12.142  -5.323  -7.712  1.00 89.28           H  
ATOM   4926  NE2 HIS A 307      13.435  -6.299  -9.138  1.00 89.28           N  
ATOM   4927  N   ASN A 308      11.067  -3.811 -15.060  1.00 86.40           N  
ATOM   4928  H   ASN A 308      10.821  -4.790 -15.083  1.00 86.40           H  
ATOM   4929  CA  ASN A 308      11.115  -3.057 -16.310  1.00 86.40           C  
ATOM   4930  HA  ASN A 308      11.951  -2.359 -16.275  1.00 86.40           H  
ATOM   4931  C   ASN A 308       9.859  -2.220 -16.537  1.00 86.40           C  
ATOM   4932  CB  ASN A 308      11.349  -4.032 -17.471  1.00 86.40           C  
ATOM   4933  HB2 ASN A 308      11.315  -3.484 -18.413  1.00 86.40           H  
ATOM   4934  HB3 ASN A 308      10.556  -4.781 -17.477  1.00 86.40           H  
ATOM   4935  O   ASN A 308       9.906  -1.257 -17.295  1.00 86.40           O  
ATOM   4936  CG  ASN A 308      12.698  -4.716 -17.389  1.00 86.40           C  
ATOM   4937  ND2 ASN A 308      12.837  -5.884 -17.966  1.00 86.40           N  
ATOM   4938 HD21 ASN A 308      13.785  -6.233 -17.973  1.00 86.40           H
[truncated: 19,125 more chars]
