# Supplementary material for: Nuclear genome of Bulinus truncatus, an intermediate host of the carcinogenic human blood fluke Schistosoma haematobium
Source: Nat Commun. 2022 Feb 21;13:977. doi: 10.1038/s41467-022-28634-9 (PMC8861042; doi:10.1038/s41467-022-28634-9)
Supplement: Supplementary file 6 — Supplementary Data 3 [file 41467_2022_28634_MOESM6_ESM.zip › Supplementary_Data_3/btru_045444-t1.mature.pep.pdb]

ATOM      1  N   SER A   1     -44.080  14.974  28.498  1.00 72.79           N  
ATOM      2  H   SER A   1     -43.830  14.194  29.088  1.00 72.79           H  
ATOM      3  H2  SER A   1     -44.920  14.682  28.018  1.00 72.79           H  
ATOM      4  H3  SER A   1     -44.275  15.767  29.092  1.00 72.79           H  
ATOM      5  CA  SER A   1     -42.991  15.284  27.553  1.00 72.79           C  
ATOM      6  HA  SER A   1     -42.670  14.357  27.078  1.00 72.79           H  
ATOM      7  C   SER A   1     -41.836  15.866  28.334  1.00 72.79           C  
ATOM      8  CB  SER A   1     -43.425  16.268  26.461  1.00 72.79           C  
ATOM      9  HB2 SER A   1     -43.735  17.212  26.909  1.00 72.79           H  
ATOM     10  HB3 SER A   1     -44.271  15.843  25.921  1.00 72.79           H  
ATOM     11  O   SER A   1     -42.048  16.824  29.074  1.00 72.79           O  
ATOM     12  OG  SER A   1     -42.383  16.507  25.536  1.00 72.79           O  
ATOM     13  HG  SER A   1     -41.781  17.180  25.862  1.00 72.79           H  
ATOM     14  N   SER A   2     -40.638  15.308  28.183  1.00 80.40           N  
ATOM     15  H   SER A   2     -40.530  14.575  27.497  1.00 80.40           H  
ATOM     16  CA  SER A   2     -39.419  15.760  28.863  1.00 80.40           C  
ATOM     17  HA  SER A   2     -39.579  16.768  29.245  1.00 80.40           H  
ATOM     18  C   SER A   2     -38.241  15.831  27.888  1.00 80.40           C  
ATOM     19  CB  SER A   2     -39.104  14.863  30.069  1.00 80.40           C  
ATOM     20  HB2 SER A   2     -39.963  14.840  30.741  1.00 80.40           H  
ATOM     21  HB3 SER A   2     -38.255  15.282  30.609  1.00 80.40           H  
ATOM     22  O   SER A   2     -38.249  15.196  26.836  1.00 80.40           O  
ATOM     23  OG  SER A   2     -38.782  13.548  29.672  1.00 80.40           O  
ATOM     24  HG  SER A   2     -39.583  13.068  29.449  1.00 80.40           H  
ATOM     25  N   ALA A   3     -37.240  16.649  28.202  1.00 81.50           N  
ATOM     26  H   ALA A   3     -37.246  17.109  29.101  1.00 81.50           H  
ATOM     27  CA  ALA A   3     -36.017  16.749  27.414  1.00 81.50           C  
ATOM     28  HA  ALA A   3     -36.207  16.434  26.388  1.00 81.50           H  
ATOM     29  C   ALA A   3     -34.949  15.824  28.011  1.00 81.50           C  
ATOM     30  CB  ALA A   3     -35.585  18.219  27.380  1.00 81.50           C  
ATOM     31  HB1 ALA A   3     -35.384  18.573  28.391  1.00 81.50           H  
ATOM     32  HB2 ALA A   3     -36.372  18.826  26.932  1.00 81.50           H  
ATOM     33  HB3 ALA A   3     -34.678  18.325  26.784  1.00 81.50           H  
ATOM     34  O   ALA A   3     -34.686  15.884  29.212  1.00 81.50           O  
ATOM     35  N   GLN A   4     -34.320  14.997  27.177  1.00 79.24           N  
ATOM     36  H   GLN A   4     -34.596  14.985  26.206  1.00 79.24           H  
ATOM     37  CA  GLN A   4     -33.181  14.166  27.561  1.00 79.24           C  
ATOM     38  HA  GLN A   4     -32.946  14.341  28.611  1.00 79.24           H  
ATOM     39  C   GLN A   4     -31.936  14.548  26.765  1.00 79.24           C  
ATOM     40  CB  GLN A   4     -33.505  12.675  27.408  1.00 79.24           C  
ATOM     41  HB2 GLN A   4     -33.957  12.494  26.432  1.00 79.24           H  
ATOM     42  HB3 GLN A   4     -32.573  12.112  27.460  1.00 79.24           H  
ATOM     43  O   GLN A   4     -32.009  14.922  25.592  1.00 79.24           O  
ATOM     44  CG  GLN A   4     -34.433  12.161  28.521  1.00 79.24           C  
ATOM     45  HG2 GLN A   4     -34.013  12.427  29.491  1.00 79.24           H  
ATOM     46  HG3 GLN A   4     -35.414  12.627  28.430  1.00 79.24           H  
ATOM     47  CD  GLN A   4     -34.604  10.645  28.469  1.00 79.24           C  
ATOM     48  NE2 GLN A   4     -35.073  10.019  29.525  1.00 79.24           N  
ATOM     49 HE21 GLN A   4     -35.183   9.021  29.415  1.00 79.24           H  
ATOM     50 HE22 GLN A   4     -35.381  10.525  30.343  1.00 79.24           H  
ATOM     51  OE1 GLN A   4     -34.318   9.993  27.483  1.00 79.24           O  
ATOM     52  N   PHE A   5     -30.785  14.435  27.423  1.00 79.22           N  
ATOM     53  H   PHE A   5     -30.803  14.063  28.361  1.00 79.22           H  
ATOM     54  CA  PHE A   5     -29.476  14.649  26.826  1.00 79.22           C  
ATOM     55  HA  PHE A   5     -29.587  15.034  25.813  1.00 79.22           H  
ATOM     56  C   PHE A   5     -28.733  13.320  26.765  1.00 79.22           C  
ATOM     57  CB  PHE A   5     -28.680  15.674  27.644  1.00 79.22           C  
ATOM     58  HB2 PHE A   5     -28.606  15.329  28.675  1.00 79.22           H  
ATOM     59  HB3 PHE A   5     -27.666  15.716  27.248  1.00 79.22           H  
ATOM     60  O   PHE A   5     -28.579  12.648  27.783  1.00 79.22           O  
ATOM     61  CG  PHE A   5     -29.252  17.077  27.637  1.00 79.22           C  
ATOM     62  CD1 PHE A   5     -28.839  17.997  26.657  1.00 79.22           C  
ATOM     63  HD1 PHE A   5     -28.160  17.682  25.879  1.00 79.22           H  
ATOM     64  CD2 PHE A   5     -30.182  17.475  28.615  1.00 79.22           C  
ATOM     65  HD2 PHE A   5     -30.515  16.772  29.364  1.00 79.22           H  
ATOM     66  CE1 PHE A   5     -29.314  19.319  26.676  1.00 79.22           C  
ATOM     67  HE1 PHE A   5     -28.986  20.024  25.926  1.00 79.22           H  
ATOM     68  CE2 PHE A   5     -30.679  18.790  28.621  1.00 79.22           C  
ATOM     69  HE2 PHE A   5     -31.395  19.091  29.371  1.00 79.22           H  
ATOM     70  CZ  PHE A   5     -30.235  19.716  27.660  1.00 79.22           C  
ATOM     71  HZ  PHE A   5     -30.612  20.728  27.672  1.00 79.22           H  
ATOM     72  N   THR A   6     -28.207  12.975  25.595  1.00 77.80           N  
ATOM     73  H   THR A   6     -28.433  13.530  24.782  1.00 77.80           H  
ATOM     74  CA  THR A   6     -27.259  11.864  25.445  1.00 77.80           C  
ATOM     75  HA  THR A   6     -27.072  11.408  26.417  1.00 77.80           H  
ATOM     76  C   THR A   6     -25.938  12.400  24.921  1.00 77.80           C  
ATOM     77  CB  THR A   6     -27.794  10.753  24.532  1.00 77.80           C  
ATOM     78  HB  THR A   6     -27.029   9.982  24.443  1.00 77.80           H  
ATOM     79  O   THR A   6     -25.929  13.152  23.947  1.00 77.80           O  
ATOM     80  CG2 THR A   6     -29.065  10.115  25.088  1.00 77.80           C  
ATOM     81 HG21 THR A   6     -29.877  10.842  25.111  1.00 77.80           H  
ATOM     82 HG22 THR A   6     -29.361   9.281  24.452  1.00 77.80           H  
ATOM     83 HG23 THR A   6     -28.888   9.744  26.098  1.00 77.80           H  
ATOM     84  OG1 THR A   6     -28.068  11.267  23.248  1.00 77.80           O  
ATOM     85  HG1 THR A   6     -27.444  11.982  23.098  1.00 77.80           H  
ATOM     86  N   SER A   7     -24.827  12.013  25.545  1.00 68.66           N  
ATOM     87  H   SER A   7     -24.905  11.355  26.307  1.00 68.66           H  
ATOM     88  CA  SER A   7     -23.480  12.363  25.091  1.00 68.66           C  
ATOM     89  HA  SER A   7     -23.539  13.160  24.350  1.00 68.66           H  
ATOM     90  C   SER A   7     -22.814  11.148  24.451  1.00 68.66           C  
ATOM     91  CB  SER A   7     -22.650  12.904  26.257  1.00 68.66           C  
ATOM     92  HB2 SER A   7     -22.555  12.135  27.023  1.00 68.66           H  
ATOM     93  HB3 SER A   7     -23.155  13.771  26.683  1.00 68.66           H  
ATOM     94  O   SER A   7     -22.758  10.081  25.061  1.00 68.66           O  
ATOM     95  OG  SER A   7     -21.362  13.287  25.811  1.00 68.66           O  
ATOM     96  HG  SER A   7     -20.890  13.667  26.555  1.00 68.66           H  
ATOM     97  N   THR A   8     -22.297  11.289  23.231  1.00 69.07           N  
ATOM     98  H   THR A   8     -22.426  12.172  22.758  1.00 69.07           H  
ATOM     99  CA  THR A   8     -21.475  10.258  22.578  1.00 69.07           C  
ATOM    100  HA  THR A   8     -21.124   9.550  23.329  1.00 69.07           H  
ATOM    101  C   THR A   8     -20.261  10.919  21.946  1.00 69.07           C  
ATOM    102  CB  THR A   8     -22.253   9.468  21.513  1.00 69.07           C  
ATOM    103  HB  THR A   8     -22.395  10.086  20.626  1.00 69.07           H  
ATOM    104  O   THR A   8     -20.409  11.833  21.140  1.00 69.07           O  
ATOM    105  CG2 THR A   8     -21.519   8.185  21.121  1.00 69.07           C  
ATOM    106 HG21 THR A   8     -21.361   7.557  21.998  1.00 69.07           H  
ATOM    107 HG22 THR A   8     -22.119   7.634  20.396  1.00 69.07           H  
ATOM    108 HG23 THR A   8     -20.557   8.424  20.666  1.00 69.07           H  
ATOM    109  OG1 THR A   8     -23.520   9.085  21.992  1.00 69.07           O  
ATOM    110  HG1 THR A   8     -23.439   8.900  22.931  1.00 69.07           H  
ATOM    111  N   ASN A   9     -19.054  10.482  22.319  1.00 69.39           N  
ATOM    112  H   ASN A   9     -18.995   9.687  22.940  1.00 69.39           H  
ATOM    113  CA  ASN A   9     -17.786  11.043  21.829  1.00 69.39           C  
ATOM    114  HA  ASN A   9     -17.000  10.699  22.502  1.00 69.39           H  
ATOM    115  C   ASN A   9     -17.719  12.585  21.898  1.00 69.39           C  
ATOM    116  CB  ASN A   9     -17.473  10.459  20.436  1.00 69.39           C  
ATOM    117  HB2 ASN A   9     -16.559  10.912  20.050  1.00 69.39           H  
ATOM    118  HB3 ASN A   9     -18.285  10.699  19.749  1.00 69.39           H  
ATOM    119  O   ASN A   9     -17.215  13.235  20.987  1.00 69.39           O  
ATOM    120  CG  ASN A   9     -17.254   8.958  20.461  1.00 69.39           C  
ATOM    121  ND2 ASN A   9     -17.367   8.297  19.334  1.00 69.39           N  
ATOM    122 HD21 ASN A   9     -17.537   8.781  18.464  1.00 69.39           H  
ATOM    123 HD22 ASN A   9     -17.168   7.308  19.373  1.00 69.39           H  
ATOM    124  OD1 ASN A   9     -16.979   8.361  21.487  1.00 69.39           O  
ATOM    125  N   GLY A  10     -18.265  13.176  22.967  1.00 73.25           N  
ATOM    126  H   GLY A  10     -18.703  12.591  23.665  1.00 73.25           H  
ATOM    127  CA  GLY A  10     -18.277  14.628  23.181  1.00 73.25           C  
ATOM    128  HA2 GLY A  10     -18.389  14.826  24.247  1.00 73.25           H  
ATOM    129  HA3 GLY A  10     -17.324  15.046  22.858  1.00 73.25           H  
ATOM    130  C   GLY A  10     -19.388  15.390  22.450  1.00 73.25           C  
ATOM    131  O   GLY A  10     -19.522  16.594  22.649  1.00 73.25           O  
ATOM    132  N   VAL A  11     -20.218  14.716  21.649  1.00 70.23           N  
ATOM    133  H   VAL A  11     -20.062  13.729  21.501  1.00 70.23           H  
ATOM    134  CA  VAL A  11     -21.404  15.317  21.028  1.00 70.23           C  
ATOM    135  HA  VAL A  11     -21.229  16.384  20.892  1.00 70.23           H  
ATOM    136  C   VAL A  11     -22.597  15.138  21.956  1.00 70.23           C  
ATOM    137  CB  VAL A  11     -21.688  14.722  19.637  1.00 70.23           C  
ATOM    138  HB  VAL A  11     -21.912  13.659  19.728  1.00 70.23           H  
ATOM    139  O   VAL A  11     -23.027  14.013  22.209  1.00 70.23           O  
ATOM    140  CG1 VAL A  11     -22.887  15.419  18.977  1.00 70.23           C  
ATOM    141 HG11 VAL A  11     -23.792  15.251  19.561  1.00 70.23           H  
ATOM    142 HG12 VAL A  11     -23.047  15.009  17.980  1.00 70.23           H  
ATOM    143 HG13 VAL A  11     -22.703  16.490  18.898  1.00 70.23           H  
ATOM    144  CG2 VAL A  11     -20.476  14.886  18.710  1.00 70.23           C  
ATOM    145 HG21 VAL A  11     -19.628  14.322  19.098  1.00 70.23           H  
ATOM    146 HG22 VAL A  11     -20.713  14.502  17.718  1.00 70.23           H  
ATOM    147 HG23 VAL A  11     -20.200  15.938  18.635  1.00 70.23           H  
ATOM    148  N   ILE A  12     -23.146  16.251  22.442  1.00 79.51           N  
ATOM    149  H   ILE A  12     -22.723  17.137  22.203  1.00 79.51           H  
ATOM    150  CA  ILE A  12     -24.381  16.268  23.227  1.00 79.51           C  
ATOM    151  HA  ILE A  12     -24.464  15.331  23.777  1.00 79.51           H  
ATOM    152  C   ILE A  12     -25.560  16.362  22.258  1.00 79.51           C  
ATOM    153  CB  ILE A  12     -24.372  17.413  24.263  1.00 79.51           C  
ATOM    154  HB  ILE A  12     -24.277  18.362  23.736  1.00 79.51           H  
ATOM    155  O   ILE A  12     -25.714  17.347  21.539  1.00 79.51           O  
ATOM    156  CG1 ILE A  12     -23.176  17.265  25.233  1.00 79.51           C  
ATOM    157 HG12 ILE A  12     -22.250  17.219  24.661  1.00 79.51           H  
ATOM    158 HG13 ILE A  12     -23.272  16.331  25.788  1.00 79.51           H  
ATOM    159  CG2 ILE A  12     -25.701  17.414  25.037  1.00 79.51           C  
ATOM    160 HG21 ILE A  12     -25.727  18.240  25.748  1.00 79.51           H  
ATOM    161 HG22 ILE A  12     -25.829  16.473  25.571  1.00 79.51           H  
ATOM    162 HG23 ILE A  12     -26.533  17.559  24.348  1.00 79.51           H  
ATOM    163  CD1 ILE A  12     -23.029  18.423  26.228  1.00 79.51           C  
ATOM    164 HD11 ILE A  12     -23.844  18.416  26.951  1.00 79.51           H  
ATOM    165 HD12 ILE A  12     -23.017  19.373  25.695  1.00 79.51           H  
ATOM    166 HD13 ILE A  12     -22.090  18.311  26.770  1.00 79.51           H  
ATOM    167  N   LYS A  13     -26.402  15.332  22.247  1.00 80.45           N  
ATOM    168  H   LYS A  13     -26.195  14.554  22.856  1.00 80.45           H  
ATOM    169  CA  LYS A  13     -27.648  15.291  21.486  1.00 80.45           C  
ATOM    170  HA  LYS A  13     -27.627  16.086  20.740  1.00 80.45           H  
ATOM    171  C   LYS A  13     -28.814  15.551  22.434  1.00 80.45           C  
ATOM    172  CB  LYS A  13     -27.737  13.946  20.754  1.00 80.45           C  
ATOM    173  HB2 LYS A  13     -28.011  13.165  21.463  1.00 80.45           H  
ATOM    174  HB3 LYS A  13     -26.758  13.706  20.341  1.00 80.45           H  
ATOM    175  O   LYS A  13     -28.954  14.857  23.439  1.00 80.45           O  
ATOM    176  CG  LYS A  13     -28.749  13.976  19.603  1.00 80.45           C  
ATOM    177  HG2 LYS A  13     -29.745  14.182  19.997  1.00 80.45           H  
ATOM    178  HG3 LYS A  13     -28.473  14.762  18.900  1.00 80.45           H  
ATOM    179  CD  LYS A  13     -28.752  12.624  18.881  1.00 80.45           C  
ATOM    180  HD2 LYS A  13     -27.745  12.400  18.528  1.00 80.45           H  
ATOM    181  HD3 LYS A  13     -29.062  11.852  19.586  1.00 80.45           H  
ATOM    182  CE  LYS A  13     -29.719  12.658  17.693  1.00 80.45           C  
ATOM    183  HE2 LYS A  13     -29.381  13.414  16.985  1.00 80.45           H  
ATOM    184  HE3 LYS A  13     -30.699  12.960  18.061  1.00 80.45           H  
ATOM    185  NZ  LYS A  13     -29.812  11.330  17.037  1.00 80.45           N  
ATOM    186  HZ1 LYS A  13     -30.470  11.358  16.271  1.00 80.45           H  
ATOM    187  HZ2 LYS A  13     -30.139  10.644  17.701  1.00 80.45           H  
ATOM    188  HZ3 LYS A  13     -28.910  11.035  16.691  1.00 80.45           H  
ATOM    189  N   LEU A  14     -29.622  16.556  22.109  1.00 79.71           N  
ATOM    190  H   LEU A  14     -29.417  17.085  21.273  1.00 79.71           H  
ATOM    191  CA  LEU A  14     -30.878  16.847  22.792  1.00 79.71           C  
ATOM    192  HA  LEU A  14     -30.820  16.481  23.817  1.00 79.71           H  
ATOM    193  C   LEU A  14     -32.011  16.106  22.079  1.00 79.71           C  
ATOM    194  CB  LEU A  14     -31.099  18.374  22.817  1.00 79.71           C  
ATOM    195  HB2 LEU A  14     -30.229  18.859  23.261  1.00 79.71           H  
ATOM    196  HB3 LEU A  14     -31.194  18.726  21.790  1.00 79.71           H  
ATOM    197  O   LEU A  14     -32.190  16.263  20.871  1.00 79.71           O  
ATOM    198  CG  LEU A  14     -32.356  18.792  23.602  1.00 79.71           C  
ATOM    199  HG  LEU A  14     -33.205  18.207  23.250  1.00 79.71           H  
ATOM    200  CD1 LEU A  14     -32.191  18.554  25.105  1.00 79.71           C  
ATOM    201 HD11 LEU A  14     -33.014  17.927  25.449  1.00 79.71           H  
ATOM    202 HD12 LEU A  14     -32.195  19.492  25.661  1.00 79.71           H  
ATOM    203 HD13 LEU A  14     -31.270  18.015  25.325  1.00 79.71           H  
ATOM    204  CD2 LEU A  14     -32.684  20.263  23.349  1.00 79.71           C  
ATOM    205 HD21 LEU A  14     -31.857  20.895  23.672  1.00 79.71           H  
ATOM    206 HD22 LEU A  14     -33.585  20.533  23.900  1.00 79.71           H  
ATOM    207 HD23 LEU A  14     -32.868  20.420  22.286  1.00 79.71           H  
ATOM    208  N   THR A  15     -32.779  15.320  22.822  1.00 76.26           N  
ATOM    209  H   THR A  15     -32.535  15.181  23.792  1.00 76.26           H  
ATOM    210  CA  THR A  15     -33.964  14.618  22.321  1.00 76.26           C  
ATOM    211  HA  THR A  15     -34.180  14.949  21.305  1.00 76.26           H  
ATOM    212  C   THR A  15     -35.172  14.970  23.173  1.00 76.26           C  
ATOM    213  CB  THR A  15     -33.757  13.094  22.270  1.00 76.26           C  
ATOM    214  HB  THR A  15     -34.724  12.599  22.189  1.00 76.26           H  
ATOM    215  O   THR A  15     -35.133  14.853  24.398  1.00 76.26           O  
ATOM    216  CG2 THR A  15     -32.901  12.694  21.066  1.00 76.26           C  
ATOM    217 HG21 THR A  15     -33.399  13.001  20.146  1.00 76.26           H  
ATOM    218 HG22 THR A  15     -32.778  11.611  21.064  1.00 76.26           H  
ATOM    219 HG23 THR A  15     -31.922  13.169  21.135  1.00 76.26           H  
ATOM    220  OG1 THR A  15     -33.085  12.622  23.413  1.00 76.26           O  
ATOM    221  HG1 THR A  15     -33.618  12.823  24.186  1.00 76.26           H  
ATOM    222  N   CYS A  16     -36.255  15.398  22.525  1.00 79.45           N  
ATOM    223  H   CYS A  16     -36.229  15.479  21.518  1.00 79.45           H  
ATOM    224  CA  CYS A  16     -37.559  15.512  23.168  1.00 79.45           C  
ATOM    225  HA  CYS A  16     -37.445  15.906  24.178  1.00 79.45           H  
ATOM    226  C   CYS A  16     -38.176  14.117  23.263  1.00 79.45           C  
ATOM    227  CB  CYS A  16     -38.461  16.464  22.371  1.00 79.45           C  
ATOM    228  HB2 CYS A  16     -39.481  16.381  22.748  1.00 79.45           H  
ATOM    229  HB3 CYS A  16     -38.463  16.180  21.319  1.00 79.45           H  
ATOM    230  O   CYS A  16     -38.380  13.469  22.240  1.00 79.45           O  
ATOM    231  SG  CYS A  16     -37.893  18.177  22.574  1.00 79.45           S  
ATOM    232  HG  CYS A  16     -38.832  18.747  21.814  1.00 79.45           H  
ATOM    233  N   VAL A  17     -38.462  13.670  24.482  1.00 71.12           N  
ATOM    234  H   VAL A  17     -38.255  14.255  25.278  1.00 71.12           H  
ATOM    235  CA  VAL A  17     -39.188  12.431  24.753  1.00 71.12           C  
ATOM    236  HA  VAL A  17     -39.136  11.777  23.882  1.00 71.12           H  
ATOM    237  C   VAL A  17     -40.645  12.793  25.001  1.00 71.12           C  
ATOM    238  CB  VAL A  17     -38.583  11.666  25.945  1.00 71.12           C  
ATOM    239  HB  VAL A  17     -38.698  12.256  26.854  1.00 71.12           H  
ATOM    240  O   VAL A  17     -40.965  13.505  25.960  1.00 71.12           O  
ATOM    241  CG1 VAL A  17     -39.288  10.318  26.139  1.00 71.12           C  
ATOM    242 HG11 VAL A  17     -38.831   9.776  26.967  1.00 71.12           H  
ATOM    243 HG12 VAL A  17     -39.209   9.713  25.236  1.00 71.12           H  
ATOM    244 HG13 VAL A  17     -40.342  10.467  26.374  1.00 71.12           H  
ATOM    245  CG2 VAL A  17     -37.088  11.400  25.730  1.00 71.12           C  
ATOM    246 HG21 VAL A  17     -36.932  10.878  24.785  1.00 71.12           H  
ATOM    247 HG22 VAL A  17     -36.531  12.337  25.726  1.00 71.12           H  
ATOM    248 HG23 VAL A  17     -36.709  10.776  26.539  1.00 71.12           H  
ATOM    249  N   ILE A  18     -41.530  12.323  24.127  1.00 76.23           N  
ATOM    250  H   ILE A  18     -41.205  11.728  23.378  1.00 76.23           H  
ATOM    251  CA  ILE A  18     -42.975  12.385  24.342  1.00 76.23           C  
ATOM    252  HA  ILE A  18     -43.190  13.293  24.904  1.00 76.23           H  
ATOM    253  C   ILE A  18     -43.346  11.177  25.208  1.00 76.23           C  
ATOM    254  CB  ILE A  18     -43.776  12.436  23.013  1.00 76.23           C  
ATOM    255  HB  ILE A  18     -44.131  11.431  22.781  1.00 76.23           H  
ATOM    256  O   ILE A  18     -42.894  10.066  24.938  1.00 76.23           O  
ATOM    257  CG1 ILE A  18     -42.944  12.922  21.801  1.00 76.23           C  
ATOM    258 HG12 ILE A  18     -42.482  13.881  22.033  1.00 76.23           H  
ATOM    259 HG13 ILE A  18     -42.152  12.198  21.609  1.00 76.23           H  
ATOM    260  CG2 ILE A  18     -45.000  13.344  23.243  1.00 76.23           C  
ATOM    261 HG21 ILE A  18     -45.671  13.281  22.386  1.00 76.23           H  
ATOM    262 HG22 ILE A  18     -45.556  13.001  24.116  1.00 76.23           H  
ATOM    263 HG23 ILE A  18     -44.684  14.378  23.380  1.00 76.23           H  
ATOM    264  CD1 ILE A  18     -43.740  13.070  20.498  1.00 76.23           C  
ATOM    265 HD11 ILE A  18     -44.357  13.968  20.536  1.00 76.23           H  
ATOM    266 HD12 ILE A  18     -43.050  13.155  19.659  1.00 76.23           H  
ATOM    267 HD13 ILE A  18     -44.384  12.204  20.344  1.00 76.23           H  
ATOM    268  N   ASP A  19     -44.118  11.378  26.278  1.00 69.42           N  
ATOM    269  H   ASP A  19     -44.555  12.277  26.423  1.00 69.42           H  
ATOM    270  CA  ASP A  19     -44.488  10.269  27.165  1.00 69.42           C  
ATOM    271  HA  ASP A  19     -43.579   9.759  27.482  1.00 69.42           H  
ATOM    272  C   ASP A  19     -45.359   9.285  26.367  1.00 69.42           C  
ATOM    273  CB  ASP A  19     -45.218  10.764  28.431  1.00 69.42           C  
ATOM    274  HB2 ASP A  19     -46.180  11.186  28.141  1.00 69.42           H  
ATOM    275  HB3 ASP A  19     -45.409   9.909  29.079  1.00 69.42           H  
ATOM    276  O   ASP A  19     -46.454   9.646  25.937  1.00 69.42           O  
ATOM    277  CG  ASP A  19     -44.446  11.818  29.231  1.00 69.42           C  
ATOM    278  OD1 ASP A  19     -43.203  11.757  29.321  1.00 69.42           O  
ATOM    279  OD2 ASP A  19     -45.073  12.823  29.640  1.00 69.42           O  
ATOM    280  N   GLY A  20     -44.859   8.068  26.139  1.00 66.66           N  
ATOM    281  H   GLY A  20     -43.905   7.888  26.417  1.00 66.66           H  
ATOM    282  CA  GLY A  20     -45.544   7.030  25.359  1.00 66.66           C  
ATOM    283  HA2 GLY A  20     -45.530   6.102  25.929  1.00 66.66           H  
ATOM    284  HA3 GLY A  20     -46.585   7.311  25.203  1.00 66.66           H  
ATOM    285  C   GLY A  20     -44.944   6.731  23.981  1.00 66.66           C  
ATOM    286  O   GLY A  20     -45.342   5.732  23.385  1.00 66.66           O  
ATOM    287  N   ASP A  21     -43.971   7.512  23.500  1.00 61.84           N  
ATOM    288  H   ASP A  21     -43.663   8.319  24.024  1.00 61.84           H  
ATOM    289  CA  ASP A  21     -43.178   7.102  22.337  1.00 61.84           C  
ATOM    290  HA  ASP A  21     -43.860   6.643  21.621  1.00 61.84           H  
ATOM    291  C   ASP A  21     -42.141   6.046  22.759  1.00 61.84           C  
ATOM    292  CB  ASP A  21     -42.496   8.299  21.649  1.00 61.84           C  
ATOM    293  HB2 ASP A  21     -42.210   9.038  22.397  1.00 61.84           H  
ATOM    294  HB3 ASP A  21     -41.581   7.946  21.173  1.00 61.84           H  
ATOM    295  O   ASP A  21     -41.470   6.224  23.784  1.00 61.84           O  
ATOM    296  CG  ASP A  21     -43.339   8.963  20.553  1.00 61.84           C  
ATOM    297  OD1 ASP A  21     -44.298   8.335  20.050  1.00 61.84           O  
ATOM    298  OD2 ASP A  21     -42.975  10.100  20.184  1.00 61.84           O  
ATOM    299  N   PRO A  22     -41.984   4.937  22.009  1.00 53.62           N  
ATOM    300  CA  PRO A  22     -40.912   3.989  22.268  1.00 53.62           C  
ATOM    301  HA  PRO A  22     -41.027   3.578  23.272  1.00 53.62           H  
ATOM    302  C   PRO A  22     -39.564   4.707  22.175  1.00 53.62           C  
ATOM    303  CB  PRO A  22     -41.077   2.867  21.238  1.00 53.62           C  
ATOM    304  HB2 PRO A  22     -40.118   2.473  20.900  1.00 53.62           H  
ATOM    305  HB3 PRO A  22     -41.684   2.070  21.669  1.00 53.62           H  
ATOM    306  O   PRO A  22     -39.355   5.546  21.295  1.00 53.62           O  
ATOM    307  CG  PRO A  22     -41.852   3.529  20.099  1.00 53.62           C  
ATOM    308  HG2 PRO A  22     -41.151   4.024  19.427  1.00 53.62           H  
ATOM    309  HG3 PRO A  22     -42.464   2.812  19.552  1.00 53.62           H  
ATOM    310  CD  PRO A  22     -42.706   4.584  20.798  1.00 53.62           C  
ATOM    311  HD2 PRO A  22     -43.675   4.163  21.068  1.00 53.62           H  
ATOM    312  HD3 PRO A  22     -42.837   5.444  20.142  1.00 53.62           H  
ATOM    313  N   GLU A  23     -38.660   4.375  23.102  1.00 55.37           N  
ATOM    314  H   GLU A  23     -38.921   3.698  23.804  1.00 55.37           H  
ATOM    315  CA  GLU A  23     -37.290   4.887  23.134  1.00 55.37           C  
ATOM    316  HA  GLU A  23     -37.322   5.904  23.524  1.00 55.37           H  
ATOM    317  C   GLU A  23     -36.699   4.872  21.711  1.00 55.37           C  
ATOM    318  CB  GLU A  23     -36.469   4.012  24.098  1.00 55.37           C  
ATOM    319  HB2 GLU A  23     -37.034   3.905  25.024  1.00 55.37           H  
ATOM    320  HB3 GLU A  23     -36.345   3.023  23.658  1.00 55.37           H  
ATOM    321  O   GLU A  23     -36.860   3.863  21.011  1.00 55.37           O  
ATOM    322  CG  GLU A  23     -35.093   4.596  24.451  1.00 55.37           C  
ATOM    323  HG2 GLU A  23     -34.505   4.687  23.537  1.00 55.37           H  
ATOM    324  HG3 GLU A  23     -35.237   5.597  24.859  1.00 55.37           H  
ATOM    325  CD  GLU A  23     -34.314   3.735  25.465  1.00 55.37           C  
ATOM    326  OE1 GLU A  23     -33.298   4.248  25.989  1.00 55.37           O  
ATOM    327  OE2 GLU A  23     -34.710   2.571  25.699  1.00 55.37           O  
ATOM    328  N   PRO A  24     -36.054   5.960  21.237  1.00 50.76           N  
ATOM    329  CA  PRO A  24     -35.480   5.969  19.903  1.00 50.76           C  
ATOM    330  HA  PRO A  24     -36.279   5.845  19.171  1.00 50.76           H  
ATOM    331  C   PRO A  24     -34.495   4.809  19.815  1.00 50.76           C  
ATOM    332  CB  PRO A  24     -34.801   7.332  19.711  1.00 50.76           C  
ATOM    333  HB2 PRO A  24     -33.715   7.233  19.708  1.00 50.76           H  
ATOM    334  HB3 PRO A  24     -35.129   7.795  18.780  1.00 50.76           H  
ATOM    335  O   PRO A  24     -33.464   4.819  20.490  1.00 50.76           O  
ATOM    336  CG  PRO A  24     -35.231   8.175  20.911  1.00 50.76           C  
ATOM    337  HG2 PRO A  24     -34.394   8.746  21.313  1.00 50.76           H  
ATOM    338  HG3 PRO A  24     -36.034   8.849  20.612  1.00 50.76           H  
ATOM    339  CD  PRO A  24     -35.766   7.190  21.948  1.00 50.76           C  
ATOM    340  HD2 PRO A  24     -35.007   7.002  22.707  1.00 50.76           H  
ATOM    341  HD3 PRO A  24     -36.666   7.599  22.407  1.00 50.76           H  
ATOM    342  N   THR A  25     -34.819   3.801  19.003  1.00 54.10           N  
ATOM    343  H   THR A  25     -35.739   3.796  18.587  1.00 54.10           H  
ATOM    344  CA  THR A  25     -33.941   2.654  18.775  1.00 54.10           C  
ATOM    345  HA  THR A  25     -33.888   2.057  19.686  1.00 54.10           H  
ATOM    346  C   THR A  25     -32.561   3.199  18.442  1.00 54.10           C  
ATOM    347  CB  THR A  25     -34.445   1.777  17.617  1.00 54.10           C  
ATOM    348  HB  THR A  25     -33.688   1.025  17.392  1.00 54.10           H  
ATOM    349  O   THR A  25     -32.443   3.987  17.495  1.00 54.10           O  
ATOM    350  CG2 THR A  25     -35.754   1.068  17.958  1.00 54.10           C  
ATOM    351 HG21 THR A  25     -35.619   0.450  18.846  1.00 54.10           H  
ATOM    352 HG22 THR A  25     -36.541   1.797  18.149  1.00 54.10           H  
ATOM    353 HG23 THR A  25     -36.051   0.432  17.124  1.00 54.10           H  
ATOM    354  OG1 THR A  25     -34.669   2.563  16.467  1.00 54.10           O  
ATOM    355  HG1 THR A  25     -33.958   3.208  16.444  1.00 54.10           H  
ATOM    356  N   GLN A  26     -31.538   2.838  19.228  1.00 53.72           N  
ATOM    357  H   GLN A  26     -31.724   2.270  20.042  1.00 53.72           H  
ATOM    358  CA  GLN A  26     -30.157   3.188  18.909  1.00 53.72           C  
ATOM    359  HA  GLN A  26     -30.013   4.258  19.058  1.00 53.72           H  
ATOM    360  C   GLN A  26     -29.941   2.855  17.433  1.00 53.72           C  
ATOM    361  CB  GLN A  26     -29.159   2.412  19.786  1.00 53.72           C  
ATOM    362  HB2 GLN A  26     -28.169   2.511  19.341  1.00 53.72           H  
ATOM    363  HB3 GLN A  26     -29.424   1.355  19.791  1.00 53.72           H  
ATOM    364  O   GLN A  26     -30.134   1.710  17.019  1.00 53.72           O  
ATOM    365  CG  GLN A  26     -29.086   2.933  21.229  1.00 53.72           C  
ATOM    366  HG2 GLN A  26     -28.843   3.996  21.218  1.00 53.72           H  
ATOM    367  HG3 GLN A  26     -30.059   2.812  21.705  1.00 53.72           H  
ATOM    368  CD  GLN A  26     -28.038   2.209  22.078  1.00 53.72           C  
ATOM    369  NE2 GLN A  26     -27.940   2.527  23.350  1.00 53.72           N  
ATOM    370 HE21 GLN A  26     -28.611   3.150  23.776  1.00 53.72           H  
ATOM    371 HE22 GLN A  26     -27.283   1.982  23.890  1.00 53.72           H  
ATOM    372  OE1 GLN A  26     -27.285   1.361  21.629  1.00 53.72           O  
ATOM    373  N   GLY A  27     -29.633   3.874  16.623  1.00 55.15           N  
ATOM    374  H   GLY A  27     -29.586   4.805  17.010  1.00 55.15           H  
ATOM    375  CA  GLY A  27     -29.302   3.649  15.221  1.00 55.15           C  
ATOM    376  HA2 GLY A  27     -28.950   4.569  14.756  1.00 55.15           H  
ATOM    377  HA3 GLY A  27     -30.195   3.295  14.705  1.00 55.15           H  
ATOM    378  C   GLY A  27     -28.203   2.585  15.134  1.00 55.15           C  
ATOM    379  O   GLY A  27     -27.436   2.445  16.091  1.00 55.15           O  
ATOM    380  N   PRO A  28     -28.126   1.823  14.031  1.00 68.16           N  
ATOM    381  CA  PRO A  28     -27.207   0.697  13.930  1.00 68.16           C  
ATOM    382  HA  PRO A  28     -27.551  -0.102  14.587  1.00 68.16           H  
ATOM    383  C   PRO A  28     -25.799   1.119  14.359  1.00 68.16           C  
ATOM    384  CB  PRO A  28     -27.287   0.217  12.477  1.00 68.16           C  
ATOM    385  HB2 PRO A  28     -26.305  -0.025  12.069  1.00 68.16           H  
ATOM    386  HB3 PRO A  28     -27.939  -0.655  12.424  1.00 68.16           H  
ATOM    387  O   PRO A  28     -25.246   2.104  13.856  1.00 68.16           O  
ATOM    388  CG  PRO A  28     -27.937   1.380  11.726  1.00 68.16           C  
ATOM    389  HG2 PRO A  28     -28.516   1.037  10.869  1.00 68.16           H  
ATOM    390  HG3 PRO A  28     -27.166   2.083  11.410  1.00 68.16           H  
ATOM    391  CD  PRO A  28     -28.822   2.040  12.779  1.00 68.16           C  
ATOM    392  HD2 PRO A  28     -29.792   1.544  12.813  1.00 68.16           H  
ATOM    393  HD3 PRO A  28     -28.942   3.100  12.558  1.00 68.16           H  
ATOM    394  N   THR A  29     -25.257   0.408  15.347  1.00 86.08           N  
ATOM    395  H   THR A  29     -25.748  -0.396  15.712  1.00 86.08           H  
ATOM    396  CA  THR A  29     -23.934   0.684  15.899  1.00 86.08           C  
ATOM    397  HA  THR A  29     -23.924   1.713  16.258  1.00 86.08           H  
ATOM    398  C   THR A  29     -22.897   0.555  14.787  1.00 86.08           C  
ATOM    399  CB  THR A  29     -23.609  -0.240  17.085  1.00 86.08           C  
ATOM    400  HB  THR A  29     -22.548  -0.160  17.324  1.00 86.08           H  
ATOM    401  O   THR A  29     -22.907  -0.395  14.002  1.00 86.08           O  
ATOM    402  CG2 THR A  29     -24.425   0.130  18.323  1.00 86.08           C  
ATOM    403 HG21 THR A  29     -24.217   1.161  18.609  1.00 86.08           H  
ATOM    404 HG22 THR A  29     -24.156  -0.522  19.154  1.00 86.08           H  
ATOM    405 HG23 THR A  29     -25.491   0.029  18.120  1.00 86.08           H  
ATOM    406  OG1 THR A  29     -23.924  -1.580  16.787  1.00 86.08           O  
ATOM    407  HG1 THR A  29     -23.651  -2.119  17.533  1.00 86.08           H  
ATOM    408  N   ARG A  30     -22.010   1.550  14.672  1.00 92.76           N  
ATOM    409  H   ARG A  30     -22.028   2.296  15.352  1.00 92.76           H  
ATOM    410  CA  ARG A  30     -20.933   1.498  13.678  1.00 92.76           C  
ATOM    411  HA  ARG A  30     -21.387   1.259  12.716  1.00 92.76           H  
ATOM    412  C   ARG A  30     -19.959   0.373  14.038  1.00 92.76           C  
ATOM    413  CB  ARG A  30     -20.190   2.832  13.567  1.00 92.76           C  
ATOM    414  HB2 ARG A  30     -19.886   3.159  14.561  1.00 92.76           H  
ATOM    415  HB3 ARG A  30     -19.295   2.683  12.964  1.00 92.76           H  
ATOM    416  O   ARG A  30     -19.650   0.216  15.218  1.00 92.76           O  
ATOM    417  CG  ARG A  30     -21.050   3.909  12.902  1.00 92.76           C  
ATOM    418  HG2 ARG A  30     -21.932   4.103  13.512  1.00 92.76           H  
ATOM    419  HG3 ARG A  30     -21.361   3.570  11.914  1.00 92.76           H  
ATOM    420  CD  ARG A  30     -20.227   5.190  12.765  1.00 92.76           C  
ATOM    421  HD2 ARG A  30     -19.859   5.474  13.751  1.00 92.76           H  
ATOM    422  HD3 ARG A  30     -19.373   4.990  12.118  1.00 92.76           H  
ATOM    423  NE  ARG A  30     -21.032   6.286  12.199  1.00 92.76           N  
ATOM    424  HE  ARG A  30     -21.944   6.039  11.840  1.00 92.76           H  
ATOM    425  NH1 ARG A  30     -19.478   7.939  12.514  1.00 92.76           N  
ATOM    426 HH11 ARG A  30     -19.177   8.897  12.410  1.00 92.76           H  
ATOM    427 HH12 ARG A  30     -18.848   7.244  12.889  1.00 92.76           H  
ATOM    428  NH2 ARG A  30     -21.440   8.433  11.563  1.00 92.76           N  
ATOM    429 HH21 ARG A  30     -22.336   8.150  11.192  1.00 92.76           H  
ATOM    430 HH22 ARG A  30     -21.120   9.383  11.442  1.00 92.76           H  
ATOM    431  CZ  ARG A  30     -20.649   7.545  12.096  1.00 92.76           C  
ATOM    432  N   PRO A  31     -19.445  -0.377  13.051  1.00 94.36           N  
ATOM    433  CA  PRO A  31     -18.495  -1.449  13.308  1.00 94.36           C  
ATOM    434  HA  PRO A  31     -18.896  -2.129  14.059  1.00 94.36           H  
ATOM    435  C   PRO A  31     -17.154  -0.889  13.801  1.00 94.36           C  
ATOM    436  CB  PRO A  31     -18.358  -2.181  11.969  1.00 94.36           C  
ATOM    437  HB2 PRO A  31     -17.371  -2.624  11.840  1.00 94.36           H  
ATOM    438  HB3 PRO A  31     -19.131  -2.945  11.889  1.00 94.36           H  
ATOM    439  O   PRO A  31     -16.689   0.145  13.322  1.00 94.36           O  
ATOM    440  CG  PRO A  31     -18.621  -1.080  10.939  1.00 94.36           C  
ATOM    441  HG2 PRO A  31     -17.717  -0.491  10.787  1.00 94.36           H  
ATOM    442  HG3 PRO A  31     -18.984  -1.477   9.991  1.00 94.36           H  
ATOM    443  CD  PRO A  31     -19.682  -0.225  11.622  1.00 94.36           C  
ATOM    444  HD2 PRO A  31     -20.675  -0.604  11.378  1.00 94.36           H  
ATOM    445  HD3 PRO A  31     -19.582   0.813  11.305  1.00 94.36           H  
ATOM    446  N   ASP A  32     -16.488  -1.599  14.709  1.00 93.18           N  
ATOM    447  H   ASP A  32     -16.960  -2.352  15.189  1.00 93.18           H  
ATOM    448  CA  ASP A  32     -15.139  -1.224  15.163  1.00 93.18           C  
ATOM    449  HA  ASP A  32     -15.100  -0.150  15.344  1.00 93.18           H  
ATOM    450  C   ASP A  32     -14.057  -1.540  14.126  1.00 93.18           C  
ATOM    451  CB  ASP A  32     -14.816  -1.955  16.472  1.00 93.18           C  
ATOM    452  HB2 ASP A  32     -14.933  -3.028  16.319  1.00 93.18           H  
ATOM    453  HB3 ASP A  32     -13.776  -1.764  16.734  1.00 93.18           H  
ATOM    454  O   ASP A  32     -13.001  -0.910  14.089  1.00 93.18           O  
ATOM    455  CG  ASP A  32     -15.688  -1.495  17.638  1.00 93.18           C  
ATOM    456  OD1 ASP A  32     -15.985  -0.279  17.697  1.00 93.18           O  
ATOM    457  OD2 ASP A  32     -16.027  -2.372  18.457  1.00 93.18           O  
ATOM    458  N   SER A  33     -14.304  -2.534  13.273  1.00 95.26           N  
ATOM    459  H   SER A  33     -15.218  -2.964  13.300  1.00 95.26           H  
ATOM    460  CA  SER A  33     -13.403  -2.933  12.194  1.00 95.26           C  
ATOM    461  HA  SER A  33     -12.937  -2.042  11.772  1.00 95.26           H  
ATOM    462  C   SER A  33     -14.172  -3.647  11.086  1.00 95.26           C  
ATOM    463  CB  SER A  33     -12.303  -3.851  12.742  1.00 95.26           C  
ATOM    464  HB2 SER A  33     -11.828  -3.381  13.603  1.00 95.26           H  
ATOM    465  HB3 SER A  33     -11.545  -4.002  11.973  1.00 95.26           H  
ATOM    466  O   SER A  33     -15.304  -4.081  11.289  1.00 95.26           O  
ATOM    467  OG  SER A  33     -12.834  -5.108  13.116  1.00 95.26           O  
ATOM    468  HG  SER A  33     -13.505  -4.945  13.783  1.00 95.26           H  
ATOM    469  N   CYS A  34     -13.526  -3.866   9.941  1.00 96.98           N  
ATOM    470  H   CYS A  34     -12.615  -3.458   9.787  1.00 96.98           H  
ATOM    471  CA  CYS A  34     -14.104  -4.659   8.858  1.00 96.98           C  
ATOM    472  HA  CYS A  34     -15.045  -4.197   8.559  1.00 96.98           H  
ATOM    473  C   CYS A  34     -14.436  -6.108   9.256  1.00 96.98           C  
ATOM    474  CB  CYS A  34     -13.153  -4.605   7.662  1.00 96.98           C  
ATOM    475  HB2 CYS A  34     -12.153  -4.906   7.976  1.00 96.98           H  
ATOM    476  HB3 CYS A  34     -13.491  -5.312   6.905  1.00 96.98           H  
ATOM    477  O   CYS A  34     -15.234  -6.742   8.576  1.00 96.98           O  
ATOM    478  SG  CYS A  34     -13.065  -2.967   6.899  1.00 96.98           S  
ATOM    479  N   LYS A  35     -13.891  -6.632  10.367  1.00 94.83           N  
ATOM    480  H   LYS A  35     -13.285  -6.040  10.918  1.00 94.83           H  
ATOM    481  CA  LYS A  35     -14.140  -8.002  10.850  1.00 94.83           C  
ATOM    482  HA  LYS A  35     -13.903  -8.705  10.052  1.00 94.83           H  
ATOM    483  C   LYS A  35     -15.607  -8.271  11.204  1.00 94.83           C  
ATOM    484  CB  LYS A  35     -13.210  -8.287  12.041  1.00 94.83           C  
ATOM    485  HB2 LYS A  35     -13.534  -7.700  12.900  1.00 94.83           H  
ATOM    486  HB3 LYS A  35     -12.203  -7.971  11.768  1.00 94.83           H  
ATOM    487  O   LYS A  35     -16.049  -9.403  11.061  1.00 94.83           O  
ATOM    488  CG  LYS A  35     -13.158  -9.773  12.442  1.00 94.83           C  
ATOM    489  HG2 LYS A  35     -12.910 -10.372  11.565  1.00 94.83           H  
ATOM    490  HG3 LYS A  35     -14.127 -10.089  12.828  1.00 94.83           H  
ATOM    491  CD  LYS A  35     -12.088  -9.994  13.523  1.00 94.83           C  
ATOM    492  HD2 LYS A  35     -11.138  -9.620  13.142  1.00 94.83           H  
ATOM    493  HD3 LYS A  35     -12.353  -9.423  14.413  1.00 94.83           H  
ATOM    494  CE  LYS A  35     -11.918 -11.474  13.899  1.00 94.83           C  
ATOM    495  HE2 LYS A  35     -12.830 -11.830  14.379  1.00 94.83           H  
ATOM    496  HE3 LYS A  35     -11.774 -12.048  12.984  1.00 94.83           H  
ATOM    497  NZ  LYS A  35     -10.743 -11.667  14.795  1.00 94.83           N  
ATOM    498  HZ1 LYS A  35      -9.906 -11.287  14.377  1.00 94.83           H  
ATOM    499  HZ2 LYS A  35     -10.856 -11.211  15.689  1.00 94.83           H  
ATOM    500  HZ3 LYS A  35     -10.539 -12.638  14.984  1.00 94.83           H  
ATOM    501  N   SER A  36     -16.349  -7.259  11.657  1.00 93.62           N  
ATOM    502  H   SER A  36     -15.936  -6.341  11.735  1.00 93.62           H  
ATOM    503  CA  SER A  36     -17.780  -7.381  11.982  1.00 93.62           C  
ATOM    504  HA  SER A  36     -18.018  -8.432  12.146  1.00 93.62           H  
ATOM    505  C   SER A  36     -18.706  -6.916  10.854  1.00 93.62           C  
ATOM    506  CB  SER A  36     -18.098  -6.644  13.286  1.00 93.62           C  
ATOM    507  HB2 SER A  36     -17.541  -7.103  14.102  1.00 93.62           H  
ATOM    508  HB3 SER A  36     -19.162  -6.739  13.500  1.00 93.62           H  
ATOM    509  O   SER A  36     -19.922  -6.891  11.029  1.00 93.62           O  
ATOM    510  OG  SER A  36     -17.752  -5.273  13.199  1.00 93.62           O  
ATOM    511  HG  SER A  36     -18.377  -4.787  13.743  1.00 93.62           H  
ATOM    512  N   VAL A  37     -18.152  -6.534   9.700  1.00 95.65           N  
ATOM    513  H   VAL A  37     -17.160  -6.668   9.566  1.00 95.65           H  
ATOM    514  CA  VAL A  37     -18.933  -6.060   8.557  1.00 95.65           C  
ATOM    515  HA  VAL A  37     -19.795  -5.504   8.926  1.00 95.65           H  
ATOM    516  C   VAL A  37     -19.449  -7.252   7.765  1.00 95.65           C  
ATOM    517  CB  VAL A  37     -18.117  -5.101   7.675  1.00 95.65           C  
ATOM    518  HB  VAL A  37     -17.196  -5.583   7.348  1.00 95.65           H  
ATOM    519  O   VAL A  37     -18.675  -8.019   7.198  1.00 95.65           O  
ATOM    520  CG1 VAL A  37     -18.898  -4.653   6.432  1.00 95.65           C  
ATOM    521 HG11 VAL A  37     -19.077  -5.504   5.775  1.00 95.65           H  
ATOM    522 HG12 VAL A  37     -19.852  -4.213   6.721  1.00 95.65           H  
ATOM    523 HG13 VAL A  37     -18.313  -3.918   5.879  1.00 95.65           H  
ATOM    524  CG2 VAL A  37     -17.768  -3.841   8.474  1.00 95.65           C  
ATOM    525 HG21 VAL A  37     -18.686  -3.327   8.757  1.00 95.65           H  
ATOM    526 HG22 VAL A  37     -17.155  -3.179   7.862  1.00 95.65           H  
ATOM    527 HG23 VAL A  37     -17.211  -4.098   9.375  1.00 95.65           H  
ATOM    528  N   VAL A  38     -20.773  -7.368   7.690  1.00 93.29           N  
ATOM    529  H   VAL A  38     -21.341  -6.709   8.202  1.00 93.29           H  
ATOM    530  CA  VAL A  38     -21.467  -8.347   6.850  1.00 93.29           C  
ATOM    531  HA  VAL A  38     -20.753  -9.093   6.501  1.00 93.29           H  
ATOM    532  C   VAL A  38     -22.037  -7.618   5.637  1.00 93.29           C  
ATOM    533  CB  VAL A  38     -22.556  -9.087   7.649  1.00 93.29           C  
ATOM    534  HB  VAL A  38     -23.317  -8.375   7.969  1.00 93.29           H  
ATOM    535  O   VAL A  38     -22.761  -6.636   5.783  1.00 93.29           O  
ATOM    536  CG1 VAL A  38     -23.225 -10.171   6.795  1.00 93.29           C  
ATOM    537 HG11 VAL A  38     -23.730  -9.721   5.940  1.00 93.29           H  
ATOM    538 HG12 VAL A  38     -23.971 -10.698   7.389  1.00 93.29           H  
ATOM    539 HG13 VAL A  38     -22.481 -10.885   6.442  1.00 93.29           H  
ATOM    540  CG2 VAL A  38     -21.971  -9.764   8.898  1.00 93.29           C  
ATOM    541 HG21 VAL A  38     -21.581  -9.016   9.588  1.00 93.29           H  
ATOM    542 HG22 VAL A  38     -21.165 -10.441   8.614  1.00 93.29           H  
ATOM    543 HG23 VAL A  38     -22.749 -10.327   9.413  1.00 93.29           H  
ATOM    544  N   SER A  39     -21.699  -8.078   4.434  1.00 94.94           N  
ATOM    545  H   SER A  39     -21.117  -8.901   4.370  1.00 94.94           H  
ATOM    546  CA  SER A  39     -22.160  -7.498   3.170  1.00 94.94           C  
ATOM    547  HA  SER A  39     -23.142  -7.046   3.308  1.00 94.94           H  
ATOM    548  C   SER A  39     -22.259  -8.581   2.102  1.00 94.94           C  
ATOM    549  CB  SER A  39     -21.183  -6.416   2.701  1.00 94.94           C  
ATOM    550  HB2 SER A  39     -20.210  -6.872   2.518  1.00 94.94           H  
ATOM    551  HB3 SER A  39     -21.086  -5.658   3.479  1.00 94.94           H  
ATOM    552  O   SER A  39     -21.479  -9.529   2.115  1.00 94.94           O  
ATOM    553  OG  SER A  39     -21.630  -5.807   1.504  1.00 94.94           O  
ATOM    554  HG  SER A  39     -20.926  -5.237   1.186  1.00 94.94           H  
ATOM    555  N   SER A  40     -23.189  -8.420   1.160  1.00 94.22           N  
ATOM    556  H   SER A  40     -23.792  -7.611   1.206  1.00 94.22           H  
ATOM    557  CA  SER A  40     -23.276  -9.252  -0.047  1.00 94.22           C  
ATOM    558  HA  SER A  40     -22.993 -10.275   0.200  1.00 94.22           H  
ATOM    559  C   SER A  40     -22.346  -8.782  -1.172  1.00 94.22           C  
ATOM    560  CB  SER A  40     -24.721  -9.261  -0.550  1.00 94.22           C  
ATOM    561  HB2 SER A  40     -24.814  -9.956  -1.384  1.00 94.22           H  
ATOM    562  HB3 SER A  40     -25.378  -9.591   0.254  1.00 94.22           H  
ATOM    563  O   SER A  40     -22.284  -9.421  -2.216  1.00 94.22           O  
ATOM    564  OG  SER A  40     -25.103  -7.961  -0.968  1.00 94.22           O  
ATOM    565  HG  SER A  40     -24.888  -7.887  -1.900  1.00 94.22           H  
ATOM    566  N   GLN A  41     -21.693  -7.627  -1.014  1.00 96.71           N  
ATOM    567  H   GLN A  41     -21.760  -7.166  -0.118  1.00 96.71           H  
ATOM    568  CA  GLN A  41     -20.717  -7.112  -1.974  1.00 96.71           C  
ATOM    569  HA  GLN A  41     -20.957  -7.503  -2.963  1.00 96.71           H  
ATOM    570  C   GLN A  41     -19.310  -7.548  -1.559  1.00 96.71           C  
ATOM    571  CB  GLN A  41     -20.767  -5.579  -2.037  1.00 96.71           C  
ATOM    572  HB2 GLN A  41     -19.986  -5.234  -2.715  1.00 96.71           H  
ATOM    573  HB3 GLN A  41     -20.565  -5.167  -1.048  1.00 96.71           H  
ATOM    574  O   GLN A  41     -19.017  -7.412  -0.372  1.00 96.71           O  
ATOM    575  CG  GLN A  41     -22.116  -5.051  -2.539  1.00 96.71           C  
ATOM    576  HG2 GLN A  41     -22.908  -5.372  -1.863  1.00 96.71           H  
ATOM    577  HG3 GLN A  41     -22.317  -5.466  -3.527  1.00 96.71           H  
ATOM    578  CD  GLN A  41     -22.160  -3.529  -2.632  1.00 96.71           C  
ATOM    579  NE2 GLN A  41     -23.266  -2.970  -3.068  1.00 96.71           N  
ATOM    580 HE21 GLN A  41     -23.261  -1.960  -3.108  1.00 96.71           H  
ATOM    581 HE22 GLN A  41     -24.067  -3.532  -3.319  1.00 96.71           H  
ATOM    582  OE1 GLN A  41     -21.230  -2.806  -2.318  1.00 96.71           O  
ATOM    583  N   PRO A  42     -18.417  -7.919  -2.501  1.00 97.24           N  
ATOM    584  CA  PRO A  42     -17.029  -8.288  -2.200  1.00 97.24           C  
ATOM    585  HA  PRO A  42     -17.023  -9.188  -1.584  1.00 97.24           H  
ATOM    586  C   PRO A  42     -16.234  -7.191  -1.493  1.00 97.24           C  
ATOM    587  CB  PRO A  42     -16.379  -8.571  -3.561  1.00 97.24           C  
ATOM    588  HB2 PRO A  42     -15.877  -7.677  -3.930  1.00 97.24           H  
ATOM    589  HB3 PRO A  42     -15.662  -9.390  -3.499  1.00 97.24           H  
ATOM    590  O   PRO A  42     -15.295  -7.452  -0.743  1.00 97.24           O  
ATOM    591  CG  PRO A  42     -17.535  -8.894  -4.503  1.00 97.24           C  
ATOM    592  HG2 PRO A  42     -17.740  -9.964  -4.506  1.00 97.24           H  
ATOM    593  HG3 PRO A  42     -17.325  -8.562  -5.520  1.00 97.24           H  
ATOM    594  CD  PRO A  42     -18.722  -8.143  -3.909  1.00 97.24           C  
ATOM    595  HD2 PRO A  42     -18.847  -7.186  -4.414  1.00 97.24           H  
ATOM    596  HD3 PRO A  42     -19.616  -8.755  -4.023  1.00 97.24           H  
ATOM    597  N   ARG A  43     -16.568  -5.937  -1.815  1.00 98.03           N  
ATOM    598  H   ARG A  43     -17.384  -5.815  -2.398  1.00 98.03           H  
ATOM    599  CA  ARG A  43     -15.943  -4.732  -1.278  1.00 98.03           C  
ATOM    600  HA  ARG A  43     -15.411  -5.006  -0.367  1.00 98.03           H  
ATOM    601  C   ARG A  43     -17.023  -3.731  -0.927  1.00 98.03           C  
ATOM    602  CB  ARG A  43     -14.953  -4.136  -2.282  1.00 98.03           C  
ATOM    603  HB2 ARG A  43     -14.663  -3.136  -1.959  1.00 98.03           H  
ATOM    604  HB3 ARG A  43     -15.445  -4.055  -3.251  1.00 98.03           H  
ATOM    605  O   ARG A  43     -17.858  -3.423  -1.772  1.00 98.03           O  
ATOM    606  CG  ARG A  43     -13.689  -4.996  -2.396  1.00 98.03           C  
ATOM    607  HG2 ARG A  43     -13.024  -4.780  -1.560  1.00 98.03           H  
ATOM    608  HG3 ARG A  43     -13.938  -6.057  -2.379  1.00 98.03           H  
ATOM    609  CD  ARG A  43     -12.993  -4.704  -3.720  1.00 98.03           C  
ATOM    610  HD2 ARG A  43     -12.787  -3.634  -3.757  1.00 98.03           H  
ATOM    611  HD3 ARG A  43     -13.669  -4.942  -4.542  1.00 98.03           H  
ATOM    612  NE  ARG A  43     -11.751  -5.487  -3.850  1.00 98.03           N  
ATOM    613  HE  ARG A  43     -10.881  -5.071  -3.550  1.00 98.03           H  
ATOM    614  NH1 ARG A  43     -12.638  -7.490  -4.535  1.00 98.03           N  
ATOM    615 HH11 ARG A  43     -13.567  -7.113  -4.410  1.00 98.03           H  
ATOM    616 HH12 ARG A  43     -12.523  -8.488  -4.632  1.00 98.03           H  
ATOM    617  NH2 ARG A  43     -10.439  -7.290  -4.155  1.00 98.03           N  
ATOM    618 HH21 ARG A  43      -9.679  -6.733  -3.790  1.00 98.03           H  
ATOM    619 HH22 ARG A  43     -10.318  -8.290  -4.231  1.00 98.03           H  
ATOM    620  CZ  ARG A  43     -11.620  -6.752  -4.187  1.00 98.03           C  
ATOM    621  N   VAL A  44     -16.981  -3.202   0.288  1.00 98.01           N  
ATOM    622  H   VAL A  44     -16.251  -3.511   0.914  1.00 98.01           H  
ATOM    623  CA  VAL A  44     -17.950  -2.216   0.776  1.00 98.01           C  
ATOM    624  HA  VAL A  44     -18.435  -1.754  -0.085  1.00 98.01           H  
ATOM    625  C   VAL A  44     -17.231  -1.114   1.538  1.00 98.01           C  
ATOM    626  CB  VAL A  44     -19.059  -2.895   1.602  1.00 98.01           C  
ATOM    627  HB  VAL A  44     -19.509  -3.668   0.979  1.00 98.01           H  
ATOM    628  O   VAL A  44     -16.294  -1.377   2.288  1.00 98.01           O  
ATOM    629  CG1 VAL A  44     -18.543  -3.576   2.876  1.00 98.01           C  
ATOM    630 HG11 VAL A  44     -19.371  -4.059   3.395  1.00 98.01           H  
ATOM    631 HG12 VAL A  44     -17.804  -4.336   2.620  1.00 98.01           H  
ATOM    632 HG13 VAL A  44     -18.092  -2.845   3.546  1.00 98.01           H  
ATOM    633  CG2 VAL A  44     -20.174  -1.912   1.971  1.00 98.01           C  
ATOM    634 HG21 VAL A  44     -20.556  -1.430   1.071  1.00 98.01           H  
ATOM    635 HG22 VAL A  44     -20.993  -2.452   2.445  1.00 98.01           H  
ATOM    636 HG23 VAL A  44     -19.810  -1.156   2.667  1.00 98.01           H  
ATOM    637  N   VAL A  45     -17.658   0.130   1.337  1.00 98.25           N  
ATOM    638  H   VAL A  45     -18.472   0.277   0.759  1.00 98.25           H  
ATOM    639  CA  VAL A  45     -17.146   1.267   2.105  1.00 98.25           C  
ATOM    640  HA  VAL A  45     -16.145   1.023   2.462  1.00 98.25           H  
ATOM    641  C   VAL A  45     -18.026   1.485   3.326  1.00 98.25           C  
ATOM    642  CB  VAL A  45     -17.010   2.526   1.240  1.00 98.25           C  
ATOM    643  HB  VAL A  45     -17.966   2.768   0.776  1.00 98.25           H  
ATOM    644  O   VAL A  45     -19.246   1.570   3.202  1.00 98.25           O  
ATOM    645  CG1 VAL A  45     -16.540   3.721   2.067  1.00 98.25           C  
ATOM    646 HG11 VAL A  45     -16.353   4.577   1.418  1.00 98.25           H  
ATOM    647 HG12 VAL A  45     -17.302   4.010   2.791  1.00 98.25           H  
ATOM    648 HG13 VAL A  45     -15.619   3.467   2.592  1.00 98.25           H  
ATOM    649  CG2 VAL A  45     -15.965   2.281   0.144  1.00 98.25           C  
ATOM    650 HG21 VAL A  45     -15.026   1.955   0.591  1.00 98.25           H  
ATOM    651 HG22 VAL A  45     -15.782   3.208  -0.399  1.00 98.25           H  
ATOM    652 HG23 VAL A  45     -16.317   1.521  -0.554  1.00 98.25           H  
ATOM    653  N   VAL A  46     -17.403   1.574   4.498  1.00 97.39           N  
ATOM    654  H   VAL A  46     -16.394   1.530   4.506  1.00 97.39           H  
ATOM    655  CA  VAL A  46     -18.082   1.789   5.780  1.00 97.39           C  
ATOM    656  HA  VAL A  46     -19.096   2.139   5.586  1.00 97.39           H  
ATOM    657  C   VAL A  46     -17.375   2.873   6.582  1.00 97.39           C  
ATOM    658  CB  VAL A  46     -18.189   0.493   6.612  1.00 97.39           C  
ATOM    659  HB  VAL A  46     -18.795   0.709   7.492  1.00 97.39           H  
ATOM    660  O   VAL A  46     -16.179   3.106   6.419  1.00 97.39           O  
ATOM    661  CG1 VAL A  46     -18.889  -0.633   5.840  1.00 97.39           C  
ATOM    662 HG11 VAL A  46     -18.265  -0.964   5.010  1.00 97.39           H  
ATOM    663 HG12 VAL A  46     -19.843  -0.277   5.451  1.00 97.39           H  
ATOM    664 HG13 VAL A  46     -19.071  -1.477   6.505  1.00 97.39           H  
ATOM    665  CG2 VAL A  46     -16.826  -0.011   7.099  1.00 97.39           C  
ATOM    666 HG21 VAL A  46     -16.952  -0.937   7.661  1.00 97.39           H  
ATOM    667 HG22 VAL A  46     -16.361   0.721   7.759  1.00 97.39           H  
ATOM    668 HG23 VAL A  46     -16.171  -0.186   6.246  1.00 97.39           H  
ATOM    669  N   THR A  47     -18.101   3.502   7.501  1.00 97.51           N  
ATOM    670  H   THR A  47     -19.085   3.285   7.577  1.00 97.51           H  
ATOM    671  CA  THR A  47     -17.511   4.362   8.531  1.00 97.51           C  
ATOM    672  HA  THR A  47     -16.511   4.671   8.226  1.00 97.51           H  
ATOM    673  C   THR A  47     -17.395   3.579   9.831  1.00 97.51           C  
ATOM    674  CB  THR A  47     -18.342   5.631   8.745  1.00 97.51           C  
ATOM    675  HB  THR A  47     -19.295   5.367   9.204  1.00 97.51           H  
ATOM    676  O   THR A  47     -18.407   3.126  10.370  1.00 97.51           O  
ATOM    677  CG2 THR A  47     -17.627   6.640   9.637  1.00 97.51           C  
ATOM    678 HG21 THR A  47     -17.497   6.229  10.638  1.00 97.51           H  
ATOM    679 HG22 THR A  47     -16.650   6.876   9.215  1.00 97.51           H  
ATOM    680 HG23 THR A  47     -18.217   7.554   9.700  1.00 97.51           H  
ATOM    681  OG1 THR A  47     -18.607   6.276   7.522  1.00 97.51           O  
ATOM    682  HG1 THR A  47     -17.784   6.389   7.042  1.00 97.51           H  
ATOM    683  N   LEU A  48     -16.174   3.436  10.345  1.00 96.01           N  
ATOM    684  H   LEU A  48     -15.392   3.843   9.852  1.00 96.01           H  
ATOM    685  CA  LEU A  48     -15.915   2.754  11.611  1.00 96.01           C  
ATOM    686  HA  LEU A  48     -16.479   1.821  11.612  1.00 96.01           H  
ATOM    687  C   LEU A  48     -16.416   3.576  12.811  1.00 96.01           C  
ATOM    688  CB  LEU A  48     -14.413   2.421  11.730  1.00 96.01           C  
ATOM    689  HB2 LEU A  48     -13.855   3.357  11.747  1.00 96.01           H  
ATOM    690  HB3 LEU A  48     -14.248   1.913  12.681  1.00 96.01           H  
ATOM    691  O   LEU A  48     -16.701   4.773  12.698  1.00 96.01           O  
ATOM    692  CG  LEU A  48     -13.839   1.535  10.607  1.00 96.01           C  
ATOM    693  HG  LEU A  48     -13.896   2.072   9.660  1.00 96.01           H  
ATOM    694  CD1 LEU A  48     -12.367   1.232  10.895  1.00 96.01           C  
ATOM    695 HD11 LEU A  48     -12.277   0.688  11.835  1.00 96.01           H  
ATOM    696 HD12 LEU A  48     -11.812   2.168  10.962  1.00 96.01           H  
ATOM    697 HD13 LEU A  48     -11.949   0.634  10.085  1.00 96.01           H  
ATOM    698  CD2 LEU A  48     -14.584   0.206  10.464  1.00 96.01           C  
ATOM    699 HD21 LEU A  48     -14.078  -0.436   9.742  1.00 96.01           H  
ATOM    700 HD22 LEU A  48     -15.595   0.391  10.100  1.00 96.01           H  
ATOM    701 HD23 LEU A  48     -14.641  -0.292  11.431  1.00 96.01           H  
ATOM    702  N   SER A  49     -16.486   2.955  13.989  1.00 94.73           N  
ATOM    703  H   SER A  49     -16.293   1.964  14.023  1.00 94.73           H  
ATOM    704  CA  SER A  49     -16.805   3.632  15.258  1.00 94.73           C  
ATOM    705  HA  SER A  49     -17.804   4.063  15.181  1.00 94.73           H  
ATOM    706  C   SER A  49     -15.841   4.785  15.582  1.00 94.73           C  
ATOM    707  CB  SER A  49     -16.825   2.608  16.397  1.00 94.73           C  
ATOM    708  HB2 SER A  49     -17.566   1.840  16.177  1.00 94.73           H  
ATOM    709  HB3 SER A  49     -17.095   3.099  17.332  1.00 94.73           H  
ATOM    710  O   SER A  49     -16.251   5.781  16.177  1.00 94.73           O  
ATOM    711  OG  SER A  49     -15.559   2.002  16.533  1.00 94.73           O  
ATOM    712  HG  SER A  49     -15.693   1.197  17.038  1.00 94.73           H  
ATOM    713  N   SER A  50     -14.600   4.715  15.088  1.00 93.98           N  
ATOM    714  H   SER A  50     -14.334   3.851  14.638  1.00 93.98           H  
ATOM    715  CA  SER A  50     -13.602   5.794  15.142  1.00 93.98           C  
ATOM    716  HA  SER A  50     -13.537   6.152  16.170  1.00 93.98           H  
ATOM    717  C   SER A  50     -13.920   7.008  14.257  1.00 93.98           C  
ATOM    718  CB  SER A  50     -12.233   5.236  14.741  1.00 93.98           C  
ATOM    719  HB2 SER A  50     -11.983   4.398  15.392  1.00 93.98           H  
ATOM    720  HB3 SER A  50     -11.477   6.012  14.862  1.00 93.98           H  
ATOM    721  O   SER A  50     -13.231   8.021  14.341  1.00 93.98           O  
ATOM    722  OG  SER A  50     -12.250   4.800  13.391  1.00 93.98           O  
ATOM    723  HG  SER A  50     -11.398   4.406  13.192  1.00 93.98           H  
ATOM    724  N   GLY A  51     -14.927   6.916  13.382  1.00 95.53           N  
ATOM    725  H   GLY A  51     -15.454   6.055  13.361  1.00 95.53           H  
ATOM    726  CA  GLY A  51     -15.244   7.929  12.372  1.00 95.53           C  
ATOM    727  HA2 GLY A  51     -16.302   7.854  12.120  1.00 95.53           H  
ATOM    728  HA3 GLY A  51     -15.057   8.921  12.783  1.00 95.53           H  
ATOM    729  C   GLY A  51     -14.444   7.800  11.071  1.00 95.53           C  
ATOM    730  O   GLY A  51     -14.723   8.535  10.129  1.00 95.53           O  
ATOM    731  N   LEU A  52     -13.493   6.865  10.988  1.00 96.76           N  
ATOM    732  H   LEU A  52     -13.316   6.285  11.796  1.00 96.76           H  
ATOM    733  CA  LEU A  52     -12.693   6.630   9.784  1.00 96.76           C  
ATOM    734  HA  LEU A  52     -12.379   7.599   9.395  1.00 96.76           H  
ATOM    735  C   LEU A  52     -13.521   5.919   8.701  1.00 96.76           C  
ATOM    736  CB  LEU A  52     -11.441   5.829  10.185  1.00 96.76           C  
ATOM    737  HB2 LEU A  52     -11.766   4.859  10.563  1.00 96.76           H  
ATOM    738  HB3 LEU A  52     -10.934   6.354  10.995  1.00 96.76           H  
ATOM    739  O   LEU A  52     -14.093   4.858   8.961  1.00 96.76           O  
ATOM    740  CG  LEU A  52     -10.432   5.593   9.047  1.00 96.76           C  
ATOM    741  HG  LEU A  52     -10.927   5.088   8.218  1.00 96.76           H  
ATOM    742  CD1 LEU A  52      -9.815   6.893   8.530  1.00 96.76           C  
ATOM    743 HD11 LEU A  52      -9.063   6.667   7.774  1.00 96.76           H  
ATOM    744 HD12 LEU A  52     -10.578   7.513   8.062  1.00 96.76           H  
ATOM    745 HD13 LEU A  52      -9.345   7.442   9.346  1.00 96.76           H  
ATOM    746  CD2 LEU A  52      -9.304   4.696   9.558  1.00 96.76           C  
ATOM    747 HD21 LEU A  52      -9.717   3.746   9.896  1.00 96.76           H  
ATOM    748 HD22 LEU A  52      -8.602   4.504   8.747  1.00 96.76           H  
ATOM    749 HD23 LEU A  52      -8.779   5.185  10.379  1.00 96.76           H  
ATOM    750  N   GLU A  53     -13.564   6.478   7.489  1.00 97.98           N  
ATOM    751  H   GLU A  53     -13.067   7.343   7.332  1.00 97.98           H  
ATOM    752  CA  GLU A  53     -14.112   5.793   6.311  1.00 97.98           C  
ATOM    753  HA  GLU A  53     -14.978   5.214   6.632  1.00 97.98           H  
ATOM    754  C   GLU A  53     -13.069   4.807   5.759  1.00 97.98           C  
ATOM    755  CB  GLU A  53     -14.612   6.801   5.245  1.00 97.98           C  
ATOM    756  HB2 GLU A  53     -15.213   7.568   5.733  1.00 97.98           H  
ATOM    757  HB3 GLU A  53     -13.759   7.278   4.762  1.00 97.98           H  
ATOM    758  O   GLU A  53     -11.924   5.181   5.506  1.00 97.98           O  
ATOM    759  CG  GLU A  53     -15.486   6.093   4.192  1.00 97.98           C  
ATOM    760  HG2 GLU A  53     -16.326   5.631   4.709  1.00 97.98           H  
ATOM    761  HG3 GLU A  53     -14.892   5.286   3.760  1.00 97.98           H  
ATOM    762  CD  GLU A  53     -16.027   6.971   3.035  1.00 97.98           C  
ATOM    763  OE1 GLU A  53     -15.225   7.520   2.252  1.00 97.98           O  
ATOM    764  OE2 GLU A  53     -17.260   6.975   2.793  1.00 97.98           O  
ATOM    765  N   VAL A  54     -13.451   3.539   5.591  1.00 98.38           N  
ATOM    766  H   VAL A  54     -14.406   3.292   5.807  1.00 98.38           H  
ATOM    767  CA  VAL A  54     -12.568   2.469   5.105  1.00 98.38           C  
ATOM    768  HA  VAL A  54     -11.703   2.924   4.622  1.00 98.38           H  
ATOM    769  C   VAL A  54     -13.264   1.609   4.060  1.00 98.38           C  
ATOM    770  CB  VAL A  54     -12.040   1.572   6.245  1.00 98.38           C  
ATOM    771  HB  VAL A  54     -11.350   0.859   5.794  1.00 98.38           H  
ATOM    772  O   VAL A  54     -14.484   1.444   4.088  1.00 98.38           O  
ATOM    773  CG1 VAL A  54     -11.256   2.362   7.297  1.00 98.38           C  
ATOM    774 HG11 VAL A  54     -10.503   2.977   6.803  1.00 98.38           H  
ATOM    775 HG12 VAL A  54     -10.761   1.677   7.985  1.00 98.38           H  
ATOM    776 HG13 VAL A  54     -11.935   3.005   7.857  1.00 98.38           H  
ATOM    777  CG2 VAL A  54     -13.138   0.776   6.961  1.00 98.38           C  
ATOM    778 HG21 VAL A  54     -12.701   0.177   7.760  1.00 98.38           H  
ATOM    779 HG22 VAL A  54     -13.631   0.100   6.262  1.00 98.38           H  
ATOM    780 HG23 VAL A  54     -13.882   1.455   7.378  1.00 98.38           H  
ATOM    781  N   MET A  55     -12.480   1.003   3.169  1.00 98.58           N  
ATOM    782  H   MET A  55     -11.484   1.168   3.210  1.00 98.58           H  
ATOM    783  CA  MET A  55     -12.954  -0.073   2.303  1.00 98.58           C  
ATOM    784  HA  MET A  55     -14.029   0.031   2.156  1.00 98.58           H  
ATOM    785  C   MET A  55     -12.698  -1.425   2.973  1.00 98.58           C  
ATOM    786  CB  MET A  55     -12.298   0.038   0.921  1.00 98.58           C  
ATOM    787  HB2 MET A  55     -11.214   0.000   1.022  1.00 98.58           H  
ATOM    788  HB3 MET A  55     -12.570   0.999   0.483  1.00 98.58           H  
ATOM    789  O   MET A  55     -11.554  -1.773   3.273  1.00 98.58           O  
ATOM    790  CG  MET A  55     -12.756  -1.086  -0.017  1.00 98.58           C  
ATOM    791  HG2 MET A  55     -13.845  -1.115  -0.042  1.00 98.58           H  
ATOM    792  HG3 MET A  55     -12.407  -2.038   0.385  1.00 98.58           H  
ATOM    793  SD  MET A  55     -12.132  -0.925  -1.714  1.00 98.58           S  
ATOM    794  CE  MET A  55     -13.432   0.126  -2.403  1.00 98.58           C  
ATOM    795  HE1 MET A  55     -13.715   0.893  -1.682  1.00 98.58           H  
ATOM    796  HE2 MET A  55     -14.311  -0.480  -2.624  1.00 98.58           H  
ATOM    797  HE3 MET A  55     -13.074   0.591  -3.321  1.00 98.58           H  
ATOM    798  N   CYS A  56     -13.765  -2.192   3.171  1.00 98.55           N  
ATOM    799  H   CYS A  56     -14.673  -1.833   2.915  1.00 98.55           H  
ATOM    800  CA  CYS A  56     -13.712  -3.557   3.667  1.00 98.55           C  
ATOM    801  HA  CYS A  56     -12.783  -3.688   4.222  1.00 98.55           H  
ATOM    802  C   CYS A  56     -13.738  -4.554   2.513  1.00 98.55           C  
ATOM    803  CB  CYS A  56     -14.880  -3.810   4.622  1.00 98.55           C  
ATOM    804  HB2 CYS A  56     -15.814  -3.676   4.077  1.00 98.55           H  
ATOM    805  HB3 CYS A  56     -14.834  -4.847   4.955  1.00 98.55           H  
ATOM    806  O   CYS A  56     -14.570  -4.419   1.620  1.00 98.55           O  
ATOM    807  SG  CYS A  56     -14.909  -2.745   6.082  1.00 98.55           S  
ATOM    808  N   ASP A  57     -12.876  -5.566   2.566  1.00 98.54           N  
ATOM    809  H   ASP A  57     -12.242  -5.596   3.352  1.00 98.54           H  
ATOM    810  CA  ASP A  57     -12.999  -6.789   1.770  1.00 98.54           C  
ATOM    811  HA  ASP A  57     -13.678  -6.607   0.936  1.00 98.54           H  
ATOM    812  C   ASP A  57     -13.628  -7.885   2.639  1.00 98.54           C  
ATOM    813  CB  ASP A  57     -11.646  -7.145   1.147  1.00 98.54           C  
ATOM    814  HB2 ASP A  57     -11.419  -6.372   0.413  1.00 98.54           H  
ATOM    815  HB3 ASP A  57     -10.858  -7.098   1.899  1.00 98.54           H  
ATOM    816  O   ASP A  57     -13.099  -8.274   3.688  1.00 98.54           O  
ATOM    817  CG  ASP A  57     -11.566  -8.492   0.428  1.00 98.54           C  
ATOM    818  OD1 ASP A  57     -12.469  -9.347   0.517  1.00 98.54           O  
ATOM    819  OD2 ASP A  57     -10.531  -8.693  -0.244  1.00 98.54           O  
ATOM    820  N   THR A  58     -14.809  -8.317   2.212  1.00 97.89           N  
ATOM    821  H   THR A  58     -15.148  -7.980   1.322  1.00 97.89           H  
ATOM    822  CA  THR A  58     -15.734  -9.197   2.937  1.00 97.89           C  
ATOM    823  HA  THR A  58     -15.456  -9.240   3.990  1.00 97.89           H  
ATOM    824  C   THR A  58     -15.718 -10.633   2.416  1.00 97.89           C  
ATOM    825  CB  THR A  58     -17.161  -8.639   2.843  1.00 97.89           C  
ATOM    826  HB  THR A  58     -17.886  -9.365   3.211  1.00 97.89           H  
ATOM    827  O   THR A  58     -16.387 -11.483   2.993  1.00 97.89           O  
ATOM    828  CG2 THR A  58     -17.302  -7.327   3.620  1.00 97.89           C  
ATOM    829 HG21 THR A  58     -17.026  -7.489   4.661  1.00 97.89           H  
ATOM    830 HG22 THR A  58     -18.339  -6.990   3.587  1.00 97.89           H  
ATOM    831 HG23 THR A  58     -16.659  -6.560   3.188  1.00 97.89           H  
ATOM    832  OG1 THR A  58     -17.385  -8.358   1.488  1.00 97.89           O  
ATOM    833  HG1 THR A  58     -18.320  -8.340   1.271  1.00 97.89           H  
ATOM    834  N   GLU A  59     -14.932 -10.932   1.378  1.00 97.43           N  
ATOM    835  H   GLU A  59     -14.365 -10.196   0.983  1.00 97.43           H  
ATOM    836  CA  GLU A  59     -14.922 -12.246   0.722  1.00 97.43           C  
ATOM    837  HA  GLU A  59     -15.637 -12.917   1.198  1.00 97.43           H  
ATOM    838  C   GLU A  59     -13.560 -12.937   0.801  1.00 97.43           C  
ATOM    839  CB  GLU A  59     -15.326 -12.089  -0.750  1.00 97.43           C  
ATOM    840  HB2 GLU A  59     -15.044 -12.998  -1.282  1.00 97.43           H  
ATOM    841  HB3 GLU A  59     -14.784 -11.251  -1.186  1.00 97.43           H  
ATOM    842  O   GLU A  59     -13.476 -14.133   1.093  1.00 97.43           O  
ATOM    843  CG  GLU A  59     -16.837 -11.884  -0.924  1.00 97.43           C  
ATOM    844  HG2 GLU A  59     -17.353 -12.741  -0.491  1.00 97.43           H  
ATOM    845  HG3 GLU A  59     -17.145 -10.997  -0.372  1.00 97.43           H  
ATOM    846  CD  GLU A  59     -17.248 -11.748  -2.399  1.00 97.43           C  
ATOM    847  OE1 GLU A  59     -18.448 -11.492  -2.636  1.00 97.43           O  
ATOM    848  OE2 GLU A  59     -16.368 -11.848  -3.290  1.00 97.43           O  
ATOM    849  N   THR A  60     -12.473 -12.204   0.555  1.00 97.76           N  
ATOM    850  H   THR A  60     -12.578 -11.213   0.390  1.00 97.76           H  
ATOM    851  CA  THR A  60     -11.143 -12.804   0.420  1.00 97.76           C  
ATOM    852  HA  THR A  60     -11.190 -13.559  -0.365  1.00 97.76           H  
ATOM    853  C   THR A  60     -10.722 -13.472   1.724  1.00 97.76           C  
ATOM    854  CB  THR A  60     -10.093 -11.764   0.018  1.00 97.76           C  
ATOM    855  HB  THR A  60     -10.013 -11.006   0.798  1.00 97.76           H  
ATOM    856  O   THR A  60     -10.668 -12.825   2.767  1.00 97.76           O  
ATOM    857  CG2 THR A  60      -8.714 -12.380  -0.209  1.00 97.76           C  
ATOM    858 HG21 THR A  60      -8.786 -13.197  -0.927  1.00 97.76           H  
ATOM    859 HG22 THR A  60      -8.310 -12.749   0.734  1.00 97.76           H  
ATOM    860 HG23 THR A  60      -8.046 -11.616  -0.606  1.00 97.76           H  
ATOM    861  OG1 THR A  60     -10.439 -11.147  -1.196  1.00 97.76           O  
ATOM    862  HG1 THR A  60     -10.769 -10.283  -0.936  1.00 97.76           H  
ATOM    863  N   ASP A  61     -10.365 -14.760   1.672  1.00 95.85           N  
ATOM    864  H   ASP A  61     -10.504 -15.256   0.803  1.00 95.85           H  
ATOM    865  CA  ASP A  61      -9.864 -15.510   2.835  1.00 95.85           C  
ATOM    866  HA  ASP A  61      -9.825 -16.562   2.554  1.00 95.85           H  
ATOM    867  C   ASP A  61     -10.810 -15.435   4.055  1.00 95.85           C  
ATOM    868  CB  ASP A  61      -8.417 -15.059   3.121  1.00 95.85           C  
ATOM    869  HB2 ASP A  61      -8.424 -14.034   3.491  1.00 95.85           H  
ATOM    870  HB3 ASP A  61      -7.857 -15.067   2.186  1.00 95.85           H  
ATOM    871  O   ASP A  61     -10.364 -15.280   5.191  1.00 95.85           O  
ATOM    872  CG  ASP A  61      -7.663 -15.940   4.119  1.00 95.85           C  
ATOM    873  OD1 ASP A  61      -7.827 -17.173   4.074  1.00 95.85           O  
ATOM    874  OD2 ASP A  61      -6.801 -15.387   4.846  1.00 95.85           O  
ATOM    875  N   GLY A  62     -12.127 -15.466   3.815  1.00 95.52           N  
ATOM    876  H   GLY A  62     -12.439 -15.488   2.855  1.00 95.52           H  
ATOM    877  CA  GLY A  62     -13.158 -15.344   4.855  1.00 95.52           C  
ATOM    878  HA2 GLY A  62     -12.832 -15.862   5.757  1.00 95.52           H  
ATOM    879  HA3 GLY A  62     -14.069 -15.824   4.497  1.00 95.52           H  
ATOM    880  C   GLY A  62     -13.519 -13.904   5.237  1.00 95.52           C  
ATOM    881  O   GLY A  62     -14.248 -13.699   6.204  1.00 95.52           O  
ATOM    882  N   GLY A  63     -13.014 -12.909   4.503  1.00 97.13           N  
ATOM    883  H   GLY A  63     -12.377 -13.140   3.754  1.00 97.13           H  
ATOM    884  CA  GLY A  63     -13.352 -11.502   4.694  1.00 97.13           C  
ATOM    885  HA2 GLY A  63     -14.437 -11.417   4.750  1.00 97.13           H  
ATOM    886  HA3 GLY A  63     -13.010 -10.929   3.832  1.00 97.13           H  
ATOM    887  C   GLY A  63     -12.765 -10.884   5.962  1.00 97.13           C  
ATOM    888  O   GLY A  63     -11.819 -11.393   6.572  1.00 97.13           O  
ATOM    889  N   GLY A  64     -13.324  -9.742   6.359  1.00 97.45           N  
ATOM    890  H   GLY A  64     -14.065  -9.355   5.792  1.00 97.45           H  
ATOM    891  CA  GLY A  64     -12.916  -9.016   7.560  1.00 97.45           C  
ATOM    892  HA2 GLY A  64     -13.755  -8.389   7.859  1.00 97.45           H  
ATOM    893  HA3 GLY A  64     -12.711  -9.727   8.360  1.00 97.45           H  
ATOM    894  C   GLY A  64     -11.689  -8.122   7.383  1.00 97.45           C  
ATOM    895  O   GLY A  64     -11.110  -7.667   8.371  1.00 97.45           O  
ATOM    896  N   TRP A  65     -11.275  -7.879   6.142  1.00 98.59           N  
ATOM    897  H   TRP A  65     -11.826  -8.231   5.372  1.00 98.59           H  
ATOM    898  CA  TRP A  65     -10.066  -7.131   5.826  1.00 98.59           C  
ATOM    899  HA  TRP A  65      -9.333  -7.261   6.622  1.00 98.59           H  
ATOM    900  C   TRP A  65     -10.352  -5.646   5.660  1.00 98.59           C  
ATOM    901  CB  TRP A  65      -9.474  -7.678   4.534  1.00 98.59           C  
ATOM    902  HB2 TRP A  65      -8.640  -7.040   4.243  1.00 98.59           H  
ATOM    903  HB3 TRP A  65     -10.246  -7.618   3.767  1.00 98.59           H  
ATOM    904  O   TRP A  65     -11.236  -5.265   4.900  1.00 98.59           O  
ATOM    905  CG  TRP A  65      -8.987  -9.081   4.584  1.00 98.59           C  
ATOM    906  CD1 TRP A  65      -9.663 -10.164   4.149  1.00 98.59           C  
ATOM    907  HD1 TRP A  65     -10.645 -10.149   3.699  1.00 98.59           H  
ATOM    908  CD2 TRP A  65      -7.721  -9.576   5.101  1.00 98.59           C  
ATOM    909  CE2 TRP A  65      -7.713 -10.997   4.990  1.00 98.59           C  
ATOM    910  CE3 TRP A  65      -6.582  -8.957   5.654  1.00 98.59           C  
ATOM    911  HE3 TRP A  65      -6.563  -7.880   5.737  1.00 98.59           H  
ATOM    912  NE1 TRP A  65      -8.921 -11.297   4.397  1.00 98.59           N  
ATOM    913  HE1 TRP A  65      -9.269 -12.215   4.159  1.00 98.59           H  
ATOM    914  CH2 TRP A  65      -5.517 -11.124   5.996  1.00 98.59           C  
ATOM    915  HH2 TRP A  65      -4.678 -11.705   6.348  1.00 98.59           H  
ATOM    916  CZ2 TRP A  65      -6.631 -11.769   5.432  1.00 98.59           C  
ATOM    917  HZ2 TRP A  65      -6.666 -12.846   5.355  1.00 98.59           H  
ATOM    918  CZ3 TRP A  65      -5.490  -9.721   6.100  1.00 98.59           C  
ATOM    919  HZ3 TRP A  65      -4.628  -9.231   6.529  1.00 98.59           H  
ATOM    920  N   THR A  66      -9.546  -4.804   6.296  1.00 98.56           N  
ATOM    921  H   THR A  66      -8.859  -5.184   6.931  1.00 98.56           H  
ATOM    922  CA  THR A  66      -9.507  -3.363   6.041  1.00 98.56           C  
ATOM    923  HA  THR A  66     -10.473  -3.022   5.669  1.00 98.56           H  
ATOM    924  C   THR A  66      -8.444  -3.078   4.989  1.00 98.56           C  
ATOM    925  CB  THR A  66      -9.188  -2.590   7.327  1.00 98.56           C  
ATOM    926  HB  THR A  66      -8.184  -2.844   7.668  1.00 98.56           H  
ATOM    927  O   THR A  66      -7.254  -3.260   5.252  1.00 98.56           O  
ATOM    928  CG2 THR A  66      -9.277  -1.081   7.118  1.00 98.56           C  
ATOM    929 HG21 THR A  66      -8.552  -0.754   6.373  1.00 98.56           H  
ATOM    930 HG22 THR A  66     -10.282  -0.827   6.778  1.00 98.56           H  
ATOM    931 HG23 THR A  66      -9.070  -0.560   8.053  1.00 98.56           H  
ATOM    932  OG1 THR A  66     -10.101  -2.899   8.358  1.00 98.56           O  
ATOM    933  HG1 THR A  66      -9.906  -2.296   9.080  1.00 98.56           H  
ATOM    934  N   ILE A  67      -8.852  -2.627   3.804  1.00 98.85           N  
ATOM    935  H   ILE A  67      -9.838  -2.457   3.662  1.00 98.85           H  
ATOM    936  CA  ILE A  67      -7.929  -2.204   2.749  1.00 98.85           C  
ATOM    937  HA  ILE A  67      -7.094  -2.903   2.709  1.00 98.85           H  
ATOM    938  C   ILE A  67      -7.363  -0.835   3.118  1.00 98.85           C  
ATOM    939  CB  ILE A  67      -8.611  -2.200   1.362  1.00 98.85           C  
ATOM    940  HB  ILE A  67      -9.385  -1.432   1.360  1.00 98.85           H  
ATOM    941  O   ILE A  67      -8.120   0.099   3.376  1.00 98.85           O  
ATOM    942  CG1 ILE A  67      -9.291  -3.561   1.071  1.00 98.85           C  
ATOM    943 HG12 ILE A  67      -8.573  -4.369   1.210  1.00 98.85           H  
ATOM    944 HG13 ILE A  67     -10.108  -3.711   1.776  1.00 98.85           H  
ATOM    945  CG2 ILE A  67      -7.577  -1.841   0.278  1.00 98.85           C  
ATOM    946 HG21 ILE A  67      -6.801  -2.604   0.228  1.00 98.85           H  
ATOM    947 HG22 ILE A  67      -7.115  -0.876   0.485  1.00 98.85           H  
ATOM    948 HG23 ILE A  67      -8.057  -1.756  -0.697  1.00 98.85           H  
ATOM    949  CD1 ILE A  67      -9.878  -3.682  -0.338  1.00 98.85           C  
ATOM    950 HD11 ILE A  67     -10.495  -4.577  -0.411  1.00 98.85           H  
ATOM    951 HD12 ILE A  67     -10.490  -2.807  -0.558  1.00 98.85           H  
ATOM    952 HD13 ILE A  67      -9.077  -3.757  -1.073  1.00 98.85           H  
ATOM    953  N   PHE A  68      -6.035  -0.710   3.135  1.00 98.74           N  
ATOM    954  H   PHE A  68      -5.468  -1.517   2.918  1.00 98.74           H  
ATOM    955  CA  PHE A  68      -5.368   0.568   3.384  1.00 98.74           C  
ATOM    956  HA  PHE A  68      -6.138   1.308   3.604  1.00 98.74           H  
ATOM    957  C   PHE A  68      -4.608   1.110   2.174  1.00 98.74           C  
ATOM    958  CB  PHE A  68      -4.480   0.478   4.627  1.00 98.74           C  
ATOM    959  HB2 PHE A  68      -4.244   1.492   4.950  1.00 98.74           H  
ATOM    960  HB3 PHE A  68      -5.046   0.014   5.435  1.00 98.74           H  
ATOM    961  O   PHE A  68      -4.268   2.289   2.149  1.00 98.74           O  
ATOM    962  CG  PHE A  68      -3.163  -0.245   4.440  1.00 98.74           C  
ATOM    963  CD1 PHE A  68      -2.979  -1.518   5.004  1.00 98.74           C  
ATOM    964  HD1 PHE A  68      -3.791  -2.007   5.522  1.00 98.74           H  
ATOM    965  CD2 PHE A  68      -2.092   0.388   3.776  1.00 98.74           C  
ATOM    966  HD2 PHE A  68      -2.207   1.380   3.367  1.00 98.74           H  
ATOM    967  CE1 PHE A  68      -1.717  -2.129   4.940  1.00 98.74           C  
ATOM    968  HE1 PHE A  68      -1.550  -3.085   5.413  1.00 98.74           H  
ATOM    969  CE2 PHE A  68      -0.843  -0.243   3.679  1.00 98.74           C  
ATOM    970  HE2 PHE A  68      -0.020   0.258   3.190  1.00 98.74           H  
ATOM    971  CZ  PHE A  68      -0.650  -1.493   4.283  1.00 98.74           C  
ATOM    972  HZ  PHE A  68       0.325  -1.958   4.260  1.00 98.74           H  
ATOM    973  N   GLN A  69      -4.333   0.274   1.177  1.00 98.79           N  
ATOM    974  H   GLN A  69      -4.595  -0.697   1.269  1.00 98.79           H  
ATOM    975  CA  GLN A  69      -3.781   0.700  -0.101  1.00 98.79           C  
ATOM    976  HA  GLN A  69      -3.928   1.774  -0.212  1.00 98.79           H  
ATOM    977  C   GLN A  69      -4.537  -0.005  -1.215  1.00 98.79           C  
ATOM    978  CB  GLN A  69      -2.275   0.412  -0.143  1.00 98.79           C  
ATOM    979  HB2 GLN A  69      -2.111  -0.663  -0.074  1.00 98.79           H  
ATOM    980  HB3 GLN A  69      -1.821   0.881   0.730  1.00 98.79           H  
ATOM    981  O   GLN A  69      -4.800  -1.206  -1.119  1.00 98.79           O  
ATOM    982  CG  GLN A  69      -1.559   0.950  -1.391  1.00 98.79           C  
ATOM    983  HG2 GLN A  69      -2.048   1.862  -1.737  1.00 98.79           H  
ATOM    984  HG3 GLN A  69      -0.546   1.215  -1.090  1.00 98.79           H  
ATOM    985  CD  GLN A  69      -1.452  -0.030  -2.563  1.00 98.79           C  
ATOM    986  NE2 GLN A  69      -0.382   0.047  -3.316  1.00 98.79           N  
ATOM    987 HE21 GLN A  69      -0.311  -0.568  -4.114  1.00 98.79           H  
ATOM    988 HE22 GLN A  69       0.339   0.726  -3.120  1.00 98.79           H  
ATOM    989  OE1 GLN A  69      -2.311  -0.848  -2.849  1.00 98.79           O  
ATOM    990  N   ARG A  70      -4.871   0.745  -2.265  1.00 98.77           N  
ATOM    991  H   ARG A  70      -4.671   1.734  -2.226  1.00 98.77           H  
ATOM    992  CA  ARG A  70      -5.501   0.204  -3.467  1.00 98.77           C  
ATOM    993  HA  ARG A  70      -5.240  -0.851  -3.551  1.00 98.77           H  
ATOM    994  C   ARG A  70      -4.995   0.916  -4.712  1.00 98.77           C  
ATOM    995  CB  ARG A  70      -7.018   0.325  -3.304  1.00 98.77           C  
ATOM    996  HB2 ARG A  70      -7.308  -0.155  -2.370  1.00 98.77           H  
ATOM    997  HB3 ARG A  70      -7.286   1.380  -3.247  1.00 98.77           H  
ATOM    998  O   ARG A  70      -5.024   2.148  -4.774  1.00 98.77           O  
ATOM    999  CG  ARG A  70      -7.795  -0.323  -4.450  1.00 98.77           C  
ATOM   1000  HG2 ARG A  70      -7.573   0.191  -5.385  1.00 98.77           H  
ATOM   1001  HG3 ARG A  70      -7.516  -1.373  -4.539  1.00 98.77           H  
ATOM   1002  CD  ARG A  70      -9.293  -0.211  -4.152  1.00 98.77           C  
ATOM   1003  HD2 ARG A  70      -9.501  -0.729  -3.216  1.00 98.77           H  
ATOM   1004  HD3 ARG A  70      -9.563   0.831  -3.981  1.00 98.77           H  
ATOM   1005  NE  ARG A  70     -10.087  -0.748  -5.274  1.00 98.77           N  
ATOM   1006  HE  ARG A  70     -10.172  -0.155  -6.087  1.00 98.77           H  
ATOM   1007  NH1 ARG A  70     -10.617  -2.674  -4.241  1.00 98.77           N  
ATOM   1008 HH11 ARG A  70     -10.198  -3.590  -4.318  1.00 98.77           H  
ATOM   1009 HH12 ARG A  70     -10.435  -2.197  -3.369  1.00 98.77           H  
ATOM   1010  NH2 ARG A  70     -11.048  -2.516  -6.395  1.00 98.77           N  
ATOM   1011 HH21 ARG A  70     -11.403  -3.459  -6.329  1.00 98.77           H  
ATOM   1012 HH22 ARG A  70     -11.082  -1.992  -7.258  1.00 98.77           H  
ATOM   1013  CZ  ARG A  70     -10.583  -1.965  -5.313  1.00 98.77           C  
ATOM   1014  N   ARG A  71      -4.588   0.139  -5.717  1.00 98.31           N  
ATOM   1015  H   ARG A  71      -4.550  -0.855  -5.539  1.00 98.31           H  
ATOM   1016  CA  ARG A  71      -4.185   0.605  -7.049  1.00 98.31           C  
ATOM   1017  HA  ARG A  71      -4.477   1.648  -7.173  1.00 98.31           H  
ATOM   1018  C   ARG A  71      -4.891  -0.229  -8.116  1.00 98.31           C  
ATOM   1019  CB  ARG A  71      -2.661   0.508  -7.224  1.00 98.31           C  
ATOM   1020  HB2 ARG A  71      -2.376  -0.542  -7.289  1.00 98.31           H  
ATOM   1021  HB3 ARG A  71      -2.403   0.990  -8.167  1.00 98.31           H  
ATOM   1022  O   ARG A  71      -4.643  -1.423  -8.223  1.00 98.31           O  
ATOM   1023  CG  ARG A  71      -1.804   1.168  -6.147  1.00 98.31           C  
ATOM   1024  HG2 ARG A  71      -0.769   0.854  -6.278  1.00 98.31           H  
ATOM   1025  HG3 ARG A  71      -2.131   0.829  -5.164  1.00 98.31           H  
ATOM   1026  CD  ARG A  71      -1.871   2.692  -6.187  1.00 98.31           C  
ATOM   1027  HD2 ARG A  71      -1.246   3.054  -5.371  1.00 98.31           H  
ATOM   1028  HD3 ARG A  71      -2.898   3.007  -6.003  1.00 98.31           H  
ATOM   1029  NE  ARG A  71      -1.392   3.289  -7.452  1.00 98.31           N  
ATOM   1030  HE  ARG A  71      -2.095   3.648  -8.082  1.00 98.31           H  
ATOM   1031  NH1 ARG A  71       0.881   3.059  -7.084  1.00 98.31           N  
ATOM   1032 HH11 ARG A  71       1.820   3.273  -7.388  1.00 98.31           H  
ATOM   1033 HH12 ARG A  71       0.733   2.403  -6.330  1.00 98.31           H  
ATOM   1034  NH2 ARG A  71       0.187   4.214  -8.815  1.00 98.31           N  
ATOM   1035 HH21 ARG A  71      -0.527   4.690  -9.347  1.00 98.31           H  
ATOM   1036 HH22 ARG A  71       1.172   4.343  -8.996  1.00 98.31           H  
ATOM   1037  CZ  ARG A  71      -0.128   3.514  -7.768  1.00 98.31           C  
ATOM   1038  N   ILE A  72      -5.770   0.390  -8.894  1.00 97.98           N  
ATOM   1039  H   ILE A  72      -5.912   1.374  -8.717  1.00 97.98           H  
ATOM   1040  CA  ILE A  72      -6.558  -0.240  -9.969  1.00 97.98           C  
ATOM   1041  HA  ILE A  72      -6.163  -1.237 -10.164  1.00 97.98           H  
ATOM   1042  C   ILE A  72      -6.460   0.511 -11.305  1.00 97.98           C  
ATOM   1043  CB  ILE A  72      -8.037  -0.395  -9.547  1.00 97.98           C  
ATOM   1044  HB  ILE A  72      -8.581  -0.791 -10.405  1.00 97.98           H  
ATOM   1045  O   ILE A  72      -6.878  -0.017 -12.330  1.00 97.98           O  
ATOM   1046  CG1 ILE A  72      -8.680   0.956  -9.156  1.00 97.98           C  
ATOM   1047 HG12 ILE A  72      -8.476   1.687  -9.939  1.00 97.98           H  
ATOM   1048 HG13 ILE A  72      -8.238   1.324  -8.230  1.00 97.98           H  
ATOM   1049  CG2 ILE A  72      -8.170  -1.425  -8.415  1.00 97.98           C  
ATOM   1050 HG21 ILE A  72      -7.671  -1.078  -7.510  1.00 97.98           H  
ATOM   1051 HG22 ILE A  72      -9.222  -1.622  -8.209  1.00 97.98           H  
ATOM   1052 HG23 ILE A  72      -7.720  -2.364  -8.737  1.00 97.98           H  
ATOM   1053  CD1 ILE A  72     -10.201   0.887  -8.978  1.00 97.98           C  
ATOM   1054 HD11 ILE A  72     -10.590   1.896  -8.842  1.00 97.98           H  
ATOM   1055 HD12 ILE A  72     -10.458   0.296  -8.099  1.00 97.98           H  
ATOM   1056 HD13 ILE A  72     -10.661   0.450  -9.864  1.00 97.98           H  
ATOM   1057  N   ASN A  73      -5.941   1.743 -11.307  1.00 96.88           N  
ATOM   1058  H   ASN A  73      -5.585   2.116 -10.438  1.00 96.88           H  
ATOM   1059  CA  ASN A  73      -5.635   2.521 -12.509  1.00 96.88           C  
ATOM   1060  HA  ASN A  73      -5.172   1.861 -13.243  1.00 96.88           H  
ATOM   1061  C   ASN A  73      -4.614   3.639 -12.197  1.00 96.88           C  
ATOM   1062  CB  ASN A  73      -6.940   3.046 -13.143  1.00 96.88           C  
ATOM   1063  HB2 ASN A  73      -6.718   3.631 -14.036  1.00 96.88           H  
ATOM   1064  HB3 ASN A  73      -7.544   2.197 -13.465  1.00 96.88           H  
ATOM   1065  O   ASN A  73      -4.179   3.814 -11.057  1.00 96.88           O  
ATOM   1066  CG  ASN A  73      -7.755   3.909 -12.209  1.00 96.88           C  
ATOM   1067  ND2 ASN A  73      -8.995   3.558 -11.961  1.00 96.88           N  
ATOM   1068 HD21 ASN A  73      -9.557   4.155 -11.371  1.00 96.88           H  
ATOM   1069 HD22 ASN A  73      -9.377   2.730 -12.396  1.00 96.88           H  
ATOM   1070  OD1 ASN A  73      -7.280   4.894 -11.673  1.00 96.88           O  
ATOM   1071  N   GLY A  74      -4.229   4.406 -13.221  1.00 96.06           N  
ATOM   1072  H   GLY A  74      -4.617   4.214 -14.133  1.00 96.06           H  
ATOM   1073  CA  GLY A  74      -3.213   5.460 -13.130  1.00 96.06           C  
ATOM   1074  HA2 GLY A  74      -2.727   5.561 -14.101  1.00 96.06           H  
ATOM   1075  HA3 GLY A  74      -2.454   5.161 -12.407  1.00 96.06           H  
ATOM   1076  C   GLY A  74      -3.712   6.849 -12.716  1.00 96.06           C  
ATOM   1077  O   GLY A  74      -2.931   7.792 -12.770  1.00 96.06           O  
ATOM   1078  N   ASN A  75      -4.977   7.012 -12.311  1.00 96.63           N  
ATOM   1079  H   ASN A  75      -5.584   6.206 -12.267  1.00 96.63           H  
ATOM   1080  CA  ASN A  75      -5.575   8.347 -12.134  1.00 96.63           C  
ATOM   1081  HA  ASN A  75      -5.241   8.982 -12.954  1.00 96.63           H  
ATOM   1082  C   ASN A  75      -5.148   9.073 -10.846  1.00 96.63           C  
ATOM   1083  CB  ASN A  75      -7.108   8.238 -12.217  1.00 96.63           C  
ATOM   1084  HB2 ASN A  75      -7.467   7.504 -11.495  1.00 96.63           H  
ATOM   1085  HB3 ASN A  75      -7.544   9.204 -11.961  1.00 96.63           H  
ATOM   1086  O   ASN A  75      -5.437  10.256 -10.684  1.00 96.63           O  
ATOM   1087  CG  ASN A  75      -7.619   7.877 -13.600  1.00 96.63           C  
ATOM   1088  ND2 ASN A  75      -8.904   7.655 -13.736  1.00 96.63           N  
ATOM   1089 HD21 ASN A  75      -9.219   7.467 -14.677  1.00 96.63           H  
ATOM   1090 HD22 ASN A  75      -9.534   7.767 -12.954  1.00 96.63           H  
ATOM   1091  OD1 ASN A  75      -6.893   7.788 -14.574  1.00 96.63           O  
ATOM   1092  N   VAL A  76      -4.481   8.386  -9.915  1.00 97.93           N  
ATOM   1093  H   VAL A  76      -4.228   7.431 -10.128  1.00 97.93           H  
ATOM   1094  CA  VAL A  76      -3.990   8.970  -8.659  1.00 97.93           C  
ATOM   1095  HA  VAL A  76      -4.166  10.046  -8.670  1.00 97.93           H  
ATOM   1096  C   VAL A  76      -2.486   8.745  -8.559  1.00 97.93           C  
ATOM   1097  CB  VAL A  76      -4.737   8.401  -7.435  1.00 97.93           C  
ATOM   1098  HB  VAL A  76      -4.582   7.323  -7.393  1.00 97.93           H  
ATOM   1099  O   VAL A  76      -2.023   7.604  -8.554  1.00 97.93           O  
ATOM   1100  CG1 VAL A  76      -4.235   9.014  -6.120  1.00 97.93           C  
ATOM   1101 HG11 VAL A  76      -4.801   8.599  -5.285  1.00 97.93           H  
ATOM   1102 HG12 VAL A  76      -3.185   8.770  -5.960  1.00 97.93           H  
ATOM   1103 HG13 VAL A  76      -4.364  10.096  -6.133  1.00 97.93           H  
ATOM   1104  CG2 VAL A  76      -6.245   8.678  -7.526  1.00 97.93           C  
ATOM   1105 HG21 VAL A  76      -6.747   8.321  -6.627  1.00 97.93           H  
ATOM   1106 HG22 VAL A  76      -6.424   9.749  -7.631  1.00 97.93           H  
ATOM   1107 HG23 VAL A  76      -6.672   8.164  -8.387  1.00 97.93           H  
ATOM   1108  N   SER A  77      -1.725   9.838  -8.451  1.00 97.97           N  
ATOM   1109  H   SER A  77      -2.164  10.743  -8.543  1.00 97.97           H  
ATOM   1110  CA  SER A  77      -0.286   9.776  -8.175  1.00 97.97           C  
ATOM   1111  HA  SER A  77       0.160   9.034  -8.838  1.00 97.97           H  
ATOM   1112  C   SER A  77      -0.023   9.362  -6.727  1.00 97.97           C  
ATOM   1113  CB  SER A  77       0.405  11.114  -8.451  1.00 97.97           C  
ATOM   1114  HB2 SER A  77       0.266  11.395  -9.495  1.00 97.97           H  
ATOM   1115  HB3 SER A  77      -0.017  11.886  -7.807  1.00 97.97           H  
ATOM   1116  O   SER A  77      -0.614   9.933  -5.806  1.00 97.97           O  
ATOM   1117  OG  SER A  77       1.784  10.968  -8.175  1.00 97.97           O  
ATOM   1118  HG  SER A  77       2.201  11.832  -8.149  1.00 97.97           H  
ATOM   1119  N   PHE A  78       0.896   8.410  -6.554  1.00 98.59           N  
ATOM   1120  H   PHE A  78       1.319   8.015  -7.381  1.00 98.59           H  
ATOM   1121  CA  PHE A  78       1.449   7.971  -5.267  1.00 98.59           C  
ATOM   1122  HA  PHE A  78       0.819   8.339  -4.457  1.00 98.59           H  
ATOM   1123  C   PHE A  78       2.845   8.572  -5.008  1.00 98.59           C  
ATOM   1124  CB  PHE A  78       1.432   6.435  -5.207  1.00 98.59           C  
ATOM   1125  HB2 PHE A  78       1.721   6.027  -6.176  1.00 98.59           H  
ATOM   1126  HB3 PHE A  78       2.182   6.112  -4.485  1.00 98.59           H  
ATOM   1127  O   PHE A  78       3.438   8.360  -3.957  1.00 98.59           O  
ATOM   1128  CG  PHE A  78       0.096   5.838  -4.793  1.00 98.59           C  
ATOM   1129  CD1 PHE A  78       0.010   5.054  -3.628  1.00 98.59           C  
ATOM   1130  HD1 PHE A  78       0.895   4.859  -3.041  1.00 98.59           H  
ATOM   1131  CD2 PHE A  78      -1.070   6.090  -5.541  1.00 98.59           C  
ATOM   1132  HD2 PHE A  78      -1.021   6.675  -6.448  1.00 98.59           H  
ATOM   1133  CE1 PHE A  78      -1.228   4.539  -3.210  1.00 98.59           C  
ATOM   1134  HE1 PHE A  78      -1.287   3.941  -2.312  1.00 98.59           H  
ATOM   1135  CE2 PHE A  78      -2.314   5.601  -5.109  1.00 98.59           C  
ATOM   1136  HE2 PHE A  78      -3.206   5.816  -5.678  1.00 98.59           H  
ATOM   1137  CZ  PHE A  78      -2.393   4.823  -3.943  1.00 98.59           C  
ATOM   1138  HZ  PHE A  78      -3.345   4.421  -3.629  1.00 98.59           H  
ATOM   1139  N   TYR A  79       3.357   9.404  -5.918  1.00 98.61           N  
ATOM   1140  H   TYR A  79       2.834   9.594  -6.761  1.00 98.61           H  
ATOM   1141  CA  TYR A  79       4.517  10.248  -5.649  1.00 98.61           C  
ATOM   1142  HA  TYR A  79       5.224   9.695  -5.030  1.00 98.61           H  
ATOM   1143  C   TYR A  79       4.059  11.483  -4.860  1.00 98.61           C  
ATOM   1144  CB  TYR A  79       5.214  10.575  -6.972  1.00 98.61           C  
ATOM   1145  HB2 TYR A  79       5.399   9.644  -7.508  1.00 98.61           H  
ATOM   1146  HB3 TYR A  79       4.557  11.186  -7.590  1.00 98.61           H  
ATOM   1147  O   TYR A  79       3.667  12.496  -5.441  1.00 98.61           O  
ATOM   1148  CG  TYR A  79       6.544  11.272  -6.794  1.00 98.61           C  
ATOM   1149  CD1 TYR A  79       6.761  12.546  -7.353  1.00 98.61           C  
ATOM   1150  HD1 TYR A  79       5.965  13.047  -7.884  1.00 98.61           H  
ATOM   1151  CD2 TYR A  79       7.575  10.632  -6.082  1.00 98.61           C  
ATOM   1152  HD2 TYR A  79       7.424   9.654  -5.649  1.00 98.61           H  
ATOM   1153  CE1 TYR A  79       8.013  13.176  -7.212  1.00 98.61           C  
ATOM   1154  HE1 TYR A  79       8.179  14.156  -7.634  1.00 98.61           H  
ATOM   1155  CE2 TYR A  79       8.828  11.252  -5.957  1.00 98.61           C  
ATOM   1156  HE2 TYR A  79       9.635  10.759  -5.435  1.00 98.61           H  
ATOM   1157  OH  TYR A  79      10.267  13.112  -6.375  1.00 98.61           O  
ATOM   1158  HH  TYR A  79      10.298  13.985  -6.772  1.00 98.61           H  
ATOM   1159  CZ  TYR A  79       9.052  12.524  -6.514  1.00 98.61           C  
ATOM   1160  N   ARG A  80       3.986  11.334  -3.531  1.00 98.70           N  
ATOM   1161  H   ARG A  80       4.320  10.460  -3.151  1.00 98.70           H  
ATOM   1162  CA  ARG A  80       3.339  12.265  -2.589  1.00 98.70           C  
ATOM   1163  HA  ARG A  80       3.130  13.210  -3.090  1.00 98.70           H  
ATOM   1164  C   ARG A  80       4.243  12.607  -1.406  1.00 98.70           C  
ATOM   1165  CB  ARG A  80       2.013  11.665  -2.086  1.00 98.70           C  
ATOM   1166  HB2 ARG A  80       1.594  12.313  -1.317  1.00 98.70           H  
ATOM   1167  HB3 ARG A  80       2.212  10.699  -1.622  1.00 98.70           H  
ATOM   1168  O   ARG A  80       5.162  11.850  -1.088  1.00 98.70           O  
ATOM   1169  CG  ARG A  80       0.952  11.461  -3.171  1.00 98.70           C  
ATOM   1170  HG2 ARG A  80       1.344  10.839  -3.977  1.00 98.70           H  
ATOM   1171  HG3 ARG A  80       0.103  10.946  -2.722  1.00 98.70           H  
ATOM   1172  CD  ARG A  80       0.469  12.795  -3.733  1.00 98.70           C  
ATOM   1173  HD2 ARG A  80       0.196  13.426  -2.888  1.00 98.70           H  
ATOM   1174  HD3 ARG A  80       1.270  13.279  -4.291  1.00 98.70           H  
ATOM   1175  NE  ARG A  80      -0.697  12.600  -4.603  1.00 98.70           N  
ATOM   1176  HE  ARG A  80      -0.796  11.679  -5.006  1.00 98.70           H  
ATOM   1177  NH1 ARG A  80      -1.577  14.722  -4.383  1.00 98.70           N  
ATOM   1178 HH11 ARG A  80      -2.285  15.415  -4.579  1.00 98.70           H  
ATOM   1179 HH12 ARG A  80      -0.979  14.915  -3.592  1.00 98.70           H  
ATOM   1180  NH2 ARG A  80      -2.563  13.219  -5.711  1.00 98.70           N  
ATOM   1181 HH21 ARG A  80      -3.252  13.920  -5.944  1.00 98.70           H  
ATOM   1182 HH22 ARG A  80      -2.635  12.263  -6.028  1.00 98.70           H  
ATOM   1183  CZ  ARG A  80      -1.597  13.520  -4.889  1.00 98.70           C  
ATOM   1184  N   SER A  81       3.965  13.753  -0.787  1.00 98.82           N  
ATOM   1185  H   SER A  81       3.163  14.280  -1.101  1.00 98.82           H  
ATOM   1186  CA  SER A  81       4.718  14.288   0.353  1.00 98.82           C  
ATOM   1187  HA  SER A  81       5.779  14.296   0.101  1.00 98.82           H  
ATOM   1188  C   SER A  81       4.544  13.450   1.621  1.00 98.82           C  
ATOM   1189  CB  SER A  81       4.289  15.733   0.637  1.00 98.82           C  
ATOM   1190  HB2 SER A  81       4.866  16.134   1.471  1.00 98.82           H  
ATOM   1191  HB3 SER A  81       4.473  16.353  -0.240  1.00 98.82           H  
ATOM   1192  O   SER A  81       3.606  12.650   1.739  1.00 98.82           O  
ATOM   1193  OG  SER A  81       2.915  15.797   0.963  1.00 98.82           O  
ATOM   1194  HG  SER A  81       2.426  15.675   0.146  1.00 98.82           H  
ATOM   1195  N   TRP A  82       5.414  13.677   2.606  1.00 98.85           N  
ATOM   1196  H   TRP A  82       6.189  14.297   2.419  1.00 98.85           H  
ATOM   1197  CA  TRP A  82       5.308  13.083   3.939  1.00 98.85           C  
ATOM   1198  HA  TRP A  82       5.437  12.003   3.869  1.00 98.85           H  
ATOM   1199  C   TRP A  82       3.941  13.349   4.570  1.00 98.85           C  
ATOM   1200  CB  TRP A  82       6.402  13.648   4.851  1.00 98.85           C  
ATOM   1201  HB2 TRP A  82       6.328  14.735   4.876  1.00 98.85           H  
ATOM   1202  HB3 TRP A  82       7.376  13.398   4.429  1.00 98.85           H  
ATOM   1203  O   TRP A  82       3.303  12.430   5.082  1.00 98.85           O  
ATOM   1204  CG  TRP A  82       6.340  13.121   6.254  1.00 98.85           C  
ATOM   1205  CD1 TRP A  82       5.831  13.758   7.336  1.00 98.85           C  
ATOM   1206  HD1 TRP A  82       5.390  14.744   7.316  1.00 98.85           H  
ATOM   1207  CD2 TRP A  82       6.734  11.803   6.723  1.00 98.85           C  
ATOM   1208  CE2 TRP A  82       6.505  11.733   8.131  1.00 98.85           C  
ATOM   1209  CE3 TRP A  82       7.290  10.669   6.095  1.00 98.85           C  
ATOM   1210  HE3 TRP A  82       7.472  10.694   5.031  1.00 98.85           H  
ATOM   1211  NE1 TRP A  82       5.917  12.942   8.452  1.00 98.85           N  
ATOM   1212  HE1 TRP A  82       5.506  13.187   9.342  1.00 98.85           H  
ATOM   1213  CH2 TRP A  82       7.462   9.510   8.238  1.00 98.85           C  
ATOM   1214  HH2 TRP A  82       7.730   8.625   8.796  1.00 98.85           H  
ATOM   1215  CZ2 TRP A  82       6.882  10.612   8.888  1.00 98.85           C  
ATOM   1216  HZ2 TRP A  82       6.705  10.578   9.953  1.00 98.85           H  
ATOM   1217  CZ3 TRP A  82       7.640   9.534   6.845  1.00 98.85           C  
ATOM   1218  HZ3 TRP A  82       8.061   8.678   6.339  1.00 98.85           H  
ATOM   1219  N   GLU A  83       3.470  14.597   4.506  1.00 98.82           N  
ATOM   1220  H   GLU A  83       4.023  15.293   4.026  1.00 98.82           H  
ATOM   1221  CA  GLU A  83       2.218  15.003   5.148  1.00 98.82           C  
ATOM   1222  HA  GLU A  83       2.246  14.653   6.180  1.00 98.82           H  
ATOM   1223  C   GLU A  83       0.992  14.361   4.477  1.00 98.82           C  
ATOM   1224  CB  GLU A  83       2.125  16.537   5.160  1.00 98.82           C  
ATOM   1225  HB2 GLU A  83       2.005  16.892   4.137  1.00 98.82           H  
ATOM   1226  HB3 GLU A  83       3.057  16.949   5.547  1.00 98.82           H  
ATOM   1227  O   GLU A  83       0.053  13.943   5.159  1.00 98.82           O  
ATOM   1228  CG  GLU A  83       0.960  17.075   6.012  1.00 98.82           C  
ATOM   1229  HG2 GLU A  83       0.953  18.162   5.930  1.00 98.82           H  
ATOM   1230  HG3 GLU A  83       0.018  16.719   5.596  1.00 98.82           H  
ATOM   1231  CD  GLU A  83       1.036  16.698   7.507  1.00 98.82           C  
ATOM   1232  OE1 GLU A  83      -0.007  16.796   8.198  1.00 98.82           O  
ATOM   1233  OE2 GLU A  83       2.114  16.330   8.013  1.00 98.82           O  
ATOM   1234  N   GLU A  84       1.011  14.208   3.151  1.00 98.87           N  
ATOM   1235  H   GLU A  84       1.811  14.549   2.637  1.00 98.87           H  
ATOM   1236  CA  GLU A  84      -0.038  13.495   2.414  1.00 98.87           C  
ATOM   1237  HA  GLU A  84      -1.016  13.886   2.697  1.00 98.87           H  
ATOM   1238  C   GLU A  84      -0.037  11.999   2.748  1.00 98.87           C  
ATOM   1239  CB  GLU A  84       0.153  13.694   0.905  1.00 98.87           C  
ATOM   1240  HB2 GLU A  84      -0.475  12.984   0.367  1.00 98.87           H  
ATOM   1241  HB3 GLU A  84       1.193  13.473   0.665  1.00 98.87           H  
ATOM   1242  O   GLU A  84      -1.093  11.428   3.016  1.00 98.87           O  
ATOM   1243  CG  GLU A  84      -0.203  15.106   0.419  1.00 98.87           C  
ATOM   1244  HG2 GLU A  84       0.278  15.856   1.046  1.00 98.87           H  
ATOM   1245  HG3 GLU A  84      -1.281  15.247   0.498  1.00 98.87           H  
ATOM   1246  CD  GLU A  84       0.250  15.287  -1.034  1.00 98.87           C  
ATOM   1247  OE1 GLU A  84      -0.621  15.439  -1.925  1.00 98.87           O  
ATOM   1248  OE2 GLU A  84       1.479  15.194  -1.271  1.00 98.87           O  
ATOM   1249  N   TYR A  85       1.132  11.353   2.805  1.00 98.87           N  
ATOM   1250  H   TYR A  85       1.976  11.856   2.571  1.00 98.87           H  
ATOM   1251  CA  TYR A  85       1.236   9.948   3.215  1.00 98.87           C  
ATOM   1252  HA  TYR A  85       0.531   9.364   2.624  1.00 98.87           H  
ATOM   1253  C   TYR A  85       0.866   9.715   4.678  1.00 98.87           C  
ATOM   1254  CB  TYR A  85       2.650   9.425   2.950  1.00 98.87           C  
ATOM   1255  HB2 TYR A  85       3.373  10.240   2.992  1.00 98.87           H  
ATOM   1256  HB3 TYR A  85       2.929   8.716   3.729  1.00 98.87           H  
ATOM   1257  O   TYR A  85       0.349   8.651   5.018  1.00 98.87           O  
ATOM   1258  CG  TYR A  85       2.741   8.700   1.633  1.00 98.87           C  
ATOM   1259  CD1 TYR A  85       2.130   7.440   1.515  1.00 98.87           C  
ATOM   1260  HD1 TYR A  85       1.616   7.015   2.365  1.00 98.87           H  
ATOM   1261  CD2 TYR A  85       3.414   9.269   0.539  1.00 98.87           C  
ATOM   1262  HD2 TYR A  85       3.866  10.246   0.626  1.00 98.87           H  
ATOM   1263  CE1 TYR A  85       2.201   6.729   0.308  1.00 98.87           C  
ATOM   1264  HE1 TYR A  85       1.734   5.759   0.226  1.00 98.87           H  
ATOM   1265  CE2 TYR A  85       3.509   8.551  -0.667  1.00 98.87           C  
ATOM   1266  HE2 TYR A  85       4.050   8.963  -1.506  1.00 98.87           H  
ATOM   1267  OH  TYR A  85       3.048   6.532  -1.895  1.00 98.87           O  
ATOM   1268  HH  TYR A  85       2.668   5.659  -1.772  1.00 98.87           H  
ATOM   1269  CZ  TYR A  85       2.912   7.277  -0.775  1.00 98.87           C  
ATOM   1270  N   LYS A  86       1.104  10.696   5.547  1.00 98.85           N  
ATOM   1271  H   LYS A  86       1.623  11.496   5.216  1.00 98.85           H  
ATOM   1272  CA  LYS A  86       0.682  10.674   6.947  1.00 98.85           C  
ATOM   1273  HA  LYS A  86       1.029   9.756   7.421  1.00 98.85           H  
ATOM   1274  C   LYS A  86      -0.838  10.683   7.076  1.00 98.85           C  
ATOM   1275  CB  LYS A  86       1.353  11.854   7.654  1.00 98.85           C  
ATOM   1276  HB2 LYS A  86       2.410  11.618   7.777  1.00 98.85           H  
ATOM   1277  HB3 LYS A  86       1.281  12.746   7.032  1.00 98.85           H  
ATOM   1278  O   LYS A  86      -1.384   9.828   7.773  1.00 98.85           O  
ATOM   1279  CG  LYS A  86       0.735  12.185   9.015  1.00 98.85           C  
ATOM   1280  HG2 LYS A  86      -0.250  12.630   8.875  1.00 98.85           H  
ATOM   1281  HG3 LYS A  86       0.639  11.283   9.620  1.00 98.85           H  
ATOM   1282  CD  LYS A  86       1.647  13.191   9.702  1.00 98.85           C  
ATOM   1283  HD2 LYS A  86       2.604  12.712   9.911  1.00 98.85           H  
ATOM   1284  HD3 LYS A  86       1.820  14.029   9.026  1.00 98.85           H  
ATOM   1285  CE  LYS A  86       1.049  13.716  11.000  1.00 98.85           C  
ATOM   1286  HE2 LYS A  86       0.065  14.136  10.793  1.00 98.85           H  
ATOM   1287  HE3 LYS A  86       0.958  12.895  11.710  1.00 98.85           H  
ATOM   1288  NZ  LYS A  86       1.952  14.754  11.533  1.00 98.85           N  
ATOM   1289  HZ1 LYS A  86       2.184  15.426  10.815  1.00 98.85           H  
ATOM   1290  HZ2 LYS A  86       1.588  15.194  12.366  1.00 98.85           H  
ATOM   1291  HZ3 LYS A  86       2.812  14.302  11.808  1.00 98.85           H  
ATOM   1292  N   ARG A  87      -1.513  11.616   6.396  1.00 98.71           N  
ATOM   1293  H   ARG A  87      -0.973  12.269   5.847  1.00 98.71           H  
ATOM   1294  CA  ARG A  87      -2.973  11.809   6.488  1.00 98.71           C  
ATOM   1295  HA  ARG A  87      -3.298  11.641   7.515  1.00 98.71           H  
ATOM   1296  C   ARG A  87      -3.781  10.829   5.642  1.00 98.71           C  
ATOM   1297  CB  ARG A  87      -3.326  13.244   6.082  1.00 98.71           C  
ATOM   1298  HB2 ARG A  87      -4.412  13.341   6.045  1.00 98.71           H  
ATOM   1299  HB3 ARG A  87      -2.930  13.445   5.087  1.00 98.71           H  
ATOM   1300  O   ARG A  87      -4.894  10.482   6.025  1.00 98.71           O  
ATOM   1301  CG  ARG A  87      -2.779  14.276   7.073  1.00 98.71           C  
ATOM   1302  HG2 ARG A  87      -1.690  14.224   7.103  1.00 98.71           H  
ATOM   1303  HG3 ARG A  87      -3.169  14.070   8.070  1.00 98.71           H  
ATOM   1304  CD  ARG A  87      -3.203  15.679   6.642  1.00 98.71           C  
ATOM   1305  HD2 ARG A  87      -4.289  15.759   6.695  1.00 98.71           H  
ATOM   1306  HD3 ARG A  87      -2.879  15.843   5.614  1.00 98.71           H  
ATOM   1307  NE  ARG A  87      -2.579  16.680   7.509  1.00 98.71           N  
ATOM   1308  HE  ARG A  87      -1.750  16.383   8.003  1.00 98.71           H  
ATOM   1309  NH1 ARG A  87      -3.514  18.593   6.662  1.00 98.71           N  
ATOM   1310 HH11 ARG A  87      -3.559  19.601   6.637  1.00 98.71           H  
ATOM   1311 HH12 ARG A  87      -4.050  18.024   6.022  1.00 98.71           H  
ATOM   1312  NH2 ARG A  87      -1.943  18.698   8.255  1.00 98.71           N  
ATOM   1313 HH21 ARG A  87      -1.920  19.706   8.204  1.00 98.71           H  
ATOM   1314 HH22 ARG A  87      -1.146  18.189   8.610  1.00 98.71           H  
ATOM   1315  CZ  ARG A  87      -2.698  17.987   7.475  1.00 98.71           C  
ATOM   1316  N   GLY A  88      -3.216  10.379   4.529  1.00 98.71           N  
ATOM   1317  H   GLY A  88      -2.335  10.793   4.258  1.00 98.71           H  
ATOM   1318  CA  GLY A  88      -3.910   9.615   3.502  1.00 98.71           C  
ATOM   1319  HA2 GLY A  88      -3.219   8.873   3.102  1.00 98.71           H  
ATOM   1320  HA3 GLY A  88      -4.773   9.096   3.920  1.00 98.71           H  
ATOM   1321  C   GLY A  88      -4.386  10.496   2.349  1.00 98.71           C  
ATOM   1322  O   GLY A  88      -4.516  11.715   2.472  1.00 98.71           O  
ATOM   1323  N   PHE A  89      -4.619   9.867   1.202  1.00 98.74           N  
ATOM   1324  H   PHE A  89      -4.549   8.859   1.190  1.00 98.74           H  
ATOM   1325  CA  PHE A  89      -5.031  10.534  -0.031  1.00 98.74           C  
ATOM   1326  HA  PHE A  89      -5.715  11.344   0.223  1.00 98.74           H  
ATOM   1327  C   PHE A  89      -5.769   9.574  -0.967  1.00 98.74           C  
ATOM   1328  CB  PHE A  89      -3.801  11.136  -0.737  1.00 98.74           C  
ATOM   1329  HB2 PHE A  89      -4.124  11.656  -1.639  1.00 98.74           H  
ATOM   1330  HB3 PHE A  89      -3.363  11.892  -0.085  1.00 98.74           H  
ATOM   1331  O   PHE A  89      -5.676   8.351  -0.839  1.00 98.74           O  
ATOM   1332  CG  PHE A  89      -2.725  10.133  -1.112  1.00 98.74           C  
ATOM   1333  CD1 PHE A  89      -1.627   9.936  -0.255  1.00 98.74           C  
ATOM   1334  HD1 PHE A  89      -1.553  10.498   0.664  1.00 98.74           H  
ATOM   1335  CD2 PHE A  89      -2.813   9.397  -2.311  1.00 98.74           C  
ATOM   1336  HD2 PHE A  89      -3.653   9.537  -2.974  1.00 98.74           H  
ATOM   1337  CE1 PHE A  89      -0.620   9.017  -0.594  1.00 98.74           C  
ATOM   1338  HE1 PHE A  89       0.230   8.885   0.060  1.00 98.74           H  
ATOM   1339  CE2 PHE A  89      -1.809   8.471  -2.644  1.00 98.74           C  
ATOM   1340  HE2 PHE A  89      -1.876   7.907  -3.563  1.00 98.74           H  
ATOM   1341  CZ  PHE A  89      -0.711   8.282  -1.787  1.00 98.74           C  
ATOM   1342  HZ  PHE A  89       0.067   7.579  -2.047  1.00 98.74           H  
ATOM   1343  N   GLY A  90      -6.445  10.147  -1.963  1.00 98.14           N  
ATOM   1344  H   GLY A  90      -6.542  11.152  -1.950  1.00 98.14           H  
ATOM   1345  CA  GLY A  90      -7.227   9.410  -2.951  1.00 98.14           C  
ATOM   1346  HA2 GLY A  90      -6.775   8.432  -3.114  1.00 98.14           H  
ATOM   1347  HA3 GLY A  90      -7.223   9.947  -3.899  1.00 98.14           H  
ATOM   1348  C   GLY A  90      -8.678   9.214  -2.520  1.00 98.14           C  
ATOM   1349  O   GLY A  90      -9.194   9.954  -1.687  1.00 98.14           O  
ATOM   1350  N   ASP A  91      -9.333   8.227  -3.118  1.00 97.99           N  
ATOM   1351  H   ASP A  91      -8.815   7.616  -3.734  1.00 97.99           H  
ATOM   1352  CA  ASP A  91     -10.728   7.878  -2.846  1.00 97.99           C  
ATOM   1353  HA  ASP A  91     -11.105   8.453  -2.001  1.00 97.99           H  
ATOM   1354  C   ASP A  91     -10.800   6.398  -2.481  1.00 97.99           C  
ATOM   1355  CB  ASP A  91     -11.589   8.232  -4.069  1.00 97.99           C  
ATOM   1356  HB2 ASP A  91     -11.622   9.317  -4.167  1.00 97.99           H  
ATOM   1357  HB3 ASP A  91     -11.102   7.836  -4.960  1.00 97.99           H  
ATOM   1358  O   ASP A  91     -10.375   5.541  -3.263  1.00 97.99           O  
ATOM   1359  CG  ASP A  91     -13.028   7.698  -4.029  1.00 97.99           C  
ATOM   1360  OD1 ASP A  91     -13.495   7.214  -2.970  1.00 97.99           O  
ATOM   1361  OD2 ASP A  91     -13.639   7.691  -5.119  1.00 97.99           O  
ATOM   1362  N   VAL A  92     -11.350   6.100  -1.301  1.00 97.67           N  
ATOM   1363  H   VAL A  92     -11.739   6.856  -0.756  1.00 97.67           H  
ATOM   1364  CA  VAL A  92     -11.481   4.735  -0.777  1.00 97.67           C  
ATOM   1365  HA  VAL A  92     -10.480   4.315  -0.682  1.00 97.67           H  
ATOM   1366  C   VAL A  92     -12.252   3.809  -1.716  1.00 97.67           C  
ATOM   1367  CB  VAL A  92     -12.100   4.706   0.630  1.00 97.67           C  
ATOM   1368  HB  VAL A  92     -12.218   3.666   0.932  1.00 97.67           H  
ATOM   1369  O   VAL A  92     -12.037   2.604  -1.674  1.00 97.67           O  
ATOM   1370  CG1 VAL A  92     -11.176   5.378   1.652  1.00 97.67           C  
ATOM   1371 HG11 VAL A  92     -11.604   5.285   2.651  1.00 97.67           H  
ATOM   1372 HG12 VAL A  92     -11.055   6.437   1.424  1.00 97.67           H  
ATOM   1373 HG13 VAL A  92     -10.200   4.893   1.644  1.00 97.67           H  
ATOM   1374  CG2 VAL A  92     -13.476   5.372   0.679  1.00 97.67           C  
ATOM   1375 HG21 VAL A  92     -14.162   4.889  -0.017  1.00 97.67           H  
ATOM   1376 HG22 VAL A  92     -13.881   5.273   1.687  1.00 97.67           H  
ATOM   1377 HG23 VAL A  92     -13.407   6.434   0.444  1.00 97.67           H  
ATOM   1378  N   ARG A  93     -13.101   4.349  -2.604  1.00 96.98           N  
ATOM   1379  H   ARG A  93     -13.205   5.353  -2.594  1.00 96.98           H  
ATOM   1380  CA  ARG A  93     -13.837   3.591  -3.632  1.00 96.98           C  
ATOM   1381  HA  ARG A  93     -14.133   2.627  -3.217  1.00 96.98           H  
ATOM   1382  C   ARG A  93     -12.989   3.265  -4.870  1.00 96.98           C  
ATOM   1383  CB  ARG A  93     -15.119   4.360  -4.011  1.00 96.98           C  
ATOM   1384  HB2 ARG A  93     -14.852   5.358  -4.358  1.00 96.98           H  
ATOM   1385  HB3 ARG A  93     -15.627   3.841  -4.823  1.00 96.98           H  
ATOM   1386  O   ARG A  93     -13.384   2.408  -5.654  1.00 96.98           O  
ATOM   1387  CG  ARG A  93     -16.081   4.463  -2.817  1.00 96.98           C  
ATOM   1388  HG2 ARG A  93     -15.535   4.849  -1.956  1.00 96.98           H  
ATOM   1389  HG3 ARG A  93     -16.453   3.465  -2.584  1.00 96.98           H  
ATOM   1390  CD  ARG A  93     -17.278   5.392  -3.057  1.00 96.98           C  
ATOM   1391  HD2 ARG A  93     -16.908   6.380  -3.334  1.00 96.98           H  
ATOM   1392  HD3 ARG A  93     -17.865   5.005  -3.890  1.00 96.98           H  
ATOM   1393  NE  ARG A  93     -18.135   5.498  -1.848  1.00 96.98           N  
ATOM   1394  HE  ARG A  93     -19.019   5.009  -1.869  1.00 96.98           H  
ATOM   1395  NH1 ARG A  93     -16.756   6.841  -0.556  1.00 96.98           N  
ATOM   1396 HH11 ARG A  93     -16.517   7.201   0.357  1.00 96.98           H  
ATOM   1397 HH12 ARG A  93     -16.090   6.958  -1.306  1.00 96.98           H  
ATOM   1398  NH2 ARG A  93     -18.617   6.075   0.327  1.00 96.98           N  
ATOM   1399 HH21 ARG A  93     -18.273   6.484   1.183  1.00 96.98           H  
ATOM   1400 HH22 ARG A  93     -19.473   5.539   0.340  1.00 96.98           H  
ATOM   1401  CZ  ARG A  93     -17.841   6.138  -0.718  1.00 96.98           C  
ATOM   1402  N   ASN A  94     -11.835   3.913  -5.042  1.00 96.89           N  
ATOM   1403  H   ASN A  94     -11.547   4.541  -4.305  1.00 96.89           H  
ATOM   1404  CA  ASN A  94     -11.004   3.861  -6.247  1.00 96.89           C  
ATOM   1405  HA  ASN A  94     -11.351   3.042  -6.877  1.00 96.89           H  
ATOM   1406  C   ASN A  94      -9.530   3.538  -5.945  1.00 96.89           C  
ATOM   1407  CB  ASN A  94     -11.196   5.166  -7.043  1.00 96.89           C  
ATOM   1408  HB2 ASN A  94     -10.435   5.247  -7.819  1.00 96.89           H  
ATOM   1409  HB3 ASN A  94     -11.119   6.027  -6.380  1.00 96.89           H  
ATOM   1410  O   ASN A  94      -9.197   2.386  -5.687  1.00 96.89           O  
ATOM   1411  CG  ASN A  94     -12.524   5.192  -7.766  1.00 96.89           C  
ATOM   1412  ND2 ASN A  94     -13.414   6.098  -7.439  1.00 96.89           N  
ATOM   1413 HD21 ASN A  94     -14.296   6.066  -7.930  1.00 96.89           H  
ATOM   1414 HD22 ASN A  94     -13.321   6.696  -6.631  1.00 96.89           H  
ATOM   1415  OD1 ASN A  94     -12.749   4.401  -8.664  1.00 96.89           O  
ATOM   1416  N   ASN A  95      -8.632   4.525  -6.032  1.00 98.58           N  
ATOM   1417  H   ASN A  95      -8.988   5.467  -6.111  1.00 98.58           H  
ATOM   1418  CA  ASN A  95      -7.214   4.385  -5.703  1.00 98.58           C  
ATOM   1419  HA  ASN A  95      -6.998   3.349  -5.439  1.00 98.58           H  
ATOM   1420  C   ASN A  95      -6.930   5.272  -4.504  1.00 98.58           C  
ATOM   1421  CB  ASN A  95      -6.294   4.806  -6.858  1.00 98.58           C  
ATOM   1422  HB2 ASN A  95      -5.260   4.645  -6.556  1.00 98.58           H  
ATOM   1423  HB3 ASN A  95      -6.428   5.870  -7.052  1.00 98.58           H  
ATOM   1424  O   ASN A  95      -7.239   6.467  -4.545  1.00 98.58           O  
ATOM   1425  CG  ASN A  95      -6.518   4.060  -8.147  1.00 98.58           C  
ATOM   1426  ND2 ASN A  95      -7.470   4.496  -8.929  1.00 98.58           N  
ATOM   1427 HD21 ASN A  95      -7.422   4.220  -9.899  1.00 98.58           H  
ATOM   1428 HD22 ASN A  95      -7.998   5.312  -8.656  1.00 98.58           H  
ATOM   1429  OD1 ASN A  95      -5.822   3.120  -8.480  1.00 98.58           O  
ATOM   1430  N   PHE A  96      -6.333   4.706  -3.464  1.00 98.73           N  
ATOM   1431  H   PHE A  96      -6.047   3.739  -3.509  1.00 98.73           H  
ATOM   1432  CA  PHE A  96      -6.078   5.446  -2.239  1.00 98.73           C  
ATOM   1433  HA  PHE A  96      -5.788   6.463  -2.502  1.00 98.73           H  
ATOM   1434  C   PHE A  96      -4.945   4.848  -1.424  1.00 98.73           C  
ATOM   1435  CB  PHE A  96      -7.355   5.520  -1.387  1.00 98.73           C  
ATOM   1436  HB2 PHE A  96      -8.184   5.852  -2.013  1.00 98.73           H  
ATOM   1437  HB3 PHE A  96      -7.224   6.289  -0.625  1.00 98.73           H  
ATOM   1438  O   PHE A  96      -4.571   3.680  -1.579  1.00 98.73           O  
ATOM   1439  CG  PHE A  96      -7.740   4.229  -0.695  1.00 98.73           C  
ATOM   1440  CD1 PHE A  96      -8.414   3.216  -1.402  1.00 98.73           C  
ATOM   1441  HD1 PHE A  96      -8.672   3.361  -2.441  1.00 98.73           H  
ATOM   1442  CD2 PHE A  96      -7.449   4.057   0.671  1.00 98.73           C  
ATOM   1443  HD2 PHE A  96      -6.950   4.840   1.222  1.00 98.73           H  
ATOM   1444  CE1 PHE A  96      -8.822   2.048  -0.735  1.00 98.73           C  
ATOM   1445  HE1 PHE A  96      -9.389   1.295  -1.262  1.00 98.73           H  
ATOM   1446  CE2 PHE A  96      -7.839   2.881   1.331  1.00 98.73           C  
ATOM   1447  HE2 PHE A  96      -7.640   2.755   2.385  1.00 98.73           H  
ATOM   1448  CZ  PHE A  96      -8.532   1.881   0.628  1.00 98.73           C  
ATOM   1449  HZ  PHE A  96      -8.866   0.992   1.143  1.00 98.73           H  
ATOM   1450  N   TYR A  97      -4.450   5.679  -0.520  1.00 98.86           N  
ATOM   1451  H   TYR A  97      -4.819   6.618  -0.494  1.00 98.86           H  
ATOM   1452  CA  TYR A  97      -3.625   5.280   0.599  1.00 98.86           C  
ATOM   1453  HA  TYR A  97      -3.589   4.192   0.661  1.00 98.86           H  
ATOM   1454  C   TYR A  97      -4.268   5.834   1.872  1.00 98.86           C  
ATOM   1455  CB  TYR A  97      -2.206   5.804   0.378  1.00 98.86           C  
ATOM   1456  HB2 TYR A  97      -2.194   6.887   0.509  1.00 98.86           H  
ATOM   1457  HB3 TYR A  97      -1.902   5.596  -0.647  1.00 98.86           H  
ATOM   1458  O   TYR A  97      -4.527   7.031   1.957  1.00 98.86           O  
ATOM   1459  CG  TYR A  97      -1.207   5.164   1.309  1.00 98.86           C  
ATOM   1460  CD1 TYR A  97      -0.873   5.793   2.521  1.00 98.86           C  
ATOM   1461  HD1 TYR A  97      -1.296   6.756   2.766  1.00 98.86           H  
ATOM   1462  CD2 TYR A  97      -0.640   3.920   0.972  1.00 98.86           C  
ATOM   1463  HD2 TYR A  97      -0.917   3.436   0.047  1.00 98.86           H  
ATOM   1464  CE1 TYR A  97       0.038   5.178   3.398  1.00 98.86           C  
ATOM   1465  HE1 TYR A  97       0.307   5.667   4.323  1.00 98.86           H  
ATOM   1466  CE2 TYR A  97       0.279   3.307   1.844  1.00 98.86           C  
ATOM   1467  HE2 TYR A  97       0.717   2.349   1.606  1.00 98.86           H  
ATOM   1468  OH  TYR A  97       1.530   3.352   3.880  1.00 98.86           O  
ATOM   1469  HH  TYR A  97       1.727   3.897   4.645  1.00 98.86           H  
ATOM   1470  CZ  TYR A  97       0.626   3.940   3.056  1.00 98.86           C  
ATOM   1471  N   LEU A  98      -4.554   4.976   2.851  1.00 98.72           N  
ATOM   1472  H   LEU A  98      -4.341   4.001   2.693  1.00 98.72           H  
ATOM   1473  CA  LEU A  98      -5.364   5.318   4.029  1.00 98.72           C  
ATOM   1474  HA  LEU A  98      -6.300   5.755   3.683  1.00 98.72           H  
ATOM   1475  C   LEU A  98      -4.694   6.342   4.950  1.00 98.72           C  
ATOM   1476  CB  LEU A  98      -5.653   4.017   4.793  1.00 98.72           C  
ATOM   1477  HB2 LEU A  98      -6.041   3.298   4.073  1.00 98.72           H  
ATOM   1478  HB3 LEU A  98      -4.707   3.649   5.190  1.00 98.72           H  
ATOM   1479  O   LEU A  98      -5.373   7.004   5.726  1.00 98.72           O  
ATOM   1480  CG  LEU A  98      -6.664   4.107   5.951  1.00 98.72           C  
ATOM   1481  HG  LEU A  98      -6.335   4.843   6.684  1.00 98.72           H  
ATOM   1482  CD1 LEU A  98      -8.061   4.480   5.455  1.00 98.72           C  
ATOM   1483 HD11 LEU A  98      -8.052   5.479   5.019  1.00 98.72           H  
ATOM   1484 HD12 LEU A  98      -8.761   4.498   6.290  1.00 98.72           H  
ATOM   1485 HD13 LEU A  98      -8.410   3.763   4.713  1.00 98.72           H  
ATOM   1486  CD2 LEU A  98      -6.746   2.752   6.658  1.00 98.72           C  
ATOM   1487 HD21 LEU A  98      -5.768   2.484   7.057  1.00 98.72           H  
ATOM   1488 HD22 LEU A  98      -7.459   2.811   7.481  1.00 98.72           H  
ATOM   1489 HD23 LEU A  98      -7.079   1.985   5.958  1.00 98.72           H  
ATOM   1490  N   GLY A  99      -3.372   6.465   4.870  1.00 98.80           N  
ATOM   1491  H   GLY A  99      -2.889   5.879   4.204  1.00 98.80           H  
ATOM   1492  CA  GLY A  99      -2.582   7.344   5.721  1.00 98.80           C  
ATOM   1493  HA2 GLY A  99      -3.214   8.094   6.197  1.00 98.80           H  
ATOM   1494  HA3 GLY A  99      -1.861   7.869   5.095  1.00 98.80           H  
ATOM   1495  C   GLY A  99      -1.864   6.576   6.822  1.00 98.80           C  
ATOM   1496  O   GLY A  99      -2.465   5.767   7.530  1.00 98.80           O  
ATOM   1497  N   ASN A 100      -0.568   6.831   6.979  1.00 98.89           N  
ATOM   1498  H   ASN A 100      -0.142   7.514   6.368  1.00 98.89           H  
ATOM   1499  CA  ASN A 100       0.275   6.137   7.950  1.00 98.89           C  
ATOM   1500  HA  ASN A 100       0.216   5.064   7.770  1.00 98.89           H  
ATOM   1501  C   ASN A 100      -0.194   6.359   9.394  1.00 98.89           C  
ATOM   1502  CB  ASN A 100       1.731   6.581   7.760  1.00 98.89           C  
ATOM   1503  HB2 ASN A 100       1.804   7.667   7.803  1.00 98.89           H  
ATOM   1504  HB3 ASN A 100       2.312   6.164   8.583  1.00 98.89           H  
ATOM   1505  O   ASN A 100      -0.113   5.438  10.202  1.00 98.89           O  
ATOM   1506  CG  ASN A 100       2.375   6.063   6.489  1.00 98.89           C  
ATOM   1507  ND2 ASN A 100       3.349   6.764   5.960  1.00 98.89           N  
ATOM   1508 HD21 ASN A 100       3.655   7.624   6.392  1.00 98.89           H  
ATOM   1509 HD22 ASN A 100       3.812   6.378   5.149  1.00 98.89           H  
ATOM   1510  OD1 ASN A 100       2.027   5.013   5.969  1.00 98.89           O  
ATOM   1511  N   GLU A 101      -0.760   7.527   9.706  1.00 98.76           N  
ATOM   1512  H   GLU A 101      -0.828   8.247   9.000  1.00 98.76           H  
ATOM   1513  CA  GLU A 101      -1.326   7.801  11.029  1.00 98.76           C  
ATOM   1514  HA  GLU A 101      -0.572   7.575  11.783  1.00 98.76           H  
ATOM   1515  C   GLU A 101      -2.553   6.921  11.319  1.00 98.76           C  
ATOM   1516  CB  GLU A 101      -1.676   9.296  11.098  1.00 98.76           C  
ATOM   1517  HB2 GLU A 101      -2.472   9.508  10.383  1.00 98.76           H  
ATOM   1518  HB3 GLU A 101      -0.804   9.880  10.805  1.00 98.76           H  
ATOM   1519  O   GLU A 101      -2.698   6.378  12.416  1.00 98.76           O  
ATOM   1520  CG  GLU A 101      -2.133   9.762  12.484  1.00 98.76           C  
ATOM   1521  HG2 GLU A 101      -3.063   9.254  12.737  1.00 98.76           H  
ATOM   1522  HG3 GLU A 101      -2.351  10.829  12.430  1.00 98.76           H  
ATOM   1523  CD  GLU A 101      -1.101   9.526  13.593  1.00 98.76           C  
ATOM   1524  OE1 GLU A 101      -1.578   9.461  14.755  1.00 98.76           O  
ATOM   1525  OE2 GLU A 101       0.111   9.423  13.278  1.00 98.76           O  
ATOM   1526  N   ASN A 102      -3.409   6.708  10.317  1.00 98.51           N  
ATOM   1527  H   ASN A 102      -3.211   7.131   9.421  1.00 98.51           H  
ATOM   1528  CA  ASN A 102      -4.571   5.829  10.434  1.00 98.51           C  
ATOM   1529  HA  ASN A 102      -5.112   6.078  11.347  1.00 98.51           H  
ATOM   1530  C   ASN A 102      -4.146   4.360  10.555  1.00 98.51           C  
ATOM   1531  CB  ASN A 102      -5.502   6.071   9.234  1.00 98.51           C  
ATOM   1532  HB2 ASN A 102      -4.946   5.953   8.304  1.00 98.51           H  
ATOM   1533  HB3 ASN A 102      -6.307   5.336   9.244  1.00 98.51           H  
ATOM   1534  O   ASN A 102      -4.657   3.635  11.410  1.00 98.51           O  
ATOM   1535  CG  ASN A 102      -6.140   7.448   9.268  1.00 98.51           C  
ATOM   1536  ND2 ASN A 102      -6.267   8.105   8.142  1.00 98.51           N  
ATOM   1537 HD21 ASN A 102      -6.646   9.040   8.179  1.00 98.51           H  
ATOM   1538 HD22 ASN A 102      -5.939   7.724   7.266  1.00 98.51           H  
ATOM   1539  OD1 ASN A 102      -6.525   7.947  10.312  1.00 98.51           O  
ATOM   1540  N   ILE A 103      -3.166   3.925   9.756  1.00 98.72           N  
ATOM   1541  H   ILE A 103      -2.789   4.570   9.076  1.00 98.72           H  
ATOM   1542  CA  ILE A 103      -2.618   2.560   9.818  1.00 98.72           C  
ATOM   1543  HA  ILE A 103      -3.441   1.852   9.715  1.00 98.72           H  
ATOM   1544  C   ILE A 103      -1.968   2.303  11.185  1.00 98.72           C  
ATOM   1545  CB  ILE A 103      -1.621   2.317   8.662  1.00 98.72           C  
ATOM   1546  HB  ILE A 103      -0.818   3.050   8.742  1.00 98.72           H  
ATOM   1547  O   ILE A 103      -2.203   1.253  11.788  1.00 98.72           O  
ATOM   1548  CG1 ILE A 103      -2.303   2.465   7.281  1.00 98.72           C  
ATOM   1549 HG12 ILE A 103      -2.896   1.575   7.070  1.00 98.72           H  
ATOM   1550 HG13 ILE A 103      -2.990   3.311   7.281  1.00 98.72           H  
ATOM   1551  CG2 ILE A 103      -1.014   0.904   8.766  1.00 98.72           C  
ATOM   1552 HG21 ILE A 103      -0.344   0.717   7.926  1.00 98.72           H  
ATOM   1553 HG22 ILE A 103      -0.431   0.799   9.681  1.00 98.72           H  
ATOM   1554 HG23 ILE A 103      -1.806   0.155   8.758  1.00 98.72           H  
ATOM   1555  CD1 ILE A 103      -1.305   2.691   6.137  1.00 98.72           C  
ATOM   1556 HD11 ILE A 103      -0.674   3.553   6.354  1.00 98.72           H  
ATOM   1557 HD12 ILE A 103      -1.854   2.892   5.217  1.00 98.72           H  
ATOM   1558 HD13 ILE A 103      -0.678   1.812   5.990  1.00 98.72           H  
ATOM   1559  N   HIS A 104      -1.205   3.265  11.711  1.00 98.66           N  
ATOM   1560  H   HIS A 104      -1.016   4.092  11.163  1.00 98.66           H  
ATOM   1561  CA  HIS A 104      -0.614   3.192  13.045  1.00 98.66           C  
ATOM   1562  HA  HIS A 104       0.034   2.317  13.102  1.00 98.66           H  
ATOM   1563  C   HIS A 104      -1.690   3.036  14.132  1.00 98.66           C  
ATOM   1564  CB  HIS A 104       0.249   4.438  13.290  1.00 98.66           C  
ATOM   1565  HB2 HIS A 104       1.109   4.418  12.622  1.00 98.66           H  
ATOM   1566  HB3 HIS A 104      -0.331   5.336  13.076  1.00 98.66           H  
ATOM   1567  O   HIS A 104      -1.613   2.117  14.949  1.00 98.66           O  
ATOM   1568  CG  HIS A 104       0.736   4.508  14.711  1.00 98.66           C  
ATOM   1569  CD2 HIS A 104       0.472   5.495  15.623  1.00 98.66           C  
ATOM   1570  HD2 HIS A 104      -0.077   6.406  15.432  1.00 98.66           H  
ATOM   1571  ND1 HIS A 104       1.409   3.510  15.372  1.00 98.66           N  
ATOM   1572  HD1 HIS A 104       1.718   2.638  14.965  1.00 98.66           H  
ATOM   1573  CE1 HIS A 104       1.536   3.873  16.657  1.00 98.66           C  
ATOM   1574  HE1 HIS A 104       1.970   3.257  17.430  1.00 98.66           H  
ATOM   1575  NE2 HIS A 104       0.991   5.085  16.856  1.00 98.66           N  
ATOM   1576  N   ARG A 105      -2.741   3.868  14.115  1.00 97.72           N  
ATOM   1577  H   ARG A 105      -2.744   4.613  13.433  1.00 97.72           H  
ATOM   1578  CA  ARG A 105      -3.848   3.780  15.087  1.00 97.72           C  
ATOM   1579  HA  ARG A 105      -3.444   3.872  16.095  1.00 97.72           H  
ATOM   1580  C   ARG A 105      -4.558   2.432  15.046  1.00 97.72           C  
ATOM   1581  CB  ARG A 105      -4.855   4.907  14.837  1.00 97.72           C  
ATOM   1582  HB2 ARG A 105      -5.086   4.966  13.773  1.00 97.72           H  
ATOM   1583  HB3 ARG A 105      -5.776   4.703  15.383  1.00 97.72           H  
ATOM   1584  O   ARG A 105      -4.843   1.867  16.100  1.00 97.72           O  
ATOM   1585  CG  ARG A 105      -4.286   6.238  15.325  1.00 97.72           C  
ATOM   1586  HG2 ARG A 105      -4.174   6.209  16.409  1.00 97.72           H  
ATOM   1587  HG3 ARG A 105      -3.300   6.401  14.889  1.00 97.72           H  
ATOM   1588  CD  ARG A 105      -5.197   7.401  14.938  1.00 97.72           C  
ATOM   1589  HD2 ARG A 105      -5.391   7.357  13.867  1.00 97.72           H  
ATOM   1590  HD3 ARG A 105      -6.147   7.331  15.468  1.00 97.72           H  
ATOM   1591  NE  ARG A 105      -4.502   8.658  15.233  1.00 97.72           N  
ATOM   1592  HE  ARG A 105      -3.747   8.904  14.609  1.00 97.72           H  
ATOM   1593  NH1 ARG A 105      -5.326   9.098  17.339  1.00 97.72           N  
ATOM   1594 HH11 ARG A 105      -6.000   8.354  17.226  1.00 97.72           H  
ATOM   1595 HH12 ARG A 105      -5.289   9.654  18.182  1.00 97.72           H  
ATOM   1596  NH2 ARG A 105      -3.630  10.291  16.487  1.00 97.72           N  
ATOM   1597 HH21 ARG A 105      -2.842  10.240  15.856  1.00 97.72           H  
ATOM   1598 HH22 ARG A 105      -3.532  10.812  17.346  1.00 97.72           H  
ATOM   1599  CZ  ARG A 105      -4.508   9.347  16.352  1.00 97.72           C  
ATOM   1600  N   ILE A 106      -4.813   1.903  13.849  1.00 97.65           N  
ATOM   1601  H   ILE A 106      -4.571   2.441  13.029  1.00 97.65           H  
ATOM   1602  CA  ILE A 106      -5.456   0.595  13.686  1.00 97.65           C  
ATOM   1603  HA  ILE A 106      -6.375   0.585  14.273  1.00 97.65           H  
ATOM   1604  C   ILE A 106      -4.555  -0.504  14.255  1.00 97.65           C  
ATOM   1605  CB  ILE A 106      -5.830   0.344  12.207  1.00 97.65           C  
ATOM   1606  HB  ILE A 106      -4.945   0.501  11.590  1.00 97.65           H  
ATOM   1607  O   ILE A 106      -4.993  -1.272  15.111  1.00 97.65           O  
ATOM   1608  CG1 ILE A 106      -6.942   1.317  11.753  1.00 97.65           C  
ATOM   1609 HG12 ILE A 106      -7.892   1.016  12.194  1.00 97.65           H  
ATOM   1610 HG13 ILE A 106      -6.726   2.324  12.109  1.00 97.65           H  
ATOM   1611  CG2 ILE A 106      -6.314  -1.106  12.014  1.00 97.65           C  
ATOM   1612 HG21 ILE A 106      -5.501  -1.809  12.193  1.00 97.65           H  
ATOM   1613 HG22 ILE A 106      -7.131  -1.319  12.703  1.00 97.65           H  
ATOM   1614 HG23 ILE A 106      -6.672  -1.267  10.997  1.00 97.65           H  
ATOM   1615  CD1 ILE A 106      -7.096   1.392  10.228  1.00 97.65           C  
ATOM   1616 HD11 ILE A 106      -7.830   2.160   9.981  1.00 97.65           H  
ATOM   1617 HD12 ILE A 106      -6.143   1.656   9.771  1.00 97.65           H  
ATOM   1618 HD13 ILE A 106      -7.443   0.441   9.823  1.00 97.65           H  
ATOM   1619  N   THR A 107      -3.294  -0.551  13.818  1.00 97.89           N  
ATOM   1620  H   THR A 107      -2.988   0.158  13.166  1.00 97.89           H  
ATOM   1621  CA  THR A 107      -2.359  -1.635  14.158  1.00 97.89           C  
ATOM   1622  HA  THR A 107      -2.896  -2.579  14.064  1.00 97.89           H  
ATOM   1623  C   THR A 107      -1.853  -1.594  15.599  1.00 97.89           C  
ATOM   1624  CB  THR A 107      -1.172  -1.706  13.187  1.00 97.89           C  
ATOM   1625  HB  THR A 107      -0.485  -2.474  13.542  1.00 97.89           H  
ATOM   1626  O   THR A 107      -1.423  -2.620  16.111  1.00 97.89           O  
ATOM   1627  CG2 THR A 107      -1.600  -2.072  11.769  1.00 97.89           C  
ATOM   1628 HG21 THR A 107      -0.710  -2.107  11.141  1.00 97.89           H  
ATOM   1629 HG22 THR A 107      -2.073  -3.054  11.772  1.00 97.89           H  
ATOM   1630 HG23 THR A 107      -2.296  -1.337  11.365  1.00 97.89           H  
ATOM   1631  OG1 THR A 107      -0.473  -0.488  13.092  1.00 97.89           O  
ATOM   1632  HG1 THR A 107      -1.026   0.128  12.605  1.00 97.89           H  
ATOM   1633  N   THR A 108      -1.960  -0.455  16.287  1.00 96.68           N  
ATOM   1634  H   THR A 108      -2.210   0.382  15.780  1.00 96.68           H  
ATOM   1635  CA  THR A 108      -1.645  -0.337  17.723  1.00 96.68           C  
ATOM   1636  HA  THR A 108      -0.702  -0.846  17.922  1.00 96.68           H  
ATOM   1637  C   THR A 108      -2.702  -1.000  18.612  1.00 96.68           C  
ATOM   1638  CB  THR A 108      -1.472   1.143  18.101  1.00 96.68           C  
ATOM   1639  HB  THR A 108      -2.391   1.687  17.885  1.00 96.68           H  
ATOM   1640  O   THR A 108      -2.394  -1.452  19.711  1.00 96.68           O  
ATOM   1641  CG2 THR A 108      -1.078   1.379  19.558  1.00 96.68           C  
ATOM   1642 HG21 THR A 108      -1.901   1.113  20.222  1.00 96.68           H  
ATOM   1643 HG22 THR A 108      -0.201   0.780  19.804  1.00 96.68           H  
ATOM   1644 HG23 THR A 108      -0.844   2.433  19.702  1.00 96.68           H  
ATOM   1645  OG1 THR A 108      -0.424   1.684  17.339  1.00 96.68           O  
ATOM   1646  HG1 THR A 108      -0.765   1.882  16.464  1.00 96.68           H  
ATOM   1647  N   ASN A 109      -3.949  -1.114  18.145  1.00 90.32           N  
ATOM   1648  H   ASN A 109      -4.139  -0.779  17.211  1.00 90.32           H  
ATOM   1649  CA  ASN A 109      -5.077  -1.619  18.935  1.00 90.32           C  
ATOM   1650  HA  ASN A 109      -4.888  -1.362  19.978  1.00 90.32           H  
ATOM   1651  C   ASN A 109      -5.224  -3.161  18.906  1.00 90.32           C  
ATOM   1652  CB  ASN A 109      -6.347  -0.867  18.501  1.00 90.32           C  
ATOM   1653  HB2 ASN A 109      -6.622  -1.182  17.494  1.00 90.32           H  
ATOM   1654  HB3 ASN A 109      -6.151   0.205  18.484  1.00 90.32           H  
ATOM   1655  O   ASN A 109      -6.342  -3.691  18.907  1.00 90.32           O  
ATOM   1656  CG  ASN A 109      -7.517  -1.104  19.444  1.00 90.32           C  
ATOM   1657  ND2 ASN A 109      -8.733  -0.994  18.962  1.00 90.32           N  
ATOM   1658 HD21 ASN A 109      -8.884  -0.666  18.018  1.00 90.32           H  
ATOM   1659 HD22 ASN A 109      -9.478  -1.046  19.642  1.00 90.32           H  
ATOM   1660  OD1 ASN A 109      -7.367  -1.390  20.617  1.00 90.32           O  
ATOM   1661  N   GLY A 110      -4.118  -3.901  18.806  1.00 93.39           N  
ATOM   1662  H   GLY A 110      -3.226  -3.427  18.769  1.00 93.39           H  
ATOM   1663  CA  GLY A 110      -4.110  -5.366  18.841  1.00 93.39           C  
ATOM   1664  HA2 GLY A 110      -3.873  -5.696  19.852  1.00 93.39           H  
ATOM   1665  HA3 GLY A 110      -5.097  -5.755  18.589  1.00 93.39           H  
ATOM   1666  C   GLY A 110      -3.102  -5.996  17.886  1.00 93.39           C  
ATOM   1667  O   GLY A 110      -2.156  -5.358  17.438  1.00 93.39           O  
ATOM   1668  N   THR A 111      -3.303  -7.274  17.569  1.00 96.71           N  
ATOM   1669  H   THR A 111      -4.102  -7.754  17.958  1.00 96.71           H  
ATOM   1670  CA  THR A 111      -2.455  -8.005  16.617  1.00 96.71           C  
ATOM   1671  HA  THR A 111      -1.523  -7.458  16.472  1.00 96.71           H  
ATOM   1672  C   THR A 111      -3.149  -8.109  15.268  1.00 96.71           C  
ATOM   1673  CB  THR A 111      -2.086  -9.396  17.143  1.00 96.71           C  
ATOM   1674  HB  THR A 111      -2.976 -10.024  17.183  1.00 96.71           H  
ATOM   1675  O   THR A 111      -4.282  -8.585  15.183  1.00 96.71           O  
ATOM   1676  CG2 THR A 111      -1.027 -10.075  16.276  1.00 96.71           C  
ATOM   1677 HG21 THR A 111      -0.120  -9.471  16.245  1.00 96.71           H  
ATOM   1678 HG22 THR A 111      -0.792 -11.053  16.697  1.00 96.71           H  
ATOM   1679 HG23 THR A 111      -1.399 -10.218  15.261  1.00 96.71           H  
ATOM   1680  OG1 THR A 111      -1.544  -9.285  18.439  1.00 96.71           O  
ATOM   1681  HG1 THR A 111      -1.110  -8.432  18.511  1.00 96.71           H  
ATOM   1682  N   TYR A 112      -2.455  -7.691  14.213  1.00 98.45           N  
ATOM   1683  H   TYR A 112      -1.527  -7.315  14.345  1.00 98.45           H  
ATOM   1684  CA  TYR A 112      -2.969  -7.708  12.849  1.00 98.45           C  
ATOM   1685  HA  TYR A 112      -3.981  -8.114  12.850  1.00 98.45           H  
ATOM   1686  C   TYR A 112      -2.126  -8.608  11.956  1.00 98.45           C  
ATOM   1687  CB  TYR A 112      -3.051  -6.279  12.297  1.00 98.45           C  
ATOM   1688  HB2 TYR A 112      -3.210  -6.331  11.220  1.00 98.45           H  
ATOM   1689  HB3 TYR A 112      -2.103  -5.768  12.461  1.00 98.45           H  
ATOM   1690  O   TYR A 112      -0.898  -8.626  12.056  1.00 98.45           O  
ATOM   1691  CG  TYR A 112      -4.175  -5.471  12.914  1.00 98.45           C  
ATOM   1692  CD1 TYR A 112      -5.377  -5.280  12.203  1.00 98.45           C  
ATOM   1693  HD1 TYR A 112      -5.485  -5.689  11.209  1.00 98.45           H  
ATOM   1694  CD2 TYR A 112      -4.031  -4.936  14.208  1.00 98.45           C  
ATOM   1695  HD2 TYR A 112      -3.108  -5.064  14.754  1.00 98.45           H  
ATOM   1696  CE1 TYR A 112      -6.431  -4.548  12.782  1.00 98.45           C  
ATOM   1697  HE1 TYR A 112      -7.347  -4.372  12.237  1.00 98.45           H  
ATOM   1698  CE2 TYR A 112      -5.084  -4.214  14.792  1.00 98.45           C  
ATOM   1699  HE2 TYR A 112      -4.960  -3.793  15.779  1.00 98.45           H  
ATOM   1700  OH  TYR A 112      -7.265  -3.251  14.619  1.00 98.45           O  
ATOM   1701  HH  TYR A 112      -6.898  -2.736  15.342  1.00 98.45           H  
ATOM   1702  CZ  TYR A 112      -6.280  -4.008  14.075  1.00 98.45           C  
ATOM   1703  N   GLU A 113      -2.796  -9.321  11.058  1.00 98.44           N  
ATOM   1704  H   GLU A 113      -3.803  -9.251  11.051  1.00 98.44           H  
ATOM   1705  CA  GLU A 113      -2.171  -9.914   9.878  1.00 98.44           C  
ATOM   1706  HA  GLU A 113      -1.108 -10.055  10.075  1.00 98.44           H  
ATOM   1707  C   GLU A 113      -2.281  -8.957   8.687  1.00 98.44           C  
ATOM   1708  CB  GLU A 113      -2.743 -11.307   9.549  1.00 98.44           C  
ATOM   1709  HB2 GLU A 113      -2.279 -11.655   8.626  1.00 98.44           H  
ATOM   1710  HB3 GLU A 113      -2.463 -12.007  10.337  1.00 98.44           H  
ATOM   1711  O   GLU A 113      -3.198  -8.134   8.613  1.00 98.44           O  
ATOM   1712  CG  GLU A 113      -4.267 -11.332   9.378  1.00 98.44           C  
ATOM   1713  HG2 GLU A 113      -4.727 -11.036  10.321  1.00 98.44           H  
ATOM   1714  HG3 GLU A 113      -4.550 -10.598   8.623  1.00 98.44           H  
ATOM   1715  CD  GLU A 113      -4.827 -12.706   8.974  1.00 98.44           C  
ATOM   1716  OE1 GLU A 113      -6.010 -12.951   9.302  1.00 98.44           O  
ATOM   1717  OE2 GLU A 113      -4.150 -13.501   8.274  1.00 98.44           O  
ATOM   1718  N   LEU A 114      -1.343  -9.090   7.751  1.00 98.79           N  
ATOM   1719  H   LEU A 114      -0.662  -9.824   7.883  1.00 98.79           H  
ATOM   1720  CA  LEU A 114      -1.313  -8.379   6.476  1.00 98.79           C  
ATOM   1721  HA  LEU A 114      -2.081  -7.605   6.464  1.00 98.79           H  
ATOM   1722  C   LEU A 114      -1.572  -9.359   5.343  1.00 98.79           C  
ATOM   1723  CB  LEU A 114       0.062  -7.723   6.302  1.00 98.79           C  
ATOM   1724  HB2 LEU A 114       0.813  -8.513   6.321  1.00 98.79           H  
ATOM   1725  HB3 LEU A 114       0.223  -7.067   7.157  1.00 98.79           H  
ATOM   1726  O   LEU A 114      -1.007 -10.454   5.319  1.00 98.79           O  
ATOM   1727  CG  LEU A 114       0.282  -6.881   5.036  1.00 98.79           C  
ATOM   1728  HG  LEU A 114      -0.087  -7.401   4.152  1.00 98.79           H  
ATOM   1729  CD1 LEU A 114      -0.423  -5.538   5.184  1.00 98.79           C  
ATOM   1730 HD11 LEU A 114      -1.486  -5.651   4.968  1.00 98.79           H  
ATOM   1731 HD12 LEU A 114      -0.294  -5.141   6.190  1.00 98.79           H  
ATOM   1732 HD13 LEU A 114       0.026  -4.819   4.499  1.00 98.79           H  
ATOM   1733  CD2 LEU A 114       1.772  -6.606   4.826  1.00 98.79           C  
ATOM   1734 HD21 LEU A 114       2.165  -6.002   5.644  1.00 98.79           H  
ATOM   1735 HD22 LEU A 114       2.327  -7.543   4.778  1.00 98.79           H  
ATOM   1736 HD23 LEU A 114       1.917  -6.072   3.887  1.00 98.79           H  
ATOM   1737  N   ARG A 115      -2.341  -8.915   4.356  1.00 98.75           N  
ATOM   1738  H   ARG A 115      -2.801  -8.024   4.480  1.00 98.75           H  
ATOM   1739  CA  ARG A 115      -2.450  -9.546   3.051  1.00 98.75           C  
ATOM   1740  HA  ARG A 115      -1.689 -10.322   2.964  1.00 98.75           H  
ATOM   1741  C   ARG A 115      -2.181  -8.512   1.964  1.00 98.75           C  
ATOM   1742  CB  ARG A 115      -3.821 -10.214   2.935  1.00 98.75           C  
ATOM   1743  HB2 ARG A 115      -4.607  -9.467   3.054  1.00 98.75           H  
ATOM   1744  HB3 ARG A 115      -3.917 -10.954   3.729  1.00 98.75           H  
ATOM   1745  O   ARG A 115      -2.759  -7.428   1.963  1.00 98.75           O  
ATOM   1746  CG  ARG A 115      -3.982 -10.912   1.586  1.00 98.75           C  
ATOM   1747  HG2 ARG A 115      -3.962 -10.171   0.786  1.00 98.75           H  
ATOM   1748  HG3 ARG A 115      -3.163 -11.616   1.437  1.00 98.75           H  
ATOM   1749  CD  ARG A 115      -5.312 -11.658   1.529  1.00 98.75           C  
ATOM   1750  HD2 ARG A 115      -5.332 -12.431   2.298  1.00 98.75           H  
ATOM   1751  HD3 ARG A 115      -6.125 -10.960   1.728  1.00 98.75           H  
ATOM   1752  NE  ARG A 115      -5.482 -12.217   0.185  1.00 98.75           N  
ATOM   1753  HE  ARG A 115      -5.543 -11.546  -0.567  1.00 98.75           H  
ATOM   1754  NH1 ARG A 115      -5.266 -14.453   0.661  1.00 98.75           N  
ATOM   1755 HH11 ARG A 115      -5.374 -14.244   1.643  1.00 98.75           H  
ATOM   1756 HH12 ARG A 115      -5.216 -15.404   0.324  1.00 98.75           H  
ATOM   1757  NH2 ARG A 115      -5.465 -13.763  -1.451  1.00 98.75           N  
ATOM   1758 HH21 ARG A 115      -5.396 -12.975  -2.079  1.00 98.75           H  
ATOM   1759 HH22 ARG A 115      -5.294 -14.697  -1.796  1.00 98.75           H  
ATOM   1760  CZ  ARG A 115      -5.406 -13.475  -0.190  1.00 98.75           C  
ATOM   1761  N   VAL A 116      -1.302  -8.875   1.046  1.00 98.87           N  
ATOM   1762  H   VAL A 116      -0.867  -9.781   1.148  1.00 98.87           H  
ATOM   1763  CA  VAL A 116      -1.030  -8.160  -0.196  1.00 98.87           C  
ATOM   1764  HA  VAL A 116      -1.501  -7.177  -0.185  1.00 98.87           H  
ATOM   1765  C   VAL A 116      -1.620  -8.999  -1.318  1.00 98.87           C  
ATOM   1766  CB  VAL A 116       0.485  -7.988  -0.401  1.00 98.87           C  
ATOM   1767  HB  VAL A 116       0.946  -8.972  -0.486  1.00 98.87           H  
ATOM   1768  O   VAL A 116      -1.251 -10.163  -1.432  1.00 98.87           O  
ATOM   1769  CG1 VAL A 116       0.778  -7.207  -1.680  1.00 98.87           C  
ATOM   1770 HG11 VAL A 116       0.328  -7.698  -2.543  1.00 98.87           H  
ATOM   1771 HG12 VAL A 116       0.374  -6.197  -1.606  1.00 98.87           H  
ATOM   1772 HG13 VAL A 116       1.856  -7.175  -1.833  1.00 98.87           H  
ATOM   1773  CG2 VAL A 116       1.167  -7.250   0.759  1.00 98.87           C  
ATOM   1774 HG21 VAL A 116       0.785  -6.231   0.825  1.00 98.87           H  
ATOM   1775 HG22 VAL A 116       2.242  -7.211   0.580  1.00 98.87           H  
ATOM   1776 HG23 VAL A 116       0.996  -7.773   1.700  1.00 98.87           H  
ATOM   1777  N   ASP A 117      -2.505  -8.432  -2.129  1.00 98.76           N  
ATOM   1778  H   ASP A 117      -2.721  -7.455  -1.988  1.00 98.76           H  
ATOM   1779  CA  ASP A 117      -2.996  -9.042  -3.367  1.00 98.76           C  
ATOM   1780  HA  ASP A 117      -2.599 -10.052  -3.471  1.00 98.76           H  
ATOM   1781  C   ASP A 117      -2.513  -8.219  -4.557  1.00 98.76           C  
ATOM   1782  CB  ASP A 117      -4.526  -9.139  -3.381  1.00 98.76           C  
ATOM   1783  HB2 ASP A 117      -4.957  -8.168  -3.138  1.00 98.76           H  
ATOM   1784  HB3 ASP A 117      -4.852  -9.405  -4.387  1.00 98.76           H  
ATOM   1785  O   ASP A 117      -2.519  -6.988  -4.501  1.00 98.76           O  
ATOM   1786  CG  ASP A 117      -5.056 -10.197  -2.419  1.00 98.76           C  
ATOM   1787  OD1 ASP A 117      -4.945 -11.409  -2.689  1.00 98.76           O  
ATOM   1788  OD2 ASP A 117      -5.654  -9.843  -1.383  1.00 98.76           O  
ATOM   1789  N   PHE A 118      -2.100  -8.880  -5.634  1.00 98.66           N  
ATOM   1790  H   PHE A 118      -2.098  -9.890  -5.631  1.00 98.66           H  
ATOM   1791  CA  PHE A 118      -1.719  -8.198  -6.863  1.00 98.66           C  
ATOM   1792  HA  PHE A 118      -2.399  -7.354  -6.972  1.00 98.66           H  
ATOM   1793  C   PHE A 118      -1.896  -9.070  -8.106  1.00 98.66           C  
ATOM   1794  CB  PHE A 118      -0.287  -7.654  -6.750  1.00 98.66           C  
ATOM   1795  HB2 PHE A 118      -0.063  -7.088  -7.654  1.00 98.66           H  
ATOM   1796  HB3 PHE A 118      -0.241  -6.951  -5.918  1.00 98.66           H  
ATOM   1797  O   PHE A 118      -1.679 -10.282  -8.078  1.00 98.66           O  
ATOM   1798  CG  PHE A 118       0.792  -8.698  -6.549  1.00 98.66           C  
ATOM   1799  CD1 PHE A 118       1.066  -9.201  -5.263  1.00 98.66           C  
ATOM   1800  HD1 PHE A 118       0.477  -8.869  -4.420  1.00 98.66           H  
ATOM   1801  CD2 PHE A 118       1.543  -9.145  -7.649  1.00 98.66           C  
ATOM   1802  HD2 PHE A 118       1.328  -8.772  -8.639  1.00 98.66           H  
ATOM   1803  CE1 PHE A 118       2.102 -10.130  -5.070  1.00 98.66           C  
ATOM   1804  HE1 PHE A 118       2.325 -10.499  -4.080  1.00 98.66           H  
ATOM   1805  CE2 PHE A 118       2.580 -10.069  -7.458  1.00 98.66           C  
ATOM   1806  HE2 PHE A 118       3.165 -10.393  -8.306  1.00 98.66           H  
ATOM   1807  CZ  PHE A 118       2.866 -10.554  -6.171  1.00 98.66           C  
ATOM   1808  HZ  PHE A 118       3.686 -11.243  -6.034  1.00 98.66           H  
ATOM   1809  N   ASP A 119      -2.249  -8.427  -9.218  1.00 98.44           N  
ATOM   1810  H   ASP A 119      -2.387  -7.428  -9.157  1.00 98.44           H  
ATOM   1811  CA  ASP A 119      -2.476  -9.091 -10.503  1.00 98.44           C  
ATOM   1812  HA  ASP A 119      -2.502 -10.169 -10.344  1.00 98.44           H  
ATOM   1813  C   ASP A 119      -1.319  -8.783 -11.468  1.00 98.44           C  
ATOM   1814  CB  ASP A 119      -3.843  -8.696 -11.099  1.00 98.44           C  
ATOM   1815  HB2 ASP A 119      -3.902  -7.609 -11.159  1.00 98.44           H  
ATOM   1816  HB3 ASP A 119      -3.883  -9.082 -12.118  1.00 98.44           H  
ATOM   1817  O   ASP A 119      -1.009  -7.616 -11.739  1.00 98.44           O  
ATOM   1818  CG  ASP A 119      -5.081  -9.235 -10.349  1.00 98.44           C  
ATOM   1819  OD1 ASP A 119      -4.966  -9.857  -9.274  1.00 98.44           O  
ATOM   1820  OD2 ASP A 119      -6.220  -9.094 -10.856  1.00 98.44           O  
ATOM   1821  N   TYR A 120      -0.694  -9.820 -12.029  1.00 97.94           N  
ATOM   1822  H   TYR A 120      -1.021 -10.748 -11.801  1.00 97.94           H  
ATOM   1823  CA  TYR A 120       0.414  -9.704 -12.982  1.00 97.94           C  
ATOM   1824  HA  TYR A 120       0.358  -8.736 -13.480  1.00 97.94           H  
ATOM   1825  C   TYR A 120       0.328 -10.790 -14.058  1.00 97.94           C  
ATOM   1826  CB  TYR A 120       1.751  -9.779 -12.235  1.00 97.94           C  
ATOM   1827  HB2 TYR A 120       1.772 -10.689 -11.635  1.00 97.94           H  
ATOM   1828  HB3 TYR A 120       1.821  -8.933 -11.551  1.00 97.94           H  
ATOM   1829  O   TYR A 120       0.093 -11.954 -13.743  1.00 97.94           O  
ATOM   1830  CG  TYR A 120       2.956  -9.757 -13.155  1.00 97.94           C  
ATOM   1831  CD1 TYR A 120       3.781 -10.893 -13.271  1.00 97.94           C  
ATOM   1832  HD1 TYR A 120       3.564 -11.782 -12.698  1.00 97.94           H  
ATOM   1833  CD2 TYR A 120       3.237  -8.604 -13.914  1.00 97.94           C  
ATOM   1834  HD2 TYR A 120       2.613  -7.726 -13.831  1.00 97.94           H  
ATOM   1835  CE1 TYR A 120       4.906 -10.867 -14.117  1.00 97.94           C  
ATOM   1836  HE1 TYR A 120       5.560 -11.725 -14.170  1.00 97.94           H  
ATOM   1837  CE2 TYR A 120       4.337  -8.592 -14.790  1.00 97.94           C  
ATOM   1838  HE2 TYR A 120       4.543  -7.723 -15.397  1.00 97.94           H  
ATOM   1839  OH  TYR A 120       6.268  -9.680 -15.699  1.00 97.94           O  
ATOM   1840  HH  TYR A 120       6.846 -10.433 -15.557  1.00 97.94           H  
ATOM   1841  CZ  TYR A 120       5.183  -9.715 -14.884  1.00 97.94           C  
ATOM   1842  N   ASN A 121       0.510 -10.418 -15.331  1.00 95.44           N  
ATOM   1843  H   ASN A 121       0.816  -9.474 -15.518  1.00 95.44           H  
ATOM   1844  CA  ASN A 121       0.390 -11.325 -16.482  1.00 95.44           C  
ATOM   1845  HA  ASN A 121       0.254 -10.714 -17.375  1.00 95.44           H  
ATOM   1846  C   ASN A 121      -0.861 -12.220 -16.415  1.00 95.44           C  
ATOM   1847  CB  ASN A 121       1.701 -12.118 -16.659  1.00 95.44           C  
ATOM   1848  HB2 ASN A 121       1.551 -12.914 -17.388  1.00 95.44           H  
ATOM   1849  HB3 ASN A 121       1.991 -12.573 -15.712  1.00 95.44           H  
ATOM   1850  O   ASN A 121      -0.758 -13.436 -16.543  1.00 95.44           O  
ATOM   1851  CG  ASN A 121       2.839 -11.269 -17.182  1.00 95.44           C  
ATOM   1852  ND2 ASN A 121       4.046 -11.779 -17.152  1.00 95.44           N  
ATOM   1853 HD21 ASN A 121       4.782 -11.164 -17.467  1.00 95.44           H  
ATOM   1854 HD22 ASN A 121       4.206 -12.702 -16.773  1.00 95.44           H  
ATOM   1855  OD1 ASN A 121       2.662 -10.156 -17.645  1.00 95.44           O  
ATOM   1856  N   GLN A 122      -2.031 -11.620 -16.156  1.00 94.66           N  
ATOM   1857  H   GLN A 122      -2.022 -10.619 -16.022  1.00 94.66           H  
ATOM   1858  CA  GLN A 122      -3.330 -12.310 -16.033  1.00 94.66           C  
ATOM   1859  HA  GLN A 122      -4.074 -11.546 -15.808  1.00 94.66           H  
ATOM   1860  C   GLN A 122      -3.433 -13.325 -14.875  1.00 94.66           C  
ATOM   1861  CB  GLN A 122      -3.734 -12.941 -17.381  1.00 94.66           C  
ATOM   1862  HB2 GLN A 122      -3.050 -13.760 -17.608  1.00 94.66           H  
ATOM   1863  HB3 GLN A 122      -4.732 -13.368 -17.289  1.00 94.66           H  
ATOM   1864  O   GLN A 122      -4.461 -13.982 -14.729  1.00 94.66           O  
ATOM   1865  CG  GLN A 122      -3.750 -11.943 -18.552  1.00 94.66           C  
ATOM   1866  HG2 GLN A 122      -2.805 -11.404 -18.612  1.00 94.66           H  
ATOM   1867  HG3 GLN A 122      -4.548 -11.220 -18.385  1.00 94.66           H  
ATOM   1868  CD  GLN A 122      -3.955 -12.630 -19.898  1.00 94.66           C  
ATOM   1869  NE2 GLN A 122      -4.594 -11.980 -20.845  1.00 94.66           N  
ATOM   1870 HE21 GLN A 122      -4.693 -12.481 -21.717  1.00 94.66           H  
ATOM   1871 HE22 GLN A 122      -4.960 -11.052 -20.692  1.00 94.66           H  
ATOM   1872  OE1 GLN A 122      -3.526 -13.741 -20.147  1.00 94.66           O  
ATOM   1873  N   ASN A 123      -2.414 -13.427 -14.020  1.00 98.09           N  
ATOM   1874  H   ASN A 123      -1.597 -12.851 -14.166  1.00 98.09           H  
ATOM   1875  CA  ASN A 123      -2.405 -14.282 -12.840  1.00 98.09           C  
ATOM   1876  HA  ASN A 123      -3.221 -15.001 -12.911  1.00 98.09           H  
ATOM   1877  C   ASN A 123      -2.622 -13.456 -11.570  1.00 98.09           C  
ATOM   1878  CB  ASN A 123      -1.093 -15.072 -12.788  1.00 98.09           C  
ATOM   1879  HB2 ASN A 123      -1.028 -15.620 -11.848  1.00 98.09           H  
ATOM   1880  HB3 ASN A 123      -0.247 -14.387 -12.843  1.00 98.09           H  
ATOM   1881  O   ASN A 123      -2.186 -12.306 -11.476  1.00 98.09           O  
ATOM   1882  CG  ASN A 123      -0.988 -16.076 -13.914  1.00 98.09           C  
ATOM   1883  ND2 ASN A 123      -0.214 -15.800 -14.934  1.00 98.09           N  
ATOM   1884 HD21 ASN A 123       0.074 -14.844 -15.085  1.00 98.09           H  
ATOM   1885 HD22 ASN A 123      -0.270 -16.448 -15.707  1.00 98.09           H  
ATOM   1886  OD1 ASN A 123      -1.619 -17.116 -13.897  1.00 98.09           O  
ATOM   1887  N   LYS A 124      -3.280 -14.072 -10.583  1.00 98.29           N  
ATOM   1888  H   LYS A 124      -3.556 -15.033 -10.731  1.00 98.29           H  
ATOM   1889  CA  LYS A 124      -3.553 -13.477  -9.273  1.00 98.29           C  
ATOM   1890  HA  LYS A 124      -3.421 -12.397  -9.329  1.00 98.29           H  
ATOM   1891  C   LYS A 124      -2.574 -14.006  -8.237  1.00 98.29           C  
ATOM   1892  CB  LYS A 124      -5.000 -13.744  -8.841  1.00 98.29           C  
ATOM   1893  HB2 LYS A 124      -5.146 -13.302  -7.856  1.00 98.29           H  
ATOM   1894  HB3 LYS A 124      -5.175 -14.817  -8.771  1.00 98.29           H  
ATOM   1895  O   LYS A 124      -2.484 -15.215  -8.005  1.00 98.29           O  
ATOM   1896  CG  LYS A 124      -6.004 -13.125  -9.820  1.00 98.29           C  
ATOM   1897  HG2 LYS A 124      -5.957 -13.641 -10.779  1.00 98.29           H  
ATOM   1898  HG3 LYS A 124      -5.733 -12.082  -9.984  1.00 98.29           H  
ATOM   1899  CD  LYS A 124      -7.433 -13.216  -9.273  1.00 98.29           C  
ATOM   1900  HD2 LYS A 124      -7.456 -12.894  -8.232  1.00 98.29           H  
ATOM   1901  HD3 LYS A 124      -7.762 -14.254  -9.321  1.00 98.29           H  
ATOM   1902  CE  LYS A 124      -8.389 -12.344 -10.093  1.00 98.29           C  
ATOM   1903  HE2 LYS A 124      -9.410 -12.573  -9.790  1.00 98.29           H  
ATOM   1904  HE3 LYS A 124      -8.282 -12.596 -11.148  1.00 98.29           H  
ATOM   1905  NZ  LYS A 124      -8.116 -10.899  -9.879  1.00 98.29           N  
ATOM   1906  HZ1 LYS A 124      -8.127 -10.640  -8.903  1.00 98.29           H  
ATOM   1907  HZ2 LYS A 124      -8.730 -10.298 -10.410  1.00 98.29           H  
ATOM   1908  HZ3 LYS A 124      -7.195 -10.629 -10.192  1.00 98.29           H  
ATOM   1909  N   TYR A 125      -1.881 -13.090  -7.583  1.00 98.60           N  
ATOM   1910  H   TYR A 125      -2.021 -12.116  -7.809  1.00 98.60           H  
ATOM   1911  CA  TYR A 125      -0.890 -13.391  -6.570  1.00 98.60           C  
ATOM   1912  HA  TYR A 125      -0.812 -14.470  -6.430  1.00 98.60           H  
ATOM   1913  C   TYR A 125      -1.269 -12.770  -5.239  1.00 98.60           C  
ATOM   1914  CB  TYR A 125       0.469 -12.883  -7.024  1.00 98.60           C  
ATOM   1915  HB2 TYR A 125       0.398 -11.813  -7.214  1.00 98.60           H  
ATOM   1916  HB3 TYR A 125       1.167 -13.018  -6.197  1.00 98.60           H  
ATOM   1917  O   TYR A 125      -1.913 -11.724  -5.176  1.00 98.60           O  
ATOM   1918  CG  TYR A 125       1.004 -13.579  -8.255  1.00 98.60           C  
ATOM   1919  CD1 TYR A 125       1.647 -14.829  -8.151  1.00 98.60           C  
ATOM   1920  HD1 TYR A 125       1.768 -15.293  -7.183  1.00 98.60           H  
ATOM   1921  CD2 TYR A 125       0.825 -12.976  -9.513  1.00 98.60           C  
ATOM   1922  HD2 TYR A 125       0.313 -12.028  -9.588  1.00 98.60           H  
ATOM   1923  CE1 TYR A 125       2.118 -15.475  -9.311  1.00 98.60           C  
ATOM   1924  HE1 TYR A 125       2.603 -16.437  -9.233  1.00 98.60           H  
ATOM   1925  CE2 TYR A 125       1.309 -13.609 -10.669  1.00 98.60           C  
ATOM   1926  HE2 TYR A 125       1.185 -13.145 -11.637  1.00 98.60           H  
ATOM   1927  OH  TYR A 125       2.391 -15.475 -11.700  1.00 98.60           O  
ATOM   1928  HH  TYR A 125       2.770 -16.338 -11.515  1.00 98.60           H  
ATOM   1929  CZ  TYR A 125       1.948 -14.861 -10.573  1.00 98.60           C  
ATOM   1930  N   PHE A 126      -0.831 -13.414  -4.167  1.00 98.70           N  
ATOM   1931  H   PHE A 126      -0.344 -14.291  -4.285  1.00 98.70           H  
ATOM   1932  CA  PHE A 126      -0.939 -12.886  -2.831  1.00 98.70           C  
ATOM   1933  HA  PHE A 126      -0.909 -11.801  -2.939  1.00 98.70           H  
ATOM   1934  C   PHE A 126       0.241 -13.296  -1.952  1.00 98.70           C  
ATOM   1935  CB  PHE A 126      -2.288 -13.275  -2.216  1.00 98.70           C  
ATOM   1936  HB2 PHE A 126      -3.070 -13.092  -2.952  1.00 98.70           H  
ATOM   1937  HB3 PHE A 126      -2.485 -12.614  -1.372  1.00 98.70           H  
ATOM   1938  O   PHE A 126       0.808 -14.387  -2.080  1.00 98.70           O  
ATOM   1939  CG  PHE A 126      -2.391 -14.711  -1.741  1.00 98.70           C  
ATOM   1940  CD1 PHE A 126      -2.818 -15.728  -2.613  1.00 98.70           C  
ATOM   1941  HD1 PHE A 126      -3.046 -15.491  -3.642  1.00 98.70           H  
ATOM   1942  CD2 PHE A 126      -2.063 -15.024  -0.412  1.00 98.70           C  
ATOM   1943  HD2 PHE A 126      -1.710 -14.237   0.238  1.00 98.70           H  
ATOM   1944  CE1 PHE A 126      -2.919 -17.053  -2.152  1.00 98.70           C  
ATOM   1945  HE1 PHE A 126      -3.233 -17.834  -2.828  1.00 98.70           H  
ATOM   1946  CE2 PHE A 126      -2.176 -16.344   0.056  1.00 98.70           C  
ATOM   1947  HE2 PHE A 126      -1.917 -16.581   1.077  1.00 98.70           H  
ATOM   1948  CZ  PHE A 126      -2.600 -17.361  -0.817  1.00 98.70           C  
ATOM   1949  HZ  PHE A 126      -2.674 -18.380  -0.468  1.00 98.70           H  
ATOM   1950  N   ALA A 127       0.555 -12.414  -1.011  1.00 98.73           N  
ATOM   1951  H   ALA A 127       0.029 -11.552  -0.997  1.00 98.73           H  
ATOM   1952  CA  ALA A 127       1.471 -12.650   0.093  1.00 98.73           C  
ATOM   1953  HA  ALA A 127       1.745 -13.705   0.122  1.00 98.73           H  
ATOM   1954  C   ALA A 127       0.764 -12.300   1.407  1.00 98.73           C  
ATOM   1955  CB  ALA A 127       2.750 -11.836  -0.128  1.00 98.73           C  
ATOM   1956  HB1 ALA A 127       2.513 -10.775  -0.200  1.00 98.73           H  
ATOM   1957  HB2 ALA A 127       3.234 -12.159  -1.049  1.00 98.73           H  
ATOM   1958  HB3 ALA A 127       3.434 -11.991   0.707  1.00 98.73           H  
ATOM   1959  O   ALA A 127       0.092 -11.275   1.513  1.00 98.73           O  
ATOM   1960  N   LYS A 128       0.901 -13.161   2.410  1.00 98.61           N  
ATOM   1961  H   LYS A 128       1.504 -13.957   2.259  1.00 98.61           H  
ATOM   1962  CA  LYS A 128       0.359 -12.993   3.758  1.00 98.61           C  
ATOM   1963  HA  LYS A 128      -0.203 -12.061   3.809  1.00 98.61           H  
ATOM   1964  C   LYS A 128       1.491 -12.904   4.767  1.00 98.61           C  
ATOM   1965  CB  LYS A 128      -0.574 -14.155   4.127  1.00 98.61           C  
ATOM   1966  HB2 LYS A 128      -0.090 -15.098   3.872  1.00 98.61           H  
ATOM   1967  HB3 LYS A 128      -0.729 -14.128   5.205  1.00 98.61           H  
ATOM   1968  O   LYS A 128       2.494 -13.594   4.624  1.00 98.61           O  
ATOM   1969  CG  LYS A 128      -1.937 -14.089   3.425  1.00 98.61           C  
ATOM   1970  HG2 LYS A 128      -2.386 -13.111   3.602  1.00 98.61           H  
ATOM   1971  HG3 LYS A 128      -1.783 -14.206   2.352  1.00 98.61           H  
ATOM   1972  CD  LYS A 128      -2.909 -15.181   3.909  1.00 98.61           C  
ATOM   1973  HD2 LYS A 128      -2.458 -16.164   3.776  1.00 98.61           H  
ATOM   1974  HD3 LYS A 128      -3.820 -15.126   3.314  1.00 98.61           H  
ATOM   1975  CE  LYS A 128      -3.260 -14.957   5.389  1.00 98.61           C  
ATOM   1976  HE2 LYS A 128      -2.368 -15.110   5.997  1.00 98.61           H  
ATOM   1977  HE3 LYS A 128      -3.562 -13.919   5.526  1.00 98.61           H  
ATOM   1978  NZ  LYS A 128      -4.346 -15.826   5.895  1.00 98.61           N  
ATOM   1979  HZ1 LYS A 128      -4.132 -16.812   5.849  1.00 98.61           H  
ATOM   1980  HZ2 LYS A 128      -4.547 -15.560   6.849  1.00 98.61           H  
ATOM   1981  HZ3 LYS A 128      -5.214 -15.668   5.403  1.00 98.61           H  
ATOM   1982  N   TYR A 129       1.289 -12.117   5.815  1.00 98.72           N  
ATOM   1983  H   TYR A 129       0.433 -11.582   5.843  1.00 98.72           H  
ATOM   1984  CA  TYR A 129       2.199 -12.002   6.952  1.00 98.72           C  
ATOM   1985  HA  TYR A 129       2.912 -12.826   6.939  1.00 98.72           H  
ATOM   1986  C   TYR A 129       1.375 -12.096   8.234  1.00 98.72           C  
ATOM   1987  CB  TYR A 129       2.997 -10.688   6.871  1.00 98.72           C  
ATOM   1988  HB2 TYR A 129       2.315  -9.844   6.976  1.00 98.72           H  
ATOM   1989  HB3 TYR A 129       3.679 -10.638   7.719  1.00 98.72           H  
ATOM   1990  O   TYR A 129       0.462 -11.296   8.441  1.00 98.72           O  
ATOM   1991  CG  TYR A 129       3.795 -10.520   5.590  1.00 98.72           C  
ATOM   1992  CD1 TYR A 129       5.164 -10.849   5.567  1.00 98.72           C  
ATOM   1993  HD1 TYR A 129       5.658 -11.185   6.466  1.00 98.72           H  
ATOM   1994  CD2 TYR A 129       3.163 -10.086   4.406  1.00 98.72           C  
ATOM   1995  HD2 TYR A 129       2.111  -9.840   4.414  1.00 98.72           H  
ATOM   1996  CE1 TYR A 129       5.886 -10.778   4.360  1.00 98.72           C  
ATOM   1997  HE1 TYR A 129       6.927 -11.062   4.327  1.00 98.72           H  
ATOM   1998  CE2 TYR A 129       3.882 -10.023   3.197  1.00 98.72           C  
ATOM   1999  HE2 TYR A 129       3.392  -9.729   2.280  1.00 98.72           H  
ATOM   2000  OH  TYR A 129       5.913 -10.438   1.986  1.00 98.72           O  
ATOM   2001  HH  TYR A 129       6.813 -10.758   2.085  1.00 98.72           H  
ATOM   2002  CZ  TYR A 129       5.242 -10.395   3.168  1.00 98.72           C  
ATOM   2003  N   SER A 130       1.681 -13.068   9.095  1.00 98.19           N  
ATOM   2004  H   SER A 130       2.451 -13.683   8.874  1.00 98.19           H  
ATOM   2005  CA  SER A 130       0.941 -13.314  10.342  1.00 98.19           C  
ATOM   2006  HA  SER A 130      -0.120 -13.390  10.103  1.00 98.19           H  
ATOM   2007  C   SER A 130       1.090 -12.201  11.385  1.00 98.19           C  
ATOM   2008  CB  SER A 130       1.388 -14.643  10.956  1.00 98.19           C  
ATOM   2009  HB2 SER A 130       1.363 -15.419  10.191  1.00 98.19           H  
ATOM   2010  HB3 SER A 130       0.702 -14.921  11.756  1.00 98.19           H  
ATOM   2011  O   SER A 130       0.414 -12.213  12.410  1.00 98.19           O  
ATOM   2012  OG  SER A 130       2.700 -14.540  11.482  1.00 98.19           O  
ATOM   2013  HG  SER A 130       2.647 -14.100  12.333  1.00 98.19           H  
ATOM   2014  N   THR A 131       2.016 -11.265  11.184  1.00 98.32           N  
ATOM   2015  H   THR A 131       2.596 -11.344  10.361  1.00 98.32           H  
ATOM   2016  CA  THR A 131       2.187 -10.094  12.045  1.00 98.32           C  
ATOM   2017  HA  THR A 131       1.264  -9.904  12.593  1.00 98.32           H  
ATOM   2018  C   THR A 131       2.494  -8.882  11.192  1.00 98.32           C  
ATOM   2019  CB  THR A 131       3.320 -10.305  13.056  1.00 98.32           C  
ATOM   2020  HB  THR A 131       4.261 -10.415  12.517  1.00 98.32           H  
ATOM   2021  O   THR A 131       3.434  -8.917  10.398  1.00 98.32           O  
ATOM   2022  CG2 THR A 131       3.462  -9.152  14.051  1.00 98.32           C  
ATOM   2023 HG21 THR A 131       2.509  -8.972  14.548  1.00 98.32           H  
ATOM   2024 HG22 THR A 131       3.777  -8.245  13.536  1.00 98.32           H  
ATOM   2025 HG23 THR A 131       4.212  -9.408  14.799  1.00 98.32           H  
ATOM   2026  OG1 THR A 131       3.087 -11.478  13.800  1.00 98.32           O  
ATOM   2027  HG1 THR A 131       2.146 -11.660  13.743  1.00 98.32           H  
ATOM   2028  N   PHE A 132       1.730  -7.815  11.405  1.00 98.65           N  
ATOM   2029  H   PHE A 132       0.908  -7.923  11.981  1.00 98.65           H  
ATOM   2030  CA  PHE A 132       1.914  -6.516  10.784  1.00 98.65           C  
ATOM   2031  HA  PHE A 132       2.931  -6.447  10.400  1.00 98.65           H  
ATOM   2032  C   PHE A 132       1.683  -5.389  11.781  1.00 98.65           C  
ATOM   2033  CB  PHE A 132       0.976  -6.390   9.596  1.00 98.65           C  
ATOM   2034  HB2 PHE A 132       1.296  -7.156   8.891  1.00 98.65           H  
ATOM   2035  HB3 PHE A 132      -0.044  -6.615   9.909  1.00 98.65           H  
ATOM   2036  O   PHE A 132       0.705  -5.395  12.529  1.00 98.65           O  
ATOM   2037  CG  PHE A 132       1.006  -5.027   8.923  1.00 98.65           C  
ATOM   2038  CD1 PHE A 132       0.007  -4.078   9.199  1.00 98.65           C  
ATOM   2039  HD1 PHE A 132      -0.773  -4.315   9.907  1.00 98.65           H  
ATOM   2040  CD2 PHE A 132       2.039  -4.695   8.030  1.00 98.65           C  
ATOM   2041  HD2 PHE A 132       2.829  -5.406   7.836  1.00 98.65           H  
ATOM   2042  CE1 PHE A 132       0.019  -2.827   8.553  1.00 98.65           C  
ATOM   2043  HE1 PHE A 132      -0.755  -2.103   8.758  1.00 98.65           H  
ATOM   2044  CE2 PHE A 132       2.046  -3.451   7.375  1.00 98.65           C  
ATOM   2045  HE2 PHE A 132       2.827  -3.209   6.670  1.00 98.65           H  
ATOM   2046  CZ  PHE A 132       1.031  -2.518   7.631  1.00 98.65           C  
ATOM   2047  HZ  PHE A 132       1.036  -1.561   7.130  1.00 98.65           H  
ATOM   2048  N   TYR A 133       2.587  -4.416  11.770  1.00 98.60           N  
ATOM   2049  H   TYR A 133       3.371  -4.489  11.138  1.00 98.60           H  
ATOM   2050  CA  TYR A 133       2.488  -3.216  12.586  1.00 98.60           C  
ATOM   2051  HA  TYR A 133       1.442  -2.918  12.656  1.00 98.60           H  
ATOM   2052  C   TYR A 133       3.254  -2.062  11.938  1.00 98.60           C  
ATOM   2053  CB  TYR A 133       2.997  -3.536  13.999  1.00 98.60           C  
ATOM   2054  HB2 TYR A 133       2.301  -4.231  14.469  1.00 98.60           H  
ATOM   2055  HB3 TYR A 133       3.956  -4.050  13.933  1.00 98.60           H  
ATOM   2056  O   TYR A 133       4.288  -2.271  11.297  1.00 98.60           O  
ATOM   2057  CG  TYR A 133       3.160  -2.341  14.907  1.00 98.60           C  
ATOM   2058  CD1 TYR A 133       4.425  -1.741  15.074  1.00 98.60           C  
ATOM   2059  HD1 TYR A 133       5.279  -2.125  14.536  1.00 98.60           H  
ATOM   2060  CD2 TYR A 133       2.038  -1.825  15.578  1.00 98.60           C  
ATOM   2061  HD2 TYR A 133       1.069  -2.283  15.451  1.00 98.60           H  
ATOM   2062  CE1 TYR A 133       4.570  -0.638  15.937  1.00 98.60           C  
ATOM   2063  HE1 TYR A 133       5.539  -0.182  16.075  1.00 98.60           H  
ATOM   2064  CE2 TYR A 133       2.176  -0.707  16.419  1.00 98.60           C  
ATOM   2065  HE2 TYR A 133       1.320  -0.291  16.929  1.00 98.60           H  
ATOM   2066  OH  TYR A 133       3.572   0.943  17.447  1.00 98.60           O  
ATOM   2067  HH  TYR A 133       4.489   1.181  17.603  1.00 98.60           H  
ATOM   2068  CZ  TYR A 133       3.441  -0.118  16.609  1.00 98.60           C  
ATOM   2069  N   VAL A 134       2.747  -0.846  12.136  1.00 98.80           N  
ATOM   2070  H   VAL A 134       1.914  -0.758  12.701  1.00 98.80           H  
ATOM   2071  CA  VAL A 134       3.400   0.402  11.735  1.00 98.80           C  
ATOM   2072  HA  VAL A 134       4.390   0.188  11.333  1.00 98.80           H  
ATOM   2073  C   VAL A 134       3.572   1.262  12.983  1.00 98.80           C  
ATOM   2074  CB  VAL A 134       2.590   1.115  10.635  1.00 98.80           C  
ATOM   2075  HB  VAL A 134       1.569   1.275  10.981  1.00 98.80           H  
ATOM   2076  O   VAL A 134       2.600   1.529  13.692  1.00 98.80           O  
ATOM   2077  CG1 VAL A 134       3.191   2.472  10.259  1.00 98.80           C  
ATOM   2078 HG11 VAL A 134       4.229   2.346   9.950  1.00 98.80           H  
ATOM   2079 HG12 VAL A 134       3.139   3.150  11.111  1.00 98.80           H  
ATOM   2080 HG13 VAL A 134       2.623   2.919   9.444  1.00 98.80           H  
ATOM   2081  CG2 VAL A 134       2.554   0.262   9.359  1.00 98.80           C  
ATOM   2082 HG21 VAL A 134       2.034  -0.676   9.554  1.00 98.80           H  
ATOM   2083 HG22 VAL A 134       2.024   0.794   8.569  1.00 98.80           H  
ATOM   2084 HG23 VAL A 134       3.568   0.044   9.024  1.00 98.80           H  
ATOM   2085  N   SER A 135       4.810   1.675  13.273  1.00 98.72           N  
ATOM   2086  H   SER A 135       5.565   1.416  12.655  1.00 98.72           H  
ATOM   2087  CA  SER A 135       5.102   2.529  14.434  1.00 98.72           C  
ATOM   2088  HA  SER A 135       4.627   2.082  15.307  1.00 98.72           H  
ATOM   2089  C   SER A 135       4.515   3.933  14.285  1.00 98.72           C  
ATOM   2090  CB  SER A 135       6.609   2.593  14.702  1.00 98.72           C  
ATOM   2091  HB2 SER A 135       7.030   1.589  14.640  1.00 98.72           H  
ATOM   2092  HB3 SER A 135       6.785   2.980  15.706  1.00 98.72           H  
ATOM   2093  O   SER A 135       4.022   4.303  13.226  1.00 98.72           O  
ATOM   2094  OG  SER A 135       7.252   3.435  13.769  1.00 98.72           O  
ATOM   2095  HG  SER A 135       7.061   4.346  14.003  1.00 98.72           H  
ATOM   2096  N   ASN A 136       4.605   4.742  15.337  1.00 98.62           N  
ATOM   2097  H   ASN A 136       5.066   4.419  16.175  1.00 98.62           H  
ATOM   2098  CA  ASN A 136       4.191   6.142  15.285  1.00 98.62           C  
ATOM   2099  HA  ASN A 136       3.192   6.185  14.851  1.00 98.62           H  
ATOM   2100  C   ASN A 136       5.108   6.998  14.382  1.00 98.62           C  
ATOM   2101  CB  ASN A 136       4.101   6.667  16.731  1.00 98.62           C  
ATOM   2102  HB2 ASN A 136       3.691   7.677  16.736  1.00 98.62           H  
ATOM   2103  HB3 ASN A 136       3.415   6.034  17.295  1.00 98.62           H  
ATOM   2104  O   ASN A 136       6.141   6.543  13.873  1.00 98.62           O  
ATOM   2105  CG  ASN A 136       5.434   6.692  17.456  1.00 98.62           C  
ATOM   2106  ND2 ASN A 136       5.421   6.648  18.764  1.00 98.62           N  
ATOM   2107 HD21 ASN A 136       4.550   6.633  19.276  1.00 98.62           H  
ATOM   2108 HD22 ASN A 136       6.324   6.679  19.215  1.00 98.62           H  
ATOM   2109  OD1 ASN A 136       6.499   6.740  16.865  1.00 98.62           O  
ATOM   2110  N   GLU A 137       4.731   8.268  14.219  1.00 98.65           N  
ATOM   2111  H   GLU A 137       3.849   8.564  14.613  1.00 98.65           H  
ATOM   2112  CA  GLU A 137       5.459   9.239  13.399  1.00 98.65           C  
ATOM   2113  HA  GLU A 137       5.536   8.843  12.387  1.00 98.65           H  
ATOM   2114  C   GLU A 137       6.881   9.522  13.906  1.00 98.65           C  
ATOM   2115  CB  GLU A 137       4.663  10.553  13.354  1.00 98.65           C  
ATOM   2116  HB2 GLU A 137       3.616  10.334  13.148  1.00 98.65           H  
ATOM   2117  HB3 GLU A 137       4.727  11.052  14.322  1.00 98.65           H  
ATOM   2118  O   GLU A 137       7.798   9.640  13.091  1.00 98.65           O  
ATOM   2119  CG  GLU A 137       5.216  11.471  12.255  1.00 98.65           C  
ATOM   2120  HG2 GLU A 137       6.267  11.688  12.443  1.00 98.65           H  
ATOM   2121  HG3 GLU A 137       5.137  10.929  11.312  1.00 98.65           H  
ATOM   2122  CD  GLU A 137       4.474  12.796  12.095  1.00 98.65           C  
ATOM   2123  OE1 GLU A 137       4.770  13.505  11.105  1.00 98.65           O  
ATOM   2124  OE2 GLU A 137       3.585  13.130  12.908  1.00 98.65           O  
ATOM   2125  N   SER A 138       7.091   9.609  15.227  1.00 98.44           N  
ATOM   2126  H   SER A 138       6.323   9.439  15.861  1.00 98.44           H  
ATOM   2127  CA  SER A 138       8.415   9.889  15.810  1.00 98.44           C  
ATOM   2128  HA  SER A 138       8.804  10.799  15.354  1.00 98.44           H  
ATOM   2129  C   SER A 138       9.427   8.781  15.518  1.00 98.44           C  
ATOM   2130  CB  SER A 138       8.321  10.129  17.322  1.00 98.44           C  
ATOM   2131  HB2 SER A 138       7.759  11.046  17.499  1.00 98.44           H  
ATOM   2132  HB3 SER A 138       9.324  10.259  17.727  1.00 98.44           H  
ATOM   2133  O   SER A 138      10.610   9.055  15.336  1.00 98.44           O  
ATOM   2134  OG  SER A 138       7.676   9.068  17.998  1.00 98.44           O  
ATOM   2135  HG  SER A 138       8.117   8.239  17.798  1.00 98.44           H  
ATOM   2136  N   ASP A 139       8.951   7.542  15.389  1.00 98.41           N  
ATOM   2137  H   ASP A 139       7.978   7.376  15.603  1.00 98.41           H  
ATOM   2138  CA  ASP A 139       9.750   6.393  14.961  1.00 98.41           C  
ATOM   2139  HA  ASP A 139      10.772   6.524  15.316  1.00 98.41           H  
ATOM   2140  C   ASP A 139       9.835   6.254  13.428  1.00 98.41           C  
ATOM   2141  CB  ASP A 139       9.181   5.125  15.609  1.00 98.41           C  
ATOM   2142  HB2 ASP A 139       8.100   5.119  15.471  1.00 98.41           H  
ATOM   2143  HB3 ASP A 139       9.595   4.250  15.108  1.00 98.41           H  
ATOM   2144  O   ASP A 139      10.473   5.327  12.921  1.00 98.41           O  
ATOM   2145  CG  ASP A 139       9.491   4.977  17.098  1.00 98.41           C  
ATOM   2146  OD1 ASP A 139      10.405   5.670  17.594  1.00 98.41           O  
ATOM   2147  OD2 ASP A 139       8.873   4.067  17.695  1.00 98.41           O  
ATOM   2148  N   GLY A 140       9.225   7.176  12.677  1.00 98.59           N  
ATOM   2149  H   GLY A 140       8.749   7.928  13.155  1.00 98.59           H  
ATOM   2150  CA  GLY A 140       9.262   7.232  11.217  1.00 98.59           C  
ATOM   2151  HA2 GLY A 140       8.957   8.231  10.909  1.00 98.59           H  
ATOM   2152  HA3 GLY A 140      10.282   7.063  10.872  1.00 98.59           H  
ATOM   2153  C   GLY A 140       8.343   6.226  10.523  1.00 98.59           C  
ATOM   2154  O   GLY A 140       8.687   5.770   9.434  1.00 98.59           O  
ATOM   2155  N   TYR A 141       7.211   5.853  11.135  1.00 98.84           N  
ATOM   2156  H   TYR A 141       6.983   6.275  12.024  1.00 98.84           H  
ATOM   2157  CA  TYR A 141       6.269   4.856  10.597  1.00 98.84           C  
ATOM   2158  HA  TYR A 141       5.588   4.593  11.406  1.00 98.84           H  
ATOM   2159  C   TYR A 141       6.953   3.538  10.198  1.00 98.84           C  
ATOM   2160  CB  TYR A 141       5.414   5.461   9.469  1.00 98.84           C  
ATOM   2161  HB2 TYR A 141       4.745   4.693   9.081  1.00 98.84           H  
ATOM   2162  HB3 TYR A 141       6.069   5.761   8.651  1.00 98.84           H  
ATOM   2163  O   TYR A 141       6.714   2.983   9.127  1.00 98.84           O  
ATOM   2164  CG  TYR A 141       4.556   6.639   9.885  1.00 98.84           C  
ATOM   2165  CD1 TYR A 141       3.565   6.471  10.869  1.00 98.84           C  
ATOM   2166  HD1 TYR A 141       3.403   5.500  11.312  1.00 98.84           H  
ATOM   2167  CD2 TYR A 141       4.693   7.884   9.246  1.00 98.84           C  
ATOM   2168  HD2 TYR A 141       5.410   8.001   8.447  1.00 98.84           H  
ATOM   2169  CE1 TYR A 141       2.748   7.547  11.257  1.00 98.84           C  
ATOM   2170  HE1 TYR A 141       1.992   7.413  12.016  1.00 98.84           H  
ATOM   2171  CE2 TYR A 141       3.874   8.968   9.625  1.00 98.84           C  
ATOM   2172  HE2 TYR A 141       3.978   9.930   9.146  1.00 98.84           H  
ATOM   2173  OH  TYR A 141       2.123   9.842  11.029  1.00 98.84           O  
ATOM   2174  HH  TYR A 141       1.549   9.631  11.769  1.00 98.84           H  
ATOM   2175  CZ  TYR A 141       2.908   8.803  10.644  1.00 98.84           C  
ATOM   2176  N   LYS A 142       7.848   3.046  11.055  1.00 98.72           N  
ATOM   2177  H   LYS A 142       7.930   3.517  11.944  1.00 98.72           H  
ATOM   2178  CA  LYS A 142       8.664   1.852  10.844  1.00 98.72           C  
ATOM   2179  HA  LYS A 142       9.240   2.005   9.931  1.00 98.72           H  
ATOM   2180  C   LYS A 142       7.808   0.597  10.663  1.00 98.72           C  
ATOM   2181  CB  LYS A 142       9.624   1.733  12.031  1.00 98.72           C  
ATOM   2182  HB2 LYS A 142      10.173   2.670  12.120  1.00 98.72           H  
ATOM   2183  HB3 LYS A 142       9.028   1.592  12.932  1.00 98.72           H  
ATOM   2184  O   LYS A 142       6.914   0.336  11.470  1.00 98.72           O  
ATOM   2185  CG  LYS A 142      10.632   0.583  11.898  1.00 98.72           C  
ATOM   2186  HG2 LYS A 142      10.114  -0.375  11.943  1.00 98.72           H  
ATOM   2187  HG3 LYS A 142      11.127   0.672  10.930  1.00 98.72           H  
ATOM   2188  CD  LYS A 142      11.698   0.643  13.003  1.00 98.72           C  
ATOM   2189  HD2 LYS A 142      12.233   1.588  12.908  1.00 98.72           H  
ATOM   2190  HD3 LYS A 142      12.408  -0.171  12.855  1.00 98.72           H  
ATOM   2191  CE  LYS A 142      11.070   0.534  14.402  1.00 98.72           C  
ATOM   2192  HE2 LYS A 142      10.677  -0.474  14.535  1.00 98.72           H  
ATOM   2193  HE3 LYS A 142      10.231   1.226  14.461  1.00 98.72           H  
ATOM   2194  NZ  LYS A 142      12.032   0.877  15.478  1.00 98.72           N  
ATOM   2195  HZ1 LYS A 142      12.351   1.827  15.358  1.00 98.72           H  
ATOM   2196  HZ2 LYS A 142      12.829   0.256  15.473  1.00 98.72           H  
ATOM   2197  HZ3 LYS A 142      11.577   0.842  16.379  1.00 98.72           H  
ATOM   2198  N   LEU A 143       8.131  -0.193   9.639  1.00 98.84           N  
ATOM   2199  H   LEU A 143       8.880   0.110   9.034  1.00 98.84           H  
ATOM   2200  CA  LEU A 143       7.448  -1.444   9.307  1.00 98.84           C  
ATOM   2201  HA  LEU A 143       6.375  -1.285   9.409  1.00 98.84           H  
ATOM   2202  C   LEU A 143       7.869  -2.585  10.234  1.00 98.84           C  
ATOM   2203  CB  LEU A 143       7.764  -1.807   7.843  1.00 98.84           C  
ATOM   2204  HB2 LEU A 143       7.461  -0.971   7.213  1.00 98.84           H  
ATOM   2205  HB3 LEU A 143       8.842  -1.930   7.738  1.00 98.84           H  
ATOM   2206  O   LEU A 143       9.060  -2.836  10.418  1.00 98.84           O  
ATOM   2207  CG  LEU A 143       7.066  -3.062   7.294  1.00 98.84           C  
ATOM   2208  HG  LEU A 143       7.317  -3.925   7.911  1.00 98.84           H  
ATOM   2209  CD1 LEU A 143       5.547  -2.890   7.264  1.00 98.84           C  
ATOM   2210 HD11 LEU A 143       5.094  -3.709   6.706  1.00 98.84           H  
ATOM   2211 HD12 LEU A 143       5.143  -2.885   8.276  1.00 98.84           H  
ATOM   2212 HD13 LEU A 143       5.290  -1.953   6.769  1.00 98.84           H  
ATOM   2213  CD2 LEU A 143       7.543  -3.341   5.869  1.00 98.84           C  
ATOM   2214 HD21 LEU A 143       7.078  -4.252   5.492  1.00 98.84           H  
ATOM   2215 HD22 LEU A 143       8.625  -3.469   5.858  1.00 98.84           H  
ATOM   2216 HD23 LEU A 143       7.280  -2.507   5.218  1.00 98.84           H  
ATOM   2217  N   LEU A 144       6.895  -3.345  10.725  1.00 98.74           N  
ATOM   2218  H   LEU A 144       5.942  -3.024  10.626  1.00 98.74           H  
ATOM   2219  CA  LEU A 144       7.098  -4.685  11.262  1.00 98.74           C  
ATOM   2220  HA  LEU A 144       8.151  -4.953  11.170  1.00 98.74           H  
ATOM   2221  C   LEU A 144       6.262  -5.682  10.455  1.00 98.74           C  
ATOM   2222  CB  LEU A 144       6.739  -4.689  12.755  1.00 98.74           C  
ATOM   2223  HB2 LEU A 144       7.405  -4.007  13.283  1.00 98.74           H  
ATOM   2224  HB3 LEU A 144       5.724  -4.299  12.841  1.00 98.74           H  
ATOM   2225  O   LEU A 144       5.040  -5.580  10.447  1.00 98.74           O  
ATOM   2226  CG  LEU A 144       6.792  -6.077  13.421  1.00 98.74           C  
ATOM   2227  HG  LEU A 144       6.157  -6.778  12.879  1.00 98.74           H  
ATOM   2228  CD1 LEU A 144       8.216  -6.639  13.465  1.00 98.74           C  
ATOM   2229 HD11 LEU A 144       8.874  -5.938  13.978  1.00 98.74           H  
ATOM   2230 HD12 LEU A 144       8.578  -6.798  12.449  1.00 98.74           H  
ATOM   2231 HD13 LEU A 144       8.209  -7.596  13.987  1.00 98.74           H  
ATOM   2232  CD2 LEU A 144       6.276  -6.000  14.858  1.00 98.74           C  
ATOM   2233 HD21 LEU A 144       5.234  -5.680  14.855  1.00 98.74           H  
ATOM   2234 HD22 LEU A 144       6.864  -5.285  15.434  1.00 98.74           H  
ATOM   2235 HD23 LEU A 144       6.326  -6.982  15.329  1.00 98.74           H  
ATOM   2236  N   VAL A 145       6.915  -6.662   9.829  1.00 98.61           N  
ATOM   2237  H   VAL A 145       7.925  -6.644   9.856  1.00 98.61           H  
ATOM   2238  CA  VAL A 145       6.284  -7.800   9.139  1.00 98.61           C  
ATOM   2239  HA  VAL A 145       5.251  -7.868   9.478  1.00 98.61           H  
ATOM   2240  C   VAL A 145       6.974  -9.112   9.501  1.00 98.61           C  
ATOM   2241  CB  VAL A 145       6.235  -7.641   7.607  1.00 98.61           C  
ATOM   2242  HB  VAL A 145       5.959  -8.604   7.177  1.00 98.61           H  
ATOM   2243  O   VAL A 145       8.204  -9.187   9.515  1.00 98.61           O  
ATOM   2244  CG1 VAL A 145       5.142  -6.653   7.214  1.00 98.61           C  
ATOM   2245 HG11 VAL A 145       5.302  -5.700   7.719  1.00 98.61           H  
ATOM   2246 HG12 VAL A 145       5.141  -6.503   6.135  1.00 98.61           H  
ATOM   2247 HG13 VAL A 145       4.180  -7.071   7.511  1.00 98.61           H  
ATOM   2248  CG2 VAL A 145       7.568  -7.221   6.979  1.00 98.61           C  
ATOM   2249 HG21 VAL A 145       7.463  -7.178   5.895  1.00 98.61           H  
ATOM   2250 HG22 VAL A 145       8.330  -7.964   7.215  1.00 98.61           H  
ATOM   2251 HG23 VAL A 145       7.878  -6.242   7.345  1.00 98.61           H  
ATOM   2252  N   ARG A 146       6.194 -10.155   9.815  1.00 98.08           N  
ATOM   2253  H   ARG A 146       5.195 -10.010   9.803  1.00 98.08           H  
ATOM   2254  CA  ARG A 146       6.696 -11.513  10.117  1.00 98.08           C  
ATOM   2255  HA  ARG A 146       7.605 -11.679   9.540  1.00 98.08           H  
ATOM   2256  C   ARG A 146       5.700 -12.597   9.706  1.00 98.08           C  
ATOM   2257  CB  ARG A 146       7.017 -11.662  11.618  1.00 98.08           C  
ATOM   2258  HB2 ARG A 146       7.323 -12.691  11.811  1.00 98.08           H  
ATOM   2259  HB3 ARG A 146       6.118 -11.470  12.203  1.00 98.08           H  
ATOM   2260  O   ARG A 146       4.524 -12.315   9.497  1.00 98.08           O  
ATOM   2261  CG  ARG A 146       8.143 -10.741  12.102  1.00 98.08           C  
ATOM   2262  HG2 ARG A 146       9.029 -10.903  11.489  1.00 98.08           H  
ATOM   2263  HG3 ARG A 146       7.830  -9.700  12.024  1.00 98.08           H  
ATOM   2264  CD  ARG A 146       8.478 -11.022  13.565  1.00 98.08           C  
ATOM   2265  HD2 ARG A 146       8.723 -12.078  13.681  1.00 98.08           H  
ATOM   2266  HD3 ARG A 146       7.593 -10.803  14.163  1.00 98.08           H  
ATOM   2267  NE  ARG A 146       9.628 -10.208  14.003  1.00 98.08           N  
ATOM   2268  HE  ARG A 146      10.355 -10.065  13.317  1.00 98.08           H  
ATOM   2269  NH1 ARG A 146       8.925  -9.771  16.148  1.00 98.08           N  
ATOM   2270 HH11 ARG A 146       8.083 -10.303  15.979  1.00 98.08           H  
ATOM   2271 HH12 ARG A 146       9.078  -9.347  17.053  1.00 98.08           H  
ATOM   2272  NH2 ARG A 146      10.887  -8.979  15.447  1.00 98.08           N  
ATOM   2273 HH21 ARG A 146      11.019  -8.571  16.362  1.00 98.08           H  
ATOM   2274 HH22 ARG A 146      11.611  -8.888  14.748  1.00 98.08           H  
ATOM   2275  CZ  ARG A 146       9.805  -9.660  15.192  1.00 98.08           C  
ATOM   2276  N   GLY A 147       6.190 -13.838   9.640  1.00 98.12           N  
ATOM   2277  H   GLY A 147       7.170 -13.972   9.842  1.00 98.12           H  
ATOM   2278  CA  GLY A 147       5.375 -15.029   9.379  1.00 98.12           C  
ATOM   2279  HA2 GLY A 147       5.989 -15.921   9.503  1.00 98.12           H  
ATOM   2280  HA3 GLY A 147       4.551 -15.084  10.090  1.00 98.12           H  
ATOM   2281  C   GLY A 147       4.801 -15.044   7.968  1.00 98.12           C  
ATOM   2282  O   GLY A 147       3.588 -15.143   7.788  1.00 98.12           O  
ATOM   2283  N   TYR A 148       5.684 -14.873   6.984  1.00 98.57           N  
ATOM   2284  H   TYR A 148       6.666 -14.814   7.210  1.00 98.57           H  
ATOM   2285  CA  TYR A 148       5.318 -14.873   5.575  1.00 98.57           C  
ATOM   2286  HA  TYR A 148       4.567 -14.096   5.433  1.00 98.57           H  
ATOM   2287  C   TYR A 148       4.712 -16.221   5.135  1.00 98.57           C  
ATOM   2288  CB  TYR A 148       6.530 -14.473   4.722  1.00 98.57           C  
ATOM   2289  HB2 TYR A 148       6.687 -13.397   4.795  1.00 98.57           H  
ATOM   2290  HB3 TYR A 148       7.422 -14.959   5.116  1.00 98.57           H  
ATOM   2291  O   TYR A 148       5.178 -17.291   5.526  1.00 98.57           O  
ATOM   2292  CG  TYR A 148       6.378 -14.866   3.271  1.00 98.57           C  
ATOM   2293  CD1 TYR A 148       6.907 -16.105   2.871  1.00 98.57           C  
ATOM   2294  HD1 TYR A 148       7.460 -16.710   3.574  1.00 98.57           H  
ATOM   2295  CD2 TYR A 148       5.618 -14.087   2.372  1.00 98.57           C  
ATOM   2296  HD2 TYR A 148       5.182 -13.155   2.698  1.00 98.57           H  
ATOM   2297  CE1 TYR A 148       6.668 -16.583   1.580  1.00 98.57           C  
ATOM   2298  HE1 TYR A 148       7.039 -17.551   1.275  1.00 98.57           H  
ATOM   2299  CE2 TYR A 148       5.387 -14.561   1.063  1.00 98.57           C  
ATOM   2300  HE2 TYR A 148       4.788 -13.995   0.366  1.00 98.57           H  
ATOM   2301  OH  TYR A 148       5.675 -16.378  -0.515  1.00 98.57           O  
ATOM   2302  HH  TYR A 148       5.169 -15.802  -1.093  1.00 98.57           H  
ATOM   2303  CZ  TYR A 148       5.902 -15.823   0.689  1.00 98.57           C  
ATOM   2304  N   SER A 149       3.695 -16.149   4.279  1.00 98.45           N  
ATOM   2305  H   SER A 149       3.370 -15.225   4.036  1.00 98.45           H  
ATOM   2306  CA  SER A 149       3.114 -17.255   3.508  1.00 98.45           C  
ATOM   2307  HA  SER A 149       3.907 -17.943   3.214  1.00 98.45           H  
ATOM   2308  C   SER A 149       2.457 -16.706   2.231  1.00 98.45           C  
ATOM   2309  CB  SER A 149       2.094 -18.013   4.369  1.00 98.45           C  
ATOM   2310  HB2 SER A 149       1.626 -18.800   3.778  1.00 98.45           H  
ATOM   2311  HB3 SER A 149       2.611 -18.474   5.210  1.00 98.45           H  
ATOM   2312  O   SER A 149       2.312 -15.496   2.082  1.00 98.45           O  
ATOM   2313  OG  SER A 149       1.100 -17.138   4.863  1.00 98.45           O  
ATOM   2314  HG  SER A 149       1.558 -16.477   5.388  1.00 98.45           H  
ATOM   2315  N   GLY A 150       2.039 -17.558   1.294  1.00 97.79           N  
ATOM   2316  H   GLY A 150       2.272 -18.538   1.375  1.00 97.79           H  
ATOM   2317  CA  GLY A 150       1.308 -17.134   0.091  1.00 97.79           C  
ATOM   2318  HA2 GLY A 150       1.428 -16.064  -0.080  1.00 97.79           H  
ATOM   2319  HA3 GLY A 150       0.247 -17.337   0.234  1.00 97.79           H  
ATOM   2320  C   GLY A 150       1.758 -17.854  -1.175  1.00 97.79           C  
ATOM   2321  O   GLY A 150       2.593 -18.754  -1.114  1.00 97.79           O  
ATOM   2322  N   ASN A 151       1.186 -17.471  -2.320  1.00 97.91           N  
ATOM   2323  H   ASN A 151       0.559 -16.679  -2.309  1.00 97.91           H  
ATOM   2324  CA  ASN A 151       1.547 -18.039  -3.625  1.00 97.91           C  
ATOM   2325  HA  ASN A 151       2.050 -18.991  -3.456  1.00 97.91           H  
ATOM   2326  C   ASN A 151       2.562 -17.177  -4.405  1.00 97.91           C  
ATOM   2327  CB  ASN A 151       0.272 -18.359  -4.436  1.00 97.91           C  
ATOM   2328  HB2 ASN A 151      -0.424 -18.928  -3.820  1.00 97.91           H  
ATOM   2329  HB3 ASN A 151       0.558 -18.978  -5.286  1.00 97.91           H  
ATOM   2330  O   ASN A 151       3.233 -17.697  -5.294  1.00 97.91           O  
ATOM   2331  CG  ASN A 151      -0.442 -17.132  -4.974  1.00 97.91           C  
ATOM   2332  ND2 ASN A 151      -1.366 -17.292  -5.893  1.00 97.91           N  
ATOM   2333 HD21 ASN A 151      -1.570 -18.210  -6.262  1.00 97.91           H  
ATOM   2334 HD22 ASN A 151      -1.744 -16.470  -6.342  1.00 97.91           H  
ATOM   2335  OD1 ASN A 151      -0.171 -16.018  -4.581  1.00 97.91           O  
ATOM   2336  N   ALA A 152       2.722 -15.893  -4.069  1.00 97.48           N  
ATOM   2337  H   ALA A 152       2.109 -15.496  -3.371  1.00 97.48           H  
ATOM   2338  CA  ALA A 152       3.855 -15.084  -4.514  1.00 97.48           C  
ATOM   2339  HA  ALA A 152       4.227 -15.451  -5.470  1.00 97.48           H  
ATOM   2340  C   ALA A 152       4.975 -15.173  -3.492  1.00 97.48           C  
ATOM   2341  CB  ALA A 152       3.440 -13.627  -4.699  1.00 97.48           C  
ATOM   2342  HB1 ALA A 152       2.652 -13.347  -4.000  1.00 97.48           H  
ATOM   2343  HB2 ALA A 152       4.299 -12.974  -4.546  1.00 97.48           H  
ATOM   2344  HB3 ALA A 152       3.115 -13.500  -5.731  1.00 97.48           H  
ATOM   2345  O   ALA A 152       4.719 -14.942  -2.314  1.00 97.48           O  
ATOM   2346  N   LYS A 153       6.206 -15.450  -3.939  1.00 97.76           N  
ATOM   2347  H   LYS A 153       6.323 -15.547  -4.938  1.00 97.76           H  
ATOM   2348  CA  LYS A 153       7.401 -15.490  -3.080  1.00 97.76           C  
ATOM   2349  HA  LYS A 153       7.271 -16.269  -2.328  1.00 97.76           H  
ATOM   2350  C   LYS A 153       7.596 -14.161  -2.337  1.00 97.76           C  
ATOM   2351  CB  LYS A 153       8.641 -15.829  -3.910  1.00 97.76           C  
ATOM   2352  HB2 LYS A 153       9.529 -15.688  -3.294  1.00 97.76           H  
ATOM   2353  HB3 LYS A 153       8.675 -15.134  -4.748  1.00 97.76           H  
ATOM   2354  O   LYS A 153       7.185 -13.107  -2.811  1.00 97.76           O  
ATOM   2355  CG  LYS A 153       8.649 -17.254  -4.475  1.00 97.76           C  
ATOM   2356  HG2 LYS A 153       7.800 -17.387  -5.145  1.00 97.76           H  
ATOM   2357  HG3 LYS A 153       8.575 -17.969  -3.656  1.00 97.76           H  
ATOM   2358  CD  LYS A 153       9.952 -17.492  -5.250  1.00 97.76           C  
ATOM   2359  HD2 LYS A 153      10.796 -17.365  -4.573  1.00 97.76           H  
ATOM   2360  HD3 LYS A 153      10.026 -16.763  -6.056  1.00 97.76           H  
ATOM   2361  CE  LYS A 153       9.969 -18.907  -5.835  1.00 97.76           C  
ATOM   2362  HE2 LYS A 153       9.118 -19.012  -6.508  1.00 97.76           H  
ATOM   2363  HE3 LYS A 153       9.838 -19.622  -5.023  1.00 97.76           H  
ATOM   2364  NZ  LYS A 153      11.234 -19.179  -6.563  1.00 97.76           N  
ATOM   2365  HZ1 LYS A 153      12.027 -19.101  -5.942  1.00 97.76           H  
ATOM   2366  HZ2 LYS A 153      11.351 -18.519  -7.319  1.00 97.76           H  
ATOM   2367  HZ3 LYS A 153      11.223 -20.109  -6.956  1.00 97.76           H  
ATOM   2368  N   ASP A 154       8.234 -14.204  -1.174  1.00 98.21           N  
ATOM   2369  H   ASP A 154       8.518 -15.099  -0.803  1.00 98.21           H  
ATOM   2370  CA  ASP A 154       8.382 -13.029  -0.312  1.00 98.21           C  
ATOM   2371  HA  ASP A 154       7.388 -12.633  -0.106  1.00 98.21           H  
ATOM   2372  C   ASP A 154       9.223 -11.922  -0.970  1.00 98.21           C  
ATOM   2373  CB  ASP A 154       8.999 -13.462   1.020  1.00 98.21           C  
ATOM   2374  HB2 ASP A 154      10.047 -13.718   0.865  1.00 98.21           H  
ATOM   2375  HB3 ASP A 154       8.491 -14.361   1.367  1.00 98.21           H  
ATOM   2376  O   ASP A 154      10.330 -12.156  -1.458  1.00 98.21           O  
ATOM   2377  CG  ASP A 154       8.899 -12.403   2.121  1.00 98.21           C  
ATOM   2378  OD1 ASP A 154       8.444 -11.253   1.880  1.00 98.21           O  
ATOM   2379  OD2 ASP A 154       9.295 -12.738   3.252  1.00 98.21           O  
ATOM   2380  N   SER A 155       8.703 -10.696  -0.999  1.00 98.27           N  
ATOM   2381  H   SER A 155       7.772 -10.568  -0.628  1.00 98.27           H  
ATOM   2382  CA  SER A 155       9.438  -9.508  -1.456  1.00 98.27           C  
ATOM   2383  HA  SER A 155      10.505  -9.720  -1.397  1.00 98.27           H  
ATOM   2384  C   SER A 155       9.236  -8.289  -0.547  1.00 98.27           C  
ATOM   2385  CB  SER A 155       9.126  -9.209  -2.928  1.00 98.27           C  
ATOM   2386  HB2 SER A 155       9.716  -8.354  -3.258  1.00 98.27           H  
ATOM   2387  HB3 SER A 155       8.068  -8.974  -3.047  1.00 98.27           H  
ATOM   2388  O   SER A 155       9.652  -7.195  -0.915  1.00 98.27           O  
ATOM   2389  OG  SER A 155       9.479 -10.342  -3.709  1.00 98.27           O  
ATOM   2390  HG  SER A 155       9.764 -11.003  -3.073  1.00 98.27           H  
ATOM   2391  N   LEU A 156       8.673  -8.478   0.656  1.00 98.59           N  
ATOM   2392  H   LEU A 156       8.410  -9.417   0.918  1.00 98.59           H  
ATOM   2393  CA  LEU A 156       8.461  -7.405   1.639  1.00 98.59           C  
ATOM   2394  HA  LEU A 156       8.761  -6.456   1.195  1.00 98.59           H  
ATOM   2395  C   LEU A 156       9.301  -7.584   2.910  1.00 98.59           C  
ATOM   2396  CB  LEU A 156       6.963  -7.313   1.971  1.00 98.59           C  
ATOM   2397  HB2 LEU A 156       6.397  -7.276   1.041  1.00 98.59           H  
ATOM   2398  HB3 LEU A 156       6.695  -8.217   2.518  1.00 98.59           H  
ATOM   2399  O   LEU A 156       9.745  -6.590   3.476  1.00 98.59           O  
ATOM   2400  CG  LEU A 156       6.537  -6.128   2.854  1.00 98.59           C  
ATOM   2401  HG  LEU A 156       7.079  -6.159   3.799  1.00 98.59           H  
ATOM   2402  CD1 LEU A 156       6.792  -4.781   2.183  1.00 98.59           C  
ATOM   2403 HD11 LEU A 156       7.862  -4.615   2.064  1.00 98.59           H  
ATOM   2404 HD12 LEU A 156       6.318  -4.760   1.201  1.00 98.59           H  
ATOM   2405 HD13 LEU A 156       6.389  -3.975   2.797  1.00 98.59           H  
ATOM   2406  CD2 LEU A 156       5.043  -6.250   3.161  1.00 98.59           C  
ATOM   2407 HD21 LEU A 156       4.733  -5.429   3.808  1.00 98.59           H  
ATOM   2408 HD22 LEU A 156       4.846  -7.192   3.672  1.00 98.59           H  
ATOM   2409 HD23 LEU A 156       4.467  -6.214   2.237  1.00 98.59           H  
ATOM   2410  N   THR A 157       9.600  -8.815   3.352  1.00 98.33           N  
ATOM   2411  H   THR A 157       9.187  -9.619   2.901  1.00 98.33           H  
ATOM   2412  CA  THR A 157      10.374  -9.029   4.598  1.00 98.33           C  
ATOM   2413  HA  THR A 157       9.833  -8.564   5.422  1.00 98.33           H  
ATOM   2414  C   THR A 157      11.765  -8.394   4.556  1.00 98.33           C  
ATOM   2415  CB  THR A 157      10.518 -10.521   4.922  1.00 98.33           C  
ATOM   2416  HB  THR A 157      10.982 -11.027   4.076  1.00 98.33           H  
ATOM   2417  O   THR A 157      12.284  -7.988   5.594  1.00 98.33           O  
ATOM   2418  CG2 THR A 157      11.324 -10.835   6.184  1.00 98.33           C  
ATOM   2419 HG21 THR A 157      11.234 -11.897   6.411  1.00 98.33           H  
ATOM   2420 HG22 THR A 157      12.378 -10.607   6.030  1.00 98.33           H  
ATOM   2421 HG23 THR A 157      10.939 -10.255   7.023  1.00 98.33           H  
ATOM   2422  OG1 THR A 157       9.249 -11.057   5.156  1.00 98.33           O  
ATOM   2423  HG1 THR A 157       9.163 -11.744   4.492  1.00 98.33           H  
ATOM   2424  N   ASN A 158      12.368  -8.230   3.372  1.00 97.74           N  
ATOM   2425  H   ASN A 158      11.879  -8.544   2.546  1.00 97.74           H  
ATOM   2426  CA  ASN A 158      13.635  -7.501   3.219  1.00 97.74           C  
ATOM   2427  HA  ASN A 158      14.415  -8.029   3.768  1.00 97.74           H  
ATOM   2428  C   ASN A 158      13.572  -6.069   3.791  1.00 97.74           C  
ATOM   2429  CB  ASN A 158      13.997  -7.474   1.725  1.00 97.74           C  
ATOM   2430  HB2 ASN A 158      14.127  -8.493   1.360  1.00 97.74           H  
ATOM   2431  HB3 ASN A 158      13.193  -7.002   1.160  1.00 97.74           H  
ATOM   2432  O   ASN A 158      14.571  -5.565   4.306  1.00 97.74           O  
ATOM   2433  CG  ASN A 158      15.268  -6.683   1.463  1.00 97.74           C  
ATOM   2434  ND2 ASN A 158      16.420  -7.310   1.525  1.00 97.74           N  
ATOM   2435 HD21 ASN A 158      17.199  -6.780   1.161  1.00 97.74           H  
ATOM   2436 HD22 ASN A 158      16.442  -8.318   1.585  1.00 97.74           H  
ATOM   2437  OD1 ASN A 158      15.248  -5.491   1.226  1.00 97.74           O  
ATOM   2438  N   GLN A 159      12.389  -5.460   3.731  1.00 97.95           N  
ATOM   2439  H   GLN A 159      11.605  -5.978   3.360  1.00 97.95           H  
ATOM   2440  CA  GLN A 159      12.090  -4.097   4.163  1.00 97.95           C  
ATOM   2441  HA  GLN A 159      13.004  -3.503   4.131  1.00 97.95           H  
ATOM   2442  C   GLN A 159      11.576  -4.042   5.611  1.00 97.95           C  
ATOM   2443  CB  GLN A 159      11.091  -3.495   3.164  1.00 97.95           C  
ATOM   2444  HB2 GLN A 159      10.194  -4.113   3.120  1.00 97.95           H  
ATOM   2445  HB3 GLN A 159      10.794  -2.503   3.503  1.00 97.95           H  
ATOM   2446  O   GLN A 159      11.257  -2.972   6.126  1.00 97.95           O  
ATOM   2447  CG  GLN A 159      11.721  -3.400   1.764  1.00 97.95           C  
ATOM   2448  HG2 GLN A 159      12.504  -2.641   1.780  1.00 97.95           H  
ATOM   2449  HG3 GLN A 159      12.183  -4.345   1.479  1.00 97.95           H  
ATOM   2450  CD  GLN A 159      10.716  -3.066   0.679  1.00 97.95           C  
ATOM   2451  NE2 GLN A 159      10.582  -1.816   0.339  1.00 97.95           N  
ATOM   2452 HE21 GLN A 159       9.937  -1.606  -0.409  1.00 97.95           H  
ATOM   2453 HE22 GLN A 159      10.947  -1.107   0.959  1.00 97.95           H  
ATOM   2454  OE1 GLN A 159      10.101  -3.927   0.067  1.00 97.95           O  
ATOM   2455  N   ASN A 160      11.515  -5.183   6.304  1.00 98.51           N  
ATOM   2456  H   ASN A 160      11.812  -6.039   5.857  1.00 98.51           H  
ATOM   2457  CA  ASN A 160      11.163  -5.233   7.716  1.00 98.51           C  
ATOM   2458  HA  ASN A 160      10.158  -4.827   7.832  1.00 98.51           H  
ATOM   2459  C   ASN A 160      12.132  -4.383   8.558  1.00 98.51           C  
ATOM   2460  CB  ASN A 160      11.164  -6.697   8.172  1.00 98.51           C  
ATOM   2461  HB2 ASN A 160      10.485  -7.283   7.552  1.00 98.51           H  
ATOM   2462  HB3 ASN A 160      12.169  -7.102   8.061  1.00 98.51           H  
ATOM   2463  O   ASN A 160      13.352  -4.482   8.419  1.00 98.51           O  
ATOM   2464  CG  ASN A 160      10.725  -6.826   9.612  1.00 98.51           C  
ATOM   2465  ND2 ASN A 160      11.472  -7.520  10.434  1.00 98.51           N  
ATOM   2466 HD21 ASN A 160      12.311  -7.962  10.085  1.00 98.51           H  
ATOM   2467 HD22 ASN A 160      11.167  -7.531  11.397  1.00 98.51           H  
ATOM   2468  OD1 ASN A 160       9.733  -6.269  10.041  1.00 98.51           O  
ATOM   2469  N   GLY A 161      11.584  -3.575   9.463  1.00 98.48           N  
ATOM   2470  H   GLY A 161      10.578  -3.552   9.552  1.00 98.48           H  
ATOM   2471  CA  GLY A 161      12.334  -2.664  10.323  1.00 98.48           C  
ATOM   2472  HA2 GLY A 161      13.246  -3.155  10.662  1.00 98.48           H  
ATOM   2473  HA3 GLY A 161      11.721  -2.431  11.193  1.00 98.48           H  
ATOM   2474  C   GLY A 161      12.731  -1.340   9.668  1.00 98.48           C  
ATOM   2475  O   GLY A 161      13.351  -0.519  10.344  1.00 98.48           O  
ATOM   2476  N   MET A 162      12.393  -1.112   8.397  1.00 98.65           N  
ATOM   2477  H   MET A 162      11.877  -1.812   7.883  1.00 98.65           H  
ATOM   2478  CA  MET A 162      12.701   0.143   7.709  1.00 98.65           C  
ATOM   2479  HA  MET A 162      13.668   0.508   8.057  1.00 98.65           H  
ATOM   2480  C   MET A 162      11.674   1.226   8.027  1.00 98.65           C  
ATOM   2481  CB  MET A 162      12.809  -0.066   6.198  1.00 98.65           C  
ATOM   2482  HB2 MET A 162      13.037   0.891   5.730  1.00 98.65           H  
ATOM   2483  HB3 MET A 162      11.852  -0.411   5.806  1.00 98.65           H  
ATOM   2484  O   MET A 162      10.499   0.931   8.264  1.00 98.65           O  
ATOM   2485  CG  MET A 162      13.899  -1.068   5.809  1.00 98.65           C  
ATOM   2486  HG2 MET A 162      13.635  -2.060   6.174  1.00 98.65           H  
ATOM   2487  HG3 MET A 162      13.892  -1.106   4.720  1.00 98.65           H  
ATOM   2488  SD  MET A 162      15.592  -0.679   6.348  1.00 98.65           S  
ATOM   2489  CE  MET A 162      15.735  -1.633   7.880  1.00 98.65           C  
ATOM   2490  HE1 MET A 162      15.185  -1.130   8.676  1.00 98.65           H  
ATOM   2491  HE2 MET A 162      15.337  -2.637   7.734  1.00 98.65           H  
ATOM   2492  HE3 MET A 162      16.784  -1.690   8.171  1.00 98.65           H  
ATOM   2493  N   LYS A 163      12.131   2.481   8.035  1.00 98.79           N  
ATOM   2494  H   LYS A 163      13.078   2.635   7.719  1.00 98.79           H  
ATOM   2495  CA  LYS A 163      11.272   3.664   8.147  1.00 98.79           C  
ATOM   2496  HA  LYS A 163      10.478   3.482   8.870  1.00 98.79           H  
ATOM   2497  C   LYS A 163      10.595   3.945   6.809  1.00 98.79           C  
ATOM   2498  CB  LYS A 163      12.090   4.872   8.617  1.00 98.79           C  
ATOM   2499  HB2 LYS A 163      12.942   5.013   7.951  1.00 98.79           H  
ATOM   2500  HB3 LYS A 163      11.465   5.764   8.564  1.00 98.79           H  
ATOM   2501  O   LYS A 163      11.068   3.514   5.761  1.00 98.79           O  
ATOM   2502  CG  LYS A 163      12.578   4.695  10.061  1.00 98.79           C  
ATOM   2503  HG2 LYS A 163      11.718   4.538  10.711  1.00 98.79           H  
ATOM   2504  HG3 LYS A 163      13.240   3.831  10.130  1.00 98.79           H  
ATOM   2505  CD  LYS A 163      13.335   5.947  10.506  1.00 98.79           C  
ATOM   2506  HD2 LYS A 163      14.215   6.074   9.876  1.00 98.79           H  
ATOM   2507  HD3 LYS A 163      12.686   6.814  10.380  1.00 98.79           H  
ATOM   2508  CE  LYS A 163      13.755   5.839  11.972  1.00 98.79           C  
ATOM   2509  HE2 LYS A 163      14.428   4.989  12.086  1.00 98.79           H  
ATOM   2510  HE3 LYS A 163      12.860   5.658  12.568  1.00 98.79           H  
ATOM   2511  NZ  LYS A 163      14.414   7.093  12.409  1.00 98.79           N  
ATOM   2512  HZ1 LYS A 163      14.658   7.062  13.388  1.00 98.79           H  
ATOM   2513  HZ2 LYS A 163      13.783   7.869  12.267  1.00 98.79           H  
ATOM   2514  HZ3 LYS A 163      15.239   7.271  11.855  1.00 98.79           H  
ATOM   2515  N   PHE A 164       9.460   4.630   6.858  1.00 98.86           N  
ATOM   2516  H   PHE A 164       9.145   4.990   7.748  1.00 98.86           H  
ATOM   2517  CA  PHE A 164       8.786   5.087   5.651  1.00 98.86           C  
ATOM   2518  HA  PHE A 164       8.812   4.289   4.909  1.00 98.86           H  
ATOM   2519  C   PHE A 164       9.525   6.302   5.084  1.00 98.86           C  
ATOM   2520  CB  PHE A 164       7.322   5.394   5.975  1.00 98.86           C  
ATOM   2521  HB2 PHE A 164       6.946   4.629   6.653  1.00 98.86           H  
ATOM   2522  HB3 PHE A 164       7.254   6.350   6.494  1.00 98.86           H  
ATOM   2523  O   PHE A 164       9.882   7.207   5.838  1.00 98.86           O  
ATOM   2524  CG  PHE A 164       6.426   5.408   4.756  1.00 98.86           C  
ATOM   2525  CD1 PHE A 164       6.186   6.596   4.042  1.00 98.86           C  
ATOM   2526  HD1 PHE A 164       6.657   7.519   4.345  1.00 98.86           H  
ATOM   2527  CD2 PHE A 164       5.828   4.209   4.333  1.00 98.86           C  
ATOM   2528  HD2 PHE A 164       6.027   3.294   4.871  1.00 98.86           H  
ATOM   2529  CE1 PHE A 164       5.338   6.575   2.920  1.00 98.86           C  
ATOM   2530  HE1 PHE A 164       5.162   7.482   2.362  1.00 98.86           H  
ATOM   2531  CE2 PHE A 164       4.973   4.187   3.223  1.00 98.86           C  
ATOM   2532  HE2 PHE A 164       4.506   3.262   2.919  1.00 98.86           H  
ATOM   2533  CZ  PHE A 164       4.728   5.374   2.516  1.00 98.86           C  
ATOM   2534  HZ  PHE A 164       4.081   5.359   1.651  1.00 98.86           H  
ATOM   2535  N   THR A 165       9.715   6.347   3.773  1.00 98.84           N  
ATOM   2536  H   THR A 165       9.427   5.557   3.212  1.00 98.84           H  
ATOM   2537  CA  THR A 165      10.441   7.421   3.089  1.00 98.84           C  
ATOM   2538  HA  THR A 165      10.659   8.229   3.787  1.00 98.84           H  
ATOM   2539  C   THR A 165       9.578   7.998   1.973  1.00 98.84           C  
ATOM   2540  CB  THR A 165      11.791   6.901   2.580  1.00 98.84           C  
ATOM   2541  HB  THR A 165      11.627   5.964   2.048  1.00 98.84           H  
ATOM   2542  O   THR A 165       8.916   7.257   1.241  1.00 98.84           O  
ATOM   2543  CG2 THR A 165      12.540   7.871   1.673  1.00 98.84           C  
ATOM   2544 HG21 THR A 165      12.165   7.785   0.653  1.00 98.84           H  
ATOM   2545 HG22 THR A 165      12.394   8.898   2.010  1.00 98.84           H  
ATOM   2546 HG23 THR A 165      13.606   7.647   1.655  1.00 98.84           H  
ATOM   2547  OG1 THR A 165      12.612   6.599   3.677  1.00 98.84           O  
ATOM   2548  HG1 THR A 165      13.467   6.331   3.331  1.00 98.84           H  
ATOM   2549  N   THR A 166       9.573   9.326   1.861  1.00 98.83           N  
ATOM   2550  H   THR A 166      10.178   9.850   2.477  1.00 98.83           H  
ATOM   2551  CA  THR A 166       8.904  10.105   0.807  1.00 98.83           C  
ATOM   2552  HA  THR A 166       8.513   9.428   0.048  1.00 98.83           H  
ATOM   2553  C   THR A 166       9.915  11.016   0.117  1.00 98.83           C  
ATOM   2554  CB  THR A 166       7.726  10.937   1.351  1.00 98.83           C  
ATOM   2555  HB  THR A 166       7.309  11.542   0.546  1.00 98.83           H  
ATOM   2556  O   THR A 166      11.050  11.162   0.573  1.00 98.83           O  
ATOM   2557  CG2 THR A 166       6.621  10.034   1.895  1.00 98.83           C  
ATOM   2558 HG21 THR A 166       6.337   9.308   1.132  1.00 98.83           H  
ATOM   2559 HG22 THR A 166       6.967   9.511   2.787  1.00 98.83           H  
ATOM   2560 HG23 THR A 166       5.751  10.642   2.141  1.00 98.83           H  
ATOM   2561  OG1 THR A 166       8.143  11.784   2.393  1.00 98.83           O  
ATOM   2562  HG1 THR A 166       8.049  12.691   2.095  1.00 98.83           H  
ATOM   2563  N   TYR A 167       9.528  11.641  -0.997  1.00 98.35           N  
ATOM   2564  H   TYR A 167       8.575  11.555  -1.321  1.00 98.35           H  
ATOM   2565  CA  TYR A 167      10.457  12.471  -1.772  1.00 98.35           C  
ATOM   2566  HA  TYR A 167      11.315  11.858  -2.046  1.00 98.35           H  
ATOM   2567  C   TYR A 167      11.003  13.675  -0.985  1.00 98.35           C  
ATOM   2568  CB  TYR A 167       9.771  12.925  -3.064  1.00 98.35           C  
ATOM   2569  HB2 TYR A 167      10.531  13.358  -3.713  1.00 98.35           H  
ATOM   2570  HB3 TYR A 167       9.376  12.036  -3.556  1.00 98.35           H  
ATOM   2571  O   TYR A 167      12.096  14.154  -1.266  1.00 98.35           O  
ATOM   2572  CG  TYR A 167       8.658  13.947  -2.910  1.00 98.35           C  
ATOM   2573  CD1 TYR A 167       7.312  13.575  -3.091  1.00 98.35           C  
ATOM   2574  HD1 TYR A 167       7.059  12.559  -3.357  1.00 98.35           H  
ATOM   2575  CD2 TYR A 167       8.978  15.291  -2.633  1.00 98.35           C  
ATOM   2576  HD2 TYR A 167      10.010  15.594  -2.535  1.00 98.35           H  
ATOM   2577  CE1 TYR A 167       6.297  14.542  -2.964  1.00 98.35           C  
ATOM   2578  HE1 TYR A 167       5.265  14.293  -3.162  1.00 98.35           H  
ATOM   2579  CE2 TYR A 167       7.961  16.243  -2.445  1.00 98.35           C  
ATOM   2580  HE2 TYR A 167       8.214  17.262  -2.192  1.00 98.35           H  
ATOM   2581  OH  TYR A 167       5.626  16.775  -2.418  1.00 98.35           O  
ATOM   2582  HH  TYR A 167       5.974  17.617  -2.115  1.00 98.35           H  
ATOM   2583  CZ  TYR A 167       6.614  15.863  -2.596  1.00 98.35           C  
ATOM   2584  N   ASP A 168      10.239  14.164  -0.009  1.00 98.52           N  
ATOM   2585  H   ASP A 168       9.331  13.747   0.142  1.00 98.52           H  
ATOM   2586  CA  ASP A 168      10.538  15.313   0.849  1.00 98.52           C  
ATOM   2587  HA  ASP A 168      11.326  15.907   0.386  1.00 98.52           H  
ATOM   2588  C   ASP A 168      11.041  14.920   2.246  1.00 98.52           C  
ATOM   2589  CB  ASP A 168       9.283  16.198   0.959  1.00 98.52           C  
ATOM   2590  HB2 ASP A 168       9.528  17.079   1.551  1.00 98.52           H  
ATOM   2591  HB3 ASP A 168       9.008  16.550  -0.035  1.00 98.52           H  
ATOM   2592  O   ASP A 168      11.385  15.795   3.040  1.00 98.52           O  
ATOM   2593  CG  ASP A 168       8.070  15.496   1.590  1.00 98.52           C  
ATOM   2594  OD1 ASP A 168       7.957  14.247   1.505  1.00 98.52           O  
ATOM   2595  OD2 ASP A 168       7.187  16.192   2.127  1.00 98.52           O  
ATOM   2596  N   LYS A 169      11.091  13.620   2.562  1.00 98.45           N  
ATOM   2597  H   LYS A 169      10.808  12.952   1.860  1.00 98.45           H  
ATOM   2598  CA  LYS A 169      11.604  13.113   3.836  1.00 98.45           C  
ATOM   2599  HA  LYS A 169      12.329  13.831   4.219  1.00 98.45           H  
ATOM   2600  C   LYS A 169      12.335  11.791   3.634  1.00 98.45           C  
ATOM   2601  CB  LYS A 169      10.459  13.010   4.853  1.00 98.45           C  
ATOM   2602  HB2 LYS A 169       9.858  13.918   4.804  1.00 98.45           H  
ATOM   2603  HB3 LYS A 169       9.818  12.161   4.615  1.00 98.45           H  
ATOM   2604  O   LYS A 169      11.740  10.714   3.716  1.00 98.45           O  
ATOM   2605  CG  LYS A 169      11.025  12.875   6.274  1.00 98.45           C  
ATOM   2606  HG2 LYS A 169      11.590  13.774   6.522  1.00 98.45           H  
ATOM   2607  HG3 LYS A 169      11.685  12.010   6.337  1.00 98.45           H  
ATOM   2608  CD  LYS A 169       9.879  12.705   7.266  1.00 98.45           C  
ATOM   2609  HD2 LYS A 169       9.149  13.499   7.107  1.00 98.45           H  
ATOM   2610  HD3 LYS A 169       9.421  11.736   7.070  1.00 98.45           H  
ATOM   2611  CE  LYS A 169      10.353  12.727   8.717  1.00 98.45           C  
ATOM   2612  HE2 LYS A 169      10.909  13.648   8.892  1.00 98.45           H  
ATOM   2613  HE3 LYS A 169      11.027  11.885   8.875  1.00 98.45           H  
ATOM   2614  NZ  LYS A 169       9.188  12.639   9.628  1.00 98.45           N  
ATOM   2615  HZ1 LYS A 169       9.476  12.600  10.595  1.00 98.45           H  
ATOM   2616  HZ2 LYS A 169       8.570  13.426   9.487  1.00 98.45           H  
ATOM   2617  HZ3 LYS A 169       8.656  11.809   9.410  1.00 98.45           H  
ATOM   2618  N   ASP A 170      13.635  11.910   3.394  1.00 98.55           N  
ATOM   2619  H   ASP A 170      14.039  12.833   3.328  1.00 98.55           H  
ATOM   2620  CA  ASP A 170      14.539  10.775   3.265  1.00 98.55           C  
ATOM   2621  HA  ASP A 170      14.058  10.019   2.645  1.00 98.55           H  
ATOM   2622  C   ASP A 170      14.848  10.156   4.635  1.00 98.55           C  
ATOM   2623  CB  ASP A 170      15.809  11.195   2.526  1.00 98.55           C  
ATOM   2624  HB2 ASP A 170      15.532  11.732   1.619  1.00 98.55           H  
ATOM   2625  HB3 ASP A 170      16.392  11.867   3.156  1.00 98.55           H  
ATOM   2626  O   ASP A 170      15.338  10.818   5.554  1.00 98.55           O  
ATOM   2627  CG  ASP A 170      16.665   9.989   2.137  1.00 98.55           C  
ATOM   2628  OD1 ASP A 170      16.264   8.852   2.491  1.00 98.55           O  
ATOM   2629  OD2 ASP A 170      17.687  10.260   1.480  1.00 98.55           O  
ATOM   2630  N   GLN A 171      14.492   8.886   4.786  1.00 98.09           N  
ATOM   2631  H   GLN A 171      14.153   8.413   3.960  1.00 98.09           H  
ATOM   2632  CA  GLN A 171      14.770   8.068   5.964  1.00 98.09           C  
ATOM   2633  HA  GLN A 171      15.603   8.510   6.512  1.00 98.09           H  
ATOM   2634  C   GLN A 171      15.203   6.654   5.565  1.00 98.09           C  
ATOM   2635  CB  GLN A 171      13.532   8.010   6.875  1.00 98.09           C  
ATOM   2636  HB2 GLN A 171      12.722   7.514   6.342  1.00 98.09           H  
ATOM   2637  HB3 GLN A 171      13.774   7.420   7.759  1.00 98.09           H  
ATOM   2638  O   GLN A 171      15.121   5.735   6.390  1.00 98.09           O  
ATOM   2639  CG  GLN A 171      13.054   9.385   7.349  1.00 98.09           C  
ATOM   2640  HG2 GLN A 171      13.876   9.913   7.833  1.00 98.09           H  
ATOM   2641  HG3 GLN A 171      12.716   9.965   6.491  1.00 98.09           H  
ATOM   2642  CD  GLN A 171      11.899   9.251   8.325  1.00 98.09           C  
ATOM   2643  NE2 GLN A 171      10.724   8.900   7.864  1.00 98.09           N  
ATOM   2644 HE21 GLN A 171      10.634   8.584   6.909  1.00 98.09           H  
ATOM   2645 HE22 GLN A 171       9.977   8.729   8.522  1.00 98.09           H  
ATOM   2646  OE1 GLN A 171      12.019   9.444   9.528  1.00 98.09           O  
ATOM   2647  N   ASP A 172      15.580   6.461   4.299  1.00 98.22           N  
ATOM   2648  H   ASP A 172      15.810   7.259   3.725  1.00 98.22           H  
ATOM   2649  CA  ASP A 172      15.982   5.154   3.809  1.00 98.22           C  
ATOM   2650  HA  ASP A 172      15.423   4.405   4.369  1.00 98.22           H  
ATOM   2651  C   ASP A 172      17.458   4.863   4.129  1.00 98.22           C  
ATOM   2652  CB  ASP A 172      15.517   4.971   2.361  1.00 98.22           C  
ATOM   2653  HB2 ASP A 172      14.457   5.222   2.317  1.00 98.22           H  
ATOM   2654  HB3 ASP A 172      15.603   3.914   2.108  1.00 98.22           H  
ATOM   2655  O   ASP A 172      18.128   5.619   4.836  1.00 98.22           O  
ATOM   2656  CG  ASP A 172      16.256   5.770   1.297  1.00 98.22           C  
ATOM   2657  OD1 ASP A 172      17.455   5.473   1.155  1.00 98.22           O  
ATOM   2658  OD2 ASP A 172      15.558   6.405   0.475  1.00 98.22           O  
ATOM   2659  N   ALA A 173      17.925   3.673   3.754  1.00 96.06           N  
ATOM   2660  H   ALA A 173      17.387   3.157   3.073  1.00 96.06           H  
ATOM   2661  CA  ALA A 173      19.285   3.226   4.052  1.00 96.06           C  
ATOM   2662  HA  ALA A 173      19.710   3.870   4.822  1.00 96.06           H  
ATOM   2663  C   ALA A 173      20.223   3.354   2.842  1.00 96.06           C  
ATOM   2664  CB  ALA A 173      19.230   1.804   4.627  1.00 96.06           C  
ATOM   2665  HB1 ALA A 173      18.544   1.779   5.474  1.00 96.06           H  
ATOM   2666  HB2 ALA A 173      20.225   1.514   4.964  1.00 96.06           H  
ATOM   2667  HB3 ALA A 173      18.894   1.106   3.860  1.00 96.06           H  
ATOM   2668  O   ALA A 173      21.365   2.891   2.914  1.00 96.06           O  
ATOM   2669  N   TYR A 174      19.743   3.911   1.728  1.00 96.26           N  
ATOM   2670  H   TYR A 174      18.853   4.388   1.761  1.00 96.26           H  
ATOM   2671  CA  TYR A 174      20.560   4.253   0.578  1.00 96.26           C  
ATOM   2672  HA  TYR A 174      21.409   3.570   0.538  1.00 96.26           H  
ATOM   2673  C   TYR A 174      21.095   5.674   0.744  1.00 96.26           C  
ATOM   2674  CB  TYR A 174      19.750   4.100  -0.710  1.00 96.26           C  
ATOM   2675  HB2 TYR A 174      19.020   4.909  -0.745  1.00 96.26           H  
ATOM   2676  HB3 TYR A 174      19.200   3.159  -0.696  1.00 96.26           H  
ATOM   2677  O   TYR A 174      20.452   6.550   1.303  1.00 96.26           O  
ATOM   2678  CG  TYR A 174      20.574   4.137  -1.978  1.00 96.26           C  
ATOM   2679  CD1 TYR A 174      20.253   5.066  -2.981  1.00 96.26           C  
ATOM   2680  HD1 TYR A 174      19.432   5.753  -2.835  1.00 96.26           H  
ATOM   2681  CD2 TYR A 174      21.659   3.255  -2.160  1.00 96.26           C  
ATOM   2682  HD2 TYR A 174      21.911   2.544  -1.387  1.00 96.26           H  
ATOM   2683  CE1 TYR A 174      21.019   5.118  -4.159  1.00 96.26           C  
ATOM   2684  HE1 TYR A 174      20.794   5.834  -4.936  1.00 96.26           H  
ATOM   2685  CE2 TYR A 174      22.416   3.296  -3.346  1.00 96.26           C  
ATOM   2686  HE2 TYR A 174      23.262   2.640  -3.492  1.00 96.26           H  
ATOM   2687  OH  TYR A 174      22.866   4.359  -5.454  1.00 96.26           O  
ATOM   2688  HH  TYR A 174      22.668   5.193  -5.885  1.00 96.26           H  
ATOM   2689  CZ  TYR A 174      22.105   4.247  -4.337  1.00 96.26           C  
ATOM   2690  N   SER A 175      22.335   5.897   0.329  1.00 94.27           N  
ATOM   2691  H   SER A 175      22.819   5.183  -0.196  1.00 94.27           H  
ATOM   2692  CA  SER A 175      22.973   7.203   0.438  1.00 94.27           C  
ATOM   2693  HA  SER A 175      22.199   7.969   0.387  1.00 94.27           H  
ATOM   2694  C   SER A 175      23.940   7.369  -0.733  1.00 94.27           C  
ATOM   2695  CB  SER A 175      23.698   7.308   1.785  1.00 94.27           C  
ATOM   2696  HB2 SER A 175      24.539   6.616   1.796  1.00 94.27           H  
ATOM   2697  HB3 SER A 175      23.007   7.030   2.581  1.00 94.27           H  
ATOM   2698  O   SER A 175      24.593   6.385  -1.101  1.00 94.27           O  
ATOM   2699  OG  SER A 175      24.166   8.617   2.037  1.00 94.27           O  
ATOM   2700  HG  SER A 175      23.396   9.157   2.228  1.00 94.27           H  
ATOM   2701  N   PRO A 176      24.058   8.573  -1.323  1.00 95.78           N  
ATOM   2702  CA  PRO A 176      23.428   9.833  -0.905  1.00 95.78           C  
ATOM   2703  HA  PRO A 176      23.343   9.899   0.180  1.00 95.78           H  
ATOM   2704  C   PRO A 176      22.023  10.085  -1.475  1.00 95.78           C  
ATOM   2705  CB  PRO A 176      24.417  10.904  -1.367  1.00 95.78           C  
ATOM   2706  HB2 PRO A 176      25.239  10.972  -0.654  1.00 95.78           H  
ATOM   2707  HB3 PRO A 176      23.950  11.879  -1.503  1.00 95.78           H  
ATOM   2708  O   PRO A 176      21.442  11.124  -1.169  1.00 95.78           O  
ATOM   2709  CG  PRO A 176      24.926  10.328  -2.687  1.00 95.78           C  
ATOM   2710  HG2 PRO A 176      25.902  10.732  -2.955  1.00 95.78           H  
ATOM   2711  HG3 PRO A 176      24.201  10.523  -3.477  1.00 95.78           H  
ATOM   2712  CD  PRO A 176      24.992   8.826  -2.411  1.00 95.78           C  
ATOM   2713  HD2 PRO A 176      25.999   8.553  -2.095  1.00 95.78           H  
ATOM   2714  HD3 PRO A 176      24.714   8.264  -3.303  1.00 95.78           H  
ATOM   2715  N   ASP A 177      21.498   9.195  -2.320  1.00 97.55           N  
ATOM   2716  H   ASP A 177      22.010   8.353  -2.543  1.00 97.55           H  
ATOM   2717  CA  ASP A 177      20.231   9.427  -3.019  1.00 97.55           C  
ATOM   2718  HA  ASP A 177      20.132  10.497  -3.202  1.00 97.55           H  
ATOM   2719  C   ASP A 177      19.009   8.958  -2.220  1.00 97.55           C  
ATOM   2720  CB  ASP A 177      20.211   8.728  -4.382  1.00 97.55           C  
ATOM   2721  HB2 ASP A 177      20.098   7.658  -4.207  1.00 97.55           H  
ATOM   2722  HB3 ASP A 177      19.328   9.058  -4.930  1.00 97.55           H  
ATOM   2723  O   ASP A 177      19.056   7.942  -1.536  1.00 97.55           O  
ATOM   2724  CG  ASP A 177      21.442   8.990  -5.248  1.00 97.55           C  
ATOM   2725  OD1 ASP A 177      21.658  10.172  -5.592  1.00 97.55           O  
ATOM   2726  OD2 ASP A 177      22.130   7.999  -5.591  1.00 97.55           O  
ATOM   2727  N   ASN A 178      17.876   9.629  -2.438  1.00 98.27           N  
ATOM   2728  H   ASN A 178      17.922  10.449  -3.027  1.00 98.27           H  
ATOM   2729  CA  ASN A 178      16.580   9.259  -1.872  1.00 98.27           C  
ATOM   2730  HA  ASN A 178      16.742   8.795  -0.899  1.00 98.27           H  
ATOM   2731  C   ASN A 178      15.857   8.243  -2.776  1.00 98.27           C  
ATOM   2732  CB  ASN A 178      15.783  10.560  -1.651  1.00 98.27           C  
ATOM   2733  HB2 ASN A 178      15.696  11.100  -2.594  1.00 98.27           H  
ATOM   2734  HB3 ASN A 178      16.344  11.176  -0.948  1.00 98.27           H  
ATOM   2735  O   ASN A 178      15.485   8.545  -3.919  1.00 98.27           O  
ATOM   2736  CG  ASN A 178      14.384  10.362  -1.089  1.00 98.27           C  
ATOM   2737  ND2 ASN A 178      13.762  11.408  -0.602  1.00 98.27           N  
ATOM   2738 HD21 ASN A 178      12.873  11.240  -0.154  1.00 98.27           H  
ATOM   2739 HD22 ASN A 178      14.235  12.299  -0.536  1.00 98.27           H  
ATOM   2740  OD1 ASN A 178      13.776   9.308  -1.154  1.00 98.27           O  
ATOM   2741  N   CYS A 179      15.570   7.052  -2.250  1.00 98.58           N  
ATOM   2742  H   CYS A 179      15.817   6.890  -1.284  1.00 98.58           H  
ATOM   2743  CA  CYS A 179      14.894   5.984  -2.984  1.00 98.58           C  
ATOM   2744  HA  CYS A 179      15.478   5.743  -3.871  1.00 98.58           H  
ATOM   2745  C   CYS A 179      13.484   6.375  -3.445  1.00 98.58           C  
ATOM   2746  CB  CYS A 179      14.805   4.742  -2.093  1.00 98.58           C  
ATOM   2747  HB2 CYS A 179      14.199   3.984  -2.588  1.00 98.58           H  
ATOM   2748  HB3 CYS A 179      14.334   5.009  -1.147  1.00 98.58           H  
ATOM   2749  O   CYS A 179      13.058   5.970  -4.528  1.00 98.58           O  
ATOM   2750  SG  CYS A 179      16.458   4.076  -1.776  1.00 98.58           S  
ATOM   2751  HG  CYS A 179      16.863   5.028  -0.930  1.00 98.58           H  
ATOM   2752  N   ALA A 180      12.751   7.178  -2.672  1.00 98.62           N  
ATOM   2753  H   ALA A 180      13.179   7.578  -1.849  1.00 98.62           H  
ATOM   2754  CA  ALA A 180      11.416   7.625  -3.063  1.00 98.62           C  
ATOM   2755  HA  ALA A 180      10.823   6.748  -3.324  1.00 98.62           H  
ATOM   2756  C   ALA A 180      11.445   8.531  -4.304  1.00 98.62           C  
ATOM   2757  CB  ALA A 180      10.738   8.324  -1.882  1.00 98.62           C  
ATOM   2758  HB1 ALA A 180      11.289   9.225  -1.614  1.00 98.62           H  
ATOM   2759  HB2 ALA A 180      10.699   7.651  -1.025  1.00 98.62           H  
ATOM   2760  HB3 ALA A 180       9.720   8.596  -2.158  1.00 98.62           H  
ATOM   2761  O   ALA A 180      10.503   8.490  -5.097  1.00 98.62           O  
ATOM   2762  N   VAL A 181      12.523   9.304  -4.501  1.00 98.56           N  
ATOM   2763  H   VAL A 181      13.269   9.249  -3.822  1.00 98.56           H  
ATOM   2764  CA  VAL A 181      12.745  10.115  -5.713  1.00 98.56           C  
ATOM   2765  HA  VAL A 181      11.822  10.633  -5.973  1.00 98.56           H  
ATOM   2766  C   VAL A 181      13.105   9.221  -6.899  1.00 98.56           C  
ATOM   2767  CB  VAL A 181      13.835  11.184  -5.486  1.00 98.56           C  
ATOM   2768  HB  VAL A 181      14.763  10.699  -5.181  1.00 98.56           H  
ATOM   2769  O   VAL A 181      12.544   9.381  -7.981  1.00 98.56           O  
ATOM   2770  CG1 VAL A 181      14.118  12.002  -6.753  1.00 98.56           C  
ATOM   2771 HG11 VAL A 181      13.195  12.450  -7.122  1.00 98.56           H  
ATOM   2772 HG12 VAL A 181      14.546  11.366  -7.528  1.00 98.56           H  
ATOM   2773 HG13 VAL A 181      14.838  12.789  -6.530  1.00 98.56           H  
ATOM   2774  CG2 VAL A 181      13.418  12.169  -4.388  1.00 98.56           C  
ATOM   2775 HG21 VAL A 181      13.231  11.641  -3.453  1.00 98.56           H  
ATOM   2776 HG22 VAL A 181      12.516  12.702  -4.689  1.00 98.56           H  
ATOM   2777 HG23 VAL A 181      14.217  12.890  -4.215  1.00 98.56           H  
ATOM   2778  N   LEU A 182      13.994   8.244  -6.697  1.00 98.38           N  
ATOM   2779  H   LEU A 182      14.433   8.181  -5.790  1.00 98.38           H  
ATOM   2780  CA  LEU A 182      14.422   7.319  -7.752  1.00 98.38           C  
ATOM   2781  HA  LEU A 182      14.763   7.898  -8.611  1.00 98.38           H  
ATOM   2782  C   LEU A 182      13.277   6.430  -8.269  1.00 98.38           C  
ATOM   2783  CB  LEU A 182      15.585   6.459  -7.221  1.00 98.38           C  
ATOM   2784  HB2 LEU A 182      15.264   5.974  -6.299  1.00 98.38           H  
ATOM   2785  HB3 LEU A 182      15.792   5.673  -7.947  1.00 98.38           H  
ATOM   2786  O   LEU A 182      13.176   6.190  -9.475  1.00 98.38           O  
ATOM   2787  CG  LEU A 182      16.895   7.224  -6.945  1.00 98.38           C  
ATOM   2788  HG  LEU A 182      16.722   8.001  -6.202  1.00 98.38           H  
ATOM   2789  CD1 LEU A 182      17.939   6.250  -6.400  1.00 98.38           C  
ATOM   2790 HD11 LEU A 182      18.871   6.782  -6.209  1.00 98.38           H  
ATOM   2791 HD12 LEU A 182      17.592   5.821  -5.460  1.00 98.38           H  
ATOM   2792 HD13 LEU A 182      18.127   5.452  -7.118  1.00 98.38           H  
ATOM   2793  CD2 LEU A 182      17.460   7.873  -8.212  1.00 98.38           C  
ATOM   2794 HD21 LEU A 182      16.791   8.658  -8.563  1.00 98.38           H  
ATOM   2795 HD22 LEU A 182      17.595   7.121  -8.989  1.00 98.38           H  
ATOM   2796 HD23 LEU A 182      18.422   8.331  -7.983  1.00 98.38           H  
ATOM   2797  N   TYR A 183      12.404   5.971  -7.366  1.00 98.57           N  
ATOM   2798  H   TYR A 183      12.598   6.182  -6.398  1.00 98.57           H  
ATOM   2799  CA  TYR A 183      11.379   4.953  -7.637  1.00 98.57           C  
ATOM   2800  HA  TYR A 183      11.486   4.627  -8.672  1.00 98.57           H  
ATOM   2801  C   TYR A 183       9.932   5.459  -7.526  1.00 98.57           C  
ATOM   2802  CB  TYR A 183      11.656   3.730  -6.765  1.00 98.57           C  
ATOM   2803  HB2 TYR A 183      11.494   4.000  -5.722  1.00 98.57           H  
ATOM   2804  HB3 TYR A 183      10.940   2.945  -7.010  1.00 98.57           H  
ATOM   2805  O   TYR A 183       8.987   4.669  -7.538  1.00 98.57           O  
ATOM   2806  CG  TYR A 183      13.059   3.180  -6.942  1.00 98.57           C  
ATOM   2807  CD1 TYR A 183      13.483   2.656  -8.179  1.00 98.57           C  
ATOM   2808  HD1 TYR A 183      12.817   2.674  -9.029  1.00 98.57           H  
ATOM   2809  CD2 TYR A 183      13.956   3.231  -5.867  1.00 98.57           C  
ATOM   2810  HD2 TYR A 183      13.652   3.671  -4.928  1.00 98.57           H  
ATOM   2811  CE1 TYR A 183      14.777   2.117  -8.320  1.00 98.57           C  
ATOM   2812  HE1 TYR A 183      15.096   1.697  -9.262  1.00 98.57           H  
ATOM   2813  CE2 TYR A 183      15.272   2.781  -6.030  1.00 98.57           C  
ATOM   2814  HE2 TYR A 183      15.973   2.943  -5.225  1.00 98.57           H  
ATOM   2815  OH  TYR A 183      16.932   1.667  -7.366  1.00 98.57           O  
ATOM   2816  HH  TYR A 183      17.453   1.824  -6.575  1.00 98.57           H  
ATOM   2817  CZ  TYR A 183      15.679   2.177  -7.240  1.00 98.57           C  
ATOM   2818  N   LEU A 184       9.755   6.783  -7.482  1.00 98.23           N  
ATOM   2819  H   LEU A 184      10.587   7.348  -7.396  1.00 98.23           H  
ATOM   2820  CA  LEU A 184       8.494   7.495  -7.722  1.00 98.23           C  
ATOM   2821  HA  LEU A 184       8.681   8.535  -7.452  1.00 98.23           H  
ATOM   2822  C   LEU A 184       7.308   7.071  -6.837  1.00 98.23           C  
ATOM   2823  CB  LEU A 184       8.152   7.466  -9.224  1.00 98.23           C  
ATOM   2824  HB2 LEU A 184       7.253   8.061  -9.381  1.00 98.23           H  
ATOM   2825  HB3 LEU A 184       7.924   6.438  -9.503  1.00 98.23           H  
ATOM   2826  O   LEU A 184       6.172   6.975  -7.304  1.00 98.23           O  
ATOM   2827  CG  LEU A 184       9.246   7.998 -10.164  1.00 98.23           C  
ATOM   2828  HG  LEU A 184      10.140   7.379 -10.089  1.00 98.23           H  
ATOM   2829  CD1 LEU A 184       8.727   7.926 -11.600  1.00 98.23           C  
ATOM   2830 HD11 LEU A 184       8.477   6.894 -11.847  1.00 98.23           H  
ATOM   2831 HD12 LEU A 184       9.493   8.285 -12.287  1.00 98.23           H  
ATOM   2832 HD13 LEU A 184       7.839   8.549 -11.702  1.00 98.23           H  
ATOM   2833  CD2 LEU A 184       9.614   9.453  -9.869  1.00 98.23           C  
ATOM   2834 HD21 LEU A 184      10.344   9.807 -10.597  1.00 98.23           H  
ATOM   2835 HD22 LEU A 184      10.071   9.531  -8.883  1.00 98.23           H  
ATOM   2836 HD23 LEU A 184       8.727  10.086  -9.902  1.00 98.23           H  
ATOM   2837  N   GLY A 185       7.549   6.862  -5.545  1.00 98.40           N  
ATOM   2838  H   GLY A 185       8.499   6.952  -5.212  1.00 98.40           H  
ATOM   2839  CA  GLY A 185       6.491   6.538  -4.587  1.00 98.40           C  
ATOM   2840  HA2 GLY A 185       6.090   5.550  -4.815  1.00 98.40           H  
ATOM   2841  HA3 GLY A 185       5.683   7.263  -4.682  1.00 98.40           H  
ATOM   2842  C   GLY A 185       6.986   6.531  -3.149  1.00 98.40           C  
ATOM   2843  O   GLY A 185       8.168   6.299  -2.909  1.00 98.40           O  
ATOM   2844  N   GLY A 186       6.096   6.773  -2.185  1.00 98.68           N  
ATOM   2845  H   GLY A 186       5.133   6.941  -2.436  1.00 98.68           H  
ATOM   2846  CA  GLY A 186       6.428   6.620  -0.768  1.00 98.68           C  
ATOM   2847  HA2 GLY A 186       7.434   7.005  -0.601  1.00 98.68           H  
ATOM   2848  HA3 GLY A 186       5.741   7.195  -0.148  1.00 98.68           H  
ATOM   2849  C   GLY A 186       6.366   5.156  -0.336  1.00 98.68           C  
ATOM   2850  O   GLY A 186       5.385   4.464  -0.632  1.00 98.68           O  
ATOM   2851  N   TRP A 187       7.396   4.671   0.359  1.00 98.69           N  
ATOM   2852  H   TRP A 187       8.145   5.296   0.623  1.00 98.69           H  
ATOM   2853  CA  TRP A 187       7.487   3.266   0.760  1.00 98.69           C  
ATOM   2854  HA  TRP A 187       6.507   2.946   1.113  1.00 98.69           H  
ATOM   2855  C   TRP A 187       8.480   3.031   1.907  1.00 98.69           C  
ATOM   2856  CB  TRP A 187       7.871   2.428  -0.471  1.00 98.69           C  
ATOM   2857  HB2 TRP A 187       8.948   2.508  -0.619  1.00 98.69           H  
ATOM   2858  HB3 TRP A 187       7.385   2.824  -1.363  1.00 98.69           H  
ATOM   2859  O   TRP A 187       9.222   3.927   2.303  1.00 98.69           O  
ATOM   2860  CG  TRP A 187       7.510   0.985  -0.386  1.00 98.69           C  
ATOM   2861  CD1 TRP A 187       8.364  -0.029  -0.600  1.00 98.69           C  
ATOM   2862  HD1 TRP A 187       9.394   0.113  -0.892  1.00 98.69           H  
ATOM   2863  CD2 TRP A 187       6.210   0.369  -0.155  1.00 98.69           C  
ATOM   2864  CE2 TRP A 187       6.372  -1.046  -0.203  1.00 98.69           C  
ATOM   2865  CE3 TRP A 187       4.905   0.857   0.050  1.00 98.69           C  
ATOM   2866  HE3 TRP A 187       4.748   1.925   0.088  1.00 98.69           H  
ATOM   2867  NE1 TRP A 187       7.705  -1.233  -0.438  1.00 98.69           N  
ATOM   2868  HE1 TRP A 187       8.113  -2.123  -0.685  1.00 98.69           H  
ATOM   2869  CH2 TRP A 187       4.026  -1.417   0.140  1.00 98.69           C  
ATOM   2870  HH2 TRP A 187       3.203  -2.106   0.260  1.00 98.69           H  
ATOM   2871  CZ2 TRP A 187       5.308  -1.936  -0.068  1.00 98.69           C  
ATOM   2872  HZ2 TRP A 187       5.479  -3.001  -0.126  1.00 98.69           H  
ATOM   2873  CZ3 TRP A 187       3.818  -0.026   0.193  1.00 98.69           C  
ATOM   2874  HZ3 TRP A 187       2.823   0.363   0.347  1.00 98.69           H  
ATOM   2875  N   TRP A 188       8.516   1.805   2.433  1.00 98.70           N  
ATOM   2876  H   TRP A 188       7.892   1.110   2.050  1.00 98.70           H  
ATOM   2877  CA  TRP A 188       9.517   1.360   3.410  1.00 98.70           C  
ATOM   2878  HA  TRP A 188       9.763   2.187   4.076  1.00 98.70           H  
ATOM   2879  C   TRP A 188      10.815   0.954   2.709  1.00 98.70           C  
ATOM   2880  CB  TRP A 188       8.933   0.230   4.264  1.00 98.70           C  
ATOM   2881  HB2 TRP A 188       8.631  -0.594   3.618  1.00 98.70           H  
ATOM   2882  HB3 TRP A 188       9.708  -0.143   4.933  1.00 98.70           H  
ATOM   2883  O   TRP A 188      11.120  -0.232   2.572  1.00 98.70           O  
ATOM   2884  CG  TRP A 188       7.768   0.642   5.099  1.00 98.70           C  
ATOM   2885  CD1 TRP A 188       7.849   1.339   6.253  1.00 98.70           C  
ATOM   2886  HD1 TRP A 188       8.769   1.677   6.706  1.00 98.70           H  
ATOM   2887  CD2 TRP A 188       6.344   0.448   4.847  1.00 98.70           C  
ATOM   2888  CE2 TRP A 188       5.616   1.013   5.937  1.00 98.70           C  
ATOM   2889  CE3 TRP A 188       5.593  -0.118   3.794  1.00 98.70           C  
ATOM   2890  HE3 TRP A 188       6.106  -0.552   2.948  1.00 98.70           H  
ATOM   2891  NE1 TRP A 188       6.585   1.525   6.770  1.00 98.70           N  
ATOM   2892  HE1 TRP A 188       6.419   2.042   7.622  1.00 98.70           H  
ATOM   2893  CH2 TRP A 188       3.497   0.474   4.907  1.00 98.70           C  
ATOM   2894  HH2 TRP A 188       2.418   0.506   4.907  1.00 98.70           H  
ATOM   2895  CZ2 TRP A 188       4.216   1.033   5.977  1.00 98.70           C  
ATOM   2896  HZ2 TRP A 188       3.702   1.506   6.800  1.00 98.70           H  
ATOM   2897  CZ3 TRP A 188       4.185  -0.103   3.824  1.00 98.70           C  
ATOM   2898  HZ3 TRP A 188       3.629  -0.526   3.000  1.00 98.70           H  
ATOM   2899  N   TYR A 189      11.559   1.922   2.181  1.00 98.51           N  
ATOM   2900  H   TYR A 189      11.281   2.883   2.316  1.00 98.51           H  
ATOM   2901  CA  TYR A 189      12.803   1.641   1.465  1.00 98.51           C  
ATOM   2902  HA  TYR A 189      12.623   0.791   0.807  1.00 98.51           H  
ATOM   2903  C   TYR A 189      13.936   1.240   2.424  1.00 98.51           C  
ATOM   2904  CB  TYR A 189      13.187   2.818   0.564  1.00 98.51           C  
ATOM   2905  HB2 TYR A 189      13.313   3.703   1.188  1.00 98.51           H  
ATOM   2906  HB3 TYR A 189      14.148   2.605   0.096  1.00 98.51           H  
ATOM   2907  O   TYR A 189      14.066   1.769   3.526  1.00 98.51           O  
ATOM   2908  CG  TYR A 189      12.179   3.129  -0.529  1.00 98.51           C  
ATOM   2909  CD1 TYR A 189      12.050   2.291  -1.653  1.00 98.51           C  
ATOM   2910  HD1 TYR A 189      12.674   1.413  -1.733  1.00 98.51           H  
ATOM   2911  CD2 TYR A 189      11.380   4.278  -0.436  1.00 98.51           C  
ATOM   2912  HD2 TYR A 189      11.489   4.941   0.410  1.00 98.51           H  
ATOM   2913  CE1 TYR A 189      11.125   2.602  -2.669  1.00 98.51           C  
ATOM   2914  HE1 TYR A 189      10.995   1.971  -3.536  1.00 98.51           H  
ATOM   2915  CE2 TYR A 189      10.461   4.599  -1.444  1.00 98.51           C  
ATOM   2916  HE2 TYR A 189       9.860   5.491  -1.353  1.00 98.51           H  
ATOM   2917  OH  TYR A 189       9.454   4.065  -3.551  1.00 98.51           O  
ATOM   2918  HH  TYR A 189       9.002   4.888  -3.352  1.00 98.51           H  
ATOM   2919  CZ  TYR A 189      10.338   3.765  -2.571  1.00 98.51           C  
ATOM   2920  N   LYS A 190      14.755   0.275   1.993  1.00 97.10           N  
ATOM   2921  H   LYS A 190      14.584  -0.051   1.053  1.00 97.10           H  
ATOM   2922  CA  LYS A 190      16.039  -0.075   2.617  1.00 97.10           C  
ATOM   2923  HA  LYS A 190      16.092   0.403   3.596  1.00 97.10           H  
ATOM   2924  C   LYS A 190      17.148   0.564   1.786  1.00 97.10           C  
ATOM   2925  CB  LYS A 190      16.142  -1.599   2.811  1.00 97.10           C  
ATOM   2926  HB2 LYS A 190      15.251  -1.943   3.337  1.00 97.10           H  
ATOM   2927  HB3 LYS A 190      16.153  -2.102   1.844  1.00 97.10           H  
ATOM   2928  O   LYS A 190      17.179   1.775   1.649  1.00 97.10           O  
ATOM   2929  CG  LYS A 190      17.387  -2.000   3.624  1.00 97.10           C  
ATOM   2930  HG2 LYS A 190      18.293  -1.902   3.027  1.00 97.10           H  
ATOM   2931  HG3 LYS A 190      17.488  -1.354   4.497  1.00 97.10           H  
ATOM   2932  CD  LYS A 190      17.274  -3.451   4.074  1.00 97.10           C  
ATOM   2933  HD2 LYS A 190      16.364  -3.570   4.662  1.00 97.10           H  
ATOM   2934  HD3 LYS A 190      17.219  -4.098   3.198  1.00 97.10           H  
ATOM   2935  CE  LYS A 190      18.487  -3.809   4.930  1.00 97.10           C  
ATOM   2936  HE2 LYS A 190      18.516  -3.132   5.784  1.00 97.10           H  
ATOM   2937  HE3 LYS A 190      19.393  -3.657   4.345  1.00 97.10           H  
ATOM   2938  NZ  LYS A 190      18.381  -5.213   5.384  1.00 97.10           N  
ATOM   2939  HZ1 LYS A 190      18.373  -5.832   4.587  1.00 97.10           H  
ATOM   2940  HZ2 LYS A 190      17.507  -5.338   5.874  1.00 97.10           H  
ATOM   2941  HZ3 LYS A 190      19.149  -5.453   5.996  1.00 97.10           H  
ATOM   2942  N   ASN A 191      18.008  -0.243   1.172  1.00 95.25           N  
ATOM   2943  H   ASN A 191      17.885  -1.237   1.301  1.00 95.25           H  
ATOM   2944  CA  ASN A 191      18.722   0.175  -0.017  1.00 95.25           C  
ATOM   2945  HA  ASN A 191      18.933   1.243   0.033  1.00 95.25           H  
ATOM   2946  C   ASN A 191      17.771  -0.084  -1.184  1.00 95.25           C  
ATOM   2947  CB  ASN A 191      20.062  -0.570  -0.120  1.00 95.25           C  
ATOM   2948  HB2 ASN A 191      20.672  -0.332   0.752  1.00 95.25           H  
ATOM   2949  HB3 ASN A 191      19.895  -1.646  -0.169  1.00 95.25           H  
ATOM   2950  O   ASN A 191      17.736  -1.198  -1.714  1.00 95.25           O  
ATOM   2951  CG  ASN A 191      20.821  -0.140  -1.361  1.00 95.25           C  
ATOM   2952  ND2 ASN A 191      21.998  -0.663  -1.599  1.00 95.25           N  
ATOM   2953 HD21 ASN A 191      22.458  -0.296  -2.420  1.00 95.25           H  
ATOM   2954 HD22 ASN A 191      22.444  -1.286  -0.942  1.00 95.25           H  
ATOM   2955  OD1 ASN A 191      20.368   0.667  -2.143  1.00 95.25           O  
ATOM   2956  N   CYS A 192      16.928   0.901  -1.493  1.00 92.84           N  
ATOM   2957  H   CYS A 192      17.036   1.798  -1.043  1.00 92.84           H  
ATOM   2958  CA  CYS A 192      15.837   0.743  -2.443  1.00 92.84           C  
ATOM   2959  HA  CYS A 192      15.304   1.691  -2.505  1.00 92.84           H  
ATOM   2960  C   CYS A 192      14.833  -0.296  -1.916  1.00 92.84           C  
ATOM   2961  CB  CYS A 192      16.425   0.453  -3.841  1.00 92.84           C  
ATOM   2962  HB2 CYS A 192      15.653   0.578  -4.601  1.00 92.84           H  
ATOM   2963  HB3 CYS A 192      16.783  -0.576  -3.890  1.00 92.84           H  
ATOM   2964  O   CYS A 192      14.317  -0.153  -0.805  1.00 92.84           O  
ATOM   2965  SG  CYS A 192      17.843   1.537  -4.220  1.00 92.84           S  
ATOM   2966  HG  CYS A 192      18.664   1.203  -3.221  1.00 92.84           H  
ATOM   2967  N   HIS A 193      14.509  -1.332  -2.685  1.00 97.99           N  
ATOM   2968  H   HIS A 193      14.952  -1.463  -3.583  1.00 97.99           H  
ATOM   2969  CA  HIS A 193      13.423  -2.227  -2.321  1.00 97.99           C  
ATOM   2970  HA  HIS A 193      13.478  -2.450  -1.255  1.00 97.99           H  
ATOM   2971  C   HIS A 193      13.439  -3.556  -3.078  1.00 97.99           C  
ATOM   2972  CB  HIS A 193      12.110  -1.497  -2.602  1.00 97.99           C  
ATOM   2973  HB2 HIS A 193      11.995  -0.643  -1.935  1.00 97.99           H  
ATOM   2974  HB3 HIS A 193      11.323  -2.206  -2.347  1.00 97.99           H  
ATOM   2975  O   HIS A 193      13.972  -3.655  -4.178  1.00 97.99           O  
ATOM   2976  CG  HIS A 193      11.939  -1.046  -4.033  1.00 97.99           C  
ATOM   2977  CD2 HIS A 193      11.301  -1.751  -5.015  1.00 97.99           C  
ATOM   2978  HD2 HIS A 193      10.826  -2.715  -4.902  1.00 97.99           H  
ATOM   2979  ND1 HIS A 193      12.433   0.101  -4.622  1.00 97.99           N  
ATOM   2980  HD1 HIS A 193      12.929   0.860  -4.176  1.00 97.99           H  
ATOM   2981  CE1 HIS A 193      12.086   0.079  -5.921  1.00 97.99           C  
ATOM   2982  HE1 HIS A 193      12.319   0.837  -6.654  1.00 97.99           H  
ATOM   2983  NE2 HIS A 193      11.395  -1.033  -6.200  1.00 97.99           N  
ATOM   2984  N   TYR A 194      12.779  -4.568  -2.509  1.00 98.13           N  
ATOM   2985  H   TYR A 194      12.416  -4.435  -1.576  1.00 98.13           H  
ATOM   2986  CA  TYR A 194      12.337  -5.762  -3.245  1.00 98.13           C  
ATOM   2987  HA  TYR A 194      12.877  -5.841  -4.189  1.00 98.13           H  
ATOM   2988  C   TYR A 194      10.860  -5.679  -3.641  1.00 98.13           C  
ATOM   2989  CB  TYR A 194      12.628  -7.023  -2.422  1.00 98.13           C  
ATOM   2990  HB2 TYR A 194      12.092  -7.855  -2.879  1.00 98.13           H  
ATOM   2991  HB3 TYR A 194      12.224  -6.886  -1.419  1.00 98.13           H  
ATOM   2992  O   TYR A 194      10.424  -6.388  -4.543  1.00 98.13           O  
ATOM   2993  CG  TYR A 194      14.083  -7.449  -2.299  1.00 98.13           C  
ATOM   2994  CD1 TYR A 194      15.131  -6.762  -2.951  1.00 98.13           C  
ATOM   2995  HD1 TYR A 194      14.943  -5.889  -3.559  1.00 98.13           H  
ATOM   2996  CD2 TYR A 194      14.379  -8.593  -1.533  1.00 98.13           C  
ATOM   2997  HD2 TYR A 194      13.577  -9.143  -1.063  1.00 98.13           H  
ATOM   2998  CE1 TYR A 194      16.460  -7.198  -2.823  1.00 98.13           C  
ATOM   2999  HE1 TYR A 194      17.251  -6.657  -3.321  1.00 98.13           H  
ATOM   3000  CE2 TYR A 194      15.710  -9.033  -1.399  1.00 98.13           C  
ATOM   3001  HE2 TYR A 194      15.945  -9.919  -0.829  1.00 98.13           H  
ATOM   3002  OH  TYR A 194      18.034  -8.753  -1.904  1.00 98.13           O  
ATOM   3003  HH  TYR A 194      18.637  -8.231  -2.438  1.00 98.13           H  
ATOM   3004  CZ  TYR A 194      16.752  -8.332  -2.041  1.00 98.13           C  
ATOM   3005  N   SER A 195      10.087  -4.789  -3.024  1.00 98.30           N  
ATOM   3006  H   SER A 195      10.454  -4.259  -2.246  1.00 98.30           H  
ATOM   3007  CA  SER A 195       8.733  -4.460  -3.457  1.00 98.30           C  
ATOM   3008  HA  SER A 195       8.603  -4.778  -4.491  1.00 98.30           H  
ATOM   3009  C   SER A 195       8.507  -2.956  -3.401  1.00 98.30           C  
ATOM   3010  CB  SER A 195       7.700  -5.197  -2.600  1.00 98.30           C  
ATOM   3011  HB2 SER A 195       7.895  -6.269  -2.635  1.00 98.30           H  
ATOM   3012  HB3 SER A 195       6.707  -5.017  -3.013  1.00 98.30           H  
ATOM   3013  O   SER A 195       9.050  -2.292  -2.527  1.00 98.30           O  
ATOM   3014  OG  SER A 195       7.722  -4.748  -1.256  1.00 98.30           O  
ATOM   3015  HG  SER A 195       8.610  -4.845  -0.904  1.00 98.30           H  
ATOM   3016  N   ASN A 196       7.711  -2.416  -4.314  1.00 98.32           N  
ATOM   3017  H   ASN A 196       7.321  -3.021  -5.022  1.00 98.32           H  
ATOM   3018  CA  ASN A 196       7.246  -1.033  -4.277  1.00 98.32           C  
ATOM   3019  HA  ASN A 196       7.126  -0.709  -3.243  1.00 98.32           H  
ATOM   3020  C   ASN A 196       5.880  -0.966  -4.958  1.00 98.32           C  
ATOM   3021  CB  ASN A 196       8.269  -0.102  -4.952  1.00 98.32           C  
ATOM   3022  HB2 ASN A 196       8.467  -0.441  -5.969  1.00 98.32           H  
ATOM   3023  HB3 ASN A 196       9.204  -0.116  -4.391  1.00 98.32           H  
ATOM   3024  O   ASN A 196       5.780  -0.716  -6.152  1.00 98.32           O  
ATOM   3025  CG  ASN A 196       7.794   1.341  -5.002  1.00 98.32           C  
ATOM   3026  ND2 ASN A 196       8.400   2.131  -5.857  1.00 98.32           N  
ATOM   3027 HD21 ASN A 196       9.085   1.758  -6.498  1.00 98.32           H  
ATOM   3028 HD22 ASN A 196       8.167   3.113  -5.883  1.00 98.32           H  
ATOM   3029  OD1 ASN A 196       6.874   1.742  -4.295  1.00 98.32           O  
ATOM   3030  N   LEU A 197       4.805  -1.206  -4.208  1.00 98.60           N  
ATOM   3031  H   LEU A 197       4.934  -1.410  -3.227  1.00 98.60           H  
ATOM   3032  CA  LEU A 197       3.438  -1.171  -4.755  1.00 98.60           C  
ATOM   3033  HA  LEU A 197       3.464  -1.538  -5.780  1.00 98.60           H  
ATOM   3034  C   LEU A 197       2.875   0.259  -4.852  1.00 98.60           C  
ATOM   3035  CB  LEU A 197       2.537  -2.115  -3.946  1.00 98.60           C  
ATOM   3036  HB2 LEU A 197       1.548  -2.130  -4.406  1.00 98.60           H  
ATOM   3037  HB3 LEU A 197       2.432  -1.719  -2.936  1.00 98.60           H  
ATOM   3038  O   LEU A 197       1.747   0.475  -5.297  1.00 98.60           O  
ATOM   3039  CG  LEU A 197       3.064  -3.560  -3.861  1.00 98.60           C  
ATOM   3040  HG  LEU A 197       4.012  -3.567  -3.323  1.00 98.60           H  
ATOM   3041  CD1 LEU A 197       2.080  -4.405  -3.066  1.00 98.60           C  
ATOM   3042 HD11 LEU A 197       2.466  -5.423  -3.013  1.00 98.60           H  
ATOM   3043 HD12 LEU A 197       1.105  -4.417  -3.554  1.00 98.60           H  
ATOM   3044 HD13 LEU A 197       1.979  -4.010  -2.055  1.00 98.60           H  
ATOM   3045  CD2 LEU A 197       3.281  -4.231  -5.221  1.00 98.60           C  
ATOM   3046 HD21 LEU A 197       4.015  -3.680  -5.809  1.00 98.60           H  
ATOM   3047 HD22 LEU A 197       2.343  -4.303  -5.772  1.00 98.60           H  
ATOM   3048 HD23 LEU A 197       3.667  -5.240  -5.076  1.00 98.60           H  
ATOM   3049  N   ASN A 198       3.674   1.247  -4.455  1.00 98.70           N  
ATOM   3050  H   ASN A 198       4.604   1.010  -4.140  1.00 98.70           H  
ATOM   3051  CA  ASN A 198       3.349   2.663  -4.518  1.00 98.70           C  
ATOM   3052  HA  ASN A 198       2.288   2.789  -4.731  1.00 98.70           H  
ATOM   3053  C   ASN A 198       4.082   3.391  -5.651  1.00 98.70           C  
ATOM   3054  CB  ASN A 198       3.618   3.272  -3.141  1.00 98.70           C  
ATOM   3055  HB2 ASN A 198       4.602   2.961  -2.788  1.00 98.70           H  
ATOM   3056  HB3 ASN A 198       3.636   4.358  -3.229  1.00 98.70           H  
ATOM   3057  O   ASN A 198       3.908   4.598  -5.784  1.00 98.70           O  
ATOM   3058  CG  ASN A 198       2.571   2.905  -2.106  1.00 98.70           C  
ATOM   3059  ND2 ASN A 198       2.785   3.349  -0.893  1.00 98.70           N  
ATOM   3060 HD21 ASN A 198       3.678   3.776  -0.694  1.00 98.70           H  
ATOM   3061 HD22 ASN A 198       2.129   3.103  -0.166  1.00 98.70           H  
ATOM   3062  OD1 ASN A 198       1.541   2.292  -2.363  1.00 98.70           O  
ATOM   3063  N   GLY A 199       4.834   2.675  -6.490  1.00 98.36           N  
ATOM   3064  H   GLY A 199       5.010   1.701  -6.287  1.00 98.36           H  
ATOM   3065  CA  GLY A 199       5.503   3.248  -7.651  1.00 98.36           C  
ATOM   3066  HA2 GLY A 199       6.103   2.477  -8.134  1.00 98.36           H  
ATOM   3067  HA3 GLY A 199       6.184   4.034  -7.322  1.00 98.36           H  
ATOM   3068  C   GLY A 199       4.549   3.848  -8.691  1.00 98.36           C  
ATOM   3069  O   GLY A 199       3.308   3.843  -8.569  1.00 98.36           O  
ATOM   3070  N   LEU A 200       5.157   4.347  -9.762  1.00 98.27           N  
ATOM   3071  H   LEU A 200       6.151   4.187  -9.837  1.00 98.27           H  
ATOM   3072  CA  LEU A 200       4.482   4.899 -10.924  1.00 98.27           C  
ATOM   3073  HA  LEU A 200       3.808   5.676 -10.564  1.00 98.27           H  
ATOM   3074  C   LEU A 200       3.665   3.813 -11.633  1.00 98.27           C  
ATOM   3075  CB  LEU A 200       5.526   5.544 -11.850  1.00 98.27           C  
ATOM   3076  HB2 LEU A 200       6.225   4.774 -12.177  1.00 98.27           H  
ATOM   3077  HB3 LEU A 200       6.086   6.288 -11.284  1.00 98.27           H  
ATOM   3078  O   LEU A 200       4.174   2.770 -12.044  1.00 98.27           O  
ATOM   3079  CG  LEU A 200       4.915   6.219 -13.091  1.00 98.27           C  
ATOM   3080  HG  LEU A 200       4.340   5.488 -13.660  1.00 98.27           H  
ATOM   3081  CD1 LEU A 200       3.999   7.388 -12.711  1.00 98.27           C  
ATOM   3082 HD11 LEU A 200       4.540   8.093 -12.080  1.00 98.27           H  
ATOM   3083 HD12 LEU A 200       3.114   7.029 -12.186  1.00 98.27           H  
ATOM   3084 HD13 LEU A 200       3.672   7.901 -13.616  1.00 98.27           H  
ATOM   3085  CD2 LEU A 200       6.022   6.760 -13.994  1.00 98.27           C  
ATOM   3086 HD21 LEU A 200       5.589   7.132 -14.923  1.00 98.27           H  
ATOM   3087 HD22 LEU A 200       6.734   5.970 -14.234  1.00 98.27           H  
ATOM   3088 HD23 LEU A 200       6.550   7.574 -13.499  1.00 98.27           H  
ATOM   3089  N   TRP A 201       2.371   4.083 -11.797  1.00 98.32           N  
ATOM   3090  H   TRP A 201       2.034   4.999 -11.536  1.00 98.32           H  
ATOM   3091  CA  TRP A 201       1.439   3.137 -12.400  1.00 98.32           C  
ATOM   3092  HA  TRP A 201       1.402   2.236 -11.786  1.00 98.32           H  
ATOM   3093  C   TRP A 201       1.867   2.730 -13.811  1.00 98.32           C  
ATOM   3094  CB  TRP A 201       0.039   3.743 -12.436  1.00 98.32           C  
ATOM   3095  HB2 TRP A 201      -0.272   4.003 -11.424  1.00 98.32           H  
ATOM   3096  HB3 TRP A 201       0.060   4.660 -13.026  1.00 98.32           H  
ATOM   3097  O   TRP A 201       2.061   3.587 -14.670  1.00 98.32           O  
ATOM   3098  CG  TRP A 201      -0.981   2.822 -13.014  1.00 98.32           C  
ATOM   3099  CD1 TRP A 201      -1.329   2.760 -14.319  1.00 98.32           C  
ATOM   3100  HD1 TRP A 201      -0.909   3.382 -15.096  1.00 98.32           H  
ATOM   3101  CD2 TRP A 201      -1.729   1.765 -12.346  1.00 98.32           C  
ATOM   3102  CE2 TRP A 201      -2.552   1.122 -13.317  1.00 98.32           C  
ATOM   3103  CE3 TRP A 201      -1.756   1.253 -11.031  1.00 98.32           C  
ATOM   3104  HE3 TRP A 201      -1.093   1.666 -10.285  1.00 98.32           H  
ATOM   3105  NE1 TRP A 201      -2.266   1.764 -14.501  1.00 98.32           N  
ATOM   3106  HE1 TRP A 201      -2.623   1.494 -15.406  1.00 98.32           H  
ATOM   3107  CH2 TRP A 201      -3.445  -0.388 -11.668  1.00 98.32           C  
ATOM   3108  HH2 TRP A 201      -4.099  -1.201 -11.387  1.00 98.32           H  
ATOM   3109  CZ2 TRP A 201      -3.413   0.068 -12.991  1.00 98.32           C  
ATOM   3110  HZ2 TRP A 201      -4.035  -0.401 -13.739  1.00 98.32           H  
ATOM   3111  CZ3 TRP A 201      -2.590   0.166 -10.711  1.00 98.32           C  
ATOM   3112  HZ3 TRP A 201      -2.547  -0.312  -9.743  1.00 98.32           H  
ATOM   3113  N   GLY A 202       1.969   1.422 -14.057  1.00 97.63           N  
ATOM   3114  H   GLY A 202       1.857   0.769 -13.295  1.00 97.63           H  
ATOM   3115  CA  GLY A 202       2.239   0.879 -15.389  1.00 97.63           C  
ATOM   3116  HA2 GLY A 202       1.553   1.335 -16.103  1.00 97.63           H  
ATOM   3117  HA3 GLY A 202       2.053  -0.195 -15.378  1.00 97.63           H  
ATOM   3118  C   GLY A 202       3.662   1.106 -15.906  1.00 97.63           C  
ATOM   3119  O   GLY A 202       3.942   0.728 -17.039  1.00 97.63           O  
ATOM   3120  N   SER A 203       4.564   1.694 -15.111  1.00 97.97           N  
ATOM   3121  H   SER A 203       4.294   1.982 -14.181  1.00 97.97           H  
ATOM   3122  CA  SER A 203       5.945   1.909 -15.546  1.00 97.97           C  
ATOM   3123  HA  SER A 203       5.913   2.400 -16.519  1.00 97.97           H  
ATOM   3124  C   SER A 203       6.696   0.583 -15.707  1.00 97.97           C  
ATOM   3125  CB  SER A 203       6.694   2.838 -14.591  1.00 97.97           C  
ATOM   3126  HB2 SER A 203       6.127   3.761 -14.465  1.00 97.97           H  
ATOM   3127  HB3 SER A 203       6.805   2.354 -13.621  1.00 97.97           H  
ATOM   3128  O   SER A 203       6.602  -0.314 -14.866  1.00 97.97           O  
ATOM   3129  OG  SER A 203       7.973   3.130 -15.126  1.00 97.97           O  
ATOM   3130  HG  SER A 203       7.983   4.020 -15.487  1.00 97.97           H  
ATOM   3131  N   THR A 204       7.463   0.485 -16.792  1.00 97.73           N  
ATOM   3132  H   THR A 204       7.411   1.223 -17.479  1.00 97.73           H  
ATOM   3133  CA  THR A 204       8.397  -0.615 -17.086  1.00 97.73           C  
ATOM   3134  HA  THR A 204       8.218  -1.438 -16.393  1.00 97.73           H  
ATOM   3135  C   THR A 204       9.858  -0.196 -16.902  1.00 97.73           C  
ATOM   3136  CB  THR A 204       8.176  -1.143 -18.510  1.00 97.73           C  
ATOM   3137  HB  THR A 204       8.884  -1.945 -18.717  1.00 97.73           H  
ATOM   3138  O   THR A 204      10.779  -0.975 -17.158  1.00 97.73           O  
ATOM   3139  CG2 THR A 204       6.759  -1.680 -18.710  1.00 97.73           C  
ATOM   3140 HG21 THR A 204       6.560  -2.465 -17.980  1.00 97.73           H  
ATOM   3141 HG22 THR A 204       6.025  -0.882 -18.596  1.00 97.73           H  
ATOM   3142 HG23 THR A 204       6.673  -2.099 -19.712  1.00 97.73           H  
ATOM   3143  OG1 THR A 204       8.373  -0.100 -19.442  1.00 97.73           O  
ATOM   3144  HG1 THR A 204       9.314  -0.054 -19.628  1.00 97.73           H  
ATOM   3145  N   GLU A 205      10.097   1.048 -16.481  1.00 98.15           N  
ATOM   3146  H   GLU A 205       9.312   1.624 -16.212  1.00 98.15           H  
ATOM   3147  CA  GLU A 205      11.427   1.504 -16.094  1.00 98.15           C  
ATOM   3148  HA  GLU A 205      12.134   1.254 -16.884  1.00 98.15           H  
ATOM   3149  C   GLU A 205      11.871   0.801 -14.807  1.00 98.15           C  
ATOM   3150  CB  GLU A 205      11.445   3.019 -15.890  1.00 98.15           C  
ATOM   3151  HB2 GLU A 205      10.648   3.283 -15.194  1.00 98.15           H  
ATOM   3152  HB3 GLU A 205      12.399   3.291 -15.440  1.00 98.15           H  
ATOM   3153  O   GLU A 205      11.056   0.498 -13.932  1.00 98.15           O  
ATOM   3154  CG  GLU A 205      11.267   3.823 -17.183  1.00 98.15           C  
ATOM   3155  HG2 GLU A 205      12.072   3.573 -17.875  1.00 98.15           H  
ATOM   3156  HG3 GLU A 205      10.316   3.562 -17.648  1.00 98.15           H  
ATOM   3157  CD  GLU A 205      11.306   5.320 -16.858  1.00 98.15           C  
ATOM   3158  OE1 GLU A 205      10.259   5.984 -16.996  1.00 98.15           O  
ATOM   3159  OE2 GLU A 205      12.355   5.787 -16.351  1.00 98.15           O  
ATOM   3160  N   TYR A 206      13.178   0.557 -14.690  1.00 98.16           N  
ATOM   3161  H   TYR A 206      13.804   0.911 -15.399  1.00 98.16           H  
ATOM   3162  CA  TYR A 206      13.755  -0.213 -13.591  1.00 98.16           C  
ATOM   3163  HA  TYR A 206      13.403  -1.242 -13.672  1.00 98.16           H  
ATOM   3164  C   TYR A 206      13.342   0.334 -12.214  1.00 98.16           C  
ATOM   3165  CB  TYR A 206      15.280  -0.227 -13.727  1.00 98.16           C  
ATOM   3166  HB2 TYR A 206      15.552  -0.638 -14.699  1.00 98.16           H  
ATOM   3167  HB3 TYR A 206      15.652   0.797 -13.691  1.00 98.16           H  
ATOM   3168  O   TYR A 206      13.689   1.457 -11.851  1.00 98.16           O  
ATOM   3169  CG  TYR A 206      15.963  -1.036 -12.643  1.00 98.16           C  
ATOM   3170  CD1 TYR A 206      16.409  -0.403 -11.468  1.00 98.16           C  
ATOM   3171  HD1 TYR A 206      16.274   0.661 -11.343  1.00 98.16           H  
ATOM   3172  CD2 TYR A 206      16.119  -2.427 -12.791  1.00 98.16           C  
ATOM   3173  HD2 TYR A 206      15.762  -2.920 -13.682  1.00 98.16           H  
ATOM   3174  CE1 TYR A 206      17.014  -1.156 -10.445  1.00 98.16           C  
ATOM   3175  HE1 TYR A 206      17.343  -0.663  -9.542  1.00 98.16           H  
ATOM   3176  CE2 TYR A 206      16.739  -3.182 -11.780  1.00 98.16           C  
ATOM   3177  HE2 TYR A 206      16.877  -4.247 -11.893  1.00 98.16           H  
ATOM   3178  OH  TYR A 206      17.773  -3.282  -9.625  1.00 98.16           O  
ATOM   3179  HH  TYR A 206      18.009  -2.727  -8.878  1.00 98.16           H  
ATOM   3180  CZ  TYR A 206      17.185  -2.548 -10.604  1.00 98.16           C  
ATOM   3181  N   GLY A 207      12.608  -0.475 -11.449  1.00 97.76           N  
ATOM   3182  H   GLY A 207      12.255  -1.318 -11.878  1.00 97.76           H  
ATOM   3183  CA  GLY A 207      12.214  -0.205 -10.065  1.00 97.76           C  
ATOM   3184  HA2 GLY A 207      13.090   0.130  -9.510  1.00 97.76           H  
ATOM   3185  HA3 GLY A 207      11.868  -1.131  -9.606  1.00 97.76           H  
ATOM   3186  C   GLY A 207      11.117   0.851  -9.890  1.00 97.76           C  
ATOM   3187  O   GLY A 207      10.749   1.158  -8.759  1.00 97.76           O  
ATOM   3188  N   LYS A 208      10.619   1.457 -10.977  1.00 98.51           N  
ATOM   3189  H   LYS A 208      10.970   1.173 -11.881  1.00 98.51           H  
ATOM   3190  CA  LYS A 208       9.651   2.566 -10.899  1.00 98.51           C  
ATOM   3191  HA  LYS A 208       9.776   3.084  -9.948  1.00 98.51           H  
ATOM   3192  C   LYS A 208       8.199   2.101 -10.913  1.00 98.51           C  
ATOM   3193  CB  LYS A 208       9.895   3.573 -12.030  1.00 98.51           C  
ATOM   3194  HB2 LYS A 208       9.129   4.346 -11.974  1.00 98.51           H  
ATOM   3195  HB3 LYS A 208       9.800   3.066 -12.990  1.00 98.51           H  
ATOM   3196  O   LYS A 208       7.325   2.877 -10.542  1.00 98.51           O  
ATOM   3197  CG  LYS A 208      11.273   4.243 -11.939  1.00 98.51           C  
ATOM   3198  HG2 LYS A 208      12.049   3.510 -12.162  1.00 98.51           H  
ATOM   3199  HG3 LYS A 208      11.424   4.630 -10.931  1.00 98.51           H  
ATOM   3200  CD  LYS A 208      11.367   5.400 -12.936  1.00 98.51           C  
ATOM   3201  HD2 LYS A 208      10.637   6.164 -12.671  1.00 98.51           H  
ATOM   3202  HD3 LYS A 208      11.138   5.036 -13.938  1.00 98.51           H  
ATOM   3203  CE  LYS A 208      12.766   6.014 -12.930  1.00 98.51           C  
ATOM   3204  HE2 LYS A 208      13.494   5.217 -13.083  1.00 98.51           H  
ATOM   3205  HE3 LYS A 208      12.954   6.458 -11.952  1.00 98.51           H  
ATOM   3206  NZ  LYS A 208      12.887   7.022 -14.009  1.00 98.51           N  
ATOM   3207  HZ1 LYS A 208      12.196   7.752 -13.913  1.00 98.51           H  
ATOM   3208  HZ2 LYS A 208      13.816   7.416 -14.047  1.00 98.51           H  
ATOM   3209  HZ3 LYS A 208      12.712   6.583 -14.902  1.00 98.51           H  
ATOM   3210  N   GLY A 209       7.934   0.886 -11.387  1.00 98.16           N  
ATOM   3211  H   GLY A 209       8.727   0.308 -11.625  1.00 98.16           H  
ATOM   3212  CA  GLY A 209       6.590   0.311 -11.476  1.00 98.16           C  
ATOM   3213  HA2 GLY A 209       5.905   1.049 -11.895  1.00 98.16           H  
ATOM   3214  HA3 GLY A 209       6.616  -0.543 -12.152  1.00 98.16           H  
ATOM   3215  C   GLY A 209       6.037  -0.158 -10.129  1.00 98.16           C  
ATOM   3216  O   GLY A 209       6.685  -0.044  -9.091  1.00 98.16           O  
ATOM   3217  N   LEU A 210       4.836  -0.748 -10.140  1.00 98.65           N  
ATOM   3218  H   LEU A 210       4.313  -0.788 -11.003  1.00 98.65           H  
ATOM   3219  CA  LEU A 210       4.309  -1.458  -8.971  1.00 98.65           C  
ATOM   3220  HA  LEU A 210       4.563  -0.886  -8.078  1.00 98.65           H  
ATOM   3221  C   LEU A 210       5.005  -2.819  -8.879  1.00 98.65           C  
ATOM   3222  CB  LEU A 210       2.776  -1.579  -8.998  1.00 98.65           C  
ATOM   3223  HB2 LEU A 210       2.492  -2.317  -8.249  1.00 98.65           H  
ATOM   3224  HB3 LEU A 210       2.446  -1.955  -9.966  1.00 98.65           H  
ATOM   3225  O   LEU A 210       4.517  -3.807  -9.432  1.00 98.65           O  
ATOM   3226  CG  LEU A 210       2.033  -0.278  -8.653  1.00 98.65           C  
ATOM   3227  HG  LEU A 210       2.355   0.065  -7.670  1.00 98.65           H  
ATOM   3228  CD1 LEU A 210       2.270   0.859  -9.642  1.00 98.65           C  
ATOM   3229 HD11 LEU A 210       2.111   0.494 -10.656  1.00 98.65           H  
ATOM   3230 HD12 LEU A 210       3.291   1.230  -9.545  1.00 98.65           H  
ATOM   3231 HD13 LEU A 210       1.596   1.691  -9.438  1.00 98.65           H  
ATOM   3232  CD2 LEU A 210       0.530  -0.547  -8.617  1.00 98.65           C  
ATOM   3233 HD21 LEU A 210       0.302  -1.196  -7.771  1.00 98.65           H  
ATOM   3234 HD22 LEU A 210       0.206  -1.019  -9.545  1.00 98.65           H  
ATOM   3235 HD23 LEU A 210      -0.011   0.389  -8.478  1.00 98.65           H  
ATOM   3236  N   ASN A 211       6.180  -2.849  -8.252  1.00 97.87           N  
ATOM   3237  H   ASN A 211       6.525  -1.980  -7.872  1.00 97.87           H  
ATOM   3238  CA  ASN A 211       7.065  -4.007  -8.293  1.00 97.87           C  
ATOM   3239  HA  ASN A 211       6.842  -4.562  -9.204  1.00 97.87           H  
ATOM   3240  C   ASN A 211       6.848  -4.965  -7.116  1.00 97.87           C  
ATOM   3241  CB  ASN A 211       8.536  -3.570  -8.380  1.00 97.87           C  
ATOM   3242  HB2 ASN A 211       8.811  -3.042  -7.467  1.00 97.87           H  
ATOM   3243  HB3 ASN A 211       9.166  -4.456  -8.467  1.00 97.87           H  
ATOM   3244  O   ASN A 211       6.704  -4.560  -5.961  1.00 97.87           O  
ATOM   3245  CG  ASN A 211       8.866  -2.664  -9.552  1.00 97.87           C  
ATOM   3246  ND2 ASN A 211       8.555  -3.009 -10.772  1.00 97.87           N  
ATOM   3247 HD21 ASN A 211       8.833  -2.357 -11.491  1.00 97.87           H  
ATOM   3248 HD22 ASN A 211       7.968  -3.799 -11.000  1.00 97.87           H  
ATOM   3249  OD1 ASN A 211       9.483  -1.635  -9.409  1.00 97.87           O  
ATOM   3250  N   TRP A 212       6.948  -6.253  -7.419  1.00 98.50           N  
ATOM   3251  H   TRP A 212       7.002  -6.488  -8.400  1.00 98.50           H  
ATOM   3252  CA  TRP A 212       7.145  -7.349  -6.483  1.00 98.50           C  
ATOM   3253  HA  TRP A 212       7.470  -6.960  -5.518  1.00 98.50           H  
ATOM   3254  C   TRP A 212       8.246  -8.245  -7.058  1.00 98.50           C  
ATOM   3255  CB  TRP A 212       5.814  -8.085  -6.295  1.00 98.50           C  
ATOM   3256  HB2 TRP A 212       5.027  -7.348  -6.134  1.00 98.50           H  
ATOM   3257  HB3 TRP A 212       5.552  -8.639  -7.197  1.00 98.50           H  
ATOM   3258  O   TRP A 212       7.973  -9.069  -7.930  1.00 98.50           O  
ATOM   3259  CG  TRP A 212       5.805  -9.007  -5.123  1.00 98.50           C  
ATOM   3260  CD1 TRP A 212       6.174 -10.306  -5.121  1.00 98.50           C  
ATOM   3261  HD1 TRP A 212       6.517 -10.854  -5.985  1.00 98.50           H  
ATOM   3262  CD2 TRP A 212       5.438  -8.690  -3.749  1.00 98.50           C  
ATOM   3263  CE2 TRP A 212       5.590  -9.866  -2.959  1.00 98.50           C  
ATOM   3264  CE3 TRP A 212       5.022  -7.516  -3.088  1.00 98.50           C  
ATOM   3265  HE3 TRP A 212       4.905  -6.605  -3.656  1.00 98.50           H  
ATOM   3266  NE1 TRP A 212       6.041 -10.816  -3.846  1.00 98.50           N  
ATOM   3267  HE1 TRP A 212       6.316 -11.754  -3.591  1.00 98.50           H  
ATOM   3268  CH2 TRP A 212       4.912  -8.701  -0.954  1.00 98.50           C  
ATOM   3269  HH2 TRP A 212       4.703  -8.698   0.106  1.00 98.50           H  
ATOM   3270  CZ2 TRP A 212       5.335  -9.884  -1.582  1.00 98.50           C  
ATOM   3271  HZ2 TRP A 212       5.452 -10.797  -1.016  1.00 98.50           H  
ATOM   3272  CZ3 TRP A 212       4.764  -7.519  -1.704  1.00 98.50           C  
ATOM   3273  HZ3 TRP A 212       4.452  -6.608  -1.214  1.00 98.50           H  
ATOM   3274  N   MET A 213       9.500  -8.044  -6.631  1.00 97.85           N  
ATOM   3275  H   MET A 213       9.640  -7.366  -5.896  1.00 97.85           H  
ATOM   3276  CA  MET A 213      10.718  -8.515  -7.316  1.00 97.85           C  
ATOM   3277  HA  MET A 213      10.861  -7.911  -8.212  1.00 97.85           H  
ATOM   3278  C   MET A 213      10.641  -9.973  -7.766  1.00 97.85           C  
ATOM   3279  CB  MET A 213      11.935  -8.291  -6.395  1.00 97.85           C  
ATOM   3280  HB2 MET A 213      11.741  -8.723  -5.413  1.00 97.85           H  
ATOM   3281  HB3 MET A 213      12.060  -7.214  -6.277  1.00 97.85           H  
ATOM   3282  O   MET A 213      10.961 -10.288  -8.908  1.00 97.85           O  
ATOM   3283  CG  MET A 213      13.267  -8.834  -6.933  1.00 97.85           C  
ATOM   3284  HG2 MET A 213      13.318  -8.624  -8.001  1.00 97.85           H  
ATOM   3285  HG3 MET A 213      14.075  -8.277  -6.457  1.00 97.85           H  
ATOM   3286  SD  MET A 213      13.597 -10.605  -6.670  1.00 97.85           S  
ATOM   3287  CE  MET A 213      13.997 -10.612  -4.902  1.00 97.85           C  
ATOM   3288  HE1 MET A 213      14.237 -11.628  -4.588  1.00 97.85           H  
ATOM   3289  HE2 MET A 213      13.145 -10.250  -4.326  1.00 97.85           H  
ATOM   3290  HE3 MET A 213      14.855  -9.966  -4.717  1.00 97.85           H  
ATOM   3291  N   THR A 214      10.156 -10.860  -6.902  1.00 97.08           N  
ATOM   3292  H   THR A 214       9.878 -10.534  -5.988  1.00 97.08           H  
ATOM   3293  CA  THR A 214      10.102 -12.297  -7.200  1.00 97.08           C  
ATOM   3294  HA  THR A 214      11.069 -12.608  -7.596  1.00 97.08           H  
ATOM   3295  C   THR A 214       9.049 -12.703  -8.235  1.00 97.08           C  
ATOM   3296  CB  THR A 214       9.823 -13.085  -5.929  1.00 97.08           C  
ATOM   3297  HB  THR A 214       9.713 -14.131  -6.217  1.00 97.08           H  
ATOM   3298  O   THR A 214       9.062 -13.846  -8.685  1.00 97.08           O  
ATOM   3299  CG2 THR A 214      10.948 -13.009  -4.899  1.00 97.08           C  
ATOM   3300 HG21 THR A 214      11.221 -11.973  -4.694  1.00 97.08           H  
ATOM   3301 HG22 THR A 214      11.828 -13.522  -5.288  1.00 97.08           H  
ATOM   3302 HG23 THR A 214      10.637 -13.488  -3.970  1.00 97.08           H  
ATOM   3303  OG1 THR A 214       8.616 -12.638  -5.351  1.00 97.08           O  
ATOM   3304  HG1 THR A 214       8.803 -11.897  -4.770  1.00 97.08           H  
ATOM   3305  N   THR A 215       8.119 -11.809  -8.579  1.00 97.70           N  
ATOM   3306  H   THR A 215       8.209 -10.876  -8.204  1.00 97.70           H  
ATOM   3307  CA  THR A 215       7.000 -12.075  -9.497  1.00 97.70           C  
ATOM   3308  HA  THR A 215       7.078 -13.092  -9.881  1.00 97.70           H  
ATOM   3309  C   THR A 215       7.033 -11.151 -10.711  1.00 97.70           C  
ATOM   3310  CB  THR A 215       5.659 -11.965  -8.758  1.00 97.70           C  
ATOM   3311  HB  THR A 215       5.502 -10.935  -8.440  1.00 97.70           H  
ATOM   3312  O   THR A 215       7.065 -11.630 -11.840  1.00 97.70           O  
ATOM   3313  CG2 THR A 215       4.488 -12.410  -9.631  1.00 97.70           C  
ATOM   3314 HG21 THR A 215       3.595 -12.515  -9.014  1.00 97.70           H  
ATOM   3315 HG22 THR A 215       4.297 -11.668 -10.406  1.00 97.70           H  
ATOM   3316 HG23 THR A 215       4.706 -13.373 -10.092  1.00 97.70           H  
ATOM   3317  OG1 THR A 215       5.675 -12.788  -7.612  1.00 97.70           O  
ATOM   3318  HG1 THR A 215       6.569 -12.770  -7.262  1.00 97.70           H  
ATOM   3319  N   THR A 216       7.071  -9.833 -10.503  1.00 97.35           N  
ATOM   3320  H   THR A 216       7.105  -9.479  -9.557  1.00 97.35           H  
ATOM   3321  CA  THR A 216       7.106  -8.844 -11.594  1.00 97.35           C  
ATOM   3322  HA  THR A 216       6.546  -9.228 -12.447  1.00 97.35           H  
ATOM   3323  C   THR A 216       8.526  -8.551 -12.080  1.00 97.35           C  
ATOM   3324  CB  THR A 216       6.453  -7.516 -11.171  1.00 97.35           C  
ATOM   3325  HB  THR A 216       6.391  -6.858 -12.038  1.00 97.35           H  
ATOM   3326  O   THR A 216       8.702  -7.989 -13.157  1.00 97.35           O  
ATOM   3327  CG2 THR A 216       5.047  -7.695 -10.590  1.00 97.35           C  
ATOM   3328 HG21 THR A 216       4.423  -8.236 -11.302  1.00 97.35           H  
ATOM   3329 HG22 THR A 216       4.607  -6.715 -10.409  1.00 97.35           H  
ATOM   3330 HG23 THR A 216       5.084  -8.244  -9.649  1.00 97.35           H  
ATOM   3331  OG1 THR A 216       7.226  -6.887 -10.173  1.00 97.35           O  
ATOM   3332  HG1 THR A 216       8.054  -6.597 -10.561  1.00 97.35           H  
ATOM   3333  N   GLY A 217       9.551  -8.844 -11.272  1.00 97.76           N  
ATOM   3334  H   GLY A 217       9.367  -9.336 -10.409  1.00 97.76           H  
ATOM   3335  CA  GLY A 217      10.867  -8.224 -11.436  1.00 97.76           C  
ATOM   3336  HA2 GLY A 217      11.241  -8.443 -12.436  1.00 97.76           H  
ATOM   3337  HA3 GLY A 217      11.568  -8.637 -10.710  1.00 97.76           H  
ATOM   3338  C   GLY A 217      10.807  -6.702 -11.249  1.00 97.76           C  
ATOM   3339  O   GLY A 217       9.833  -6.166 -10.714  1.00 97.76           O  
ATOM   3340  N   PHE A 218      11.847  -6.001 -11.706  1.00 98.03           N  
ATOM   3341  H   PHE A 218      12.641  -6.504 -12.076  1.00 98.03           H  
ATOM   3342  CA  PHE A 218      11.945  -4.536 -11.623  1.00 98.03           C  
ATOM   3343  HA  PHE A 218      11.245  -4.171 -10.871  1.00 98.03           H  
ATOM   3344  C   PHE A 218      11.566  -3.804 -12.919  1.00 98.03           C  
ATOM   3345  CB  PHE A 218      13.357  -4.155 -11.156  1.00 98.03           C  
ATOM   3346  HB2 PHE A 218      14.089  -4.596 -11.833  1.00 98.03           H  
ATOM   3347  HB3 PHE A 218      13.474  -3.073 -11.216  1.00 98.03           H  
ATOM   3348  O   PHE A 218      11.433  -2.589 -12.900  1.00 98.03           O  
ATOM   3349  CG  PHE A 218      13.661  -4.562  -9.728  1.00 98.03           C  
ATOM   3350  CD1 PHE A 218      12.930  -3.991  -8.668  1.00 98.03           C  
ATOM   3351  HD1 PHE A 218      12.159  -3.260  -8.864  1.00 98.03           H  
ATOM   3352  CD2 PHE A 218      14.685  -5.488  -9.450  1.00 98.03           C  
ATOM   3353  HD2 PHE A 218      15.270  -5.908 -10.255  1.00 98.03           H  
ATOM   3354  CE1 PHE A 218      13.223  -4.341  -7.340  1.00 98.03           C  
ATOM   3355  HE1 PHE A 218      12.686  -3.868  -6.531  1.00 98.03           H  
ATOM   3356  CE2 PHE A 218      14.976  -5.839  -8.120  1.00 98.03           C  
ATOM   3357  HE2 PHE A 218      15.781  -6.527  -7.908  1.00 98.03           H  
ATOM   3358  CZ  PHE A 218      14.247  -5.263  -7.066  1.00 98.03           C  
ATOM   3359  HZ  PHE A 218      14.493  -5.502  -6.042  1.00 98.03           H  
ATOM   3360  N   HIS A 219      11.369  -4.513 -14.033  1.00 97.95           N  
ATOM   3361  H   HIS A 219      11.447  -5.518 -13.981  1.00 97.95           H  
ATOM   3362  CA  HIS A 219      11.057  -3.921 -15.347  1.00 97.95           C  
ATOM   3363  HA  HIS A 219      11.249  -2.848 -15.310  1.00 97.95           H  
ATOM   3364  C   HIS A 219       9.579  -4.052 -15.747  1.00 97.95           C  
ATOM   3365  CB  HIS A 219      11.993  -4.513 -16.406  1.00 97.95           C  
ATOM   3366  HB2 HIS A 219      11.934  -5.601 -16.383  1.00 97.95           H  
ATOM   3367  HB3 HIS A 219      11.677  -4.182 -17.395  1.00 97.95           H  
ATOM   3368  O   HIS A 219       9.228  -3.920 -16.917  1.00 97.95           O  
ATOM   3369  CG  HIS A 219      13.416  -4.074 -16.232  1.00 97.95           C  
ATOM   3370  CD2 HIS A 219      14.469  -4.837 -15.811  1.00 97.95           C  
ATOM   3371  HD2 HIS A 219      14.427  -5.875 -15.516  1.00 97.95           H  
ATOM   3372  ND1 HIS A 219      13.906  -2.832 -16.553  1.00 97.95           N  
ATOM   3373  HD1 HIS A 219      13.360  -2.065 -16.919  1.00 97.95           H  
ATOM   3374  CE1 HIS A 219      15.235  -2.852 -16.357  1.00 97.95           C  
ATOM   3375  HE1 HIS A 219      15.907  -2.029 -16.552  1.00 97.95           H  
ATOM   3376  NE2 HIS A 219      15.621  -4.052 -15.893  1.00 97.95           N  
ATOM   3377  N   ALA A 220       8.702  -4.349 -14.790  1.00 97.43           N  
ATOM   3378  H   ALA A 220       9.020  -4.423 -13.834  1.00 97.43           H  
ATOM   3379  CA  ALA A 220       7.273  -4.476 -15.032  1.00 97.43           C  
ATOM   3380  HA  ALA A 220       6.996  -3.834 -15.869  1.00 97.43           H  
ATOM   3381  C   ALA A 220       6.466  -4.024 -13.817  1.00 97.43           C  
ATOM   3382  CB  ALA A 220       6.948  -5.926 -15.404  1.00 97.43           C  
ATOM   3383  HB1 ALA A 220       5.911  -5.988 -15.733  1.00 97.43           H  
ATOM   3384  HB2 ALA A 220       7.093  -6.580 -14.544  1.00 97.43           H  
ATOM   3385  HB3 ALA A 220       7.589  -6.256 -16.222  1.00 97.43           H  
ATOM   3386  O   ALA A 220       6.952  -4.041 -12.690  1.00 97.43           O  
ATOM   3387  N   SER A 221       5.207  -3.672 -14.047  1.00 98.03           N  
ATOM   3388  H   SER A 221       4.857  -3.734 -14.993  1.00 98.03           H  
ATOM   3389  CA  SER A 221       4.276  -3.234 -13.012  1.00 98.03           C  
ATOM   3390  HA  SER A 221       4.795  -3.124 -12.061  1.00 98.03           H  
ATOM   3391  C   SER A 221       3.160  -4.257 -12.843  1.00 98.03           C  
ATOM   3392  CB  SER A 221       3.715  -1.865 -13.406  1.00 98.03           C  
ATOM   3393  HB2 SER A 221       3.178  -1.952 -14.351  1.00 98.03           H  
ATOM   3394  HB3 SER A 221       4.542  -1.169 -13.541  1.00 98.03           H  
ATOM   3395  O   SER A 221       2.621  -4.764 -13.828  1.00 98.03           O  
ATOM   3396  OG  SER A 221       2.844  -1.345 -12.419  1.00 98.03           O  
ATOM   3397  HG  SER A 221       2.051  -1.883 -12.376  1.00 98.03           H  
ATOM   3398  N   ALA A 222       2.749  -4.501 -11.600  1.00 98.40           N  
ATOM   3399  H   ALA A 222       3.271  -4.123 -10.822  1.00 98.40           H  
ATOM   3400  CA  ALA A 222       1.447  -5.094 -11.337  1.00 98.40           C  
ATOM   3401  HA  ALA A 222       1.409  -6.072 -11.817  1.00 98.40           H  
ATOM   3402  C   ALA A 222       0.333  -4.217 -11.942  1.00 98.40           C  
ATOM   3403  CB  ALA A 222       1.271  -5.298  -9.829  1.00 98.40           C  
ATOM   3404  HB1 ALA A 222       1.302  -4.336  -9.318  1.00 98.40           H  
ATOM   3405  HB2 ALA A 222       2.067  -5.935  -9.444  1.00 98.40           H  
ATOM   3406  HB3 ALA A 222       0.310  -5.774  -9.635  1.00 98.40           H  
ATOM   3407  O   ALA A 222       0.452  -2.989 -12.013  1.00 98.40           O  
ATOM   3408  N   SER A 223      -0.736  -4.875 -12.384  1.00 97.92           N  
ATOM   3409  H   SER A 223      -0.736  -5.876 -12.249  1.00 97.92           H  
ATOM   3410  CA  SER A 223      -1.916  -4.269 -13.021  1.00 97.92           C  
ATOM   3411  HA  SER A 223      -1.634  -3.307 -13.450  1.00 97.92           H  
ATOM   3412  C   SER A 223      -3.063  -3.998 -12.046  1.00 97.92           C  
ATOM   3413  CB  SER A 223      -2.396  -5.166 -14.164  1.00 97.92           C  
ATOM   3414  HB2 SER A 223      -1.586  -5.287 -14.884  1.00 97.92           H  
ATOM   3415  HB3 SER A 223      -3.237  -4.691 -14.668  1.00 97.92           H  
ATOM   3416  O   SER A 223      -4.021  -3.316 -12.392  1.00 97.92           O  
ATOM   3417  OG  SER A 223      -2.795  -6.444 -13.694  1.00 97.92           O  
ATOM   3418  HG  SER A 223      -2.140  -6.800 -13.088  1.00 97.92           H  
ATOM   3419  N   MET A 224      -2.961  -4.528 -10.828  1.00 98.09           N  
ATOM   3420  H   MET A 224      -2.166  -5.122 -10.641  1.00 98.09           H  
ATOM   3421  CA  MET A 224      -3.809  -4.217  -9.683  1.00 98.09           C  
ATOM   3422  HA  MET A 224      -4.044  -3.153  -9.709  1.00 98.09           H  
ATOM   3423  C   MET A 224      -3.021  -4.541  -8.416  1.00 98.09           C  
ATOM   3424  CB  MET A 224      -5.114  -5.029  -9.754  1.00 98.09           C  
ATOM   3425  HB2 MET A 224      -5.595  -4.821 -10.710  1.00 98.09           H  
ATOM   3426  HB3 MET A 224      -4.895  -6.096  -9.709  1.00 98.09           H  
ATOM   3427  O   MET A 224      -2.291  -5.533  -8.411  1.00 98.09           O  
ATOM   3428  CG  MET A 224      -6.105  -4.662  -8.643  1.00 98.09           C  
ATOM   3429  HG2 MET A 224      -7.114  -4.853  -9.009  1.00 98.09           H  
ATOM   3430  HG3 MET A 224      -6.014  -3.592  -8.456  1.00 98.09           H  
ATOM   3431  SD  MET A 224      -5.922  -5.518  -7.053  1.00 98.09           S  
ATOM   3432  CE  MET A 224      -6.570  -7.156  -7.470  1.00 98.09           C  
ATOM   3433  HE1 MET A 224      -7.601  -7.070  -7.815  1.00 98.09           H  
ATOM   3434  HE2 MET A 224      -6.530  -7.794  -6.587  1.00 98.09           H  
ATOM   3435  HE3 MET A 224      -5.959  -7.604  -8.254  1.00 98.09           H  
ATOM   3436  N   THR A 225      -3.154  -3.731  -7.365  1.00 98.67           N  
ATOM   3437  H   THR A 225      -3.748  -2.919  -7.453  1.00 98.67           H  
ATOM   3438  CA  THR A 225      -2.644  -4.064  -6.029  1.00 98.67           C  
ATOM   3439  HA  THR A 225      -2.523  -5.146  -5.982  1.00 98.67           H  
ATOM   3440  C   THR A 225      -3.635  -3.669  -4.945  1.00 98.67           C  
ATOM   3441  CB  THR A 225      -1.271  -3.446  -5.707  1.00 98.67           C  
ATOM   3442  HB  THR A 225      -0.910  -3.901  -4.784  1.00 98.67           H  
ATOM   3443  O   THR A 225      -4.239  -2.595  -5.000  1.00 98.67           O  
ATOM   3444  CG2 THR A 225      -0.226  -3.698  -6.792  1.00 98.67           C  
ATOM   3445 HG21 THR A 225       0.686  -3.154  -6.542  1.00 98.67           H  
ATOM   3446 HG22 THR A 225      -0.009  -4.764  -6.857  1.00 98.67           H  
ATOM   3447 HG23 THR A 225      -0.580  -3.342  -7.760  1.00 98.67           H  
ATOM   3448  OG1 THR A 225      -1.332  -2.050  -5.491  1.00 98.67           O  
ATOM   3449  HG1 THR A 225      -1.974  -1.893  -4.794  1.00 98.67           H  
ATOM   3450  N   GLU A 226      -3.732  -4.494  -3.914  1.00 98.80           N  
ATOM   3451  H   GLU A 226      -3.243  -5.376  -3.962  1.00 98.80           H  
ATOM   3452  CA  GLU A 226      -4.367  -4.166  -2.646  1.00 98.80           C  
ATOM   3453  HA  GLU A 226      -4.549  -3.093  -2.590  1.00 98.80           H  
ATOM   3454  C   GLU A 226      -3.446  -4.556  -1.502  1.00 98.80           C  
ATOM   3455  CB  GLU A 226      -5.696  -4.906  -2.473  1.00 98.80           C  
ATOM   3456  HB2 GLU A 226      -5.549  -5.957  -2.719  1.00 98.80           H  
ATOM   3457  HB3 GLU A 226      -6.006  -4.838  -1.430  1.00 98.80           H  
ATOM   3458  O   GLU A 226      -2.838  -5.628  -1.510  1.00 98.80           O  
ATOM   3459  CG  GLU A 226      -6.816  -4.326  -3.335  1.00 98.80           C  
ATOM   3460  HG2 GLU A 226      -6.497  -4.292  -4.377  1.00 98.80           H  
ATOM   3461  HG3 GLU A 226      -7.020  -3.306  -3.008  1.00 98.80           H  
ATOM   3462  CD  GLU A 226      -8.102  -5.154  -3.241  1.00 98.80           C  
ATOM   3463  OE1 GLU A 226      -9.097  -4.763  -3.889  1.00 98.80           O  
ATOM   3464  OE2 GLU A 226      -8.187  -6.192  -2.544  1.00 98.80           O  
ATOM   3465  N   ILE A 227      -3.405  -3.713  -0.478  1.00 98.88           N  
ATOM   3466  H   ILE A 227      -3.914  -2.843  -0.551  1.00 98.88           H  
ATOM   3467  CA  ILE A 227      -2.795  -4.058   0.797  1.00 98.88           C  
ATOM   3468  HA  ILE A 227      -2.517  -5.111   0.776  1.00 98.88           H  
ATOM   3469  C   ILE A 227      -3.840  -3.877   1.883  1.00 98.88           C  
ATOM   3470  CB  ILE A 227      -1.524  -3.245   1.085  1.00 98.88           C  
ATOM   3471  HB  ILE A 227      -1.809  -2.246   1.414  1.00 98.88           H  
ATOM   3472  O   ILE A 227      -4.459  -2.814   2.000  1.00 98.88           O  
ATOM   3473  CG1 ILE A 227      -0.592  -3.128  -0.139  1.00 98.88           C  
ATOM   3474 HG12 ILE A 227      -1.136  -2.704  -0.984  1.00 98.88           H  
ATOM   3475 HG13 ILE A 227      -0.233  -4.116  -0.429  1.00 98.88           H  
ATOM   3476  CG2 ILE A 227      -0.818  -3.955   2.241  1.00 98.88           C  
ATOM   3477 HG21 ILE A 227      -0.588  -4.986   1.971  1.00 98.88           H  
ATOM   3478 HG22 ILE A 227      -1.481  -3.971   3.106  1.00 98.88           H  
ATOM   3479 HG23 ILE A 227       0.104  -3.443   2.515  1.00 98.88           H  
ATOM   3480  CD1 ILE A 227       0.596  -2.207   0.123  1.00 98.88           C  
ATOM   3481 HD11 ILE A 227       0.256  -1.250   0.518  1.00 98.88           H  
ATOM   3482 HD12 ILE A 227       1.268  -2.680   0.840  1.00 98.88           H  
ATOM   3483 HD13 ILE A 227       1.127  -2.034  -0.813  1.00 98.88           H  
ATOM   3484  N   LYS A 228      -4.056  -4.932   2.664  1.00 98.84           N  
ATOM   3485  H   LYS A 228      -3.523  -5.773   2.493  1.00 98.84           H  
ATOM   3486  CA  LYS A 228      -5.132  -4.992   3.645  1.00 98.84           C  
ATOM   3487  HA  LYS A 228      -5.355  -3.970   3.953  1.00 98.84           H  
ATOM   3488  C   LYS A 228      -4.730  -5.725   4.908  1.00 98.84           C  
ATOM   3489  CB  LYS A 228      -6.392  -5.558   2.980  1.00 98.84           C  
ATOM   3490  HB2 LYS A 228      -6.617  -4.895   2.144  1.00 98.84           H  
ATOM   3491  HB3 LYS A 228      -7.225  -5.503   3.680  1.00 98.84           H  
ATOM   3492  O   LYS A 228      -3.864  -6.595   4.893  1.00 98.84           O  
ATOM   3493  CG  LYS A 228      -6.272  -6.983   2.420  1.00 98.84           C  
ATOM   3494  HG2 LYS A 228      -5.334  -7.080   1.873  1.00 98.84           H  
ATOM   3495  HG3 LYS A 228      -6.289  -7.714   3.228  1.00 98.84           H  
ATOM   3496  CD  LYS A 228      -7.425  -7.243   1.440  1.00 98.84           C  
ATOM   3497  HD2 LYS A 228      -8.374  -7.361   1.965  1.00 98.84           H  
ATOM   3498  HD3 LYS A 228      -7.506  -6.399   0.756  1.00 98.84           H  
ATOM   3499  CE  LYS A 228      -7.130  -8.481   0.613  1.00 98.84           C  
ATOM   3500  HE2 LYS A 228      -6.065  -8.488   0.377  1.00 98.84           H  
ATOM   3501  HE3 LYS A 228      -7.357  -9.374   1.194  1.00 98.84           H  
ATOM   3502  NZ  LYS A 228      -7.881  -8.488  -0.663  1.00 98.84           N  
ATOM   3503  HZ1 LYS A 228      -8.860  -8.697  -0.529  1.00 98.84           H  
ATOM   3504  HZ2 LYS A 228      -7.450  -9.179  -1.261  1.00 98.84           H  
ATOM   3505  HZ3 LYS A 228      -7.833  -7.609  -1.158  1.00 98.84           H  
ATOM   3506  N   ILE A 229      -5.363  -5.341   6.007  1.00 98.74           N  
ATOM   3507  H   ILE A 229      -6.078  -4.633   5.913  1.00 98.74           H  
ATOM   3508  CA  ILE A 229      -5.063  -5.839   7.347  1.00 98.74           C  
ATOM   3509  HA  ILE A 229      -4.380  -6.683   7.245  1.00 98.74           H  
ATOM   3510  C   ILE A 229      -6.313  -6.377   8.021  1.00 98.74           C  
ATOM   3511  CB  ILE A 229      -4.365  -4.772   8.214  1.00 98.74           C  
ATOM   3512  HB  ILE A 229      -4.248  -5.174   9.220  1.00 98.74           H  
ATOM   3513  O   ILE A 229      -7.407  -5.853   7.818  1.00 98.74           O  
ATOM   3514  CG1 ILE A 229      -5.178  -3.458   8.309  1.00 98.74           C  
ATOM   3515 HG12 ILE A 229      -6.165  -3.682   8.712  1.00 98.74           H  
ATOM   3516 HG13 ILE A 229      -5.306  -3.028   7.316  1.00 98.74           H  
ATOM   3517  CG2 ILE A 229      -2.960  -4.544   7.649  1.00 98.74           C  
ATOM   3518 HG21 ILE A 229      -2.429  -3.819   8.266  1.00 98.74           H  
ATOM   3519 HG22 ILE A 229      -3.021  -4.167   6.629  1.00 98.74           H  
ATOM   3520 HG23 ILE A 229      -2.402  -5.480   7.658  1.00 98.74           H  
ATOM   3521  CD1 ILE A 229      -4.548  -2.389   9.209  1.00 98.74           C  
ATOM   3522 HD11 ILE A 229      -3.604  -2.038   8.791  1.00 98.74           H  
ATOM   3523 HD12 ILE A 229      -4.381  -2.793  10.208  1.00 98.74           H  
ATOM   3524 HD13 ILE A 229      -5.219  -1.532   9.267  1.00 98.74           H  
ATOM   3525  N   ARG A 230      -6.150  -7.414   8.837  1.00 98.00           N  
ATOM   3526  H   ARG A 230      -5.226  -7.813   8.923  1.00 98.00           H  
ATOM   3527  CA  ARG A 230      -7.243  -8.014   9.606  1.00 98.00           C  
ATOM   3528  HA  ARG A 230      -8.080  -7.318   9.638  1.00 98.00           H  
ATOM   3529  C   ARG A 230      -6.794  -8.272  11.033  1.00 98.00           C  
ATOM   3530  CB  ARG A 230      -7.728  -9.284   8.895  1.00 98.00           C  
ATOM   3531  HB2 ARG A 230      -6.903  -9.989   8.795  1.00 98.00           H  
ATOM   3532  HB3 ARG A 230      -8.070  -9.002   7.899  1.00 98.00           H  
ATOM   3533  O   ARG A 230      -5.694  -8.769  11.265  1.00 98.00           O  
ATOM   3534  CG  ARG A 230      -8.894  -9.963   9.624  1.00 98.00           C  
ATOM   3535  HG2 ARG A 230      -9.665  -9.224   9.843  1.00 98.00           H  
ATOM   3536  HG3 ARG A 230      -8.550 -10.396  10.563  1.00 98.00           H  
ATOM   3537  CD  ARG A 230      -9.505 -11.060   8.754  1.00 98.00           C  
ATOM   3538  HD2 ARG A 230      -9.732 -10.644   7.773  1.00 98.00           H  
ATOM   3539  HD3 ARG A 230     -10.438 -11.394   9.208  1.00 98.00           H  
ATOM   3540  NE  ARG A 230      -8.604 -12.214   8.603  1.00 98.00           N  
ATOM   3541  HE  ARG A 230      -7.707 -12.216   9.067  1.00 98.00           H  
ATOM   3542  NH1 ARG A 230      -9.869 -13.374   7.088  1.00 98.00           N  
ATOM   3543 HH11 ARG A 230     -10.556 -12.635   7.050  1.00 98.00           H  
ATOM   3544 HH12 ARG A 230      -9.991 -14.175   6.486  1.00 98.00           H  
ATOM   3545  NH2 ARG A 230      -7.888 -14.167   7.738  1.00 98.00           N  
ATOM   3546 HH21 ARG A 230      -7.942 -14.873   7.018  1.00 98.00           H  
ATOM   3547 HH22 ARG A 230      -7.045 -13.991   8.265  1.00 98.00           H  
ATOM   3548  CZ  ARG A 230      -8.800 -13.248   7.814  1.00 98.00           C  
ATOM   3549  N   LYS A 231      -7.648  -7.913  11.991  1.00 96.27           N  
ATOM   3550  H   LYS A 231      -8.539  -7.527  11.712  1.00 96.27           H  
ATOM   3551  CA  LYS A 231      -7.389  -8.128  13.416  1.00 96.27           C  
ATOM   3552  HA  LYS A 231      -6.363  -7.828  13.629  1.00 96.27           H  
ATOM   3553  C   LYS A 231      -7.527  -9.615  13.745  1.00 96.27           C  
ATOM   3554  CB  LYS A 231      -8.327  -7.243  14.252  1.00 96.27           C  
ATOM   3555  HB2 LYS A 231      -9.354  -7.597  14.157  1.00 96.27           H  
ATOM   3556  HB3 LYS A 231      -8.283  -6.222  13.875  1.00 96.27           H  
ATOM   3557  O   LYS A 231      -8.586 -10.206  13.510  1.00 96.27           O  
ATOM   3558  CG  LYS A 231      -7.919  -7.239  15.730  1.00 96.27           C  
ATOM   3559  HG2 LYS A 231      -8.112  -8.224  16.154  1.00 96.27           H  
ATOM   3560  HG3 LYS A 231      -6.854  -7.022  15.812  1.00 96.27           H  
ATOM   3561  CD  LYS A 231      -8.698  -6.180  16.523  1.00 96.27           C  
ATOM   3562  HD2 LYS A 231      -8.435  -5.190  16.151  1.00 96.27           H  
ATOM   3563  HD3 LYS A 231      -9.769  -6.342  16.402  1.00 96.27           H  
ATOM   3564  CE  LYS A 231      -8.334  -6.297  18.006  1.00 96.27           C  
ATOM   3565  HE2 LYS A 231      -8.780  -7.213  18.392  1.00 96.27           H  
ATOM   3566  HE3 LYS A 231      -7.256  -6.427  18.105  1.00 96.27           H  
ATOM   3567  NZ  LYS A 231      -8.773  -5.137  18.813  1.00 96.27           N  
ATOM   3568  HZ1 LYS A 231      -8.033  -4.450  18.845  1.00 96.27           H  
ATOM   3569  HZ2 LYS A 231      -8.933  -5.440  19.763  1.00 96.27           H  
ATOM   3570  HZ3 LYS A 231      -9.618  -4.725  18.444  1.00 96.27           H  
ATOM   3571  N   ILE A 232      -6.478 -10.212  14.300  1.00 92.06           N  
ATOM   3572  H   ILE A 232      -5.656  -9.655  14.485  1.00 92.06           H  
ATOM   3573  CA  ILE A 232      -6.454 -11.634  14.662  1.00 92.06           C  
ATOM   3574  HA  ILE A 232      -6.980 -12.201  13.894  1.00 92.06           H  
ATOM   3575  C   ILE A 232      -7.218 -11.837  15.976  1.00 92.06           C  
ATOM   3576  CB  ILE A 232      -5.004 -12.169  14.712  1.00 92.06           C  
ATOM   3577  HB  ILE A 232      -4.465 -11.640  15.498  1.00 92.06           H  
ATOM   3578  O   ILE A 232      -8.226 -12.548  15.982  1.00 92.06           O  
ATOM   3579  CG1 ILE A 232      -4.279 -11.913  13.368  1.00 92.06           C  
ATOM   3580 HG12 ILE A 232      -4.251 -10.840  13.174  1.00 92.06           H  
ATOM   3581 HG13 ILE A 232      -4.825 -12.389  12.554  1.00 92.06           H  
ATOM   3582  CG2 ILE A 232      -5.000 -13.671  15.052  1.00 92.06           C  
ATOM   3583 HG21 ILE A 232      -5.480 -14.237  14.253  1.00 92.06           H  
ATOM   3584 HG22 ILE A 232      -5.533 -13.860  15.984  1.00 92.06           H  
ATOM   3585 HG23 ILE A 232      -3.980 -14.031  15.184  1.00 92.06           H  
ATOM   3586  CD1 ILE A 232      -2.827 -12.405  13.349  1.00 92.06           C  
ATOM   3587 HD11 ILE A 232      -2.328 -12.137  14.280  1.00 92.06           H  
ATOM   3588 HD12 ILE A 232      -2.796 -13.487  13.218  1.00 92.06           H  
ATOM   3589 HD13 ILE A 232      -2.292 -11.933  12.525  1.00 92.06           H  
ATOM   3590  N   ASN A 233      -6.811 -11.114  17.025  1.00 76.95           N  
ATOM   3591  H   ASN A 233      -6.060 -10.453  16.881  1.00 76.95           H  
ATOM   3592  CA  ASN A 233      -7.379 -11.146  18.377  1.00 76.95           C  
ATOM   3593  HA  ASN A 233      -8.230 -11.827  18.409  1.00 76.95           H  
ATOM   3594  C   ASN A 233      -7.909  -9.768  18.766  1.00 76.95           C  
ATOM   3595  CB  ASN A 233      -6.308 -11.651  19.366  1.00 76.95           C  
ATOM   3596  HB2 ASN A 233      -6.738 -11.668  20.367  1.00 76.95           H  
ATOM   3597  HB3 ASN A 233      -5.478 -10.944  19.371  1.00 76.95           H  
ATOM   3598  O   ASN A 233      -7.132  -8.793  18.632  1.00 76.95           O  
ATOM   3599  CG  ASN A 233      -5.771 -13.042  19.072  1.00 76.95           C  
ATOM   3600  ND2 ASN A 233      -4.570 -13.334  19.513  1.00 76.95           N  
ATOM   3601 HD21 ASN A 233      -4.254 -14.275  19.327  1.00 76.95           H  
ATOM   3602 HD22 ASN A 233      -4.043 -12.655  20.044  1.00 76.95           H  
ATOM   3603  OD1 ASN A 233      -6.392 -13.888  18.454  1.00 76.95           O  
ATOM   3604  OXT ASN A 233      -9.100  -9.698  19.117  1.00 76.95           O  
TER    3605      ASN A 233                                                       
END   
