# Supplementary material for: Nuclear genome of Bulinus truncatus, an intermediate host of the carcinogenic human blood fluke Schistosoma haematobium
Source: Nat Commun. 2022 Feb 21;13:977. doi: 10.1038/s41467-022-28634-9 (PMC8861042; doi:10.1038/s41467-022-28634-9)
Supplement: Supplementary file 6 — Supplementary Data 3 [file 41467_2022_28634_MOESM6_ESM.zip › Supplementary_Data_3/btru_002050-t1.mature.pep.pdb]

ATOM      1  N   MET A   1     -27.084   7.947  42.157  1.00 31.74           N  
ATOM      2  H   MET A   1     -27.668   7.371  41.569  1.00 31.74           H  
ATOM      3  H2  MET A   1     -27.453   7.952  43.097  1.00 31.74           H  
ATOM      4  H3  MET A   1     -26.156   7.549  42.173  1.00 31.74           H  
ATOM      5  CA  MET A   1     -27.008   9.325  41.626  1.00 31.74           C  
ATOM      6  HA  MET A   1     -28.003   9.766  41.568  1.00 31.74           H  
ATOM      7  C   MET A   1     -26.432   9.272  40.214  1.00 31.74           C  
ATOM      8  CB  MET A   1     -26.130  10.213  42.532  1.00 31.74           C  
ATOM      9  HB2 MET A   1     -25.848  11.110  41.981  1.00 31.74           H  
ATOM     10  HB3 MET A   1     -25.217   9.675  42.788  1.00 31.74           H  
ATOM     11  O   MET A   1     -25.224   9.296  40.061  1.00 31.74           O  
ATOM     12  CG  MET A   1     -26.822  10.669  43.820  1.00 31.74           C  
ATOM     13  HG2 MET A   1     -27.632  11.350  43.556  1.00 31.74           H  
ATOM     14  HG3 MET A   1     -27.242   9.812  44.346  1.00 31.74           H  
ATOM     15  SD  MET A   1     -25.676  11.520  44.935  1.00 31.74           S  
ATOM     16  CE  MET A   1     -26.803  12.634  45.816  1.00 31.74           C  
ATOM     17  HE1 MET A   1     -27.566  12.054  46.335  1.00 31.74           H  
ATOM     18  HE2 MET A   1     -26.240  13.216  46.546  1.00 31.74           H  
ATOM     19  HE3 MET A   1     -27.279  13.315  45.109  1.00 31.74           H  
ATOM     20  N   CYS A   2     -27.279   9.152  39.191  1.00 31.53           N  
ATOM     21  H   CYS A   2     -28.273   9.097  39.362  1.00 31.53           H  
ATOM     22  CA  CYS A   2     -26.911   9.406  37.792  1.00 31.53           C  
ATOM     23  HA  CYS A   2     -25.896   9.794  37.714  1.00 31.53           H  
ATOM     24  C   CYS A   2     -27.869  10.487  37.297  1.00 31.53           C  
ATOM     25  CB  CYS A   2     -27.017   8.124  36.942  1.00 31.53           C  
ATOM     26  HB2 CYS A   2     -27.311   8.379  35.923  1.00 31.53           H  
ATOM     27  HB3 CYS A   2     -27.779   7.459  37.347  1.00 31.53           H  
ATOM     28  O   CYS A   2     -28.924  10.172  36.760  1.00 31.53           O  
ATOM     29  SG  CYS A   2     -25.422   7.271  36.856  1.00 31.53           S  
ATOM     30  HG  CYS A   2     -24.832   8.036  35.933  1.00 31.53           H  
ATOM     31  N   SER A   3     -27.581  11.755  37.594  1.00 33.69           N  
ATOM     32  H   SER A   3     -26.765  11.969  38.149  1.00 33.69           H  
ATOM     33  CA  SER A   3     -28.493  12.850  37.234  1.00 33.69           C  
ATOM     34  HA  SER A   3     -29.030  12.555  36.332  1.00 33.69           H  
ATOM     35  C   SER A   3     -27.808  14.162  36.841  1.00 33.69           C  
ATOM     36  CB  SER A   3     -29.567  13.046  38.318  1.00 33.69           C  
ATOM     37  HB2 SER A   3     -30.143  12.125  38.407  1.00 33.69           H  
ATOM     38  HB3 SER A   3     -30.253  13.843  38.029  1.00 33.69           H  
ATOM     39  O   SER A   3     -28.466  15.193  36.846  1.00 33.69           O  
ATOM     40  OG  SER A   3     -28.986  13.341  39.575  1.00 33.69           O  
ATOM     41  HG  SER A   3     -28.966  14.297  39.659  1.00 33.69           H  
ATOM     42  N   SER A   4     -26.522  14.177  36.466  1.00 32.59           N  
ATOM     43  H   SER A   4     -25.957  13.344  36.541  1.00 32.59           H  
ATOM     44  CA  SER A   4     -25.892  15.449  36.050  1.00 32.59           C  
ATOM     45  HA  SER A   4     -26.661  16.064  35.584  1.00 32.59           H  
ATOM     46  C   SER A   4     -24.796  15.392  34.981  1.00 32.59           C  
ATOM     47  CB  SER A   4     -25.419  16.234  37.279  1.00 32.59           C  
ATOM     48  HB2 SER A   4     -26.275  16.465  37.912  1.00 32.59           H  
ATOM     49  HB3 SER A   4     -24.963  17.173  36.966  1.00 32.59           H  
ATOM     50  O   SER A   4     -24.204  16.426  34.689  1.00 32.59           O  
ATOM     51  OG  SER A   4     -24.487  15.473  38.020  1.00 32.59           O  
ATOM     52  HG  SER A   4     -24.011  16.066  38.606  1.00 32.59           H  
ATOM     53  N   LEU A   5     -24.553  14.263  34.310  1.00 29.76           N  
ATOM     54  H   LEU A   5     -25.083  13.430  34.525  1.00 29.76           H  
ATOM     55  CA  LEU A   5     -23.523  14.186  33.260  1.00 29.76           C  
ATOM     56  HA  LEU A   5     -23.116  15.181  33.076  1.00 29.76           H  
ATOM     57  C   LEU A   5     -24.107  13.794  31.897  1.00 29.76           C  
ATOM     58  CB  LEU A   5     -22.339  13.326  33.743  1.00 29.76           C  
ATOM     59  HB2 LEU A   5     -21.685  13.105  32.900  1.00 29.76           H  
ATOM     60  HB3 LEU A   5     -22.729  12.377  34.111  1.00 29.76           H  
ATOM     61  O   LEU A   5     -23.675  12.838  31.276  1.00 29.76           O  
ATOM     62  CG  LEU A   5     -21.491  14.002  34.841  1.00 29.76           C  
ATOM     63  HG  LEU A   5     -22.141  14.379  35.631  1.00 29.76           H  
ATOM     64  CD1 LEU A   5     -20.549  12.976  35.464  1.00 29.76           C  
ATOM     65 HD11 LEU A   5     -21.125  12.158  35.898  1.00 29.76           H  
ATOM     66 HD12 LEU A   5     -19.959  13.443  36.252  1.00 29.76           H  
ATOM     67 HD13 LEU A   5     -19.878  12.575  34.705  1.00 29.76           H  
ATOM     68  CD2 LEU A   5     -20.643  15.158  34.298  1.00 29.76           C  
ATOM     69 HD21 LEU A   5     -21.286  15.968  33.952  1.00 29.76           H  
ATOM     70 HD22 LEU A   5     -20.016  14.810  33.477  1.00 29.76           H  
ATOM     71 HD23 LEU A   5     -20.006  15.549  35.091  1.00 29.76           H  
ATOM     72  N   PHE A   6     -25.077  14.576  31.415  1.00 30.84           N  
ATOM     73  H   PHE A   6     -25.423  15.318  32.006  1.00 30.84           H  
ATOM     74  CA  PHE A   6     -25.564  14.518  30.024  1.00 30.84           C  
ATOM     75  HA  PHE A   6     -25.319  13.536  29.621  1.00 30.84           H  
ATOM     76  C   PHE A   6     -24.840  15.510  29.086  1.00 30.84           C  
ATOM     77  CB  PHE A   6     -27.103  14.636  29.989  1.00 30.84           C  
ATOM     78  HB2 PHE A   6     -27.468  15.040  30.933  1.00 30.84           H  
ATOM     79  HB3 PHE A   6     -27.416  15.340  29.218  1.00 30.84           H  
ATOM     80  O   PHE A   6     -25.330  15.807  28.001  1.00 30.84           O  
ATOM     81  CG  PHE A   6     -27.794  13.316  29.707  1.00 30.84           C  
ATOM     82  CD1 PHE A   6     -27.859  12.824  28.388  1.00 30.84           C  
ATOM     83  HD1 PHE A   6     -27.424  13.388  27.577  1.00 30.84           H  
ATOM     84  CD2 PHE A   6     -28.351  12.565  30.759  1.00 30.84           C  
ATOM     85  HD2 PHE A   6     -28.299  12.932  31.774  1.00 30.84           H  
ATOM     86  CE1 PHE A   6     -28.480  11.589  28.125  1.00 30.84           C  
ATOM     87  HE1 PHE A   6     -28.518  11.207  27.116  1.00 30.84           H  
ATOM     88  CE2 PHE A   6     -28.973  11.332  30.495  1.00 30.84           C  
ATOM     89  HE2 PHE A   6     -29.398  10.753  31.301  1.00 30.84           H  
ATOM     90  CZ  PHE A   6     -29.037  10.844  29.178  1.00 30.84           C  
ATOM     91  HZ  PHE A   6     -29.505   9.892  28.973  1.00 30.84           H  
ATOM     92  N   ARG A   7     -23.675  16.053  29.481  1.00 33.04           N  
ATOM     93  H   ARG A   7     -23.295  15.755  30.368  1.00 33.04           H  
ATOM     94  CA  ARG A   7     -22.914  17.026  28.662  1.00 33.04           C  
ATOM     95  HA  ARG A   7     -23.481  17.192  27.745  1.00 33.04           H  
ATOM     96  C   ARG A   7     -21.591  16.539  28.072  1.00 33.04           C  
ATOM     97  CB  ARG A   7     -22.799  18.389  29.368  1.00 33.04           C  
ATOM     98  HB2 ARG A   7     -21.802  18.804  29.218  1.00 33.04           H  
ATOM     99  HB3 ARG A   7     -22.957  18.278  30.440  1.00 33.04           H  
ATOM    100  O   ARG A   7     -20.946  17.298  27.360  1.00 33.04           O  
ATOM    101  CG  ARG A   7     -23.828  19.367  28.784  1.00 33.04           C  
ATOM    102  HG2 ARG A   7     -23.730  19.393  27.698  1.00 33.04           H  
ATOM    103  HG3 ARG A   7     -24.831  19.029  29.042  1.00 33.04           H  
ATOM    104  CD  ARG A   7     -23.602  20.781  29.320  1.00 33.04           C  
ATOM    105  HD2 ARG A   7     -22.602  21.101  29.024  1.00 33.04           H  
ATOM    106  HD3 ARG A   7     -23.659  20.763  30.408  1.00 33.04           H  
ATOM    107  NE  ARG A   7     -24.612  21.716  28.789  1.00 33.04           N  
ATOM    108  HE  ARG A   7     -25.463  21.305  28.433  1.00 33.04           H  
ATOM    109  NH1 ARG A   7     -23.448  23.666  29.137  1.00 33.04           N  
ATOM    110 HH11 ARG A   7     -22.671  23.130  29.497  1.00 33.04           H  
ATOM    111 HH12 ARG A   7     -23.385  24.672  29.073  1.00 33.04           H  
ATOM    112  NH2 ARG A   7     -25.495  23.746  28.256  1.00 33.04           N  
ATOM    113 HH21 ARG A   7     -26.334  23.296  27.919  1.00 33.04           H  
ATOM    114 HH22 ARG A   7     -25.415  24.751  28.205  1.00 33.04           H  
ATOM    115  CZ  ARG A   7     -24.513  23.033  28.730  1.00 33.04           C  
ATOM    116  N   ALA A   8     -21.219  15.286  28.277  1.00 35.94           N  
ATOM    117  H   ALA A   8     -21.800  14.681  28.839  1.00 35.94           H  
ATOM    118  CA  ALA A   8     -20.166  14.639  27.503  1.00 35.94           C  
ATOM    119  HA  ALA A   8     -20.003  15.164  26.562  1.00 35.94           H  
ATOM    120  C   ALA A   8     -20.669  13.231  27.200  1.00 35.94           C  
ATOM    121  CB  ALA A   8     -18.862  14.659  28.312  1.00 35.94           C  
ATOM    122  HB1 ALA A   8     -18.078  14.149  27.753  1.00 35.94           H  
ATOM    123  HB2 ALA A   8     -19.005  14.149  29.265  1.00 35.94           H  
ATOM    124  HB3 ALA A   8     -18.555  15.688  28.494  1.00 35.94           H  
ATOM    125  O   ALA A   8     -21.025  12.532  28.142  1.00 35.94           O  
ATOM    126  N   GLY A   9     -20.788  12.863  25.921  1.00 33.15           N  
ATOM    127  H   GLY A   9     -20.476  13.511  25.212  1.00 33.15           H  
ATOM    128  CA  GLY A   9     -21.357  11.593  25.445  1.00 33.15           C  
ATOM    129  HA2 GLY A   9     -22.368  11.482  25.836  1.00 33.15           H  
ATOM    130  HA3 GLY A   9     -21.415  11.607  24.356  1.00 33.15           H  
ATOM    131  C   GLY A   9     -20.552  10.357  25.861  1.00 33.15           C  
ATOM    132  O   GLY A   9     -19.955   9.691  25.022  1.00 33.15           O  
ATOM    133  N   LEU A  10     -20.516  10.090  27.164  1.00 35.16           N  
ATOM    134  H   LEU A  10     -21.015  10.729  27.768  1.00 35.16           H  
ATOM    135  CA  LEU A  10     -19.912   8.943  27.819  1.00 35.16           C  
ATOM    136  HA  LEU A  10     -19.184   8.467  27.161  1.00 35.16           H  
ATOM    137  C   LEU A  10     -21.026   7.939  28.117  1.00 35.16           C  
ATOM    138  CB  LEU A  10     -19.214   9.421  29.111  1.00 35.16           C  
ATOM    139  HB2 LEU A  10     -19.002   8.556  29.740  1.00 35.16           H  
ATOM    140  HB3 LEU A  10     -19.913  10.054  29.658  1.00 35.16           H  
ATOM    141  O   LEU A  10     -21.778   8.107  29.079  1.00 35.16           O  
ATOM    142  CG  LEU A  10     -17.905  10.196  28.878  1.00 35.16           C  
ATOM    143  HG  LEU A  10     -18.028  10.890  28.047  1.00 35.16           H  
ATOM    144  CD1 LEU A  10     -17.541  11.010  30.122  1.00 35.16           C  
ATOM    145 HD11 LEU A  10     -17.419  10.346  30.978  1.00 35.16           H  
ATOM    146 HD12 LEU A  10     -18.334  11.727  30.330  1.00 35.16           H  
ATOM    147 HD13 LEU A  10     -16.611  11.550  29.948  1.00 35.16           H  
ATOM    148  CD2 LEU A  10     -16.745   9.245  28.573  1.00 35.16           C  
ATOM    149 HD21 LEU A  10     -16.599   8.548  29.398  1.00 35.16           H  
ATOM    150 HD22 LEU A  10     -15.829   9.816  28.419  1.00 35.16           H  
ATOM    151 HD23 LEU A  10     -16.957   8.682  27.664  1.00 35.16           H  
ATOM    152  N   ASP A  11     -21.128   6.895  27.300  1.00 35.36           N  
ATOM    153  H   ASP A  11     -20.540   6.837  26.480  1.00 35.36           H  
ATOM    154  CA  ASP A  11     -21.985   5.755  27.611  1.00 35.36           C  
ATOM    155  HA  ASP A  11     -22.950   6.130  27.951  1.00 35.36           H  
ATOM    156  C   ASP A  11     -21.368   4.960  28.768  1.00 35.36           C  
ATOM    157  CB  ASP A  11     -22.239   4.886  26.369  1.00 35.36           C  
ATOM    158  HB2 ASP A  11     -22.619   3.918  26.695  1.00 35.36           H  
ATOM    159  HB3 ASP A  11     -21.300   4.719  25.842  1.00 35.36           H  
ATOM    160  O   ASP A  11     -20.311   4.336  28.656  1.00 35.36           O  
ATOM    161  CG  ASP A  11     -23.279   5.498  25.422  1.00 35.36           C  
ATOM    162  OD1 ASP A  11     -24.236   6.125  25.931  1.00 35.36           O  
ATOM    163  OD2 ASP A  11     -23.112   5.317  24.196  1.00 35.36           O  
ATOM    164  N   CYS A  12     -22.034   5.013  29.919  1.00 28.38           N  
ATOM    165  H   CYS A  12     -22.865   5.587  29.939  1.00 28.38           H  
ATOM    166  CA  CYS A  12     -21.685   4.251  31.111  1.00 28.38           C  
ATOM    167  HA  CYS A  12     -20.600   4.227  31.210  1.00 28.38           H  
ATOM    168  C   CYS A  12     -22.188   2.808  30.941  1.00 28.38           C  
ATOM    169  CB  CYS A  12     -22.296   4.965  32.336  1.00 28.38           C  
ATOM    170  HB2 CYS A  12     -23.066   4.344  32.792  1.00 28.38           H  
ATOM    171  HB3 CYS A  12     -22.760   5.902  32.028  1.00 28.38           H  
ATOM    172  O   CYS A  12     -23.361   2.523  31.188  1.00 28.38           O  
ATOM    173  SG  CYS A  12     -21.025   5.338  33.576  1.00 28.38           S  
ATOM    174  HG  CYS A  12     -20.246   6.076  32.780  1.00 28.38           H  
ATOM    175  N   ILE A  13     -21.325   1.880  30.520  1.00 36.38           N  
ATOM    176  H   ILE A  13     -20.401   2.166  30.228  1.00 36.38           H  
ATOM    177  CA  ILE A  13     -21.680   0.455  30.494  1.00 36.38           C  
ATOM    178  HA  ILE A  13     -22.745   0.370  30.279  1.00 36.38           H  
ATOM    179  C   ILE A  13     -21.446  -0.139  31.887  1.00 36.38           C  
ATOM    180  CB  ILE A  13     -20.961  -0.318  29.365  1.00 36.38           C  
ATOM    181  HB  ILE A  13     -19.884  -0.242  29.514  1.00 36.38           H  
ATOM    182  O   ILE A  13     -20.318  -0.407  32.293  1.00 36.38           O  
ATOM    183  CG1 ILE A  13     -21.324   0.300  27.992  1.00 36.38           C  
ATOM    184 HG12 ILE A  13     -21.031   1.350  27.985  1.00 36.38           H  
ATOM    185 HG13 ILE A  13     -22.403   0.254  27.845  1.00 36.38           H  
ATOM    186  CG2 ILE A  13     -21.365  -1.809  29.413  1.00 36.38           C  
ATOM    187 HG21 ILE A  13     -21.109  -2.247  30.377  1.00 36.38           H  
ATOM    188 HG22 ILE A  13     -22.436  -1.915  29.238  1.00 36.38           H  
ATOM    189 HG23 ILE A  13     -20.819  -2.369  28.653  1.00 36.38           H  
ATOM    190  CD1 ILE A  13     -20.637  -0.363  26.792  1.00 36.38           C  
ATOM    191 HD11 ILE A  13     -21.026  -1.369  26.633  1.00 36.38           H  
ATOM    192 HD12 ILE A  13     -20.835   0.226  25.897  1.00 36.38           H  
ATOM    193 HD13 ILE A  13     -19.560  -0.405  26.956  1.00 36.38           H  
ATOM    194  N   VAL A  14     -22.536  -0.379  32.618  1.00 31.63           N  
ATOM    195  H   VAL A  14     -23.422  -0.065  32.249  1.00 31.63           H  
ATOM    196  CA  VAL A  14     -22.531  -1.200  33.837  1.00 31.63           C  
ATOM    197  HA  VAL A  14     -21.633  -0.978  34.414  1.00 31.63           H  
ATOM    198  C   VAL A  14     -22.489  -2.669  33.416  1.00 31.63           C  
ATOM    199  CB  VAL A  14     -23.761  -0.901  34.724  1.00 31.63           C  
ATOM    200  HB  VAL A  14     -24.672  -1.115  34.165  1.00 31.63           H  
ATOM    201  O   VAL A  14     -23.513  -3.237  33.035  1.00 31.63           O  
ATOM    202  CG1 VAL A  14     -23.764  -1.752  36.003  1.00 31.63           C  
ATOM    203 HG11 VAL A  14     -22.850  -1.573  36.570  1.00 31.63           H  
ATOM    204 HG12 VAL A  14     -23.827  -2.811  35.755  1.00 31.63           H  
ATOM    205 HG13 VAL A  14     -24.624  -1.490  36.619  1.00 31.63           H  
ATOM    206  CG2 VAL A  14     -23.801   0.573  35.148  1.00 31.63           C  
ATOM    207 HG21 VAL A  14     -23.888   1.215  34.272  1.00 31.63           H  
ATOM    208 HG22 VAL A  14     -24.661   0.753  35.792  1.00 31.63           H  
ATOM    209 HG23 VAL A  14     -22.887   0.830  35.684  1.00 31.63           H  
ATOM    210  N   GLN A  15     -21.323  -3.313  33.477  1.00 31.16           N  
ATOM    211  H   GLN A  15     -20.485  -2.807  33.726  1.00 31.16           H  
ATOM    212  CA  GLN A  15     -21.269  -4.769  33.339  1.00 31.16           C  
ATOM    213  HA  GLN A  15     -21.909  -5.058  32.505  1.00 31.16           H  
ATOM    214  C   GLN A  15     -21.839  -5.434  34.602  1.00 31.16           C  
ATOM    215  CB  GLN A  15     -19.853  -5.263  33.009  1.00 31.16           C  
ATOM    216  HB2 GLN A  15     -19.820  -6.339  33.179  1.00 31.16           H  
ATOM    217  HB3 GLN A  15     -19.126  -4.790  33.670  1.00 31.16           H  
ATOM    218  O   GLN A  15     -21.334  -5.251  35.709  1.00 31.16           O  
ATOM    219  CG  GLN A  15     -19.482  -5.000  31.539  1.00 31.16           C  
ATOM    220  HG2 GLN A  15     -19.351  -3.930  31.378  1.00 31.16           H  
ATOM    221  HG3 GLN A  15     -20.293  -5.346  30.899  1.00 31.16           H  
ATOM    222  CD  GLN A  15     -18.202  -5.722  31.124  1.00 31.16           C  
ATOM    223  NE2 GLN A  15     -18.051  -6.071  29.866  1.00 31.16           N  
ATOM    224 HE21 GLN A  15     -17.175  -6.526  29.650  1.00 31.16           H  
ATOM    225 HE22 GLN A  15     -18.730  -5.818  29.163  1.00 31.16           H  
ATOM    226  OE1 GLN A  15     -17.323  -6.003  31.917  1.00 31.16           O  
ATOM    227  N   ARG A  16     -22.905  -6.227  34.432  1.00 27.50           N  
ATOM    228  H   ARG A  16     -23.277  -6.305  33.496  1.00 27.50           H  
ATOM    229  CA  ARG A  16     -23.396  -7.158  35.458  1.00 27.50           C  
ATOM    230  HA  ARG A  16     -23.410  -6.666  36.430  1.00 27.50           H  
ATOM    231  C   ARG A  16     -22.429  -8.339  35.543  1.00 27.50           C  
ATOM    232  CB  ARG A  16     -24.809  -7.673  35.113  1.00 27.50           C  
ATOM    233  HB2 ARG A  16     -25.003  -8.552  35.727  1.00 27.50           H  
ATOM    234  HB3 ARG A  16     -24.831  -7.987  34.069  1.00 27.50           H  
ATOM    235  O   ARG A  16     -22.470  -9.216  34.687  1.00 27.50           O  
ATOM    236  CG  ARG A  16     -25.944  -6.672  35.366  1.00 27.50           C  
ATOM    237  HG2 ARG A  16     -25.809  -5.800  34.727  1.00 27.50           H  
ATOM    238  HG3 ARG A  16     -25.928  -6.360  36.410  1.00 27.50           H  
ATOM    239  CD  ARG A  16     -27.290  -7.345  35.049  1.00 27.50           C  
ATOM    240  HD2 ARG A  16     -27.407  -8.214  35.696  1.00 27.50           H  
ATOM    241  HD3 ARG A  16     -27.272  -7.681  34.012  1.00 27.50           H  
ATOM    242  NE  ARG A  16     -28.430  -6.429  35.246  1.00 27.50           N  
ATOM    243  HE  ARG A  16     -28.209  -5.495  35.560  1.00 27.50           H  
ATOM    244  NH1 ARG A  16     -30.093  -7.877  34.593  1.00 27.50           N  
ATOM    245 HH11 ARG A  16     -31.068  -8.065  34.405  1.00 27.50           H  
ATOM    246 HH12 ARG A  16     -29.394  -8.583  34.413  1.00 27.50           H  
ATOM    247  NH2 ARG A  16     -30.622  -5.801  35.213  1.00 27.50           N  
ATOM    248 HH21 ARG A  16     -31.591  -6.012  35.023  1.00 27.50           H  
ATOM    249 HH22 ARG A  16     -30.364  -4.873  35.516  1.00 27.50           H  
ATOM    250  CZ  ARG A  16     -29.704  -6.706  35.019  1.00 27.50           C  
ATOM    251  N   VAL A  17     -21.598  -8.396  36.579  1.00 32.27           N  
ATOM    252  H   VAL A  17     -21.538  -7.606  37.205  1.00 32.27           H  
ATOM    253  CA  VAL A  17     -20.907  -9.643  36.940  1.00 32.27           C  
ATOM    254  HA  VAL A  17     -20.521 -10.109  36.034  1.00 32.27           H  
ATOM    255  C   VAL A  17     -21.942 -10.582  37.565  1.00 32.27           C  
ATOM    256  CB  VAL A  17     -19.707  -9.384  37.872  1.00 32.27           C  
ATOM    257  HB  VAL A  17     -20.058  -8.919  38.793  1.00 32.27           H  
ATOM    258  O   VAL A  17     -22.613 -10.215  38.531  1.00 32.27           O  
ATOM    259  CG1 VAL A  17     -18.983 -10.690  38.218  1.00 32.27           C  
ATOM    260 HG11 VAL A  17     -19.644 -11.360  38.768  1.00 32.27           H  
ATOM    261 HG12 VAL A  17     -18.640 -11.187  37.310  1.00 32.27           H  
ATOM    262 HG13 VAL A  17     -18.121 -10.477  38.850  1.00 32.27           H  
ATOM    263  CG2 VAL A  17     -18.692  -8.446  37.202  1.00 32.27           C  
ATOM    264 HG21 VAL A  17     -19.138  -7.470  37.009  1.00 32.27           H  
ATOM    265 HG22 VAL A  17     -18.345  -8.873  36.262  1.00 32.27           H  
ATOM    266 HG23 VAL A  17     -17.835  -8.300  37.860  1.00 32.27           H  
ATOM    267  N   SER A  18     -22.134 -11.771  36.986  1.00 27.08           N  
ATOM    268  H   SER A  18     -21.565 -12.030  36.193  1.00 27.08           H  
ATOM    269  CA  SER A  18     -23.079 -12.760  37.512  1.00 27.08           C  
ATOM    270  HA  SER A  18     -24.014 -12.243  37.726  1.00 27.08           H  
ATOM    271  C   SER A  18     -22.530 -13.404  38.792  1.00 27.08           C  
ATOM    272  CB  SER A  18     -23.389 -13.849  36.478  1.00 27.08           C  
ATOM    273  HB2 SER A  18     -23.719 -13.386  35.548  1.00 27.08           H  
ATOM    274  HB3 SER A  18     -24.198 -14.472  36.858  1.00 27.08           H  
ATOM    275  O   SER A  18     -21.414 -13.923  38.754  1.00 27.08           O  
ATOM    276  OG  SER A  18     -22.269 -14.671  36.222  1.00 27.08           O  
ATOM    277  HG  SER A  18     -21.682 -14.662  36.982  1.00 27.08           H  
ATOM    278  N   PRO A  19     -23.292 -13.460  39.898  1.00 35.44           N  
ATOM    279  CA  PRO A  19     -22.879 -14.167  41.100  1.00 35.44           C  
ATOM    280  HA  PRO A  19     -21.810 -14.044  41.274  1.00 35.44           H  
ATOM    281  C   PRO A  19     -23.184 -15.661  40.937  1.00 35.44           C  
ATOM    282  CB  PRO A  19     -23.648 -13.490  42.237  1.00 35.44           C  
ATOM    283  HB2 PRO A  19     -23.100 -12.606  42.562  1.00 35.44           H  
ATOM    284  HB3 PRO A  19     -23.820 -14.157  43.082  1.00 35.44           H  
ATOM    285  O   PRO A  19     -24.241 -16.152  41.332  1.00 35.44           O  
ATOM    286  CG  PRO A  19     -24.954 -13.058  41.569  1.00 35.44           C  
ATOM    287  HG2 PRO A  19     -25.672 -13.878  41.606  1.00 35.44           H  
ATOM    288  HG3 PRO A  19     -25.372 -12.171  42.043  1.00 35.44           H  
ATOM    289  CD  PRO A  19     -24.564 -12.790  40.115  1.00 35.44           C  
ATOM    290  HD2 PRO A  19     -24.434 -11.718  39.970  1.00 35.44           H  
ATOM    291  HD3 PRO A  19     -25.331 -13.173  39.442  1.00 35.44           H  
ATOM    292  N   ARG A  20     -22.264 -16.402  40.326  1.00 28.74           N  
ATOM    293  H   ARG A  20     -21.450 -15.935  39.952  1.00 28.74           H  
ATOM    294  CA  ARG A  20     -22.149 -17.847  40.535  1.00 28.74           C  
ATOM    295  HA  ARG A  20     -22.771 -18.142  41.380  1.00 28.74           H  
ATOM    296  C   ARG A  20     -20.707 -18.114  40.936  1.00 28.74           C  
ATOM    297  CB  ARG A  20     -22.591 -18.653  39.299  1.00 28.74           C  
ATOM    298  HB2 ARG A  20     -22.159 -18.218  38.398  1.00 28.74           H  
ATOM    299  HB3 ARG A  20     -22.211 -19.669  39.402  1.00 28.74           H  
ATOM    300  O   ARG A  20     -19.808 -17.602  40.289  1.00 28.74           O  
ATOM    301  CG  ARG A  20     -24.124 -18.719  39.177  1.00 28.74           C  
ATOM    302  HG2 ARG A  20     -24.541 -19.054  40.127  1.00 28.74           H  
ATOM    303  HG3 ARG A  20     -24.514 -17.726  38.953  1.00 28.74           H  
ATOM    304  CD  ARG A  20     -24.553 -19.699  38.078  1.00 28.74           C  
ATOM    305  HD2 ARG A  20     -24.191 -19.331  37.118  1.00 28.74           H  
ATOM    306  HD3 ARG A  20     -24.082 -20.661  38.280  1.00 28.74           H  
ATOM    307  NE  ARG A  20     -26.022 -19.863  38.031  1.00 28.74           N  
ATOM    308  HE  ARG A  20     -26.566 -19.155  38.504  1.00 28.74           H  
ATOM    309  NH1 ARG A  20     -26.068 -21.817  36.823  1.00 28.74           N  
ATOM    310 HH11 ARG A  20     -25.059 -21.802  36.783  1.00 28.74           H  
ATOM    311 HH12 ARG A  20     -26.576 -22.576  36.393  1.00 28.74           H  
ATOM    312  NH2 ARG A  20     -27.985 -20.898  37.492  1.00 28.74           N  
ATOM    313 HH21 ARG A  20     -28.474 -21.665  37.052  1.00 28.74           H  
ATOM    314 HH22 ARG A  20     -28.504 -20.182  37.982  1.00 28.74           H  
ATOM    315  CZ  ARG A  20     -26.682 -20.853  37.451  1.00 28.74           C  
ATOM    316  N   GLU A  21     -20.545 -18.892  42.003  1.00 30.81           N  
ATOM    317  H   GLU A  21     -21.386 -19.294  42.392  1.00 30.81           H  
ATOM    318  CA  GLU A  21     -19.271 -19.323  42.606  1.00 30.81           C  
ATOM    319  HA  GLU A  21     -19.519 -20.227  43.162  1.00 30.81           H  
ATOM    320  C   GLU A  21     -18.686 -18.404  43.692  1.00 30.81           C  
ATOM    321  CB  GLU A  21     -18.255 -19.832  41.568  1.00 30.81           C  
ATOM    322  HB2 GLU A  21     -17.433 -20.303  42.107  1.00 30.81           H  
ATOM    323  HB3 GLU A  21     -17.852 -19.002  40.987  1.00 30.81           H  
ATOM    324  O   GLU A  21     -17.540 -17.981  43.656  1.00 30.81           O  
ATOM    325  CG  GLU A  21     -18.896 -20.875  40.637  1.00 30.81           C  
ATOM    326  HG2 GLU A  21     -19.312 -21.674  41.250  1.00 30.81           H  
ATOM    327  HG3 GLU A  21     -19.720 -20.429  40.079  1.00 30.81           H  
ATOM    328  CD  GLU A  21     -17.923 -21.478  39.624  1.00 30.81           C  
ATOM    329  OE1 GLU A  21     -18.427 -22.275  38.802  1.00 30.81           O  
ATOM    330  OE2 GLU A  21     -16.716 -21.158  39.679  1.00 30.81           O  
ATOM    331  N   ALA A  22     -19.478 -18.157  44.738  1.00 31.00           N  
ATOM    332  H   ALA A  22     -20.448 -18.429  44.670  1.00 31.00           H  
ATOM    333  CA  ALA A  22     -18.947 -17.895  46.078  1.00 31.00           C  
ATOM    334  HA  ALA A  22     -18.023 -18.459  46.203  1.00 31.00           H  
ATOM    335  C   ALA A  22     -19.941 -18.419  47.127  1.00 31.00           C  
ATOM    336  CB  ALA A  22     -18.601 -16.409  46.245  1.00 31.00           C  
ATOM    337  HB1 ALA A  22     -19.471 -15.795  46.014  1.00 31.00           H  
ATOM    338  HB2 ALA A  22     -17.785 -16.143  45.574  1.00 31.00           H  
ATOM    339  HB3 ALA A  22     -18.288 -16.216  47.271  1.00 31.00           H  
ATOM    340  O   ALA A  22     -20.613 -17.662  47.822  1.00 31.00           O  
ATOM    341  N   PHE A  23     -20.088 -19.743  47.190  1.00 26.08           N  
ATOM    342  H   PHE A  23     -19.526 -20.320  46.580  1.00 26.08           H  
ATOM    343  CA  PHE A  23     -20.822 -20.428  48.251  1.00 26.08           C  
ATOM    344  HA  PHE A  23     -20.976 -19.739  49.082  1.00 26.08           H  
ATOM    345  C   PHE A  23     -19.957 -21.586  48.742  1.00 26.08           C  
ATOM    346  CB  PHE A  23     -22.210 -20.895  47.759  1.00 26.08           C  
ATOM    347  HB2 PHE A  23     -22.405 -20.473  46.773  1.00 26.08           H  
ATOM    348  HB3 PHE A  23     -22.225 -21.978  47.637  1.00 26.08           H  
ATOM    349  O   PHE A  23     -19.776 -22.551  48.010  1.00 26.08           O  
ATOM    350  CG  PHE A  23     -23.354 -20.494  48.674  1.00 26.08           C  
ATOM    351  CD1 PHE A  23     -23.729 -21.305  49.763  1.00 26.08           C  
ATOM    352  HD1 PHE A  23     -23.209 -22.233  49.949  1.00 26.08           H  
ATOM    353  CD2 PHE A  23     -24.044 -19.292  48.431  1.00 26.08           C  
ATOM    354  HD2 PHE A  23     -23.750 -18.658  47.608  1.00 26.08           H  
ATOM    355  CE1 PHE A  23     -24.790 -20.913  50.601  1.00 26.08           C  
ATOM    356  HE1 PHE A  23     -25.080 -21.537  51.434  1.00 26.08           H  
ATOM    357  CE2 PHE A  23     -25.110 -18.905  49.263  1.00 26.08           C  
ATOM    358  HE2 PHE A  23     -25.634 -17.980  49.073  1.00 26.08           H  
ATOM    359  CZ  PHE A  23     -25.482 -19.715  50.350  1.00 26.08           C  
ATOM    360  HZ  PHE A  23     -26.297 -19.417  50.993  1.00 26.08           H  
ATOM    361  N   MET A  24     -19.402 -21.439  49.950  1.00 32.18           N  
ATOM    362  H   MET A  24     -19.379 -20.487  50.287  1.00 32.18           H  
ATOM    363  CA  MET A  24     -19.217 -22.457  51.000  1.00 32.18           C  
ATOM    364  HA  MET A  24     -20.106 -22.449  51.630  1.00 32.18           H  
ATOM    365  C   MET A  24     -18.025 -22.085  51.897  1.00 32.18           C  
ATOM    366  CB  MET A  24     -19.032 -23.904  50.485  1.00 32.18           C  
ATOM    367  HB2 MET A  24     -18.410 -23.924  49.590  1.00 32.18           H  
ATOM    368  HB3 MET A  24     -18.516 -24.482  51.251  1.00 32.18           H  
ATOM    369  O   MET A  24     -16.877 -22.220  51.493  1.00 32.18           O  
ATOM    370  CG  MET A  24     -20.388 -24.587  50.234  1.00 32.18           C  
ATOM    371  HG2 MET A  24     -20.948 -24.606  51.169  1.00 32.18           H  
ATOM    372  HG3 MET A  24     -20.969 -24.000  49.523  1.00 32.18           H  
ATOM    373  SD  MET A  24     -20.304 -26.282  49.597  1.00 32.18           S  
ATOM    374  CE  MET A  24     -19.703 -27.164  51.061  1.00 32.18           C  
ATOM    375  HE1 MET A  24     -20.387 -27.006  51.895  1.00 32.18           H  
ATOM    376  HE2 MET A  24     -19.649 -28.230  50.839  1.00 32.18           H  
ATOM    377  HE3 MET A  24     -18.708 -26.808  51.326  1.00 32.18           H  
ATOM    378  N   GLY A  25     -18.304 -21.691  53.146  1.00 30.13           N  
ATOM    379  H   GLY A  25     -19.268 -21.510  53.388  1.00 30.13           H  
ATOM    380  CA  GLY A  25     -17.340 -21.845  54.244  1.00 30.13           C  
ATOM    381  HA2 GLY A  25     -17.602 -22.735  54.816  1.00 30.13           H  
ATOM    382  HA3 GLY A  25     -16.345 -22.024  53.836  1.00 30.13           H  
ATOM    383  C   GLY A  25     -17.195 -20.662  55.205  1.00 30.13           C  
ATOM    384  O   GLY A  25     -16.548 -19.676  54.887  1.00 30.13           O  
ATOM    385  N   SER A  26     -17.739 -20.839  56.414  1.00 39.17           N  
ATOM    386  H   SER A  26     -18.243 -21.707  56.521  1.00 39.17           H  
ATOM    387  CA  SER A  26     -17.460 -20.131  57.682  1.00 39.17           C  
ATOM    388  HA  SER A  26     -18.201 -20.522  58.380  1.00 39.17           H  
ATOM    389  C   SER A  26     -17.628 -18.603  57.735  1.00 39.17           C  
ATOM    390  CB  SER A  26     -16.138 -20.582  58.301  1.00 39.17           C  
ATOM    391  HB2 SER A  26     -16.183 -21.648  58.524  1.00 39.17           H  
ATOM    392  HB3 SER A  26     -15.972 -20.040  59.232  1.00 39.17           H  
ATOM    393  O   SER A  26     -16.758 -17.807  57.394  1.00 39.17           O  
ATOM    394  OG  SER A  26     -15.059 -20.350  57.430  1.00 39.17           O  
ATOM    395  HG  SER A  26     -15.227 -19.542  56.940  1.00 39.17           H  
ATOM    396  N   TYR A  27     -18.786 -18.241  58.277  1.00 36.37           N  
ATOM    397  H   TYR A  27     -19.382 -19.000  58.576  1.00 36.37           H  
ATOM    398  CA  TYR A  27     -19.312 -16.920  58.566  1.00 36.37           C  
ATOM    399  HA  TYR A  27     -19.207 -16.292  57.681  1.00 36.37           H  
ATOM    400  C   TYR A  27     -18.618 -16.220  59.759  1.00 36.37           C  
ATOM    401  CB  TYR A  27     -20.811 -17.143  58.858  1.00 36.37           C  
ATOM    402  HB2 TYR A  27     -21.185 -16.296  59.435  1.00 36.37           H  
ATOM    403  HB3 TYR A  27     -20.937 -18.014  59.501  1.00 36.37           H  
ATOM    404  O   TYR A  27     -18.266 -16.861  60.744  1.00 36.37           O  
ATOM    405  CG  TYR A  27     -21.706 -17.291  57.639  1.00 36.37           C  
ATOM    406  CD1 TYR A  27     -22.537 -16.214  57.270  1.00 36.37           C  
ATOM    407  HD1 TYR A  27     -22.532 -15.302  57.848  1.00 36.37           H  
ATOM    408  CD2 TYR A  27     -21.732 -18.482  56.884  1.00 36.37           C  
ATOM    409  HD2 TYR A  27     -21.115 -19.322  57.166  1.00 36.37           H  
ATOM    410  CE1 TYR A  27     -23.378 -16.314  56.146  1.00 36.37           C  
ATOM    411  HE1 TYR A  27     -24.008 -15.483  55.866  1.00 36.37           H  
ATOM    412  CE2 TYR A  27     -22.569 -18.584  55.755  1.00 36.37           C  
ATOM    413  HE2 TYR A  27     -22.600 -19.490  55.167  1.00 36.37           H  
ATOM    414  OH  TYR A  27     -24.186 -17.602  54.286  1.00 36.37           O  
ATOM    415  HH  TYR A  27     -24.693 -16.803  54.125  1.00 36.37           H  
ATOM    416  CZ  TYR A  27     -23.389 -17.500  55.381  1.00 36.37           C  
ATOM    417  N   LEU A  28     -18.571 -14.880  59.678  1.00 47.71           N  
ATOM    418  H   LEU A  28     -18.805 -14.512  58.767  1.00 47.71           H  
ATOM    419  CA  LEU A  28     -18.604 -13.883  60.774  1.00 47.71           C  
ATOM    420  HA  LEU A  28     -19.115 -13.045  60.299  1.00 47.71           H  
ATOM    421  C   LEU A  28     -17.342 -13.142  61.261  1.00 47.71           C  
ATOM    422  CB  LEU A  28     -19.574 -14.290  61.911  1.00 47.71           C  
ATOM    423  HB2 LEU A  28     -19.434 -13.647  62.780  1.00 47.71           H  
ATOM    424  HB3 LEU A  28     -19.342 -15.298  62.255  1.00 47.71           H  
ATOM    425  O   LEU A  28     -17.502 -12.274  62.114  1.00 47.71           O  
ATOM    426  CG  LEU A  28     -21.050 -14.195  61.491  1.00 47.71           C  
ATOM    427  HG  LEU A  28     -21.156 -14.465  60.440  1.00 47.71           H  
ATOM    428  CD1 LEU A  28     -21.903 -15.147  62.324  1.00 47.71           C  
ATOM    429 HD11 LEU A  28     -22.945 -15.085  62.010  1.00 47.71           H  
ATOM    430 HD12 LEU A  28     -21.829 -14.886  63.380  1.00 47.71           H  
ATOM    431 HD13 LEU A  28     -21.556 -16.171  62.185  1.00 47.71           H  
ATOM    432  CD2 LEU A  28     -21.591 -12.774  61.645  1.00 47.71           C  
ATOM    433 HD21 LEU A  28     -22.632 -12.740  61.323  1.00 47.71           H  
ATOM    434 HD22 LEU A  28     -21.533 -12.466  62.690  1.00 47.71           H  
ATOM    435 HD23 LEU A  28     -21.011 -12.078  61.039  1.00 47.71           H  
ATOM    436  N   GLN A  29     -16.151 -13.283  60.665  1.00 39.65           N  
ATOM    437  H   GLN A  29     -15.998 -14.062  60.042  1.00 39.65           H  
ATOM    438  CA  GLN A  29     -15.060 -12.307  60.934  1.00 39.65           C  
ATOM    439  HA  GLN A  29     -15.502 -11.422  61.391  1.00 39.65           H  
ATOM    440  C   GLN A  29     -14.382 -11.668  59.711  1.00 39.65           C  
ATOM    441  CB  GLN A  29     -14.068 -12.847  61.980  1.00 39.65           C  
ATOM    442  HB2 GLN A  29     -13.141 -12.276  61.925  1.00 39.65           H  
ATOM    443  HB3 GLN A  29     -13.837 -13.893  61.779  1.00 39.65           H  
ATOM    444  O   GLN A  29     -13.568 -10.764  59.870  1.00 39.65           O  
ATOM    445  CG  GLN A  29     -14.636 -12.686  63.404  1.00 39.65           C  
ATOM    446  HG2 GLN A  29     -14.989 -11.663  63.535  1.00 39.65           H  
ATOM    447  HG3 GLN A  29     -15.480 -13.361  63.541  1.00 39.65           H  
ATOM    448  CD  GLN A  29     -13.616 -12.971  64.500  1.00 39.65           C  
ATOM    449  NE2 GLN A  29     -13.856 -12.524  65.714  1.00 39.65           N  
ATOM    450 HE21 GLN A  29     -14.702 -12.015  65.924  1.00 39.65           H  
ATOM    451 HE22 GLN A  29     -13.150 -12.742  66.403  1.00 39.65           H  
ATOM    452  OE1 GLN A  29     -12.592 -13.597  64.300  1.00 39.65           O  
ATOM    453  N   THR A  30     -14.773 -12.009  58.482  1.00 46.95           N  
ATOM    454  H   THR A  30     -15.399 -12.791  58.355  1.00 46.95           H  
ATOM    455  CA  THR A  30     -14.156 -11.435  57.266  1.00 46.95           C  
ATOM    456  HA  THR A  30     -13.205 -10.973  57.528  1.00 46.95           H  
ATOM    457  C   THR A  30     -14.973 -10.323  56.595  1.00 46.95           C  
ATOM    458  CB  THR A  30     -13.824 -12.553  56.273  1.00 46.95           C  
ATOM    459  HB  THR A  30     -13.494 -12.123  55.327  1.00 46.95           H  
ATOM    460  O   THR A  30     -14.439  -9.588  55.767  1.00 46.95           O  
ATOM    461  CG2 THR A  30     -12.725 -13.467  56.818  1.00 46.95           C  
ATOM    462 HG21 THR A  30     -12.462 -14.212  56.066  1.00 46.95           H  
ATOM    463 HG22 THR A  30     -13.059 -13.979  57.721  1.00 46.95           H  
ATOM    464 HG23 THR A  30     -11.836 -12.879  57.048  1.00 46.95           H  
ATOM    465  OG1 THR A  30     -14.975 -13.341  56.068  1.00 46.95           O  
ATOM    466  HG1 THR A  30     -14.728 -14.070  55.495  1.00 46.95           H  
ATOM    467  N   ALA A  31     -16.239 -10.115  56.981  1.00 45.61           N  
ATOM    468  H   ALA A  31     -16.635 -10.742  57.666  1.00 45.61           H  
ATOM    469  CA  ALA A  31     -17.118  -9.133  56.332  1.00 45.61           C  
ATOM    470  HA  ALA A  31     -17.118  -9.332  55.260  1.00 45.61           H  
ATOM    471  C   ALA A  31     -16.655  -7.673  56.514  1.00 45.61           C  
ATOM    472  CB  ALA A  31     -18.547  -9.336  56.850  1.00 45.61           C  
ATOM    473  HB1 ALA A  31     -18.869 -10.360  56.664  1.00 45.61           H  
ATOM    474  HB2 ALA A  31     -18.594  -9.128  57.919  1.00 45.61           H  
ATOM    475  HB3 ALA A  31     -19.221  -8.657  56.328  1.00 45.61           H  
ATOM    476  O   ALA A  31     -16.778  -6.870  55.591  1.00 45.61           O  
ATOM    477  N   ALA A  32     -16.074  -7.327  57.669  1.00 46.35           N  
ATOM    478  H   ALA A  32     -15.991  -8.019  58.401  1.00 46.35           H  
ATOM    479  CA  ALA A  32     -15.555  -5.979  57.915  1.00 46.35           C  
ATOM    480  HA  ALA A  32     -16.315  -5.252  57.631  1.00 46.35           H  
ATOM    481  C   ALA A  32     -14.301  -5.680  57.075  1.00 46.35           C  
ATOM    482  CB  ALA A  32     -15.284  -5.825  59.416  1.00 46.35           C  
ATOM    483  HB1 ALA A  32     -16.198  -6.012  59.981  1.00 46.35           H  
ATOM    484  HB2 ALA A  32     -14.948  -4.809  59.621  1.00 46.35           H  
ATOM    485  HB3 ALA A  32     -14.512  -6.524  59.736  1.00 46.35           H  
ATOM    486  O   ALA A  32     -14.157  -4.578  56.551  1.00 46.35           O  
ATOM    487  N   VAL A  33     -13.433  -6.680  56.879  1.00 46.83           N  
ATOM    488  H   VAL A  33     -13.622  -7.576  57.304  1.00 46.83           H  
ATOM    489  CA  VAL A  33     -12.244  -6.555  56.019  1.00 46.83           C  
ATOM    490  HA  VAL A  33     -11.699  -5.655  56.304  1.00 46.83           H  
ATOM    491  C   VAL A  33     -12.662  -6.384  54.557  1.00 46.83           C  
ATOM    492  CB  VAL A  33     -11.300  -7.762  56.201  1.00 46.83           C  
ATOM    493  HB  VAL A  33     -11.817  -8.672  55.896  1.00 46.83           H  
ATOM    494  O   VAL A  33     -12.096  -5.554  53.848  1.00 46.83           O  
ATOM    495  CG1 VAL A  33     -10.027  -7.619  55.359  1.00 46.83           C  
ATOM    496 HG11 VAL A  33      -9.508  -6.696  55.616  1.00 46.83           H  
ATOM    497 HG12 VAL A  33     -10.272  -7.607  54.297  1.00 46.83           H  
ATOM    498 HG13 VAL A  33      -9.363  -8.464  55.542  1.00 46.83           H  
ATOM    499  CG2 VAL A  33     -10.873  -7.916  57.669  1.00 46.83           C  
ATOM    500 HG21 VAL A  33     -10.183  -8.754  57.766  1.00 46.83           H  
ATOM    501 HG22 VAL A  33     -10.378  -7.008  58.013  1.00 46.83           H  
ATOM    502 HG23 VAL A  33     -11.736  -8.120  58.304  1.00 46.83           H  
ATOM    503  N   LEU A  34     -13.712  -7.092  54.125  1.00 45.71           N  
ATOM    504  H   LEU A  34     -14.114  -7.782  54.744  1.00 45.71           H  
ATOM    505  CA  LEU A  34     -14.243  -6.984  52.767  1.00 45.71           C  
ATOM    506  HA  LEU A  34     -13.398  -7.046  52.081  1.00 45.71           H  
ATOM    507  C   LEU A  34     -14.931  -5.630  52.507  1.00 45.71           C  
ATOM    508  CB  LEU A  34     -15.184  -8.176  52.517  1.00 45.71           C  
ATOM    509  HB2 LEU A  34     -16.133  -7.977  53.014  1.00 45.71           H  
ATOM    510  HB3 LEU A  34     -14.757  -9.076  52.961  1.00 45.71           H  
ATOM    511  O   LEU A  34     -14.754  -5.048  51.440  1.00 45.71           O  
ATOM    512  CG  LEU A  34     -15.438  -8.454  51.023  1.00 45.71           C  
ATOM    513  HG  LEU A  34     -15.718  -7.530  50.517  1.00 45.71           H  
ATOM    514  CD1 LEU A  34     -14.206  -9.055  50.340  1.00 45.71           C  
ATOM    515 HD11 LEU A  34     -14.442  -9.295  49.304  1.00 45.71           H  
ATOM    516 HD12 LEU A  34     -13.892  -9.964  50.853  1.00 45.71           H  
ATOM    517 HD13 LEU A  34     -13.385  -8.338  50.337  1.00 45.71           H  
ATOM    518  CD2 LEU A  34     -16.589  -9.449  50.876  1.00 45.71           C  
ATOM    519 HD21 LEU A  34     -17.493  -9.035  51.323  1.00 45.71           H  
ATOM    520 HD22 LEU A  34     -16.337 -10.389  51.367  1.00 45.71           H  
ATOM    521 HD23 LEU A  34     -16.778  -9.636  49.819  1.00 45.71           H  
ATOM    522  N   LEU A  35     -15.664  -5.085  53.484  1.00 43.28           N  
ATOM    523  H   LEU A  35     -15.817  -5.619  54.327  1.00 43.28           H  
ATOM    524  CA  LEU A  35     -16.291  -3.762  53.360  1.00 43.28           C  
ATOM    525  HA  LEU A  35     -16.802  -3.709  52.398  1.00 43.28           H  
ATOM    526  C   LEU A  35     -15.260  -2.625  53.343  1.00 43.28           C  
ATOM    527  CB  LEU A  35     -17.321  -3.572  54.487  1.00 43.28           C  
ATOM    528  HB2 LEU A  35     -17.537  -2.509  54.599  1.00 43.28           H  
ATOM    529  HB3 LEU A  35     -16.882  -3.918  55.422  1.00 43.28           H  
ATOM    530  O   LEU A  35     -15.415  -1.673  52.578  1.00 43.28           O  
ATOM    531  CG  LEU A  35     -18.646  -4.312  54.228  1.00 43.28           C  
ATOM    532  HG  LEU A  35     -18.444  -5.332  53.901  1.00 43.28           H  
ATOM    533  CD1 LEU A  35     -19.464  -4.375  55.518  1.00 43.28           C  
ATOM    534 HD11 LEU A  35     -18.899  -4.913  56.279  1.00 43.28           H  
ATOM    535 HD12 LEU A  35     -19.681  -3.368  55.874  1.00 43.28           H  
ATOM    536 HD13 LEU A  35     -20.398  -4.906  55.337  1.00 43.28           H  
ATOM    537  CD2 LEU A  35     -19.494  -3.606  53.164  1.00 43.28           C  
ATOM    538 HD21 LEU A  35     -19.701  -2.580  53.468  1.00 43.28           H  
ATOM    539 HD22 LEU A  35     -20.436  -4.139  53.033  1.00 43.28           H  
ATOM    540 HD23 LEU A  35     -18.972  -3.598  52.207  1.00 43.28           H  
ATOM    541  N   LEU A  36     -14.177  -2.738  54.119  1.00 40.31           N  
ATOM    542  H   LEU A  36     -14.108  -3.520  54.755  1.00 40.31           H  
ATOM    543  CA  LEU A  36     -13.086  -1.763  54.069  1.00 40.31           C  
ATOM    544  HA  LEU A  36     -13.518  -0.763  54.104  1.00 40.31           H  
ATOM    545  C   LEU A  36     -12.322  -1.839  52.740  1.00 40.31           C  
ATOM    546  CB  LEU A  36     -12.168  -1.939  55.290  1.00 40.31           C  
ATOM    547  HB2 LEU A  36     -11.264  -1.350  55.138  1.00 40.31           H  
ATOM    548  HB3 LEU A  36     -11.877  -2.987  55.358  1.00 40.31           H  
ATOM    549  O   LEU A  36     -12.024  -0.789  52.170  1.00 40.31           O  
ATOM    550  CG  LEU A  36     -12.817  -1.502  56.619  1.00 40.31           C  
ATOM    551  HG  LEU A  36     -13.773  -2.008  56.752  1.00 40.31           H  
ATOM    552  CD1 LEU A  36     -11.902  -1.889  57.781  1.00 40.31           C  
ATOM    553 HD11 LEU A  36     -12.364  -1.602  58.725  1.00 40.31           H  
ATOM    554 HD12 LEU A  36     -10.938  -1.389  57.683  1.00 40.31           H  
ATOM    555 HD13 LEU A  36     -11.753  -2.968  57.781  1.00 40.31           H  
ATOM    556  CD2 LEU A  36     -13.059   0.009  56.688  1.00 40.31           C  
ATOM    557 HD21 LEU A  36     -13.796   0.312  55.944  1.00 40.31           H  
ATOM    558 HD22 LEU A  36     -12.128   0.547  56.512  1.00 40.31           H  
ATOM    559 HD23 LEU A  36     -13.446   0.275  57.672  1.00 40.31           H  
ATOM    560  N   ALA A  37     -12.102  -3.043  52.197  1.00 44.12           N  
ATOM    561  H   ALA A  37     -12.344  -3.868  52.727  1.00 44.12           H  
ATOM    562  CA  ALA A  37     -11.486  -3.233  50.881  1.00 44.12           C  
ATOM    563  HA  ALA A  37     -10.521  -2.726  50.873  1.00 44.12           H  
ATOM    564  C   ALA A  37     -12.321  -2.623  49.739  1.00 44.12           C  
ATOM    565  CB  ALA A  37     -11.241  -4.731  50.662  1.00 44.12           C  
ATOM    566  HB1 ALA A  37     -12.188  -5.271  50.649  1.00 44.12           H  
ATOM    567  HB2 ALA A  37     -10.611  -5.127  51.459  1.00 44.12           H  
ATOM    568  HB3 ALA A  37     -10.737  -4.880  49.707  1.00 44.12           H  
ATOM    569  O   ALA A  37     -11.766  -2.052  48.805  1.00 44.12           O  
ATOM    570  N   LEU A  38     -13.654  -2.665  49.829  1.00 43.25           N  
ATOM    571  H   LEU A  38     -14.070  -3.197  50.581  1.00 43.25           H  
ATOM    572  CA  LEU A  38     -14.531  -2.048  48.826  1.00 43.25           C  
ATOM    573  HA  LEU A  38     -14.122  -2.247  47.835  1.00 43.25           H  
ATOM    574  C   LEU A  38     -14.594  -0.517  48.936  1.00 43.25           C  
ATOM    575  CB  LEU A  38     -15.927  -2.686  48.919  1.00 43.25           C  
ATOM    576  HB2 LEU A  38     -16.261  -2.633  49.955  1.00 43.25           H  
ATOM    577  HB3 LEU A  38     -16.623  -2.104  48.314  1.00 43.25           H  
ATOM    578  O   LEU A  38     -14.877   0.152  47.946  1.00 43.25           O  
ATOM    579  CG  LEU A  38     -15.970  -4.150  48.440  1.00 43.25           C  
ATOM    580  HG  LEU A  38     -15.178  -4.726  48.919  1.00 43.25           H  
ATOM    581  CD1 LEU A  38     -17.314  -4.771  48.825  1.00 43.25           C  
ATOM    582 HD11 LEU A  38     -18.130  -4.222  48.355  1.00 43.25           H  
ATOM    583 HD12 LEU A  38     -17.341  -5.812  48.501  1.00 43.25           H  
ATOM    584 HD13 LEU A  38     -17.428  -4.743  49.908  1.00 43.25           H  
ATOM    585  CD2 LEU A  38     -15.801  -4.274  46.924  1.00 43.25           C  
ATOM    586 HD21 LEU A  38     -16.560  -3.683  46.409  1.00 43.25           H  
ATOM    587 HD22 LEU A  38     -15.895  -5.318  46.628  1.00 43.25           H  
ATOM    588 HD23 LEU A  38     -14.812  -3.927  46.626  1.00 43.25           H  
ATOM    589  N   SER A  39     -14.301   0.059  50.107  1.00 38.05           N  
ATOM    590  H   SER A  39     -14.127  -0.541  50.901  1.00 38.05           H  
ATOM    591  CA  SER A  39     -14.276   1.520  50.283  1.00 38.05           C  
ATOM    592  HA  SER A  39     -15.040   1.951  49.636  1.00 38.05           H  
ATOM    593  C   SER A  39     -12.948   2.177  49.879  1.00 38.05           C  
ATOM    594  CB  SER A  39     -14.658   1.886  51.717  1.00 38.05           C  
ATOM    595  HB2 SER A  39     -15.578   1.366  51.989  1.00 38.05           H  
ATOM    596  HB3 SER A  39     -14.843   2.958  51.774  1.00 38.05           H  
ATOM    597  O   SER A  39     -12.926   3.375  49.588  1.00 38.05           O  
ATOM    598  OG  SER A  39     -13.635   1.551  52.636  1.00 38.05           O  
ATOM    599  HG  SER A  39     -13.211   0.729  52.379  1.00 38.05           H  
ATOM    600  N   SER A  40     -11.849   1.414  49.840  1.00 41.91           N  
ATOM    601  H   SER A  40     -11.913   0.443  50.113  1.00 41.91           H  
ATOM    602  CA  SER A  40     -10.508   1.929  49.531  1.00 41.91           C  
ATOM    603  HA  SER A  40     -10.492   2.996  49.749  1.00 41.91           H  
ATOM    604  C   SER A  40     -10.102   1.797  48.063  1.00 41.91           C  
ATOM    605  CB  SER A  40      -9.470   1.287  50.450  1.00 41.91           C  
ATOM    606  HB2 SER A  40      -8.480   1.681  50.221  1.00 41.91           H  
ATOM    607  HB3 SER A  40      -9.717   1.529  51.484  1.00 41.91           H  
ATOM    608  O   SER A  40      -9.177   2.487  47.637  1.00 41.91           O  
ATOM    609  OG  SER A  40      -9.475  -0.114  50.289  1.00 41.91           O  
ATOM    610  HG  SER A  40      -9.020  -0.515  51.033  1.00 41.91           H  
ATOM    611  N   PHE A  41     -10.827   1.029  47.243  1.00 41.01           N  
ATOM    612  H   PHE A  41     -11.540   0.433  47.638  1.00 41.01           H  
ATOM    613  CA  PHE A  41     -10.633   1.028  45.789  1.00 41.01           C  
ATOM    614  HA  PHE A  41      -9.568   1.163  45.601  1.00 41.01           H  
ATOM    615  C   PHE A  41     -11.296   2.250  45.133  1.00 41.01           C  
ATOM    616  CB  PHE A  41     -10.978  -0.337  45.176  1.00 41.01           C  
ATOM    617  HB2 PHE A  41     -11.331  -0.203  44.154  1.00 41.01           H  
ATOM    618  HB3 PHE A  41     -11.782  -0.811  45.738  1.00 41.01           H  
ATOM    619  O   PHE A  41     -12.190   2.165  44.296  1.00 41.01           O  
ATOM    620  CG  PHE A  41      -9.768  -1.254  45.124  1.00 41.01           C  
ATOM    621  CD1 PHE A  41      -8.975  -1.310  43.961  1.00 41.01           C  
ATOM    622  HD1 PHE A  41      -9.248  -0.736  43.088  1.00 41.01           H  
ATOM    623  CD2 PHE A  41      -9.400  -2.014  46.249  1.00 41.01           C  
ATOM    624  HD2 PHE A  41      -9.990  -1.960  47.153  1.00 41.01           H  
ATOM    625  CE1 PHE A  41      -7.826  -2.120  43.925  1.00 41.01           C  
ATOM    626  HE1 PHE A  41      -7.220  -2.155  43.032  1.00 41.01           H  
ATOM    627  CE2 PHE A  41      -8.261  -2.836  46.209  1.00 41.01           C  
ATOM    628  HE2 PHE A  41      -7.987  -3.419  47.076  1.00 41.01           H  
ATOM    629  CZ  PHE A  41      -7.472  -2.888  45.047  1.00 41.01           C  
ATOM    630  HZ  PHE A  41      -6.592  -3.514  45.017  1.00 41.01           H  
ATOM    631  N   ARG A  42     -10.779   3.431  45.481  1.00 35.64           N  
ATOM    632  H   ARG A  42     -10.075   3.394  46.204  1.00 35.64           H  
ATOM    633  CA  ARG A  42     -10.832   4.647  44.661  1.00 35.64           C  
ATOM    634  HA  ARG A  42     -11.836   4.771  44.255  1.00 35.64           H  
ATOM    635  C   ARG A  42      -9.888   4.494  43.461  1.00 35.64           C  
ATOM    636  CB  ARG A  42     -10.461   5.869  45.524  1.00 35.64           C  
ATOM    637  HB2 ARG A  42      -9.555   5.632  46.081  1.00 35.64           H  
ATOM    638  HB3 ARG A  42     -10.219   6.714  44.879  1.00 35.64           H  
ATOM    639  O   ARG A  42      -9.030   5.335  43.236  1.00 35.64           O  
ATOM    640  CG  ARG A  42     -11.548   6.308  46.515  1.00 35.64           C  
ATOM    641  HG2 ARG A  42     -11.067   6.524  47.469  1.00 35.64           H  
ATOM    642  HG3 ARG A  42     -12.275   5.511  46.671  1.00 35.64           H  
ATOM    643  CD  ARG A  42     -12.253   7.580  46.025  1.00 35.64           C  
ATOM    644  HD2 ARG A  42     -11.496   8.311  45.739  1.00 35.64           H  
ATOM    645  HD3 ARG A  42     -12.854   7.334  45.150  1.00 35.64           H  
ATOM    646  NE  ARG A  42     -13.097   8.164  47.082  1.00 35.64           N  
ATOM    647  HE  ARG A  42     -13.123   7.661  47.958  1.00 35.64           H  
ATOM    648  NH1 ARG A  42     -13.853   9.973  45.890  1.00 35.64           N  
ATOM    649 HH11 ARG A  42     -13.339   9.634  45.089  1.00 35.64           H  
ATOM    650 HH12 ARG A  42     -14.373  10.837  45.837  1.00 35.64           H  
ATOM    651  NH2 ARG A  42     -14.449   9.728  48.031  1.00 35.64           N  
ATOM    652 HH21 ARG A  42     -14.413   9.218  48.902  1.00 35.64           H  
ATOM    653 HH22 ARG A  42     -14.971  10.591  47.970  1.00 35.64           H  
ATOM    654  CZ  ARG A  42     -13.794   9.282  46.996  1.00 35.64           C  
ATOM    655  N   PHE A  43     -10.046   3.433  42.676  1.00 40.54           N  
ATOM    656  H   PHE A  43     -10.773   2.773  42.910  1.00 40.54           H  
ATOM    657  CA  PHE A  43      -9.513   3.407  41.318  1.00 40.54           C  
ATOM    658  HA  PHE A  43      -8.684   4.109  41.228  1.00 40.54           H  
ATOM    659  C   PHE A  43     -10.603   3.938  40.392  1.00 40.54           C  
ATOM    660  CB  PHE A  43      -8.930   2.035  40.953  1.00 40.54           C  
ATOM    661  HB2 PHE A  43      -9.006   1.892  39.875  1.00 40.54           H  
ATOM    662  HB3 PHE A  43      -9.508   1.242  41.428  1.00 40.54           H  
ATOM    663  O   PHE A  43     -11.233   3.215  39.631  1.00 40.54           O  
ATOM    664  CG  PHE A  43      -7.461   1.911  41.324  1.00 40.54           C  
ATOM    665  CD1 PHE A  43      -6.471   2.280  40.394  1.00 40.54           C  
ATOM    666  HD1 PHE A  43      -6.747   2.615  39.405  1.00 40.54           H  
ATOM    667  CD2 PHE A  43      -7.076   1.450  42.597  1.00 40.54           C  
ATOM    668  HD2 PHE A  43      -7.825   1.179  43.325  1.00 40.54           H  
ATOM    669  CE1 PHE A  43      -5.109   2.185  40.725  1.00 40.54           C  
ATOM    670  HE1 PHE A  43      -4.366   2.454  39.989  1.00 40.54           H  
ATOM    671  CE2 PHE A  43      -5.712   1.341  42.927  1.00 40.54           C  
ATOM    672  HE2 PHE A  43      -5.419   0.976  43.900  1.00 40.54           H  
ATOM    673  CZ  PHE A  43      -4.728   1.711  41.992  1.00 40.54           C  
ATOM    674  HZ  PHE A  43      -3.680   1.624  42.238  1.00 40.54           H  
ATOM    675  N   THR A  44     -10.825   5.251  40.455  1.00 35.50           N  
ATOM    676  H   THR A  44     -10.326   5.776  41.160  1.00 35.50           H  
ATOM    677  CA  THR A  44     -11.226   6.003  39.264  1.00 35.50           C  
ATOM    678  HA  THR A  44     -11.987   5.446  38.717  1.00 35.50           H  
ATOM    679  C   THR A  44     -10.008   6.104  38.352  1.00 35.50           C  
ATOM    680  CB  THR A  44     -11.788   7.399  39.595  1.00 35.50           C  
ATOM    681  HB  THR A  44     -11.717   8.042  38.719  1.00 35.50           H  
ATOM    682  O   THR A  44      -9.496   7.189  38.101  1.00 35.50           O  
ATOM    683  CG2 THR A  44     -13.260   7.346  39.988  1.00 35.50           C  
ATOM    684 HG21 THR A  44     -13.844   6.940  39.162  1.00 35.50           H  
ATOM    685 HG22 THR A  44     -13.385   6.709  40.864  1.00 35.50           H  
ATOM    686 HG23 THR A  44     -13.612   8.352  40.214  1.00 35.50           H  
ATOM    687  OG1 THR A  44     -11.072   7.986  40.662  1.00 35.50           O  
ATOM    688  HG1 THR A  44     -10.196   8.167  40.315  1.00 35.50           H  
ATOM    689  N   GLU A  45      -9.511   4.968  37.869  1.00 34.16           N  
ATOM    690  H   GLU A  45      -9.951   4.102  38.143  1.00 34.16           H  
ATOM    691  CA  GLU A  45      -8.966   4.981  36.526  1.00 34.16           C  
ATOM    692  HA  GLU A  45      -8.377   5.883  36.356  1.00 34.16           H  
ATOM    693  C   GLU A  45     -10.199   5.035  35.642  1.00 34.16           C  
ATOM    694  CB  GLU A  45      -8.059   3.777  36.256  1.00 34.16           C  
ATOM    695  HB2 GLU A  45      -7.977   3.634  35.178  1.00 34.16           H  
ATOM    696  HB3 GLU A  45      -8.483   2.880  36.708  1.00 34.16           H  
ATOM    697  O   GLU A  45     -11.018   4.116  35.613  1.00 34.16           O  
ATOM    698  CG  GLU A  45      -6.663   4.067  36.830  1.00 34.16           C  
ATOM    699  HG2 GLU A  45      -6.759   4.297  37.891  1.00 34.16           H  
ATOM    700  HG3 GLU A  45      -6.266   4.955  36.337  1.00 34.16           H  
ATOM    701  CD  GLU A  45      -5.663   2.917  36.647  1.00 34.16           C  
ATOM    702  OE1 GLU A  45      -4.587   3.008  37.280  1.00 34.16           O  
ATOM    703  OE2 GLU A  45      -5.976   1.967  35.897  1.00 34.16           O  
ATOM    704  N   ALA A  46     -10.399   6.182  34.998  1.00 31.14           N  
ATOM    705  H   ALA A  46      -9.719   6.920  35.113  1.00 31.14           H  
ATOM    706  CA  ALA A  46     -11.239   6.219  33.827  1.00 31.14           C  
ATOM    707  HA  ALA A  46     -12.265   5.961  34.089  1.00 31.14           H  
ATOM    708  C   ALA A  46     -10.667   5.155  32.887  1.00 31.14           C  
ATOM    709  CB  ALA A  46     -11.193   7.635  33.235  1.00 31.14           C  
ATOM    710  HB1 ALA A  46     -11.604   8.348  33.949  1.00 31.14           H  
ATOM    711  HB2 ALA A  46     -11.786   7.662  32.320  1.00 31.14           H  
ATOM    712  HB3 ALA A  46     -10.167   7.912  32.996  1.00 31.14           H  
ATOM    713  O   ALA A  46      -9.634   5.380  32.260  1.00 31.14           O  
ATOM    714  N   ILE A  47     -11.299   3.981  32.831  1.00 33.42           N  
ATOM    715  H   ILE A  47     -11.998   3.771  33.529  1.00 33.42           H  
ATOM    716  CA  ILE A  47     -11.128   3.085  31.700  1.00 33.42           C  
ATOM    717  HA  ILE A  47     -10.066   2.900  31.538  1.00 33.42           H  
ATOM    718  C   ILE A  47     -11.677   3.909  30.544  1.00 33.42           C  
ATOM    719  CB  ILE A  47     -11.844   1.727  31.892  1.00 33.42           C  
ATOM    720  HB  ILE A  47     -12.911   1.907  32.024  1.00 33.42           H  
ATOM    721  O   ILE A  47     -12.886   3.971  30.321  1.00 33.42           O  
ATOM    722  CG1 ILE A  47     -11.314   0.999  33.150  1.00 33.42           C  
ATOM    723 HG12 ILE A  47     -10.249   0.797  33.031  1.00 33.42           H  
ATOM    724 HG13 ILE A  47     -11.433   1.647  34.018  1.00 33.42           H  
ATOM    725  CG2 ILE A  47     -11.644   0.857  30.634  1.00 33.42           C  
ATOM    726 HG21 ILE A  47     -12.204  -0.074  30.720  1.00 33.42           H  
ATOM    727 HG22 ILE A  47     -10.587   0.631  30.497  1.00 33.42           H  
ATOM    728 HG23 ILE A  47     -12.010   1.377  29.748  1.00 33.42           H  
ATOM    729  CD1 ILE A  47     -12.036  -0.318  33.469  1.00 33.42           C  
ATOM    730 HD11 ILE A  47     -13.113  -0.154  33.512  1.00 33.42           H  
ATOM    731 HD12 ILE A  47     -11.808  -1.072  32.716  1.00 33.42           H  
ATOM    732 HD13 ILE A  47     -11.696  -0.685  34.438  1.00 33.42           H  
ATOM    733  N   ILE A  48     -10.786   4.642  29.875  1.00 37.44           N  
ATOM    734  H   ILE A  48      -9.843   4.672  30.237  1.00 37.44           H  
ATOM    735  CA  ILE A  48     -11.017   5.099  28.520  1.00 37.44           C  
ATOM    736  HA  ILE A  48     -11.888   5.754  28.487  1.00 37.44           H  
ATOM    737  C   ILE A  48     -11.317   3.797  27.802  1.00 37.44           C  
ATOM    738  CB  ILE A  48      -9.788   5.838  27.942  1.00 37.44           C  
ATOM    739  HB  ILE A  48      -8.922   5.179  28.005  1.00 37.44           H  
ATOM    740  O   ILE A  48     -10.434   2.970  27.588  1.00 37.44           O  
ATOM    741  CG1 ILE A  48      -9.493   7.116  28.762  1.00 37.44           C  
ATOM    742 HG12 ILE A  48     -10.318   7.819  28.651  1.00 37.44           H  
ATOM    743 HG13 ILE A  48      -9.412   6.858  29.818  1.00 37.44           H  
ATOM    744  CG2 ILE A  48     -10.031   6.180  26.459  1.00 37.44           C  
ATOM    745 HG21 ILE A  48     -10.201   5.271  25.881  1.00 37.44           H  
ATOM    746 HG22 ILE A  48      -9.149   6.653  26.028  1.00 37.44           H  
ATOM    747 HG23 ILE A  48     -10.889   6.843  26.350  1.00 37.44           H  
ATOM    748  CD1 ILE A  48      -8.184   7.815  28.372  1.00 37.44           C  
ATOM    749 HD11 ILE A  48      -8.255   8.234  27.369  1.00 37.44           H  
ATOM    750 HD12 ILE A  48      -7.988   8.626  29.073  1.00 37.44           H  
ATOM    751 HD13 ILE A  48      -7.358   7.105  28.414  1.00 37.44           H  
ATOM    752  N   SER A  49     -12.600   3.548  27.564  1.00 40.51           N  
ATOM    753  H   SER A  49     -13.291   4.180  27.944  1.00 40.51           H  
ATOM    754  CA  SER A  49     -13.008   2.514  26.645  1.00 40.51           C  
ATOM    755  HA  SER A  49     -12.582   1.554  26.937  1.00 40.51           H  
ATOM    756  C   SER A  49     -12.419   2.955  25.315  1.00 40.51           C  
ATOM    757  CB  SER A  49     -14.537   2.403  26.619  1.00 40.51           C  
ATOM    758  HB2 SER A  49     -14.973   3.387  26.445  1.00 40.51           H  
ATOM    759  HB3 SER A  49     -14.887   2.029  27.581  1.00 40.51           H  
ATOM    760  O   SER A  49     -13.024   3.777  24.627  1.00 40.51           O  
ATOM    761  OG  SER A  49     -14.955   1.525  25.594  1.00 40.51           O  
ATOM    762  HG  SER A  49     -14.667   1.898  24.758  1.00 40.51           H  
ATOM    763  N   ASP A  50     -11.224   2.453  24.993  1.00 47.89           N  
ATOM    764  H   ASP A  50     -10.690   2.013  25.729  1.00 47.89           H  
ATOM    765  CA  ASP A  50     -10.712   2.334  23.634  1.00 47.89           C  
ATOM    766  HA  ASP A  50     -10.603   3.315  23.172  1.00 47.89           H  
ATOM    767  C   ASP A  50     -11.791   1.541  22.894  1.00 47.89           C  
ATOM    768  CB  ASP A  50      -9.354   1.582  23.609  1.00 47.89           C  
ATOM    769  HB2 ASP A  50      -9.324   0.963  22.712  1.00 47.89           H  
ATOM    770  HB3 ASP A  50      -9.294   0.907  24.463  1.00 47.89           H  
ATOM    771  O   ASP A  50     -11.753   0.313  22.817  1.00 47.89           O  
ATOM    772  CG  ASP A  50      -8.082   2.440  23.554  1.00 47.89           C  
ATOM    773  OD1 ASP A  50      -8.178   3.675  23.709  1.00 47.89           O  
ATOM    774  OD2 ASP A  50      -7.007   1.831  23.290  1.00 47.89           O  
ATOM    775  N   ASN A  51     -12.842   2.226  22.444  1.00 51.69           N  
ATOM    776  H   ASN A  51     -12.886   3.215  22.642  1.00 51.69           H  
ATOM    777  CA  ASN A  51     -13.774   1.631  21.522  1.00 51.69           C  
ATOM    778  HA  ASN A  51     -14.118   0.687  21.945  1.00 51.69           H  
ATOM    779  C   ASN A  51     -12.939   1.398  20.258  1.00 51.69           C  
ATOM    780  CB  ASN A  51     -15.002   2.533  21.302  1.00 51.69           C  
ATOM    781  HB2 ASN A  51     -14.693   3.480  20.860  1.00 51.69           H  
ATOM    782  HB3 ASN A  51     -15.482   2.729  22.261  1.00 51.69           H  
ATOM    783  O   ASN A  51     -12.493   2.384  19.663  1.00 51.69           O  
ATOM    784  CG  ASN A  51     -16.012   1.868  20.380  1.00 51.69           C  
ATOM    785  ND2 ASN A  51     -17.186   2.428  20.218  1.00 51.69           N  
ATOM    786 HD21 ASN A  51     -17.808   1.929  19.598  1.00 51.69           H  
ATOM    787 HD22 ASN A  51     -17.464   3.235  20.757  1.00 51.69           H  
ATOM    788  OD1 ASN A  51     -15.765   0.829  19.797  1.00 51.69           O  
ATOM    789  N   PRO A  52     -12.685   0.141  19.857  1.00 48.35           N  
ATOM    790  CA  PRO A  52     -11.936  -0.139  18.638  1.00 48.35           C  
ATOM    791  HA  PRO A  52     -10.926   0.262  18.722  1.00 48.35           H  
ATOM    792  C   PRO A  52     -12.593   0.498  17.405  1.00 48.35           C  
ATOM    793  CB  PRO A  52     -11.876  -1.663  18.548  1.00 48.35           C  
ATOM    794  HB2 PRO A  52     -10.968  -2.001  19.048  1.00 48.35           H  
ATOM    795  HB3 PRO A  52     -11.897  -2.016  17.517  1.00 48.35           H  
ATOM    796  O   PRO A  52     -11.929   0.716  16.404  1.00 48.35           O  
ATOM    797  CG  PRO A  52     -13.104  -2.125  19.333  1.00 48.35           C  
ATOM    798  HG2 PRO A  52     -12.987  -3.134  19.730  1.00 48.35           H  
ATOM    799  HG3 PRO A  52     -13.986  -2.065  18.695  1.00 48.35           H  
ATOM    800  CD  PRO A  52     -13.204  -1.089  20.439  1.00 48.35           C  
ATOM    801  HD2 PRO A  52     -12.582  -1.395  21.280  1.00 48.35           H  
ATOM    802  HD3 PRO A  52     -14.245  -0.997  20.748  1.00 48.35           H  
ATOM    803  N   ASP A  53     -13.861   0.898  17.481  1.00 53.12           N  
ATOM    804  H   ASP A  53     -14.413   0.635  18.284  1.00 53.12           H  
ATOM    805  CA  ASP A  53     -14.544   1.594  16.389  1.00 53.12           C  
ATOM    806  HA  ASP A  53     -14.235   1.144  15.445  1.00 53.12           H  
ATOM    807  C   ASP A  53     -14.185   3.083  16.291  1.00 53.12           C  
ATOM    808  CB  ASP A  53     -16.055   1.376  16.529  1.00 53.12           C  
ATOM    809  HB2 ASP A  53     -16.563   1.905  15.723  1.00 53.12           H  
ATOM    810  HB3 ASP A  53     -16.405   1.795  17.473  1.00 53.12           H  
ATOM    811  O   ASP A  53     -14.606   3.763  15.359  1.00 53.12           O  
ATOM    812  CG  ASP A  53     -16.432  -0.103  16.433  1.00 53.12           C  
ATOM    813  OD1 ASP A  53     -15.590  -0.914  15.988  1.00 53.12           O  
ATOM    814  OD2 ASP A  53     -17.608  -0.446  16.684  1.00 53.12           O  
ATOM    815  N   ARG A  54     -13.404   3.614  17.240  1.00 62.16           N  
ATOM    816  H   ARG A  54     -13.073   2.994  17.965  1.00 62.16           H  
ATOM    817  CA  ARG A  54     -13.052   5.036  17.332  1.00 62.16           C  
ATOM    818  HA  ARG A  54     -13.373   5.531  16.416  1.00 62.16           H  
ATOM    819  C   ARG A  54     -11.544   5.279  17.400  1.00 62.16           C  
ATOM    820  CB  ARG A  54     -13.801   5.695  18.496  1.00 62.16           C  
ATOM    821  HB2 ARG A  54     -13.480   6.736  18.540  1.00 62.16           H  
ATOM    822  HB3 ARG A  54     -13.533   5.208  19.433  1.00 62.16           H  
ATOM    823  O   ARG A  54     -11.104   6.182  18.108  1.00 62.16           O  
ATOM    824  CG  ARG A  54     -15.322   5.719  18.331  1.00 62.16           C  
ATOM    825  HG2 ARG A  54     -15.726   4.716  18.471  1.00 62.16           H  
ATOM    826  HG3 ARG A  54     -15.576   6.077  17.333  1.00 62.16           H  
ATOM    827  CD  ARG A  54     -15.906   6.677  19.376  1.00 62.16           C  
ATOM    828  HD2 ARG A  54     -15.483   7.668  19.210  1.00 62.16           H  
ATOM    829  HD3 ARG A  54     -15.619   6.333  20.370  1.00 62.16           H  
ATOM    830  NE  ARG A  54     -17.372   6.750  19.282  1.00 62.16           N  
ATOM    831  HE  ARG A  54     -17.812   6.141  18.606  1.00 62.16           H  
ATOM    832  NH1 ARG A  54     -17.676   8.477  20.765  1.00 62.16           N  
ATOM    833 HH11 ARG A  54     -16.674   8.586  20.830  1.00 62.16           H  
ATOM    834 HH12 ARG A  54     -18.297   9.078  21.288  1.00 62.16           H  
ATOM    835  NH2 ARG A  54     -19.450   7.497  19.829  1.00 62.16           N  
ATOM    836 HH21 ARG A  54     -19.859   6.841  19.179  1.00 62.16           H  
ATOM    837 HH22 ARG A  54     -20.055   8.106  20.362  1.00 62.16           H  
ATOM    838  CZ  ARG A  54     -18.156   7.573  19.955  1.00 62.16           C  
ATOM    839  N   TYR A  55     -10.745   4.534  16.631  1.00 65.15           N  
ATOM    840  H   TYR A  55     -11.152   3.760  16.126  1.00 65.15           H  
ATOM    841  CA  TYR A  55      -9.289   4.756  16.553  1.00 65.15           C  
ATOM    842  HA  TYR A  55      -8.850   4.509  17.520  1.00 65.15           H  
ATOM    843  C   TYR A  55      -8.902   6.213  16.257  1.00 65.15           C  
ATOM    844  CB  TYR A  55      -8.663   3.853  15.482  1.00 65.15           C  
ATOM    845  HB2 TYR A  55      -9.220   3.969  14.552  1.00 65.15           H  
ATOM    846  HB3 TYR A  55      -7.644   4.191  15.291  1.00 65.15           H  
ATOM    847  O   TYR A  55      -7.838   6.644  16.676  1.00 65.15           O  
ATOM    848  CG  TYR A  55      -8.585   2.390  15.864  1.00 65.15           C  
ATOM    849  CD1 TYR A  55      -7.720   1.983  16.898  1.00 65.15           C  
ATOM    850  HD1 TYR A  55      -7.107   2.716  17.401  1.00 65.15           H  
ATOM    851  CD2 TYR A  55      -9.376   1.434  15.202  1.00 65.15           C  
ATOM    852  HD2 TYR A  55     -10.093   1.738  14.453  1.00 65.15           H  
ATOM    853  CE1 TYR A  55      -7.690   0.636  17.304  1.00 65.15           C  
ATOM    854  HE1 TYR A  55      -7.062   0.343  18.133  1.00 65.15           H  
ATOM    855  CE2 TYR A  55      -9.305   0.077  15.563  1.00 65.15           C  
ATOM    856  HE2 TYR A  55      -9.945  -0.648  15.084  1.00 65.15           H  
ATOM    857  OH  TYR A  55      -8.512  -1.609  17.070  1.00 65.15           O  
ATOM    858  HH  TYR A  55      -7.946  -1.709  17.838  1.00 65.15           H  
ATOM    859  CZ  TYR A  55      -8.498  -0.317  16.644  1.00 65.15           C  
ATOM    860  N   CYS A  56      -9.760   6.982  15.581  1.00 72.38           N  
ATOM    861  H   CYS A  56     -10.597   6.551  15.216  1.00 72.38           H  
ATOM    862  CA  CYS A  56      -9.508   8.385  15.253  1.00 72.38           C  
ATOM    863  HA  CYS A  56      -8.432   8.553  15.301  1.00 72.38           H  
ATOM    864  C   CYS A  56     -10.092   9.403  16.250  1.00 72.38           C  
ATOM    865  CB  CYS A  56      -9.920   8.619  13.797  1.00 72.38           C  
ATOM    866  HB2 CYS A  56     -10.983   8.413  13.677  1.00 72.38           H  
ATOM    867  HB3 CYS A  56      -9.741   9.664  13.545  1.00 72.38           H  
ATOM    868  O   CYS A  56     -10.025  10.605  16.008  1.00 72.38           O  
ATOM    869  SG  CYS A  56      -8.976   7.582  12.647  1.00 72.38           S  
ATOM    870  N   PHE A  57     -10.639   8.948  17.381  1.00 62.84           N  
ATOM    871  H   PHE A  57     -10.626   7.953  17.554  1.00 62.84           H  
ATOM    872  CA  PHE A  57     -11.187   9.794  18.444  1.00 62.84           C  
ATOM    873  HA  PHE A  57     -11.262  10.822  18.088  1.00 62.84           H  
ATOM    874  C   PHE A  57     -10.243   9.793  19.657  1.00 62.84           C  
ATOM    875  CB  PHE A  57     -12.608   9.313  18.783  1.00 62.84           C  
ATOM    876  HB2 PHE A  57     -12.528   8.399  19.371  1.00 62.84           H  
ATOM    877  HB3 PHE A  57     -13.127   9.070  17.855  1.00 62.84           H  
ATOM    878  O   PHE A  57     -10.542   9.199  20.689  1.00 62.84           O  
ATOM    879  CG  PHE A  57     -13.467  10.300  19.550  1.00 62.84           C  
ATOM    880  CD1 PHE A  57     -13.525  10.261  20.956  1.00 62.84           C  
ATOM    881  HD1 PHE A  57     -12.936   9.536  21.498  1.00 62.84           H  
ATOM    882  CD2 PHE A  57     -14.230  11.252  18.848  1.00 62.84           C  
ATOM    883  HD2 PHE A  57     -14.185  11.293  17.770  1.00 62.84           H  
ATOM    884  CE1 PHE A  57     -14.334  11.173  21.658  1.00 62.84           C  
ATOM    885  HE1 PHE A  57     -14.364  11.144  22.737  1.00 62.84           H  
ATOM    886  CE2 PHE A  57     -15.035  12.168  19.549  1.00 62.84           C  
ATOM    887  HE2 PHE A  57     -15.596  12.914  19.007  1.00 62.84           H  
ATOM    888  CZ  PHE A  57     -15.090  12.127  20.953  1.00 62.84           C  
ATOM    889  HZ  PHE A  57     -15.704  12.837  21.487  1.00 62.84           H  
ATOM    890  N   SER A  58      -9.078  10.434  19.550  1.00 55.24           N  
ATOM    891  H   SER A  58      -8.866  10.919  18.690  1.00 55.24           H  
ATOM    892  CA  SER A  58      -8.233  10.705  20.724  1.00 55.24           C  
ATOM    893  HA  SER A  58      -8.603  10.133  21.575  1.00 55.24           H  
ATOM    894  C   SER A  58      -8.306  12.170  21.130  1.00 55.24           C  
ATOM    895  CB  SER A  58      -6.804  10.225  20.510  1.00 55.24           C  
ATOM    896  HB2 SER A  58      -6.403  10.647  19.588  1.00 55.24           H  
ATOM    897  HB3 SER A  58      -6.850   9.138  20.445  1.00 55.24           H  
ATOM    898  O   SER A  58      -8.608  13.050  20.327  1.00 55.24           O  
ATOM    899  OG  SER A  58      -5.962  10.574  21.598  1.00 55.24           O  
ATOM    900  HG  SER A  58      -5.172  10.031  21.541  1.00 55.24           H  
ATOM    901  N   GLN A  59      -8.053  12.428  22.415  1.00 49.89           N  
ATOM    902  H   GLN A  59      -7.775  11.651  22.997  1.00 49.89           H  
ATOM    903  CA  GLN A  59      -7.964  13.782  22.962  1.00 49.89           C  
ATOM    904  HA  GLN A  59      -8.646  14.427  22.407  1.00 49.89           H  
ATOM    905  C   GLN A  59      -6.572  14.409  22.797  1.00 49.89           C  
ATOM    906  CB  GLN A  59      -8.408  13.792  24.432  1.00 49.89           C  
ATOM    907  HB2 GLN A  59      -8.307  14.816  24.792  1.00 49.89           H  
ATOM    908  HB3 GLN A  59      -7.759  13.154  25.031  1.00 49.89           H  
ATOM    909  O   GLN A  59      -6.425  15.609  23.018  1.00 49.89           O  
ATOM    910  CG  GLN A  59      -9.871  13.339  24.584  1.00 49.89           C  
ATOM    911  HG2 GLN A  59      -9.901  12.276  24.820  1.00 49.89           H  
ATOM    912  HG3 GLN A  59     -10.392  13.483  23.637  1.00 49.89           H  
ATOM    913  CD  GLN A  59     -10.646  14.111  25.648  1.00 49.89           C  
ATOM    914  NE2 GLN A  59     -11.959  14.083  25.591  1.00 49.89           N  
ATOM    915 HE21 GLN A  59     -12.435  14.608  26.311  1.00 49.89           H  
ATOM    916 HE22 GLN A  59     -12.427  13.564  24.862  1.00 49.89           H  
ATOM    917  OE1 GLN A  59     -10.120  14.760  26.535  1.00 49.89           O  
ATOM    918  N   GLN A  60      -5.556  13.635  22.397  1.00 53.98           N  
ATOM    919  H   GLN A  60      -5.744  12.669  22.170  1.00 53.98           H  
ATOM    920  CA  GLN A  60      -4.192  14.133  22.204  1.00 53.98           C  
ATOM    921  HA  GLN A  60      -4.168  15.187  22.479  1.00 53.98           H  
ATOM    922  C   GLN A  60      -3.795  14.074  20.729  1.00 53.98           C  
ATOM    923  CB  GLN A  60      -3.226  13.414  23.155  1.00 53.98           C  
ATOM    924  HB2 GLN A  60      -3.041  12.397  22.808  1.00 53.98           H  
ATOM    925  HB3 GLN A  60      -3.680  13.365  24.144  1.00 53.98           H  
ATOM    926  O   GLN A  60      -2.975  13.262  20.311  1.00 53.98           O  
ATOM    927  CG  GLN A  60      -1.904  14.190  23.270  1.00 53.98           C  
ATOM    928  HG2 GLN A  60      -2.121  15.231  23.509  1.00 53.98           H  
ATOM    929  HG3 GLN A  60      -1.373  14.160  22.318  1.00 53.98           H  
ATOM    930  CD  GLN A  60      -0.987  13.634  24.353  1.00 53.98           C  
ATOM    931  NE2 GLN A  60      -0.057  14.419  24.850  1.00 53.98           N  
ATOM    932 HE21 GLN A  60       0.046  15.371  24.527  1.00 53.98           H  
ATOM    933 HE22 GLN A  60       0.514  14.001  25.571  1.00 53.98           H  
ATOM    934  OE1 GLN A  60      -1.075  12.499  24.782  1.00 53.98           O  
ATOM    935  N   ASN A  61      -4.398  14.960  19.944  1.00 52.38           N  
ATOM    936  H   ASN A  61      -5.092  15.568  20.353  1.00 52.38           H  
ATOM    937  CA  ASN A  61      -4.136  15.069  18.516  1.00 52.38           C  
ATOM    938  HA  ASN A  61      -3.975  14.072  18.104  1.00 52.38           H  
ATOM    939  C   ASN A  61      -2.864  15.889  18.296  1.00 52.38           C  
ATOM    940  CB  ASN A  61      -5.386  15.668  17.850  1.00 52.38           C  
ATOM    941  HB2 ASN A  61      -5.185  15.869  16.797  1.00 52.38           H  
ATOM    942  HB3 ASN A  61      -5.635  16.615  18.328  1.00 52.38           H  
ATOM    943  O   ASN A  61      -2.855  17.101  18.515  1.00 52.38           O  
ATOM    944  CG  ASN A  61      -6.578  14.727  17.951  1.00 52.38           C  
ATOM    945  ND2 ASN A  61      -7.767  15.204  17.680  1.00 52.38           N  
ATOM    946 HD21 ASN A  61      -7.892  16.146  17.339  1.00 52.38           H  
ATOM    947 HD22 ASN A  61      -8.523  14.543  17.792  1.00 52.38           H  
ATOM    948  OD1 ASN A  61      -6.464  13.554  18.264  1.00 52.38           O  
ATOM    949  N   VAL A  62      -1.779  15.233  17.876  1.00 59.30           N  
ATOM    950  H   VAL A  62      -1.846  14.232  17.762  1.00 59.30           H  
ATOM    951  CA  VAL A  62      -0.590  15.942  17.383  1.00 59.30           C  
ATOM    952  HA  VAL A  62      -0.544  16.919  17.864  1.00 59.30           H  
ATOM    953  C   VAL A  62      -0.765  16.168  15.889  1.00 59.30           C  
ATOM    954  CB  VAL A  62       0.733  15.232  17.722  1.00 59.30           C  
ATOM    955  HB  VAL A  62       0.769  14.258  17.234  1.00 59.30           H  
ATOM    956  O   VAL A  62      -0.851  15.222  15.108  1.00 59.30           O  
ATOM    957  CG1 VAL A  62       1.938  16.060  17.250  1.00 59.30           C  
ATOM    958 HG11 VAL A  62       1.916  17.049  17.707  1.00 59.30           H  
ATOM    959 HG12 VAL A  62       2.864  15.555  17.525  1.00 59.30           H  
ATOM    960 HG13 VAL A  62       1.917  16.169  16.165  1.00 59.30           H  
ATOM    961  CG2 VAL A  62       0.875  15.024  19.236  1.00 59.30           C  
ATOM    962 HG21 VAL A  62       1.831  14.551  19.459  1.00 59.30           H  
ATOM    963 HG22 VAL A  62       0.080  14.371  19.596  1.00 59.30           H  
ATOM    964 HG23 VAL A  62       0.811  15.981  19.754  1.00 59.30           H  
ATOM    965  N   GLU A  63      -0.835  17.435  15.508  1.00 65.14           N  
ATOM    966  H   GLU A  63      -0.826  18.153  16.218  1.00 65.14           H  
ATOM    967  CA  GLU A  63      -0.937  17.881  14.125  1.00 65.14           C  
ATOM    968  HA  GLU A  63      -1.752  17.352  13.632  1.00 65.14           H  
ATOM    969  C   GLU A  63       0.371  17.581  13.379  1.00 65.14           C  
ATOM    970  CB  GLU A  63      -1.302  19.371  14.178  1.00 65.14           C  
ATOM    971  HB2 GLU A  63      -0.582  19.896  14.805  1.00 65.14           H  
ATOM    972  HB3 GLU A  63      -2.275  19.438  14.665  1.00 65.14           H  
ATOM    973  O   GLU A  63       1.458  17.989  13.799  1.00 65.14           O  
ATOM    974  CG  GLU A  63      -1.386  20.092  12.835  1.00 65.14           C  
ATOM    975  HG2 GLU A  63      -0.383  20.420  12.564  1.00 65.14           H  
ATOM    976  HG3 GLU A  63      -1.708  19.384  12.071  1.00 65.14           H  
ATOM    977  CD  GLU A  63      -2.335  21.302  12.959  1.00 65.14           C  
ATOM    978  OE1 GLU A  63      -3.371  21.332  12.257  1.00 65.14           O  
ATOM    979  OE2 GLU A  63      -2.100  22.138  13.861  1.00 65.14           O  
ATOM    980  N   CYS A  64       0.275  16.844  12.270  1.00 67.81           N  
ATOM    981  H   CYS A  64      -0.628  16.473  12.011  1.00 67.81           H  
ATOM    982  CA  CYS A  64       1.438  16.550  11.429  1.00 67.81           C  
ATOM    983  HA  CYS A  64       2.278  16.306  12.079  1.00 67.81           H  
ATOM    984  C   CYS A  64       1.895  17.750  10.594  1.00 67.81           C  
ATOM    985  CB  CYS A  64       1.131  15.339  10.547  1.00 67.81           C  
ATOM    986  HB2 CYS A  64       1.858  15.307   9.736  1.00 67.81           H  
ATOM    987  HB3 CYS A  64       0.139  15.450  10.108  1.00 67.81           H  
ATOM    988  O   CYS A  64       3.007  17.744  10.061  1.00 67.81           O  
ATOM    989  SG  CYS A  64       1.224  13.769  11.438  1.00 67.81           S  
ATOM    990  N   ASP A  65       1.058  18.783  10.500  1.00 61.29           N  
ATOM    991  H   ASP A  65       0.187  18.757  11.010  1.00 61.29           H  
ATOM    992  CA  ASP A  65       1.322  19.962   9.697  1.00 61.29           C  
ATOM    993  HA  ASP A  65       2.110  19.697   8.991  1.00 61.29           H  
ATOM    994  C   ASP A  65       1.856  21.101  10.574  1.00 61.29           C  
ATOM    995  CB  ASP A  65       0.061  20.308   8.883  1.00 61.29           C  
ATOM    996  HB2 ASP A  65      -0.475  19.389   8.648  1.00 61.29           H  
ATOM    997  HB3 ASP A  65      -0.607  20.939   9.469  1.00 61.29           H  
ATOM    998  O   ASP A  65       1.113  21.857  11.192  1.00 61.29           O  
ATOM    999  CG  ASP A  65       0.395  20.983   7.551  1.00 61.29           C  
ATOM   1000  OD1 ASP A  65       1.582  20.930   7.146  1.00 61.29           O  
ATOM   1001  OD2 ASP A  65      -0.535  21.559   6.950  1.00 61.29           O  
ATOM   1002  N   LYS A  66       3.186  21.222  10.675  1.00 54.25           N  
ATOM   1003  H   LYS A  66       3.747  20.543  10.180  1.00 54.25           H  
ATOM   1004  CA  LYS A  66       3.818  22.218  11.564  1.00 54.25           C  
ATOM   1005  HA  LYS A  66       3.423  22.065  12.568  1.00 54.25           H  
ATOM   1006  C   LYS A  66       3.460  23.673  11.222  1.00 54.25           C  
ATOM   1007  CB  LYS A  66       5.345  22.042  11.588  1.00 54.25           C  
ATOM   1008  HB2 LYS A  66       5.727  22.038  10.567  1.00 54.25           H  
ATOM   1009  HB3 LYS A  66       5.780  22.895  12.109  1.00 54.25           H  
ATOM   1010  O   LYS A  66       3.651  24.540  12.073  1.00 54.25           O  
ATOM   1011  CG  LYS A  66       5.779  20.764  12.318  1.00 54.25           C  
ATOM   1012  HG2 LYS A  66       5.328  20.747  13.310  1.00 54.25           H  
ATOM   1013  HG3 LYS A  66       5.438  19.892  11.760  1.00 54.25           H  
ATOM   1014  CD  LYS A  66       7.306  20.722  12.458  1.00 54.25           C  
ATOM   1015  HD2 LYS A  66       7.637  21.600  13.014  1.00 54.25           H  
ATOM   1016  HD3 LYS A  66       7.754  20.735  11.465  1.00 54.25           H  
ATOM   1017  CE  LYS A  66       7.721  19.450  13.202  1.00 54.25           C  
ATOM   1018  HE2 LYS A  66       7.361  18.589  12.638  1.00 54.25           H  
ATOM   1019  HE3 LYS A  66       7.221  19.438  14.171  1.00 54.25           H  
ATOM   1020  NZ  LYS A  66       9.192  19.378  13.377  1.00 54.25           N  
ATOM   1021  HZ1 LYS A  66       9.519  20.169  13.913  1.00 54.25           H  
ATOM   1022  HZ2 LYS A  66       9.439  18.529  13.865  1.00 54.25           H  
ATOM   1023  HZ3 LYS A  66       9.648  19.379  12.476  1.00 54.25           H  
ATOM   1024  N   GLU A  67       2.994  23.949  10.003  1.00 49.16           N  
ATOM   1025  H   GLU A  67       2.796  23.179   9.380  1.00 49.16           H  
ATOM   1026  CA  GLU A  67       2.767  25.314   9.507  1.00 49.16           C  
ATOM   1027  HA  GLU A  67       3.245  26.021  10.186  1.00 49.16           H  
ATOM   1028  C   GLU A  67       1.292  25.749   9.505  1.00 49.16           C  
ATOM   1029  CB  GLU A  67       3.462  25.489   8.143  1.00 49.16           C  
ATOM   1030  HB2 GLU A  67       3.100  26.402   7.669  1.00 49.16           H  
ATOM   1031  HB3 GLU A  67       3.236  24.639   7.499  1.00 49.16           H  
ATOM   1032  O   GLU A  67       1.028  26.951   9.561  1.00 49.16           O  
ATOM   1033  CG  GLU A  67       4.983  25.611   8.356  1.00 49.16           C  
ATOM   1034  HG2 GLU A  67       5.324  24.751   8.932  1.00 49.16           H  
ATOM   1035  HG3 GLU A  67       5.183  26.502   8.951  1.00 49.16           H  
ATOM   1036  CD  GLU A  67       5.809  25.683   7.066  1.00 49.16           C  
ATOM   1037  OE1 GLU A  67       6.964  25.187   7.120  1.00 49.16           O  
ATOM   1038  OE2 GLU A  67       5.309  26.156   6.028  1.00 49.16           O  
ATOM   1039  N   THR A  68       0.327  24.826   9.571  1.00 46.92           N  
ATOM   1040  H   THR A  68       0.579  23.848   9.571  1.00 46.92           H  
ATOM   1041  CA  THR A  68      -1.101  25.155   9.414  1.00 46.92           C  
ATOM   1042  HA  THR A  68      -1.190  26.231   9.263  1.00 46.92           H  
ATOM   1043  C   THR A  68      -1.899  24.829  10.677  1.00 46.92           C  
ATOM   1044  CB  THR A  68      -1.715  24.499   8.155  1.00 46.92           C  
ATOM   1045  HB  THR A  68      -2.115  23.512   8.391  1.00 46.92           H  
ATOM   1046  O   THR A  68      -2.659  23.878  10.714  1.00 46.92           O  
ATOM   1047  CG2 THR A  68      -2.828  25.392   7.598  1.00 46.92           C  
ATOM   1048 HG21 THR A  68      -3.615  25.512   8.342  1.00 46.92           H  
ATOM   1049 HG22 THR A  68      -3.257  24.913   6.718  1.00 46.92           H  
ATOM   1050 HG23 THR A  68      -2.425  26.364   7.314  1.00 46.92           H  
ATOM   1051  OG1 THR A  68      -0.765  24.335   7.127  1.00 46.92           O  
ATOM   1052  HG1 THR A  68      -0.707  23.393   6.950  1.00 46.92           H  
ATOM   1053  N   LYS A  69      -1.786  25.657  11.726  1.00 47.73           N  
ATOM   1054  H   LYS A  69      -1.095  26.388  11.634  1.00 47.73           H  
ATOM   1055  CA  LYS A  69      -2.477  25.477  13.031  1.00 47.73           C  
ATOM   1056  HA  LYS A  69      -2.259  24.466  13.375  1.00 47.73           H  
ATOM   1057  C   LYS A  69      -4.021  25.527  13.015  1.00 47.73           C  
ATOM   1058  CB  LYS A  69      -1.920  26.483  14.055  1.00 47.73           C  
ATOM   1059  HB2 LYS A  69      -1.839  27.469  13.597  1.00 47.73           H  
ATOM   1060  HB3 LYS A  69      -2.605  26.564  14.899  1.00 47.73           H  
ATOM   1061  O   LYS A  69      -4.645  25.669  14.067  1.00 47.73           O  
ATOM   1062  CG  LYS A  69      -0.569  26.055  14.629  1.00 47.73           C  
ATOM   1063  HG2 LYS A  69      -0.638  25.028  14.987  1.00 47.73           H  
ATOM   1064  HG3 LYS A  69       0.199  26.116  13.857  1.00 47.73           H  
ATOM   1065  CD  LYS A  69      -0.215  26.977  15.802  1.00 47.73           C  
ATOM   1066  HD2 LYS A  69      -0.103  27.997  15.436  1.00 47.73           H  
ATOM   1067  HD3 LYS A  69      -1.018  26.940  16.539  1.00 47.73           H  
ATOM   1068  CE  LYS A  69       1.085  26.506  16.450  1.00 47.73           C  
ATOM   1069  HE2 LYS A  69       0.965  25.460  16.735  1.00 47.73           H  
ATOM   1070  HE3 LYS A  69       1.880  26.553  15.706  1.00 47.73           H  
ATOM   1071  NZ  LYS A  69       1.423  27.330  17.635  1.00 47.73           N  
ATOM   1072  HZ1 LYS A  69       0.685  27.264  18.321  1.00 47.73           H  
ATOM   1073  HZ2 LYS A  69       2.281  26.999  18.051  1.00 47.73           H  
ATOM   1074  HZ3 LYS A  69       1.543  28.296  17.365  1.00 47.73           H  
ATOM   1075  N   ARG A  70      -4.675  25.522  11.855  1.00 45.17           N  
ATOM   1076  H   ARG A  70      -4.147  25.210  11.053  1.00 45.17           H  
ATOM   1077  CA  ARG A  70      -6.142  25.533  11.760  1.00 45.17           C  
ATOM   1078  HA  ARG A  70      -6.577  25.182  12.696  1.00 45.17           H  
ATOM   1079  C   ARG A  70      -6.558  24.538  10.689  1.00 45.17           C  
ATOM   1080  CB  ARG A  70      -6.694  26.943  11.467  1.00 45.17           C  
ATOM   1081  HB2 ARG A  70      -6.179  27.359  10.601  1.00 45.17           H  
ATOM   1082  HB3 ARG A  70      -7.750  26.843  11.216  1.00 45.17           H  
ATOM   1083  O   ARG A  70      -6.505  24.875   9.515  1.00 45.17           O  
ATOM   1084  CG  ARG A  70      -6.572  27.914  12.650  1.00 45.17           C  
ATOM   1085  HG2 ARG A  70      -5.514  28.112  12.818  1.00 45.17           H  
ATOM   1086  HG3 ARG A  70      -6.988  27.460  13.549  1.00 45.17           H  
ATOM   1087  CD  ARG A  70      -7.312  29.230  12.358  1.00 45.17           C  
ATOM   1088  HD2 ARG A  70      -8.317  29.161  12.775  1.00 45.17           H  
ATOM   1089  HD3 ARG A  70      -7.394  29.361  11.279  1.00 45.17           H  
ATOM   1090  NE  ARG A  70      -6.584  30.389  12.914  1.00 45.17           N  
ATOM   1091  HE  ARG A  70      -5.598  30.244  13.076  1.00 45.17           H  
ATOM   1092  NH1 ARG A  70      -8.320  31.893  12.986  1.00 45.17           N  
ATOM   1093 HH11 ARG A  70      -8.941  31.165  12.664  1.00 45.17           H  
ATOM   1094 HH12 ARG A  70      -8.666  32.827  13.153  1.00 45.17           H  
ATOM   1095  NH2 ARG A  70      -6.261  32.553  13.539  1.00 45.17           N  
ATOM   1096 HH21 ARG A  70      -5.272  32.372  13.635  1.00 45.17           H  
ATOM   1097 HH22 ARG A  70      -6.621  33.483  13.693  1.00 45.17           H  
ATOM   1098  CZ  ARG A  70      -7.059  31.600  13.144  1.00 45.17           C  
ATOM   1099  N   ASN A  71      -7.018  23.370  11.130  1.00 51.55           N  
ATOM   1100  H   ASN A  71      -6.952  23.196  12.122  1.00 51.55           H  
ATOM   1101  CA  ASN A  71      -7.591  22.291  10.318  1.00 51.55           C  
ATOM   1102  HA  ASN A  71      -8.094  21.615  11.008  1.00 51.55           H  
ATOM   1103  C   ASN A  71      -6.552  21.419   9.600  1.00 51.55           C  
ATOM   1104  CB  ASN A  71      -8.686  22.813   9.363  1.00 51.55           C  
ATOM   1105  HB2 ASN A  71      -9.221  21.957   8.952  1.00 51.55           H  
ATOM   1106  HB3 ASN A  71      -8.211  23.309   8.516  1.00 51.55           H  
ATOM   1107  O   ASN A  71      -6.533  21.345   8.374  1.00 51.55           O  
ATOM   1108  CG  ASN A  71      -9.700  23.762   9.967  1.00 51.55           C  
ATOM   1109  ND2 ASN A  71     -10.371  24.515   9.128  1.00 51.55           N  
ATOM   1110 HD21 ASN A  71     -11.088  25.113   9.514  1.00 51.55           H  
ATOM   1111 HD22 ASN A  71     -10.204  24.386   8.141  1.00 51.55           H  
ATOM   1112  OD1 ASN A  71      -9.916  23.866  11.167  1.00 51.55           O  
ATOM   1113  N   SER A  72      -5.694  20.720  10.345  1.00 63.74           N  
ATOM   1114  H   SER A  72      -5.611  20.858  11.342  1.00 63.74           H  
ATOM   1115  CA  SER A  72      -5.005  19.580   9.743  1.00 63.74           C  
ATOM   1116  HA  SER A  72      -4.520  19.930   8.832  1.00 63.74           H  
ATOM   1117  C   SER A  72      -5.994  18.489   9.368  1.00 63.74           C  
ATOM   1118  CB  SER A  72      -3.907  18.972  10.608  1.00 63.74           C  
ATOM   1119  HB2 SER A  72      -3.016  19.586  10.474  1.00 63.74           H  
ATOM   1120  HB3 SER A  72      -3.676  17.967  10.254  1.00 63.74           H  
ATOM   1121  O   SER A  72      -6.661  17.896  10.213  1.00 63.74           O  
ATOM   1122  OG  SER A  72      -4.257  18.924  11.972  1.00 63.74           O  
ATOM   1123  HG  SER A  72      -4.065  19.819  12.264  1.00 63.74           H  
ATOM   1124  N   LYS A  73      -5.967  18.148   8.081  1.00 78.52           N  
ATOM   1125  H   LYS A  73      -5.614  18.842   7.438  1.00 78.52           H  
ATOM   1126  CA  LYS A  73      -6.495  16.906   7.520  1.00 78.52           C  
ATOM   1127  HA  LYS A  73      -7.584  16.949   7.513  1.00 78.52           H  
ATOM   1128  C   LYS A  73      -6.097  15.659   8.316  1.00 78.52           C  
ATOM   1129  CB  LYS A  73      -5.972  16.833   6.079  1.00 78.52           C  
ATOM   1130  HB2 LYS A  73      -4.885  16.913   6.078  1.00 78.52           H  
ATOM   1131  HB3 LYS A  73      -6.380  17.673   5.516  1.00 78.52           H  
ATOM   1132  O   LYS A  73      -6.855  14.693   8.368  1.00 78.52           O  
ATOM   1133  CG  LYS A  73      -6.365  15.529   5.392  1.00 78.52           C  
ATOM   1134  HG2 LYS A  73      -7.439  15.376   5.496  1.00 78.52           H  
ATOM   1135  HG3 LYS A  73      -5.848  14.696   5.868  1.00 78.52           H  
ATOM   1136  CD  LYS A  73      -5.988  15.545   3.913  1.00 78.52           C  
ATOM   1137  HD2 LYS A  73      -4.907  15.634   3.804  1.00 78.52           H  
ATOM   1138  HD3 LYS A  73      -6.495  16.367   3.407  1.00 78.52           H  
ATOM   1139  CE  LYS A  73      -6.482  14.211   3.381  1.00 78.52           C  
ATOM   1140  HE2 LYS A  73      -7.570  14.203   3.439  1.00 78.52           H  
ATOM   1141  HE3 LYS A  73      -6.126  13.427   4.050  1.00 78.52           H  
ATOM   1142  NZ  LYS A  73      -6.030  13.922   2.010  1.00 78.52           N  
ATOM   1143  HZ1 LYS A  73      -5.048  13.685   2.032  1.00 78.52           H  
ATOM   1144  HZ2 LYS A  73      -6.569  13.136   1.676  1.00 78.52           H  
ATOM   1145  HZ3 LYS A  73      -6.208  14.716   1.412  1.00 78.52           H  
ATOM   1146  N   TYR A  74      -4.891  15.671   8.890  1.00 81.63           N  
ATOM   1147  H   TYR A  74      -4.381  16.543   8.880  1.00 81.63           H  
ATOM   1148  CA  TYR A  74      -4.306  14.525   9.572  1.00 81.63           C  
ATOM   1149  HA  TYR A  74      -4.976  13.678   9.427  1.00 81.63           H  
ATOM   1150  C   TYR A  74      -4.128  14.741  11.067  1.00 81.63           C  
ATOM   1151  CB  TYR A  74      -2.966  14.125   8.963  1.00 81.63           C  
ATOM   1152  HB2 TYR A  74      -2.236  14.915   9.141  1.00 81.63           H  
ATOM   1153  HB3 TYR A  74      -2.634  13.231   9.491  1.00 81.63           H  
ATOM   1154  O   TYR A  74      -3.444  15.667  11.506  1.00 81.63           O  
ATOM   1155  CG  TYR A  74      -3.014  13.797   7.492  1.00 81.63           C  
ATOM   1156  CD1 TYR A  74      -3.548  12.569   7.051  1.00 81.63           C  
ATOM   1157  HD1 TYR A  74      -3.931  11.855   7.765  1.00 81.63           H  
ATOM   1158  CD2 TYR A  74      -2.555  14.748   6.565  1.00 81.63           C  
ATOM   1159  HD2 TYR A  74      -2.176  15.701   6.906  1.00 81.63           H  
ATOM   1160  CE1 TYR A  74      -3.634  12.297   5.671  1.00 81.63           C  
ATOM   1161  HE1 TYR A  74      -4.072  11.376   5.317  1.00 81.63           H  
ATOM   1162  CE2 TYR A  74      -2.669  14.490   5.189  1.00 81.63           C  
ATOM   1163  HE2 TYR A  74      -2.376  15.236   4.465  1.00 81.63           H  
ATOM   1164  OH  TYR A  74      -3.392  13.103   3.406  1.00 81.63           O  
ATOM   1165  HH  TYR A  74      -3.354  12.173   3.171  1.00 81.63           H  
ATOM   1166  CZ  TYR A  74      -3.223  13.276   4.741  1.00 81.63           C  
ATOM   1167  N   VAL A  75      -4.620  13.772  11.825  1.00 80.77           N  
ATOM   1168  H   VAL A  75      -5.150  13.046  11.364  1.00 80.77           H  
ATOM   1169  CA  VAL A  75      -4.484  13.693  13.273  1.00 80.77           C  
ATOM   1170  HA  VAL A  75      -3.986  14.585  13.652  1.00 80.77           H  
ATOM   1171  C   VAL A  75      -3.639  12.478  13.643  1.00 80.77           C  
ATOM   1172  CB  VAL A  75      -5.889  13.627  13.885  1.00 80.77           C  
ATOM   1173  HB  VAL A  75      -6.484  12.886  13.352  1.00 80.77           H  
ATOM   1174  O   VAL A  75      -3.911  11.370  13.189  1.00 80.77           O  
ATOM   1175  CG1 VAL A  75      -5.825  13.208  15.343  1.00 80.77           C  
ATOM   1176 HG11 VAL A  75      -5.119  13.838  15.885  1.00 80.77           H  
ATOM   1177 HG12 VAL A  75      -5.491  12.174  15.422  1.00 80.77           H  
ATOM   1178 HG13 VAL A  75      -6.829  13.251  15.766  1.00 80.77           H  
ATOM   1179  CG2 VAL A  75      -6.595  14.985  13.785  1.00 80.77           C  
ATOM   1180 HG21 VAL A  75      -6.014  15.755  14.294  1.00 80.77           H  
ATOM   1181 HG22 VAL A  75      -7.588  14.921  14.230  1.00 80.77           H  
ATOM   1182 HG23 VAL A  75      -6.713  15.268  12.739  1.00 80.77           H  
ATOM   1183  N   ASN A  76      -2.637  12.661  14.502  1.00 81.62           N  
ATOM   1184  H   ASN A  76      -2.403  13.598  14.798  1.00 81.62           H  
ATOM   1185  CA  ASN A  76      -1.960  11.541  15.150  1.00 81.62           C  
ATOM   1186  HA  ASN A  76      -1.922  10.696  14.462  1.00 81.62           H  
ATOM   1187  C   ASN A  76      -2.728  11.104  16.406  1.00 81.62           C  
ATOM   1188  CB  ASN A  76      -0.519  11.954  15.463  1.00 81.62           C  
ATOM   1189  HB2 ASN A  76      -0.027  12.263  14.541  1.00 81.62           H  
ATOM   1190  HB3 ASN A  76      -0.544  12.803  16.146  1.00 81.62           H  
ATOM   1191  O   ASN A  76      -2.949  11.921  17.301  1.00 81.62           O  
ATOM   1192  CG  ASN A  76       0.308  10.859  16.110  1.00 81.62           C  
ATOM   1193  ND2 ASN A  76       1.554  11.147  16.401  1.00 81.62           N  
ATOM   1194 HD21 ASN A  76       2.061  10.442  16.916  1.00 81.62           H  
ATOM   1195 HD22 ASN A  76       1.907  12.073  16.204  1.00 81.62           H  
ATOM   1196  OD1 ASN A  76      -0.110   9.746  16.365  1.00 81.62           O  
ATOM   1197  N   VAL A  77      -3.077   9.821  16.482  1.00 80.99           N  
ATOM   1198  H   VAL A  77      -2.824   9.225  15.707  1.00 80.99           H  
ATOM   1199  CA  VAL A  77      -3.736   9.189  17.624  1.00 80.99           C  
ATOM   1200  HA  VAL A  77      -3.906   9.943  18.392  1.00 80.99           H  
ATOM   1201  C   VAL A  77      -2.861   8.094  18.222  1.00 80.99           C  
ATOM   1202  CB  VAL A  77      -5.109   8.615  17.227  1.00 80.99           C  
ATOM   1203  HB  VAL A  77      -4.985   7.896  16.417  1.00 80.99           H  
ATOM   1204  O   VAL A  77      -2.449   7.160  17.538  1.00 80.99           O  
ATOM   1205  CG1 VAL A  77      -5.729   7.880  18.425  1.00 80.99           C  
ATOM   1206 HG11 VAL A  77      -5.321   8.242  19.368  1.00 80.99           H  
ATOM   1207 HG12 VAL A  77      -5.501   6.817  18.345  1.00 80.99           H  
ATOM   1208 HG13 VAL A  77      -6.813   7.994  18.443  1.00 80.99           H  
ATOM   1209  CG2 VAL A  77      -6.029   9.733  16.726  1.00 80.99           C  
ATOM   1210 HG21 VAL A  77      -7.064   9.391  16.709  1.00 80.99           H  
ATOM   1211 HG22 VAL A  77      -5.742   9.993  15.707  1.00 80.99           H  
ATOM   1212 HG23 VAL A  77      -5.956  10.614  17.364  1.00 80.99           H  
ATOM   1213  N   HIS A  78      -2.639   8.158  19.534  1.00 81.15           N  
ATOM   1214  H   HIS A  78      -2.982   8.956  20.049  1.00 81.15           H  
ATOM   1215  CA  HIS A  78      -2.057   7.050  20.282  1.00 81.15           C  
ATOM   1216  HA  HIS A  78      -1.298   6.572  19.663  1.00 81.15           H  
ATOM   1217  C   HIS A  78      -3.123   6.003  20.635  1.00 81.15           C  
ATOM   1218  CB  HIS A  78      -1.361   7.586  21.535  1.00 81.15           C  
ATOM   1219  HB2 HIS A  78      -2.101   7.949  22.248  1.00 81.15           H  
ATOM   1220  HB3 HIS A  78      -0.711   8.416  21.258  1.00 81.15           H  
ATOM   1221  O   HIS A  78      -4.083   6.314  21.337  1.00 81.15           O  
ATOM   1222  CG  HIS A  78      -0.515   6.522  22.174  1.00 81.15           C  
ATOM   1223  CD2 HIS A  78      -0.769   5.832  23.328  1.00 81.15           C  
ATOM   1224  HD2 HIS A  78      -1.623   5.967  23.974  1.00 81.15           H  
ATOM   1225  ND1 HIS A  78       0.644   6.022  21.639  1.00 81.15           N  
ATOM   1226  HD1 HIS A  78       1.076   6.368  20.794  1.00 81.15           H  
ATOM   1227  CE1 HIS A  78       1.091   5.052  22.452  1.00 81.15           C  
ATOM   1228  HE1 HIS A  78       1.991   4.476  22.298  1.00 81.15           H  
ATOM   1229  NE2 HIS A  78       0.263   4.900  23.498  1.00 81.15           N  
ATOM   1230  N   SER A  79      -2.940   4.762  20.183  1.00 81.05           N  
ATOM   1231  H   SER A  79      -2.112   4.575  19.635  1.00 81.05           H  
ATOM   1232  CA  SER A  79      -3.757   3.620  20.598  1.00 81.05           C  
ATOM   1233  HA  SER A  79      -4.726   3.977  20.948  1.00 81.05           H  
ATOM   1234  C   SER A  79      -3.071   2.872  21.736  1.00 81.05           C  
ATOM   1235  CB  SER A  79      -4.005   2.674  19.421  1.00 81.05           C  
ATOM   1236  HB2 SER A  79      -3.048   2.335  19.023  1.00 81.05           H  
ATOM   1237  HB3 SER A  79      -4.548   3.201  18.637  1.00 81.05           H  
ATOM   1238  O   SER A  79      -1.990   2.310  21.541  1.00 81.05           O  
ATOM   1239  OG  SER A  79      -4.759   1.553  19.858  1.00 81.05           O  
ATOM   1240  HG  SER A  79      -5.589   1.882  20.210  1.00 81.05           H  
ATOM   1241  N   LEU A  80      -3.735   2.793  22.893  1.00 76.64           N  
ATOM   1242  H   LEU A  80      -4.633   3.248  22.976  1.00 76.64           H  
ATOM   1243  CA  LEU A  80      -3.259   2.017  24.043  1.00 76.64           C  
ATOM   1244  HA  LEU A  80      -2.220   2.276  24.249  1.00 76.64           H  
ATOM   1245  C   LEU A  80      -3.296   0.515  23.741  1.00 76.64           C  
ATOM   1246  CB  LEU A  80      -4.123   2.344  25.275  1.00 76.64           C  
ATOM   1247  HB2 LEU A  80      -5.158   2.085  25.054  1.00 76.64           H  
ATOM   1248  HB3 LEU A  80      -3.800   1.713  26.103  1.00 76.64           H  
ATOM   1249  O   LEU A  80      -2.369  -0.216  24.073  1.00 76.64           O  
ATOM   1250  CG  LEU A  80      -4.075   3.813  25.732  1.00 76.64           C  
ATOM   1251  HG  LEU A  80      -4.329   4.469  24.899  1.00 76.64           H  
ATOM   1252  CD1 LEU A  80      -5.097   4.038  26.846  1.00 76.64           C  
ATOM   1253 HD11 LEU A  80      -5.074   5.081  27.164  1.00 76.64           H  
ATOM   1254 HD12 LEU A  80      -4.880   3.392  27.697  1.00 76.64           H  
ATOM   1255 HD13 LEU A  80      -6.095   3.816  26.469  1.00 76.64           H  
ATOM   1256  CD2 LEU A  80      -2.692   4.197  26.262  1.00 76.64           C  
ATOM   1257 HD21 LEU A  80      -2.703   5.235  26.594  1.00 76.64           H  
ATOM   1258 HD22 LEU A  80      -1.943   4.095  25.476  1.00 76.64           H  
ATOM   1259 HD23 LEU A  80      -2.421   3.555  27.100  1.00 76.64           H  
ATOM   1260  N   THR A  81      -4.323   0.063  23.017  1.00 80.97           N  
ATOM   1261  H   THR A  81      -5.082   0.712  22.864  1.00 80.97           H  
ATOM   1262  CA  THR A  81      -4.483  -1.340  22.589  1.00 80.97           C  
ATOM   1263  HA  THR A  81      -4.568  -1.969  23.476  1.00 80.97           H  
ATOM   1264  C   THR A  81      -3.309  -1.873  21.751  1.00 80.97           C  
ATOM   1265  CB  THR A  81      -5.776  -1.466  21.770  1.00 80.97           C  
ATOM   1266  HB  THR A  81      -5.722  -0.811  20.901  1.00 80.97           H  
ATOM   1267  O   THR A  81      -3.003  -3.071  21.781  1.00 80.97           O  
ATOM   1268  CG2 THR A  81      -6.047  -2.897  21.290  1.00 80.97           C  
ATOM   1269 HG21 THR A  81      -5.340  -3.170  20.507  1.00 80.97           H  
ATOM   1270 HG22 THR A  81      -7.054  -2.950  20.876  1.00 80.97           H  
ATOM   1271 HG23 THR A  81      -5.965  -3.587  22.129  1.00 80.97           H  
ATOM   1272  OG1 THR A  81      -6.896  -1.100  22.544  1.00 80.97           O  
ATOM   1273  HG1 THR A  81      -6.861  -0.169  22.778  1.00 80.97           H  
ATOM   1274  N   PHE A  82      -2.667  -1.008  20.965  1.00 82.64           N  
ATOM   1275  H   PHE A  82      -2.968  -0.043  20.980  1.00 82.64           H  
ATOM   1276  CA  PHE A  82      -1.523  -1.363  20.120  1.00 82.64           C  
ATOM   1277  HA  PHE A  82      -1.392  -2.445  20.116  1.00 82.64           H  
ATOM   1278  C   PHE A  82      -0.193  -0.793  20.622  1.00 82.64           C  
ATOM   1279  CB  PHE A  82      -1.812  -0.917  18.682  1.00 82.64           C  
ATOM   1280  HB2 PHE A  82      -0.903  -1.001  18.088  1.00 82.64           H  
ATOM   1281  HB3 PHE A  82      -2.098   0.135  18.697  1.00 82.64           H  
ATOM   1282  O   PHE A  82       0.833  -1.049  19.985  1.00 82.64           O  
ATOM   1283  CG  PHE A  82      -2.884  -1.729  17.990  1.00 82.64           C  
ATOM   1284  CD1 PHE A  82      -2.594  -3.034  17.552  1.00 82.64           C  
ATOM   1285  HD1 PHE A  82      -1.616  -3.455  17.730  1.00 82.64           H  
ATOM   1286  CD2 PHE A  82      -4.146  -1.171  17.727  1.00 82.64           C  
ATOM   1287  HD2 PHE A  82      -4.363  -0.153  18.016  1.00 82.64           H  
ATOM   1288  CE1 PHE A  82      -3.567  -3.778  16.864  1.00 82.64           C  
ATOM   1289  HE1 PHE A  82      -3.332  -4.769  16.502  1.00 82.64           H  
ATOM   1290  CE2 PHE A  82      -5.106  -1.913  17.020  1.00 82.64           C  
ATOM   1291  HE2 PHE A  82      -6.041  -1.452  16.738  1.00 82.64           H  
ATOM   1292  CZ  PHE A  82      -4.829  -3.223  16.604  1.00 82.64           C  
ATOM   1293  HZ  PHE A  82      -5.566  -3.779  16.044  1.00 82.64           H  
ATOM   1294  N   SER A  83      -0.215  -0.016  21.711  1.00 83.81           N  
ATOM   1295  H   SER A  83      -1.077   0.058  22.233  1.00 83.81           H  
ATOM   1296  CA  SER A  83       0.907   0.782  22.218  1.00 83.81           C  
ATOM   1297  HA  SER A  83       0.489   1.548  22.871  1.00 83.81           H  
ATOM   1298  C   SER A  83       1.646   1.523  21.097  1.00 83.81           C  
ATOM   1299  CB  SER A  83       1.845  -0.077  23.070  1.00 83.81           C  
ATOM   1300  HB2 SER A  83       2.292  -0.857  22.454  1.00 83.81           H  
ATOM   1301  HB3 SER A  83       2.635   0.553  23.479  1.00 83.81           H  
ATOM   1302  O   SER A  83       2.872   1.471  20.997  1.00 83.81           O  
ATOM   1303  OG  SER A  83       1.125  -0.666  24.135  1.00 83.81           O  
ATOM   1304  HG  SER A  83       1.739  -1.039  24.771  1.00 83.81           H  
ATOM   1305  N   ALA A  84       0.894   2.148  20.188  1.00 84.87           N  
ATOM   1306  H   ALA A  84      -0.096   2.229  20.367  1.00 84.87           H  
ATOM   1307  CA  ALA A  84       1.432   2.712  18.953  1.00 84.87           C  
ATOM   1308  HA  ALA A  84       2.452   3.047  19.136  1.00 84.87           H  
ATOM   1309  C   ALA A  84       0.635   3.928  18.477  1.00 84.87           C  
ATOM   1310  CB  ALA A  84       1.476   1.616  17.878  1.00 84.87           C  
ATOM   1311  HB1 ALA A  84       2.128   0.809  18.212  1.00 84.87           H  
ATOM   1312  HB2 ALA A  84       0.475   1.217  17.713  1.00 84.87           H  
ATOM   1313  HB3 ALA A  84       1.859   2.021  16.941  1.00 84.87           H  
ATOM   1314  O   ALA A  84      -0.530   4.105  18.824  1.00 84.87           O  
ATOM   1315  N   ASN A  85       1.285   4.748  17.652  1.00 84.86           N  
ATOM   1316  H   ASN A  85       2.206   4.475  17.340  1.00 84.86           H  
ATOM   1317  CA  ASN A  85       0.698   5.932  17.036  1.00 84.86           C  
ATOM   1318  HA  ASN A  85      -0.122   6.296  17.655  1.00 84.86           H  
ATOM   1319  C   ASN A  85       0.127   5.602  15.655  1.00 84.86           C  
ATOM   1320  CB  ASN A  85       1.766   7.027  16.965  1.00 84.86           C  
ATOM   1321  HB2 ASN A  85       1.393   7.857  16.366  1.00 84.86           H  
ATOM   1322  HB3 ASN A  85       2.650   6.634  16.461  1.00 84.86           H  
ATOM   1323  O   ASN A  85       0.745   4.876  14.876  1.00 84.86           O  
ATOM   1324  CG  ASN A  85       2.147   7.558  18.334  1.00 84.86           C  
ATOM   1325  ND2 ASN A  85       3.378   7.978  18.502  1.00 84.86           N  
ATOM   1326 HD21 ASN A  85       4.040   7.954  17.739  1.00 84.86           H  
ATOM   1327 HD22 ASN A  85       3.604   8.313  19.427  1.00 84.86           H  
ATOM   1328  OD1 ASN A  85       1.390   7.564  19.289  1.00 84.86           O  
ATOM   1329  N   PHE A  86      -1.038   6.164  15.367  1.00 88.15           N  
ATOM   1330  H   PHE A  86      -1.458   6.759  16.067  1.00 88.15           H  
ATOM   1331  CA  PHE A  86      -1.821   5.974  14.157  1.00 88.15           C  
ATOM   1332  HA  PHE A  86      -1.285   5.344  13.448  1.00 88.15           H  
ATOM   1333  C   PHE A  86      -2.056   7.340  13.529  1.00 88.15           C  
ATOM   1334  CB  PHE A  86      -3.162   5.311  14.511  1.00 88.15           C  
ATOM   1335  HB2 PHE A  86      -3.828   5.413  13.654  1.00 88.15           H  
ATOM   1336  HB3 PHE A  86      -3.625   5.847  15.339  1.00 88.15           H  
ATOM   1337  O   PHE A  86      -2.332   8.303  14.239  1.00 88.15           O  
ATOM   1338  CG  PHE A  86      -3.062   3.843  14.876  1.00 88.15           C  
ATOM   1339  CD1 PHE A  86      -3.705   2.887  14.078  1.00 88.15           C  
ATOM   1340  HD1 PHE A  86      -4.286   3.200  13.223  1.00 88.15           H  
ATOM   1341  CD2 PHE A  86      -2.349   3.419  16.013  1.00 88.15           C  
ATOM   1342  HD2 PHE A  86      -1.916   4.148  16.683  1.00 88.15           H  
ATOM   1343  CE1 PHE A  86      -3.607   1.527  14.392  1.00 88.15           C  
ATOM   1344  HE1 PHE A  86      -4.121   0.817  13.761  1.00 88.15           H  
ATOM   1345  CE2 PHE A  86      -2.215   2.053  16.304  1.00 88.15           C  
ATOM   1346  HE2 PHE A  86      -1.656   1.749  17.177  1.00 88.15           H  
ATOM   1347  CZ  PHE A  86      -2.846   1.099  15.490  1.00 88.15           C  
ATOM   1348  HZ  PHE A  86      -2.776   0.045  15.717  1.00 88.15           H  
ATOM   1349  N   LEU A  87      -1.968   7.431  12.204  1.00 87.87           N  
ATOM   1350  H   LEU A  87      -1.785   6.604  11.654  1.00 87.87           H  
ATOM   1351  CA  LEU A  87      -2.420   8.619  11.495  1.00 87.87           C  
ATOM   1352  HA  LEU A  87      -2.367   9.479  12.163  1.00 87.87           H  
ATOM   1353  C   LEU A  87      -3.871   8.422  11.068  1.00 87.87           C  
ATOM   1354  CB  LEU A  87      -1.521   8.892  10.287  1.00 87.87           C  
ATOM   1355  HB2 LEU A  87      -1.792   8.180   9.508  1.00 87.87           H  
ATOM   1356  HB3 LEU A  87      -0.475   8.717  10.539  1.00 87.87           H  
ATOM   1357  O   LEU A  87      -4.218   7.396  10.483  1.00 87.87           O  
ATOM   1358  CG  LEU A  87      -1.686  10.298   9.701  1.00 87.87           C  
ATOM   1359  HG  LEU A  87      -2.743  10.544   9.603  1.00 87.87           H  
ATOM   1360  CD1 LEU A  87      -1.027  11.323  10.624  1.00 87.87           C  
ATOM   1361 HD11 LEU A  87      -0.842  12.254  10.088  1.00 87.87           H  
ATOM   1362 HD12 LEU A  87      -1.674  11.525  11.478  1.00 87.87           H  
ATOM   1363 HD13 LEU A  87      -0.069  10.951  10.984  1.00 87.87           H  
ATOM   1364  CD2 LEU A  87      -1.074  10.349   8.300  1.00 87.87           C  
ATOM   1365 HD21 LEU A  87      -0.060   9.949   8.308  1.00 87.87           H  
ATOM   1366 HD22 LEU A  87      -1.671   9.734   7.627  1.00 87.87           H  
ATOM   1367 HD23 LEU A  87      -1.076  11.375   7.934  1.00 87.87           H  
ATOM   1368  N   CYS A  88      -4.688   9.428  11.324  1.00 87.31           N  
ATOM   1369  H   CYS A  88      -4.337  10.209  11.860  1.00 87.31           H  
ATOM   1370  CA  CYS A  88      -6.082   9.479  10.932  1.00 87.31           C  
ATOM   1371  HA  CYS A  88      -6.372   8.543  10.455  1.00 87.31           H  
ATOM   1372  C   CYS A  88      -6.309  10.613   9.944  1.00 87.31           C  
ATOM   1373  CB  CYS A  88      -6.919   9.648  12.192  1.00 87.31           C  
ATOM   1374  HB2 CYS A  88      -6.468  10.407  12.831  1.00 87.31           H  
ATOM   1375  HB3 CYS A  88      -7.916   9.987  11.911  1.00 87.31           H  
ATOM   1376  O   CYS A  88      -5.916  11.744  10.217  1.00 87.31           O  
ATOM   1377  SG  CYS A  88      -7.063   8.099  13.101  1.00 87.31           S  
ATOM   1378  N   ASP A  89      -6.949  10.311   8.819  1.00 87.13           N  
ATOM   1379  H   ASP A  89      -7.267   9.360   8.695  1.00 87.13           H  
ATOM   1380  CA  ASP A  89      -7.496  11.305   7.899  1.00 87.13           C  
ATOM   1381  HA  ASP A  89      -6.897  12.215   7.936  1.00 87.13           H  
ATOM   1382  C   ASP A  89      -8.929  11.636   8.321  1.00 87.13           C  
ATOM   1383  CB  ASP A  89      -7.444  10.759   6.471  1.00 87.13           C  
ATOM   1384  HB2 ASP A  89      -6.426  10.428   6.266  1.00 87.13           H  
ATOM   1385  HB3 ASP A  89      -8.102   9.893   6.388  1.00 87.13           H  
ATOM   1386  O   ASP A  89      -9.783  10.752   8.383  1.00 87.13           O  
ATOM   1387  CG  ASP A  89      -7.838  11.786   5.409  1.00 87.13           C  
ATOM   1388  OD1 ASP A  89      -8.561  12.773   5.666  1.00 87.13           O  
ATOM   1389  OD2 ASP A  89      -7.358  11.623   4.266  1.00 87.13           O  
ATOM   1390  N   THR A  90      -9.190  12.897   8.654  1.00 80.70           N  
ATOM   1391  H   THR A  90      -8.444  13.576   8.599  1.00 80.70           H  
ATOM   1392  CA  THR A  90     -10.501  13.346   9.144  1.00 80.70           C  
ATOM   1393  HA  THR A  90     -11.115  12.473   9.366  1.00 80.70           H  
ATOM   1394  C   THR A  90     -11.301  14.146   8.115  1.00 80.70           C  
ATOM   1395  CB  THR A  90     -10.359  14.130  10.457  1.00 80.70           C  
ATOM   1396  HB  THR A  90     -11.343  14.473  10.778  1.00 80.70           H  
ATOM   1397  O   THR A  90     -12.395  14.605   8.438  1.00 80.70           O  
ATOM   1398  CG2 THR A  90      -9.763  13.270  11.575  1.00 80.70           C  
ATOM   1399 HG21 THR A  90      -8.743  12.980  11.323  1.00 80.70           H  
ATOM   1400 HG22 THR A  90      -9.747  13.844  12.502  1.00 80.70           H  
ATOM   1401 HG23 THR A  90     -10.371  12.377  11.717  1.00 80.70           H  
ATOM   1402  OG1 THR A  90      -9.510  15.244  10.309  1.00 80.70           O  
ATOM   1403  HG1 THR A  90      -9.808  15.775   9.566  1.00 80.70           H  
ATOM   1404  N   GLU A  91     -10.776  14.354   6.903  1.00 76.44           N  
ATOM   1405  H   GLU A  91      -9.912  13.887   6.668  1.00 76.44           H  
ATOM   1406  CA  GLU A  91     -11.387  15.245   5.901  1.00 76.44           C  
ATOM   1407  HA  GLU A  91     -12.316  15.662   6.289  1.00 76.44           H  
ATOM   1408  C   GLU A  91     -11.754  14.551   4.589  1.00 76.44           C  
ATOM   1409  CB  GLU A  91     -10.452  16.419   5.579  1.00 76.44           C  
ATOM   1410  HB2 GLU A  91      -9.493  16.027   5.241  1.00 76.44           H  
ATOM   1411  HB3 GLU A  91     -10.892  16.984   4.758  1.00 76.44           H  
ATOM   1412  O   GLU A  91     -12.746  14.935   3.958  1.00 76.44           O  
ATOM   1413  CG  GLU A  91     -10.245  17.382   6.755  1.00 76.44           C  
ATOM   1414  HG2 GLU A  91     -11.224  17.714   7.099  1.00 76.44           H  
ATOM   1415  HG3 GLU A  91      -9.767  16.852   7.579  1.00 76.44           H  
ATOM   1416  CD  GLU A  91      -9.407  18.615   6.371  1.00 76.44           C  
ATOM   1417  OE1 GLU A  91      -9.379  19.555   7.197  1.00 76.44           O  
ATOM   1418  OE2 GLU A  91      -8.811  18.621   5.268  1.00 76.44           O  
ATOM   1419  N   THR A  92     -10.978  13.554   4.148  1.00 76.02           N  
ATOM   1420  H   THR A  92     -10.198  13.249   4.712  1.00 76.02           H  
ATOM   1421  CA  THR A  92     -11.262  12.865   2.882  1.00 76.02           C  
ATOM   1422  HA  THR A  92     -11.268  13.624   2.099  1.00 76.02           H  
ATOM   1423  C   THR A  92     -12.660  12.231   2.922  1.00 76.02           C  
ATOM   1424  CB  THR A  92     -10.169  11.852   2.516  1.00 76.02           C  
ATOM   1425  HB  THR A  92     -10.113  11.071   3.274  1.00 76.02           H  
ATOM   1426  O   THR A  92     -13.091  11.686   3.933  1.00 76.02           O  
ATOM   1427  CG2 THR A  92     -10.392  11.226   1.145  1.00 76.02           C  
ATOM   1428 HG21 THR A  92     -10.559  11.996   0.393  1.00 76.02           H  
ATOM   1429 HG22 THR A  92      -9.507  10.647   0.884  1.00 76.02           H  
ATOM   1430 HG23 THR A  92     -11.246  10.549   1.189  1.00 76.02           H  
ATOM   1431  OG1 THR A  92      -8.918  12.508   2.416  1.00 76.02           O  
ATOM   1432  HG1 THR A  92      -8.476  12.272   3.235  1.00 76.02           H  
ATOM   1433  N   ASP A  93     -13.413  12.369   1.824  1.00 65.54           N  
ATOM   1434  H   ASP A  93     -12.982  12.782   1.009  1.00 65.54           H  
ATOM   1435  CA  ASP A  93     -14.817  11.938   1.699  1.00 65.54           C  
ATOM   1436  HA  ASP A  93     -15.144  12.285   0.719  1.00 65.54           H  
ATOM   1437  C   ASP A  93     -15.813  12.611   2.652  1.00 65.54           C  
ATOM   1438  CB  ASP A  93     -14.914  10.411   1.659  1.00 65.54           C  
ATOM   1439  HB2 ASP A  93     -14.544   9.975   2.587  1.00 65.54           H  
ATOM   1440  HB3 ASP A  93     -15.955  10.115   1.529  1.00 65.54           H  
ATOM   1441  O   ASP A  93     -16.898  12.092   2.927  1.00 65.54           O  
ATOM   1442  CG  ASP A  93     -14.127   9.870   0.480  1.00 65.54           C  
ATOM   1443  OD1 ASP A  93     -14.047  10.545  -0.578  1.00 65.54           O  
ATOM   1444  OD2 ASP A  93     -13.726   8.685   0.473  1.00 65.54           O  
ATOM   1445  N   GLY A  94     -15.476  13.827   3.086  1.00 52.93           N  
ATOM   1446  H   GLY A  94     -14.524  14.135   2.953  1.00 52.93           H  
ATOM   1447  CA  GLY A  94     -16.399  14.734   3.753  1.00 52.93           C  
ATOM   1448  HA2 GLY A  94     -15.967  15.735   3.746  1.00 52.93           H  
ATOM   1449  HA3 GLY A  94     -17.343  14.755   3.209  1.00 52.93           H  
ATOM   1450  C   GLY A  94     -16.693  14.371   5.198  1.00 52.93           C  
ATOM   1451  O   GLY A  94     -17.642  14.939   5.731  1.00 52.93           O  
ATOM   1452  N   GLY A  95     -15.920  13.453   5.802  1.00 50.07           N  
ATOM   1453  H   GLY A  95     -15.156  13.056   5.273  1.00 50.07           H  
ATOM   1454  CA  GLY A  95     -16.113  13.000   7.178  1.00 50.07           C  
ATOM   1455  HA2 GLY A  95     -15.630  12.033   7.319  1.00 50.07           H  
ATOM   1456  HA3 GLY A  95     -15.672  13.720   7.867  1.00 50.07           H  
ATOM   1457  C   GLY A  95     -17.601  12.867   7.484  1.00 50.07           C  
ATOM   1458  O   GLY A  95     -18.121  13.675   8.252  1.00 50.07           O  
ATOM   1459  N   MET A  96     -18.302  11.939   6.801  1.00 48.79           N  
ATOM   1460  H   MET A  96     -17.794  11.381   6.130  1.00 48.79           H  
ATOM   1461  CA  MET A  96     -19.778  11.805   6.850  1.00 48.79           C  
ATOM   1462  HA  MET A  96     -20.223  12.644   6.315  1.00 48.79           H  
ATOM   1463  C   MET A  96     -20.339  11.853   8.279  1.00 48.79           C  
ATOM   1464  CB  MET A  96     -20.229  10.488   6.192  1.00 48.79           C  
ATOM   1465  HB2 MET A  96     -21.246  10.269   6.518  1.00 48.79           H  
ATOM   1466  HB3 MET A  96     -19.588   9.670   6.521  1.00 48.79           H  
ATOM   1467  O   MET A  96     -21.480  12.250   8.502  1.00 48.79           O  
ATOM   1468  CG  MET A  96     -20.250  10.549   4.663  1.00 48.79           C  
ATOM   1469  HG2 MET A  96     -19.229  10.663   4.298  1.00 48.79           H  
ATOM   1470  HG3 MET A  96     -20.824  11.423   4.355  1.00 48.79           H  
ATOM   1471  SD  MET A  96     -20.993   9.074   3.905  1.00 48.79           S  
ATOM   1472  CE  MET A  96     -20.819   9.517   2.158  1.00 48.79           C  
ATOM   1473  HE1 MET A  96     -19.766   9.681   1.929  1.00 48.79           H  
ATOM   1474  HE2 MET A  96     -21.378  10.431   1.957  1.00 48.79           H  
ATOM   1475  HE3 MET A  96     -21.206   8.709   1.537  1.00 48.79           H  
ATOM   1476  N   ASP A  97     -19.492  11.513   9.241  1.00 49.16           N  
ATOM   1477  H   ASP A  97     -18.589  11.170   8.947  1.00 49.16           H  
ATOM   1478  CA  ASP A  97     -19.580  11.901  10.626  1.00 49.16           C  
ATOM   1479  HA  ASP A  97     -20.299  12.710  10.752  1.00 49.16           H  
ATOM   1480  C   ASP A  97     -18.182  12.385  11.091  1.00 49.16           C  
ATOM   1481  CB  ASP A  97     -20.100  10.649  11.346  1.00 49.16           C  
ATOM   1482  HB2 ASP A  97     -21.135  10.474  11.053  1.00 49.16           H  
ATOM   1483  HB3 ASP A  97     -19.511   9.785  11.035  1.00 49.16           H  
ATOM   1484  O   ASP A  97     -17.190  11.670  10.917  1.00 49.16           O  
ATOM   1485  CG  ASP A  97     -20.024  10.733  12.850  1.00 49.16           C  
ATOM   1486  OD1 ASP A  97     -19.713  11.838  13.341  1.00 49.16           O  
ATOM   1487  OD2 ASP A  97     -20.266   9.715  13.522  1.00 49.16           O  
ATOM   1488  N   ARG A  98     -18.101  13.559  11.745  1.00 42.31           N  
ATOM   1489  H   ARG A  98     -18.980  14.040  11.872  1.00 42.31           H  
ATOM   1490  CA  ARG A  98     -16.914  14.061  12.481  1.00 42.31           C  
ATOM   1491  HA  ARG A  98     -16.119  14.261  11.763  1.00 42.31           H  
ATOM   1492  C   ARG A  98     -16.309  13.046  13.473  1.00 42.31           C  
ATOM   1493  CB  ARG A  98     -17.282  15.355  13.239  1.00 42.31           C  
ATOM   1494  HB2 ARG A  98     -16.606  15.471  14.086  1.00 42.31           H  
ATOM   1495  HB3 ARG A  98     -18.293  15.270  13.638  1.00 42.31           H  
ATOM   1496  O   ARG A  98     -15.224  13.291  13.990  1.00 42.31           O  
ATOM   1497  CG  ARG A  98     -17.157  16.623  12.383  1.00 42.31           C  
ATOM   1498  HG2 ARG A  98     -16.133  16.697  12.018  1.00 42.31           H  
ATOM   1499  HG3 ARG A  98     -17.835  16.566  11.531  1.00 42.31           H  
ATOM   1500  CD  ARG A  98     -17.489  17.860  13.233  1.00 42.31           C  
ATOM   1501  HD2 ARG A  98     -18.558  17.848  13.448  1.00 42.31           H  
ATOM   1502  HD3 ARG A  98     -16.949  17.789  14.177  1.00 42.31           H  
ATOM   1503  NE  ARG A  98     -17.083  19.109  12.558  1.00 42.31           N  
ATOM   1504  HE  ARG A  98     -16.186  19.078  12.096  1.00 42.31           H  
ATOM   1505  NH1 ARG A  98     -18.948  20.386  12.990  1.00 42.31           N  
ATOM   1506 HH11 ARG A  98     -19.459  21.251  12.883  1.00 42.31           H  
ATOM   1507 HH12 ARG A  98     -19.378  19.579  13.417  1.00 42.31           H  
ATOM   1508  NH2 ARG A  98     -17.225  21.276  11.884  1.00 42.31           N  
ATOM   1509 HH21 ARG A  98     -16.317  21.184  11.451  1.00 42.31           H  
ATOM   1510 HH22 ARG A  98     -17.742  22.138  11.788  1.00 42.31           H  
ATOM   1511  CZ  ARG A  98     -17.753  20.246  12.484  1.00 42.31           C  
ATOM   1512  N   HIS A  99     -16.985  11.936  13.757  1.00 50.24           N  
ATOM   1513  H   HIS A  99     -17.912  11.849  13.367  1.00 50.24           H  
ATOM   1514  CA  HIS A  99     -16.553  10.869  14.655  1.00 50.24           C  
ATOM   1515  HA  HIS A  99     -15.727  11.252  15.254  1.00 50.24           H  
ATOM   1516  C   HIS A  99     -15.990   9.623  13.931  1.00 50.24           C  
ATOM   1517  CB  HIS A  99     -17.685  10.519  15.640  1.00 50.24           C  
ATOM   1518  HB2 HIS A  99     -18.467   9.974  15.113  1.00 50.24           H  
ATOM   1519  HB3 HIS A  99     -17.285   9.840  16.393  1.00 50.24           H  
ATOM   1520  O   HIS A  99     -15.665   8.649  14.608  1.00 50.24           O  
ATOM   1521  CG  HIS A  99     -18.304  11.703  16.353  1.00 50.24           C  
ATOM   1522  CD2 HIS A  99     -18.084  12.100  17.640  1.00 50.24           C  
ATOM   1523  HD2 HIS A  99     -17.421  11.611  18.339  1.00 50.24           H  
ATOM   1524  ND1 HIS A  99     -19.233  12.568  15.837  1.00 50.24           N  
ATOM   1525  HD1 HIS A  99     -19.644  12.451  14.922  1.00 50.24           H  
ATOM   1526  CE1 HIS A  99     -19.552  13.475  16.767  1.00 50.24           C  
ATOM   1527  HE1 HIS A  99     -20.282  14.261  16.638  1.00 50.24           H  
ATOM   1528  NE2 HIS A  99     -18.871  13.233  17.898  1.00 50.24           N  
ATOM   1529  N   SER A 100     -15.810   9.643  12.600  1.00 67.09           N  
ATOM   1530  H   SER A 100     -16.111  10.465  12.095  1.00 67.09           H  
ATOM   1531  CA  SER A 100     -15.276   8.508  11.817  1.00 67.09           C  
ATOM   1532  HA  SER A 100     -14.844   7.780  12.502  1.00 67.09           H  
ATOM   1533  C   SER A 100     -14.136   8.917  10.867  1.00 67.09           C  
ATOM   1534  CB  SER A 100     -16.417   7.775  11.091  1.00 67.09           C  
ATOM   1535  HB2 SER A 100     -17.123   7.406  11.835  1.00 67.09           H  
ATOM   1536  HB3 SER A 100     -16.010   6.919  10.552  1.00 67.09           H  
ATOM   1537  O   SER A 100     -14.325   9.060   9.665  1.00 67.09           O  
ATOM   1538  OG  SER A 100     -17.117   8.605  10.179  1.00 67.09           O  
ATOM   1539  HG  SER A 100     -16.948   9.523  10.401  1.00 67.09           H  
ATOM   1540  N   GLY A 101     -12.936   9.145  11.408  1.00 78.07           N  
ATOM   1541  H   GLY A 101     -12.825   9.024  12.404  1.00 78.07           H  
ATOM   1542  CA  GLY A 101     -11.734   9.304  10.576  1.00 78.07           C  
ATOM   1543  HA2 GLY A 101     -11.934  10.029   9.787  1.00 78.07           H  
ATOM   1544  HA3 GLY A 101     -10.904   9.680  11.175  1.00 78.07           H  
ATOM   1545  C   GLY A 101     -11.305   7.984   9.923  1.00 78.07           C  
ATOM   1546  O   GLY A 101     -11.604   6.903  10.437  1.00 78.07           O  
ATOM   1547  N   GLU A 102     -10.581   8.065   8.809  1.00 88.61           N  
ATOM   1548  H   GLU A 102     -10.364   8.981   8.444  1.00 88.61           H  
ATOM   1549  CA  GLU A 102      -9.975   6.907   8.151  1.00 88.61           C  
ATOM   1550  HA  GLU A 102     -10.588   6.027   8.345  1.00 88.61           H  
ATOM   1551  C   GLU A 102      -8.574   6.658   8.715  1.00 88.61           C  
ATOM   1552  CB  GLU A 102      -9.901   7.085   6.627  1.00 88.61           C  
ATOM   1553  HB2 GLU A 102      -9.139   7.829   6.392  1.00 88.61           H  
ATOM   1554  HB3 GLU A 102      -9.591   6.129   6.206  1.00 88.61           H  
ATOM   1555  O   GLU A 102      -7.743   7.567   8.782  1.00 88.61           O  
ATOM   1556  CG  GLU A 102     -11.216   7.490   5.950  1.00 88.61           C  
ATOM   1557  HG2 GLU A 102     -11.530   8.468   6.313  1.00 88.61           H  
ATOM   1558  HG3 GLU A 102     -11.988   6.766   6.211  1.00 88.61           H  
ATOM   1559  CD  GLU A 102     -11.031   7.550   4.427  1.00 88.61           C  
ATOM   1560  OE1 GLU A 102     -11.608   6.679   3.735  1.00 88.61           O  
ATOM   1561  OE2 GLU A 102     -10.252   8.414   3.957  1.00 88.61           O  
ATOM   1562  N   ILE A 103      -8.276   5.417   9.094  1.00 90.97           N  
ATOM   1563  H   ILE A 103      -8.956   4.689   8.931  1.00 90.97           H  
ATOM   1564  CA  ILE A 103      -6.942   5.041   9.564  1.00 90.97           C  
ATOM   1565  HA  ILE A 103      -6.559   5.821  10.222  1.00 90.97           H  
ATOM   1566  C   ILE A 103      -6.036   4.926   8.349  1.00 90.97           C  
ATOM   1567  CB  ILE A 103      -6.961   3.712  10.338  1.00 90.97           C  
ATOM   1568  HB  ILE A 103      -7.331   2.936   9.666  1.00 90.97           H  
ATOM   1569  O   ILE A 103      -6.221   4.040   7.515  1.00 90.97           O  
ATOM   1570  CG1 ILE A 103      -7.912   3.784  11.547  1.00 90.97           C  
ATOM   1571 HG12 ILE A 103      -7.516   4.464  12.301  1.00 90.97           H  
ATOM   1572 HG13 ILE A 103      -8.883   4.161  11.226  1.00 90.97           H  
ATOM   1573  CG2 ILE A 103      -5.535   3.331  10.778  1.00 90.97           C  
ATOM   1574 HG21 ILE A 103      -4.905   3.149   9.907  1.00 90.97           H  
ATOM   1575 HG22 ILE A 103      -5.548   2.414  11.367  1.00 90.97           H  
ATOM   1576 HG23 ILE A 103      -5.104   4.147  11.359  1.00 90.97           H  
ATOM   1577  CD1 ILE A 103      -8.154   2.406  12.163  1.00 90.97           C  
ATOM   1578 HD11 ILE A 103      -7.337   2.135  12.833  1.00 90.97           H  
ATOM   1579 HD12 ILE A 103      -8.261   1.651  11.384  1.00 90.97           H  
ATOM   1580 HD13 ILE A 103      -9.090   2.447  12.720  1.00 90.97           H  
ATOM   1581  N   VAL A 104      -5.018   5.770   8.266  1.00 92.87           N  
ATOM   1582  H   VAL A 104      -4.895   6.455   8.997  1.00 92.87           H  
ATOM   1583  CA  VAL A 104      -3.992   5.640   7.236  1.00 92.87           C  
ATOM   1584  HA  VAL A 104      -4.487   5.434   6.287  1.00 92.87           H  
ATOM   1585  C   VAL A 104      -3.114   4.429   7.594  1.00 92.87           C  
ATOM   1586  CB  VAL A 104      -3.226   6.963   7.062  1.00 92.87           C  
ATOM   1587  HB  VAL A 104      -2.648   7.145   7.968  1.00 92.87           H  
ATOM   1588  O   VAL A 104      -2.652   4.275   8.728  1.00 92.87           O  
ATOM   1589  CG1 VAL A 104      -2.253   6.902   5.882  1.00 92.87           C  
ATOM   1590 HG11 VAL A 104      -1.748   7.862   5.771  1.00 92.87           H  
ATOM   1591 HG12 VAL A 104      -1.501   6.133   6.056  1.00 92.87           H  
ATOM   1592 HG13 VAL A 104      -2.794   6.679   4.962  1.00 92.87           H  
ATOM   1593  CG2 VAL A 104      -4.159   8.173   6.876  1.00 92.87           C  
ATOM   1594 HG21 VAL A 104      -4.729   8.351   7.789  1.00 92.87           H  
ATOM   1595 HG22 VAL A 104      -3.585   9.073   6.656  1.00 92.87           H  
ATOM   1596 HG23 VAL A 104      -4.861   7.998   6.061  1.00 92.87           H  
ATOM   1597  N   ILE A 105      -2.909   3.515   6.647  1.00 96.31           N  
ATOM   1598  H   ILE A 105      -3.368   3.661   5.760  1.00 96.31           H  
ATOM   1599  CA  ILE A 105      -2.087   2.304   6.832  1.00 96.31           C  
ATOM   1600  HA  ILE A 105      -1.806   2.243   7.883  1.00 96.31           H  
ATOM   1601  C   ILE A 105      -0.768   2.364   6.057  1.00 96.31           C  
ATOM   1602  CB  ILE A 105      -2.879   1.014   6.535  1.00 96.31           C  
ATOM   1603  HB  ILE A 105      -2.240   0.177   6.816  1.00 96.31           H  
ATOM   1604  O   ILE A 105       0.215   1.739   6.457  1.00 96.31           O  
ATOM   1605  CG1 ILE A 105      -3.242   0.854   5.045  1.00 96.31           C  
ATOM   1606 HG12 ILE A 105      -2.335   0.945   4.448  1.00 96.31           H  
ATOM   1607 HG13 ILE A 105      -3.941   1.638   4.755  1.00 96.31           H  
ATOM   1608  CG2 ILE A 105      -4.139   0.957   7.413  1.00 96.31           C  
ATOM   1609 HG21 ILE A 105      -4.885   1.655   7.032  1.00 96.31           H  
ATOM   1610 HG22 ILE A 105      -4.555  -0.050   7.417  1.00 96.31           H  
ATOM   1611 HG23 ILE A 105      -3.902   1.240   8.439  1.00 96.31           H  
ATOM   1612  CD1 ILE A 105      -3.861  -0.503   4.699  1.00 96.31           C  
ATOM   1613 HD11 ILE A 105      -4.794  -0.656   5.242  1.00 96.31           H  
ATOM   1614 HD12 ILE A 105      -3.163  -1.303   4.944  1.00 96.31           H  
ATOM   1615 HD13 ILE A 105      -4.080  -0.537   3.632  1.00 96.31           H  
ATOM   1616  N   LEU A 106      -0.745   3.151   4.982  1.00 96.47           N  
ATOM   1617  H   LEU A 106      -1.597   3.640   4.749  1.00 96.47           H  
ATOM   1618  CA  LEU A 106       0.428   3.482   4.182  1.00 96.47           C  
ATOM   1619  HA  LEU A 106       1.335   3.285   4.752  1.00 96.47           H  
ATOM   1620  C   LEU A 106       0.354   4.960   3.833  1.00 96.47           C  
ATOM   1621  CB  LEU A 106       0.429   2.640   2.895  1.00 96.47           C  
ATOM   1622  HB2 LEU A 106      -0.517   2.811   2.382  1.00 96.47           H  
ATOM   1623  HB3 LEU A 106       0.478   1.588   3.173  1.00 96.47           H  
ATOM   1624  O   LEU A 106      -0.688   5.422   3.372  1.00 96.47           O  
ATOM   1625  CG  LEU A 106       1.532   2.965   1.869  1.00 96.47           C  
ATOM   1626  HG  LEU A 106       1.443   4.007   1.562  1.00 96.47           H  
ATOM   1627  CD1 LEU A 106       2.941   2.734   2.404  1.00 96.47           C  
ATOM   1628 HD11 LEU A 106       3.665   2.900   1.606  1.00 96.47           H  
ATOM   1629 HD12 LEU A 106       3.158   3.405   3.235  1.00 96.47           H  
ATOM   1630 HD13 LEU A 106       3.055   1.694   2.709  1.00 96.47           H  
ATOM   1631  CD2 LEU A 106       1.365   2.098   0.625  1.00 96.47           C  
ATOM   1632 HD21 LEU A 106       1.423   1.041   0.888  1.00 96.47           H  
ATOM   1633 HD22 LEU A 106       2.161   2.327  -0.083  1.00 96.47           H  
ATOM   1634 HD23 LEU A 106       0.407   2.307   0.150  1.00 96.47           H  
ATOM   1635  N   LYS A 107       1.467   5.670   3.980  1.00 93.20           N  
ATOM   1636  H   LYS A 107       2.265   5.222   4.407  1.00 93.20           H  
ATOM   1637  CA  LYS A 107       1.635   7.029   3.466  1.00 93.20           C  
ATOM   1638  HA  LYS A 107       0.871   7.238   2.718  1.00 93.20           H  
ATOM   1639  C   LYS A 107       2.992   7.141   2.803  1.00 93.20           C  
ATOM   1640  CB  LYS A 107       1.479   8.024   4.617  1.00 93.20           C  
ATOM   1641  HB2 LYS A 107       2.250   7.839   5.366  1.00 93.20           H  
ATOM   1642  HB3 LYS A 107       0.503   7.866   5.075  1.00 93.20           H  
ATOM   1643  O   LYS A 107       3.976   6.706   3.395  1.00 93.20           O  
ATOM   1644  CG  LYS A 107       1.584   9.477   4.144  1.00 93.20           C  
ATOM   1645  HG2 LYS A 107       0.934   9.632   3.283  1.00 93.20           H  
ATOM   1646  HG3 LYS A 107       2.611   9.702   3.855  1.00 93.20           H  
ATOM   1647  CD  LYS A 107       1.150  10.410   5.273  1.00 93.20           C  
ATOM   1648  HD2 LYS A 107       0.134  10.151   5.571  1.00 93.20           H  
ATOM   1649  HD3 LYS A 107       1.820  10.295   6.125  1.00 93.20           H  
ATOM   1650  CE  LYS A 107       1.169  11.852   4.775  1.00 93.20           C  
ATOM   1651  HE2 LYS A 107       2.191  12.117   4.506  1.00 93.20           H  
ATOM   1652  HE3 LYS A 107       0.543  11.910   3.885  1.00 93.20           H  
ATOM   1653  NZ  LYS A 107       0.642  12.758   5.818  1.00 93.20           N  
ATOM   1654  HZ1 LYS A 107       0.687  13.719   5.509  1.00 93.20           H  
ATOM   1655  HZ2 LYS A 107       1.165  12.642   6.675  1.00 93.20           H  
ATOM   1656  HZ3 LYS A 107      -0.327  12.530   5.984  1.00 93.20           H  
ATOM   1657  N   ARG A 108       3.025   7.690   1.589  1.00 91.71           N  
ATOM   1658  H   ARG A 108       2.138   7.942   1.176  1.00 91.71           H  
ATOM   1659  CA  ARG A 108       4.207   7.833   0.734  1.00 91.71           C  
ATOM   1660  HA  ARG A 108       5.116   7.807   1.334  1.00 91.71           H  
ATOM   1661  C   ARG A 108       4.174   9.163  -0.010  1.00 91.71           C  
ATOM   1662  CB  ARG A 108       4.205   6.688  -0.289  1.00 91.71           C  
ATOM   1663  HB2 ARG A 108       4.934   6.862  -1.080  1.00 91.71           H  
ATOM   1664  HB3 ARG A 108       3.227   6.704  -0.771  1.00 91.71           H  
ATOM   1665  O   ARG A 108       3.133   9.540  -0.544  1.00 91.71           O  
ATOM   1666  CG  ARG A 108       4.420   5.283   0.268  1.00 91.71           C  
ATOM   1667  HG2 ARG A 108       4.523   4.595  -0.571  1.00 91.71           H  
ATOM   1668  HG3 ARG A 108       3.516   5.010   0.813  1.00 91.71           H  
ATOM   1669  CD  ARG A 108       5.618   5.097   1.210  1.00 91.71           C  
ATOM   1670  HD2 ARG A 108       5.565   4.075   1.584  1.00 91.71           H  
ATOM   1671  HD3 ARG A 108       5.537   5.757   2.073  1.00 91.71           H  
ATOM   1672  NE  ARG A 108       6.932   5.347   0.597  1.00 91.71           N  
ATOM   1673  HE  ARG A 108       7.331   6.265   0.733  1.00 91.71           H  
ATOM   1674  NH1 ARG A 108       7.339   3.183  -0.043  1.00 91.71           N  
ATOM   1675 HH11 ARG A 108       7.910   2.524  -0.552  1.00 91.71           H  
ATOM   1676 HH12 ARG A 108       6.480   2.892   0.401  1.00 91.71           H  
ATOM   1677  NH2 ARG A 108       8.825   4.746  -0.501  1.00 91.71           N  
ATOM   1678 HH21 ARG A 108       9.141   5.703  -0.427  1.00 91.71           H  
ATOM   1679 HH22 ARG A 108       9.167   4.108  -1.205  1.00 91.71           H  
ATOM   1680  CZ  ARG A 108       7.689   4.430   0.030  1.00 91.71           C  
ATOM   1681  N   GLY A 109       5.323   9.821  -0.130  1.00 83.26           N  
ATOM   1682  H   GLY A 109       6.096   9.523   0.448  1.00 83.26           H  
ATOM   1683  CA  GLY A 109       5.492  10.991  -0.998  1.00 83.26           C  
ATOM   1684  HA2 GLY A 109       6.530  11.029  -1.328  1.00 83.26           H  
ATOM   1685  HA3 GLY A 109       4.867  10.899  -1.887  1.00 83.26           H  
ATOM   1686  C   GLY A 109       5.170  12.320  -0.322  1.00 83.26           C  
ATOM   1687  O   GLY A 109       4.668  13.242  -0.965  1.00 83.26           O  
ATOM   1688  N   SER A 110       5.467  12.453   0.977  1.00 64.01           N  
ATOM   1689  H   SER A 110       5.864  11.662   1.465  1.00 64.01           H  
ATOM   1690  CA  SER A 110       5.478  13.777   1.610  1.00 64.01           C  
ATOM   1691  HA  SER A 110       4.492  14.225   1.481  1.00 64.01           H  
ATOM   1692  C   SER A 110       6.518  14.663   0.909  1.00 64.01           C  
ATOM   1693  CB  SER A 110       5.745  13.673   3.114  1.00 64.01           C  
ATOM   1694  HB2 SER A 110       6.746  13.278   3.284  1.00 64.01           H  
ATOM   1695  HB3 SER A 110       5.019  12.993   3.559  1.00 64.01           H  
ATOM   1696  O   SER A 110       7.721  14.412   0.981  1.00 64.01           O  
ATOM   1697  OG  SER A 110       5.621  14.948   3.723  1.00 64.01           O  
ATOM   1698  HG  SER A 110       5.695  14.823   4.672  1.00 64.01           H  
ATOM   1699  N   VAL A 111       6.044  15.713   0.229  1.00 52.24           N  
ATOM   1700  H   VAL A 111       5.037  15.764   0.174  1.00 52.24           H  
ATOM   1701  CA  VAL A 111       6.789  16.637  -0.658  1.00 52.24           C  
ATOM   1702  HA  VAL A 111       7.152  16.070  -1.515  1.00 52.24           H  
ATOM   1703  C   VAL A 111       8.026  17.283   0.001  1.00 52.24           C  
ATOM   1704  CB  VAL A 111       5.789  17.710  -1.174  1.00 52.24           C  
ATOM   1705  HB  VAL A 111       5.326  18.189  -0.311  1.00 52.24           H  
ATOM   1706  O   VAL A 111       8.860  17.882  -0.672  1.00 52.24           O  
ATOM   1707  CG1 VAL A 111       6.398  18.819  -2.044  1.00 52.24           C  
ATOM   1708 HG11 VAL A 111       6.966  18.379  -2.864  1.00 52.24           H  
ATOM   1709 HG12 VAL A 111       7.053  19.454  -1.448  1.00 52.24           H  
ATOM   1710 HG13 VAL A 111       5.610  19.452  -2.453  1.00 52.24           H  
ATOM   1711  CG2 VAL A 111       4.676  17.060  -2.013  1.00 52.24           C  
ATOM   1712 HG21 VAL A 111       5.107  16.561  -2.881  1.00 52.24           H  
ATOM   1713 HG22 VAL A 111       4.120  16.326  -1.430  1.00 52.24           H  
ATOM   1714 HG23 VAL A 111       3.970  17.818  -2.352  1.00 52.24           H  
ATOM   1715  N   ARG A 112       8.201  17.168   1.322  1.00 52.92           N  
ATOM   1716  H   ARG A 112       7.575  16.547   1.816  1.00 52.92           H  
ATOM   1717  CA  ARG A 112       9.194  17.947   2.079  1.00 52.92           C  
ATOM   1718  HA  ARG A 112       9.323  18.893   1.552  1.00 52.92           H  
ATOM   1719  C   ARG A 112      10.614  17.372   2.124  1.00 52.92           C  
ATOM   1720  CB  ARG A 112       8.660  18.290   3.480  1.00 52.92           C  
ATOM   1721  HB2 ARG A 112       8.540  17.377   4.063  1.00 52.92           H  
ATOM   1722  HB3 ARG A 112       9.389  18.924   3.983  1.00 52.92           H  
ATOM   1723  O   ARG A 112      11.460  17.966   2.789  1.00 52.92           O  
ATOM   1724  CG  ARG A 112       7.318  19.040   3.426  1.00 52.92           C  
ATOM   1725  HG2 ARG A 112       6.528  18.322   3.208  1.00 52.92           H  
ATOM   1726  HG3 ARG A 112       7.333  19.782   2.627  1.00 52.92           H  
ATOM   1727  CD  ARG A 112       6.991  19.738   4.755  1.00 52.92           C  
ATOM   1728  HD2 ARG A 112       5.915  19.914   4.783  1.00 52.92           H  
ATOM   1729  HD3 ARG A 112       7.251  19.081   5.584  1.00 52.92           H  
ATOM   1730  NE  ARG A 112       7.683  21.040   4.880  1.00 52.92           N  
ATOM   1731  HE  ARG A 112       8.211  21.351   4.077  1.00 52.92           H  
ATOM   1732  NH1 ARG A 112       6.877  21.673   6.943  1.00 52.92           N  
ATOM   1733 HH11 ARG A 112       6.664  22.479   7.513  1.00 52.92           H  
ATOM   1734 HH12 ARG A 112       6.278  20.860   6.962  1.00 52.92           H  
ATOM   1735  NH2 ARG A 112       8.059  23.113   5.747  1.00 52.92           N  
ATOM   1736 HH21 ARG A 112       7.733  23.852   6.353  1.00 52.92           H  
ATOM   1737 HH22 ARG A 112       8.459  23.431   4.876  1.00 52.92           H  
ATOM   1738  CZ  ARG A 112       7.545  21.924   5.856  1.00 52.92           C  
ATOM   1739  N   ARG A 113      10.936  16.259   1.459  1.00 52.23           N  
ATOM   1740  H   ARG A 113      10.222  15.791   0.920  1.00 52.23           H  
ATOM   1741  CA  ARG A 113      12.303  15.703   1.506  1.00 52.23           C  
ATOM   1742  HA  ARG A 113      12.990  16.445   1.912  1.00 52.23           H  
ATOM   1743  C   ARG A 113      12.824  15.372   0.105  1.00 52.23           C  
ATOM   1744  CB  ARG A 113      12.349  14.488   2.454  1.00 52.23           C  
ATOM   1745  HB2 ARG A 113      11.668  13.734   2.061  1.00 52.23           H  
ATOM   1746  HB3 ARG A 113      13.351  14.060   2.429  1.00 52.23           H  
ATOM   1747  O   ARG A 113      12.551  14.310  -0.432  1.00 52.23           O  
ATOM   1748  CG  ARG A 113      11.963  14.739   3.928  1.00 52.23           C  
ATOM   1749  HG2 ARG A 113      11.672  13.775   4.345  1.00 52.23           H  
ATOM   1750  HG3 ARG A 113      11.089  15.388   3.990  1.00 52.23           H  
ATOM   1751  CD  ARG A 113      13.087  15.294   4.816  1.00 52.23           C  
ATOM   1752  HD2 ARG A 113      13.953  14.638   4.719  1.00 52.23           H  
ATOM   1753  HD3 ARG A 113      13.351  16.294   4.469  1.00 52.23           H  
ATOM   1754  NE  ARG A 113      12.642  15.353   6.226  1.00 52.23           N  
ATOM   1755  HE  ARG A 113      11.641  15.373   6.363  1.00 52.23           H  
ATOM   1756  NH1 ARG A 113      14.684  15.226   7.277  1.00 52.23           N  
ATOM   1757 HH11 ARG A 113      15.122  15.171   6.368  1.00 52.23           H  
ATOM   1758 HH12 ARG A 113      15.231  15.150   8.123  1.00 52.23           H  
ATOM   1759  NH2 ARG A 113      12.810  15.311   8.492  1.00 52.23           N  
ATOM   1760 HH21 ARG A 113      13.363  15.195   9.329  1.00 52.23           H  
ATOM   1761 HH22 ARG A 113      11.805  15.235   8.542  1.00 52.23           H  
ATOM   1762  CZ  ARG A 113      13.382  15.302   7.320  1.00 52.23           C  
ATOM   1763  N   LEU A 114      13.680  16.257  -0.415  1.00 46.38           N  
ATOM   1764  H   LEU A 114      13.758  17.157   0.037  1.00 46.38           H  
ATOM   1765  CA  LEU A 114      14.651  15.944  -1.480  1.00 46.38           C  
ATOM   1766  HA  LEU A 114      14.125  15.638  -2.384  1.00 46.38           H  
ATOM   1767  C   LEU A 114      15.587  14.782  -1.082  1.00 46.38           C  
ATOM   1768  CB  LEU A 114      15.497  17.205  -1.755  1.00 46.38           C  
ATOM   1769  HB2 LEU A 114      15.901  17.560  -0.807  1.00 46.38           H  
ATOM   1770  HB3 LEU A 114      16.347  16.928  -2.379  1.00 46.38           H  
ATOM   1771  O   LEU A 114      16.184  14.138  -1.937  1.00 46.38           O  
ATOM   1772  CG  LEU A 114      14.747  18.357  -2.450  1.00 46.38           C  
ATOM   1773  HG  LEU A 114      13.789  18.521  -1.958  1.00 46.38           H  
ATOM   1774  CD1 LEU A 114      15.560  19.649  -2.345  1.00 46.38           C  
ATOM   1775 HD11 LEU A 114      16.528  19.521  -2.830  1.00 46.38           H  
ATOM   1776 HD12 LEU A 114      15.021  20.462  -2.830  1.00 46.38           H  
ATOM   1777 HD13 LEU A 114      15.712  19.907  -1.297  1.00 46.38           H  
ATOM   1778  CD2 LEU A 114      14.507  18.058  -3.930  1.00 46.38           C  
ATOM   1779 HD21 LEU A 114      15.454  17.870  -4.437  1.00 46.38           H  
ATOM   1780 HD22 LEU A 114      13.866  17.183  -4.036  1.00 46.38           H  
ATOM   1781 HD23 LEU A 114      14.011  18.905  -4.403  1.00 46.38           H  
ATOM   1782  N   ASN A 115      15.706  14.509   0.221  1.00 52.51           N  
ATOM   1783  H   ASN A 115      15.154  15.058   0.865  1.00 52.51           H  
ATOM   1784  CA  ASN A 115      16.543  13.456   0.775  1.00 52.51           C  
ATOM   1785  HA  ASN A 115      17.337  13.211   0.070  1.00 52.51           H  
ATOM   1786  C   ASN A 115      15.694  12.209   1.011  1.00 52.51           C  
ATOM   1787  CB  ASN A 115      17.190  13.967   2.075  1.00 52.51           C  
ATOM   1788  HB2 ASN A 115      17.800  13.172   2.504  1.00 52.51           H  
ATOM   1789  HB3 ASN A 115      16.408  14.223   2.790  1.00 52.51           H  
ATOM   1790  O   ASN A 115      14.966  12.170   2.002  1.00 52.51           O  
ATOM   1791  CG  ASN A 115      18.081  15.176   1.860  1.00 52.51           C  
ATOM   1792  ND2 ASN A 115      18.316  15.961   2.884  1.00 52.51           N  
ATOM   1793 HD21 ASN A 115      18.008  15.712   3.813  1.00 52.51           H  
ATOM   1794 HD22 ASN A 115      18.947  16.725   2.689  1.00 52.51           H  
ATOM   1795  OD1 ASN A 115      18.574  15.453   0.786  1.00 52.51           O  
ATOM   1796  N   HIS A 116      15.798  11.248   0.089  1.00 56.60           N  
ATOM   1797  H   HIS A 116      16.332  11.489  -0.734  1.00 56.60           H  
ATOM   1798  CA  HIS A 116      15.474   9.822   0.226  1.00 56.60           C  
ATOM   1799  HA  HIS A 116      14.946   9.513  -0.676  1.00 56.60           H  
ATOM   1800  C   HIS A 116      14.575   9.505   1.436  1.00 56.60           C  
ATOM   1801  CB  HIS A 116      16.799   9.035   0.286  1.00 56.60           C  
ATOM   1802  HB2 HIS A 116      17.252   9.165   1.269  1.00 56.60           H  
ATOM   1803  HB3 HIS A 116      16.588   7.974   0.154  1.00 56.60           H  
ATOM   1804  O   HIS A 116      15.070   9.393   2.559  1.00 56.60           O  
ATOM   1805  CG  HIS A 116      17.814   9.471  -0.745  1.00 56.60           C  
ATOM   1806  CD2 HIS A 116      18.870  10.317  -0.530  1.00 56.60           C  
ATOM   1807  HD2 HIS A 116      19.144  10.764   0.414  1.00 56.60           H  
ATOM   1808  ND1 HIS A 116      17.813   9.161  -2.087  1.00 56.60           N  
ATOM   1809  HD1 HIS A 116      17.154   8.568  -2.571  1.00 56.60           H  
ATOM   1810  CE1 HIS A 116      18.843   9.805  -2.663  1.00 56.60           C  
ATOM   1811  HE1 HIS A 116      19.092   9.766  -3.713  1.00 56.60           H  
ATOM   1812  NE2 HIS A 116      19.514  10.523  -1.750  1.00 56.60           N  
ATOM   1813  N   GLY A 117      13.258   9.414   1.212  1.00 69.24           N  
ATOM   1814  H   GLY A 117      12.925   9.573   0.272  1.00 69.24           H  
ATOM   1815  CA  GLY A 117      12.262   9.126   2.253  1.00 69.24           C  
ATOM   1816  HA2 GLY A 117      11.281   9.027   1.789  1.00 69.24           H  
ATOM   1817  HA3 GLY A 117      12.226   9.967   2.947  1.00 69.24           H  
ATOM   1818  C   GLY A 117      12.548   7.844   3.053  1.00 69.24           C  
ATOM   1819  O   GLY A 117      13.537   7.148   2.824  1.00 69.24           O  
ATOM   1820  N   THR A 118      11.674   7.498   4.006  1.00 83.77           N  
ATOM   1821  H   THR A 118      10.868   8.083   4.173  1.00 83.77           H  
ATOM   1822  CA  THR A 118      11.785   6.237   4.762  1.00 83.77           C  
ATOM   1823  HA  THR A 118      12.606   6.323   5.474  1.00 83.77           H  
ATOM   1824  C   THR A 118      12.056   5.072   3.806  1.00 83.77           C  
ATOM   1825  CB  THR A 118      10.492   5.939   5.540  1.00 83.77           C  
ATOM   1826  HB  THR A 118       9.656   5.856   4.845  1.00 83.77           H  
ATOM   1827  O   THR A 118      11.287   4.861   2.877  1.00 83.77           O  
ATOM   1828  CG2 THR A 118      10.593   4.657   6.366  1.00 83.77           C  
ATOM   1829 HG21 THR A 118      11.498   4.673   6.973  1.00 83.77           H  
ATOM   1830 HG22 THR A 118      10.593   3.786   5.711  1.00 83.77           H  
ATOM   1831 HG23 THR A 118       9.720   4.589   7.016  1.00 83.77           H  
ATOM   1832  OG1 THR A 118      10.220   6.973   6.455  1.00 83.77           O  
ATOM   1833  HG1 THR A 118       9.271   6.977   6.601  1.00 83.77           H  
ATOM   1834  N   SER A 119      13.137   4.311   4.012  1.00 89.12           N  
ATOM   1835  H   SER A 119      13.839   4.630   4.665  1.00 89.12           H  
ATOM   1836  CA  SER A 119      13.382   3.112   3.199  1.00 89.12           C  
ATOM   1837  HA  SER A 119      13.346   3.400   2.149  1.00 89.12           H  
ATOM   1838  C   SER A 119      12.306   2.058   3.460  1.00 89.12           C  
ATOM   1839  CB  SER A 119      14.762   2.513   3.478  1.00 89.12           C  
ATOM   1840  HB2 SER A 119      15.536   3.227   3.197  1.00 89.12           H  
ATOM   1841  HB3 SER A 119      14.847   2.284   4.540  1.00 89.12           H  
ATOM   1842  O   SER A 119      11.997   1.770   4.620  1.00 89.12           O  
ATOM   1843  OG  SER A 119      14.920   1.319   2.733  1.00 89.12           O  
ATOM   1844  HG  SER A 119      15.723   0.877   3.017  1.00 89.12           H  
ATOM   1845  N   PHE A 120      11.793   1.456   2.387  1.00 92.86           N  
ATOM   1846  H   PHE A 120      12.086   1.791   1.480  1.00 92.86           H  
ATOM   1847  CA  PHE A 120      10.859   0.323   2.407  1.00 92.86           C  
ATOM   1848  HA  PHE A 120      10.456   0.216   3.415  1.00 92.86           H  
ATOM   1849  C   PHE A 120      11.557  -1.018   2.108  1.00 92.86           C  
ATOM   1850  CB  PHE A 120       9.669   0.635   1.485  1.00 92.86           C  
ATOM   1851  HB2 PHE A 120      10.028   1.145   0.591  1.00 92.86           H  
ATOM   1852  HB3 PHE A 120       9.203  -0.290   1.147  1.00 92.86           H  
ATOM   1853  O   PHE A 120      10.924  -2.076   2.116  1.00 92.86           O  
ATOM   1854  CG  PHE A 120       8.617   1.494   2.165  1.00 92.86           C  
ATOM   1855  CD1 PHE A 120       7.347   0.983   2.489  1.00 92.86           C  
ATOM   1856  HD1 PHE A 120       7.090  -0.033   2.230  1.00 92.86           H  
ATOM   1857  CD2 PHE A 120       8.916   2.824   2.488  1.00 92.86           C  
ATOM   1858  HD2 PHE A 120       9.861   3.236   2.163  1.00 92.86           H  
ATOM   1859  CE1 PHE A 120       6.407   1.793   3.153  1.00 92.86           C  
ATOM   1860  HE1 PHE A 120       5.430   1.396   3.385  1.00 92.86           H  
ATOM   1861  CE2 PHE A 120       7.993   3.630   3.172  1.00 92.86           C  
ATOM   1862  HE2 PHE A 120       8.248   4.653   3.406  1.00 92.86           H  
ATOM   1863  CZ  PHE A 120       6.738   3.108   3.521  1.00 92.86           C  
ATOM   1864  HZ  PHE A 120       6.015   3.724   4.036  1.00 92.86           H  
ATOM   1865  N   ASN A 121      12.882  -1.008   1.946  1.00 93.61           N  
ATOM   1866  H   ASN A 121      13.367  -0.122   1.971  1.00 93.61           H  
ATOM   1867  CA  ASN A 121      13.697  -2.218   1.973  1.00 93.61           C  
ATOM   1868  HA  ASN A 121      13.163  -3.023   1.469  1.00 93.61           H  
ATOM   1869  C   ASN A 121      13.938  -2.625   3.438  1.00 93.61           C  
ATOM   1870  CB  ASN A 121      14.997  -1.959   1.194  1.00 93.61           C  
ATOM   1871  HB2 ASN A 121      15.622  -1.247   1.733  1.00 93.61           H  
ATOM   1872  HB3 ASN A 121      14.765  -1.537   0.216  1.00 93.61           H  
ATOM   1873  O   ASN A 121      14.847  -2.111   4.089  1.00 93.61           O  
ATOM   1874  CG  ASN A 121      15.789  -3.235   0.982  1.00 93.61           C  
ATOM   1875  ND2 ASN A 121      16.854  -3.179   0.223  1.00 93.61           N  
ATOM   1876 HD21 ASN A 121      17.119  -2.318  -0.233  1.00 93.61           H  
ATOM   1877 HD22 ASN A 121      17.345  -4.051   0.084  1.00 93.61           H  
ATOM   1878  OD1 ASN A 121      15.468  -4.297   1.481  1.00 93.61           O  
ATOM   1879  N   ARG A 122      13.047  -3.458   3.986  1.00 95.25           N  
ATOM   1880  H   ARG A 122      12.355  -3.854   3.366  1.00 95.25           H  
ATOM   1881  CA  ARG A 122      12.931  -3.761   5.427  1.00 95.25           C  
ATOM   1882  HA  ARG A 122      13.824  -3.423   5.953  1.00 95.25           H  
ATOM   1883  C   ARG A 122      12.846  -5.274   5.677  1.00 95.25           C  
ATOM   1884  CB  ARG A 122      11.701  -3.003   5.972  1.00 95.25           C  
ATOM   1885  HB2 ARG A 122      10.826  -3.285   5.387  1.00 95.25           H  
ATOM   1886  HB3 ARG A 122      11.520  -3.305   7.003  1.00 95.25           H  
ATOM   1887  O   ARG A 122      12.442  -5.999   4.766  1.00 95.25           O  
ATOM   1888  CG  ARG A 122      11.833  -1.469   5.937  1.00 95.25           C  
ATOM   1889  HG2 ARG A 122      10.869  -1.032   6.200  1.00 95.25           H  
ATOM   1890  HG3 ARG A 122      12.097  -1.130   4.936  1.00 95.25           H  
ATOM   1891  CD  ARG A 122      12.872  -0.974   6.940  1.00 95.25           C  
ATOM   1892  HD2 ARG A 122      13.840  -1.436   6.745  1.00 95.25           H  
ATOM   1893  HD3 ARG A 122      12.522  -1.266   7.930  1.00 95.25           H  
ATOM   1894  NE  ARG A 122      13.008   0.483   6.909  1.00 95.25           N  
ATOM   1895  HE  ARG A 122      12.560   0.961   6.140  1.00 95.25           H  
ATOM   1896  NH1 ARG A 122      14.287   0.669   8.813  1.00 95.25           N  
ATOM   1897 HH11 ARG A 122      14.789   1.218   9.496  1.00 95.25           H  
ATOM   1898 HH12 ARG A 122      14.132  -0.305   9.031  1.00 95.25           H  
ATOM   1899  NH2 ARG A 122      13.730   2.491   7.628  1.00 95.25           N  
ATOM   1900 HH21 ARG A 122      13.208   2.888   6.861  1.00 95.25           H  
ATOM   1901 HH22 ARG A 122      14.234   3.058   8.296  1.00 95.25           H  
ATOM   1902  CZ  ARG A 122      13.680   1.199   7.785  1.00 95.25           C  
ATOM   1903  N   ASN A 123      13.078  -5.750   6.912  1.00 96.40           N  
ATOM   1904  H   ASN A 123      13.337  -5.068   7.611  1.00 96.40           H  
ATOM   1905  CA  ASN A 123      13.060  -7.186   7.329  1.00 96.40           C  
ATOM   1906  HA  ASN A 123      13.200  -7.805   6.443  1.00 96.40           H  
ATOM   1907  C   ASN A 123      11.770  -7.675   8.038  1.00 96.40           C  
ATOM   1908  CB  ASN A 123      14.253  -7.438   8.252  1.00 96.40           C  
ATOM   1909  HB2 ASN A 123      14.379  -8.512   8.391  1.00 96.40           H  
ATOM   1910  HB3 ASN A 123      15.160  -7.064   7.776  1.00 96.40           H  
ATOM   1911  O   ASN A 123      11.008  -6.823   8.505  1.00 96.40           O  
ATOM   1912  CG  ASN A 123      14.097  -6.806   9.633  1.00 96.40           C  
ATOM   1913  ND2 ASN A 123      15.119  -6.155  10.118  1.00 96.40           N  
ATOM   1914 HD21 ASN A 123      15.926  -5.973   9.538  1.00 96.40           H  
ATOM   1915 HD22 ASN A 123      14.959  -5.659  10.983  1.00 96.40           H  
ATOM   1916  OD1 ASN A 123      13.086  -6.904  10.314  1.00 96.40           O  
ATOM   1917  N   TRP A 124      11.476  -8.995   8.108  1.00 97.18           N  
ATOM   1918  H   TRP A 124      12.146  -9.631   7.700  1.00 97.18           H  
ATOM   1919  CA  TRP A 124      10.145  -9.552   8.490  1.00 97.18           C  
ATOM   1920  HA  TRP A 124       9.483  -9.509   7.625  1.00 97.18           H  
ATOM   1921  C   TRP A 124       9.467  -8.823   9.662  1.00 97.18           C  
ATOM   1922  CB  TRP A 124      10.089 -11.070   8.641  1.00 97.18           C  
ATOM   1923  HB2 TRP A 124      10.672 -11.368   9.512  1.00 97.18           H  
ATOM   1924  HB3 TRP A 124      10.534 -11.536   7.762  1.00 97.18           H  
ATOM   1925  O   TRP A 124       8.307  -8.402   9.579  1.00 97.18           O  
ATOM   1926  CG  TRP A 124       8.664 -11.569   8.787  1.00 97.18           C  
ATOM   1927  CD1 TRP A 124       8.084 -11.842   9.976  1.00 97.18           C  
ATOM   1928  HD1 TRP A 124       8.574 -11.766  10.935  1.00 97.18           H  
ATOM   1929  CD2 TRP A 124       7.602 -11.807   7.787  1.00 97.18           C  
ATOM   1930  CE2 TRP A 124       6.417 -12.223   8.466  1.00 97.18           C  
ATOM   1931  CE3 TRP A 124       7.515 -11.803   6.376  1.00 97.18           C  
ATOM   1932  HE3 TRP A 124       8.419 -11.689   5.796  1.00 97.18           H  
ATOM   1933  NE1 TRP A 124       6.778 -12.240   9.790  1.00 97.18           N  
ATOM   1934  HE1 TRP A 124       6.190 -12.558  10.547  1.00 97.18           H  
ATOM   1935  CH2 TRP A 124       5.176 -12.484   6.396  1.00 97.18           C  
ATOM   1936  HH2 TRP A 124       4.272 -12.739   5.862  1.00 97.18           H  
ATOM   1937  CZ2 TRP A 124       5.243 -12.593   7.792  1.00 97.18           C  
ATOM   1938  HZ2 TRP A 124       4.381 -12.941   8.343  1.00 97.18           H  
ATOM   1939  CZ3 TRP A 124       6.315 -12.080   5.689  1.00 97.18           C  
ATOM   1940  HZ3 TRP A 124       6.286 -12.053   4.610  1.00 97.18           H  
ATOM   1941  N   ALA A 125      10.242  -8.598  10.720  1.00 97.36           N  
ATOM   1942  H   ALA A 125      11.219  -8.842  10.646  1.00 97.36           H  
ATOM   1943  CA  ALA A 125       9.800  -7.929  11.931  1.00 97.36           C  
ATOM   1944  HA  ALA A 125       8.940  -8.466  12.330  1.00 97.36           H  
ATOM   1945  C   ALA A 125       9.368  -6.470  11.700  1.00 97.36           C  
ATOM   1946  CB  ALA A 125      10.942  -8.024  12.947  1.00 97.36           C  
ATOM   1947  HB1 ALA A 125      10.631  -7.575  13.891  1.00 97.36           H  
ATOM   1948  HB2 ALA A 125      11.819  -7.491  12.579  1.00 97.36           H  
ATOM   1949  HB3 ALA A 125      11.204  -9.067  13.122  1.00 97.36           H  
ATOM   1950  O   ALA A 125       8.399  -6.025  12.306  1.00 97.36           O  
ATOM   1951  N   GLU A 126      10.022  -5.729  10.809  1.00 97.53           N  
ATOM   1952  H   GLU A 126      10.812  -6.142  10.334  1.00 97.53           H  
ATOM   1953  CA  GLU A 126       9.682  -4.339  10.498  1.00 97.53           C  
ATOM   1954  HA  GLU A 126       9.553  -3.793  11.433  1.00 97.53           H  
ATOM   1955  C   GLU A 126       8.347  -4.209   9.737  1.00 97.53           C  
ATOM   1956  CB  GLU A 126      10.835  -3.670   9.740  1.00 97.53           C  
ATOM   1957  HB2 GLU A 126      10.505  -2.692   9.389  1.00 97.53           H  
ATOM   1958  HB3 GLU A 126      11.063  -4.287   8.871  1.00 97.53           H  
ATOM   1959  O   GLU A 126       7.487  -3.473  10.208  1.00 97.53           O  
ATOM   1960  CG  GLU A 126      12.110  -3.479  10.581  1.00 97.53           C  
ATOM   1961  HG2 GLU A 126      11.892  -2.796  11.401  1.00 97.53           H  
ATOM   1962  HG3 GLU A 126      12.419  -4.432  11.011  1.00 97.53           H  
ATOM   1963  CD  GLU A 126      13.249  -2.923   9.714  1.00 97.53           C  
ATOM   1964  OE1 GLU A 126      13.704  -1.782   9.969  1.00 97.53           O  
ATOM   1965  OE2 GLU A 126      13.608  -3.597   8.719  1.00 97.53           O  
ATOM   1966  N   TYR A 127       8.076  -4.937   8.629  1.00 98.02           N  
ATOM   1967  H   TYR A 127       8.801  -5.533   8.257  1.00 98.02           H  
ATOM   1968  CA  TYR A 127       6.704  -4.866   8.041  1.00 98.02           C  
ATOM   1969  HA  TYR A 127       6.455  -3.807   7.967  1.00 98.02           H  
ATOM   1970  C   TYR A 127       5.658  -5.460   8.982  1.00 98.02           C  
ATOM   1971  CB  TYR A 127       6.429  -5.446   6.625  1.00 98.02           C  
ATOM   1972  HB2 TYR A 127       5.349  -5.391   6.494  1.00 98.02           H  
ATOM   1973  HB3 TYR A 127       6.586  -6.522   6.550  1.00 98.02           H  
ATOM   1974  O   TYR A 127       4.525  -4.999   8.951  1.00 98.02           O  
ATOM   1975  CG  TYR A 127       6.970  -4.682   5.431  1.00 98.02           C  
ATOM   1976  CD1 TYR A 127       6.283  -3.533   5.018  1.00 98.02           C  
ATOM   1977  HD1 TYR A 127       5.386  -3.220   5.530  1.00 98.02           H  
ATOM   1978  CD2 TYR A 127       8.019  -5.144   4.619  1.00 98.02           C  
ATOM   1979  HD2 TYR A 127       8.321  -6.179   4.666  1.00 98.02           H  
ATOM   1980  CE1 TYR A 127       6.731  -2.790   3.918  1.00 98.02           C  
ATOM   1981  HE1 TYR A 127       6.193  -1.910   3.599  1.00 98.02           H  
ATOM   1982  CE2 TYR A 127       8.577  -4.343   3.612  1.00 98.02           C  
ATOM   1983  HE2 TYR A 127       9.414  -4.688   3.023  1.00 98.02           H  
ATOM   1984  OH  TYR A 127       8.358  -2.396   2.237  1.00 98.02           O  
ATOM   1985  HH  TYR A 127       9.310  -2.452   2.128  1.00 98.02           H  
ATOM   1986  CZ  TYR A 127       7.914  -3.157   3.258  1.00 98.02           C  
ATOM   1987  N   LYS A 128       6.000  -6.436   9.835  1.00 97.75           N  
ATOM   1988  H   LYS A 128       6.937  -6.811   9.813  1.00 97.75           H  
ATOM   1989  CA  LYS A 128       5.071  -6.948  10.851  1.00 97.75           C  
ATOM   1990  HA  LYS A 128       4.151  -7.274  10.365  1.00 97.75           H  
ATOM   1991  C   LYS A 128       4.666  -5.849  11.840  1.00 97.75           C  
ATOM   1992  CB  LYS A 128       5.702  -8.167  11.548  1.00 97.75           C  
ATOM   1993  HB2 LYS A 128       6.702  -7.922  11.904  1.00 97.75           H  
ATOM   1994  HB3 LYS A 128       5.780  -8.979  10.825  1.00 97.75           H  
ATOM   1995  O   LYS A 128       3.476  -5.625  12.053  1.00 97.75           O  
ATOM   1996  CG  LYS A 128       4.859  -8.625  12.742  1.00 97.75           C  
ATOM   1997  HG2 LYS A 128       3.822  -8.698  12.413  1.00 97.75           H  
ATOM   1998  HG3 LYS A 128       4.914  -7.883  13.538  1.00 97.75           H  
ATOM   1999  CD  LYS A 128       5.305  -9.975  13.306  1.00 97.75           C  
ATOM   2000  HD2 LYS A 128       5.301 -10.719  12.509  1.00 97.75           H  
ATOM   2001  HD3 LYS A 128       6.310  -9.891  13.719  1.00 97.75           H  
ATOM   2002  CE  LYS A 128       4.312 -10.388  14.397  1.00 97.75           C  
ATOM   2003  HE2 LYS A 128       3.307 -10.356  13.977  1.00 97.75           H  
ATOM   2004  HE3 LYS A 128       4.354  -9.669  15.215  1.00 97.75           H  
ATOM   2005  NZ  LYS A 128       4.576 -11.758  14.889  1.00 97.75           N  
ATOM   2006  HZ1 LYS A 128       5.501 -11.881  15.276  1.00 97.75           H  
ATOM   2007  HZ2 LYS A 128       4.464 -12.419  14.133  1.00 97.75           H  
ATOM   2008  HZ3 LYS A 128       3.862 -12.051  15.539  1.00 97.75           H  
ATOM   2009  N   ASN A 129       5.655  -5.155  12.401  1.00 96.63           N  
ATOM   2010  H   ASN A 129       6.601  -5.406  12.150  1.00 96.63           H  
ATOM   2011  CA  ASN A 129       5.488  -4.200  13.497  1.00 96.63           C  
ATOM   2012  HA  ASN A 129       4.575  -4.445  14.040  1.00 96.63           H  
ATOM   2013  C   ASN A 129       5.347  -2.742  13.050  1.00 96.63           C  
ATOM   2014  CB  ASN A 129       6.672  -4.342  14.464  1.00 96.63           C  
ATOM   2015  HB2 ASN A 129       6.586  -3.604  15.261  1.00 96.63           H  
ATOM   2016  HB3 ASN A 129       7.600  -4.141  13.930  1.00 96.63           H  
ATOM   2017  O   ASN A 129       5.215  -1.873  13.908  1.00 96.63           O  
ATOM   2018  CG  ASN A 129       6.735  -5.699  15.132  1.00 96.63           C  
ATOM   2019  ND2 ASN A 129       7.905  -6.283  15.223  1.00 96.63           N  
ATOM   2020 HD21 ASN A 129       8.693  -5.878  14.739  1.00 96.63           H  
ATOM   2021 HD22 ASN A 129       7.939  -7.165  15.714  1.00 96.63           H  
ATOM   2022  OD1 ASN A 129       5.748  -6.247  15.591  1.00 96.63           O  
ATOM   2023  N   GLY A 130       5.385  -2.453  11.751  1.00 96.58           N  
ATOM   2024  H   GLY A 130       5.690  -3.184  11.124  1.00 96.58           H  
ATOM   2025  CA  GLY A 130       5.346  -1.096  11.212  1.00 96.58           C  
ATOM   2026  HA2 GLY A 130       5.113  -1.153  10.148  1.00 96.58           H  
ATOM   2027  HA3 GLY A 130       4.559  -0.518  11.695  1.00 96.58           H  
ATOM   2028  C   GLY A 130       6.667  -0.340  11.369  1.00 96.58           C  
ATOM   2029  O   GLY A 130       7.523  -0.684  12.184  1.00 96.58           O  
ATOM   2030  N   PHE A 131       6.840   0.697  10.558  1.00 95.65           N  
ATOM   2031  H   PHE A 131       6.077   0.968   9.954  1.00 95.65           H  
ATOM   2032  CA  PHE A 131       8.035   1.541  10.552  1.00 95.65           C  
ATOM   2033  HA  PHE A 131       8.346   1.720  11.581  1.00 95.65           H  
ATOM   2034  C   PHE A 131       7.742   2.894   9.904  1.00 95.65           C  
ATOM   2035  CB  PHE A 131       9.182   0.837   9.806  1.00 95.65           C  
ATOM   2036  HB2 PHE A 131      10.067   1.473   9.819  1.00 95.65           H  
ATOM   2037  HB3 PHE A 131       9.447  -0.071  10.349  1.00 95.65           H  
ATOM   2038  O   PHE A 131       6.732   3.065   9.224  1.00 95.65           O  
ATOM   2039  CG  PHE A 131       8.865   0.471   8.370  1.00 95.65           C  
ATOM   2040  CD1 PHE A 131       8.383  -0.813   8.078  1.00 95.65           C  
ATOM   2041  HD1 PHE A 131       8.247  -1.527   8.878  1.00 95.65           H  
ATOM   2042  CD2 PHE A 131       9.032   1.405   7.331  1.00 95.65           C  
ATOM   2043  HD2 PHE A 131       9.390   2.400   7.551  1.00 95.65           H  
ATOM   2044  CE1 PHE A 131       8.075  -1.167   6.758  1.00 95.65           C  
ATOM   2045  HE1 PHE A 131       7.721  -2.165   6.544  1.00 95.65           H  
ATOM   2046  CE2 PHE A 131       8.713   1.056   6.008  1.00 95.65           C  
ATOM   2047  HE2 PHE A 131       8.830   1.775   5.211  1.00 95.65           H  
ATOM   2048  CZ  PHE A 131       8.233  -0.233   5.721  1.00 95.65           C  
ATOM   2049  HZ  PHE A 131       7.992  -0.502   4.703  1.00 95.65           H  
ATOM   2050  N   GLY A 132       8.673   3.834  10.067  1.00 92.28           N  
ATOM   2051  H   GLY A 132       9.441   3.638  10.693  1.00 92.28           H  
ATOM   2052  CA  GLY A 132       8.564   5.191   9.537  1.00 92.28           C  
ATOM   2053  HA2 GLY A 132       7.932   5.190   8.649  1.00 92.28           H  
ATOM   2054  HA3 GLY A 132       9.550   5.553   9.245  1.00 92.28           H  
ATOM   2055  C   GLY A 132       7.982   6.172  10.549  1.00 92.28           C  
ATOM   2056  O   GLY A 132       8.032   5.944  11.757  1.00 92.28           O  
ATOM   2057  N   SER A 133       7.468   7.287  10.040  1.00 88.26           N  
ATOM   2058  H   SER A 133       7.400   7.367   9.035  1.00 88.26           H  
ATOM   2059  CA  SER A 133       6.917   8.389  10.831  1.00 88.26           C  
ATOM   2060  HA  SER A 133       6.878   8.121  11.886  1.00 88.26           H  
ATOM   2061  C   SER A 133       5.507   8.683  10.345  1.00 88.26           C  
ATOM   2062  CB  SER A 133       7.827   9.615  10.678  1.00 88.26           C  
ATOM   2063  HB2 SER A 133       8.109   9.707   9.629  1.00 88.26           H  
ATOM   2064  HB3 SER A 133       8.737   9.462  11.258  1.00 88.26           H  
ATOM   2065  O   SER A 133       5.311   8.934   9.161  1.00 88.26           O  
ATOM   2066  OG  SER A 133       7.210  10.826  11.076  1.00 88.26           O  
ATOM   2067  HG  SER A 133       7.593  11.504  10.516  1.00 88.26           H  
ATOM   2068  N   VAL A 134       4.529   8.683  11.254  1.00 83.12           N  
ATOM   2069  H   VAL A 134       4.759   8.451  12.210  1.00 83.12           H  
ATOM   2070  CA  VAL A 134       3.115   8.940  10.923  1.00 83.12           C  
ATOM   2071  HA  VAL A 134       2.780   8.169  10.230  1.00 83.12           H  
ATOM   2072  C   VAL A 134       2.899  10.277  10.202  1.00 83.12           C  
ATOM   2073  CB  VAL A 134       2.217   8.858  12.173  1.00 83.12           C  
ATOM   2074  HB  VAL A 134       1.202   9.141  11.893  1.00 83.12           H  
ATOM   2075  O   VAL A 134       1.940  10.423   9.460  1.00 83.12           O  
ATOM   2076  CG1 VAL A 134       2.156   7.426  12.717  1.00 83.12           C  
ATOM   2077 HG11 VAL A 134       3.135   7.099  13.071  1.00 83.12           H  
ATOM   2078 HG12 VAL A 134       1.817   6.752  11.931  1.00 83.12           H  
ATOM   2079 HG13 VAL A 134       1.441   7.376  13.538  1.00 83.12           H  
ATOM   2080  CG2 VAL A 134       2.662   9.796  13.302  1.00 83.12           C  
ATOM   2081 HG21 VAL A 134       2.625  10.831  12.962  1.00 83.12           H  
ATOM   2082 HG22 VAL A 134       1.968   9.687  14.135  1.00 83.12           H  
ATOM   2083 HG23 VAL A 134       3.668   9.553  13.644  1.00 83.12           H  
ATOM   2084  N   CYS A 135       3.801  11.247  10.362  1.00 79.45           N  
ATOM   2085  H   CYS A 135       4.611  11.063  10.937  1.00 79.45           H  
ATOM   2086  CA  CYS A 135       3.720  12.535   9.671  1.00 79.45           C  
ATOM   2087  HA  CYS A 135       2.680  12.727   9.408  1.00 79.45           H  
ATOM   2088  C   CYS A 135       4.488  12.590   8.340  1.00 79.45           C  
ATOM   2089  CB  CYS A 135       4.158  13.633  10.641  1.00 79.45           C  
ATOM   2090  HB2 CYS A 135       5.197  13.467  10.923  1.00 79.45           H  
ATOM   2091  HB3 CYS A 135       4.104  14.589  10.120  1.00 79.45           H  
ATOM   2092  O   CYS A 135       4.371  13.576   7.615  1.00 79.45           O  
ATOM   2093  SG  CYS A 135       3.143  13.748  12.142  1.00 79.45           S  
ATOM   2094  N   ASP A 136       5.230  11.537   8.002  1.00 84.87           N  
ATOM   2095  H   ASP A 136       5.168  10.709   8.577  1.00 84.87           H  
ATOM   2096  CA  ASP A 136       6.026  11.409   6.783  1.00 84.87           C  
ATOM   2097  HA  ASP A 136       5.820  12.244   6.114  1.00 84.87           H  
ATOM   2098  C   ASP A 136       5.631  10.114   6.043  1.00 84.87           C  
ATOM   2099  CB  ASP A 136       7.528  11.450   7.138  1.00 84.87           C  
ATOM   2100  HB2 ASP A 136       7.786  10.546   7.690  1.00 84.87           H  
ATOM   2101  HB3 ASP A 136       8.107  11.446   6.215  1.00 84.87           H  
ATOM   2102  O   ASP A 136       4.450   9.779   5.942  1.00 84.87           O  
ATOM   2103  CG  ASP A 136       7.963  12.673   7.943  1.00 84.87           C  
ATOM   2104  OD1 ASP A 136       7.933  13.791   7.382  1.00 84.87           O  
ATOM   2105  OD2 ASP A 136       8.410  12.476   9.101  1.00 84.87           O  
ATOM   2106  N   ASP A 137       6.622   9.388   5.523  1.00 90.56           N  
ATOM   2107  H   ASP A 137       7.566   9.738   5.613  1.00 90.56           H  
ATOM   2108  CA  ASP A 137       6.445   8.068   4.940  1.00 90.56           C  
ATOM   2109  HA  ASP A 137       5.487   8.060   4.420  1.00 90.56           H  
ATOM   2110  C   ASP A 137       6.434   6.993   6.038  1.00 90.56           C  
ATOM   2111  CB  ASP A 137       7.557   7.782   3.920  1.00 90.56           C  
ATOM   2112  HB2 ASP A 137       8.522   8.057   4.344  1.00 90.56           H  
ATOM   2113  HB3 ASP A 137       7.568   6.707   3.741  1.00 90.56           H  
ATOM   2114  O   ASP A 137       7.400   6.873   6.811  1.00 90.56           O  
ATOM   2115  CG  ASP A 137       7.397   8.465   2.556  1.00 90.56           C  
ATOM   2116  OD1 ASP A 137       6.625   9.439   2.409  1.00 90.56           O  
ATOM   2117  OD2 ASP A 137       8.039   7.959   1.607  1.00 90.56           O  
ATOM   2118  N   TYR A 138       5.379   6.176   6.081  1.00 92.15           N  
ATOM   2119  H   TYR A 138       4.636   6.301   5.409  1.00 92.15           H  
ATOM   2120  CA  TYR A 138       5.278   5.077   7.041  1.00 92.15           C  
ATOM   2121  HA  TYR A 138       6.280   4.673   7.185  1.00 92.15           H  
ATOM   2122  C   TYR A 138       4.406   3.918   6.562  1.00 92.15           C  
ATOM   2123  CB  TYR A 138       4.786   5.592   8.403  1.00 92.15           C  
ATOM   2124  HB2 TYR A 138       5.216   6.578   8.581  1.00 92.15           H  
ATOM   2125  HB3 TYR A 138       5.171   4.947   9.192  1.00 92.15           H  
ATOM   2126  O   TYR A 138       3.574   4.050   5.663  1.00 92.15           O  
ATOM   2127  CG  TYR A 138       3.287   5.670   8.566  1.00 92.15           C  
ATOM   2128  CD1 TYR A 138       2.587   6.757   8.018  1.00 92.15           C  
ATOM   2129  HD1 TYR A 138       3.121   7.538   7.497  1.00 92.15           H  
ATOM   2130  CD2 TYR A 138       2.606   4.658   9.274  1.00 92.15           C  
ATOM   2131  HD2 TYR A 138       3.155   3.833   9.702  1.00 92.15           H  
ATOM   2132  CE1 TYR A 138       1.198   6.846   8.201  1.00 92.15           C  
ATOM   2133  HE1 TYR A 138       0.645   7.691   7.818  1.00 92.15           H  
ATOM   2134  CE2 TYR A 138       1.211   4.730   9.434  1.00 92.15           C  
ATOM   2135  HE2 TYR A 138       0.676   3.973   9.989  1.00 92.15           H  
ATOM   2136  OH  TYR A 138      -0.797   5.993   9.125  1.00 92.15           O  
ATOM   2137  HH  TYR A 138      -1.294   5.185   9.274  1.00 92.15           H  
ATOM   2138  CZ  TYR A 138       0.521   5.838   8.909  1.00 92.15           C  
ATOM   2139  N   TRP A 139       4.607   2.786   7.229  1.00 96.79           N  
ATOM   2140  H   TRP A 139       5.312   2.798   7.952  1.00 96.79           H  
ATOM   2141  CA  TRP A 139       3.779   1.594   7.150  1.00 96.79           C  
ATOM   2142  HA  TRP A 139       2.930   1.769   6.489  1.00 96.79           H  
ATOM   2143  C   TRP A 139       3.258   1.247   8.542  1.00 96.79           C  
ATOM   2144  CB  TRP A 139       4.616   0.442   6.596  1.00 96.79           C  
ATOM   2145  HB2 TRP A 139       4.994   0.722   5.613  1.00 96.79           H  
ATOM   2146  HB3 TRP A 139       5.475   0.274   7.246  1.00 96.79           H  
ATOM   2147  O   TRP A 139       4.047   1.121   9.483  1.00 96.79           O  
ATOM   2148  CG  TRP A 139       3.851  -0.832   6.457  1.00 96.79           C  
ATOM   2149  CD1 TRP A 139       3.994  -1.945   7.211  1.00 96.79           C  
ATOM   2150  HD1 TRP A 139       4.702  -2.058   8.018  1.00 96.79           H  
ATOM   2151  CD2 TRP A 139       2.805  -1.134   5.489  1.00 96.79           C  
ATOM   2152  CE2 TRP A 139       2.394  -2.482   5.670  1.00 96.79           C  
ATOM   2153  CE3 TRP A 139       2.175  -0.404   4.465  1.00 96.79           C  
ATOM   2154  HE3 TRP A 139       2.420   0.642   4.353  1.00 96.79           H  
ATOM   2155  NE1 TRP A 139       3.128  -2.920   6.748  1.00 96.79           N  
ATOM   2156  HE1 TRP A 139       3.092  -3.877   7.070  1.00 96.79           H  
ATOM   2157  CH2 TRP A 139       0.882  -2.355   3.790  1.00 96.79           C  
ATOM   2158  HH2 TRP A 139       0.174  -2.815   3.116  1.00 96.79           H  
ATOM   2159  CZ2 TRP A 139       1.445  -3.093   4.839  1.00 96.79           C  
ATOM   2160  HZ2 TRP A 139       1.158  -4.124   4.985  1.00 96.79           H  
ATOM   2161  CZ3 TRP A 139       1.242  -1.015   3.605  1.00 96.79           C  
ATOM   2162  HZ3 TRP A 139       0.797  -0.465   2.789  1.00 96.79           H  
ATOM   2163  N   LEU A 140       1.944   1.062   8.686  1.00 96.04           N  
ATOM   2164  H   LEU A 140       1.349   1.211   7.884  1.00 96.04           H  
ATOM   2165  CA  LEU A 140       1.315   0.811   9.987  1.00 96.04           C  
ATOM   2166  HA  LEU A 140       1.623   1.609  10.663  1.00 96.04           H  
ATOM   2167  C   LEU A 140       1.751  -0.516  10.624  1.00 96.04           C  
ATOM   2168  CB  LEU A 140      -0.211   0.872   9.809  1.00 96.04           C  
ATOM   2169  HB2 LEU A 140      -0.463   1.862   9.428  1.00 96.04           H  
ATOM   2170  HB3 LEU A 140      -0.510   0.129   9.069  1.00 96.04           H  
ATOM   2171  O   LEU A 140       1.794  -0.630  11.850  1.00 96.04           O  
ATOM   2172  CG  LEU A 140      -1.015   0.637  11.101  1.00 96.04           C  
ATOM   2173  HG  LEU A 140      -0.751  -0.329  11.530  1.00 96.04           H  
ATOM   2174  CD1 LEU A 140      -0.748   1.734  12.133  1.00 96.04           C  
ATOM   2175 HD11 LEU A 140      -1.326   1.536  13.036  1.00 96.04           H  
ATOM   2176 HD12 LEU A 140       0.304   1.757  12.415  1.00 96.04           H  
ATOM   2177 HD13 LEU A 140      -1.040   2.706  11.736  1.00 96.04           H  
ATOM   2178  CD2 LEU A 140      -2.509   0.603  10.801  1.00 96.04           C  
ATOM   2179 HD21 LEU A 140      -2.833   1.579  10.438  1.00 96.04           H  
ATOM   2180 HD22 LEU A 140      -3.061   0.361  11.708  1.00 96.04           H  
ATOM   2181 HD23 LEU A 140      -2.722  -0.157  10.049  1.00 96.04           H  
ATOM   2182  N   GLY A 141       2.098  -1.507   9.807  1.00 97.52           N  
ATOM   2183  H   GLY A 141       2.048  -1.333   8.814  1.00 97.52           H  
ATOM   2184  CA  GLY A 141       2.475  -2.843  10.253  1.00 97.52           C  
ATOM   2185  HA2 GLY A 141       3.394  -3.122   9.736  1.00 97.52           H  
ATOM   2186  HA3 GLY A 141       2.682  -2.855  11.324  1.00 97.52           H  
ATOM   2187  C   GLY A 141       1.390  -3.877   9.981  1.00 97.52           C  
ATOM   2188  O   GLY A 141       0.231  -3.686  10.348  1.00 97.52           O  
ATOM   2189  N   ASN A 142       1.775  -4.993   9.367  1.00 98.10           N  
ATOM   2190  H   ASN A 142       2.749  -5.079   9.115  1.00 98.10           H  
ATOM   2191  CA  ASN A 142       0.864  -6.041   8.915  1.00 98.10           C  
ATOM   2192  HA  ASN A 142       0.148  -5.614   8.214  1.00 98.10           H  
ATOM   2193  C   ASN A 142       0.067  -6.641  10.073  1.00 98.10           C  
ATOM   2194  CB  ASN A 142       1.651  -7.152   8.199  1.00 98.10           C  
ATOM   2195  HB2 ASN A 142       0.930  -7.915   7.903  1.00 98.10           H  
ATOM   2196  HB3 ASN A 142       2.370  -7.604   8.882  1.00 98.10           H  
ATOM   2197  O   ASN A 142      -1.128  -6.864   9.927  1.00 98.10           O  
ATOM   2198  CG  ASN A 142       2.365  -6.722   6.937  1.00 98.10           C  
ATOM   2199  ND2 ASN A 142       3.092  -7.606   6.300  1.00 98.10           N  
ATOM   2200 HD21 ASN A 142       3.032  -8.575   6.580  1.00 98.10           H  
ATOM   2201 HD22 ASN A 142       3.420  -7.331   5.386  1.00 98.10           H  
ATOM   2202  OD1 ASN A 142       2.305  -5.589   6.514  1.00 98.10           O  
ATOM   2203  N   GLU A 143       0.694  -6.831  11.238  1.00 97.05           N  
ATOM   2204  H   GLU A 143       1.672  -6.591  11.318  1.00 97.05           H  
ATOM   2205  CA  GLU A 143       0.012  -7.377  12.415  1.00 97.05           C  
ATOM   2206  HA  GLU A 143      -0.459  -8.323  12.148  1.00 97.05           H  
ATOM   2207  C   GLU A 143      -1.080  -6.429  12.921  1.00 97.05           C  
ATOM   2208  CB  GLU A 143       1.053  -7.634  13.514  1.00 97.05           C  
ATOM   2209  HB2 GLU A 143       1.846  -8.259  13.104  1.00 97.05           H  
ATOM   2210  HB3 GLU A 143       1.497  -6.686  13.817  1.00 97.05           H  
ATOM   2211  O   GLU A 143      -2.160  -6.862  13.313  1.00 97.05           O  
ATOM   2212  CG  GLU A 143       0.488  -8.328  14.762  1.00 97.05           C  
ATOM   2213  HG2 GLU A 143      -0.241  -7.672  15.236  1.00 97.05           H  
ATOM   2214  HG3 GLU A 143       1.305  -8.469  15.470  1.00 97.05           H  
ATOM   2215  CD  GLU A 143      -0.143  -9.693  14.456  1.00 97.05           C  
ATOM   2216  OE1 GLU A 143      -1.143 -10.016  15.133  1.00 97.05           O  
ATOM   2217  OE2 GLU A 143       0.396 -10.396  13.574  1.00 97.05           O  
ATOM   2218  N   ARG A 144      -0.836  -5.113  12.876  1.00 95.02           N  
ATOM   2219  H   ARG A 144       0.017  -4.804  12.431  1.00 95.02           H  
ATOM   2220  CA  ARG A 144      -1.847  -4.122  13.268  1.00 95.02           C  
ATOM   2221  HA  ARG A 144      -2.309  -4.441  14.202  1.00 95.02           H  
ATOM   2222  C   ARG A 144      -2.984  -4.077  12.255  1.00 95.02           C  
ATOM   2223  CB  ARG A 144      -1.229  -2.734  13.481  1.00 95.02           C  
ATOM   2224  HB2 ARG A 144      -2.026  -2.045  13.758  1.00 95.02           H  
ATOM   2225  HB3 ARG A 144      -0.779  -2.386  12.551  1.00 95.02           H  
ATOM   2226  O   ARG A 144      -4.140  -4.098  12.660  1.00 95.02           O  
ATOM   2227  CG  ARG A 144      -0.164  -2.737  14.584  1.00 95.02           C  
ATOM   2228  HG2 ARG A 144      -0.531  -3.287  15.451  1.00 95.02           H  
ATOM   2229  HG3 ARG A 144       0.733  -3.229  14.208  1.00 95.02           H  
ATOM   2230  CD  ARG A 144       0.181  -1.306  15.012  1.00 95.02           C  
ATOM   2231  HD2 ARG A 144      -0.679  -0.878  15.527  1.00 95.02           H  
ATOM   2232  HD3 ARG A 144       0.365  -0.697  14.127  1.00 95.02           H  
ATOM   2233  NE  ARG A 144       1.344  -1.289  15.921  1.00 95.02           N  
ATOM   2234  HE  ARG A 144       1.178  -1.472  16.900  1.00 95.02           H  
ATOM   2235  NH1 ARG A 144       2.905  -0.727  14.350  1.00 95.02           N  
ATOM   2236 HH11 ARG A 144       3.876  -0.758  14.074  1.00 95.02           H  
ATOM   2237 HH12 ARG A 144       2.209  -0.628  13.624  1.00 95.02           H  
ATOM   2238  NH2 ARG A 144       3.579  -1.242  16.390  1.00 95.02           N  
ATOM   2239 HH21 ARG A 144       4.517  -1.168  16.022  1.00 95.02           H  
ATOM   2240 HH22 ARG A 144       3.409  -1.467  17.360  1.00 95.02           H  
ATOM   2241  CZ  ARG A 144       2.594  -1.084  15.555  1.00 95.02           C  
ATOM   2242  N   ILE A 145      -2.670  -4.081  10.958  1.00 96.40           N  
ATOM   2243  H   ILE A 145      -1.692  -4.078  10.705  1.00 96.40           H  
ATOM   2244  CA  ILE A 145      -3.679  -4.100   9.887  1.00 96.40           C  
ATOM   2245  HA  ILE A 145      -4.344  -3.246  10.022  1.00 96.40           H  
ATOM   2246  C   ILE A 145      -4.546  -5.364   9.986  1.00 96.40           C  
ATOM   2247  CB  ILE A 145      -3.012  -3.976   8.498  1.00 96.40           C  
ATOM   2248  HB  ILE A 145      -2.317  -4.805   8.371  1.00 96.40           H  
ATOM   2249  O   ILE A 145      -5.771  -5.266   9.945  1.00 96.40           O  
ATOM   2250  CG1 ILE A 145      -2.238  -2.643   8.354  1.00 96.40           C  
ATOM   2251 HG12 ILE A 145      -2.946  -1.827   8.204  1.00 96.40           H  
ATOM   2252 HG13 ILE A 145      -1.686  -2.422   9.267  1.00 96.40           H  
ATOM   2253  CG2 ILE A 145      -4.084  -4.051   7.393  1.00 96.40           C  
ATOM   2254 HG21 ILE A 145      -4.587  -5.018   7.401  1.00 96.40           H  
ATOM   2255 HG22 ILE A 145      -3.631  -3.928   6.409  1.00 96.40           H  
ATOM   2256 HG23 ILE A 145      -4.828  -3.268   7.540  1.00 96.40           H  
ATOM   2257  CD1 ILE A 145      -1.224  -2.648   7.202  1.00 96.40           C  
ATOM   2258 HD11 ILE A 145      -1.726  -2.758   6.241  1.00 96.40           H  
ATOM   2259 HD12 ILE A 145      -0.516  -3.466   7.335  1.00 96.40           H  
ATOM   2260 HD13 ILE A 145      -0.672  -1.708   7.200  1.00 96.40           H  
ATOM   2261  N   HIS A 146      -3.931  -6.531  10.188  1.00 95.92           N  
ATOM   2262  H   HIS A 146      -2.921  -6.556  10.176  1.00 95.92           H  
ATOM   2263  CA  HIS A 146      -4.622  -7.796  10.436  1.00 95.92           C  
ATOM   2264  HA  HIS A 146      -5.225  -8.059   9.567  1.00 95.92           H  
ATOM   2265  C   HIS A 146      -5.571  -7.677  11.637  1.00 95.92           C  
ATOM   2266  CB  HIS A 146      -3.569  -8.896  10.657  1.00 95.92           C  
ATOM   2267  HB2 HIS A 146      -2.838  -8.566  11.396  1.00 95.92           H  
ATOM   2268  HB3 HIS A 146      -3.044  -9.079   9.720  1.00 95.92           H  
ATOM   2269  O   HIS A 146      -6.785  -7.813  11.502  1.00 95.92           O  
ATOM   2270  CG  HIS A 146      -4.169 -10.189  11.132  1.00 95.92           C  
ATOM   2271  CD2 HIS A 146      -3.942 -10.833  12.320  1.00 95.92           C  
ATOM   2272  HD2 HIS A 146      -3.252 -10.525  13.090  1.00 95.92           H  
ATOM   2273  ND1 HIS A 146      -5.124 -10.900  10.459  1.00 95.92           N  
ATOM   2274  HD1 HIS A 146      -5.547 -10.622   9.585  1.00 95.92           H  
ATOM   2275  CE1 HIS A 146      -5.484 -11.943  11.220  1.00 95.92           C  
ATOM   2276  HE1 HIS A 146      -6.252 -12.656  10.961  1.00 95.92           H  
ATOM   2277  NE2 HIS A 146      -4.788 -11.951  12.367  1.00 95.92           N  
ATOM   2278  N   ARG A 147      -5.043  -7.298  12.807  1.00 93.62           N  
ATOM   2279  H   ARG A 147      -4.042  -7.174  12.856  1.00 93.62           H  
ATOM   2280  CA  ARG A 147      -5.834  -7.167  14.040  1.00 93.62           C  
ATOM   2281  HA  ARG A 147      -6.323  -8.121  14.237  1.00 93.62           H  
ATOM   2282  C   ARG A 147      -6.965  -6.142  13.962  1.00 93.62           C  
ATOM   2283  CB  ARG A 147      -4.908  -6.816  15.207  1.00 93.62           C  
ATOM   2284  HB2 ARG A 147      -4.243  -6.009  14.898  1.00 93.62           H  
ATOM   2285  HB3 ARG A 147      -5.517  -6.460  16.038  1.00 93.62           H  
ATOM   2286  O   ARG A 147      -7.882  -6.243  14.767  1.00 93.62           O  
ATOM   2287  CG  ARG A 147      -4.080  -8.019  15.684  1.00 93.62           C  
ATOM   2288  HG2 ARG A 147      -3.417  -8.358  14.888  1.00 93.62           H  
ATOM   2289  HG3 ARG A 147      -4.748  -8.845  15.931  1.00 93.62           H  
ATOM   2290  CD  ARG A 147      -3.239  -7.671  16.921  1.00 93.62           C  
ATOM   2291  HD2 ARG A 147      -2.590  -6.829  16.677  1.00 93.62           H  
ATOM   2292  HD3 ARG A 147      -2.604  -8.528  17.144  1.00 93.62           H  
ATOM   2293  NE  ARG A 147      -4.100  -7.380  18.093  1.00 93.62           N  
ATOM   2294  HE  ARG A 147      -4.974  -7.886  18.113  1.00 93.62           H  
ATOM   2295  NH1 ARG A 147      -2.766  -5.872  19.217  1.00 93.62           N  
ATOM   2296 HH11 ARG A 147      -2.034  -6.033  18.541  1.00 93.62           H  
ATOM   2297 HH12 ARG A 147      -2.644  -5.217  19.976  1.00 93.62           H  
ATOM   2298  NH2 ARG A 147      -4.756  -6.389  20.041  1.00 93.62           N  
ATOM   2299 HH21 ARG A 147      -5.627  -6.900  20.014  1.00 93.62           H  
ATOM   2300 HH22 ARG A 147      -4.560  -5.744  20.794  1.00 93.62           H  
ATOM   2301  CZ  ARG A 147      -3.870  -6.552  19.101  1.00 93.62           C  
ATOM   2302  N   ILE A 148      -6.902  -5.162  13.064  1.00 92.24           N  
ATOM   2303  H   ILE A 148      -6.068  -5.094  12.498  1.00 92.24           H  
ATOM   2304  CA  ILE A 148      -7.999  -4.214  12.821  1.00 92.24           C  
ATOM   2305  HA  ILE A 148      -8.519  -4.005  13.756  1.00 92.24           H  
ATOM   2306  C   ILE A 148      -9.023  -4.841  11.877  1.00 92.24           C  
ATOM   2307  CB  ILE A 148      -7.445  -2.880  12.276  1.00 92.24           C  
ATOM   2308  HB  ILE A 148      -6.811  -3.103  11.418  1.00 92.24           H  
ATOM   2309  O   ILE A 148     -10.204  -4.889  12.193  1.00 92.24           O  
ATOM   2310  CG1 ILE A 148      -6.601  -2.190  13.366  1.00 92.24           C  
ATOM   2311 HG12 ILE A 148      -6.019  -2.932  13.912  1.00 92.24           H  
ATOM   2312 HG13 ILE A 148      -7.248  -1.696  14.091  1.00 92.24           H  
ATOM   2313  CG2 ILE A 148      -8.559  -1.924  11.817  1.00 92.24           C  
ATOM   2314 HG21 ILE A 148      -8.140  -0.961  11.526  1.00 92.24           H  
ATOM   2315 HG22 ILE A 148      -9.275  -1.770  12.624  1.00 92.24           H  
ATOM   2316 HG23 ILE A 148      -9.083  -2.338  10.956  1.00 92.24           H  
ATOM   2317  CD1 ILE A 148      -5.609  -1.183  12.790  1.00 92.24           C  
ATOM   2318 HD11 ILE A 148      -6.094  -0.223  12.616  1.00 92.24           H  
ATOM   2319 HD12 ILE A 148      -4.802  -1.084  13.517  1.00 92.24           H  
ATOM   2320 HD13 ILE A 148      -5.178  -1.553  11.860  1.00 92.24           H  
ATOM   2321  N   THR A 149      -8.571  -5.365  10.740  1.00 94.42           N  
ATOM   2322  H   THR A 149      -7.574  -5.377  10.583  1.00 94.42           H  
ATOM   2323  CA  THR A 149      -9.456  -5.734   9.625  1.00 94.42           C  
ATOM   2324  HA  THR A 149     -10.292  -5.034   9.617  1.00 94.42           H  
ATOM   2325  C   THR A 149     -10.084  -7.120   9.726  1.00 94.42           C  
ATOM   2326  CB  THR A 149      -8.748  -5.591   8.276  1.00 94.42           C  
ATOM   2327  HB  THR A 149      -9.444  -5.888   7.491  1.00 94.42           H  
ATOM   2328  O   THR A 149     -11.052  -7.392   9.023  1.00 94.42           O  
ATOM   2329  CG2 THR A 149      -8.321  -4.150   8.008  1.00 94.42           C  
ATOM   2330 HG21 THR A 149      -9.202  -3.510   7.985  1.00 94.42           H  
ATOM   2331 HG22 THR A 149      -7.635  -3.792   8.775  1.00 94.42           H  
ATOM   2332 HG23 THR A 149      -7.828  -4.108   7.036  1.00 94.42           H  
ATOM   2333  OG1 THR A 149      -7.593  -6.403   8.199  1.00 94.42           O  
ATOM   2334  HG1 THR A 149      -6.959  -6.055   8.831  1.00 94.42           H  
ATOM   2335  N   SER A 150      -9.570  -8.001  10.588  1.00 87.76           N  
ATOM   2336  H   SER A 150      -8.684  -7.780  11.018  1.00 87.76           H  
ATOM   2337  CA  SER A 150     -10.077  -9.372  10.737  1.00 87.76           C  
ATOM   2338  HA  SER A 150     -11.008  -9.469  10.179  1.00 87.76           H  
ATOM   2339  C   SER A 150     -10.424  -9.751  12.179  1.00 87.76           C  
ATOM   2340  CB  SER A 150      -9.088 -10.357  10.118  1.00 87.76           C  
ATOM   2341  HB2 SER A 150      -9.518 -11.359  10.107  1.00 87.76           H  
ATOM   2342  HB3 SER A 150      -8.868 -10.057   9.093  1.00 87.76           H  
ATOM   2343  O   SER A 150     -10.543 -10.935  12.491  1.00 87.76           O  
ATOM   2344  OG  SER A 150      -7.904 -10.360  10.868  1.00 87.76           O  
ATOM   2345  HG  SER A 150      -8.092 -10.694  11.748  1.00 87.76           H  
ATOM   2346  N   ARG A 151     -10.569  -8.770  13.082  1.00 78.67           N  
ATOM   2347  H   ARG A 151     -10.451  -7.818  12.766  1.00 78.67           H  
ATOM   2348  CA  ARG A 151     -10.900  -9.025  14.496  1.00 78.67           C  
ATOM   2349  HA  ARG A 151     -10.150  -9.694  14.915  1.00 78.67           H  
ATOM   2350  C   ARG A 151     -12.254  -9.705  14.670  1.00 78.67           C  
ATOM   2351  CB  ARG A 151     -10.910  -7.698  15.263  1.00 78.67           C  
ATOM   2352  HB2 ARG A 151     -11.777  -7.105  14.971  1.00 78.67           H  
ATOM   2353  HB3 ARG A 151     -10.020  -7.127  14.996  1.00 78.67           H  
ATOM   2354  O   ARG A 151     -12.407 -10.562  15.536  1.00 78.67           O  
ATOM   2355  CG  ARG A 151     -10.925  -7.924  16.779  1.00 78.67           C  
ATOM   2356  HG2 ARG A 151     -11.855  -8.413  17.068  1.00 78.67           H  
ATOM   2357  HG3 ARG A 151     -10.084  -8.558  17.060  1.00 78.67           H  
ATOM   2358  CD  ARG A 151     -10.818  -6.589  17.515  1.00 78.67           C  
ATOM   2359  HD2 ARG A 151     -11.630  -5.943  17.181  1.00 78.67           H  
ATOM   2360  HD3 ARG A 151      -9.869  -6.121  17.254  1.00 78.67           H  
ATOM   2361  NE  ARG A 151     -10.908  -6.783  18.976  1.00 78.67           N  
ATOM   2362  HE  ARG A 151     -11.148  -7.712  19.291  1.00 78.67           H  
ATOM   2363  NH1 ARG A 151     -10.542  -4.600  19.562  1.00 78.67           N  
ATOM   2364 HH11 ARG A 151     -10.507  -4.361  18.582  1.00 78.67           H  
ATOM   2365 HH12 ARG A 151     -10.505  -3.869  20.258  1.00 78.67           H  
ATOM   2366  NH2 ARG A 151     -10.934  -6.109  21.155  1.00 78.67           N  
ATOM   2367 HH21 ARG A 151     -10.883  -5.364  21.834  1.00 78.67           H  
ATOM   2368 HH22 ARG A 151     -11.186  -7.043  21.447  1.00 78.67           H  
ATOM   2369  CZ  ARG A 151     -10.796  -5.835  19.888  1.00 78.67           C  
ATOM   2370  N   ASN A 152     -13.232  -9.282  13.878  1.00 79.34           N  
ATOM   2371  H   ASN A 152     -13.019  -8.563  13.202  1.00 79.34           H  
ATOM   2372  CA  ASN A 152     -14.605  -9.748  13.940  1.00 79.34           C  
ATOM   2373  HA  ASN A 152     -14.670 -10.649  14.550  1.00 79.34           H  
ATOM   2374  C   ASN A 152     -15.073 -10.082  12.523  1.00 79.34           C  
ATOM   2375  CB  ASN A 152     -15.441  -8.645  14.604  1.00 79.34           C  
ATOM   2376  HB2 ASN A 152     -15.021  -8.411  15.582  1.00 79.34           H  
ATOM   2377  HB3 ASN A 152     -15.379  -7.746  13.990  1.00 79.34           H  
ATOM   2378  O   ASN A 152     -15.111  -9.212  11.660  1.00 79.34           O  
ATOM   2379  CG  ASN A 152     -16.903  -9.000  14.790  1.00 79.34           C  
ATOM   2380  ND2 ASN A 152     -17.621  -8.203  15.543  1.00 79.34           N  
ATOM   2381 HD21 ASN A 152     -18.609  -8.399  15.613  1.00 79.34           H  
ATOM   2382 HD22 ASN A 152     -17.253  -7.296  15.795  1.00 79.34           H  
ATOM   2383  OD1 ASN A 152     -17.415  -9.984  14.274  1.00 79.34           O  
ATOM   2384  N   ALA A 153     -15.460 -11.336  12.291  1.00 80.66           N  
ATOM   2385  H   ALA A 153     -15.429 -12.001  13.050  1.00 80.66           H  
ATOM   2386  CA  ALA A 153     -15.917 -11.805  10.982  1.00 80.66           C  
ATOM   2387  HA  ALA A 153     -15.135 -11.611  10.249  1.00 80.66           H  
ATOM   2388  C   ALA A 153     -17.191 -11.095  10.477  1.00 80.66           C  
ATOM   2389  CB  ALA A 153     -16.133 -13.320  11.085  1.00 80.66           C  
ATOM   2390  HB1 ALA A 153     -16.864 -13.543  11.862  1.00 80.66           H  
ATOM   2391  HB2 ALA A 153     -15.189 -13.814  11.318  1.00 80.66           H  
ATOM   2392  HB3 ALA A 153     -16.502 -13.701  10.133  1.00 80.66           H  
ATOM   2393  O   ALA A 153     -17.495 -11.154   9.286  1.00 80.66           O  
ATOM   2394  N   HIS A 154     -17.943 -10.437  11.365  1.00 83.94           N  
ATOM   2395  H   HIS A 154     -17.657 -10.432  12.334  1.00 83.94           H  
ATOM   2396  CA  HIS A 154     -19.124  -9.653  11.004  1.00 83.94           C  
ATOM   2397  HA  HIS A 154     -19.586 -10.097  10.122  1.00 83.94           H  
ATOM   2398  C   HIS A 154     -18.803  -8.201  10.634  1.00 83.94           C  
ATOM   2399  CB  HIS A 154     -20.138  -9.721  12.152  1.00 83.94           C  
ATOM   2400  HB2 HIS A 154     -19.705  -9.272  13.046  1.00 83.94           H  
ATOM   2401  HB3 HIS A 154     -21.021  -9.142  11.881  1.00 83.94           H  
ATOM   2402  O   HIS A 154     -19.673  -7.506  10.113  1.00 83.94           O  
ATOM   2403  CG  HIS A 154     -20.570 -11.131  12.452  1.00 83.94           C  
ATOM   2404  CD2 HIS A 154     -20.331 -11.838  13.599  1.00 83.94           C  
ATOM   2405  HD2 HIS A 154     -19.801 -11.475  14.468  1.00 83.94           H  
ATOM   2406  ND1 HIS A 154     -21.231 -11.971  11.586  1.00 83.94           N  
ATOM   2407  HD1 HIS A 154     -21.516 -11.744  10.644  1.00 83.94           H  
ATOM   2408  CE1 HIS A 154     -21.396 -13.153  12.200  1.00 83.94           C  
ATOM   2409  HE1 HIS A 154     -21.879 -14.018  11.767  1.00 83.94           H  
ATOM   2410  NE2 HIS A 154     -20.868 -13.120  13.431  1.00 83.94           N  
ATOM   2411  N   GLU A 155     -17.577  -7.741  10.883  1.00 86.08           N  
ATOM   2412  H   GLU A 155     -16.859  -8.383  11.188  1.00 86.08           H  
ATOM   2413  CA  GLU A 155     -17.144  -6.382  10.579  1.00 86.08           C  
ATOM   2414  HA  GLU A 155     -18.018  -5.733  10.519  1.00 86.08           H  
ATOM   2415  C   GLU A 155     -16.451  -6.345   9.224  1.00 86.08           C  
ATOM   2416  CB  GLU A 155     -16.247  -5.833  11.694  1.00 86.08           C  
ATOM   2417  HB2 GLU A 155     -15.405  -6.507  11.850  1.00 86.08           H  
ATOM   2418  HB3 GLU A 155     -15.870  -4.853  11.402  1.00 86.08           H  
ATOM   2419  O   GLU A 155     -15.666  -7.225   8.872  1.00 86.08           O  
ATOM   2420  CG  GLU A 155     -17.066  -5.692  12.983  1.00 86.08           C  
ATOM   2421  HG2 GLU A 155     -17.531  -6.647  13.227  1.00 86.08           H  
ATOM   2422  HG3 GLU A 155     -17.871  -4.978  12.806  1.00 86.08           H  
ATOM   2423  CD  GLU A 155     -16.254  -5.241  14.196  1.00 86.08           C  
ATOM   2424  OE1 GLU A 155     -16.913  -5.012  15.236  1.00 86.08           O  
ATOM   2425  OE2 GLU A 155     -15.016  -5.128  14.114  1.00 86.08           O  
ATOM   2426  N   LYS A 156     -16.765  -5.316   8.441  1.00 91.52           N  
ATOM   2427  H   LYS A 156     -17.364  -4.588   8.805  1.00 91.52           H  
ATOM   2428  CA  LYS A 156     -16.171  -5.104   7.126  1.00 91.52           C  
ATOM   2429  HA  LYS A 156     -15.450  -5.895   6.919  1.00 91.52           H  
ATOM   2430  C   LYS A 156     -15.411  -3.798   7.145  1.00 91.52           C  
ATOM   2431  CB  LYS A 156     -17.244  -5.125   6.033  1.00 91.52           C  
ATOM   2432  HB2 LYS A 156     -16.781  -4.875   5.078  1.00 91.52           H  
ATOM   2433  HB3 LYS A 156     -18.003  -4.376   6.259  1.00 91.52           H  
ATOM   2434  O   LYS A 156     -15.881  -2.812   7.702  1.00 91.52           O  
ATOM   2435  CG  LYS A 156     -17.895  -6.509   5.933  1.00 91.52           C  
ATOM   2436  HG2 LYS A 156     -17.130  -7.256   5.723  1.00 91.52           H  
ATOM   2437  HG3 LYS A 156     -18.383  -6.756   6.875  1.00 91.52           H  
ATOM   2438  CD  LYS A 156     -18.939  -6.522   4.818  1.00 91.52           C  
ATOM   2439  HD2 LYS A 156     -19.676  -5.743   5.012  1.00 91.52           H  
ATOM   2440  HD3 LYS A 156     -18.449  -6.329   3.863  1.00 91.52           H  
ATOM   2441  CE  LYS A 156     -19.618  -7.891   4.801  1.00 91.52           C  
ATOM   2442  HE2 LYS A 156     -18.858  -8.654   4.632  1.00 91.52           H  
ATOM   2443  HE3 LYS A 156     -20.054  -8.068   5.784  1.00 91.52           H  
ATOM   2444  NZ  LYS A 156     -20.662  -7.950   3.752  1.00 91.52           N  
ATOM   2445  HZ1 LYS A 156     -21.353  -7.234   3.923  1.00 91.52           H  
ATOM   2446  HZ2 LYS A 156     -20.244  -7.795   2.846  1.00 91.52           H  
ATOM   2447  HZ3 LYS A 156     -21.113  -8.854   3.761  1.00 91.52           H  
ATOM   2448  N   TYR A 157     -14.254  -3.808   6.506  1.00 93.44           N  
ATOM   2449  H   TYR A 157     -13.927  -4.665   6.081  1.00 93.44           H  
ATOM   2450  CA  TYR A 157     -13.461  -2.613   6.297  1.00 93.44           C  
ATOM   2451  HA  TYR A 157     -13.932  -1.774   6.808  1.00 93.44           H  
ATOM   2452  C   TYR A 157     -13.441  -2.281   4.814  1.00 93.44           C  
ATOM   2453  CB  TYR A 157     -12.069  -2.788   6.909  1.00 93.44           C  
ATOM   2454  HB2 TYR A 157     -11.653  -3.752   6.616  1.00 93.44           H  
ATOM   2455  HB3 TYR A 157     -11.414  -2.013   6.512  1.00 93.44           H  
ATOM   2456  O   TYR A 157     -13.259  -3.162   3.973  1.00 93.44           O  
ATOM   2457  CG  TYR A 157     -12.089  -2.682   8.422  1.00 93.44           C  
ATOM   2458  CD1 TYR A 157     -11.738  -1.464   9.035  1.00 93.44           C  
ATOM   2459  HD1 TYR A 157     -11.435  -0.625   8.426  1.00 93.44           H  
ATOM   2460  CD2 TYR A 157     -12.501  -3.773   9.213  1.00 93.44           C  
ATOM   2461  HD2 TYR A 157     -12.769  -4.713   8.754  1.00 93.44           H  
ATOM   2462  CE1 TYR A 157     -11.800  -1.330  10.435  1.00 93.44           C  
ATOM   2463  HE1 TYR A 157     -11.537  -0.393  10.903  1.00 93.44           H  
ATOM   2464  CE2 TYR A 157     -12.563  -3.643  10.614  1.00 93.44           C  
ATOM   2465  HE2 TYR A 157     -12.871  -4.470  11.236  1.00 93.44           H  
ATOM   2466  OH  TYR A 157     -12.280  -2.298  12.579  1.00 93.44           O  
ATOM   2467  HH  TYR A 157     -12.095  -1.409  12.888  1.00 93.44           H  
ATOM   2468  CZ  TYR A 157     -12.212  -2.423  11.228  1.00 93.44           C  
ATOM   2469  N   GLU A 158     -13.634  -1.006   4.507  1.00 93.96           N  
ATOM   2470  H   GLU A 158     -13.758  -0.352   5.266  1.00 93.96           H  
ATOM   2471  CA  GLU A 158     -13.367  -0.447   3.191  1.00 93.96           C  
ATOM   2472  HA  GLU A 158     -13.505  -1.227   2.442  1.00 93.96           H  
ATOM   2473  C   GLU A 158     -11.915   0.025   3.145  1.00 93.96           C  
ATOM   2474  CB  GLU A 158     -14.363   0.681   2.887  1.00 93.96           C  
ATOM   2475  HB2 GLU A 158     -15.366   0.257   2.927  1.00 93.96           H  
ATOM   2476  HB3 GLU A 158     -14.280   1.454   3.652  1.00 93.96           H  
ATOM   2477  O   GLU A 158     -11.422   0.618   4.106  1.00 93.96           O  
ATOM   2478  CG  GLU A 158     -14.174   1.315   1.501  1.00 93.96           C  
ATOM   2479  HG2 GLU A 158     -13.197   1.796   1.448  1.00 93.96           H  
ATOM   2480  HG3 GLU A 158     -14.214   0.534   0.742  1.00 93.96           H  
ATOM   2481  CD  GLU A 158     -15.261   2.346   1.190  1.00 93.96           C  
ATOM   2482  OE1 GLU A 158     -16.100   2.091   0.297  1.00 93.96           O  
ATOM   2483  OE2 GLU A 158     -15.270   3.416   1.839  1.00 93.96           O  
ATOM   2484  N   LEU A 159     -11.241  -0.231   2.024  1.00 96.76           N  
ATOM   2485  H   LEU A 159     -11.737  -0.706   1.284  1.00 96.76           H  
ATOM   2486  CA  LEU A 159      -9.949   0.368   1.697  1.00 96.76           C  
ATOM   2487  HA  LEU A 159      -9.503   0.788   2.599  1.00 96.76           H  
ATOM   2488  C   LEU A 159     -10.164   1.498   0.697  1.00 96.76           C  
ATOM   2489  CB  LEU A 159      -9.001  -0.714   1.152  1.00 96.76           C  
ATOM   2490  HB2 LEU A 159      -8.739  -1.369   1.984  1.00 96.76           H  
ATOM   2491  HB3 LEU A 159      -9.542  -1.295   0.406  1.00 96.76           H  
ATOM   2492  O   LEU A 159     -10.787   1.284  -0.342  1.00 96.76           O  
ATOM   2493  CG  LEU A 159      -7.692  -0.220   0.509  1.00 96.76           C  
ATOM   2494  HG  LEU A 159      -7.908   0.539  -0.243  1.00 96.76           H  
ATOM   2495  CD1 LEU A 159      -6.722   0.352   1.537  1.00 96.76           C  
ATOM   2496 HD11 LEU A 159      -7.165   1.227   2.012  1.00 96.76           H  
ATOM   2497 HD12 LEU A 159      -6.485  -0.394   2.295  1.00 96.76           H  
ATOM   2498 HD13 LEU A 159      -5.814   0.671   1.023  1.00 96.76           H  
ATOM   2499  CD2 LEU A 159      -6.975  -1.372  -0.192  1.00 96.76           C  
ATOM   2500 HD21 LEU A 159      -6.675  -2.124   0.538  1.00 96.76           H  
ATOM   2501 HD22 LEU A 159      -7.632  -1.828  -0.933  1.00 96.76           H  
ATOM   2502 HD23 LEU A 159      -6.083  -0.998  -0.695  1.00 96.76           H  
ATOM   2503  N   ARG A 160      -9.566   2.655   0.966  1.00 96.48           N  
ATOM   2504  H   ARG A 160      -9.120   2.744   1.868  1.00 96.48           H  
ATOM   2505  CA  ARG A 160      -9.379   3.756   0.023  1.00 96.48           C  
ATOM   2506  HA  ARG A 160      -9.870   3.515  -0.920  1.00 96.48           H  
ATOM   2507  C   ARG A 160      -7.890   3.937  -0.256  1.00 96.48           C  
ATOM   2508  CB  ARG A 160     -10.026   5.026   0.599  1.00 96.48           C  
ATOM   2509  HB2 ARG A 160     -11.090   4.850   0.761  1.00 96.48           H  
ATOM   2510  HB3 ARG A 160      -9.569   5.262   1.560  1.00 96.48           H  
ATOM   2511  O   ARG A 160      -7.070   3.907   0.657  1.00 96.48           O  
ATOM   2512  CG  ARG A 160      -9.849   6.217  -0.347  1.00 96.48           C  
ATOM   2513  HG2 ARG A 160      -8.788   6.390  -0.525  1.00 96.48           H  
ATOM   2514  HG3 ARG A 160     -10.334   5.999  -1.299  1.00 96.48           H  
ATOM   2515  CD  ARG A 160     -10.427   7.505   0.230  1.00 96.48           C  
ATOM   2516  HD2 ARG A 160     -11.499   7.396   0.393  1.00 96.48           H  
ATOM   2517  HD3 ARG A 160      -9.969   7.704   1.199  1.00 96.48           H  
ATOM   2518  NE  ARG A 160     -10.107   8.611  -0.690  1.00 96.48           N  
ATOM   2519  HE  ARG A 160      -9.162   8.964  -0.656  1.00 96.48           H  
ATOM   2520  NH1 ARG A 160     -12.136   8.879  -1.661  1.00 96.48           N  
ATOM   2521 HH11 ARG A 160     -12.736   9.639  -1.947  1.00 96.48           H  
ATOM   2522 HH12 ARG A 160     -12.465   8.488  -0.789  1.00 96.48           H  
ATOM   2523  NH2 ARG A 160     -10.470  10.107  -2.374  1.00 96.48           N  
ATOM   2524 HH21 ARG A 160      -9.463  10.183  -2.411  1.00 96.48           H  
ATOM   2525 HH22 ARG A 160     -11.053  10.447  -3.125  1.00 96.48           H  
ATOM   2526  CZ  ARG A 160     -10.894   9.186  -1.571  1.00 96.48           C  
ATOM   2527  N   ILE A 161      -7.544   4.147  -1.517  1.00 98.00           N  
ATOM   2528  H   ILE A 161      -8.271   4.116  -2.217  1.00 98.00           H  
ATOM   2529  CA  ILE A 161      -6.201   4.493  -1.969  1.00 98.00           C  
ATOM   2530  HA  ILE A 161      -5.556   4.588  -1.096  1.00 98.00           H  
ATOM   2531  C   ILE A 161      -6.288   5.836  -2.675  1.00 98.00           C  
ATOM   2532  CB  ILE A 161      -5.596   3.411  -2.886  1.00 98.00           C  
ATOM   2533  HB  ILE A 161      -6.153   3.399  -3.822  1.00 98.00           H  
ATOM   2534  O   ILE A 161      -6.991   5.941  -3.675  1.00 98.00           O  
ATOM   2535  CG1 ILE A 161      -5.722   2.018  -2.234  1.00 98.00           C  
ATOM   2536 HG12 ILE A 161      -5.269   2.034  -1.243  1.00 98.00           H  
ATOM   2537 HG13 ILE A 161      -6.778   1.774  -2.119  1.00 98.00           H  
ATOM   2538  CG2 ILE A 161      -4.130   3.759  -3.203  1.00 98.00           C  
ATOM   2539 HG21 ILE A 161      -4.052   4.775  -3.590  1.00 98.00           H  
ATOM   2540 HG22 ILE A 161      -3.522   3.683  -2.302  1.00 98.00           H  
ATOM   2541 HG23 ILE A 161      -3.739   3.091  -3.971  1.00 98.00           H  
ATOM   2542  CD1 ILE A 161      -5.101   0.889  -3.055  1.00 98.00           C  
ATOM   2543 HD11 ILE A 161      -4.014   0.966  -3.053  1.00 98.00           H  
ATOM   2544 HD12 ILE A 161      -5.380  -0.059  -2.595  1.00 98.00           H  
ATOM   2545 HD13 ILE A 161      -5.476   0.916  -4.079  1.00 98.00           H  
ATOM   2546  N   ASP A 162      -5.578   6.835  -2.166  1.00 96.31           N  
ATOM   2547  H   ASP A 162      -4.984   6.630  -1.376  1.00 96.31           H  
ATOM   2548  CA  ASP A 162      -5.448   8.154  -2.783  1.00 96.31           C  
ATOM   2549  HA  ASP A 162      -6.215   8.291  -3.545  1.00 96.31           H  
ATOM   2550  C   ASP A 162      -4.091   8.279  -3.450  1.00 96.31           C  
ATOM   2551  CB  ASP A 162      -5.596   9.257  -1.733  1.00 96.31           C  
ATOM   2552  HB2 ASP A 162      -4.995   9.019  -0.855  1.00 96.31           H  
ATOM   2553  HB3 ASP A 162      -5.235  10.197  -2.149  1.00 96.31           H  
ATOM   2554  O   ASP A 162      -3.073   7.994  -2.828  1.00 96.31           O  
ATOM   2555  CG  ASP A 162      -7.046   9.448  -1.343  1.00 96.31           C  
ATOM   2556  OD1 ASP A 162      -7.876   9.612  -2.257  1.00 96.31           O  
ATOM   2557  OD2 ASP A 162      -7.355   9.495  -0.134  1.00 96.31           O  
ATOM   2558  N   MET A 163      -4.065   8.726  -4.699  1.00 96.03           N  
ATOM   2559  H   MET A 163      -4.943   8.952  -5.145  1.00 96.03           H  
ATOM   2560  CA  MET A 163      -2.857   8.810  -5.511  1.00 96.03           C  
ATOM   2561  HA  MET A 163      -1.977   8.654  -4.887  1.00 96.03           H  
ATOM   2562  C   MET A 163      -2.741  10.189  -6.157  1.00 96.03           C  
ATOM   2563  CB  MET A 163      -2.883   7.710  -6.579  1.00 96.03           C  
ATOM   2564  HB2 MET A 163      -3.796   7.827  -7.163  1.00 96.03           H  
ATOM   2565  HB3 MET A 163      -2.025   7.828  -7.241  1.00 96.03           H  
ATOM   2566  O   MET A 163      -3.723  10.762  -6.628  1.00 96.03           O  
ATOM   2567  CG  MET A 163      -2.862   6.295  -5.996  1.00 96.03           C  
ATOM   2568  HG2 MET A 163      -1.899   6.137  -5.510  1.00 96.03           H  
ATOM   2569  HG3 MET A 163      -3.644   6.199  -5.242  1.00 96.03           H  
ATOM   2570  SD  MET A 163      -3.108   4.986  -7.219  1.00 96.03           S  
ATOM   2571  CE  MET A 163      -4.907   5.081  -7.444  1.00 96.03           C  
ATOM   2572  HE1 MET A 163      -5.181   6.052  -7.857  1.00 96.03           H  
ATOM   2573  HE2 MET A 163      -5.407   4.938  -6.487  1.00 96.03           H  
ATOM   2574  HE3 MET A 163      -5.225   4.298  -8.132  1.00 96.03           H  
ATOM   2575  N   LEU A 164      -1.518  10.706  -6.225  1.00 94.72           N  
ATOM   2576  H   LEU A 164      -0.766  10.195  -5.785  1.00 94.72           H  
ATOM   2577  CA  LEU A 164      -1.177  11.898  -6.996  1.00 94.72           C  
ATOM   2578  HA  LEU A 164      -2.078  12.321  -7.438  1.00 94.72           H  
ATOM   2579  C   LEU A 164      -0.231  11.495  -8.125  1.00 94.72           C  
ATOM   2580  CB  LEU A 164      -0.561  12.944  -6.052  1.00 94.72           C  
ATOM   2581  HB2 LEU A 164       0.330  12.509  -5.600  1.00 94.72           H  
ATOM   2582  HB3 LEU A 164      -1.272  13.158  -5.253  1.00 94.72           H  
ATOM   2583  O   LEU A 164       0.839  10.945  -7.866  1.00 94.72           O  
ATOM   2584  CG  LEU A 164      -0.164  14.268  -6.732  1.00 94.72           C  
ATOM   2585  HG  LEU A 164       0.514  14.066  -7.561  1.00 94.72           H  
ATOM   2586  CD1 LEU A 164      -1.368  15.040  -7.270  1.00 94.72           C  
ATOM   2587 HD11 LEU A 164      -2.111  15.178  -6.485  1.00 94.72           H  
ATOM   2588 HD12 LEU A 164      -1.056  16.020  -7.633  1.00 94.72           H  
ATOM   2589 HD13 LEU A 164      -1.822  14.497  -8.099  1.00 94.72           H  
ATOM   2590  CD2 LEU A 164       0.564  15.160  -5.728  1.00 94.72           C  
ATOM   2591 HD21 LEU A 164       0.895  16.076  -6.217  1.00 94.72           H  
ATOM   2592 HD22 LEU A 164       1.436  14.639  -5.330  1.00 94.72           H  
ATOM   2593 HD23 LEU A 164      -0.103  15.415  -4.905  1.00 94.72           H  
ATOM   2594  N   HIS A 165      -0.589  11.798  -9.370  1.00 93.63           N  
ATOM   2595  H   HIS A 165      -1.494  12.219  -9.527  1.00 93.63           H  
ATOM   2596  CA  HIS A 165       0.281  11.573 -10.524  1.00 93.63           C  
ATOM   2597  HA  HIS A 165       1.316  11.538 -10.184  1.00 93.63           H  
ATOM   2598  C   HIS A 165       0.157  12.719 -11.527  1.00 93.63           C  
ATOM   2599  CB  HIS A 165      -0.046  10.226 -11.182  1.00 93.63           C  
ATOM   2600  HB2 HIS A 165      -0.005   9.441 -10.428  1.00 93.63           H  
ATOM   2601  HB3 HIS A 165      -1.059  10.247 -11.584  1.00 93.63           H  
ATOM   2602  O   HIS A 165      -0.947  13.055 -11.949  1.00 93.63           O  
ATOM   2603  CG  HIS A 165       0.922   9.890 -12.289  1.00 93.63           C  
ATOM   2604  CD2 HIS A 165       0.669   9.904 -13.636  1.00 93.63           C  
ATOM   2605  HD2 HIS A 165      -0.283  10.115 -14.102  1.00 93.63           H  
ATOM   2606  ND1 HIS A 165       2.256   9.584 -12.131  1.00 93.63           N  
ATOM   2607  HD1 HIS A 165       2.739   9.408 -11.261  1.00 93.63           H  
ATOM   2608  CE1 HIS A 165       2.789   9.412 -13.350  1.00 93.63           C  
ATOM   2609  HE1 HIS A 165       3.812   9.123 -13.537  1.00 93.63           H  
ATOM   2610  NE2 HIS A 165       1.875   9.644 -14.303  1.00 93.63           N  
ATOM   2611  N   ARG A 166       1.291  13.324 -11.916  1.00 91.50           N  
ATOM   2612  H   ARG A 166       2.156  12.979 -11.525  1.00 91.50           H  
ATOM   2613  CA  ARG A 166       1.351  14.445 -12.880  1.00 91.50           C  
ATOM   2614  HA  ARG A 166       2.321  14.934 -12.790  1.00 91.50           H  
ATOM   2615  C   ARG A 166       0.319  15.546 -12.585  1.00 91.50           C  
ATOM   2616  CB  ARG A 166       1.213  13.921 -14.324  1.00 91.50           C  
ATOM   2617  HB2 ARG A 166       0.273  13.375 -14.412  1.00 91.50           H  
ATOM   2618  HB3 ARG A 166       1.176  14.766 -15.011  1.00 91.50           H  
ATOM   2619  O   ARG A 166      -0.365  16.001 -13.492  1.00 91.50           O  
ATOM   2620  CG  ARG A 166       2.366  13.023 -14.771  1.00 91.50           C  
ATOM   2621  HG2 ARG A 166       3.291  13.598 -14.802  1.00 91.50           H  
ATOM   2622  HG3 ARG A 166       2.487  12.200 -14.066  1.00 91.50           H  
ATOM   2623  CD  ARG A 166       2.050  12.472 -16.165  1.00 91.50           C  
ATOM   2624  HD2 ARG A 166       1.078  11.980 -16.130  1.00 91.50           H  
ATOM   2625  HD3 ARG A 166       1.981  13.290 -16.882  1.00 91.50           H  
ATOM   2626  NE  ARG A 166       3.045  11.476 -16.587  1.00 91.50           N  
ATOM   2627  HE  ARG A 166       2.858  10.538 -16.263  1.00 91.50           H  
ATOM   2628  NH1 ARG A 166       4.463  12.860 -17.757  1.00 91.50           N  
ATOM   2629 HH11 ARG A 166       5.282  12.982 -18.335  1.00 91.50           H  
ATOM   2630 HH12 ARG A 166       3.863  13.641 -17.532  1.00 91.50           H  
ATOM   2631  NH2 ARG A 166       4.886  10.670 -17.645  1.00 91.50           N  
ATOM   2632 HH21 ARG A 166       4.610   9.739 -17.367  1.00 91.50           H  
ATOM   2633 HH22 ARG A 166       5.702  10.799 -18.227  1.00 91.50           H  
ATOM   2634  CZ  ARG A 166       4.122  11.675 -17.325  1.00 91.50           C  
ATOM   2635  N   PHE A 167       0.216  15.962 -11.322  1.00 90.18           N  
ATOM   2636  H   PHE A 167       0.827  15.533 -10.641  1.00 90.18           H  
ATOM   2637  CA  PHE A 167      -0.721  16.994 -10.839  1.00 90.18           C  
ATOM   2638  HA  PHE A 167      -0.476  17.165  -9.790  1.00 90.18           H  
ATOM   2639  C   PHE A 167      -2.214  16.612 -10.832  1.00 90.18           C  
ATOM   2640  CB  PHE A 167      -0.482  18.335 -11.559  1.00 90.18           C  
ATOM   2641  HB2 PHE A 167      -1.015  19.117 -11.018  1.00 90.18           H  
ATOM   2642  HB3 PHE A 167      -0.920  18.297 -12.556  1.00 90.18           H  
ATOM   2643  O   PHE A 167      -3.037  17.435 -10.440  1.00 90.18           O  
ATOM   2644  CG  PHE A 167       0.973  18.745 -11.670  1.00 90.18           C  
ATOM   2645  CD1 PHE A 167       1.617  19.315 -10.559  1.00 90.18           C  
ATOM   2646  HD1 PHE A 167       1.072  19.472  -9.640  1.00 90.18           H  
ATOM   2647  CD2 PHE A 167       1.683  18.556 -12.872  1.00 90.18           C  
ATOM   2648  HD2 PHE A 167       1.183  18.140 -13.734  1.00 90.18           H  
ATOM   2649  CE1 PHE A 167       2.967  19.695 -10.646  1.00 90.18           C  
ATOM   2650  HE1 PHE A 167       3.457  20.142  -9.793  1.00 90.18           H  
ATOM   2651  CE2 PHE A 167       3.037  18.928 -12.956  1.00 90.18           C  
ATOM   2652  HE2 PHE A 167       3.578  18.794 -13.881  1.00 90.18           H  
ATOM   2653  CZ  PHE A 167       3.678  19.499 -11.843  1.00 90.18           C  
ATOM   2654  HZ  PHE A 167       4.714  19.798 -11.909  1.00 90.18           H  
ATOM   2655  N   TYR A 168      -2.575  15.380 -11.200  1.00 96.19           N  
ATOM   2656  H   TYR A 168      -1.873  14.734 -11.530  1.00 96.19           H  
ATOM   2657  CA  TYR A 168      -3.949  14.882 -11.123  1.00 96.19           C  
ATOM   2658  HA  TYR A 168      -4.627  15.725 -10.994  1.00 96.19           H  
ATOM   2659  C   TYR A 168      -4.137  13.949  -9.927  1.00 96.19           C  
ATOM   2660  CB  TYR A 168      -4.342  14.194 -12.432  1.00 96.19           C  
ATOM   2661  HB2 TYR A 168      -3.643  13.380 -12.624  1.00 96.19           H  
ATOM   2662  HB3 TYR A 168      -5.336  13.760 -12.325  1.00 96.19           H  
ATOM   2663  O   TYR A 168      -3.259  13.146  -9.597  1.00 96.19           O  
ATOM   2664  CG  TYR A 168      -4.345  15.119 -13.629  1.00 96.19           C  
ATOM   2665  CD1 TYR A 168      -5.462  15.934 -13.893  1.00 96.19           C  
ATOM   2666  HD1 TYR A 168      -6.327  15.887 -13.249  1.00 96.19           H  
ATOM   2667  CD2 TYR A 168      -3.216  15.177 -14.466  1.00 96.19           C  
ATOM   2668  HD2 TYR A 168      -2.353  14.563 -14.252  1.00 96.19           H  
ATOM   2669  CE1 TYR A 168      -5.450  16.810 -14.996  1.00 96.19           C  
ATOM   2670  HE1 TYR A 168      -6.307  17.435 -15.198  1.00 96.19           H  
ATOM   2671  CE2 TYR A 168      -3.196  16.055 -15.564  1.00 96.19           C  
ATOM   2672  HE2 TYR A 168      -2.325  16.120 -16.200  1.00 96.19           H  
ATOM   2673  OH  TYR A 168      -4.290  17.713 -16.897  1.00 96.19           O  
ATOM   2674  HH  TYR A 168      -5.108  18.212 -16.971  1.00 96.19           H  
ATOM   2675  CZ  TYR A 168      -4.313  16.871 -15.832  1.00 96.19           C  
ATOM   2676  N   HIS A 169      -5.306  14.059  -9.298  1.00 95.85           N  
ATOM   2677  H   HIS A 169      -5.989  14.708  -9.662  1.00 95.85           H  
ATOM   2678  CA  HIS A 169      -5.716  13.217  -8.182  1.00 95.85           C  
ATOM   2679  HA  HIS A 169      -4.827  12.855  -7.665  1.00 95.85           H  
ATOM   2680  C   HIS A 169      -6.502  12.007  -8.679  1.00 95.85           C  
ATOM   2681  CB  HIS A 169      -6.537  14.029  -7.178  1.00 95.85           C  
ATOM   2682  HB2 HIS A 169      -6.945  13.351  -6.429  1.00 95.85           H  
ATOM   2683  HB3 HIS A 169      -7.374  14.506  -7.688  1.00 95.85           H  
ATOM   2684  O   HIS A 169      -7.488  12.135  -9.410  1.00 95.85           O  
ATOM   2685  CG  HIS A 169      -5.721  15.075  -6.468  1.00 95.85           C  
ATOM   2686  CD2 HIS A 169      -5.514  16.369  -6.864  1.00 95.85           C  
ATOM   2687  HD2 HIS A 169      -5.910  16.836  -7.753  1.00 95.85           H  
ATOM   2688  ND1 HIS A 169      -5.029  14.891  -5.295  1.00 95.85           N  
ATOM   2689  HD1 HIS A 169      -4.981  14.034  -4.763  1.00 95.85           H  
ATOM   2690  CE1 HIS A 169      -4.430  16.052  -4.982  1.00 95.85           C  
ATOM   2691  HE1 HIS A 169      -3.816  16.220  -4.110  1.00 95.85           H  
ATOM   2692  NE2 HIS A 169      -4.692  16.980  -5.913  1.00 95.85           N  
ATOM   2693  N   TYR A 170      -6.088  10.838  -8.215  1.00 97.99           N  
ATOM   2694  H   TYR A 170      -5.299  10.819  -7.585  1.00 97.99           H  
ATOM   2695  CA  TYR A 170      -6.715   9.563  -8.508  1.00 97.99           C  
ATOM   2696  HA  TYR A 170      -7.634   9.728  -9.071  1.00 97.99           H  
ATOM   2697  C   TYR A 170      -7.081   8.851  -7.214  1.00 97.99           C  
ATOM   2698  CB  TYR A 170      -5.787   8.716  -9.372  1.00 97.99           C  
ATOM   2699  HB2 TYR A 170      -6.259   7.747  -9.535  1.00 97.99           H  
ATOM   2700  HB3 TYR A 170      -4.854   8.541  -8.835  1.00 97.99           H  
ATOM   2701  O   TYR A 170      -6.457   9.073  -6.176  1.00 97.99           O  
ATOM   2702  CG  TYR A 170      -5.452   9.333 -10.709  1.00 97.99           C  
ATOM   2703  CD1 TYR A 170      -6.291   9.120 -11.819  1.00 97.99           C  
ATOM   2704  HD1 TYR A 170      -7.181   8.516 -11.722  1.00 97.99           H  
ATOM   2705  CD2 TYR A 170      -4.295  10.124 -10.834  1.00 97.99           C  
ATOM   2706  HD2 TYR A 170      -3.664  10.296  -9.975  1.00 97.99           H  
ATOM   2707  CE1 TYR A 170      -5.964   9.691 -13.062  1.00 97.99           C  
ATOM   2708  HE1 TYR A 170      -6.592   9.522 -13.924  1.00 97.99           H  
ATOM   2709  CE2 TYR A 170      -3.964  10.693 -12.075  1.00 97.99           C  
ATOM   2710  HE2 TYR A 170      -3.071  11.294 -12.168  1.00 97.99           H  
ATOM   2711  OH  TYR A 170      -4.491  11.043 -14.387  1.00 97.99           O  
ATOM   2712  HH  TYR A 170      -3.688  11.567 -14.336  1.00 97.99           H  
ATOM   2713  CZ  TYR A 170      -4.801  10.479 -13.191  1.00 97.99           C  
ATOM   2714  N   PHE A 171      -8.085   7.987  -7.277  1.00 97.76           N  
ATOM   2715  H   PHE A 171      -8.544   7.825  -8.163  1.00 97.76           H  
ATOM   2716  CA  PHE A 171      -8.468   7.146  -6.164  1.00 97.76           C  
ATOM   2717  HA  PHE A 171      -7.560   6.986  -5.582  1.00 97.76           H  
ATOM   2718  C   PHE A 171      -8.968   5.776  -6.620  1.00 97.76           C  
ATOM   2719  CB  PHE A 171      -9.489   7.862  -5.265  1.00 97.76           C  
ATOM   2720  HB2 PHE A 171      -9.146   8.877  -5.063  1.00 97.76           H  
ATOM   2721  HB3 PHE A 171      -9.517   7.347  -4.305  1.00 97.76           H  
ATOM   2722  O   PHE A 171      -9.597   5.626  -7.671  1.00 97.76           O  
ATOM   2723  CG  PHE A 171     -10.897   7.907  -5.830  1.00 97.76           C  
ATOM   2724  CD1 PHE A 171     -11.288   8.936  -6.705  1.00 97.76           C  
ATOM   2725  HD1 PHE A 171     -10.584   9.709  -6.975  1.00 97.76           H  
ATOM   2726  CD2 PHE A 171     -11.806   6.884  -5.508  1.00 97.76           C  
ATOM   2727  HD2 PHE A 171     -11.485   6.076  -4.867  1.00 97.76           H  
ATOM   2728  CE1 PHE A 171     -12.587   8.943  -7.246  1.00 97.76           C  
ATOM   2729  HE1 PHE A 171     -12.881   9.729  -7.926  1.00 97.76           H  
ATOM   2730  CE2 PHE A 171     -13.106   6.891  -6.041  1.00 97.76           C  
ATOM   2731  HE2 PHE A 171     -13.792   6.092  -5.806  1.00 97.76           H  
ATOM   2732  CZ  PHE A 171     -13.495   7.921  -6.914  1.00 97.76           C  
ATOM   2733  HZ  PHE A 171     -14.487   7.919  -7.341  1.00 97.76           H  
ATOM   2734  N   ALA A 172      -8.735   4.792  -5.760  1.00 98.47           N  
ATOM   2735  H   ALA A 172      -8.201   5.021  -4.933  1.00 98.47           H  
ATOM   2736  CA  ALA A 172      -9.295   3.453  -5.835  1.00 98.47           C  
ATOM   2737  HA  ALA A 172     -10.078   3.417  -6.593  1.00 98.47           H  
ATOM   2738  C   ALA A 172      -9.919   3.097  -4.482  1.00 98.47           C  
ATOM   2739  CB  ALA A 172      -8.185   2.475  -6.235  1.00 98.47           C  
ATOM   2740  HB1 ALA A 172      -7.322   2.593  -5.579  1.00 98.47           H  
ATOM   2741  HB2 ALA A 172      -7.876   2.668  -7.262  1.00 98.47           H  
ATOM   2742  HB3 ALA A 172      -8.549   1.451  -6.144  1.00 98.47           H  
ATOM   2743  O   ALA A 172      -9.334   3.361  -3.435  1.00 98.47           O  
ATOM   2744  N   ARG A 173     -11.102   2.493  -4.484  1.00 97.77           N  
ATOM   2745  H   ARG A 173     -11.548   2.333  -5.376  1.00 97.77           H  
ATOM   2746  CA  ARG A 173     -11.818   2.021  -3.297  1.00 97.77           C  
ATOM   2747  HA  ARG A 173     -11.163   2.117  -2.431  1.00 97.77           H  
ATOM   2748  C   ARG A 173     -12.186   0.558  -3.440  1.00 97.77           C  
ATOM   2749  CB  ARG A 173     -13.096   2.825  -3.037  1.00 97.77           C  
ATOM   2750  HB2 ARG A 173     -13.655   2.315  -2.252  1.00 97.77           H  
ATOM   2751  HB3 ARG A 173     -13.711   2.827  -3.937  1.00 97.77           H  
ATOM   2752  O   ARG A 173     -12.511   0.115  -4.536  1.00 97.77           O  
ATOM   2753  CG  ARG A 173     -12.854   4.266  -2.578  1.00 97.77           C  
ATOM   2754  HG2 ARG A 173     -12.443   4.851  -3.400  1.00 97.77           H  
ATOM   2755  HG3 ARG A 173     -12.171   4.283  -1.729  1.00 97.77           H  
ATOM   2756  CD  ARG A 173     -14.214   4.826  -2.156  1.00 97.77           C  
ATOM   2757  HD2 ARG A 173     -14.916   4.628  -2.966  1.00 97.77           H  
ATOM   2758  HD3 ARG A 173     -14.558   4.280  -1.278  1.00 97.77           H  
ATOM   2759  NE  ARG A 173     -14.188   6.263  -1.831  1.00 97.77           N  
ATOM   2760  HE  ARG A 173     -13.528   6.581  -1.135  1.00 97.77           H  
ATOM   2761  NH1 ARG A 173     -16.119   6.827  -2.951  1.00 97.77           N  
ATOM   2762 HH11 ARG A 173     -16.797   7.533  -3.199  1.00 97.77           H  
ATOM   2763 HH12 ARG A 173     -16.193   5.875  -3.282  1.00 97.77           H  
ATOM   2764  NH2 ARG A 173     -15.086   8.358  -1.816  1.00 97.77           N  
ATOM   2765 HH21 ARG A 173     -15.787   9.040  -2.068  1.00 97.77           H  
ATOM   2766 HH22 ARG A 173     -14.441   8.625  -1.087  1.00 97.77           H  
ATOM   2767  CZ  ARG A 173     -15.111   7.133  -2.193  1.00 97.77           C  
ATOM   2768  N   TYR A 174     -12.211  -0.156  -2.324  1.00 97.95           N  
ATOM   2769  H   TYR A 174     -11.913   0.301  -1.474  1.00 97.95           H  
ATOM   2770  CA  TYR A 174     -12.601  -1.560  -2.237  1.00 97.95           C  
ATOM   2771  HA  TYR A 174     -13.111  -1.863  -3.151  1.00 97.95           H  
ATOM   2772  C   TYR A 174     -13.551  -1.728  -1.060  1.00 97.95           C  
ATOM   2773  CB  TYR A 174     -11.362  -2.452  -2.058  1.00 97.95           C  
ATOM   2774  HB2 TYR A 174     -10.883  -2.220  -1.107  1.00 97.95           H  
ATOM   2775  HB3 TYR A 174     -11.681  -3.493  -2.008  1.00 97.95           H  
ATOM   2776  O   TYR A 174     -13.141  -1.556   0.086  1.00 97.95           O  
ATOM   2777  CG  TYR A 174     -10.338  -2.302  -3.160  1.00 97.95           C  
ATOM   2778  CD1 TYR A 174     -10.332  -3.197  -4.246  1.00 97.95           C  
ATOM   2779  HD1 TYR A 174     -11.034  -4.017  -4.286  1.00 97.95           H  
ATOM   2780  CD2 TYR A 174      -9.427  -1.228  -3.119  1.00 97.95           C  
ATOM   2781  HD2 TYR A 174      -9.434  -0.545  -2.283  1.00 97.95           H  
ATOM   2782  CE1 TYR A 174      -9.429  -3.001  -5.306  1.00 97.95           C  
ATOM   2783  HE1 TYR A 174      -9.430  -3.654  -6.166  1.00 97.95           H  
ATOM   2784  CE2 TYR A 174      -8.548  -1.011  -4.191  1.00 97.95           C  
ATOM   2785  HE2 TYR A 174      -7.881  -0.161  -4.178  1.00 97.95           H  
ATOM   2786  OH  TYR A 174      -7.782  -1.605  -6.363  1.00 97.95           O  
ATOM   2787  HH  TYR A 174      -7.332  -0.762  -6.275  1.00 97.95           H  
ATOM   2788  CZ  TYR A 174      -8.562  -1.887  -5.293  1.00 97.95           C  
ATOM   2789  N   LYS A 175     -14.807  -2.095  -1.335  1.00 96.31           N  
ATOM   2790  H   LYS A 175     -15.050  -2.202  -2.310  1.00 96.31           H  
ATOM   2791  CA  LYS A 175     -15.853  -2.297  -0.312  1.00 96.31           C  
ATOM   2792  HA  LYS A 175     -16.002  -1.366   0.235  1.00 96.31           H  
ATOM   2793  C   LYS A 175     -15.506  -3.359   0.734  1.00 96.31           C  
ATOM   2794  CB  LYS A 175     -17.162  -2.718  -0.987  1.00 96.31           C  
ATOM   2795  HB2 LYS A 175     -17.879  -2.998  -0.214  1.00 96.31           H  
ATOM   2796  HB3 LYS A 175     -16.977  -3.592  -1.611  1.00 96.31           H  
ATOM   2797  O   LYS A 175     -16.142  -3.414   1.781  1.00 96.31           O  
ATOM   2798  CG  LYS A 175     -17.782  -1.597  -1.823  1.00 96.31           C  
ATOM   2799  HG2 LYS A 175     -18.005  -0.749  -1.176  1.00 96.31           H  
ATOM   2800  HG3 LYS A 175     -17.087  -1.274  -2.597  1.00 96.31           H  
ATOM   2801  CD  LYS A 175     -19.072  -2.102  -2.473  1.00 96.31           C  
ATOM   2802  HD2 LYS A 175     -18.840  -2.946  -3.122  1.00 96.31           H  
ATOM   2803  HD3 LYS A 175     -19.767  -2.418  -1.694  1.00 96.31           H  
ATOM   2804  CE  LYS A 175     -19.689  -0.970  -3.294  1.00 96.31           C  
ATOM   2805  HE2 LYS A 175     -18.966  -0.662  -4.050  1.00 96.31           H  
ATOM   2806  HE3 LYS A 175     -19.858  -0.119  -2.635  1.00 96.31           H  
ATOM   2807  NZ  LYS A 175     -20.960  -1.393  -3.931  1.00 96.31           N  
ATOM   2808  HZ1 LYS A 175     -21.348  -0.628  -4.464  1.00 96.31           H  
ATOM   2809  HZ2 LYS A 175     -21.628  -1.668  -3.225  1.00 96.31           H  
ATOM   2810  HZ3 LYS A 175     -20.794  -2.170  -4.555  1.00 96.31           H  
ATOM   2811  N   GLN A 176     -14.566  -4.247   0.432  1.00 96.18           N  
ATOM   2812  H   GLN A 176     -14.115  -4.180  -0.469  1.00 96.18           H  
ATOM   2813  CA  GLN A 176     -14.045  -5.207   1.389  1.00 96.18           C  
ATOM   2814  HA  GLN A 176     -14.310  -4.891   2.398  1.00 96.18           H  
ATOM   2815  C   GLN A 176     -12.529  -5.247   1.288  1.00 96.18           C  
ATOM   2816  CB  GLN A 176     -14.672  -6.579   1.131  1.00 96.18           C  
ATOM   2817  HB2 GLN A 176     -15.757  -6.472   1.138  1.00 96.18           H  
ATOM   2818  HB3 GLN A 176     -14.358  -6.933   0.149  1.00 96.18           H  
ATOM   2819  O   GLN A 176     -11.985  -5.490   0.211  1.00 96.18           O  
ATOM   2820  CG  GLN A 176     -14.270  -7.616   2.188  1.00 96.18           C  
ATOM   2821  HG2 GLN A 176     -13.199  -7.809   2.130  1.00 96.18           H  
ATOM   2822  HG3 GLN A 176     -14.494  -7.220   3.179  1.00 96.18           H  
ATOM   2823  CD  GLN A 176     -15.004  -8.942   2.021  1.00 96.18           C  
ATOM   2824  NE2 GLN A 176     -14.860  -9.850   2.960  1.00 96.18           N  
ATOM   2825 HE21 GLN A 176     -15.302 -10.744   2.799  1.00 96.18           H  
ATOM   2826 HE22 GLN A 176     -14.239  -9.686   3.739  1.00 96.18           H  
ATOM   2827  OE1 GLN A 176     -15.721  -9.191   1.064  1.00 96.18           O  
ATOM   2828  N   PHE A 177     -11.882  -5.058   2.428  1.00 97.36           N  
ATOM   2829  H   PHE A 177     -12.406  -4.712   3.220  1.00 97.36           H  
ATOM   2830  CA  PHE A 177     -10.450  -5.166   2.610  1.00 97.36           C  
ATOM   2831  HA  PHE A 177     -10.017  -5.717   1.776  1.00 97.36           H  
ATOM   2832  C   PHE A 177     -10.143  -5.899   3.911  1.00 97.36           C  
ATOM   2833  CB  PHE A 177      -9.839  -3.769   2.613  1.00 97.36           C  
ATOM   2834  HB2 PHE A 177      -9.950  -3.353   1.611  1.00 97.36           H  
ATOM   2835  HB3 PHE A 177     -10.398  -3.134   3.300  1.00 97.36           H  
ATOM   2836  O   PHE A 177     -10.668  -5.550   4.969  1.00 97.36           O  
ATOM   2837  CG  PHE A 177      -8.374  -3.746   3.005  1.00 97.36           C  
ATOM   2838  CD1 PHE A 177      -7.994  -3.338   4.295  1.00 97.36           C  
ATOM   2839  HD1 PHE A 177      -8.751  -3.059   5.012  1.00 97.36           H  
ATOM   2840  CD2 PHE A 177      -7.384  -4.131   2.085  1.00 97.36           C  
ATOM   2841  HD2 PHE A 177      -7.666  -4.462   1.097  1.00 97.36           H  
ATOM   2842  CE1 PHE A 177      -6.633  -3.297   4.650  1.00 97.36           C  
ATOM   2843  HE1 PHE A 177      -6.339  -2.990   5.643  1.00 97.36           H  
ATOM   2844  CE2 PHE A 177      -6.024  -4.063   2.432  1.00 97.36           C  
ATOM   2845  HE2 PHE A 177      -5.262  -4.327   1.714  1.00 97.36           H  
ATOM   2846  CZ  PHE A 177      -5.647  -3.645   3.715  1.00 97.36           C  
ATOM   2847  HZ  PHE A 177      -4.602  -3.603   3.985  1.00 97.36           H  
ATOM   2848  N   SER A 178      -9.260  -6.888   3.838  1.00 97.52           N  
ATOM   2849  H   SER A 178      -8.898  -7.159   2.935  1.00 97.52           H  
ATOM   2850  CA  SER A 178      -8.629  -7.458   5.021  1.00 97.52           C  
ATOM   2851  HA  SER A 178      -8.491  -6.650   5.739  1.00 97.52           H  
ATOM   2852  C   SER A 178      -7.242  -7.996   4.710  1.00 97.52           C  
ATOM   2853  CB  SER A 178      -9.518  -8.523   5.687  1.00 97.52           C  
ATOM   2854  HB2 SER A 178      -9.074  -8.817   6.638  1.00 97.52           H  
ATOM   2855  HB3 SER A 178     -10.494  -8.086   5.898  1.00 97.52           H  
ATOM   2856  O   SER A 178      -6.896  -8.278   3.560  1.00 97.52           O  
ATOM   2857  OG  SER A 178      -9.694  -9.675   4.882  1.00 97.52           O  
ATOM   2858  HG  SER A 178      -8.913 -10.227   4.961  1.00 97.52           H  
ATOM   2859  N   VAL A 179      -6.455  -8.152   5.768  1.00 98.18           N  
ATOM   2860  H   VAL A 179      -6.808  -7.876   6.673  1.00 98.18           H  
ATOM   2861  CA  VAL A 179      -5.164  -8.835   5.733  1.00 98.18           C  
ATOM   2862  HA  VAL A 179      -4.965  -9.200   4.726  1.00 98.18           H  
ATOM   2863  C   VAL A 179      -5.251 -10.042   6.658  1.00 98.18           C  
ATOM   2864  CB  VAL A 179      -4.033  -7.863   6.108  1.00 98.18           C  
ATOM   2865  HB  VAL A 179      -4.246  -7.410   7.076  1.00 98.18           H  
ATOM   2866  O   VAL A 179      -5.630  -9.906   7.823  1.00 98.18           O  
ATOM   2867  CG1 VAL A 179      -2.675  -8.557   6.189  1.00 98.18           C  
ATOM   2868 HG11 VAL A 179      -1.893  -7.824   6.390  1.00 98.18           H  
ATOM   2869 HG12 VAL A 179      -2.470  -9.065   5.247  1.00 98.18           H  
ATOM   2870 HG13 VAL A 179      -2.678  -9.281   7.003  1.00 98.18           H  
ATOM   2871  CG2 VAL A 179      -3.915  -6.754   5.052  1.00 98.18           C  
ATOM   2872 HG21 VAL A 179      -4.834  -6.169   5.021  1.00 98.18           H  
ATOM   2873 HG22 VAL A 179      -3.747  -7.194   4.069  1.00 98.18           H  
ATOM   2874 HG23 VAL A 179      -3.089  -6.088   5.301  1.00 98.18           H  
ATOM   2875  N   ASP A 180      -4.935 -11.225   6.136  1.00 97.50           N  
ATOM   2876  H   ASP A 180      -4.705 -11.276   5.154  1.00 97.50           H  
ATOM   2877  CA  ASP A 180      -4.943 -12.460   6.924  1.00 97.50           C  
ATOM   2878  HA  ASP A 180      -5.894 -12.522   7.453  1.00 97.50           H  
ATOM   2879  C   ASP A 180      -3.824 -12.449   7.987  1.00 97.50           C  
ATOM   2880  CB  ASP A 180      -4.833 -13.699   6.014  1.00 97.50           C  
ATOM   2881  HB2 ASP A 180      -4.661 -14.566   6.651  1.00 97.50           H  
ATOM   2882  HB3 ASP A 180      -3.966 -13.591   5.363  1.00 97.50           H  
ATOM   2883  O   ASP A 180      -2.960 -11.574   8.014  1.00 97.50           O  
ATOM   2884  CG  ASP A 180      -6.074 -14.033   5.168  1.00 97.50           C  
ATOM   2885  OD1 ASP A 180      -7.035 -13.240   5.096  1.00 97.50           O  
ATOM   2886  OD2 ASP A 180      -6.091 -15.138   4.573  1.00 97.50           O  
ATOM   2887  N   GLY A 181      -3.837 -13.431   8.889  1.00 96.95           N  
ATOM   2888  H   GLY A 181      -4.555 -14.138   8.832  1.00 96.95           H  
ATOM   2889  CA  GLY A 181      -2.827 -13.539   9.942  1.00 96.95           C  
ATOM   2890  HA2 GLY A 181      -2.729 -12.574  10.440  1.00 96.95           H  
ATOM   2891  HA3 GLY A 181      -3.150 -14.267  10.685  1.00 96.95           H  
ATOM   2892  C   GLY A 181      -1.447 -13.943   9.423  1.00 96.95           C  
ATOM   2893  O   GLY A 181      -1.273 -14.375   8.280  1.00 96.95           O  
ATOM   2894  N   GLU A 182      -0.453 -13.870  10.306  1.00 97.69           N  
ATOM   2895  H   GLU A 182      -0.641 -13.452  11.207  1.00 97.69           H  
ATOM   2896  CA  GLU A 182       0.931 -14.254  10.004  1.00 97.69           C  
ATOM   2897  HA  GLU A 182       1.303 -13.606   9.210  1.00 97.69           H  
ATOM   2898  C   GLU A 182       1.067 -15.708   9.516  1.00 97.69           C  
ATOM   2899  CB  GLU A 182       1.779 -14.026  11.263  1.00 97.69           C  
ATOM   2900  HB2 GLU A 182       1.416 -14.666  12.067  1.00 97.69           H  
ATOM   2901  HB3 GLU A 182       1.661 -12.988  11.572  1.00 97.69           H  
ATOM   2902  O   GLU A 182       1.913 -15.989   8.665  1.00 97.69           O  
ATOM   2903  CG  GLU A 182       3.268 -14.311  11.023  1.00 97.69           C  
ATOM   2904  HG2 GLU A 182       3.558 -13.859  10.075  1.00 97.69           H  
ATOM   2905  HG3 GLU A 182       3.428 -15.387  10.950  1.00 97.69           H  
ATOM   2906  CD  GLU A 182       4.162 -13.748  12.130  1.00 97.69           C  
ATOM   2907  OE1 GLU A 182       5.270 -13.257  11.816  1.00 97.69           O  
ATOM   2908  OE2 GLU A 182       3.765 -13.724  13.312  1.00 97.69           O  
ATOM   2909  N   SER A 183       0.212 -16.619  10.001  1.00 97.46           N  
ATOM   2910  H   SER A 183      -0.497 -16.315  10.652  1.00 97.46           H  
ATOM   2911  CA  SER A 183       0.169 -18.025   9.571  1.00 97.46           C  
ATOM   2912  HA  SER A 183       1.154 -18.470   9.719  1.00 97.46           H  
ATOM   2913  C   SER A 183      -0.186 -18.201   8.093  1.00 97.46           C  
ATOM   2914  CB  SER A 183      -0.844 -18.804  10.415  1.00 97.46           C  
ATOM   2915  HB2 SER A 183      -0.501 -18.833  11.449  1.00 97.46           H  
ATOM   2916  HB3 SER A 183      -0.915 -19.826  10.042  1.00 97.46           H  
ATOM   2917  O   SER A 183       0.231 -19.181   7.488  1.00 97.46           O  
ATOM   2918  OG  SER A 183      -2.120 -18.188  10.366  1.00 97.46           O  
ATOM   2919  HG  SER A 183      -2.765 -18.850  10.108  1.00 97.46           H  
ATOM   2920  N   ASN A 184      -0.904 -17.237   7.512  1.00 97.78           N  
ATOM   2921  H   ASN A 184      -1.175 -16.449   8.083  1.00 97.78           H  
ATOM   2922  CA  ASN A 184      -1.218 -17.160   6.084  1.00 97.78           C  
ATOM   2923  HA  ASN A 184      -0.941 -18.096   5.600  1.00 97.78           H  
ATOM   2924  C   ASN A 184      -0.399 -16.055   5.400  1.00 97.78           C  
ATOM   2925  CB  ASN A 184      -2.729 -16.952   5.912  1.00 97.78           C  
ATOM   2926  HB2 ASN A 184      -3.015 -16.052   6.457  1.00 97.78           H  
ATOM   2927  HB3 ASN A 184      -2.964 -16.803   4.858  1.00 97.78           H  
ATOM   2928  O   ASN A 184      -0.848 -15.446   4.430  1.00 97.78           O  
ATOM   2929  CG  ASN A 184      -3.565 -18.118   6.394  1.00 97.78           C  
ATOM   2930  ND2 ASN A 184      -4.789 -17.857   6.785  1.00 97.78           N  
ATOM   2931 HD21 ASN A 184      -5.349 -18.659   7.039  1.00 97.78           H  
ATOM   2932 HD22 ASN A 184      -5.180 -16.943   6.607  1.00 97.78           H  
ATOM   2933  OD1 ASN A 184      -3.168 -19.269   6.411  1.00 97.78           O  
ATOM   2934  N   HIS A 185       0.776 -15.741   5.952  1.00 98.08           N  
ATOM   2935  H   HIS A 185       1.063 -16.263   6.768  1.00 98.08           H  
ATOM   2936  CA  HIS A 185       1.733 -14.787   5.396  1.00 98.08           C  
ATOM   2937  HA  HIS A 185       2.473 -14.599   6.174  1.00 98.08           H  
ATOM   2938  C   HIS A 185       1.127 -13.415   5.060  1.00 98.08           C  
ATOM   2939  CB  HIS A 185       2.462 -15.439   4.213  1.00 98.08           C  
ATOM   2940  HB2 HIS A 185       3.247 -14.772   3.856  1.00 98.08           H  
ATOM   2941  HB3 HIS A 185       1.746 -15.587   3.405  1.00 98.08           H  
ATOM   2942  O   HIS A 185       1.524 -12.784   4.081  1.00 98.08           O  
ATOM   2943  CG  HIS A 185       3.081 -16.768   4.550  1.00 98.08           C  
ATOM   2944  CD2 HIS A 185       2.879 -17.950   3.889  1.00 98.08           C  
ATOM   2945  HD2 HIS A 185       2.260 -18.092   3.015  1.00 98.08           H  
ATOM   2946  ND1 HIS A 185       3.902 -17.037   5.622  1.00 98.08           N  
ATOM   2947  HD1 HIS A 185       4.113 -16.406   6.382  1.00 98.08           H  
ATOM   2948  CE1 HIS A 185       4.199 -18.346   5.594  1.00 98.08           C  
ATOM   2949  HE1 HIS A 185       4.791 -18.870   6.330  1.00 98.08           H  
ATOM   2950  NE2 HIS A 185       3.594 -18.944   4.561  1.00 98.08           N  
ATOM   2951  N   TYR A 186       0.177 -12.944   5.877  1.00 98.53           N  
ATOM   2952  H   TYR A 186      -0.139 -13.528   6.638  1.00 98.53           H  
ATOM   2953  CA  TYR A 186      -0.516 -11.670   5.675  1.00 98.53           C  
ATOM   2954  HA  TYR A 186      -1.342 -11.646   6.385  1.00 98.53           H  
ATOM   2955  C   TYR A 186      -1.172 -11.536   4.292  1.00 98.53           C  
ATOM   2956  CB  TYR A 186       0.408 -10.491   6.024  1.00 98.53           C  
ATOM   2957  HB2 TYR A 186       1.223 -10.453   5.301  1.00 98.53           H  
ATOM   2958  HB3 TYR A 186      -0.147  -9.559   5.918  1.00 98.53           H  
ATOM   2959  O   TYR A 186      -1.035 -10.500   3.643  1.00 98.53           O  
ATOM   2960  CG  TYR A 186       0.982 -10.522   7.423  1.00 98.53           C  
ATOM   2961  CD1 TYR A 186       0.137 -10.360   8.540  1.00 98.53           C  
ATOM   2962  HD1 TYR A 186      -0.928 -10.248   8.406  1.00 98.53           H  
ATOM   2963  CD2 TYR A 186       2.371 -10.655   7.602  1.00 98.53           C  
ATOM   2964  HD2 TYR A 186       3.012 -10.784   6.742  1.00 98.53           H  
ATOM   2965  CE1 TYR A 186       0.678 -10.347   9.839  1.00 98.53           C  
ATOM   2966  HE1 TYR A 186       0.043 -10.255  10.707  1.00 98.53           H  
ATOM   2967  CE2 TYR A 186       2.914 -10.629   8.898  1.00 98.53           C  
ATOM   2968  HE2 TYR A 186       3.980 -10.708   9.048  1.00 98.53           H  
ATOM   2969  OH  TYR A 186       2.609 -10.534  11.252  1.00 98.53           O  
ATOM   2970  HH  TYR A 186       3.499 -10.893  11.242  1.00 98.53           H  
ATOM   2971  CZ  TYR A 186       2.067 -10.495  10.014  1.00 98.53           C  
ATOM   2972  N   ALA A 187      -1.859 -12.582   3.822  1.00 98.49           N  
ATOM   2973  H   ALA A 187      -1.851 -13.444   4.347  1.00 98.49           H  
ATOM   2974  CA  ALA A 187      -2.541 -12.578   2.528  1.00 98.49           C  
ATOM   2975  HA  ALA A 187      -1.769 -12.510   1.762  1.00 98.49           H  
ATOM   2976  C   ALA A 187      -3.503 -11.386   2.363  1.00 98.49           C  
ATOM   2977  CB  ALA A 187      -3.295 -13.901   2.340  1.00 98.49           C  
ATOM   2978  HB1 ALA A 187      -2.671 -14.745   2.631  1.00 98.49           H  
ATOM   2979  HB2 ALA A 187      -4.194 -13.907   2.957  1.00 98.49           H  
ATOM   2980  HB3 ALA A 187      -3.585 -14.009   1.295  1.00 98.49           H  
ATOM   2981  O   ALA A 187      -4.279 -11.080   3.271  1.00 98.49           O  
ATOM   2982  N   LEU A 188      -3.479 -10.740   1.194  1.00 98.68           N  
ATOM   2983  H   LEU A 188      -2.817 -11.043   0.494  1.00 98.68           H  
ATOM   2984  CA  LEU A 188      -4.393  -9.645   0.856  1.00 98.68           C  
ATOM   2985  HA  LEU A 188      -4.502  -9.000   1.728  1.00 98.68           H  
ATOM   2986  C   LEU A 188      -5.769 -10.179   0.464  1.00 98.68           C  
ATOM   2987  CB  LEU A 188      -3.798  -8.827  -0.302  1.00 98.68           C  
ATOM   2988  HB2 LEU A 188      -3.631  -9.491  -1.150  1.00 98.68           H  
ATOM   2989  HB3 LEU A 188      -2.831  -8.438   0.016  1.00 98.68           H  
ATOM   2990  O   LEU A 188      -5.871 -11.042  -0.406  1.00 98.68           O  
ATOM   2991  CG  LEU A 188      -4.648  -7.635  -0.769  1.00 98.68           C  
ATOM   2992  HG  LEU A 188      -5.636  -7.978  -1.075  1.00 98.68           H  
ATOM   2993  CD1 LEU A 188      -4.800  -6.582   0.327  1.00 98.68           C  
ATOM   2994 HD11 LEU A 188      -3.818  -6.293   0.703  1.00 98.68           H  
ATOM   2995 HD12 LEU A 188      -5.295  -5.702  -0.084  1.00 98.68           H  
ATOM   2996 HD13 LEU A 188      -5.403  -6.971   1.148  1.00 98.68           H  
ATOM   2997  CD2 LEU A 188      -3.987  -6.965  -1.970  1.00 98.68           C  
ATOM   2998 HD21 LEU A 188      -3.902  -7.680  -2.788  1.00 98.68           H  
ATOM   2999 HD22 LEU A 188      -4.602  -6.128  -2.301  1.00 98.68           H  
ATOM   3000 HD23 LEU A 188      -2.994  -6.605  -1.703  1.00 98.68           H  
ATOM   3001  N   ARG A 189      -6.835  -9.602   1.019  1.00 97.91           N  
ATOM   3002  H   ARG A 189      -6.690  -8.965   1.789  1.00 97.91           H  
ATOM   3003  CA  ARG A 189      -8.214  -9.820   0.568  1.00 97.91           C  
ATOM   3004  HA  ARG A 189      -8.226 -10.485  -0.295  1.00 97.91           H  
ATOM   3005  C   ARG A 189      -8.816  -8.491   0.148  1.00 97.91           C  
ATOM   3006  CB  ARG A 189      -9.050 -10.443   1.694  1.00 97.91           C  
ATOM   3007  HB2 ARG A 189      -9.181  -9.689   2.470  1.00 97.91           H  
ATOM   3008  HB3 ARG A 189     -10.039 -10.689   1.306  1.00 97.91           H  
ATOM   3009  O   ARG A 189      -8.976  -7.605   0.982  1.00 97.91           O  
ATOM   3010  CG  ARG A 189      -8.445 -11.689   2.350  1.00 97.91           C  
ATOM   3011  HG2 ARG A 189      -7.480 -11.450   2.798  1.00 97.91           H  
ATOM   3012  HG3 ARG A 189      -9.111 -12.009   3.151  1.00 97.91           H  
ATOM   3013  CD  ARG A 189      -8.278 -12.842   1.362  1.00 97.91           C  
ATOM   3014  HD2 ARG A 189      -7.540 -12.575   0.605  1.00 97.91           H  
ATOM   3015  HD3 ARG A 189      -9.234 -13.028   0.873  1.00 97.91           H  
ATOM   3016  NE  ARG A 189      -7.829 -14.039   2.080  1.00 97.91           N  
ATOM   3017  HE  ARG A 189      -7.379 -13.894   2.973  1.00 97.91           H  
ATOM   3018  NH1 ARG A 189      -8.687 -15.627   0.654  1.00 97.91           N  
ATOM   3019 HH11 ARG A 189      -8.738 -14.931  -0.077  1.00 97.91           H  
ATOM   3020 HH12 ARG A 189      -8.797 -16.602   0.415  1.00 97.91           H  
ATOM   3021  NH2 ARG A 189      -7.631 -16.228   2.536  1.00 97.91           N  
ATOM   3022 HH21 ARG A 189      -7.095 -15.931   3.338  1.00 97.91           H  
ATOM   3023 HH22 ARG A 189      -7.738 -17.210   2.325  1.00 97.91           H  
ATOM   3024  CZ  ARG A 189      -8.059 -15.289   1.748  1.00 97.91           C  
ATOM   3025  N   VAL A 190      -9.170  -8.360  -1.127  1.00 98.10           N  
ATOM   3026  H   VAL A 190      -8.961  -9.116  -1.763  1.00 98.10           H  
ATOM   3027  CA  VAL A 190      -9.835  -7.166  -1.666  1.00 98.10           C  
ATOM   3028  HA  VAL A 190     -10.258  -6.609  -0.830  1.00 98.10           H  
ATOM   3029  C   VAL A 190     -10.995  -7.535  -2.577  1.00 98.10           C  
ATOM   3030  CB  VAL A 190      -8.867  -6.208  -2.383  1.00 98.10           C  
ATOM   3031  HB  VAL A 190      -9.461  -5.467  -2.919  1.00 98.10           H  
ATOM   3032  O   VAL A 190     -10.909  -8.477  -3.366  1.00 98.10           O  
ATOM   3033  CG1 VAL A 190      -8.031  -5.454  -1.353  1.00 98.10           C  
ATOM   3034 HG11 VAL A 190      -7.330  -4.790  -1.858  1.00 98.10           H  
ATOM   3035 HG12 VAL A 190      -8.703  -4.854  -0.741  1.00 98.10           H  
ATOM   3036 HG13 VAL A 190      -7.477  -6.154  -0.727  1.00 98.10           H  
ATOM   3037  CG2 VAL A 190      -7.948  -6.894  -3.398  1.00 98.10           C  
ATOM   3038 HG21 VAL A 190      -7.363  -6.143  -3.929  1.00 98.10           H  
ATOM   3039 HG22 VAL A 190      -7.268  -7.584  -2.898  1.00 98.10           H  
ATOM   3040 HG23 VAL A 190      -8.547  -7.438  -4.129  1.00 98.10           H  
ATOM   3041  N   SER A 191     -12.101  -6.796  -2.476  1.00 97.94           N  
ATOM   3042  H   SER A 191     -12.143  -6.078  -1.767  1.00 97.94           H  
ATOM   3043  CA  SER A 191     -13.205  -6.892  -3.436  1.00 97.94           C  
ATOM   3044  HA  SER A 191     -12.766  -6.997  -4.428  1.00 97.94           H  
ATOM   3045  C   SER A 191     -14.083  -5.637  -3.463  1.00 97.94           C  
ATOM   3046  CB  SER A 191     -14.055  -8.146  -3.173  1.00 97.94           C  
ATOM   3047  HB2 SER A 191     -14.658  -8.344  -4.058  1.00 97.94           H  
ATOM   3048  HB3 SER A 191     -13.414  -9.011  -3.004  1.00 97.94           H  
ATOM   3049  O   SER A 191     -14.005  -4.770  -2.590  1.00 97.94           O  
ATOM   3050  OG  SER A 191     -14.926  -7.980  -2.076  1.00 97.94           O  
ATOM   3051  HG  SER A 191     -14.471  -8.222  -1.267  1.00 97.94           H  
ATOM   3052  N   GLY A 192     -14.939  -5.545  -4.487  1.00 98.03           N  
ATOM   3053  H   GLY A 192     -14.953  -6.294  -5.164  1.00 98.03           H  
ATOM   3054  CA  GLY A 192     -15.886  -4.442  -4.647  1.00 98.03           C  
ATOM   3055  HA2 GLY A 192     -16.616  -4.710  -5.410  1.00 98.03           H  
ATOM   3056  HA3 GLY A 192     -16.409  -4.274  -3.706  1.00 98.03           H  
ATOM   3057  C   GLY A 192     -15.216  -3.138  -5.071  1.00 98.03           C  
ATOM   3058  O   GLY A 192     -15.478  -2.106  -4.455  1.00 98.03           O  
ATOM   3059  N   PHE A 193     -14.352  -3.209  -6.088  1.00 98.58           N  
ATOM   3060  H   PHE A 193     -14.175  -4.101  -6.527  1.00 98.58           H  
ATOM   3061  CA  PHE A 193     -13.623  -2.064  -6.624  1.00 98.58           C  
ATOM   3062  HA  PHE A 193     -12.996  -1.674  -5.821  1.00 98.58           H  
ATOM   3063  C   PHE A 193     -14.546  -0.943  -7.127  1.00 98.58           C  
ATOM   3064  CB  PHE A 193     -12.669  -2.517  -7.733  1.00 98.58           C  
ATOM   3065  HB2 PHE A 193     -13.224  -3.091  -8.475  1.00 98.58           H  
ATOM   3066  HB3 PHE A 193     -11.921  -3.176  -7.294  1.00 98.58           H  
ATOM   3067  O   PHE A 193     -15.564  -1.187  -7.781  1.00 98.58           O  
ATOM   3068  CG  PHE A 193     -11.960  -1.370  -8.434  1.00 98.58           C  
ATOM   3069  CD1 PHE A 193     -12.423  -0.897  -9.678  1.00 98.58           C  
ATOM   3070  HD1 PHE A 193     -13.274  -1.367 -10.150  1.00 98.58           H  
ATOM   3071  CD2 PHE A 193     -10.848  -0.759  -7.832  1.00 98.58           C  
ATOM   3072  HD2 PHE A 193     -10.490  -1.120  -6.879  1.00 98.58           H  
ATOM   3073  CE1 PHE A 193     -11.767   0.171 -10.318  1.00 98.58           C  
ATOM   3074  HE1 PHE A 193     -12.104   0.526 -11.280  1.00 98.58           H  
ATOM   3075  CE2 PHE A 193     -10.181   0.292  -8.481  1.00 98.58           C  
ATOM   3076  HE2 PHE A 193      -9.288   0.721  -8.052  1.00 98.58           H  
ATOM   3077  CZ  PHE A 193     -10.644   0.763  -9.716  1.00 98.58           C  
ATOM   3078  HZ  PHE A 193     -10.119   1.570 -10.207  1.00 98.58           H  
ATOM   3079  N   ASN A 194     -14.153   0.298  -6.855  1.00 98.21           N  
ATOM   3080  H   ASN A 194     -13.349   0.402  -6.253  1.00 98.21           H  
ATOM   3081  CA  ASN A 194     -14.677   1.510  -7.468  1.00 98.21           C  
ATOM   3082  HA  ASN A 194     -14.965   1.294  -8.497  1.00 98.21           H  
ATOM   3083  C   ASN A 194     -13.581   2.582  -7.482  1.00 98.21           C  
ATOM   3084  CB  ASN A 194     -15.901   1.979  -6.665  1.00 98.21           C  
ATOM   3085  HB2 ASN A 194     -16.651   1.188  -6.650  1.00 98.21           H  
ATOM   3086  HB3 ASN A 194     -15.600   2.192  -5.639  1.00 98.21           H  
ATOM   3087  O   ASN A 194     -12.873   2.740  -6.497  1.00 98.21           O  
ATOM   3088  CG  ASN A 194     -16.516   3.230  -7.256  1.00 98.21           C  
ATOM   3089  ND2 ASN A 194     -17.208   3.104  -8.364  1.00 98.21           N  
ATOM   3090 HD21 ASN A 194     -17.292   2.204  -8.816  1.00 98.21           H  
ATOM   3091 HD22 ASN A 194     -17.551   3.961  -8.774  1.00 98.21           H  
ATOM   3092  OD1 ASN A 194     -16.377   4.327  -6.746  1.00 98.21           O  
ATOM   3093  N   GLY A 195     -13.440   3.351  -8.554  1.00 97.43           N  
ATOM   3094  H   GLY A 195     -14.010   3.211  -9.376  1.00 97.43           H  
ATOM   3095  CA  GLY A 195     -12.386   4.357  -8.633  1.00 97.43           C  
ATOM   3096  HA2 GLY A 195     -11.417   3.873  -8.507  1.00 97.43           H  
ATOM   3097  HA3 GLY A 195     -12.504   5.089  -7.834  1.00 97.43           H  
ATOM   3098  C   GLY A 195     -12.377   5.085  -9.963  1.00 97.43           C  
ATOM   3099  O   GLY A 195     -13.207   4.813 -10.832  1.00 97.43           O  
ATOM   3100  N   ASN A 196     -11.425   6.001 -10.118  1.00 97.90           N  
ATOM   3101  H   ASN A 196     -10.769   6.137  -9.362  1.00 97.90           H  
ATOM   3102  CA  ASN A 196     -11.161   6.709 -11.374  1.00 97.90           C  
ATOM   3103  HA  ASN A 196     -11.951   6.456 -12.080  1.00 97.90           H  
ATOM   3104  C   ASN A 196      -9.861   6.236 -12.059  1.00 97.90           C  
ATOM   3105  CB  ASN A 196     -11.247   8.230 -11.143  1.00 97.90           C  
ATOM   3106  HB2 ASN A 196     -11.227   8.726 -12.114  1.00 97.90           H  
ATOM   3107  HB3 ASN A 196     -12.191   8.471 -10.653  1.00 97.90           H  
ATOM   3108  O   ASN A 196      -9.271   6.976 -12.843  1.00 97.90           O  
ATOM   3109  CG  ASN A 196     -10.110   8.788 -10.310  1.00 97.90           C  
ATOM   3110  ND2 ASN A 196     -10.023  10.095 -10.196  1.00 97.90           N  
ATOM   3111 HD21 ASN A 196      -9.192  10.480  -9.769  1.00 97.90           H  
ATOM   3112 HD22 ASN A 196     -10.653  10.687 -10.720  1.00 97.90           H  
ATOM   3113  OD1 ASN A 196      -9.302   8.075  -9.747  1.00 97.90           O  
ATOM   3114  N   THR A 197      -9.436   5.006 -11.763  1.00 97.81           N  
ATOM   3115  H   THR A 197      -9.978   4.470 -11.100  1.00 97.81           H  
ATOM   3116  CA  THR A 197      -8.304   4.293 -12.377  1.00 97.81           C  
ATOM   3117  HA  THR A 197      -7.968   4.812 -13.275  1.00 97.81           H  
ATOM   3118  C   THR A 197      -8.737   2.883 -12.772  1.00 97.81           C  
ATOM   3119  CB  THR A 197      -7.111   4.184 -11.409  1.00 97.81           C  
ATOM   3120  HB  THR A 197      -6.254   3.783 -11.950  1.00 97.81           H  
ATOM   3121  O   THR A 197      -9.849   2.455 -12.449  1.00 97.81           O  
ATOM   3122  CG2 THR A 197      -6.716   5.535 -10.831  1.00 97.81           C  
ATOM   3123 HG21 THR A 197      -6.541   6.235 -11.647  1.00 97.81           H  
ATOM   3124 HG22 THR A 197      -7.506   5.913 -10.182  1.00 97.81           H  
ATOM   3125 HG23 THR A 197      -5.801   5.415 -10.252  1.00 97.81           H  
ATOM   3126  OG1 THR A 197      -7.397   3.334 -10.314  1.00 97.81           O  
ATOM   3127  HG1 THR A 197      -7.324   2.422 -10.604  1.00 97.81           H  
ATOM   3128  N   ARG A 198      -7.850   2.106 -13.400  1.00 98.35           N  
ATOM   3129  H   ARG A 198      -7.015   2.531 -13.778  1.00 98.35           H  
ATOM   3130  CA  ARG A 198      -8.007   0.640 -13.438  1.00 98.35           C  
ATOM   3131  HA  ARG A 198      -9.030   0.412 -13.738  1.00 98.35           H  
ATOM   3132  C   ARG A 198      -7.806   0.008 -12.062  1.00 98.35           C  
ATOM   3133  CB  ARG A 198      -7.047   0.013 -14.448  1.00 98.35           C  
ATOM   3134  HB2 ARG A 198      -6.027   0.310 -14.202  1.00 98.35           H  
ATOM   3135  HB3 ARG A 198      -7.107  -1.073 -14.381  1.00 98.35           H  
ATOM   3136  O   ARG A 198      -7.134   0.581 -11.205  1.00 98.35           O  
ATOM   3137  CG  ARG A 198      -7.404   0.434 -15.874  1.00 98.35           C  
ATOM   3138  HG2 ARG A 198      -8.411   0.096 -16.117  1.00 98.35           H  
ATOM   3139  HG3 ARG A 198      -7.371   1.520 -15.962  1.00 98.35           H  
ATOM   3140  CD  ARG A 198      -6.409  -0.197 -16.843  1.00 98.35           C  
ATOM   3141  HD2 ARG A 198      -6.579  -1.274 -16.866  1.00 98.35           H  
ATOM   3142  HD3 ARG A 198      -5.396  -0.009 -16.486  1.00 98.35           H  
ATOM   3143  NE  ARG A 198      -6.557   0.400 -18.175  1.00 98.35           N  
ATOM   3144  HE  ARG A 198      -6.607   1.409 -18.158  1.00 98.35           H  
ATOM   3145  NH1 ARG A 198      -5.726  -1.359 -19.373  1.00 98.35           N  
ATOM   3146 HH11 ARG A 198      -5.443  -1.773 -20.250  1.00 98.35           H  
ATOM   3147 HH12 ARG A 198      -5.416  -1.750 -18.496  1.00 98.35           H  
ATOM   3148  NH2 ARG A 198      -6.548   0.425 -20.445  1.00 98.35           N  
ATOM   3149 HH21 ARG A 198      -6.903   1.369 -20.394  1.00 98.35           H  
ATOM   3150 HH22 ARG A 198      -6.286   0.008 -21.327  1.00 98.35           H  
ATOM   3151  CZ  ARG A 198      -6.282  -0.180 -19.323  1.00 98.35           C  
ATOM   3152  N   ASP A 199      -8.387  -1.175 -11.883  1.00 98.49           N  
ATOM   3153  H   ASP A 199      -8.917  -1.562 -12.651  1.00 98.49           H  
ATOM   3154  CA  ASP A 199      -8.259  -2.020 -10.692  1.00 98.49           C  
ATOM   3155  HA  ASP A 199      -8.253  -1.389  -9.803  1.00 98.49           H  
ATOM   3156  C   ASP A 199      -6.941  -2.812 -10.710  1.00 98.49           C  
ATOM   3157  CB  ASP A 199      -9.483  -2.946 -10.596  1.00 98.49           C  
ATOM   3158  HB2 ASP A 199      -9.481  -3.639 -11.438  1.00 98.49           H  
ATOM   3159  HB3 ASP A 199     -10.386  -2.342 -10.679  1.00 98.49           H  
ATOM   3160  O   ASP A 199      -6.912  -4.009 -10.996  1.00 98.49           O  
ATOM   3161  CG  ASP A 199      -9.543  -3.744  -9.286  1.00 98.49           C  
ATOM   3162  OD1 ASP A 199      -8.590  -3.669  -8.475  1.00 98.49           O  
ATOM   3163  OD2 ASP A 199     -10.568  -4.438  -9.091  1.00 98.49           O  
ATOM   3164  N   GLU A 200      -5.828  -2.133 -10.431  1.00 98.35           N  
ATOM   3165  H   GLU A 200      -5.876  -1.131 -10.315  1.00 98.35           H  
ATOM   3166  CA  GLU A 200      -4.516  -2.791 -10.421  1.00 98.35           C  
ATOM   3167  HA  GLU A 200      -4.454  -3.462 -11.277  1.00 98.35           H  
ATOM   3168  C   GLU A 200      -4.311  -3.681  -9.189  1.00 98.35           C  
ATOM   3169  CB  GLU A 200      -3.390  -1.750 -10.522  1.00 98.35           C  
ATOM   3170  HB2 GLU A 200      -3.428  -1.119  -9.634  1.00 98.35           H  
ATOM   3171  HB3 GLU A 200      -2.431  -2.269 -10.512  1.00 98.35           H  
ATOM   3172  O   GLU A 200      -3.521  -4.625  -9.226  1.00 98.35           O  
ATOM   3173  CG  GLU A 200      -3.446  -0.843 -11.762  1.00 98.35           C  
ATOM   3174  HG2 GLU A 200      -2.666  -0.090 -11.650  1.00 98.35           H  
ATOM   3175  HG3 GLU A 200      -4.404  -0.323 -11.785  1.00 98.35           H  
ATOM   3176  CD  GLU A 200      -3.242  -1.547 -13.111  1.00 98.35           C  
ATOM   3177  OE1 GLU A 200      -2.970  -0.817 -14.087  1.00 98.35           O  
ATOM   3178  OE2 GLU A 200      -3.391  -2.782 -13.205  1.00 98.35           O  
ATOM   3179  N   LEU A 201      -5.039  -3.437  -8.091  1.00 98.12           N  
ATOM   3180  H   LEU A 201      -5.776  -2.748  -8.149  1.00 98.12           H  
ATOM   3181  CA  LEU A 201      -4.895  -4.233  -6.872  1.00 98.12           C  
ATOM   3182  HA  LEU A 201      -3.830  -4.429  -6.744  1.00 98.12           H  
ATOM   3183  C   LEU A 201      -5.593  -5.595  -6.977  1.00 98.12           C  
ATOM   3184  CB  LEU A 201      -5.387  -3.438  -5.659  1.00 98.12           C  
ATOM   3185  HB2 LEU A 201      -5.127  -2.387  -5.782  1.00 98.12           H  
ATOM   3186  HB3 LEU A 201      -6.471  -3.546  -5.635  1.00 98.12           H  
ATOM   3187  O   LEU A 201      -5.188  -6.526  -6.280  1.00 98.12           O  
ATOM   3188  CG  LEU A 201      -4.851  -3.924  -4.305  1.00 98.12           C  
ATOM   3189  HG  LEU A 201      -5.110  -4.974  -4.166  1.00 98.12           H  
ATOM   3190  CD1 LEU A 201      -3.336  -3.748  -4.164  1.00 98.12           C  
ATOM   3191 HD11 LEU A 201      -3.027  -4.012  -3.152  1.00 98.12           H  
ATOM   3192 HD12 LEU A 201      -2.812  -4.407  -4.856  1.00 98.12           H  
ATOM   3193 HD13 LEU A 201      -3.060  -2.714  -4.372  1.00 98.12           H  
ATOM   3194  CD2 LEU A 201      -5.510  -3.109  -3.196  1.00 98.12           C  
ATOM   3195 HD21 LEU A 201      -6.594  -3.170  -3.287  1.00 98.12           H  
ATOM   3196 HD22 LEU A 201      -5.204  -2.067  -3.291  1.00 98.12           H  
ATOM   3197 HD23 LEU A 201      -5.207  -3.492  -2.222  1.00 98.12           H  
ATOM   3198  N   ALA A 202      -6.577  -5.766  -7.867  1.00 98.40           N  
ATOM   3199  H   ALA A 202      -6.973  -4.961  -8.330  1.00 98.40           H  
ATOM   3200  CA  ALA A 202      -7.174  -7.075  -8.133  1.00 98.40           C  
ATOM   3201  HA  ALA A 202      -7.664  -7.422  -7.223  1.00 98.40           H  
ATOM   3202  C   ALA A 202      -6.138  -8.138  -8.532  1.00 98.40           C  
ATOM   3203  CB  ALA A 202      -8.234  -6.939  -9.226  1.00 98.40           C  
ATOM   3204  HB1 ALA A 202      -7.832  -6.407 -10.088  1.00 98.40           H  
ATOM   3205  HB2 ALA A 202      -9.087  -6.392  -8.823  1.00 98.40           H  
ATOM   3206  HB3 ALA A 202      -8.579  -7.925  -9.537  1.00 98.40           H  
ATOM   3207  O   ALA A 202      -6.276  -9.297  -8.134  1.00 98.40           O  
ATOM   3208  N   TYR A 203      -5.070  -7.756  -9.244  1.00 98.46           N  
ATOM   3209  H   TYR A 203      -5.005  -6.787  -9.524  1.00 98.46           H  
ATOM   3210  CA  TYR A 203      -3.965  -8.661  -9.592  1.00 98.46           C  
ATOM   3211  HA  TYR A 203      -4.364  -9.493 -10.173  1.00 98.46           H  
ATOM   3212  C   TYR A 203      -3.262  -9.253  -8.357  1.00 98.46           C  
ATOM   3213  CB  TYR A 203      -2.957  -7.894 -10.459  1.00 98.46           C  
ATOM   3214  HB2 TYR A 203      -2.574  -7.046  -9.891  1.00 98.46           H  
ATOM   3215  HB3 TYR A 203      -3.470  -7.497 -11.335  1.00 98.46           H  
ATOM   3216  O   TYR A 203      -2.749 -10.374  -8.395  1.00 98.46           O  
ATOM   3217  CG  TYR A 203      -1.791  -8.743 -10.928  1.00 98.46           C  
ATOM   3218  CD1 TYR A 203      -0.508  -8.552 -10.379  1.00 98.46           C  
ATOM   3219  HD1 TYR A 203      -0.359  -7.794  -9.624  1.00 98.46           H  
ATOM   3220  CD2 TYR A 203      -1.996  -9.733 -11.908  1.00 98.46           C  
ATOM   3221  HD2 TYR A 203      -2.978  -9.869 -12.336  1.00 98.46           H  
ATOM   3222  CE1 TYR A 203       0.579  -9.325 -10.832  1.00 98.46           C  
ATOM   3223  HE1 TYR A 203       1.569  -9.154 -10.436  1.00 98.46           H  
ATOM   3224  CE2 TYR A 203      -0.920 -10.534 -12.336  1.00 98.46           C  
ATOM   3225  HE2 TYR A 203      -1.062 -11.287 -13.097  1.00 98.46           H  
ATOM   3226  OH  TYR A 203       1.411 -11.079 -12.251  1.00 98.46           O  
ATOM   3227  HH  TYR A 203       2.263 -10.673 -12.073  1.00 98.46           H  
ATOM   3228  CZ  TYR A 203       0.371 -10.322 -11.810  1.00 98.46           C  
ATOM   3229  N   HIS A 204      -3.287  -8.512  -7.249  1.00 98.47           N  
ATOM   3230  H   HIS A 204      -3.792  -7.638  -7.286  1.00 98.47           H  
ATOM   3231  CA  HIS A 204      -2.659  -8.845  -5.974  1.00 98.47           C  
ATOM   3232  HA  HIS A 204      -1.815  -9.511  -6.154  1.00 98.47           H  
ATOM   3233  C   HIS A 204      -3.601  -9.566  -4.999  1.00 98.47           C  
ATOM   3234  CB  HIS A 204      -2.121  -7.542  -5.374  1.00 98.47           C  
ATOM   3235  HB2 HIS A 204      -1.684  -7.759  -4.399  1.00 98.47           H  
ATOM   3236  HB3 HIS A 204      -2.931  -6.830  -5.221  1.00 98.47           H  
ATOM   3237  O   HIS A 204      -3.185  -9.965  -3.910  1.00 98.47           O  
ATOM   3238  CG  HIS A 204      -1.058  -6.922  -6.236  1.00 98.47           C  
ATOM   3239  CD2 HIS A 204      -1.182  -5.969  -7.213  1.00 98.47           C  
ATOM   3240  HD2 HIS A 204      -2.097  -5.482  -7.514  1.00 98.47           H  
ATOM   3241  ND1 HIS A 204       0.250  -7.297  -6.205  1.00 98.47           N  
ATOM   3242  HD1 HIS A 204       0.630  -8.004  -5.591  1.00 98.47           H  
ATOM   3243  CE1 HIS A 204       0.917  -6.580  -7.104  1.00 98.47           C  
ATOM   3244  HE1 HIS A 204       1.984  -6.667  -7.245  1.00 98.47           H  
ATOM   3245  NE2 HIS A 204       0.088  -5.764  -7.774  1.00 98.47           N  
ATOM   3246  N   ASN A 205      -4.876  -9.745  -5.354  1.00 98.53           N  
ATOM   3247  H   ASN A 205      -5.178  -9.429  -6.265  1.00 98.53           H  
ATOM   3248  CA  ASN A 205      -5.849 -10.370  -4.467  1.00 98.53           C  
ATOM   3249  HA  ASN A 205      -5.837  -9.819  -3.526  1.00 98.53           H  
ATOM   3250  C   ASN A 205      -5.484 -11.835  -4.168  1.00 98.53           C  
ATOM   3251  CB  ASN A 205      -7.245 -10.245  -5.088  1.00 98.53           C  
ATOM   3252  HB2 ASN A 205      -7.405  -9.218  -5.416  1.00 98.53           H  
ATOM   3253  HB3 ASN A 205      -7.306 -10.894  -5.962  1.00 98.53           H  
ATOM   3254  O   ASN A 205      -5.155 -12.605  -5.070  1.00 98.53           O  
ATOM   3255  CG  ASN A 205      -8.351 -10.594  -4.111  1.00 98.53           C  
ATOM   3256  ND2 ASN A 205      -9.502 -10.972  -4.608  1.00 98.53           N  
ATOM   3257 HD21 ASN A 205      -9.640 -10.904  -5.606  1.00 98.53           H  
ATOM   3258 HD22 ASN A 205     -10.275 -10.908  -3.961  1.00 98.53           H  
ATOM   3259  OD1 ASN A 205      -8.220 -10.499  -2.900  1.00 98.53           O  
ATOM   3260  N   ASN A 206      -5.602 -12.233  -2.901  1.00 98.34           N  
ATOM   3261  H   ASN A 206      -5.915 -11.547  -2.229  1.00 98.34           H  
ATOM   3262  CA  ASN A 206      -5.191 -13.522  -2.333  1.00 98.34           C  
ATOM   3263  HA  ASN A 206      -5.434 -13.470  -1.271  1.00 98.34           H  
ATOM   3264  C   ASN A 206      -3.684 -13.812  -2.369  1.00 98.34           C  
ATOM   3265  CB  ASN A 206      -6.017 -14.680  -2.919  1.00 98.34           C  
ATOM   3266  HB2 ASN A 206      -5.712 -14.862  -3.950  1.00 98.34           H  
ATOM   3267  HB3 ASN A 206      -5.810 -15.587  -2.352  1.00 98.34           H  
ATOM   3268  O   ASN A 206      -3.284 -14.934  -2.060  1.00 98.34           O  
ATOM   3269  CG  ASN A 206      -7.506 -14.429  -2.856  1.00 98.34           C  
ATOM   3270  ND2 ASN A 206      -8.142 -14.261  -3.990  1.00 98.34           N  
ATOM   3271 HD21 ASN A 206      -9.109 -13.976  -3.928  1.00 98.34           H  
ATOM   3272 HD22 ASN A 206      -7.602 -14.183  -4.840  1.00 98.34           H  
ATOM   3273  OD1 ASN A 206      -8.116 -14.386  -1.797  1.00 98.34           O  
ATOM   3274  N   MET A 207      -2.842 -12.846  -2.740  1.00 98.61           N  
ATOM   3275  H   MET A 207      -3.196 -11.930  -2.978  1.00 98.61           H  
ATOM   3276  CA  MET A 207      -1.394 -13.041  -2.720  1.00 98.61           C  
ATOM   3277  HA  MET A 207      -1.170 -14.062  -3.027  1.00 98.61           H  
ATOM   3278  C   MET A 207      -0.846 -12.875  -1.308  1.00 98.61           C  
ATOM   3279  CB  MET A 207      -0.689 -12.105  -3.703  1.00 98.61           C  
ATOM   3280  HB2 MET A 207       0.386 -12.271  -3.645  1.00 98.61           H  
ATOM   3281  HB3 MET A 207      -0.887 -11.070  -3.422  1.00 98.61           H  
ATOM   3282  O   MET A 207      -1.345 -12.067  -0.520  1.00 98.61           O  
ATOM   3283  CG  MET A 207      -1.135 -12.312  -5.152  1.00 98.61           C  
ATOM   3284  HG2 MET A 207      -0.577 -11.593  -5.753  1.00 98.61           H  
ATOM   3285  HG3 MET A 207      -2.192 -12.062  -5.250  1.00 98.61           H  
ATOM   3286  SD  MET A 207      -0.852 -13.968  -5.845  1.00 98.61           S  
ATOM   3287  CE  MET A 207      -2.459 -14.754  -5.561  1.00 98.61           C  
ATOM   3288  HE1 MET A 207      -2.551 -15.046  -4.515  1.00 98.61           H  
ATOM   3289  HE2 MET A 207      -3.258 -14.061  -5.825  1.00 98.61           H  
ATOM   3290  HE3 MET A 207      -2.541 -15.643  -6.186  1.00 98.61           H  
ATOM   3291  N   PHE A 208       0.191 -13.648  -0.998  1.00 98.59           N  
ATOM   3292  H   PHE A 208       0.576 -14.253  -1.708  1.00 98.59           H  
ATOM   3293  CA  PHE A 208       0.931 -13.538   0.252  1.00 98.59           C  
ATOM   3294  HA  PHE A 208       0.237 -13.378   1.077  1.00 98.59           H  
ATOM   3295  C   PHE A 208       1.852 -12.324   0.230  1.00 98.59           C  
ATOM   3296  CB  PHE A 208       1.699 -14.838   0.501  1.00 98.59           C  
ATOM   3297  HB2 PHE A 208       2.362 -15.000  -0.349  1.00 98.59           H  
ATOM   3298  HB3 PHE A 208       2.328 -14.706   1.382  1.00 98.59           H  
ATOM   3299  O   PHE A 208       2.289 -11.864  -0.824  1.00 98.59           O  
ATOM   3300  CG  PHE A 208       0.857 -16.090   0.699  1.00 98.59           C  
ATOM   3301  CD1 PHE A 208      -0.492 -16.018   1.105  1.00 98.59           C  
ATOM   3302  HD1 PHE A 208      -0.966 -15.063   1.276  1.00 98.59           H  
ATOM   3303  CD2 PHE A 208       1.440 -17.353   0.486  1.00 98.59           C  
ATOM   3304  HD2 PHE A 208       2.469 -17.423   0.165  1.00 98.59           H  
ATOM   3305  CE1 PHE A 208      -1.246 -17.186   1.299  1.00 98.59           C  
ATOM   3306  HE1 PHE A 208      -2.276 -17.116   1.616  1.00 98.59           H  
ATOM   3307  CE2 PHE A 208       0.688 -18.525   0.688  1.00 98.59           C  
ATOM   3308  HE2 PHE A 208       1.148 -19.489   0.528  1.00 98.59           H  
ATOM   3309  CZ  PHE A 208      -0.655 -18.442   1.094  1.00 98.59           C  
ATOM   3310  HZ  PHE A 208      -1.228 -19.344   1.251  1.00 98.59           H  
ATOM   3311  N   PHE A 209       2.132 -11.776   1.410  1.00 98.62           N  
ATOM   3312  H   PHE A 209       1.777 -12.196   2.257  1.00 98.62           H  
ATOM   3313  CA  PHE A 209       3.049 -10.656   1.527  1.00 98.62           C  
ATOM   3314  HA  PHE A 209       2.860  -9.968   0.702  1.00 98.62           H  
ATOM   3315  C   PHE A 209       4.491 -11.159   1.417  1.00 98.62           C  
ATOM   3316  CB  PHE A 209       2.781  -9.893   2.825  1.00 98.62           C  
ATOM   3317  HB2 PHE A 209       1.704  -9.771   2.943  1.00 98.62           H  
ATOM   3318  HB3 PHE A 209       3.140 -10.474   3.674  1.00 98.62           H  
ATOM   3319  O   PHE A 209       4.971 -11.909   2.273  1.00 98.62           O  
ATOM   3320  CG  PHE A 209       3.417  -8.519   2.841  1.00 98.62           C  
ATOM   3321  CD1 PHE A 209       4.747  -8.352   3.265  1.00 98.62           C  
ATOM   3322  HD1 PHE A 209       5.328  -9.213   3.561  1.00 98.62           H  
ATOM   3323  CD2 PHE A 209       2.684  -7.403   2.402  1.00 98.62           C  
ATOM   3324  HD2 PHE A 209       1.672  -7.531   2.047  1.00 98.62           H  
ATOM   3325  CE1 PHE A 209       5.325  -7.071   3.265  1.00 98.62           C  
ATOM   3326  HE1 PHE A 209       6.357  -6.951   3.558  1.00 98.62           H  
ATOM   3327  CE2 PHE A 209       3.254  -6.121   2.415  1.00 98.62           C  
ATOM   3328  HE2 PHE A 209       2.676  -5.271   2.085  1.00 98.62           H  
ATOM   3329  CZ  PHE A 209       4.578  -5.954   2.852  1.00 98.62           C  
ATOM   3330  HZ  PHE A 209       5.024  -4.970   2.849  1.00 98.62           H  
ATOM   3331  N   SER A 210       5.190 -10.706   0.385  1.00 98.13           N  
ATOM   3332  H   SER A 210       4.714 -10.110  -0.278  1.00 98.13           H  
ATOM   3333  CA  SER A 210       6.600 -10.988   0.123  1.00 98.13           C  
ATOM   3334  HA  SER A 210       6.922 -11.848   0.710  1.00 98.13           H  
ATOM   3335  C   SER A 210       7.463  -9.798   0.502  1.00 98.13           C  
ATOM   3336  CB  SER A 210       6.795 -11.333  -1.350  1.00 98.13           C  
ATOM   3337  HB2 SER A 210       7.855 -11.367  -1.604  1.00 98.13           H  
ATOM   3338  HB3 SER A 210       6.273 -10.595  -1.960  1.00 98.13           H  
ATOM   3339  O   SER A 210       7.013  -8.651   0.520  1.00 98.13           O  
ATOM   3340  OG  SER A 210       6.219 -12.587  -1.568  1.00 98.13           O  
ATOM   3341  HG  SER A 210       6.308 -12.850  -2.487  1.00 98.13           H  
ATOM   3342  N   ARG A 211       8.729 -10.059   0.814  1.00 93.61           N  
ATOM   3343  H   ARG A 211       9.038 -11.020   0.790  1.00 93.61           H  
ATOM   3344  CA  ARG A 211       9.696  -9.034   1.225  1.00 93.61           C  
ATOM   3345  HA  ARG A 211       9.508  -8.125   0.655  1.00 93.61           H  
ATOM   3346  C   ARG A 211      11.137  -9.494   0.969  1.00 93.61           C  
ATOM   3347  CB  ARG A 211       9.464  -8.714   2.693  1.00 93.61           C  
ATOM   3348  HB2 ARG A 211       8.431  -8.398   2.843  1.00 93.61           H  
ATOM   3349  HB3 ARG A 211      10.114  -7.883   2.964  1.00 93.61           H  
ATOM   3350  O   ARG A 211      11.345 -10.691   0.815  1.00 93.61           O  
ATOM   3351  CG  ARG A 211       9.754  -9.949   3.556  1.00 93.61           C  
ATOM   3352  HG2 ARG A 211      10.781 -10.283   3.408  1.00 93.61           H  
ATOM   3353  HG3 ARG A 211       9.083 -10.762   3.282  1.00 93.61           H  
ATOM   3354  CD  ARG A 211       9.549  -9.648   5.022  1.00 93.61           C  
ATOM   3355  HD2 ARG A 211      10.022 -10.444   5.598  1.00 93.61           H  
ATOM   3356  HD3 ARG A 211       8.476  -9.606   5.206  1.00 93.61           H  
ATOM   3357  NE  ARG A 211      10.184  -8.398   5.387  1.00 93.61           N  
ATOM   3358  HE  ARG A 211      11.140  -8.303   5.075  1.00 93.61           H  
ATOM   3359  NH1 ARG A 211       8.585  -7.666   6.841  1.00 93.61           N  
ATOM   3360 HH11 ARG A 211       8.140  -8.573   6.841  1.00 93.61           H  
ATOM   3361 HH12 ARG A 211       8.213  -6.925   7.417  1.00 93.61           H  
ATOM   3362  NH2 ARG A 211      10.162  -6.302   6.159  1.00 93.61           N  
ATOM   3363 HH21 ARG A 211      10.278  -5.894   7.075  1.00 93.61           H  
ATOM   3364 HH22 ARG A 211      10.894  -6.145   5.481  1.00 93.61           H  
ATOM   3365  CZ  ARG A 211       9.649  -7.476   6.131  1.00 93.61           C  
ATOM   3366  N   PRO A 212      12.141  -8.605   0.960  1.00 91.38           N  
ATOM   3367  CA  PRO A 212      13.506  -8.960   0.558  1.00 91.38           C  
ATOM   3368  HA  PRO A 212      13.502  -9.160  -0.513  1.00 91.38           H  
ATOM   3369  C   PRO A 212      14.102 -10.192   1.266  1.00 91.38           C  
ATOM   3370  CB  PRO A 212      14.328  -7.693   0.811  1.00 91.38           C  
ATOM   3371  HB2 PRO A 212      14.671  -7.660   1.845  1.00 91.38           H  
ATOM   3372  HB3 PRO A 212      15.170  -7.614   0.123  1.00 91.38           H  
ATOM   3373  O   PRO A 212      14.776 -10.988   0.625  1.00 91.38           O  
ATOM   3374  CG  PRO A 212      13.302  -6.583   0.578  1.00 91.38           C  
ATOM   3375  HG2 PRO A 212      13.186  -6.400  -0.491  1.00 91.38           H  
ATOM   3376  HG3 PRO A 212      13.552  -5.659   1.100  1.00 91.38           H  
ATOM   3377  CD  PRO A 212      12.022  -7.168   1.149  1.00 91.38           C  
ATOM   3378  HD2 PRO A 212      11.162  -6.750   0.626  1.00 91.38           H  
ATOM   3379  HD3 PRO A 212      11.972  -6.943   2.214  1.00 91.38           H  
ATOM   3380  N   ASP A 213      13.790 -10.409   2.546  1.00 93.77           N  
ATOM   3381  H   ASP A 213      13.228  -9.730   3.038  1.00 93.77           H  
ATOM   3382  CA  ASP A 213      14.250 -11.546   3.359  1.00 93.77           C  
ATOM   3383  HA  ASP A 213      15.166 -11.935   2.914  1.00 93.77           H  
ATOM   3384  C   ASP A 213      13.275 -12.740   3.426  1.00 93.77           C  
ATOM   3385  CB  ASP A 213      14.613 -11.033   4.766  1.00 93.77           C  
ATOM   3386  HB2 ASP A 213      15.044 -11.852   5.341  1.00 93.77           H  
ATOM   3387  HB3 ASP A 213      15.383 -10.267   4.669  1.00 93.77           H  
ATOM   3388  O   ASP A 213      13.565 -13.731   4.096  1.00 93.77           O  
ATOM   3389  CG  ASP A 213      13.433 -10.432   5.549  1.00 93.77           C  
ATOM   3390  OD1 ASP A 213      12.603  -9.708   4.950  1.00 93.77           O  
ATOM   3391  OD2 ASP A 213      13.372 -10.585   6.788  1.00 93.77           O  
ATOM   3392  N   ARG A 214      12.113 -12.670   2.762  1.00 94.85           N  
ATOM   3393  H   ARG A 214      11.950 -11.858   2.183  1.00 94.85           H  
ATOM   3394  CA  ARG A 214      11.139 -13.769   2.696  1.00 94.85           C  
ATOM   3395  HA  ARG A 214      11.691 -14.708   2.708  1.00 94.85           H  
ATOM   3396  C   ARG A 214      10.341 -13.728   1.392  1.00 94.85           C  
ATOM   3397  CB  ARG A 214      10.227 -13.741   3.936  1.00 94.85           C  
ATOM   3398  HB2 ARG A 214       9.620 -12.836   3.934  1.00 94.85           H  
ATOM   3399  HB3 ARG A 214      10.848 -13.743   4.831  1.00 94.85           H  
ATOM   3400  O   ARG A 214       9.471 -12.871   1.217  1.00 94.85           O  
ATOM   3401  CG  ARG A 214       9.304 -14.969   3.960  1.00 94.85           C  
ATOM   3402  HG2 ARG A 214       8.633 -14.921   3.102  1.00 94.85           H  
ATOM   3403  HG3 ARG A 214       9.897 -15.878   3.868  1.00 94.85           H  
ATOM   3404  CD  ARG A 214       8.452 -15.050   5.231  1.00 94.85           C  
ATOM   3405  HD2 ARG A 214       7.687 -15.809   5.066  1.00 94.85           H  
ATOM   3406  HD3 ARG A 214       7.957 -14.091   5.385  1.00 94.85           H  
ATOM   3407  NE  ARG A 214       9.249 -15.432   6.413  1.00 94.85           N  
ATOM   3408  HE  ARG A 214      10.172 -15.793   6.221  1.00 94.85           H  
ATOM   3409  NH1 ARG A 214       7.673 -14.991   8.025  1.00 94.85           N  
ATOM   3410 HH11 ARG A 214       7.118 -14.507   7.334  1.00 94.85           H  
ATOM   3411 HH12 ARG A 214       7.383 -14.982   8.992  1.00 94.85           H  
ATOM   3412  NH2 ARG A 214       9.568 -16.017   8.589  1.00 94.85           N  
ATOM   3413 HH21 ARG A 214      10.460 -16.419   8.340  1.00 94.85           H  
ATOM   3414 HH22 ARG A 214       9.222 -16.084   9.536  1.00 94.85           H  
ATOM   3415  CZ  ARG A 214       8.827 -15.475   7.664  1.00 94.85           C  
ATOM   3416  N   ASP A 215      10.640 -14.680   0.519  1.00 97.61           N  
ATOM   3417  H   ASP A 215      11.351 -15.360   0.749  1.00 97.61           H  
ATOM   3418  CA  ASP A 215       9.931 -14.900  -0.735  1.00 97.61           C  
ATOM   3419  HA  ASP A 215       9.629 -13.941  -1.155  1.00 97.61           H  
ATOM   3420  C   ASP A 215       8.675 -15.748  -0.498  1.00 97.61           C  
ATOM   3421  CB  ASP A 215      10.885 -15.558  -1.739  1.00 97.61           C  
ATOM   3422  HB2 ASP A 215      11.812 -14.985  -1.773  1.00 97.61           H  
ATOM   3423  HB3 ASP A 215      11.128 -16.568  -1.408  1.00 97.61           H  
ATOM   3424  O   ASP A 215       8.762 -16.896  -0.066  1.00 97.61           O  
ATOM   3425  CG  ASP A 215      10.295 -15.609  -3.148  1.00 97.61           C  
ATOM   3426  OD1 ASP A 215       9.126 -15.174  -3.291  1.00 97.61           O  
ATOM   3427  OD2 ASP A 215      11.057 -16.054  -4.032  1.00 97.61           O  
ATOM   3428  N   ASN A 216       7.512 -15.144  -0.727  1.00 97.76           N  
ATOM   3429  H   ASN A 216       7.542 -14.225  -1.144  1.00 97.76           H  
ATOM   3430  CA  ASN A 216       6.205 -15.793  -0.688  1.00 97.76           C  
ATOM   3431  HA  ASN A 216       6.336 -16.871  -0.592  1.00 97.76           H  
ATOM   3432  C   ASN A 216       5.431 -15.547  -1.996  1.00 97.76           C  
ATOM   3433  CB  ASN A 216       5.401 -15.266   0.514  1.00 97.76           C  
ATOM   3434  HB2 ASN A 216       5.227 -14.199   0.378  1.00 97.76           H  
ATOM   3435  HB3 ASN A 216       4.432 -15.765   0.525  1.00 97.76           H  
ATOM   3436  O   ASN A 216       4.204 -15.689  -2.012  1.00 97.76           O  
ATOM   3437  CG  ASN A 216       6.011 -15.509   1.876  1.00 97.76           C  
ATOM   3438  ND2 ASN A 216       5.894 -14.551   2.765  1.00 97.76           N  
ATOM   3439 HD21 ASN A 216       6.187 -14.787   3.703  1.00 97.76           H  
ATOM   3440 HD22 ASN A 216       5.483 -13.669   2.494  1.00 97.76           H  
ATOM   3441  OD1 ASN A 216       6.521 -16.556   2.229  1.00 97.76           O  
ATOM   3442  N   ASP A 217       6.105 -15.079  -3.053  1.00 97.96           N  
ATOM   3443  H   ASP A 217       7.111 -15.161  -3.077  1.00 97.96           H  
ATOM   3444  CA  ASP A 217       5.429 -14.776  -4.307  1.00 97.96           C  
ATOM   3445  HA  ASP A 217       4.418 -14.448  -4.068  1.00 97.96           H  
ATOM   3446  C   ASP A 217       5.241 -16.049  -5.148  1.00 97.96           C  
ATOM   3447  CB  ASP A 217       6.066 -13.559  -4.994  1.00 97.96           C  
ATOM   3448  HB2 ASP A 217       6.127 -12.751  -4.265  1.00 97.96           H  
ATOM   3449  HB3 ASP A 217       5.392 -13.218  -5.780  1.00 97.96           H  
ATOM   3450  O   ASP A 217       5.587 -17.158  -4.740  1.00 97.96           O  
ATOM   3451  CG  ASP A 217       7.440 -13.770  -5.617  1.00 97.96           C  
ATOM   3452  OD1 ASP A 217       7.494 -14.617  -6.529  1.00 97.96           O  
ATOM   3453  OD2 ASP A 217       8.306 -12.895  -5.361  1.00 97.96           O  
ATOM   3454  N   GLN A 218       4.550 -15.923  -6.277  1.00 96.65           N  
ATOM   3455  H   GLN A 218       4.401 -14.992  -6.639  1.00 96.65           H  
ATOM   3456  CA  GLN A 218       4.196 -17.051  -7.136  1.00 96.65           C  
ATOM   3457  HA  GLN A 218       4.290 -17.973  -6.562  1.00 96.65           H  
ATOM   3458  C   GLN A 218       5.148 -17.214  -8.323  1.00 96.65           C  
ATOM   3459  CB  GLN A 218       2.731 -16.951  -7.604  1.00 96.65           C  
ATOM   3460  HB2 GLN A 218       2.515 -17.808  -8.241  1.00 96.65           H  
ATOM   3461  HB3 GLN A 218       2.586 -16.045  -8.192  1.00 96.65           H  
ATOM   3462  O   GLN A 218       4.842 -18.022  -9.201  1.00 96.65           O  
ATOM   3463  CG  GLN A 218       1.734 -16.975  -6.442  1.00 96.65           C  
ATOM   3464  HG2 GLN A 218       1.790 -16.035  -5.893  1.00 96.65           H  
ATOM   3465  HG3 GLN A 218       2.010 -17.780  -5.761  1.00 96.65           H  
ATOM   3466  CD  GLN A 218       0.291 -17.201  -6.889  1.00 96.65           C  
ATOM   3467  NE2 GLN A 218      -0.584 -17.480  -5.949  1.00 96.65           N  
ATOM   3468 HE21 GLN A 218      -0.279 -17.507  -4.987  1.00 96.65           H  
ATOM   3469 HE22 GLN A 218      -1.534 -17.668  -6.236  1.00 96.65           H  
ATOM   3470  OE1 GLN A 218      -0.098 -17.141  -8.054  1.00 96.65           O  
ATOM   3471  N   TRP A 219       6.258 -16.469  -8.401  1.00 97.02           N  
ATOM   3472  H   TRP A 219       6.528 -15.877  -7.628  1.00 97.02           H  
ATOM   3473  CA  TRP A 219       7.213 -16.594  -9.499  1.00 97.02           C  
ATOM   3474  HA  TRP A 219       6.680 -16.972 -10.372  1.00 97.02           H  
ATOM   3475  C   TRP A 219       8.343 -17.567  -9.125  1.00 97.02           C  
ATOM   3476  CB  TRP A 219       7.745 -15.223  -9.923  1.00 97.02           C  
ATOM   3477  HB2 TRP A 219       6.893 -14.547  -9.997  1.00 97.02           H  
ATOM   3478  HB3 TRP A 219       8.403 -14.828  -9.148  1.00 97.02           H  
ATOM   3479  O   TRP A 219       9.253 -17.205  -8.389  1.00 97.02           O  
ATOM   3480  CG  TRP A 219       8.457 -15.181 -11.251  1.00 97.02           C  
ATOM   3481  CD1 TRP A 219       8.828 -16.240 -12.012  1.00 97.02           C  
ATOM   3482  HD1 TRP A 219       8.675 -17.279 -11.761  1.00 97.02           H  
ATOM   3483  CD2 TRP A 219       8.824 -14.006 -12.036  1.00 97.02           C  
ATOM   3484  CE2 TRP A 219       9.375 -14.445 -13.278  1.00 97.02           C  
ATOM   3485  CE3 TRP A 219       8.719 -12.611 -11.846  1.00 97.02           C  
ATOM   3486  HE3 TRP A 219       8.319 -12.246 -10.912  1.00 97.02           H  
ATOM   3487  NE1 TRP A 219       9.406 -15.815 -13.186  1.00 97.02           N  
ATOM   3488  HE1 TRP A 219       9.779 -16.441 -13.885  1.00 97.02           H  
ATOM   3489  CH2 TRP A 219       9.563 -12.182 -14.103  1.00 97.02           C  
ATOM   3490  HH2 TRP A 219       9.766 -11.483 -14.901  1.00 97.02           H  
ATOM   3491  CZ2 TRP A 219       9.746 -13.561 -14.300  1.00 97.02           C  
ATOM   3492  HZ2 TRP A 219      10.104 -13.955 -15.240  1.00 97.02           H  
ATOM   3493  CZ3 TRP A 219       9.072 -11.713 -12.873  1.00 97.02           C  
ATOM   3494  HZ3 TRP A 219       8.924 -10.653 -12.732  1.00 97.02           H  
ATOM   3495  N   PRO A 220       8.386 -18.791  -9.692  1.00 93.35           N  
ATOM   3496  CA  PRO A 220       9.353 -19.804  -9.254  1.00 93.35           C  
ATOM   3497  HA  PRO A 220       9.228 -19.961  -8.182  1.00 93.35           H  
ATOM   3498  C   PRO A 220      10.822 -19.453  -9.525  1.00 93.35           C  
ATOM   3499  CB  PRO A 220       8.966 -21.082 -10.008  1.00 93.35           C  
ATOM   3500  HB2 PRO A 220       9.547 -21.167 -10.927  1.00 93.35           H  
ATOM   3501  HB3 PRO A 220       9.109 -21.968  -9.389  1.00 93.35           H  
ATOM   3502  O   PRO A 220      11.719 -20.010  -8.901  1.00 93.35           O  
ATOM   3503  CG  PRO A 220       7.497 -20.875 -10.364  1.00 93.35           C  
ATOM   3504  HG2 PRO A 220       6.870 -21.107  -9.504  1.00 93.35           H  
ATOM   3505  HG3 PRO A 220       7.201 -21.461 -11.234  1.00 93.35           H  
ATOM   3506  CD  PRO A 220       7.453 -19.383 -10.644  1.00 93.35           C  
ATOM   3507  HD2 PRO A 220       7.799 -19.204 -11.663  1.00 93.35           H  
ATOM   3508  HD3 PRO A 220       6.428 -19.027 -10.537  1.00 93.35           H  
ATOM   3509  N   GLU A 221      11.080 -18.581 -10.501  1.00 95.00           N  
ATOM   3510  H   GLU A 221      10.296 -18.133 -10.953  1.00 95.00           H  
ATOM   3511  CA  GLU A 221      12.431 -18.257 -10.970  1.00 95.00           C  
ATOM   3512  HA  GLU A 221      13.111 -19.078 -10.744  1.00 95.00           H  
ATOM   3513  C   GLU A 221      13.006 -16.997 -10.317  1.00 95.00           C  
ATOM   3514  CB  GLU A 221      12.404 -18.045 -12.490  1.00 95.00           C  
ATOM   3515  HB2 GLU A 221      13.406 -17.772 -12.821  1.00 95.00           H  
ATOM   3516  HB3 GLU A 221      11.736 -17.211 -12.703  1.00 95.00           H  
ATOM   3517  O   GLU A 221      14.210 -16.750 -10.421  1.00 95.00           O  
ATOM   3518  CG  GLU A 221      11.951 -19.273 -13.294  1.00 95.00           C  
ATOM   3519  HG2 GLU A 221      12.649 -20.090 -13.110  1.00 95.00           H  
ATOM   3520  HG3 GLU A 221      10.964 -19.584 -12.950  1.00 95.00           H  
ATOM   3521  CD  GLU A 221      11.872 -18.988 -14.803  1.00 95.00           C  
ATOM   3522  OE1 GLU A 221      11.560 -19.943 -15.546  1.00 95.00           O  
ATOM   3523  OE2 GLU A 221      12.074 -17.815 -15.205  1.00 95.00           O  
ATOM   3524  N   LYS A 222      12.162 -16.152  -9.711  1.00 94.72           N  
ATOM   3525  H   LYS A 222      11.217 -16.452  -9.518  1.00 94.72           H  
ATOM   3526  CA  LYS A 222      12.554 -14.811  -9.278  1.00 94.72           C  
ATOM   3527  HA  LYS A 222      13.626 -14.798  -9.081  1.00 94.72           H  
ATOM   3528  C   LYS A 222      11.839 -14.394  -8.005  1.00 94.72           C  
ATOM   3529  CB  LYS A 222      12.227 -13.779 -10.365  1.00 94.72           C  
ATOM   3530  HB2 LYS A 222      11.169 -13.847 -10.616  1.00 94.72           H  
ATOM   3531  HB3 LYS A 222      12.406 -12.786  -9.953  1.00 94.72           H  
ATOM   3532  O   LYS A 222      10.624 -14.373  -7.961  1.00 94.72           O  
ATOM   3533  CG  LYS A 222      13.060 -13.951 -11.639  1.00 94.72           C  
ATOM   3534  HG2 LYS A 222      14.116 -14.037 -11.382  1.00 94.72           H  
ATOM   3535  HG3 LYS A 222      12.741 -14.854 -12.159  1.00 94.72           H  
ATOM   3536  CD  LYS A 222      12.862 -12.744 -12.552  1.00 94.72           C  
ATOM   3537  HD2 LYS A 222      13.293 -11.856 -12.090  1.00 94.72           H  
ATOM   3538  HD3 LYS A 222      11.792 -12.587 -12.691  1.00 94.72           H  
ATOM   3539  CE  LYS A 222      13.531 -13.004 -13.898  1.00 94.72           C  
ATOM   3540  HE2 LYS A 222      13.127 -13.932 -14.303  1.00 94.72           H  
ATOM   3541  HE3 LYS A 222      14.600 -13.147 -13.741  1.00 94.72           H  
ATOM   3542  NZ  LYS A 222      13.273 -11.883 -14.829  1.00 94.72           N  
ATOM   3543  HZ1 LYS A 222      13.677 -12.083 -15.733  1.00 94.72           H  
ATOM   3544  HZ2 LYS A 222      13.652 -11.022 -14.462  1.00 94.72           H  
ATOM   3545  HZ3 LYS A 222      12.274 -11.780 -14.939  1.00 94.72           H  
ATOM   3546  N   HIS A 223      12.622 -13.880  -7.063  1.00 95.84           N  
ATOM   3547  H   HIS A 223      13.620 -13.987  -7.169  1.00 95.84           H  
ATOM   3548  CA  HIS A 223      12.124 -13.225  -5.858  1.00 95.84           C  
ATOM   3549  HA  HIS A 223      11.218 -13.724  -5.515  1.00 95.84           H  
ATOM   3550  C   HIS A 223      11.801 -11.753  -6.127  1.00 95.84           C  
ATOM   3551  CB  HIS A 223      13.188 -13.368  -4.773  1.00 95.84           C  
ATOM   3552  HB2 HIS A 223      13.324 -14.427  -4.557  1.00 95.84           H  
ATOM   3553  HB3 HIS A 223      14.135 -12.962  -5.130  1.00 95.84           H  
ATOM   3554  O   HIS A 223      12.697 -10.905  -6.224  1.00 95.84           O  
ATOM   3555  CG  HIS A 223      12.822 -12.673  -3.494  1.00 95.84           C  
ATOM   3556  CD2 HIS A 223      13.659 -12.500  -2.434  1.00 95.84           C  
ATOM   3557  HD2 HIS A 223      14.691 -12.811  -2.379  1.00 95.84           H  
ATOM   3558  ND1 HIS A 223      11.548 -12.230  -3.141  1.00 95.84           N  
ATOM   3559  CE1 HIS A 223      11.618 -11.925  -1.848  1.00 95.84           C  
ATOM   3560  HE1 HIS A 223      10.756 -11.703  -1.237  1.00 95.84           H  
ATOM   3561  NE2 HIS A 223      12.885 -12.010  -1.411  1.00 95.84           N  
ATOM   3562  HE2 HIS A 223      13.193 -11.868  -0.460  1.00 95.84           H  
ATOM   3563  N   CYS A 224      10.519 -11.423  -6.231  1.00 96.89           N  
ATOM   3564  H   CYS A 224       9.830 -12.138  -6.047  1.00 96.89           H  
ATOM   3565  CA  CYS A 224      10.063 -10.102  -6.650  1.00 96.89           C  
ATOM   3566  HA  CYS A 224      10.531  -9.851  -7.602  1.00 96.89           H  
ATOM   3567  C   CYS A 224      10.454  -9.025  -5.640  1.00 96.89           C  
ATOM   3568  CB  CYS A 224       8.547 -10.152  -6.841  1.00 96.89           C  
ATOM   3569  HB2 CYS A 224       8.184  -9.169  -7.142  1.00 96.89           H  
ATOM   3570  HB3 CYS A 224       8.066 -10.449  -5.909  1.00 96.89           H  
ATOM   3571  O   CYS A 224      10.950  -7.960  -6.009  1.00 96.89           O  
ATOM   3572  SG  CYS A 224       8.161 -11.379  -8.120  1.00 96.89           S  
ATOM   3573  HG  CYS A 224       8.494 -12.487  -7.453  1.00 96.89           H  
ATOM   3574  N   ALA A 225      10.296  -9.302  -4.347  1.00 96.24           N  
ATOM   3575  H   ALA A 225       9.986 -10.228  -4.088  1.00 96.24           H  
ATOM   3576  CA  ALA A 225      10.650  -8.328  -3.324  1.00 96.24           C  
ATOM   3577  HA  ALA A 225      10.220  -7.364  -3.597  1.00 96.24           H  
ATOM   3578  C   ALA A 225      12.168  -8.133  -3.203  1.00 96.24           C  
ATOM   3579  CB  ALA A 225      10.042  -8.759  -2.003  1.00 96.24           C  
ATOM   3580  HB1 ALA A 225      10.605  -9.604  -1.606  1.00 96.24           H  
ATOM   3581  HB2 ALA A 225       8.999  -9.053  -2.127  1.00 96.24           H  
ATOM   3582  HB3 ALA A 225      10.110  -7.912  -1.320  1.00 96.24           H  
ATOM   3583  O   ALA A 225      12.616  -7.021  -2.921  1.00 96.24           O  
ATOM   3584  N   GLY A 226      12.956  -9.186  -3.447  1.00 94.25           N  
ATOM   3585  H   GLY A 226      12.523 -10.074  -3.657  1.00 94.25           H  
ATOM   3586  CA  GLY A 226      14.414  -9.096  -3.528  1.00 94.25           C  
ATOM   3587  HA2 GLY A 226      14.820 -10.097  -3.671  1.00 94.25           H  
ATOM   3588  HA3 GLY A 226      14.812  -8.684  -2.600  1.00 94.25           H  
ATOM   3589  C   GLY A 226      14.879  -8.221  -4.695  1.00 94.25           C  
ATOM   3590  O   GLY A 226      15.774  -7.396  -4.525  1.00 94.25           O  
ATOM   3591  N   LEU A 227      14.228  -8.343  -5.856  1.00 93.83           N  
ATOM   3592  H   LEU A 227      13.527  -9.066  -5.933  1.00 93.83           H  
ATOM   3593  CA  LEU A 227      14.532  -7.541  -7.047  1.00 93.83           C  
ATOM   3594  HA  LEU A 227      15.609  -7.546  -7.215  1.00 93.83           H  
ATOM   3595  C   LEU A 227      14.124  -6.070  -6.900  1.00 93.83           C  
ATOM   3596  CB  LEU A 227      13.817  -8.164  -8.260  1.00 93.83           C  
ATOM   3597  HB2 LEU A 227      12.763  -8.294  -8.013  1.00 93.83           H  
ATOM   3598  HB3 LEU A 227      13.874  -7.470  -9.098  1.00 93.83           H  
ATOM   3599  O   LEU A 227      14.844  -5.180  -7.350  1.00 93.83           O  
ATOM   3600  CG  LEU A 227      14.397  -9.515  -8.705  1.00 93.83           C  
ATOM   3601  HG  LEU A 227      14.478 -10.194  -7.856  1.00 93.83           H  
ATOM   3602  CD1 LEU A 227      13.477 -10.143  -9.747  1.00 93.83           C  
ATOM   3603 HD11 LEU A 227      12.501 -10.331  -9.300  1.00 93.83           H  
ATOM   3604 HD12 LEU A 227      13.366  -9.482 -10.606  1.00 93.83           H  
ATOM   3605 HD13 LEU A 227      13.908 -11.096 -10.055  1.00 93.83           H  
ATOM   3606  CD2 LEU A 227      15.787  -9.371  -9.331  1.00 93.83           C  
ATOM   3607 HD21 LEU A 227      15.753  -8.674 -10.168  1.00 93.83           H  
ATOM   3608 HD22 LEU A 227      16.134 -10.344  -9.677  1.00 93.83           H  
ATOM   3609 HD23 LEU A 227      16.494  -9.009  -8.585  1.00 93.83           H  
ATOM   3610  N   LEU A 228      12.969  -5.813  -6.286  1.00 93.55           N  
ATOM   3611  H   LEU A 228      12.405  -6.603  -6.008  1.00 93.55           H  
ATOM   3612  CA  LEU A 228      12.371  -4.476  -6.216  1.00 93.55           C  
ATOM   3613  HA  LEU A 228      12.729  -3.883  -7.057  1.00 93.55           H  
ATOM   3614  C   LEU A 228      12.768  -3.695  -4.955  1.00 93.55           C  
ATOM   3615  CB  LEU A 228      10.849  -4.630  -6.350  1.00 93.55           C  
ATOM   3616  HB2 LEU A 228      10.388  -3.645  -6.274  1.00 93.55           H  
ATOM   3617  HB3 LEU A 228      10.483  -5.235  -5.521  1.00 93.55           H  
ATOM   3618  O   LEU A 228      12.611  -2.473  -4.901  1.00 93.55           O  
ATOM   3619  CG  LEU A 228      10.415  -5.281  -7.680  1.00 93.55           C  
ATOM   3620  HG  LEU A 228      10.870  -6.264  -7.802  1.00 93.55           H  
ATOM   3621  CD1 LEU A 228       8.908  -5.473  -7.658  1.00 93.55           C  
ATOM   3622 HD11 LEU A 228       8.648  -6.154  -6.847  1.00 93.55           H  
ATOM   3623 HD12 LEU A 228       8.419  -4.512  -7.493  1.00 93.55           H  
ATOM   3624 HD13 LEU A 228       8.592  -5.917  -8.601  1.00 93.55           H  
ATOM   3625  CD2 LEU A 228      10.821  -4.445  -8.891  1.00 93.55           C  
ATOM   3626 HD21 LEU A 228      10.285  -4.772  -9.782  1.00 93.55           H  
ATOM   3627 HD22 LEU A 228      11.889  -4.563  -9.076  1.00 93.55           H  
ATOM   3628 HD23 LEU A 228      10.620  -3.393  -8.692  1.00 93.55           H  
ATOM   3629  N   GLY A 229      13.296  -4.380  -3.937  1.00 92.39           N  
ATOM   3630  H   GLY A 229      13.387  -5.382  -4.029  1.00 92.39           H  
ATOM   3631  CA  GLY A 229      13.726  -3.763  -2.681  1.00 92.39           C  
ATOM   3632  HA2 GLY A 229      14.233  -4.518  -2.081  1.00 92.39           H  
ATOM   3633  HA3 GLY A 229      14.427  -2.957  -2.896  1.00 92.39           H  
ATOM   3634  C   GLY A 229      12.570  -3.195  -1.854  1.00 92.39           C  
ATOM   3635  O   GLY A 229      12.754  -2.221  -1.129  1.00 92.39           O  
ATOM   3636  N   ALA A 230      11.375  -3.772  -1.969  1.00 94.79           N  
ATOM   3637  H   ALA A 230      11.294  -4.573  -2.579  1.00 94.79           H  
ATOM   3638  CA  ALA A 230      10.180  -3.351  -1.242  1.00 94.79           C  
ATOM   3639  HA  ALA A 230      10.469  -2.896  -0.295  1.00 94.79           H  
ATOM   3640  C   ALA A 230       9.298  -4.563  -0.948  1.00 94.79           C  
ATOM   3641  CB  ALA A 230       9.426  -2.308  -2.073  1.00 94.79           C  
ATOM   3642  HB1 ALA A 230       9.169  -2.716  -3.051  1.00 94.79           H  
ATOM   3643  HB2 ALA A 230      10.047  -1.423  -2.209  1.00 94.79           H  
ATOM   3644  HB3 ALA A 230       8.508  -2.023  -1.560  1.00 94.79           H  
ATOM   3645  O   ALA A 230       9.248  -5.486  -1.757  1.00 94.79           O  
ATOM   3646  N   GLY A 231       8.604  -4.571   0.190  1.00 97.61           N  
ATOM   3647  H   GLY A 231       8.570  -3.724   0.739  1.00 97.61           H  
ATOM   3648  CA  GLY A 231       7.647  -5.624   0.519  1.00 97.61           C  
ATOM   3649  HA2 GLY A 231       7.988  -6.557   0.071  1.00 97.61           H  
ATOM   3650  HA3 GLY A 231       7.578  -5.767   1.597  1.00 97.61           H  
ATOM   3651  C   GLY A 231       6.259  -5.303  -0.016  1.00 97.61           C  
ATOM   3652  O   GLY A 231       5.811  -4.161   0.085  1.00 97.61           O  
ATOM   3653  N   TRP A 232       5.580  -6.296  -0.576  1.00 98.16           N  
ATOM   3654  H   TRP A 232       5.969  -7.228  -0.548  1.00 98.16           H  
ATOM   3655  CA  TRP A 232       4.242  -6.153  -1.142  1.00 98.16           C  
ATOM   3656  HA  TRP A 232       3.622  -5.572  -0.459  1.00 98.16           H  
ATOM   3657  C   TRP A 232       3.586  -7.521  -1.339  1.00 98.16           C  
ATOM   3658  CB  TRP A 232       4.335  -5.426  -2.491  1.00 98.16           C  
ATOM   3659  HB2 TRP A 232       4.684  -6.148  -3.229  1.00 98.16           H  
ATOM   3660  HB3 TRP A 232       5.061  -4.614  -2.435  1.00 98.16           H  
ATOM   3661  O   TRP A 232       4.233  -8.561  -1.213  1.00 98.16           O  
ATOM   3662  CG  TRP A 232       3.055  -4.843  -2.983  1.00 98.16           C  
ATOM   3663  CD1 TRP A 232       2.449  -5.151  -4.147  1.00 98.16           C  
ATOM   3664  HD1 TRP A 232       2.835  -5.842  -4.882  1.00 98.16           H  
ATOM   3665  CD2 TRP A 232       2.220  -3.830  -2.352  1.00 98.16           C  
ATOM   3666  CE2 TRP A 232       1.103  -3.576  -3.200  1.00 98.16           C  
ATOM   3667  CE3 TRP A 232       2.307  -3.092  -1.154  1.00 98.16           C  
ATOM   3668  HE3 TRP A 232       3.148  -3.260  -0.498  1.00 98.16           H  
ATOM   3669  NE1 TRP A 232       1.287  -4.420  -4.270  1.00 98.16           N  
ATOM   3670  HE1 TRP A 232       0.781  -4.375  -5.143  1.00 98.16           H  
ATOM   3671  CH2 TRP A 232       0.230  -1.924  -1.671  1.00 98.16           C  
ATOM   3672  HH2 TRP A 232      -0.530  -1.206  -1.398  1.00 98.16           H  
ATOM   3673  CZ2 TRP A 232       0.123  -2.629  -2.880  1.00 98.16           C  
ATOM   3674  HZ2 TRP A 232      -0.708  -2.459  -3.549  1.00 98.16           H  
ATOM   3675  CZ3 TRP A 232       1.321  -2.149  -0.813  1.00 98.16           C  
ATOM   3676  HZ3 TRP A 232       1.400  -1.595   0.111  1.00 98.16           H  
ATOM   3677  N   TRP A 233       2.309  -7.528  -1.704  1.00 98.54           N  
ATOM   3678  H   TRP A 233       1.844  -6.639  -1.819  1.00 98.54           H  
ATOM   3679  CA  TRP A 233       1.561  -8.731  -2.071  1.00 98.54           C  
ATOM   3680  HA  TRP A 233       1.860  -9.551  -1.419  1.00 98.54           H  
ATOM   3681  C   TRP A 233       1.867  -9.175  -3.505  1.00 98.54           C  
ATOM   3682  CB  TRP A 233       0.077  -8.464  -1.831  1.00 98.54           C  
ATOM   3683  HB2 TRP A 233      -0.245  -7.625  -2.447  1.00 98.54           H  
ATOM   3684  HB3 TRP A 233      -0.499  -9.340  -2.130  1.00 98.54           H  
ATOM   3685  O   TRP A 233       0.989  -9.177  -4.367  1.00 98.54           O  
ATOM   3686  CG  TRP A 233      -0.251  -8.175  -0.409  1.00 98.54           C  
ATOM   3687  CD1 TRP A 233      -0.351  -9.104   0.564  1.00 98.54           C  
ATOM   3688  HD1 TRP A 233      -0.198 -10.164   0.425  1.00 98.54           H  
ATOM   3689  CD2 TRP A 233      -0.541  -6.893   0.222  1.00 98.54           C  
ATOM   3690  CE2 TRP A 233      -0.875  -7.139   1.588  1.00 98.54           C  
ATOM   3691  CE3 TRP A 233      -0.571  -5.553  -0.222  1.00 98.54           C  
ATOM   3692  HE3 TRP A 233      -0.331  -5.327  -1.250  1.00 98.54           H  
ATOM   3693  NE1 TRP A 233      -0.741  -8.501   1.738  1.00 98.54           N  
ATOM   3694  HE1 TRP A 233      -0.932  -9.032   2.576  1.00 98.54           H  
ATOM   3695  CH2 TRP A 233      -1.288  -4.794   1.987  1.00 98.54           C  
ATOM   3696  HH2 TRP A 233      -1.611  -3.997   2.641  1.00 98.54           H  
ATOM   3697  CZ2 TRP A 233      -1.236  -6.112   2.467  1.00 98.54           C  
ATOM   3698  HZ2 TRP A 233      -1.486  -6.341   3.492  1.00 98.54           H  
ATOM   3699  CZ3 TRP A 233      -0.941  -4.515   0.653  1.00 98.54           C  
ATOM   3700  HZ3 TRP A 233      -0.980  -3.498   0.290  1.00 98.54           H  
ATOM   3701  N   TYR A 234       3.133  -9.457  -3.811  1.00 98.17           N  
ATOM   3702  H   TYR A 234       3.815  -9.476  -3.066  1.00 98.17           H  
ATOM   3703  CA  TYR A 234       3.551  -9.796  -5.171  1.00 98.17           C  
ATOM   3704  HA  TYR A 234       3.167  -9.025  -5.839  1.00 98.17           H  
ATOM   3705  C   TYR A 234       2.970 -11.135  -5.633  1.00 98.17           C  
ATOM   3706  CB  TYR A 234       5.077  -9.799  -5.297  1.00 98.17           C  
ATOM   3707  HB2 TYR A 234       5.474 -10.578  -4.645  1.00 98.17           H  
ATOM   3708  HB3 TYR A 234       5.344 -10.068  -6.319  1.00 98.17           H  
ATOM   3709  O   TYR A 234       2.870 -12.090  -4.867  1.00 98.17           O  
ATOM   3710  CG  TYR A 234       5.748  -8.480  -4.969  1.00 98.17           C  
ATOM   3711  CD1 TYR A 234       5.472  -7.313  -5.706  1.00 98.17           C  
ATOM   3712  HD1 TYR A 234       4.736  -7.339  -6.496  1.00 98.17           H  
ATOM   3713  CD2 TYR A 234       6.671  -8.423  -3.916  1.00 98.17           C  
ATOM   3714  HD2 TYR A 234       6.920  -9.321  -3.371  1.00 98.17           H  
ATOM   3715  CE1 TYR A 234       6.133  -6.103  -5.416  1.00 98.17           C  
ATOM   3716  HE1 TYR A 234       5.924  -5.200  -5.970  1.00 98.17           H  
ATOM   3717  CE2 TYR A 234       7.293  -7.213  -3.588  1.00 98.17           C  
ATOM   3718  HE2 TYR A 234       7.973  -7.178  -2.749  1.00 98.17           H  
ATOM   3719  OH  TYR A 234       7.700  -4.908  -4.035  1.00 98.17           O  
ATOM   3720  HH  TYR A 234       8.270  -5.052  -3.277  1.00 98.17           H  
ATOM   3721  CZ  TYR A 234       7.053  -6.055  -4.351  1.00 98.17           C  
ATOM   3722  N   ARG A 235       2.626 -11.198  -6.923  1.00 97.61           N  
ATOM   3723  H   ARG A 235       2.763 -10.361  -7.472  1.00 97.61           H  
ATOM   3724  CA  ARG A 235       2.267 -12.446  -7.607  1.00 97.61           C  
ATOM   3725  HA  ARG A 235       2.092 -13.222  -6.862  1.00 97.61           H  
ATOM   3726  C   ARG A 235       3.435 -12.934  -8.450  1.00 97.61           C  
ATOM   3727  CB  ARG A 235       0.979 -12.258  -8.416  1.00 97.61           C  
ATOM   3728  HB2 ARG A 235       1.116 -11.497  -9.184  1.00 97.61           H  
ATOM   3729  HB3 ARG A 235       0.184 -11.922  -7.750  1.00 97.61           H  
ATOM   3730  O   ARG A 235       4.105 -13.883  -8.099  1.00 97.61           O  
ATOM   3731  CG  ARG A 235       0.576 -13.583  -9.067  1.00 97.61           C  
ATOM   3732  HG2 ARG A 235       0.540 -14.359  -8.303  1.00 97.61           H  
ATOM   3733  HG3 ARG A 235       1.302 -13.875  -9.826  1.00 97.61           H  
ATOM   3734  CD  ARG A 235      -0.794 -13.451  -9.718  1.00 97.61           C  
ATOM   3735  HD2 ARG A 235      -0.709 -12.858 -10.628  1.00 97.61           H  
ATOM   3736  HD3 ARG A 235      -1.454 -12.933  -9.023  1.00 97.61           H  
ATOM   3737  NE  ARG A 235      -1.310 -14.792 -10.025  1.00 97.61           N  
ATOM   3738  HE  ARG A 235      -0.618 -15.507 -10.197  1.00 97.61           H  
ATOM   3739  NH1 ARG A 235      -3.507 -14.391  -9.504  1.00 97.61           N  
ATOM   3740 HH11 ARG A 235      -4.456 -14.713  -9.379  1.00 97.61           H  
ATOM   3741 HH12 ARG A 235      -3.260 -13.435  -9.289  1.00 97.61           H  
ATOM   3742  NH2 ARG A 235      -2.847 -16.445 -10.114  1.00 97.61           N  
ATOM   3743 HH21 ARG A 235      -3.793 -16.781 -10.000  1.00 97.61           H  
ATOM   3744 HH22 ARG A 235      -2.084 -17.092 -10.254  1.00 97.61           H  
ATOM   3745  CZ  ARG A 235      -2.553 -15.198  -9.883  1.00 97.61           C  
ATOM   3746  N   SER A 236       3.679 -12.238  -9.549  1.00 96.06           N  
ATOM   3747  H   SER A 236       3.038 -11.487  -9.761  1.00 96.06           H  
ATOM   3748  CA  SER A 236       4.890 -12.326 -10.358  1.00 96.06           C  
ATOM   3749  HA  SER A 236       5.695 -12.784  -9.785  1.00 96.06           H  
ATOM   3750  C   SER A 236       5.250 -10.884 -10.660  1.00 96.06           C  
ATOM   3751  CB  SER A 236       4.624 -13.166 -11.611  1.00 96.06           C  
ATOM   3752  HB2 SER A 236       3.794 -12.740 -12.175  1.00 96.06           H  
ATOM   3753  HB3 SER A 236       4.358 -14.178 -11.308  1.00 96.06           H  
ATOM   3754  O   SER A 236       4.829 -10.330 -11.673  1.00 96.06           O  
ATOM   3755  OG  SER A 236       5.764 -13.226 -12.435  1.00 96.06           O  
ATOM   3756  HG  SER A 236       5.957 -12.352 -12.782  1.00 96.06           H  
ATOM   3757  N   CYS A 237       5.873 -10.238  -9.678  1.00 91.21           N  
ATOM   3758  H   CYS A 237       6.260 -10.801  -8.934  1.00 91.21           H  
ATOM   3759  CA  CYS A 237       5.965  -8.792  -9.517  1.00 91.21           C  
ATOM   3760  HA  CYS A 237       6.532  -8.601  -8.605  1.00 91.21           H  
ATOM   3761  C   CYS A 237       4.582  -8.183  -9.272  1.00 91.21           C  
ATOM   3762  CB  CYS A 237       6.766  -8.164 -10.669  1.00 91.21           C  
ATOM   3763  HB2 CYS A 237       6.865  -7.091 -10.508  1.00 91.21           H  
ATOM   3764  HB3 CYS A 237       6.254  -8.327 -11.618  1.00 91.21           H  
ATOM   3765  O   CYS A 237       3.912  -8.552  -8.302  1.00 91.21           O  
ATOM   3766  SG  CYS A 237       8.418  -8.898 -10.753  1.00 91.21           S  
ATOM   3767  HG  CYS A 237       8.825  -8.208 -11.821  1.00 91.21           H  
ATOM   3768  N   HIS A 238       4.149  -7.228 -10.092  1.00 96.51           N  
ATOM   3769  H   HIS A 238       4.667  -6.984 -10.925  1.00 96.51           H  
ATOM   3770  CA  HIS A 238       3.031  -6.371  -9.731  1.00 96.51           C  
ATOM   3771  HA  HIS A 238       2.248  -6.986  -9.288  1.00 96.51           H  
ATOM   3772  C   HIS A 238       2.380  -5.641 -10.901  1.00 96.51           C  
ATOM   3773  CB  HIS A 238       3.534  -5.341  -8.711  1.00 96.51           C  
ATOM   3774  HB2 HIS A 238       3.836  -5.831  -7.785  1.00 96.51           H  
ATOM   3775  HB3 HIS A 238       2.702  -4.674  -8.486  1.00 96.51           H  
ATOM   3776  O   HIS A 238       3.002  -5.430 -11.933  1.00 96.51           O  
ATOM   3777  CG  HIS A 238       4.675  -4.495  -9.180  1.00 96.51           C  
ATOM   3778  CD2 HIS A 238       5.992  -4.707  -8.914  1.00 96.51           C  
ATOM   3779  HD2 HIS A 238       6.392  -5.527  -8.335  1.00 96.51           H  
ATOM   3780  ND1 HIS A 238       4.535  -3.313  -9.891  1.00 96.51           N  
ATOM   3781  CE1 HIS A 238       5.773  -2.850 -10.075  1.00 96.51           C  
ATOM   3782  HE1 HIS A 238       6.003  -1.935 -10.601  1.00 96.51           H  
ATOM   3783  NE2 HIS A 238       6.672  -3.652  -9.481  1.00 96.51           N  
ATOM   3784  HE2 HIS A 238       7.654  -3.435  -9.386  1.00 96.51           H  
ATOM   3785  N   MET A 239       1.130  -5.235 -10.671  1.00 97.57           N  
ATOM   3786  H   MET A 239       0.690  -5.534  -9.812  1.00 97.57           H  
ATOM   3787  CA  MET A 239       0.458  -4.147 -11.390  1.00 97.57           C  
ATOM   3788  HA  MET A 239       1.018  -3.892 -12.289  1.00 97.57           H  
ATOM   3789  C   MET A 239       0.369  -2.872 -10.528  1.00 97.57           C  
ATOM   3790  CB  MET A 239      -0.947  -4.600 -11.790  1.00 97.57           C  
ATOM   3791  HB2 MET A 239      -1.453  -3.740 -12.228  1.00 97.57           H  
ATOM   3792  HB3 MET A 239      -1.498  -4.906 -10.900  1.00 97.57           H  
ATOM   3793  O   MET A 239       0.193  -1.763 -11.030  1.00 97.57           O  
ATOM   3794  CG  MET A 239      -0.977  -5.736 -12.813  1.00 97.57           C  
ATOM   3795  HG2 MET A 239      -0.441  -6.598 -12.415  1.00 97.57           H  
ATOM   3796  HG3 MET A 239      -2.019  -6.020 -12.962  1.00 97.57           H  
ATOM   3797  SD  MET A 239      -0.277  -5.308 -14.429  1.00 97.57           S  
ATOM   3798  CE  MET A 239      -0.626  -6.846 -15.315  1.00 97.57           C  
ATOM   3799  HE1 MET A 239      -0.125  -7.675 -14.814  1.00 97.57           H  
ATOM   3800  HE2 MET A 239      -0.256  -6.763 -16.337  1.00 97.57           H  
ATOM   3801  HE3 MET A 239      -1.701  -7.021 -15.329  1.00 97.57           H  
ATOM   3802  N   ALA A 240       0.515  -3.017  -9.209  1.00 97.92           N  
ATOM   3803  H   ALA A 240       0.578  -3.951  -8.828  1.00 97.92           H  
ATOM   3804  CA  ALA A 240       0.690  -1.922  -8.271  1.00 97.92           C  
ATOM   3805  HA  ALA A 240       0.967  -1.022  -8.821  1.00 97.92           H  
ATOM   3806  C   ALA A 240       1.817  -2.256  -7.288  1.00 97.92           C  
ATOM   3807  CB  ALA A 240      -0.639  -1.668  -7.551  1.00 97.92           C  
ATOM   3808  HB1 ALA A 240      -1.401  -1.389  -8.278  1.00 97.92           H  
ATOM   3809  HB2 ALA A 240      -0.519  -0.852  -6.838  1.00 97.92           H  
ATOM   3810  HB3 ALA A 240      -0.958  -2.568  -7.024  1.00 97.92           H  
ATOM   3811  O   ALA A 240       1.853  -3.351  -6.734  1.00 97.92           O  
ATOM   3812  N   ASN A 241       2.708  -1.306  -7.016  1.00 96.41           N  
ATOM   3813  H   ASN A 241       2.593  -0.419  -7.486  1.00 96.41           H  
ATOM   3814  CA  ASN A 241       3.766  -1.432  -6.014  1.00 96.41           C  
ATOM   3815  HA  ASN A 241       3.520  -2.238  -5.323  1.00 96.41           H  
ATOM   3816  C   ASN A 241       3.850  -0.145  -5.196  1.00 96.41           C  
ATOM   3817  CB  ASN A 241       5.100  -1.788  -6.689  1.00 96.41           C  
ATOM   3818  HB2 ASN A 241       5.374  -1.016  -7.409  1.00 96.41           H  
ATOM   3819  HB3 ASN A 241       4.986  -2.736  -7.213  1.00 96.41           H  
ATOM   3820  O   ASN A 241       4.716   0.700  -5.416  1.00 96.41           O  
ATOM   3821  CG  ASN A 241       6.237  -1.946  -5.694  1.00 96.41           C  
ATOM   3822  ND2 ASN A 241       7.465  -1.921  -6.157  1.00 96.41           N  
ATOM   3823 HD21 ASN A 241       8.206  -2.059  -5.484  1.00 96.41           H  
ATOM   3824 HD22 ASN A 241       7.647  -1.721  -7.130  1.00 96.41           H  
ATOM   3825  OD1 ASN A 241       6.038  -2.088  -4.494  1.00 96.41           O  
ATOM   3826  N   LEU A 242       2.929   0.027  -4.248  1.00 96.94           N  
ATOM   3827  H   LEU A 242       2.230  -0.689  -4.111  1.00 96.94           H  
ATOM   3828  CA  LEU A 242       2.835   1.273  -3.480  1.00 96.94           C  
ATOM   3829  HA  LEU A 242       2.934   2.104  -4.179  1.00 96.94           H  
ATOM   3830  C   LEU A 242       3.967   1.434  -2.454  1.00 96.94           C  
ATOM   3831  CB  LEU A 242       1.454   1.378  -2.820  1.00 96.94           C  
ATOM   3832  HB2 LEU A 242       1.365   0.606  -2.056  1.00 96.94           H  
ATOM   3833  HB3 LEU A 242       1.395   2.347  -2.325  1.00 96.94           H  
ATOM   3834  O   LEU A 242       4.226   2.535  -1.976  1.00 96.94           O  
ATOM   3835  CG  LEU A 242       0.264   1.263  -3.789  1.00 96.94           C  
ATOM   3836  HG  LEU A 242       0.210   0.247  -4.181  1.00 96.94           H  
ATOM   3837  CD1 LEU A 242      -1.031   1.544  -3.033  1.00 96.94           C  
ATOM   3838 HD11 LEU A 242      -1.872   1.464  -3.722  1.00 96.94           H  
ATOM   3839 HD12 LEU A 242      -1.013   2.544  -2.602  1.00 96.94           H  
ATOM   3840 HD13 LEU A 242      -1.162   0.815  -2.233  1.00 96.94           H  
ATOM   3841  CD2 LEU A 242       0.384   2.230  -4.968  1.00 96.94           C  
ATOM   3842 HD21 LEU A 242      -0.575   2.335  -5.474  1.00 96.94           H  
ATOM   3843 HD22 LEU A 242       0.717   3.212  -4.630  1.00 96.94           H  
ATOM   3844 HD23 LEU A 242       1.108   1.847  -5.687  1.00 96.94           H  
ATOM   3845  N   ASN A 243       4.677   0.347  -2.146  1.00 95.83           N  
ATOM   3846  H   ASN A 243       4.429  -0.523  -2.597  1.00 95.83           H  
ATOM   3847  CA  ASN A 243       5.840   0.357  -1.265  1.00 95.83           C  
ATOM   3848  HA  ASN A 243       5.736   1.198  -0.580  1.00 95.83           H  
ATOM   3849  C   ASN A 243       7.164   0.605  -2.002  1.00 95.83           C  
ATOM   3850  CB  ASN A 243       5.840  -0.926  -0.421  1.00 95.83           C  
ATOM   3851  HB2 ASN A 243       6.821  -1.074   0.031  1.00 95.83           H  
ATOM   3852  HB3 ASN A 243       5.632  -1.785  -1.059  1.00 95.83           H  
ATOM   3853  O   ASN A 243       8.206   0.645  -1.346  1.00 95.83           O  
ATOM   3854  CG  ASN A 243       4.834  -0.872   0.715  1.00 95.83           C  
ATOM   3855  ND2 ASN A 243       4.532  -1.991   1.321  1.00 95.83           N  
ATOM   3856 HD21 ASN A 243       4.937  -2.851   0.980  1.00 95.83           H  
ATOM   3857 HD22 ASN A 243       3.833  -1.948   2.049  1.00 95.83           H  
ATOM   3858  OD1 ASN A 243       4.350   0.170   1.115  1.00 95.83           O  
ATOM   3859  N   GLY A 244       7.133   0.824  -3.319  1.00 93.32           N  
ATOM   3860  H   GLY A 244       6.249   0.752  -3.802  1.00 93.32           H  
ATOM   3861  CA  GLY A 244       8.312   1.119  -4.128  1.00 93.32           C  
ATOM   3862  HA2 GLY A 244       9.003   0.278  -4.074  1.00 93.32           H  
ATOM   3863  HA3 GLY A 244       8.002   1.215  -5.168  1.00 93.32           H  
ATOM   3864  C   GLY A 244       9.072   2.391  -3.728  1.00 93.32           C  
ATOM   3865  O   GLY A 244       8.815   3.044  -2.713  1.00 93.32           O  
ATOM   3866  N   GLN A 245      10.078   2.736  -4.517  1.00 88.85           N  
ATOM   3867  H   GLN A 245      10.220   2.202  -5.362  1.00 88.85           H  
ATOM   3868  CA  GLN A 245      11.078   3.747  -4.191  1.00 88.85           C  
ATOM   3869  HA  GLN A 245      11.055   3.927  -3.116  1.00 88.85           H  
ATOM   3870  C   GLN A 245      10.777   5.084  -4.886  1.00 88.85           C  
ATOM   3871  CB  GLN A 245      12.483   3.207  -4.521  1.00 88.85           C  
ATOM   3872  HB2 GLN A 245      13.222   3.937  -4.192  1.00 88.85           H  
ATOM   3873  HB3 GLN A 245      12.580   3.082  -5.599  1.00 88.85           H  
ATOM   3874  O   GLN A 245      10.356   5.130  -6.040  1.00 88.85           O  
ATOM   3875  CG  GLN A 245      12.762   1.854  -3.831  1.00 88.85           C  
ATOM   3876  HG2 GLN A 245      12.606   1.952  -2.757  1.00 88.85           H  
ATOM   3877  HG3 GLN A 245      12.065   1.105  -4.207  1.00 88.85           H  
ATOM   3878  CD  GLN A 245      14.176   1.332  -4.059  1.00 88.85           C  
ATOM   3879  NE2 GLN A 245      14.358   0.039  -4.224  1.00 88.85           N  
ATOM   3880 HE21 GLN A 245      13.578  -0.597  -4.314  1.00 88.85           H  
ATOM   3881 HE22 GLN A 245      15.307  -0.245  -4.417  1.00 88.85           H  
ATOM   3882  OE1 GLN A 245      15.150   2.060  -4.034  1.00 88.85           O  
ATOM   3883  N   PHE A 246      11.049   6.193  -4.193  1.00 83.97           N  
ATOM   3884  H   PHE A 246      11.389   6.090  -3.248  1.00 83.97           H  
ATOM   3885  CA  PHE A 246      11.124   7.537  -4.786  1.00 83.97           C  
ATOM   3886  HA  PHE A 246      10.592   7.549  -5.737  1.00 83.97           H  
ATOM   3887  C   PHE A 246      12.584   7.900  -5.083  1.00 83.97           C  
ATOM   3888  CB  PHE A 246      10.480   8.590  -3.877  1.00 83.97           C  
ATOM   3889  HB2 PHE A 246      10.654   9.575  -4.309  1.00 83.97           H  
ATOM   3890  HB3 PHE A 246      10.978   8.576  -2.908  1.00 83.97           H  
ATOM   3891  O   PHE A 246      13.077   8.937  -4.649  1.00 83.97           O  
ATOM   3892  CG  PHE A 246       8.995   8.462  -3.677  1.00 83.97           C  
ATOM   3893  CD1 PHE A 246       8.101   9.026  -4.603  1.00 83.97           C  
ATOM   3894  HD1 PHE A 246       8.467   9.510  -5.497  1.00 83.97           H  
ATOM   3895  CD2 PHE A 246       8.513   7.907  -2.485  1.00 83.97           C  
ATOM   3896  HD2 PHE A 246       9.203   7.534  -1.742  1.00 83.97           H  
ATOM   3897  CE1 PHE A 246       6.727   9.034  -4.319  1.00 83.97           C  
ATOM   3898  HE1 PHE A 246       6.041   9.563  -4.965  1.00 83.97           H  
ATOM   3899  CE2 PHE A 246       7.142   7.905  -2.217  1.00 83.97           C  
ATOM   3900  HE2 PHE A 246       6.817   7.534  -1.257  1.00 83.97           H  
ATOM   3901  CZ  PHE A 246       6.236   8.451  -3.144  1.00 83.97           C  
ATOM   3902  HZ  PHE A 246       5.179   8.484  -2.927  1.00 83.97           H  
ATOM   3903  N   ASP A 247      13.323   7.010  -5.741  1.00 72.02           N  
ATOM   3904  H   ASP A 247      12.905   6.161  -6.095  1.00 72.02           H  
ATOM   3905  CA  ASP A 247      14.751   7.213  -6.010  1.00 72.02           C  
ATOM   3906  HA  ASP A 247      15.146   7.940  -5.300  1.00 72.02           H  
ATOM   3907  C   ASP A 247      15.026   7.810  -7.400  1.00 72.02           C  
ATOM   3908  CB  ASP A 247      15.512   5.904  -5.746  1.00 72.02           C  
ATOM   3909  HB2 ASP A 247      15.264   5.547  -4.747  1.00 72.02           H  
ATOM   3910  HB3 ASP A 247      16.580   6.118  -5.764  1.00 72.02           H  
ATOM   3911  O   ASP A 247      16.174   8.092  -7.732  1.00 72.02           O  
ATOM   3912  CG  ASP A 247      15.221   4.792  -6.758  1.00 72.02           C  
ATOM   3913  OD1 ASP A 247      14.308   4.948  -7.603  1.00 72.02           O  
ATOM   3914  OD2 ASP A 247      15.947   3.781  -6.747  1.00 72.02           O  
ATOM   3915  N   GLY A 248      13.982   7.998  -8.220  1.00 70.74           N  
ATOM   3916  H   GLY A 248      13.076   7.697  -7.891  1.00 70.74           H  
ATOM   3917  CA  GLY A 248      14.115   8.476  -9.598  1.00 70.74           C  
ATOM   3918  HA2 GLY A 248      13.125   8.576 -10.043  1.00 70.74           H  
ATOM   3919  HA3 GLY A 248      14.600   9.451  -9.595  1.00 70.74           H  
ATOM   3920  C   GLY A 248      14.942   7.539 -10.482  1.00 70.74           C  
ATOM   3921  O   GLY A 248      15.347   7.937 -11.570  1.00 70.74           O  
ATOM   3922  N   SER A 249      15.207   6.301 -10.041  1.00 70.94           N  
ATOM   3923  H   SER A 249      14.842   6.012  -9.145  1.00 70.94           H  
ATOM   3924  CA  SER A 249      16.103   5.379 -10.744  1.00 70.94           C  
ATOM   3925  HA  SER A 249      17.044   5.900 -10.922  1.00 70.94           H  
ATOM   3926  C   SER A 249      15.570   4.953 -12.109  1.00 70.94           C  
ATOM   3927  CB  SER A 249      16.405   4.146  -9.884  1.00 70.94           C  
ATOM   3928  HB2 SER A 249      16.878   4.468  -8.956  1.00 70.94           H  
ATOM   3929  HB3 SER A 249      17.115   3.512 -10.415  1.00 70.94           H  
ATOM   3930  O   SER A 249      16.334   4.393 -12.894  1.00 70.94           O  
ATOM   3931  OG  SER A 249      15.235   3.399  -9.596  1.00 70.94           O  
ATOM   3932  HG  SER A 249      14.894   3.774  -8.780  1.00 70.94           H  
ATOM   3933  N   HIS A 250      14.277   5.194 -12.386  1.00 75.39           N  
ATOM   3934  H   HIS A 250      13.754   5.705 -11.689  1.00 75.39           H  
ATOM   3935  CA  HIS A 250      13.555   4.754 -13.584  1.00 75.39           C  
ATOM   3936  HA  HIS A 250      12.490   4.808 -13.359  1.00 75.39           H  
ATOM   3937  C   HIS A 250      13.819   3.277 -13.920  1.00 75.39           C  
ATOM   3938  CB  HIS A 250      13.823   5.716 -14.754  1.00 75.39           C  
ATOM   3939  HB2 HIS A 250      13.350   5.323 -15.654  1.00 75.39           H  
ATOM   3940  HB3 HIS A 250      14.896   5.772 -14.939  1.00 75.39           H  
ATOM   3941  O   HIS A 250      13.721   2.861 -15.074  1.00 75.39           O  
ATOM   3942  CG  HIS A 250      13.275   7.101 -14.530  1.00 75.39           C  
ATOM   3943  CD2 HIS A 250      13.990   8.255 -14.353  1.00 75.39           C  
ATOM   3944  HD2 HIS A 250      15.066   8.337 -14.323  1.00 75.39           H  
ATOM   3945  ND1 HIS A 250      11.941   7.432 -14.481  1.00 75.39           N  
ATOM   3946  HD1 HIS A 250      11.172   6.778 -14.522  1.00 75.39           H  
ATOM   3947  CE1 HIS A 250      11.855   8.760 -14.295  1.00 75.39           C  
ATOM   3948  HE1 HIS A 250      10.933   9.314 -14.202  1.00 75.39           H  
ATOM   3949  NE2 HIS A 250      13.076   9.309 -14.215  1.00 75.39           N  
ATOM   3950  N   ARG A 251      14.184   2.473 -12.912  1.00 86.96           N  
ATOM   3951  H   ARG A 251      14.214   2.864 -11.982  1.00 86.96           H  
ATOM   3952  CA  ARG A 251      14.371   1.035 -13.062  1.00 86.96           C  
ATOM   3953  HA  ARG A 251      14.882   0.848 -14.007  1.00 86.96           H  
ATOM   3954  C   ARG A 251      12.998   0.391 -13.140  1.00 86.96           C  
ATOM   3955  CB  ARG A 251      15.205   0.458 -11.913  1.00 86.96           C  
ATOM   3956  HB2 ARG A 251      14.774   0.787 -10.967  1.00 86.96           H  
ATOM   3957  HB3 ARG A 251      15.160  -0.630 -11.952  1.00 86.96           H  
ATOM   3958  O   ARG A 251      12.056   0.808 -12.468  1.00 86.96           O  
ATOM   3959  CG  ARG A 251      16.672   0.893 -11.958  1.00 86.96           C  
ATOM   3960  HG2 ARG A 251      16.732   1.981 -11.980  1.00 86.96           H  
ATOM   3961  HG3 ARG A 251      17.148   0.491 -12.852  1.00 86.96           H  
ATOM   3962  CD  ARG A 251      17.382   0.368 -10.708  1.00 86.96           C  
ATOM   3963  HD2 ARG A 251      16.832   0.714  -9.833  1.00 86.96           H  
ATOM   3964  HD3 ARG A 251      17.369  -0.722 -10.724  1.00 86.96           H  
ATOM   3965  NE  ARG A 251      18.770   0.854 -10.624  1.00 86.96           N  
ATOM   3966  HE  ARG A 251      19.079   1.465 -11.367  1.00 86.96           H  
ATOM   3967  NH1 ARG A 251      19.264  -0.112  -8.603  1.00 86.96           N  
ATOM   3968 HH11 ARG A 251      18.320  -0.468  -8.568  1.00 86.96           H  
ATOM   3969 HH12 ARG A 251      19.879  -0.229  -7.811  1.00 86.96           H  
ATOM   3970  NH2 ARG A 251      20.789   1.166  -9.617  1.00 86.96           N  
ATOM   3971 HH21 ARG A 251      21.065   1.778 -10.372  1.00 86.96           H  
ATOM   3972 HH22 ARG A 251      21.406   1.015  -8.832  1.00 86.96           H  
ATOM   3973  CZ  ARG A 251      19.599   0.634  -9.620  1.00 86.96           C  
ATOM   3974  N   LEU A 252      12.906  -0.638 -13.972  1.00 89.63           N  
ATOM   3975  H   LEU A 252      13.727  -0.922 -14.486  1.00 89.63           H  
ATOM   3976  CA  LEU A 252      11.665  -1.360 -14.194  1.00 89.63           C  
ATOM   3977  HA  LEU A 252      10.949  -0.674 -14.647  1.00 89.63           H  
ATOM   3978  C   LEU A 252      11.089  -1.863 -12.862  1.00 89.63           C  
ATOM   3979  CB  LEU A 252      11.952  -2.517 -15.164  1.00 89.63           C  
ATOM   3980  HB2 LEU A 252      12.383  -2.121 -16.084  1.00 89.63           H  
ATOM   3981  HB3 LEU A 252      12.683  -3.180 -14.701  1.00 89.63           H  
ATOM   3982  O   LEU A 252      11.736  -2.623 -12.143  1.00 89.63           O  
ATOM   3983  CG  LEU A 252      10.702  -3.338 -15.516  1.00 89.63           C  
ATOM   3984  HG  LEU A 252      10.188  -3.645 -14.605  1.00 89.63           H  
ATOM   3985  CD1 LEU A 252       9.741  -2.546 -16.390  1.00 89.63           C  
ATOM   3986 HD11 LEU A 252      10.171  -2.378 -17.378  1.00 89.63           H  
ATOM   3987 HD12 LEU A 252       8.831  -3.130 -16.523  1.00 89.63           H  
ATOM   3988 HD13 LEU A 252       9.475  -1.592 -15.935  1.00 89.63           H  
ATOM   3989  CD2 LEU A 252      11.110  -4.596 -16.281  1.00 89.63           C  
ATOM   3990 HD21 LEU A 252      11.754  -5.215 -15.657  1.00 89.63           H  
ATOM   3991 HD22 LEU A 252      11.629  -4.326 -17.201  1.00 89.63           H  
ATOM   3992 HD23 LEU A 252      10.214  -5.162 -16.535  1.00 89.63           H  
ATOM   3993  N   GLY A 253       9.870  -1.438 -12.547  1.00 89.16           N  
ATOM   3994  H   GLY A 253       9.421  -0.781 -13.168  1.00 89.16           H  
ATOM   3995  CA  GLY A 253       9.087  -1.926 -11.421  1.00 89.16           C  
ATOM   3996  HA2 GLY A 253       8.041  -1.676 -11.599  1.00 89.16           H  
ATOM   3997  HA3 GLY A 253       9.165  -3.013 -11.396  1.00 89.16           H  
ATOM   3998  C   GLY A 253       9.492  -1.404 -10.037  1.00 89.16           C  
ATOM   3999  O   GLY A 253       8.817  -1.752  -9.065  1.00 89.16           O  
ATOM   4000  N   THR A 254      10.570  -0.619  -9.901  1.00 92.11           N  
ATOM   4001  H   THR A 254      11.083  -0.338 -10.724  1.00 92.11           H  
ATOM   4002  CA  THR A 254      11.107  -0.233  -8.578  1.00 92.11           C  
ATOM   4003  HA  THR A 254      10.965  -1.063  -7.887  1.00 92.11           H  
ATOM   4004  C   THR A 254      10.400   0.966  -7.961  1.00 92.11           C  
ATOM   4005  CB  THR A 254      12.610   0.076  -8.613  1.00 92.11           C  
ATOM   4006  HB  THR A 254      12.939   0.326  -7.604  1.00 92.11           H  
ATOM   4007  O   THR A 254      10.472   1.143  -6.746  1.00 92.11           O  
ATOM   4008  CG2 THR A 254      13.435  -1.110  -9.111  1.00 92.11           C  
ATOM   4009 HG21 THR A 254      14.496  -0.873  -9.034  1.00 92.11           H  
ATOM   4010 HG22 THR A 254      13.223  -1.986  -8.498  1.00 92.11           H  
ATOM   4011 HG23 THR A 254      13.188  -1.332 -10.150  1.00 92.11           H  
ATOM   4012  OG1 THR A 254      12.857   1.177  -9.455  1.00 92.11           O  
ATOM   4013  HG1 THR A 254      13.555   1.717  -9.075  1.00 92.11           H  
ATOM   4014  N   GLY A 255       9.731   1.781  -8.779  1.00 92.19           N  
ATOM   4015  H   GLY A 255       9.741   1.562  -9.765  1.00 92.19           H  
ATOM   4016  CA  GLY A 255       9.009   2.976  -8.355  1.00 92.19           C  
ATOM   4017  HA2 GLY A 255       8.684   3.517  -9.243  1.00 92.19           H  
ATOM   4018  HA3 GLY A 255       9.686   3.619  -7.792  1.00 92.19           H  
ATOM   4019  C   GLY A 255       7.771   2.683  -7.509  1.00 92.19           C  
ATOM   4020  O   GLY A 255       7.309   1.545  -7.417  1.00 92.19           O  
ATOM   4021  N   VAL A 256       7.195   3.733  -6.916  1.00 93.95           N  
ATOM   4022  H   VAL A 256       7.630   4.637  -7.028  1.00 93.95           H  
ATOM   4023  CA  VAL A 256       5.835   3.666  -6.356  1.00 93.95           C  
ATOM   4024  HA  VAL A 256       5.749   2.754  -5.765  1.00 93.95           H  
ATOM   4025  C   VAL A 256       4.847   3.601  -7.521  1.00 93.95           C  
ATOM   4026  CB  VAL A 256       5.527   4.848  -5.420  1.00 93.95           C  
ATOM   4027  HB  VAL A 256       5.577   5.787  -5.972  1.00 93.95           H  
ATOM   4028  O   VAL A 256       4.555   4.627  -8.134  1.00 93.95           O  
ATOM   4029  CG1 VAL A 256       4.128   4.751  -4.819  1.00 93.95           C  
ATOM   4030 HG11 VAL A 256       3.907   5.688  -4.308  1.00 93.95           H  
ATOM   4031 HG12 VAL A 256       4.086   3.930  -4.103  1.00 93.95           H  
ATOM   4032 HG13 VAL A 256       3.380   4.593  -5.597  1.00 93.95           H  
ATOM   4033  CG2 VAL A 256       6.522   4.906  -4.258  1.00 93.95           C  
ATOM   4034 HG21 VAL A 256       7.529   5.100  -4.628  1.00 93.95           H  
ATOM   4035 HG22 VAL A 256       6.507   3.963  -3.711  1.00 93.95           H  
ATOM   4036 HG23 VAL A 256       6.242   5.709  -3.576  1.00 93.95           H  
ATOM   4037  N   ILE A 257       4.382   2.402  -7.862  1.00 94.95           N  
ATOM   4038  H   ILE A 257       4.676   1.616  -7.300  1.00 94.95           H  
ATOM   4039  CA  ILE A 257       3.736   2.129  -9.154  1.00 94.95           C  
ATOM   4040  HA  ILE A 257       3.830   3.016  -9.782  1.00 94.95           H  
ATOM   4041  C   ILE A 257       2.240   1.877  -9.017  1.00 94.95           C  
ATOM   4042  CB  ILE A 257       4.485   0.997  -9.896  1.00 94.95           C  
ATOM   4043  HB  ILE A 257       4.754   0.230  -9.170  1.00 94.95           H  
ATOM   4044  O   ILE A 257       1.789   1.170  -8.115  1.00 94.95           O  
ATOM   4045  CG1 ILE A 257       5.772   1.606 -10.492  1.00 94.95           C  
ATOM   4046 HG12 ILE A 257       6.238   2.275  -9.769  1.00 94.95           H  
ATOM   4047 HG13 ILE A 257       5.513   2.204 -11.367  1.00 94.95           H  
ATOM   4048  CG2 ILE A 257       3.664   0.315 -11.009  1.00 94.95           C  
ATOM   4049 HG21 ILE A 257       4.250  -0.458 -11.505  1.00 94.95           H  
ATOM   4050 HG22 ILE A 257       2.786  -0.182 -10.596  1.00 94.95           H  
ATOM   4051 HG23 ILE A 257       3.348   1.037 -11.762  1.00 94.95           H  
ATOM   4052  CD1 ILE A 257       6.819   0.576 -10.898  1.00 94.95           C  
ATOM   4053 HD11 ILE A 257       7.051  -0.048 -10.035  1.00 94.95           H  
ATOM   4054 HD12 ILE A 257       7.724   1.093 -11.218  1.00 94.95           H  
ATOM   4055 HD13 ILE A 257       6.453  -0.029 -11.727  1.00 94.95           H  
ATOM   4056  N   TRP A 258       1.504   2.419  -9.983  1.00 97.78           N  
ATOM   4057  H   TRP A 258       1.992   2.973 -10.671  1.00 97.78           H  
ATOM   4058  CA  TRP A 258       0.154   2.016 -10.354  1.00 97.78           C  
ATOM   4059  HA  TRP A 258      -0.068   1.019  -9.974  1.00 97.78           H  
ATOM   4060  C   TRP A 258       0.112   1.990 -11.881  1.00 97.78           C  
ATOM   4061  CB  TRP A 258      -0.852   3.015  -9.776  1.00 97.78           C  
ATOM   4062  HB2 TRP A 258      -0.744   3.987 -10.258  1.00 97.78           H  
ATOM   4063  HB3 TRP A 258      -0.627   3.151  -8.718  1.00 97.78           H  
ATOM   4064  O   TRP A 258       0.101   3.058 -12.494  1.00 97.78           O  
ATOM   4065  CG  TRP A 258      -2.272   2.569  -9.873  1.00 97.78           C  
ATOM   4066  CD1 TRP A 258      -3.094   2.682 -10.940  1.00 97.78           C  
ATOM   4067  HD1 TRP A 258      -2.813   3.104 -11.894  1.00 97.78           H  
ATOM   4068  CD2 TRP A 258      -3.030   1.847  -8.864  1.00 97.78           C  
ATOM   4069  CE2 TRP A 258      -4.342   1.605  -9.361  1.00 97.78           C  
ATOM   4070  CE3 TRP A 258      -2.715   1.350  -7.583  1.00 97.78           C  
ATOM   4071  HE3 TRP A 258      -1.716   1.500  -7.202  1.00 97.78           H  
ATOM   4072  NE1 TRP A 258      -4.325   2.129 -10.636  1.00 97.78           N  
ATOM   4073  HE1 TRP A 258      -5.063   2.003 -11.313  1.00 97.78           H  
ATOM   4074  CH2 TRP A 258      -4.960   0.443  -7.330  1.00 97.78           C  
ATOM   4075  HH2 TRP A 258      -5.684  -0.099  -6.739  1.00 97.78           H  
ATOM   4076  CZ2 TRP A 258      -5.306   0.924  -8.602  1.00 97.78           C  
ATOM   4077  HZ2 TRP A 258      -6.301   0.765  -8.989  1.00 97.78           H  
ATOM   4078  CZ3 TRP A 258      -3.668   0.653  -6.821  1.00 97.78           C  
ATOM   4079  HZ3 TRP A 258      -3.404   0.272  -5.846  1.00 97.78           H  
ATOM   4080  N   THR A 259       0.186   0.808 -12.496  1.00 97.22           N  
ATOM   4081  H   THR A 259       0.183  -0.038 -11.945  1.00 97.22           H  
ATOM   4082  CA  THR A 259       0.575   0.655 -13.911  1.00 97.22           C  
ATOM   4083  HA  THR A 259       1.596   1.022 -14.013  1.00 97.22           H  
ATOM   4084  C   THR A 259      -0.278   1.474 -14.885  1.00 97.22           C  
ATOM   4085  CB  THR A 259       0.599  -0.833 -14.293  1.00 97.22           C  
ATOM   4086  HB  THR A 259      -0.354  -1.301 -14.046  1.00 97.22           H  
ATOM   4087  O   THR A 259       0.287   2.121 -15.764  1.00 97.22           O  
ATOM   4088  CG2 THR A 259       0.935  -1.089 -15.761  1.00 97.22           C  
ATOM   4089 HG21 THR A 259       1.869  -0.592 -16.023  1.00 97.22           H  
ATOM   4090 HG22 THR A 259       0.130  -0.721 -16.396  1.00 97.22           H  
ATOM   4091 HG23 THR A 259       1.039  -2.161 -15.929  1.00 97.22           H  
ATOM   4092  OG1 THR A 259       1.636  -1.448 -13.566  1.00 97.22           O  
ATOM   4093  HG1 THR A 259       1.590  -2.389 -13.749  1.00 97.22           H  
ATOM   4094  N   ASP A 260      -1.596   1.551 -14.693  1.00 97.83           N  
ATOM   4095  H   ASP A 260      -2.026   0.831 -14.129  1.00 97.83           H  
ATOM   4096  CA  ASP A 260      -2.506   2.408 -15.473  1.00 97.83           C  
ATOM   4097  HA  ASP A 260      -2.538   2.051 -16.503  1.00 97.83           H  
ATOM   4098  C   ASP A 260      -2.096   3.892 -15.503  1.00 97.83           C  
ATOM   4099  CB  ASP A 260      -3.905   2.258 -14.861  1.00 97.83           C  
ATOM   4100  HB2 ASP A 260      -4.149   1.197 -14.840  1.00 97.83           H  
ATOM   4101  HB3 ASP A 260      -3.885   2.616 -13.832  1.00 97.83           H  
ATOM   4102  O   ASP A 260      -2.298   4.575 -16.504  1.00 97.83           O  
ATOM   4103  CG  ASP A 260      -5.039   2.954 -15.617  1.00 97.83           C  
ATOM   4104  OD1 ASP A 260      -5.204   2.691 -16.835  1.00 97.83           O  
ATOM   4105  OD2 ASP A 260      -5.858   3.599 -14.919  1.00 97.83           O  
ATOM   4106  N   LEU A 261      -1.486   4.395 -14.425  1.00 97.17           N  
ATOM   4107  H   LEU A 261      -1.243   3.747 -13.689  1.00 97.17           H  
ATOM   4108  CA  LEU A 261      -1.067   5.793 -14.295  1.00 97.17           C  
ATOM   4109  HA  LEU A 261      -1.627   6.407 -15.000  1.00 97.17           H  
ATOM   4110  C   LEU A 261       0.413   5.988 -14.623  1.00 97.17           C  
ATOM   4111  CB  LEU A 261      -1.358   6.288 -12.865  1.00 97.17           C  
ATOM   4112  HB2 LEU A 261      -0.757   5.709 -12.164  1.00 97.17           H  
ATOM   4113  HB3 LEU A 261      -1.038   7.328 -12.798  1.00 97.17           H  
ATOM   4114  O   LEU A 261       0.788   6.912 -15.342  1.00 97.17           O  
ATOM   4115  CG  LEU A 261      -2.828   6.197 -12.423  1.00 97.17           C  
ATOM   4116  HG  LEU A 261      -3.146   5.155 -12.396  1.00 97.17           H  
ATOM   4117  CD1 LEU A 261      -2.944   6.772 -11.011  1.00 97.17           C  
ATOM   4118 HD11 LEU A 261      -2.590   7.803 -10.993  1.00 97.17           H  
ATOM   4119 HD12 LEU A 261      -2.362   6.165 -10.319  1.00 97.17           H  
ATOM   4120 HD13 LEU A 261      -3.987   6.747 -10.694  1.00 97.17           H  
ATOM   4121  CD2 LEU A 261      -3.759   6.953 -13.365  1.00 97.17           C  
ATOM   4122 HD21 LEU A 261      -3.788   6.458 -14.335  1.00 97.17           H  
ATOM   4123 HD22 LEU A 261      -4.774   6.948 -12.965  1.00 97.17           H  
ATOM   4124 HD23 LEU A 261      -3.422   7.982 -13.487  1.00 97.17           H  
ATOM   4125  N   THR A 262       1.272   5.145 -14.053  1.00 94.86           N  
ATOM   4126  H   THR A 262       0.899   4.390 -13.496  1.00 94.86           H  
ATOM   4127  CA  THR A 262       2.726   5.337 -14.068  1.00 94.86           C  
ATOM   4128  HA  THR A 262       2.939   6.390 -14.251  1.00 94.86           H  
ATOM   4129  C   THR A 262       3.427   4.556 -15.172  1.00 94.86           C  
ATOM   4130  CB  THR A 262       3.343   4.969 -12.708  1.00 94.86           C  
ATOM   4131  HB  THR A 262       4.420   5.130 -12.756  1.00 94.86           H  
ATOM   4132  O   THR A 262       4.596   4.828 -15.454  1.00 94.86           O  
ATOM   4133  CG2 THR A 262       2.782   5.822 -11.573  1.00 94.86           C  
ATOM   4134 HG21 THR A 262       3.285   5.543 -10.648  1.00 94.86           H  
ATOM   4135 HG22 THR A 262       2.962   6.878 -11.779  1.00 94.86           H  
ATOM   4136 HG23 THR A 262       1.713   5.643 -11.459  1.00 94.86           H  
ATOM   4137  OG1 THR A 262       3.111   3.628 -12.346  1.00 94.86           O  
ATOM   4138  HG1 THR A 262       3.580   3.052 -12.955  1.00 94.86           H  
ATOM   4139  N   GLY A 263       2.766   3.556 -15.760  1.00 94.56           N  
ATOM   4140  H   GLY A 263       1.792   3.413 -15.534  1.00 94.56           H  
ATOM   4141  CA  GLY A 263       3.453   2.447 -16.413  1.00 94.56           C  
ATOM   4142  HA2 GLY A 263       4.021   2.822 -17.265  1.00 94.56           H  
ATOM   4143  HA3 GLY A 263       2.719   1.727 -16.775  1.00 94.56           H  
ATOM   4144  C   GLY A 263       4.405   1.730 -15.449  1.00 94.56           C  
ATOM   4145  O   GLY A 263       4.386   1.955 -14.236  1.00 94.56           O  
ATOM   4146  N   GLU A 264       5.289   0.902 -15.998  1.00 92.17           N  
ATOM   4147  H   GLU A 264       5.199   0.676 -16.978  1.00 92.17           H  
ATOM   4148  CA  GLU A 264       6.226   0.090 -15.207  1.00 92.17           C  
ATOM   4149  HA  GLU A 264       5.740  -0.210 -14.279  1.00 92.17           H  
ATOM   4150  C   GLU A 264       7.521   0.831 -14.819  1.00 92.17           C  
ATOM   4151  CB  GLU A 264       6.569  -1.186 -15.985  1.00 92.17           C  
ATOM   4152  HB2 GLU A 264       7.128  -0.902 -16.876  1.00 92.17           H  
ATOM   4153  HB3 GLU A 264       7.200  -1.807 -15.349  1.00 92.17           H  
ATOM   4154  O   GLU A 264       8.304   0.330 -14.018  1.00 92.17           O  
ATOM   4155  CG  GLU A 264       5.343  -2.021 -16.391  1.00 92.17           C  
ATOM   4156  HG2 GLU A 264       4.698  -1.428 -17.040  1.00 92.17           H  
ATOM   4157  HG3 GLU A 264       4.782  -2.273 -15.491  1.00 92.17           H  
ATOM   4158  CD  GLU A 264       5.740  -3.303 -17.139  1.00 92.17           C  
ATOM   4159  OE1 GLU A 264       5.013  -4.308 -16.996  1.00 92.17           O  
ATOM   4160  OE2 GLU A 264       6.753  -3.263 -17.873  1.00 92.17           O  
ATOM   4161  N   TYR A 265       7.766   2.019 -15.380  1.00 91.68           N  
ATOM   4162  H   TYR A 265       7.083   2.358 -16.043  1.00 91.68           H  
ATOM   4163  CA  TYR A 265       8.994   2.810 -15.168  1.00 91.68           C  
ATOM   4164  HA  TYR A 265       9.711   2.234 -14.584  1.00 91.68           H  
ATOM   4165  C   TYR A 265       8.754   4.125 -14.415  1.00 91.68           C  
ATOM   4166  CB  TYR A 265       9.624   3.121 -16.530  1.00 91.68           C  
ATOM   4167  HB2 TYR A 265       8.917   3.696 -17.128  1.00 91.68           H  
ATOM   4168  HB3 TYR A 265      10.501   3.750 -16.375  1.00 91.68           H  
ATOM   4169  O   TYR A 265       9.701   4.845 -14.081  1.00 91.68           O  
ATOM   4170  CG  TYR A 265      10.058   1.903 -17.315  1.00 91.68           C  
ATOM   4171  CD1 TYR A 265      11.345   1.374 -17.116  1.00 91.68           C  
ATOM   4172  HD1 TYR A 265      12.003   1.826 -16.389  1.00 91.68           H  
ATOM   4173  CD2 TYR A 265       9.189   1.310 -18.250  1.00 91.68           C  
ATOM   4174  HD2 TYR A 265       8.190   1.697 -18.392  1.00 91.68           H  
ATOM   4175  CE1 TYR A 265      11.784   0.273 -17.873  1.00 91.68           C  
ATOM   4176  HE1 TYR A 265      12.781  -0.117 -17.729  1.00 91.68           H  
ATOM   4177  CE2 TYR A 265       9.618   0.200 -19.001  1.00 91.68           C  
ATOM   4178  HE2 TYR A 265       8.957  -0.281 -19.706  1.00 91.68           H  
ATOM   4179  OH  TYR A 265      11.344  -1.361 -19.572  1.00 91.68           O  
ATOM   4180  HH  TYR A 265      12.232  -1.640 -19.336  1.00 91.68           H  
ATOM   4181  CZ  TYR A 265      10.921  -0.307 -18.826  1.00 91.68           C  
ATOM   4182  N   GLY A 266       7.486   4.489 -14.230  1.00 90.44           N  
ATOM   4183  H   GLY A 266       6.755   3.838 -14.478  1.00 90.44           H  
ATOM   4184  CA  GLY A 266       7.095   5.712 -13.551  1.00 90.44           C  
ATOM   4185  HA2 GLY A 266       6.140   6.059 -13.947  1.00 90.44           H  
ATOM   4186  HA3 GLY A 266       7.836   6.489 -13.738  1.00 90.44           H  
ATOM   4187  C   GLY A 266       6.958   5.528 -12.046  1.00 90.44           C  
ATOM   4188  O   GLY A 266       7.016   4.426 -11.511  1.00 90.44           O  
ATOM   4189  N   THR A 267       6.714   6.650 -11.382  1.00 92.56           N  
ATOM   4190  H   THR A 267       6.667   7.519 -11.895  1.00 92.56           H  
ATOM   4191  CA  THR A 267       6.482   6.722  -9.943  1.00 92.56           C  
ATOM   4192  HA  THR A 267       6.183   5.740  -9.576  1.00 92.56           H  
ATOM   4193  C   THR A 267       5.337   7.703  -9.703  1.00 92.56           C  
ATOM   4194  CB  THR A 267       7.789   7.115  -9.225  1.00 92.56           C  
ATOM   4195  HB  THR A 267       8.195   8.020  -9.676  1.00 92.56           H  
ATOM   4196  O   THR A 267       5.281   8.774 -10.320  1.00 92.56           O  
ATOM   4197  CG2 THR A 267       7.678   7.334  -7.723  1.00 92.56           C  
ATOM   4198 HG21 THR A 267       8.621   7.122  -7.219  1.00 92.56           H  
ATOM   4199 HG22 THR A 267       6.897   6.692  -7.315  1.00 92.56           H  
ATOM   4200 HG23 THR A 267       7.431   8.379  -7.539  1.00 92.56           H  
ATOM   4201  OG1 THR A 267       8.733   6.082  -9.376  1.00 92.56           O  
ATOM   4202  HG1 THR A 267       9.485   6.265  -8.808  1.00 92.56           H  
ATOM   4203  N   LEU A 268       4.387   7.335  -8.846  1.00 93.25           N  
ATOM   4204  H   LEU A 268       4.446   6.411  -8.442  1.00 93.25           H  
ATOM   4205  CA  LEU A 268       3.397   8.259  -8.298  1.00 93.25           C  
ATOM   4206  HA  LEU A 268       2.826   8.711  -9.109  1.00 93.25           H  
ATOM   4207  C   LEU A 268       4.125   9.381  -7.554  1.00 93.25           C  
ATOM   4208  CB  LEU A 268       2.443   7.504  -7.355  1.00 93.25           C  
ATOM   4209  HB2 LEU A 268       3.038   7.005  -6.590  1.00 93.25           H  
ATOM   4210  HB3 LEU A 268       1.803   8.228  -6.852  1.00 93.25           H  
ATOM   4211  O   LEU A 268       5.211   9.171  -7.035  1.00 93.25           O  
ATOM   4212  CG  LEU A 268       1.543   6.458  -8.042  1.00 93.25           C  
ATOM   4213  HG  LEU A 268       2.151   5.723  -8.569  1.00 93.25           H  
ATOM   4214  CD1 LEU A 268       0.717   5.731  -6.987  1.00 93.25           C  
ATOM   4215 HD11 LEU A 268       1.370   5.205  -6.291  1.00 93.25           H  
ATOM   4216 HD12 LEU A 268       0.109   6.450  -6.439  1.00 93.25           H  
ATOM   4217 HD13 LEU A 268       0.065   4.998  -7.464  1.00 93.25           H  
ATOM   4218  CD2 LEU A 268       0.573   7.108  -9.028  1.00 93.25           C  
ATOM   4219 HD21 LEU A 268       1.124   7.510  -9.878  1.00 93.25           H  
ATOM   4220 HD22 LEU A 268      -0.120   6.355  -9.404  1.00 93.25           H  
ATOM   4221 HD23 LEU A 268       0.009   7.900  -8.535  1.00 93.25           H  
ATOM   4222  N   SER A 269       3.551  10.577  -7.484  1.00 91.65           N  
ATOM   4223  H   SER A 269       2.635  10.701  -7.891  1.00 91.65           H  
ATOM   4224  CA  SER A 269       4.115  11.680  -6.695  1.00 91.65           C  
ATOM   4225  HA  SER A 269       5.200  11.688  -6.806  1.00 91.65           H  
ATOM   4226  C   SER A 269       3.814  11.522  -5.204  1.00 91.65           C  
ATOM   4227  CB  SER A 269       3.571  13.018  -7.196  1.00 91.65           C  
ATOM   4228  HB2 SER A 269       4.043  13.829  -6.642  1.00 91.65           H  
ATOM   4229  HB3 SER A 269       2.494  13.056  -7.027  1.00 91.65           H  
ATOM   4230  O   SER A 269       4.635  11.895  -4.373  1.00 91.65           O  
ATOM   4231  OG  SER A 269       3.832  13.174  -8.582  1.00 91.65           O  
ATOM   4232  HG  SER A 269       4.764  12.991  -8.718  1.00 91.65           H  
ATOM   4233  N   ALA A 270       2.654  10.956  -4.873  1.00 92.34           N  
ATOM   4234  H   ALA A 270       2.034  10.664  -5.616  1.00 92.34           H  
ATOM   4235  CA  ALA A 270       2.257  10.589  -3.520  1.00 92.34           C  
ATOM   4236  HA  ALA A 270       3.130  10.216  -2.984  1.00 92.34           H  
ATOM   4237  C   ALA A 270       1.213   9.469  -3.569  1.00 92.34           C  
ATOM   4238  CB  ALA A 270       1.711  11.823  -2.788  1.00 92.34           C  
ATOM   4239  HB1 ALA A 270       2.474  12.600  -2.749  1.00 92.34           H  
ATOM   4240  HB2 ALA A 270       1.445  11.552  -1.766  1.00 92.34           H  
ATOM   4241  HB3 ALA A 270       0.825  12.205  -3.296  1.00 92.34           H  
ATOM   4242  O   ALA A 270       0.463   9.365  -4.545  1.00 92.34           O  
ATOM   4243  N   VAL A 271       1.156   8.653  -2.517  1.00 94.88           N  
ATOM   4244  H   VAL A 271       1.773   8.828  -1.736  1.00 94.88           H  
ATOM   4245  CA  VAL A 271       0.086   7.671  -2.323  1.00 94.88           C  
ATOM   4246  HA  VAL A 271      -0.806   8.104  -2.776  1.00 94.88           H  
ATOM   4247  C   VAL A 271      -0.220   7.457  -0.846  1.00 94.88           C  
ATOM   4248  CB  VAL A 271       0.357   6.343  -3.060  1.00 94.88           C  
ATOM   4249  HB  VAL A 271       0.515   6.577  -4.112  1.00 94.88           H  
ATOM   4250  O   VAL A 271       0.678   7.445  -0.002  1.00 94.88           O  
ATOM   4251  CG1 VAL A 271       1.597   5.601  -2.561  1.00 94.88           C  
ATOM   4252 HG11 VAL A 271       1.492   5.338  -1.508  1.00 94.88           H  
ATOM   4253 HG12 VAL A 271       1.737   4.687  -3.138  1.00 94.88           H  
ATOM   4254 HG13 VAL A 271       2.468   6.238  -2.710  1.00 94.88           H  
ATOM   4255  CG2 VAL A 271      -0.833   5.382  -2.982  1.00 94.88           C  
ATOM   4256 HG21 VAL A 271      -0.719   4.590  -3.722  1.00 94.88           H  
ATOM   4257 HG22 VAL A 271      -1.758   5.911  -3.212  1.00 94.88           H  
ATOM   4258 HG23 VAL A 271      -0.914   4.943  -1.987  1.00 94.88           H  
ATOM   4259  N   GLU A 272      -1.494   7.256  -0.537  1.00 94.86           N  
ATOM   4260  H   GLU A 272      -2.180   7.317  -1.276  1.00 94.86           H  
ATOM   4261  CA  GLU A 272      -1.971   6.879   0.788  1.00 94.86           C  
ATOM   4262  HA  GLU A 272      -1.118   6.576   1.396  1.00 94.86           H  
ATOM   4263  C   GLU A 272      -2.930   5.698   0.678  1.00 94.86           C  
ATOM   4264  CB  GLU A 272      -2.660   8.063   1.484  1.00 94.86           C  
ATOM   4265  HB2 GLU A 272      -3.541   8.353   0.912  1.00 94.86           H  
ATOM   4266  HB3 GLU A 272      -2.976   7.748   2.478  1.00 94.86           H  
ATOM   4267  O   GLU A 272      -3.799   5.701  -0.187  1.00 94.86           O  
ATOM   4268  CG  GLU A 272      -1.722   9.268   1.615  1.00 94.86           C  
ATOM   4269  HG2 GLU A 272      -0.804   8.930   2.096  1.00 94.86           H  
ATOM   4270  HG3 GLU A 272      -1.469   9.647   0.625  1.00 94.86           H  
ATOM   4271  CD  GLU A 272      -2.325  10.419   2.421  1.00 94.86           C  
ATOM   4272  OE1 GLU A 272      -1.556  11.072   3.161  1.00 94.86           O  
ATOM   4273  OE2 GLU A 272      -3.547  10.703   2.310  1.00 94.86           O  
ATOM   4274  N   MET A 273      -2.806   4.713   1.567  1.00 97.57           N  
ATOM   4275  H   MET A 273      -2.096   4.820   2.278  1.00 97.57           H  
ATOM   4276  CA  MET A 273      -3.835   3.694   1.788  1.00 97.57           C  
ATOM   4277  HA  MET A 273      -4.584   3.738   0.998  1.00 97.57           H  
ATOM   4278  C   MET A 273      -4.510   3.971   3.121  1.00 97.57           C  
ATOM   4279  CB  MET A 273      -3.256   2.280   1.820  1.00 97.57           C  
ATOM   4280  HB2 MET A 273      -2.530   2.221   2.632  1.00 97.57           H  
ATOM   4281  HB3 MET A 273      -4.059   1.583   2.057  1.00 97.57           H  
ATOM   4282  O   MET A 273      -3.822   4.197   4.119  1.00 97.57           O  
ATOM   4283  CG  MET A 273      -2.585   1.836   0.522  1.00 97.57           C  
ATOM   4284  HG2 MET A 273      -3.324   1.790  -0.278  1.00 97.57           H  
ATOM   4285  HG3 MET A 273      -1.835   2.577   0.244  1.00 97.57           H  
ATOM   4286  SD  MET A 273      -1.766   0.224   0.678  1.00 97.57           S  
ATOM   4287  CE  MET A 273      -3.193  -0.896   0.666  1.00 97.57           C  
ATOM   4288  HE1 MET A 273      -2.850  -1.924   0.784  1.00 97.57           H  
ATOM   4289  HE2 MET A 273      -3.876  -0.652   1.480  1.00 97.57           H  
ATOM   4290  HE3 MET A 273      -3.718  -0.803  -0.284  1.00 97.57           H  
ATOM   4291  N   LYS A 274      -5.837   3.915   3.151  1.00 94.71           N  
ATOM   4292  H   LYS A 274      -6.328   3.745   2.285  1.00 94.71           H  
ATOM   4293  CA  LYS A 274      -6.655   4.248   4.315  1.00 94.71           C  
ATOM   4294  HA  LYS A 274      -6.030   4.228   5.207  1.00 94.71           H  
ATOM   4295  C   LYS A 274      -7.755   3.226   4.479  1.00 94.71           C  
ATOM   4296  CB  LYS A 274      -7.281   5.642   4.185  1.00 94.71           C  
ATOM   4297  HB2 LYS A 274      -7.664   5.946   5.159  1.00 94.71           H  
ATOM   4298  HB3 LYS A 274      -8.109   5.607   3.477  1.00 94.71           H  
ATOM   4299  O   LYS A 274      -8.301   2.749   3.488  1.00 94.71           O  
ATOM   4300  CG  LYS A 274      -6.275   6.683   3.709  1.00 94.71           C  
ATOM   4301  HG2 LYS A 274      -5.882   6.387   2.737  1.00 94.71           H  
ATOM   4302  HG3 LYS A 274      -5.447   6.741   4.416  1.00 94.71           H  
ATOM   4303  CD  LYS A 274      -6.928   8.046   3.528  1.00 94.71           C  
ATOM   4304  HD2 LYS A 274      -7.763   7.965   2.832  1.00 94.71           H  
ATOM   4305  HD3 LYS A 274      -7.276   8.451   4.478  1.00 94.71           H  
ATOM   4306  CE  LYS A 274      -5.822   8.902   2.934  1.00 94.71           C  
ATOM   4307  HE2 LYS A 274      -5.295   8.325   2.174  1.00 94.71           H  
ATOM   4308  HE3 LYS A 274      -5.111   9.160   3.719  1.00 94.71           H  
ATOM   4309  NZ  LYS A 274      -6.334  10.120   2.308  1.00 94.71           N  
ATOM   4310  HZ1 LYS A 274      -6.891   9.893   1.497  1.00 94.71           H  
ATOM   4311  HZ2 LYS A 274      -5.525  10.660   2.038  1.00 94.71           H  
ATOM   4312  HZ3 LYS A 274      -6.898  10.632   2.972  1.00 94.71           H  
ATOM   4313  N   ILE A 275      -8.077   2.893   5.717  1.00 93.81           N  
ATOM   4314  H   ILE A 275      -7.597   3.350   6.480  1.00 93.81           H  
ATOM   4315  CA  ILE A 275      -9.146   1.955   6.028  1.00 93.81           C  
ATOM   4316  HA  ILE A 275      -9.679   1.741   5.102  1.00 93.81           H  
ATOM   4317  C   ILE A 275     -10.161   2.587   6.958  1.00 93.81           C  
ATOM   4318  CB  ILE A 275      -8.619   0.609   6.560  1.00 93.81           C  
ATOM   4319  HB  ILE A 275      -9.479  -0.038   6.728  1.00 93.81           H  
ATOM   4320  O   ILE A 275      -9.815   3.338   7.873  1.00 93.81           O  
ATOM   4321  CG1 ILE A 275      -7.870   0.762   7.902  1.00 93.81           C  
ATOM   4322 HG12 ILE A 275      -8.541   1.219   8.629  1.00 93.81           H  
ATOM   4323 HG13 ILE A 275      -7.013   1.424   7.770  1.00 93.81           H  
ATOM   4324  CG2 ILE A 275      -7.753  -0.050   5.477  1.00 93.81           C  
ATOM   4325 HG21 ILE A 275      -6.845   0.529   5.306  1.00 93.81           H  
ATOM   4326 HG22 ILE A 275      -8.316  -0.120   4.547  1.00 93.81           H  
ATOM   4327 HG23 ILE A 275      -7.485  -1.058   5.795  1.00 93.81           H  
ATOM   4328  CD1 ILE A 275      -7.385  -0.552   8.523  1.00 93.81           C  
ATOM   4329 HD11 ILE A 275      -6.654  -1.041   7.879  1.00 93.81           H  
ATOM   4330 HD12 ILE A 275      -8.234  -1.216   8.682  1.00 93.81           H  
ATOM   4331 HD13 ILE A 275      -6.913  -0.341   9.482  1.00 93.81           H  
ATOM   4332  N   ARG A 276     -11.419   2.219   6.756  1.00 89.61           N  
ATOM   4333  H   ARG A 276     -11.623   1.635   5.958  1.00 89.61           H  
ATOM   4334  CA  ARG A 276     -12.511   2.567   7.660  1.00 89.61           C  
ATOM   4335  HA  ARG A 276     -12.095   2.783   8.645  1.00 89.61           H  
ATOM   4336  C   ARG A 276     -13.456   1.391   7.812  1.00 89.61           C  
ATOM   4337  CB  ARG A 276     -13.215   3.842   7.175  1.00 89.61           C  
ATOM   4338  HB2 ARG A 276     -12.470   4.630   7.064  1.00 89.61           H  
ATOM   4339  HB3 ARG A 276     -13.928   4.160   7.935  1.00 89.61           H  
ATOM   4340  O   ARG A 276     -13.611   0.593   6.889  1.00 89.61           O  
ATOM   4341  CG  ARG A 276     -13.960   3.660   5.845  1.00 89.61           C  
ATOM   4342  HG2 ARG A 276     -14.776   2.951   5.980  1.00 89.61           H  
ATOM   4343  HG3 ARG A 276     -13.281   3.285   5.080  1.00 89.61           H  
ATOM   4344  CD  ARG A 276     -14.535   4.998   5.383  1.00 89.61           C  
ATOM   4345  HD2 ARG A 276     -13.715   5.656   5.097  1.00 89.61           H  
ATOM   4346  HD3 ARG A 276     -15.073   5.460   6.211  1.00 89.61           H  
ATOM   4347  NE  ARG A 276     -15.415   4.802   4.224  1.00 89.61           N  
ATOM   4348  HE  ARG A 276     -15.017   4.348   3.414  1.00 89.61           H  
ATOM   4349  NH1 ARG A 276     -17.353   5.754   5.018  1.00 89.61           N  
ATOM   4350 HH11 ARG A 276     -18.325   5.996   4.889  1.00 89.61           H  
ATOM   4351 HH12 ARG A 276     -16.868   5.983   5.874  1.00 89.61           H  
ATOM   4352  NH2 ARG A 276     -17.278   4.837   2.977  1.00 89.61           N  
ATOM   4353 HH21 ARG A 276     -16.713   4.314   2.323  1.00 89.61           H  
ATOM   4354 HH22 ARG A 276     -18.263   5.008   2.831  1.00 89.61           H  
ATOM   4355  CZ  ARG A 276     -16.677   5.140   4.087  1.00 89.61           C  
ATOM   4356  N   LYS A 277     -14.067   1.286   8.986  1.00 87.78           N  
ATOM   4357  H   LYS A 277     -13.936   2.031   9.656  1.00 87.78           H  
ATOM   4358  CA  LYS A 277     -15.138   0.322   9.238  1.00 87.78           C  
ATOM   4359  HA  LYS A 277     -14.827  -0.661   8.886  1.00 87.78           H  
ATOM   4360  C   LYS A 277     -16.378   0.744   8.438  1.00 87.78           C  
ATOM   4361  CB  LYS A 277     -15.384   0.253  10.752  1.00 87.78           C  
ATOM   4362  HB2 LYS A 277     -14.424   0.134  11.255  1.00 87.78           H  
ATOM   4363  HB3 LYS A 277     -15.835   1.187  11.087  1.00 87.78           H  
ATOM   4364  O   LYS A 277     -16.661   1.941   8.355  1.00 87.78           O  
ATOM   4365  CG  LYS A 277     -16.283  -0.921  11.158  1.00 87.78           C  
ATOM   4366  HG2 LYS A 277     -17.268  -0.805  10.706  1.00 87.78           H  
ATOM   4367  HG3 LYS A 277     -15.836  -1.851  10.808  1.00 87.78           H  
ATOM   4368  CD  LYS A 277     -16.430  -0.971  12.686  1.00 87.78           C  
ATOM   4369  HD2 LYS A 277     -16.923  -0.065  13.039  1.00 87.78           H  
ATOM   4370  HD3 LYS A 277     -15.440  -1.035  13.139  1.00 87.78           H  
ATOM   4371  CE  LYS A 277     -17.245  -2.197  13.104  1.00 87.78           C  
ATOM   4372  HE2 LYS A 277     -18.256  -2.120  12.702  1.00 87.78           H  
ATOM   4373  HE3 LYS A 277     -16.764  -3.068  12.661  1.00 87.78           H  
ATOM   4374  NZ  LYS A 277     -17.273  -2.361  14.579  1.00 87.78           N  
ATOM   4375  HZ1 LYS A 277     -17.850  -1.696  15.073  1.00 87.78           H  
ATOM   4376  HZ2 LYS A 277     -16.367  -2.149  14.972  1.00 87.78           H  
ATOM   4377  HZ3 LYS A 277     -17.457  -3.305  14.886  1.00 87.78           H  
ATOM   4378  N   LEU A 278     -17.065  -0.222   7.834  1.00 85.78           N  
ATOM   4379  H   LEU A 278     -16.763  -1.174   7.988  1.00 85.78           H  
ATOM   4380  CA  LEU A 278     -18.362  -0.049   7.170  1.00 85.78           C  
ATOM   4381  HA  LEU A 278     -18.500   0.997   6.899  1.00 85.78           H  
ATOM   4382  C   LEU A 278     -19.528  -0.350   8.112  1.00 85.78           C  
ATOM   4383  CB  LEU A 278     -18.429  -0.928   5.906  1.00 85.78           C  
ATOM   4384  HB2 LEU A 278     -19.465  -0.933   5.569  1.00 85.78           H  
ATOM   4385  HB3 LEU A 278     -18.169  -1.948   6.191  1.00 85.78           H  
ATOM   4386  O   LEU A 278     -19.374  -1.248   8.972  1.00 85.78           O  
ATOM   4387  CG  LEU A 278     -17.544  -0.489   4.734  1.00 85.78           C  
ATOM   4388  HG  LEU A 278     -16.494  -0.517   5.026  1.00 85.78           H  
ATOM   4389  CD1 LEU A 278     -17.772  -1.476   3.591  1.00 85.78           C  
ATOM   4390 HD11 LEU A 278     -17.470  -2.473   3.911  1.00 85.78           H  
ATOM   4391 HD12 LEU A 278     -18.823  -1.478   3.303  1.00 85.78           H  
ATOM   4392 HD13 LEU A 278     -17.163  -1.186   2.735  1.00 85.78           H  
ATOM   4393  CD2 LEU A 278     -17.905   0.915   4.244  1.00 85.78           C  
ATOM   4394 HD21 LEU A 278     -17.400   1.138   3.304  1.00 85.78           H  
ATOM   4395 HD22 LEU A 278     -17.584   1.645   4.986  1.00 85.78           H  
ATOM   4396 HD23 LEU A 278     -18.983   0.995   4.106  1.00 85.78           H  
ATOM   4397  OXT LEU A 278     -20.572   0.291   7.878  1.00 85.78           O  
TER    4398      LEU A 278                                                       
END   
