# Supplementary material for: Nuclear genome of Bulinus truncatus, an intermediate host of the carcinogenic human blood fluke Schistosoma haematobium
Source: Nat Commun. 2022 Feb 21;13:977. doi: 10.1038/s41467-022-28634-9 (PMC8861042; doi:10.1038/s41467-022-28634-9)
Supplement: Supplementary file 6 — Supplementary Data 3 [file 41467_2022_28634_MOESM6_ESM.zip › Supplementary_Data_3/bglb000140-pa.mature.pep.pdb]

ATOM      1  N   SER A   1      50.592 -17.947  10.335  1.00 55.28           N  
ATOM      2  H   SER A   1      51.548 -18.204  10.134  1.00 55.28           H  
ATOM      3  H2  SER A   1      50.578 -17.263  11.078  1.00 55.28           H  
ATOM      4  H3  SER A   1      50.053 -18.754  10.615  1.00 55.28           H  
ATOM      5  CA  SER A   1      49.963 -17.360   9.146  1.00 55.28           C  
ATOM      6  HA  SER A   1      50.098 -18.025   8.293  1.00 55.28           H  
ATOM      7  C   SER A   1      50.660 -16.047   8.875  1.00 55.28           C  
ATOM      8  CB  SER A   1      48.468 -17.174   9.381  1.00 55.28           C  
ATOM      9  HB2 SER A   1      48.291 -16.281   9.980  1.00 55.28           H  
ATOM     10  HB3 SER A   1      47.964 -17.103   8.417  1.00 55.28           H  
ATOM     11  O   SER A   1      50.626 -15.162   9.724  1.00 55.28           O  
ATOM     12  OG  SER A   1      47.963 -18.291  10.088  1.00 55.28           O  
ATOM     13  HG  SER A   1      47.015 -18.180  10.190  1.00 55.28           H  
ATOM     14  N   GLU A   2      51.412 -15.985   7.786  1.00 74.46           N  
ATOM     15  H   GLU A   2      51.344 -16.723   7.099  1.00 74.46           H  
ATOM     16  CA  GLU A   2      52.285 -14.867   7.434  1.00 74.46           C  
ATOM     17  HA  GLU A   2      52.304 -14.148   8.254  1.00 74.46           H  
ATOM     18  C   GLU A   2      51.742 -14.136   6.205  1.00 74.46           C  
ATOM     19  CB  GLU A   2      53.729 -15.353   7.226  1.00 74.46           C  
ATOM     20  HB2 GLU A   2      53.729 -16.190   6.527  1.00 74.46           H  
ATOM     21  HB3 GLU A   2      54.314 -14.537   6.801  1.00 74.46           H  
ATOM     22  O   GLU A   2      51.215 -14.745   5.267  1.00 74.46           O  
ATOM     23  CG  GLU A   2      54.366 -15.773   8.563  1.00 74.46           C  
ATOM     24  HG2 GLU A   2      54.317 -14.926   9.247  1.00 74.46           H  
ATOM     25  HG3 GLU A   2      53.776 -16.581   8.996  1.00 74.46           H  
ATOM     26  CD  GLU A   2      55.825 -16.241   8.440  1.00 74.46           C  
ATOM     27  OE1 GLU A   2      56.460 -16.365   9.510  1.00 74.46           O  
ATOM     28  OE2 GLU A   2      56.270 -16.508   7.303  1.00 74.46           O  
ATOM     29  N   LEU A   3      51.863 -12.811   6.239  1.00 86.41           N  
ATOM     30  H   LEU A   3      52.320 -12.402   7.041  1.00 86.41           H  
ATOM     31  CA  LEU A   3      51.717 -11.957   5.073  1.00 86.41           C  
ATOM     32  HA  LEU A   3      50.811 -12.222   4.528  1.00 86.41           H  
ATOM     33  C   LEU A   3      52.941 -12.183   4.182  1.00 86.41           C  
ATOM     34  CB  LEU A   3      51.631 -10.510   5.577  1.00 86.41           C  
ATOM     35  HB2 LEU A   3      50.797 -10.428   6.275  1.00 86.41           H  
ATOM     36  HB3 LEU A   3      52.545 -10.284   6.125  1.00 86.41           H  
ATOM     37  O   LEU A   3      54.059 -11.859   4.582  1.00 86.41           O  
ATOM     38  CG  LEU A   3      51.456  -9.466   4.465  1.00 86.41           C  
ATOM     39  HG  LEU A   3      52.225  -9.580   3.702  1.00 86.41           H  
ATOM     40  CD1 LEU A   3      50.075  -9.563   3.820  1.00 86.41           C  
ATOM     41 HD11 LEU A   3      49.895  -8.698   3.181  1.00 86.41           H  
ATOM     42 HD12 LEU A   3      50.012 -10.465   3.212  1.00 86.41           H  
ATOM     43 HD13 LEU A   3      49.302  -9.590   4.588  1.00 86.41           H  
ATOM     44  CD2 LEU A   3      51.601  -8.089   5.096  1.00 86.41           C  
ATOM     45 HD21 LEU A   3      52.608  -7.994   5.502  1.00 86.41           H  
ATOM     46 HD22 LEU A   3      50.880  -7.972   5.905  1.00 86.41           H  
ATOM     47 HD23 LEU A   3      51.425  -7.320   4.343  1.00 86.41           H  
ATOM     48  N   VAL A   4      52.735 -12.744   2.994  1.00 87.94           N  
ATOM     49  H   VAL A   4      51.788 -12.946   2.707  1.00 87.94           H  
ATOM     50  CA  VAL A   4      53.822 -13.139   2.093  1.00 87.94           C  
ATOM     51  HA  VAL A   4      54.774 -12.995   2.603  1.00 87.94           H  
ATOM     52  C   VAL A   4      53.814 -12.252   0.861  1.00 87.94           C  
ATOM     53  CB  VAL A   4      53.751 -14.631   1.717  1.00 87.94           C  
ATOM     54  HB  VAL A   4      52.820 -14.826   1.184  1.00 87.94           H  
ATOM     55  O   VAL A   4      52.785 -12.076   0.205  1.00 87.94           O  
ATOM     56  CG1 VAL A   4      54.929 -15.040   0.821  1.00 87.94           C  
ATOM     57 HG11 VAL A   4      54.885 -14.520  -0.136  1.00 87.94           H  
ATOM     58 HG12 VAL A   4      54.881 -16.110   0.616  1.00 87.94           H  
ATOM     59 HG13 VAL A   4      55.876 -14.819   1.313  1.00 87.94           H  
ATOM     60  CG2 VAL A   4      53.802 -15.526   2.961  1.00 87.94           C  
ATOM     61 HG21 VAL A   4      54.717 -15.344   3.524  1.00 87.94           H  
ATOM     62 HG22 VAL A   4      52.943 -15.327   3.601  1.00 87.94           H  
ATOM     63 HG23 VAL A   4      53.765 -16.575   2.666  1.00 87.94           H  
ATOM     64  N   ILE A   5      54.993 -11.729   0.533  1.00 91.96           N  
ATOM     65  H   ILE A   5      55.791 -11.955   1.109  1.00 91.96           H  
ATOM     66  CA  ILE A   5      55.275 -11.134  -0.767  1.00 91.96           C  
ATOM     67  HA  ILE A   5      54.361 -11.194  -1.357  1.00 91.96           H  
ATOM     68  C   ILE A   5      56.332 -11.973  -1.484  1.00 91.96           C  
ATOM     69  CB  ILE A   5      55.599  -9.632  -0.655  1.00 91.96           C  
ATOM     70  HB  ILE A   5      54.717  -9.160  -0.222  1.00 91.96           H  
ATOM     71  O   ILE A   5      57.443 -12.144  -0.980  1.00 91.96           O  
ATOM     72  CG1 ILE A   5      55.797  -9.033  -2.064  1.00 91.96           C  
ATOM     73 HG12 ILE A   5      56.731  -9.397  -2.490  1.00 91.96           H  
ATOM     74 HG13 ILE A   5      54.982  -9.368  -2.706  1.00 91.96           H  
ATOM     75  CG2 ILE A   5      56.771  -9.339   0.295  1.00 91.96           C  
ATOM     76 HG21 ILE A   5      56.956  -8.266   0.346  1.00 91.96           H  
ATOM     77 HG22 ILE A   5      56.528  -9.695   1.297  1.00 91.96           H  
ATOM     78 HG23 ILE A   5      57.673  -9.856  -0.032  1.00 91.96           H  
ATOM     79  CD1 ILE A   5      55.804  -7.500  -2.095  1.00 91.96           C  
ATOM     80 HD11 ILE A   5      56.680  -7.112  -1.576  1.00 91.96           H  
ATOM     81 HD12 ILE A   5      55.839  -7.174  -3.134  1.00 91.96           H  
ATOM     82 HD13 ILE A   5      54.896  -7.109  -1.636  1.00 91.96           H  
ATOM     83  N   ASP A   6      55.971 -12.502  -2.647  1.00 91.57           N  
ATOM     84  H   ASP A   6      55.053 -12.284  -3.010  1.00 91.57           H  
ATOM     85  CA  ASP A   6      56.857 -13.277  -3.513  1.00 91.57           C  
ATOM     86  HA  ASP A   6      57.831 -13.367  -3.032  1.00 91.57           H  
ATOM     87  C   ASP A   6      57.068 -12.550  -4.837  1.00 91.57           C  
ATOM     88  CB  ASP A   6      56.320 -14.699  -3.721  1.00 91.57           C  
ATOM     89  HB2 ASP A   6      55.385 -14.659  -4.280  1.00 91.57           H  
ATOM     90  HB3 ASP A   6      56.124 -15.154  -2.751  1.00 91.57           H  
ATOM     91  O   ASP A   6      56.149 -11.907  -5.353  1.00 91.57           O  
ATOM     92  CG  ASP A   6      57.344 -15.558  -4.470  1.00 91.57           C  
ATOM     93  OD1 ASP A   6      58.529 -15.508  -4.065  1.00 91.57           O  
ATOM     94  OD2 ASP A   6      56.952 -16.222  -5.454  1.00 91.57           O  
ATOM     95  N   VAL A   7      58.288 -12.623  -5.366  1.00 92.98           N  
ATOM     96  H   VAL A   7      58.939 -13.294  -4.983  1.00 92.98           H  
ATOM     97  CA  VAL A   7      58.654 -11.955  -6.613  1.00 92.98           C  
ATOM     98  HA  VAL A   7      57.730 -11.737  -7.149  1.00 92.98           H  
ATOM     99  C   VAL A   7      59.480 -12.892  -7.484  1.00 92.98           C  
ATOM    100  CB  VAL A   7      59.381 -10.617  -6.385  1.00 92.98           C  
ATOM    101  HB  VAL A   7      60.375 -10.794  -5.976  1.00 92.98           H  
ATOM    102  O   VAL A   7      60.442 -13.496  -7.013  1.00 92.98           O  
ATOM    103  CG1 VAL A   7      59.496  -9.901  -7.732  1.00 92.98           C  
ATOM    104 HG11 VAL A   7      59.504  -8.821  -7.587  1.00 92.98           H  
ATOM    105 HG12 VAL A   7      60.408 -10.219  -8.237  1.00 92.98           H  
ATOM    106 HG13 VAL A   7      58.639 -10.120  -8.369  1.00 92.98           H  
ATOM    107  CG2 VAL A   7      58.633  -9.670  -5.435  1.00 92.98           C  
ATOM    108 HG21 VAL A   7      58.473 -10.142  -4.466  1.00 92.98           H  
ATOM    109 HG22 VAL A   7      57.661  -9.425  -5.864  1.00 92.98           H  
ATOM    110 HG23 VAL A   7      59.211  -8.756  -5.295  1.00 92.98           H  
ATOM    111  N   GLN A   8      59.106 -13.019  -8.758  1.00 90.57           N  
ATOM    112  H   GLN A   8      58.290 -12.512  -9.070  1.00 90.57           H  
ATOM    113  CA  GLN A   8      59.783 -13.895  -9.711  1.00 90.57           C  
ATOM    114  HA  GLN A   8      60.756 -14.155  -9.296  1.00 90.57           H  
ATOM    115  C   GLN A   8      59.980 -13.216 -11.076  1.00 90.57           C  
ATOM    116  CB  GLN A   8      59.010 -15.212  -9.878  1.00 90.57           C  
ATOM    117  HB2 GLN A   8      57.980 -15.009 -10.172  1.00 90.57           H  
ATOM    118  HB3 GLN A   8      59.491 -15.782 -10.673  1.00 90.57           H  
ATOM    119  O   GLN A   8      58.986 -12.844 -11.706  1.00 90.57           O  
ATOM    120  CG  GLN A   8      59.025 -16.056  -8.594  1.00 90.57           C  
ATOM    121  HG2 GLN A   8      60.038 -16.083  -8.192  1.00 90.57           H  
ATOM    122  HG3 GLN A   8      58.377 -15.597  -7.847  1.00 90.57           H  
ATOM    123  CD  GLN A   8      58.573 -17.495  -8.808  1.00 90.57           C  
ATOM    124  NE2 GLN A   8      58.651 -18.311  -7.784  1.00 90.57           N  
ATOM    125 HE21 GLN A   8      58.736 -17.895  -6.867  1.00 90.57           H  
ATOM    126 HE22 GLN A   8      58.257 -19.230  -7.922  1.00 90.57           H  
ATOM    127  OE1 GLN A   8      58.159 -17.922  -9.875  1.00 90.57           O  
ATOM    128  N   PRO A   9      61.227 -13.104 -11.579  1.00 89.63           N  
ATOM    129  CA  PRO A   9      62.500 -13.334 -10.878  1.00 89.63           C  
ATOM    130  HA  PRO A   9      62.487 -14.282 -10.340  1.00 89.63           H  
ATOM    131  C   PRO A   9      62.841 -12.196  -9.889  1.00 89.63           C  
ATOM    132  CB  PRO A   9      63.536 -13.450 -11.999  1.00 89.63           C  
ATOM    133  HB2 PRO A   9      63.539 -14.468 -12.389  1.00 89.63           H  
ATOM    134  HB3 PRO A   9      64.537 -13.166 -11.676  1.00 89.63           H  
ATOM    135  O   PRO A   9      62.309 -11.095  -9.992  1.00 89.63           O  
ATOM    136  CG  PRO A   9      62.993 -12.502 -13.065  1.00 89.63           C  
ATOM    137  HG2 PRO A   9      63.347 -12.769 -14.061  1.00 89.63           H  
ATOM    138  HG3 PRO A   9      63.278 -11.480 -12.815  1.00 89.63           H  
ATOM    139  CD  PRO A   9      61.478 -12.643 -12.938  1.00 89.63           C  
ATOM    140  HD2 PRO A   9      60.996 -11.683 -13.122  1.00 89.63           H  
ATOM    141  HD3 PRO A   9      61.112 -13.385 -13.647  1.00 89.63           H  
ATOM    142  N   ASN A  10      63.758 -12.442  -8.943  1.00 86.99           N  
ATOM    143  H   ASN A  10      64.149 -13.371  -8.877  1.00 86.99           H  
ATOM    144  CA  ASN A  10      64.244 -11.404  -8.011  1.00 86.99           C  
ATOM    145  HA  ASN A  10      63.396 -10.819  -7.654  1.00 86.99           H  
ATOM    146  C   ASN A  10      65.220 -10.410  -8.668  1.00 86.99           C  
ATOM    147  CB  ASN A  10      64.930 -12.061  -6.801  1.00 86.99           C  
ATOM    148  HB2 ASN A  10      65.750 -12.689  -7.149  1.00 86.99           H  
ATOM    149  HB3 ASN A  10      65.359 -11.279  -6.174  1.00 86.99           H  
ATOM    150  O   ASN A  10      65.445  -9.333  -8.126  1.00 86.99           O  
ATOM    151  CG  ASN A  10      63.991 -12.866  -5.925  1.00 86.99           C  
ATOM    152  ND2 ASN A  10      64.403 -14.032  -5.486  1.00 86.99           N  
ATOM    153 HD21 ASN A  10      65.305 -14.385  -5.770  1.00 86.99           H  
ATOM    154 HD22 ASN A  10      63.682 -14.613  -5.082  1.00 86.99           H  
ATOM    155  OD1 ASN A  10      62.898 -12.465  -5.576  1.00 86.99           O  
ATOM    156  N   VAL A  11      65.801 -10.781  -9.811  1.00 87.26           N  
ATOM    157  H   VAL A  11      65.526 -11.660 -10.224  1.00 87.26           H  
ATOM    158  CA  VAL A  11      66.732  -9.965 -10.596  1.00 87.26           C  
ATOM    159  HA  VAL A  11      66.803  -8.970 -10.158  1.00 87.26           H  
ATOM    160  C   VAL A  11      66.174  -9.854 -12.009  1.00 87.26           C  
ATOM    161  CB  VAL A  11      68.149 -10.572 -10.625  1.00 87.26           C  
ATOM    162  HB  VAL A  11      68.115 -11.525 -11.154  1.00 87.26           H  
ATOM    163  O   VAL A  11      65.822 -10.873 -12.608  1.00 87.26           O  
ATOM    164  CG1 VAL A  11      69.121  -9.643 -11.359  1.00 87.26           C  
ATOM    165 HG11 VAL A  11      70.115 -10.091 -11.358  1.00 87.26           H  
ATOM    166 HG12 VAL A  11      69.168  -8.675 -10.860  1.00 87.26           H  
ATOM    167 HG13 VAL A  11      68.821  -9.506 -12.398  1.00 87.26           H  
ATOM    168  CG2 VAL A  11      68.704 -10.834  -9.219  1.00 87.26           C  
ATOM    169 HG21 VAL A  11      69.713 -11.240  -9.297  1.00 87.26           H  
ATOM    170 HG22 VAL A  11      68.086 -11.556  -8.686  1.00 87.26           H  
ATOM    171 HG23 VAL A  11      68.755  -9.906  -8.650  1.00 87.26           H  
ATOM    172  N   ILE A  12      66.079  -8.634 -12.535  1.00 85.32           N  
ATOM    173  H   ILE A  12      66.383  -7.850 -11.976  1.00 85.32           H  
ATOM    174  CA  ILE A  12      65.583  -8.371 -13.889  1.00 85.32           C  
ATOM    175  HA  ILE A  12      65.329  -9.327 -14.345  1.00 85.32           H  
ATOM    176  C   ILE A  12      66.666  -7.759 -14.783  1.00 85.32           C  
ATOM    177  CB  ILE A  12      64.280  -7.540 -13.881  1.00 85.32           C  
ATOM    178  HB  ILE A  12      63.964  -7.430 -14.918  1.00 85.32           H  
ATOM    179  O   ILE A  12      67.480  -6.946 -14.339  1.00 85.32           O  
ATOM    180  CG1 ILE A  12      64.474  -6.129 -13.283  1.00 85.32           C  
ATOM    181 HG12 ILE A  12      65.337  -5.652 -13.747  1.00 85.32           H  
ATOM    182 HG13 ILE A  12      64.666  -6.203 -12.212  1.00 85.32           H  
ATOM    183  CG2 ILE A  12      63.169  -8.298 -13.132  1.00 85.32           C  
ATOM    184 HG21 ILE A  12      63.155  -9.343 -13.442  1.00 85.32           H  
ATOM    185 HG22 ILE A  12      62.196  -7.855 -13.344  1.00 85.32           H  
ATOM    186 HG23 ILE A  12      63.354  -8.273 -12.058  1.00 85.32           H  
ATOM    187  CD1 ILE A  12      63.274  -5.208 -13.513  1.00 85.32           C  
ATOM    188 HD11 ILE A  12      62.387  -5.588 -13.006  1.00 85.32           H  
ATOM    189 HD12 ILE A  12      63.092  -5.119 -14.584  1.00 85.32           H  
ATOM    190 HD13 ILE A  12      63.497  -4.214 -13.126  1.00 85.32           H  
ATOM    191  N   SER A  13      66.630  -8.124 -16.065  1.00 79.73           N  
ATOM    192  H   SER A  13      65.950  -8.819 -16.338  1.00 79.73           H  
ATOM    193  CA  SER A  13      67.427  -7.530 -17.141  1.00 79.73           C  
ATOM    194  HA  SER A  13      67.855  -6.598 -16.773  1.00 79.73           H  
ATOM    195  C   SER A  13      66.530  -7.274 -18.363  1.00 79.73           C  
ATOM    196  CB  SER A  13      68.598  -8.442 -17.513  1.00 79.73           C  
ATOM    197  HB2 SER A  13      69.306  -8.473 -16.685  1.00 79.73           H  
ATOM    198  HB3 SER A  13      68.232  -9.449 -17.712  1.00 79.73           H  
ATOM    199  O   SER A  13      65.779  -8.178 -18.740  1.00 79.73           O  
ATOM    200  OG  SER A  13      69.233  -7.939 -18.672  1.00 79.73           O  
ATOM    201  HG  SER A  13      70.180  -8.072 -18.585  1.00 79.73           H  
ATOM    202  N   PRO A  14      66.585  -6.090 -19.008  1.00 66.30           N  
ATOM    203  CA  PRO A  14      65.627  -5.700 -20.051  1.00 66.30           C  
ATOM    204  HA  PRO A  14      64.628  -5.662 -19.616  1.00 66.30           H  
ATOM    205  C   PRO A  14      65.601  -6.629 -21.270  1.00 66.30           C  
ATOM    206  CB  PRO A  14      66.050  -4.294 -20.497  1.00 66.30           C  
ATOM    207  HB2 PRO A  14      65.184  -3.664 -20.699  1.00 66.30           H  
ATOM    208  HB3 PRO A  14      66.686  -4.353 -21.381  1.00 66.30           H  
ATOM    209  O   PRO A  14      64.571  -6.752 -21.925  1.00 66.30           O  
ATOM    210  CG  PRO A  14      66.876  -3.760 -19.335  1.00 66.30           C  
ATOM    211  HG2 PRO A  14      66.203  -3.322 -18.598  1.00 66.30           H  
ATOM    212  HG3 PRO A  14      67.616  -3.032 -19.667  1.00 66.30           H  
ATOM    213  CD  PRO A  14      67.529  -5.012 -18.763  1.00 66.30           C  
ATOM    214  HD2 PRO A  14      68.458  -5.221 -19.294  1.00 66.30           H  
ATOM    215  HD3 PRO A  14      67.734  -4.861 -17.703  1.00 66.30           H  
ATOM    216  N   GLU A  15      66.736  -7.254 -21.594  1.00 66.23           N  
ATOM    217  H   GLU A  15      67.551  -7.096 -21.018  1.00 66.23           H  
ATOM    218  CA  GLU A  15      66.903  -8.072 -22.805  1.00 66.23           C  
ATOM    219  HA  GLU A  15      66.206  -7.739 -23.574  1.00 66.23           H  
ATOM    220  C   GLU A  15      66.607  -9.560 -22.572  1.00 66.23           C  
ATOM    221  CB  GLU A  15      68.332  -7.883 -23.345  1.00 66.23           C  
ATOM    222  HB2 GLU A  15      69.040  -8.073 -22.539  1.00 66.23           H  
ATOM    223  HB3 GLU A  15      68.509  -8.608 -24.140  1.00 66.23           H  
ATOM    224  O   GLU A  15      66.371 -10.295 -23.528  1.00 66.23           O  
ATOM    225  CG  GLU A  15      68.560  -6.472 -23.914  1.00 66.23           C  
ATOM    226  HG2 GLU A  15      67.916  -6.336 -24.783  1.00 66.23           H  
ATOM    227  HG3 GLU A  15      68.267  -5.735 -23.165  1.00 66.23           H  
ATOM    228  CD  GLU A  15      70.020  -6.205 -24.315  1.00 66.23           C  
ATOM    229  OE1 GLU A  15      70.385  -5.009 -24.400  1.00 66.23           O  
ATOM    230  OE2 GLU A  15      70.812  -7.161 -24.458  1.00 66.23           O  
ATOM    231  N   ILE A  16      66.608 -10.009 -21.312  1.00 71.76           N  
ATOM    232  H   ILE A  16      66.743  -9.328 -20.579  1.00 71.76           H  
ATOM    233  CA  ILE A  16      66.521 -11.434 -20.952  1.00 71.76           C  
ATOM    234  HA  ILE A  16      66.516 -12.031 -21.864  1.00 71.76           H  
ATOM    235  C   ILE A  16      65.209 -11.737 -20.217  1.00 71.76           C  
ATOM    236  CB  ILE A  16      67.756 -11.868 -20.117  1.00 71.76           C  
ATOM    237  HB  ILE A  16      67.639 -11.467 -19.110  1.00 71.76           H  
ATOM    238  O   ILE A  16      64.607 -12.795 -20.405  1.00 71.76           O  
ATOM    239  CG1 ILE A  16      69.093 -11.328 -20.687  1.00 71.76           C  
ATOM    240 HG12 ILE A  16      69.049 -10.241 -20.759  1.00 71.76           H  
ATOM    241 HG13 ILE A  16      69.246 -11.725 -21.691  1.00 71.76           H  
ATOM    242  CG2 ILE A  16      67.801 -13.406 -20.025  1.00 71.76           C  
ATOM    243 HG21 ILE A  16      66.866 -13.798 -19.624  1.00 71.76           H  
ATOM    244 HG22 ILE A  16      67.969 -13.835 -21.013  1.00 71.76           H  
ATOM    245 HG23 ILE A  16      68.598 -13.727 -19.354  1.00 71.76           H  
ATOM    246  CD1 ILE A  16      70.325 -11.645 -19.829  1.00 71.76           C  
ATOM    247 HD11 ILE A  16      70.544 -12.712 -19.850  1.00 71.76           H  
ATOM    248 HD12 ILE A  16      71.188 -11.112 -20.229  1.00 71.76           H  
ATOM    249 HD13 ILE A  16      70.157 -11.323 -18.801  1.00 71.76           H  
ATOM    250  N   THR A  17      64.735 -10.820 -19.370  1.00 79.40           N  
ATOM    251  H   THR A  17      65.214  -9.936 -19.271  1.00 79.40           H  
ATOM    252  CA  THR A  17      63.550 -11.050 -18.541  1.00 79.40           C  
ATOM    253  HA  THR A  17      63.543 -12.097 -18.240  1.00 79.40           H  
ATOM    254  C   THR A  17      62.270 -10.773 -19.328  1.00 79.40           C  
ATOM    255  CB  THR A  17      63.593 -10.208 -17.259  1.00 79.40           C  
ATOM    256  HB  THR A  17      63.490  -9.151 -17.505  1.00 79.40           H  
ATOM    257  O   THR A  17      61.919  -9.627 -19.589  1.00 79.40           O  
ATOM    258  CG2 THR A  17      62.474 -10.623 -16.307  1.00 79.40           C  
ATOM    259 HG21 THR A  17      62.533 -10.026 -15.396  1.00 79.40           H  
ATOM    260 HG22 THR A  17      61.504 -10.430 -16.765  1.00 79.40           H  
ATOM    261 HG23 THR A  17      62.551 -11.681 -16.057  1.00 79.40           H  
ATOM    262  OG1 THR A  17      64.810 -10.400 -16.570  1.00 79.40           O  
ATOM    263  HG1 THR A  17      64.883 -11.327 -16.330  1.00 79.40           H  
ATOM    264  N   ALA A  18      61.521 -11.827 -19.657  1.00 81.85           N  
ATOM    265  H   ALA A  18      61.918 -12.749 -19.541  1.00 81.85           H  
ATOM    266  CA  ALA A  18      60.241 -11.696 -20.358  1.00 81.85           C  
ATOM    267  HA  ALA A  18      60.379 -11.036 -21.215  1.00 81.85           H  
ATOM    268  C   ALA A  18      59.129 -11.082 -19.483  1.00 81.85           C  
ATOM    269  CB  ALA A  18      59.840 -13.082 -20.878  1.00 81.85           C  
ATOM    270  HB1 ALA A  18      59.695 -13.772 -20.047  1.00 81.85           H  
ATOM    271  HB2 ALA A  18      60.617 -13.468 -21.537  1.00 81.85           H  
ATOM    272  HB3 ALA A  18      58.910 -13.003 -21.441  1.00 81.85           H  
ATOM    273  O   ALA A  18      58.319 -10.292 -19.968  1.00 81.85           O  
ATOM    274  N   GLN A  19      59.086 -11.436 -18.195  1.00 85.01           N  
ATOM    275  H   GLN A  19      59.803 -12.047 -17.831  1.00 85.01           H  
ATOM    276  CA  GLN A  19      58.057 -10.978 -17.261  1.00 85.01           C  
ATOM    277  HA  GLN A  19      57.766  -9.968 -17.550  1.00 85.01           H  
ATOM    278  C   GLN A  19      58.569 -10.913 -15.818  1.00 85.01           C  
ATOM    279  CB  GLN A  19      56.808 -11.874 -17.364  1.00 85.01           C  
ATOM    280  HB2 GLN A  19      56.466 -11.876 -18.399  1.00 85.01           H  
ATOM    281  HB3 GLN A  19      56.017 -11.439 -16.752  1.00 85.01           H  
ATOM    282  O   GLN A  19      59.441 -11.691 -15.431  1.00 85.01           O  
ATOM    283  CG  GLN A  19      57.040 -13.329 -16.912  1.00 85.01           C  
ATOM    284  HG2 GLN A  19      57.323 -13.345 -15.860  1.00 85.01           H  
ATOM    285  HG3 GLN A  19      57.854 -13.765 -17.492  1.00 85.01           H  
ATOM    286  CD  GLN A  19      55.811 -14.217 -17.082  1.00 85.01           C  
ATOM    287  NE2 GLN A  19      55.898 -15.473 -16.703  1.00 85.01           N  
ATOM    288 HE21 GLN A  19      56.742 -15.830 -16.279  1.00 85.01           H  
ATOM    289 HE22 GLN A  19      55.057 -16.022 -16.818  1.00 85.01           H  
ATOM    290  OE1 GLN A  19      54.760 -13.819 -17.553  1.00 85.01           O  
ATOM    291  N   LEU A  20      57.981 -10.015 -15.031  1.00 87.45           N  
ATOM    292  H   LEU A  20      57.297  -9.405 -15.456  1.00 87.45           H  
ATOM    293  CA  LEU A  20      58.156  -9.899 -13.584  1.00 87.45           C  
ATOM    294  HA  LEU A  20      58.860 -10.655 -13.235  1.00 87.45           H  
ATOM    295  C   LEU A  20      56.807 -10.134 -12.899  1.00 87.45           C  
ATOM    296  CB  LEU A  20      58.731  -8.505 -13.276  1.00 87.45           C  
ATOM    297  HB2 LEU A  20      59.726  -8.435 -13.716  1.00 87.45           H  
ATOM    298  HB3 LEU A  20      58.099  -7.758 -13.756  1.00 87.45           H  
ATOM    299  O   LEU A  20      55.853  -9.401 -13.153  1.00 87.45           O  
ATOM    300  CG  LEU A  20      58.834  -8.158 -11.782  1.00 87.45           C  
ATOM    301  HG  LEU A  20      57.856  -8.241 -11.309  1.00 87.45           H  
ATOM    302  CD1 LEU A  20      59.818  -9.083 -11.072  1.00 87.45           C  
ATOM    303 HD11 LEU A  20      59.407 -10.089 -10.991  1.00 87.45           H  
ATOM    304 HD12 LEU A  20      60.764  -9.127 -11.613  1.00 87.45           H  
ATOM    305 HD13 LEU A  20      60.019  -8.704 -10.070  1.00 87.45           H  
ATOM    306  CD2 LEU A  20      59.313  -6.714 -11.627  1.00 87.45           C  
ATOM    307 HD21 LEU A  20      58.636  -6.038 -12.148  1.00 87.45           H  
ATOM    308 HD22 LEU A  20      59.331  -6.438 -10.572  1.00 87.45           H  
ATOM    309 HD23 LEU A  20      60.314  -6.603 -12.044  1.00 87.45           H  
ATOM    310  N   VAL A  21      56.720 -11.136 -12.029  1.00 89.68           N  
ATOM    311  H   VAL A  21      57.540 -11.705 -11.873  1.00 89.68           H  
ATOM    312  CA  VAL A  21      55.498 -11.491 -11.293  1.00 89.68           C  
ATOM    313  HA  VAL A  21      54.658 -10.915 -11.683  1.00 89.68           H  
ATOM    314  C   VAL A  21      55.671 -11.140  -9.822  1.00 89.68           C  
ATOM    315  CB  VAL A  21      55.151 -12.981 -11.465  1.00 89.68           C  
ATOM    316  HB  VAL A  21      55.945 -13.589 -11.031  1.00 89.68           H  
ATOM    317  O   VAL A  21      56.635 -11.574  -9.199  1.00 89.68           O  
ATOM    318  CG1 VAL A  21      53.829 -13.322 -10.763  1.00 89.68           C  
ATOM    319 HG11 VAL A  21      53.918 -13.164  -9.688  1.00 89.68           H  
ATOM    320 HG12 VAL A  21      53.582 -14.370 -10.933  1.00 89.68           H  
ATOM    321 HG13 VAL A  21      53.023 -12.701 -11.155  1.00 89.68           H  
ATOM    322  CG2 VAL A  21      55.006 -13.361 -12.945  1.00 89.68           C  
ATOM    323 HG21 VAL A  21      54.216 -12.766 -13.405  1.00 89.68           H  
ATOM    324 HG22 VAL A  21      54.751 -14.417 -13.031  1.00 89.68           H  
ATOM    325 HG23 VAL A  21      55.944 -13.194 -13.474  1.00 89.68           H  
ATOM    326  N   ILE A  22      54.735 -10.374  -9.264  1.00 92.27           N  
ATOM    327  H   ILE A  22      53.991 -10.039  -9.860  1.00 92.27           H  
ATOM    328  CA  ILE A  22      54.721  -9.931  -7.867  1.00 92.27           C  
ATOM    329  HA  ILE A  22      55.561 -10.376  -7.334  1.00 92.27           H  
ATOM    330  C   ILE A  22      53.424 -10.412  -7.224  1.00 92.27           C  
ATOM    331  CB  ILE A  22      54.853  -8.396  -7.774  1.00 92.27           C  
ATOM    332  HB  ILE A  22      53.995  -7.959  -8.286  1.00 92.27           H  
ATOM    333  O   ILE A  22      52.334  -9.962  -7.582  1.00 92.27           O  
ATOM    334  CG1 ILE A  22      56.137  -7.869  -8.455  1.00 92.27           C  
ATOM    335 HG12 ILE A  22      56.974  -7.912  -7.758  1.00 92.27           H  
ATOM    336 HG13 ILE A  22      56.400  -8.474  -9.323  1.00 92.27           H  
ATOM    337  CG2 ILE A  22      54.822  -7.942  -6.299  1.00 92.27           C  
ATOM    338 HG21 ILE A  22      55.580  -8.477  -5.727  1.00 92.27           H  
ATOM    339 HG22 ILE A  22      53.843  -8.143  -5.864  1.00 92.27           H  
ATOM    340 HG23 ILE A  22      55.016  -6.872  -6.231  1.00 92.27           H  
ATOM    341  CD1 ILE A  22      55.958  -6.435  -8.956  1.00 92.27           C  
ATOM    342 HD11 ILE A  22      56.901  -6.084  -9.377  1.00 92.27           H  
ATOM    343 HD12 ILE A  22      55.654  -5.785  -8.136  1.00 92.27           H  
ATOM    344 HD13 ILE A  22      55.198  -6.411  -9.736  1.00 92.27           H  
ATOM    345  N   ASN A  23      53.541 -11.304  -6.249  1.00 89.82           N  
ATOM    346  H   ASN A  23      54.471 -11.594  -5.982  1.00 89.82           H  
ATOM    347  CA  ASN A  23      52.415 -11.894  -5.537  1.00 89.82           C  
ATOM    348  HA  ASN A  23      51.479 -11.599  -6.012  1.00 89.82           H  
ATOM    349  C   ASN A  23      52.390 -11.390  -4.095  1.00 89.82           C  
ATOM    350  CB  ASN A  23      52.529 -13.424  -5.621  1.00 89.82           C  
ATOM    351  HB2 ASN A  23      51.759 -13.885  -5.003  1.00 89.82           H  
ATOM    352  HB3 ASN A  23      53.502 -13.730  -5.238  1.00 89.82           H  
ATOM    353  O   ASN A  23      53.350 -11.566  -3.356  1.00 89.82           O  
ATOM    354  CG  ASN A  23      52.358 -13.941  -7.037  1.00 89.82           C  
ATOM    355  ND2 ASN A  23      53.072 -14.977  -7.407  1.00 89.82           N  
ATOM    356 HD21 ASN A  23      53.782 -15.358  -6.798  1.00 89.82           H  
ATOM    357 HD22 ASN A  23      52.978 -15.283  -8.365  1.00 89.82           H  
ATOM    358  OD1 ASN A  23      51.570 -13.435  -7.820  1.00 89.82           O  
ATOM    359  N   CYS A  24      51.281 -10.787  -3.683  1.00 90.30           N  
ATOM    360  H   CYS A  24      50.534 -10.682  -4.354  1.00 90.30           H  
ATOM    361  CA  CYS A  24      51.014 -10.321  -2.324  1.00 90.30           C  
ATOM    362  HA  CYS A  24      51.878 -10.485  -1.681  1.00 90.30           H  
ATOM    363  C   CYS A  24      49.840 -11.126  -1.777  1.00 90.30           C  
ATOM    364  CB  CYS A  24      50.739  -8.815  -2.402  1.00 90.30           C  
ATOM    365  HB2 CYS A  24      51.694  -8.329  -2.600  1.00 90.30           H  
ATOM    366  HB3 CYS A  24      50.094  -8.635  -3.263  1.00 90.30           H  
ATOM    367  O   CYS A  24      48.730 -11.009  -2.286  1.00 90.30           O  
ATOM    368  SG  CYS A  24      49.970  -7.984  -0.983  1.00 90.30           S  
ATOM    369  N   SER A  25      50.079 -11.982  -0.787  1.00 86.74           N  
ATOM    370  H   SER A  25      50.992 -11.990  -0.356  1.00 86.74           H  
ATOM    371  CA  SER A  25      49.095 -12.967  -0.329  1.00 86.74           C  
ATOM    372  HA  SER A  25      48.096 -12.635  -0.611  1.00 86.74           H  
ATOM    373  C   SER A  25      49.087 -13.130   1.185  1.00 86.74           C  
ATOM    374  CB  SER A  25      49.341 -14.317  -1.015  1.00 86.74           C  
ATOM    375  HB2 SER A  25      48.541 -15.009  -0.752  1.00 86.74           H  
ATOM    376  HB3 SER A  25      49.340 -14.177  -2.096  1.00 86.74           H  
ATOM    377  O   SER A  25      50.092 -12.899   1.861  1.00 86.74           O  
ATOM    378  OG  SER A  25      50.580 -14.876  -0.631  1.00 86.74           O  
ATOM    379  HG  SER A  25      51.260 -14.201  -0.693  1.00 86.74           H  
ATOM    380  N   ILE A  26      47.940 -13.549   1.716  1.00 81.83           N  
ATOM    381  H   ILE A  26      47.137 -13.653   1.113  1.00 81.83           H  
ATOM    382  CA  ILE A  26      47.774 -13.913   3.122  1.00 81.83           C  
ATOM    383  HA  ILE A  26      48.650 -13.600   3.691  1.00 81.83           H  
ATOM    384  C   ILE A  26      47.668 -15.434   3.214  1.00 81.83           C  
ATOM    385  CB  ILE A  26      46.547 -13.198   3.723  1.00 81.83           C  
ATOM    386  HB  ILE A  26      45.656 -13.505   3.175  1.00 81.83           H  
ATOM    387  O   ILE A  26      46.708 -16.030   2.725  1.00 81.83           O  
ATOM    388  CG1 ILE A  26      46.701 -11.664   3.578  1.00 81.83           C  
ATOM    389 HG12 ILE A  26      47.610 -11.341   4.086  1.00 81.83           H  
ATOM    390 HG13 ILE A  26      46.790 -11.405   2.523  1.00 81.83           H  
ATOM    391  CG2 ILE A  26      46.385 -13.627   5.192  1.00 81.83           C  
ATOM    392 HG21 ILE A  26      45.528 -13.133   5.648  1.00 81.83           H  
ATOM    393 HG22 ILE A  26      46.210 -14.701   5.261  1.00 81.83           H  
ATOM    394 HG23 ILE A  26      47.291 -13.393   5.751  1.00 81.83           H  
ATOM    395  CD1 ILE A  26      45.518 -10.869   4.132  1.00 81.83           C  
ATOM    396 HD11 ILE A  26      44.579 -11.288   3.769  1.00 81.83           H  
ATOM    397 HD12 ILE A  26      45.589  -9.828   3.817  1.00 81.83           H  
ATOM    398 HD13 ILE A  26      45.545 -10.897   5.221  1.00 81.83           H  
ATOM    399  N   THR A  27      48.641 -16.081   3.855  1.00 75.02           N  
ATOM    400  H   THR A  27      49.396 -15.552   4.267  1.00 75.02           H  
ATOM    401  CA  THR A  27      48.573 -17.537   4.061  1.00 75.02           C  
ATOM    402  HA  THR A  27      48.324 -17.994   3.104  1.00 75.02           H  
ATOM    403  C   THR A  27      47.445 -17.896   5.033  1.00 75.02           C  
ATOM    404  CB  THR A  27      49.910 -18.144   4.510  1.00 75.02           C  
ATOM    405  HB  THR A  27      49.737 -19.167   4.843  1.00 75.02           H  
ATOM    406  O   THR A  27      47.285 -17.274   6.081  1.00 75.02           O  
ATOM    407  CG2 THR A  27      50.928 -18.177   3.374  1.00 75.02           C  
ATOM    408 HG21 THR A  27      51.862 -18.608   3.733  1.00 75.02           H  
ATOM    409 HG22 THR A  27      50.550 -18.790   2.556  1.00 75.02           H  
ATOM    410 HG23 THR A  27      51.118 -17.169   3.005  1.00 75.02           H  
ATOM    411  OG1 THR A  27      50.491 -17.415   5.563  1.00 75.02           O  
ATOM    412  HG1 THR A  27      50.769 -16.568   5.209  1.00 75.02           H  
ATOM    413  N   ASN A  28      46.644 -18.908   4.683  1.00 69.33           N  
ATOM    414  H   ASN A  28      46.839 -19.392   3.818  1.00 69.33           H  
ATOM    415  CA  ASN A  28      45.496 -19.396   5.462  1.00 69.33           C  
ATOM    416  HA  ASN A  28      44.973 -20.117   4.833  1.00 69.33           H  
ATOM    417  C   ASN A  28      44.427 -18.333   5.805  1.00 69.33           C  
ATOM    418  CB  ASN A  28      45.999 -20.164   6.705  1.00 69.33           C  
ATOM    419  HB2 ASN A  28      46.548 -19.482   7.354  1.00 69.33           H  
ATOM    420  HB3 ASN A  28      45.145 -20.545   7.264  1.00 69.33           H  
ATOM    421  O   ASN A  28      43.678 -18.533   6.758  1.00 69.33           O  
ATOM    422  CG  ASN A  28      46.873 -21.357   6.373  1.00 69.33           C  
ATOM    423  ND2 ASN A  28      47.638 -21.837   7.325  1.00 69.33           N  
ATOM    424 HD21 ASN A  28      47.569 -21.472   8.264  1.00 69.33           H  
ATOM    425 HD22 ASN A  28      48.172 -22.660   7.084  1.00 69.33           H  
ATOM    426  OD1 ASN A  28      46.884 -21.878   5.273  1.00 69.33           O  
ATOM    427  N   ASN A  29      44.358 -17.209   5.072  1.00 67.12           N  
ATOM    428  H   ASN A  29      44.989 -17.109   4.290  1.00 67.12           H  
ATOM    429  CA  ASN A  29      43.440 -16.086   5.336  1.00 67.12           C  
ATOM    430  HA  ASN A  29      43.790 -15.241   4.744  1.00 67.12           H  
ATOM    431  C   ASN A  29      43.462 -15.575   6.794  1.00 67.12           C  
ATOM    432  CB  ASN A  29      42.019 -16.429   4.839  1.00 67.12           C  
ATOM    433  HB2 ASN A  29      41.320 -15.668   5.186  1.00 67.12           H  
ATOM    434  HB3 ASN A  29      41.704 -17.381   5.265  1.00 67.12           H  
ATOM    435  O   ASN A  29      42.495 -14.981   7.265  1.00 67.12           O  
ATOM    436  CG  ASN A  29      41.871 -16.476   3.329  1.00 67.12           C  
ATOM    437  ND2 ASN A  29      40.759 -16.990   2.857  1.00 67.12           N  
ATOM    438 HD21 ASN A  29      40.050 -17.335   3.487  1.00 67.12           H  
ATOM    439 HD22 ASN A  29      40.644 -17.033   1.854  1.00 67.12           H  
ATOM    440  OD1 ASN A  29      42.711 -16.035   2.557  1.00 67.12           O  
ATOM    441  N   GLN A  30      44.564 -15.791   7.513  1.00 69.05           N  
ATOM    442  H   GLN A  30      45.343 -16.259   7.071  1.00 69.05           H  
ATOM    443  CA  GLN A  30      44.751 -15.306   8.875  1.00 69.05           C  
ATOM    444  HA  GLN A  30      43.969 -14.586   9.117  1.00 69.05           H  
ATOM    445  C   GLN A  30      46.074 -14.559   8.972  1.00 69.05           C  
ATOM    446  CB  GLN A  30      44.660 -16.459   9.888  1.00 69.05           C  
ATOM    447  HB2 GLN A  30      44.979 -16.080  10.859  1.00 69.05           H  
ATOM    448  HB3 GLN A  30      45.325 -17.271   9.594  1.00 69.05           H  
ATOM    449  O   GLN A  30      47.061 -14.926   8.338  1.00 69.05           O  
ATOM    450  CG  GLN A  30      43.221 -16.986  10.020  1.00 69.05           C  
ATOM    451  HG2 GLN A  30      42.538 -16.137  10.060  1.00 69.05           H  
ATOM    452  HG3 GLN A  30      42.961 -17.587   9.149  1.00 69.05           H  
ATOM    453  CD  GLN A  30      43.006 -17.818  11.279  1.00 69.05           C  
ATOM    454  NE2 GLN A  30      41.781 -17.933  11.745  1.00 69.05           N  
ATOM    455 HE21 GLN A  30      41.020 -17.434  11.308  1.00 69.05           H  
ATOM    456 HE22 GLN A  30      41.674 -18.436  12.614  1.00 69.05           H  
ATOM    457  OE1 GLN A  30      43.926 -18.367  11.868  1.00 69.05           O  
ATOM    458  N   VAL A  31      46.114 -13.514   9.788  1.00 72.73           N  
ATOM    459  H   VAL A  31      45.285 -13.257  10.305  1.00 72.73           H  
ATOM    460  CA  VAL A  31      47.337 -12.768  10.087  1.00 72.73           C  
ATOM    461  HA  VAL A  31      48.206 -13.327   9.741  1.00 72.73           H  
ATOM    462  C   VAL A  31      47.422 -12.643  11.600  1.00 72.73           C  
ATOM    463  CB  VAL A  31      47.348 -11.391   9.394  1.00 72.73           C  
ATOM    464  HB  VAL A  31      46.562 -10.763   9.813  1.00 72.73           H  
ATOM    465  O   VAL A  31      46.421 -12.353  12.250  1.00 72.73           O  
ATOM    466  CG1 VAL A  31      48.702 -10.710   9.601  1.00 72.73           C  
ATOM    467 HG11 VAL A  31      48.876 -10.558  10.666  1.00 72.73           H  
ATOM    468 HG12 VAL A  31      49.504 -11.322   9.188  1.00 72.73           H  
ATOM    469 HG13 VAL A  31      48.703  -9.737   9.110  1.00 72.73           H  
ATOM    470  CG2 VAL A  31      47.135 -11.495   7.880  1.00 72.73           C  
ATOM    471 HG21 VAL A  31      47.926 -12.104   7.442  1.00 72.73           H  
ATOM    472 HG22 VAL A  31      47.147 -10.502   7.433  1.00 72.73           H  
ATOM    473 HG23 VAL A  31      46.162 -11.940   7.670  1.00 72.73           H  
ATOM    474  N   GLN A  32      48.597 -12.891  12.181  1.00 75.67           N  
ATOM    475  H   GLN A  32      49.405 -13.082  11.606  1.00 75.67           H  
ATOM    476  CA  GLN A  32      48.773 -12.730  13.626  1.00 75.67           C  
ATOM    477  HA  GLN A  32      48.111 -13.429  14.137  1.00 75.67           H  
ATOM    478  C   GLN A  32      48.373 -11.311  14.063  1.00 75.67           C  
ATOM    479  CB  GLN A  32      50.222 -13.033  14.035  1.00 75.67           C  
ATOM    480  HB2 GLN A  32      50.395 -12.628  15.032  1.00 75.67           H  
ATOM    481  HB3 GLN A  32      50.905 -12.539  13.344  1.00 75.67           H  
ATOM    482  O   GLN A  32      48.791 -10.333  13.449  1.00 75.67           O  
ATOM    483  CG  GLN A  32      50.517 -14.541  14.080  1.00 75.67           C  
ATOM    484  HG2 GLN A  32      49.829 -15.015  14.781  1.00 75.67           H  
ATOM    485  HG3 GLN A  32      50.358 -14.973  13.093  1.00 75.67           H  
ATOM    486  CD  GLN A  32      51.948 -14.846  14.517  1.00 75.67           C  
ATOM    487  NE2 GLN A  32      52.247 -16.073  14.887  1.00 75.67           N  
ATOM    488 HE21 GLN A  32      51.533 -16.778  14.999  1.00 75.67           H  
ATOM    489 HE22 GLN A  32      53.207 -16.205  15.173  1.00 75.67           H  
ATOM    490  OE1 GLN A  32      52.830 -14.009  14.524  1.00 75.67           O  
ATOM    491  N   ASN A  33      47.593 -11.219  15.144  1.00 77.93           N  
ATOM    492  H   ASN A  33      47.298 -12.081  15.581  1.00 77.93           H  
ATOM    493  CA  ASN A  33      47.084  -9.984  15.756  1.00 77.93           C  
ATOM    494  HA  ASN A  33      46.575 -10.291  16.670  1.00 77.93           H  
ATOM    495  C   ASN A  33      46.012  -9.213  14.961  1.00 77.93           C  
ATOM    496  CB  ASN A  33      48.251  -9.069  16.188  1.00 77.93           C  
ATOM    497  HB2 ASN A  33      47.857  -8.258  16.801  1.00 77.93           H  
ATOM    498  HB3 ASN A  33      48.700  -8.619  15.303  1.00 77.93           H  
ATOM    499  O   ASN A  33      45.669  -8.110  15.377  1.00 77.93           O  
ATOM    500  CG  ASN A  33      49.328  -9.766  16.995  1.00 77.93           C  
ATOM    501  ND2 ASN A  33      50.547  -9.286  16.927  1.00 77.93           N  
ATOM    502 HD21 ASN A  33      50.756  -8.525  16.296  1.00 77.93           H  
ATOM    503 HD22 ASN A  33      51.250  -9.793  17.446  1.00 77.93           H  
ATOM    504  OD1 ASN A  33      49.106 -10.733  17.701  1.00 77.93           O  
ATOM    505  N   ILE A  34      45.476  -9.747  13.858  1.00 80.78           N  
ATOM    506  H   ILE A  34      45.770 -10.666  13.558  1.00 80.78           H  
ATOM    507  CA  ILE A  34      44.352  -9.139  13.129  1.00 80.78           C  
ATOM    508  HA  ILE A  34      43.989  -8.264  13.669  1.00 80.78           H  
ATOM    509  C   ILE A  34      43.203 -10.146  13.075  1.00 80.78           C  
ATOM    510  CB  ILE A  34      44.779  -8.669  11.719  1.00 80.78           C  
ATOM    511  HB  ILE A  34      45.164  -9.528  11.170  1.00 80.78           H  
ATOM    512  O   ILE A  34      43.333 -11.194  12.444  1.00 80.78           O  
ATOM    513  CG1 ILE A  34      45.896  -7.602  11.812  1.00 80.78           C  
ATOM    514 HG12 ILE A  34      45.523  -6.743  12.370  1.00 80.78           H  
ATOM    515 HG13 ILE A  34      46.743  -8.017  12.358  1.00 80.78           H  
ATOM    516  CG2 ILE A  34      43.557  -8.117  10.958  1.00 80.78           C  
ATOM    517 HG21 ILE A  34      43.839  -7.782   9.960  1.00 80.78           H  
ATOM    518 HG22 ILE A  34      43.118  -7.292  11.519  1.00 80.78           H  
ATOM    519 HG23 ILE A  34      42.802  -8.894  10.834  1.00 80.78           H  
ATOM    520  CD1 ILE A  34      46.430  -7.117  10.458  1.00 80.78           C  
ATOM    521 HD11 ILE A  34      47.310  -6.495  10.620  1.00 80.78           H  
ATOM    522 HD12 ILE A  34      45.681  -6.516   9.941  1.00 80.78           H  
ATOM    523 HD13 ILE A  34      46.704  -7.975   9.845  1.00 80.78           H  
ATOM    524  N   ASP A  35      42.081  -9.804  13.705  1.00 81.44           N  
ATOM    525  H   ASP A  35      42.023  -8.896  14.144  1.00 81.44           H  
ATOM    526  CA  ASP A  35      40.882 -10.648  13.754  1.00 81.44           C  
ATOM    527  HA  ASP A  35      41.174 -11.697  13.701  1.00 81.44           H  
ATOM    528  C   ASP A  35      39.952 -10.370  12.567  1.00 81.44           C  
ATOM    529  CB  ASP A  35      40.158 -10.430  15.090  1.00 81.44           C  
ATOM    530  HB2 ASP A  35      39.230 -11.002  15.089  1.00 81.44           H  
ATOM    531  HB3 ASP A  35      39.909  -9.375  15.202  1.00 81.44           H  
ATOM    532  O   ASP A  35      39.388 -11.296  11.985  1.00 81.44           O  
ATOM    533  CG  ASP A  35      41.017 -10.895  16.268  1.00 81.44           C  
ATOM    534  OD1 ASP A  35      41.370 -12.091  16.310  1.00 81.44           O  
ATOM    535  OD2 ASP A  35      41.359 -10.041  17.113  1.00 81.44           O  
ATOM    536  N   VAL A  36      39.832  -9.100  12.157  1.00 84.41           N  
ATOM    537  H   VAL A  36      40.315  -8.391  12.689  1.00 84.41           H  
ATOM    538  CA  VAL A  36      39.009  -8.684  11.011  1.00 84.41           C  
ATOM    539  HA  VAL A  36      38.605  -9.570  10.521  1.00 84.41           H  
ATOM    540  C   VAL A  36      39.866  -7.942   9.997  1.00 84.41           C  
ATOM    541  CB  VAL A  36      37.806  -7.827  11.448  1.00 84.41           C  
ATOM    542  HB  VAL A  36      38.161  -6.907  11.913  1.00 84.41           H  
ATOM    543  O   VAL A  36      40.259  -6.798  10.212  1.00 84.41           O  
ATOM    544  CG1 VAL A  36      36.930  -7.464  10.237  1.00 84.41           C  
ATOM    545 HG11 VAL A  36      36.065  -6.892  10.573  1.00 84.41           H  
ATOM    546 HG12 VAL A  36      37.487  -6.847   9.531  1.00 84.41           H  
ATOM    547 HG13 VAL A  36      36.586  -8.369   9.737  1.00 84.41           H  
ATOM    548  CG2 VAL A  36      36.926  -8.574  12.457  1.00 84.41           C  
ATOM    549 HG21 VAL A  36      36.599  -9.527  12.041  1.00 84.41           H  
ATOM    550 HG22 VAL A  36      36.055  -7.969  12.711  1.00 84.41           H  
ATOM    551 HG23 VAL A  36      37.484  -8.759  13.374  1.00 84.41           H  
ATOM    552  N   ILE A  37      40.137  -8.576   8.857  1.00 82.64           N  
ATOM    553  H   ILE A  37      39.767  -9.507   8.729  1.00 82.64           H  
ATOM    554  CA  ILE A  37      40.932  -7.978   7.783  1.00 82.64           C  
ATOM    555  HA  ILE A  37      41.724  -7.388   8.244  1.00 82.64           H  
ATOM    556  C   ILE A  37      40.050  -7.035   6.952  1.00 82.64           C  
ATOM    557  CB  ILE A  37      41.606  -9.053   6.905  1.00 82.64           C  
ATOM    558  HB  ILE A  37      40.853  -9.529   6.277  1.00 82.64           H  
ATOM    559  O   ILE A  37      39.077  -7.465   6.339  1.00 82.64           O  
ATOM    560  CG1 ILE A  37      42.337 -10.139   7.736  1.00 82.64           C  
ATOM    561 HG12 ILE A  37      43.181  -9.694   8.263  1.00 82.64           H  
ATOM    562 HG13 ILE A  37      41.663 -10.555   8.484  1.00 82.64           H  
ATOM    563  CG2 ILE A  37      42.636  -8.331   6.027  1.00 82.64           C  
ATOM    564 HG21 ILE A  37      43.435  -7.984   6.682  1.00 82.64           H  
ATOM    565 HG22 ILE A  37      42.217  -7.445   5.550  1.00 82.64           H  
ATOM    566 HG23 ILE A  37      43.036  -8.996   5.262  1.00 82.64           H  
ATOM    567  CD1 ILE A  37      42.838 -11.321   6.899  1.00 82.64           C  
ATOM    568 HD11 ILE A  37      43.558 -10.986   6.153  1.00 82.64           H  
ATOM    569 HD12 ILE A  37      41.996 -11.801   6.399  1.00 82.64           H  
ATOM    570 HD13 ILE A  37      43.320 -12.048   7.553  1.00 82.64           H  
ATOM    571  N   LYS A  38      40.410  -5.750   6.895  1.00 88.16           N  
ATOM    572  H   LYS A  38      41.247  -5.477   7.391  1.00 88.16           H  
ATOM    573  CA  LYS A  38      39.676  -4.716   6.148  1.00 88.16           C  
ATOM    574  HA  LYS A  38      38.630  -5.008   6.056  1.00 88.16           H  
ATOM    575  C   LYS A  38      40.185  -4.538   4.724  1.00 88.16           C  
ATOM    576  CB  LYS A  38      39.749  -3.381   6.903  1.00 88.16           C  
ATOM    577  HB2 LYS A  38      40.783  -3.154   7.160  1.00 88.16           H  
ATOM    578  HB3 LYS A  38      39.378  -2.590   6.250  1.00 88.16           H  
ATOM    579  O   LYS A  38      39.392  -4.356   3.806  1.00 88.16           O  
ATOM    580  CG  LYS A  38      38.888  -3.397   8.170  1.00 88.16           C  
ATOM    581  HG2 LYS A  38      37.849  -3.561   7.884  1.00 88.16           H  
ATOM    582  HG3 LYS A  38      39.200  -4.209   8.827  1.00 88.16           H  
ATOM    583  CD  LYS A  38      39.010  -2.067   8.921  1.00 88.16           C  
ATOM    584  HD2 LYS A  38      38.857  -1.230   8.239  1.00 88.16           H  
ATOM    585  HD3 LYS A  38      40.003  -2.004   9.366  1.00 88.16           H  
ATOM    586  CE  LYS A  38      37.946  -2.034  10.014  1.00 88.16           C  
ATOM    587  HE2 LYS A  38      36.956  -1.930   9.569  1.00 88.16           H  
ATOM    588  HE3 LYS A  38      37.970  -2.989  10.539  1.00 88.16           H  
ATOM    589  NZ  LYS A  38      38.189  -0.968  11.009  1.00 88.16           N  
ATOM    590  HZ1 LYS A  38      39.090  -1.118  11.442  1.00 88.16           H  
ATOM    591  HZ2 LYS A  38      37.623  -1.193  11.816  1.00 88.16           H  
ATOM    592  HZ3 LYS A  38      38.046  -0.022  10.688  1.00 88.16           H  
ATOM    593  N   SER A  39      41.501  -4.569   4.523  1.00 89.87           N  
ATOM    594  H   SER A  39      42.107  -4.722   5.317  1.00 89.87           H  
ATOM    595  CA  SER A  39      42.084  -4.311   3.203  1.00 89.87           C  
ATOM    596  HA  SER A  39      41.416  -4.729   2.449  1.00 89.87           H  
ATOM    597  C   SER A  39      43.453  -4.948   3.008  1.00 89.87           C  
ATOM    598  CB  SER A  39      42.200  -2.800   2.956  1.00 89.87           C  
ATOM    599  HB2 SER A  39      41.227  -2.326   3.086  1.00 89.87           H  
ATOM    600  HB3 SER A  39      42.531  -2.630   1.931  1.00 89.87           H  
ATOM    601  O   SER A  39      44.240  -5.022   3.955  1.00 89.87           O  
ATOM    602  OG  SER A  39      43.138  -2.222   3.849  1.00 89.87           O  
ATOM    603  HG  SER A  39      43.746  -2.918   4.110  1.00 89.87           H  
ATOM    604  N   LEU A  40      43.771  -5.287   1.758  1.00 89.44           N  
ATOM    605  H   LEU A  40      43.069  -5.132   1.048  1.00 89.44           H  
ATOM    606  CA  LEU A  40      45.089  -5.717   1.294  1.00 89.44           C  
ATOM    607  HA  LEU A  40      45.783  -5.711   2.136  1.00 89.44           H  
ATOM    608  C   LEU A  40      45.601  -4.733   0.234  1.00 89.44           C  
ATOM    609  CB  LEU A  40      44.978  -7.154   0.753  1.00 89.44           C  
ATOM    610  HB2 LEU A  40      44.310  -7.143  -0.108  1.00 89.44           H  
ATOM    611  HB3 LEU A  40      44.526  -7.790   1.515  1.00 89.44           H  
ATOM    612  O   LEU A  40      44.871  -4.360  -0.679  1.00 89.44           O  
ATOM    613  CG  LEU A  40      46.320  -7.775   0.324  1.00 89.44           C  
ATOM    614  HG  LEU A  40      46.831  -7.101  -0.364  1.00 89.44           H  
ATOM    615  CD1 LEU A  40      47.228  -8.043   1.525  1.00 89.44           C  
ATOM    616 HD11 LEU A  40      48.103  -8.610   1.206  1.00 89.44           H  
ATOM    617 HD12 LEU A  40      47.565  -7.105   1.965  1.00 89.44           H  
ATOM    618 HD13 LEU A  40      46.694  -8.625   2.276  1.00 89.44           H  
ATOM    619  CD2 LEU A  40      46.092  -9.101  -0.396  1.00 89.44           C  
ATOM    620 HD21 LEU A  40      45.332  -8.987  -1.169  1.00 89.44           H  
ATOM    621 HD22 LEU A  40      47.023  -9.428  -0.861  1.00 89.44           H  
ATOM    622 HD23 LEU A  40      45.772  -9.865   0.312  1.00 89.44           H  
ATOM    623  N   THR A  41      46.852  -4.298   0.334  1.00 92.32           N  
ATOM    624  H   THR A  41      47.426  -4.652   1.086  1.00 92.32           H  
ATOM    625  CA  THR A  41      47.438  -3.306  -0.580  1.00 92.32           C  
ATOM    626  HA  THR A  41      46.801  -3.216  -1.460  1.00 92.32           H  
ATOM    627  C   THR A  41      48.808  -3.745  -1.079  1.00 92.32           C  
ATOM    628  CB  THR A  41      47.522  -1.908   0.054  1.00 92.32           C  
ATOM    629  HB  THR A  41      48.029  -1.239  -0.641  1.00 92.32           H  
ATOM    630  O   THR A  41      49.625  -4.258  -0.312  1.00 92.32           O  
ATOM    631  CG2 THR A  41      46.152  -1.319   0.385  1.00 92.32           C  
ATOM    632 HG21 THR A  41      45.525  -1.321  -0.506  1.00 92.32           H  
ATOM    633 HG22 THR A  41      46.274  -0.289   0.723  1.00 92.32           H  
ATOM    634 HG23 THR A  41      45.662  -1.898   1.167  1.00 92.32           H  
ATOM    635  OG1 THR A  41      48.235  -1.943   1.266  1.00 92.32           O  
ATOM    636  HG1 THR A  41      47.802  -2.603   1.812  1.00 92.32           H  
ATOM    637  N   LEU A  42      49.063  -3.520  -2.368  1.00 92.74           N  
ATOM    638  H   LEU A  42      48.339  -3.085  -2.923  1.00 92.74           H  
ATOM    639  CA  LEU A  42      50.367  -3.693  -2.995  1.00 92.74           C  
ATOM    640  HA  LEU A  42      51.046  -4.135  -2.267  1.00 92.74           H  
ATOM    641  C   LEU A  42      50.919  -2.323  -3.390  1.00 92.74           C  
ATOM    642  CB  LEU A  42      50.259  -4.662  -4.187  1.00 92.74           C  
ATOM    643  HB2 LEU A  42      49.869  -5.616  -3.833  1.00 92.74           H  
ATOM    644  HB3 LEU A  42      49.548  -4.250  -4.903  1.00 92.74           H  
ATOM    645  O   LEU A  42      50.309  -1.582  -4.166  1.00 92.74           O  
ATOM    646  CG  LEU A  42      51.597  -4.904  -4.912  1.00 92.74           C  
ATOM    647  HG  LEU A  42      51.997  -3.945  -5.242  1.00 92.74           H  
ATOM    648  CD1 LEU A  42      52.646  -5.576  -4.025  1.00 92.74           C  
ATOM    649 HD11 LEU A  42      52.903  -4.934  -3.181  1.00 92.74           H  
ATOM    650 HD12 LEU A  42      53.553  -5.753  -4.603  1.00 92.74           H  
ATOM    651 HD13 LEU A  42      52.265  -6.530  -3.660  1.00 92.74           H  
ATOM    652  CD2 LEU A  42      51.381  -5.773  -6.149  1.00 92.74           C  
ATOM    653 HD21 LEU A  42      50.681  -5.285  -6.827  1.00 92.74           H  
ATOM    654 HD22 LEU A  42      50.984  -6.747  -5.863  1.00 92.74           H  
ATOM    655 HD23 LEU A  42      52.325  -5.917  -6.674  1.00 92.74           H  
ATOM    656  N   SER A  43      52.099  -2.012  -2.870  1.00 94.97           N  
ATOM    657  H   SER A  43      52.511  -2.664  -2.219  1.00 94.97           H  
ATOM    658  CA  SER A  43      52.778  -0.736  -3.055  1.00 94.97           C  
ATOM    659  HA  SER A  43      52.218  -0.128  -3.765  1.00 94.97           H  
ATOM    660  C   SER A  43      54.183  -0.933  -3.610  1.00 94.97           C  
ATOM    661  CB  SER A  43      52.861   0.021  -1.726  1.00 94.97           C  
ATOM    662  HB2 SER A  43      53.260   1.018  -1.912  1.00 94.97           H  
ATOM    663  HB3 SER A  43      53.540  -0.510  -1.060  1.00 94.97           H  
ATOM    664  O   SER A  43      54.807  -1.973  -3.388  1.00 94.97           O  
ATOM    665  OG  SER A  43      51.607   0.134  -1.083  1.00 94.97           O  
ATOM    666  HG  SER A  43      51.358   1.061  -1.071  1.00 94.97           H  
ATOM    667  N   ARG A  44      54.720   0.092  -4.269  1.00 94.00           N  
ATOM    668  H   ARG A  44      54.158   0.924  -4.378  1.00 94.00           H  
ATOM    669  CA  ARG A  44      56.134   0.164  -4.670  1.00 94.00           C  
ATOM    670  HA  ARG A  44      56.658  -0.728  -4.327  1.00 94.00           H  
ATOM    671  C   ARG A  44      56.809   1.356  -4.010  1.00 94.00           C  
ATOM    672  CB  ARG A  44      56.275   0.206  -6.199  1.00 94.00           C  
ATOM    673  HB2 ARG A  44      57.332   0.134  -6.455  1.00 94.00           H  
ATOM    674  HB3 ARG A  44      55.766  -0.658  -6.626  1.00 94.00           H  
ATOM    675  O   ARG A  44      56.166   2.375  -3.771  1.00 94.00           O  
ATOM    676  CG  ARG A  44      55.703   1.497  -6.805  1.00 94.00           C  
ATOM    677  HG2 ARG A  44      56.202   2.366  -6.376  1.00 94.00           H  
ATOM    678  HG3 ARG A  44      54.638   1.566  -6.584  1.00 94.00           H  
ATOM    679  CD  ARG A  44      55.908   1.553  -8.315  1.00 94.00           C  
ATOM    680  HD2 ARG A  44      56.976   1.561  -8.530  1.00 94.00           H  
ATOM    681  HD3 ARG A  44      55.461   0.675  -8.779  1.00 94.00           H  
ATOM    682  NE  ARG A  44      55.288   2.776  -8.845  1.00 94.00           N  
ATOM    683  HE  ARG A  44      54.941   3.459  -8.187  1.00 94.00           H  
ATOM    684  NH1 ARG A  44      55.492   2.318 -11.090  1.00 94.00           N  
ATOM    685 HH11 ARG A  44      55.957   1.446 -10.879  1.00 94.00           H  
ATOM    686 HH12 ARG A  44      55.337   2.591 -12.050  1.00 94.00           H  
ATOM    687  NH2 ARG A  44      54.522   4.223 -10.355  1.00 94.00           N  
ATOM    688 HH21 ARG A  44      54.209   4.771  -9.567  1.00 94.00           H  
ATOM    689 HH22 ARG A  44      54.308   4.525 -11.295  1.00 94.00           H  
ATOM    690  CZ  ARG A  44      55.109   3.091 -10.105  1.00 94.00           C  
ATOM    691  N   TYR A  45      58.097   1.246  -3.724  1.00 96.31           N  
ATOM    692  H   TYR A  45      58.567   0.369  -3.898  1.00 96.31           H  
ATOM    693  CA  TYR A  45      58.867   2.372  -3.215  1.00 96.31           C  
ATOM    694  HA  TYR A  45      58.311   2.828  -2.396  1.00 96.31           H  
ATOM    695  C   TYR A  45      59.052   3.423  -4.310  1.00 96.31           C  
ATOM    696  CB  TYR A  45      60.208   1.893  -2.660  1.00 96.31           C  
ATOM    697  HB2 TYR A  45      60.828   1.516  -3.474  1.00 96.31           H  
ATOM    698  HB3 TYR A  45      60.031   1.072  -1.966  1.00 96.31           H  
ATOM    699  O   TYR A  45      59.534   3.115  -5.404  1.00 96.31           O  
ATOM    700  CG  TYR A  45      60.939   2.990  -1.917  1.00 96.31           C  
ATOM    701  CD1 TYR A  45      62.054   3.631  -2.492  1.00 96.31           C  
ATOM    702  HD1 TYR A  45      62.414   3.333  -3.465  1.00 96.31           H  
ATOM    703  CD2 TYR A  45      60.458   3.404  -0.659  1.00 96.31           C  
ATOM    704  HD2 TYR A  45      59.578   2.940  -0.239  1.00 96.31           H  
ATOM    705  CE1 TYR A  45      62.699   4.674  -1.797  1.00 96.31           C  
ATOM    706  HE1 TYR A  45      63.554   5.174  -2.227  1.00 96.31           H  
ATOM    707  CE2 TYR A  45      61.093   4.451   0.031  1.00 96.31           C  
ATOM    708  HE2 TYR A  45      60.704   4.793   0.979  1.00 96.31           H  
ATOM    709  OH  TYR A  45      62.810   6.113   0.128  1.00 96.31           O  
ATOM    710  HH  TYR A  45      62.309   6.348   0.912  1.00 96.31           H  
ATOM    711  CZ  TYR A  45      62.217   5.087  -0.536  1.00 96.31           C  
ATOM    712  N   ASN A  46      58.673   4.659  -4.007  1.00 91.76           N  
ATOM    713  H   ASN A  46      58.287   4.850  -3.094  1.00 91.76           H  
ATOM    714  CA  ASN A  46      58.789   5.787  -4.912  1.00 91.76           C  
ATOM    715  HA  ASN A  46      59.170   5.449  -5.876  1.00 91.76           H  
ATOM    716  C   ASN A  46      59.809   6.780  -4.340  1.00 91.76           C  
ATOM    717  CB  ASN A  46      57.375   6.333  -5.162  1.00 91.76           C  
ATOM    718  HB2 ASN A  46      56.776   5.543  -5.614  1.00 91.76           H  
ATOM    719  HB3 ASN A  46      56.909   6.585  -4.210  1.00 91.76           H  
ATOM    720  O   ASN A  46      59.610   7.387  -3.289  1.00 91.76           O  
ATOM    721  CG  ASN A  46      57.339   7.539  -6.084  1.00 91.76           C  
ATOM    722  ND2 ASN A  46      56.272   7.713  -6.826  1.00 91.76           N  
ATOM    723 HD21 ASN A  46      55.513   7.047  -6.832  1.00 91.76           H  
ATOM    724 HD22 ASN A  46      56.250   8.524  -7.428  1.00 91.76           H  
ATOM    725  OD1 ASN A  46      58.263   8.334  -6.152  1.00 91.76           O  
ATOM    726  N   GLU A  47      60.924   6.937  -5.052  1.00 86.46           N  
ATOM    727  H   GLU A  47      61.025   6.412  -5.909  1.00 86.46           H  
ATOM    728  CA  GLU A  47      62.048   7.781  -4.633  1.00 86.46           C  
ATOM    729  HA  GLU A  47      62.370   7.488  -3.633  1.00 86.46           H  
ATOM    730  C   GLU A  47      61.688   9.270  -4.563  1.00 86.46           C  
ATOM    731  CB  GLU A  47      63.215   7.580  -5.608  1.00 86.46           C  
ATOM    732  HB2 GLU A  47      63.959   8.359  -5.438  1.00 86.46           H  
ATOM    733  HB3 GLU A  47      62.845   7.670  -6.629  1.00 86.46           H  
ATOM    734  O   GLU A  47      62.268   9.996  -3.757  1.00 86.46           O  
ATOM    735  CG  GLU A  47      63.889   6.215  -5.418  1.00 86.46           C  
ATOM    736  HG2 GLU A  47      63.124   5.440  -5.406  1.00 86.46           H  
ATOM    737  HG3 GLU A  47      64.397   6.200  -4.454  1.00 86.46           H  
ATOM    738  CD  GLU A  47      64.890   5.901  -6.536  1.00 86.46           C  
ATOM    739  OE1 GLU A  47      64.956   4.702  -6.897  1.00 86.46           O  
ATOM    740  OE2 GLU A  47      65.486   6.837  -7.106  1.00 86.46           O  
ATOM    741  N   THR A  48      60.716   9.727  -5.360  1.00 85.82           N  
ATOM    742  H   THR A  48      60.224   9.079  -5.958  1.00 85.82           H  
ATOM    743  CA  THR A  48      60.283  11.130  -5.389  1.00 85.82           C  
ATOM    744  HA  THR A  48      61.163  11.767  -5.474  1.00 85.82           H  
ATOM    745  C   THR A  48      59.568  11.515  -4.098  1.00 85.82           C  
ATOM    746  CB  THR A  48      59.363  11.395  -6.592  1.00 85.82           C  
ATOM    747  HB  THR A  48      58.418  10.871  -6.453  1.00 85.82           H  
ATOM    748  O   THR A  48      59.877  12.552  -3.516  1.00 85.82           O  
ATOM    749  CG2 THR A  48      59.075  12.881  -6.791  1.00 85.82           C  
ATOM    750 HG21 THR A  48      60.007  13.440  -6.881  1.00 85.82           H  
ATOM    751 HG22 THR A  48      58.506  13.267  -5.945  1.00 85.82           H  
ATOM    752 HG23 THR A  48      58.481  13.018  -7.695  1.00 85.82           H  
ATOM    753  OG1 THR A  48      59.966  10.931  -7.780  1.00 85.82           O  
ATOM    754  HG1 THR A  48      60.755  11.455  -7.935  1.00 85.82           H  
ATOM    755  N   ILE A  49      58.650  10.669  -3.622  1.00 89.31           N  
ATOM    756  H   ILE A  49      58.461   9.827  -4.147  1.00 89.31           H  
ATOM    757  CA  ILE A  49      57.930  10.887  -2.354  1.00 89.31           C  
ATOM    758  HA  ILE A  49      57.878  11.961  -2.171  1.00 89.31           H  
ATOM    759  C   ILE A  49      58.672  10.310  -1.139  1.00 89.31           C  
ATOM    760  CB  ILE A  49      56.471  10.382  -2.434  1.00 89.31           C  
ATOM    761  HB  ILE A  49      56.000  10.567  -1.469  1.00 89.31           H  
ATOM    762  O   ILE A  49      58.270  10.554  -0.006  1.00 89.31           O  
ATOM    763  CG1 ILE A  49      56.409   8.871  -2.724  1.00 89.31           C  
ATOM    764 HG12 ILE A  49      56.755   8.709  -3.745  1.00 89.31           H  
ATOM    765 HG13 ILE A  49      57.080   8.342  -2.047  1.00 89.31           H  
ATOM    766  CG2 ILE A  49      55.697  11.182  -3.499  1.00 89.31           C  
ATOM    767 HG21 ILE A  49      55.813  12.250  -3.314  1.00 89.31           H  
ATOM    768 HG22 ILE A  49      56.061  10.949  -4.499  1.00 89.31           H  
ATOM    769 HG23 ILE A  49      54.634  10.943  -3.444  1.00 89.31           H  
ATOM    770  CD1 ILE A  49      55.017   8.249  -2.569  1.00 89.31           C  
ATOM    771 HD11 ILE A  49      55.088   7.168  -2.689  1.00 89.31           H  
ATOM    772 HD12 ILE A  49      54.625   8.462  -1.574  1.00 89.31           H  
ATOM    773 HD13 ILE A  49      54.336   8.642  -3.324  1.00 89.31           H  
ATOM    774  N   ARG A  50      59.756   9.553  -1.369  1.00 90.55           N  
ATOM    775  H   ARG A  50      59.982   9.379  -2.338  1.00 90.55           H  
ATOM    776  CA  ARG A  50      60.537   8.814  -0.357  1.00 90.55           C  
ATOM    777  HA  ARG A  50      61.218   8.162  -0.903  1.00 90.55           H  
ATOM    778  C   ARG A  50      59.705   7.855   0.504  1.00 90.55           C  
ATOM    779  CB  ARG A  50      61.385   9.776   0.490  1.00 90.55           C  
ATOM    780  HB2 ARG A  50      61.941   9.195   1.225  1.00 90.55           H  
ATOM    781  HB3 ARG A  50      60.731  10.463   1.027  1.00 90.55           H  
ATOM    782  O   ARG A  50      60.116   7.514   1.612  1.00 90.55           O  
ATOM    783  CG  ARG A  50      62.397  10.571  -0.340  1.00 90.55           C  
ATOM    784  HG2 ARG A  50      61.878  11.223  -1.042  1.00 90.55           H  
ATOM    785  HG3 ARG A  50      63.033   9.880  -0.893  1.00 90.55           H  
ATOM    786  CD  ARG A  50      63.253  11.414   0.607  1.00 90.55           C  
ATOM    787  HD2 ARG A  50      62.609  12.133   1.112  1.00 90.55           H  
ATOM    788  HD3 ARG A  50      63.686  10.756   1.361  1.00 90.55           H  
ATOM    789  NE  ARG A  50      64.302  12.139  -0.134  1.00 90.55           N  
ATOM    790  HE  ARG A  50      63.981  12.656  -0.940  1.00 90.55           H  
ATOM    791  NH1 ARG A  50      66.133  11.464   1.088  1.00 90.55           N  
ATOM    792 HH11 ARG A  50      65.525  10.903   1.667  1.00 90.55           H  
ATOM    793 HH12 ARG A  50      67.131  11.472   1.244  1.00 90.55           H  
ATOM    794  NH2 ARG A  50      66.400  12.848  -0.639  1.00 90.55           N  
ATOM    795 HH21 ARG A  50      67.395  12.846  -0.468  1.00 90.55           H  
ATOM    796 HH22 ARG A  50      66.023  13.363  -1.422  1.00 90.55           H  
ATOM    797  CZ  ARG A  50      65.599  12.145   0.110  1.00 90.55           C  
ATOM    798  N   ASP A  51      58.585   7.374  -0.022  1.00 93.54           N  
ATOM    799  H   ASP A  51      58.379   7.618  -0.980  1.00 93.54           H  
ATOM    800  CA  ASP A  51      57.665   6.453   0.647  1.00 93.54           C  
ATOM    801  HA  ASP A  51      58.231   5.871   1.374  1.00 93.54           H  
ATOM    802  C   ASP A  51      57.056   5.458  -0.361  1.00 93.54           C  
ATOM    803  CB  ASP A  51      56.589   7.251   1.418  1.00 93.54           C  
ATOM    804  HB2 ASP A  51      57.058   8.125   1.870  1.00 93.54           H  
ATOM    805  HB3 ASP A  51      55.833   7.603   0.716  1.00 93.54           H  
ATOM    806  O   ASP A  51      57.339   5.492  -1.562  1.00 93.54           O  
ATOM    807  CG  ASP A  51      55.914   6.452   2.551  1.00 93.54           C  
ATOM    808  OD1 ASP A  51      56.273   5.261   2.753  1.00 93.54           O  
ATOM    809  OD2 ASP A  51      55.019   7.018   3.207  1.00 93.54           O  
ATOM    810  N   PHE A  52      56.248   4.524   0.130  1.00 94.94           N  
ATOM    811  H   PHE A  52      56.036   4.583   1.116  1.00 94.94           H  
ATOM    812  CA  PHE A  52      55.553   3.529  -0.670  1.00 94.94           C  
ATOM    813  HA  PHE A  52      56.208   3.230  -1.489  1.00 94.94           H  
ATOM    814  C   PHE A  52      54.275   4.101  -1.291  1.00 94.94           C  
ATOM    815  CB  PHE A  52      55.284   2.288   0.186  1.00 94.94           C  
ATOM    816  HB2 PHE A  52      54.520   1.681  -0.300  1.00 94.94           H  
ATOM    817  HB3 PHE A  52      54.884   2.593   1.153  1.00 94.94           H  
ATOM    818  O   PHE A  52      53.299   4.385  -0.602  1.00 94.94           O  
ATOM    819  CG  PHE A  52      56.517   1.433   0.382  1.00 94.94           C  
ATOM    820  CD1 PHE A  52      56.815   0.410  -0.537  1.00 94.94           C  
ATOM    821  HD1 PHE A  52      56.152   0.217  -1.368  1.00 94.94           H  
ATOM    822  CD2 PHE A  52      57.403   1.705   1.439  1.00 94.94           C  
ATOM    823  HD2 PHE A  52      57.208   2.537   2.100  1.00 94.94           H  
ATOM    824  CE1 PHE A  52      57.989  -0.347  -0.392  1.00 94.94           C  
ATOM    825  HE1 PHE A  52      58.220  -1.120  -1.109  1.00 94.94           H  
ATOM    826  CE2 PHE A  52      58.583   0.953   1.577  1.00 94.94           C  
ATOM    827  HE2 PHE A  52      59.300   1.228   2.336  1.00 94.94           H  
ATOM    828  CZ  PHE A  52      58.873  -0.079   0.665  1.00 94.94           C  
ATOM    829  HZ  PHE A  52      59.800  -0.629   0.735  1.00 94.94           H  
ATOM    830  N   GLU A  53      54.258   4.179  -2.618  1.00 93.72           N  
ATOM    831  H   GLU A  53      55.077   3.867  -3.120  1.00 93.72           H  
ATOM    832  CA  GLU A  53      53.080   4.512  -3.414  1.00 93.72           C  
ATOM    833  HA  GLU A  53      52.516   5.304  -2.920  1.00 93.72           H  
ATOM    834  C   GLU A  53      52.194   3.268  -3.553  1.00 93.72           C  
ATOM    835  CB  GLU A  53      53.552   5.029  -4.781  1.00 93.72           C  
ATOM    836  HB2 GLU A  53      54.180   4.263  -5.236  1.00 93.72           H  
ATOM    837  HB3 GLU A  53      54.161   5.921  -4.632  1.00 93.72           H  
ATOM    838  O   GLU A  53      52.648   2.226  -4.038  1.00 93.72           O  
ATOM    839  CG  GLU A  53      52.405   5.373  -5.741  1.00 93.72           C  
ATOM    840  HG2 GLU A  53      51.772   4.496  -5.877  1.00 93.72           H  
ATOM    841  HG3 GLU A  53      51.803   6.164  -5.294  1.00 93.72           H  
ATOM    842  CD  GLU A  53      52.921   5.812  -7.124  1.00 93.72           C  
ATOM    843  OE1 GLU A  53      52.269   6.672  -7.744  1.00 93.72           O  
ATOM    844  OE2 GLU A  53      53.967   5.281  -7.595  1.00 93.72           O  
ATOM    845  N   VAL A  54      50.932   3.356  -3.121  1.00 93.14           N  
ATOM    846  H   VAL A  54      50.602   4.241  -2.765  1.00 93.14           H  
ATOM    847  CA  VAL A  54      49.961   2.267  -3.296  1.00 93.14           C  
ATOM    848  HA  VAL A  54      50.427   1.330  -2.991  1.00 93.14           H  
ATOM    849  C   VAL A  54      49.609   2.151  -4.774  1.00 93.14           C  
ATOM    850  CB  VAL A  54      48.688   2.455  -2.450  1.00 93.14           C  
ATOM    851  HB  VAL A  54      48.124   3.312  -2.819  1.00 93.14           H  
ATOM    852  O   VAL A  54      49.097   3.091  -5.371  1.00 93.14           O  
ATOM    853  CG1 VAL A  54      47.815   1.195  -2.527  1.00 93.14           C  
ATOM    854 HG11 VAL A  54      48.364   0.341  -2.130  1.00 93.14           H  
ATOM    855 HG12 VAL A  54      46.903   1.341  -1.947  1.00 93.14           H  
ATOM    856 HG13 VAL A  54      47.542   0.967  -3.557  1.00 93.14           H  
ATOM    857  CG2 VAL A  54      49.003   2.686  -0.965  1.00 93.14           C  
ATOM    858 HG21 VAL A  54      48.073   2.828  -0.415  1.00 93.14           H  
ATOM    859 HG22 VAL A  54      49.530   1.829  -0.547  1.00 93.14           H  
ATOM    860 HG23 VAL A  54      49.608   3.585  -0.838  1.00 93.14           H  
ATOM    861  N   MET A  55      49.868   0.983  -5.356  1.00 91.25           N  
ATOM    862  H   MET A  55      50.260   0.238  -4.799  1.00 91.25           H  
ATOM    863  CA  MET A  55      49.565   0.706  -6.759  1.00 91.25           C  
ATOM    864  HA  MET A  55      49.555   1.634  -7.330  1.00 91.25           H  
ATOM    865  C   MET A  55      48.204   0.036  -6.917  1.00 91.25           C  
ATOM    866  CB  MET A  55      50.622  -0.223  -7.352  1.00 91.25           C  
ATOM    867  HB2 MET A  55      50.536  -1.195  -6.865  1.00 91.25           H  
ATOM    868  HB3 MET A  55      50.388  -0.344  -8.409  1.00 91.25           H  
ATOM    869  O   MET A  55      47.457   0.347  -7.844  1.00 91.25           O  
ATOM    870  CG  MET A  55      52.064   0.271  -7.219  1.00 91.25           C  
ATOM    871  HG2 MET A  55      52.331   0.313  -6.163  1.00 91.25           H  
ATOM    872  HG3 MET A  55      52.131   1.279  -7.627  1.00 91.25           H  
ATOM    873  SD  MET A  55      53.270  -0.780  -8.078  1.00 91.25           S  
ATOM    874  CE  MET A  55      52.896  -2.407  -7.373  1.00 91.25           C  
ATOM    875  HE1 MET A  55      51.883  -2.713  -7.632  1.00 91.25           H  
ATOM    876  HE2 MET A  55      53.007  -2.353  -6.290  1.00 91.25           H  
ATOM    877  HE3 MET A  55      53.587  -3.151  -7.769  1.00 91.25           H  
ATOM    878  N   ILE A  56      47.904  -0.908  -6.024  1.00 89.25           N  
ATOM    879  H   ILE A  56      48.575  -1.100  -5.293  1.00 89.25           H  
ATOM    880  CA  ILE A  56      46.688  -1.717  -6.041  1.00 89.25           C  
ATOM    881  HA  ILE A  56      45.934  -1.220  -6.651  1.00 89.25           H  
ATOM    882  C   ILE A  56      46.170  -1.813  -4.609  1.00 89.25           C  
ATOM    883  CB  ILE A  56      46.951  -3.119  -6.643  1.00 89.25           C  
ATOM    884  HB  ILE A  56      47.646  -3.647  -5.991  1.00 89.25           H  
ATOM    885  O   ILE A  56      46.925  -2.153  -3.695  1.00 89.25           O  
ATOM    886  CG1 ILE A  56      47.576  -3.041  -8.058  1.00 89.25           C  
ATOM    887 HG12 ILE A  56      48.474  -2.425  -8.029  1.00 89.25           H  
ATOM    888 HG13 ILE A  56      46.869  -2.574  -8.744  1.00 89.25           H  
ATOM    889  CG2 ILE A  56      45.635  -3.914  -6.689  1.00 89.25           C  
ATOM    890 HG21 ILE A  56      45.210  -4.022  -5.691  1.00 89.25           H  
ATOM    891 HG22 ILE A  56      44.913  -3.411  -7.333  1.00 89.25           H  
ATOM    892 HG23 ILE A  56      45.812  -4.920  -7.069  1.00 89.25           H  
ATOM    893  CD1 ILE A  56      48.012  -4.394  -8.632  1.00 89.25           C  
ATOM    894 HD11 ILE A  56      48.532  -4.227  -9.575  1.00 89.25           H  
ATOM    895 HD12 ILE A  56      47.151  -5.034  -8.823  1.00 89.25           H  
ATOM    896 HD13 ILE A  56      48.687  -4.894  -7.937  1.00 89.25           H  
ATOM    897  N   ALA A  57      44.887  -1.531  -4.418  1.00 89.84           N  
ATOM    898  H   ALA A  57      44.331  -1.246  -5.212  1.00 89.84           H  
ATOM    899  CA  ALA A  57      44.207  -1.666  -3.140  1.00 89.84           C  
ATOM    900  HA  ALA A  57      44.870  -2.148  -2.421  1.00 89.84           H  
ATOM    901  C   ALA A  57      42.976  -2.558  -3.289  1.00 89.84           C  
ATOM    902  CB  ALA A  57      43.856  -0.270  -2.613  1.00 89.84           C  
ATOM    903  HB1 ALA A  57      44.766   0.314  -2.481  1.00 89.84           H  
ATOM    904  HB2 ALA A  57      43.345  -0.358  -1.654  1.00 89.84           H  
ATOM    905  HB3 ALA A  57      43.202   0.240  -3.320  1.00 89.84           H  
ATOM    906  O   ALA A  57      42.143  -2.325  -4.159  1.00 89.84           O  
ATOM    907  N   LEU A  58      42.864  -3.563  -2.433  1.00 85.84           N  
ATOM    908  H   LEU A  58      43.601  -3.707  -1.757  1.00 85.84           H  
ATOM    909  CA  LEU A  58      41.724  -4.457  -2.330  1.00 85.84           C  
ATOM    910  HA  LEU A  58      41.021  -4.259  -3.139  1.00 85.84           H  
ATOM    911  C   LEU A  58      41.024  -4.201  -0.998  1.00 85.84           C  
ATOM    912  CB  LEU A  58      42.229  -5.902  -2.455  1.00 85.84           C  
ATOM    913  HB2 LEU A  58      42.983  -6.068  -1.686  1.00 85.84           H  
ATOM    914  HB3 LEU A  58      42.707  -6.028  -3.426  1.00 85.84           H  
ATOM    915  O   LEU A  58      41.602  -4.427   0.066  1.00 85.84           O  
ATOM    916  CG  LEU A  58      41.129  -6.964  -2.292  1.00 85.84           C  
ATOM    917  HG  LEU A  58      40.621  -6.830  -1.337  1.00 85.84           H  
ATOM    918  CD1 LEU A  58      40.094  -6.888  -3.415  1.00 85.84           C  
ATOM    919 HD11 LEU A  58      39.382  -7.707  -3.313  1.00 85.84           H  
ATOM    920 HD12 LEU A  58      39.533  -5.956  -3.347  1.00 85.84           H  
ATOM    921 HD13 LEU A  58      40.580  -6.952  -4.389  1.00 85.84           H  
ATOM    922  CD2 LEU A  58      41.795  -8.339  -2.279  1.00 85.84           C  
ATOM    923 HD21 LEU A  58      41.033  -9.114  -2.197  1.00 85.84           H  
ATOM    924 HD22 LEU A  58      42.377  -8.489  -3.188  1.00 85.84           H  
ATOM    925 HD23 LEU A  58      42.458  -8.416  -1.417  1.00 85.84           H  
ATOM    926  N   ASP A  59      39.784  -3.737  -1.063  1.00 86.39           N  
ATOM    927  H   ASP A  59      39.373  -3.590  -1.974  1.00 86.39           H  
ATOM    928  CA  ASP A  59      38.898  -3.637   0.090  1.00 86.39           C  
ATOM    929  HA  ASP A  59      39.475  -3.422   0.990  1.00 86.39           H  
ATOM    930  C   ASP A  59      38.183  -4.980   0.275  1.00 86.39           C  
ATOM    931  CB  ASP A  59      37.944  -2.465  -0.149  1.00 86.39           C  
ATOM    932  HB2 ASP A  59      37.348  -2.664  -1.039  1.00 86.39           H  
ATOM    933  HB3 ASP A  59      38.535  -1.569  -0.341  1.00 86.39           H  
ATOM    934  O   ASP A  59      37.522  -5.459  -0.643  1.00 86.39           O  
ATOM    935  CG  ASP A  59      37.024  -2.207   1.042  1.00 86.39           C  
ATOM    936  OD1 ASP A  59      36.247  -3.129   1.381  1.00 86.39           O  
ATOM    937  OD2 ASP A  59      37.049  -1.070   1.554  1.00 86.39           O  
ATOM    938  N   LEU A  60      38.349  -5.620   1.432  1.00 80.01           N  
ATOM    939  H   LEU A  60      38.825  -5.144   2.185  1.00 80.01           H  
ATOM    940  CA  LEU A  60      37.832  -6.970   1.686  1.00 80.01           C  
ATOM    941  HA  LEU A  60      37.771  -7.512   0.742  1.00 80.01           H  
ATOM    942  C   LEU A  60      36.409  -6.975   2.245  1.00 80.01           C  
ATOM    943  CB  LEU A  60      38.791  -7.715   2.624  1.00 80.01           C  
ATOM    944  HB2 LEU A  60      38.330  -8.649   2.945  1.00 80.01           H  
ATOM    945  HB3 LEU A  60      38.944  -7.103   3.513  1.00 80.01           H  
ATOM    946  O   LEU A  60      35.758  -8.015   2.210  1.00 80.01           O  
ATOM    947  CG  LEU A  60      40.138  -8.033   1.962  1.00 80.01           C  
ATOM    948  HG  LEU A  60      40.526  -7.145   1.462  1.00 80.01           H  
ATOM    949  CD1 LEU A  60      41.141  -8.427   3.034  1.00 80.01           C  
ATOM    950 HD11 LEU A  60      42.133  -8.530   2.596  1.00 80.01           H  
ATOM    951 HD12 LEU A  60      41.160  -7.620   3.766  1.00 80.01           H  
ATOM    952 HD13 LEU A  60      40.835  -9.355   3.518  1.00 80.01           H  
ATOM    953  CD2 LEU A  60      40.023  -9.165   0.943  1.00 80.01           C  
ATOM    954 HD21 LEU A  60      39.316  -8.898   0.158  1.00 80.01           H  
ATOM    955 HD22 LEU A  60      40.994  -9.323   0.473  1.00 80.01           H  
ATOM    956 HD23 LEU A  60      39.688 -10.081   1.431  1.00 80.01           H  
ATOM    957  N   LEU A  61      35.911  -5.830   2.715  1.00 80.46           N  
ATOM    958  H   LEU A  61      36.465  -4.990   2.622  1.00 80.46           H  
ATOM    959  CA  LEU A  61      34.517  -5.684   3.140  1.00 80.46           C  
ATOM    960  HA  LEU A  61      34.201  -6.578   3.678  1.00 80.46           H  
ATOM    961  C   LEU A  61      33.594  -5.543   1.926  1.00 80.46           C  
ATOM    962  CB  LEU A  61      34.395  -4.457   4.061  1.00 80.46           C  
ATOM    963  HB2 LEU A  61      34.725  -3.577   3.510  1.00 80.46           H  
ATOM    964  HB3 LEU A  61      33.342  -4.316   4.306  1.00 80.46           H  
ATOM    965  O   LEU A  61      32.476  -6.051   1.923  1.00 80.46           O  
ATOM    966  CG  LEU A  61      35.198  -4.547   5.370  1.00 80.46           C  
ATOM    967  HG  LEU A  61      36.251  -4.722   5.151  1.00 80.46           H  
ATOM    968  CD1 LEU A  61      35.085  -3.221   6.124  1.00 80.46           C  
ATOM    969 HD11 LEU A  61      34.039  -3.006   6.344  1.00 80.46           H  
ATOM    970 HD12 LEU A  61      35.645  -3.278   7.057  1.00 80.46           H  
ATOM    971 HD13 LEU A  61      35.496  -2.421   5.509  1.00 80.46           H  
ATOM    972  CD2 LEU A  61      34.691  -5.664   6.285  1.00 80.46           C  
ATOM    973 HD21 LEU A  61      33.628  -5.532   6.490  1.00 80.46           H  
ATOM    974 HD22 LEU A  61      35.245  -5.653   7.224  1.00 80.46           H  
ATOM    975 HD23 LEU A  61      34.851  -6.632   5.812  1.00 80.46           H  
ATOM    976  N   THR A  62      34.078  -4.863   0.887  1.00 81.81           N  
ATOM    977  H   THR A  62      34.973  -4.414   1.019  1.00 81.81           H  
ATOM    978  CA  THR A  62      33.339  -4.594  -0.356  1.00 81.81           C  
ATOM    979  HA  THR A  62      32.288  -4.840  -0.203  1.00 81.81           H  
ATOM    980  C   THR A  62      33.800  -5.440  -1.542  1.00 81.81           C  
ATOM    981  CB  THR A  62      33.411  -3.106  -0.721  1.00 81.81           C  
ATOM    982  HB  THR A  62      32.848  -2.940  -1.640  1.00 81.81           H  
ATOM    983  O   THR A  62      33.161  -5.401  -2.591  1.00 81.81           O  
ATOM    984  CG2 THR A  62      32.835  -2.199   0.366  1.00 81.81           C  
ATOM    985 HG21 THR A  62      31.812  -2.500   0.589  1.00 81.81           H  
ATOM    986 HG22 THR A  62      32.836  -1.168   0.014  1.00 81.81           H  
ATOM    987 HG23 THR A  62      33.435  -2.264   1.274  1.00 81.81           H  
ATOM    988  OG1 THR A  62      34.743  -2.706  -0.926  1.00 81.81           O  
ATOM    989  HG1 THR A  62      35.182  -2.784  -0.076  1.00 81.81           H  
ATOM    990  N   LEU A  63      34.902  -6.188  -1.396  1.00 73.92           N  
ATOM    991  H   LEU A  63      35.387  -6.122  -0.513  1.00 73.92           H  
ATOM    992  CA  LEU A  63      35.590  -6.930  -2.466  1.00 73.92           C  
ATOM    993  HA  LEU A  63      36.549  -7.251  -2.062  1.00 73.92           H  
ATOM    994  C   LEU A  63      35.966  -6.049  -3.672  1.00 73.92           C  
ATOM    995  CB  LEU A  63      34.799  -8.201  -2.830  1.00 73.92           C  
ATOM    996  HB2 LEU A  63      33.804  -7.906  -3.162  1.00 73.92           H  
ATOM    997  HB3 LEU A  63      35.288  -8.700  -3.666  1.00 73.92           H  
ATOM    998  O   LEU A  63      36.064  -6.521  -4.805  1.00 73.92           O  
ATOM    999  CG  LEU A  63      34.672  -9.208  -1.673  1.00 73.92           C  
ATOM   1000  HG  LEU A  63      34.305  -8.709  -0.776  1.00 73.92           H  
ATOM   1001  CD1 LEU A  63      33.664 -10.291  -2.055  1.00 73.92           C  
ATOM   1002 HD11 LEU A  63      33.999 -10.820  -2.948  1.00 73.92           H  
ATOM   1003 HD12 LEU A  63      33.557 -10.997  -1.232  1.00 73.92           H  
ATOM   1004 HD13 LEU A  63      32.693  -9.834  -2.247  1.00 73.92           H  
ATOM   1005  CD2 LEU A  63      36.010  -9.886  -1.360  1.00 73.92           C  
ATOM   1006 HD21 LEU A  63      36.723  -9.149  -0.990  1.00 73.92           H  
ATOM   1007 HD22 LEU A  63      35.864 -10.631  -0.578  1.00 73.92           H  
ATOM   1008 HD23 LEU A  63      36.408 -10.369  -2.252  1.00 73.92           H  
ATOM   1009  N   ASN A  64      36.181  -4.753  -3.435  1.00 79.73           N  
ATOM   1010  H   ASN A  64      36.147  -4.441  -2.475  1.00 79.73           H  
ATOM   1011  CA  ASN A  64      36.476  -3.785  -4.481  1.00 79.73           C  
ATOM   1012  HA  ASN A  64      36.040  -4.145  -5.413  1.00 79.73           H  
ATOM   1013  C   ASN A  64      37.991  -3.658  -4.689  1.00 79.73           C  
ATOM   1014  CB  ASN A  64      35.783  -2.459  -4.138  1.00 79.73           C  
ATOM   1015  HB2 ASN A  64      34.756  -2.673  -3.842  1.00 79.73           H  
ATOM   1016  HB3 ASN A  64      36.284  -1.986  -3.293  1.00 79.73           H  
ATOM   1017  O   ASN A  64      38.731  -3.305  -3.767  1.00 79.73           O  
ATOM   1018  CG  ASN A  64      35.761  -1.491  -5.306  1.00 79.73           C  
ATOM   1019  ND2 ASN A  64      34.671  -0.787  -5.497  1.00 79.73           N  
ATOM   1020 HD21 ASN A  64      34.632  -0.261  -6.359  1.00 79.73           H  
ATOM   1021 HD22 ASN A  64      33.858  -0.974  -4.928  1.00 79.73           H  
ATOM   1022  OD1 ASN A  64      36.703  -1.330  -6.059  1.00 79.73           O  
ATOM   1023  N   LEU A  65      38.441  -3.927  -5.915  1.00 79.31           N  
ATOM   1024  H   LEU A  65      37.767  -4.186  -6.620  1.00 79.31           H  
ATOM   1025  CA  LEU A  65      39.826  -3.767  -6.338  1.00 79.31           C  
ATOM   1026  HA  LEU A  65      40.473  -3.800  -5.460  1.00 79.31           H  
ATOM   1027  C   LEU A  65      40.012  -2.417  -7.043  1.00 79.31           C  
ATOM   1028  CB  LEU A  65      40.194  -4.944  -7.252  1.00 79.31           C  
ATOM   1029  HB2 LEU A  65      39.947  -5.884  -6.759  1.00 79.31           H  
ATOM   1030  HB3 LEU A  65      39.580  -4.873  -8.150  1.00 79.31           H  
ATOM   1031  O   LEU A  65      39.484  -2.187  -8.130  1.00 79.31           O  
ATOM   1032  CG  LEU A  65      41.681  -4.948  -7.646  1.00 79.31           C  
ATOM   1033  HG  LEU A  65      42.013  -3.934  -7.868  1.00 79.31           H  
ATOM   1034  CD1 LEU A  65      42.551  -5.521  -6.525  1.00 79.31           C  
ATOM   1035 HD11 LEU A  65      42.170  -6.494  -6.213  1.00 79.31           H  
ATOM   1036 HD12 LEU A  65      42.551  -4.842  -5.672  1.00 79.31           H  
ATOM   1037 HD13 LEU A  65      43.571  -5.654  -6.885  1.00 79.31           H  
ATOM   1038  CD2 LEU A  65      41.878  -5.776  -8.911  1.00 79.31           C  
ATOM   1039 HD21 LEU A  65      42.868  -5.574  -9.319  1.00 79.31           H  
ATOM   1040 HD22 LEU A  65      41.151  -5.480  -9.668  1.00 79.31           H  
ATOM   1041 HD23 LEU A  65      41.760  -6.838  -8.697  1.00 79.31           H  
ATOM   1042  N   LYS A  66      40.829  -1.543  -6.458  1.00 83.20           N  
ATOM   1043  H   LYS A  66      41.226  -1.811  -5.568  1.00 83.20           H  
ATOM   1044  CA  LYS A  66      41.202  -0.245  -7.021  1.00 83.20           C  
ATOM   1045  HA  LYS A  66      40.551  -0.026  -7.867  1.00 83.20           H  
ATOM   1046  C   LYS A  66      42.633  -0.277  -7.538  1.00 83.20           C  
ATOM   1047  CB  LYS A  66      40.999   0.863  -5.980  1.00 83.20           C  
ATOM   1048  HB2 LYS A  66      41.564   0.627  -5.078  1.00 83.20           H  
ATOM   1049  HB3 LYS A  66      41.375   1.800  -6.391  1.00 83.20           H  
ATOM   1050  O   LYS A  66      43.581  -0.430  -6.766  1.00 83.20           O  
ATOM   1051  CG  LYS A  66      39.514   1.031  -5.630  1.00 83.20           C  
ATOM   1052  HG2 LYS A  66      39.144   0.121  -5.159  1.00 83.20           H  
ATOM   1053  HG3 LYS A  66      38.946   1.210  -6.543  1.00 83.20           H  
ATOM   1054  CD  LYS A  66      39.311   2.207  -4.672  1.00 83.20           C  
ATOM   1055  HD2 LYS A  66      39.660   3.125  -5.144  1.00 83.20           H  
ATOM   1056  HD3 LYS A  66      39.882   2.025  -3.761  1.00 83.20           H  
ATOM   1057  CE  LYS A  66      37.822   2.320  -4.338  1.00 83.20           C  
ATOM   1058  HE2 LYS A  66      37.270   2.494  -5.261  1.00 83.20           H  
ATOM   1059  HE3 LYS A  66      37.489   1.363  -3.935  1.00 83.20           H  
ATOM   1060  NZ  LYS A  66      37.561   3.404  -3.360  1.00 83.20           N  
ATOM   1061  HZ1 LYS A  66      36.575   3.447  -3.147  1.00 83.20           H  
ATOM   1062  HZ2 LYS A  66      38.053   3.216  -2.498  1.00 83.20           H  
ATOM   1063  HZ3 LYS A  66      37.859   4.297  -3.726  1.00 83.20           H  
ATOM   1064  N   GLN A  67      42.784  -0.075  -8.842  1.00 83.46           N  
ATOM   1065  H   GLN A  67      41.955   0.019  -9.411  1.00 83.46           H  
ATOM   1066  CA  GLN A  67      44.069   0.201  -9.472  1.00 83.46           C  
ATOM   1067  HA  GLN A  67      44.859  -0.319  -8.929  1.00 83.46           H  
ATOM   1068  C   GLN A  67      44.342   1.708  -9.409  1.00 83.46           C  
ATOM   1069  CB  GLN A  67      44.048  -0.342 -10.904  1.00 83.46           C  
ATOM   1070  HB2 GLN A  67      43.244   0.133 -11.466  1.00 83.46           H  
ATOM   1071  HB3 GLN A  67      43.863  -1.415 -10.869  1.00 83.46           H  
ATOM   1072  O   GLN A  67      43.609   2.504  -9.988  1.00 83.46           O  
ATOM   1073  CG  GLN A  67      45.381  -0.089 -11.618  1.00 83.46           C  
ATOM   1074  HG2 GLN A  67      46.193  -0.529 -11.039  1.00 83.46           H  
ATOM   1075  HG3 GLN A  67      45.552   0.985 -11.692  1.00 83.46           H  
ATOM   1076  CD  GLN A  67      45.427  -0.666 -13.026  1.00 83.46           C  
ATOM   1077  NE2 GLN A  67      46.478  -0.396 -13.761  1.00 83.46           N  
ATOM   1078 HE21 GLN A  67      47.232   0.120 -13.330  1.00 83.46           H  
ATOM   1079 HE22 GLN A  67      46.513  -0.866 -14.654  1.00 83.46           H  
ATOM   1080  OE1 GLN A  67      44.556  -1.381 -13.488  1.00 83.46           O  
ATOM   1081  N   LEU A  68      45.393   2.091  -8.689  1.00 83.91           N  
ATOM   1082  H   LEU A  68      45.954   1.376  -8.248  1.00 83.91           H  
ATOM   1083  CA  LEU A  68      45.786   3.486  -8.465  1.00 83.91           C  
ATOM   1084  HA  LEU A  68      44.941   4.148  -8.659  1.00 83.91           H  
ATOM   1085  C   LEU A  68      46.912   3.928  -9.408  1.00 83.91           C  
ATOM   1086  CB  LEU A  68      46.204   3.627  -6.994  1.00 83.91           C  
ATOM   1087  HB2 LEU A  68      46.652   4.608  -6.835  1.00 83.91           H  
ATOM   1088  HB3 LEU A  68      46.973   2.881  -6.795  1.00 83.91           H  
ATOM   1089  O   LEU A  68      47.077   5.118  -9.653  1.00 83.91           O  
ATOM   1090  CG  LEU A  68      45.045   3.435  -5.997  1.00 83.91           C  
ATOM   1091  HG  LEU A  68      44.430   2.585  -6.290  1.00 83.91           H  
ATOM   1092  CD1 LEU A  68      45.603   3.138  -4.610  1.00 83.91           C  
ATOM   1093 HD11 LEU A  68      46.163   2.205  -4.664  1.00 83.91           H  
ATOM   1094 HD12 LEU A  68      44.790   3.023  -3.893  1.00 83.91           H  
ATOM   1095 HD13 LEU A  68      46.265   3.945  -4.296  1.00 83.91           H  
ATOM   1096  CD2 LEU A  68      44.155   4.675  -5.905  1.00 83.91           C  
ATOM   1097 HD21 LEU A  68      43.709   4.880  -6.878  1.00 83.91           H  
ATOM   1098 HD22 LEU A  68      44.748   5.536  -5.596  1.00 83.91           H  
ATOM   1099 HD23 LEU A  68      43.358   4.505  -5.181  1.00 83.91           H  
ATOM   1100  N   VAL A  69      47.663   2.969  -9.961  1.00 78.80           N  
ATOM   1101  H   VAL A  69      47.461   2.012  -9.708  1.00 78.80           H  
ATOM   1102  CA  VAL A  69      48.749   3.211 -10.919  1.00 78.80           C  
ATOM   1103  HA  VAL A  69      48.790   4.275 -11.153  1.00 78.80           H  
ATOM   1104  C   VAL A  69      48.469   2.457 -12.214  1.00 78.80           C  
ATOM   1105  CB  VAL A  69      50.111   2.821 -10.315  1.00 78.80           C  
ATOM   1106  HB  VAL A  69      50.077   1.778 -10.000  1.00 78.80           H  
ATOM   1107  O   VAL A  69      48.180   1.260 -12.203  1.00 78.80           O  
ATOM   1108  CG1 VAL A  69      51.257   2.987 -11.321  1.00 78.80           C  
ATOM   1109 HG11 VAL A  69      52.198   2.723 -10.838  1.00 78.80           H  
ATOM   1110 HG12 VAL A  69      51.122   2.314 -12.168  1.00 78.80           H  
ATOM   1111 HG13 VAL A  69      51.303   4.017 -11.674  1.00 78.80           H  
ATOM   1112  CG2 VAL A  69      50.445   3.691  -9.094  1.00 78.80           C  
ATOM   1113 HG21 VAL A  69      49.672   3.607  -8.331  1.00 78.80           H  
ATOM   1114 HG22 VAL A  69      50.518   4.739  -9.385  1.00 78.80           H  
ATOM   1115 HG23 VAL A  69      51.395   3.382  -8.658  1.00 78.80           H  
ATOM   1116  N   GLN A  70      48.571   3.149 -13.349  1.00 71.51           N  
ATOM   1117  H   GLN A  70      48.807   4.130 -13.303  1.00 71.51           H  
ATOM   1118  CA  GLN A  70      48.382   2.544 -14.664  1.00 71.51           C  
ATOM   1119  HA  GLN A  70      47.556   1.837 -14.589  1.00 71.51           H  
ATOM   1120  C   GLN A  70      49.642   1.788 -15.102  1.00 71.51           C  
ATOM   1121  CB  GLN A  70      47.959   3.619 -15.673  1.00 71.51           C  
ATOM   1122  HB2 GLN A  70      47.204   4.241 -15.192  1.00 71.51           H  
ATOM   1123  HB3 GLN A  70      48.808   4.260 -15.909  1.00 71.51           H  
ATOM   1124  O   GLN A  70      50.726   2.364 -15.183  1.00 71.51           O  
ATOM   1125  CG  GLN A  70      47.399   3.003 -16.975  1.00 71.51           C  
ATOM   1126  HG2 GLN A  70      47.335   1.919 -16.879  1.00 71.51           H  
ATOM   1127  HG3 GLN A  70      48.090   3.214 -17.791  1.00 71.51           H  
ATOM   1128  CD  GLN A  70      46.014   3.517 -17.371  1.00 71.51           C  
ATOM   1129  NE2 GLN A  70      45.357   2.873 -18.311  1.00 71.51           N  
ATOM   1130 HE21 GLN A  70      44.435   3.230 -18.516  1.00 71.51           H  
ATOM   1131 HE22 GLN A  70      45.734   2.038 -18.736  1.00 71.51           H  
ATOM   1132  OE1 GLN A  70      45.489   4.491 -16.866  1.00 71.51           O  
ATOM   1133  N   PHE A  71      49.491   0.505 -15.424  1.00 65.61           N  
ATOM   1134  H   PHE A  71      48.574   0.087 -15.345  1.00 65.61           H  
ATOM   1135  CA  PHE A  71      50.545  -0.315 -16.017  1.00 65.61           C  
ATOM   1136  HA  PHE A  71      51.509   0.177 -15.886  1.00 65.61           H  
ATOM   1137  C   PHE A  71      50.281  -0.486 -17.509  1.00 65.61           C  
ATOM   1138  CB  PHE A  71      50.613  -1.672 -15.320  1.00 65.61           C  
ATOM   1139  HB2 PHE A  71      51.413  -2.266 -15.762  1.00 65.61           H  
ATOM   1140  HB3 PHE A  71      49.670  -2.181 -15.520  1.00 65.61           H  
ATOM   1141  O   PHE A  71      49.132  -0.617 -17.930  1.00 65.61           O  
ATOM   1142  CG  PHE A  71      50.831  -1.592 -13.824  1.00 65.61           C  
ATOM   1143  CD1 PHE A  71      52.120  -1.348 -13.314  1.00 65.61           C  
ATOM   1144  HD1 PHE A  71      52.959  -1.238 -13.985  1.00 65.61           H  
ATOM   1145  CD2 PHE A  71      49.744  -1.748 -12.943  1.00 65.61           C  
ATOM   1146  HD2 PHE A  71      48.758  -1.958 -13.331  1.00 65.61           H  
ATOM   1147  CE1 PHE A  71      52.320  -1.263 -11.927  1.00 65.61           C  
ATOM   1148  HE1 PHE A  71      53.312  -1.097 -11.532  1.00 65.61           H  
ATOM   1149  CE2 PHE A  71      49.942  -1.651 -11.557  1.00 65.61           C  
ATOM   1150  HE2 PHE A  71      49.107  -1.776 -10.882  1.00 65.61           H  
ATOM   1151  CZ  PHE A  71      51.232  -1.419 -11.054  1.00 65.61           C  
ATOM   1152  HZ  PHE A  71      51.394  -1.391  -9.986  1.00 65.61           H  
ATOM   1153  N   LYS A  72      51.345  -0.496 -18.317  1.00 54.49           N  
ATOM   1154  H   LYS A  72      52.260  -0.371 -17.909  1.00 54.49           H  
ATOM   1155  CA  LYS A  72      51.223  -0.643 -19.775  1.00 54.49           C  
ATOM   1156  HA  LYS A  72      50.424   0.016 -20.113  1.00 54.49           H  
ATOM   1157  C   LYS A  72      50.786  -2.060 -20.168  1.00 54.49           C  
ATOM   1158  CB  LYS A  72      52.544  -0.205 -20.431  1.00 54.49           C  
ATOM   1159  HB2 LYS A  72      53.239  -1.044 -20.456  1.00 54.49           H  
ATOM   1160  HB3 LYS A  72      52.988   0.587 -19.828  1.00 54.49           H  
ATOM   1161  O   LYS A  72      50.011  -2.209 -21.103  1.00 54.49           O  
ATOM   1162  CG  LYS A  72      52.336   0.348 -21.847  1.00 54.49           C  
ATOM   1163  HG2 LYS A  72      51.970  -0.445 -22.500  1.00 54.49           H  
ATOM   1164  HG3 LYS A  72      51.600   1.151 -21.815  1.00 54.49           H  
ATOM   1165  CD  LYS A  72      53.658   0.902 -22.396  1.00 54.49           C  
ATOM   1166  HD2 LYS A  72      54.051   1.644 -21.701  1.00 54.49           H  
ATOM   1167  HD3 LYS A  72      54.373   0.084 -22.484  1.00 54.49           H  
ATOM   1168  CE  LYS A  72      53.441   1.553 -23.766  1.00 54.49           C  
ATOM   1169  HE2 LYS A  72      52.709   2.354 -23.659  1.00 54.49           H  
ATOM   1170  HE3 LYS A  72      53.018   0.806 -24.438  1.00 54.49           H  
ATOM   1171  NZ  LYS A  72      54.712   2.085 -24.321  1.00 54.49           N  
ATOM   1172  HZ1 LYS A  72      54.555   2.500 -25.228  1.00 54.49           H  
ATOM   1173  HZ2 LYS A  72      55.388   1.341 -24.425  1.00 54.49           H  
ATOM   1174  HZ3 LYS A  72      55.102   2.786 -23.707  1.00 54.49           H  
ATOM   1175  N   TYR A  73      51.238  -3.066 -19.410  1.00 52.96           N  
ATOM   1176  H   TYR A  73      51.874  -2.838 -18.658  1.00 52.96           H  
ATOM   1177  CA  TYR A  73      50.917  -4.481 -19.597  1.00 52.96           C  
ATOM   1178  HA  TYR A  73      49.942  -4.579 -20.075  1.00 52.96           H  
ATOM   1179  C   TYR A  73      50.880  -5.204 -18.245  1.00 52.96           C  
ATOM   1180  CB  TYR A  73      51.978  -5.127 -20.500  1.00 52.96           C  
ATOM   1181  HB2 TYR A  73      52.937  -5.129 -19.981  1.00 52.96           H  
ATOM   1182  HB3 TYR A  73      51.687  -6.164 -20.667  1.00 52.96           H  
ATOM   1183  O   TYR A  73      51.925  -5.625 -17.746  1.00 52.96           O  
ATOM   1184  CG  TYR A  73      52.168  -4.457 -21.841  1.00 52.96           C  
ATOM   1185  CD1 TYR A  73      51.144  -4.511 -22.804  1.00 52.96           C  
ATOM   1186  HD1 TYR A  73      50.227  -5.042 -22.593  1.00 52.96           H  
ATOM   1187  CD2 TYR A  73      53.360  -3.757 -22.109  1.00 52.96           C  
ATOM   1188  HD2 TYR A  73      54.156  -3.749 -21.380  1.00 52.96           H  
ATOM   1189  CE1 TYR A  73      51.297  -3.838 -24.030  1.00 52.96           C  
ATOM   1190  HE1 TYR A  73      50.513  -3.863 -24.771  1.00 52.96           H  
ATOM   1191  CE2 TYR A  73      53.527  -3.104 -23.344  1.00 52.96           C  
ATOM   1192  HE2 TYR A  73      54.458  -2.602 -23.563  1.00 52.96           H  
ATOM   1193  OH  TYR A  73      52.653  -2.517 -25.498  1.00 52.96           O  
ATOM   1194  HH  TYR A  73      53.580  -2.349 -25.681  1.00 52.96           H  
ATOM   1195  CZ  TYR A  73      52.490  -3.140 -24.302  1.00 52.96           C  
ATOM   1196  N   SER A  74      49.694  -5.331 -17.642  1.00 51.77           N  
ATOM   1197  H   SER A  74      48.862  -4.952 -18.070  1.00 51.77           H  
ATOM   1198  CA  SER A  74      49.543  -6.091 -16.401  1.00 51.77           C  
ATOM   1199  HA  SER A  74      50.342  -6.832 -16.401  1.00 51.77           H  
ATOM   1200  C   SER A  74      48.261  -6.894 -16.297  1.00 51.77           C  
ATOM   1201  CB  SER A  74      49.668  -5.201 -15.163  1.00 51.77           C  
ATOM   1202  HB2 SER A  74      49.660  -5.846 -14.285  1.00 51.77           H  
ATOM   1203  HB3 SER A  74      50.608  -4.650 -15.191  1.00 51.77           H  
ATOM   1204  O   SER A  74      47.203  -6.433 -16.716  1.00 51.77           O  
ATOM   1205  OG  SER A  74      48.571  -4.307 -15.080  1.00 51.77           O  
ATOM   1206  HG  SER A  74      47.779  -4.763 -15.374  1.00 51.77           H  
ATOM   1207  N   LEU A  75      48.356  -8.054 -15.652  1.00 49.41           N  
ATOM   1208  H   LEU A  75      49.268  -8.330 -15.314  1.00 49.41           H  
ATOM   1209  CA  LEU A  75      47.221  -8.881 -15.250  1.00 49.41           C  
ATOM   1210  HA  LEU A  75      46.304  -8.494 -15.693  1.00 49.41           H  
ATOM   1211  C   LEU A  75      47.071  -8.823 -13.731  1.00 49.41           C  
ATOM   1212  CB  LEU A  75      47.446 -10.320 -15.744  1.00 49.41           C  
ATOM   1213  HB2 LEU A  75      48.448 -10.631 -15.449  1.00 49.41           H  
ATOM   1214  HB3 LEU A  75      46.739 -10.988 -15.251  1.00 49.41           H  
ATOM   1215  O   LEU A  75      48.068  -8.961 -13.020  1.00 49.41           O  
ATOM   1216  CG  LEU A  75      47.290 -10.469 -17.269  1.00 49.41           C  
ATOM   1217  HG  LEU A  75      47.775  -9.635 -17.777  1.00 49.41           H  
ATOM   1218  CD1 LEU A  75      47.959 -11.757 -17.740  1.00 49.41           C  
ATOM   1219 HD11 LEU A  75      49.022 -11.731 -17.500  1.00 49.41           H  
ATOM   1220 HD12 LEU A  75      47.850 -11.857 -18.820  1.00 49.41           H  
ATOM   1221 HD13 LEU A  75      47.504 -12.618 -17.251  1.00 49.41           H  
ATOM   1222  CD2 LEU A  75      45.814 -10.511 -17.675  1.00 49.41           C  
ATOM   1223 HD21 LEU A  75      45.310 -11.343 -17.182  1.00 49.41           H  
ATOM   1224 HD22 LEU A  75      45.323  -9.576 -17.404  1.00 49.41           H  
ATOM   1225 HD23 LEU A  75      45.737 -10.638 -18.755  1.00 49.41           H  
ATOM   1226  N   ILE A  76      45.832  -8.633 -13.264  1.00 55.09           N  
ATOM   1227  H   ILE A  76      45.074  -8.547 -13.925  1.00 55.09           H  
ATOM   1228  CA  ILE A  76      45.466  -8.705 -11.848  1.00 55.09           C  
ATOM   1229  HA  ILE A  76      46.356  -9.001 -11.291  1.00 55.09           H  
ATOM   1230  C   ILE A  76      44.428  -9.813 -11.676  1.00 55.09           C  
ATOM   1231  CB  ILE A  76      44.988  -7.352 -11.264  1.00 55.09           C  
ATOM   1232  HB  ILE A  76      44.009  -7.116 -11.680  1.00 55.09           H  
ATOM   1233  O   ILE A  76      43.388  -9.799 -12.329  1.00 55.09           O  
ATOM   1234  CG1 ILE A  76      45.950  -6.182 -11.589  1.00 55.09           C  
ATOM   1235 HG12 ILE A  76      46.884  -6.315 -11.043  1.00 55.09           H  
ATOM   1236 HG13 ILE A  76      46.186  -6.186 -12.654  1.00 55.09           H  
ATOM   1237  CG2 ILE A  76      44.862  -7.534  -9.736  1.00 55.09           C  
ATOM   1238 HG21 ILE A  76      44.004  -8.163  -9.500  1.00 55.09           H  
ATOM   1239 HG22 ILE A  76      44.744  -6.578  -9.227  1.00 55.09           H  
ATOM   1240 HG23 ILE A  76      45.766  -7.997  -9.340  1.00 55.09           H  
ATOM   1241  CD1 ILE A  76      45.369  -4.792 -11.286  1.00 55.09           C  
ATOM   1242 HD11 ILE A  76      45.193  -4.662 -10.218  1.00 55.09           H  
ATOM   1243 HD12 ILE A  76      44.431  -4.658 -11.825  1.00 55.09           H  
ATOM   1244 HD13 ILE A  76      46.074  -4.029 -11.615  1.00 55.09           H  
ATOM   1245  N   SER A  77      44.724 -10.784 -10.813  1.00 55.27           N  
ATOM   1246  H   SER A  77      45.592 -10.707 -10.302  1.00 55.27           H  
ATOM   1247  CA  SER A  77      43.871 -11.946 -10.540  1.00 55.27           C  
ATOM   1248  HA  SER A  77      42.954 -11.877 -11.125  1.00 55.27           H  
ATOM   1249  C   SER A  77      43.486 -11.993  -9.063  1.00 55.27           C  
ATOM   1250  CB  SER A  77      44.599 -13.229 -10.974  1.00 55.27           C  
ATOM   1251  HB2 SER A  77      44.430 -13.394 -12.039  1.00 55.27           H  
ATOM   1252  HB3 SER A  77      45.670 -13.109 -10.811  1.00 55.27           H  
ATOM   1253  O   SER A  77      44.360 -11.873  -8.206  1.00 55.27           O  
ATOM   1254  OG  SER A  77      44.171 -14.362 -10.241  1.00 55.27           O  
ATOM   1255  HG  SER A  77      44.476 -14.258  -9.337  1.00 55.27           H  
ATOM   1256  N   LEU A  78      42.205 -12.260  -8.792  1.00 50.92           N  
ATOM   1257  H   LEU A  78      41.574 -12.361  -9.575  1.00 50.92           H  
ATOM   1258  CA  LEU A  78      41.678 -12.700  -7.499  1.00 50.92           C  
ATOM   1259  HA  LEU A  78      42.453 -12.659  -6.734  1.00 50.92           H  
ATOM   1260  C   LEU A  78      41.208 -14.155  -7.647  1.00 50.92           C  
ATOM   1261  CB  LEU A  78      40.506 -11.789  -7.080  1.00 50.92           C  
ATOM   1262  HB2 LEU A  78      39.862 -11.624  -7.943  1.00 50.92           H  
ATOM   1263  HB3 LEU A  78      39.906 -12.327  -6.346  1.00 50.92           H  
ATOM   1264  O   LEU A  78      40.326 -14.437  -8.454  1.00 50.92           O  
ATOM   1265  CG  LEU A  78      40.947 -10.439  -6.478  1.00 50.92           C  
ATOM   1266  HG  LEU A  78      42.026 -10.320  -6.574  1.00 50.92           H  
ATOM   1267  CD1 LEU A  78      40.273  -9.260  -7.181  1.00 50.92           C  
ATOM   1268 HD11 LEU A  78      39.191  -9.333  -7.080  1.00 50.92           H  
ATOM   1269 HD12 LEU A  78      40.539  -9.266  -8.238  1.00 50.92           H  
ATOM   1270 HD13 LEU A  78      40.612  -8.324  -6.737  1.00 50.92           H  
ATOM   1271  CD2 LEU A  78      40.575 -10.374  -4.998  1.00 50.92           C  
ATOM   1272 HD21 LEU A  78      39.501 -10.505  -4.868  1.00 50.92           H  
ATOM   1273 HD22 LEU A  78      40.865  -9.399  -4.606  1.00 50.92           H  
ATOM   1274 HD23 LEU A  78      41.109 -11.152  -4.452  1.00 50.92           H  
ATOM   1275  N   SER A  79      41.778 -15.079  -6.875  1.00 49.63           N  
ATOM   1276  H   SER A  79      42.440 -14.750  -6.187  1.00 49.63           H  
ATOM   1277  CA  SER A  79      41.178 -16.404  -6.630  1.00 49.63           C  
ATOM   1278  HA  SER A  79      40.255 -16.466  -7.208  1.00 49.63           H  
ATOM   1279  C   SER A  79      40.731 -16.485  -5.165  1.00 49.63           C  
ATOM   1280  CB  SER A  79      42.054 -17.564  -7.151  1.00 49.63           C  
ATOM   1281  HB2 SER A  79      42.462 -17.293  -8.125  1.00 49.63           H  
ATOM   1282  HB3 SER A  79      41.398 -18.421  -7.307  1.00 49.63           H  
ATOM   1283  O   SER A  79      40.973 -15.544  -4.423  1.00 49.63           O  
ATOM   1284  OG  SER A  79      43.102 -17.990  -6.305  1.00 49.63           O  
ATOM   1285  HG  SER A  79      43.865 -17.424  -6.440  1.00 49.63           H  
ATOM   1286  N   GLY A  80      40.028 -17.537  -4.732  1.00 50.75           N  
ATOM   1287  H   GLY A  80      39.865 -18.299  -5.374  1.00 50.75           H  
ATOM   1288  CA  GLY A  80      39.335 -17.586  -3.424  1.00 50.75           C  
ATOM   1289  HA2 GLY A  80      38.831 -18.548  -3.332  1.00 50.75           H  
ATOM   1290  HA3 GLY A  80      38.575 -16.805  -3.409  1.00 50.75           H  
ATOM   1291  C   GLY A  80      40.198 -17.400  -2.159  1.00 50.75           C  
ATOM   1292  O   GLY A  80      39.660 -17.326  -1.057  1.00 50.75           O  
ATOM   1293  N   ASN A  81      41.518 -17.293  -2.307  1.00 60.21           N  
ATOM   1294  H   ASN A  81      41.850 -17.197  -3.256  1.00 60.21           H  
ATOM   1295  CA  ASN A  81      42.442 -16.894  -1.252  1.00 60.21           C  
ATOM   1296  HA  ASN A  81      42.004 -17.107  -0.277  1.00 60.21           H  
ATOM   1297  C   ASN A  81      42.684 -15.378  -1.346  1.00 60.21           C  
ATOM   1298  CB  ASN A  81      43.725 -17.729  -1.403  1.00 60.21           C  
ATOM   1299  HB2 ASN A  81      44.433 -17.447  -0.624  1.00 60.21           H  
ATOM   1300  HB3 ASN A  81      44.172 -17.523  -2.375  1.00 60.21           H  
ATOM   1301  O   ASN A  81      42.753 -14.830  -2.440  1.00 60.21           O  
ATOM   1302  CG  ASN A  81      43.460 -19.223  -1.276  1.00 60.21           C  
ATOM   1303  ND2 ASN A  81      44.245 -20.051  -1.926  1.00 60.21           N  
ATOM   1304 HD21 ASN A  81      44.997 -19.707  -2.506  1.00 60.21           H  
ATOM   1305 HD22 ASN A  81      44.032 -21.032  -1.814  1.00 60.21           H  
ATOM   1306  OD1 ASN A  81      42.563 -19.677  -0.591  1.00 60.21           O  
ATOM   1307  N   VAL A  82      42.839 -14.664  -0.235  1.00 71.62           N  
ATOM   1308  H   VAL A  82      42.804 -15.126   0.663  1.00 71.62           H  
ATOM   1309  CA  VAL A  82      43.068 -13.209  -0.273  1.00 71.62           C  
ATOM   1310  HA  VAL A  82      42.363 -12.765  -0.977  1.00 71.62           H  
ATOM   1311  C   VAL A  82      44.487 -12.910  -0.795  1.00 71.62           C  
ATOM   1312  CB  VAL A  82      42.774 -12.600   1.112  1.00 71.62           C  
ATOM   1313  HB  VAL A  82      43.392 -13.090   1.865  1.00 71.62           H  
ATOM   1314  O   VAL A  82      45.448 -12.866  -0.023  1.00 71.62           O  
ATOM   1315  CG1 VAL A  82      43.071 -11.101   1.144  1.00 71.62           C  
ATOM   1316 HG11 VAL A  82      42.603 -10.652   2.020  1.00 71.62           H  
ATOM   1317 HG12 VAL A  82      42.713 -10.625   0.231  1.00 71.62           H  
ATOM   1318 HG13 VAL A  82      44.148 -10.955   1.233  1.00 71.62           H  
ATOM   1319  CG2 VAL A  82      41.301 -12.806   1.495  1.00 71.62           C  
ATOM   1320 HG21 VAL A  82      40.651 -12.347   0.750  1.00 71.62           H  
ATOM   1321 HG22 VAL A  82      41.070 -13.869   1.562  1.00 71.62           H  
ATOM   1322 HG23 VAL A  82      41.102 -12.359   2.470  1.00 71.62           H  
ATOM   1323  N   PHE A  83      44.641 -12.738  -2.114  1.00 78.19           N  
ATOM   1324  H   PHE A  83      43.846 -12.910  -2.712  1.00 78.19           H  
ATOM   1325  CA  PHE A  83      45.900 -12.338  -2.758  1.00 78.19           C  
ATOM   1326  HA  PHE A  83      46.478 -11.803  -2.004  1.00 78.19           H  
ATOM   1327  C   PHE A  83      45.697 -11.360  -3.922  1.00 78.19           C  
ATOM   1328  CB  PHE A  83      46.747 -13.546  -3.214  1.00 78.19           C  
ATOM   1329  HB2 PHE A  83      47.757 -13.198  -3.430  1.00 78.19           H  
ATOM   1330  HB3 PHE A  83      46.811 -14.263  -2.396  1.00 78.19           H  
ATOM   1331  O   PHE A  83      44.671 -11.350  -4.598  1.00 78.19           O  
ATOM   1332  CG  PHE A  83      46.227 -14.247  -4.448  1.00 78.19           C  
ATOM   1333  CD1 PHE A  83      45.155 -15.113  -4.285  1.00 78.19           C  
ATOM   1334  HD1 PHE A  83      44.817 -15.346  -3.287  1.00 78.19           H  
ATOM   1335  CD2 PHE A  83      46.720 -13.982  -5.741  1.00 78.19           C  
ATOM   1336  HD2 PHE A  83      47.559 -13.316  -5.872  1.00 78.19           H  
ATOM   1337  CE1 PHE A  83      44.473 -15.598  -5.391  1.00 78.19           C  
ATOM   1338  HE1 PHE A  83      43.542 -16.095  -5.162  1.00 78.19           H  
ATOM   1339  CE2 PHE A  83      46.098 -14.564  -6.865  1.00 78.19           C  
ATOM   1340  HE2 PHE A  83      46.475 -14.355  -7.855  1.00 78.19           H  
ATOM   1341  CZ  PHE A  83      44.949 -15.358  -6.696  1.00 78.19           C  
ATOM   1342  HZ  PHE A  83      44.429 -15.745  -7.560  1.00 78.19           H  
ATOM   1343  N   ILE A  84      46.730 -10.554  -4.155  1.00 85.23           N  
ATOM   1344  H   ILE A  84      47.522 -10.655  -3.536  1.00 85.23           H  
ATOM   1345  CA  ILE A  84      46.923  -9.672  -5.302  1.00 85.23           C  
ATOM   1346  HA  ILE A  84      46.040  -9.692  -5.940  1.00 85.23           H  
ATOM   1347  C   ILE A  84      48.120 -10.223  -6.078  1.00 85.23           C  
ATOM   1348  CB  ILE A  84      47.175  -8.220  -4.824  1.00 85.23           C  
ATOM   1349  HB  ILE A  84      48.014  -8.235  -4.128  1.00 85.23           H  
ATOM   1350  O   ILE A  84      49.212 -10.338  -5.524  1.00 85.23           O  
ATOM   1351  CG1 ILE A  84      45.946  -7.650  -4.079  1.00 85.23           C  
ATOM   1352 HG12 ILE A  84      45.135  -7.478  -4.788  1.00 85.23           H  
ATOM   1353 HG13 ILE A  84      45.592  -8.377  -3.348  1.00 85.23           H  
ATOM   1354  CG2 ILE A  84      47.554  -7.305  -6.006  1.00 85.23           C  
ATOM   1355 HG21 ILE A  84      47.753  -6.291  -5.657  1.00 85.23           H  
ATOM   1356 HG22 ILE A  84      46.744  -7.280  -6.735  1.00 85.23           H  
ATOM   1357 HG23 ILE A  84      48.460  -7.661  -6.496  1.00 85.23           H  
ATOM   1358  CD1 ILE A  84      46.234  -6.347  -3.321  1.00 85.23           C  
ATOM   1359 HD11 ILE A  84      45.373  -6.096  -2.702  1.00 85.23           H  
ATOM   1360 HD12 ILE A  84      46.408  -5.526  -4.017  1.00 85.23           H  
ATOM   1361 HD13 ILE A  84      47.108  -6.472  -2.681  1.00 85.23           H  
ATOM   1362  N   SER A  85      47.934 -10.541  -7.356  1.00 86.03           N  
ATOM   1363  H   SER A  85      47.008 -10.444  -7.748  1.00 86.03           H  
ATOM   1364  CA  SER A  85      49.029 -10.879  -8.272  1.00 86.03           C  
ATOM   1365  HA  SER A  85      49.970 -10.949  -7.725  1.00 86.03           H  
ATOM   1366  C   SER A  85      49.164  -9.786  -9.323  1.00 86.03           C  
ATOM   1367  CB  SER A  85      48.780 -12.237  -8.925  1.00 86.03           C  
ATOM   1368  HB2 SER A  85      47.895 -12.181  -9.559  1.00 86.03           H  
ATOM   1369  HB3 SER A  85      48.619 -12.990  -8.153  1.00 86.03           H  
ATOM   1370  O   SER A  85      48.166  -9.414  -9.935  1.00 86.03           O  
ATOM   1371  OG  SER A  85      49.895 -12.611  -9.703  1.00 86.03           O  
ATOM   1372  HG  SER A  85      50.577 -12.921  -9.103  1.00 86.03           H  
ATOM   1373  N   LEU A  86      50.372  -9.259  -9.506  1.00 86.42           N  
ATOM   1374  H   LEU A  86      51.126  -9.613  -8.936  1.00 86.42           H  
ATOM   1375  CA  LEU A  86      50.718  -8.273 -10.524  1.00 86.42           C  
ATOM   1376  HA  LEU A  86      49.838  -8.048 -11.126  1.00 86.42           H  
ATOM   1377  C   LEU A  86      51.791  -8.869 -11.433  1.00 86.42           C  
ATOM   1378  CB  LEU A  86      51.193  -6.977  -9.832  1.00 86.42           C  
ATOM   1379  HB2 LEU A  86      50.351  -6.540  -9.295  1.00 86.42           H  
ATOM   1380  HB3 LEU A  86      51.954  -7.242  -9.098  1.00 86.42           H  
ATOM   1381  O   LEU A  86      52.898  -9.145 -10.982  1.00 86.42           O  
ATOM   1382  CG  LEU A  86      51.792  -5.923 -10.785  1.00 86.42           C  
ATOM   1383  HG  LEU A  86      52.629  -6.354 -11.334  1.00 86.42           H  
ATOM   1384  CD1 LEU A  86      50.758  -5.415 -11.785  1.00 86.42           C  
ATOM   1385 HD11 LEU A  86      51.218  -4.686 -12.452  1.00 86.42           H  
ATOM   1386 HD12 LEU A  86      50.392  -6.253 -12.377  1.00 86.42           H  
ATOM   1387 HD13 LEU A  86      49.919  -4.949 -11.268  1.00 86.42           H  
ATOM   1388  CD2 LEU A  86      52.320  -4.732  -9.989  1.00 86.42           C  
ATOM   1389 HD21 LEU A  86      53.077  -5.075  -9.284  1.00 86.42           H  
ATOM   1390 HD22 LEU A  86      52.774  -4.014 -10.672  1.00 86.42           H  
ATOM   1391 HD23 LEU A  86      51.501  -4.255  -9.451  1.00 86.42           H  
ATOM   1392  N   THR A  87      51.481  -9.034 -12.715  1.00 85.90           N  
ATOM   1393  H   THR A  87      50.542  -8.809 -13.011  1.00 85.90           H  
ATOM   1394  CA  THR A  87      52.470  -9.430 -13.733  1.00 85.90           C  
ATOM   1395  HA  THR A  87      53.377  -9.798 -13.255  1.00 85.90           H  
ATOM   1396  C   THR A  87      52.836  -8.224 -14.585  1.00 85.90           C  
ATOM   1397  CB  THR A  87      51.921 -10.565 -14.603  1.00 85.90           C  
ATOM   1398  HB  THR A  87      51.019 -10.227 -15.114  1.00 85.90           H  
ATOM   1399  O   THR A  87      51.935  -7.575 -15.096  1.00 85.90           O  
ATOM   1400  CG2 THR A  87      52.929 -11.056 -15.642  1.00 85.90           C  
ATOM   1401 HG21 THR A  87      53.884 -11.279 -15.167  1.00 85.90           H  
ATOM   1402 HG22 THR A  87      52.552 -11.960 -16.120  1.00 85.90           H  
ATOM   1403 HG23 THR A  87      53.079 -10.297 -16.409  1.00 85.90           H  
ATOM   1404  OG1 THR A  87      51.590 -11.658 -13.779  1.00 85.90           O  
ATOM   1405  HG1 THR A  87      51.058 -11.339 -13.047  1.00 85.90           H  
ATOM   1406  N   ILE A  88      54.122  -7.921 -14.754  1.00 81.99           N  
ATOM   1407  H   ILE A  88      54.804  -8.485 -14.269  1.00 81.99           H  
ATOM   1408  CA  ILE A  88      54.638  -6.856 -15.625  1.00 81.99           C  
ATOM   1409  HA  ILE A  88      53.808  -6.268 -16.018  1.00 81.99           H  
ATOM   1410  C   ILE A  88      55.357  -7.521 -16.800  1.00 81.99           C  
ATOM   1411  CB  ILE A  88      55.574  -5.899 -14.844  1.00 81.99           C  
ATOM   1412  HB  ILE A  88      56.421  -6.476 -14.474  1.00 81.99           H  
ATOM   1413  O   ILE A  88      56.334  -8.242 -16.594  1.00 81.99           O  
ATOM   1414  CG1 ILE A  88      54.848  -5.281 -13.624  1.00 81.99           C  
ATOM   1415 HG12 ILE A  88      54.466  -6.082 -12.991  1.00 81.99           H  
ATOM   1416 HG13 ILE A  88      53.998  -4.691 -13.968  1.00 81.99           H  
ATOM   1417  CG2 ILE A  88      56.118  -4.801 -15.780  1.00 81.99           C  
ATOM   1418 HG21 ILE A  88      56.656  -5.239 -16.621  1.00 81.99           H  
ATOM   1419 HG22 ILE A  88      56.827  -4.163 -15.253  1.00 81.99           H  
ATOM   1420 HG23 ILE A  88      55.301  -4.188 -16.161  1.00 81.99           H  
ATOM   1421  CD1 ILE A  88      55.735  -4.403 -12.730  1.00 81.99           C  
ATOM   1422 HD11 ILE A  88      56.019  -3.488 -13.250  1.00 81.99           H  
ATOM   1423 HD12 ILE A  88      55.181  -4.131 -11.831  1.00 81.99           H  
ATOM   1424 HD13 ILE A  88      56.629  -4.953 -12.439  1.00 81.99           H  
ATOM   1425  N   LEU A  89      54.882  -7.292 -18.026  1.00 82.09           N  
ATOM   1426  H   LEU A  89      54.081  -6.686 -18.124  1.00 82.09           H  
ATOM   1427  CA  LEU A  89      55.545  -7.790 -19.238  1.00 82.09           C  
ATOM   1428  HA  LEU A  89      56.004  -8.754 -19.020  1.00 82.09           H  
ATOM   1429  C   LEU A  89      56.671  -6.843 -19.666  1.00 82.09           C  
ATOM   1430  CB  LEU A  89      54.530  -7.995 -20.378  1.00 82.09           C  
ATOM   1431  HB2 LEU A  89      55.070  -8.362 -21.251  1.00 82.09           H  
ATOM   1432  HB3 LEU A  89      54.105  -7.026 -20.643  1.00 82.09           H  
ATOM   1433  O   LEU A  89      56.480  -5.626 -19.664  1.00 82.09           O  
ATOM   1434  CG  LEU A  89      53.386  -8.976 -20.065  1.00 82.09           C  
ATOM   1435  HG  LEU A  89      52.815  -8.613 -19.210  1.00 82.09           H  
ATOM   1436  CD1 LEU A  89      52.440  -9.082 -21.261  1.00 82.09           C  
ATOM   1437 HD11 LEU A  89      52.084  -8.096 -21.562  1.00 82.09           H  
ATOM   1438 HD12 LEU A  89      52.962  -9.533 -22.105  1.00 82.09           H  
ATOM   1439 HD13 LEU A  89      51.584  -9.704 -20.998  1.00 82.09           H  
ATOM   1440  CD2 LEU A  89      53.905 -10.383 -19.762  1.00 82.09           C  
ATOM   1441 HD21 LEU A  89      54.473 -10.379 -18.831  1.00 82.09           H  
ATOM   1442 HD22 LEU A  89      53.070 -11.072 -19.639  1.00 82.09           H  
ATOM   1443 HD23 LEU A  89      54.545 -10.735 -20.571  1.00 82.09           H  
ATOM   1444  N   HIS A  90      57.811  -7.412 -20.065  1.00 78.28           N  
ATOM   1445  H   HIS A  90      57.860  -8.421 -20.073  1.00 78.28           H  
ATOM   1446  CA  HIS A  90      59.027  -6.690 -20.465  1.00 78.28           C  
ATOM   1447  HA  HIS A  90      59.832  -7.422 -20.528  1.00 78.28           H  
ATOM   1448  C   HIS A  90      59.483  -5.644 -19.429  1.00 78.28           C  
ATOM   1449  CB  HIS A  90      58.850  -6.113 -21.875  1.00 78.28           C  
ATOM   1450  HB2 HIS A  90      58.079  -5.342 -21.860  1.00 78.28           H  
ATOM   1451  HB3 HIS A  90      59.785  -5.649 -22.188  1.00 78.28           H  
ATOM   1452  O   HIS A  90      59.517  -4.445 -19.729  1.00 78.28           O  
ATOM   1453  CG  HIS A  90      58.479  -7.164 -22.884  1.00 78.28           C  
ATOM   1454  CD2 HIS A  90      57.279  -7.289 -23.529  1.00 78.28           C  
ATOM   1455  HD2 HIS A  90      56.426  -6.637 -23.413  1.00 78.28           H  
ATOM   1456  ND1 HIS A  90      59.272  -8.212 -23.285  1.00 78.28           N  
ATOM   1457  HD1 HIS A  90      60.217  -8.395 -22.980  1.00 78.28           H  
ATOM   1458  CE1 HIS A  90      58.569  -8.948 -24.161  1.00 78.28           C  
ATOM   1459  HE1 HIS A  90      58.931  -9.838 -24.654  1.00 78.28           H  
ATOM   1460  NE2 HIS A  90      57.347  -8.421 -24.345  1.00 78.28           N  
ATOM   1461  N   PRO A  91      59.798  -6.076 -18.192  1.00 83.20           N  
ATOM   1462  CA  PRO A  91      60.187  -5.174 -17.121  1.00 83.20           C  
ATOM   1463  HA  PRO A  91      59.395  -4.445 -16.953  1.00 83.20           H  
ATOM   1464  C   PRO A  91      61.482  -4.428 -17.461  1.00 83.20           C  
ATOM   1465  CB  PRO A  91      60.323  -6.060 -15.881  1.00 83.20           C  
ATOM   1466  HB2 PRO A  91      61.039  -5.663 -15.160  1.00 83.20           H  
ATOM   1467  HB3 PRO A  91      59.347  -6.177 -15.410  1.00 83.20           H  
ATOM   1468  O   PRO A  91      62.417  -4.957 -18.064  1.00 83.20           O  
ATOM   1469  CG  PRO A  91      60.769  -7.396 -16.473  1.00 83.20           C  
ATOM   1470  HG2 PRO A  91      61.830  -7.362 -16.719  1.00 83.20           H  
ATOM   1471  HG3 PRO A  91      60.551  -8.236 -15.813  1.00 83.20           H  
ATOM   1472  CD  PRO A  91      59.939  -7.457 -17.752  1.00 83.20           C  
ATOM   1473  HD2 PRO A  91      60.446  -8.068 -18.499  1.00 83.20           H  
ATOM   1474  HD3 PRO A  91      58.954  -7.870 -17.532  1.00 83.20           H  
ATOM   1475  N   THR A  92      61.541  -3.174 -17.041  1.00 84.44           N  
ATOM   1476  H   THR A  92      60.753  -2.829 -16.511  1.00 84.44           H  
ATOM   1477  CA  THR A  92      62.654  -2.259 -17.293  1.00 84.44           C  
ATOM   1478  HA  THR A  92      63.382  -2.737 -17.949  1.00 84.44           H  
ATOM   1479  C   THR A  92      63.361  -1.896 -15.992  1.00 84.44           C  
ATOM   1480  CB  THR A  92      62.149  -0.990 -17.989  1.00 84.44           C  
ATOM   1481  HB  THR A  92      63.006  -0.352 -18.207  1.00 84.44           H  
ATOM   1482  O   THR A  92      62.910  -2.226 -14.896  1.00 84.44           O  
ATOM   1483  CG2 THR A  92      61.418  -1.247 -19.303  1.00 84.44           C  
ATOM   1484 HG21 THR A  92      62.054  -1.831 -19.969  1.00 84.44           H  
ATOM   1485 HG22 THR A  92      61.174  -0.296 -19.778  1.00 84.44           H  
ATOM   1486 HG23 THR A  92      60.496  -1.800 -19.124  1.00 84.44           H  
ATOM   1487  OG1 THR A  92      61.290  -0.298 -17.119  1.00 84.44           O  
ATOM   1488  HG1 THR A  92      60.582  -0.890 -16.853  1.00 84.44           H  
ATOM   1489  N   LYS A  93      64.453  -1.128 -16.080  1.00 83.78           N  
ATOM   1490  H   LYS A  93      64.806  -0.900 -16.999  1.00 83.78           H  
ATOM   1491  CA  LYS A  93      65.157  -0.616 -14.896  1.00 83.78           C  
ATOM   1492  HA  LYS A  93      65.543  -1.468 -14.337  1.00 83.78           H  
ATOM   1493  C   LYS A  93      64.240   0.139 -13.919  1.00 83.78           C  
ATOM   1494  CB  LYS A  93      66.335   0.257 -15.354  1.00 83.78           C  
ATOM   1495  HB2 LYS A  93      65.954   1.153 -15.843  1.00 83.78           H  
ATOM   1496  HB3 LYS A  93      66.931  -0.303 -16.075  1.00 83.78           H  
ATOM   1497  O   LYS A  93      64.513   0.138 -12.723  1.00 83.78           O  
ATOM   1498  CG  LYS A  93      67.232   0.656 -14.174  1.00 83.78           C  
ATOM   1499  HG2 LYS A  93      67.562  -0.242 -13.652  1.00 83.78           H  
ATOM   1500  HG3 LYS A  93      66.670   1.282 -13.480  1.00 83.78           H  
ATOM   1501  CD  LYS A  93      68.455   1.446 -14.640  1.00 83.78           C  
ATOM   1502  HD2 LYS A  93      69.051   0.823 -15.306  1.00 83.78           H  
ATOM   1503  HD3 LYS A  93      68.128   2.341 -15.169  1.00 83.78           H  
ATOM   1504  CE  LYS A  93      69.276   1.832 -13.406  1.00 83.78           C  
ATOM   1505  HE2 LYS A  93      68.635   2.385 -12.719  1.00 83.78           H  
ATOM   1506  HE3 LYS A  93      69.585   0.916 -12.902  1.00 83.78           H  
ATOM   1507  NZ  LYS A  93      70.462   2.644 -13.770  1.00 83.78           N  
ATOM   1508  HZ1 LYS A  93      70.994   2.870 -12.941  1.00 83.78           H  
ATOM   1509  HZ2 LYS A  93      71.059   2.121 -14.395  1.00 83.78           H  
ATOM   1510  HZ3 LYS A  93      70.181   3.501 -14.223  1.00 83.78           H  
ATOM   1511  N   SER A  94      63.162   0.778 -14.387  1.00 85.52           N  
ATOM   1512  H   SER A  94      62.903   0.683 -15.359  1.00 85.52           H  
ATOM   1513  CA  SER A  94      62.229   1.476 -13.491  1.00 85.52           C  
ATOM   1514  HA  SER A  94      62.815   2.060 -12.782  1.00 85.52           H  
ATOM   1515  C   SER A  94      61.361   0.540 -12.649  1.00 85.52           C  
ATOM   1516  CB  SER A  94      61.341   2.462 -14.253  1.00 85.52           C  
ATOM   1517  HB2 SER A  94      61.966   3.267 -14.639  1.00 85.52           H  
ATOM   1518  HB3 SER A  94      60.613   2.897 -13.568  1.00 85.52           H  
ATOM   1519  O   SER A  94      60.838   0.989 -11.630  1.00 85.52           O  
ATOM   1520  OG  SER A  94      60.662   1.871 -15.337  1.00 85.52           O  
ATOM   1521  HG  SER A  94      60.174   1.089 -15.070  1.00 85.52           H  
ATOM   1522  N   ASP A  95      61.237  -0.729 -13.042  1.00 88.08           N  
ATOM   1523  H   ASP A  95      61.703  -1.033 -13.885  1.00 88.08           H  
ATOM   1524  CA  ASP A  95      60.458  -1.755 -12.337  1.00 88.08           C  
ATOM   1525  HA  ASP A  95      59.632  -1.274 -11.814  1.00 88.08           H  
ATOM   1526  C   ASP A  95      61.294  -2.492 -11.272  1.00 88.08           C  
ATOM   1527  CB  ASP A  95      59.844  -2.718 -13.368  1.00 88.08           C  
ATOM   1528  HB2 ASP A  95      59.181  -3.415 -12.856  1.00 88.08           H  
ATOM   1529  HB3 ASP A  95      60.637  -3.293 -13.845  1.00 88.08           H  
ATOM   1530  O   ASP A  95      60.749  -3.144 -10.386  1.00 88.08           O  
ATOM   1531  CG  ASP A  95      59.043  -1.957 -14.431  1.00 88.08           C  
ATOM   1532  OD1 ASP A  95      58.081  -1.255 -14.044  1.00 88.08           O  
ATOM   1533  OD2 ASP A  95      59.448  -2.003 -15.617  1.00 88.08           O  
ATOM   1534  N   ALA A  96      62.623  -2.333 -11.292  1.00 90.05           N  
ATOM   1535  H   ALA A  96      63.027  -1.792 -12.043  1.00 90.05           H  
ATOM   1536  CA  ALA A  96      63.516  -2.811 -10.238  1.00 90.05           C  
ATOM   1537  HA  ALA A  96      63.225  -3.824  -9.960  1.00 90.05           H  
ATOM   1538  C   ALA A  96      63.400  -1.926  -8.989  1.00 90.05           C  
ATOM   1539  CB  ALA A  96      64.940  -2.878 -10.776  1.00 90.05           C  
ATOM   1540  HB1 ALA A  96      65.258  -1.895 -11.123  1.00 90.05           H  
ATOM   1541  HB2 ALA A  96      64.995  -3.597 -11.593  1.00 90.05           H  
ATOM   1542  HB3 ALA A  96      65.609  -3.209  -9.981  1.00 90.05           H  
ATOM   1543  O   ALA A  96      64.171  -0.984  -8.773  1.00 90.05           O  
ATOM   1544  N   LYS A  97      62.362  -2.184  -8.193  1.00 92.33           N  
ATOM   1545  H   LYS A  97      61.742  -2.923  -8.495  1.00 92.33           H  
ATOM   1546  CA  LYS A  97      62.020  -1.438  -6.980  1.00 92.33           C  
ATOM   1547  HA  LYS A  97      62.866  -0.807  -6.708  1.00 92.33           H  
ATOM   1548  C   LYS A  97      61.807  -2.376  -5.799  1.00 92.33           C  
ATOM   1549  CB  LYS A  97      60.779  -0.556  -7.245  1.00 92.33           C  
ATOM   1550  HB2 LYS A  97      59.963  -1.197  -7.580  1.00 92.33           H  
ATOM   1551  HB3 LYS A  97      60.463  -0.081  -6.316  1.00 92.33           H  
ATOM   1552  O   LYS A  97      61.692  -3.592  -5.931  1.00 92.33           O  
ATOM   1553  CG  LYS A  97      60.989   0.549  -8.295  1.00 92.33           C  
ATOM   1554  HG2 LYS A  97      60.040   1.064  -8.444  1.00 92.33           H  
ATOM   1555  HG3 LYS A  97      61.279   0.093  -9.241  1.00 92.33           H  
ATOM   1556  CD  LYS A  97      62.052   1.580  -7.882  1.00 92.33           C  
ATOM   1557  HD2 LYS A  97      61.792   2.010  -6.915  1.00 92.33           H  
ATOM   1558  HD3 LYS A  97      63.018   1.083  -7.798  1.00 92.33           H  
ATOM   1559  CE  LYS A  97      62.168   2.701  -8.918  1.00 92.33           C  
ATOM   1560  HE2 LYS A  97      62.146   2.247  -9.910  1.00 92.33           H  
ATOM   1561  HE3 LYS A  97      61.301   3.354  -8.827  1.00 92.33           H  
ATOM   1562  NZ  LYS A  97      63.433   3.465  -8.740  1.00 92.33           N  
ATOM   1563  HZ1 LYS A  97      64.234   2.868  -8.888  1.00 92.33           H  
ATOM   1564  HZ2 LYS A  97      63.587   3.827  -7.810  1.00 92.33           H  
ATOM   1565  HZ3 LYS A  97      63.509   4.256  -9.364  1.00 92.33           H  
ATOM   1566  N   VAL A  98      61.724  -1.782  -4.610  1.00 95.92           N  
ATOM   1567  H   VAL A  98      61.828  -0.778  -4.574  1.00 95.92           H  
ATOM   1568  CA  VAL A  98      61.232  -2.484  -3.424  1.00 95.92           C  
ATOM   1569  HA  VAL A  98      61.536  -3.529  -3.483  1.00 95.92           H  
ATOM   1570  C   VAL A  98      59.712  -2.442  -3.439  1.00 95.92           C  
ATOM   1571  CB  VAL A  98      61.808  -1.912  -2.119  1.00 95.92           C  
ATOM   1572  HB  VAL A  98      61.452  -0.892  -1.978  1.00 95.92           H  
ATOM   1573  O   VAL A  98      59.117  -1.364  -3.452  1.00 95.92           O  
ATOM   1574  CG1 VAL A  98      61.372  -2.760  -0.915  1.00 95.92           C  
ATOM   1575 HG11 VAL A  98      60.287  -2.747  -0.813  1.00 95.92           H  
ATOM   1576 HG12 VAL A  98      61.815  -2.359  -0.003  1.00 95.92           H  
ATOM   1577 HG13 VAL A  98      61.703  -3.790  -1.049  1.00 95.92           H  
ATOM   1578  CG2 VAL A  98      63.341  -1.890  -2.152  1.00 95.92           C  
ATOM   1579 HG21 VAL A  98      63.728  -2.890  -2.350  1.00 95.92           H  
ATOM   1580 HG22 VAL A  98      63.733  -1.538  -1.198  1.00 95.92           H  
ATOM   1581 HG23 VAL A  98      63.697  -1.215  -2.931  1.00 95.92           H  
ATOM   1582  N   TYR A  99      59.087  -3.609  -3.402  1.00 95.96           N  
ATOM   1583  H   TYR A  99      59.643  -4.451  -3.402  1.00 95.96           H  
ATOM   1584  CA  TYR A  99      57.645  -3.768  -3.299  1.00 95.96           C  
ATOM   1585  HA  TYR A  99      57.163  -2.830  -3.576  1.00 95.96           H  
ATOM   1586  C   TYR A  99      57.249  -4.084  -1.861  1.00 95.96           C  
ATOM   1587  CB  TYR A  99      57.163  -4.825  -4.293  1.00 95.96           C  
ATOM   1588  HB2 TYR A  99      56.102  -5.010  -4.124  1.00 95.96           H  
ATOM   1589  HB3 TYR A  99      57.699  -5.759  -4.122  1.00 95.96           H  
ATOM   1590  O   TYR A  99      58.007  -4.699  -1.106  1.00 95.96           O  
ATOM   1591  CG  TYR A  99      57.347  -4.391  -5.731  1.00 95.96           C  
ATOM   1592  CD1 TYR A  99      56.323  -3.678  -6.383  1.00 95.96           C  
ATOM   1593  HD1 TYR A  99      55.405  -3.454  -5.859  1.00 95.96           H  
ATOM   1594  CD2 TYR A  99      58.554  -4.663  -6.403  1.00 95.96           C  
ATOM   1595  HD2 TYR A  99      59.351  -5.191  -5.901  1.00 95.96           H  
ATOM   1596  CE1 TYR A  99      56.493  -3.267  -7.720  1.00 95.96           C  
ATOM   1597  HE1 TYR A  99      55.708  -2.735  -8.237  1.00 95.96           H  
ATOM   1598  CE2 TYR A  99      58.728  -4.247  -7.736  1.00 95.96           C  
ATOM   1599  HE2 TYR A  99      59.642  -4.460  -8.270  1.00 95.96           H  
ATOM   1600  OH  TYR A  99      57.837  -3.217  -9.704  1.00 95.96           O  
ATOM   1601  HH  TYR A  99      57.042  -2.867 -10.115  1.00 95.96           H  
ATOM   1602  CZ  TYR A  99      57.691  -3.567  -8.403  1.00 95.96           C  
ATOM   1603  N   ARG A 100      56.058  -3.636  -1.471  1.00 95.76           N  
ATOM   1604  H   ARG A 100      55.498  -3.152  -2.158  1.00 95.76           H  
ATOM   1605  CA  ARG A 100      55.495  -3.806  -0.132  1.00 95.76           C  
ATOM   1606  HA  ARG A 100      56.078  -4.550   0.409  1.00 95.76           H  
ATOM   1607  C   ARG A 100      54.066  -4.315  -0.240  1.00 95.76           C  
ATOM   1608  CB  ARG A 100      55.587  -2.474   0.622  1.00 95.76           C  
ATOM   1609  HB2 ARG A 100      55.108  -1.706   0.015  1.00 95.76           H  
ATOM   1610  HB3 ARG A 100      56.641  -2.223   0.746  1.00 95.76           H  
ATOM   1611  O   ARG A 100      53.223  -3.668  -0.850  1.00 95.76           O  
ATOM   1612  CG  ARG A 100      54.932  -2.482   2.007  1.00 95.76           C  
ATOM   1613  HG2 ARG A 100      53.889  -2.780   1.898  1.00 95.76           H  
ATOM   1614  HG3 ARG A 100      55.436  -3.197   2.657  1.00 95.76           H  
ATOM   1615  CD  ARG A 100      54.988  -1.076   2.626  1.00 95.76           C  
ATOM   1616  HD2 ARG A 100      54.953  -0.336   1.827  1.00 95.76           H  
ATOM   1617  HD3 ARG A 100      55.919  -0.956   3.180  1.00 95.76           H  
ATOM   1618  NE  ARG A 100      53.835  -0.847   3.505  1.00 95.76           N  
ATOM   1619  HE  ARG A 100      53.170  -1.604   3.575  1.00 95.76           H  
ATOM   1620  NH1 ARG A 100      54.110   1.395   3.959  1.00 95.76           N  
ATOM   1621 HH11 ARG A 100      53.727   2.263   4.304  1.00 95.76           H  
ATOM   1622 HH12 ARG A 100      54.958   1.427   3.411  1.00 95.76           H  
ATOM   1623  NH2 ARG A 100      52.263   0.321   4.625  1.00 95.76           N  
ATOM   1624 HH21 ARG A 100      51.687  -0.509   4.617  1.00 95.76           H  
ATOM   1625 HH22 ARG A 100      51.919   1.171   5.049  1.00 95.76           H  
ATOM   1626  CZ  ARG A 100      53.418   0.289   4.028  1.00 95.76           C  
ATOM   1627  N   CYS A 101      53.805  -5.438   0.407  1.00 93.49           N  
ATOM   1628  H   CYS A 101      54.559  -5.861   0.928  1.00 93.49           H  
ATOM   1629  CA  CYS A 101      52.472  -5.974   0.635  1.00 93.49           C  
ATOM   1630  HA  CYS A 101      51.772  -5.602  -0.114  1.00 93.49           H  
ATOM   1631  C   CYS A 101      52.032  -5.519   2.029  1.00 93.49           C  
ATOM   1632  CB  CYS A 101      52.584  -7.496   0.505  1.00 93.49           C  
ATOM   1633  HB2 CYS A 101      53.277  -7.856   1.264  1.00 93.49           H  
ATOM   1634  HB3 CYS A 101      53.010  -7.722  -0.473  1.00 93.49           H  
ATOM   1635  O   CYS A 101      52.796  -5.709   2.975  1.00 93.49           O  
ATOM   1636  SG  CYS A 101      51.072  -8.468   0.647  1.00 93.49           S  
ATOM   1637  N   SER A 102      50.866  -4.884   2.168  1.00 92.96           N  
ATOM   1638  H   SER A 102      50.282  -4.759   1.354  1.00 92.96           H  
ATOM   1639  CA  SER A 102      50.352  -4.435   3.473  1.00 92.96           C  
ATOM   1640  HA  SER A 102      50.955  -4.890   4.258  1.00 92.96           H  
ATOM   1641  C   SER A 102      48.919  -4.873   3.693  1.00 92.96           C  
ATOM   1642  CB  SER A 102      50.407  -2.919   3.689  1.00 92.96           C  
ATOM   1643  HB2 SER A 102      49.508  -2.455   3.283  1.00 92.96           H  
ATOM   1644  HB3 SER A 102      50.429  -2.719   4.760  1.00 92.96           H  
ATOM   1645  O   SER A 102      48.090  -4.766   2.791  1.00 92.96           O  
ATOM   1646  OG  SER A 102      51.530  -2.335   3.071  1.00 92.96           O  
ATOM   1647  HG  SER A 102      51.353  -2.407   2.130  1.00 92.96           H  
ATOM   1648  N   VAL A 103      48.622  -5.280   4.917  1.00 90.20           N  
ATOM   1649  H   VAL A 103      49.349  -5.261   5.618  1.00 90.20           H  
ATOM   1650  CA  VAL A 103      47.291  -5.666   5.369  1.00 90.20           C  
ATOM   1651  HA  VAL A 103      46.586  -5.537   4.549  1.00 90.20           H  
ATOM   1652  C   VAL A 103      46.864  -4.748   6.508  1.00 90.20           C  
ATOM   1653  CB  VAL A 103      47.285  -7.156   5.744  1.00 90.20           C  
ATOM   1654  HB  VAL A 103      47.680  -7.717   4.897  1.00 90.20           H  
ATOM   1655  O   VAL A 103      47.651  -4.495   7.420  1.00 90.20           O  
ATOM   1656  CG1 VAL A 103      48.136  -7.488   6.972  1.00 90.20           C  
ATOM   1657 HG11 VAL A 103      47.668  -7.102   7.878  1.00 90.20           H  
ATOM   1658 HG12 VAL A 103      49.123  -7.035   6.873  1.00 90.20           H  
ATOM   1659 HG13 VAL A 103      48.253  -8.568   7.056  1.00 90.20           H  
ATOM   1660  CG2 VAL A 103      45.867  -7.638   5.993  1.00 90.20           C  
ATOM   1661 HG21 VAL A 103      45.253  -7.443   5.114  1.00 90.20           H  
ATOM   1662 HG22 VAL A 103      45.451  -7.121   6.858  1.00 90.20           H  
ATOM   1663 HG23 VAL A 103      45.871  -8.710   6.194  1.00 90.20           H  
ATOM   1664  N   ASN A 104      45.631  -4.247   6.445  1.00 90.55           N  
ATOM   1665  H   ASN A 104      45.035  -4.551   5.688  1.00 90.55           H  
ATOM   1666  CA  ASN A 104      45.019  -3.467   7.520  1.00 90.55           C  
ATOM   1667  HA  ASN A 104      45.712  -3.383   8.357  1.00 90.55           H  
ATOM   1668  C   ASN A 104      43.773  -4.182   8.019  1.00 90.55           C  
ATOM   1669  CB  ASN A 104      44.654  -2.049   7.057  1.00 90.55           C  
ATOM   1670  HB2 ASN A 104      43.966  -2.112   6.215  1.00 90.55           H  
ATOM   1671  HB3 ASN A 104      44.133  -1.542   7.870  1.00 90.55           H  
ATOM   1672  O   ASN A 104      42.991  -4.703   7.216  1.00 90.55           O  
ATOM   1673  CG  ASN A 104      45.838  -1.184   6.686  1.00 90.55           C  
ATOM   1674  ND2 ASN A 104      45.614  -0.156   5.904  1.00 90.55           N  
ATOM   1675 HD21 ASN A 104      46.406   0.430   5.679  1.00 90.55           H  
ATOM   1676 HD22 ASN A 104      44.687   0.000   5.536  1.00 90.55           H  
ATOM   1677  OD1 ASN A 104      46.970  -1.393   7.080  1.00 90.55           O  
ATOM   1678  N   GLY A 105      43.562  -4.159   9.324  1.00 89.43           N  
ATOM   1679  H   GLY A 105      44.236  -3.721   9.936  1.00 89.43           H  
ATOM   1680  CA  GLY A 105      42.397  -4.756   9.951  1.00 89.43           C  
ATOM   1681  HA2 GLY A 105      41.488  -4.410   9.460  1.00 89.43           H  
ATOM   1682  HA3 GLY A 105      42.459  -5.840   9.851  1.00 89.43           H  
ATOM   1683  C   GLY A 105      42.302  -4.409  11.426  1.00 89.43           C  
ATOM   1684  O   GLY A 105      43.176  -3.736  11.961  1.00 89.43           O  
ATOM   1685  N   ASP A 106      41.244  -4.872  12.074  1.00 88.04           N  
ATOM   1686  H   ASP A 106      40.623  -5.508  11.594  1.00 88.04           H  
ATOM   1687  CA  ASP A 106      41.035  -4.655  13.501  1.00 88.04           C  
ATOM   1688  HA  ASP A 106      41.679  -3.842  13.837  1.00 88.04           H  
ATOM   1689  C   ASP A 106      41.410  -5.905  14.299  1.00 88.04           C  
ATOM   1690  CB  ASP A 106      39.597  -4.222  13.793  1.00 88.04           C  
ATOM   1691  HB2 ASP A 106      38.922  -5.022  13.488  1.00 88.04           H  
ATOM   1692  HB3 ASP A 106      39.489  -4.084  14.869  1.00 88.04           H  
ATOM   1693  O   ASP A 106      41.244  -7.037  13.834  1.00 88.04           O  
ATOM   1694  CG  ASP A 106      39.177  -2.923  13.105  1.00 88.04           C  
ATOM   1695  OD1 ASP A 106      40.018  -2.067  12.723  1.00 88.04           O  
ATOM   1696  OD2 ASP A 106      37.960  -2.763  12.874  1.00 88.04           O  
ATOM   1697  N   ASN A 107      41.907  -5.693  15.514  1.00 83.42           N  
ATOM   1698  H   ASN A 107      42.026  -4.736  15.814  1.00 83.42           H  
ATOM   1699  CA  ASN A 107      42.053  -6.745  16.515  1.00 83.42           C  
ATOM   1700  HA  ASN A 107      42.147  -7.710  16.016  1.00 83.42           H  
ATOM   1701  C   ASN A 107      40.817  -6.846  17.425  1.00 83.42           C  
ATOM   1702  CB  ASN A 107      43.358  -6.501  17.289  1.00 83.42           C  
ATOM   1703  HB2 ASN A 107      43.601  -7.406  17.846  1.00 83.42           H  
ATOM   1704  HB3 ASN A 107      44.155  -6.338  16.564  1.00 83.42           H  
ATOM   1705  O   ASN A 107      39.885  -6.049  17.328  1.00 83.42           O  
ATOM   1706  CG  ASN A 107      43.340  -5.336  18.265  1.00 83.42           C  
ATOM   1707  ND2 ASN A 107      44.430  -5.131  18.962  1.00 83.42           N  
ATOM   1708 HD21 ASN A 107      45.216  -5.749  18.819  1.00 83.42           H  
ATOM   1709 HD22 ASN A 107      44.393  -4.387  19.645  1.00 83.42           H  
ATOM   1710  OD1 ASN A 107      42.381  -4.614  18.478  1.00 83.42           O  
ATOM   1711  N   SER A 108      40.861  -7.771  18.380  1.00 80.10           N  
ATOM   1712  H   SER A 108      41.507  -8.530  18.222  1.00 80.10           H  
ATOM   1713  CA  SER A 108      39.814  -8.055  19.367  1.00 80.10           C  
ATOM   1714  HA  SER A 108      38.926  -8.400  18.839  1.00 80.10           H  
ATOM   1715  C   SER A 108      39.411  -6.857  20.228  1.00 80.10           C  
ATOM   1716  CB  SER A 108      40.309  -9.185  20.279  1.00 80.10           C  
ATOM   1717  HB2 SER A 108      39.514  -9.469  20.968  1.00 80.10           H  
ATOM   1718  HB3 SER A 108      40.562 -10.052  19.668  1.00 80.10           H  
ATOM   1719  O   SER A 108      38.343  -6.865  20.828  1.00 80.10           O  
ATOM   1720  OG  SER A 108      41.457  -8.784  21.020  1.00 80.10           O  
ATOM   1721  HG  SER A 108      41.164  -8.193  21.717  1.00 80.10           H  
ATOM   1722  N   ASN A 109      40.263  -5.831  20.299  1.00 81.21           N  
ATOM   1723  H   ASN A 109      41.066  -5.863  19.687  1.00 81.21           H  
ATOM   1724  CA  ASN A 109      40.022  -4.594  21.041  1.00 81.21           C  
ATOM   1725  HA  ASN A 109      39.184  -4.748  21.720  1.00 81.21           H  
ATOM   1726  C   ASN A 109      39.610  -3.438  20.108  1.00 81.21           C  
ATOM   1727  CB  ASN A 109      41.269  -4.250  21.879  1.00 81.21           C  
ATOM   1728  HB2 ASN A 109      42.113  -4.102  21.205  1.00 81.21           H  
ATOM   1729  HB3 ASN A 109      41.083  -3.315  22.407  1.00 81.21           H  
ATOM   1730  O   ASN A 109      39.764  -2.277  20.491  1.00 81.21           O  
ATOM   1731  CG  ASN A 109      41.649  -5.287  22.922  1.00 81.21           C  
ATOM   1732  ND2 ASN A 109      42.740  -5.067  23.619  1.00 81.21           N  
ATOM   1733 HD21 ASN A 109      43.287  -4.230  23.475  1.00 81.21           H  
ATOM   1734 HD22 ASN A 109      42.956  -5.786  24.295  1.00 81.21           H  
ATOM   1735  OD1 ASN A 109      41.018  -6.301  23.147  1.00 81.21           O  
ATOM   1736  N   GLU A 110      39.182  -3.744  18.877  1.00 75.50           N  
ATOM   1737  H   GLU A 110      39.133  -4.721  18.628  1.00 75.50           H  
ATOM   1738  CA  GLU A 110      38.782  -2.795  17.825  1.00 75.50           C  
ATOM   1739  HA  GLU A 110      38.632  -3.382  16.919  1.00 75.50           H  
ATOM   1740  C   GLU A 110      39.867  -1.764  17.461  1.00 75.50           C  
ATOM   1741  CB  GLU A 110      37.425  -2.151  18.145  1.00 75.50           C  
ATOM   1742  HB2 GLU A 110      37.512  -1.568  19.062  1.00 75.50           H  
ATOM   1743  HB3 GLU A 110      37.162  -1.477  17.330  1.00 75.50           H  
ATOM   1744  O   GLU A 110      39.591  -0.680  16.942  1.00 75.50           O  
ATOM   1745  CG  GLU A 110      36.290  -3.178  18.291  1.00 75.50           C  
ATOM   1746  HG2 GLU A 110      36.510  -3.841  19.127  1.00 75.50           H  
ATOM   1747  HG3 GLU A 110      36.249  -3.779  17.382  1.00 75.50           H  
ATOM   1748  CD  GLU A 110      34.922  -2.518  18.528  1.00 75.50           C  
ATOM   1749  OE1 GLU A 110      33.913  -3.254  18.458  1.00 75.50           O  
ATOM   1750  OE2 GLU A 110      34.881  -1.292  18.788  1.00 75.50           O  
ATOM   1751  N   ARG A 111      41.142  -2.084  17.714  1.00 82.42           N  
ATOM   1752  H   ARG A 111      41.327  -3.006  18.083  1.00 82.42           H  
ATOM   1753  CA  ARG A 111      42.262  -1.241  17.283  1.00 82.42           C  
ATOM   1754  HA  ARG A 111      41.917  -0.208  17.251  1.00 82.42           H  
ATOM   1755  C   ARG A 111      42.676  -1.623  15.873  1.00 82.42           C  
ATOM   1756  CB  ARG A 111      43.446  -1.316  18.251  1.00 82.42           C  
ATOM   1757  HB2 ARG A 111      44.276  -0.758  17.817  1.00 82.42           H  
ATOM   1758  HB3 ARG A 111      43.758  -2.353  18.373  1.00 82.42           H  
ATOM   1759  O   ARG A 111      42.976  -2.784  15.610  1.00 82.42           O  
ATOM   1760  CG  ARG A 111      43.100  -0.708  19.613  1.00 82.42           C  
ATOM   1761  HG2 ARG A 111      42.707   0.299  19.475  1.00 82.42           H  
ATOM   1762  HG3 ARG A 111      42.346  -1.321  20.107  1.00 82.42           H  
ATOM   1763  CD  ARG A 111      44.361  -0.649  20.478  1.00 82.42           C  
ATOM   1764  HD2 ARG A 111      45.104  -0.034  19.969  1.00 82.42           H  
ATOM   1765  HD3 ARG A 111      44.751  -1.660  20.591  1.00 82.42           H  
ATOM   1766  NE  ARG A 111      44.071  -0.077  21.804  1.00 82.42           N  
ATOM   1767  HE  ARG A 111      43.114   0.203  21.964  1.00 82.42           H  
ATOM   1768  NH1 ARG A 111      46.183  -0.277  22.677  1.00 82.42           N  
ATOM   1769 HH11 ARG A 111      46.831  -0.147  23.441  1.00 82.42           H  
ATOM   1770 HH12 ARG A 111      46.492  -0.660  21.795  1.00 82.42           H  
ATOM   1771  NH2 ARG A 111      44.547   0.595  23.924  1.00 82.42           N  
ATOM   1772 HH21 ARG A 111      45.199   0.717  24.685  1.00 82.42           H  
ATOM   1773 HH22 ARG A 111      43.583   0.874  24.040  1.00 82.42           H  
ATOM   1774  CZ  ARG A 111      44.932   0.079  22.791  1.00 82.42           C  
ATOM   1775  N   ASN A 112      42.772  -0.616  15.009  1.00 85.88           N  
ATOM   1776  H   ASN A 112      42.435   0.291  15.298  1.00 85.88           H  
ATOM   1777  CA  ASN A 112      43.285  -0.770  13.655  1.00 85.88           C  
ATOM   1778  HA  ASN A 112      42.769  -1.610  13.190  1.00 85.88           H  
ATOM   1779  C   ASN A 112      44.792  -1.074  13.693  1.00 85.88           C  
ATOM   1780  CB  ASN A 112      42.947   0.500  12.859  1.00 85.88           C  
ATOM   1781  HB2 ASN A 112      41.881   0.701  12.970  1.00 85.88           H  
ATOM   1782  HB3 ASN A 112      43.509   1.342  13.262  1.00 85.88           H  
ATOM   1783  O   ASN A 112      45.587  -0.285  14.212  1.00 85.88           O  
ATOM   1784  CG  ASN A 112      43.236   0.391  11.371  1.00 85.88           C  
ATOM   1785  ND2 ASN A 112      42.908   1.419  10.624  1.00 85.88           N  
ATOM   1786 HD21 ASN A 112      42.481   2.235  11.039  1.00 85.88           H  
ATOM   1787 HD22 ASN A 112      43.120   1.332   9.640  1.00 85.88           H  
ATOM   1788  OD1 ASN A 112      43.753  -0.575  10.841  1.00 85.88           O  
ATOM   1789  N   ILE A 113      45.172  -2.224  13.150  1.00 87.90           N  
ATOM   1790  H   ILE A 113      44.452  -2.790  12.725  1.00 87.90           H  
ATOM   1791  CA  ILE A 113      46.539  -2.718  13.048  1.00 87.90           C  
ATOM   1792  HA  ILE A 113      47.213  -1.982  13.488  1.00 87.90           H  
ATOM   1793  C   ILE A 113      46.904  -2.850  11.572  1.00 87.90           C  
ATOM   1794  CB  ILE A 113      46.708  -4.036  13.839  1.00 87.90           C  
ATOM   1795  HB  ILE A 113      45.953  -4.745  13.501  1.00 87.90           H  
ATOM   1796  O   ILE A 113      46.144  -3.375  10.758  1.00 87.90           O  
ATOM   1797  CG1 ILE A 113      46.480  -3.750  15.341  1.00 87.90           C  
ATOM   1798 HG12 ILE A 113      45.447  -3.433  15.489  1.00 87.90           H  
ATOM   1799 HG13 ILE A 113      47.130  -2.934  15.658  1.00 87.90           H  
ATOM   1800  CG2 ILE A 113      48.099  -4.660  13.599  1.00 87.90           C  
ATOM   1801 HG21 ILE A 113      48.885  -3.993  13.952  1.00 87.90           H  
ATOM   1802 HG22 ILE A 113      48.243  -4.871  12.539  1.00 87.90           H  
ATOM   1803 HG23 ILE A 113      48.172  -5.620  14.110  1.00 87.90           H  
ATOM   1804  CD1 ILE A 113      46.724  -4.942  16.266  1.00 87.90           C  
ATOM   1805 HD11 ILE A 113      46.157  -5.799  15.903  1.00 87.90           H  
ATOM   1806 HD12 ILE A 113      47.784  -5.192  16.299  1.00 87.90           H  
ATOM   1807 HD13 ILE A 113      46.405  -4.683  17.275  1.00 87.90           H  
ATOM   1808  N   SER A 114      48.111  -2.390  11.246  1.00 88.86           N  
ATOM   1809  H   SER A 114      48.692  -2.017  11.983  1.00 88.86           H  
ATOM   1810  CA  SER A 114      48.713  -2.518   9.924  1.00 88.86           C  
ATOM   1811  HA  SER A 114      48.002  -2.992   9.247  1.00 88.86           H  
ATOM   1812  C   SER A 114      49.969  -3.373  10.012  1.00 88.86           C  
ATOM   1813  CB  SER A 114      49.049  -1.139   9.358  1.00 88.86           C  
ATOM   1814  HB2 SER A 114      49.866  -0.696   9.927  1.00 88.86           H  
ATOM   1815  HB3 SER A 114      48.173  -0.495   9.435  1.00 88.86           H  
ATOM   1816  O   SER A 114      50.865  -3.087  10.808  1.00 88.86           O  
ATOM   1817  OG  SER A 114      49.419  -1.254   7.999  1.00 88.86           O  
ATOM   1818  HG  SER A 114      48.592  -1.423   7.540  1.00 88.86           H  
ATOM   1819  N   LEU A 115      50.047  -4.409   9.183  1.00 90.14           N  
ATOM   1820  H   LEU A 115      49.280  -4.550   8.541  1.00 90.14           H  
ATOM   1821  CA  LEU A 115      51.236  -5.246   9.025  1.00 90.14           C  
ATOM   1822  HA  LEU A 115      52.050  -4.839   9.624  1.00 90.14           H  
ATOM   1823  C   LEU A 115      51.698  -5.196   7.573  1.00 90.14           C  
ATOM   1824  CB  LEU A 115      50.945  -6.679   9.500  1.00 90.14           C  
ATOM   1825  HB2 LEU A 115      50.052  -7.038   8.989  1.00 90.14           H  
ATOM   1826  HB3 LEU A 115      51.774  -7.328   9.219  1.00 90.14           H  
ATOM   1827  O   LEU A 115      50.894  -5.014   6.657  1.00 90.14           O  
ATOM   1828  CG  LEU A 115      50.720  -6.796  11.019  1.00 90.14           C  
ATOM   1829  HG  LEU A 115      49.979  -6.066  11.343  1.00 90.14           H  
ATOM   1830  CD1 LEU A 115      50.189  -8.183  11.346  1.00 90.14           C  
ATOM   1831 HD11 LEU A 115      49.197  -8.292  10.908  1.00 90.14           H  
ATOM   1832 HD12 LEU A 115      50.859  -8.955  10.969  1.00 90.14           H  
ATOM   1833 HD13 LEU A 115      50.083  -8.294  12.425  1.00 90.14           H  
ATOM   1834  CD2 LEU A 115      52.008  -6.582  11.815  1.00 90.14           C  
ATOM   1835 HD21 LEU A 115      52.364  -5.560  11.682  1.00 90.14           H  
ATOM   1836 HD22 LEU A 115      51.808  -6.732  12.876  1.00 90.14           H  
ATOM   1837 HD23 LEU A 115      52.774  -7.287  11.492  1.00 90.14           H  
ATOM   1838  N   PHE A 116      53.001  -5.348   7.347  1.00 92.62           N  
ATOM   1839  H   PHE A 116      53.628  -5.529   8.118  1.00 92.62           H  
ATOM   1840  CA  PHE A 116      53.562  -5.317   6.003  1.00 92.62           C  
ATOM   1841  HA  PHE A 116      52.788  -5.663   5.318  1.00 92.62           H  
ATOM   1842  C   PHE A 116      54.749  -6.266   5.835  1.00 92.62           C  
ATOM   1843  CB  PHE A 116      53.913  -3.875   5.602  1.00 92.62           C  
ATOM   1844  HB2 PHE A 116      53.014  -3.263   5.674  1.00 92.62           H  
ATOM   1845  HB3 PHE A 116      54.215  -3.874   4.555  1.00 92.62           H  
ATOM   1846  O   PHE A 116      55.501  -6.519   6.773  1.00 92.62           O  
ATOM   1847  CG  PHE A 116      55.014  -3.239   6.428  1.00 92.62           C  
ATOM   1848  CD1 PHE A 116      54.692  -2.442   7.542  1.00 92.62           C  
ATOM   1849  HD1 PHE A 116      53.659  -2.270   7.806  1.00 92.62           H  
ATOM   1850  CD2 PHE A 116      56.364  -3.488   6.114  1.00 92.62           C  
ATOM   1851  HD2 PHE A 116      56.608  -4.148   5.295  1.00 92.62           H  
ATOM   1852  CE1 PHE A 116      55.715  -1.899   8.338  1.00 92.62           C  
ATOM   1853  HE1 PHE A 116      55.463  -1.311   9.208  1.00 92.62           H  
ATOM   1854  CE2 PHE A 116      57.388  -2.957   6.919  1.00 92.62           C  
ATOM   1855  HE2 PHE A 116      58.419  -3.216   6.726  1.00 92.62           H  
ATOM   1856  CZ  PHE A 116      57.062  -2.158   8.029  1.00 92.62           C  
ATOM   1857  HZ  PHE A 116      57.840  -1.779   8.676  1.00 92.62           H  
ATOM   1858  N   ALA A 117      54.942  -6.728   4.604  1.00 92.60           N  
ATOM   1859  H   ALA A 117      54.262  -6.476   3.901  1.00 92.60           H  
ATOM   1860  CA  ALA A 117      56.104  -7.485   4.156  1.00 92.60           C  
ATOM   1861  HA  ALA A 117      56.859  -7.489   4.942  1.00 92.60           H  
ATOM   1862  C   ALA A 117      56.703  -6.803   2.918  1.00 92.60           C  
ATOM   1863  CB  ALA A 117      55.685  -8.935   3.899  1.00 92.60           C  
ATOM   1864  HB1 ALA A 117      54.947  -8.982   3.098  1.00 92.60           H  
ATOM   1865  HB2 ALA A 117      55.248  -9.356   4.805  1.00 92.60           H  
ATOM   1866  HB3 ALA A 117      56.555  -9.534   3.631  1.00 92.60           H  
ATOM   1867  O   ALA A 117      55.980  -6.178   2.138  1.00 92.60           O  
ATOM   1868  N   LYS A 118      58.027  -6.881   2.745  1.00 95.32           N  
ATOM   1869  H   LYS A 118      58.557  -7.489   3.352  1.00 95.32           H  
ATOM   1870  CA  LYS A 118      58.749  -6.208   1.653  1.00 95.32           C  
ATOM   1871  HA  LYS A 118      58.023  -5.818   0.939  1.00 95.32           H  
ATOM   1872  C   LYS A 118      59.626  -7.189   0.885  1.00 95.32           C  
ATOM   1873  CB  LYS A 118      59.592  -5.035   2.183  1.00 95.32           C  
ATOM   1874  HB2 LYS A 118      60.199  -4.645   1.366  1.00 95.32           H  
ATOM   1875  HB3 LYS A 118      60.264  -5.406   2.957  1.00 95.32           H  
ATOM   1876  O   LYS A 118      60.226  -8.075   1.489  1.00 95.32           O  
ATOM   1877  CG  LYS A 118      58.744  -3.885   2.746  1.00 95.32           C  
ATOM   1878  HG2 LYS A 118      58.095  -4.263   3.536  1.00 95.32           H  
ATOM   1879  HG3 LYS A 118      58.128  -3.475   1.946  1.00 95.32           H  
ATOM   1880  CD  LYS A 118      59.637  -2.779   3.324  1.00 95.32           C  
ATOM   1881  HD2 LYS A 118      60.285  -2.392   2.538  1.00 95.32           H  
ATOM   1882  HD3 LYS A 118      60.254  -3.206   4.114  1.00 95.32           H  
ATOM   1883  CE  LYS A 118      58.782  -1.642   3.898  1.00 95.32           C  
ATOM   1884  HE2 LYS A 118      58.221  -1.188   3.081  1.00 95.32           H  
ATOM   1885  HE3 LYS A 118      58.062  -2.066   4.599  1.00 95.32           H  
ATOM   1886  NZ  LYS A 118      59.613  -0.619   4.583  1.00 95.32           N  
ATOM   1887  HZ1 LYS A 118      60.115  -1.032   5.357  1.00 95.32           H  
ATOM   1888  HZ2 LYS A 118      60.287  -0.218   3.947  1.00 95.32           H  
ATOM   1889  HZ3 LYS A 118      59.035   0.123   4.950  1.00 95.32           H  
ATOM   1890  N   LYS A 119      59.749  -6.981  -0.425  1.00 95.75           N  
ATOM   1891  H   LYS A 119      59.213  -6.232  -0.839  1.00 95.75           H  
ATOM   1892  CA  LYS A 119      60.685  -7.709  -1.290  1.00 95.75           C  
ATOM   1893  HA  LYS A 119      61.485  -8.114  -0.671  1.00 95.75           H  
ATOM   1894  C   LYS A 119      61.304  -6.755  -2.305  1.00 95.75           C  
ATOM   1895  CB  LYS A 119      59.953  -8.868  -1.986  1.00 95.75           C  
ATOM   1896  HB2 LYS A 119      59.295  -9.365  -1.273  1.00 95.75           H  
ATOM   1897  HB3 LYS A 119      59.329  -8.463  -2.783  1.00 95.75           H  
ATOM   1898  O   LYS A 119      60.600  -5.922  -2.870  1.00 95.75           O  
ATOM   1899  CG  LYS A 119      60.890  -9.934  -2.571  1.00 95.75           C  
ATOM   1900  HG2 LYS A 119      61.680  -9.462  -3.155  1.00 95.75           H  
ATOM   1901  HG3 LYS A 119      60.308 -10.565  -3.243  1.00 95.75           H  
ATOM   1902  CD  LYS A 119      61.496 -10.843  -1.495  1.00 95.75           C  
ATOM   1903  HD2 LYS A 119      62.141 -10.269  -0.830  1.00 95.75           H  
ATOM   1904  HD3 LYS A 119      60.687 -11.295  -0.920  1.00 95.75           H  
ATOM   1905  CE  LYS A 119      62.306 -11.939  -2.194  1.00 95.75           C  
ATOM   1906  HE2 LYS A 119      63.159 -11.486  -2.700  1.00 95.75           H  
ATOM   1907  HE3 LYS A 119      61.686 -12.387  -2.970  1.00 95.75           H  
ATOM   1908  NZ  LYS A 119      62.749 -12.984  -1.242  1.00 95.75           N  
ATOM   1909  HZ1 LYS A 119      63.339 -12.591  -0.522  1.00 95.75           H  
ATOM   1910  HZ2 LYS A 119      61.942 -13.424  -0.822  1.00 95.75           H  
ATOM   1911  HZ3 LYS A 119      63.264 -13.693  -1.743  1.00 95.75           H  
ATOM   1912  N   ALA A 120      62.614  -6.851  -2.495  1.00 94.92           N  
ATOM   1913  H   ALA A 120      63.121  -7.610  -2.062  1.00 94.92           H  
ATOM   1914  CA  ALA A 120      63.338  -6.067  -3.487  1.00 94.92           C  
ATOM   1915  HA  ALA A 120      62.809  -5.133  -3.676  1.00 94.92           H  
ATOM   1916  C   ALA A 120      63.420  -6.823  -4.814  1.00 94.92           C  
ATOM   1917  CB  ALA A 120      64.722  -5.709  -2.935  1.00 94.92           C  
ATOM   1918  HB1 ALA A 120      65.249  -5.078  -3.650  1.00 94.92           H  
ATOM   1919  HB2 ALA A 120      64.628  -5.176  -1.989  1.00 94.92           H  
ATOM   1920  HB3 ALA A 120      65.308  -6.615  -2.784  1.00 94.92           H  
ATOM   1921  O   ALA A 120      63.586  -8.043  -4.814  1.00 94.92           O  
ATOM   1922  N   VAL A 121      63.316  -6.078  -5.912  1.00 93.10           N  
ATOM   1923  H   VAL A 121      63.094  -5.096  -5.824  1.00 93.10           H  
ATOM   1924  CA  VAL A 121      63.672  -6.532  -7.256  1.00 93.10           C  
ATOM   1925  HA  VAL A 121      63.885  -7.601  -7.238  1.00 93.10           H  
ATOM   1926  C   VAL A 121      64.928  -5.793  -7.667  1.00 93.10           C  
ATOM   1927  CB  VAL A 121      62.543  -6.290  -8.265  1.00 93.10           C  
ATOM   1928  HB  VAL A 121      62.336  -5.224  -8.350  1.00 93.10           H  
ATOM   1929  O   VAL A 121      64.939  -4.561  -7.724  1.00 93.10           O  
ATOM   1930  CG1 VAL A 121      62.903  -6.850  -9.645  1.00 93.10           C  
ATOM   1931 HG11 VAL A 121      63.077  -7.924  -9.580  1.00 93.10           H  
ATOM   1932 HG12 VAL A 121      62.087  -6.661 -10.344  1.00 93.10           H  
ATOM   1933 HG13 VAL A 121      63.802  -6.368 -10.028  1.00 93.10           H  
ATOM   1934  CG2 VAL A 121      61.283  -6.997  -7.785  1.00 93.10           C  
ATOM   1935 HG21 VAL A 121      60.500  -6.909  -8.539  1.00 93.10           H  
ATOM   1936 HG22 VAL A 121      60.926  -6.550  -6.858  1.00 93.10           H  
ATOM   1937 HG23 VAL A 121      61.528  -8.045  -7.610  1.00 93.10           H  
ATOM   1938  N   GLU A 122      65.986  -6.547  -7.915  1.00 89.92           N  
ATOM   1939  H   GLU A 122      65.883  -7.551  -7.890  1.00 89.92           H  
ATOM   1940  CA  GLU A 122      67.285  -6.020  -8.300  1.00 89.92           C  
ATOM   1941  HA  GLU A 122      67.383  -5.008  -7.908  1.00 89.92           H  
ATOM   1942  C   GLU A 122      67.399  -5.919  -9.821  1.00 89.92           C  
ATOM   1943  CB  GLU A 122      68.404  -6.857  -7.668  1.00 89.92           C  
ATOM   1944  HB2 GLU A 122      69.362  -6.524  -8.068  1.00 89.92           H  
ATOM   1945  HB3 GLU A 122      68.252  -7.906  -7.923  1.00 89.92           H  
ATOM   1946  O   GLU A 122      66.715  -6.610 -10.578  1.00 89.92           O  
ATOM   1947  CG  GLU A 122      68.411  -6.687  -6.138  1.00 89.92           C  
ATOM   1948  HG2 GLU A 122      68.543  -5.630  -5.911  1.00 89.92           H  
ATOM   1949  HG3 GLU A 122      67.444  -6.992  -5.739  1.00 89.92           H  
ATOM   1950  CD  GLU A 122      69.507  -7.488  -5.421  1.00 89.92           C  
ATOM   1951  OE1 GLU A 122      69.462  -7.495  -4.168  1.00 89.92           O  
ATOM   1952  OE2 GLU A 122      70.377  -8.063  -6.106  1.00 89.92           O  
ATOM   1953  N   TYR A 123      68.260  -5.012 -10.269  1.00 84.18           N  
ATOM   1954  H   TYR A 123      68.865  -4.555  -9.602  1.00 84.18           H  
ATOM   1955  CA  TYR A 123      68.541  -4.792 -11.679  1.00 84.18           C  
ATOM   1956  HA  TYR A 123      67.908  -5.425 -12.301  1.00 84.18           H  
ATOM   1957  C   TYR A 123      69.995  -5.131 -11.960  1.00 84.18           C  
ATOM   1958  CB  TYR A 123      68.267  -3.330 -12.035  1.00 84.18           C  
ATOM   1959  HB2 TYR A 123      67.223  -3.103 -11.822  1.00 84.18           H  
ATOM   1960  HB3 TYR A 123      68.878  -2.681 -11.408  1.00 84.18           H  
ATOM   1961  O   TYR A 123      70.885  -4.513 -11.371  1.00 84.18           O  
ATOM   1962  CG  TYR A 123      68.526  -3.011 -13.488  1.00 84.18           C  
ATOM   1963  CD1 TYR A 123      69.784  -2.529 -13.894  1.00 84.18           C  
ATOM   1964  HD1 TYR A 123      70.573  -2.421 -13.164  1.00 84.18           H  
ATOM   1965  CD2 TYR A 123      67.515  -3.246 -14.434  1.00 84.18           C  
ATOM   1966  HD2 TYR A 123      66.569  -3.663 -14.122  1.00 84.18           H  
ATOM   1967  CE1 TYR A 123      70.035  -2.282 -15.257  1.00 84.18           C  
ATOM   1968  HE1 TYR A 123      71.017  -1.967 -15.579  1.00 84.18           H  
ATOM   1969  CE2 TYR A 123      67.749  -2.964 -15.788  1.00 84.18           C  
ATOM   1970  HE2 TYR A 123      66.971  -3.143 -16.515  1.00 84.18           H  
ATOM   1971  OH  TYR A 123      69.235  -2.250 -17.521  1.00 84.18           O  
ATOM   1972  HH  TYR A 123      70.171  -2.201 -17.733  1.00 84.18           H  
ATOM   1973  CZ  TYR A 123      69.013  -2.501 -16.206  1.00 84.18           C  
ATOM   1974  N   GLU A 124      70.236  -6.025 -12.913  1.00 76.56           N  
ATOM   1975  H   GLU A 124      69.461  -6.472 -13.381  1.00 76.56           H  
ATOM   1976  CA  GLU A 124      71.583  -6.299 -13.402  1.00 76.56           C  
ATOM   1977  HA  GLU A 124      72.301  -5.775 -12.771  1.00 76.56           H  
ATOM   1978  C   GLU A 124      71.801  -5.774 -14.817  1.00 76.56           C  
ATOM   1979  CB  GLU A 124      71.937  -7.781 -13.307  1.00 76.56           C  
ATOM   1980  HB2 GLU A 124      71.095  -8.391 -13.634  1.00 76.56           H  
ATOM   1981  HB3 GLU A 124      72.782  -7.961 -13.970  1.00 76.56           H  
ATOM   1982  O   GLU A 124      70.969  -5.900 -15.715  1.00 76.56           O  
ATOM   1983  CG  GLU A 124      72.359  -8.148 -11.879  1.00 76.56           C  
ATOM   1984  HG2 GLU A 124      73.124  -7.442 -11.554  1.00 76.56           H  
ATOM   1985  HG3 GLU A 124      71.505  -8.050 -11.210  1.00 76.56           H  
ATOM   1986  CD  GLU A 124      72.941  -9.563 -11.797  1.00 76.56           C  
ATOM   1987  OE1 GLU A 124      73.435  -9.889 -10.701  1.00 76.56           O  
ATOM   1988  OE2 GLU A 124      72.956 -10.247 -12.848  1.00 76.56           O  
ATOM   1989  N   THR A 125      72.974  -5.178 -15.021  1.00 66.75           N  
ATOM   1990  H   THR A 125      73.620  -5.122 -14.246  1.00 66.75           H  
ATOM   1991  CA  THR A 125      73.468  -4.782 -16.339  1.00 66.75           C  
ATOM   1992  HA  THR A 125      72.651  -4.325 -16.898  1.00 66.75           H  
ATOM   1993  C   THR A 125      73.961  -5.992 -17.133  1.00 66.75           C  
ATOM   1994  CB  THR A 125      74.609  -3.766 -16.201  1.00 66.75           C  
ATOM   1995  HB  THR A 125      75.081  -3.626 -17.173  1.00 66.75           H  
ATOM   1996  O   THR A 125      74.570  -6.895 -16.560  1.00 66.75           O  
ATOM   1997  CG2 THR A 125      74.099  -2.411 -15.705  1.00 66.75           C  
ATOM   1998 HG21 THR A 125      73.359  -2.021 -16.403  1.00 66.75           H  
ATOM   1999 HG22 THR A 125      73.651  -2.518 -14.716  1.00 66.75           H  
ATOM   2000 HG23 THR A 125      74.935  -1.715 -15.645  1.00 66.75           H  
ATOM   2001  OG1 THR A 125      75.575  -4.208 -15.272  1.00 66.75           O  
ATOM   2002  HG1 THR A 125      75.749  -5.140 -15.420  1.00 66.75           H  
ATOM   2003  N   ASN A 126      73.789  -5.953 -18.461  1.00 61.13           N  
ATOM   2004  H   ASN A 126      73.177  -5.237 -18.826  1.00 61.13           H  
ATOM   2005  CA  ASN A 126      74.075  -7.042 -19.408  1.00 61.13           C  
ATOM   2006  HA  ASN A 126      73.292  -7.794 -19.310  1.00 61.13           H  
ATOM   2007  C   ASN A 126      75.413  -7.766 -19.175  1.00 61.13           C  
ATOM   2008  CB  ASN A 126      74.033  -6.487 -20.854  1.00 61.13           C  
ATOM   2009  HB2 ASN A 126      74.251  -7.306 -21.540  1.00 61.13           H  
ATOM   2010  HB3 ASN A 126      74.806  -5.729 -20.981  1.00 61.13           H  
ATOM   2011  O   ASN A 126      75.467  -8.981 -19.314  1.00 61.13           O  
ATOM   2012  CG  ASN A 126      72.699  -5.887 -21.285  1.00 61.13           C  
ATOM   2013  ND2 ASN A 126      72.602  -5.456 -22.521  1.00 61.13           N  
ATOM   2014 HD21 ASN A 126      71.686  -5.222 -22.877  1.00 61.13           H  
ATOM   2015 HD22 ASN A 126      73.256  -5.763 -23.227  1.00 61.13           H  
ATOM   2016  OD1 ASN A 126      71.781  -5.746 -20.495  1.00 61.13           O  
ATOM   2017  N   SER A 127      76.489  -7.060 -18.802  1.00 59.54           N  
ATOM   2018  H   SER A 127      76.398  -6.069 -18.631  1.00 59.54           H  
ATOM   2019  CA  SER A 127      77.803  -7.681 -18.585  1.00 59.54           C  
ATOM   2020  HA  SER A 127      78.078  -8.225 -19.489  1.00 59.54           H  
ATOM   2021  C   SER A 127      77.817  -8.699 -17.442  1.00 59.54           C  
ATOM   2022  CB  SER A 127      78.871  -6.609 -18.339  1.00 59.54           C  
ATOM   2023  HB2 SER A 127      79.812  -7.083 -18.060  1.00 59.54           H  
ATOM   2024  HB3 SER A 127      79.026  -6.053 -19.264  1.00 59.54           H  
ATOM   2025  O   SER A 127      78.505  -9.704 -17.557  1.00 59.54           O  
ATOM   2026  OG  SER A 127      78.467  -5.702 -17.327  1.00 59.54           O  
ATOM   2027  HG  SER A 127      78.497  -6.143 -16.475  1.00 59.54           H  
ATOM   2028  N   THR A 128      77.073  -8.470 -16.359  1.00 59.13           N  
ATOM   2029  H   THR A 128      76.440  -7.683 -16.350  1.00 59.13           H  
ATOM   2030  CA  THR A 128      77.101  -9.332 -15.164  1.00 59.13           C  
ATOM   2031  HA  THR A 128      78.126  -9.662 -14.993  1.00 59.13           H  
ATOM   2032  C   THR A 128      76.256 -10.585 -15.377  1.00 59.13           C  
ATOM   2033  CB  THR A 128      76.640  -8.569 -13.912  1.00 59.13           C  
ATOM   2034  HB  THR A 128      75.552  -8.507 -13.896  1.00 59.13           H  
ATOM   2035  O   THR A 128      76.772 -11.693 -15.242  1.00 59.13           O  
ATOM   2036  CG2 THR A 128      77.131  -9.236 -12.630  1.00 59.13           C  
ATOM   2037 HG21 THR A 128      76.724 -10.245 -12.567  1.00 59.13           H  
ATOM   2038 HG22 THR A 128      76.772  -8.684 -11.762  1.00 59.13           H  
ATOM   2039 HG23 THR A 128      78.220  -9.286 -12.614  1.00 59.13           H  
ATOM   2040  OG1 THR A 128      77.166  -7.252 -13.915  1.00 59.13           O  
ATOM   2041  HG1 THR A 128      76.970  -6.908 -13.040  1.00 59.13           H  
ATOM   2042  N   ALA A 129      75.020 -10.411 -15.856  1.00 57.00           N  
ATOM   2043  H   ALA A 129      74.644  -9.474 -15.895  1.00 57.00           H  
ATOM   2044  CA  ALA A 129      74.103 -11.512 -16.145  1.00 57.00           C  
ATOM   2045  HA  ALA A 129      73.940 -12.080 -15.229  1.00 57.00           H  
ATOM   2046  C   ALA A 129      74.664 -12.477 -17.209  1.00 57.00           C  
ATOM   2047  CB  ALA A 129      72.765 -10.905 -16.587  1.00 57.00           C  
ATOM   2048  HB1 ALA A 129      72.368 -10.282 -15.785  1.00 57.00           H  
ATOM   2049  HB2 ALA A 129      72.896 -10.306 -17.488  1.00 57.00           H  
ATOM   2050  HB3 ALA A 129      72.055 -11.707 -16.785  1.00 57.00           H  
ATOM   2051  O   ALA A 129      74.567 -13.696 -17.068  1.00 57.00           O  
ATOM   2052  N   LEU A 130      75.317 -11.947 -18.256  1.00 55.57           N  
ATOM   2053  H   LEU A 130      75.358 -10.943 -18.349  1.00 55.57           H  
ATOM   2054  CA  LEU A 130      75.948 -12.782 -19.283  1.00 55.57           C  
ATOM   2055  HA  LEU A 130      75.212 -13.515 -19.612  1.00 55.57           H  
ATOM   2056  C   LEU A 130      77.153 -13.556 -18.722  1.00 55.57           C  
ATOM   2057  CB  LEU A 130      76.367 -11.912 -20.485  1.00 55.57           C  
ATOM   2058  HB2 LEU A 130      77.400 -11.593 -20.348  1.00 55.57           H  
ATOM   2059  HB3 LEU A 130      75.752 -11.013 -20.525  1.00 55.57           H  
ATOM   2060  O   LEU A 130      77.356 -14.713 -19.080  1.00 55.57           O  
ATOM   2061  CG  LEU A 130      76.204 -12.629 -21.836  1.00 55.57           C  
ATOM   2062  HG  LEU A 130      76.344 -13.703 -21.708  1.00 55.57           H  
ATOM   2063  CD1 LEU A 130      74.809 -12.357 -22.410  1.00 55.57           C  
ATOM   2064 HD11 LEU A 130      74.684 -12.894 -23.350  1.00 55.57           H  
ATOM   2065 HD12 LEU A 130      74.051 -12.706 -21.708  1.00 55.57           H  
ATOM   2066 HD13 LEU A 130      74.667 -11.291 -22.585  1.00 55.57           H  
ATOM   2067  CD2 LEU A 130      77.237 -12.132 -22.847  1.00 55.57           C  
ATOM   2068 HD21 LEU A 130      78.240 -12.338 -22.475  1.00 55.57           H  
ATOM   2069 HD22 LEU A 130      77.118 -11.060 -23.003  1.00 55.57           H  
ATOM   2070 HD23 LEU A 130      77.098 -12.653 -23.795  1.00 55.57           H  
ATOM   2071  N   ILE A 131      77.954 -12.942 -17.840  1.00 58.07           N  
ATOM   2072  H   ILE A 131      77.704 -12.013 -17.533  1.00 58.07           H  
ATOM   2073  CA  ILE A 131      79.111 -13.596 -17.208  1.00 58.07           C  
ATOM   2074  HA  ILE A 131      79.713 -14.052 -17.994  1.00 58.07           H  
ATOM   2075  C   ILE A 131      78.665 -14.739 -16.295  1.00 58.07           C  
ATOM   2076  CB  ILE A 131      80.002 -12.573 -16.460  1.00 58.07           C  
ATOM   2077  HB  ILE A 131      79.361 -11.915 -15.874  1.00 58.07           H  
ATOM   2078  O   ILE A 131      79.295 -15.795 -16.340  1.00 58.07           O  
ATOM   2079  CG1 ILE A 131      80.798 -11.730 -17.482  1.00 58.07           C  
ATOM   2080 HG12 ILE A 131      80.134 -11.396 -18.279  1.00 58.07           H  
ATOM   2081 HG13 ILE A 131      81.560 -12.352 -17.950  1.00 58.07           H  
ATOM   2082  CG2 ILE A 131      80.997 -13.258 -15.497  1.00 58.07           C  
ATOM   2083 HG21 ILE A 131      80.455 -13.769 -14.702  1.00 58.07           H  
ATOM   2084 HG22 ILE A 131      81.632 -12.516 -15.012  1.00 58.07           H  
ATOM   2085 HG23 ILE A 131      81.613 -13.976 -16.039  1.00 58.07           H  
ATOM   2086  CD1 ILE A 131      81.477 -10.495 -16.867  1.00 58.07           C  
ATOM   2087 HD11 ILE A 131      81.840  -9.850 -17.668  1.00 58.07           H  
ATOM   2088 HD12 ILE A 131      82.327 -10.792 -16.252  1.00 58.07           H  
ATOM   2089 HD13 ILE A 131      80.768  -9.936 -16.256  1.00 58.07           H  
ATOM   2090  N   GLU A 132      77.611 -14.572 -15.495  1.00 59.74           N  
ATOM   2091  H   GLU A 132      77.143 -13.678 -15.462  1.00 59.74           H  
ATOM   2092  CA  GLU A 132      77.102 -15.651 -14.636  1.00 59.74           C  
ATOM   2093  HA  GLU A 132      77.926 -16.049 -14.044  1.00 59.74           H  
ATOM   2094  C   GLU A 132      76.544 -16.820 -15.453  1.00 59.74           C  
ATOM   2095  CB  GLU A 132      76.041 -15.135 -13.659  1.00 59.74           C  
ATOM   2096  HB2 GLU A 132      75.598 -16.007 -13.179  1.00 59.74           H  
ATOM   2097  HB3 GLU A 132      75.262 -14.597 -14.200  1.00 59.74           H  
ATOM   2098  O   GLU A 132      76.856 -17.978 -15.158  1.00 59.74           O  
ATOM   2099  CG  GLU A 132      76.651 -14.236 -12.573  1.00 59.74           C  
ATOM   2100  HG2 GLU A 132      76.863 -13.253 -12.994  1.00 59.74           H  
ATOM   2101  HG3 GLU A 132      77.599 -14.672 -12.256  1.00 59.74           H  
ATOM   2102  CD  GLU A 132      75.743 -14.094 -11.342  1.00 59.74           C  
ATOM   2103  OE1 GLU A 132      76.312 -13.782 -10.270  1.00 59.74           O  
ATOM   2104  OE2 GLU A 132      74.538 -14.415 -11.451  1.00 59.74           O  
ATOM   2105  N   GLU A 133      75.825 -16.541 -16.542  1.00 62.13           N  
ATOM   2106  H   GLU A 133      75.528 -15.588 -16.698  1.00 62.13           H  
ATOM   2107  CA  GLU A 133      75.311 -17.588 -17.431  1.00 62.13           C  
ATOM   2108  HA  GLU A 133      74.812 -18.328 -16.805  1.00 62.13           H  
ATOM   2109  C   GLU A 133      76.456 -18.312 -18.171  1.00 62.13           C  
ATOM   2110  CB  GLU A 133      74.269 -16.974 -18.383  1.00 62.13           C  
ATOM   2111  HB2 GLU A 133      73.664 -16.249 -17.837  1.00 62.13           H  
ATOM   2112  HB3 GLU A 133      74.783 -16.440 -19.182  1.00 62.13           H  
ATOM   2113  O   GLU A 133      76.468 -19.543 -18.282  1.00 62.13           O  
ATOM   2114  CG  GLU A 133      73.320 -18.017 -18.997  1.00 62.13           C  
ATOM   2115  HG2 GLU A 133      72.638 -17.502 -19.674  1.00 62.13           H  
ATOM   2116  HG3 GLU A 133      73.914 -18.710 -19.594  1.00 62.13           H  
ATOM   2117  CD  GLU A 133      72.490 -18.811 -17.962  1.00 62.13           C  
ATOM   2118  OE1 GLU A 133      72.056 -19.936 -18.296  1.00 62.13           O  
ATOM   2119  OE2 GLU A 133      72.323 -18.357 -16.807  1.00 62.13           O  
ATOM   2120  N   ILE A 134      77.502 -17.577 -18.576  1.00 58.61           N  
ATOM   2121  H   ILE A 134      77.425 -16.574 -18.488  1.00 58.61           H  
ATOM   2122  CA  ILE A 134      78.740 -18.150 -19.128  1.00 58.61           C  
ATOM   2123  HA  ILE A 134      78.465 -18.846 -19.921  1.00 58.61           H  
ATOM   2124  C   ILE A 134      79.501 -18.964 -18.071  1.00 58.61           C  
ATOM   2125  CB  ILE A 134      79.634 -17.049 -19.751  1.00 58.61           C  
ATOM   2126  HB  ILE A 134      79.731 -16.238 -19.029  1.00 58.61           H  
ATOM   2127  O   ILE A 134      80.028 -20.026 -18.396  1.00 58.61           O  
ATOM   2128  CG1 ILE A 134      78.998 -16.495 -21.047  1.00 58.61           C  
ATOM   2129 HG12 ILE A 134      79.089 -17.235 -21.842  1.00 58.61           H  
ATOM   2130 HG13 ILE A 134      77.931 -16.327 -20.895  1.00 58.61           H  
ATOM   2131  CG2 ILE A 134      81.051 -17.577 -20.075  1.00 58.61           C  
ATOM   2132 HG21 ILE A 134      81.643 -16.801 -20.562  1.00 58.61           H  
ATOM   2133 HG22 ILE A 134      81.569 -17.855 -19.158  1.00 58.61           H  
ATOM   2134 HG23 ILE A 134      80.978 -18.443 -20.733  1.00 58.61           H  
ATOM   2135  CD1 ILE A 134      79.616 -15.171 -21.523  1.00 58.61           C  
ATOM   2136 HD11 ILE A 134      79.034 -14.790 -22.362  1.00 58.61           H  
ATOM   2137 HD12 ILE A 134      80.643 -15.318 -21.857  1.00 58.61           H  
ATOM   2138 HD13 ILE A 134      79.594 -14.437 -20.718  1.00 58.61           H  
ATOM   2139  N   GLN A 135      79.588 -18.517 -16.814  1.00 60.95           N  
ATOM   2140  H   GLN A 135      79.148 -17.635 -16.593  1.00 60.95           H  
ATOM   2141  CA  GLN A 135      80.244 -19.261 -15.728  1.00 60.95           C  
ATOM   2142  HA  GLN A 135      81.248 -19.544 -16.045  1.00 60.95           H  
ATOM   2143  C   GLN A 135      79.495 -20.553 -15.396  1.00 60.95           C  
ATOM   2144  CB  GLN A 135      80.351 -18.404 -14.459  1.00 60.95           C  
ATOM   2145  HB2 GLN A 135      79.420 -17.860 -14.302  1.00 60.95           H  
ATOM   2146  HB3 GLN A 135      80.497 -19.069 -13.608  1.00 60.95           H  
ATOM   2147  O   GLN A 135      80.127 -21.591 -15.161  1.00 60.95           O  
ATOM   2148  CG  GLN A 135      81.530 -17.422 -14.484  1.00 60.95           C  
ATOM   2149  HG2 GLN A 135      82.457 -17.976 -14.634  1.00 60.95           H  
ATOM   2150  HG3 GLN A 135      81.413 -16.721 -15.311  1.00 60.95           H  
ATOM   2151  CD  GLN A 135      81.644 -16.634 -13.181  1.00 60.95           C  
ATOM   2152  NE2 GLN A 135      82.600 -15.741 -13.059  1.00 60.95           N  
ATOM   2153 HE21 GLN A 135      82.542 -15.200 -12.207  1.00 60.95           H  
ATOM   2154 HE22 GLN A 135      83.138 -15.445 -13.861  1.00 60.95           H  
ATOM   2155  OE1 GLN A 135      80.924 -16.832 -12.223  1.00 60.95           O  
ATOM   2156  N   ARG A 136      78.160 -20.510 -15.423  1.00 60.34           N  
ATOM   2157  H   ARG A 136      77.719 -19.611 -15.562  1.00 60.34           H  
ATOM   2158  CA  ARG A 136      77.295 -21.682 -15.284  1.00 60.34           C  
ATOM   2159  HA  ARG A 136      77.528 -22.176 -14.340  1.00 60.34           H  
ATOM   2160  C   ARG A 136      77.558 -22.693 -16.399  1.00 60.34           C  
ATOM   2161  CB  ARG A 136      75.838 -21.200 -15.254  1.00 60.34           C  
ATOM   2162  HB2 ARG A 136      75.760 -20.355 -14.570  1.00 60.34           H  
ATOM   2163  HB3 ARG A 136      75.537 -20.863 -16.246  1.00 60.34           H  
ATOM   2164  O   ARG A 136      77.705 -23.877 -16.100  1.00 60.34           O  
ATOM   2165  CG  ARG A 136      74.880 -22.291 -14.773  1.00 60.34           C  
ATOM   2166  HG2 ARG A 136      74.921 -23.149 -15.443  1.00 60.34           H  
ATOM   2167  HG3 ARG A 136      75.162 -22.599 -13.767  1.00 60.34           H  
ATOM   2168  CD  ARG A 136      73.460 -21.726 -14.756  1.00 60.34           C  
ATOM   2169  HD2 ARG A 136      73.147 -21.511 -15.778  1.00 60.34           H  
ATOM   2170  HD3 ARG A 136      73.463 -20.787 -14.202  1.00 60.34           H  
ATOM   2171  NE  ARG A 136      72.515 -22.667 -14.126  1.00 60.34           N  
ATOM   2172  HE  ARG A 136      72.840 -23.609 -13.961  1.00 60.34           H  
ATOM   2173  NH1 ARG A 136      70.760 -21.197 -14.074  1.00 60.34           N  
ATOM   2174 HH11 ARG A 136      69.803 -20.954 -13.865  1.00 60.34           H  
ATOM   2175 HH12 ARG A 136      71.298 -20.551 -14.634  1.00 60.34           H  
ATOM   2176  NH2 ARG A 136      70.516 -23.249 -13.209  1.00 60.34           N  
ATOM   2177 HH21 ARG A 136      70.869 -24.176 -13.022  1.00 60.34           H  
ATOM   2178 HH22 ARG A 136      69.562 -22.999 -12.993  1.00 60.34           H  
ATOM   2179  CZ  ARG A 136      71.272 -22.366 -13.806  1.00 60.34           C  
ATOM   2180  N   CYS A 137      77.730 -22.228 -17.639  1.00 56.75           N  
ATOM   2181  H   CYS A 137      77.508 -21.259 -17.816  1.00 56.75           H  
ATOM   2182  CA  CYS A 137      78.126 -23.072 -18.770  1.00 56.75           C  
ATOM   2183  HA  CYS A 137      77.480 -23.950 -18.798  1.00 56.75           H  
ATOM   2184  C   CYS A 137      79.571 -23.597 -18.642  1.00 56.75           C  
ATOM   2185  CB  CYS A 137      77.919 -22.298 -20.080  1.00 56.75           C  
ATOM   2186  HB2 CYS A 137      78.430 -21.336 -20.044  1.00 56.75           H  
ATOM   2187  HB3 CYS A 137      78.327 -22.881 -20.905  1.00 56.75           H  
ATOM   2188  O   CYS A 137      79.816 -24.788 -18.813  1.00 56.75           O  
ATOM   2189  SG  CYS A 137      76.148 -22.043 -20.386  1.00 56.75           S  
ATOM   2190  HG  CYS A 137      75.954 -21.047 -19.516  1.00 56.75           H  
ATOM   2191  N   LYS A 138      80.539 -22.752 -18.256  1.00 56.42           N  
ATOM   2192  H   LYS A 138      80.282 -21.780 -18.154  1.00 56.42           H  
ATOM   2193  CA  LYS A 138      81.965 -23.122 -18.141  1.00 56.42           C  
ATOM   2194  HA  LYS A 138      82.268 -23.595 -19.075  1.00 56.42           H  
ATOM   2195  C   LYS A 138      82.256 -24.159 -17.060  1.00 56.42           C  
ATOM   2196  CB  LYS A 138      82.835 -21.878 -17.903  1.00 56.42           C  
ATOM   2197  HB2 LYS A 138      83.728 -22.177 -17.354  1.00 56.42           H  
ATOM   2198  HB3 LYS A 138      82.297 -21.150 -17.297  1.00 56.42           H  
ATOM   2199  O   LYS A 138      83.190 -24.942 -17.223  1.00 56.42           O  
ATOM   2200  CG  LYS A 138      83.290 -21.243 -19.221  1.00 56.42           C  
ATOM   2201  HG2 LYS A 138      83.761 -22.008 -19.839  1.00 56.42           H  
ATOM   2202  HG3 LYS A 138      82.427 -20.841 -19.753  1.00 56.42           H  
ATOM   2203  CD  LYS A 138      84.305 -20.125 -18.956  1.00 56.42           C  
ATOM   2204  HD2 LYS A 138      85.111 -20.510 -18.331  1.00 56.42           H  
ATOM   2205  HD3 LYS A 138      83.805 -19.304 -18.441  1.00 56.42           H  
ATOM   2206  CE  LYS A 138      84.882 -19.642 -20.289  1.00 56.42           C  
ATOM   2207  HE2 LYS A 138      85.326 -20.496 -20.801  1.00 56.42           H  
ATOM   2208  HE3 LYS A 138      84.061 -19.284 -20.910  1.00 56.42           H  
ATOM   2209  NZ  LYS A 138      85.891 -18.572 -20.097  1.00 56.42           N  
ATOM   2210  HZ1 LYS A 138      86.253 -18.280 -20.994  1.00 56.42           H  
ATOM   2211  HZ2 LYS A 138      86.659 -18.908 -19.533  1.00 56.42           H  
ATOM   2212  HZ3 LYS A 138      85.469 -17.772 -19.648  1.00 56.42           H  
ATOM   2213  N   LYS A 139      81.475 -24.217 -15.974  1.00 54.15           N  
ATOM   2214  H   LYS A 139      80.750 -23.521 -15.879  1.00 54.15           H  
ATOM   2215  CA  LYS A 139      81.601 -25.287 -14.962  1.00 54.15           C  
ATOM   2216  HA  LYS A 139      82.636 -25.315 -14.620  1.00 54.15           H  
ATOM   2217  C   LYS A 139      81.350 -26.687 -15.533  1.00 54.15           C  
ATOM   2218  CB  LYS A 139      80.674 -25.008 -13.764  1.00 54.15           C  
ATOM   2219  HB2 LYS A 139      79.907 -24.286 -14.043  1.00 54.15           H  
ATOM   2220  HB3 LYS A 139      80.169 -25.929 -13.472  1.00 54.15           H  
ATOM   2221  O   LYS A 139      81.757 -27.663 -14.910  1.00 54.15           O  
ATOM   2222  CG  LYS A 139      81.468 -24.491 -12.557  1.00 54.15           C  
ATOM   2223  HG2 LYS A 139      82.207 -25.238 -12.266  1.00 54.15           H  
ATOM   2224  HG3 LYS A 139      81.981 -23.570 -12.832  1.00 54.15           H  
ATOM   2225  CD  LYS A 139      80.532 -24.216 -11.373  1.00 54.15           C  
ATOM   2226  HD2 LYS A 139      80.001 -25.131 -11.111  1.00 54.15           H  
ATOM   2227  HD3 LYS A 139      79.809 -23.459 -11.675  1.00 54.15           H  
ATOM   2228  CE  LYS A 139      81.329 -23.716 -10.163  1.00 54.15           C  
ATOM   2229  HE2 LYS A 139      81.942 -22.873 -10.482  1.00 54.15           H  
ATOM   2230  HE3 LYS A 139      81.997 -24.511  -9.831  1.00 54.15           H  
ATOM   2231  NZ  LYS A 139      80.431 -23.294  -9.058  1.00 54.15           N  
ATOM   2232  HZ1 LYS A 139      80.965 -22.955  -8.271  1.00 54.15           H  
ATOM   2233  HZ2 LYS A 139      79.832 -22.542  -9.368  1.00 54.15           H  
ATOM   2234  HZ3 LYS A 139      79.848 -24.060  -8.754  1.00 54.15           H  
ATOM   2235  N   VAL A 140      80.712 -26.788 -16.697  1.00 53.17           N  
ATOM   2236  H   VAL A 140      80.389 -25.947 -17.154  1.00 53.17           H  
ATOM   2237  CA  VAL A 140      80.428 -28.063 -17.362  1.00 53.17           C  
ATOM   2238  HA  VAL A 140      80.310 -28.833 -16.600  1.00 53.17           H  
ATOM   2239  C   VAL A 140      81.597 -28.523 -18.254  1.00 53.17           C  
ATOM   2240  CB  VAL A 140      79.082 -27.966 -18.117  1.00 53.17           C  
ATOM   2241  HB  VAL A 140      79.176 -27.255 -18.938  1.00 53.17           H  
ATOM   2242  O   VAL A 140      81.779 -29.724 -18.433  1.00 53.17           O  
ATOM   2243  CG1 VAL A 140      78.651 -29.312 -18.707  1.00 53.17           C  
ATOM   2244 HG11 VAL A 140      79.367 -29.634 -19.463  1.00 53.17           H  
ATOM   2245 HG12 VAL A 140      77.680 -29.209 -19.192  1.00 53.17           H  
ATOM   2246 HG13 VAL A 140      78.588 -30.067 -17.923  1.00 53.17           H  
ATOM   2247  CG2 VAL A 140      77.950 -27.502 -17.180  1.00 53.17           C  
ATOM   2248 HG21 VAL A 140      77.873 -28.168 -16.321  1.00 53.17           H  
ATOM   2249 HG22 VAL A 140      78.133 -26.483 -16.839  1.00 53.17           H  
ATOM   2250 HG23 VAL A 140      77.004 -27.499 -17.721  1.00 53.17           H  
ATOM   2251  N   GLU A 141      82.448 -27.617 -18.752  1.00 49.57           N  
ATOM   2252  H   GLU A 141      82.284 -26.641 -18.549  1.00 49.57           H  
ATOM   2253  CA  GLU A 141      83.437 -27.933 -19.803  1.00 49.57           C  
ATOM   2254  HA  GLU A 141      83.117 -28.844 -20.310  1.00 49.57           H  
ATOM   2255  C   GLU A 141      84.873 -28.242 -19.337  1.00 49.57           C  
ATOM   2256  CB  GLU A 141      83.447 -26.823 -20.866  1.00 49.57           C  
ATOM   2257  HB2 GLU A 141      83.389 -25.851 -20.376  1.00 49.57           H  
ATOM   2258  HB3 GLU A 141      84.384 -26.868 -21.421  1.00 49.57           H  
ATOM   2259  O   GLU A 141      85.675 -28.723 -20.137  1.00 49.57           O  
ATOM   2260  CG  GLU A 141      82.303 -26.985 -21.877  1.00 49.57           C  
ATOM   2261  HG2 GLU A 141      81.353 -26.828 -21.366  1.00 49.57           H  
ATOM   2262  HG3 GLU A 141      82.318 -28.005 -22.260  1.00 49.57           H  
ATOM   2263  CD  GLU A 141      82.427 -26.000 -23.049  1.00 49.57           C  
ATOM   2264  OE1 GLU A 141      81.970 -26.366 -24.155  1.00 49.57           O  
ATOM   2265  OE2 GLU A 141      82.979 -24.894 -22.831  1.00 49.57           O  
ATOM   2266  N   SER A 142      85.240 -28.068 -18.062  1.00 41.53           N  
ATOM   2267  H   SER A 142      84.551 -27.734 -17.403  1.00 41.53           H  
ATOM   2268  CA  SER A 142      86.623 -28.286 -17.576  1.00 41.53           C  
ATOM   2269  HA  SER A 142      87.282 -27.782 -18.283  1.00 41.53           H  
ATOM   2270  C   SER A 142      87.112 -29.753 -17.556  1.00 41.53           C  
ATOM   2271  CB  SER A 142      86.830 -27.599 -16.221  1.00 41.53           C  
ATOM   2272  HB2 SER A 142      87.857 -27.748 -15.886  1.00 41.53           H  
ATOM   2273  HB3 SER A 142      86.657 -26.530 -16.337  1.00 41.53           H  
ATOM   2274  O   SER A 142      88.100 -30.067 -16.894  1.00 41.53           O  
ATOM   2275  OG  SER A 142      85.932 -28.107 -15.252  1.00 41.53           O  
ATOM   2276  HG  SER A 142      86.154 -27.726 -14.400  1.00 41.53           H  
ATOM   2277  N   LYS A 143      86.466 -30.664 -18.297  1.00 39.69           N  
ATOM   2278  H   LYS A 143      85.726 -30.308 -18.883  1.00 39.69           H  
ATOM   2279  CA  LYS A 143      86.826 -32.091 -18.398  1.00 39.69           C  
ATOM   2280  HA  LYS A 143      87.660 -32.273 -17.720  1.00 39.69           H  
ATOM   2281  C   LYS A 143      87.393 -32.551 -19.747  1.00 39.69           C  
ATOM   2282  CB  LYS A 143      85.646 -32.967 -17.932  1.00 39.69           C  
ATOM   2283  HB2 LYS A 143      85.577 -33.861 -18.551  1.00 39.69           H  
ATOM   2284  HB3 LYS A 143      84.708 -32.422 -18.039  1.00 39.69           H  
ATOM   2285  O   LYS A 143      87.653 -33.741 -19.883  1.00 39.69           O  
ATOM   2286  CG  LYS A 143      85.835 -33.409 -16.476  1.00 39.69           C  
ATOM   2287  HG2 LYS A 143      86.806 -33.892 -16.369  1.00 39.69           H  
ATOM   2288  HG3 LYS A 143      85.797 -32.537 -15.824  1.00 39.69           H  
ATOM   2289  CD  LYS A 143      84.741 -34.404 -16.073  1.00 39.69           C  
ATOM   2290  HD2 LYS A 143      83.771 -33.914 -16.149  1.00 39.69           H  
ATOM   2291  HD3 LYS A 143      84.766 -35.255 -16.753  1.00 39.69           H  
ATOM   2292  CE  LYS A 143      84.974 -34.881 -14.638  1.00 39.69           C  
ATOM   2293  HE2 LYS A 143      84.961 -34.013 -13.980  1.00 39.69           H  
ATOM   2294  HE3 LYS A 143      85.965 -35.332 -14.579  1.00 39.69           H  
ATOM   2295  NZ  LYS A 143      83.936 -35.858 -14.228  1.00 39.69           N  
ATOM   2296  HZ1 LYS A 143      83.964 -36.668 -14.830  1.00 39.69           H  
ATOM   2297  HZ2 LYS A 143      83.019 -35.440 -14.300  1.00 39.69           H  
ATOM   2298  HZ3 LYS A 143      84.085 -36.157 -13.275  1.00 39.69           H  
ATOM   2299  N   CYS A 144      87.621 -31.681 -20.730  1.00 34.84           N  
ATOM   2300  H   CYS A 144      87.387 -30.707 -20.598  1.00 34.84           H  
ATOM   2301  CA  CYS A 144      88.166 -32.112 -22.028  1.00 34.84           C  
ATOM   2302  HA  CYS A 144      88.424 -33.171 -21.996  1.00 34.84           H  
ATOM   2303  C   CYS A 144      89.489 -31.413 -22.380  1.00 34.84           C  
ATOM   2304  CB  CYS A 144      87.076 -31.990 -23.101  1.00 34.84           C  
ATOM   2305  HB2 CYS A 144      86.456 -31.112 -22.917  1.00 34.84           H  
ATOM   2306  HB3 CYS A 144      87.537 -31.885 -24.083  1.00 34.84           H  
ATOM   2307  O   CYS A 144      89.509 -30.319 -22.934  1.00 34.84           O  
ATOM   2308  SG  CYS A 144      86.073 -33.508 -23.086  1.00 34.84           S  
ATOM   2309  HG  CYS A 144      85.878 -33.557 -21.766  1.00 34.84           H  
ATOM   2310  N   GLN A 145      90.602 -32.081 -22.062  1.00 32.80           N  
ATOM   2311  H   GLN A 145      90.487 -32.969 -21.595  1.00 32.80           H  
ATOM   2312  CA  GLN A 145      91.942 -31.826 -22.602  1.00 32.80           C  
ATOM   2313  HA  GLN A 145      92.081 -30.760 -22.785  1.00 32.80           H  
ATOM   2314  C   GLN A 145      92.094 -32.586 -23.927  1.00 32.80           C  
ATOM   2315  CB  GLN A 145      92.999 -32.334 -21.591  1.00 32.80           C  
ATOM   2316  HB2 GLN A 145      92.529 -33.040 -20.906  1.00 32.80           H  
ATOM   2317  HB3 GLN A 145      93.785 -32.876 -22.117  1.00 32.80           H  
ATOM   2318  O   GLN A 145      92.046 -33.811 -23.915  1.00 32.80           O  
ATOM   2319  CG  GLN A 145      93.679 -31.217 -20.789  1.00 32.80           C  
ATOM   2320  HG2 GLN A 145      94.343 -30.660 -21.450  1.00 32.80           H  
ATOM   2321  HG3 GLN A 145      92.920 -30.533 -20.409  1.00 32.80           H  
ATOM   2322  CD  GLN A 145      94.467 -31.758 -19.596  1.00 32.80           C  
ATOM   2323  NE2 GLN A 145      95.675 -31.295 -19.359  1.00 32.80           N  
ATOM   2324 HE21 GLN A 145      96.105 -30.618 -19.974  1.00 32.80           H  
ATOM   2325 HE22 GLN A 145      96.144 -31.695 -18.559  1.00 32.80           H  
ATOM   2326  OE1 GLN A 145      94.007 -32.587 -18.832  1.00 32.80           O  
ATOM   2327  N   CYS A 146      92.335 -31.887 -25.040  1.00 32.53           N  
ATOM   2328  H   CYS A 146      92.304 -30.878 -25.005  1.00 32.53           H  
ATOM   2329  CA  CYS A 146      92.799 -32.498 -26.289  1.00 32.53           C  
ATOM   2330  HA  CYS A 146      93.230 -33.476 -26.073  1.00 32.53           H  
ATOM   2331  C   CYS A 146      93.899 -31.635 -26.919  1.00 32.53           C  
ATOM   2332  CB  CYS A 146      91.638 -32.711 -27.272  1.00 32.53           C  
ATOM   2333  HB2 CYS A 146      92.048 -32.896 -28.265  1.00 32.53           H  
ATOM   2334  HB3 CYS A 146      91.020 -31.814 -27.313  1.00 32.53           H  
ATOM   2335  O   CYS A 146      93.695 -30.453 -27.196  1.00 32.53           O  
ATOM   2336  SG  CYS A 146      90.639 -34.150 -26.788  1.00 32.53           S  
ATOM   2337  HG  CYS A 146      89.815 -34.148 -27.839  1.00 32.53           H  
ATOM   2338  N   SER A 147      95.062 -32.246 -27.133  1.00 35.20           N  
ATOM   2339  H   SER A 147      95.159 -33.208 -26.842  1.00 35.20           H  
ATOM   2340  CA  SER A 147      96.202 -31.721 -27.885  1.00 35.20           C  
ATOM   2341  HA  SER A 147      96.203 -30.634 -27.802  1.00 35.20           H  
ATOM   2342  C   SER A 147      96.080 -32.075 -29.371  1.00 35.20           C  
ATOM   2343  CB  SER A 147      97.520 -32.234 -27.281  1.00 35.20           C  
ATOM   2344  HB2 SER A 147      98.303 -32.242 -28.040  1.00 35.20           H  
ATOM   2345  HB3 SER A 147      97.820 -31.549 -26.488  1.00 35.20           H  
ATOM   2346  O   SER A 147      95.627 -33.159 -29.729  1.00 35.20           O  
ATOM   2347  OG  SER A 147      97.380 -33.526 -26.712  1.00 35.20           O  
ATOM   2348  HG  SER A 147      97.657 -34.175 -27.363  1.00 35.20           H  
ATOM   2349  N   LEU A 148      96.469 -31.121 -30.217  1.00 29.87           N  
ATOM   2350  H   LEU A 148      96.905 -30.301 -29.820  1.00 29.87           H  
ATOM   2351  CA  LEU A 148      96.357 -31.123 -31.675  1.00 29.87           C  
ATOM   2352  HA  LEU A 148      95.588 -31.826 -31.997  1.00 29.87           H  
ATOM   2353  C   LEU A 148      97.692 -31.521 -32.317  1.00 29.87           C  
ATOM   2354  CB  LEU A 148      95.980 -29.689 -32.112  1.00 29.87           C  
ATOM   2355  HB2 LEU A 148      96.230 -29.561 -33.165  1.00 29.87           H  
ATOM   2356  HB3 LEU A 148      96.606 -28.989 -31.560  1.00 29.87           H  
ATOM   2357  O   LEU A 148      98.717 -30.926 -31.991  1.00 29.87           O  
ATOM   2358  CG  LEU A 148      94.496 -29.331 -31.906  1.00 29.87           C  
ATOM   2359  HG  LEU A 148      94.078 -29.928 -31.096  1.00 29.87           H  
ATOM   2360  CD1 LEU A 148      94.327 -27.854 -31.543  1.00 29.87           C  
ATOM   2361 HD11 LEU A 148      94.842 -27.648 -30.605  1.00 29.87           H  
ATOM   2362 HD12 LEU A 148      93.269 -27.625 -31.418  1.00 29.87           H  
ATOM   2363 HD13 LEU A 148      94.744 -27.225 -32.331  1.00 29.87           H  
ATOM   2364  CD2 LEU A 148      93.705 -29.600 -33.188  1.00 29.87           C  
ATOM   2365 HD21 LEU A 148      92.649 -29.385 -33.020  1.00 29.87           H  
ATOM   2366 HD22 LEU A 148      93.808 -30.648 -33.467  1.00 29.87           H  
ATOM   2367 HD23 LEU A 148      94.075 -28.975 -34.001  1.00 29.87           H  
ATOM   2368  N   GLU A 149      97.660 -32.443 -33.281  1.00 30.95           N  
ATOM   2369  H   GLU A 149      96.789 -32.912 -33.486  1.00 30.95           H  
ATOM   2370  CA  GLU A 149      98.749 -32.650 -34.240  1.00 30.95           C  
ATOM   2371  HA  GLU A 149      99.501 -31.877 -34.079  1.00 30.95           H  
ATOM   2372  C   GLU A 149      98.243 -32.465 -35.675  1.00 30.95           C  
ATOM   2373  CB  GLU A 149      99.465 -33.997 -34.050  1.00 30.95           C  
ATOM   2374  HB2 GLU A 149      98.732 -34.785 -33.878  1.00 30.95           H  
ATOM   2375  HB3 GLU A 149     100.015 -34.221 -34.964  1.00 30.95           H  
ATOM   2376  O   GLU A 149      97.189 -32.967 -36.071  1.00 30.95           O  
ATOM   2377  CG  GLU A 149     100.472 -33.932 -32.889  1.00 30.95           C  
ATOM   2378  HG2 GLU A 149      99.924 -33.787 -31.957  1.00 30.95           H  
ATOM   2379  HG3 GLU A 149     101.115 -33.065 -33.038  1.00 30.95           H  
ATOM   2380  CD  GLU A 149     101.356 -35.184 -32.767  1.00 30.95           C  
ATOM   2381  OE1 GLU A 149     102.351 -35.103 -32.011  1.00 30.95           O  
ATOM   2382  OE2 GLU A 149     101.039 -36.210 -33.412  1.00 30.95           O  
ATOM   2383  N   ASN A 150      99.017 -31.679 -36.425  1.00 31.50           N  
ATOM   2384  H   ASN A 150      99.896 -31.395 -36.016  1.00 31.50           H  
ATOM   2385  CA  ASN A 150      98.791 -31.270 -37.804  1.00 31.50           C  
ATOM   2386  HA  ASN A 150      97.731 -31.072 -37.960  1.00 31.50           H  
ATOM   2387  C   ASN A 150      99.248 -32.359 -38.776  1.00 31.50           C  
ATOM   2388  CB  ASN A 150      99.616 -29.992 -38.070  1.00 31.50           C  
ATOM   2389  HB2 ASN A 150     100.645 -30.150 -37.747  1.00 31.50           H  
ATOM   2390  HB3 ASN A 150      99.642 -29.805 -39.144  1.00 31.50           H  
ATOM   2391  O   ASN A 150     100.334 -32.906 -38.613  1.00 31.50           O  
ATOM   2392  CG  ASN A 150      99.058 -28.742 -37.420  1.00 31.50           C  
ATOM   2393  ND2 ASN A 150      99.906 -27.818 -37.028  1.00 31.50           N  
ATOM   2394 HD21 ASN A 150      99.500 -26.984 -36.629  1.00 31.50           H  
ATOM   2395 HD22 ASN A 150     100.897 -27.936 -37.187  1.00 31.50           H  
ATOM   2396  OD1 ASN A 150      97.863 -28.560 -37.277  1.00 31.50           O  
ATOM   2397  N   ASN A 151      98.484 -32.581 -39.846  1.00 30.98           N  
ATOM   2398  H   ASN A 151      97.589 -32.116 -39.907  1.00 30.98           H  
ATOM   2399  CA  ASN A 151      99.017 -33.166 -41.072  1.00 30.98           C  
ATOM   2400  HA  ASN A 151     100.066 -32.877 -41.146  1.00 30.98           H  
ATOM   2401  C   ASN A 151      98.325 -32.558 -42.297  1.00 30.98           C  
ATOM   2402  CB  ASN A 151      98.948 -34.707 -41.029  1.00 30.98           C  
ATOM   2403  HB2 ASN A 151      98.157 -35.025 -40.351  1.00 30.98           H  
ATOM   2404  HB3 ASN A 151      98.717 -35.086 -42.024  1.00 30.98           H  
ATOM   2405  O   ASN A 151      97.131 -32.754 -42.534  1.00 30.98           O  
ATOM   2406  CG  ASN A 151     100.272 -35.339 -40.616  1.00 30.98           C  
ATOM   2407  ND2 ASN A 151     100.243 -36.520 -40.044  1.00 30.98           N  
ATOM   2408 HD21 ASN A 151      99.365 -36.926 -39.753  1.00 30.98           H  
ATOM   2409 HD22 ASN A 151     101.138 -36.848 -39.713  1.00 30.98           H  
ATOM   2410  OD1 ASN A 151     101.352 -34.830 -40.850  1.00 30.98           O  
ATOM   2411  N   ASP A 152      99.125 -31.809 -43.051  1.00 28.22           N  
ATOM   2412  H   ASP A 152     100.079 -31.702 -42.737  1.00 28.22           H  
ATOM   2413  CA  ASP A 152      98.844 -31.243 -44.366  1.00 28.22           C  
ATOM   2414  HA  ASP A 152      97.849 -30.798 -44.381  1.00 28.22           H  
ATOM   2415  C   ASP A 152      98.946 -32.318 -45.453  1.00 28.22           C  
ATOM   2416  CB  ASP A 152      99.905 -30.167 -44.672  1.00 28.22           C  
ATOM   2417  HB2 ASP A 152     100.894 -30.541 -44.408  1.00 28.22           H  
ATOM   2418  HB3 ASP A 152      99.903 -29.974 -45.745  1.00 28.22           H  
ATOM   2419  O   ASP A 152      99.927 -33.059 -45.481  1.00 28.22           O  
ATOM   2420  CG  ASP A 152      99.645 -28.834 -43.976  1.00 28.22           C  
ATOM   2421  OD1 ASP A 152      98.478 -28.389 -44.045  1.00 28.22           O  
ATOM   2422  OD2 ASP A 152     100.614 -28.260 -43.436  1.00 28.22           O  
ATOM   2423  N   SER A 153      97.988 -32.377 -46.390  1.00 30.01           N  
ATOM   2424  H   SER A 153      97.173 -31.795 -46.256  1.00 30.01           H  
ATOM   2425  CA  SER A 153      98.158 -33.026 -47.707  1.00 30.01           C  
ATOM   2426  HA  SER A 153      99.121 -32.717 -48.114  1.00 30.01           H  
ATOM   2427  C   SER A 153      97.061 -32.643 -48.723  1.00 30.01           C  
ATOM   2428  CB  SER A 153      98.195 -34.559 -47.593  1.00 30.01           C  
ATOM   2429  HB2 SER A 153      97.380 -34.894 -46.951  1.00 30.01           H  
ATOM   2430  HB3 SER A 153      98.061 -35.001 -48.580  1.00 30.01           H  
ATOM   2431  O   SER A 153      95.888 -32.964 -48.556  1.00 30.01           O  
ATOM   2432  OG  SER A 153      99.428 -35.012 -47.075  1.00 30.01           O  
ATOM   2433  HG  SER A 153      99.699 -34.399 -46.388  1.00 30.01           H  
ATOM   2434  N   SER A 154      97.509 -31.994 -49.806  1.00 28.51           N  
ATOM   2435  H   SER A 154      98.456 -31.661 -49.692  1.00 28.51           H  
ATOM   2436  CA  SER A 154      97.104 -32.111 -51.227  1.00 28.51           C  
ATOM   2437  HA  SER A 154      97.680 -31.335 -51.730  1.00 28.51           H  
ATOM   2438  C   SER A 154      95.646 -31.895 -51.709  1.00 28.51           C  
ATOM   2439  CB  SER A 154      97.670 -33.407 -51.814  1.00 28.51           C  
ATOM   2440  HB2 SER A 154      98.749 -33.440 -51.664  1.00 28.51           H  
ATOM   2441  HB3 SER A 154      97.465 -33.436 -52.884  1.00 28.51           H  
ATOM   2442  O   SER A 154      94.787 -32.770 -51.643  1.00 28.51           O  
ATOM   2443  OG  SER A 154      97.082 -34.528 -51.194  1.00 28.51           O  
ATOM   2444  HG  SER A 154      96.143 -34.352 -51.095  1.00 28.51           H  
ATOM   2445  N   SER A 155      95.469 -30.735 -52.353  1.00 28.59           N  
ATOM   2446  H   SER A 155      96.233 -30.094 -52.189  1.00 28.59           H  
ATOM   2447  CA  SER A 155      94.727 -30.387 -53.588  1.00 28.59           C  
ATOM   2448  HA  SER A 155      94.026 -29.589 -53.340  1.00 28.59           H  
ATOM   2449  C   SER A 155      93.945 -31.460 -54.385  1.00 28.59           C  
ATOM   2450  CB  SER A 155      95.776 -29.797 -54.553  1.00 28.59           C  
ATOM   2451  HB2 SER A 155      96.195 -28.887 -54.122  1.00 28.59           H  
ATOM   2452  HB3 SER A 155      95.308 -29.544 -55.504  1.00 28.59           H  
ATOM   2453  O   SER A 155      94.550 -32.299 -55.050  1.00 28.59           O  
ATOM   2454  OG  SER A 155      96.824 -30.726 -54.770  1.00 28.59           O  
ATOM   2455  HG  SER A 155      96.421 -31.523 -55.124  1.00 28.59           H  
ATOM   2456  N   ASN A 156      92.613 -31.304 -54.475  1.00 31.58           N  
ATOM   2457  H   ASN A 156      92.165 -30.742 -53.766  1.00 31.58           H  
ATOM   2458  CA  ASN A 156      91.797 -31.586 -55.675  1.00 31.58           C  
ATOM   2459  HA  ASN A 156      92.254 -31.045 -56.503  1.00 31.58           H  
ATOM   2460  C   ASN A 156      90.356 -31.027 -55.521  1.00 31.58           C  
ATOM   2461  CB  ASN A 156      91.791 -33.104 -56.002  1.00 31.58           C  
ATOM   2462  HB2 ASN A 156      92.199 -33.666 -55.162  1.00 31.58           H  
ATOM   2463  HB3 ASN A 156      90.768 -33.449 -56.151  1.00 31.58           H  
ATOM   2464  O   ASN A 156      89.712 -31.251 -54.502  1.00 31.58           O  
ATOM   2465  CG  ASN A 156      92.582 -33.455 -57.259  1.00 31.58           C  
ATOM   2466  ND2 ASN A 156      92.935 -34.706 -57.441  1.00 31.58           N  
ATOM   2467 HD21 ASN A 156      92.793 -35.388 -56.711  1.00 31.58           H  
ATOM   2468 HD22 ASN A 156      93.493 -34.888 -58.263  1.00 31.58           H  
ATOM   2469  OD1 ASN A 156      92.843 -32.633 -58.119  1.00 31.58           O  
ATOM   2470  N   TYR A 157      89.870 -30.289 -56.529  1.00 36.13           N  
ATOM   2471  H   TYR A 157      90.491 -30.176 -57.317  1.00 36.13           H  
ATOM   2472  CA  TYR A 157      88.469 -29.881 -56.787  1.00 36.13           C  
ATOM   2473  HA  TYR A 157      88.520 -28.999 -57.425  1.00 36.13           H  
ATOM   2474  C   TYR A 157      87.580 -29.457 -55.588  1.00 36.13           C  
ATOM   2475  CB  TYR A 157      87.786 -30.976 -57.628  1.00 36.13           C  
ATOM   2476  HB2 TYR A 157      86.749 -30.689 -57.806  1.00 36.13           H  
ATOM   2477  HB3 TYR A 157      87.769 -31.904 -57.057  1.00 36.13           H  
ATOM   2478  O   TYR A 157      86.591 -30.120 -55.276  1.00 36.13           O  
ATOM   2479  CG  TYR A 157      88.428 -31.231 -58.977  1.00 36.13           C  
ATOM   2480  CD1 TYR A 157      88.064 -30.446 -60.089  1.00 36.13           C  
ATOM   2481  HD1 TYR A 157      87.329 -29.662 -59.981  1.00 36.13           H  
ATOM   2482  CD2 TYR A 157      89.383 -32.256 -59.122  1.00 36.13           C  
ATOM   2483  HD2 TYR A 157      89.662 -32.865 -58.275  1.00 36.13           H  
ATOM   2484  CE1 TYR A 157      88.650 -30.689 -61.347  1.00 36.13           C  
ATOM   2485  HE1 TYR A 157      88.368 -30.091 -62.201  1.00 36.13           H  
ATOM   2486  CE2 TYR A 157      89.976 -32.495 -60.375  1.00 36.13           C  
ATOM   2487  HE2 TYR A 157      90.719 -33.270 -60.493  1.00 36.13           H  
ATOM   2488  OH  TYR A 157      90.173 -31.963 -62.700  1.00 36.13           O  
ATOM   2489  HH  TYR A 157      89.863 -31.361 -63.380  1.00 36.13           H  
ATOM   2490  CZ  TYR A 157      89.607 -31.717 -61.491  1.00 36.13           C  
ATOM   2491  N   LYS A 158      87.831 -28.301 -54.954  1.00 40.43           N  
ATOM   2492  H   LYS A 158      88.642 -27.763 -55.225  1.00 40.43           H  
ATOM   2493  CA  LYS A 158      86.842 -27.683 -54.044  1.00 40.43           C  
ATOM   2494  HA  LYS A 158      86.234 -28.462 -53.584  1.00 40.43           H  
ATOM   2495  C   LYS A 158      85.872 -26.798 -54.845  1.00 40.43           C  
ATOM   2496  CB  LYS A 158      87.523 -26.912 -52.887  1.00 40.43           C  
ATOM   2497  HB2 LYS A 158      88.295 -26.255 -53.288  1.00 40.43           H  
ATOM   2498  HB3 LYS A 158      86.766 -26.286 -52.416  1.00 40.43           H  
ATOM   2499  O   LYS A 158      86.175 -25.639 -55.103  1.00 40.43           O  
ATOM   2500  CG  LYS A 158      88.127 -27.821 -51.793  1.00 40.43           C  
ATOM   2501  HG2 LYS A 158      87.380 -28.555 -51.491  1.00 40.43           H  
ATOM   2502  HG3 LYS A 158      88.987 -28.350 -52.203  1.00 40.43           H  
ATOM   2503  CD  LYS A 158      88.562 -27.021 -50.543  1.00 40.43           C  
ATOM   2504  HD2 LYS A 158      87.689 -26.508 -50.140  1.00 40.43           H  
ATOM   2505  HD3 LYS A 158      89.300 -26.274 -50.834  1.00 40.43           H  
ATOM   2506  CE  LYS A 158      89.158 -27.932 -49.450  1.00 40.43           C  
ATOM   2507  HE2 LYS A 158      88.478 -28.767 -49.280  1.00 40.43           H  
ATOM   2508  HE3 LYS A 158      90.095 -28.343 -49.826  1.00 40.43           H  
ATOM   2509  NZ  LYS A 158      89.401 -27.228 -48.154  1.00 40.43           N  
ATOM   2510  HZ1 LYS A 158      89.862 -26.336 -48.270  1.00 40.43           H  
ATOM   2511  HZ2 LYS A 158      88.560 -27.069 -47.618  1.00 40.43           H  
ATOM   2512  HZ3 LYS A 158      89.952 -27.793 -47.523  1.00 40.43           H  
ATOM   2513  N   ARG A 159      84.692 -27.316 -55.223  1.00 48.20           N  
ATOM   2514  H   ARG A 159      84.540 -28.293 -55.019  1.00 48.20           H  
ATOM   2515  CA  ARG A 159      83.510 -26.450 -55.434  1.00 48.20           C  
ATOM   2516  HA  ARG A 159      83.709 -25.728 -56.226  1.00 48.20           H  
ATOM   2517  C   ARG A 159      83.324 -25.676 -54.126  1.00 48.20           C  
ATOM   2518  CB  ARG A 159      82.243 -27.280 -55.757  1.00 48.20           C  
ATOM   2519  HB2 ARG A 159      82.425 -28.331 -55.536  1.00 48.20           H  
ATOM   2520  HB3 ARG A 159      81.429 -26.950 -55.112  1.00 48.20           H  
ATOM   2521  O   ARG A 159      83.250 -26.310 -53.073  1.00 48.20           O  
ATOM   2522  CG  ARG A 159      81.766 -27.138 -57.212  1.00 48.20           C  
ATOM   2523  HG2 ARG A 159      81.541 -26.091 -57.415  1.00 48.20           H  
ATOM   2524  HG3 ARG A 159      82.556 -27.472 -57.884  1.00 48.20           H  
ATOM   2525  CD  ARG A 159      80.503 -27.984 -57.446  1.00 48.20           C  
ATOM   2526  HD2 ARG A 159      80.735 -29.024 -57.220  1.00 48.20           H  
ATOM   2527  HD3 ARG A 159      79.725 -27.642 -56.762  1.00 48.20           H  
ATOM   2528  NE  ARG A 159      80.009 -27.877 -58.835  1.00 48.20           N  
ATOM   2529  HE  ARG A 159      80.422 -27.153 -59.407  1.00 48.20           H  
ATOM   2530  NH1 ARG A 159      78.383 -29.495 -58.703  1.00 48.20           N  
ATOM   2531 HH11 ARG A 159      78.587 -29.600 -57.719  1.00 48.20           H  
ATOM   2532 HH12 ARG A 159      77.602 -29.986 -59.114  1.00 48.20           H  
ATOM   2533  NH2 ARG A 159      78.676 -28.385 -60.614  1.00 48.20           N  
ATOM   2534 HH21 ARG A 159      79.115 -27.654 -61.155  1.00 48.20           H  
ATOM   2535 HH22 ARG A 159      77.903 -28.900 -61.011  1.00 48.20           H  
ATOM   2536  CZ  ARG A 159      79.031 -28.585 -59.376  1.00 48.20           C  
ATOM   2537  N   SER A 160      83.336 -24.345 -54.170  1.00 56.53           N  
ATOM   2538  H   SER A 160      83.424 -23.865 -55.054  1.00 56.53           H  
ATOM   2539  CA  SER A 160      83.128 -23.552 -52.958  1.00 56.53           C  
ATOM   2540  HA  SER A 160      83.889 -23.825 -52.227  1.00 56.53           H  
ATOM   2541  C   SER A 160      81.744 -23.889 -52.401  1.00 56.53           C  
ATOM   2542  CB  SER A 160      83.260 -22.051 -53.236  1.00 56.53           C  
ATOM   2543  HB2 SER A 160      82.369 -21.679 -53.743  1.00 56.53           H  
ATOM   2544  HB3 SER A 160      84.135 -21.862 -53.859  1.00 56.53           H  
ATOM   2545  O   SER A 160      80.748 -23.735 -53.099  1.00 56.53           O  
ATOM   2546  OG  SER A 160      83.429 -21.393 -52.001  1.00 56.53           O  
ATOM   2547  HG  SER A 160      82.844 -20.632 -52.002  1.00 56.53           H  
ATOM   2548  N   ARG A 161      81.684 -24.433 -51.178  1.00 81.88           N  
ATOM   2549  H   ARG A 161      82.557 -24.585 -50.693  1.00 81.88           H  
ATOM   2550  CA  ARG A 161      80.415 -24.726 -50.479  1.00 81.88           C  
ATOM   2551  HA  ARG A 161      79.707 -25.191 -51.164  1.00 81.88           H  
ATOM   2552  C   ARG A 161      79.727 -23.456 -49.988  1.00 81.88           C  
ATOM   2553  CB  ARG A 161      80.652 -25.654 -49.279  1.00 81.88           C  
ATOM   2554  HB2 ARG A 161      81.454 -25.245 -48.665  1.00 81.88           H  
ATOM   2555  HB3 ARG A 161      79.748 -25.669 -48.670  1.00 81.88           H  
ATOM   2556  O   ARG A 161      78.567 -23.503 -49.609  1.00 81.88           O  
ATOM   2557  CG  ARG A 161      80.970 -27.103 -49.660  1.00 81.88           C  
ATOM   2558  HG2 ARG A 161      80.112 -27.510 -50.195  1.00 81.88           H  
ATOM   2559  HG3 ARG A 161      81.843 -27.149 -50.310  1.00 81.88           H  
ATOM   2560  CD  ARG A 161      81.209 -27.942 -48.394  1.00 81.88           C  
ATOM   2561  HD2 ARG A 161      81.120 -28.997 -48.651  1.00 81.88           H  
ATOM   2562  HD3 ARG A 161      80.433 -27.711 -47.663  1.00 81.88           H  
ATOM   2563  NE  ARG A 161      82.547 -27.696 -47.821  1.00 81.88           N  
ATOM   2564  HE  ARG A 161      83.163 -27.104 -48.358  1.00 81.88           H  
ATOM   2565  NH1 ARG A 161      82.330 -28.908 -45.874  1.00 81.88           N  
ATOM   2566 HH11 ARG A 161      82.753 -29.290 -45.040  1.00 81.88           H  
ATOM   2567 HH12 ARG A 161      81.344 -29.056 -46.036  1.00 81.88           H  
ATOM   2568  NH2 ARG A 161      84.272 -27.928 -46.382  1.00 81.88           N  
ATOM   2569 HH21 ARG A 161      84.858 -27.347 -46.966  1.00 81.88           H  
ATOM   2570 HH22 ARG A 161      84.720 -28.254 -45.537  1.00 81.88           H  
ATOM   2571  CZ  ARG A 161      83.034 -28.184 -46.692  1.00 81.88           C  
ATOM   2572  N   VAL A 162      80.465 -22.352 -49.951  1.00 90.95           N  
ATOM   2573  H   VAL A 162      81.374 -22.377 -50.389  1.00 90.95           H  
ATOM   2574  CA  VAL A 162      79.980 -21.036 -49.555  1.00 90.95           C  
ATOM   2575  HA  VAL A 162      79.022 -21.130 -49.043  1.00 90.95           H  
ATOM   2576  C   VAL A 162      79.783 -20.214 -50.815  1.00 90.95           C  
ATOM   2577  CB  VAL A 162      80.974 -20.363 -48.598  1.00 90.95           C  
ATOM   2578  HB  VAL A 162      81.956 -20.293 -49.065  1.00 90.95           H  
ATOM   2579  O   VAL A 162      80.710 -20.153 -51.627  1.00 90.95           O  
ATOM   2580  CG1 VAL A 162      80.504 -18.969 -48.205  1.00 90.95           C  
ATOM   2581 HG11 VAL A 162      79.487 -19.033 -47.818  1.00 90.95           H  
ATOM   2582 HG12 VAL A 162      81.159 -18.546 -47.443  1.00 90.95           H  
ATOM   2583 HG13 VAL A 162      80.520 -18.303 -49.068  1.00 90.95           H  
ATOM   2584  CG2 VAL A 162      81.094 -21.174 -47.308  1.00 90.95           C  
ATOM   2585 HG21 VAL A 162      80.114 -21.238 -46.837  1.00 90.95           H  
ATOM   2586 HG22 VAL A 162      81.777 -20.658 -46.632  1.00 90.95           H  
ATOM   2587 HG23 VAL A 162      81.474 -22.174 -47.516  1.00 90.95           H  
ATOM   2588  N   HIS A 163      78.595 -19.621 -50.946  1.00 92.93           N  
ATOM   2589  H   HIS A 163      77.906 -19.755 -50.220  1.00 92.93           H  
ATOM   2590  CA  HIS A 163      78.273 -18.662 -51.989  1.00 92.93           C  
ATOM   2591  HA  HIS A 163      79.189 -18.498 -52.556  1.00 92.93           H  
ATOM   2592  C   HIS A 163      77.786 -17.325 -51.405  1.00 92.93           C  
ATOM   2593  CB  HIS A 163      77.313 -19.245 -53.023  1.00 92.93           C  
ATOM   2594  HB2 HIS A 163      77.720 -20.186 -53.393  1.00 92.93           H  
ATOM   2595  HB3 HIS A 163      76.341 -19.451 -52.574  1.00 92.93           H  
ATOM   2596  O   HIS A 163      76.885 -17.300 -50.564  1.00 92.93           O  
ATOM   2597  CG  HIS A 163      77.148 -18.310 -54.191  1.00 92.93           C  
ATOM   2598  CD2 HIS A 163      75.971 -17.918 -54.769  1.00 92.93           C  
ATOM   2599  HD2 HIS A 163      74.983 -18.241 -54.474  1.00 92.93           H  
ATOM   2600  ND1 HIS A 163      78.167 -17.645 -54.841  1.00 92.93           N  
ATOM   2601  HD1 HIS A 163      79.140 -17.624 -54.572  1.00 92.93           H  
ATOM   2602  CE1 HIS A 163      77.613 -16.878 -55.792  1.00 92.93           C  
ATOM   2603  HE1 HIS A 163      78.161 -16.201 -56.431  1.00 92.93           H  
ATOM   2604  NE2 HIS A 163      76.275 -17.019 -55.796  1.00 92.93           N  
ATOM   2605  N   PHE A 164      78.355 -16.215 -51.864  1.00 95.37           N  
ATOM   2606  H   PHE A 164      79.144 -16.339 -52.483  1.00 95.37           H  
ATOM   2607  CA  PHE A 164      78.131 -14.868 -51.380  1.00 95.37           C  
ATOM   2608  HA  PHE A 164      77.260 -14.899 -50.726  1.00 95.37           H  
ATOM   2609  C   PHE A 164      77.835 -13.918 -52.533  1.00 95.37           C  
ATOM   2610  CB  PHE A 164      79.347 -14.404 -50.573  1.00 95.37           C  
ATOM   2611  HB2 PHE A 164      79.609 -15.206 -49.883  1.00 95.37           H  
ATOM   2612  HB3 PHE A 164      80.190 -14.276 -51.252  1.00 95.37           H  
ATOM   2613  O   PHE A 164      78.610 -13.782 -53.477  1.00 95.37           O  
ATOM   2614  CG  PHE A 164      79.142 -13.128 -49.774  1.00 95.37           C  
ATOM   2615  CD1 PHE A 164      80.186 -12.196 -49.662  1.00 95.37           C  
ATOM   2616  HD1 PHE A 164      81.122 -12.375 -50.170  1.00 95.37           H  
ATOM   2617  CD2 PHE A 164      77.936 -12.891 -49.083  1.00 95.37           C  
ATOM   2618  HD2 PHE A 164      77.135 -13.614 -49.115  1.00 95.37           H  
ATOM   2619  CE1 PHE A 164      80.012 -11.036 -48.892  1.00 95.37           C  
ATOM   2620  HE1 PHE A 164      80.820 -10.320 -48.839  1.00 95.37           H  
ATOM   2621  CE2 PHE A 164      77.770 -11.742 -48.296  1.00 95.37           C  
ATOM   2622  HE2 PHE A 164      76.847 -11.592 -47.756  1.00 95.37           H  
ATOM   2623  CZ  PHE A 164      78.809 -10.805 -48.206  1.00 95.37           C  
ATOM   2624  HZ  PHE A 164      78.688  -9.916 -47.605  1.00 95.37           H  
ATOM   2625  N   SER A 165      76.691 -13.248 -52.445  1.00 94.28           N  
ATOM   2626  H   SER A 165      76.123 -13.373 -51.619  1.00 94.28           H  
ATOM   2627  CA  SER A 165      76.189 -12.366 -53.498  1.00 94.28           C  
ATOM   2628  HA  SER A 165      77.020 -12.054 -54.132  1.00 94.28           H  
ATOM   2629  C   SER A 165      75.564 -11.107 -52.906  1.00 94.28           C  
ATOM   2630  CB  SER A 165      75.195 -13.129 -54.381  1.00 94.28           C  
ATOM   2631  HB2 SER A 165      75.684 -14.013 -54.789  1.00 94.28           H  
ATOM   2632  HB3 SER A 165      74.877 -12.495 -55.208  1.00 94.28           H  
ATOM   2633  O   SER A 165      75.088 -11.115 -51.770  1.00 94.28           O  
ATOM   2634  OG  SER A 165      74.064 -13.528 -53.627  1.00 94.28           O  
ATOM   2635  HG  SER A 165      74.386 -14.022 -52.869  1.00 94.28           H  
ATOM   2636  N   GLY A 166      75.570 -10.016 -53.671  1.00 92.41           N  
ATOM   2637  H   GLY A 166      75.968 -10.075 -54.597  1.00 92.41           H  
ATOM   2638  CA  GLY A 166      74.901  -8.766 -53.322  1.00 92.41           C  
ATOM   2639  HA2 GLY A 166      75.632  -7.960 -53.254  1.00 92.41           H  
ATOM   2640  HA3 GLY A 166      74.407  -8.860 -52.355  1.00 92.41           H  
ATOM   2641  C   GLY A 166      73.867  -8.386 -54.375  1.00 92.41           C  
ATOM   2642  O   GLY A 166      74.053  -8.666 -55.556  1.00 92.41           O  
ATOM   2643  N   SER A 167      72.788  -7.711 -53.971  1.00 92.36           N  
ATOM   2644  H   SER A 167      72.635  -7.604 -52.978  1.00 92.36           H  
ATOM   2645  CA  SER A 167      71.790  -7.176 -54.913  1.00 92.36           C  
ATOM   2646  HA  SER A 167      71.426  -7.998 -55.528  1.00 92.36           H  
ATOM   2647  C   SER A 167      72.369  -6.124 -55.869  1.00 92.36           C  
ATOM   2648  CB  SER A 167      70.601  -6.589 -54.146  1.00 92.36           C  
ATOM   2649  HB2 SER A 167      69.832  -6.280 -54.854  1.00 92.36           H  
ATOM   2650  HB3 SER A 167      70.185  -7.363 -53.501  1.00 92.36           H  
ATOM   2651  O   SER A 167      71.797  -5.879 -56.926  1.00 92.36           O  
ATOM   2652  OG  SER A 167      70.987  -5.477 -53.350  1.00 92.36           O  
ATOM   2653  HG  SER A 167      71.044  -4.715 -53.931  1.00 92.36           H  
ATOM   2654  N   SER A 168      73.476  -5.485 -55.482  1.00 91.42           N  
ATOM   2655  H   SER A 168      73.885  -5.753 -54.598  1.00 91.42           H  
ATOM   2656  CA  SER A 168      74.312  -4.634 -56.328  1.00 91.42           C  
ATOM   2657  HA  SER A 168      74.337  -5.047 -57.336  1.00 91.42           H  
ATOM   2658  C   SER A 168      75.734  -4.594 -55.766  1.00 91.42           C  
ATOM   2659  CB  SER A 168      73.766  -3.204 -56.392  1.00 91.42           C  
ATOM   2660  HB2 SER A 168      73.875  -2.722 -55.421  1.00 91.42           H  
ATOM   2661  HB3 SER A 168      72.714  -3.220 -56.676  1.00 91.42           H  
ATOM   2662  O   SER A 168      75.915  -4.613 -54.549  1.00 91.42           O  
ATOM   2663  OG  SER A 168      74.501  -2.497 -57.370  1.00 91.42           O  
ATOM   2664  HG  SER A 168      74.579  -1.572 -57.125  1.00 91.42           H  
ATOM   2665  N   GLU A 169      76.733  -4.502 -56.640  1.00 88.02           N  
ATOM   2666  H   GLU A 169      76.506  -4.546 -57.623  1.00 88.02           H  
ATOM   2667  CA  GLU A 169      78.149  -4.334 -56.270  1.00 88.02           C  
ATOM   2668  HA  GLU A 169      78.328  -4.751 -55.279  1.00 88.02           H  
ATOM   2669  C   GLU A 169      78.572  -2.858 -56.229  1.00 88.02           C  
ATOM   2670  CB  GLU A 169      79.027  -5.096 -57.269  1.00 88.02           C  
ATOM   2671  HB2 GLU A 169      78.817  -4.731 -58.274  1.00 88.02           H  
ATOM   2672  HB3 GLU A 169      80.072  -4.896 -57.034  1.00 88.02           H  
ATOM   2673  O   GLU A 169      79.532  -2.491 -55.551  1.00 88.02           O  
ATOM   2674  CG  GLU A 169      78.787  -6.612 -57.206  1.00 88.02           C  
ATOM   2675  HG2 GLU A 169      77.739  -6.820 -57.422  1.00 88.02           H  
ATOM   2676  HG3 GLU A 169      78.996  -6.948 -56.191  1.00 88.02           H  
ATOM   2677  CD  GLU A 169      79.657  -7.401 -58.197  1.00 88.02           C  
ATOM   2678  OE1 GLU A 169      79.501  -8.642 -58.216  1.00 88.02           O  
ATOM   2679  OE2 GLU A 169      80.449  -6.774 -58.939  1.00 88.02           O  
ATOM   2680  N   ILE A 170      77.830  -1.997 -56.932  1.00 90.50           N  
ATOM   2681  H   ILE A 170      77.011  -2.361 -57.396  1.00 90.50           H  
ATOM   2682  CA  ILE A 170      78.034  -0.548 -56.965  1.00 90.50           C  
ATOM   2683  HA  ILE A 170      78.896  -0.298 -56.346  1.00 90.50           H  
ATOM   2684  C   ILE A 170      76.799   0.109 -56.366  1.00 90.50           C  
ATOM   2685  CB  ILE A 170      78.328  -0.042 -58.393  1.00 90.50           C  
ATOM   2686  HB  ILE A 170      77.475  -0.282 -59.028  1.00 90.50           H  
ATOM   2687  O   ILE A 170      75.684  -0.129 -56.828  1.00 90.50           O  
ATOM   2688  CG1 ILE A 170      79.583  -0.738 -58.970  1.00 90.50           C  
ATOM   2689 HG12 ILE A 170      80.454  -0.478 -58.368  1.00 90.50           H  
ATOM   2690 HG13 ILE A 170      79.453  -1.819 -58.922  1.00 90.50           H  
ATOM   2691  CG2 ILE A 170      78.509   1.491 -58.372  1.00 90.50           C  
ATOM   2692 HG21 ILE A 170      79.335   1.755 -57.711  1.00 90.50           H  
ATOM   2693 HG22 ILE A 170      77.597   1.974 -58.022  1.00 90.50           H  
ATOM   2694 HG23 ILE A 170      78.711   1.864 -59.375  1.00 90.50           H  
ATOM   2695  CD1 ILE A 170      79.868  -0.396 -60.438  1.00 90.50           C  
ATOM   2696 HD11 ILE A 170      80.181   0.643 -60.538  1.00 90.50           H  
ATOM   2697 HD12 ILE A 170      80.673  -1.034 -60.802  1.00 90.50           H  
ATOM   2698 HD13 ILE A 170      78.978  -0.574 -61.041  1.00 90.50           H  
ATOM   2699  N   ILE A 171      76.991   0.925 -55.335  1.00 91.24           N  
ATOM   2700  H   ILE A 171      77.939   1.080 -55.020  1.00 91.24           H  
ATOM   2701  CA  ILE A 171      75.891   1.468 -54.533  1.00 91.24           C  
ATOM   2702  HA  ILE A 171      74.937   1.225 -55.001  1.00 91.24           H  
ATOM   2703  C   ILE A 171      76.011   2.983 -54.483  1.00 91.24           C  
ATOM   2704  CB  ILE A 171      75.893   0.850 -53.119  1.00 91.24           C  
ATOM   2705  HB  ILE A 171      76.802   1.174 -52.612  1.00 91.24           H  
ATOM   2706  O   ILE A 171      77.079   3.516 -54.173  1.00 91.24           O  
ATOM   2707  CG1 ILE A 171      75.884  -0.697 -53.171  1.00 91.24           C  
ATOM   2708 HG12 ILE A 171      76.624  -1.067 -53.882  1.00 91.24           H  
ATOM   2709 HG13 ILE A 171      74.906  -1.055 -53.491  1.00 91.24           H  
ATOM   2710  CG2 ILE A 171      74.676   1.355 -52.321  1.00 91.24           C  
ATOM   2711 HG21 ILE A 171      74.702   0.970 -51.302  1.00 91.24           H  
ATOM   2712 HG22 ILE A 171      73.759   1.016 -52.802  1.00 91.24           H  
ATOM   2713 HG23 ILE A 171      74.671   2.444 -52.258  1.00 91.24           H  
ATOM   2714  CD1 ILE A 171      76.254  -1.329 -51.833  1.00 91.24           C  
ATOM   2715 HD11 ILE A 171      75.486  -1.109 -51.091  1.00 91.24           H  
ATOM   2716 HD12 ILE A 171      77.215  -0.944 -51.491  1.00 91.24           H  
ATOM   2717 HD13 ILE A 171      76.339  -2.408 -51.962  1.00 91.24           H  
ATOM   2718  N   LYS A 172      74.918   3.691 -54.758  1.00 89.20           N  
ATOM   2719  H   LYS A 172      74.095   3.195 -55.070  1.00 89.20           H  
ATOM   2720  CA  LYS A 172      74.862   5.144 -54.587  1.00 89.20           C  
ATOM   2721  HA  LYS A 172      75.794   5.575 -54.955  1.00 89.20           H  
ATOM   2722  C   LYS A 172      74.766   5.504 -53.109  1.00 89.20           C  
ATOM   2723  CB  LYS A 172      73.701   5.737 -55.394  1.00 89.20           C  
ATOM   2724  HB2 LYS A 172      73.706   6.819 -55.260  1.00 89.20           H  
ATOM   2725  HB3 LYS A 172      72.758   5.359 -54.999  1.00 89.20           H  
ATOM   2726  O   LYS A 172      73.807   5.130 -52.427  1.00 89.20           O  
ATOM   2727  CG  LYS A 172      73.746   5.435 -56.900  1.00 89.20           C  
ATOM   2728  HG2 LYS A 172      72.980   6.039 -57.385  1.00 89.20           H  
ATOM   2729  HG3 LYS A 172      73.506   4.386 -57.076  1.00 89.20           H  
ATOM   2730  CD  LYS A 172      75.106   5.734 -57.533  1.00 89.20           C  
ATOM   2731  HD2 LYS A 172      75.431   6.731 -57.237  1.00 89.20           H  
ATOM   2732  HD3 LYS A 172      75.828   4.992 -57.192  1.00 89.20           H  
ATOM   2733  CE  LYS A 172      74.984   5.654 -59.051  1.00 89.20           C  
ATOM   2734  HE2 LYS A 172      74.786   4.621 -59.338  1.00 89.20           H  
ATOM   2735  HE3 LYS A 172      74.124   6.252 -59.354  1.00 89.20           H  
ATOM   2736  NZ  LYS A 172      76.209   6.175 -59.693  1.00 89.20           N  
ATOM   2737  HZ1 LYS A 172      77.009   5.618 -59.426  1.00 89.20           H  
ATOM   2738  HZ2 LYS A 172      76.349   7.127 -59.386  1.00 89.20           H  
ATOM   2739  HZ3 LYS A 172      76.090   6.174 -60.696  1.00 89.20           H  
ATOM   2740  N   GLU A 173      75.761   6.250 -52.630  1.00 89.71           N  
ATOM   2741  H   GLU A 173      76.523   6.470 -53.256  1.00 89.71           H  
ATOM   2742  CA  GLU A 173      75.885   6.668 -51.232  1.00 89.71           C  
ATOM   2743  HA  GLU A 173      76.133   5.785 -50.642  1.00 89.71           H  
ATOM   2744  C   GLU A 173      74.564   7.257 -50.705  1.00 89.71           C  
ATOM   2745  CB  GLU A 173      77.030   7.695 -51.086  1.00 89.71           C  
ATOM   2746  HB2 GLU A 173      77.843   7.451 -51.771  1.00 89.71           H  
ATOM   2747  HB3 GLU A 173      76.655   8.689 -51.332  1.00 89.71           H  
ATOM   2748  O   GLU A 173      73.973   8.130 -51.340  1.00 89.71           O  
ATOM   2749  CG  GLU A 173      77.593   7.692 -49.659  1.00 89.71           C  
ATOM   2750  HG2 GLU A 173      76.757   7.642 -48.962  1.00 89.71           H  
ATOM   2751  HG3 GLU A 173      78.183   6.785 -49.529  1.00 89.71           H  
ATOM   2752  CD  GLU A 173      78.449   8.900 -49.259  1.00 89.71           C  
ATOM   2753  OE1 GLU A 173      78.747   8.995 -48.038  1.00 89.71           O  
ATOM   2754  OE2 GLU A 173      78.793   9.724 -50.130  1.00 89.71           O  
ATOM   2755  N   ARG A 174      74.104   6.790 -49.535  1.00 85.79           N  
ATOM   2756  H   ARG A 174      74.696   6.116 -49.071  1.00 85.79           H  
ATOM   2757  CA  ARG A 174      72.902   7.263 -48.802  1.00 85.79           C  
ATOM   2758  HA  ARG A 174      72.807   6.648 -47.907  1.00 85.79           H  
ATOM   2759  C   ARG A 174      71.544   7.132 -49.495  1.00 85.79           C  
ATOM   2760  CB  ARG A 174      73.103   8.713 -48.340  1.00 85.79           C  
ATOM   2761  HB2 ARG A 174      72.225   9.051 -47.791  1.00 85.79           H  
ATOM   2762  HB3 ARG A 174      73.231   9.361 -49.208  1.00 85.79           H  
ATOM   2763  O   ARG A 174      70.536   7.414 -48.851  1.00 85.79           O  
ATOM   2764  CG  ARG A 174      74.313   8.825 -47.424  1.00 85.79           C  
ATOM   2765  HG2 ARG A 174      74.119   8.282 -46.499  1.00 85.79           H  
ATOM   2766  HG3 ARG A 174      75.193   8.384 -47.892  1.00 85.79           H  
ATOM   2767  CD  ARG A 174      74.630  10.281 -47.137  1.00 85.79           C  
ATOM   2768  HD2 ARG A 174      74.812  10.794 -48.082  1.00 85.79           H  
ATOM   2769  HD3 ARG A 174      73.784  10.759 -46.643  1.00 85.79           H  
ATOM   2770  NE  ARG A 174      75.840  10.361 -46.311  1.00 85.79           N  
ATOM   2771  HE  ARG A 174      76.711  10.467 -46.813  1.00 85.79           H  
ATOM   2772  NH1 ARG A 174      74.842   9.837 -44.309  1.00 85.79           N  
ATOM   2773 HH11 ARG A 174      74.859   9.760 -43.302  1.00 85.79           H  
ATOM   2774 HH12 ARG A 174      74.066   9.440 -44.819  1.00 85.79           H  
ATOM   2775  NH2 ARG A 174      76.969  10.557 -44.373  1.00 85.79           N  
ATOM   2776 HH21 ARG A 174      76.917  10.833 -43.402  1.00 85.79           H  
ATOM   2777 HH22 ARG A 174      77.749  10.835 -44.951  1.00 85.79           H  
ATOM   2778  CZ  ARG A 174      75.875  10.241 -45.005  1.00 85.79           C  
ATOM   2779  N   ILE A 175      71.497   6.694 -50.746  1.00 85.54           N  
ATOM   2780  H   ILE A 175      72.376   6.536 -51.219  1.00 85.54           H  
ATOM   2781  CA  ILE A 175      70.255   6.557 -51.513  1.00 85.54           C  
ATOM   2782  HA  ILE A 175      69.450   7.099 -51.017  1.00 85.54           H  
ATOM   2783  C   ILE A 175      69.837   5.093 -51.572  1.00 85.54           C  
ATOM   2784  CB  ILE A 175      70.432   7.160 -52.923  1.00 85.54           C  
ATOM   2785  HB  ILE A 175      71.267   6.662 -53.415  1.00 85.54           H  
ATOM   2786  O   ILE A 175      68.707   4.742 -51.227  1.00 85.54           O  
ATOM   2787  CG1 ILE A 175      70.767   8.665 -52.825  1.00 85.54           C  
ATOM   2788 HG12 ILE A 175      71.692   8.793 -52.262  1.00 85.54           H  
ATOM   2789 HG13 ILE A 175      69.976   9.191 -52.290  1.00 85.54           H  
ATOM   2790  CG2 ILE A 175      69.166   6.902 -53.762  1.00 85.54           C  
ATOM   2791 HG21 ILE A 175      69.070   5.839 -53.982  1.00 85.54           H  
ATOM   2792 HG22 ILE A 175      68.282   7.226 -53.213  1.00 85.54           H  
ATOM   2793 HG23 ILE A 175      69.217   7.418 -54.721  1.00 85.54           H  
ATOM   2794  CD1 ILE A 175      70.980   9.328 -54.188  1.00 85.54           C  
ATOM   2795 HD11 ILE A 175      71.553  10.247 -54.057  1.00 85.54           H  
ATOM   2796 HD12 ILE A 175      70.022   9.576 -54.644  1.00 85.54           H  
ATOM   2797 HD13 ILE A 175      71.525   8.654 -54.850  1.00 85.54           H  
ATOM   2798  N   GLU A 176      70.759   4.238 -52.005  1.00 87.09           N  
ATOM   2799  H   GLU A 176      71.689   4.575 -52.212  1.00 87.09           H  
ATOM   2800  CA  GLU A 176      70.473   2.841 -52.290  1.00 87.09           C  
ATOM   2801  HA  GLU A 176      69.417   2.748 -52.543  1.00 87.09           H  
ATOM   2802  C   GLU A 176      70.721   1.948 -51.076  1.00 87.09           C  
ATOM   2803  CB  GLU A 176      71.269   2.384 -53.515  1.00 87.09           C  
ATOM   2804  HB2 GLU A 176      72.308   2.687 -53.381  1.00 87.09           H  
ATOM   2805  HB3 GLU A 176      71.220   1.298 -53.595  1.00 87.09           H  
ATOM   2806  O   GLU A 176      71.535   2.223 -50.188  1.00 87.09           O  
ATOM   2807  CG  GLU A 176      70.711   2.998 -54.808  1.00 87.09           C  
ATOM   2808  HG2 GLU A 176      69.683   2.658 -54.937  1.00 87.09           H  
ATOM   2809  HG3 GLU A 176      70.698   4.084 -54.716  1.00 87.09           H  
ATOM   2810  CD  GLU A 176      71.540   2.620 -56.041  1.00 87.09           C  
ATOM   2811  OE1 GLU A 176      70.995   2.754 -57.157  1.00 87.09           O  
ATOM   2812  OE2 GLU A 176      72.726   2.254 -55.859  1.00 87.09           O  
ATOM   2813  N   THR A 177      69.985   0.844 -51.046  1.00 90.81           N  
ATOM   2814  H   THR A 177      69.374   0.655 -51.828  1.00 90.81           H  
ATOM   2815  CA  THR A 177      70.186  -0.237 -50.087  1.00 90.81           C  
ATOM   2816  HA  THR A 177      70.926   0.062 -49.345  1.00 90.81           H  
ATOM   2817  C   THR A 177      70.728  -1.449 -50.818  1.00 90.81           C  
ATOM   2818  CB  THR A 177      68.890  -0.599 -49.351  1.00 90.81           C  
ATOM   2819  HB  THR A 177      69.093  -1.417 -48.660  1.00 90.81           H  
ATOM   2820  O   THR A 177      70.265  -1.751 -51.917  1.00 90.81           O  
ATOM   2821  CG2 THR A 177      68.332   0.591 -48.570  1.00 90.81           C  
ATOM   2822 HG21 THR A 177      67.575   0.240 -47.868  1.00 90.81           H  
ATOM   2823 HG22 THR A 177      67.891   1.313 -49.257  1.00 90.81           H  
ATOM   2824 HG23 THR A 177      69.143   1.080 -48.030  1.00 90.81           H  
ATOM   2825  OG1 THR A 177      67.874  -0.993 -50.247  1.00 90.81           O  
ATOM   2826  HG1 THR A 177      68.289  -1.505 -50.945  1.00 90.81           H  
ATOM   2827  N   VAL A 178      71.643  -2.181 -50.192  1.00 92.82           N  
ATOM   2828  H   VAL A 178      71.909  -1.923 -49.252  1.00 92.82           H  
ATOM   2829  CA  VAL A 178      72.146  -3.453 -50.722  1.00 92.82           C  
ATOM   2830  HA  VAL A 178      71.693  -3.629 -51.698  1.00 92.82           H  
ATOM   2831  C   VAL A 178      71.722  -4.586 -49.812  1.00 92.82           C  
ATOM   2832  CB  VAL A 178      73.662  -3.427 -50.955  1.00 92.82           C  
ATOM   2833  HB  VAL A 178      73.867  -2.542 -51.556  1.00 92.82           H  
ATOM   2834  O   VAL A 178      71.770  -4.466 -48.587  1.00 92.82           O  
ATOM   2835  CG1 VAL A 178      74.436  -3.338 -49.640  1.00 92.82           C  
ATOM   2836 HG11 VAL A 178      74.011  -2.520 -49.058  1.00 92.82           H  
ATOM   2837 HG12 VAL A 178      75.490  -3.136 -49.832  1.00 92.82           H  
ATOM   2838 HG13 VAL A 178      74.357  -4.269 -49.079  1.00 92.82           H  
ATOM   2839  CG2 VAL A 178      74.156  -4.643 -51.741  1.00 92.82           C  
ATOM   2840 HG21 VAL A 178      75.224  -4.547 -51.933  1.00 92.82           H  
ATOM   2841 HG22 VAL A 178      73.984  -5.566 -51.186  1.00 92.82           H  
ATOM   2842 HG23 VAL A 178      73.642  -4.692 -52.701  1.00 92.82           H  
ATOM   2843  N   THR A 179      71.313  -5.686 -50.425  1.00 94.58           N  
ATOM   2844  H   THR A 179      71.311  -5.704 -51.435  1.00 94.58           H  
ATOM   2845  CA  THR A 179      71.035  -6.933 -49.725  1.00 94.58           C  
ATOM   2846  HA  THR A 179      70.988  -6.751 -48.651  1.00 94.58           H  
ATOM   2847  C   THR A 179      72.166  -7.901 -50.014  1.00 94.58           C  
ATOM   2848  CB  THR A 179      69.680  -7.505 -50.138  1.00 94.58           C  
ATOM   2849  HB  THR A 179      69.702  -7.798 -51.188  1.00 94.58           H  
ATOM   2850  O   THR A 179      72.402  -8.224 -51.175  1.00 94.58           O  
ATOM   2851  CG2 THR A 179      69.298  -8.705 -49.283  1.00 94.58           C  
ATOM   2852 HG21 THR A 179      69.294  -8.427 -48.229  1.00 94.58           H  
ATOM   2853 HG22 THR A 179      70.000  -9.521 -49.448  1.00 94.58           H  
ATOM   2854 HG23 THR A 179      68.299  -9.040 -49.563  1.00 94.58           H  
ATOM   2855  OG1 THR A 179      68.696  -6.513 -49.957  1.00 94.58           O  
ATOM   2856  HG1 THR A 179      68.836  -5.849 -50.635  1.00 94.58           H  
ATOM   2857  N   LEU A 180      72.880  -8.330 -48.977  1.00 95.34           N  
ATOM   2858  H   LEU A 180      72.587  -8.048 -48.052  1.00 95.34           H  
ATOM   2859  CA  LEU A 180      73.945  -9.323 -49.073  1.00 95.34           C  
ATOM   2860  HA  LEU A 180      74.273  -9.409 -50.109  1.00 95.34           H  
ATOM   2861  C   LEU A 180      73.391 -10.671 -48.647  1.00 95.34           C  
ATOM   2862  CB  LEU A 180      75.160  -8.930 -48.216  1.00 95.34           C  
ATOM   2863  HB2 LEU A 180      74.903  -9.065 -47.165  1.00 95.34           H  
ATOM   2864  HB3 LEU A 180      75.974  -9.615 -48.451  1.00 95.34           H  
ATOM   2865  O   LEU A 180      72.766 -10.768 -47.593  1.00 95.34           O  
ATOM   2866  CG  LEU A 180      75.660  -7.495 -48.414  1.00 95.34           C  
ATOM   2867  HG  LEU A 180      74.857  -6.791 -48.194  1.00 95.34           H  
ATOM   2868  CD1 LEU A 180      76.812  -7.210 -47.451  1.00 95.34           C  
ATOM   2869 HD11 LEU A 180      76.485  -7.367 -46.423  1.00 95.34           H  
ATOM   2870 HD12 LEU A 180      77.135  -6.176 -47.570  1.00 95.34           H  
ATOM   2871 HD13 LEU A 180      77.654  -7.867 -47.672  1.00 95.34           H  
ATOM   2872  CD2 LEU A 180      76.132  -7.279 -49.848  1.00 95.34           C  
ATOM   2873 HD21 LEU A 180      76.323  -6.218 -50.010  1.00 95.34           H  
ATOM   2874 HD22 LEU A 180      75.362  -7.575 -50.561  1.00 95.34           H  
ATOM   2875 HD23 LEU A 180      77.035  -7.862 -50.035  1.00 95.34           H  
ATOM   2876  N   ASN A 181      73.630 -11.694 -49.455  1.00 95.83           N  
ATOM   2877  H   ASN A 181      74.161 -11.523 -50.297  1.00 95.83           H  
ATOM   2878  CA  ASN A 181      73.138 -13.041 -49.240  1.00 95.83           C  
ATOM   2879  HA  ASN A 181      72.617 -13.091 -48.283  1.00 95.83           H  
ATOM   2880  C   ASN A 181      74.312 -14.021 -49.187  1.00 95.83           C  
ATOM   2881  CB  ASN A 181      72.129 -13.371 -50.349  1.00 95.83           C  
ATOM   2882  HB2 ASN A 181      71.390 -12.573 -50.421  1.00 95.83           H  
ATOM   2883  HB3 ASN A 181      72.646 -13.451 -51.305  1.00 95.83           H  
ATOM   2884  O   ASN A 181      74.998 -14.232 -50.188  1.00 95.83           O  
ATOM   2885  CG  ASN A 181      71.386 -14.661 -50.067  1.00 95.83           C  
ATOM   2886  ND2 ASN A 181      70.721 -15.215 -51.050  1.00 95.83           N  
ATOM   2887 HD21 ASN A 181      70.776 -14.834 -51.984  1.00 95.83           H  
ATOM   2888 HD22 ASN A 181      70.270 -16.093 -50.838  1.00 95.83           H  
ATOM   2889  OD1 ASN A 181      71.360 -15.167 -48.960  1.00 95.83           O  
ATOM   2890  N   CYS A 182      74.541 -14.580 -48.004  1.00 96.43           N  
ATOM   2891  H   CYS A 182      73.885 -14.377 -47.263  1.00 96.43           H  
ATOM   2892  CA  CYS A 182      75.575 -15.552 -47.676  1.00 96.43           C  
ATOM   2893  HA  CYS A 182      76.325 -15.605 -48.466  1.00 96.43           H  
ATOM   2894  C   CYS A 182      74.912 -16.918 -47.528  1.00 96.43           C  
ATOM   2895  CB  CYS A 182      76.232 -15.072 -46.375  1.00 96.43           C  
ATOM   2896  HB2 CYS A 182      75.436 -14.874 -45.657  1.00 96.43           H  
ATOM   2897  HB3 CYS A 182      76.732 -14.126 -46.584  1.00 96.43           H  
ATOM   2898  O   CYS A 182      74.063 -17.098 -46.662  1.00 96.43           O  
ATOM   2899  SG  CYS A 182      77.416 -16.143 -45.527  1.00 96.43           S  
ATOM   2900  N   THR A 183      75.275 -17.872 -48.375  1.00 94.17           N  
ATOM   2901  H   THR A 183      76.013 -17.670 -49.035  1.00 94.17           H  
ATOM   2902  CA  THR A 183      74.646 -19.194 -48.446  1.00 94.17           C  
ATOM   2903  HA  THR A 183      73.955 -19.305 -47.610  1.00 94.17           H  
ATOM   2904  C   THR A 183      75.694 -20.291 -48.313  1.00 94.17           C  
ATOM   2905  CB  THR A 183      73.820 -19.376 -49.729  1.00 94.17           C  
ATOM   2906  HB  THR A 183      73.408 -20.385 -49.746  1.00 94.17           H  
ATOM   2907  O   THR A 183      76.820 -20.154 -48.790  1.00 94.17           O  
ATOM   2908  CG2 THR A 183      72.668 -18.382 -49.854  1.00 94.17           C  
ATOM   2909 HG21 THR A 183      73.043 -17.358 -49.866  1.00 94.17           H  
ATOM   2910 HG22 THR A 183      71.985 -18.508 -49.015  1.00 94.17           H  
ATOM   2911 HG23 THR A 183      72.125 -18.575 -50.779  1.00 94.17           H  
ATOM   2912  OG1 THR A 183      74.618 -19.193 -50.869  1.00 94.17           O  
ATOM   2913  HG1 THR A 183      75.189 -18.436 -50.720  1.00 94.17           H  
ATOM   2914  N   TYR A 184      75.333 -21.384 -47.651  1.00 91.08           N  
ATOM   2915  H   TYR A 184      74.397 -21.420 -47.272  1.00 91.08           H  
ATOM   2916  CA  TYR A 184      76.160 -22.572 -47.495  1.00 91.08           C  
ATOM   2917  HA  TYR A 184      77.057 -22.462 -48.105  1.00 91.08           H  
ATOM   2918  C   TYR A 184      75.403 -23.804 -47.981  1.00 91.08           C  
ATOM   2919  CB  TYR A 184      76.619 -22.724 -46.044  1.00 91.08           C  
ATOM   2920  HB2 TYR A 184      77.279 -21.889 -45.808  1.00 91.08           H  
ATOM   2921  HB3 TYR A 184      75.751 -22.663 -45.388  1.00 91.08           H  
ATOM   2922  O   TYR A 184      74.336 -24.138 -47.459  1.00 91.08           O  
ATOM   2923  CG  TYR A 184      77.360 -24.023 -45.774  1.00 91.08           C  
ATOM   2924  CD1 TYR A 184      76.661 -25.165 -45.335  1.00 91.08           C  
ATOM   2925  HD1 TYR A 184      75.591 -25.116 -45.194  1.00 91.08           H  
ATOM   2926  CD2 TYR A 184      78.746 -24.104 -46.005  1.00 91.08           C  
ATOM   2927  HD2 TYR A 184      79.276 -23.238 -46.371  1.00 91.08           H  
ATOM   2928  CE1 TYR A 184      77.343 -26.376 -45.102  1.00 91.08           C  
ATOM   2929  HE1 TYR A 184      76.792 -27.245 -44.773  1.00 91.08           H  
ATOM   2930  CE2 TYR A 184      79.430 -25.314 -45.779  1.00 91.08           C  
ATOM   2931  HE2 TYR A 184      80.492 -25.390 -45.963  1.00 91.08           H  
ATOM   2932  OH  TYR A 184      79.406 -27.617 -45.111  1.00 91.08           O  
ATOM   2933  HH  TYR A 184      78.814 -28.299 -44.785  1.00 91.08           H  
ATOM   2934  CZ  TYR A 184      78.734 -26.451 -45.323  1.00 91.08           C  
ATOM   2935  N   GLN A 185      76.000 -24.496 -48.948  1.00 86.12           N  
ATOM   2936  H   GLN A 185      76.886 -24.155 -49.291  1.00 86.12           H  
ATOM   2937  CA  GLN A 185      75.479 -25.722 -49.540  1.00 86.12           C  
ATOM   2938  HA  GLN A 185      74.421 -25.812 -49.298  1.00 86.12           H  
ATOM   2939  C   GLN A 185      76.220 -26.941 -48.981  1.00 86.12           C  
ATOM   2940  CB  GLN A 185      75.592 -25.681 -51.072  1.00 86.12           C  
ATOM   2941  HB2 GLN A 185      75.026 -26.524 -51.469  1.00 86.12           H  
ATOM   2942  HB3 GLN A 185      76.635 -25.803 -51.366  1.00 86.12           H  
ATOM   2943  O   GLN A 185      77.449 -27.050 -49.075  1.00 86.12           O  
ATOM   2944  CG  GLN A 185      75.062 -24.387 -51.703  1.00 86.12           C  
ATOM   2945  HG2 GLN A 185      75.794 -23.591 -51.570  1.00 86.12           H  
ATOM   2946  HG3 GLN A 185      74.152 -24.070 -51.194  1.00 86.12           H  
ATOM   2947  CD  GLN A 185      74.800 -24.544 -53.196  1.00 86.12           C  
ATOM   2948  NE2 GLN A 185      73.641 -24.166 -53.682  1.00 86.12           N  
ATOM   2949 HE21 GLN A 185      73.472 -24.278 -54.671  1.00 86.12           H  
ATOM   2950 HE22 GLN A 185      72.897 -23.947 -53.035  1.00 86.12           H  
ATOM   2951  OE1 GLN A 185      75.639 -25.014 -53.956  1.00 86.12           O  
ATOM   2952  N   ALA A 186      75.472 -27.901 -48.439  1.00 76.87           N  
ATOM   2953  H   ALA A 186      74.469 -27.780 -48.428  1.00 76.87           H  
ATOM   2954  CA  ALA A 186      76.020 -29.195 -48.042  1.00 76.87           C  
ATOM   2955  HA  ALA A 186      76.981 -29.026 -47.556  1.00 76.87           H  
ATOM   2956  C   ALA A 186      76.261 -30.088 -49.280  1.00 76.87           C  
ATOM   2957  CB  ALA A 186      75.088 -29.835 -47.007  1.00 76.87           C  
ATOM   2958  HB1 ALA A 186      74.109 -30.010 -47.452  1.00 76.87           H  
ATOM   2959  HB2 ALA A 186      74.977 -29.177 -46.145  1.00 76.87           H  
ATOM   2960  HB3 ALA A 186      75.499 -30.789 -46.676  1.00 76.87           H  
ATOM   2961  O   ALA A 186      75.423 -30.179 -50.177  1.00 76.87           O  
ATOM   2962  N   LEU A 187      77.416 -30.760 -49.352  1.00 70.58           N  
ATOM   2963  H   LEU A 187      78.032 -30.729 -48.553  1.00 70.58           H  
ATOM   2964  CA  LEU A 187      77.747 -31.676 -50.453  1.00 70.58           C  
ATOM   2965  HA  LEU A 187      77.319 -31.286 -51.377  1.00 70.58           H  
ATOM   2966  C   LEU A 187      77.142 -33.064 -50.203  1.00 70.58           C  
ATOM   2967  CB  LEU A 187      79.277 -31.782 -50.616  1.00 70.58           C  
ATOM   2968  HB2 LEU A 187      79.719 -31.862 -49.623  1.00 70.58           H  
ATOM   2969  HB3 LEU A 187      79.519 -32.702 -51.147  1.00 70.58           H  
ATOM   2970  O   LEU A 187      77.510 -33.723 -49.240  1.00 70.58           O  
ATOM   2971  CG  LEU A 187      79.918 -30.607 -51.372  1.00 70.58           C  
ATOM   2972  HG  LEU A 187      79.509 -29.666 -51.002  1.00 70.58           H  
ATOM   2973  CD1 LEU A 187      81.431 -30.604 -51.148  1.00 70.58           C  
ATOM   2974 HD11 LEU A 187      81.653 -30.602 -50.080  1.00 70.58           H  
ATOM   2975 HD12 LEU A 187      81.877 -31.498 -51.583  1.00 70.58           H  
ATOM   2976 HD13 LEU A 187      81.870 -29.718 -51.605  1.00 70.58           H  
ATOM   2977  CD2 LEU A 187      79.684 -30.710 -52.884  1.00 70.58           C  
ATOM   2978 HD21 LEU A 187      78.616 -30.653 -53.094  1.00 70.58           H  
ATOM   2979 HD22 LEU A 187      80.175 -29.873 -53.381  1.00 70.58           H  
ATOM   2980 HD23 LEU A 187      80.084 -31.649 -53.266  1.00 70.58           H  
ATOM   2981  N   LYS A 188      76.315 -33.550 -51.136  1.00 63.77           N  
ATOM   2982  H   LYS A 188      76.033 -32.903 -51.859  1.00 63.77           H  
ATOM   2983  CA  LYS A 188      75.496 -34.768 -50.975  1.00 63.77           C  
ATOM   2984  HA  LYS A 188      74.981 -34.700 -50.016  1.00 63.77           H  
ATOM   2985  C   LYS A 188      76.220 -36.120 -50.867  1.00 63.77           C  
ATOM   2986  CB  LYS A 188      74.418 -34.805 -52.081  1.00 63.77           C  
ATOM   2987  HB2 LYS A 188      74.866 -34.616 -53.056  1.00 63.77           H  
ATOM   2988  HB3 LYS A 188      73.955 -35.791 -52.099  1.00 63.77           H  
ATOM   2989  O   LYS A 188      75.558 -37.117 -50.633  1.00 63.77           O  
ATOM   2990  CG  LYS A 188      73.316 -33.778 -51.785  1.00 63.77           C  
ATOM   2991  HG2 LYS A 188      72.953 -33.949 -50.772  1.00 63.77           H  
ATOM   2992  HG3 LYS A 188      73.730 -32.770 -51.836  1.00 63.77           H  
ATOM   2993  CD  LYS A 188      72.128 -33.885 -52.747  1.00 63.77           C  
ATOM   2994  HD2 LYS A 188      71.761 -34.911 -52.752  1.00 63.77           H  
ATOM   2995  HD3 LYS A 188      72.437 -33.591 -53.750  1.00 63.77           H  
ATOM   2996  CE  LYS A 188      71.038 -32.946 -52.216  1.00 63.77           C  
ATOM   2997  HE2 LYS A 188      71.433 -31.931 -52.169  1.00 63.77           H  
ATOM   2998  HE3 LYS A 188      70.815 -33.229 -51.188  1.00 63.77           H  
ATOM   2999  NZ  LYS A 188      69.803 -32.986 -53.032  1.00 63.77           N  
ATOM   3000  HZ1 LYS A 188      69.421 -33.921 -53.031  1.00 63.77           H  
ATOM   3001  HZ2 LYS A 188      69.990 -32.678 -53.975  1.00 63.77           H  
ATOM   3002  HZ3 LYS A 188      69.127 -32.364 -52.614  1.00 63.77           H  
ATOM   3003  N   HIS A 189      77.535 -36.234 -51.070  1.00 57.53           N  
ATOM   3004  H   HIS A 189      78.075 -35.384 -51.146  1.00 57.53           H  
ATOM   3005  CA  HIS A 189      78.178 -37.557 -51.241  1.00 57.53           C  
ATOM   3006  HA  HIS A 189      77.660 -38.273 -50.602  1.00 57.53           H  
ATOM   3007  C   HIS A 189      79.640 -37.654 -50.767  1.00 57.53           C  
ATOM   3008  CB  HIS A 189      78.007 -38.024 -52.709  1.00 57.53           C  
ATOM   3009  HB2 HIS A 189      78.700 -38.837 -52.925  1.00 57.53           H  
ATOM   3010  HB3 HIS A 189      78.256 -37.201 -53.379  1.00 57.53           H  
ATOM   3011  O   HIS A 189      80.391 -38.506 -51.245  1.00 57.53           O  
ATOM   3012  CG  HIS A 189      76.640 -38.567 -53.065  1.00 57.53           C  
ATOM   3013  CD2 HIS A 189      76.027 -38.492 -54.285  1.00 57.53           C  
ATOM   3014  HD2 HIS A 189      76.434 -38.026 -55.170  1.00 57.53           H  
ATOM   3015  ND1 HIS A 189      75.784 -39.255 -52.233  1.00 57.53           N  
ATOM   3016  HD1 HIS A 189      75.796 -39.182 -51.225  1.00 57.53           H  
ATOM   3017  CE1 HIS A 189      74.669 -39.537 -52.919  1.00 57.53           C  
ATOM   3018  HE1 HIS A 189      73.775 -39.969 -52.493  1.00 57.53           H  
ATOM   3019  NE2 HIS A 189      74.776 -39.106 -54.185  1.00 57.53           N  
ATOM   3020  N   GLN A 190      80.089 -36.807 -49.837  1.00 52.16           N  
ATOM   3021  H   GLN A 190      79.431 -36.204 -49.363  1.00 52.16           H  
ATOM   3022  CA  GLN A 190      81.431 -36.959 -49.258  1.00 52.16           C  
ATOM   3023  HA  GLN A 190      82.039 -37.572 -49.922  1.00 52.16           H  
ATOM   3024  C   GLN A 190      81.381 -37.725 -47.932  1.00 52.16           C  
ATOM   3025  CB  GLN A 190      82.153 -35.607 -49.161  1.00 52.16           C  
ATOM   3026  HB2 GLN A 190      81.505 -34.860 -48.702  1.00 52.16           H  
ATOM   3027  HB3 GLN A 190      83.037 -35.731 -48.534  1.00 52.16           H  
ATOM   3028  O   GLN A 190      80.553 -37.439 -47.080  1.00 52.16           O  
ATOM   3029  CG  GLN A 190      82.604 -35.137 -50.556  1.00 52.16           C  
ATOM   3030  HG2 GLN A 190      81.732 -34.835 -51.137  1.00 52.16           H  
ATOM   3031  HG3 GLN A 190      83.087 -35.966 -51.074  1.00 52.16           H  
ATOM   3032  CD  GLN A 190      83.584 -33.970 -50.509  1.00 52.16           C  
ATOM   3033  NE2 GLN A 190      84.500 -33.883 -51.449  1.00 52.16           N  
ATOM   3034 HE21 GLN A 190      84.555 -34.566 -52.190  1.00 52.16           H  
ATOM   3035 HE22 GLN A 190      85.128 -33.095 -51.376  1.00 52.16           H  
ATOM   3036  OE1 GLN A 190      83.552 -33.110 -49.648  1.00 52.16           O  
ATOM   3037  N   ARG A 191      82.304 -38.685 -47.747  1.00 50.14           N  
ATOM   3038  H   ARG A 191      82.942 -38.865 -48.509  1.00 50.14           H  
ATOM   3039  CA  ARG A 191      82.435 -39.510 -46.523  1.00 50.14           C  
ATOM   3040  HA  ARG A 191      81.500 -40.042 -46.347  1.00 50.14           H  
ATOM   3041  C   ARG A 191      82.663 -38.703 -45.239  1.00 50.14           C  
ATOM   3042  CB  ARG A 191      83.594 -40.514 -46.667  1.00 50.14           C  
ATOM   3043  HB2 ARG A 191      83.860 -40.880 -45.675  1.00 50.14           H  
ATOM   3044  HB3 ARG A 191      84.469 -40.009 -47.075  1.00 50.14           H  
ATOM   3045  O   ARG A 191      82.503 -39.246 -44.152  1.00 50.14           O  
ATOM   3046  CG  ARG A 191      83.245 -41.736 -47.522  1.00 50.14           C  
ATOM   3047  HG2 ARG A 191      83.077 -41.421 -48.552  1.00 50.14           H  
ATOM   3048  HG3 ARG A 191      82.340 -42.205 -47.137  1.00 50.14           H  
ATOM   3049  CD  ARG A 191      84.401 -42.745 -47.468  1.00 50.14           C  
ATOM   3050  HD2 ARG A 191      85.322 -42.243 -47.764  1.00 50.14           H  
ATOM   3051  HD3 ARG A 191      84.505 -43.092 -46.440  1.00 50.14           H  
ATOM   3052  NE  ARG A 191      84.161 -43.891 -48.365  1.00 50.14           N  
ATOM   3053  HE  ARG A 191      83.397 -43.798 -49.019  1.00 50.14           H  
ATOM   3054  NH1 ARG A 191      85.805 -45.269 -47.543  1.00 50.14           N  
ATOM   3055 HH11 ARG A 191      86.298 -46.151 -47.551  1.00 50.14           H  
ATOM   3056 HH12 ARG A 191      86.034 -44.566 -46.855  1.00 50.14           H  
ATOM   3057  NH2 ARG A 191      84.530 -45.960 -49.239  1.00 50.14           N  
ATOM   3058 HH21 ARG A 191      83.766 -45.822 -49.886  1.00 50.14           H  
ATOM   3059 HH22 ARG A 191      85.034 -46.835 -49.237  1.00 50.14           H  
ATOM   3060  CZ  ARG A 191      84.831 -45.030 -48.377  1.00 50.14           C  
ATOM   3061  N   ASN A 192      83.050 -37.438 -45.362  1.00 55.50           N  
ATOM   3062  H   ASN A 192      83.066 -37.033 -46.287  1.00 55.50           H  
ATOM   3063  CA  ASN A 192      83.231 -36.548 -44.229  1.00 55.50           C  
ATOM   3064  HA  ASN A 192      83.400 -37.123 -43.319  1.00 55.50           H  
ATOM   3065  C   ASN A 192      81.936 -35.758 -44.044  1.00 55.50           C  
ATOM   3066  CB  ASN A 192      84.469 -35.665 -44.458  1.00 55.50           C  
ATOM   3067  HB2 ASN A 192      84.529 -34.943 -43.644  1.00 55.50           H  
ATOM   3068  HB3 ASN A 192      84.358 -35.108 -45.389  1.00 55.50           H  
ATOM   3069  O   ASN A 192      81.760 -34.704 -44.659  1.00 55.50           O  
ATOM   3070  CG  ASN A 192      85.780 -36.434 -44.497  1.00 55.50           C  
ATOM   3071  ND2 ASN A 192      86.880 -35.729 -44.600  1.00 55.50           N  
ATOM   3072 HD21 ASN A 192      87.740 -36.255 -44.540  1.00 55.50           H  
ATOM   3073 HD22 ASN A 192      86.830 -34.726 -44.495  1.00 55.50           H  
ATOM   3074  OD1 ASN A 192      85.858 -37.650 -44.467  1.00 55.50           O  
ATOM   3075  N   GLU A 193      81.025 -36.284 -43.224  1.00 61.50           N  
ATOM   3076  H   GLU A 193      81.176 -37.201 -42.828  1.00 61.50           H  
ATOM   3077  CA  GLU A 193      79.869 -35.519 -42.759  1.00 61.50           C  
ATOM   3078  HA  GLU A 193      79.226 -35.292 -43.610  1.00 61.50           H  
ATOM   3079  C   GLU A 193      80.364 -34.205 -42.150  1.00 61.50           C  
ATOM   3080  CB  GLU A 193      79.044 -36.299 -41.730  1.00 61.50           C  
ATOM   3081  HB2 GLU A 193      78.381 -35.598 -41.222  1.00 61.50           H  
ATOM   3082  HB3 GLU A 193      79.716 -36.741 -40.994  1.00 61.50           H  
ATOM   3083  O   GLU A 193      81.228 -34.175 -41.268  1.00 61.50           O  
ATOM   3084  CG  GLU A 193      78.182 -37.394 -42.376  1.00 61.50           C  
ATOM   3085  HG2 GLU A 193      77.522 -36.931 -43.108  1.00 61.50           H  
ATOM   3086  HG3 GLU A 193      78.838 -38.089 -42.900  1.00 61.50           H  
ATOM   3087  CD  GLU A 193      77.341 -38.172 -41.348  1.00 61.50           C  
ATOM   3088  OE1 GLU A 193      76.590 -39.070 -41.787  1.00 61.50           O  
ATOM   3089  OE2 GLU A 193      77.490 -37.904 -40.133  1.00 61.50           O  
ATOM   3090  N   THR A 194      79.851 -33.101 -42.680  1.00 73.84           N  
ATOM   3091  H   THR A 194      79.097 -33.195 -43.345  1.00 73.84           H  
ATOM   3092  CA  THR A 194      80.230 -31.754 -42.271  1.00 73.84           C  
ATOM   3093  HA  THR A 194      80.943 -31.804 -41.448  1.00 73.84           H  
ATOM   3094  C   THR A 194      78.993 -31.042 -41.756  1.00 73.84           C  
ATOM   3095  CB  THR A 194      80.905 -30.982 -43.415  1.00 73.84           C  
ATOM   3096  HB  THR A 194      80.868 -29.922 -43.163  1.00 73.84           H  
ATOM   3097  O   THR A 194      78.049 -30.819 -42.506  1.00 73.84           O  
ATOM   3098  CG2 THR A 194      82.369 -31.385 -43.596  1.00 73.84           C  
ATOM   3099 HG21 THR A 194      82.992 -30.741 -42.976  1.00 73.84           H  
ATOM   3100 HG22 THR A 194      82.678 -31.305 -44.638  1.00 73.84           H  
ATOM   3101 HG23 THR A 194      82.520 -32.417 -43.281  1.00 73.84           H  
ATOM   3102  OG1 THR A 194      80.278 -31.105 -44.670  1.00 73.84           O  
ATOM   3103  HG1 THR A 194      80.209 -32.047 -44.842  1.00 73.84           H  
ATOM   3104  N   SER A 195      78.989 -30.671 -40.476  1.00 83.53           N  
ATOM   3105  H   SER A 195      79.800 -30.887 -39.914  1.00 83.53           H  
ATOM   3106  CA  SER A 195      77.910 -29.878 -39.881  1.00 83.53           C  
ATOM   3107  HA  SER A 195      77.006 -29.985 -40.480  1.00 83.53           H  
ATOM   3108  C   SER A 195      78.316 -28.415 -39.857  1.00 83.53           C  
ATOM   3109  CB  SER A 195      77.568 -30.361 -38.468  1.00 83.53           C  
ATOM   3110  HB2 SER A 195      78.466 -30.332 -37.850  1.00 83.53           H  
ATOM   3111  HB3 SER A 195      77.215 -31.391 -38.516  1.00 83.53           H  
ATOM   3112  O   SER A 195      79.268 -28.044 -39.162  1.00 83.53           O  
ATOM   3113  OG  SER A 195      76.557 -29.544 -37.873  1.00 83.53           O  
ATOM   3114  HG  SER A 195      76.741 -28.618 -38.046  1.00 83.53           H  
ATOM   3115  N   LEU A 196      77.543 -27.569 -40.533  1.00 88.85           N  
ATOM   3116  H   LEU A 196      76.771 -27.936 -41.071  1.00 88.85           H  
ATOM   3117  CA  LEU A 196      77.629 -26.121 -40.362  1.00 88.85           C  
ATOM   3118  HA  LEU A 196      78.645 -25.805 -40.600  1.00 88.85           H  
ATOM   3119  C   LEU A 196      77.324 -25.761 -38.900  1.00 88.85           C  
ATOM   3120  CB  LEU A 196      76.651 -25.454 -41.341  1.00 88.85           C  
ATOM   3121  HB2 LEU A 196      75.639 -25.758 -41.074  1.00 88.85           H  
ATOM   3122  HB3 LEU A 196      76.854 -25.816 -42.349  1.00 88.85           H  
ATOM   3123  O   LEU A 196      76.380 -26.292 -38.315  1.00 88.85           O  
ATOM   3124  CG  LEU A 196      76.714 -23.917 -41.351  1.00 88.85           C  
ATOM   3125  HG  LEU A 196      76.565 -23.531 -40.342  1.00 88.85           H  
ATOM   3126  CD1 LEU A 196      78.042 -23.398 -41.900  1.00 88.85           C  
ATOM   3127 HD11 LEU A 196      78.867 -23.684 -41.249  1.00 88.85           H  
ATOM   3128 HD12 LEU A 196      78.210 -23.793 -42.902  1.00 88.85           H  
ATOM   3129 HD13 LEU A 196      78.009 -22.309 -41.944  1.00 88.85           H  
ATOM   3130  CD2 LEU A 196      75.599 -23.388 -42.240  1.00 88.85           C  
ATOM   3131 HD21 LEU A 196      75.752 -23.713 -43.270  1.00 88.85           H  
ATOM   3132 HD22 LEU A 196      74.638 -23.765 -41.890  1.00 88.85           H  
ATOM   3133 HD23 LEU A 196      75.571 -22.299 -42.206  1.00 88.85           H  
ATOM   3134  N   GLN A 197      78.156 -24.913 -38.303  1.00 90.27           N  
ATOM   3135  H   GLN A 197      78.936 -24.557 -38.837  1.00 90.27           H  
ATOM   3136  CA  GLN A 197      78.002 -24.419 -36.932  1.00 90.27           C  
ATOM   3137  HA  GLN A 197      77.249 -25.005 -36.404  1.00 90.27           H  
ATOM   3138  C   GLN A 197      77.521 -22.974 -36.918  1.00 90.27           C  
ATOM   3139  CB  GLN A 197      79.332 -24.524 -36.166  1.00 90.27           C  
ATOM   3140  HB2 GLN A 197      80.079 -23.889 -36.643  1.00 90.27           H  
ATOM   3141  HB3 GLN A 197      79.177 -24.153 -35.153  1.00 90.27           H  
ATOM   3142  O   GLN A 197      76.670 -22.622 -36.105  1.00 90.27           O  
ATOM   3143  CG  GLN A 197      79.886 -25.950 -36.080  1.00 90.27           C  
ATOM   3144  HG2 GLN A 197      80.187 -26.277 -37.076  1.00 90.27           H  
ATOM   3145  HG3 GLN A 197      80.775 -25.948 -35.449  1.00 90.27           H  
ATOM   3146  CD  GLN A 197      78.883 -26.936 -35.496  1.00 90.27           C  
ATOM   3147  NE2 GLN A 197      78.606 -28.016 -36.189  1.00 90.27           N  
ATOM   3148 HE21 GLN A 197      77.888 -28.621 -35.817  1.00 90.27           H  
ATOM   3149 HE22 GLN A 197      78.979 -28.114 -37.123  1.00 90.27           H  
ATOM   3150  OE1 GLN A 197      78.345 -26.769 -34.416  1.00 90.27           O  
ATOM   3151  N   SER A 198      78.049 -22.143 -37.816  1.00 93.80           N  
ATOM   3152  H   SER A 198      78.771 -22.467 -38.443  1.00 93.80           H  
ATOM   3153  CA  SER A 198      77.668 -20.738 -37.900  1.00 93.80           C  
ATOM   3154  HA  SER A 198      76.585 -20.682 -37.786  1.00 93.80           H  
ATOM   3155  C   SER A 198      78.004 -20.108 -39.246  1.00 93.80           C  
ATOM   3156  CB  SER A 198      78.285 -19.941 -36.744  1.00 93.80           C  
ATOM   3157  HB2 SER A 198      77.772 -20.238 -35.829  1.00 93.80           H  
ATOM   3158  HB3 SER A 198      78.113 -18.876 -36.897  1.00 93.80           H  
ATOM   3159  O   SER A 198      78.901 -20.572 -39.958  1.00 93.80           O  
ATOM   3160  OG  SER A 198      79.666 -20.174 -36.541  1.00 93.80           O  
ATOM   3161  HG  SER A 198      79.899 -19.570 -35.832  1.00 93.80           H  
ATOM   3162  N   LEU A 199      77.268 -19.044 -39.574  1.00 95.12           N  
ATOM   3163  H   LEU A 199      76.572 -18.743 -38.908  1.00 95.12           H  
ATOM   3164  CA  LEU A 199      77.516 -18.153 -40.706  1.00 95.12           C  
ATOM   3165  HA  LEU A 199      78.421 -18.473 -41.221  1.00 95.12           H  
ATOM   3166  C   LEU A 199      77.754 -16.733 -40.203  1.00 95.12           C  
ATOM   3167  CB  LEU A 199      76.336 -18.165 -41.699  1.00 95.12           C  
ATOM   3168  HB2 LEU A 199      75.414 -18.005 -41.140  1.00 95.12           H  
ATOM   3169  HB3 LEU A 199      76.446 -17.334 -42.396  1.00 95.12           H  
ATOM   3170  O   LEU A 199      77.047 -16.256 -39.315  1.00 95.12           O  
ATOM   3171  CG  LEU A 199      76.204 -19.457 -42.508  1.00 95.12           C  
ATOM   3172  HG  LEU A 199      76.260 -20.302 -41.821  1.00 95.12           H  
ATOM   3173  CD1 LEU A 199      74.861 -19.499 -43.240  1.00 95.12           C  
ATOM   3174 HD11 LEU A 199      74.781 -20.416 -43.824  1.00 95.12           H  
ATOM   3175 HD12 LEU A 199      74.773 -18.644 -43.910  1.00 95.12           H  
ATOM   3176 HD13 LEU A 199      74.044 -19.470 -42.519  1.00 95.12           H  
ATOM   3177  CD2 LEU A 199      77.306 -19.589 -43.556  1.00 95.12           C  
ATOM   3178 HD21 LEU A 199      78.286 -19.471 -43.095  1.00 95.12           H  
ATOM   3179 HD22 LEU A 199      77.186 -18.829 -44.329  1.00 95.12           H  
ATOM   3180 HD23 LEU A 199      77.247 -20.578 -44.010  1.00 95.12           H  
ATOM   3181  N   TYR A 200      78.712 -16.047 -40.817  1.00 95.23           N  
ATOM   3182  H   TYR A 200      79.261 -16.524 -41.517  1.00 95.23           H  
ATOM   3183  CA  TYR A 200      79.041 -14.652 -40.547  1.00 95.23           C  
ATOM   3184  HA  TYR A 200      78.292 -14.220 -39.882  1.00 95.23           H  
ATOM   3185  C   TYR A 200      79.038 -13.872 -41.849  1.00 95.23           C  
ATOM   3186  CB  TYR A 200      80.415 -14.516 -39.872  1.00 95.23           C  
ATOM   3187  HB2 TYR A 200      81.184 -14.865 -40.560  1.00 95.23           H  
ATOM   3188  HB3 TYR A 200      80.607 -13.460 -39.682  1.00 95.23           H  
ATOM   3189  O   TYR A 200      79.582 -14.330 -42.851  1.00 95.23           O  
ATOM   3190  CG  TYR A 200      80.540 -15.278 -38.573  1.00 95.23           C  
ATOM   3191  CD1 TYR A 200      80.360 -14.632 -37.336  1.00 95.23           C  
ATOM   3192  HD1 TYR A 200      80.209 -13.563 -37.310  1.00 95.23           H  
ATOM   3193  CD2 TYR A 200      80.796 -16.655 -38.615  1.00 95.23           C  
ATOM   3194  HD2 TYR A 200      80.957 -17.148 -39.563  1.00 95.23           H  
ATOM   3195  CE1 TYR A 200      80.334 -15.382 -36.141  1.00 95.23           C  
ATOM   3196  HE1 TYR A 200      80.147 -14.895 -35.195  1.00 95.23           H  
ATOM   3197  CE2 TYR A 200      80.803 -17.396 -37.430  1.00 95.23           C  
ATOM   3198  HE2 TYR A 200      80.978 -18.460 -37.495  1.00 95.23           H  
ATOM   3199  OH  TYR A 200      80.477 -17.541 -35.067  1.00 95.23           O  
ATOM   3200  HH  TYR A 200      80.082 -17.061 -34.336  1.00 95.23           H  
ATOM   3201  CZ  TYR A 200      80.539 -16.778 -36.192  1.00 95.23           C  
ATOM   3202  N   ILE A 201      78.500 -12.660 -41.801  1.00 95.05           N  
ATOM   3203  H   ILE A 201      78.052 -12.371 -40.943  1.00 95.05           H  
ATOM   3204  CA  ILE A 201      78.807 -11.620 -42.776  1.00 95.05           C  
ATOM   3205  HA  ILE A 201      79.434 -12.038 -43.564  1.00 95.05           H  
ATOM   3206  C   ILE A 201      79.612 -10.556 -42.047  1.00 95.05           C  
ATOM   3207  CB  ILE A 201      77.542 -11.068 -43.456  1.00 95.05           C  
ATOM   3208  HB  ILE A 201      76.843 -10.732 -42.690  1.00 95.05           H  
ATOM   3209  O   ILE A 201      79.174 -10.026 -41.023  1.00 95.05           O  
ATOM   3210  CG1 ILE A 201      76.890 -12.190 -44.291  1.00 95.05           C  
ATOM   3211 HG12 ILE A 201      76.719 -13.066 -43.666  1.00 95.05           H  
ATOM   3212 HG13 ILE A 201      77.567 -12.483 -45.093  1.00 95.05           H  
ATOM   3213  CG2 ILE A 201      77.912  -9.873 -44.358  1.00 95.05           C  
ATOM   3214 HG21 ILE A 201      78.639 -10.186 -45.108  1.00 95.05           H  
ATOM   3215 HG22 ILE A 201      78.335  -9.062 -43.765  1.00 95.05           H  
ATOM   3216 HG23 ILE A 201      77.028  -9.479 -44.860  1.00 95.05           H  
ATOM   3217  CD1 ILE A 201      75.542 -11.795 -44.896  1.00 95.05           C  
ATOM   3218 HD11 ILE A 201      75.096 -12.665 -45.378  1.00 95.05           H  
ATOM   3219 HD12 ILE A 201      74.872 -11.443 -44.111  1.00 95.05           H  
ATOM   3220 HD13 ILE A 201      75.674 -11.028 -45.658  1.00 95.05           H  
ATOM   3221  N   LEU A 202      80.791 -10.239 -42.566  1.00 92.77           N  
ATOM   3222  H   LEU A 202      81.099 -10.731 -43.392  1.00 92.77           H  
ATOM   3223  CA  LEU A 202      81.695  -9.263 -41.968  1.00 92.77           C  
ATOM   3224  HA  LEU A 202      81.111  -8.600 -41.330  1.00 92.77           H  
ATOM   3225  C   LEU A 202      82.330  -8.369 -43.029  1.00 92.77           C  
ATOM   3226  CB  LEU A 202      82.697  -9.998 -41.058  1.00 92.77           C  
ATOM   3227  HB2 LEU A 202      83.263  -9.270 -40.477  1.00 92.77           H  
ATOM   3228  HB3 LEU A 202      82.109 -10.585 -40.352  1.00 92.77           H  
ATOM   3229  O   LEU A 202      82.494  -8.768 -44.177  1.00 92.77           O  
ATOM   3230  CG  LEU A 202      83.682 -10.945 -41.765  1.00 92.77           C  
ATOM   3231  HG  LEU A 202      83.238 -11.325 -42.685  1.00 92.77           H  
ATOM   3232  CD1 LEU A 202      85.007 -10.244 -42.076  1.00 92.77           C  
ATOM   3233 HD11 LEU A 202      85.483  -9.905 -41.155  1.00 92.77           H  
ATOM   3234 HD12 LEU A 202      84.839  -9.388 -42.730  1.00 92.77           H  
ATOM   3235 HD13 LEU A 202      85.675 -10.940 -42.583  1.00 92.77           H  
ATOM   3236  CD2 LEU A 202      83.980 -12.136 -40.857  1.00 92.77           C  
ATOM   3237 HD21 LEU A 202      83.082 -12.741 -40.727  1.00 92.77           H  
ATOM   3238 HD22 LEU A 202      84.748 -12.757 -41.318  1.00 92.77           H  
ATOM   3239 HD23 LEU A 202      84.340 -11.797 -39.886  1.00 92.77           H  
ATOM   3240  N   HIS A 203      82.679  -7.153 -42.635  1.00 90.25           N  
ATOM   3241  H   HIS A 203      82.553  -6.924 -41.659  1.00 90.25           H  
ATOM   3242  CA  HIS A 203      83.406  -6.192 -43.457  1.00 90.25           C  
ATOM   3243  HA  HIS A 203      83.392  -6.498 -44.503  1.00 90.25           H  
ATOM   3244  C   HIS A 203      84.858  -6.112 -42.998  1.00 90.25           C  
ATOM   3245  CB  HIS A 203      82.722  -4.832 -43.340  1.00 90.25           C  
ATOM   3246  HB2 HIS A 203      82.614  -4.581 -42.285  1.00 90.25           H  
ATOM   3247  HB3 HIS A 203      81.734  -4.912 -43.794  1.00 90.25           H  
ATOM   3248  O   HIS A 203      85.115  -6.092 -41.792  1.00 90.25           O  
ATOM   3249  CG  HIS A 203      83.432  -3.726 -44.066  1.00 90.25           C  
ATOM   3250  CD2 HIS A 203      83.455  -3.576 -45.423  1.00 90.25           C  
ATOM   3251  HD2 HIS A 203      83.004  -4.239 -46.146  1.00 90.25           H  
ATOM   3252  ND1 HIS A 203      84.162  -2.686 -43.528  1.00 90.25           N  
ATOM   3253  HD1 HIS A 203      84.248  -2.432 -42.554  1.00 90.25           H  
ATOM   3254  CE1 HIS A 203      84.596  -1.921 -44.546  1.00 90.25           C  
ATOM   3255  HE1 HIS A 203      85.145  -0.994 -44.461  1.00 90.25           H  
ATOM   3256  NE2 HIS A 203      84.192  -2.433 -45.708  1.00 90.25           N  
ATOM   3257  N   GLU A 204      85.794  -5.990 -43.938  1.00 89.65           N  
ATOM   3258  H   GLU A 204      85.513  -6.020 -44.907  1.00 89.65           H  
ATOM   3259  CA  GLU A 204      87.235  -6.010 -43.654  1.00 89.65           C  
ATOM   3260  HA  GLU A 204      87.488  -7.001 -43.277  1.00 89.65           H  
ATOM   3261  C   GLU A 204      87.677  -5.010 -42.574  1.00 89.65           C  
ATOM   3262  CB  GLU A 204      88.023  -5.800 -44.957  1.00 89.65           C  
ATOM   3263  HB2 GLU A 204      89.066  -6.052 -44.764  1.00 89.65           H  
ATOM   3264  HB3 GLU A 204      87.638  -6.497 -45.701  1.00 89.65           H  
ATOM   3265  O   GLU A 204      88.521  -5.343 -41.747  1.00 89.65           O  
ATOM   3266  CG  GLU A 204      87.959  -4.392 -45.568  1.00 89.65           C  
ATOM   3267  HG2 GLU A 204      88.470  -3.688 -44.910  1.00 89.65           H  
ATOM   3268  HG3 GLU A 204      86.915  -4.090 -45.650  1.00 89.65           H  
ATOM   3269  CD  GLU A 204      88.619  -4.344 -46.956  1.00 89.65           C  
ATOM   3270  OE1 GLU A 204      88.160  -3.536 -47.790  1.00 89.65           O  
ATOM   3271  OE2 GLU A 204      89.539  -5.151 -47.231  1.00 89.65           O  
ATOM   3272  N   ALA A 205      87.077  -3.815 -42.539  1.00 85.40           N  
ATOM   3273  H   ALA A 205      86.447  -3.594 -43.297  1.00 85.40           H  
ATOM   3274  CA  ALA A 205      87.427  -2.772 -41.571  1.00 85.40           C  
ATOM   3275  HA  ALA A 205      88.403  -2.999 -41.142  1.00 85.40           H  
ATOM   3276  C   ALA A 205      86.446  -2.651 -40.391  1.00 85.40           C  
ATOM   3277  CB  ALA A 205      87.559  -1.443 -42.324  1.00 85.40           C  
ATOM   3278  HB1 ALA A 205      88.249  -1.554 -43.160  1.00 85.40           H  
ATOM   3279  HB2 ALA A 205      86.587  -1.116 -42.694  1.00 85.40           H  
ATOM   3280  HB3 ALA A 205      87.948  -0.682 -41.647  1.00 85.40           H  
ATOM   3281  O   ALA A 205      86.830  -2.170 -39.329  1.00 85.40           O  
ATOM   3282  N   ASN A 206      85.181  -3.061 -40.561  1.00 81.91           N  
ATOM   3283  H   ASN A 206      84.993  -3.659 -41.354  1.00 81.91           H  
ATOM   3284  CA  ASN A 206      84.127  -2.845 -39.551  1.00 81.91           C  
ATOM   3285  HA  ASN A 206      84.479  -2.109 -38.828  1.00 81.91           H  
ATOM   3286  C   ASN A 206      83.824  -4.106 -38.724  1.00 81.91           C  
ATOM   3287  CB  ASN A 206      82.852  -2.261 -40.199  1.00 81.91           C  
ATOM   3288  HB2 ASN A 206      82.089  -2.162 -39.428  1.00 81.91           H  
ATOM   3289  HB3 ASN A 206      82.462  -2.955 -40.944  1.00 81.91           H  
ATOM   3290  O   ASN A 206      83.052  -4.036 -37.770  1.00 81.91           O  
ATOM   3291  CG  ASN A 206      83.033  -0.884 -40.815  1.00 81.91           C  
ATOM   3292  ND2 ASN A 206      82.460  -0.637 -41.972  1.00 81.91           N  
ATOM   3293 HD21 ASN A 206      81.967  -1.349 -42.492  1.00 81.91           H  
ATOM   3294 HD22 ASN A 206      82.638   0.261 -42.399  1.00 81.91           H  
ATOM   3295  OD1 ASN A 206      83.660  -0.002 -40.261  1.00 81.91           O  
ATOM   3296  N   GLY A 207      84.416  -5.249 -39.075  1.00 87.62           N  
ATOM   3297  H   GLY A 207      84.991  -5.271 -39.906  1.00 87.62           H  
ATOM   3298  CA  GLY A 207      84.179  -6.518 -38.399  1.00 87.62           C  
ATOM   3299  HA2 GLY A 207      84.247  -6.365 -37.322  1.00 87.62           H  
ATOM   3300  HA3 GLY A 207      84.948  -7.232 -38.694  1.00 87.62           H  
ATOM   3301  C   GLY A 207      82.813  -7.121 -38.730  1.00 87.62           C  
ATOM   3302  O   GLY A 207      82.259  -6.898 -39.809  1.00 87.62           O  
ATOM   3303  N   VAL A 208      82.294  -7.936 -37.809  1.00 89.19           N  
ATOM   3304  H   VAL A 208      82.773  -8.024 -36.924  1.00 89.19           H  
ATOM   3305  CA  VAL A 208      81.057  -8.708 -37.998  1.00 89.19           C  
ATOM   3306  HA  VAL A 208      81.126  -9.235 -38.950  1.00 89.19           H  
ATOM   3307  C   VAL A 208      79.847  -7.781 -38.080  1.00 89.19           C  
ATOM   3308  CB  VAL A 208      80.872  -9.774 -36.902  1.00 89.19           C  
ATOM   3309  HB  VAL A 208      80.814  -9.285 -35.929  1.00 89.19           H  
ATOM   3310  O   VAL A 208      79.570  -7.007 -37.168  1.00 89.19           O  
ATOM   3311  CG1 VAL A 208      79.595 -10.599 -37.115  1.00 89.19           C  
ATOM   3312 HG11 VAL A 208      79.605 -11.064 -38.101  1.00 89.19           H  
ATOM   3313 HG12 VAL A 208      78.715  -9.962 -37.028  1.00 89.19           H  
ATOM   3314 HG13 VAL A 208      79.527 -11.373 -36.351  1.00 89.19           H  
ATOM   3315  CG2 VAL A 208      82.055 -10.754 -36.884  1.00 89.19           C  
ATOM   3316 HG21 VAL A 208      82.149 -11.247 -37.851  1.00 89.19           H  
ATOM   3317 HG22 VAL A 208      81.897 -11.511 -36.116  1.00 89.19           H  
ATOM   3318 HG23 VAL A 208      82.984 -10.231 -36.657  1.00 89.19           H  
ATOM   3319  N   ILE A 209      79.110  -7.902 -39.178  1.00 88.93           N  
ATOM   3320  H   ILE A 209      79.391  -8.597 -39.856  1.00 88.93           H  
ATOM   3321  CA  ILE A 209      77.882  -7.157 -39.459  1.00 88.93           C  
ATOM   3322  HA  ILE A 209      77.917  -6.186 -38.965  1.00 88.93           H  
ATOM   3323  C   ILE A 209      76.686  -7.917 -38.907  1.00 88.93           C  
ATOM   3324  CB  ILE A 209      77.755  -6.948 -40.979  1.00 88.93           C  
ATOM   3325  HB  ILE A 209      77.844  -7.914 -41.476  1.00 88.93           H  
ATOM   3326  O   ILE A 209      75.858  -7.351 -38.198  1.00 88.93           O  
ATOM   3327  CG1 ILE A 209      78.917  -6.060 -41.454  1.00 88.93           C  
ATOM   3328 HG12 ILE A 209      78.881  -5.096 -40.946  1.00 88.93           H  
ATOM   3329 HG13 ILE A 209      79.869  -6.538 -41.222  1.00 88.93           H  
ATOM   3330  CG2 ILE A 209      76.382  -6.377 -41.370  1.00 88.93           C  
ATOM   3331 HG21 ILE A 209      76.199  -5.429 -40.864  1.00 88.93           H  
ATOM   3332 HG22 ILE A 209      75.604  -7.098 -41.120  1.00 88.93           H  
ATOM   3333 HG23 ILE A 209      76.315  -6.251 -42.450  1.00 88.93           H  
ATOM   3334  CD1 ILE A 209      78.880  -5.835 -42.955  1.00 88.93           C  
ATOM   3335 HD11 ILE A 209      79.804  -5.339 -43.251  1.00 88.93           H  
ATOM   3336 HD12 ILE A 209      78.050  -5.178 -43.213  1.00 88.93           H  
ATOM   3337 HD13 ILE A 209      78.792  -6.785 -43.483  1.00 88.93           H  
ATOM   3338  N   ALA A 210      76.614  -9.204 -39.230  1.00 93.68           N  
ATOM   3339  H   ALA A 210      77.342  -9.605 -39.804  1.00 93.68           H  
ATOM   3340  CA  ALA A 210      75.640 -10.119 -38.671  1.00 93.68           C  
ATOM   3341  HA  ALA A 210      75.412  -9.796 -37.655  1.00 93.68           H  
ATOM   3342  C   ALA A 210      76.225 -11.524 -38.612  1.00 93.68           C  
ATOM   3343  CB  ALA A 210      74.354 -10.102 -39.501  1.00 93.68           C  
ATOM   3344  HB1 ALA A 210      73.588 -10.693 -39.000  1.00 93.68           H  
ATOM   3345  HB2 ALA A 210      74.551 -10.541 -40.479  1.00 93.68           H  
ATOM   3346  HB3 ALA A 210      73.988  -9.081 -39.610  1.00 93.68           H  
ATOM   3347  O   ALA A 210      77.132 -11.873 -39.374  1.00 93.68           O  
ATOM   3348  N   ASN A 211      75.692 -12.334 -37.712  1.00 94.57           N  
ATOM   3349  H   ASN A 211      74.938 -11.994 -37.133  1.00 94.57           H  
ATOM   3350  CA  ASN A 211      76.000 -13.750 -37.647  1.00 94.57           C  
ATOM   3351  HA  ASN A 211      76.257 -14.089 -38.650  1.00 94.57           H  
ATOM   3352  C   ASN A 211      74.786 -14.554 -37.202  1.00 94.57           C  
ATOM   3353  CB  ASN A 211      77.213 -13.983 -36.740  1.00 94.57           C  
ATOM   3354  HB2 ASN A 211      78.021 -13.329 -37.068  1.00 94.57           H  
ATOM   3355  HB3 ASN A 211      77.538 -15.018 -36.850  1.00 94.57           H  
ATOM   3356  O   ASN A 211      73.867 -14.023 -36.580  1.00 94.57           O  
ATOM   3357  CG  ASN A 211      76.939 -13.736 -35.270  1.00 94.57           C  
ATOM   3358  ND2 ASN A 211      77.095 -12.518 -34.807  1.00 94.57           N  
ATOM   3359 HD21 ASN A 211      77.261 -11.755 -35.447  1.00 94.57           H  
ATOM   3360 HD22 ASN A 211      76.824 -12.383 -33.843  1.00 94.57           H  
ATOM   3361  OD1 ASN A 211      76.607 -14.627 -34.513  1.00 94.57           O  
ATOM   3362  N   ILE A 212      74.808 -15.840 -37.511  1.00 94.19           N  
ATOM   3363  H   ILE A 212      75.595 -16.191 -38.038  1.00 94.19           H  
ATOM   3364  CA  ILE A 212      73.848 -16.815 -37.015  1.00 94.19           C  
ATOM   3365  HA  ILE A 212      73.369 -16.405 -36.126  1.00 94.19           H  
ATOM   3366  C   ILE A 212      74.606 -18.064 -36.587  1.00 94.19           C  
ATOM   3367  CB  ILE A 212      72.737 -17.080 -38.053  1.00 94.19           C  
ATOM   3368  HB  ILE A 212      72.242 -16.125 -38.228  1.00 94.19           H  
ATOM   3369  O   ILE A 212      75.434 -18.588 -37.335  1.00 94.19           O  
ATOM   3370  CG1 ILE A 212      71.694 -18.044 -37.456  1.00 94.19           C  
ATOM   3371 HG12 ILE A 212      72.139 -19.028 -37.308  1.00 94.19           H  
ATOM   3372 HG13 ILE A 212      71.385 -17.658 -36.485  1.00 94.19           H  
ATOM   3373  CG2 ILE A 212      73.271 -17.568 -39.412  1.00 94.19           C  
ATOM   3374 HG21 ILE A 212      72.464 -17.604 -40.144  1.00 94.19           H  
ATOM   3375 HG22 ILE A 212      73.707 -18.563 -39.318  1.00 94.19           H  
ATOM   3376 HG23 ILE A 212      74.024 -16.874 -39.785  1.00 94.19           H  
ATOM   3377  CD1 ILE A 212      70.439 -18.212 -38.313  1.00 94.19           C  
ATOM   3378 HD11 ILE A 212      70.683 -18.711 -39.251  1.00 94.19           H  
ATOM   3379 HD12 ILE A 212      69.997 -17.236 -38.516  1.00 94.19           H  
ATOM   3380 HD13 ILE A 212      69.714 -18.821 -37.774  1.00 94.19           H  
ATOM   3381  N   ASN A 213      74.319 -18.537 -35.378  1.00 92.38           N  
ATOM   3382  H   ASN A 213      73.593 -18.076 -34.848  1.00 92.38           H  
ATOM   3383  CA  ASN A 213      74.805 -19.816 -34.880  1.00 92.38           C  
ATOM   3384  HA  ASN A 213      75.632 -20.163 -35.500  1.00 92.38           H  
ATOM   3385  C   ASN A 213      73.691 -20.855 -34.974  1.00 92.38           C  
ATOM   3386  CB  ASN A 213      75.316 -19.678 -33.440  1.00 92.38           C  
ATOM   3387  HB2 ASN A 213      75.678 -20.643 -33.087  1.00 92.38           H  
ATOM   3388  HB3 ASN A 213      74.483 -19.381 -32.804  1.00 92.38           H  
ATOM   3389  O   ASN A 213      72.504 -20.531 -34.909  1.00 92.38           O  
ATOM   3390  CG  ASN A 213      76.443 -18.677 -33.281  1.00 92.38           C  
ATOM   3391  ND2 ASN A 213      76.402 -17.903 -32.224  1.00 92.38           N  
ATOM   3392 HD21 ASN A 213      75.638 -17.997 -31.570  1.00 92.38           H  
ATOM   3393 HD22 ASN A 213      77.069 -17.145 -32.183  1.00 92.38           H  
ATOM   3394  OD1 ASN A 213      77.371 -18.593 -34.071  1.00 92.38           O  
ATOM   3395  N   LYS A 214      74.073 -22.122 -35.102  1.00 87.42           N  
ATOM   3396  H   LYS A 214      75.060 -22.317 -35.193  1.00 87.42           H  
ATOM   3397  CA  LYS A 214      73.134 -23.237 -35.166  1.00 87.42           C  
ATOM   3398  HA  LYS A 214      72.516 -23.113 -36.056  1.00 87.42           H  
ATOM   3399  C   LYS A 214      72.219 -23.241 -33.936  1.00 87.42           C  
ATOM   3400  CB  LYS A 214      73.946 -24.526 -35.303  1.00 87.42           C  
ATOM   3401  HB2 LYS A 214      74.537 -24.686 -34.402  1.00 87.42           H  
ATOM   3402  HB3 LYS A 214      74.624 -24.422 -36.150  1.00 87.42           H  
ATOM   3403  O   LYS A 214      72.694 -23.263 -32.804  1.00 87.42           O  
ATOM   3404  CG  LYS A 214      73.043 -25.733 -35.551  1.00 87.42           C  
ATOM   3405  HG2 LYS A 214      72.431 -25.547 -36.434  1.00 87.42           H  
ATOM   3406  HG3 LYS A 214      72.395 -25.900 -34.692  1.00 87.42           H  
ATOM   3407  CD  LYS A 214      73.911 -26.969 -35.783  1.00 87.42           C  
ATOM   3408  HD2 LYS A 214      74.471 -27.211 -34.880  1.00 87.42           H  
ATOM   3409  HD3 LYS A 214      74.601 -26.774 -36.603  1.00 87.42           H  
ATOM   3410  CE  LYS A 214      72.994 -28.120 -36.165  1.00 87.42           C  
ATOM   3411  HE2 LYS A 214      72.323 -28.363 -35.341  1.00 87.42           H  
ATOM   3412  HE3 LYS A 214      72.364 -27.792 -36.992  1.00 87.42           H  
ATOM   3413  NZ  LYS A 214      73.740 -29.321 -36.601  1.00 87.42           N  
ATOM   3414  HZ1 LYS A 214      73.066 -29.854 -37.132  1.00 87.42           H  
ATOM   3415  HZ2 LYS A 214      74.476 -29.098 -37.255  1.00 87.42           H  
ATOM   3416  HZ3 LYS A 214      74.076 -29.879 -35.829  1.00 87.42           H  
ATOM   3417  N   GLY A 215      70.907 -23.217 -34.172  1.00 85.24           N  
ATOM   3418  H   GLY A 215      70.596 -23.161 -35.132  1.00 85.24           H  
ATOM   3419  CA  GLY A 215      69.888 -23.184 -33.117  1.00 85.24           C  
ATOM   3420  HA2 GLY A 215      68.928 -23.467 -33.550  1.00 85.24           H  
ATOM   3421  HA3 GLY A 215      70.143 -23.916 -32.350  1.00 85.24           H  
ATOM   3422  C   GLY A 215      69.700 -21.827 -32.424  1.00 85.24           C  
ATOM   3423  O   GLY A 215      68.982 -21.766 -31.430  1.00 85.24           O  
ATOM   3424  N   GLN A 216      70.319 -20.748 -32.916  1.00 88.64           N  
ATOM   3425  H   GLN A 216      70.884 -20.837 -33.748  1.00 88.64           H  
ATOM   3426  CA  GLN A 216      70.164 -19.393 -32.376  1.00 88.64           C  
ATOM   3427  HA  GLN A 216      69.455 -19.425 -31.549  1.00 88.64           H  
ATOM   3428  C   GLN A 216      69.597 -18.427 -33.429  1.00 88.64           C  
ATOM   3429  CB  GLN A 216      71.505 -18.883 -31.825  1.00 88.64           C  
ATOM   3430  HB2 GLN A 216      71.371 -17.864 -31.462  1.00 88.64           H  
ATOM   3431  HB3 GLN A 216      72.243 -18.856 -32.627  1.00 88.64           H  
ATOM   3432  O   GLN A 216      69.815 -18.635 -34.624  1.00 88.64           O  
ATOM   3433  CG  GLN A 216      72.028 -19.748 -30.667  1.00 88.64           C  
ATOM   3434  HG2 GLN A 216      72.442 -20.678 -31.058  1.00 88.64           H  
ATOM   3435  HG3 GLN A 216      71.198 -19.997 -30.007  1.00 88.64           H  
ATOM   3436  CD  GLN A 216      73.104 -19.027 -29.861  1.00 88.64           C  
ATOM   3437  NE2 GLN A 216      72.904 -18.849 -28.572  1.00 88.64           N  
ATOM   3438 HE21 GLN A 216      72.064 -19.193 -28.130  1.00 88.64           H  
ATOM   3439 HE22 GLN A 216      73.628 -18.357 -28.068  1.00 88.64           H  
ATOM   3440  OE1 GLN A 216      74.132 -18.597 -30.366  1.00 88.64           O  
ATOM   3441  N   PRO A 217      68.877 -17.365 -33.016  1.00 88.75           N  
ATOM   3442  CA  PRO A 217      68.433 -16.321 -33.934  1.00 88.75           C  
ATOM   3443  HA  PRO A 217      67.908 -16.769 -34.778  1.00 88.75           H  
ATOM   3444  C   PRO A 217      69.619 -15.508 -34.471  1.00 88.75           C  
ATOM   3445  CB  PRO A 217      67.458 -15.458 -33.128  1.00 88.75           C  
ATOM   3446  HB2 PRO A 217      66.458 -15.887 -33.189  1.00 88.75           H  
ATOM   3447  HB3 PRO A 217      67.447 -14.420 -33.460  1.00 88.75           H  
ATOM   3448  O   PRO A 217      70.707 -15.496 -33.890  1.00 88.75           O  
ATOM   3449  CG  PRO A 217      67.981 -15.589 -31.699  1.00 88.75           C  
ATOM   3450  HG2 PRO A 217      67.199 -15.411 -30.961  1.00 88.75           H  
ATOM   3451  HG3 PRO A 217      68.813 -14.901 -31.550  1.00 88.75           H  
ATOM   3452  CD  PRO A 217      68.492 -17.029 -31.649  1.00 88.75           C  
ATOM   3453  HD2 PRO A 217      67.689 -17.693 -31.329  1.00 88.75           H  
ATOM   3454  HD3 PRO A 217      69.333 -17.097 -30.959  1.00 88.75           H  
ATOM   3455  N   VAL A 218      69.390 -14.793 -35.573  1.00 90.22           N  
ATOM   3456  H   VAL A 218      68.478 -14.843 -36.003  1.00 90.22           H  
ATOM   3457  CA  VAL A 218      70.385 -13.892 -36.164  1.00 90.22           C  
ATOM   3458  HA  VAL A 218      71.283 -14.469 -36.384  1.00 90.22           H  
ATOM   3459  C   VAL A 218      70.751 -12.783 -35.179  1.00 90.22           C  
ATOM   3460  CB  VAL A 218      69.875 -13.275 -37.479  1.00 90.22           C  
ATOM   3461  HB  VAL A 218      68.968 -12.705 -37.283  1.00 90.22           H  
ATOM   3462  O   VAL A 218      69.888 -12.066 -34.672  1.00 90.22           O  
ATOM   3463  CG1 VAL A 218      70.915 -12.341 -38.113  1.00 90.22           C  
ATOM   3464 HG11 VAL A 218      71.869 -12.859 -38.215  1.00 90.22           H  
ATOM   3465 HG12 VAL A 218      70.571 -12.027 -39.098  1.00 90.22           H  
ATOM   3466 HG13 VAL A 218      71.048 -11.451 -37.499  1.00 90.22           H  
ATOM   3467  CG2 VAL A 218      69.550 -14.355 -38.511  1.00 90.22           C  
ATOM   3468 HG21 VAL A 218      69.182 -13.864 -39.411  1.00 90.22           H  
ATOM   3469 HG22 VAL A 218      68.775 -15.030 -38.147  1.00 90.22           H  
ATOM   3470 HG23 VAL A 218      70.445 -14.923 -38.764  1.00 90.22           H  
ATOM   3471  N   VAL A 219      72.048 -12.603 -34.955  1.00 87.15           N  
ATOM   3472  H   VAL A 219      72.694 -13.229 -35.415  1.00 87.15           H  
ATOM   3473  CA  VAL A 219      72.611 -11.482 -34.203  1.00 87.15           C  
ATOM   3474  HA  VAL A 219      71.834 -11.045 -33.575  1.00 87.15           H  
ATOM   3475  C   VAL A 219      73.085 -10.435 -35.202  1.00 87.15           C  
ATOM   3476  CB  VAL A 219      73.747 -11.951 -33.279  1.00 87.15           C  
ATOM   3477  HB  VAL A 219      74.542 -12.391 -33.880  1.00 87.15           H  
ATOM   3478  O   VAL A 219      73.956 -10.708 -36.028  1.00 87.15           O  
ATOM   3479  CG1 VAL A 219      74.327 -10.775 -32.480  1.00 87.15           C  
ATOM   3480 HG11 VAL A 219      74.773 -10.041 -33.151  1.00 87.15           H  
ATOM   3481 HG12 VAL A 219      75.102 -11.137 -31.803  1.00 87.15           H  
ATOM   3482 HG13 VAL A 219      73.542 -10.298 -31.894  1.00 87.15           H  
ATOM   3483  CG2 VAL A 219      73.257 -13.008 -32.282  1.00 87.15           C  
ATOM   3484 HG21 VAL A 219      72.435 -12.612 -31.685  1.00 87.15           H  
ATOM   3485 HG22 VAL A 219      74.072 -13.309 -31.624  1.00 87.15           H  
ATOM   3486 HG23 VAL A 219      72.910 -13.894 -32.814  1.00 87.15           H  
ATOM   3487  N   GLN A 220      72.517  -9.233 -35.122  1.00 82.38           N  
ATOM   3488  H   GLN A 220      71.833  -9.077 -34.395  1.00 82.38           H  
ATOM   3489  CA  GLN A 220      72.779  -8.130 -36.047  1.00 82.38           C  
ATOM   3490  HA  GLN A 220      73.481  -8.466 -36.810  1.00 82.38           H  
ATOM   3491  C   GLN A 220      73.425  -6.921 -35.360  1.00 82.38           C  
ATOM   3492  CB  GLN A 220      71.486  -7.749 -36.783  1.00 82.38           C  
ATOM   3493  HB2 GLN A 220      71.705  -6.892 -37.420  1.00 82.38           H  
ATOM   3494  HB3 GLN A 220      71.188  -8.587 -37.414  1.00 82.38           H  
ATOM   3495  O   GLN A 220      73.111  -6.597 -34.216  1.00 82.38           O  
ATOM   3496  CG  GLN A 220      70.296  -7.337 -35.907  1.00 82.38           C  
ATOM   3497  HG2 GLN A 220      69.965  -8.193 -35.319  1.00 82.38           H  
ATOM   3498  HG3 GLN A 220      70.598  -6.542 -35.224  1.00 82.38           H  
ATOM   3499  CD  GLN A 220      69.115  -6.827 -36.733  1.00 82.38           C  
ATOM   3500  NE2 GLN A 220      67.975  -6.617 -36.115  1.00 82.38           N  
ATOM   3501 HE21 GLN A 220      67.205  -6.332 -36.703  1.00 82.38           H  
ATOM   3502 HE22 GLN A 220      67.867  -6.846 -35.137  1.00 82.38           H  
ATOM   3503  OE1 GLN A 220      69.182  -6.594 -37.930  1.00 82.38           O  
ATOM   3504  N   GLY A 221      74.316  -6.232 -36.076  1.00 72.50           N  
ATOM   3505  H   GLY A 221      74.594  -6.604 -36.973  1.00 72.50           H  
ATOM   3506  CA  GLY A 221      74.882  -4.944 -35.676  1.00 72.50           C  
ATOM   3507  HA2 GLY A 221      75.146  -4.988 -34.619  1.00 72.50           H  
ATOM   3508  HA3 GLY A 221      75.795  -4.767 -36.245  1.00 72.50           H  
ATOM   3509  C   GLY A 221      73.933  -3.755 -35.892  1.00 72.50           C  
ATOM   3510  O   GLY A 221      72.940  -3.829 -36.611  1.00 72.50           O  
ATOM   3511  N   SER A 222      74.272  -2.604 -35.306  1.00 64.79           N  
ATOM   3512  H   SER A 222      75.125  -2.578 -34.766  1.00 64.79           H  
ATOM   3513  CA  SER A 222      73.409  -1.410 -35.232  1.00 64.79           C  
ATOM   3514  HA  SER A 222      72.432  -1.722 -34.864  1.00 64.79           H  
ATOM   3515  C   SER A 222      73.155  -0.666 -36.553  1.00 64.79           C  
ATOM   3516  CB  SER A 222      74.007  -0.438 -34.209  1.00 64.79           C  
ATOM   3517  HB2 SER A 222      73.437   0.491 -34.204  1.00 64.79           H  
ATOM   3518  HB3 SER A 222      73.944  -0.890 -33.219  1.00 64.79           H  
ATOM   3519  O   SER A 222      72.259   0.173 -36.609  1.00 64.79           O  
ATOM   3520  OG  SER A 222      75.371  -0.171 -34.507  1.00 64.79           O  
ATOM   3521  HG  SER A 222      75.741   0.328 -33.776  1.00 64.79           H  
ATOM   3522  N   LYS A 223      73.922  -0.935 -37.619  1.00 65.09           N  
ATOM   3523  H   LYS A 223      74.614  -1.662 -37.511  1.00 65.09           H  
ATOM   3524  CA  LYS A 223      73.785  -0.257 -38.929  1.00 65.09           C  
ATOM   3525  HA  LYS A 223      73.341   0.725 -38.767  1.00 65.09           H  
ATOM   3526  C   LYS A 223      72.816  -0.952 -39.904  1.00 65.09           C  
ATOM   3527  CB  LYS A 223      75.165  -0.054 -39.578  1.00 65.09           C  
ATOM   3528  HB2 LYS A 223      75.009   0.212 -40.624  1.00 65.09           H  
ATOM   3529  HB3 LYS A 223      75.710  -0.998 -39.564  1.00 65.09           H  
ATOM   3530  O   LYS A 223      72.715  -0.542 -41.060  1.00 65.09           O  
ATOM   3531  CG  LYS A 223      76.034   1.055 -38.956  1.00 65.09           C  
ATOM   3532  HG2 LYS A 223      76.373   0.756 -37.964  1.00 65.09           H  
ATOM   3533  HG3 LYS A 223      75.461   1.980 -38.887  1.00 65.09           H  
ATOM   3534  CD  LYS A 223      77.238   1.256 -39.895  1.00 65.09           C  
ATOM   3535  HD2 LYS A 223      77.779   0.312 -39.959  1.00 65.09           H  
ATOM   3536  HD3 LYS A 223      76.861   1.487 -40.891  1.00 65.09           H  
ATOM   3537  CE  LYS A 223      78.228   2.358 -39.508  1.00 65.09           C  
ATOM   3538  HE2 LYS A 223      77.695   3.308 -39.470  1.00 65.09           H  
ATOM   3539  HE3 LYS A 223      78.632   2.136 -38.521  1.00 65.09           H  
ATOM   3540  NZ  LYS A 223      79.328   2.413 -40.522  1.00 65.09           N  
ATOM   3541  HZ1 LYS A 223      80.031   3.113 -40.331  1.00 65.09           H  
ATOM   3542  HZ2 LYS A 223      79.005   2.540 -41.470  1.00 65.09           H  
ATOM   3543  HZ3 LYS A 223      79.813   1.530 -40.590  1.00 65.09           H  
ATOM   3544  N   LEU A 224      72.141  -2.017 -39.480  1.00 72.50           N  
ATOM   3545  H   LEU A 224      72.201  -2.283 -38.508  1.00 72.50           H  
ATOM   3546  CA  LEU A 224      71.309  -2.837 -40.358  1.00 72.50           C  
ATOM   3547  HA  LEU A 224      71.713  -2.786 -41.369  1.00 72.50           H  
ATOM   3548  C   LEU A 224      69.874  -2.325 -40.438  1.00 72.50           C  
ATOM   3549  CB  LEU A 224      71.386  -4.295 -39.891  1.00 72.50           C  
ATOM   3550  HB2 LEU A 224      70.552  -4.868 -40.297  1.00 72.50           H  
ATOM   3551  HB3 LEU A 224      71.302  -4.327 -38.804  1.00 72.50           H  
ATOM   3552  O   LEU A 224      69.281  -1.928 -39.439  1.00 72.50           O  
ATOM   3553  CG  LEU A 224      72.710  -4.923 -40.346  1.00 72.50           C  
ATOM   3554  HG  LEU A 224      73.516  -4.190 -40.312  1.00 72.50           H  
ATOM   3555  CD1 LEU A 224      73.095  -6.089 -39.461  1.00 72.50           C  
ATOM   3556 HD11 LEU A 224      72.317  -6.852 -39.497  1.00 72.50           H  
ATOM   3557 HD12 LEU A 224      73.233  -5.722 -38.444  1.00 72.50           H  
ATOM   3558 HD13 LEU A 224      74.034  -6.529 -39.800  1.00 72.50           H  
ATOM   3559  CD2 LEU A 224      72.571  -5.456 -41.763  1.00 72.50           C  
ATOM   3560 HD21 LEU A 224      71.843  -6.267 -41.767  1.00 72.50           H  
ATOM   3561 HD22 LEU A 224      72.209  -4.678 -42.436  1.00 72.50           H  
ATOM   3562 HD23 LEU A 224      73.540  -5.818 -42.107  1.00 72.50           H  
ATOM   3563  N   LYS A 225      69.308  -2.365 -41.649  1.00 77.21           N  
ATOM   3564  H   LYS A 225      69.852  -2.734 -42.415  1.00 77.21           H  
ATOM   3565  CA  LYS A 225      67.872  -2.145 -41.853  1.00 77.21           C  
ATOM   3566  HA  LYS A 225      67.529  -1.362 -41.177  1.00 77.21           H  
ATOM   3567  C   LYS A 225      67.085  -3.406 -41.504  1.00 77.21           C  
ATOM   3568  CB  LYS A 225      67.633  -1.713 -43.305  1.00 77.21           C  
ATOM   3569  HB2 LYS A 225      68.296  -0.880 -43.534  1.00 77.21           H  
ATOM   3570  HB3 LYS A 225      67.875  -2.539 -43.974  1.00 77.21           H  
ATOM   3571  O   LYS A 225      66.004  -3.311 -40.936  1.00 77.21           O  
ATOM   3572  CG  LYS A 225      66.183  -1.272 -43.544  1.00 77.21           C  
ATOM   3573  HG2 LYS A 225      65.509  -2.107 -43.353  1.00 77.21           H  
ATOM   3574  HG3 LYS A 225      65.937  -0.452 -42.869  1.00 77.21           H  
ATOM   3575  CD  LYS A 225      66.005  -0.813 -44.994  1.00 77.21           C  
ATOM   3576  HD2 LYS A 225      66.290  -1.627 -45.659  1.00 77.21           H  
ATOM   3577  HD3 LYS A 225      66.647   0.047 -45.181  1.00 77.21           H  
ATOM   3578  CE  LYS A 225      64.543  -0.433 -45.242  1.00 77.21           C  
ATOM   3579  HE2 LYS A 225      64.285   0.408 -44.598  1.00 77.21           H  
ATOM   3580  HE3 LYS A 225      63.916  -1.277 -44.955  1.00 77.21           H  
ATOM   3581  NZ  LYS A 225      64.317  -0.091 -46.668  1.00 77.21           N  
ATOM   3582  HZ1 LYS A 225      64.888   0.696 -46.941  1.00 77.21           H  
ATOM   3583  HZ2 LYS A 225      63.345   0.132 -46.826  1.00 77.21           H  
ATOM   3584  HZ3 LYS A 225      64.561  -0.877 -47.254  1.00 77.21           H  
ATOM   3585  N   ASN A 226      67.625  -4.561 -41.893  1.00 87.92           N  
ATOM   3586  H   ASN A 226      68.529  -4.541 -42.342  1.00 87.92           H  
ATOM   3587  CA  ASN A 226      67.059  -5.877 -41.631  1.00 87.92           C  
ATOM   3588  HA  ASN A 226      66.636  -5.887 -40.627  1.00 87.92           H  
ATOM   3589  C   ASN A 226      68.154  -6.954 -41.707  1.00 87.92           C  
ATOM   3590  CB  ASN A 226      65.946  -6.157 -42.664  1.00 87.92           C  
ATOM   3591  HB2 ASN A 226      66.387  -6.291 -43.652  1.00 87.92           H  
ATOM   3592  HB3 ASN A 226      65.248  -5.320 -42.698  1.00 87.92           H  
ATOM   3593  O   ASN A 226      69.103  -6.802 -42.484  1.00 87.92           O  
ATOM   3594  CG  ASN A 226      65.144  -7.393 -42.298  1.00 87.92           C  
ATOM   3595  ND2 ASN A 226      64.585  -8.090 -43.259  1.00 87.92           N  
ATOM   3596 HD21 ASN A 226      64.158  -8.964 -42.986  1.00 87.92           H  
ATOM   3597 HD22 ASN A 226      64.754  -7.894 -44.235  1.00 87.92           H  
ATOM   3598  OD1 ASN A 226      65.027  -7.739 -41.138  1.00 87.92           O  
ATOM   3599  N   ALA A 227      67.996  -8.041 -40.958  1.00 91.46           N  
ATOM   3600  H   ALA A 227      67.165  -8.120 -40.390  1.00 91.46           H  
ATOM   3601  CA  ALA A 227      68.829  -9.233 -41.040  1.00 91.46           C  
ATOM   3602  HA  ALA A 227      69.228  -9.319 -42.051  1.00 91.46           H  
ATOM   3603  C   ALA A 227      67.983 -10.475 -40.748  1.00 91.46           C  
ATOM   3604  CB  ALA A 227      69.997  -9.114 -40.057  1.00 91.46           C  
ATOM   3605  HB1 ALA A 227      69.610  -9.095 -39.039  1.00 91.46           H  
ATOM   3606  HB2 ALA A 227      70.551  -8.195 -40.252  1.00 91.46           H  
ATOM   3607  HB3 ALA A 227      70.662  -9.969 -40.174  1.00 91.46           H  
ATOM   3608  O   ALA A 227      67.252 -10.519 -39.760  1.00 91.46           O  
ATOM   3609  N   GLU A 228      68.104 -11.486 -41.596  1.00 93.94           N  
ATOM   3610  H   GLU A 228      68.756 -11.407 -42.363  1.00 93.94           H  
ATOM   3611  CA  GLU A 228      67.380 -12.749 -41.489  1.00 93.94           C  
ATOM   3612  HA  GLU A 228      67.106 -12.916 -40.447  1.00 93.94           H  
ATOM   3613  C   GLU A 228      68.281 -13.905 -41.920  1.00 93.94           C  
ATOM   3614  CB  GLU A 228      66.079 -12.701 -42.304  1.00 93.94           C  
ATOM   3615  HB2 GLU A 228      65.464 -11.889 -41.917  1.00 93.94           H  
ATOM   3616  HB3 GLU A 228      65.542 -13.637 -42.149  1.00 93.94           H  
ATOM   3617  O   GLU A 228      69.239 -13.718 -42.663  1.00 93.94           O  
ATOM   3618  CG  GLU A 228      66.299 -12.498 -43.813  1.00 93.94           C  
ATOM   3619  HG2 GLU A 228      66.938 -13.300 -44.181  1.00 93.94           H  
ATOM   3620  HG3 GLU A 228      66.807 -11.548 -43.982  1.00 93.94           H  
ATOM   3621  CD  GLU A 228      64.989 -12.513 -44.610  1.00 93.94           C  
ATOM   3622  OE1 GLU A 228      65.065 -12.838 -45.815  1.00 93.94           O  
ATOM   3623  OE2 GLU A 228      63.926 -12.208 -44.023  1.00 93.94           O  
ATOM   3624  N   GLY A 229      68.026 -15.109 -41.431  1.00 93.20           N  
ATOM   3625  H   GLY A 229      67.232 -15.263 -40.826  1.00 93.20           H  
ATOM   3626  CA  GLY A 229      68.886 -16.248 -41.708  1.00 93.20           C  
ATOM   3627  HA2 GLY A 229      68.878 -16.449 -42.779  1.00 93.20           H  
ATOM   3628  HA3 GLY A 229      69.910 -16.033 -41.401  1.00 93.20           H  
ATOM   3629  C   GLY A 229      68.417 -17.486 -40.975  1.00 93.20           C  
ATOM   3630  O   GLY A 229      67.718 -17.398 -39.965  1.00 93.20           O  
ATOM   3631  N   GLU A 230      68.815 -18.637 -41.496  1.00 93.44           N  
ATOM   3632  H   GLU A 230      69.425 -18.614 -42.300  1.00 93.44           H  
ATOM   3633  CA  GLU A 230      68.453 -19.940 -40.959  1.00 93.44           C  
ATOM   3634  HA  GLU A 230      68.375 -19.854 -39.876  1.00 93.44           H  
ATOM   3635  C   GLU A 230      69.551 -20.961 -41.291  1.00 93.44           C  
ATOM   3636  CB  GLU A 230      67.073 -20.350 -41.504  1.00 93.44           C  
ATOM   3637  HB2 GLU A 230      66.409 -19.487 -41.445  1.00 93.44           H  
ATOM   3638  HB3 GLU A 230      67.162 -20.647 -42.549  1.00 93.44           H  
ATOM   3639  O   GLU A 230      70.085 -20.993 -42.405  1.00 93.44           O  
ATOM   3640  CG  GLU A 230      66.444 -21.487 -40.684  1.00 93.44           C  
ATOM   3641  HG2 GLU A 230      67.037 -22.390 -40.831  1.00 93.44           H  
ATOM   3642  HG3 GLU A 230      66.499 -21.223 -39.628  1.00 93.44           H  
ATOM   3643  CD  GLU A 230      64.973 -21.777 -41.044  1.00 93.44           C  
ATOM   3644  OE1 GLU A 230      64.400 -22.698 -40.417  1.00 93.44           O  
ATOM   3645  OE2 GLU A 230      64.420 -21.138 -41.970  1.00 93.44           O  
ATOM   3646  N   ILE A 231      69.904 -21.795 -40.309  1.00 90.48           N  
ATOM   3647  H   ILE A 231      69.380 -21.756 -39.447  1.00 90.48           H  
ATOM   3648  CA  ILE A 231      70.835 -22.915 -40.480  1.00 90.48           C  
ATOM   3649  HA  ILE A 231      71.324 -22.831 -41.450  1.00 90.48           H  
ATOM   3650  C   ILE A 231      70.025 -24.207 -40.494  1.00 90.48           C  
ATOM   3651  CB  ILE A 231      71.948 -22.903 -39.405  1.00 90.48           C  
ATOM   3652  HB  ILE A 231      71.489 -22.780 -38.424  1.00 90.48           H  
ATOM   3653  O   ILE A 231      69.384 -24.553 -39.503  1.00 90.48           O  
ATOM   3654  CG1 ILE A 231      72.889 -21.705 -39.670  1.00 90.48           C  
ATOM   3655 HG12 ILE A 231      72.299 -20.789 -39.716  1.00 90.48           H  
ATOM   3656 HG13 ILE A 231      73.372 -21.835 -40.638  1.00 90.48           H  
ATOM   3657  CG2 ILE A 231      72.730 -24.235 -39.408  1.00 90.48           C  
ATOM   3658 HG21 ILE A 231      72.076 -25.056 -39.115  1.00 90.48           H  
ATOM   3659 HG22 ILE A 231      73.552 -24.215 -38.693  1.00 90.48           H  
ATOM   3660 HG23 ILE A 231      73.117 -24.444 -40.406  1.00 90.48           H  
ATOM   3661  CD1 ILE A 231      73.972 -21.494 -38.609  1.00 90.48           C  
ATOM   3662 HD11 ILE A 231      74.649 -22.347 -38.553  1.00 90.48           H  
ATOM   3663 HD12 ILE A 231      73.499 -21.321 -37.643  1.00 90.48           H  
ATOM   3664 HD13 ILE A 231      74.562 -20.618 -38.880  1.00 90.48           H  
ATOM   3665  N   PHE A 232      70.087 -24.930 -41.609  1.00 87.28           N  
ATOM   3666  H   PHE A 232      70.704 -24.614 -42.344  1.00 87.28           H  
ATOM   3667  CA  PHE A 232      69.406 -26.206 -41.795  1.00 87.28           C  
ATOM   3668  HA  PHE A 232      68.599 -26.280 -41.066  1.00 87.28           H  
ATOM   3669  C   PHE A 232      70.364 -27.379 -41.563  1.00 87.28           C  
ATOM   3670  CB  PHE A 232      68.776 -26.272 -43.195  1.00 87.28           C  
ATOM   3671  HB2 PHE A 232      68.276 -27.233 -43.308  1.00 87.28           H  
ATOM   3672  HB3 PHE A 232      69.572 -26.235 -43.939  1.00 87.28           H  
ATOM   3673  O   PHE A 232      71.502 -27.369 -42.025  1.00 87.28           O  
ATOM   3674  CG  PHE A 232      67.768 -25.175 -43.487  1.00 87.28           C  
ATOM   3675  CD1 PHE A 232      66.500 -25.190 -42.876  1.00 87.28           C  
ATOM   3676  HD1 PHE A 232      66.245 -25.965 -42.168  1.00 87.28           H  
ATOM   3677  CD2 PHE A 232      68.108 -24.121 -44.353  1.00 87.28           C  
ATOM   3678  HD2 PHE A 232      69.082 -24.102 -44.819  1.00 87.28           H  
ATOM   3679  CE1 PHE A 232      65.584 -24.154 -43.130  1.00 87.28           C  
ATOM   3680  HE1 PHE A 232      64.644 -24.118 -42.599  1.00 87.28           H  
ATOM   3681  CE2 PHE A 232      67.197 -23.080 -44.600  1.00 87.28           C  
ATOM   3682  HE2 PHE A 232      67.484 -22.256 -45.236  1.00 87.28           H  
ATOM   3683  CZ  PHE A 232      65.934 -23.096 -43.986  1.00 87.28           C  
ATOM   3684  HZ  PHE A 232      65.258 -22.265 -44.120  1.00 87.28           H  
ATOM   3685  N   ASP A 233      69.874 -28.427 -40.899  1.00 74.24           N  
ATOM   3686  H   ASP A 233      68.985 -28.326 -40.429  1.00 74.24           H  
ATOM   3687  CA  ASP A 233      70.600 -29.695 -40.725  1.00 74.24           C  
ATOM   3688  HA  ASP A 233      71.649 -29.491 -40.511  1.00 74.24           H  
ATOM   3689  C   ASP A 233      70.578 -30.592 -41.969  1.00 74.24           C  
ATOM   3690  CB  ASP A 233      69.969 -30.461 -39.549  1.00 74.24           C  
ATOM   3691  HB2 ASP A 233      70.268 -31.508 -39.597  1.00 74.24           H  
ATOM   3692  HB3 ASP A 233      68.882 -30.420 -39.620  1.00 74.24           H  
ATOM   3693  O   ASP A 233      71.394 -31.499 -42.110  1.00 74.24           O  
ATOM   3694  CG  ASP A 233      70.436 -29.916 -38.208  1.00 74.24           C  
ATOM   3695  OD1 ASP A 233      71.653 -29.661 -38.106  1.00 74.24           O  
ATOM   3696  OD2 ASP A 233      69.623 -29.790 -37.272  1.00 74.24           O  
ATOM   3697  N   ASN A 234      69.606 -30.377 -42.853  1.00 65.33           N  
ATOM   3698  H   ASN A 234      69.054 -29.539 -42.740  1.00 65.33           H  
ATOM   3699  CA  ASN A 234      69.268 -31.305 -43.923  1.00 65.33           C  
ATOM   3700  HA  ASN A 234      69.594 -32.303 -43.630  1.00 65.33           H  
ATOM   3701  C   ASN A 234      69.986 -30.944 -45.232  1.00 65.33           C  
ATOM   3702  CB  ASN A 234      67.732 -31.311 -44.047  1.00 65.33           C  
ATOM   3703  HB2 ASN A 234      67.402 -30.365 -44.475  1.00 65.33           H  
ATOM   3704  HB3 ASN A 234      67.301 -31.408 -43.051  1.00 65.33           H  
ATOM   3705  O   ASN A 234      69.950 -29.794 -45.659  1.00 65.33           O  
ATOM   3706  CG  ASN A 234      67.185 -32.450 -44.884  1.00 65.33           C  
ATOM   3707  ND2 ASN A 234      65.884 -32.526 -45.034  1.00 65.33           N  
ATOM   3708 HD21 ASN A 234      65.549 -33.328 -45.549  1.00 65.33           H  
ATOM   3709 HD22 ASN A 234      65.275 -31.902 -44.524  1.00 65.33           H  
ATOM   3710  OD1 ASN A 234      67.889 -33.271 -45.438  1.00 65.33           O  
ATOM   3711  N   GLU A 235      70.510 -31.939 -45.952  1.00 65.54           N  
ATOM   3712  H   GLU A 235      70.482 -32.867 -45.554  1.00 65.54           H  
ATOM   3713  CA  GLU A 235      71.215 -31.785 -47.242  1.00 65.54           C  
ATOM   3714  HA  GLU A 235      72.025 -31.068 -47.111  1.00 65.54           H  
ATOM   3715  C   GLU A 235      70.335 -31.273 -48.405  1.00 65.54           C  
ATOM   3716  CB  GLU A 235      71.816 -33.134 -47.664  1.00 65.54           C  
ATOM   3717  HB2 GLU A 235      71.001 -33.832 -47.855  1.00 65.54           H  
ATOM   3718  HB3 GLU A 235      72.359 -32.975 -48.596  1.00 65.54           H  
ATOM   3719  O   GLU A 235      70.770 -31.198 -49.557  1.00 65.54           O  
ATOM   3720  CG  GLU A 235      72.790 -33.764 -46.660  1.00 65.54           C  
ATOM   3721  HG2 GLU A 235      73.548 -33.024 -46.402  1.00 65.54           H  
ATOM   3722  HG3 GLU A 235      72.246 -34.034 -45.754  1.00 65.54           H  
ATOM   3723  CD  GLU A 235      73.471 -35.015 -47.242  1.00 65.54           C  
ATOM   3724  OE1 GLU A 235      74.435 -35.489 -46.607  1.00 65.54           O  
ATOM   3725  OE2 GLU A 235      73.055 -35.466 -48.339  1.00 65.54           O  
ATOM   3726  N   SER A 236      69.062 -30.977 -48.137  1.00 66.72           N  
ATOM   3727  H   SER A 236      68.798 -30.997 -47.162  1.00 66.72           H  
ATOM   3728  CA  SER A 236      68.083 -30.550 -49.143  1.00 66.72           C  
ATOM   3729  HA  SER A 236      68.407 -30.889 -50.127  1.00 66.72           H  
ATOM   3730  C   SER A 236      67.909 -29.034 -49.235  1.00 66.72           C  
ATOM   3731  CB  SER A 236      66.728 -31.196 -48.855  1.00 66.72           C  
ATOM   3732  HB2 SER A 236      66.352 -30.840 -47.896  1.00 66.72           H  
ATOM   3733  HB3 SER A 236      66.022 -30.915 -49.636  1.00 66.72           H  
ATOM   3734  O   SER A 236      67.422 -28.564 -50.262  1.00 66.72           O  
ATOM   3735  OG  SER A 236      66.843 -32.606 -48.819  1.00 66.72           O  
ATOM   3736  HG  SER A 236      67.454 -32.849 -48.119  1.00 66.72           H  
ATOM   3737  N   LYS A 237      68.255 -28.279 -48.184  1.00 79.88           N  
ATOM   3738  H   LYS A 237      68.774 -28.706 -47.430  1.00 79.88           H  
ATOM   3739  CA  LYS A 237      68.125 -26.817 -48.147  1.00 79.88           C  
ATOM   3740  HA  LYS A 237      67.859 -26.445 -49.137  1.00 79.88           H  
ATOM   3741  C   LYS A 237      69.454 -26.182 -47.778  1.00 79.88           C  
ATOM   3742  CB  LYS A 237      67.055 -26.361 -47.145  1.00 79.88           C  
ATOM   3743  HB2 LYS A 237      67.229 -26.843 -46.183  1.00 79.88           H  
ATOM   3744  HB3 LYS A 237      67.170 -25.287 -47.003  1.00 79.88           H  
ATOM   3745  O   LYS A 237      70.086 -26.582 -46.805  1.00 79.88           O  
ATOM   3746  CG  LYS A 237      65.618 -26.632 -47.611  1.00 79.88           C  
ATOM   3747  HG2 LYS A 237      65.432 -27.705 -47.637  1.00 79.88           H  
ATOM   3748  HG3 LYS A 237      65.474 -26.214 -48.608  1.00 79.88           H  
ATOM   3749  CD  LYS A 237      64.652 -25.954 -46.632  1.00 79.88           C  
ATOM   3750  HD2 LYS A 237      64.889 -24.891 -46.590  1.00 79.88           H  
ATOM   3751  HD3 LYS A 237      64.802 -26.373 -45.637  1.00 79.88           H  
ATOM   3752  CE  LYS A 237      63.189 -26.124 -47.048  1.00 79.88           C  
ATOM   3753  HE2 LYS A 237      63.074 -25.752 -48.066  1.00 79.88           H  
ATOM   3754  HE3 LYS A 237      62.939 -27.185 -47.038  1.00 79.88           H  
ATOM   3755  NZ  LYS A 237      62.309 -25.367 -46.121  1.00 79.88           N  
ATOM   3756  HZ1 LYS A 237      62.433 -25.684 -45.170  1.00 79.88           H  
ATOM   3757  HZ2 LYS A 237      62.563 -24.390 -46.125  1.00 79.88           H  
ATOM   3758  HZ3 LYS A 237      61.335 -25.446 -46.376  1.00 79.88           H  
ATOM   3759  N   ASP A 238      69.825 -25.158 -48.530  1.00 87.73           N  
ATOM   3760  H   ASP A 238      69.265 -24.891 -49.328  1.00 87.73           H  
ATOM   3761  CA  ASP A 238      71.022 -24.382 -48.251  1.00 87.73           C  
ATOM   3762  HA  ASP A 238      71.840 -25.066 -48.026  1.00 87.73           H  
ATOM   3763  C   ASP A 238      70.780 -23.497 -47.029  1.00 87.73           C  
ATOM   3764  CB  ASP A 238      71.423 -23.569 -49.485  1.00 87.73           C  
ATOM   3765  HB2 ASP A 238      70.621 -22.872 -49.730  1.00 87.73           H  
ATOM   3766  HB3 ASP A 238      72.316 -22.990 -49.250  1.00 87.73           H  
ATOM   3767  O   ASP A 238      69.755 -22.820 -46.922  1.00 87.73           O  
ATOM   3768  CG  ASP A 238      71.718 -24.452 -50.701  1.00 87.73           C  
ATOM   3769  OD1 ASP A 238      72.087 -25.636 -50.524  1.00 87.73           O  
ATOM   3770  OD2 ASP A 238      71.619 -23.924 -51.830  1.00 87.73           O  
ATOM   3771  N   SER A 239      71.722 -23.519 -46.091  1.00 92.31           N  
ATOM   3772  H   SER A 239      72.587 -23.987 -46.322  1.00 92.31           H  
ATOM   3773  CA  SER A 239      71.704 -22.599 -44.953  1.00 92.31           C  
ATOM   3774  HA  SER A 239      70.709 -22.563 -44.507  1.00 92.31           H  
ATOM   3775  C   SER A 239      72.064 -21.204 -45.437  1.00 92.31           C  
ATOM   3776  CB  SER A 239      72.701 -23.048 -43.897  1.00 92.31           C  
ATOM   3777  HB2 SER A 239      73.692 -23.112 -44.346  1.00 92.31           H  
ATOM   3778  HB3 SER A 239      72.726 -22.322 -43.085  1.00 92.31           H  
ATOM   3779  O   SER A 239      72.915 -21.074 -46.317  1.00 92.31           O  
ATOM   3780  OG  SER A 239      72.328 -24.315 -43.394  1.00 92.31           O  
ATOM   3781  HG  SER A 239      72.180 -24.908 -44.134  1.00 92.31           H  
ATOM   3782  N   TYR A 240      71.460 -20.163 -44.874  1.00 95.09           N  
ATOM   3783  H   TYR A 240      70.809 -20.301 -44.114  1.00 95.09           H  
ATOM   3784  CA  TYR A 240      71.715 -18.805 -45.342  1.00 95.09           C  
ATOM   3785  HA  TYR A 240      72.730 -18.785 -45.737  1.00 95.09           H  
ATOM   3786  C   TYR A 240      71.674 -17.754 -44.237  1.00 95.09           C  
ATOM   3787  CB  TYR A 240      70.766 -18.448 -46.497  1.00 95.09           C  
ATOM   3788  HB2 TYR A 240      70.726 -19.279 -47.201  1.00 95.09           H  
ATOM   3789  HB3 TYR A 240      71.184 -17.593 -47.027  1.00 95.09           H  
ATOM   3790  O   TYR A 240      71.067 -17.933 -43.183  1.00 95.09           O  
ATOM   3791  CG  TYR A 240      69.355 -18.100 -46.072  1.00 95.09           C  
ATOM   3792  CD1 TYR A 240      68.438 -19.122 -45.759  1.00 95.09           C  
ATOM   3793  HD1 TYR A 240      68.738 -20.157 -45.829  1.00 95.09           H  
ATOM   3794  CD2 TYR A 240      68.971 -16.748 -45.972  1.00 95.09           C  
ATOM   3795  HD2 TYR A 240      69.676 -15.966 -46.213  1.00 95.09           H  
ATOM   3796  CE1 TYR A 240      67.136 -18.789 -45.340  1.00 95.09           C  
ATOM   3797  HE1 TYR A 240      66.426 -19.558 -45.072  1.00 95.09           H  
ATOM   3798  CE2 TYR A 240      67.667 -16.413 -45.563  1.00 95.09           C  
ATOM   3799  HE2 TYR A 240      67.365 -15.378 -45.494  1.00 95.09           H  
ATOM   3800  OH  TYR A 240      65.480 -17.118 -44.877  1.00 95.09           O  
ATOM   3801  HH  TYR A 240      65.329 -16.170 -44.876  1.00 95.09           H  
ATOM   3802  CZ  TYR A 240      66.746 -17.435 -45.249  1.00 95.09           C  
ATOM   3803  N   LEU A 241      72.326 -16.634 -44.520  1.00 96.54           N  
ATOM   3804  H   LEU A 241      72.833 -16.613 -45.393  1.00 96.54           H  
ATOM   3805  CA  LEU A 241      72.288 -15.397 -43.762  1.00 96.54           C  
ATOM   3806  HA  LEU A 241      71.408 -15.394 -43.120  1.00 96.54           H  
ATOM   3807  C   LEU A 241      72.171 -14.247 -44.765  1.00 96.54           C  
ATOM   3808  CB  LEU A 241      73.556 -15.318 -42.894  1.00 96.54           C  
ATOM   3809  HB2 LEU A 241      74.426 -15.426 -43.542  1.00 96.54           H  
ATOM   3810  HB3 LEU A 241      73.551 -16.158 -42.199  1.00 96.54           H  
ATOM   3811  O   LEU A 241      73.035 -14.068 -45.624  1.00 96.54           O  
ATOM   3812  CG  LEU A 241      73.704 -14.011 -42.097  1.00 96.54           C  
ATOM   3813  HG  LEU A 241      73.744 -13.167 -42.786  1.00 96.54           H  
ATOM   3814  CD1 LEU A 241      72.564 -13.786 -41.105  1.00 96.54           C  
ATOM   3815 HD11 LEU A 241      71.624 -13.642 -41.639  1.00 96.54           H  
ATOM   3816 HD12 LEU A 241      72.469 -14.642 -40.437  1.00 96.54           H  
ATOM   3817 HD13 LEU A 241      72.758 -12.887 -40.520  1.00 96.54           H  
ATOM   3818  CD2 LEU A 241      75.011 -14.045 -41.306  1.00 96.54           C  
ATOM   3819 HD21 LEU A 241      75.844 -14.276 -41.970  1.00 96.54           H  
ATOM   3820 HD22 LEU A 241      74.959 -14.813 -40.534  1.00 96.54           H  
ATOM   3821 HD23 LEU A 241      75.183 -13.073 -40.844  1.00 96.54           H  
ATOM   3822  N   GLN A 242      71.101 -13.473 -44.654  1.00 95.81           N  
ATOM   3823  H   GLN A 242      70.439 -13.673 -43.918  1.00 95.81           H  
ATOM   3824  CA  GLN A 242      70.801 -12.331 -45.498  1.00 95.81           C  
ATOM   3825  HA  GLN A 242      71.598 -12.239 -46.236  1.00 95.81           H  
ATOM   3826  C   GLN A 242      70.756 -11.050 -44.663  1.00 95.81           C  
ATOM   3827  CB  GLN A 242      69.492 -12.573 -46.260  1.00 95.81           C  
ATOM   3828  HB2 GLN A 242      69.530 -13.550 -46.742  1.00 95.81           H  
ATOM   3829  HB3 GLN A 242      68.656 -12.558 -45.561  1.00 95.81           H  
ATOM   3830  O   GLN A 242      70.125 -10.987 -43.610  1.00 95.81           O  
ATOM   3831  CG  GLN A 242      69.284 -11.500 -47.333  1.00 95.81           C  
ATOM   3832  HG2 GLN A 242      70.085 -11.572 -48.069  1.00 95.81           H  
ATOM   3833  HG3 GLN A 242      69.315 -10.510 -46.877  1.00 95.81           H  
ATOM   3834  CD  GLN A 242      67.947 -11.638 -48.042  1.00 95.81           C  
ATOM   3835  NE2 GLN A 242      67.784 -12.608 -48.912  1.00 95.81           N  
ATOM   3836 HE21 GLN A 242      66.821 -12.723 -49.195  1.00 95.81           H  
ATOM   3837 HE22 GLN A 242      68.459 -13.357 -48.970  1.00 95.81           H  
ATOM   3838  OE1 GLN A 242      67.046 -10.844 -47.862  1.00 95.81           O  
ATOM   3839  N   VAL A 243      71.411  -9.999 -45.145  1.00 93.72           N  
ATOM   3840  H   VAL A 243      71.906 -10.109 -46.019  1.00 93.72           H  
ATOM   3841  CA  VAL A 243      71.454  -8.696 -44.473  1.00 93.72           C  
ATOM   3842  HA  VAL A 243      70.680  -8.662 -43.706  1.00 93.72           H  
ATOM   3843  C   VAL A 243      71.155  -7.570 -45.444  1.00 93.72           C  
ATOM   3844  CB  VAL A 243      72.796  -8.460 -43.766  1.00 93.72           C  
ATOM   3845  HB  VAL A 243      72.775  -7.444 -43.372  1.00 93.72           H  
ATOM   3846  O   VAL A 243      71.709  -7.527 -46.538  1.00 93.72           O  
ATOM   3847  CG1 VAL A 243      72.991  -9.412 -42.589  1.00 93.72           C  
ATOM   3848 HG11 VAL A 243      73.051 -10.445 -42.933  1.00 93.72           H  
ATOM   3849 HG12 VAL A 243      72.154  -9.317 -41.898  1.00 93.72           H  
ATOM   3850 HG13 VAL A 243      73.913  -9.142 -42.074  1.00 93.72           H  
ATOM   3851  CG2 VAL A 243      74.026  -8.542 -44.668  1.00 93.72           C  
ATOM   3852 HG21 VAL A 243      74.934  -8.433 -44.075  1.00 93.72           H  
ATOM   3853 HG22 VAL A 243      74.000  -7.741 -45.407  1.00 93.72           H  
ATOM   3854 HG23 VAL A 243      74.033  -9.506 -45.176  1.00 93.72           H  
ATOM   3855  N   THR A 244      70.304  -6.628 -45.040  1.00 93.32           N  
ATOM   3856  H   THR A 244      69.895  -6.721 -44.121  1.00 93.32           H  
ATOM   3857  CA  THR A 244      70.014  -5.411 -45.807  1.00 93.32           C  
ATOM   3858  HA  THR A 244      70.400  -5.524 -46.820  1.00 93.32           H  
ATOM   3859  C   THR A 244      70.694  -4.212 -45.162  1.00 93.32           C  
ATOM   3860  CB  THR A 244      68.514  -5.151 -45.942  1.00 93.32           C  
ATOM   3861  HB  THR A 244      68.093  -4.922 -44.962  1.00 93.32           H  
ATOM   3862  O   THR A 244      70.332  -3.775 -44.063  1.00 93.32           O  
ATOM   3863  CG2 THR A 244      68.231  -3.994 -46.905  1.00 93.32           C  
ATOM   3864 HG21 THR A 244      68.640  -3.062 -46.516  1.00 93.32           H  
ATOM   3865 HG22 THR A 244      67.153  -3.888 -47.031  1.00 93.32           H  
ATOM   3866 HG23 THR A 244      68.677  -4.210 -47.876  1.00 93.32           H  
ATOM   3867  OG1 THR A 244      67.848  -6.268 -46.467  1.00 93.32           O  
ATOM   3868  HG1 THR A 244      68.294  -7.069 -46.184  1.00 93.32           H  
ATOM   3869  N   LEU A 245      71.658  -3.640 -45.874  1.00 90.17           N  
ATOM   3870  H   LEU A 245      71.852  -4.017 -46.791  1.00 90.17           H  
ATOM   3871  CA  LEU A 245      72.368  -2.434 -45.473  1.00 90.17           C  
ATOM   3872  HA  LEU A 245      72.309  -2.326 -44.390  1.00 90.17           H  
ATOM   3873  C   LEU A 245      71.703  -1.210 -46.100  1.00 90.17           C  
ATOM   3874  CB  LEU A 245      73.848  -2.539 -45.864  1.00 90.17           C  
ATOM   3875  HB2 LEU A 245      74.358  -1.638 -45.524  1.00 90.17           H  
ATOM   3876  HB3 LEU A 245      73.904  -2.570 -46.952  1.00 90.17           H  
ATOM   3877  O   LEU A 245      71.290  -1.225 -47.260  1.00 90.17           O  
ATOM   3878  CG  LEU A 245      74.583  -3.771 -45.309  1.00 90.17           C  
ATOM   3879  HG  LEU A 245      74.024  -4.679 -45.531  1.00 90.17           H  
ATOM   3880  CD1 LEU A 245      75.966  -3.897 -45.943  1.00 90.17           C  
ATOM   3881 HD11 LEU A 245      75.868  -3.994 -47.024  1.00 90.17           H  
ATOM   3882 HD12 LEU A 245      76.575  -3.021 -45.718  1.00 90.17           H  
ATOM   3883 HD13 LEU A 245      76.454  -4.794 -45.562  1.00 90.17           H  
ATOM   3884  CD2 LEU A 245      74.778  -3.655 -43.799  1.00 90.17           C  
ATOM   3885 HD21 LEU A 245      73.823  -3.480 -43.304  1.00 90.17           H  
ATOM   3886 HD22 LEU A 245      75.208  -4.583 -43.423  1.00 90.17           H  
ATOM   3887 HD23 LEU A 245      75.447  -2.826 -43.568  1.00 90.17           H  
ATOM   3888  N   SER A 246      71.606  -0.135 -45.324  1.00 88.54           N  
ATOM   3889  H   SER A 246      72.068  -0.146 -44.426  1.00 88.54           H  
ATOM   3890  CA  SER A 246      71.046   1.142 -45.770  1.00 88.54           C  
ATOM   3891  HA  SER A 246      71.083   1.186 -46.858  1.00 88.54           H  
ATOM   3892  C   SER A 246      71.884   2.301 -45.251  1.00 88.54           C  
ATOM   3893  CB  SER A 246      69.583   1.264 -45.333  1.00 88.54           C  
ATOM   3894  HB2 SER A 246      69.136   2.133 -45.815  1.00 88.54           H  
ATOM   3895  HB3 SER A 246      69.043   0.374 -45.657  1.00 88.54           H  
ATOM   3896  O   SER A 246      72.661   2.125 -44.314  1.00 88.54           O  
ATOM   3897  OG  SER A 246      69.449   1.404 -43.934  1.00 88.54           O  
ATOM   3898  HG  SER A 246      70.064   0.815 -43.492  1.00 88.54           H  
ATOM   3899  N   ASN A 247      71.725   3.484 -45.854  1.00 86.51           N  
ATOM   3900  H   ASN A 247      71.082   3.550 -46.630  1.00 86.51           H  
ATOM   3901  CA  ASN A 247      72.480   4.686 -45.484  1.00 86.51           C  
ATOM   3902  HA  ASN A 247      72.256   5.446 -46.232  1.00 86.51           H  
ATOM   3903  C   ASN A 247      74.009   4.472 -45.532  1.00 86.51           C  
ATOM   3904  CB  ASN A 247      71.954   5.202 -44.135  1.00 86.51           C  
ATOM   3905  HB2 ASN A 247      72.277   4.521 -43.348  1.00 86.51           H  
ATOM   3906  HB3 ASN A 247      70.864   5.211 -44.149  1.00 86.51           H  
ATOM   3907  O   ASN A 247      74.749   4.951 -44.669  1.00 86.51           O  
ATOM   3908  CG  ASN A 247      72.415   6.605 -43.782  1.00 86.51           C  
ATOM   3909  ND2 ASN A 247      72.424   6.917 -42.507  1.00 86.51           N  
ATOM   3910 HD21 ASN A 247      72.508   7.898 -42.282  1.00 86.51           H  
ATOM   3911 HD22 ASN A 247      72.115   6.223 -41.841  1.00 86.51           H  
ATOM   3912  OD1 ASN A 247      72.706   7.463 -44.602  1.00 86.51           O  
ATOM   3913  N   LEU A 248      74.459   3.715 -46.537  1.00 88.88           N  
ATOM   3914  H   LEU A 248      73.795   3.364 -47.212  1.00 88.88           H  
ATOM   3915  CA  LEU A 248      75.864   3.392 -46.752  1.00 88.88           C  
ATOM   3916  HA  LEU A 248      76.280   2.979 -45.832  1.00 88.88           H  
ATOM   3917  C   LEU A 248      76.660   4.645 -47.098  1.00 88.88           C  
ATOM   3918  CB  LEU A 248      75.973   2.355 -47.877  1.00 88.88           C  
ATOM   3919  HB2 LEU A 248      75.370   2.690 -48.721  1.00 88.88           H  
ATOM   3920  HB3 LEU A 248      77.008   2.298 -48.215  1.00 88.88           H  
ATOM   3921  O   LEU A 248      76.191   5.485 -47.870  1.00 88.88           O  
ATOM   3922  CG  LEU A 248      75.520   0.956 -47.439  1.00 88.88           C  
ATOM   3923  HG  LEU A 248      74.582   1.008 -46.887  1.00 88.88           H  
ATOM   3924  CD1 LEU A 248      75.303   0.104 -48.675  1.00 88.88           C  
ATOM   3925 HD11 LEU A 248      75.222  -0.941 -48.375  1.00 88.88           H  
ATOM   3926 HD12 LEU A 248      74.386   0.413 -49.176  1.00 88.88           H  
ATOM   3927 HD13 LEU A 248      76.158   0.209 -49.343  1.00 88.88           H  
ATOM   3928  CD2 LEU A 248      76.576   0.268 -46.574  1.00 88.88           C  
ATOM   3929 HD21 LEU A 248      77.513   0.194 -47.126  1.00 88.88           H  
ATOM   3930 HD22 LEU A 248      76.254  -0.740 -46.311  1.00 88.88           H  
ATOM   3931 HD23 LEU A 248      76.744   0.832 -45.657  1.00 88.88           H  
ATOM   3932  N   LYS A 249      77.854   4.748 -46.521  1.00 89.03           N  
ATOM   3933  H   LYS A 249      78.131   3.995 -45.907  1.00 89.03           H  
ATOM   3934  CA  LYS A 249      78.824   5.826 -46.730  1.00 89.03           C  
ATOM   3935  HA  LYS A 249      78.344   6.656 -47.249  1.00 89.03           H  
ATOM   3936  C   LYS A 249      79.981   5.338 -47.587  1.00 89.03           C  
ATOM   3937  CB  LYS A 249      79.345   6.321 -45.377  1.00 89.03           C  
ATOM   3938  HB2 LYS A 249      80.068   7.119 -45.547  1.00 89.03           H  
ATOM   3939  HB3 LYS A 249      79.850   5.496 -44.874  1.00 89.03           H  
ATOM   3940  O   LYS A 249      80.226   4.139 -47.671  1.00 89.03           O  
ATOM   3941  CG  LYS A 249      78.223   6.852 -44.480  1.00 89.03           C  
ATOM   3942  HG2 LYS A 249      77.712   7.676 -44.978  1.00 89.03           H  
ATOM   3943  HG3 LYS A 249      77.505   6.058 -44.274  1.00 89.03           H  
ATOM   3944  CD  LYS A 249      78.820   7.332 -43.158  1.00 89.03           C  
ATOM   3945  HD2 LYS A 249      79.403   6.522 -42.720  1.00 89.03           H  
ATOM   3946  HD3 LYS A 249      79.474   8.183 -43.349  1.00 89.03           H  
ATOM   3947  CE  LYS A 249      77.691   7.727 -42.206  1.00 89.03           C  
ATOM   3948  HE2 LYS A 249      77.044   6.861 -42.074  1.00 89.03           H  
ATOM   3949  HE3 LYS A 249      77.102   8.513 -42.680  1.00 89.03           H  
ATOM   3950  NZ  LYS A 249      78.238   8.179 -40.902  1.00 89.03           N  
ATOM   3951  HZ1 LYS A 249      77.497   8.417 -40.258  1.00 89.03           H  
ATOM   3952  HZ2 LYS A 249      78.847   8.975 -41.028  1.00 89.03           H  
ATOM   3953  HZ3 LYS A 249      78.790   7.438 -40.494  1.00 89.03           H  
ATOM   3954  N   PHE A 250      80.776   6.265 -48.117  1.00 86.45           N  
ATOM   3955  H   PHE A 250      80.478   7.229 -48.089  1.00 86.45           H  
ATOM   3956  CA  PHE A 250      82.000   5.911 -48.847  1.00 86.45           C  
ATOM   3957  HA  PHE A 250      81.717   5.397 -49.766  1.00 86.45           H  
ATOM   3958  C   PHE A 250      82.926   4.963 -48.053  1.00 86.45           C  
ATOM   3959  CB  PHE A 250      82.737   7.197 -49.231  1.00 86.45           C  
ATOM   3960  HB2 PHE A 250      82.022   7.903 -49.655  1.00 86.45           H  
ATOM   3961  HB3 PHE A 250      83.166   7.656 -48.340  1.00 86.45           H  
ATOM   3962  O   PHE A 250      83.486   4.028 -48.617  1.00 86.45           O  
ATOM   3963  CG  PHE A 250      83.823   6.957 -50.257  1.00 86.45           C  
ATOM   3964  CD1 PHE A 250      85.161   6.771 -49.862  1.00 86.45           C  
ATOM   3965  HD1 PHE A 250      85.433   6.812 -48.818  1.00 86.45           H  
ATOM   3966  CD2 PHE A 250      83.476   6.870 -51.617  1.00 86.45           C  
ATOM   3967  HD2 PHE A 250      82.446   6.978 -51.924  1.00 86.45           H  
ATOM   3968  CE1 PHE A 250      86.148   6.506 -50.829  1.00 86.45           C  
ATOM   3969  HE1 PHE A 250      87.173   6.348 -50.527  1.00 86.45           H  
ATOM   3970  CE2 PHE A 250      84.461   6.604 -52.581  1.00 86.45           C  
ATOM   3971  HE2 PHE A 250      84.183   6.508 -53.620  1.00 86.45           H  
ATOM   3972  CZ  PHE A 250      85.798   6.425 -52.188  1.00 86.45           C  
ATOM   3973  HZ  PHE A 250      86.552   6.203 -52.929  1.00 86.45           H  
ATOM   3974  N   SER A 251      83.016   5.151 -46.728  1.00 85.90           N  
ATOM   3975  H   SER A 251      82.486   5.910 -46.325  1.00 85.90           H  
ATOM   3976  CA  SER A 251      83.794   4.309 -45.801  1.00 85.90           C  
ATOM   3977  HA  SER A 251      84.809   4.207 -46.187  1.00 85.90           H  
ATOM   3978  C   SER A 251      83.249   2.892 -45.593  1.00 85.90           C  
ATOM   3979  CB  SER A 251      83.854   4.988 -44.428  1.00 85.90           C  
ATOM   3980  HB2 SER A 251      84.471   4.393 -43.755  1.00 85.90           H  
ATOM   3981  HB3 SER A 251      84.307   5.974 -44.532  1.00 85.90           H  
ATOM   3982  O   SER A 251      83.907   2.087 -44.943  1.00 85.90           O  
ATOM   3983  OG  SER A 251      82.547   5.124 -43.880  1.00 85.90           O  
ATOM   3984  HG  SER A 251      82.168   4.242 -43.839  1.00 85.90           H  
ATOM   3985  N   ASP A 252      82.025   2.615 -46.046  1.00 88.70           N  
ATOM   3986  H   ASP A 252      81.535   3.304 -46.599  1.00 88.70           H  
ATOM   3987  CA  ASP A 252      81.448   1.270 -46.035  1.00 88.70           C  
ATOM   3988  HA  ASP A 252      81.906   0.692 -45.232  1.00 88.70           H  
ATOM   3989  C   ASP A 252      81.781   0.512 -47.344  1.00 88.70           C  
ATOM   3990  CB  ASP A 252      79.932   1.332 -45.741  1.00 88.70           C  
ATOM   3991  HB2 ASP A 252      79.433   1.804 -46.588  1.00 88.70           H  
ATOM   3992  HB3 ASP A 252      79.557   0.311 -45.671  1.00 88.70           H  
ATOM   3993  O   ASP A 252      81.381  -0.634 -47.506  1.00 88.70           O  
ATOM   3994  CG  ASP A 252      79.522   2.069 -44.445  1.00 88.70           C  
ATOM   3995  OD1 ASP A 252      80.052   1.806 -43.332  1.00 88.70           O  
ATOM   3996  OD2 ASP A 252      78.610   2.925 -44.514  1.00 88.70           O  
ATOM   3997  N   SER A 253      82.522   1.128 -48.278  1.00 91.13           N  
ATOM   3998  H   SER A 253      82.845   2.068 -48.099  1.00 91.13           H  
ATOM   3999  CA  SER A 253      83.133   0.402 -49.399  1.00 91.13           C  
ATOM   4000  HA  SER A 253      82.368  -0.194 -49.897  1.00 91.13           H  
ATOM   4001  C   SER A 253      84.237  -0.517 -48.897  1.00 91.13           C  
ATOM   4002  CB  SER A 253      83.789   1.327 -50.427  1.00 91.13           C  
ATOM   4003  HB2 SER A 253      84.092   0.736 -51.291  1.00 91.13           H  
ATOM   4004  HB3 SER A 253      84.676   1.785 -49.990  1.00 91.13           H  
ATOM   4005  O   SER A 253      84.992  -0.145 -47.998  1.00 91.13           O  
ATOM   4006  OG  SER A 253      82.914   2.345 -50.846  1.00 91.13           O  
ATOM   4007  HG  SER A 253      83.010   3.054 -50.206  1.00 91.13           H  
ATOM   4008  N   GLY A 254      84.398  -1.659 -49.552  1.00 92.41           N  
ATOM   4009  H   GLY A 254      83.758  -1.897 -50.296  1.00 92.41           H  
ATOM   4010  CA  GLY A 254      85.466  -2.590 -49.232  1.00 92.41           C  
ATOM   4011  HA2 GLY A 254      86.352  -2.359 -49.825  1.00 92.41           H  
ATOM   4012  HA3 GLY A 254      85.736  -2.493 -48.181  1.00 92.41           H  
ATOM   4013  C   GLY A 254      85.078  -4.033 -49.478  1.00 92.41           C  
ATOM   4014  O   GLY A 254      84.102  -4.351 -50.168  1.00 92.41           O  
ATOM   4015  N   LYS A 255      85.888  -4.918 -48.910  1.00 94.69           N  
ATOM   4016  H   LYS A 255      86.678  -4.547 -48.403  1.00 94.69           H  
ATOM   4017  CA  LYS A 255      85.693  -6.363 -48.980  1.00 94.69           C  
ATOM   4018  HA  LYS A 255      85.226  -6.612 -49.933  1.00 94.69           H  
ATOM   4019  C   LYS A 255      84.759  -6.820 -47.873  1.00 94.69           C  
ATOM   4020  CB  LYS A 255      87.038  -7.081 -48.910  1.00 94.69           C  
ATOM   4021  HB2 LYS A 255      87.545  -6.806 -47.985  1.00 94.69           H  
ATOM   4022  HB3 LYS A 255      86.867  -8.158 -48.904  1.00 94.69           H  
ATOM   4023  O   LYS A 255      85.033  -6.660 -46.681  1.00 94.69           O  
ATOM   4024  CG  LYS A 255      87.915  -6.717 -50.109  1.00 94.69           C  
ATOM   4025  HG2 LYS A 255      88.000  -5.635 -50.207  1.00 94.69           H  
ATOM   4026  HG3 LYS A 255      87.469  -7.126 -51.015  1.00 94.69           H  
ATOM   4027  CD  LYS A 255      89.312  -7.292 -49.924  1.00 94.69           C  
ATOM   4028  HD2 LYS A 255      89.756  -6.853 -49.030  1.00 94.69           H  
ATOM   4029  HD3 LYS A 255      89.260  -8.373 -49.798  1.00 94.69           H  
ATOM   4030  CE  LYS A 255      90.148  -6.929 -51.147  1.00 94.69           C  
ATOM   4031  HE2 LYS A 255      90.026  -5.862 -51.332  1.00 94.69           H  
ATOM   4032  HE3 LYS A 255      89.765  -7.474 -52.010  1.00 94.69           H  
ATOM   4033  NZ  LYS A 255      91.569  -7.243 -50.894  1.00 94.69           N  
ATOM   4034  HZ1 LYS A 255      91.864  -6.728 -50.077  1.00 94.69           H  
ATOM   4035  HZ2 LYS A 255      91.679  -8.230 -50.713  1.00 94.69           H  
ATOM   4036  HZ3 LYS A 255      92.137  -6.966 -51.682  1.00 94.69           H  
ATOM   4037  N   TYR A 256      83.667  -7.429 -48.294  1.00 94.97           N  
ATOM   4038  H   TYR A 256      83.527  -7.516 -49.290  1.00 94.97           H  
ATOM   4039  CA  TYR A 256      82.751  -8.156 -47.442  1.00 94.97           C  
ATOM   4040  HA  TYR A 256      82.895  -7.852 -46.405  1.00 94.97           H  
ATOM   4041  C   TYR A 256      83.060  -9.639 -47.557  1.00 94.97           C  
ATOM   4042  CB  TYR A 256      81.309  -7.834 -47.833  1.00 94.97           C  
ATOM   4043  HB2 TYR A 256      80.656  -8.550 -47.336  1.00 94.97           H  
ATOM   4044  HB3 TYR A 256      81.182  -7.953 -48.909  1.00 94.97           H  
ATOM   4045  O   TYR A 256      83.368 -10.133 -48.641  1.00 94.97           O  
ATOM   4046  CG  TYR A 256      80.876  -6.442 -47.434  1.00 94.97           C  
ATOM   4047  CD1 TYR A 256      79.966  -6.283 -46.374  1.00 94.97           C  
ATOM   4048  HD1 TYR A 256      79.571  -7.150 -45.865  1.00 94.97           H  
ATOM   4049  CD2 TYR A 256      81.368  -5.311 -48.116  1.00 94.97           C  
ATOM   4050  HD2 TYR A 256      82.052  -5.424 -48.945  1.00 94.97           H  
ATOM   4051  CE1 TYR A 256      79.530  -4.996 -46.023  1.00 94.97           C  
ATOM   4052  HE1 TYR A 256      78.760  -4.860 -45.278  1.00 94.97           H  
ATOM   4053  CE2 TYR A 256      80.982  -4.018 -47.712  1.00 94.97           C  
ATOM   4054  HE2 TYR A 256      81.380  -3.141 -48.200  1.00 94.97           H  
ATOM   4055  OH  TYR A 256      79.619  -2.638 -46.284  1.00 94.97           O  
ATOM   4056  HH  TYR A 256      78.966  -2.680 -45.581  1.00 94.97           H  
ATOM   4057  CZ  TYR A 256      80.052  -3.863 -46.668  1.00 94.97           C  
ATOM   4058  N   PHE A 257      82.950 -10.352 -46.447  1.00 95.97           N  
ATOM   4059  H   PHE A 257      82.690  -9.881 -45.591  1.00 95.97           H  
ATOM   4060  CA  PHE A 257      83.202 -11.779 -46.382  1.00 95.97           C  
ATOM   4061  HA  PHE A 257      83.374 -12.163 -47.387  1.00 95.97           H  
ATOM   4062  C   PHE A 257      81.990 -12.490 -45.808  1.00 95.97           C  
ATOM   4063  CB  PHE A 257      84.463 -12.066 -45.564  1.00 95.97           C  
ATOM   4064  HB2 PHE A 257      84.318 -11.714 -44.543  1.00 95.97           H  
ATOM   4065  HB3 PHE A 257      84.612 -13.145 -45.517  1.00 95.97           H  
ATOM   4066  O   PHE A 257      81.455 -12.090 -44.773  1.00 95.97           O  
ATOM   4067  CG  PHE A 257      85.714 -11.426 -46.125  1.00 95.97           C  
ATOM   4068  CD1 PHE A 257      86.511 -12.130 -47.044  1.00 95.97           C  
ATOM   4069  HD1 PHE A 257      86.228 -13.126 -47.350  1.00 95.97           H  
ATOM   4070  CD2 PHE A 257      86.081 -10.126 -45.732  1.00 95.97           C  
ATOM   4071  HD2 PHE A 257      85.464  -9.573 -45.039  1.00 95.97           H  
ATOM   4072  CE1 PHE A 257      87.685 -11.547 -47.550  1.00 95.97           C  
ATOM   4073  HE1 PHE A 257      88.302 -12.111 -48.235  1.00 95.97           H  
ATOM   4074  CE2 PHE A 257      87.252  -9.545 -46.242  1.00 95.97           C  
ATOM   4075  HE2 PHE A 257      87.539  -8.554 -45.925  1.00 95.97           H  
ATOM   4076  CZ  PHE A 257      88.057 -10.252 -47.150  1.00 95.97           C  
ATOM   4077  HZ  PHE A 257      88.963  -9.800 -47.526  1.00 95.97           H  
ATOM   4078  N   CYS A 258      81.598 -13.559 -46.483  1.00 96.90           N  
ATOM   4079  H   CYS A 258      82.095 -13.781 -47.334  1.00 96.90           H  
ATOM   4080  CA  CYS A 258      80.715 -14.584 -45.959  1.00 96.90           C  
ATOM   4081  HA  CYS A 258      80.089 -14.185 -45.161  1.00 96.90           H  
ATOM   4082  C   CYS A 258      81.596 -15.709 -45.427  1.00 96.90           C  
ATOM   4083  CB  CYS A 258      79.817 -15.034 -47.103  1.00 96.90           C  
ATOM   4084  HB2 CYS A 258      80.465 -15.202 -47.963  1.00 96.90           H  
ATOM   4085  HB3 CYS A 258      79.142 -14.209 -47.330  1.00 96.90           H  
ATOM   4086  O   CYS A 258      82.286 -16.366 -46.207  1.00 96.90           O  
ATOM   4087  SG  CYS A 258      78.828 -16.532 -46.902  1.00 96.90           S  
ATOM   4088  N   GLU A 259      81.617 -15.906 -44.111  1.00 94.79           N  
ATOM   4089  H   GLU A 259      80.994 -15.354 -43.539  1.00 94.79           H  
ATOM   4090  CA  GLU A 259      82.382 -16.976 -43.471  1.00 94.79           C  
ATOM   4091  HA  GLU A 259      83.007 -17.452 -44.226  1.00 94.79           H  
ATOM   4092  C   GLU A 259      81.447 -18.049 -42.916  1.00 94.79           C  
ATOM   4093  CB  GLU A 259      83.343 -16.458 -42.386  1.00 94.79           C  
ATOM   4094  HB2 GLU A 259      82.776 -15.993 -41.579  1.00 94.79           H  
ATOM   4095  HB3 GLU A 259      83.866 -17.324 -41.980  1.00 94.79           H  
ATOM   4096  O   GLU A 259      80.530 -17.753 -42.152  1.00 94.79           O  
ATOM   4097  CG  GLU A 259      84.389 -15.461 -42.912  1.00 94.79           C  
ATOM   4098  HG2 GLU A 259      83.899 -14.513 -43.136  1.00 94.79           H  
ATOM   4099  HG3 GLU A 259      84.796 -15.854 -43.844  1.00 94.79           H  
ATOM   4100  CD  GLU A 259      85.556 -15.218 -41.933  1.00 94.79           C  
ATOM   4101  OE1 GLU A 259      86.591 -14.669 -42.370  1.00 94.79           O  
ATOM   4102  OE2 GLU A 259      85.509 -15.646 -40.756  1.00 94.79           O  
ATOM   4103  N   ALA A 260      81.706 -19.306 -43.272  1.00 93.52           N  
ATOM   4104  H   ALA A 260      82.495 -19.467 -43.881  1.00 93.52           H  
ATOM   4105  CA  ALA A 260      81.012 -20.473 -42.749  1.00 93.52           C  
ATOM   4106  HA  ALA A 260      80.181 -20.153 -42.120  1.00 93.52           H  
ATOM   4107  C   ALA A 260      81.967 -21.300 -41.889  1.00 93.52           C  
ATOM   4108  CB  ALA A 260      80.437 -21.284 -43.912  1.00 93.52           C  
ATOM   4109  HB1 ALA A 260      79.809 -20.645 -44.534  1.00 93.52           H  
ATOM   4110  HB2 ALA A 260      81.250 -21.691 -44.514  1.00 93.52           H  
ATOM   4111  HB3 ALA A 260      79.841 -22.112 -43.529  1.00 93.52           H  
ATOM   4112  O   ALA A 260      82.996 -21.786 -42.372  1.00 93.52           O  
ATOM   4113  N   ASN A 261      81.603 -21.494 -40.625  1.00 91.91           N  
ATOM   4114  H   ASN A 261      80.730 -21.092 -40.314  1.00 91.91           H  
ATOM   4115  CA  ASN A 261      82.329 -22.366 -39.713  1.00 91.91           C  
ATOM   4116  HA  ASN A 261      83.360 -22.473 -40.051  1.00 91.91           H  
ATOM   4117  C   ASN A 261      81.695 -23.747 -39.726  1.00 91.91           C  
ATOM   4118  CB  ASN A 261      82.351 -21.754 -38.311  1.00 91.91           C  
ATOM   4119  HB2 ASN A 261      81.346 -21.425 -38.048  1.00 91.91           H  
ATOM   4120  HB3 ASN A 261      82.663 -22.508 -37.589  1.00 91.91           H  
ATOM   4121  O   ASN A 261      80.529 -23.921 -39.372  1.00 91.91           O  
ATOM   4122  CG  ASN A 261      83.317 -20.592 -38.199  1.00 91.91           C  
ATOM   4123  ND2 ASN A 261      83.124 -19.745 -37.219  1.00 91.91           N  
ATOM   4124 HD21 ASN A 261      82.306 -19.834 -36.633  1.00 91.91           H  
ATOM   4125 HD22 ASN A 261      83.722 -18.931 -37.201  1.00 91.91           H  
ATOM   4126  OD1 ASN A 261      84.274 -20.451 -38.942  1.00 91.91           O  
ATOM   4127  N   VAL A 262      82.478 -24.738 -40.125  1.00 88.27           N  
ATOM   4128  H   VAL A 262      83.430 -24.523 -40.385  1.00 88.27           H  
ATOM   4129  CA  VAL A 262      82.025 -26.103 -40.355  1.00 88.27           C  
ATOM   4130  HA  VAL A 262      80.966 -26.188 -40.113  1.00 88.27           H  
ATOM   4131  C   VAL A 262      82.799 -27.043 -39.443  1.00 88.27           C  
ATOM   4132  CB  VAL A 262      82.205 -26.463 -41.837  1.00 88.27           C  
ATOM   4133  HB  VAL A 262      83.266 -26.457 -42.088  1.00 88.27           H  
ATOM   4134  O   VAL A 262      84.007 -26.903 -39.269  1.00 88.27           O  
ATOM   4135  CG1 VAL A 262      81.646 -27.849 -42.131  1.00 88.27           C  
ATOM   4136 HG11 VAL A 262      80.589 -27.894 -41.865  1.00 88.27           H  
ATOM   4137 HG12 VAL A 262      82.202 -28.611 -41.585  1.00 88.27           H  
ATOM   4138 HG13 VAL A 262      81.757 -28.036 -43.199  1.00 88.27           H  
ATOM   4139  CG2 VAL A 262      81.479 -25.482 -42.770  1.00 88.27           C  
ATOM   4140 HG21 VAL A 262      81.598 -25.798 -43.806  1.00 88.27           H  
ATOM   4141 HG22 VAL A 262      81.905 -24.483 -42.677  1.00 88.27           H  
ATOM   4142 HG23 VAL A 262      80.417 -25.442 -42.527  1.00 88.27           H  
ATOM   4143  N   LYS A 263      82.110 -28.022 -38.865  1.00 85.19           N  
ATOM   4144  H   LYS A 263      81.120 -28.084 -39.060  1.00 85.19           H  
ATOM   4145  CA  LYS A 263      82.710 -29.075 -38.048  1.00 85.19           C  
ATOM   4146  HA  LYS A 263      83.765 -28.854 -37.885  1.00 85.19           H  
ATOM   4147  C   LYS A 263      82.630 -30.400 -38.795  1.00 85.19           C  
ATOM   4148  CB  LYS A 263      82.016 -29.092 -36.682  1.00 85.19           C  
ATOM   4149  HB2 LYS A 263      80.993 -29.448 -36.798  1.00 85.19           H  
ATOM   4150  HB3 LYS A 263      81.992 -28.072 -36.300  1.00 85.19           H  
ATOM   4151  O   LYS A 263      81.542 -30.812 -39.197  1.00 85.19           O  
ATOM   4152  CG  LYS A 263      82.754 -29.969 -35.665  1.00 85.19           C  
ATOM   4153  HG2 LYS A 263      82.706 -31.012 -35.977  1.00 85.19           H  
ATOM   4154  HG3 LYS A 263      83.798 -29.662 -35.609  1.00 85.19           H  
ATOM   4155  CD  LYS A 263      82.104 -29.819 -34.285  1.00 85.19           C  
ATOM   4156  HD2 LYS A 263      81.067 -30.150 -34.339  1.00 85.19           H  
ATOM   4157  HD3 LYS A 263      82.129 -28.770 -33.990  1.00 85.19           H  
ATOM   4158  CE  LYS A 263      82.866 -30.658 -33.255  1.00 85.19           C  
ATOM   4159  HE2 LYS A 263      83.910 -30.343 -33.254  1.00 85.19           H  
ATOM   4160  HE3 LYS A 263      82.837 -31.701 -33.571  1.00 85.19           H  
ATOM   4161  NZ  LYS A 263      82.281 -30.512 -31.898  1.00 85.19           N  
ATOM   4162  HZ1 LYS A 263      82.329 -29.551 -31.593  1.00 85.19           H  
ATOM   4163  HZ2 LYS A 263      82.787 -31.081 -31.234  1.00 85.19           H  
ATOM   4164  HZ3 LYS A 263      81.313 -30.801 -31.897  1.00 85.19           H  
ATOM   4165  N   HIS A 264      83.775 -31.033 -39.001  1.00 81.72           N  
ATOM   4166  H   HIS A 264      84.616 -30.627 -38.615  1.00 81.72           H  
ATOM   4167  CA  HIS A 264      83.895 -32.369 -39.579  1.00 81.72           C  
ATOM   4168  HA  HIS A 264      83.194 -32.481 -40.406  1.00 81.72           H  
ATOM   4169  C   HIS A 264      83.547 -33.434 -38.536  1.00 81.72           C  
ATOM   4170  CB  HIS A 264      85.320 -32.556 -40.123  1.00 81.72           C  
ATOM   4171  HB2 HIS A 264      86.038 -32.329 -39.335  1.00 81.72           H  
ATOM   4172  HB3 HIS A 264      85.459 -33.599 -40.408  1.00 81.72           H  
ATOM   4173  O   HIS A 264      83.645 -33.198 -37.329  1.00 81.72           O  
ATOM   4174  CG  HIS A 264      85.624 -31.701 -41.328  1.00 81.72           C  
ATOM   4175  CD2 HIS A 264      86.086 -30.415 -41.317  1.00 81.72           C  
ATOM   4176  HD2 HIS A 264      86.312 -29.823 -40.443  1.00 81.72           H  
ATOM   4177  ND1 HIS A 264      85.431 -32.099 -42.654  1.00 81.72           N  
ATOM   4178  CE1 HIS A 264      85.774 -31.047 -43.406  1.00 81.72           C  
ATOM   4179  HE1 HIS A 264      85.729 -31.018 -44.485  1.00 81.72           H  
ATOM   4180  NE2 HIS A 264      86.165 -30.025 -42.636  1.00 81.72           N  
ATOM   4181  HE2 HIS A 264      86.413 -29.119 -43.007  1.00 81.72           H  
ATOM   4182  N   SER A 265      83.164 -34.620 -39.002  1.00 75.88           N  
ATOM   4183  H   SER A 265      83.015 -34.727 -39.995  1.00 75.88           H  
ATOM   4184  CA  SER A 265      82.842 -35.780 -38.162  1.00 75.88           C  
ATOM   4185  HA  SER A 265      82.010 -35.518 -37.508  1.00 75.88           H  
ATOM   4186  C   SER A 265      83.995 -36.238 -37.260  1.00 75.88           C  
ATOM   4187  CB  SER A 265      82.389 -36.935 -39.060  1.00 75.88           C  
ATOM   4188  HB2 SER A 265      82.284 -37.840 -38.461  1.00 75.88           H  
ATOM   4189  HB3 SER A 265      81.416 -36.685 -39.483  1.00 75.88           H  
ATOM   4190  O   SER A 265      83.754 -36.723 -36.158  1.00 75.88           O  
ATOM   4191  OG  SER A 265      83.309 -37.163 -40.118  1.00 75.88           O  
ATOM   4192  HG  SER A 265      83.018 -37.946 -40.590  1.00 75.88           H  
ATOM   4193  N   ASP A 266      85.246 -36.023 -37.673  1.00 75.66           N  
ATOM   4194  H   ASP A 266      85.373 -35.611 -38.586  1.00 75.66           H  
ATOM   4195  CA  ASP A 266      86.443 -36.271 -36.854  1.00 75.66           C  
ATOM   4196  HA  ASP A 266      86.282 -37.195 -36.298  1.00 75.66           H  
ATOM   4197  C   ASP A 266      86.723 -35.183 -35.797  1.00 75.66           C  
ATOM   4198  CB  ASP A 266      87.652 -36.498 -37.767  1.00 75.66           C  
ATOM   4199  HB2 ASP A 266      88.515 -36.762 -37.156  1.00 75.66           H  
ATOM   4200  HB3 ASP A 266      87.440 -37.347 -38.417  1.00 75.66           H  
ATOM   4201  O   ASP A 266      87.722 -35.241 -35.081  1.00 75.66           O  
ATOM   4202  CG  ASP A 266      88.014 -35.291 -38.630  1.00 75.66           C  
ATOM   4203  OD1 ASP A 266      87.605 -34.144 -38.351  1.00 75.66           O  
ATOM   4204  OD2 ASP A 266      88.736 -35.506 -39.624  1.00 75.66           O  
ATOM   4205  N   GLY A 267      85.845 -34.184 -35.691  1.00 74.43           N  
ATOM   4206  H   GLY A 267      85.063 -34.182 -36.330  1.00 74.43           H  
ATOM   4207  CA  GLY A 267      85.951 -33.080 -34.745  1.00 74.43           C  
ATOM   4208  HA2 GLY A 267      84.944 -32.732 -34.513  1.00 74.43           H  
ATOM   4209  HA3 GLY A 267      86.416 -33.440 -33.828  1.00 74.43           H  
ATOM   4210  C   GLY A 267      86.760 -31.884 -35.244  1.00 74.43           C  
ATOM   4211  O   GLY A 267      86.730 -30.846 -34.577  1.00 74.43           O  
ATOM   4212  N   ARG A 268      87.433 -31.963 -36.403  1.00 79.04           N  
ATOM   4213  H   ARG A 268      87.396 -32.823 -36.931  1.00 79.04           H  
ATOM   4214  CA  ARG A 268      88.165 -30.819 -36.969  1.00 79.04           C  
ATOM   4215  HA  ARG A 268      88.823 -30.428 -36.193  1.00 79.04           H  
ATOM   4216  C   ARG A 268      87.203 -29.698 -37.353  1.00 79.04           C  
ATOM   4217  CB  ARG A 268      89.028 -31.242 -38.170  1.00 79.04           C  
ATOM   4218  HB2 ARG A 268      89.437 -30.346 -38.636  1.00 79.04           H  
ATOM   4219  HB3 ARG A 268      88.408 -31.751 -38.908  1.00 79.04           H  
ATOM   4220  O   ARG A 268      86.148 -29.935 -37.940  1.00 79.04           O  
ATOM   4221  CG  ARG A 268      90.200 -32.143 -37.745  1.00 79.04           C  
ATOM   4222  HG2 ARG A 268      90.792 -31.616 -36.996  1.00 79.04           H  
ATOM   4223  HG3 ARG A 268      89.827 -33.064 -37.297  1.00 79.04           H  
ATOM   4224  CD  ARG A 268      91.115 -32.486 -38.925  1.00 79.04           C  
ATOM   4225  HD2 ARG A 268      92.019 -32.950 -38.531  1.00 79.04           H  
ATOM   4226  HD3 ARG A 268      91.391 -31.567 -39.442  1.00 79.04           H  
ATOM   4227  NE  ARG A 268      90.473 -33.426 -39.856  1.00 79.04           N  
ATOM   4228  HE  ARG A 268      89.646 -33.904 -39.529  1.00 79.04           H  
ATOM   4229  NH1 ARG A 268      91.989 -33.345 -41.574  1.00 79.04           N  
ATOM   4230 HH11 ARG A 268      92.343 -33.712 -42.446  1.00 79.04           H  
ATOM   4231 HH12 ARG A 268      92.502 -32.640 -41.064  1.00 79.04           H  
ATOM   4232  NH2 ARG A 268      90.300 -34.798 -41.645  1.00 79.04           N  
ATOM   4233 HH21 ARG A 268      89.563 -35.226 -41.102  1.00 79.04           H  
ATOM   4234 HH22 ARG A 268      90.672 -35.238 -42.474  1.00 79.04           H  
ATOM   4235  CZ  ARG A 268      90.919 -33.844 -41.021  1.00 79.04           C  
ATOM   4236  N   ALA A 269      87.589 -28.464 -37.052  1.00 84.02           N  
ATOM   4237  H   ALA A 269      88.479 -28.333 -36.593  1.00 84.02           H  
ATOM   4238  CA  ALA A 269      86.895 -27.276 -37.531  1.00 84.02           C  
ATOM   4239  HA  ALA A 269      85.855 -27.526 -37.743  1.00 84.02           H  
ATOM   4240  C   ALA A 269      87.544 -26.788 -38.834  1.00 84.02           C  
ATOM   4241  CB  ALA A 269      86.889 -26.213 -36.427  1.00 84.02           C  
ATOM   4242  HB1 ALA A 269      87.911 -25.919 -36.188  1.00 84.02           H  
ATOM   4243  HB2 ALA A 269      86.406 -26.609 -35.534  1.00 84.02           H  
ATOM   4244  HB3 ALA A 269      86.338 -25.337 -36.770  1.00 84.02           H  
ATOM   4245  O   ALA A 269      88.766 -26.680 -38.924  1.00 84.02           O  
ATOM   4246  N   GLU A 270      86.731 -26.481 -39.839  1.00 86.36           N  
ATOM   4247  H   GLU A 270      85.737 -26.573 -39.688  1.00 86.36           H  
ATOM   4248  CA  GLU A 270      87.149 -25.848 -41.088  1.00 86.36           C  
ATOM   4249  HA  GLU A 270      88.213 -25.615 -41.035  1.00 86.36           H  
ATOM   4250  C   GLU A 270      86.380 -24.541 -41.258  1.00 86.36           C  
ATOM   4251  CB  GLU A 270      86.935 -26.800 -42.278  1.00 86.36           C  
ATOM   4252  HB2 GLU A 270      87.480 -27.721 -42.071  1.00 86.36           H  
ATOM   4253  HB3 GLU A 270      85.872 -27.030 -42.349  1.00 86.36           H  
ATOM   4254  O   GLU A 270      85.164 -24.488 -41.070  1.00 86.36           O  
ATOM   4255  CG  GLU A 270      87.431 -26.246 -43.634  1.00 86.36           C  
ATOM   4256  HG2 GLU A 270      88.500 -26.044 -43.558  1.00 86.36           H  
ATOM   4257  HG3 GLU A 270      86.924 -25.304 -43.842  1.00 86.36           H  
ATOM   4258  CD  GLU A 270      87.174 -27.202 -44.820  1.00 86.36           C  
ATOM   4259  OE1 GLU A 270      87.760 -27.015 -45.922  1.00 86.36           O  
ATOM   4260  OE2 GLU A 270      86.338 -28.123 -44.666  1.00 86.36           O  
ATOM   4261  N   ARG A 271      87.099 -23.489 -41.642  1.00 89.67           N  
ATOM   4262  H   ARG A 271      88.089 -23.611 -41.804  1.00 89.67           H  
ATOM   4263  CA  ARG A 271      86.514 -22.197 -41.979  1.00 89.67           C  
ATOM   4264  HA  ARG A 271      85.471 -22.177 -41.664  1.00 89.67           H  
ATOM   4265  C   ARG A 271      86.548 -22.010 -43.485  1.00 89.67           C  
ATOM   4266  CB  ARG A 271      87.243 -21.089 -41.217  1.00 89.67           C  
ATOM   4267  HB2 ARG A 271      88.283 -21.041 -41.540  1.00 89.67           H  
ATOM   4268  HB3 ARG A 271      87.213 -21.324 -40.153  1.00 89.67           H  
ATOM   4269  O   ARG A 271      87.615 -22.063 -44.095  1.00 89.67           O  
ATOM   4270  CG  ARG A 271      86.559 -19.736 -41.443  1.00 89.67           C  
ATOM   4271  HG2 ARG A 271      86.675 -19.418 -42.480  1.00 89.67           H  
ATOM   4272  HG3 ARG A 271      85.494 -19.831 -41.232  1.00 89.67           H  
ATOM   4273  CD  ARG A 271      87.139 -18.669 -40.516  1.00 89.67           C  
ATOM   4274  HD2 ARG A 271      86.467 -17.812 -40.564  1.00 89.67           H  
ATOM   4275  HD3 ARG A 271      87.127 -19.034 -39.489  1.00 89.67           H  
ATOM   4276  NE  ARG A 271      88.512 -18.280 -40.902  1.00 89.67           N  
ATOM   4277  HE  ARG A 271      89.109 -19.008 -41.266  1.00 89.67           H  
ATOM   4278  NH1 ARG A 271      88.308 -16.040 -40.416  1.00 89.67           N  
ATOM   4279 HH11 ARG A 271      88.523 -15.113 -40.756  1.00 89.67           H  
ATOM   4280 HH12 ARG A 271      87.306 -16.137 -40.333  1.00 89.67           H  
ATOM   4281  NH2 ARG A 271      90.226 -16.817 -41.231  1.00 89.67           N  
ATOM   4282 HH21 ARG A 271      90.555 -15.864 -41.184  1.00 89.67           H  
ATOM   4283 HH22 ARG A 271      90.802 -17.559 -41.602  1.00 89.67           H  
ATOM   4284  CZ  ARG A 271      89.001 -17.054 -40.843  1.00 89.67           C  
ATOM   4285  N   LEU A 272      85.382 -21.786 -44.068  1.00 90.94           N  
ATOM   4286  H   LEU A 272      84.562 -21.733 -43.481  1.00 90.94           H  
ATOM   4287  CA  LEU A 272      85.224 -21.452 -45.477  1.00 90.94           C  
ATOM   4288  HA  LEU A 272      86.159 -21.613 -46.013  1.00 90.94           H  
ATOM   4289  C   LEU A 272      84.858 -19.980 -45.590  1.00 90.94           C  
ATOM   4290  CB  LEU A 272      84.137 -22.332 -46.089  1.00 90.94           C  
ATOM   4291  HB2 LEU A 272      83.207 -22.092 -45.572  1.00 90.94           H  
ATOM   4292  HB3 LEU A 272      84.024 -22.075 -47.142  1.00 90.94           H  
ATOM   4293  O   LEU A 272      84.121 -19.470 -44.751  1.00 90.94           O  
ATOM   4294  CG  LEU A 272      84.379 -23.839 -45.951  1.00 90.94           C  
ATOM   4295  HG  LEU A 272      84.488 -24.113 -44.901  1.00 90.94           H  
ATOM   4296  CD1 LEU A 272      83.147 -24.542 -46.497  1.00 90.94           C  
ATOM   4297 HD11 LEU A 272      83.159 -25.583 -46.175  1.00 90.94           H  
ATOM   4298 HD12 LEU A 272      82.255 -24.077 -46.077  1.00 90.94           H  
ATOM   4299 HD13 LEU A 272      83.129 -24.451 -47.583  1.00 90.94           H  
ATOM   4300  CD2 LEU A 272      85.607 -24.313 -46.731  1.00 90.94           C  
ATOM   4301 HD21 LEU A 272      86.504 -23.879 -46.290  1.00 90.94           H  
ATOM   4302 HD22 LEU A 272      85.534 -24.007 -47.775  1.00 90.94           H  
ATOM   4303 HD23 LEU A 272      85.692 -25.397 -46.660  1.00 90.94           H  
ATOM   4304  N   SER A 273      85.368 -19.304 -46.611  1.00 93.45           N  
ATOM   4305  H   SER A 273      85.921 -19.777 -47.312  1.00 93.45           H  
ATOM   4306  CA  SER A 273      85.132 -17.879 -46.806  1.00 93.45           C  
ATOM   4307  HA  SER A 273      84.199 -17.605 -46.312  1.00 93.45           H  
ATOM   4308  C   SER A 273      85.006 -17.567 -48.290  1.00 93.45           C  
ATOM   4309  CB  SER A 273      86.262 -17.071 -46.164  1.00 93.45           C  
ATOM   4310  HB2 SER A 273      87.195 -17.287 -46.685  1.00 93.45           H  
ATOM   4311  HB3 SER A 273      86.369 -17.361 -45.119  1.00 93.45           H  
ATOM   4312  O   SER A 273      85.801 -18.068 -49.088  1.00 93.45           O  
ATOM   4313  OG  SER A 273      86.006 -15.685 -46.234  1.00 93.45           O  
ATOM   4314  HG  SER A 273      85.496 -15.424 -45.464  1.00 93.45           H  
ATOM   4315  N   GLU A 274      84.028 -16.740 -48.646  1.00 94.58           N  
ATOM   4316  H   GLU A 274      83.410 -16.393 -47.927  1.00 94.58           H  
ATOM   4317  CA  GLU A 274      83.943 -16.103 -49.958  1.00 94.58           C  
ATOM   4318  HA  GLU A 274      84.867 -16.307 -50.499  1.00 94.58           H  
ATOM   4319  C   GLU A 274      83.839 -14.584 -49.790  1.00 94.58           C  
ATOM   4320  CB  GLU A 274      82.791 -16.680 -50.789  1.00 94.58           C  
ATOM   4321  HB2 GLU A 274      81.851 -16.263 -50.428  1.00 94.58           H  
ATOM   4322  HB3 GLU A 274      82.767 -17.763 -50.665  1.00 94.58           H  
ATOM   4323  O   GLU A 274      83.260 -14.087 -48.821  1.00 94.58           O  
ATOM   4324  CG  GLU A 274      82.993 -16.367 -52.286  1.00 94.58           C  
ATOM   4325  HG2 GLU A 274      83.062 -15.288 -52.426  1.00 94.58           H  
ATOM   4326  HG3 GLU A 274      83.935 -16.810 -52.610  1.00 94.58           H  
ATOM   4327  CD  GLU A 274      81.854 -16.886 -53.163  1.00 94.58           C  
ATOM   4328  OE1 GLU A 274      82.063 -17.171 -54.360  1.00 94.58           O  
ATOM   4329  OE2 GLU A 274      80.743 -17.001 -52.630  1.00 94.58           O  
ATOM   4330  N   MET A 275      84.440 -13.852 -50.726  1.00 94.33           N  
ATOM   4331  H   MET A 275      84.756 -14.318 -51.564  1.00 94.33           H  
ATOM   4332  CA  MET A 275      84.558 -12.400 -50.694  1.00 94.33           C  
ATOM   4333  HA  MET A 275      84.241 -12.037 -49.716  1.00 94.33           H  
ATOM   4334  C   MET A 275      83.685 -11.766 -51.777  1.00 94.33           C  
ATOM   4335  CB  MET A 275      86.028 -12.016 -50.896  1.00 94.33           C  
ATOM   4336  HB2 MET A 275      86.331 -12.347 -51.889  1.00 94.33           H  
ATOM   4337  HB3 MET A 275      86.642 -12.541 -50.163  1.00 94.33           H  
ATOM   4338  O   MET A 275      83.716 -12.198 -52.925  1.00 94.33           O  
ATOM   4339  CG  MET A 275      86.298 -10.508 -50.779  1.00 94.33           C  
ATOM   4340  HG2 MET A 275      86.418 -10.252 -49.726  1.00 94.33           H  
ATOM   4341  HG3 MET A 275      85.445  -9.945 -51.156  1.00 94.33           H  
ATOM   4342  SD  MET A 275      87.745  -9.941 -51.722  1.00 94.33           S  
ATOM   4343  CE  MET A 275      89.052 -10.930 -50.959  1.00 94.33           C  
ATOM   4344  HE1 MET A 275      89.104 -10.711 -49.893  1.00 94.33           H  
ATOM   4345  HE2 MET A 275      88.840 -11.990 -51.101  1.00 94.33           H  
ATOM   4346  HE3 MET A 275      90.006 -10.695 -51.430  1.00 94.33           H  
ATOM   4347  N   LEU A 276      83.004 -10.680 -51.423  1.00 94.20           N  
ATOM   4348  H   LEU A 276      83.057 -10.392 -50.456  1.00 94.20           H  
ATOM   4349  CA  LEU A 276      82.341  -9.762 -52.344  1.00 94.20           C  
ATOM   4350  HA  LEU A 276      82.530 -10.076 -53.371  1.00 94.20           H  
ATOM   4351  C   LEU A 276      82.910  -8.357 -52.138  1.00 94.20           C  
ATOM   4352  CB  LEU A 276      80.831  -9.803 -52.076  1.00 94.20           C  
ATOM   4353  HB2 LEU A 276      80.666  -9.451 -51.058  1.00 94.20           H  
ATOM   4354  HB3 LEU A 276      80.484 -10.834 -52.144  1.00 94.20           H  
ATOM   4355  O   LEU A 276      83.094  -7.922 -51.001  1.00 94.20           O  
ATOM   4356  CG  LEU A 276      79.991  -8.938 -53.027  1.00 94.20           C  
ATOM   4357  HG  LEU A 276      80.399  -7.928 -53.080  1.00 94.20           H  
ATOM   4358  CD1 LEU A 276      79.937  -9.534 -54.431  1.00 94.20           C  
ATOM   4359 HD11 LEU A 276      80.925  -9.522 -54.892  1.00 94.20           H  
ATOM   4360 HD12 LEU A 276      79.271  -8.948 -55.065  1.00 94.20           H  
ATOM   4361 HD13 LEU A 276      79.575 -10.561 -54.396  1.00 94.20           H  
ATOM   4362  CD2 LEU A 276      78.575  -8.841 -52.471  1.00 94.20           C  
ATOM   4363 HD21 LEU A 276      78.613  -8.340 -51.503  1.00 94.20           H  
ATOM   4364 HD22 LEU A 276      78.152  -9.838 -52.351  1.00 94.20           H  
ATOM   4365 HD23 LEU A 276      77.961  -8.252 -53.152  1.00 94.20           H  
ATOM   4366  N   ILE A 277      83.180  -7.632 -53.220  1.00 94.55           N  
ATOM   4367  H   ILE A 277      82.935  -7.998 -54.128  1.00 94.55           H  
ATOM   4368  CA  ILE A 277      83.633  -6.240 -53.143  1.00 94.55           C  
ATOM   4369  HA  ILE A 277      84.007  -6.031 -52.141  1.00 94.55           H  
ATOM   4370  C   ILE A 277      82.431  -5.336 -53.385  1.00 94.55           C  
ATOM   4371  CB  ILE A 277      84.793  -5.964 -54.124  1.00 94.55           C  
ATOM   4372  HB  ILE A 277      84.449  -6.152 -55.141  1.00 94.55           H  
ATOM   4373  O   ILE A 277      81.793  -5.424 -54.429  1.00 94.55           O  
ATOM   4374  CG1 ILE A 277      85.974  -6.910 -53.809  1.00 94.55           C  
ATOM   4375 HG12 ILE A 277      85.642  -7.946 -53.887  1.00 94.55           H  
ATOM   4376 HG13 ILE A 277      86.292  -6.737 -52.781  1.00 94.55           H  
ATOM   4377  CG2 ILE A 277      85.233  -4.489 -54.014  1.00 94.55           C  
ATOM   4378 HG21 ILE A 277      85.619  -4.283 -53.016  1.00 94.55           H  
ATOM   4379 HG22 ILE A 277      85.997  -4.264 -54.757  1.00 94.55           H  
ATOM   4380 HG23 ILE A 277      84.395  -3.821 -54.212  1.00 94.55           H  
ATOM   4381  CD1 ILE A 277      87.189  -6.764 -54.732  1.00 94.55           C  
ATOM   4382 HD11 ILE A 277      87.650  -5.784 -54.611  1.00 94.55           H  
ATOM   4383 HD12 ILE A 277      87.926  -7.525 -54.475  1.00 94.55           H  
ATOM   4384 HD13 ILE A 277      86.883  -6.902 -55.769  1.00 94.55           H  
ATOM   4385  N   LEU A 278      82.147  -4.449 -52.433  1.00 92.58           N  
ATOM   4386  H   LEU A 278      82.738  -4.411 -51.615  1.00 92.58           H  
ATOM   4387  CA  LEU A 278      81.150  -3.397 -52.606  1.00 92.58           C  
ATOM   4388  HA  LEU A 278      80.574  -3.580 -53.513  1.00 92.58           H  
ATOM   4389  C   LEU A 278      81.854  -2.058 -52.771  1.00 92.58           C  
ATOM   4390  CB  LEU A 278      80.173  -3.364 -51.426  1.00 92.58           C  
ATOM   4391  HB2 LEU A 278      79.481  -2.534 -51.573  1.00 92.58           H  
ATOM   4392  HB3 LEU A 278      80.743  -3.166 -50.518  1.00 92.58           H  
ATOM   4393  O   LEU A 278      82.713  -1.691 -51.968  1.00 92.58           O  
ATOM   4394  CG  LEU A 278      79.358  -4.651 -51.232  1.00 92.58           C  
ATOM   4395  HG  LEU A 278      80.038  -5.478 -51.026  1.00 92.58           H  
ATOM   4396  CD1 LEU A 278      78.437  -4.481 -50.026  1.00 92.58           C  
ATOM   4397 HD11 LEU A 278      78.301  -5.455 -49.556  1.00 92.58           H  
ATOM   4398 HD12 LEU A 278      77.481  -4.061 -50.337  1.00 92.58           H  
ATOM   4399 HD13 LEU A 278      78.885  -3.814 -49.290  1.00 92.58           H  
ATOM   4400  CD2 LEU A 278      78.503  -4.999 -52.452  1.00 92.58           C  
ATOM   4401 HD21 LEU A 278      77.822  -5.815 -52.211  1.00 92.58           H  
ATOM   4402 HD22 LEU A 278      79.150  -5.329 -53.264  1.00 92.58           H  
ATOM   4403 HD23 LEU A 278      77.927  -4.132 -52.776  1.00 92.58           H  
ATOM   4404  N   THR A 279      81.460  -1.313 -53.798  1.00 93.27           N  
ATOM   4405  H   THR A 279      80.747  -1.685 -54.409  1.00 93.27           H  
ATOM   4406  CA  THR A 279      81.959   0.038 -54.054  1.00 93.27           C  
ATOM   4407  HA  THR A 279      82.738   0.287 -53.333  1.00 93.27           H  
ATOM   4408  C   THR A 279      80.820   1.029 -53.882  1.00 93.27           C  
ATOM   4409  CB  THR A 279      82.588   0.145 -55.447  1.00 93.27           C  
ATOM   4410  HB  THR A 279      81.817   0.037 -56.211  1.00 93.27           H  
ATOM   4411  O   THR A 279      79.885   1.073 -54.684  1.00 93.27           O  
ATOM   4412  CG2 THR A 279      83.313   1.478 -55.635  1.00 93.27           C  
ATOM   4413 HG21 THR A 279      82.627   2.309 -55.473  1.00 93.27           H  
ATOM   4414 HG22 THR A 279      84.141   1.552 -54.931  1.00 93.27           H  
ATOM   4415 HG23 THR A 279      83.700   1.534 -56.652  1.00 93.27           H  
ATOM   4416  OG1 THR A 279      83.551  -0.869 -55.618  1.00 93.27           O  
ATOM   4417  HG1 THR A 279      83.089  -1.707 -55.550  1.00 93.27           H  
ATOM   4418  N   VAL A 280      80.895   1.849 -52.838  1.00 90.57           N  
ATOM   4419  H   VAL A 280      81.690   1.792 -52.217  1.00 90.57           H  
ATOM   4420  CA  VAL A 280      79.955   2.946 -52.622  1.00 90.57           C  
ATOM   4421  HA  VAL A 280      78.991   2.657 -53.040  1.00 90.57           H  
ATOM   4422  C   VAL A 280      80.474   4.164 -53.374  1.00 90.57           C  
ATOM   4423  CB  VAL A 280      79.723   3.238 -51.129  1.00 90.57           C  
ATOM   4424  HB  VAL A 280      80.630   3.646 -50.683  1.00 90.57           H  
ATOM   4425  O   VAL A 280      81.536   4.699 -53.063  1.00 90.57           O  
ATOM   4426  CG1 VAL A 280      78.596   4.263 -50.964  1.00 90.57           C  
ATOM   4427 HG11 VAL A 280      77.688   3.901 -51.446  1.00 90.57           H  
ATOM   4428 HG12 VAL A 280      78.396   4.423 -49.904  1.00 90.57           H  
ATOM   4429 HG13 VAL A 280      78.888   5.212 -51.414  1.00 90.57           H  
ATOM   4430  CG2 VAL A 280      79.328   1.971 -50.357  1.00 90.57           C  
ATOM   4431 HG21 VAL A 280      78.429   1.530 -50.787  1.00 90.57           H  
ATOM   4432 HG22 VAL A 280      80.138   1.242 -50.389  1.00 90.57           H  
ATOM   4433 HG23 VAL A 280      79.152   2.218 -49.310  1.00 90.57           H  
ATOM   4434  N   VAL A 281      79.731   4.598 -54.386  1.00 91.54           N  
ATOM   4435  H   VAL A 281      78.832   4.161 -54.528  1.00 91.54           H  
ATOM   4436  CA  VAL A 281      80.074   5.768 -55.200  1.00 91.54           C  
ATOM   4437  HA  VAL A 281      81.093   6.073 -54.962  1.00 91.54           H  
ATOM   4438  C   VAL A 281      79.178   6.940 -54.838  1.00 91.54           C  
ATOM   4439  CB  VAL A 281      80.052   5.469 -56.709  1.00 91.54           C  
ATOM   4440  HB  VAL A 281      80.359   6.373 -57.235  1.00 91.54           H  
ATOM   4441  O   VAL A 281      78.039   6.762 -54.394  1.00 91.54           O  
ATOM   4442  CG1 VAL A 281      81.056   4.369 -57.067  1.00 91.54           C  
ATOM   4443 HG11 VAL A 281      81.118   4.257 -58.149  1.00 91.54           H  
ATOM   4444 HG12 VAL A 281      82.042   4.630 -56.683  1.00 91.54           H  
ATOM   4445 HG13 VAL A 281      80.747   3.420 -56.628  1.00 91.54           H  
ATOM   4446  CG2 VAL A 281      78.667   5.072 -57.232  1.00 91.54           C  
ATOM   4447 HG21 VAL A 281      78.299   4.197 -56.696  1.00 91.54           H  
ATOM   4448 HG22 VAL A 281      77.980   5.905 -57.082  1.00 91.54           H  
ATOM   4449 HG23 VAL A 281      78.733   4.840 -58.295  1.00 91.54           H  
ATOM   4450  N   SER A 282      79.674   8.153 -55.060  1.00 86.89           N  
ATOM   4451  H   SER A 282      80.583   8.268 -55.484  1.00 86.89           H  
ATOM   4452  CA  SER A 282      78.844   9.342 -54.919  1.00 86.89           C  
ATOM   4453  HA  SER A 282      78.488   9.358 -53.889  1.00 86.89           H  
ATOM   4454  C   SER A 282      77.642   9.270 -55.876  1.00 86.89           C  
ATOM   4455  CB  SER A 282      79.657  10.619 -55.143  1.00 86.89           C  
ATOM   4456  HB2 SER A 282      78.977  11.468 -55.217  1.00 86.89           H  
ATOM   4457  HB3 SER A 282      80.316  10.775 -54.288  1.00 86.89           H  
ATOM   4458  O   SER A 282      77.781   8.837 -57.031  1.00 86.89           O  
ATOM   4459  OG  SER A 282      80.445  10.531 -56.316  1.00 86.89           O  
ATOM   4460  HG  SER A 282      80.535  11.411 -56.689  1.00 86.89           H  
ATOM   4461  N   PRO A 283      76.443   9.659 -55.414  1.00 88.90           N  
ATOM   4462  CA  PRO A 283      75.282   9.754 -56.280  1.00 88.90           C  
ATOM   4463  HA  PRO A 283      75.103   8.803 -56.783  1.00 88.90           H  
ATOM   4464  C   PRO A 283      75.495  10.833 -57.338  1.00 88.90           C  
ATOM   4465  CB  PRO A 283      74.106  10.049 -55.356  1.00 88.90           C  
ATOM   4466  HB2 PRO A 283      73.699   9.102 -55.002  1.00 88.90           H  
ATOM   4467  HB3 PRO A 283      73.334  10.647 -55.841  1.00 88.90           H  
ATOM   4468  O   PRO A 283      76.140  11.858 -57.097  1.00 88.90           O  
ATOM   4469  CG  PRO A 283      74.743  10.778 -54.177  1.00 88.90           C  
ATOM   4470  HG2 PRO A 283      74.866  11.833 -54.421  1.00 88.90           H  
ATOM   4471  HG3 PRO A 283      74.161  10.657 -53.264  1.00 88.90           H  
ATOM   4472  CD  PRO A 283      76.111  10.110 -54.069  1.00 88.90           C  
ATOM   4473  HD2 PRO A 283      76.040   9.243 -53.413  1.00 88.90           H  
ATOM   4474  HD3 PRO A 283      76.841  10.822 -53.685  1.00 88.90           H  
ATOM   4475  N   THR A 284      74.948  10.595 -58.523  1.00 89.62           N  
ATOM   4476  H   THR A 284      74.382   9.766 -58.639  1.00 89.62           H  
ATOM   4477  CA  THR A 284      74.872  11.620 -59.562  1.00 89.62           C  
ATOM   4478  HA  THR A 284      75.805  12.184 -59.569  1.00 89.62           H  
ATOM   4479  C   THR A 284      73.744  12.602 -59.250  1.00 89.62           C  
ATOM   4480  CB  THR A 284      74.689  11.006 -60.954  1.00 89.62           C  
ATOM   4481  HB  THR A 284      74.714  11.809 -61.690  1.00 89.62           H  
ATOM   4482  O   THR A 284      72.888  12.349 -58.398  1.00 89.62           O  
ATOM   4483  CG2 THR A 284      75.789  10.004 -61.307  1.00 89.62           C  
ATOM   4484 HG21 THR A 284      75.651   9.676 -62.337  1.00 89.62           H  
ATOM   4485 HG22 THR A 284      75.736   9.140 -60.645  1.00 89.62           H  
ATOM   4486 HG23 THR A 284      76.764  10.481 -61.211  1.00 89.62           H  
ATOM   4487  OG1 THR A 284      73.448  10.358 -61.052  1.00 89.62           O  
ATOM   4488  HG1 THR A 284      73.449   9.579 -60.491  1.00 89.62           H  
ATOM   4489  N   VAL A 285      73.722  13.732 -59.959  1.00 87.20           N  
ATOM   4490  H   VAL A 285      74.439  13.898 -60.651  1.00 87.20           H  
ATOM   4491  CA  VAL A 285      72.613  14.690 -59.856  1.00 87.20           C  
ATOM   4492  HA  VAL A 285      72.529  15.013 -58.818  1.00 87.20           H  
ATOM   4493  C   VAL A 285      71.282  14.016 -60.213  1.00 87.20           C  
ATOM   4494  CB  VAL A 285      72.882  15.932 -60.725  1.00 87.20           C  
ATOM   4495  HB  VAL A 285      73.022  15.623 -61.760  1.00 87.20           H  
ATOM   4496  O   VAL A 285      70.311  14.207 -59.490  1.00 87.20           O  
ATOM   4497  CG1 VAL A 285      71.728  16.939 -60.665  1.00 87.20           C  
ATOM   4498 HG11 VAL A 285      71.979  17.828 -61.243  1.00 87.20           H  
ATOM   4499 HG12 VAL A 285      70.829  16.502 -61.099  1.00 87.20           H  
ATOM   4500 HG13 VAL A 285      71.525  17.221 -59.632  1.00 87.20           H  
ATOM   4501  CG2 VAL A 285      74.156  16.656 -60.254  1.00 87.20           C  
ATOM   4502 HG21 VAL A 285      75.026  16.008 -60.360  1.00 87.20           H  
ATOM   4503 HG22 VAL A 285      74.052  16.953 -59.211  1.00 87.20           H  
ATOM   4504 HG23 VAL A 285      74.318  17.545 -60.864  1.00 87.20           H  
ATOM   4505  N   ASP A 286      71.248  13.154 -61.234  1.00 90.28           N  
ATOM   4506  H   ASP A 286      72.067  13.036 -61.814  1.00 90.28           H  
ATOM   4507  CA  ASP A 286      70.034  12.426 -61.638  1.00 90.28           C  
ATOM   4508  HA  ASP A 286      69.235  13.143 -61.825  1.00 90.28           H  
ATOM   4509  C   ASP A 286      69.536  11.452 -60.557  1.00 90.28           C  
ATOM   4510  CB  ASP A 286      70.299  11.647 -62.937  1.00 90.28           C  
ATOM   4511  HB2 ASP A 286      71.170  11.006 -62.797  1.00 90.28           H  
ATOM   4512  HB3 ASP A 286      69.442  11.004 -63.137  1.00 90.28           H  
ATOM   4513  O   ASP A 286      68.328  11.307 -60.355  1.00 90.28           O  
ATOM   4514  CG  ASP A 286      70.511  12.536 -64.167  1.00 90.28           C  
ATOM   4515  OD1 ASP A 286      70.019  13.685 -64.160  1.00 90.28           O  
ATOM   4516  OD2 ASP A 286      71.176  12.047 -65.106  1.00 90.28           O  
ATOM   4517  N   ASP A 287      70.450  10.805 -59.823  1.00 87.51           N  
ATOM   4518  H   ASP A 287      71.425  10.947 -60.045  1.00 87.51           H  
ATOM   4519  CA  ASP A 287      70.088   9.928 -58.700  1.00 87.51           C  
ATOM   4520  HA  ASP A 287      69.378   9.180 -59.051  1.00 87.51           H  
ATOM   4521  C   ASP A 287      69.411  10.731 -57.580  1.00 87.51           C  
ATOM   4522  CB  ASP A 287      71.324   9.198 -58.143  1.00 87.51           C  
ATOM   4523  HB2 ASP A 287      71.008   8.572 -57.308  1.00 87.51           H  
ATOM   4524  HB3 ASP A 287      72.030   9.933 -57.755  1.00 87.51           H  
ATOM   4525  O   ASP A 287      68.389  10.310 -57.032  1.00 87.51           O  
ATOM   4526  CG  ASP A 287      72.035   8.306 -59.162  1.00 87.51           C  
ATOM   4527  OD1 ASP A 287      71.345   7.571 -59.899  1.00 87.51           O  
ATOM   4528  OD2 ASP A 287      73.294   8.372 -59.215  1.00 87.51           O  
ATOM   4529  N   LEU A 288      69.947  11.917 -57.271  1.00 87.14           N  
ATOM   4530  H   LEU A 288      70.760  12.215 -57.791  1.00 87.14           H  
ATOM   4531  CA  LEU A 288      69.362  12.828 -56.285  1.00 87.14           C  
ATOM   4532  HA  LEU A 288      69.172  12.269 -55.369  1.00 87.14           H  
ATOM   4533  C   LEU A 288      68.001  13.364 -56.747  1.00 87.14           C  
ATOM   4534  CB  LEU A 288      70.346  13.975 -55.987  1.00 87.14           C  
ATOM   4535  HB2 LEU A 288      70.618  14.452 -56.929  1.00 87.14           H  
ATOM   4536  HB3 LEU A 288      69.837  14.722 -55.377  1.00 87.14           H  
ATOM   4537  O   LEU A 288      67.082  13.442 -55.932  1.00 87.14           O  
ATOM   4538  CG  LEU A 288      71.630  13.540 -55.259  1.00 87.14           C  
ATOM   4539  HG  LEU A 288      72.090  12.703 -55.783  1.00 87.14           H  
ATOM   4540  CD1 LEU A 288      72.627  14.699 -55.228  1.00 87.14           C  
ATOM   4541 HD11 LEU A 288      73.539  14.385 -54.719  1.00 87.14           H  
ATOM   4542 HD12 LEU A 288      72.195  15.558 -54.714  1.00 87.14           H  
ATOM   4543 HD13 LEU A 288      72.883  14.979 -56.250  1.00 87.14           H  
ATOM   4544  CD2 LEU A 288      71.357  13.128 -53.809  1.00 87.14           C  
ATOM   4545 HD21 LEU A 288      70.952  13.973 -53.252  1.00 87.14           H  
ATOM   4546 HD22 LEU A 288      70.639  12.309 -53.777  1.00 87.14           H  
ATOM   4547 HD23 LEU A 288      72.285  12.797 -53.343  1.00 87.14           H  
ATOM   4548  N   VAL A 289      67.835  13.671 -58.038  1.00 90.62           N  
ATOM   4549  H   VAL A 289      68.635  13.603 -58.651  1.00 90.62           H  
ATOM   4550  CA  VAL A 289      66.552  14.124 -58.608  1.00 90.62           C  
ATOM   4551  HA  VAL A 289      66.224  15.009 -58.064  1.00 90.62           H  
ATOM   4552  C   VAL A 289      65.459  13.070 -58.414  1.00 90.62           C  
ATOM   4553  CB  VAL A 289      66.712  14.521 -60.091  1.00 90.62           C  
ATOM   4554  HB  VAL A 289      67.246  13.731 -60.620  1.00 90.62           H  
ATOM   4555  O   VAL A 289      64.386  13.408 -57.919  1.00 90.62           O  
ATOM   4556  CG1 VAL A 289      65.370  14.753 -60.795  1.00 90.62           C  
ATOM   4557 HG11 VAL A 289      65.539  15.117 -61.808  1.00 90.62           H  
ATOM   4558 HG12 VAL A 289      64.809  13.821 -60.873  1.00 90.62           H  
ATOM   4559 HG13 VAL A 289      64.769  15.480 -60.248  1.00 90.62           H  
ATOM   4560  CG2 VAL A 289      67.507  15.829 -60.212  1.00 90.62           C  
ATOM   4561 HG21 VAL A 289      67.746  16.012 -61.260  1.00 90.62           H  
ATOM   4562 HG22 VAL A 289      68.438  15.773 -59.648  1.00 90.62           H  
ATOM   4563 HG23 VAL A 289      66.918  16.661 -59.826  1.00 90.62           H  
ATOM   4564  N   LYS A 290      65.734  11.785 -58.677  1.00 87.79           N  
ATOM   4565  H   LYS A 290      66.631  11.569 -59.087  1.00 87.79           H  
ATOM   4566  CA  LYS A 290      64.754  10.698 -58.458  1.00 87.79           C  
ATOM   4567  HA  LYS A 290      63.856  10.903 -59.042  1.00 87.79           H  
ATOM   4568  C   LYS A 290      64.312  10.574 -56.999  1.00 87.79           C  
ATOM   4569  CB  LYS A 290      65.358   9.363 -58.898  1.00 87.79           C  
ATOM   4570  HB2 LYS A 290      64.716   8.553 -58.552  1.00 87.79           H  
ATOM   4571  HB3 LYS A 290      66.337   9.245 -58.433  1.00 87.79           H  
ATOM   4572  O   LYS A 290      63.148  10.285 -56.715  1.00 87.79           O  
ATOM   4573  CG  LYS A 290      65.488   9.251 -60.419  1.00 87.79           C  
ATOM   4574  HG2 LYS A 290      66.041  10.104 -60.811  1.00 87.79           H  
ATOM   4575  HG3 LYS A 290      64.497   9.232 -60.871  1.00 87.79           H  
ATOM   4576  CD  LYS A 290      66.241   7.962 -60.754  1.00 87.79           C  
ATOM   4577  HD2 LYS A 290      65.672   7.100 -60.405  1.00 87.79           H  
ATOM   4578  HD3 LYS A 290      67.206   7.986 -60.249  1.00 87.79           H  
ATOM   4579  CE  LYS A 290      66.466   7.869 -62.261  1.00 87.79           C  
ATOM   4580  HE2 LYS A 290      65.508   7.717 -62.759  1.00 87.79           H  
ATOM   4581  HE3 LYS A 290      66.873   8.822 -62.600  1.00 87.79           H  
ATOM   4582  NZ  LYS A 290      67.418   6.777 -62.575  1.00 87.79           N  
ATOM   4583  HZ1 LYS A 290      67.605   6.744 -63.567  1.00 87.79           H  
ATOM   4584  HZ2 LYS A 290      67.066   5.885 -62.258  1.00 87.79           H  
ATOM   4585  HZ3 LYS A 290      68.294   6.956 -62.104  1.00 87.79           H  
ATOM   4586  N   VAL A 291      65.235  10.777 -56.056  1.00 87.62           N  
ATOM   4587  H   VAL A 291      66.176  10.991 -56.353  1.00 87.62           H  
ATOM   4588  CA  VAL A 291      64.905  10.782 -54.622  1.00 87.62           C  
ATOM   4589  HA  VAL A 291      64.341   9.879 -54.388  1.00 87.62           H  
ATOM   4590  C   VAL A 291      64.005  11.965 -54.289  1.00 87.62           C  
ATOM   4591  CB  VAL A 291      66.170  10.801 -53.747  1.00 87.62           C  
ATOM   4592  HB  VAL A 291      66.801  11.645 -54.025  1.00 87.62           H  
ATOM   4593  O   VAL A 291      63.017  11.790 -53.579  1.00 87.62           O  
ATOM   4594  CG1 VAL A 291      65.845  10.907 -52.250  1.00 87.62           C  
ATOM   4595 HG11 VAL A 291      66.760  10.821 -51.665  1.00 87.62           H  
ATOM   4596 HG12 VAL A 291      65.152  10.118 -51.958  1.00 87.62           H  
ATOM   4597 HG13 VAL A 291      65.398  11.877 -52.032  1.00 87.62           H  
ATOM   4598  CG2 VAL A 291      66.962   9.509 -53.940  1.00 87.62           C  
ATOM   4599 HG21 VAL A 291      67.872   9.555 -53.341  1.00 87.62           H  
ATOM   4600 HG22 VAL A 291      67.250   9.389 -54.985  1.00 87.62           H  
ATOM   4601 HG23 VAL A 291      66.363   8.651 -53.636  1.00 87.62           H  
ATOM   4602  N   VAL A 292      64.311  13.147 -54.827  1.00 90.36           N  
ATOM   4603  H   VAL A 292      65.127  13.214 -55.419  1.00 90.36           H  
ATOM   4604  CA  VAL A 292      63.491  14.349 -54.640  1.00 90.36           C  
ATOM   4605  HA  VAL A 292      63.364  14.517 -53.571  1.00 90.36           H  
ATOM   4606  C   VAL A 292      62.087  14.150 -55.213  1.00 90.36           C  
ATOM   4607  CB  VAL A 292      64.191  15.590 -55.227  1.00 90.36           C  
ATOM   4608  HB  VAL A 292      64.490  15.394 -56.257  1.00 90.36           H  
ATOM   4609  O   VAL A 292      61.122  14.434 -54.513  1.00 90.36           O  
ATOM   4610  CG1 VAL A 292      63.288  16.830 -55.214  1.00 90.36           C  
ATOM   4611 HG11 VAL A 292      62.452  16.690 -55.899  1.00 90.36           H  
ATOM   4612 HG12 VAL A 292      62.902  17.006 -54.210  1.00 90.36           H  
ATOM   4613 HG13 VAL A 292      63.849  17.702 -55.547  1.00 90.36           H  
ATOM   4614  CG2 VAL A 292      65.442  15.939 -54.408  1.00 90.36           C  
ATOM   4615 HG21 VAL A 292      65.157  16.239 -53.399  1.00 90.36           H  
ATOM   4616 HG22 VAL A 292      65.979  16.756 -54.890  1.00 90.36           H  
ATOM   4617 HG23 VAL A 292      66.111  15.081 -54.340  1.00 90.36           H  
ATOM   4618  N   GLU A 293      61.937  13.592 -56.415  1.00 92.54           N  
ATOM   4619  H   GLU A 293      62.760  13.413 -56.973  1.00 92.54           H  
ATOM   4620  CA  GLU A 293      60.623  13.289 -57.011  1.00 92.54           C  
ATOM   4621  HA  GLU A 293      60.044  14.206 -57.115  1.00 92.54           H  
ATOM   4622  C   GLU A 293      59.799  12.325 -56.147  1.00 92.54           C  
ATOM   4623  CB  GLU A 293      60.812  12.665 -58.399  1.00 92.54           C  
ATOM   4624  HB2 GLU A 293      59.860  12.250 -58.729  1.00 92.54           H  
ATOM   4625  HB3 GLU A 293      61.534  11.853 -58.320  1.00 92.54           H  
ATOM   4626  O   GLU A 293      58.612  12.551 -55.906  1.00 92.54           O  
ATOM   4627  CG  GLU A 293      61.278  13.682 -59.449  1.00 92.54           C  
ATOM   4628  HG2 GLU A 293      60.515  14.456 -59.536  1.00 92.54           H  
ATOM   4629  HG3 GLU A 293      62.198  14.160 -59.114  1.00 92.54           H  
ATOM   4630  CD  GLU A 293      61.517  13.038 -60.824  1.00 92.54           C  
ATOM   4631  OE1 GLU A 293      61.543  13.804 -61.812  1.00 92.54           O  
ATOM   4632  OE2 GLU A 293      61.684  11.796 -60.887  1.00 92.54           O  
ATOM   4633  N   LYS A 294      60.435  11.273 -55.618  1.00 89.30           N  
ATOM   4634  H   LYS A 294      61.399  11.125 -55.880  1.00 89.30           H  
ATOM   4635  CA  LYS A 294      59.777  10.332 -54.704  1.00 89.30           C  
ATOM   4636  HA  LYS A 294      58.872   9.964 -55.186  1.00 89.30           H  
ATOM   4637  C   LYS A 294      59.333  11.012 -53.407  1.00 89.30           C  
ATOM   4638  CB  LYS A 294      60.724   9.159 -54.436  1.00 89.30           C  
ATOM   4639  HB2 LYS A 294      61.626   9.523 -53.943  1.00 89.30           H  
ATOM   4640  HB3 LYS A 294      61.007   8.712 -55.389  1.00 89.30           H  
ATOM   4641  O   LYS A 294      58.230  10.748 -52.931  1.00 89.30           O  
ATOM   4642  CG  LYS A 294      60.055   8.095 -53.558  1.00 89.30           C  
ATOM   4643  HG2 LYS A 294      59.144   7.745 -54.044  1.00 89.30           H  
ATOM   4644  HG3 LYS A 294      59.802   8.520 -52.587  1.00 89.30           H  
ATOM   4645  CD  LYS A 294      61.002   6.917 -53.340  1.00 89.30           C  
ATOM   4646  HD2 LYS A 294      61.240   6.466 -54.303  1.00 89.30           H  
ATOM   4647  HD3 LYS A 294      61.918   7.276 -52.871  1.00 89.30           H  
ATOM   4648  CE  LYS A 294      60.314   5.896 -52.434  1.00 89.30           C  
ATOM   4649  HE2 LYS A 294      59.379   5.590 -52.903  1.00 89.30           H  
ATOM   4650  HE3 LYS A 294      60.066   6.384 -51.491  1.00 89.30           H  
ATOM   4651  NZ  LYS A 294      61.189   4.725 -52.201  1.00 89.30           N  
ATOM   4652  HZ1 LYS A 294      61.409   4.280 -53.081  1.00 89.30           H  
ATOM   4653  HZ2 LYS A 294      62.051   5.023 -51.767  1.00 89.30           H  
ATOM   4654  HZ3 LYS A 294      60.724   4.058 -51.601  1.00 89.30           H  
ATOM   4655  N   LEU A 295      60.183  11.868 -52.840  1.00 90.76           N  
ATOM   4656  H   LEU A 295      61.068  12.034 -53.297  1.00 90.76           H  
ATOM   4657  CA  LEU A 295      59.855  12.638 -51.640  1.00 90.76           C  
ATOM   4658  HA  LEU A 295      59.500  11.956 -50.867  1.00 90.76           H  
ATOM   4659  C   LEU A 295      58.704  13.612 -51.903  1.00 90.76           C  
ATOM   4660  CB  LEU A 295      61.100  13.385 -51.131  1.00 90.76           C  
ATOM   4661  HB2 LEU A 295      61.554  13.915 -51.968  1.00 90.76           H  
ATOM   4662  HB3 LEU A 295      60.782  14.133 -50.405  1.00 90.76           H  
ATOM   4663  O   LEU A 295      57.812  13.706 -51.068  1.00 90.76           O  
ATOM   4664  CG  LEU A 295      62.158  12.488 -50.466  1.00 90.76           C  
ATOM   4665  HG  LEU A 295      62.421  11.661 -51.126  1.00 90.76           H  
ATOM   4666  CD1 LEU A 295      63.416  13.313 -50.188  1.00 90.76           C  
ATOM   4667 HD11 LEU A 295      64.180  12.681 -49.736  1.00 90.76           H  
ATOM   4668 HD12 LEU A 295      63.802  13.709 -51.128  1.00 90.76           H  
ATOM   4669 HD13 LEU A 295      63.181  14.140 -49.518  1.00 90.76           H  
ATOM   4670  CD2 LEU A 295      61.672  11.901 -49.138  1.00 90.76           C  
ATOM   4671 HD21 LEU A 295      61.355  12.701 -48.469  1.00 90.76           H  
ATOM   4672 HD22 LEU A 295      62.476  11.334 -48.669  1.00 90.76           H  
ATOM   4673 HD23 LEU A 295      60.833  11.226 -49.309  1.00 90.76           H  
ATOM   4674  N   LEU A 296      58.676  14.278 -53.059  1.00 93.86           N  
ATOM   4675  H   LEU A 296      59.450  14.169 -53.699  1.00 93.86           H  
ATOM   4676  CA  LEU A 296      57.573  15.159 -53.452  1.00 93.86           C  
ATOM   4677  HA  LEU A 296      57.428  15.912 -52.678  1.00 93.86           H  
ATOM   4678  C   LEU A 296      56.248  14.390 -53.544  1.00 93.86           C  
ATOM   4679  CB  LEU A 296      57.910  15.858 -54.782  1.00 93.86           C  
ATOM   4680  HB2 LEU A 296      58.242  15.107 -55.499  1.00 93.86           H  
ATOM   4681  HB3 LEU A 296      57.000  16.307 -55.179  1.00 93.86           H  
ATOM   4682  O   LEU A 296      55.268  14.800 -52.930  1.00 93.86           O  
ATOM   4683  CG  LEU A 296      58.982  16.958 -54.673  1.00 93.86           C  
ATOM   4684  HG  LEU A 296      59.863  16.577 -54.156  1.00 93.86           H  
ATOM   4685  CD1 LEU A 296      59.400  17.412 -56.073  1.00 93.86           C  
ATOM   4686 HD11 LEU A 296      59.814  16.565 -56.621  1.00 93.86           H  
ATOM   4687 HD12 LEU A 296      60.163  18.186 -55.999  1.00 93.86           H  
ATOM   4688 HD13 LEU A 296      58.536  17.800 -56.612  1.00 93.86           H  
ATOM   4689  CD2 LEU A 296      58.477  18.182 -53.905  1.00 93.86           C  
ATOM   4690 HD21 LEU A 296      59.240  18.961 -53.910  1.00 93.86           H  
ATOM   4691 HD22 LEU A 296      57.568  18.563 -54.370  1.00 93.86           H  
ATOM   4692 HD23 LEU A 296      58.262  17.914 -52.871  1.00 93.86           H  
ATOM   4693  N   GLY A 297      56.233  13.225 -54.201  1.00 92.27           N  
ATOM   4694  H   GLY A 297      57.059  12.948 -54.713  1.00 92.27           H  
ATOM   4695  CA  GLY A 297      55.028  12.391 -54.275  1.00 92.27           C  
ATOM   4696  HA2 GLY A 297      55.237  11.525 -54.903  1.00 92.27           H  
ATOM   4697  HA3 GLY A 297      54.224  12.969 -54.729  1.00 92.27           H  
ATOM   4698  C   GLY A 297      54.547  11.892 -52.906  1.00 92.27           C  
ATOM   4699  O   GLY A 297      53.343  11.817 -52.658  1.00 92.27           O  
ATOM   4700  N   GLN A 298      55.473  11.585 -51.992  1.00 94.30           N  
ATOM   4701  H   GLN A 298      56.448  11.652 -52.248  1.00 94.30           H  
ATOM   4702  CA  GLN A 298      55.126  11.228 -50.616  1.00 94.30           C  
ATOM   4703  HA  GLN A 298      54.345  10.468 -50.650  1.00 94.30           H  
ATOM   4704  C   GLN A 298      54.547  12.425 -49.847  1.00 94.30           C  
ATOM   4705  CB  GLN A 298      56.352  10.619 -49.922  1.00 94.30           C  
ATOM   4706  HB2 GLN A 298      57.141  11.366 -49.831  1.00 94.30           H  
ATOM   4707  HB3 GLN A 298      56.721   9.790 -50.526  1.00 94.30           H  
ATOM   4708  O   GLN A 298      53.532  12.272 -49.173  1.00 94.30           O  
ATOM   4709  CG  GLN A 298      55.982  10.095 -48.528  1.00 94.30           C  
ATOM   4710  HG2 GLN A 298      55.695  10.934 -47.895  1.00 94.30           H  
ATOM   4711  HG3 GLN A 298      55.124   9.427 -48.607  1.00 94.30           H  
ATOM   4712  CD  GLN A 298      57.105   9.339 -47.829  1.00 94.30           C  
ATOM   4713  NE2 GLN A 298      56.926   9.069 -46.556  1.00 94.30           N  
ATOM   4714 HE21 GLN A 298      57.682   8.622 -46.058  1.00 94.30           H  
ATOM   4715 HE22 GLN A 298      56.113   9.459 -46.101  1.00 94.30           H  
ATOM   4716  OE1 GLN A 298      58.129   8.960 -48.387  1.00 94.30           O  
ATOM   4717  N   VAL A 299      55.135  13.616 -49.995  1.00 94.77           N  
ATOM   4718  H   VAL A 299      55.956  13.675 -50.579  1.00 94.77           H  
ATOM   4719  CA  VAL A 299      54.643  14.859 -49.376  1.00 94.77           C  
ATOM   4720  HA  VAL A 299      54.576  14.707 -48.299  1.00 94.77           H  
ATOM   4721  C   VAL A 299      53.230  15.205 -49.856  1.00 94.77           C  
ATOM   4722  CB  VAL A 299      55.633  16.014 -49.642  1.00 94.77           C  
ATOM   4723  HB  VAL A 299      55.918  16.014 -50.694  1.00 94.77           H  
ATOM   4724  O   VAL A 299      52.395  15.612 -49.045  1.00 94.77           O  
ATOM   4725  CG1 VAL A 299      55.063  17.398 -49.304  1.00 94.77           C  
ATOM   4726 HG11 VAL A 299      54.683  17.411 -48.283  1.00 94.77           H  
ATOM   4727 HG12 VAL A 299      54.254  17.644 -49.992  1.00 94.77           H  
ATOM   4728 HG13 VAL A 299      55.837  18.157 -49.418  1.00 94.77           H  
ATOM   4729  CG2 VAL A 299      56.899  15.839 -48.791  1.00 94.77           C  
ATOM   4730 HG21 VAL A 299      57.647  16.573 -49.091  1.00 94.77           H  
ATOM   4731 HG22 VAL A 299      57.315  14.840 -48.922  1.00 94.77           H  
ATOM   4732 HG23 VAL A 299      56.658  15.971 -47.736  1.00 94.77           H  
ATOM   4733  N   ASP A 300      52.922  14.998 -51.136  1.00 94.28           N  
ATOM   4734  H   ASP A 300      53.665  14.771 -51.781  1.00 94.28           H  
ATOM   4735  CA  ASP A 300      51.573  15.205 -51.679  1.00 94.28           C  
ATOM   4736  HA  ASP A 300      51.235  16.208 -51.422  1.00 94.28           H  
ATOM   4737  C   ASP A 300      50.559  14.209 -51.088  1.00 94.28           C  
ATOM   4738  CB  ASP A 300      51.604  15.081 -53.211  1.00 94.28           C  
ATOM   4739  HB2 ASP A 300      52.092  14.146 -53.488  1.00 94.28           H  
ATOM   4740  HB3 ASP A 300      50.576  15.038 -53.571  1.00 94.28           H  
ATOM   4741  O   ASP A 300      49.453  14.593 -50.688  1.00 94.28           O  
ATOM   4742  CG  ASP A 300      52.294  16.249 -53.925  1.00 94.28           C  
ATOM   4743  OD1 ASP A 300      52.384  17.345 -53.324  1.00 94.28           O  
ATOM   4744  OD2 ASP A 300      52.653  16.050 -55.107  1.00 94.28           O  
ATOM   4745  N   GLY A 301      50.946  12.932 -50.977  1.00 93.53           N  
ATOM   4746  H   GLY A 301      51.866  12.688 -51.315  1.00 93.53           H  
ATOM   4747  CA  GLY A 301      50.136  11.891 -50.336  1.00 93.53           C  
ATOM   4748  HA2 GLY A 301      50.675  10.945 -50.390  1.00 93.53           H  
ATOM   4749  HA3 GLY A 301      49.186  11.790 -50.861  1.00 93.53           H  
ATOM   4750  C   GLY A 301      49.853  12.192 -48.862  1.00 93.53           C  
ATOM   4751  O   GLY A 301      48.695  12.172 -48.432  1.00 93.53           O  
ATOM   4752  N   ASP A 302      50.891  12.558 -48.111  1.00 95.23           N  
ATOM   4753  H   ASP A 302      51.815  12.514 -48.515  1.00 95.23           H  
ATOM   4754  CA  ASP A 302      50.787  12.941 -46.701  1.00 95.23           C  
ATOM   4755  HA  ASP A 302      50.312  12.130 -46.150  1.00 95.23           H  
ATOM   4756  C   ASP A 302      49.907  14.191 -46.531  1.00 95.23           C  
ATOM   4757  CB  ASP A 302      52.196  13.167 -46.114  1.00 95.23           C  
ATOM   4758  HB2 ASP A 302      52.085  13.641 -45.139  1.00 95.23           H  
ATOM   4759  HB3 ASP A 302      52.746  13.855 -46.756  1.00 95.23           H  
ATOM   4760  O   ASP A 302      49.067  14.248 -45.631  1.00 95.23           O  
ATOM   4761  CG  ASP A 302      53.020  11.882 -45.912  1.00 95.23           C  
ATOM   4762  OD1 ASP A 302      52.428  10.778 -45.925  1.00 95.23           O  
ATOM   4763  OD2 ASP A 302      54.244  12.005 -45.670  1.00 95.23           O  
ATOM   4764  N   THR A 303      50.011  15.166 -47.441  1.00 95.40           N  
ATOM   4765  H   THR A 303      50.719  15.067 -48.155  1.00 95.40           H  
ATOM   4766  CA  THR A 303      49.168  16.374 -47.443  1.00 95.40           C  
ATOM   4767  HA  THR A 303      49.287  16.880 -46.485  1.00 95.40           H  
ATOM   4768  C   THR A 303      47.686  16.026 -47.596  1.00 95.40           C  
ATOM   4769  CB  THR A 303      49.608  17.355 -48.542  1.00 95.40           C  
ATOM   4770  HB  THR A 303      49.557  16.878 -49.520  1.00 95.40           H  
ATOM   4771  O   THR A 303      46.847  16.575 -46.872  1.00 95.40           O  
ATOM   4772  CG2 THR A 303      48.760  18.630 -48.566  1.00 95.40           C  
ATOM   4773 HG21 THR A 303      48.760  19.095 -47.580  1.00 95.40           H  
ATOM   4774 HG22 THR A 303      49.183  19.324 -49.292  1.00 95.40           H  
ATOM   4775 HG23 THR A 303      47.739  18.397 -48.867  1.00 95.40           H  
ATOM   4776  OG1 THR A 303      50.930  17.764 -48.291  1.00 95.40           O  
ATOM   4777  HG1 THR A 303      51.507  17.047 -48.567  1.00 95.40           H  
ATOM   4778  N   LYS A 304      47.340  15.081 -48.479  1.00 94.20           N  
ATOM   4779  H   LYS A 304      48.071  14.654 -49.030  1.00 94.20           H  
ATOM   4780  CA  LYS A 304      45.954  14.620 -48.653  1.00 94.20           C  
ATOM   4781  HA  LYS A 304      45.318  15.489 -48.820  1.00 94.20           H  
ATOM   4782  C   LYS A 304      45.425  13.923 -47.395  1.00 94.20           C  
ATOM   4783  CB  LYS A 304      45.878  13.713 -49.886  1.00 94.20           C  
ATOM   4784  HB2 LYS A 304      46.445  12.800 -49.703  1.00 94.20           H  
ATOM   4785  HB3 LYS A 304      46.319  14.230 -50.739  1.00 94.20           H  
ATOM   4786  O   LYS A 304      44.328  14.248 -46.937  1.00 94.20           O  
ATOM   4787  CG  LYS A 304      44.422  13.359 -50.209  1.00 94.20           C  
ATOM   4788  HG2 LYS A 304      43.967  12.867 -49.349  1.00 94.20           H  
ATOM   4789  HG3 LYS A 304      43.865  14.270 -50.430  1.00 94.20           H  
ATOM   4790  CD  LYS A 304      44.348  12.409 -51.402  1.00 94.20           C  
ATOM   4791  HD2 LYS A 304      44.943  11.523 -51.182  1.00 94.20           H  
ATOM   4792  HD3 LYS A 304      44.737  12.902 -52.293  1.00 94.20           H  
ATOM   4793  CE  LYS A 304      42.884  12.015 -51.598  1.00 94.20           C  
ATOM   4794  HE2 LYS A 304      42.498  11.655 -50.644  1.00 94.20           H  
ATOM   4795  HE3 LYS A 304      42.310  12.902 -51.867  1.00 94.20           H  
ATOM   4796  NZ  LYS A 304      42.747  10.960 -52.624  1.00 94.20           N  
ATOM   4797  HZ1 LYS A 304      43.267  10.148 -52.323  1.00 94.20           H  
ATOM   4798  HZ2 LYS A 304      41.775  10.695 -52.700  1.00 94.20           H  
ATOM   4799  HZ3 LYS A 304      43.099  11.278 -53.516  1.00 94.20           H  
ATOM   4800  N   HIS A 305      46.210  13.036 -46.786  1.00 95.64           N  
ATOM   4801  H   HIS A 305      47.097  12.797 -47.208  1.00 95.64           H  
ATOM   4802  CA  HIS A 305      45.821  12.387 -45.530  1.00 95.64           C  
ATOM   4803  HA  HIS A 305      44.845  11.920 -45.663  1.00 95.64           H  
ATOM   4804  C   HIS A 305      45.660  13.381 -44.376  1.00 95.64           C  
ATOM   4805  CB  HIS A 305      46.842  11.303 -45.174  1.00 95.64           C  
ATOM   4806  HB2 HIS A 305      46.716  11.032 -44.126  1.00 95.64           H  
ATOM   4807  HB3 HIS A 305      47.853  11.690 -45.302  1.00 95.64           H  
ATOM   4808  O   HIS A 305      44.735  13.254 -43.572  1.00 95.64           O  
ATOM   4809  CG  HIS A 305      46.677  10.045 -45.983  1.00 95.64           C  
ATOM   4810  CD2 HIS A 305      47.645   9.100 -46.204  1.00 95.64           C  
ATOM   4811  HD2 HIS A 305      48.670   9.152 -45.870  1.00 95.64           H  
ATOM   4812  ND1 HIS A 305      45.510   9.583 -46.564  1.00 95.64           N  
ATOM   4813  HD1 HIS A 305      44.598  10.017 -46.555  1.00 95.64           H  
ATOM   4814  CE1 HIS A 305      45.779   8.391 -47.116  1.00 95.64           C  
ATOM   4815  HE1 HIS A 305      45.053   7.777 -47.628  1.00 95.64           H  
ATOM   4816  NE2 HIS A 305      47.062   8.049 -46.920  1.00 95.64           N  
ATOM   4817  N   ILE A 306      46.498  14.420 -44.309  1.00 95.88           N  
ATOM   4818  H   ILE A 306      47.282  14.445 -44.946  1.00 95.88           H  
ATOM   4819  CA  ILE A 306      46.347  15.501 -43.326  1.00 95.88           C  
ATOM   4820  HA  ILE A 306      46.321  15.058 -42.330  1.00 95.88           H  
ATOM   4821  C   ILE A 306      45.005  16.226 -43.513  1.00 95.88           C  
ATOM   4822  CB  ILE A 306      47.563  16.455 -43.390  1.00 95.88           C  
ATOM   4823  HB  ILE A 306      47.764  16.697 -44.434  1.00 95.88           H  
ATOM   4824  O   ILE A 306      44.331  16.533 -42.528  1.00 95.88           O  
ATOM   4825  CG1 ILE A 306      48.808  15.760 -42.791  1.00 95.88           C  
ATOM   4826 HG12 ILE A 306      48.710  15.712 -41.707  1.00 95.88           H  
ATOM   4827 HG13 ILE A 306      48.870  14.733 -43.153  1.00 95.88           H  
ATOM   4828  CG2 ILE A 306      47.291  17.772 -42.636  1.00 95.88           C  
ATOM   4829 HG21 ILE A 306      46.506  18.336 -43.139  1.00 95.88           H  
ATOM   4830 HG22 ILE A 306      48.184  18.398 -42.633  1.00 95.88           H  
ATOM   4831 HG23 ILE A 306      46.995  17.560 -41.609  1.00 95.88           H  
ATOM   4832  CD1 ILE A 306      50.131  16.454 -43.141  1.00 95.88           C  
ATOM   4833 HD11 ILE A 306      50.227  16.548 -44.223  1.00 95.88           H  
ATOM   4834 HD12 ILE A 306      50.960  15.850 -42.771  1.00 95.88           H  
ATOM   4835 HD13 ILE A 306      50.189  17.441 -42.682  1.00 95.88           H  
ATOM   4836  N   GLN A 307      44.574  16.479 -44.751  1.00 95.11           N  
ATOM   4837  H   GLN A 307      45.151  16.195 -45.529  1.00 95.11           H  
ATOM   4838  CA  GLN A 307      43.277  17.109 -45.026  1.00 95.11           C  
ATOM   4839  HA  GLN A 307      43.202  18.025 -44.440  1.00 95.11           H  
ATOM   4840  C   GLN A 307      42.090  16.222 -44.610  1.00 95.11           C  
ATOM   4841  CB  GLN A 307      43.183  17.486 -46.510  1.00 95.11           C  
ATOM   4842  HB2 GLN A 307      43.415  16.614 -47.121  1.00 95.11           H  
ATOM   4843  HB3 GLN A 307      42.161  17.791 -46.732  1.00 95.11           H  
ATOM   4844  O   GLN A 307      41.166  16.711 -43.953  1.00 95.11           O  
ATOM   4845  CG  GLN A 307      44.122  18.643 -46.887  1.00 95.11           C  
ATOM   4846  HG2 GLN A 307      45.144  18.412 -46.587  1.00 95.11           H  
ATOM   4847  HG3 GLN A 307      43.810  19.542 -46.356  1.00 95.11           H  
ATOM   4848  CD  GLN A 307      44.117  18.936 -48.385  1.00 95.11           C  
ATOM   4849  NE2 GLN A 307      44.841  19.940 -48.828  1.00 95.11           N  
ATOM   4850 HE21 GLN A 307      45.486  20.422 -48.218  1.00 95.11           H  
ATOM   4851 HE22 GLN A 307      44.856  20.048 -49.832  1.00 95.11           H  
ATOM   4852  OE1 GLN A 307      43.457  18.299 -49.186  1.00 95.11           O  
ATOM   4853  N   GLU A 308      42.128  14.926 -44.925  1.00 94.99           N  
ATOM   4854  H   GLU A 308      42.899  14.595 -45.488  1.00 94.99           H  
ATOM   4855  CA  GLU A 308      41.099  13.944 -44.535  1.00 94.99           C  
ATOM   4856  HA  GLU A 308      40.125  14.271 -44.900  1.00 94.99           H  
ATOM   4857  C   GLU A 308      40.993  13.805 -43.005  1.00 94.99           C  
ATOM   4858  CB  GLU A 308      41.431  12.583 -45.176  1.00 94.99           C  
ATOM   4859  HB2 GLU A 308      42.469  12.341 -44.947  1.00 94.99           H  
ATOM   4860  HB3 GLU A 308      40.793  11.817 -44.735  1.00 94.99           H  
ATOM   4861  O   GLU A 308      39.896  13.841 -42.431  1.00 94.99           O  
ATOM   4862  CG  GLU A 308      41.213  12.577 -46.702  1.00 94.99           C  
ATOM   4863  HG2 GLU A 308      40.142  12.646 -46.892  1.00 94.99           H  
ATOM   4864  HG3 GLU A 308      41.676  13.464 -47.132  1.00 94.99           H  
ATOM   4865  CD  GLU A 308      41.785  11.340 -47.425  1.00 94.99           C  
ATOM   4866  OE1 GLU A 308      41.509  11.212 -48.645  1.00 94.99           O  
ATOM   4867  OE2 GLU A 308      42.549  10.560 -46.805  1.00 94.99           O  
ATOM   4868  N   ASN A 309      42.137  13.740 -42.319  1.00 96.37           N  
ATOM   4869  H   ASN A 309      42.998  13.651 -42.838  1.00 96.37           H  
ATOM   4870  CA  ASN A 309      42.196  13.703 -40.858  1.00 96.37           C  
ATOM   4871  HA  ASN A 309      41.563  12.891 -40.501  1.00 96.37           H  
ATOM   4872  C   ASN A 309      41.655  14.994 -40.236  1.00 96.37           C  
ATOM   4873  CB  ASN A 309      43.645  13.430 -40.423  1.00 96.37           C  
ATOM   4874  HB2 ASN A 309      44.325  14.088 -40.964  1.00 96.37           H  
ATOM   4875  HB3 ASN A 309      43.746  13.633 -39.356  1.00 96.37           H  
ATOM   4876  O   ASN A 309      40.889  14.941 -39.274  1.00 96.37           O  
ATOM   4877  CG  ASN A 309      44.056  11.984 -40.641  1.00 96.37           C  
ATOM   4878  ND2 ASN A 309      45.337  11.700 -40.640  1.00 96.37           N  
ATOM   4879 HD21 ASN A 309      45.561  10.740 -40.860  1.00 96.37           H  
ATOM   4880 HD22 ASN A 309      46.028  12.436 -40.649  1.00 96.37           H  
ATOM   4881  OD1 ASN A 309      43.244  11.086 -40.759  1.00 96.37           O  
ATOM   4882  N   ASN A 310      41.977  16.158 -40.808  1.00 96.26           N  
ATOM   4883  H   ASN A 310      42.631  16.149 -41.577  1.00 96.26           H  
ATOM   4884  CA  ASN A 310      41.440  17.439 -40.347  1.00 96.26           C  
ATOM   4885  HA  ASN A 310      41.675  17.556 -39.289  1.00 96.26           H  
ATOM   4886  C   ASN A 310      39.912  17.501 -40.459  1.00 96.26           C  
ATOM   4887  CB  ASN A 310      42.095  18.581 -41.141  1.00 96.26           C  
ATOM   4888  HB2 ASN A 310      42.155  18.313 -42.196  1.00 96.26           H  
ATOM   4889  HB3 ASN A 310      41.484  19.479 -41.055  1.00 96.26           H  
ATOM   4890  O   ASN A 310      39.256  18.043 -39.565  1.00 96.26           O  
ATOM   4891  CG  ASN A 310      43.475  18.942 -40.626  1.00 96.26           C  
ATOM   4892  ND2 ASN A 310      44.329  19.465 -41.472  1.00 96.26           N  
ATOM   4893 HD21 ASN A 310      45.259  19.611 -41.107  1.00 96.26           H  
ATOM   4894 HD22 ASN A 310      44.151  19.394 -42.464  1.00 96.26           H  
ATOM   4895  OD1 ASN A 310      43.778  18.833 -39.452  1.00 96.26           O  
ATOM   4896  N   GLN A 311      39.329  16.938 -41.520  1.00 94.57           N  
ATOM   4897  H   GLN A 311      39.909  16.530 -42.239  1.00 94.57           H  
ATOM   4898  CA  GLN A 311      37.876  16.863 -41.656  1.00 94.57           C  
ATOM   4899  HA  GLN A 311      37.475  17.855 -41.443  1.00 94.57           H  
ATOM   4900  C   GLN A 311      37.258  15.902 -40.631  1.00 94.57           C  
ATOM   4901  CB  GLN A 311      37.513  16.489 -43.101  1.00 94.57           C  
ATOM   4902  HB2 GLN A 311      38.029  17.162 -43.785  1.00 94.57           H  
ATOM   4903  HB3 GLN A 311      37.845  15.472 -43.311  1.00 94.57           H  
ATOM   4904  O   GLN A 311      36.262  16.240 -39.992  1.00 94.57           O  
ATOM   4905  CG  GLN A 311      36.001  16.586 -43.358  1.00 94.57           C  
ATOM   4906  HG2 GLN A 311      35.804  16.337 -44.400  1.00 94.57           H  
ATOM   4907  HG3 GLN A 311      35.484  15.850 -42.742  1.00 94.57           H  
ATOM   4908  CD  GLN A 311      35.422  17.975 -43.079  1.00 94.57           C  
ATOM   4909  NE2 GLN A 311      34.189  18.055 -42.630  1.00 94.57           N  
ATOM   4910 HE21 GLN A 311      33.811  18.974 -42.449  1.00 94.57           H  
ATOM   4911 HE22 GLN A 311      33.691  17.227 -42.336  1.00 94.57           H  
ATOM   4912  OE1 GLN A 311      36.064  19.011 -43.220  1.00 94.57           O  
ATOM   4913  N   SER A 312      37.886  14.750 -40.406  1.00 97.30           N  
ATOM   4914  H   SER A 312      38.680  14.514 -40.984  1.00 97.30           H  
ATOM   4915  CA  SER A 312      37.445  13.780 -39.395  1.00 97.30           C  
ATOM   4916  HA  SER A 312      36.415  13.495 -39.607  1.00 97.30           H  
ATOM   4917  C   SER A 312      37.482  14.369 -37.978  1.00 97.30           C  
ATOM   4918  CB  SER A 312      38.307  12.518 -39.479  1.00 97.30           C  
ATOM   4919  HB2 SER A 312      37.944  11.790 -38.754  1.00 97.30           H  
ATOM   4920  HB3 SER A 312      39.347  12.754 -39.253  1.00 97.30           H  
ATOM   4921  O   SER A 312      36.529  14.219 -37.217  1.00 97.30           O  
ATOM   4922  OG  SER A 312      38.215  11.965 -40.778  1.00 97.30           O  
ATOM   4923  HG  SER A 312      38.824  12.414 -41.367  1.00 97.30           H  
ATOM   4924  N   ILE A 313      38.529  15.131 -37.641  1.00 96.54           N  
ATOM   4925  H   ILE A 313      39.299  15.185 -38.292  1.00 96.54           H  
ATOM   4926  CA  ILE A 313      38.647  15.841 -36.357  1.00 96.54           C  
ATOM   4927  HA  ILE A 313      38.540  15.116 -35.550  1.00 96.54           H  
ATOM   4928  C   ILE A 313      37.521  16.867 -36.178  1.00 96.54           C  
ATOM   4929  CB  ILE A 313      40.044  16.498 -36.239  1.00 96.54           C  
ATOM   4930  HB  ILE A 313      40.253  17.030 -37.167  1.00 96.54           H  
ATOM   4931  O   ILE A 313      37.000  17.009 -35.072  1.00 96.54           O  
ATOM   4932  CG1 ILE A 313      41.123  15.410 -36.034  1.00 96.54           C  
ATOM   4933 HG12 ILE A 313      41.035  14.994 -35.030  1.00 96.54           H  
ATOM   4934 HG13 ILE A 313      40.960  14.593 -36.736  1.00 96.54           H  
ATOM   4935  CG2 ILE A 313      40.109  17.518 -35.080  1.00 96.54           C  
ATOM   4936 HG21 ILE A 313      39.832  17.030 -34.146  1.00 96.54           H  
ATOM   4937 HG22 ILE A 313      39.434  18.352 -35.273  1.00 96.54           H  
ATOM   4938 HG23 ILE A 313      41.116  17.925 -34.991  1.00 96.54           H
[truncated: 421,776 more chars]
