# Supplementary material for: Nuclear genome of Bulinus truncatus, an intermediate host of the carcinogenic human blood fluke Schistosoma haematobium
Source: Nat Commun. 2022 Feb 21;13:977. doi: 10.1038/s41467-022-28634-9 (PMC8861042; doi:10.1038/s41467-022-28634-9)
Supplement: Supplementary file 6 — Supplementary Data 3 [file 41467_2022_28634_MOESM6_ESM.zip › Supplementary_Data_3/btru_058726-t1.mature.pep.pdb]

ATOM      1  N   THR A   1     -17.910  -6.229 -25.080  1.00 40.61           N  
ATOM      2  H   THR A   1     -17.804  -7.099 -24.578  1.00 40.61           H  
ATOM      3  H2  THR A   1     -18.426  -6.417 -25.928  1.00 40.61           H  
ATOM      4  H3  THR A   1     -16.996  -5.853 -25.290  1.00 40.61           H  
ATOM      5  CA  THR A   1     -18.672  -5.316 -24.209  1.00 40.61           C  
ATOM      6  HA  THR A   1     -18.860  -4.363 -24.702  1.00 40.61           H  
ATOM      7  C   THR A   1     -17.822  -5.074 -22.986  1.00 40.61           C  
ATOM      8  CB  THR A   1     -20.010  -5.961 -23.827  1.00 40.61           C  
ATOM      9  HB  THR A   1     -20.439  -5.472 -22.953  1.00 40.61           H  
ATOM     10  O   THR A   1     -17.577  -6.012 -22.246  1.00 40.61           O  
ATOM     11  CG2 THR A   1     -20.986  -5.880 -25.001  1.00 40.61           C  
ATOM     12 HG21 THR A   1     -20.616  -6.435 -25.863  1.00 40.61           H  
ATOM     13 HG22 THR A   1     -21.941  -6.308 -24.697  1.00 40.61           H  
ATOM     14 HG23 THR A   1     -21.153  -4.838 -25.276  1.00 40.61           H  
ATOM     15  OG1 THR A   1     -19.808  -7.332 -23.585  1.00 40.61           O  
ATOM     16  HG1 THR A   1     -19.986  -7.499 -22.657  1.00 40.61           H  
ATOM     17  N   SER A   2     -17.237  -3.886 -22.833  1.00 52.61           N  
ATOM     18  H   SER A   2     -17.438  -3.107 -23.443  1.00 52.61           H  
ATOM     19  CA  SER A   2     -16.597  -3.538 -21.563  1.00 52.61           C  
ATOM     20  HA  SER A   2     -15.903  -4.318 -21.250  1.00 52.61           H  
ATOM     21  C   SER A   2     -17.721  -3.423 -20.540  1.00 52.61           C  
ATOM     22  CB  SER A   2     -15.831  -2.213 -21.692  1.00 52.61           C  
ATOM     23  HB2 SER A   2     -14.966  -2.357 -22.339  1.00 52.61           H  
ATOM     24  HB3 SER A   2     -15.486  -1.892 -20.710  1.00 52.61           H  
ATOM     25  O   SER A   2     -18.545  -2.518 -20.677  1.00 52.61           O  
ATOM     26  OG  SER A   2     -16.671  -1.221 -22.254  1.00 52.61           O  
ATOM     27  HG  SER A   2     -17.422  -1.130 -21.663  1.00 52.61           H  
ATOM     28  N   ASP A   3     -17.817  -4.355 -19.593  1.00 53.15           N  
ATOM     29  H   ASP A   3     -17.180  -5.139 -19.575  1.00 53.15           H  
ATOM     30  CA  ASP A   3     -18.685  -4.163 -18.434  1.00 53.15           C  
ATOM     31  HA  ASP A   3     -19.719  -4.068 -18.767  1.00 53.15           H  
ATOM     32  C   ASP A   3     -18.275  -2.840 -17.792  1.00 53.15           C  
ATOM     33  CB  ASP A   3     -18.574  -5.331 -17.435  1.00 53.15           C  
ATOM     34  HB2 ASP A   3     -18.697  -4.939 -16.425  1.00 53.15           H  
ATOM     35  HB3 ASP A   3     -17.581  -5.777 -17.496  1.00 53.15           H  
ATOM     36  O   ASP A   3     -17.166  -2.691 -17.272  1.00 53.15           O  
ATOM     37  CG  ASP A   3     -19.653  -6.398 -17.635  1.00 53.15           C  
ATOM     38  OD1 ASP A   3     -20.783  -6.018 -18.018  1.00 53.15           O  
ATOM     39  OD2 ASP A   3     -19.331  -7.584 -17.415  1.00 53.15           O  
ATOM     40  N   VAL A   4     -19.132  -1.831 -17.943  1.00 56.63           N  
ATOM     41  H   VAL A   4     -20.005  -2.013 -18.416  1.00 56.63           H  
ATOM     42  CA  VAL A   4     -18.905  -0.513 -17.365  1.00 56.63           C  
ATOM     43  HA  VAL A   4     -17.905  -0.169 -17.631  1.00 56.63           H  
ATOM     44  C   VAL A   4     -18.977  -0.708 -15.861  1.00 56.63           C  
ATOM     45  CB  VAL A   4     -19.931   0.517 -17.869  1.00 56.63           C  
ATOM     46  HB  VAL A   4     -20.940   0.167 -17.652  1.00 56.63           H  
ATOM     47  O   VAL A   4     -20.049  -0.949 -15.308  1.00 56.63           O  
ATOM     48  CG1 VAL A   4     -19.728   1.880 -17.193  1.00 56.63           C  
ATOM     49 HG11 VAL A   4     -20.445   2.599 -17.589  1.00 56.63           H  
ATOM     50 HG12 VAL A   4     -19.895   1.796 -16.119  1.00 56.63           H  
ATOM     51 HG13 VAL A   4     -18.717   2.244 -17.371  1.00 56.63           H  
ATOM     52  CG2 VAL A   4     -19.805   0.716 -19.387  1.00 56.63           C  
ATOM     53 HG21 VAL A   4     -20.525   1.462 -19.723  1.00 56.63           H  
ATOM     54 HG22 VAL A   4     -18.798   1.047 -19.641  1.00 56.63           H  
ATOM     55 HG23 VAL A   4     -20.015  -0.220 -19.905  1.00 56.63           H  
ATOM     56  N   ARG A   5     -17.822  -0.660 -15.197  1.00 68.08           N  
ATOM     57  H   ARG A   5     -16.965  -0.569 -15.724  1.00 68.08           H  
ATOM     58  CA  ARG A   5     -17.772  -0.839 -13.752  1.00 68.08           C  
ATOM     59  HA  ARG A   5     -18.384  -1.708 -13.512  1.00 68.08           H  
ATOM     60  C   ARG A   5     -18.377   0.375 -13.069  1.00 68.08           C  
ATOM     61  CB  ARG A   5     -16.350  -1.101 -13.263  1.00 68.08           C  
ATOM     62  HB2 ARG A   5     -15.766  -0.182 -13.309  1.00 68.08           H  
ATOM     63  HB3 ARG A   5     -15.885  -1.852 -13.901  1.00 68.08           H  
ATOM     64  O   ARG A   5     -17.951   1.506 -13.296  1.00 68.08           O  
ATOM     65  CG  ARG A   5     -16.421  -1.623 -11.814  1.00 68.08           C  
ATOM     66  HG2 ARG A   5     -17.047  -0.974 -11.202  1.00 68.08           H  
ATOM     67  HG3 ARG A   5     -16.858  -2.621 -11.808  1.00 68.08           H  
ATOM     68  CD  ARG A   5     -15.059  -1.672 -11.150  1.00 68.08           C  
ATOM     69  HD2 ARG A   5     -15.155  -2.127 -10.164  1.00 68.08           H  
ATOM     70  HD3 ARG A   5     -14.717  -0.644 -11.026  1.00 68.08           H  
ATOM     71  NE  ARG A   5     -14.129  -2.455 -11.969  1.00 68.08           N  
ATOM     72  HE  ARG A   5     -14.510  -3.201 -12.532  1.00 68.08           H  
ATOM     73  NH1 ARG A   5     -12.324  -1.215 -11.429  1.00 68.08           N  
ATOM     74 HH11 ARG A   5     -11.354  -0.961 -11.554  1.00 68.08           H  
ATOM     75 HH12 ARG A   5     -12.795  -0.862 -10.608  1.00 68.08           H  
ATOM     76  NH2 ARG A   5     -12.223  -2.668 -13.139  1.00 68.08           N  
ATOM     77 HH21 ARG A   5     -11.249  -2.419 -13.232  1.00 68.08           H  
ATOM     78 HH22 ARG A   5     -12.647  -3.348 -13.754  1.00 68.08           H  
ATOM     79  CZ  ARG A   5     -12.885  -2.121 -12.167  1.00 68.08           C  
ATOM     80  N   LEU A   6     -19.325   0.120 -12.179  1.00 77.46           N  
ATOM     81  H   LEU A   6     -19.630  -0.835 -12.053  1.00 77.46           H  
ATOM     82  CA  LEU A   6     -19.884   1.141 -11.312  1.00 77.46           C  
ATOM     83  HA  LEU A   6     -19.745   2.119 -11.774  1.00 77.46           H  
ATOM     84  C   LEU A   6     -19.118   1.158  -9.994  1.00 77.46           C  
ATOM     85  CB  LEU A   6     -21.392   0.913 -11.149  1.00 77.46           C  
ATOM     86  HB2 LEU A   6     -21.554  -0.099 -10.778  1.00 77.46           H  
ATOM     87  HB3 LEU A   6     -21.779   1.607 -10.403  1.00 77.46           H  
ATOM     88  O   LEU A   6     -19.009   0.151  -9.297  1.00 77.46           O  
ATOM     89  CG  LEU A   6     -22.172   1.107 -12.466  1.00 77.46           C  
ATOM     90  HG  LEU A   6     -21.743   0.484 -13.250  1.00 77.46           H  
ATOM     91  CD1 LEU A   6     -23.622   0.674 -12.266  1.00 77.46           C  
ATOM     92 HD11 LEU A   6     -23.652  -0.375 -11.971  1.00 77.46           H  
ATOM     93 HD12 LEU A   6     -24.172   0.784 -13.201  1.00 77.46           H  
ATOM     94 HD13 LEU A   6     -24.093   1.280 -11.492  1.00 77.46           H  
ATOM     95  CD2 LEU A   6     -22.166   2.566 -12.935  1.00 77.46           C  
ATOM     96 HD21 LEU A   6     -22.529   3.218 -12.141  1.00 77.46           H  
ATOM     97 HD22 LEU A   6     -21.159   2.864 -13.228  1.00 77.46           H  
ATOM     98 HD23 LEU A   6     -22.811   2.669 -13.808  1.00 77.46           H  
ATOM     99  N   CYS A   7     -18.580   2.327  -9.669  1.00 82.92           N  
ATOM    100  H   CYS A   7     -18.697   3.100 -10.308  1.00 82.92           H  
ATOM    101  CA  CYS A   7     -18.063   2.611  -8.342  1.00 82.92           C  
ATOM    102  HA  CYS A   7     -17.244   1.926  -8.124  1.00 82.92           H  
ATOM    103  C   CYS A   7     -19.201   2.469  -7.320  1.00 82.92           C  
ATOM    104  CB  CYS A   7     -17.552   4.051  -8.348  1.00 82.92           C  
ATOM    105  HB2 CYS A   7     -18.402   4.729  -8.269  1.00 82.92           H  
ATOM    106  HB3 CYS A   7     -17.058   4.251  -9.299  1.00 82.92           H  
ATOM    107  O   CYS A   7     -20.278   3.026  -7.569  1.00 82.92           O  
ATOM    108  SG  CYS A   7     -16.377   4.455  -7.052  1.00 82.92           S  
ATOM    109  N   PRO A   8     -19.003   1.794  -6.174  1.00 85.63           N  
ATOM    110  CA  PRO A   8     -20.000   1.801  -5.116  1.00 85.63           C  
ATOM    111  HA  PRO A   8     -20.899   1.309  -5.487  1.00 85.63           H  
ATOM    112  C   PRO A   8     -20.328   3.237  -4.698  1.00 85.63           C  
ATOM    113  CB  PRO A   8     -19.415   0.978  -3.966  1.00 85.63           C  
ATOM    114  HB2 PRO A   8     -20.182   0.400  -3.450  1.00 85.63           H  
ATOM    115  HB3 PRO A   8     -18.891   1.625  -3.263  1.00 85.63           H  
ATOM    116  O   PRO A   8     -19.440   4.093  -4.605  1.00 85.63           O  
ATOM    117  CG  PRO A   8     -18.405   0.071  -4.668  1.00 85.63           C  
ATOM    118  HG2 PRO A   8     -17.610  -0.249  -3.995  1.00 85.63           H  
ATOM    119  HG3 PRO A   8     -18.920  -0.793  -5.087  1.00 85.63           H  
ATOM    120  CD  PRO A   8     -17.878   0.952  -5.801  1.00 85.63           C  
ATOM    121  HD2 PRO A   8     -17.065   1.577  -5.432  1.00 85.63           H  
ATOM    122  HD3 PRO A   8     -17.544   0.331  -6.632  1.00 85.63           H  
ATOM    123  N   ILE A   9     -21.611   3.489  -4.436  1.00 87.10           N  
ATOM    124  H   ILE A   9     -22.280   2.738  -4.535  1.00 87.10           H  
ATOM    125  CA  ILE A   9     -22.079   4.785  -3.942  1.00 87.10           C  
ATOM    126  HA  ILE A   9     -21.777   5.549  -4.658  1.00 87.10           H  
ATOM    127  C   ILE A   9     -21.381   5.075  -2.611  1.00 87.10           C  
ATOM    128  CB  ILE A   9     -23.621   4.817  -3.820  1.00 87.10           C  
ATOM    129  HB  ILE A   9     -23.932   4.005  -3.163  1.00 87.10           H  
ATOM    130  O   ILE A   9     -21.307   4.201  -1.743  1.00 87.10           O  
ATOM    131  CG1 ILE A   9     -24.267   4.606  -5.211  1.00 87.10           C  
ATOM    132 HG12 ILE A   9     -23.889   3.682  -5.648  1.00 87.10           H  
ATOM    133 HG13 ILE A   9     -23.985   5.426  -5.871  1.00 87.10           H  
ATOM    134  CG2 ILE A   9     -24.097   6.146  -3.202  1.00 87.10           C  
ATOM    135 HG21 ILE A   9     -25.183   6.157  -3.104  1.00 87.10           H  
ATOM    136 HG22 ILE A   9     -23.784   6.988  -3.819  1.00 87.10           H  
ATOM    137 HG23 ILE A   9     -23.696   6.266  -2.196  1.00 87.10           H  
ATOM    138  CD1 ILE A   9     -25.797   4.492  -5.188  1.00 87.10           C  
ATOM    139 HD11 ILE A   9     -26.148   4.195  -6.177  1.00 87.10           H  
ATOM    140 HD12 ILE A   9     -26.104   3.739  -4.463  1.00 87.10           H  
ATOM    141 HD13 ILE A   9     -26.251   5.451  -4.939  1.00 87.10           H  
ATOM    142  N   ILE A  10     -20.875   6.303  -2.471  1.00 88.67           N  
ATOM    143  H   ILE A  10     -20.985   6.961  -3.230  1.00 88.67           H  
ATOM    144  CA  ILE A  10     -20.240   6.771  -1.239  1.00 88.67           C  
ATOM    145  HA  ILE A  10     -19.444   6.073  -0.980  1.00 88.67           H  
ATOM    146  C   ILE A  10     -21.275   6.766  -0.115  1.00 88.67           C  
ATOM    147  CB  ILE A  10     -19.604   8.169  -1.410  1.00 88.67           C  
ATOM    148  HB  ILE A  10     -20.373   8.862  -1.750  1.00 88.67           H  
ATOM    149  O   ILE A  10     -22.352   7.348  -0.243  1.00 88.67           O  
ATOM    150  CG1 ILE A  10     -18.469   8.124  -2.456  1.00 88.67           C  
ATOM    151 HG12 ILE A  10     -18.811   7.604  -3.350  1.00 88.67           H  
ATOM    152 HG13 ILE A  10     -17.629   7.572  -2.033  1.00 88.67           H  
ATOM    153  CG2 ILE A  10     -19.043   8.673  -0.066  1.00 88.67           C  
ATOM    154 HG21 ILE A  10     -18.577   9.651  -0.187  1.00 88.67           H  
ATOM    155 HG22 ILE A  10     -19.838   8.791   0.671  1.00 88.67           H  
ATOM    156 HG23 ILE A  10     -18.296   7.979   0.318  1.00 88.67           H  
ATOM    157  CD1 ILE A  10     -17.962   9.501  -2.901  1.00 88.67           C  
ATOM    158 HD11 ILE A  10     -17.467  10.015  -2.077  1.00 88.67           H  
ATOM    159 HD12 ILE A  10     -18.795  10.105  -3.261  1.00 88.67           H  
ATOM    160 HD13 ILE A  10     -17.241   9.373  -3.708  1.00 88.67           H  
ATOM    161  N   GLN A  11     -20.924   6.132   0.996  1.00 89.28           N  
ATOM    162  H   GLN A  11     -20.039   5.646   1.004  1.00 89.28           H  
ATOM    163  CA  GLN A  11     -21.740   6.062   2.199  1.00 89.28           C  
ATOM    164  HA  GLN A  11     -22.684   6.584   2.040  1.00 89.28           H  
ATOM    165  C   GLN A  11     -21.014   6.744   3.355  1.00 89.28           C  
ATOM    166  CB  GLN A  11     -22.054   4.595   2.519  1.00 89.28           C  
ATOM    167  HB2 GLN A  11     -21.121   4.033   2.564  1.00 89.28           H  
ATOM    168  HB3 GLN A  11     -22.540   4.534   3.493  1.00 89.28           H  
ATOM    169  O   GLN A  11     -19.817   6.551   3.558  1.00 89.28           O  
ATOM    170  CG  GLN A  11     -22.977   3.968   1.466  1.00 89.28           C  
ATOM    171  HG2 GLN A  11     -22.594   4.165   0.464  1.00 89.28           H  
ATOM    172  HG3 GLN A  11     -23.970   4.412   1.539  1.00 89.28           H  
ATOM    173  CD  GLN A  11     -23.096   2.464   1.656  1.00 89.28           C  
ATOM    174  NE2 GLN A  11     -22.583   1.675   0.737  1.00 89.28           N  
ATOM    175 HE21 GLN A  11     -22.114   2.081  -0.060  1.00 89.28           H  
ATOM    176 HE22 GLN A  11     -22.659   0.681   0.899  1.00 89.28           H  
ATOM    177  OE1 GLN A  11     -23.641   1.979   2.633  1.00 89.28           O  
ATOM    178  N   THR A  12     -21.744   7.524   4.145  1.00 83.46           N  
ATOM    179  H   THR A  12     -22.718   7.684   3.930  1.00 83.46           H  
ATOM    180  CA  THR A  12     -21.241   8.063   5.411  1.00 83.46           C  
ATOM    181  HA  THR A  12     -20.182   8.303   5.321  1.00 83.46           H  
ATOM    182  C   THR A  12     -21.398   6.997   6.494  1.00 83.46           C  
ATOM    183  CB  THR A  12     -21.984   9.353   5.788  1.00 83.46           C  
ATOM    184  HB  THR A  12     -21.652   9.679   6.774  1.00 83.46           H  
ATOM    185  O   THR A  12     -22.476   6.853   7.074  1.00 83.46           O  
ATOM    186  CG2 THR A  12     -21.733  10.476   4.783  1.00 83.46           C  
ATOM    187 HG21 THR A  12     -22.170  10.225   3.816  1.00 83.46           H  
ATOM    188 HG22 THR A  12     -22.189  11.396   5.150  1.00 83.46           H  
ATOM    189 HG23 THR A  12     -20.661  10.632   4.659  1.00 83.46           H  
ATOM    190  OG1 THR A  12     -23.374   9.122   5.812  1.00 83.46           O  
ATOM    191  HG1 THR A  12     -23.502   8.378   6.405  1.00 83.46           H  
ATOM    192  N   ALA A  13     -20.350   6.214   6.732  1.00 82.72           N  
ATOM    193  H   ALA A  13     -19.485   6.397   6.244  1.00 82.72           H  
ATOM    194  CA  ALA A  13     -20.311   5.175   7.759  1.00 82.72           C  
ATOM    195  HA  ALA A  13     -20.929   5.480   8.603  1.00 82.72           H  
ATOM    196  C   ALA A  13     -18.876   4.998   8.280  1.00 82.72           C  
ATOM    197  CB  ALA A  13     -20.881   3.870   7.176  1.00 82.72           C  
ATOM    198  HB1 ALA A  13     -20.924   3.104   7.951  1.00 82.72           H  
ATOM    199  HB2 ALA A  13     -21.889   4.042   6.798  1.00 82.72           H  
ATOM    200  HB3 ALA A  13     -20.251   3.510   6.363  1.00 82.72           H  
ATOM    201  O   ALA A  13     -17.941   5.585   7.743  1.00 82.72           O  
ATOM    202  N   ASP A  14     -18.699   4.166   9.303  1.00 88.08           N  
ATOM    203  H   ASP A  14     -19.501   3.717   9.722  1.00 88.08           H  
ATOM    204  CA  ASP A  14     -17.374   3.733   9.745  1.00 88.08           C  
ATOM    205  HA  ASP A  14     -16.628   4.463   9.434  1.00 88.08           H  
ATOM    206  C   ASP A  14     -17.029   2.391   9.097  1.00 88.08           C  
ATOM    207  CB  ASP A  14     -17.310   3.649  11.274  1.00 88.08           C  
ATOM    208  HB2 ASP A  14     -16.335   3.259  11.564  1.00 88.08           H  
ATOM    209  HB3 ASP A  14     -18.071   2.953  11.626  1.00 88.08           H  
ATOM    210  O   ASP A  14     -17.857   1.474   9.076  1.00 88.08           O  
ATOM    211  CG  ASP A  14     -17.504   5.016  11.936  1.00 88.08           C  
ATOM    212  OD1 ASP A  14     -16.891   5.997  11.453  1.00 88.08           O  
ATOM    213  OD2 ASP A  14     -18.284   5.056  12.914  1.00 88.08           O  
ATOM    214  N   CYS A  15     -15.801   2.264   8.589  1.00 93.76           N  
ATOM    215  H   CYS A  15     -15.155   3.034   8.688  1.00 93.76           H  
ATOM    216  CA  CYS A  15     -15.274   0.975   8.158  1.00 93.76           C  
ATOM    217  HA  CYS A  15     -16.048   0.442   7.605  1.00 93.76           H  
ATOM    218  C   CYS A  15     -14.898   0.159   9.390  1.00 93.76           C  
ATOM    219  CB  CYS A  15     -14.092   1.177   7.221  1.00 93.76           C  
ATOM    220  HB2 CYS A  15     -13.318   1.751   7.731  1.00 93.76           H  
ATOM    221  HB3 CYS A  15     -14.467   1.736   6.363  1.00 93.76           H  
ATOM    222  O   CYS A  15     -13.864   0.397  10.006  1.00 93.76           O  
ATOM    223  SG  CYS A  15     -13.358  -0.347   6.587  1.00 93.76           S  
ATOM    224  N   LYS A  16     -15.773  -0.770   9.766  1.00 92.16           N  
ATOM    225  H   LYS A  16     -16.588  -0.909   9.186  1.00 92.16           H  
ATOM    226  CA  LYS A  16     -15.653  -1.561  10.992  1.00 92.16           C  
ATOM    227  HA  LYS A  16     -14.627  -1.487  11.354  1.00 92.16           H  
ATOM    228  C   LYS A  16     -15.919  -3.035  10.734  1.00 92.16           C  
ATOM    229  CB  LYS A  16     -16.564  -0.973  12.079  1.00 92.16           C  
ATOM    230  HB2 LYS A  16     -16.291   0.072  12.225  1.00 92.16           H  
ATOM    231  HB3 LYS A  16     -16.376  -1.497  13.016  1.00 92.16           H  
ATOM    232  O   LYS A  16     -16.484  -3.410   9.706  1.00 92.16           O  
ATOM    233  CG  LYS A  16     -18.063  -1.063  11.746  1.00 92.16           C  
ATOM    234  HG2 LYS A  16     -18.364  -2.107  11.659  1.00 92.16           H  
ATOM    235  HG3 LYS A  16     -18.267  -0.554  10.804  1.00 92.16           H  
ATOM    236  CD  LYS A  16     -18.865  -0.394  12.861  1.00 92.16           C  
ATOM    237  HD2 LYS A  16     -18.549   0.646  12.942  1.00 92.16           H  
ATOM    238  HD3 LYS A  16     -18.658  -0.902  13.803  1.00 92.16           H  
ATOM    239  CE  LYS A  16     -20.360  -0.456  12.555  1.00 92.16           C  
ATOM    240  HE2 LYS A  16     -20.663  -1.502  12.514  1.00 92.16           H  
ATOM    241  HE3 LYS A  16     -20.527  -0.007  11.576  1.00 92.16           H  
ATOM    242  NZ  LYS A  16     -21.116   0.275  13.598  1.00 92.16           N  
ATOM    243  HZ1 LYS A  16     -20.800   1.234  13.630  1.00 92.16           H  
ATOM    244  HZ2 LYS A  16     -22.108   0.260  13.410  1.00 92.16           H  
ATOM    245  HZ3 LYS A  16     -20.935  -0.135  14.503  1.00 92.16           H  
ATOM    246  N   ARG A  17     -15.529  -3.881  11.683  1.00 92.61           N  
ATOM    247  H   ARG A  17     -15.077  -3.508  12.506  1.00 92.61           H  
ATOM    248  CA  ARG A  17     -15.847  -5.309  11.628  1.00 92.61           C  
ATOM    249  HA  ARG A  17     -15.436  -5.723  10.708  1.00 92.61           H  
ATOM    250  C   ARG A  17     -17.361  -5.528  11.597  1.00 92.61           C  
ATOM    251  CB  ARG A  17     -15.222  -6.047  12.817  1.00 92.61           C  
ATOM    252  HB2 ARG A  17     -15.582  -7.075  12.816  1.00 92.61           H  
ATOM    253  HB3 ARG A  17     -15.549  -5.573  13.743  1.00 92.61           H  
ATOM    254  O   ARG A  17     -18.132  -4.746  12.158  1.00 92.61           O  
ATOM    255  CG  ARG A  17     -13.687  -6.079  12.777  1.00 92.61           C  
ATOM    256  HG2 ARG A  17     -13.290  -5.064  12.809  1.00 92.61           H  
ATOM    257  HG3 ARG A  17     -13.348  -6.577  11.869  1.00 92.61           H  
ATOM    258  CD  ARG A  17     -13.191  -6.856  14.002  1.00 92.61           C  
ATOM    259  HD2 ARG A  17     -13.578  -7.874  13.966  1.00 92.61           H  
ATOM    260  HD3 ARG A  17     -13.593  -6.380  14.896  1.00 92.61           H  
ATOM    261  NE  ARG A  17     -11.723  -6.852  14.123  1.00 92.61           N  
ATOM    262  HE  ARG A  17     -11.336  -5.996  14.494  1.00 92.61           H  
ATOM    263  NH1 ARG A  17     -11.301  -9.098  13.805  1.00 92.61           N  
ATOM    264 HH11 ARG A  17     -10.611  -9.823  13.670  1.00 92.61           H  
ATOM    265 HH12 ARG A  17     -12.253  -9.240  13.499  1.00 92.61           H  
ATOM    266  NH2 ARG A  17      -9.633  -7.725  14.321  1.00 92.61           N  
ATOM    267 HH21 ARG A  17      -8.971  -8.470  14.158  1.00 92.61           H  
ATOM    268 HH22 ARG A  17      -9.261  -6.809  14.527  1.00 92.61           H  
ATOM    269  CZ  ARG A  17     -10.902  -7.888  14.087  1.00 92.61           C  
ATOM    270  N   ASN A  18     -17.779  -6.626  10.975  1.00 88.12           N  
ATOM    271  H   ASN A  18     -17.078  -7.205  10.536  1.00 88.12           H  
ATOM    272  CA  ASN A  18     -19.170  -7.082  10.926  1.00 88.12           C  
ATOM    273  HA  ASN A  18     -19.200  -7.917  10.226  1.00 88.12           H  
ATOM    274  C   ASN A  18     -20.145  -6.034  10.360  1.00 88.12           C  
ATOM    275  CB  ASN A  18     -19.581  -7.631  12.303  1.00 88.12           C  
ATOM    276  HB2 ASN A  18     -19.615  -6.815  13.025  1.00 88.12           H  
ATOM    277  HB3 ASN A  18     -20.579  -8.066  12.237  1.00 88.12           H  
ATOM    278  O   ASN A  18     -21.304  -5.951  10.776  1.00 88.12           O  
ATOM    279  CG  ASN A  18     -18.640  -8.713  12.792  1.00 88.12           C  
ATOM    280  ND2 ASN A  18     -18.152  -8.615  14.007  1.00 88.12           N  
ATOM    281 HD21 ASN A  18     -17.517  -9.347  14.292  1.00 88.12           H  
ATOM    282 HD22 ASN A  18     -18.360  -7.815  14.587  1.00 88.12           H  
ATOM    283  OD1 ASN A  18     -18.323  -9.653  12.087  1.00 88.12           O  
ATOM    284  N   MET A  19     -19.686  -5.219   9.405  1.00 87.52           N  
ATOM    285  H   MET A  19     -18.718  -5.297   9.126  1.00 87.52           H  
ATOM    286  CA  MET A  19     -20.574  -4.349   8.640  1.00 87.52           C  
ATOM    287  HA  MET A  19     -21.069  -3.665   9.329  1.00 87.52           H  
ATOM    288  C   MET A  19     -21.650  -5.177   7.936  1.00 87.52           C  
ATOM    289  CB  MET A  19     -19.783  -3.533   7.611  1.00 87.52           C  
ATOM    290  HB2 MET A  19     -20.455  -3.183   6.827  1.00 87.52           H  
ATOM    291  HB3 MET A  19     -19.016  -4.158   7.153  1.00 87.52           H  
ATOM    292  O   MET A  19     -21.364  -6.189   7.297  1.00 87.52           O  
ATOM    293  CG  MET A  19     -19.136  -2.313   8.263  1.00 87.52           C  
ATOM    294  HG2 MET A  19     -18.590  -2.637   9.149  1.00 87.52           H  
ATOM    295  HG3 MET A  19     -19.913  -1.625   8.596  1.00 87.52           H  
ATOM    296  SD  MET A  19     -18.009  -1.430   7.163  1.00 87.52           S  
ATOM    297  CE  MET A  19     -19.196  -0.446   6.216  1.00 87.52           C  
ATOM    298  HE1 MET A  19     -19.708   0.250   6.880  1.00 87.52           H  
ATOM    299  HE2 MET A  19     -18.651   0.117   5.458  1.00 87.52           H  
ATOM    300  HE3 MET A  19     -19.919  -1.098   5.725  1.00 87.52           H  
ATOM    301  N   ASN A  20     -22.897  -4.711   8.004  1.00 84.04           N  
ATOM    302  H   ASN A  20     -23.076  -3.885   8.558  1.00 84.04           H  
ATOM    303  CA  ASN A  20     -24.010  -5.312   7.276  1.00 84.04           C  
ATOM    304  HA  ASN A  20     -23.899  -6.396   7.317  1.00 84.04           H  
ATOM    305  C   ASN A  20     -23.960  -4.908   5.791  1.00 84.04           C  
ATOM    306  CB  ASN A  20     -25.330  -4.951   7.979  1.00 84.04           C  
ATOM    307  HB2 ASN A  20     -25.523  -3.884   7.865  1.00 84.04           H  
ATOM    308  HB3 ASN A  20     -25.252  -5.184   9.041  1.00 84.04           H  
ATOM    309  O   ASN A  20     -24.774  -4.115   5.322  1.00 84.04           O  
ATOM    310  CG  ASN A  20     -26.508  -5.733   7.421  1.00 84.04           C  
ATOM    311  ND2 ASN A  20     -27.714  -5.291   7.687  1.00 84.04           N  
ATOM    312 HD21 ASN A  20     -27.842  -4.435   8.207  1.00 84.04           H  
ATOM    313 HD22 ASN A  20     -28.477  -5.840   7.317  1.00 84.04           H  
ATOM    314  OD1 ASN A  20     -26.378  -6.760   6.776  1.00 84.04           O  
ATOM    315  N   SER A  21     -22.955  -5.410   5.072  1.00 84.21           N  
ATOM    316  H   SER A  21     -22.299  -6.008   5.553  1.00 84.21           H  
ATOM    317  CA  SER A  21     -22.766  -5.210   3.634  1.00 84.21           C  
ATOM    318  HA  SER A  21     -23.462  -4.451   3.276  1.00 84.21           H  
ATOM    319  C   SER A  21     -23.031  -6.510   2.880  1.00 84.21           C  
ATOM    320  CB  SER A  21     -21.351  -4.708   3.336  1.00 84.21           C  
ATOM    321  HB2 SER A  21     -20.624  -5.451   3.667  1.00 84.21           H  
ATOM    322  HB3 SER A  21     -21.172  -3.771   3.863  1.00 84.21           H  
ATOM    323  O   SER A  21     -22.578  -7.583   3.289  1.00 84.21           O  
ATOM    324  OG  SER A  21     -21.217  -4.502   1.945  1.00 84.21           O  
ATOM    325  HG  SER A  21     -20.439  -4.975   1.643  1.00 84.21           H  
ATOM    326  N   LYS A  22     -23.749  -6.429   1.756  1.00 85.26           N  
ATOM    327  H   LYS A  22     -24.061  -5.512   1.468  1.00 85.26           H  
ATOM    328  CA  LYS A  22     -23.854  -7.543   0.797  1.00 85.26           C  
ATOM    329  HA  LYS A  22     -23.845  -8.494   1.330  1.00 85.26           H  
ATOM    330  C   LYS A  22     -22.661  -7.598  -0.153  1.00 85.26           C  
ATOM    331  CB  LYS A  22     -25.156  -7.451  -0.004  1.00 85.26           C  
ATOM    332  HB2 LYS A  22     -25.117  -8.188  -0.806  1.00 85.26           H  
ATOM    333  HB3 LYS A  22     -25.242  -6.463  -0.457  1.00 85.26           H  
ATOM    334  O   LYS A  22     -22.305  -8.686  -0.585  1.00 85.26           O  
ATOM    335  CG  LYS A  22     -26.380  -7.742   0.873  1.00 85.26           C  
ATOM    336  HG2 LYS A  22     -26.248  -8.702   1.372  1.00 85.26           H  
ATOM    337  HG3 LYS A  22     -26.489  -6.960   1.625  1.00 85.26           H  
ATOM    338  CD  LYS A  22     -27.636  -7.795   0.002  1.00 85.26           C  
ATOM    339  HD2 LYS A  22     -27.765  -6.833  -0.495  1.00 85.26           H  
ATOM    340  HD3 LYS A  22     -27.511  -8.570  -0.754  1.00 85.26           H  
ATOM    341  CE  LYS A  22     -28.861  -8.106   0.864  1.00 85.26           C  
ATOM    342  HE2 LYS A  22     -28.688  -9.048   1.384  1.00 85.26           H  
ATOM    343  HE3 LYS A  22     -28.967  -7.322   1.613  1.00 85.26           H  
ATOM    344  NZ  LYS A  22     -30.081  -8.195   0.027  1.00 85.26           N  
ATOM    345  HZ1 LYS A  22     -30.891  -8.402   0.594  1.00 85.26           H  
ATOM    346  HZ2 LYS A  22     -29.972  -8.922  -0.667  1.00 85.26           H  
ATOM    347  HZ3 LYS A  22     -30.233  -7.322  -0.457  1.00 85.26           H  
ATOM    348  N   GLU A  23     -22.052  -6.448  -0.415  1.00 89.57           N  
ATOM    349  H   GLU A  23     -22.366  -5.613   0.058  1.00 89.57           H  
ATOM    350  CA  GLU A  23     -20.905  -6.296  -1.305  1.00 89.57           C  
ATOM    351  HA  GLU A  23     -20.993  -6.991  -2.141  1.00 89.57           H  
ATOM    352  C   GLU A  23     -19.603  -6.598  -0.573  1.00 89.57           C  
ATOM    353  CB  GLU A  23     -20.863  -4.858  -1.849  1.00 89.57           C  
ATOM    354  HB2 GLU A  23     -20.028  -4.767  -2.544  1.00 89.57           H  
ATOM    355  HB3 GLU A  23     -20.682  -4.171  -1.022  1.00 89.57           H  
ATOM    356  O   GLU A  23     -19.526  -6.390   0.639  1.00 89.57           O  
ATOM    357  CG  GLU A  23     -22.155  -4.425  -2.558  1.00 89.57           C  
ATOM    358  HG2 GLU A  23     -21.998  -3.438  -2.991  1.00 89.57           H  
ATOM    359  HG3 GLU A  23     -22.950  -4.330  -1.818  1.00 89.57           H  
ATOM    360  CD  GLU A  23     -22.583  -5.401  -3.662  1.00 89.57           C  
ATOM    361  OE1 GLU A  23     -23.810  -5.623  -3.780  1.00 89.57           O  
ATOM    362  OE2 GLU A  23     -21.683  -5.929  -4.351  1.00 89.57           O  
ATOM    363  N   ASP A  24     -18.577  -7.021  -1.309  1.00 92.02           N  
ATOM    364  H   ASP A  24     -18.733  -7.263  -2.277  1.00 92.02           H  
ATOM    365  CA  ASP A  24     -17.239  -7.245  -0.751  1.00 92.02           C  
ATOM    366  HA  ASP A  24     -17.325  -7.896   0.119  1.00 92.02           H  
ATOM    367  C   ASP A  24     -16.606  -5.933  -0.273  1.00 92.02           C  
ATOM    368  CB  ASP A  24     -16.346  -7.948  -1.784  1.00 92.02           C  
ATOM    369  HB2 ASP A  24     -15.327  -7.977  -1.399  1.00 92.02           H  
ATOM    370  HB3 ASP A  24     -16.342  -7.367  -2.706  1.00 92.02           H  
ATOM    371  O   ASP A  24     -15.986  -5.881   0.794  1.00 92.02           O  
ATOM    372  CG  ASP A  24     -16.781  -9.389  -2.087  1.00 92.02           C  
ATOM    373  OD1 ASP A  24     -17.472  -9.997  -1.236  1.00 92.02           O  
ATOM    374  OD2 ASP A  24     -16.411  -9.875  -3.177  1.00 92.02           O  
ATOM    375  N   TYR A  25     -16.858  -4.846  -1.007  1.00 94.05           N  
ATOM    376  H   TYR A  25     -17.462  -4.949  -1.809  1.00 94.05           H  
ATOM    377  CA  TYR A  25     -16.309  -3.530  -0.719  1.00 94.05           C  
ATOM    378  HA  TYR A  25     -15.798  -3.583   0.242  1.00 94.05           H  
ATOM    379  C   TYR A  25     -17.384  -2.446  -0.617  1.00 94.05           C  
ATOM    380  CB  TYR A  25     -15.267  -3.145  -1.771  1.00 94.05           C  
ATOM    381  HB2 TYR A  25     -14.801  -2.224  -1.420  1.00 94.05           H  
ATOM    382  HB3 TYR A  25     -15.768  -2.943  -2.717  1.00 94.05           H  
ATOM    383  O   TYR A  25     -18.355  -2.438  -1.373  1.00 94.05           O  
ATOM    384  CG  TYR A  25     -14.163  -4.154  -2.003  1.00 94.05           C  
ATOM    385  CD1 TYR A  25     -13.019  -4.142  -1.184  1.00 94.05           C  
ATOM    386  HD1 TYR A  25     -12.953  -3.435  -0.370  1.00 94.05           H  
ATOM    387  CD2 TYR A  25     -14.287  -5.114  -3.026  1.00 94.05           C  
ATOM    388  HD2 TYR A  25     -15.179  -5.148  -3.635  1.00 94.05           H  
ATOM    389  CE1 TYR A  25     -11.984  -5.074  -1.402  1.00 94.05           C  
ATOM    390  HE1 TYR A  25     -11.107  -5.096  -0.772  1.00 94.05           H  
ATOM    391  CE2 TYR A  25     -13.262  -6.054  -3.236  1.00 94.05           C  
ATOM    392  HE2 TYR A  25     -13.358  -6.808  -4.003  1.00 94.05           H  
ATOM    393  OH  TYR A  25     -11.079  -6.862  -2.727  1.00 94.05           O  
ATOM    394  HH  TYR A  25     -10.258  -6.605  -2.300  1.00 94.05           H  
ATOM    395  CZ  TYR A  25     -12.105  -6.026  -2.434  1.00 94.05           C  
ATOM    396  N   ALA A  26     -17.159  -1.472   0.263  1.00 93.92           N  
ATOM    397  H   ALA A  26     -16.339  -1.551   0.848  1.00 93.92           H  
ATOM    398  CA  ALA A  26     -17.973  -0.264   0.383  1.00 93.92           C  
ATOM    399  HA  ALA A  26     -18.728  -0.257  -0.403  1.00 93.92           H  
ATOM    400  C   ALA A  26     -17.108   0.991   0.211  1.00 93.92           C  
ATOM    401  CB  ALA A  26     -18.704  -0.284   1.730  1.00 93.92           C  
ATOM    402  HB1 ALA A  26     -19.330  -1.175   1.794  1.00 93.92           H  
ATOM    403  HB2 ALA A  26     -19.333   0.601   1.823  1.00 93.92           H  
ATOM    404  HB3 ALA A  26     -17.981  -0.296   2.546  1.00 93.92           H  
ATOM    405  O   ALA A  26     -16.008   1.062   0.752  1.00 93.92           O  
ATOM    406  N   ASN A  27     -17.608   1.992  -0.515  1.00 94.19           N  
ATOM    407  H   ASN A  27     -18.540   1.903  -0.896  1.00 94.19           H  
ATOM    408  CA  ASN A  27     -16.955   3.296  -0.628  1.00 94.19           C  
ATOM    409  HA  ASN A  27     -15.875   3.173  -0.548  1.00 94.19           H  
ATOM    410  C   ASN A  27     -17.427   4.181   0.528  1.00 94.19           C  
ATOM    411  CB  ASN A  27     -17.273   3.881  -2.011  1.00 94.19           C  
ATOM    412  HB2 ASN A  27     -17.114   3.112  -2.766  1.00 94.19           H  
ATOM    413  HB3 ASN A  27     -18.320   4.183  -2.050  1.00 94.19           H  
ATOM    414  O   ASN A  27     -18.617   4.479   0.633  1.00 94.19           O  
ATOM    415  CG  ASN A  27     -16.405   5.060  -2.406  1.00 94.19           C  
ATOM    416  ND2 ASN A  27     -16.690   5.617  -3.558  1.00 94.19           N  
ATOM    417 HD21 ASN A  27     -17.466   5.258  -4.097  1.00 94.19           H  
ATOM    418 HD22 ASN A  27     -16.094   6.366  -3.880  1.00 94.19           H  
ATOM    419  OD1 ASN A  27     -15.457   5.467  -1.752  1.00 94.19           O  
ATOM    420  N   ILE A  28     -16.516   4.551   1.421  1.00 94.92           N  
ATOM    421  H   ILE A  28     -15.546   4.332   1.246  1.00 94.92           H  
ATOM    422  CA  ILE A  28     -16.832   5.175   2.702  1.00 94.92           C  
ATOM    423  HA  ILE A  28     -17.914   5.240   2.819  1.00 94.92           H  
ATOM    424  C   ILE A  28     -16.288   6.595   2.747  1.00 94.92           C  
ATOM    425  CB  ILE A  28     -16.281   4.311   3.858  1.00 94.92           C  
ATOM    426  HB  ILE A  28     -15.213   4.164   3.696  1.00 94.92           H  
ATOM    427  O   ILE A  28     -15.101   6.802   2.516  1.00 94.92           O  
ATOM    428  CG1 ILE A  28     -16.932   2.910   3.926  1.00 94.92           C  
ATOM    429 HG12 ILE A  28     -16.631   2.333   3.052  1.00 94.92           H  
ATOM    430 HG13 ILE A  28     -16.547   2.388   4.803  1.00 94.92           H  
ATOM    431  CG2 ILE A  28     -16.446   5.033   5.202  1.00 94.92           C  
ATOM    432 HG21 ILE A  28     -16.237   4.354   6.029  1.00 94.92           H  
ATOM    433 HG22 ILE A  28     -15.743   5.864   5.271  1.00 94.92           H  
ATOM    434 HG23 ILE A  28     -17.460   5.420   5.296  1.00 94.92           H  
ATOM    435  CD1 ILE A  28     -18.463   2.915   3.999  1.00 94.92           C  
ATOM    436 HD11 ILE A  28     -18.798   3.596   4.782  1.00 94.92           H  
ATOM    437 HD12 ILE A  28     -18.883   3.231   3.044  1.00 94.92           H  
ATOM    438 HD13 ILE A  28     -18.825   1.909   4.212  1.00 94.92           H  
ATOM    439  N   TYR A  29     -17.141   7.548   3.123  1.00 95.41           N  
ATOM    440  H   TYR A  29     -18.097   7.275   3.303  1.00 95.41           H  
ATOM    441  CA  TYR A  29     -16.711   8.856   3.609  1.00 95.41           C  
ATOM    442  HA  TYR A  29     -15.736   9.100   3.188  1.00 95.41           H  
ATOM    443  C   TYR A  29     -16.593   8.817   5.131  1.00 95.41           C  
ATOM    444  CB  TYR A  29     -17.690   9.955   3.185  1.00 95.41           C  
ATOM    445  HB2 TYR A  29     -18.684   9.715   3.561  1.00 95.41           H  
ATOM    446  HB3 TYR A  29     -17.757   9.983   2.097  1.00 95.41           H  
ATOM    447  O   TYR A  29     -17.601   8.683   5.833  1.00 95.41           O  
ATOM    448  CG  TYR A  29     -17.278  11.331   3.683  1.00 95.41           C  
ATOM    449  CD1 TYR A  29     -17.905  11.897   4.810  1.00 95.41           C  
ATOM    450  HD1 TYR A  29     -18.670  11.342   5.333  1.00 95.41           H  
ATOM    451  CD2 TYR A  29     -16.228  12.028   3.053  1.00 95.41           C  
ATOM    452  HD2 TYR A  29     -15.707  11.587   2.216  1.00 95.41           H  
ATOM    453  CE1 TYR A  29     -17.516  13.167   5.277  1.00 95.41           C  
ATOM    454  HE1 TYR A  29     -18.001  13.597   6.140  1.00 95.41           H  
ATOM    455  CE2 TYR A  29     -15.831  13.294   3.515  1.00 95.41           C  
ATOM    456  HE2 TYR A  29     -15.022  13.828   3.038  1.00 95.41           H  
ATOM    457  OH  TYR A  29     -16.086  15.090   5.066  1.00 95.41           O  
ATOM    458  HH  TYR A  29     -16.557  15.364   5.857  1.00 95.41           H  
ATOM    459  CZ  TYR A  29     -16.479  13.869   4.623  1.00 95.41           C  
ATOM    460  N   SER A  30     -15.375   8.981   5.645  1.00 94.41           N  
ATOM    461  H   SER A  30     -14.600   9.123   5.013  1.00 94.41           H  
ATOM    462  CA  SER A  30     -15.145   9.116   7.080  1.00 94.41           C  
ATOM    463  HA  SER A  30     -15.910   8.557   7.620  1.00 94.41           H  
ATOM    464  C   SER A  30     -15.222  10.582   7.489  1.00 94.41           C  
ATOM    465  CB  SER A  30     -13.793   8.523   7.465  1.00 94.41           C  
ATOM    466  HB2 SER A  30     -12.996   9.059   6.949  1.00 94.41           H  
ATOM    467  HB3 SER A  30     -13.765   7.472   7.177  1.00 94.41           H  
ATOM    468  O   SER A  30     -14.367  11.381   7.112  1.00 94.41           O  
ATOM    469  OG  SER A  30     -13.618   8.636   8.866  1.00 94.41           O  
ATOM    470  HG  SER A  30     -14.087   7.909   9.282  1.00 94.41           H  
ATOM    471  N   SER A  31     -16.205  10.936   8.319  1.00 91.56           N  
ATOM    472  H   SER A  31     -16.879  10.241   8.606  1.00 91.56           H  
ATOM    473  CA  SER A  31     -16.282  12.267   8.937  1.00 91.56           C  
ATOM    474  HA  SER A  31     -16.215  13.027   8.157  1.00 91.56           H  
ATOM    475  C   SER A  31     -15.139  12.523   9.922  1.00 91.56           C  
ATOM    476  CB  SER A  31     -17.619  12.430   9.662  1.00 91.56           C  
ATOM    477  HB2 SER A  31     -17.643  13.393  10.173  1.00 91.56           H  
ATOM    478  HB3 SER A  31     -18.429  12.392   8.934  1.00 91.56           H  
ATOM    479  O   SER A  31     -14.742  13.668  10.107  1.00 91.56           O  
ATOM    480  OG  SER A  31     -17.781  11.382  10.600  1.00 91.56           O  
ATOM    481  HG  SER A  31     -18.617  11.483  11.061  1.00 91.56           H  
ATOM    482  N   ARG A  32     -14.583  11.462  10.522  1.00 91.71           N  
ATOM    483  H   ARG A  32     -14.995  10.559  10.333  1.00 91.71           H  
ATOM    484  CA  ARG A  32     -13.444  11.535  11.447  1.00 91.71           C  
ATOM    485  HA  ARG A  32     -13.663  12.272  12.219  1.00 91.71           H  
ATOM    486  C   ARG A  32     -12.167  12.010  10.757  1.00 91.71           C  
ATOM    487  CB  ARG A  32     -13.249  10.156  12.095  1.00 91.71           C  
ATOM    488  HB2 ARG A  32     -14.169   9.877  12.609  1.00 91.71           H  
ATOM    489  HB3 ARG A  32     -13.050   9.416  11.321  1.00 91.71           H  
ATOM    490  O   ARG A  32     -11.428  12.795  11.338  1.00 91.71           O  
ATOM    491  CG  ARG A  32     -12.090  10.135  13.100  1.00 91.71           C  
ATOM    492  HG2 ARG A  32     -11.151  10.360  12.594  1.00 91.71           H  
ATOM    493  HG3 ARG A  32     -12.268  10.878  13.877  1.00 91.71           H  
ATOM    494  CD  ARG A  32     -11.982   8.748  13.731  1.00 91.71           C  
ATOM    495  HD2 ARG A  32     -12.926   8.508  14.220  1.00 91.71           H  
ATOM    496  HD3 ARG A  32     -11.799   8.018  12.942  1.00 91.71           H  
ATOM    497  NE  ARG A  32     -10.886   8.691  14.711  1.00 91.71           N  
ATOM    498  HE  ARG A  32     -10.278   9.496  14.761  1.00 91.71           H  
ATOM    499  NH1 ARG A  32     -11.266   6.538  15.425  1.00 91.71           N  
ATOM    500 HH11 ARG A  32     -11.008   5.722  15.962  1.00 91.71           H  
ATOM    501 HH12 ARG A  32     -12.027   6.448  14.767  1.00 91.71           H  
ATOM    502  NH2 ARG A  32      -9.576   7.716  16.287  1.00 91.71           N  
ATOM    503 HH21 ARG A  32      -8.988   8.536  16.296  1.00 91.71           H  
ATOM    504 HH22 ARG A  32      -9.266   6.876  16.755  1.00 91.71           H  
ATOM    505  CZ  ARG A  32     -10.584   7.651  15.468  1.00 91.71           C  
ATOM    506  N   PHE A  33     -11.915  11.526   9.543  1.00 93.10           N  
ATOM    507  H   PHE A  33     -12.553  10.840   9.166  1.00 93.10           H  
ATOM    508  CA  PHE A  33     -10.709  11.855   8.776  1.00 93.10           C  
ATOM    509  HA  PHE A  33      -9.992  12.354   9.427  1.00 93.10           H  
ATOM    510  C   PHE A  33     -10.971  12.838   7.625  1.00 93.10           C  
ATOM    511  CB  PHE A  33     -10.058  10.551   8.298  1.00 93.10           C  
ATOM    512  HB2 PHE A  33     -10.719  10.065   7.580  1.00 93.10           H  
ATOM    513  HB3 PHE A  33      -9.129  10.802   7.787  1.00 93.10           H  
ATOM    514  O   PHE A  33     -10.033  13.281   6.971  1.00 93.10           O  
ATOM    515  CG  PHE A  33      -9.709   9.581   9.411  1.00 93.10           C  
ATOM    516  CD1 PHE A  33      -8.742   9.940  10.368  1.00 93.10           C  
ATOM    517  HD1 PHE A  33      -8.246  10.898  10.304  1.00 93.10           H  
ATOM    518  CD2 PHE A  33     -10.321   8.315   9.482  1.00 93.10           C  
ATOM    519  HD2 PHE A  33     -11.048   8.022   8.739  1.00 93.10           H  
ATOM    520  CE1 PHE A  33      -8.389   9.041  11.387  1.00 93.10           C  
ATOM    521  HE1 PHE A  33      -7.609   9.310  12.083  1.00 93.10           H  
ATOM    522  CE2 PHE A  33      -9.969   7.415  10.505  1.00 93.10           C  
ATOM    523  HE2 PHE A  33     -10.417   6.433  10.539  1.00 93.10           H  
ATOM    524  CZ  PHE A  33      -9.001   7.777  11.458  1.00 93.10           C  
ATOM    525  HZ  PHE A  33      -8.700   7.072  12.219  1.00 93.10           H  
ATOM    526  N   CYS A  34     -12.236  13.190   7.377  1.00 93.34           N  
ATOM    527  H   CYS A  34     -12.960  12.784   7.953  1.00 93.34           H  
ATOM    528  CA  CYS A  34     -12.681  14.043   6.273  1.00 93.34           C  
ATOM    529  HA  CYS A  34     -13.768  13.980   6.232  1.00 93.34           H  
ATOM    530  C   CYS A  34     -12.193  13.561   4.894  1.00 93.34           C  
ATOM    531  CB  CYS A  34     -12.318  15.505   6.570  1.00 93.34           C  
ATOM    532  HB2 CYS A  34     -11.240  15.584   6.711  1.00 93.34           H  
ATOM    533  HB3 CYS A  34     -12.604  16.126   5.721  1.00 93.34           H  
ATOM    534  O   CYS A  34     -11.778  14.368   4.061  1.00 93.34           O  
ATOM    535  SG  CYS A  34     -13.188  16.085   8.054  1.00 93.34           S  
ATOM    536  HG  CYS A  34     -12.503  17.222   8.207  1.00 93.34           H  
ATOM    537  N   LEU A  35     -12.224  12.248   4.645  1.00 94.56           N  
ATOM    538  H   LEU A  35     -12.625  11.635   5.341  1.00 94.56           H  
ATOM    539  CA  LEU A  35     -11.747  11.664   3.390  1.00 94.56           C  
ATOM    540  HA  LEU A  35     -11.937  12.390   2.599  1.00 94.56           H  
ATOM    541  C   LEU A  35     -12.510  10.395   2.994  1.00 94.56           C  
ATOM    542  CB  LEU A  35     -10.217  11.481   3.467  1.00 94.56           C  
ATOM    543  HB2 LEU A  35      -9.793  12.428   3.801  1.00 94.56           H  
ATOM    544  HB3 LEU A  35      -9.832  11.322   2.460  1.00 94.56           H  
ATOM    545  O   LEU A  35     -13.148   9.750   3.830  1.00 94.56           O  
ATOM    546  CG  LEU A  35      -9.717  10.358   4.398  1.00 94.56           C  
ATOM    547  HG  LEU A  35     -10.467  10.110   5.149  1.00 94.56           H  
ATOM    548  CD1 LEU A  35      -9.366   9.123   3.582  1.00 94.56           C  
ATOM    549 HD11 LEU A  35      -8.654   9.388   2.800  1.00 94.56           H  
ATOM    550 HD12 LEU A  35     -10.263   8.715   3.115  1.00 94.56           H  
ATOM    551 HD13 LEU A  35      -8.901   8.380   4.229  1.00 94.56           H  
ATOM    552  CD2 LEU A  35      -8.424  10.767   5.099  1.00 94.56           C  
ATOM    553 HD21 LEU A  35      -8.595  11.658   5.703  1.00 94.56           H  
ATOM    554 HD22 LEU A  35      -7.664  11.010   4.356  1.00 94.56           H  
ATOM    555 HD23 LEU A  35      -8.068   9.966   5.746  1.00 94.56           H  
ATOM    556  N   ASN A  36     -12.437  10.063   1.702  1.00 94.69           N  
ATOM    557  H   ASN A  36     -11.816  10.597   1.112  1.00 94.69           H  
ATOM    558  CA  ASN A  36     -13.043   8.865   1.128  1.00 94.69           C  
ATOM    559  HA  ASN A  36     -13.843   8.538   1.792  1.00 94.69           H  
ATOM    560  C   ASN A  36     -12.019   7.735   1.002  1.00 94.69           C  
ATOM    561  CB  ASN A  36     -13.659   9.166  -0.248  1.00 94.69           C  
ATOM    562  HB2 ASN A  36     -12.890   9.566  -0.909  1.00 94.69           H  
ATOM    563  HB3 ASN A  36     -14.027   8.235  -0.680  1.00 94.69           H  
ATOM    564  O   ASN A  36     -10.906   7.963   0.530  1.00 94.69           O  
ATOM    565  CG  ASN A  36     -14.833  10.114  -0.180  1.00 94.69           C  
ATOM    566  ND2 ASN A  36     -14.845  11.157  -0.975  1.00 94.69           N  
ATOM    567 HD21 ASN A  36     -15.650  11.763  -0.894  1.00 94.69           H  
ATOM    568 HD22 ASN A  36     -14.082  11.325  -1.614  1.00 94.69           H  
ATOM    569  OD1 ASN A  36     -15.767   9.933   0.572  1.00 94.69           O  
ATOM    570  N   PHE A  37     -12.418   6.513   1.337  1.00 96.04           N  
ATOM    571  H   PHE A  37     -13.342   6.398   1.730  1.00 96.04           H  
ATOM    572  CA  PHE A  37     -11.629   5.304   1.105  1.00 96.04           C  
ATOM    573  HA  PHE A  37     -11.010   5.446   0.219  1.00 96.04           H  
ATOM    574  C   PHE A  37     -12.536   4.105   0.836  1.00 96.04           C  
ATOM    575  CB  PHE A  37     -10.695   5.041   2.297  1.00 96.04           C  
ATOM    576  HB2 PHE A  37     -10.196   4.081   2.163  1.00 96.04           H  
ATOM    577  HB3 PHE A  37      -9.916   5.804   2.283  1.00 96.04           H  
ATOM    578  O   PHE A  37     -13.719   4.109   1.181  1.00 96.04           O  
ATOM    579  CG  PHE A  37     -11.357   5.060   3.663  1.00 96.04           C  
ATOM    580  CD1 PHE A  37     -11.081   6.102   4.563  1.00 96.04           C  
ATOM    581  HD1 PHE A  37     -10.379   6.873   4.279  1.00 96.04           H  
ATOM    582  CD2 PHE A  37     -12.229   4.032   4.059  1.00 96.04           C  
ATOM    583  HD2 PHE A  37     -12.443   3.207   3.396  1.00 96.04           H  
ATOM    584  CE1 PHE A  37     -11.669   6.142   5.835  1.00 96.04           C  
ATOM    585  HE1 PHE A  37     -11.425   6.943   6.517  1.00 96.04           H  
ATOM    586  CE2 PHE A  37     -12.834   4.080   5.323  1.00 96.04           C  
ATOM    587  HE2 PHE A  37     -13.531   3.305   5.602  1.00 96.04           H  
ATOM    588  CZ  PHE A  37     -12.555   5.124   6.218  1.00 96.04           C  
ATOM    589  HZ  PHE A  37     -13.014   5.139   7.196  1.00 96.04           H  
ATOM    590  N   MET A  38     -11.977   3.048   0.250  1.00 96.14           N  
ATOM    591  H   MET A  38     -10.994   3.063   0.020  1.00 96.14           H  
ATOM    592  CA  MET A  38     -12.671   1.766   0.199  1.00 96.14           C  
ATOM    593  HA  MET A  38     -13.738   1.947   0.070  1.00 96.14           H  
ATOM    594  C   MET A  38     -12.497   1.008   1.509  1.00 96.14           C  
ATOM    595  CB  MET A  38     -12.202   0.922  -0.984  1.00 96.14           C  
ATOM    596  HB2 MET A  38     -11.114   0.850  -0.977  1.00 96.14           H  
ATOM    597  HB3 MET A  38     -12.621  -0.081  -0.901  1.00 96.14           H  
ATOM    598  O   MET A  38     -11.414   0.978   2.090  1.00 96.14           O  
ATOM    599  CG  MET A  38     -12.652   1.539  -2.302  1.00 96.14           C  
ATOM    600  HG2 MET A  38     -12.246   2.549  -2.347  1.00 96.14           H  
ATOM    601  HG3 MET A  38     -12.217   0.944  -3.105  1.00 96.14           H  
ATOM    602  SD  MET A  38     -14.436   1.645  -2.595  1.00 96.14           S  
ATOM    603  CE  MET A  38     -14.746  -0.074  -3.050  1.00 96.14           C  
ATOM    604  HE1 MET A  38     -13.971  -0.713  -2.627  1.00 96.14           H  
ATOM    605  HE2 MET A  38     -14.718  -0.172  -4.136  1.00 96.14           H  
ATOM    606  HE3 MET A  38     -15.725  -0.377  -2.680  1.00 96.14           H  
ATOM    607  N   CYS A  39     -13.575   0.372   1.943  1.00 96.11           N  
ATOM    608  H   CYS A  39     -14.432   0.492   1.422  1.00 96.11           H  
ATOM    609  CA  CYS A  39     -13.607  -0.561   3.051  1.00 96.11           C  
ATOM    610  HA  CYS A  39     -12.681  -0.493   3.622  1.00 96.11           H  
ATOM    611  C   CYS A  39     -13.783  -1.976   2.507  1.00 96.11           C  
ATOM    612  CB  CYS A  39     -14.772  -0.185   3.965  1.00 96.11           C  
ATOM    613  HB2 CYS A  39     -15.704  -0.321   3.417  1.00 96.11           H  
ATOM    614  HB3 CYS A  39     -14.684   0.869   4.231  1.00 96.11           H  
ATOM    615  O   CYS A  39     -14.759  -2.226   1.799  1.00 96.11           O  
ATOM    616  SG  CYS A  39     -14.852  -1.161   5.484  1.00 96.11           S  
ATOM    617  N   ASP A  40     -12.885  -2.897   2.845  1.00 96.61           N  
ATOM    618  H   ASP A  40     -12.125  -2.616   3.448  1.00 96.61           H  
ATOM    619  CA  ASP A  40     -13.147  -4.330   2.708  1.00 96.61           C  
ATOM    620  HA  ASP A  40     -13.665  -4.524   1.769  1.00 96.61           H  
ATOM    621  C   ASP A  40     -14.039  -4.771   3.871  1.00 96.61           C  
ATOM    622  CB  ASP A  40     -11.835  -5.108   2.684  1.00 96.61           C  
ATOM    623  HB2 ASP A  40     -11.371  -5.002   3.664  1.00 96.61           H  
ATOM    624  HB3 ASP A  40     -11.176  -4.679   1.930  1.00 96.61           H  
ATOM    625  O   ASP A  40     -13.704  -4.618   5.052  1.00 96.61           O  
ATOM    626  CG  ASP A  40     -11.976  -6.610   2.447  1.00 96.61           C  
ATOM    627  OD1 ASP A  40     -12.963  -7.228   2.915  1.00 96.61           O  
ATOM    628  OD2 ASP A  40     -11.011  -7.147   1.863  1.00 96.61           O  
ATOM    629  N   THR A  41     -15.209  -5.295   3.524  1.00 95.04           N  
ATOM    630  H   THR A  41     -15.375  -5.461   2.541  1.00 95.04           H  
ATOM    631  CA  THR A  41     -16.264  -5.628   4.483  1.00 95.04           C  
ATOM    632  HA  THR A  41     -16.042  -5.145   5.434  1.00 95.04           H  
ATOM    633  C   THR A  41     -16.355  -7.125   4.777  1.00 95.04           C  
ATOM    634  CB  THR A  41     -17.618  -5.081   4.024  1.00 95.04           C  
ATOM    635  HB  THR A  41     -18.341  -5.236   4.825  1.00 95.04           H  
ATOM    636  O   THR A  41     -17.221  -7.535   5.551  1.00 95.04           O  
ATOM    637  CG2 THR A  41     -17.605  -3.590   3.683  1.00 95.04           C  
ATOM    638 HG21 THR A  41     -16.981  -3.405   2.809  1.00 95.04           H  
ATOM    639 HG22 THR A  41     -18.621  -3.258   3.469  1.00 95.04           H  
ATOM    640 HG23 THR A  41     -17.215  -3.024   4.529  1.00 95.04           H  
ATOM    641  OG1 THR A  41     -18.067  -5.770   2.890  1.00 95.04           O  
ATOM    642  HG1 THR A  41     -17.415  -5.701   2.189  1.00 95.04           H  
ATOM    643  N   LYS A  42     -15.484  -7.951   4.179  1.00 94.84           N  
ATOM    644  H   LYS A  42     -14.752  -7.546   3.613  1.00 94.84           H  
ATOM    645  CA  LYS A  42     -15.601  -9.416   4.219  1.00 94.84           C  
ATOM    646  HA  LYS A  42     -16.407  -9.707   4.892  1.00 94.84           H  
ATOM    647  C   LYS A  42     -14.377 -10.108   4.775  1.00 94.84           C  
ATOM    648  CB  LYS A  42     -15.892  -9.954   2.808  1.00 94.84           C  
ATOM    649  HB2 LYS A  42     -15.889 -11.044   2.830  1.00 94.84           H  
ATOM    650  HB3 LYS A  42     -15.100  -9.631   2.132  1.00 94.84           H  
ATOM    651  O   LYS A  42     -14.528 -11.009   5.601  1.00 94.84           O  
ATOM    652  CG  LYS A  42     -17.230  -9.482   2.241  1.00 94.84           C  
ATOM    653  HG2 LYS A  42     -17.315  -9.869   1.225  1.00 94.84           H  
ATOM    654  HG3 LYS A  42     -17.241  -8.393   2.206  1.00 94.84           H  
ATOM    655  CD  LYS A  42     -18.434  -9.972   3.041  1.00 94.84           C  
ATOM    656  HD2 LYS A  42     -18.468 -11.061   3.026  1.00 94.84           H  
ATOM    657  HD3 LYS A  42     -18.367  -9.613   4.068  1.00 94.84           H  
ATOM    658  CE  LYS A  42     -19.686  -9.387   2.398  1.00 94.84           C  
ATOM    659  HE2 LYS A  42     -19.557  -8.308   2.326  1.00 94.84           H  
ATOM    660  HE3 LYS A  42     -19.789  -9.768   1.382  1.00 94.84           H  
ATOM    661  NZ  LYS A  42     -20.869  -9.701   3.221  1.00 94.84           N  
ATOM    662  HZ1 LYS A  42     -21.120 -10.676   3.135  1.00 94.84           H  
ATOM    663  HZ2 LYS A  42     -21.634  -9.109   2.931  1.00 94.84           H  
ATOM    664  HZ3 LYS A  42     -20.680  -9.458   4.183  1.00 94.84           H  
ATOM    665  N   ILE A  43     -13.186  -9.722   4.327  1.00 95.08           N  
ATOM    666  H   ILE A  43     -13.124  -8.929   3.705  1.00 95.08           H  
ATOM    667  CA  ILE A  43     -11.963 -10.435   4.681  1.00 95.08           C  
ATOM    668  HA  ILE A  43     -12.103 -11.488   4.438  1.00 95.08           H  
ATOM    669  C   ILE A  43     -11.742 -10.350   6.188  1.00 95.08           C  
ATOM    670  CB  ILE A  43     -10.769  -9.912   3.863  1.00 95.08           C  
ATOM    671  HB  ILE A  43     -10.709  -8.832   3.996  1.00 95.08           H  
ATOM    672  O   ILE A  43     -11.708  -9.266   6.766  1.00 95.08           O  
ATOM    673  CG1 ILE A  43     -10.936 -10.199   2.351  1.00 95.08           C  
ATOM    674 HG12 ILE A  43     -10.099  -9.743   1.822  1.00 95.08           H  
ATOM    675 HG13 ILE A  43     -11.841  -9.709   1.992  1.00 95.08           H  
ATOM    676  CG2 ILE A  43      -9.446 -10.508   4.365  1.00 95.08           C  
ATOM    677 HG21 ILE A  43      -9.501 -11.595   4.426  1.00 95.08           H  
ATOM    678 HG22 ILE A  43      -9.195 -10.100   5.344  1.00 95.08           H  
ATOM    679 HG23 ILE A  43      -8.657 -10.228   3.667  1.00 95.08           H  
ATOM    680  CD1 ILE A  43     -11.003 -11.678   1.940  1.00 95.08           C  
ATOM    681 HD11 ILE A  43     -11.877 -12.159   2.378  1.00 95.08           H  
ATOM    682 HD12 ILE A  43     -10.098 -12.202   2.246  1.00 95.08           H  
ATOM    683 HD13 ILE A  43     -11.086 -11.738   0.855  1.00 95.08           H  
ATOM    684  N   ASP A  44     -11.627 -11.515   6.827  1.00 91.68           N  
ATOM    685  H   ASP A  44     -11.668 -12.363   6.281  1.00 91.68           H  
ATOM    686  CA  ASP A  44     -11.418 -11.649   8.272  1.00 91.68           C  
ATOM    687  HA  ASP A  44     -11.591 -12.696   8.521  1.00 91.68           H  
ATOM    688  C   ASP A  44     -12.434 -10.851   9.125  1.00 91.68           C  
ATOM    689  CB  ASP A  44      -9.942 -11.363   8.585  1.00 91.68           C  
ATOM    690  HB2 ASP A  44      -9.312 -11.963   7.928  1.00 91.68           H  
ATOM    691  HB3 ASP A  44      -9.728 -10.311   8.396  1.00 91.68           H  
ATOM    692  O   ASP A  44     -12.088 -10.167  10.087  1.00 91.68           O  
ATOM    693  CG  ASP A  44      -9.600 -11.707  10.030  1.00 91.68           C  
ATOM    694  OD1 ASP A  44     -10.109 -12.738  10.519  1.00 91.68           O  
ATOM    695  OD2 ASP A  44      -8.870 -10.901  10.645  1.00 91.68           O  
ATOM    696  N   GLY A  45     -13.712 -10.869   8.729  1.00 92.42           N  
ATOM    697  H   GLY A  45     -13.935 -11.359   7.874  1.00 92.42           H  
ATOM    698  CA  GLY A  45     -14.779 -10.114   9.400  1.00 92.42           C  
ATOM    699  HA2 GLY A  45     -15.735 -10.591   9.184  1.00 92.42           H  
ATOM    700  HA3 GLY A  45     -14.621 -10.143  10.478  1.00 92.42           H  
ATOM    701  C   GLY A  45     -14.884  -8.644   8.975  1.00 92.42           C  
ATOM    702  O   GLY A  45     -15.707  -7.910   9.522  1.00 92.42           O  
ATOM    703  N   GLY A  46     -14.089  -8.216   7.992  1.00 95.07           N  
ATOM    704  H   GLY A  46     -13.374  -8.843   7.652  1.00 95.07           H  
ATOM    705  CA  GLY A  46     -14.118  -6.875   7.421  1.00 95.07           C  
ATOM    706  HA2 GLY A  46     -15.153  -6.605   7.211  1.00 95.07           H  
ATOM    707  HA3 GLY A  46     -13.567  -6.874   6.480  1.00 95.07           H  
ATOM    708  C   GLY A  46     -13.521  -5.804   8.331  1.00 95.07           C  
ATOM    709  O   GLY A  46     -12.790  -6.089   9.285  1.00 95.07           O  
ATOM    710  N   GLY A  47     -13.850  -4.551   8.020  1.00 95.90           N  
ATOM    711  H   GLY A  47     -14.365  -4.395   7.166  1.00 95.90           H  
ATOM    712  CA  GLY A  47     -13.350  -3.380   8.738  1.00 95.90           C  
ATOM    713  HA2 GLY A  47     -13.308  -3.589   9.807  1.00 95.90           H  
ATOM    714  HA3 GLY A  47     -14.032  -2.548   8.565  1.00 95.90           H  
ATOM    715  C   GLY A  47     -11.963  -2.939   8.291  1.00 95.90           C  
ATOM    716  O   GLY A  47     -11.287  -2.236   9.035  1.00 95.90           O  
ATOM    717  N   TRP A  48     -11.525  -3.354   7.101  1.00 97.93           N  
ATOM    718  H   TRP A  48     -12.133  -3.901   6.507  1.00 97.93           H  
ATOM    719  CA  TRP A  48     -10.227  -2.944   6.586  1.00 97.93           C  
ATOM    720  HA  TRP A  48      -9.577  -2.695   7.425  1.00 97.93           H  
ATOM    721  C   TRP A  48     -10.342  -1.716   5.697  1.00 97.93           C  
ATOM    722  CB  TRP A  48      -9.538  -4.069   5.837  1.00 97.93           C  
ATOM    723  HB2 TRP A  48     -10.035  -4.248   4.884  1.00 97.93           H  
ATOM    724  HB3 TRP A  48      -8.541  -3.696   5.601  1.00 97.93           H  
ATOM    725  O   TRP A  48     -10.958  -1.758   4.632  1.00 97.93           O  
ATOM    726  CG  TRP A  48      -9.351  -5.347   6.570  1.00 97.93           C  
ATOM    727  CD1 TRP A  48     -10.177  -6.415   6.599  1.00 97.93           C  
ATOM    728  HD1 TRP A  48     -11.120  -6.492   6.077  1.00 97.93           H  
ATOM    729  CD2 TRP A  48      -8.199  -5.701   7.375  1.00 97.93           C  
ATOM    730  CE2 TRP A  48      -8.391  -7.012   7.893  1.00 97.93           C  
ATOM    731  CE3 TRP A  48      -6.999  -5.033   7.691  1.00 97.93           C  
ATOM    732  HE3 TRP A  48      -6.820  -4.044   7.295  1.00 97.93           H  
ATOM    733  NE1 TRP A  48      -9.619  -7.397   7.394  1.00 97.93           N  
ATOM    734  HE1 TRP A  48     -10.076  -8.284   7.550  1.00 97.93           H  
ATOM    735  CH2 TRP A  48      -6.254  -6.928   9.025  1.00 97.93           C  
ATOM    736  HH2 TRP A  48      -5.505  -7.391   9.651  1.00 97.93           H  
ATOM    737  CZ2 TRP A  48      -7.427  -7.631   8.700  1.00 97.93           C  
ATOM    738  HZ2 TRP A  48      -7.582  -8.632   9.074  1.00 97.93           H  
ATOM    739  CZ3 TRP A  48      -6.038  -5.634   8.518  1.00 97.93           C  
ATOM    740  HZ3 TRP A  48      -5.126  -5.109   8.762  1.00 97.93           H  
ATOM    741  N   ILE A  49      -9.686  -0.639   6.108  1.00 97.87           N  
ATOM    742  H   ILE A  49      -9.159  -0.714   6.966  1.00 97.87           H  
ATOM    743  CA  ILE A  49      -9.497   0.564   5.306  1.00 97.87           C  
ATOM    744  HA  ILE A  49     -10.428   0.813   4.797  1.00 97.87           H  
ATOM    745  C   ILE A  49      -8.425   0.260   4.266  1.00 97.87           C  
ATOM    746  CB  ILE A  49      -9.090   1.749   6.207  1.00 97.87           C  
ATOM    747  HB  ILE A  49      -8.176   1.485   6.738  1.00 97.87           H  
ATOM    748  O   ILE A  49      -7.264   0.039   4.607  1.00 97.87           O  
ATOM    749  CG1 ILE A  49     -10.191   2.035   7.255  1.00 97.87           C  
ATOM    750 HG12 ILE A  49     -11.101   2.354   6.746  1.00 97.87           H  
ATOM    751 HG13 ILE A  49     -10.418   1.122   7.806  1.00 97.87           H  
ATOM    752  CG2 ILE A  49      -8.801   2.988   5.337  1.00 97.87           C  
ATOM    753 HG21 ILE A  49      -8.535   3.842   5.960  1.00 97.87           H  
ATOM    754 HG22 ILE A  49      -7.960   2.803   4.670  1.00 97.87           H  
ATOM    755 HG23 ILE A  49      -9.680   3.235   4.743  1.00 97.87           H  
ATOM    756  CD1 ILE A  49      -9.800   3.089   8.296  1.00 97.87           C  
ATOM    757 HD11 ILE A  49      -8.847   2.825   8.755  1.00 97.87           H  
ATOM    758 HD12 ILE A  49     -10.566   3.128   9.071  1.00 97.87           H  
ATOM    759 HD13 ILE A  49      -9.727   4.075   7.837  1.00 97.87           H  
ATOM    760  N   ILE A  50      -8.791   0.257   2.990  1.00 98.50           N  
ATOM    761  H   ILE A  50      -9.754   0.455   2.759  1.00 98.50           H  
ATOM    762  CA  ILE A  50      -7.839   0.037   1.904  1.00 98.50           C  
ATOM    763  HA  ILE A  50      -7.158  -0.762   2.196  1.00 98.50           H  
ATOM    764  C   ILE A  50      -7.006   1.311   1.725  1.00 98.50           C  
ATOM    765  CB  ILE A  50      -8.567  -0.439   0.631  1.00 98.50           C  
ATOM    766  HB  ILE A  50      -9.291   0.321   0.339  1.00 98.50           H  
ATOM    767  O   ILE A  50      -7.540   2.400   1.497  1.00 98.50           O  
ATOM    768  CG1 ILE A  50      -9.356  -1.735   0.917  1.00 98.50           C  
ATOM    769 HG12 ILE A  50      -8.676  -2.506   1.281  1.00 98.50           H  
ATOM    770 HG13 ILE A  50     -10.094  -1.544   1.695  1.00 98.50           H  
ATOM    771  CG2 ILE A  50      -7.562  -0.646  -0.516  1.00 98.50           C  
ATOM    772 HG21 ILE A  50      -7.017   0.274  -0.726  1.00 98.50           H  
ATOM    773 HG22 ILE A  50      -8.085  -0.930  -1.429  1.00 98.50           H  
ATOM    774 HG23 ILE A  50      -6.851  -1.430  -0.255  1.00 98.50           H  
ATOM    775  CD1 ILE A  50     -10.113  -2.293  -0.287  1.00 98.50           C  
ATOM    776 HD11 ILE A  50     -10.780  -3.071   0.082  1.00 98.50           H  
ATOM    777 HD12 ILE A  50      -9.420  -2.736  -1.003  1.00 98.50           H  
ATOM    778 HD13 ILE A  50     -10.701  -1.512  -0.769  1.00 98.50           H  
ATOM    779  N   ILE A  51      -5.686   1.180   1.840  1.00 98.75           N  
ATOM    780  H   ILE A  51      -5.319   0.255   2.011  1.00 98.75           H  
ATOM    781  CA  ILE A  51      -4.731   2.289   1.701  1.00 98.75           C  
ATOM    782  HA  ILE A  51      -5.288   3.225   1.751  1.00 98.75           H  
ATOM    783  C   ILE A  51      -4.029   2.284   0.340  1.00 98.75           C  
ATOM    784  CB  ILE A  51      -3.726   2.325   2.869  1.00 98.75           C  
ATOM    785  HB  ILE A  51      -3.083   3.189   2.706  1.00 98.75           H  
ATOM    786  O   ILE A  51      -3.559   3.323  -0.120  1.00 98.75           O  
ATOM    787  CG1 ILE A  51      -2.831   1.071   2.938  1.00 98.75           C  
ATOM    788 HG12 ILE A  51      -2.418   0.872   1.949  1.00 98.75           H  
ATOM    789 HG13 ILE A  51      -3.427   0.213   3.248  1.00 98.75           H  
ATOM    790  CG2 ILE A  51      -4.479   2.530   4.195  1.00 98.75           C  
ATOM    791 HG21 ILE A  51      -5.041   1.631   4.446  1.00 98.75           H  
ATOM    792 HG22 ILE A  51      -3.779   2.751   5.000  1.00 98.75           H  
ATOM    793 HG23 ILE A  51      -5.179   3.362   4.113  1.00 98.75           H  
ATOM    794  CD1 ILE A  51      -1.646   1.208   3.899  1.00 98.75           C  
ATOM    795 HD11 ILE A  51      -1.989   1.375   4.920  1.00 98.75           H  
ATOM    796 HD12 ILE A  51      -1.059   0.290   3.878  1.00 98.75           H  
ATOM    797 HD13 ILE A  51      -1.011   2.039   3.590  1.00 98.75           H  
ATOM    798  N   GLN A  52      -3.996   1.127  -0.319  1.00 98.50           N  
ATOM    799  H   GLN A  52      -4.378   0.307   0.130  1.00 98.50           H  
ATOM    800  CA  GLN A  52      -3.506   0.959  -1.678  1.00 98.50           C  
ATOM    801  HA  GLN A  52      -3.660   1.890  -2.224  1.00 98.50           H  
ATOM    802  C   GLN A  52      -4.286  -0.153  -2.369  1.00 98.50           C  
ATOM    803  CB  GLN A  52      -2.007   0.648  -1.641  1.00 98.50           C  
ATOM    804  HB2 GLN A  52      -1.833  -0.276  -1.088  1.00 98.50           H  
ATOM    805  HB3 GLN A  52      -1.518   1.455  -1.096  1.00 98.50           H  
ATOM    806  O   GLN A  52      -4.582  -1.179  -1.756  1.00 98.50           O  
ATOM    807  CG  GLN A  52      -1.362   0.524  -3.029  1.00 98.50           C  
ATOM    808  HG2 GLN A  52      -0.350   0.927  -2.970  1.00 98.50           H  
ATOM    809  HG3 GLN A  52      -1.906   1.107  -3.771  1.00 98.50           H  
ATOM    810  CD  GLN A  52      -1.178  -0.899  -3.523  1.00 98.50           C  
ATOM    811  NE2 GLN A  52      -0.173  -1.100  -4.341  1.00 98.50           N  
ATOM    812 HE21 GLN A  52      -0.009  -2.044  -4.660  1.00 98.50           H  
ATOM    813 HE22 GLN A  52       0.475  -0.350  -4.534  1.00 98.50           H  
ATOM    814  OE1 GLN A  52      -1.893  -1.828  -3.192  1.00 98.50           O  
ATOM    815  N   ARG A  53      -4.601   0.049  -3.648  1.00 97.64           N  
ATOM    816  H   ARG A  53      -4.357   0.936  -4.065  1.00 97.64           H  
ATOM    817  CA  ARG A  53      -5.266  -0.950  -4.485  1.00 97.64           C  
ATOM    818  HA  ARG A  53      -5.111  -1.937  -4.050  1.00 97.64           H  
ATOM    819  C   ARG A  53      -4.663  -0.955  -5.879  1.00 97.64           C  
ATOM    820  CB  ARG A  53      -6.770  -0.644  -4.505  1.00 97.64           C  
ATOM    821  HB2 ARG A  53      -7.123  -0.596  -3.475  1.00 97.64           H  
ATOM    822  HB3 ARG A  53      -6.938   0.327  -4.971  1.00 97.64           H  
ATOM    823  O   ARG A  53      -4.523   0.106  -6.483  1.00 97.64           O  
ATOM    824  CG  ARG A  53      -7.577  -1.709  -5.256  1.00 97.64           C  
ATOM    825  HG2 ARG A  53      -7.299  -2.696  -4.886  1.00 97.64           H  
ATOM    826  HG3 ARG A  53      -7.355  -1.653  -6.321  1.00 97.64           H  
ATOM    827  CD  ARG A  53      -9.080  -1.503  -5.044  1.00 97.64           C  
ATOM    828  HD2 ARG A  53      -9.264  -1.409  -3.974  1.00 97.64           H  
ATOM    829  HD3 ARG A  53      -9.399  -0.569  -5.507  1.00 97.64           H  
ATOM    830  NE  ARG A  53      -9.845  -2.625  -5.626  1.00 97.64           N  
ATOM    831  HE  ARG A  53      -9.706  -2.807  -6.610  1.00 97.64           H  
ATOM    832  NH1 ARG A  53     -10.744  -3.387  -3.674  1.00 97.64           N  
ATOM    833 HH11 ARG A  53     -10.389  -2.554  -3.226  1.00 97.64           H  
ATOM    834 HH12 ARG A  53     -10.668  -4.246  -3.148  1.00 97.64           H  
ATOM    835  NH2 ARG A  53     -10.872  -4.666  -5.471  1.00 97.64           N  
ATOM    836 HH21 ARG A  53     -11.109  -5.396  -4.815  1.00 97.64           H  
ATOM    837 HH22 ARG A  53     -10.589  -4.904  -6.411  1.00 97.64           H  
ATOM    838  CZ  ARG A  53     -10.490  -3.544  -4.934  1.00 97.64           C  
ATOM    839  N   ARG A  54      -4.324  -2.144  -6.379  1.00 95.64           N  
ATOM    840  H   ARG A  54      -4.363  -2.930  -5.746  1.00 95.64           H  
ATOM    841  CA  ARG A  54      -3.809  -2.410  -7.729  1.00 95.64           C  
ATOM    842  HA  ARG A  54      -4.054  -1.588  -8.401  1.00 95.64           H  
ATOM    843  C   ARG A  54      -4.465  -3.672  -8.267  1.00 95.64           C  
ATOM    844  CB  ARG A  54      -2.289  -2.598  -7.679  1.00 95.64           C  
ATOM    845  HB2 ARG A  54      -1.914  -2.823  -8.678  1.00 95.64           H  
ATOM    846  HB3 ARG A  54      -2.071  -3.450  -7.035  1.00 95.64           H  
ATOM    847  O   ARG A  54      -4.008  -4.779  -8.007  1.00 95.64           O  
ATOM    848  CG  ARG A  54      -1.515  -1.408  -7.141  1.00 95.64           C  
ATOM    849  HG2 ARG A  54      -1.898  -1.172  -6.148  1.00 95.64           H  
ATOM    850  HG3 ARG A  54      -0.468  -1.697  -7.051  1.00 95.64           H  
ATOM    851  CD  ARG A  54      -1.621  -0.141  -7.982  1.00 95.64           C  
ATOM    852  HD2 ARG A  54      -2.646   0.230  -7.962  1.00 95.64           H  
ATOM    853  HD3 ARG A  54      -0.979   0.601  -7.507  1.00 95.64           H  
ATOM    854  NE  ARG A  54      -1.207  -0.305  -9.383  1.00 95.64           N  
ATOM    855  HE  ARG A  54      -1.939  -0.250 -10.076  1.00 95.64           H  
ATOM    856  NH1 ARG A  54       1.047  -0.487  -8.975  1.00 95.64           N  
ATOM    857 HH11 ARG A  54       0.876  -0.689  -8.000  1.00 95.64           H  
ATOM    858 HH12 ARG A  54       1.976  -0.548  -9.365  1.00 95.64           H  
ATOM    859  NH2 ARG A  54       0.351  -0.300 -11.051  1.00 95.64           N  
ATOM    860 HH21 ARG A  54       1.332  -0.388 -11.276  1.00 95.64           H  
ATOM    861 HH22 ARG A  54      -0.360  -0.081 -11.733  1.00 95.64           H  
ATOM    862  CZ  ARG A  54       0.045  -0.362  -9.792  1.00 95.64           C  
ATOM    863  N   VAL A  55      -5.560  -3.516  -8.992  1.00 92.39           N  
ATOM    864  H   VAL A  55      -5.863  -2.569  -9.169  1.00 92.39           H  
ATOM    865  CA  VAL A  55      -6.364  -4.628  -9.522  1.00 92.39           C  
ATOM    866  HA  VAL A  55      -5.817  -5.566  -9.427  1.00 92.39           H  
ATOM    867  C   VAL A  55      -6.645  -4.435 -11.010  1.00 92.39           C  
ATOM    868  CB  VAL A  55      -7.680  -4.749  -8.722  1.00 92.39           C  
ATOM    869  HB  VAL A  55      -8.258  -3.835  -8.856  1.00 92.39           H  
ATOM    870  O   VAL A  55      -6.757  -5.403 -11.756  1.00 92.39           O  
ATOM    871  CG1 VAL A  55      -8.536  -5.937  -9.180  1.00 92.39           C  
ATOM    872 HG11 VAL A  55      -9.448  -5.992  -8.586  1.00 92.39           H  
ATOM    873 HG12 VAL A  55      -8.814  -5.832 -10.229  1.00 92.39           H  
ATOM    874 HG13 VAL A  55      -7.975  -6.865  -9.064  1.00 92.39           H  
ATOM    875  CG2 VAL A  55      -7.435  -4.929  -7.214  1.00 92.39           C  
ATOM    876 HG21 VAL A  55      -8.377  -5.043  -6.678  1.00 92.39           H  
ATOM    877 HG22 VAL A  55      -6.828  -5.815  -7.029  1.00 92.39           H  
ATOM    878 HG23 VAL A  55      -6.914  -4.064  -6.803  1.00 92.39           H  
ATOM    879  N   TYR A  56      -6.756  -3.188 -11.455  1.00 89.31           N  
ATOM    880  H   TYR A  56      -6.613  -2.428 -10.806  1.00 89.31           H  
ATOM    881  CA  TYR A  56      -7.318  -2.842 -12.757  1.00 89.31           C  
ATOM    882  HA  TYR A  56      -7.693  -3.743 -13.242  1.00 89.31           H  
ATOM    883  C   TYR A  56      -6.309  -2.249 -13.725  1.00 89.31           C  
ATOM    884  CB  TYR A  56      -8.498  -1.914 -12.509  1.00 89.31           C  
ATOM    885  HB2 TYR A  56      -8.125  -0.955 -12.149  1.00 89.31           H  
ATOM    886  HB3 TYR A  56      -9.021  -1.740 -13.450  1.00 89.31           H  
ATOM    887  O   TYR A  56      -6.592  -2.181 -14.918  1.00 89.31           O  
ATOM    888  CG  TYR A  56      -9.467  -2.502 -11.503  1.00 89.31           C  
ATOM    889  CD1 TYR A  56     -10.073  -3.751 -11.746  1.00 89.31           C  
ATOM    890  HD1 TYR A  56      -9.802  -4.325 -12.620  1.00 89.31           H  
ATOM    891  CD2 TYR A  56      -9.708  -1.836 -10.289  1.00 89.31           C  
ATOM    892  HD2 TYR A  56      -9.142  -0.946 -10.058  1.00 89.31           H  
ATOM    893  CE1 TYR A  56     -11.068  -4.235 -10.873  1.00 89.31           C  
ATOM    894  HE1 TYR A  56     -11.569  -5.167 -11.088  1.00 89.31           H  
ATOM    895  CE2 TYR A  56     -10.688  -2.323  -9.398  1.00 89.31           C  
ATOM    896  HE2 TYR A  56     -10.930  -1.778  -8.497  1.00 89.31           H  
ATOM    897  OH  TYR A  56     -12.462  -3.872  -8.954  1.00 89.31           O  
ATOM    898  HH  TYR A  56     -12.846  -4.707  -9.233  1.00 89.31           H  
ATOM    899  CZ  TYR A  56     -11.414  -3.490  -9.725  1.00 89.31           C  
ATOM    900  N   GLN A  57      -5.121  -1.902 -13.228  1.00 87.91           N  
ATOM    901  H   GLN A  57      -5.019  -1.854 -12.224  1.00 87.91           H  
ATOM    902  CA  GLN A  57      -3.978  -1.465 -14.024  1.00 87.91           C  
ATOM    903  HA  GLN A  57      -3.195  -1.211 -13.309  1.00 87.91           H  
ATOM    904  C   GLN A  57      -4.265  -0.169 -14.805  1.00 87.91           C  
ATOM    905  CB  GLN A  57      -3.434  -2.621 -14.897  1.00 87.91           C  
ATOM    906  HB2 GLN A  57      -2.387  -2.415 -15.117  1.00 87.91           H  
ATOM    907  HB3 GLN A  57      -3.976  -2.638 -15.843  1.00 87.91           H  
ATOM    908  O   GLN A  57      -3.656   0.086 -15.839  1.00 87.91           O  
ATOM    909  CG  GLN A  57      -3.560  -4.019 -14.256  1.00 87.91           C  
ATOM    910  HG2 GLN A  57      -4.610  -4.312 -14.240  1.00 87.91           H  
ATOM    911  HG3 GLN A  57      -3.225  -3.993 -13.219  1.00 87.91           H  
ATOM    912  CD  GLN A  57      -2.816  -5.123 -14.993  1.00 87.91           C  
ATOM    913  NE2 GLN A  57      -2.810  -6.320 -14.447  1.00 87.91           N  
ATOM    914 HE21 GLN A  57      -3.243  -6.473 -13.548  1.00 87.91           H  
ATOM    915 HE22 GLN A  57      -2.306  -7.041 -14.942  1.00 87.91           H  
ATOM    916  OE1 GLN A  57      -2.240  -4.960 -16.058  1.00 87.91           O  
ATOM    917  N   ASP A  58      -5.193   0.656 -14.311  1.00 84.64           N  
ATOM    918  H   ASP A  58      -5.633   0.411 -13.436  1.00 84.64           H  
ATOM    919  CA  ASP A  58      -5.698   1.855 -14.995  1.00 84.64           C  
ATOM    920  HA  ASP A  58      -5.446   1.779 -16.053  1.00 84.64           H  
ATOM    921  C   ASP A  58      -5.069   3.166 -14.497  1.00 84.64           C  
ATOM    922  CB  ASP A  58      -7.232   1.884 -14.903  1.00 84.64           C  
ATOM    923  HB2 ASP A  58      -7.601   2.685 -15.544  1.00 84.64           H  
ATOM    924  HB3 ASP A  58      -7.622   0.945 -15.297  1.00 84.64           H  
ATOM    925  O   ASP A  58      -5.279   4.230 -15.081  1.00 84.64           O  
ATOM    926  CG  ASP A  58      -7.796   2.097 -13.492  1.00 84.64           C  
ATOM    927  OD1 ASP A  58      -7.026   2.182 -12.509  1.00 84.64           O  
ATOM    928  OD2 ASP A  58      -9.041   2.149 -13.378  1.00 84.64           O  
ATOM    929  N   THR A  59      -4.266   3.092 -13.434  1.00 90.13           N  
ATOM    930  H   THR A  59      -4.181   2.188 -12.992  1.00 90.13           H  
ATOM    931  CA  THR A  59      -3.612   4.242 -12.811  1.00 90.13           C  
ATOM    932  HA  THR A  59      -3.839   5.135 -13.394  1.00 90.13           H  
ATOM    933  C   THR A  59      -2.100   4.055 -12.806  1.00 90.13           C  
ATOM    934  CB  THR A  59      -4.175   4.481 -11.403  1.00 90.13           C  
ATOM    935  HB  THR A  59      -4.024   3.592 -10.790  1.00 90.13           H  
ATOM    936  O   THR A  59      -1.578   3.024 -12.382  1.00 90.13           O  
ATOM    937  CG2 THR A  59      -3.539   5.683 -10.701  1.00 90.13           C  
ATOM    938 HG21 THR A  59      -4.042   5.833  -9.746  1.00 90.13           H  
ATOM    939 HG22 THR A  59      -2.484   5.489 -10.505  1.00 90.13           H  
ATOM    940 HG23 THR A  59      -3.651   6.577 -11.314  1.00 90.13           H  
ATOM    941  OG1 THR A  59      -5.552   4.759 -11.501  1.00 90.13           O  
ATOM    942  HG1 THR A  59      -6.005   3.949 -11.747  1.00 90.13           H  
ATOM    943  N   TYR A  60      -1.377   5.081 -13.256  1.00 90.90           N  
ATOM    944  H   TYR A  60      -1.868   5.877 -13.636  1.00 90.90           H  
ATOM    945  CA  TYR A  60       0.083   5.129 -13.173  1.00 90.90           C  
ATOM    946  HA  TYR A  60       0.479   4.144 -13.417  1.00 90.90           H  
ATOM    947  C   TYR A  60       0.536   5.499 -11.760  1.00 90.90           C  
ATOM    948  CB  TYR A  60       0.642   6.133 -14.187  1.00 90.90           C  
ATOM    949  HB2 TYR A  60       0.179   7.107 -14.024  1.00 90.90           H  
ATOM    950  HB3 TYR A  60       1.712   6.248 -14.011  1.00 90.90           H  
ATOM    951  O   TYR A  60       0.045   6.475 -11.195  1.00 90.90           O  
ATOM    952  CG  TYR A  60       0.446   5.715 -15.627  1.00 90.90           C  
ATOM    953  CD1 TYR A  60       1.335   4.790 -16.209  1.00 90.90           C  
ATOM    954  HD1 TYR A  60       2.154   4.379 -15.637  1.00 90.90           H  
ATOM    955  CD2 TYR A  60      -0.630   6.228 -16.378  1.00 90.90           C  
ATOM    956  HD2 TYR A  60      -1.329   6.920 -15.932  1.00 90.90           H  
ATOM    957  CE1 TYR A  60       1.154   4.385 -17.544  1.00 90.90           C  
ATOM    958  HE1 TYR A  60       1.824   3.671 -17.999  1.00 90.90           H  
ATOM    959  CE2 TYR A  60      -0.817   5.819 -17.712  1.00 90.90           C  
ATOM    960  HE2 TYR A  60      -1.652   6.196 -18.284  1.00 90.90           H  
ATOM    961  OH  TYR A  60      -0.093   4.495 -19.582  1.00 90.90           O  
ATOM    962  HH  TYR A  60      -0.901   4.843 -19.966  1.00 90.90           H  
ATOM    963  CZ  TYR A  60       0.078   4.896 -18.297  1.00 90.90           C  
ATOM    964  N   PHE A  61       1.518   4.769 -11.233  1.00 95.56           N  
ATOM    965  H   PHE A  61       1.825   3.946 -11.730  1.00 95.56           H  
ATOM    966  CA  PHE A  61       2.085   4.987  -9.894  1.00 95.56           C  
ATOM    967  HA  PHE A  61       1.449   5.679  -9.342  1.00 95.56           H  
ATOM    968  C   PHE A  61       3.464   5.670  -9.929  1.00 95.56           C  
ATOM    969  CB  PHE A  61       2.066   3.662  -9.115  1.00 95.56           C  
ATOM    970  HB2 PHE A  61       2.828   3.700  -8.337  1.00 95.56           H  
ATOM    971  HB3 PHE A  61       2.330   2.848  -9.790  1.00 95.56           H  
ATOM    972  O   PHE A  61       4.009   6.012  -8.888  1.00 95.56           O  
ATOM    973  CG  PHE A  61       0.726   3.354  -8.466  1.00 95.56           C  
ATOM    974  CD1 PHE A  61       0.601   3.308  -7.065  1.00 95.56           C  
ATOM    975  HD1 PHE A  61       1.466   3.463  -6.438  1.00 95.56           H  
ATOM    976  CD2 PHE A  61      -0.417   3.152  -9.261  1.00 95.56           C  
ATOM    977  HD2 PHE A  61      -0.329   3.144 -10.337  1.00 95.56           H  
ATOM    978  CE1 PHE A  61      -0.654   3.083  -6.469  1.00 95.56           C  
ATOM    979  HE1 PHE A  61      -0.742   3.034  -5.394  1.00 95.56           H  
ATOM    980  CE2 PHE A  61      -1.677   2.968  -8.670  1.00 95.56           C  
ATOM    981  HE2 PHE A  61      -2.549   2.828  -9.292  1.00 95.56           H  
ATOM    982  CZ  PHE A  61      -1.798   2.938  -7.272  1.00 95.56           C  
ATOM    983  HZ  PHE A  61      -2.762   2.760  -6.818  1.00 95.56           H  
ATOM    984  N   ASN A  62       4.003   5.986 -11.114  1.00 95.04           N  
ATOM    985  H   ASN A  62       3.527   5.709 -11.960  1.00 95.04           H  
ATOM    986  CA  ASN A  62       5.131   6.915 -11.208  1.00 95.04           C  
ATOM    987  HA  ASN A  62       5.854   6.651 -10.437  1.00 95.04           H  
ATOM    988  C   ASN A  62       4.635   8.344 -10.931  1.00 95.04           C  
ATOM    989  CB  ASN A  62       5.844   6.794 -12.566  1.00 95.04           C  
ATOM    990  HB2 ASN A  62       6.013   5.744 -12.806  1.00 95.04           H  
ATOM    991  HB3 ASN A  62       5.242   7.239 -13.358  1.00 95.04           H  
ATOM    992  O   ASN A  62       4.107   9.016 -11.823  1.00 95.04           O  
ATOM    993  CG  ASN A  62       7.198   7.489 -12.523  1.00 95.04           C  
ATOM    994  ND2 ASN A  62       7.957   7.431 -13.590  1.00 95.04           N  
ATOM    995 HD21 ASN A  62       7.686   6.907 -14.410  1.00 95.04           H  
ATOM    996 HD22 ASN A  62       8.903   7.769 -13.485  1.00 95.04           H  
ATOM    997  OD1 ASN A  62       7.595   8.072 -11.529  1.00 95.04           O  
ATOM    998  N   LYS A  63       4.702   8.760  -9.667  1.00 97.57           N  
ATOM    999  H   LYS A  63       5.138   8.141  -8.999  1.00 97.57           H  
ATOM   1000  CA  LYS A  63       4.144  10.016  -9.159  1.00 97.57           C  
ATOM   1001  HA  LYS A  63       3.950  10.684  -9.998  1.00 97.57           H  
ATOM   1002  C   LYS A  63       5.155  10.737  -8.272  1.00 97.57           C  
ATOM   1003  CB  LYS A  63       2.831   9.734  -8.401  1.00 97.57           C  
ATOM   1004  HB2 LYS A  63       2.498  10.650  -7.912  1.00 97.57           H  
ATOM   1005  HB3 LYS A  63       3.026   9.004  -7.615  1.00 97.57           H  
ATOM   1006  O   LYS A  63       6.035  10.117  -7.681  1.00 97.57           O  
ATOM   1007  CG  LYS A  63       1.672   9.208  -9.257  1.00 97.57           C  
ATOM   1008  HG2 LYS A  63       0.828   9.005  -8.598  1.00 97.57           H  
ATOM   1009  HG3 LYS A  63       1.963   8.269  -9.729  1.00 97.57           H  
ATOM   1010  CD  LYS A  63       1.214  10.202 -10.329  1.00 97.57           C  
ATOM   1011  HD2 LYS A  63       0.928  11.146  -9.863  1.00 97.57           H  
ATOM   1012  HD3 LYS A  63       2.027  10.373 -11.034  1.00 97.57           H  
ATOM   1013  CE  LYS A  63       0.021   9.595 -11.062  1.00 97.57           C  
ATOM   1014  HE2 LYS A  63      -0.844   9.589 -10.400  1.00 97.57           H  
ATOM   1015  HE3 LYS A  63       0.273   8.558 -11.287  1.00 97.57           H  
ATOM   1016  NZ  LYS A  63      -0.259  10.307 -12.328  1.00 97.57           N  
ATOM   1017  HZ1 LYS A  63      -0.480  11.275 -12.142  1.00 97.57           H  
ATOM   1018  HZ2 LYS A  63      -1.034   9.869 -12.805  1.00 97.57           H  
ATOM   1019  HZ3 LYS A  63       0.558  10.264 -12.920  1.00 97.57           H  
ATOM   1020  N   THR A  64       4.994  12.054  -8.187  1.00 98.42           N  
ATOM   1021  H   THR A  64       4.209  12.484  -8.654  1.00 98.42           H  
ATOM   1022  CA  THR A  64       5.819  12.933  -7.352  1.00 98.42           C  
ATOM   1023  HA  THR A  64       6.871  12.721  -7.542  1.00 98.42           H  
ATOM   1024  C   THR A  64       5.559  12.710  -5.866  1.00 98.42           C  
ATOM   1025  CB  THR A  64       5.553  14.409  -7.689  1.00 98.42           C  
ATOM   1026  HB  THR A  64       6.123  15.050  -7.017  1.00 98.42           H  
ATOM   1027  O   THR A  64       4.533  12.136  -5.479  1.00 98.42           O  
ATOM   1028  CG2 THR A  64       5.935  14.746  -9.131  1.00 98.42           C  
ATOM   1029 HG21 THR A  64       5.808  15.815  -9.302  1.00 98.42           H  
ATOM   1030 HG22 THR A  64       5.318  14.188  -9.836  1.00 98.42           H  
ATOM   1031 HG23 THR A  64       6.983  14.494  -9.290  1.00 98.42           H  
ATOM   1032  OG1 THR A  64       4.182  14.718  -7.536  1.00 98.42           O  
ATOM   1033  HG1 THR A  64       4.109  15.673  -7.605  1.00 98.42           H  
ATOM   1034  N   TRP A  65       6.449  13.234  -5.022  1.00 98.74           N  
ATOM   1035  H   TRP A  65       7.293  13.632  -5.408  1.00 98.74           H  
ATOM   1036  CA  TRP A  65       6.284  13.252  -3.572  1.00 98.74           C  
ATOM   1037  HA  TRP A  65       6.348  12.238  -3.178  1.00 98.74           H  
ATOM   1038  C   TRP A  65       4.933  13.835  -3.170  1.00 98.74           C  
ATOM   1039  CB  TRP A  65       7.386  14.100  -2.934  1.00 98.74           C  
ATOM   1040  HB2 TRP A  65       7.351  15.113  -3.334  1.00 98.74           H  
ATOM   1041  HB3 TRP A  65       8.358  13.680  -3.194  1.00 98.74           H  
ATOM   1042  O   TRP A  65       4.212  13.249  -2.366  1.00 98.74           O  
ATOM   1043  CG  TRP A  65       7.271  14.155  -1.442  1.00 98.74           C  
ATOM   1044  CD1 TRP A  65       6.649  15.104  -0.707  1.00 98.74           C  
ATOM   1045  HD1 TRP A  65       6.150  15.970  -1.117  1.00 98.74           H  
ATOM   1046  CD2 TRP A  65       7.733  13.160  -0.494  1.00 98.74           C  
ATOM   1047  CE2 TRP A  65       7.438  13.612   0.827  1.00 98.74           C  
ATOM   1048  CE3 TRP A  65       8.420  11.941  -0.634  1.00 98.74           C  
ATOM   1049  HE3 TRP A  65       8.647  11.570  -1.622  1.00 98.74           H  
ATOM   1050  NE1 TRP A  65       6.726  14.782   0.637  1.00 98.74           N  
ATOM   1051  HE1 TRP A  65       6.339  15.368   1.363  1.00 98.74           H  
ATOM   1052  CH2 TRP A  65       8.579  11.707   1.793  1.00 98.74           C  
ATOM   1053  HH2 TRP A  65       8.905  11.131   2.646  1.00 98.74           H  
ATOM   1054  CZ2 TRP A  65       7.877  12.914   1.963  1.00 98.74           C  
ATOM   1055  HZ2 TRP A  65       7.660  13.278   2.957  1.00 98.74           H  
ATOM   1056  CZ3 TRP A  65       8.827  11.223   0.499  1.00 98.74           C  
ATOM   1057  HZ3 TRP A  65       9.333  10.280   0.355  1.00 98.74           H  
ATOM   1058  N   ASP A  66       4.571  14.977  -3.758  1.00 98.75           N  
ATOM   1059  H   ASP A  66       5.213  15.395  -4.417  1.00 98.75           H  
ATOM   1060  CA  ASP A  66       3.340  15.684  -3.414  1.00 98.75           C  
ATOM   1061  HA  ASP A  66       3.326  15.838  -2.335  1.00 98.75           H  
ATOM   1062  C   ASP A  66       2.080  14.882  -3.781  1.00 98.75           C  
ATOM   1063  CB  ASP A  66       3.341  17.063  -4.078  1.00 98.75           C  
ATOM   1064  HB2 ASP A  66       3.217  16.958  -5.155  1.00 98.75           H  
ATOM   1065  HB3 ASP A  66       4.290  17.562  -3.882  1.00 98.75           H  
ATOM   1066  O   ASP A  66       1.125  14.821  -3.003  1.00 98.75           O  
ATOM   1067  CG  ASP A  66       2.209  17.895  -3.484  1.00 98.75           C  
ATOM   1068  OD1 ASP A  66       2.360  18.305  -2.309  1.00 98.75           O  
ATOM   1069  OD2 ASP A  66       1.170  18.038  -4.160  1.00 98.75           O  
ATOM   1070  N   ALA A  67       2.105  14.176  -4.914  1.00 98.77           N  
ATOM   1071  H   ALA A  67       2.933  14.212  -5.491  1.00 98.77           H  
ATOM   1072  CA  ALA A  67       1.024  13.276  -5.298  1.00 98.77           C  
ATOM   1073  HA  ALA A  67       0.078  13.812  -5.229  1.00 98.77           H  
ATOM   1074  C   ALA A  67       0.929  12.069  -4.348  1.00 98.77           C  
ATOM   1075  CB  ALA A  67       1.242  12.866  -6.755  1.00 98.77           C  
ATOM   1076  HB1 ALA A  67       2.260  12.495  -6.871  1.00 98.77           H  
ATOM   1077  HB2 ALA A  67       1.112  13.736  -7.399  1.00 98.77           H  
ATOM   1078  HB3 ALA A  67       0.523  12.096  -7.035  1.00 98.77           H  
ATOM   1079  O   ALA A  67      -0.162  11.734  -3.893  1.00 98.77           O  
ATOM   1080  N   TYR A  68       2.050  11.442  -3.975  1.00 98.81           N  
ATOM   1081  H   TYR A  68       2.931  11.746  -4.366  1.00 98.81           H  
ATOM   1082  CA  TYR A  68       2.054  10.362  -2.979  1.00 98.81           C  
ATOM   1083  HA  TYR A  68       1.327   9.607  -3.278  1.00 98.81           H  
ATOM   1084  C   TYR A  68       1.641  10.826  -1.581  1.00 98.81           C  
ATOM   1085  CB  TYR A  68       3.437   9.710  -2.917  1.00 98.81           C  
ATOM   1086  HB2 TYR A  68       4.213  10.443  -3.141  1.00 98.81           H  
ATOM   1087  HB3 TYR A  68       3.623   9.350  -1.905  1.00 98.81           H  
ATOM   1088  O   TYR A  68       1.025  10.064  -0.836  1.00 98.81           O  
ATOM   1089  CG  TYR A  68       3.552   8.524  -3.840  1.00 98.81           C  
ATOM   1090  CD1 TYR A  68       2.933   7.315  -3.473  1.00 98.81           C  
ATOM   1091  HD1 TYR A  68       2.388   7.248  -2.544  1.00 98.81           H  
ATOM   1092  CD2 TYR A  68       4.264   8.618  -5.048  1.00 98.81           C  
ATOM   1093  HD2 TYR A  68       4.730   9.548  -5.339  1.00 98.81           H  
ATOM   1094  CE1 TYR A  68       3.045   6.186  -4.298  1.00 98.81           C  
ATOM   1095  HE1 TYR A  68       2.576   5.258  -4.005  1.00 98.81           H  
ATOM   1096  CE2 TYR A  68       4.391   7.485  -5.871  1.00 98.81           C  
ATOM   1097  HE2 TYR A  68       4.962   7.532  -6.786  1.00 98.81           H  
ATOM   1098  OH  TYR A  68       3.987   5.150  -6.224  1.00 98.81           O  
ATOM   1099  HH  TYR A  68       3.630   4.365  -5.802  1.00 98.81           H  
ATOM   1100  CZ  TYR A  68       3.796   6.266  -5.486  1.00 98.81           C  
ATOM   1101  N   LYS A  69       1.945  12.072  -1.218  1.00 98.82           N  
ATOM   1102  H   LYS A  69       2.530  12.607  -1.845  1.00 98.82           H  
ATOM   1103  CA  LYS A  69       1.524  12.700   0.035  1.00 98.82           C  
ATOM   1104  HA  LYS A  69       1.820  12.069   0.873  1.00 98.82           H  
ATOM   1105  C   LYS A  69       0.008  12.845   0.107  1.00 98.82           C  
ATOM   1106  CB  LYS A  69       2.257  14.042   0.163  1.00 98.82           C  
ATOM   1107  HB2 LYS A  69       2.259  14.551  -0.801  1.00 98.82           H  
ATOM   1108  HB3 LYS A  69       3.293  13.841   0.435  1.00 98.82           H  
ATOM   1109  O   LYS A  69      -0.579  12.443   1.112  1.00 98.82           O  
ATOM   1110  CG  LYS A  69       1.631  14.993   1.186  1.00 98.82           C  
ATOM   1111  HG2 LYS A  69       0.647  15.314   0.844  1.00 98.82           H  
ATOM   1112  HG3 LYS A  69       1.530  14.490   2.147  1.00 98.82           H  
ATOM   1113  CD  LYS A  69       2.523  16.220   1.328  1.00 98.82           C  
ATOM   1114  HD2 LYS A  69       3.495  15.903   1.707  1.00 98.82           H  
ATOM   1115  HD3 LYS A  69       2.658  16.685   0.351  1.00 98.82           H  
ATOM   1116  CE  LYS A  69       1.902  17.229   2.287  1.00 98.82           C  
ATOM   1117  HE2 LYS A  69       0.973  17.597   1.851  1.00 98.82           H  
ATOM   1118  HE3 LYS A  69       1.695  16.728   3.233  1.00 98.82           H  
ATOM   1119  NZ  LYS A  69       2.858  18.331   2.510  1.00 98.82           N  
ATOM   1120  HZ1 LYS A  69       3.189  18.708   1.634  1.00 98.82           H  
ATOM   1121  HZ2 LYS A  69       2.491  19.054   3.113  1.00 98.82           H  
ATOM   1122  HZ3 LYS A  69       3.658  17.943   2.989  1.00 98.82           H  
ATOM   1123  N   HIS A  70      -0.610  13.406  -0.930  1.00 98.65           N  
ATOM   1124  H   HIS A  70      -0.045  13.746  -1.695  1.00 98.65           H  
ATOM   1125  CA  HIS A  70      -2.045  13.705  -0.947  1.00 98.65           C  
ATOM   1126  HA  HIS A  70      -2.367  13.931   0.070  1.00 98.65           H  
ATOM   1127  C   HIS A  70      -2.922  12.533  -1.404  1.00 98.65           C  
ATOM   1128  CB  HIS A  70      -2.276  14.963  -1.794  1.00 98.65           C  
ATOM   1129  HB2 HIS A  70      -1.864  14.812  -2.792  1.00 98.65           H  
ATOM   1130  HB3 HIS A  70      -3.348  15.133  -1.894  1.00 98.65           H  
ATOM   1131  O   HIS A  70      -4.106  12.502  -1.074  1.00 98.65           O  
ATOM   1132  CG  HIS A  70      -1.656  16.189  -1.172  1.00 98.65           C  
ATOM   1133  CD2 HIS A  70      -2.038  16.778   0.003  1.00 98.65           C  
ATOM   1134  HD2 HIS A  70      -2.856  16.451   0.627  1.00 98.65           H  
ATOM   1135  ND1 HIS A  70      -0.576  16.899  -1.642  1.00 98.65           N  
ATOM   1136  HD1 HIS A  70      -0.067  16.749  -2.502  1.00 98.65           H  
ATOM   1137  CE1 HIS A  70      -0.323  17.893  -0.779  1.00 98.65           C  
ATOM   1138  HE1 HIS A  70       0.453  18.631  -0.919  1.00 98.65           H  
ATOM   1139  NE2 HIS A  70      -1.172  17.848   0.269  1.00 98.65           N  
ATOM   1140  N   GLY A  71      -2.337  11.557  -2.096  1.00 98.41           N  
ATOM   1141  H   GLY A  71      -1.396  11.716  -2.425  1.00 98.41           H  
ATOM   1142  CA  GLY A  71      -3.052  10.438  -2.695  1.00 98.41           C  
ATOM   1143  HA2 GLY A  71      -3.952  10.206  -2.126  1.00 98.41           H  
ATOM   1144  HA3 GLY A  71      -2.406   9.560  -2.678  1.00 98.41           H  
ATOM   1145  C   GLY A  71      -3.449  10.716  -4.142  1.00 98.41           C  
ATOM   1146  O   GLY A  71      -3.487  11.856  -4.607  1.00 98.41           O  
ATOM   1147  N   PHE A  72      -3.712   9.644  -4.881  1.00 97.99           N  
ATOM   1148  H   PHE A  72      -3.723   8.742  -4.426  1.00 97.99           H  
ATOM   1149  CA  PHE A  72      -4.097   9.696  -6.289  1.00 97.99           C  
ATOM   1150  HA  PHE A  72      -4.775  10.538  -6.435  1.00 97.99           H  
ATOM   1151  C   PHE A  72      -4.837   8.423  -6.699  1.00 97.99           C  
ATOM   1152  CB  PHE A  72      -2.853   9.905  -7.172  1.00 97.99           C  
ATOM   1153  HB2 PHE A  72      -2.417  10.875  -6.934  1.00 97.99           H  
ATOM   1154  HB3 PHE A  72      -3.160   9.948  -8.217  1.00 97.99           H  
ATOM   1155  O   PHE A  72      -4.760   7.403  -6.015  1.00 97.99           O  
ATOM   1156  CG  PHE A  72      -1.782   8.841  -7.023  1.00 97.99           C  
ATOM   1157  CD1 PHE A  72      -0.702   9.056  -6.149  1.00 97.99           C  
ATOM   1158  HD1 PHE A  72      -0.645   9.973  -5.580  1.00 97.99           H  
ATOM   1159  CD2 PHE A  72      -1.863   7.635  -7.745  1.00 97.99           C  
ATOM   1160  HD2 PHE A  72      -2.698   7.446  -8.404  1.00 97.99           H  
ATOM   1161  CE1 PHE A  72       0.297   8.079  -6.002  1.00 97.99           C  
ATOM   1162  HE1 PHE A  72       1.129   8.249  -5.335  1.00 97.99           H  
ATOM   1163  CE2 PHE A  72      -0.867   6.655  -7.593  1.00 97.99           C  
ATOM   1164  HE2 PHE A  72      -0.938   5.726  -8.140  1.00 97.99           H  
ATOM   1165  CZ  PHE A  72       0.215   6.878  -6.725  1.00 97.99           C  
ATOM   1166  HZ  PHE A  72       0.983   6.127  -6.611  1.00 97.99           H  
ATOM   1167  N   GLY A  73      -5.504   8.476  -7.852  1.00 95.17           N  
ATOM   1168  H   GLY A  73      -5.571   9.369  -8.320  1.00 95.17           H  
ATOM   1169  CA  GLY A  73      -6.354   7.398  -8.354  1.00 95.17           C  
ATOM   1170  HA2 GLY A  73      -6.290   7.348  -9.441  1.00 95.17           H  
ATOM   1171  HA3 GLY A  73      -6.014   6.440  -7.962  1.00 95.17           H  
ATOM   1172  C   GLY A  73      -7.818   7.592  -7.962  1.00 95.17           C  
ATOM   1173  O   GLY A  73      -8.218   8.663  -7.504  1.00 95.17           O  
ATOM   1174  N   ILE A  74      -8.624   6.555  -8.172  1.00 91.59           N  
ATOM   1175  H   ILE A  74      -8.207   5.689  -8.483  1.00 91.59           H  
ATOM   1176  CA  ILE A  74     -10.056   6.544  -7.846  1.00 91.59           C  
ATOM   1177  HA  ILE A  74     -10.347   7.506  -7.424  1.00 91.59           H  
ATOM   1178  C   ILE A  74     -10.269   5.471  -6.785  1.00 91.59           C  
ATOM   1179  CB  ILE A  74     -10.911   6.294  -9.111  1.00 91.59           C  
ATOM   1180  HB  ILE A  74     -10.636   5.322  -9.523  1.00 91.59           H  
ATOM   1181  O   ILE A  74      -9.832   4.343  -6.982  1.00 91.59           O  
ATOM   1182  CG1 ILE A  74     -10.643   7.373 -10.188  1.00 91.59           C  
ATOM   1183 HG12 ILE A  74     -10.960   8.347  -9.815  1.00 91.59           H  
ATOM   1184 HG13 ILE A  74      -9.573   7.426 -10.392  1.00 91.59           H  
ATOM   1185  CG2 ILE A  74     -12.408   6.260  -8.744  1.00 91.59           C  
ATOM   1186 HG21 ILE A  74     -13.005   6.004  -9.619  1.00 91.59           H  
ATOM   1187 HG22 ILE A  74     -12.599   5.495  -7.992  1.00 91.59           H  
ATOM   1188 HG23 ILE A  74     -12.725   7.231  -8.362  1.00 91.59           H  
ATOM   1189  CD1 ILE A  74     -11.329   7.103 -11.533  1.00 91.59           C  
ATOM   1190 HD11 ILE A  74     -11.076   6.103 -11.885  1.00 91.59           H  
ATOM   1191 HD12 ILE A  74     -10.983   7.833 -12.265  1.00 91.59           H  
ATOM   1192 HD13 ILE A  74     -12.411   7.197 -11.439  1.00 91.59           H  
ATOM   1193  N   THR A  75     -10.954   5.790  -5.682  1.00 87.06           N  
ATOM   1194  H   THR A  75     -11.324   6.724  -5.582  1.00 87.06           H  
ATOM   1195  CA  THR A  75     -11.053   4.888  -4.517  1.00 87.06           C  
ATOM   1196  HA  THR A  75     -10.052   4.754  -4.106  1.00 87.06           H  
ATOM   1197  C   THR A  75     -11.549   3.486  -4.887  1.00 87.06           C  
ATOM   1198  CB  THR A  75     -11.936   5.480  -3.403  1.00 87.06           C  
ATOM   1199  HB  THR A  75     -12.059   4.734  -2.618  1.00 87.06           H  
ATOM   1200  O   THR A  75     -11.006   2.499  -4.419  1.00 87.06           O  
ATOM   1201  CG2 THR A  75     -11.310   6.727  -2.779  1.00 87.06           C  
ATOM   1202 HG21 THR A  75     -11.204   7.517  -3.522  1.00 87.06           H  
ATOM   1203 HG22 THR A  75     -11.943   7.082  -1.965  1.00 87.06           H  
ATOM   1204 HG23 THR A  75     -10.329   6.482  -2.373  1.00 87.06           H  
ATOM   1205  OG1 THR A  75     -13.213   5.851  -3.882  1.00 87.06           O  
ATOM   1206  HG1 THR A  75     -13.808   5.796  -3.130  1.00 87.06           H  
ATOM   1207  N   CYS A  76     -12.517   3.351  -5.789  1.00 89.03           N  
ATOM   1208  H   CYS A  76     -12.947   4.193  -6.146  1.00 89.03           H  
ATOM   1209  CA  CYS A  76     -13.027   2.052  -6.253  1.00 89.03           C  
ATOM   1210  HA  CYS A  76     -12.958   1.337  -5.433  1.00 89.03           H  
ATOM   1211  C   CYS A  76     -12.262   1.427  -7.439  1.00 89.03           C  
ATOM   1212  CB  CYS A  76     -14.500   2.235  -6.581  1.00 89.03           C  
ATOM   1213  HB2 CYS A  76     -15.014   2.511  -5.661  1.00 89.03           H  
ATOM   1214  HB3 CYS A  76     -14.923   1.300  -6.951  1.00 89.03           H  
ATOM   1215  O   CYS A  76     -12.741   0.454  -8.030  1.00 89.03           O  
ATOM   1216  SG  CYS A  76     -14.742   3.540  -7.797  1.00 89.03           S  
ATOM   1217  N   SER A  77     -11.112   1.985  -7.815  1.00 92.48           N  
ATOM   1218  H   SER A  77     -10.741   2.741  -7.259  1.00 92.48           H  
ATOM   1219  CA  SER A  77     -10.213   1.431  -8.829  1.00 92.48           C  
ATOM   1220  HA  SER A  77     -10.546   0.418  -9.054  1.00 92.48           H  
ATOM   1221  C   SER A  77      -8.790   1.298  -8.277  1.00 92.48           C  
ATOM   1222  CB  SER A  77     -10.281   2.227 -10.137  1.00 92.48           C  
ATOM   1223  HB2 SER A  77      -9.589   3.070 -10.122  1.00 92.48           H  
ATOM   1224  HB3 SER A  77     -11.295   2.590 -10.302  1.00 92.48           H  
ATOM   1225  O   SER A  77      -8.630   0.962  -7.104  1.00 92.48           O  
ATOM   1226  OG  SER A  77      -9.951   1.305 -11.154  1.00 92.48           O  
ATOM   1227  HG  SER A  77      -9.609   1.752 -11.932  1.00 92.48           H  
ATOM   1228  N   ASP A  78      -7.756   1.519  -9.088  1.00 94.74           N  
ATOM   1229  H   ASP A  78      -7.911   1.719 -10.065  1.00 94.74           H  
ATOM   1230  CA  ASP A  78      -6.390   1.581  -8.584  1.00 94.74           C  
ATOM   1231  HA  ASP A  78      -6.286   0.808  -7.823  1.00 94.74           H  
ATOM   1232  C   ASP A  78      -6.128   2.941  -7.930  1.00 94.74           C  
ATOM   1233  CB  ASP A  78      -5.368   1.288  -9.686  1.00 94.74           C  
ATOM   1234  HB2 ASP A  78      -4.377   1.492  -9.282  1.00 94.74           H  
ATOM   1235  HB3 ASP A  78      -5.530   1.964 -10.525  1.00 94.74           H  
ATOM   1236  O   ASP A  78      -6.382   3.996  -8.520  1.00 94.74           O  
ATOM   1237  CG  ASP A  78      -5.371  -0.156 -10.187  1.00 94.74           C  
ATOM   1238  OD1 ASP A  78      -6.245  -0.968  -9.805  1.00 94.74           O  
ATOM   1239  OD2 ASP A  78      -4.410  -0.518 -10.905  1.00 94.74           O  
ATOM   1240  N   TYR A  79      -5.618   2.935  -6.698  1.00 97.27           N  
ATOM   1241  H   TYR A  79      -5.392   2.052  -6.263  1.00 97.27           H  
ATOM   1242  CA  TYR A  79      -5.331   4.172  -5.977  1.00 97.27           C  
ATOM   1243  HA  TYR A  79      -4.924   4.885  -6.694  1.00 97.27           H  
ATOM   1244  C   TYR A  79      -4.285   4.003  -4.878  1.00 97.27           C  
ATOM   1245  CB  TYR A  79      -6.629   4.773  -5.405  1.00 97.27           C  
ATOM   1246  HB2 TYR A  79      -6.465   5.827  -5.183  1.00 97.27           H  
ATOM   1247  HB3 TYR A  79      -7.408   4.741  -6.166  1.00 97.27           H  
ATOM   1248  O   TYR A  79      -3.999   2.897  -4.410  1.00 97.27           O  
ATOM   1249  CG  TYR A  79      -7.149   4.120  -4.144  1.00 97.27           C  
ATOM   1250  CD1 TYR A  79      -7.920   2.950  -4.232  1.00 97.27           C  
ATOM   1251  HD1 TYR A  79      -8.134   2.515  -5.197  1.00 97.27           H  
ATOM   1252  CD2 TYR A  79      -6.891   4.705  -2.889  1.00 97.27           C  
ATOM   1253  HD2 TYR A  79      -6.311   5.613  -2.827  1.00 97.27           H  
ATOM   1254  CE1 TYR A  79      -8.461   2.381  -3.067  1.00 97.27           C  
ATOM   1255  HE1 TYR A  79      -9.085   1.502  -3.130  1.00 97.27           H  
ATOM   1256  CE2 TYR A  79      -7.425   4.131  -1.720  1.00 97.27           C  
ATOM   1257  HE2 TYR A  79      -7.254   4.588  -0.756  1.00 97.27           H  
ATOM   1258  OH  TYR A  79      -8.882   2.500  -0.731  1.00 97.27           O  
ATOM   1259  HH  TYR A  79      -8.436   2.727   0.088  1.00 97.27           H  
ATOM   1260  CZ  TYR A  79      -8.244   2.989  -1.819  1.00 97.27           C  
ATOM   1261  N   TRP A  80      -3.745   5.144  -4.460  1.00 98.58           N  
ATOM   1262  H   TRP A  80      -4.043   5.988  -4.928  1.00 98.58           H  
ATOM   1263  CA  TRP A  80      -2.961   5.320  -3.246  1.00 98.58           C  
ATOM   1264  HA  TRP A  80      -2.879   4.375  -2.708  1.00 98.58           H  
ATOM   1265  C   TRP A  80      -3.674   6.335  -2.356  1.00 98.58           C  
ATOM   1266  CB  TRP A  80      -1.557   5.812  -3.607  1.00 98.58           C  
ATOM   1267  HB2 TRP A  80      -1.625   6.795  -4.073  1.00 98.58           H  
ATOM   1268  HB3 TRP A  80      -1.120   5.132  -4.337  1.00 98.58           H  
ATOM   1269  O   TRP A  80      -3.960   7.447  -2.803  1.00 98.58           O  
ATOM   1270  CG  TRP A  80      -0.636   5.886  -2.432  1.00 98.58           C  
ATOM   1271  CD1 TRP A  80      -0.279   6.997  -1.749  1.00 98.58           C  
ATOM   1272  HD1 TRP A  80      -0.596   8.001  -1.992  1.00 98.58           H  
ATOM   1273  CD2 TRP A  80       0.057   4.783  -1.781  1.00 98.58           C  
ATOM   1274  CE2 TRP A  80       0.787   5.287  -0.671  1.00 98.58           C  
ATOM   1275  CE3 TRP A  80       0.163   3.408  -2.046  1.00 98.58           C  
ATOM   1276  HE3 TRP A  80      -0.359   3.025  -2.910  1.00 98.58           H  
ATOM   1277  NE1 TRP A  80       0.549   6.641  -0.698  1.00 98.58           N  
ATOM   1278  HE1 TRP A  80       0.992   7.284  -0.057  1.00 98.58           H  
ATOM   1279  CH2 TRP A  80       1.626   3.088  -0.120  1.00 98.58           C  
ATOM   1280  HH2 TRP A  80       2.220   2.431   0.498  1.00 98.58           H  
ATOM   1281  CZ2 TRP A  80       1.561   4.461   0.156  1.00 98.58           C  
ATOM   1282  HZ2 TRP A  80       2.106   4.877   0.991  1.00 98.58           H  
ATOM   1283  CZ3 TRP A  80       0.938   2.564  -1.223  1.00 98.58           C  
ATOM   1284  HZ3 TRP A  80       1.015   1.507  -1.426  1.00 98.58           H  
ATOM   1285  N   LEU A  81      -3.963   5.978  -1.103  1.00 98.56           N  
ATOM   1286  H   LEU A  81      -3.718   5.048  -0.795  1.00 98.56           H  
ATOM   1287  CA  LEU A  81      -4.757   6.820  -0.201  1.00 98.56           C  
ATOM   1288  HA  LEU A  81      -5.693   7.059  -0.705  1.00 98.56           H  
ATOM   1289  C   LEU A  81      -4.072   8.149   0.136  1.00 98.56           C  
ATOM   1290  CB  LEU A  81      -5.058   6.015   1.074  1.00 98.56           C  
ATOM   1291  HB2 LEU A  81      -4.119   5.795   1.583  1.00 98.56           H  
ATOM   1292  HB3 LEU A  81      -5.513   5.072   0.772  1.00 98.56           H  
ATOM   1293  O   LEU A  81      -4.744   9.128   0.447  1.00 98.56           O  
ATOM   1294  CG  LEU A  81      -6.013   6.709   2.062  1.00 98.56           C  
ATOM   1295  HG  LEU A  81      -5.607   7.673   2.370  1.00 98.56           H  
ATOM   1296  CD1 LEU A  81      -7.391   6.917   1.434  1.00 98.56           C  
ATOM   1297 HD11 LEU A  81      -7.767   5.979   1.025  1.00 98.56           H  
ATOM   1298 HD12 LEU A  81      -8.091   7.261   2.195  1.00 98.56           H  
ATOM   1299 HD13 LEU A  81      -7.344   7.673   0.650  1.00 98.56           H  
ATOM   1300  CD2 LEU A  81      -6.186   5.863   3.318  1.00 98.56           C  
ATOM   1301 HD21 LEU A  81      -6.846   6.376   4.018  1.00 98.56           H  
ATOM   1302 HD22 LEU A  81      -5.219   5.715   3.798  1.00 98.56           H  
ATOM   1303 HD23 LEU A  81      -6.625   4.899   3.061  1.00 98.56           H  
ATOM   1304  N   GLY A  82      -2.743   8.185   0.065  1.00 98.78           N  
ATOM   1305  H   GLY A  82      -2.270   7.334  -0.202  1.00 98.78           H  
ATOM   1306  CA  GLY A  82      -1.936   9.349   0.403  1.00 98.78           C  
ATOM   1307  HA2 GLY A  82      -2.554  10.245   0.467  1.00 98.78           H  
ATOM   1308  HA3 GLY A  82      -1.208   9.510  -0.393  1.00 98.78           H  
ATOM   1309  C   GLY A  82      -1.226   9.172   1.736  1.00 98.78           C  
ATOM   1310  O   GLY A  82      -1.854   8.872   2.749  1.00 98.78           O  
ATOM   1311  N   ASN A  83       0.086   9.391   1.761  1.00 98.93           N  
ATOM   1312  H   ASN A  83       0.543   9.634   0.893  1.00 98.93           H  
ATOM   1313  CA  ASN A  83       0.904   9.178   2.955  1.00 98.93           C  
ATOM   1314  HA  ASN A  83       0.769   8.152   3.298  1.00 98.93           H  
ATOM   1315  C   ASN A  83       0.487  10.092   4.114  1.00 98.93           C  
ATOM   1316  CB  ASN A  83       2.383   9.384   2.604  1.00 98.93           C  
ATOM   1317  HB2 ASN A  83       2.544  10.387   2.210  1.00 98.93           H  
ATOM   1318  HB3 ASN A  83       2.960   9.270   3.522  1.00 98.93           H  
ATOM   1319  O   ASN A  83       0.484   9.667   5.264  1.00 98.93           O  
ATOM   1320  CG  ASN A  83       2.928   8.364   1.627  1.00 98.93           C  
ATOM   1321  ND2 ASN A  83       4.053   8.631   1.010  1.00 98.93           N  
ATOM   1322 HD21 ASN A  83       4.438   7.900   0.429  1.00 98.93           H  
ATOM   1323 HD22 ASN A  83       4.571   9.471   1.228  1.00 98.93           H  
ATOM   1324  OD1 ASN A  83       2.343   7.325   1.397  1.00 98.93           O  
ATOM   1325  N   LYS A  84       0.049  11.326   3.831  1.00 98.83           N  
ATOM   1326  H   LYS A  84       0.005  11.614   2.863  1.00 98.83           H  
ATOM   1327  CA  LYS A  84      -0.504  12.209   4.867  1.00 98.83           C  
ATOM   1328  HA  LYS A  84       0.235  12.331   5.660  1.00 98.83           H  
ATOM   1329  C   LYS A  84      -1.743  11.596   5.526  1.00 98.83           C  
ATOM   1330  CB  LYS A  84      -0.819  13.574   4.245  1.00 98.83           C  
ATOM   1331  HB2 LYS A  84       0.089  13.972   3.791  1.00 98.83           H  
ATOM   1332  HB3 LYS A  84      -1.573  13.449   3.467  1.00 98.83           H  
ATOM   1333  O   LYS A  84      -1.897  11.690   6.739  1.00 98.83           O  
ATOM   1334  CG  LYS A  84      -1.331  14.575   5.288  1.00 98.83           C  
ATOM   1335  HG2 LYS A  84      -0.572  14.716   6.058  1.00 98.83           H  
ATOM   1336  HG3 LYS A  84      -2.240  14.193   5.752  1.00 98.83           H  
ATOM   1337  CD  LYS A  84      -1.655  15.918   4.633  1.00 98.83           C  
ATOM   1338  HD2 LYS A  84      -0.748  16.342   4.201  1.00 98.83           H  
ATOM   1339  HD3 LYS A  84      -2.390  15.759   3.844  1.00 98.83           H  
ATOM   1340  CE  LYS A  84      -2.229  16.862   5.693  1.00 98.83           C  
ATOM   1341  HE2 LYS A  84      -3.077  16.369   6.168  1.00 98.83           H  
ATOM   1342  HE3 LYS A  84      -1.473  17.031   6.459  1.00 98.83           H  
ATOM   1343  NZ  LYS A  84      -2.661  18.147   5.093  1.00 98.83           N  
ATOM   1344  HZ1 LYS A  84      -3.039  18.756   5.805  1.00 98.83           H  
ATOM   1345  HZ2 LYS A  84      -3.378  17.981   4.402  1.00 98.83           H  
ATOM   1346  HZ3 LYS A  84      -1.885  18.610   4.643  1.00 98.83           H  
ATOM   1347  N   ASN A  85      -2.603  10.964   4.730  1.00 98.78           N  
ATOM   1348  H   ASN A  85      -2.364  10.861   3.754  1.00 98.78           H  
ATOM   1349  CA  ASN A  85      -3.847  10.361   5.198  1.00 98.78           C  
ATOM   1350  HA  ASN A  85      -4.341  11.043   5.890  1.00 98.78           H  
ATOM   1351  C   ASN A  85      -3.577   9.062   5.963  1.00 98.78           C  
ATOM   1352  CB  ASN A  85      -4.772  10.142   3.989  1.00 98.78           C  
ATOM   1353  HB2 ASN A  85      -5.696   9.670   4.323  1.00 98.78           H  
ATOM   1354  HB3 ASN A  85      -4.294   9.468   3.278  1.00 98.78           H  
ATOM   1355  O   ASN A  85      -4.141   8.861   7.032  1.00 98.78           O  
ATOM   1356  CG  ASN A  85      -5.131  11.436   3.277  1.00 98.78           C  
ATOM   1357  ND2 ASN A  85      -5.356  11.385   1.988  1.00 98.78           N  
ATOM   1358 HD21 ASN A  85      -5.249  10.523   1.473  1.00 98.78           H  
ATOM   1359 HD22 ASN A  85      -5.540  12.249   1.497  1.00 98.78           H  
ATOM   1360  OD1 ASN A  85      -5.175  12.511   3.856  1.00 98.78           O  
ATOM   1361  N   ILE A  86      -2.672   8.215   5.462  1.00 98.90           N  
ATOM   1362  H   ILE A  86      -2.260   8.429   4.565  1.00 98.90           H  
ATOM   1363  CA  ILE A  86      -2.268   6.979   6.145  1.00 98.90           C  
ATOM   1364  HA  ILE A  86      -3.160   6.382   6.338  1.00 98.90           H  
ATOM   1365  C   ILE A  86      -1.653   7.316   7.508  1.00 98.90           C  
ATOM   1366  CB  ILE A  86      -1.312   6.142   5.266  1.00 98.90           C  
ATOM   1367  HB  ILE A  86      -0.445   6.758   5.026  1.00 98.90           H  
ATOM   1368  O   ILE A  86      -2.106   6.773   8.510  1.00 98.90           O  
ATOM   1369  CG1 ILE A  86      -1.985   5.722   3.940  1.00 98.90           C  
ATOM   1370 HG12 ILE A  86      -2.532   6.560   3.508  1.00 98.90           H  
ATOM   1371 HG13 ILE A  86      -2.716   4.938   4.142  1.00 98.90           H  
ATOM   1372  CG2 ILE A  86      -0.845   4.878   6.015  1.00 98.90           C  
ATOM   1373 HG21 ILE A  86      -0.389   5.127   6.973  1.00 98.90           H  
ATOM   1374 HG22 ILE A  86      -1.693   4.220   6.205  1.00 98.90           H  
ATOM   1375 HG23 ILE A  86      -0.099   4.340   5.430  1.00 98.90           H  
ATOM   1376  CD1 ILE A  86      -0.990   5.236   2.877  1.00 98.90           C  
ATOM   1377 HD11 ILE A  86      -0.251   6.012   2.677  1.00 98.90           H  
ATOM   1378 HD12 ILE A  86      -1.525   5.018   1.953  1.00 98.90           H  
ATOM   1379 HD13 ILE A  86      -0.480   4.330   3.206  1.00 98.90           H  
ATOM   1380  N   HIS A  87      -0.709   8.265   7.561  1.00 98.85           N  
ATOM   1381  H   HIS A  87      -0.378   8.675   6.700  1.00 98.85           H  
ATOM   1382  CA  HIS A  87      -0.108   8.730   8.813  1.00 98.85           C  
ATOM   1383  HA  HIS A  87       0.420   7.902   9.285  1.00 98.85           H  
ATOM   1384  C   HIS A  87      -1.174   9.221   9.801  1.00 98.85           C  
ATOM   1385  CB  HIS A  87       0.901   9.849   8.517  1.00 98.85           C  
ATOM   1386  HB2 HIS A  87       1.733   9.454   7.933  1.00 98.85           H  
ATOM   1387  HB3 HIS A  87       0.415  10.623   7.922  1.00 98.85           H  
ATOM   1388  O   HIS A  87      -1.236   8.732  10.926  1.00 98.85           O  
ATOM   1389  CG  HIS A  87       1.445  10.481   9.771  1.00 98.85           C  
ATOM   1390  CD2 HIS A  87       1.346  11.798  10.125  1.00 98.85           C  
ATOM   1391  HD2 HIS A  87       0.878  12.580   9.546  1.00 98.85           H  
ATOM   1392  ND1 HIS A  87       2.060   9.826  10.813  1.00 98.85           N  
ATOM   1393  HD1 HIS A  87       2.309   8.848  10.839  1.00 98.85           H  
ATOM   1394  CE1 HIS A  87       2.311  10.728  11.777  1.00 98.85           C  
ATOM   1395  HE1 HIS A  87       2.765  10.511  12.733  1.00 98.85           H  
ATOM   1396  NE2 HIS A  87       1.938  11.953  11.376  1.00 98.85           N  
ATOM   1397  N   MET A  88      -2.056  10.122   9.350  1.00 98.41           N  
ATOM   1398  H   MET A  88      -1.948  10.469   8.408  1.00 98.41           H  
ATOM   1399  CA  MET A  88      -3.143  10.671  10.165  1.00 98.41           C  
ATOM   1400  HA  MET A  88      -2.713  11.218  11.004  1.00 98.41           H  
ATOM   1401  C   MET A  88      -4.053   9.580  10.737  1.00 98.41           C  
ATOM   1402  CB  MET A  88      -3.962  11.635   9.297  1.00 98.41           C  
ATOM   1403  HB2 MET A  88      -3.286  12.389   8.892  1.00 98.41           H  
ATOM   1404  HB3 MET A  88      -4.404  11.083   8.468  1.00 98.41           H  
ATOM   1405  O   MET A  88      -4.492   9.692  11.876  1.00 98.41           O  
ATOM   1406  CG  MET A  88      -5.082  12.350  10.062  1.00 98.41           C  
ATOM   1407  HG2 MET A  88      -4.630  13.040  10.776  1.00 98.41           H  
ATOM   1408  HG3 MET A  88      -5.663  11.620  10.626  1.00 98.41           H  
ATOM   1409  SD  MET A  88      -6.252  13.262   9.015  1.00 98.41           S  
ATOM   1410  CE  MET A  88      -5.120  14.303   8.058  1.00 98.41           C  
ATOM   1411  HE1 MET A  88      -5.705  14.993   7.449  1.00 98.41           H  
ATOM   1412  HE2 MET A  88      -4.513  13.678   7.403  1.00 98.41           H  
ATOM   1413  HE3 MET A  88      -4.478  14.863   8.737  1.00 98.41           H  
ATOM   1414  N   ILE A  89      -4.345   8.524   9.972  1.00 98.33           N  
ATOM   1415  H   ILE A  89      -3.977   8.491   9.032  1.00 98.33           H  
ATOM   1416  CA  ILE A  89      -5.151   7.397  10.452  1.00 98.33           C  
ATOM   1417  HA  ILE A  89      -6.032   7.792  10.957  1.00 98.33           H  
ATOM   1418  C   ILE A  89      -4.367   6.601  11.499  1.00 98.33           C  
ATOM   1419  CB  ILE A  89      -5.638   6.528   9.270  1.00 98.33           C  
ATOM   1420  HB  ILE A  89      -4.780   6.261   8.653  1.00 98.33           H  
ATOM   1421  O   ILE A  89      -4.869   6.403  12.609  1.00 98.33           O  
ATOM   1422  CG1 ILE A  89      -6.654   7.316   8.408  1.00 98.33           C  
ATOM   1423 HG12 ILE A  89      -6.309   8.339   8.260  1.00 98.33           H  
ATOM   1424 HG13 ILE A  89      -7.606   7.374   8.935  1.00 98.33           H  
ATOM   1425  CG2 ILE A  89      -6.297   5.232   9.780  1.00 98.33           C  
ATOM   1426 HG21 ILE A  89      -7.100   5.469  10.478  1.00 98.33           H  
ATOM   1427 HG22 ILE A  89      -6.713   4.656   8.953  1.00 98.33           H  
ATOM   1428 HG23 ILE A  89      -5.563   4.600  10.279  1.00 98.33           H  
ATOM   1429  CD1 ILE A  89      -6.894   6.703   7.023  1.00 98.33           C  
ATOM   1430 HD11 ILE A  89      -7.370   5.727   7.110  1.00 98.33           H  
ATOM   1431 HD12 ILE A  89      -5.946   6.602   6.494  1.00 98.33           H  
ATOM   1432 HD13 ILE A  89      -7.550   7.359   6.451  1.00 98.33           H  
ATOM   1433  N   THR A  90      -3.137   6.189  11.181  1.00 98.52           N  
ATOM   1434  H   THR A  90      -2.762   6.427  10.274  1.00 98.52           H  
ATOM   1435  CA  THR A  90      -2.322   5.324  12.050  1.00 98.52           C  
ATOM   1436  HA  THR A  90      -2.943   4.490  12.376  1.00 98.52           H  
ATOM   1437  C   THR A  90      -1.850   6.014  13.329  1.00 98.52           C  
ATOM   1438  CB  THR A  90      -1.125   4.719  11.302  1.00 98.52           C  
ATOM   1439  HB  THR A  90      -0.534   4.137  12.009  1.00 98.52           H  
ATOM   1440  O   THR A  90      -1.607   5.349  14.323  1.00 98.52           O  
ATOM   1441  CG2 THR A  90      -1.585   3.784  10.180  1.00 98.52           C  
ATOM   1442 HG21 THR A  90      -2.220   4.312   9.469  1.00 98.52           H  
ATOM   1443 HG22 THR A  90      -2.134   2.946  10.609  1.00 98.52           H  
ATOM   1444 HG23 THR A  90      -0.711   3.398   9.655  1.00 98.52           H  
ATOM   1445  OG1 THR A  90      -0.298   5.709  10.721  1.00 98.52           O  
ATOM   1446  HG1 THR A  90      -0.438   6.535  11.189  1.00 98.52           H  
ATOM   1447  N   GLU A  91      -1.795   7.347  13.368  1.00 97.81           N  
ATOM   1448  H   GLU A  91      -1.933   7.874  12.518  1.00 97.81           H  
ATOM   1449  CA  GLU A  91      -1.478   8.095  14.593  1.00 97.81           C  
ATOM   1450  HA  GLU A  91      -0.579   7.671  15.039  1.00 97.81           H  
ATOM   1451  C   GLU A  91      -2.598   7.992  15.652  1.00 97.81           C  
ATOM   1452  CB  GLU A  91      -1.177   9.553  14.203  1.00 97.81           C  
ATOM   1453  HB2 GLU A  91      -2.089  10.013  13.824  1.00 97.81           H  
ATOM   1454  HB3 GLU A  91      -0.430   9.555  13.410  1.00 97.81           H  
ATOM   1455  O   GLU A  91      -2.372   8.197  16.843  1.00 97.81           O  
ATOM   1456  CG  GLU A  91      -0.625  10.378  15.375  1.00 97.81           C  
ATOM   1457  HG2 GLU A  91      -1.378  10.443  16.160  1.00 97.81           H  
ATOM   1458  HG3 GLU A  91       0.247   9.866  15.780  1.00 97.81           H  
ATOM   1459  CD  GLU A  91      -0.249  11.808  14.967  1.00 97.81           C  
ATOM   1460  OE1 GLU A  91       0.807  12.281  15.449  1.00 97.81           O  
ATOM   1461  OE2 GLU A  91      -1.043  12.437  14.229  1.00 97.81           O  
ATOM   1462  N   THR A  92      -3.821   7.619  15.257  1.00 96.19           N  
ATOM   1463  H   THR A  92      -3.953   7.424  14.275  1.00 96.19           H  
ATOM   1464  CA  THR A  92      -4.972   7.562  16.179  1.00 96.19           C  
ATOM   1465  HA  THR A  92      -4.862   8.393  16.876  1.00 96.19           H  
ATOM   1466  C   THR A  92      -5.055   6.305  17.055  1.00 96.19           C  
ATOM   1467  CB  THR A  92      -6.303   7.766  15.456  1.00 96.19           C  
ATOM   1468  HB  THR A  92      -7.072   7.821  16.227  1.00 96.19           H  
ATOM   1469  O   THR A  92      -6.000   6.153  17.843  1.00 96.19           O  
ATOM   1470  CG2 THR A  92      -6.367   9.067  14.671  1.00 96.19           C  
ATOM   1471 HG21 THR A  92      -7.391   9.249  14.344  1.00 96.19           H  
ATOM   1472 HG22 THR A  92      -6.034   9.897  15.294  1.00 96.19           H  
ATOM   1473 HG23 THR A  92      -5.715   8.995  13.801  1.00 96.19           H  
ATOM   1474  OG1 THR A  92      -6.624   6.701  14.585  1.00 96.19           O  
ATOM   1475  HG1 THR A  92      -5.952   6.688  13.900  1.00 96.19           H  
ATOM   1476  N   GLY A  93      -4.111   5.376  16.917  1.00 96.06           N  
ATOM   1477  H   GLY A  93      -3.369   5.531  16.250  1.00 96.06           H  
ATOM   1478  CA  GLY A  93      -4.031   4.157  17.718  1.00 96.06           C  
ATOM   1479  HA2 GLY A  93      -5.033   3.810  17.972  1.00 96.06           H  
ATOM   1480  HA3 GLY A  93      -3.489   4.369  18.639  1.00 96.06           H  
ATOM   1481  C   GLY A  93      -3.307   3.033  16.987  1.00 96.06           C  
ATOM   1482  O   GLY A  93      -2.699   3.253  15.953  1.00 96.06           O  
ATOM   1483  N   SER A  94      -3.399   1.815  17.513  1.00 98.16           N  
ATOM   1484  H   SER A  94      -3.819   1.686  18.422  1.00 98.16           H  
ATOM   1485  CA  SER A  94      -2.750   0.648  16.909  1.00 98.16           C  
ATOM   1486  HA  SER A  94      -1.765   0.940  16.545  1.00 98.16           H  
ATOM   1487  C   SER A  94      -3.553   0.101  15.732  1.00 98.16           C  
ATOM   1488  CB  SER A  94      -2.543  -0.443  17.958  1.00 98.16           C  
ATOM   1489  HB2 SER A  94      -1.963  -1.261  17.531  1.00 98.16           H  
ATOM   1490  HB3 SER A  94      -3.511  -0.826  18.281  1.00 98.16           H  
ATOM   1491  O   SER A  94      -4.747  -0.198  15.875  1.00 98.16           O  
ATOM   1492  OG  SER A  94      -1.861   0.101  19.073  1.00 98.16           O  
ATOM   1493  HG  SER A  94      -0.925   0.091  18.857  1.00 98.16           H  
ATOM   1494  N   TYR A  95      -2.884  -0.055  14.592  1.00 98.66           N  
ATOM   1495  H   TYR A  95      -1.897   0.157  14.568  1.00 98.66           H  
ATOM   1496  CA  TYR A  95      -3.439  -0.656  13.386  1.00 98.66           C  
ATOM   1497  HA  TYR A  95      -4.451  -1.004  13.594  1.00 98.66           H  
ATOM   1498  C   TYR A  95      -2.614  -1.868  12.979  1.00 98.66           C  
ATOM   1499  CB  TYR A  95      -3.512   0.358  12.235  1.00 98.66           C  
ATOM   1500  HB2 TYR A  95      -3.688  -0.188  11.308  1.00 98.66           H  
ATOM   1501  HB3 TYR A  95      -2.550   0.860  12.135  1.00 98.66           H  
ATOM   1502  O   TYR A  95      -1.391  -1.827  13.007  1.00 98.66           O  
ATOM   1503  CG  TYR A  95      -4.608   1.394  12.395  1.00 98.66           C  
ATOM   1504  CD1 TYR A  95      -5.828   1.266  11.703  1.00 98.66           C  
ATOM   1505  HD1 TYR A  95      -5.974   0.435  11.028  1.00 98.66           H  
ATOM   1506  CD2 TYR A  95      -4.406   2.485  13.255  1.00 98.66           C  
ATOM   1507  HD2 TYR A  95      -3.456   2.589  13.759  1.00 98.66           H  
ATOM   1508  CE1 TYR A  95      -6.851   2.219  11.889  1.00 98.66           C  
ATOM   1509  HE1 TYR A  95      -7.789   2.131  11.362  1.00 98.66           H  
ATOM   1510  CE2 TYR A  95      -5.419   3.438  13.448  1.00 98.66           C  
ATOM   1511  HE2 TYR A  95      -5.240   4.274  14.108  1.00 98.66           H  
ATOM   1512  OH  TYR A  95      -7.614   4.245  12.951  1.00 98.66           O  
ATOM   1513  HH  TYR A  95      -7.278   4.966  13.489  1.00 98.66           H  
ATOM   1514  CZ  TYR A  95      -6.646   3.308  12.765  1.00 98.66           C  
ATOM   1515  N   GLU A  96      -3.301  -2.915  12.547  1.00 98.55           N  
ATOM   1516  H   GLU A  96      -4.309  -2.855  12.542  1.00 98.55           H  
ATOM   1517  CA  GLU A  96      -2.710  -4.028  11.817  1.00 98.55           C  
ATOM   1518  HA  GLU A  96      -1.664  -4.127  12.105  1.00 98.55           H  
ATOM   1519  C   GLU A  96      -2.755  -3.734  10.313  1.00 98.55           C  
ATOM   1520  CB  GLU A  96      -3.402  -5.358  12.175  1.00 98.55           C  
ATOM   1521  HB2 GLU A  96      -3.107  -5.644  13.185  1.00 98.55           H  
ATOM   1522  HB3 GLU A  96      -3.042  -6.125  11.489  1.00 98.55           H  
ATOM   1523  O   GLU A  96      -3.676  -3.071   9.822  1.00 98.55           O  
ATOM   1524  CG  GLU A  96      -4.939  -5.308  12.115  1.00 98.55           C  
ATOM   1525  HG2 GLU A  96      -5.293  -4.626  12.888  1.00 98.55           H  
ATOM   1526  HG3 GLU A  96      -5.247  -4.915  11.146  1.00 98.55           H  
ATOM   1527  CD  GLU A  96      -5.631  -6.659  12.345  1.00 98.55           C  
ATOM   1528  OE1 GLU A  96      -6.859  -6.646  12.624  1.00 98.55           O  
ATOM   1529  OE2 GLU A  96      -5.000  -7.723  12.163  1.00 98.55           O  
ATOM   1530  N   LEU A  97      -1.770  -4.248   9.576  1.00 98.87           N  
ATOM   1531  H   LEU A  97      -1.093  -4.821  10.060  1.00 98.87           H  
ATOM   1532  CA  LEU A  97      -1.711  -4.205   8.116  1.00 98.87           C  
ATOM   1533  HA  LEU A  97      -2.488  -3.540   7.739  1.00 98.87           H  
ATOM   1534  C   LEU A  97      -1.962  -5.597   7.558  1.00 98.87           C  
ATOM   1535  CB  LEU A  97      -0.345  -3.656   7.663  1.00 98.87           C  
ATOM   1536  HB2 LEU A  97      -0.301  -2.603   7.941  1.00 98.87           H  
ATOM   1537  HB3 LEU A  97       0.432  -4.190   8.209  1.00 98.87           H  
ATOM   1538  O   LEU A  97      -1.308  -6.555   7.956  1.00 98.87           O  
ATOM   1539  CG  LEU A  97      -0.037  -3.768   6.157  1.00 98.87           C  
ATOM   1540  HG  LEU A  97      -0.207  -4.788   5.813  1.00 98.87           H  
ATOM   1541  CD1 LEU A  97      -0.888  -2.812   5.322  1.00 98.87           C  
ATOM   1542 HD11 LEU A  97      -1.943  -3.056   5.446  1.00 98.87           H  
ATOM   1543 HD12 LEU A  97      -0.627  -2.924   4.269  1.00 98.87           H  
ATOM   1544 HD13 LEU A  97      -0.716  -1.784   5.640  1.00 98.87           H  
ATOM   1545  CD2 LEU A  97       1.428  -3.437   5.881  1.00 98.87           C  
ATOM   1546 HD21 LEU A  97       1.635  -2.403   6.156  1.00 98.87           H  
ATOM   1547 HD22 LEU A  97       2.074  -4.098   6.459  1.00 98.87           H  
ATOM   1548 HD23 LEU A  97       1.645  -3.566   4.820  1.00 98.87           H  
ATOM   1549  N   ARG A  98      -2.825  -5.687   6.552  1.00 98.71           N  
ATOM   1550  H   ARG A  98      -3.341  -4.855   6.301  1.00 98.71           H  
ATOM   1551  CA  ARG A  98      -2.991  -6.863   5.706  1.00 98.71           C  
ATOM   1552  HA  ARG A  98      -2.270  -7.623   6.005  1.00 98.71           H  
ATOM   1553  C   ARG A  98      -2.705  -6.503   4.254  1.00 98.71           C  
ATOM   1554  CB  ARG A  98      -4.394  -7.433   5.925  1.00 98.71           C  
ATOM   1555  HB2 ARG A  98      -4.505  -7.688   6.979  1.00 98.71           H  
ATOM   1556  HB3 ARG A  98      -5.141  -6.683   5.664  1.00 98.71           H  
ATOM   1557  O   ARG A  98      -3.159  -5.476   3.751  1.00 98.71           O  
ATOM   1558  CG  ARG A  98      -4.616  -8.691   5.089  1.00 98.71           C  
ATOM   1559  HG2 ARG A  98      -4.545  -8.450   4.028  1.00 98.71           H  
ATOM   1560  HG3 ARG A  98      -3.853  -9.429   5.339  1.00 98.71           H  
ATOM   1561  CD  ARG A  98      -5.998  -9.275   5.357  1.00 98.71           C  
ATOM   1562  HD2 ARG A  98      -6.095  -9.534   6.411  1.00 98.71           H  
ATOM   1563  HD3 ARG A  98      -6.758  -8.531   5.115  1.00 98.71           H  
ATOM   1564  NE  ARG A  98      -6.182 -10.449   4.502  1.00 98.71           N  
ATOM   1565  HE  ARG A  98      -6.397 -10.280   3.530  1.00 98.71           H  
ATOM   1566  NH1 ARG A  98      -5.353 -12.056   5.939  1.00 98.71           N  
ATOM   1567 HH11 ARG A  98      -4.997 -12.990   6.082  1.00 98.71           H  
ATOM   1568 HH12 ARG A  98      -5.247 -11.389   6.689  1.00 98.71           H  
ATOM   1569  NH2 ARG A  98      -5.884 -12.563   3.826  1.00 98.71           N  
ATOM   1570 HH21 ARG A  98      -5.445 -13.462   3.962  1.00 98.71           H  
ATOM   1571 HH22 ARG A  98      -5.901 -12.147   2.905  1.00 98.71           H  
ATOM   1572  CZ  ARG A  98      -5.819 -11.683   4.776  1.00 98.71           C  
ATOM   1573  N   ILE A  99      -1.972  -7.373   3.577  1.00 98.88           N  
ATOM   1574  H   ILE A  99      -1.613  -8.176   4.073  1.00 98.88           H  
ATOM   1575  CA  ILE A  99      -1.686  -7.287   2.152  1.00 98.88           C  
ATOM   1576  HA  ILE A  99      -2.200  -6.414   1.748  1.00 98.88           H  
ATOM   1577  C   ILE A  99      -2.242  -8.539   1.497  1.00 98.88           C  
ATOM   1578  CB  ILE A  99      -0.181  -7.110   1.878  1.00 98.88           C  
ATOM   1579  HB  ILE A  99       0.342  -8.007   2.208  1.00 98.88           H  
ATOM   1580  O   ILE A  99      -1.750  -9.629   1.774  1.00 98.88           O  
ATOM   1581  CG1 ILE A  99       0.369  -5.905   2.671  1.00 98.88           C  
ATOM   1582 HG12 ILE A  99       0.225  -6.079   3.738  1.00 98.88           H  
ATOM   1583 HG13 ILE A  99      -0.181  -5.004   2.400  1.00 98.88           H  
ATOM   1584  CG2 ILE A  99       0.056  -6.936   0.365  1.00 98.88           C  
ATOM   1585 HG21 ILE A  99      -0.426  -7.739  -0.192  1.00 98.88           H  
ATOM   1586 HG22 ILE A  99      -0.356  -5.984   0.028  1.00 98.88           H  
ATOM   1587 HG23 ILE A  99       1.122  -6.980   0.141  1.00 98.88           H  
ATOM   1588  CD1 ILE A  99       1.863  -5.667   2.469  1.00 98.88           C  
ATOM   1589 HD11 ILE A  99       2.185  -4.871   3.141  1.00 98.88           H  
ATOM   1590 HD12 ILE A  99       2.420  -6.576   2.695  1.00 98.88           H  
ATOM   1591 HD13 ILE A  99       2.067  -5.347   1.447  1.00 98.88           H  
ATOM   1592  N   ASP A 100      -3.245  -8.384   0.639  1.00 98.63           N  
ATOM   1593  H   ASP A 100      -3.501  -7.440   0.386  1.00 98.63           H  
ATOM   1594  CA  ASP A 100      -3.794  -9.477  -0.165  1.00 98.63           C  
ATOM   1595  HA  ASP A 100      -3.490 -10.435   0.257  1.00 98.63           H  
ATOM   1596  C   ASP A 100      -3.226  -9.393  -1.578  1.00 98.63           C  
ATOM   1597  CB  ASP A 100      -5.329  -9.441  -0.182  1.00 98.63           C  
ATOM   1598  HB2 ASP A 100      -5.665  -8.432  -0.422  1.00 98.63           H  
ATOM   1599  HB3 ASP A 100      -5.684 -10.109  -0.966  1.00 98.63           H  
ATOM   1600  O   ASP A 100      -3.193  -8.318  -2.172  1.00 98.63           O  
ATOM   1601  CG  ASP A 100      -5.956  -9.896   1.137  1.00 98.63           C  
ATOM   1602  OD1 ASP A 100      -5.451 -10.844   1.775  1.00 98.63           O  
ATOM   1603  OD2 ASP A 100      -6.998  -9.335   1.536  1.00 98.63           O  
ATOM   1604  N   MET A 101      -2.768 -10.521  -2.112  1.00 98.51           N  
ATOM   1605  H   MET A 101      -2.852 -11.372  -1.575  1.00 98.51           H  
ATOM   1606  CA  MET A 101      -2.091 -10.610  -3.403  1.00 98.51           C  
ATOM   1607  HA  MET A 101      -2.243  -9.690  -3.968  1.00 98.51           H  
ATOM   1608  C   MET A 101      -2.651 -11.766  -4.224  1.00 98.51           C  
ATOM   1609  CB  MET A 101      -0.585 -10.818  -3.194  1.00 98.51           C  
ATOM   1610  HB2 MET A 101      -0.441 -11.704  -2.575  1.00 98.51           H  
ATOM   1611  HB3 MET A 101      -0.104 -10.990  -4.157  1.00 98.51           H  
ATOM   1612  O   MET A 101      -2.994 -12.821  -3.688  1.00 98.51           O  
ATOM   1613  CG  MET A 101       0.100  -9.634  -2.512  1.00 98.51           C  
ATOM   1614  HG2 MET A 101      -0.449  -9.376  -1.607  1.00 98.51           H  
ATOM   1615  HG3 MET A 101       0.064  -8.780  -3.189  1.00 98.51           H  
ATOM   1616  SD  MET A 101       1.826  -9.942  -2.055  1.00 98.51           S  
ATOM   1617  CE  MET A 101       1.586 -10.917  -0.543  1.00 98.51           C  
ATOM   1618  HE1 MET A 101       2.558 -11.140  -0.104  1.00 98.51           H  
ATOM   1619  HE2 MET A 101       0.996 -10.345   0.173  1.00 98.51           H  
ATOM   1620  HE3 MET A 101       1.072 -11.850  -0.776  1.00 98.51           H  
ATOM   1621  N   GLU A 102      -2.662 -11.601  -5.541  1.00 97.96           N  
ATOM   1622  H   GLU A 102      -2.427 -10.694  -5.919  1.00 97.96           H  
ATOM   1623  CA  GLU A 102      -2.944 -12.685  -6.475  1.00 97.96           C  
ATOM   1624  HA  GLU A 102      -3.049 -13.613  -5.914  1.00 97.96           H  
ATOM   1625  C   GLU A 102      -1.789 -12.865  -7.454  1.00 97.96           C  
ATOM   1626  CB  GLU A 102      -4.274 -12.444  -7.190  1.00 97.96           C  
ATOM   1627  HB2 GLU A 102      -5.013 -12.150  -6.444  1.00 97.96           H  
ATOM   1628  HB3 GLU A 102      -4.156 -11.644  -7.920  1.00 97.96           H  
ATOM   1629  O   GLU A 102      -1.290 -11.902  -8.040  1.00 97.96           O  
ATOM   1630  CG  GLU A 102      -4.764 -13.710  -7.905  1.00 97.96           C  
ATOM   1631  HG2 GLU A 102      -4.046 -13.983  -8.678  1.00 97.96           H  
ATOM   1632  HG3 GLU A 102      -4.812 -14.526  -7.184  1.00 97.96           H  
ATOM   1633  CD  GLU A 102      -6.152 -13.537  -8.532  1.00 97.96           C  
ATOM   1634  OE1 GLU A 102      -6.426 -14.286  -9.495  1.00 97.96           O  
ATOM   1635  OE2 GLU A 102      -6.940 -12.701  -8.031  1.00 97.96           O  
ATOM   1636  N   PHE A 103      -1.369 -14.113  -7.647  1.00 96.23           N  
ATOM   1637  H   PHE A 103      -1.817 -14.857  -7.131  1.00 96.23           H  
ATOM   1638  CA  PHE A 103      -0.317 -14.471  -8.588  1.00 96.23           C  
ATOM   1639  HA  PHE A 103      -0.293 -13.737  -9.393  1.00 96.23           H  
ATOM   1640  C   PHE A 103      -0.590 -15.841  -9.198  1.00 96.23           C  
ATOM   1641  CB  PHE A 103       1.032 -14.450  -7.869  1.00 96.23           C  
ATOM   1642  HB2 PHE A 103       0.990 -15.107  -7.001  1.00 96.23           H  
ATOM   1643  HB3 PHE A 103       1.208 -13.440  -7.499  1.00 96.23           H  
ATOM   1644  O   PHE A 103      -0.839 -16.807  -8.479  1.00 96.23           O  
ATOM   1645  CG  PHE A 103       2.193 -14.856  -8.747  1.00 96.23           C  
ATOM   1646  CD1 PHE A 103       2.934 -16.011  -8.442  1.00 96.23           C  
ATOM   1647  HD1 PHE A 103       2.683 -16.609  -7.578  1.00 96.23           H  
ATOM   1648  CD2 PHE A 103       2.517 -14.090  -9.881  1.00 96.23           C  
ATOM   1649  HD2 PHE A 103       1.949 -13.203 -10.119  1.00 96.23           H  
ATOM   1650  CE1 PHE A 103       4.011 -16.387  -9.258  1.00 96.23           C  
ATOM   1651  HE1 PHE A 103       4.595 -17.261  -9.011  1.00 96.23           H  
ATOM   1652  CE2 PHE A 103       3.591 -14.470 -10.702  1.00 96.23           C  
ATOM   1653  HE2 PHE A 103       3.835 -13.878 -11.572  1.00 96.23           H  
ATOM   1654  CZ  PHE A 103       4.345 -15.611 -10.379  1.00 96.23           C  
ATOM   1655  HZ  PHE A 103       5.188 -15.904 -10.987  1.00 96.23           H  
ATOM   1656  N   GLN A 104      -0.553 -15.926 -10.531  1.00 94.39           N  
ATOM   1657  H   GLN A 104      -0.329 -15.091 -11.054  1.00 94.39           H  
ATOM   1658  CA  GLN A 104      -0.833 -17.162 -11.274  1.00 94.39           C  
ATOM   1659  HA  GLN A 104      -0.999 -16.886 -12.315  1.00 94.39           H  
ATOM   1660  C   GLN A 104      -2.137 -17.849 -10.811  1.00 94.39           C  
ATOM   1661  CB  GLN A 104       0.391 -18.099 -11.241  1.00 94.39           C  
ATOM   1662  HB2 GLN A 104       0.141 -19.018 -11.772  1.00 94.39           H  
ATOM   1663  HB3 GLN A 104       0.620 -18.357 -10.207  1.00 94.39           H  
ATOM   1664  O   GLN A 104      -2.184 -19.063 -10.636  1.00 94.39           O  
ATOM   1665  CG  GLN A 104       1.642 -17.501 -11.906  1.00 94.39           C  
ATOM   1666  HG2 GLN A 104       1.934 -16.589 -11.385  1.00 94.39           H  
ATOM   1667  HG3 GLN A 104       1.410 -17.247 -12.940  1.00 94.39           H  
ATOM   1668  CD  GLN A 104       2.828 -18.464 -11.897  1.00 94.39           C  
ATOM   1669  NE2 GLN A 104       3.894 -18.178 -12.610  1.00 94.39           N  
ATOM   1670 HE21 GLN A 104       4.642 -18.854 -12.552  1.00 94.39           H  
ATOM   1671 HE22 GLN A 104       4.038 -17.272 -13.034  1.00 94.39           H  
ATOM   1672  OE1 GLN A 104       2.830 -19.510 -11.270  1.00 94.39           O  
ATOM   1673  N   SER A 105      -3.202 -17.061 -10.605  1.00 95.12           N  
ATOM   1674  H   SER A 105      -3.093 -16.069 -10.765  1.00 95.12           H  
ATOM   1675  CA  SER A 105      -4.524 -17.491 -10.099  1.00 95.12           C  
ATOM   1676  HA  SER A 105      -5.155 -16.603 -10.088  1.00 95.12           H  
ATOM   1677  C   SER A 105      -4.555 -18.028  -8.656  1.00 95.12           C  
ATOM   1678  CB  SER A 105      -5.202 -18.490 -11.050  1.00 95.12           C  
ATOM   1679  HB2 SER A 105      -6.264 -18.543 -10.811  1.00 95.12           H  
ATOM   1680  HB3 SER A 105      -4.768 -19.479 -10.904  1.00 95.12           H  
ATOM   1681  O   SER A 105      -5.596 -18.496  -8.198  1.00 95.12           O  
ATOM   1682  OG  SER A 105      -5.048 -18.117 -12.407  1.00 95.12           O  
ATOM   1683  HG  SER A 105      -4.113 -18.195 -12.612  1.00 95.12           H  
ATOM   1684  N   ASN A 106      -3.440 -17.966  -7.922  1.00 98.28           N  
ATOM   1685  H   ASN A 106      -2.610 -17.563  -8.333  1.00 98.28           H  
ATOM   1686  CA  ASN A 106      -3.372 -18.323  -6.507  1.00 98.28           C  
ATOM   1687  HA  ASN A 106      -4.227 -18.950  -6.256  1.00 98.28           H  
ATOM   1688  C   ASN A 106      -3.442 -17.069  -5.634  1.00 98.28           C  
ATOM   1689  CB  ASN A 106      -2.106 -19.139  -6.223  1.00 98.28           C  
ATOM   1690  HB2 ASN A 106      -1.228 -18.578  -6.543  1.00 98.28           H  
ATOM   1691  HB3 ASN A 106      -2.017 -19.325  -5.153  1.00 98.28           H  
ATOM   1692  O   ASN A 106      -2.891 -16.022  -5.984  1.00 98.28           O  
ATOM   1693  CG  ASN A 106      -2.126 -20.476  -6.927  1.00 98.28           C  
ATOM   1694  ND2 ASN A 106      -1.337 -20.638  -7.961  1.00 98.28           N  
ATOM   1695 HD21 ASN A 106      -1.442 -21.498  -8.480  1.00 98.28           H  
ATOM   1696 HD22 ASN A 106      -0.823 -19.850  -8.327  1.00 98.28           H  
ATOM   1697  OD1 ASN A 106      -2.863 -21.378  -6.566  1.00 98.28           O  
ATOM   1698  N   LYS A 107      -4.102 -17.195  -4.479  1.00 98.16           N  
ATOM   1699  H   LYS A 107      -4.458 -18.108  -4.236  1.00 98.16           H  
ATOM   1700  CA  LYS A 107      -4.265 -16.111  -3.507  1.00 98.16           C  
ATOM   1701  HA  LYS A 107      -4.072 -15.161  -4.005  1.00 98.16           H  
ATOM   1702  C   LYS A 107      -3.254 -16.231  -2.375  1.00 98.16           C  
ATOM   1703  CB  LYS A 107      -5.697 -16.063  -2.962  1.00 98.16           C  
ATOM   1704  HB2 LYS A 107      -5.953 -17.023  -2.514  1.00 98.16           H  
ATOM   1705  HB3 LYS A 107      -5.744 -15.296  -2.189  1.00 98.16           H  
ATOM   1706  O   LYS A 107      -3.104 -17.288  -1.761  1.00 98.16           O  
ATOM   1707  CG  LYS A 107      -6.710 -15.715  -4.061  1.00 98.16           C  
ATOM   1708  HG2 LYS A 107      -6.401 -14.793  -4.552  1.00 98.16           H  
ATOM   1709  HG3 LYS A 107      -6.739 -16.515  -4.802  1.00 98.16           H  
ATOM   1710  CD  LYS A 107      -8.108 -15.524  -3.466  1.00 98.16           C  
ATOM   1711  HD2 LYS A 107      -8.433 -16.448  -2.989  1.00 98.16           H  
ATOM   1712  HD3 LYS A 107      -8.070 -14.725  -2.725  1.00 98.16           H  
ATOM   1713  CE  LYS A 107      -9.078 -15.140  -4.588  1.00 98.16           C  
ATOM   1714  HE2 LYS A 107      -8.660 -14.289  -5.126  1.00 98.16           H  
ATOM   1715  HE3 LYS A 107      -9.143 -15.966  -5.297  1.00 98.16           H  
ATOM   1716  NZ  LYS A 107     -10.420 -14.793  -4.060  1.00 98.16           N  
ATOM   1717  HZ1 LYS A 107     -10.833 -15.573  -3.570  1.00 98.16           H  
ATOM   1718  HZ2 LYS A 107     -11.024 -14.518  -4.821  1.00 98.16           H  
ATOM   1719  HZ3 LYS A 107     -10.348 -14.005  -3.432  1.00 98.16           H  
ATOM   1720  N   TYR A 108      -2.628 -15.110  -2.063  1.00 98.68           N  
ATOM   1721  H   TYR A 108      -2.853 -14.277  -2.588  1.00 98.68           H  
ATOM   1722  CA  TYR A 108      -1.612 -14.974  -1.036  1.00 98.68           C  
ATOM   1723  HA  TYR A 108      -1.565 -15.884  -0.438  1.00 98.68           H  
ATOM   1724  C   TYR A 108      -1.949 -13.809  -0.117  1.00 98.68           C  
ATOM   1725  CB  TYR A 108      -0.250 -14.767  -1.695  1.00 98.68           C  
ATOM   1726  HB2 TYR A 108      -0.269 -13.841  -2.270  1.00 98.68           H  
ATOM   1727  HB3 TYR A 108       0.497 -14.648  -0.911  1.00 98.68           H  
ATOM   1728  O   TYR A 108      -2.650 -12.879  -0.514  1.00 98.68           O  
ATOM   1729  CG  TYR A 108       0.169 -15.891  -2.613  1.00 98.68           C  
ATOM   1730  CD1 TYR A 108       0.824 -17.026  -2.098  1.00 98.68           C  
ATOM   1731  HD1 TYR A 108       1.034 -17.096  -1.041  1.00 98.68           H  
ATOM   1732  CD2 TYR A 108      -0.123 -15.802  -3.987  1.00 98.68           C  
ATOM   1733  HD2 TYR A 108      -0.644 -14.940  -4.378  1.00 98.68           H  
ATOM   1734  CE1 TYR A 108       1.205 -18.068  -2.964  1.00 98.68           C  
ATOM   1735  HE1 TYR A 108       1.717 -18.933  -2.569  1.00 98.68           H  
ATOM   1736  CE2 TYR A 108       0.250 -16.844  -4.851  1.00 98.68           C  
ATOM   1737  HE2 TYR A 108       0.020 -16.791  -5.905  1.00 98.68           H  
ATOM   1738  OH  TYR A 108       1.282 -18.972  -5.191  1.00 98.68           O  
ATOM   1739  HH  TYR A 108       1.749 -19.675  -4.733  1.00 98.68           H  
ATOM   1740  CZ  TYR A 108       0.919 -17.975  -4.344  1.00 98.68           C  
ATOM   1741  N   PHE A 109      -1.431 -13.846   1.103  1.00 98.69           N  
ATOM   1742  H   PHE A 109      -0.871 -14.638   1.384  1.00 98.69           H  
ATOM   1743  CA  PHE A 109      -1.503 -12.723   2.012  1.00 98.69           C  
ATOM   1744  HA  PHE A 109      -1.476 -11.831   1.388  1.00 98.69           H  
ATOM   1745  C   PHE A 109      -0.307 -12.656   2.959  1.00 98.69           C  
ATOM   1746  CB  PHE A 109      -2.828 -12.730   2.782  1.00 98.69           C  
ATOM   1747  HB2 PHE A 109      -3.646 -12.902   2.083  1.00 98.69           H  
ATOM   1748  HB3 PHE A 109      -2.979 -11.736   3.203  1.00 98.69           H  
ATOM   1749  O   PHE A 109       0.255 -13.676   3.369  1.00 98.69           O  
ATOM   1750  CG  PHE A 109      -2.907 -13.747   3.904  1.00 98.69           C  
ATOM   1751  CD1 PHE A 109      -3.239 -15.087   3.631  1.00 98.69           C  
ATOM   1752  HD1 PHE A 109      -3.414 -15.402   2.613  1.00 98.69           H  
ATOM   1753  CD2 PHE A 109      -2.645 -13.347   5.228  1.00 98.69           C  
ATOM   1754  HD2 PHE A 109      -2.368 -12.326   5.443  1.00 98.69           H  
ATOM   1755  CE1 PHE A 109      -3.317 -16.020   4.681  1.00 98.69           C  
ATOM   1756  HE1 PHE A 109      -3.558 -17.052   4.470  1.00 98.69           H  
ATOM   1757  CE2 PHE A 109      -2.743 -14.274   6.279  1.00 98.69           C  
ATOM   1758  HE2 PHE A 109      -2.537 -13.961   7.292  1.00 98.69           H  
ATOM   1759  CZ  PHE A 109      -3.074 -15.612   6.005  1.00 98.69           C  
ATOM   1760  HZ  PHE A 109      -3.129 -16.327   6.813  1.00 98.69           H  
ATOM   1761  N   ALA A 110       0.024 -11.426   3.329  1.00 98.84           N  
ATOM   1762  H   ALA A 110      -0.521 -10.671   2.938  1.00 98.84           H  
ATOM   1763  CA  ALA A 110       0.923 -11.069   4.415  1.00 98.84           C  
ATOM   1764  HA  ALA A 110       1.267 -11.962   4.937  1.00 98.84           H  
ATOM   1765  C   ALA A 110       0.156 -10.193   5.408  1.00 98.84           C  
ATOM   1766  CB  ALA A 110       2.135 -10.336   3.831  1.00 98.84           C  
ATOM   1767  HB1 ALA A 110       1.807  -9.515   3.194  1.00 98.84           H  
ATOM   1768  HB2 ALA A 110       2.739 -11.026   3.241  1.00 98.84           H  
ATOM   1769  HB3 ALA A 110       2.739  -9.921   4.637  1.00 98.84           H  
ATOM   1770  O   ALA A 110      -0.657  -9.362   4.999  1.00 98.84           O  
ATOM   1771  N   GLN A 111       0.395 -10.367   6.699  1.00 98.80           N  
ATOM   1772  H   GLN A 111       1.052 -11.075   6.994  1.00 98.80           H  
ATOM   1773  CA  GLN A 111      -0.247  -9.600   7.757  1.00 98.80           C  
ATOM   1774  HA  GLN A 111      -0.619  -8.673   7.323  1.00 98.80           H  
ATOM   1775  C   GLN A 111       0.774  -9.230   8.829  1.00 98.80           C  
ATOM   1776  CB  GLN A 111      -1.451 -10.388   8.294  1.00 98.80           C  
ATOM   1777  HB2 GLN A 111      -2.081 -10.625   7.437  1.00 98.80           H  
ATOM   1778  HB3 GLN A 111      -1.110 -11.326   8.732  1.00 98.80           H  
ATOM   1779  O   GLN A 111       1.668 -10.014   9.129  1.00 98.80           O  
ATOM   1780  CG  GLN A 111      -2.299  -9.623   9.331  1.00 98.80           C  
ATOM   1781  HG2 GLN A 111      -1.760  -9.578  10.277  1.00 98.80           H  
ATOM   1782  HG3 GLN A 111      -2.473  -8.603   8.987  1.00 98.80           H  
ATOM   1783  CD  GLN A 111      -3.667 -10.266   9.560  1.00 98.80           C  
ATOM   1784  NE2 GLN A 111      -4.327 -10.003  10.665  1.00 98.80           N  
ATOM   1785 HE21 GLN A 111      -4.081  -9.245  11.285  1.00 98.80           H  
ATOM   1786 HE22 GLN A 111      -5.239 -10.423  10.776  1.00 98.80           H  
ATOM   1787  OE1 GLN A 111      -4.204 -10.980   8.714  1.00 98.80           O  
ATOM   1788  N   TYR A 112       0.636  -8.032   9.384  1.00 98.84           N  
ATOM   1789  H   TYR A 112      -0.137  -7.455   9.082  1.00 98.84           H  
ATOM   1790  CA  TYR A 112       1.492  -7.471  10.423  1.00 98.84           C  
ATOM   1791  HA  TYR A 112       2.142  -8.243  10.832  1.00 98.84           H  
ATOM   1792  C   TYR A 112       0.592  -6.946  11.540  1.00 98.84           C  
ATOM   1793  CB  TYR A 112       2.372  -6.355   9.834  1.00 98.84           C  
ATOM   1794  HB2 TYR A 112       2.981  -5.926  10.629  1.00 98.84           H  
ATOM   1795  HB3 TYR A 112       1.731  -5.555   9.464  1.00 98.84           H  
ATOM   1796  O   TYR A 112      -0.316  -6.158  11.271  1.00 98.84           O  
ATOM   1797  CG  TYR A 112       3.283  -6.814   8.711  1.00 98.84           C  
ATOM   1798  CD1 TYR A 112       4.585  -7.270   8.996  1.00 98.84           C  
ATOM   1799  HD1 TYR A 112       4.945  -7.265  10.015  1.00 98.84           H  
ATOM   1800  CD2 TYR A 112       2.803  -6.837   7.386  1.00 98.84           C  
ATOM   1801  HD2 TYR A 112       1.798  -6.502   7.178  1.00 98.84           H  
ATOM   1802  CE1 TYR A 112       5.400  -7.776   7.963  1.00 98.84           C  
ATOM   1803  HE1 TYR A 112       6.382  -8.170   8.180  1.00 98.84           H  
ATOM   1804  CE2 TYR A 112       3.609  -7.351   6.354  1.00 98.84           C  
ATOM   1805  HE2 TYR A 112       3.231  -7.417   5.344  1.00 98.84           H  
ATOM   1806  OH  TYR A 112       5.598  -8.460   5.664  1.00 98.84           O  
ATOM   1807  HH  TYR A 112       6.421  -8.832   5.986  1.00 98.84           H  
ATOM   1808  CZ  TYR A 112       4.897  -7.841   6.646  1.00 98.84           C  
ATOM   1809  N   GLU A 113       0.827  -7.400  12.770  1.00 98.47           N  
ATOM   1810  H   GLU A 113       1.578  -8.062  12.899  1.00 98.47           H  
ATOM   1811  CA  GLU A 113       0.049  -7.014  13.957  1.00 98.47           C  
ATOM   1812  HA  GLU A 113      -1.007  -7.221  13.785  1.00 98.47           H  
ATOM   1813  C   GLU A 113       0.166  -5.521  14.293  1.00 98.47           C  
ATOM   1814  CB  GLU A 113       0.523  -7.830  15.171  1.00 98.47           C  
ATOM   1815  HB2 GLU A 113       1.600  -7.701  15.274  1.00 98.47           H  
ATOM   1816  HB3 GLU A 113       0.047  -7.431  16.067  1.00 98.47           H  
ATOM   1817  O   GLU A 113      -0.774  -4.944  14.838  1.00 98.47           O  
ATOM   1818  CG  GLU A 113       0.175  -9.325  15.075  1.00 98.47           C  
ATOM   1819  HG2 GLU A 113      -0.910  -9.422  15.063  1.00 98.47           H  
ATOM   1820  HG3 GLU A 113       0.549  -9.726  14.134  1.00 98.47           H  
ATOM   1821  CD  GLU A 113       0.746 -10.164  16.234  1.00 98.47           C  
ATOM   1822  OE1 GLU A 113       0.410 -11.370  16.291  1.00 98.47           O  
ATOM   1823  OE2 GLU A 113       1.523  -9.624  17.056  1.00 98.47           O  
ATOM   1824  N   ASP A 114       1.293  -4.894  13.949  1.00 98.66           N  
ATOM   1825  H   ASP A 114       2.017  -5.435  13.497  1.00 98.66           H  
ATOM   1826  CA  ASP A 114       1.520  -3.460  14.123  1.00 98.66           C  
ATOM   1827  HA  ASP A 114       0.586  -2.979  14.414  1.00 98.66           H  
ATOM   1828  C   ASP A 114       1.985  -2.836  12.807  1.00 98.66           C  
ATOM   1829  CB  ASP A 114       2.533  -3.221  15.249  1.00 98.66           C  
ATOM   1830  HB2 ASP A 114       2.212  -3.757  16.141  1.00 98.66           H  
ATOM   1831  HB3 ASP A 114       3.497  -3.622  14.934  1.00 98.66           H  
ATOM   1832  O   ASP A 114       2.896  -3.347  12.149  1.00 98.66           O  
ATOM   1833  CG  ASP A 114       2.691  -1.738  15.601  1.00 98.66           C  
ATOM   1834  OD1 ASP A 114       1.656  -1.081  15.861  1.00 98.66           O  
ATOM   1835  OD2 ASP A 114       3.855  -1.277  15.629  1.00 98.66           O  
ATOM   1836  N   PHE A 115       1.342  -1.736  12.431  1.00 98.86           N  
ATOM   1837  H   PHE A 115       0.551  -1.450  12.989  1.00 98.86           H  
ATOM   1838  CA  PHE A 115       1.656  -0.929  11.266  1.00 98.86           C  
ATOM   1839  HA  PHE A 115       2.712  -1.058  11.029  1.00 98.86           H  
ATOM   1840  C   PHE A 115       1.388   0.544  11.548  1.00 98.86           C  
ATOM   1841  CB  PHE A 115       0.836  -1.384  10.057  1.00 98.86           C  
ATOM   1842  HB2 PHE A 115       1.199  -2.367   9.755  1.00 98.86           H  
ATOM   1843  HB3 PHE A 115      -0.206  -1.496  10.357  1.00 98.86           H  
ATOM   1844  O   PHE A 115       0.274   0.948  11.893  1.00 98.86           O  
ATOM   1845  CG  PHE A 115       0.896  -0.432   8.867  1.00 98.86           C  
ATOM   1846  CD1 PHE A 115      -0.086   0.561   8.704  1.00 98.86           C  
ATOM   1847  HD1 PHE A 115      -0.871   0.657   9.440  1.00 98.86           H  
ATOM   1848  CD2 PHE A 115       1.934  -0.523   7.926  1.00 98.86           C  
ATOM   1849  HD2 PHE A 115       2.706  -1.267   8.052  1.00 98.86           H  
ATOM   1850  CE1 PHE A 115      -0.037   1.439   7.604  1.00 98.86           C  
ATOM   1851  HE1 PHE A 115      -0.788   2.208   7.498  1.00 98.86           H  
ATOM   1852  CE2 PHE A 115       1.968   0.332   6.809  1.00 98.86           C  
ATOM   1853  HE2 PHE A 115       2.755   0.237   6.075  1.00 98.86           H  
ATOM   1854  CZ  PHE A 115       0.982   1.316   6.648  1.00 98.86           C  
ATOM   1855  HZ  PHE A 115       1.018   1.984   5.800  1.00 98.86           H  
ATOM   1856  N   TYR A 116       2.390   1.368  11.271  1.00 98.89           N  
ATOM   1857  H   TYR A 116       3.285   0.976  11.015  1.00 98.89           H  
ATOM   1858  CA  TYR A 116       2.205   2.801  11.124  1.00 98.89           C  
ATOM   1859  HA  TYR A 116       1.237   2.972  10.654  1.00 98.89           H  
ATOM   1860  C   TYR A 116       3.264   3.387  10.199  1.00 98.89           C  
ATOM   1861  CB  TYR A 116       2.187   3.494  12.497  1.00 98.89           C  
ATOM   1862  HB2 TYR A 116       1.406   3.048  13.113  1.00 98.89           H  
ATOM   1863  HB3 TYR A 116       1.912   4.539  12.357  1.00 98.89           H  
ATOM   1864  O   TYR A 116       4.298   2.777   9.910  1.00 98.89           O  
ATOM   1865  CG  TYR A 116       3.491   3.436  13.263  1.00 98.89           C  
ATOM   1866  CD1 TYR A 116       3.798   2.306  14.047  1.00 98.89           C  
ATOM   1867  HD1 TYR A 116       3.113   1.473  14.106  1.00 98.89           H  
ATOM   1868  CD2 TYR A 116       4.386   4.522  13.206  1.00 98.89           C  
ATOM   1869  HD2 TYR A 116       4.142   5.393  12.615  1.00 98.89           H  
ATOM   1870  CE1 TYR A 116       5.005   2.253  14.764  1.00 98.89           C  
ATOM   1871  HE1 TYR A 116       5.244   1.376  15.347  1.00 98.89           H  
ATOM   1872  CE2 TYR A 116       5.596   4.471  13.920  1.00 98.89           C  
ATOM   1873  HE2 TYR A 116       6.290   5.298  13.867  1.00 98.89           H  
ATOM   1874  OH  TYR A 116       7.115   3.255  15.317  1.00 98.89           O  
ATOM   1875  HH  TYR A 116       7.737   3.860  14.907  1.00 98.89           H  
ATOM   1876  CZ  TYR A 116       5.912   3.329  14.690  1.00 98.89           C  
ATOM   1877  N   ILE A 117       3.001   4.607   9.739  1.00 98.92           N  
ATOM   1878  H   ILE A 117       2.145   5.059  10.029  1.00 98.92           H  
ATOM   1879  CA  ILE A 117       4.023   5.422   9.096  1.00 98.92           C  
ATOM   1880  HA  ILE A 117       4.967   4.882   9.157  1.00 98.92           H  
ATOM   1881  C   ILE A 117       4.221   6.706   9.886  1.00 98.92           C  
ATOM   1882  CB  ILE A 117       3.756   5.649   7.598  1.00 98.92           C  
ATOM   1883  HB  ILE A 117       4.595   6.216   7.195  1.00 98.92           H  
ATOM   1884  O   ILE A 117       3.278   7.276  10.439  1.00 98.92           O  
ATOM   1885  CG1 ILE A 117       2.474   6.462   7.362  1.00 98.92           C  
ATOM   1886 HG12 ILE A 117       1.607   5.875   7.666  1.00 98.92           H  
ATOM   1887 HG13 ILE A 117       2.506   7.361   7.977  1.00 98.92           H  
ATOM   1888  CG2 ILE A 117       3.705   4.293   6.873  1.00 98.92           C  
ATOM   1889 HG21 ILE A 117       2.924   3.656   7.287  1.00 98.92           H  
ATOM   1890 HG22 ILE A 117       4.665   3.787   6.978  1.00 98.92           H  
ATOM   1891 HG23 ILE A 117       3.504   4.433   5.810  1.00 98.92           H  
ATOM   1892  CD1 ILE A 117       2.306   6.915   5.912  1.00 98.92           C  
ATOM   1893 HD11 ILE A 117       3.171   7.500   5.600  1.00 98.92           H  
ATOM   1894 HD12 ILE A 117       1.418   7.546   5.859  1.00 98.92           H  
ATOM   1895 HD13 ILE A 117       2.163   6.067   5.242  1.00 98.92           H  
ATOM   1896  N   ASP A 118       5.467   7.153   9.948  1.00 98.88           N  
ATOM   1897  H   ASP A 118       6.192   6.589   9.528  1.00 98.88           H  
ATOM   1898  CA  ASP A 118       5.818   8.416  10.581  1.00 98.88           C  
ATOM   1899  HA  ASP A 118       5.380   8.451  11.579  1.00 98.88           H  
ATOM   1900  C   ASP A 118       5.269   9.631   9.798  1.00 98.88           C  
ATOM   1901  CB  ASP A 118       7.343   8.486  10.711  1.00 98.88           C  
ATOM   1902  HB2 ASP A 118       7.813   8.053   9.829  1.00 98.88           H  
ATOM   1903  HB3 ASP A 118       7.613   9.542  10.728  1.00 98.88           H  
ATOM   1904  O   ASP A 118       4.739   9.516   8.692  1.00 98.88           O  
ATOM   1905  CG  ASP A 118       7.940   7.899  11.992  1.00 98.88           C  
ATOM   1906  OD1 ASP A 118       7.467   8.259  13.096  1.00 98.88           O  
ATOM   1907  OD2 ASP A 118       9.026   7.282  11.899  1.00 98.88           O  
ATOM   1908  N   SER A 119       5.434  10.823  10.370  1.00 98.74           N  
ATOM   1909  H   SER A 119       5.869  10.870  11.280  1.00 98.74           H  
ATOM   1910  CA  SER A 119       5.062  12.089   9.742  1.00 98.74           C  
ATOM   1911  HA  SER A 119       4.029  12.004   9.403  1.00 98.74           H  
ATOM   1912  C   SER A 119       5.928  12.440   8.520  1.00 98.74           C  
ATOM   1913  CB  SER A 119       5.110  13.190  10.803  1.00 98.74           C  
ATOM   1914  HB2 SER A 119       4.579  14.066  10.430  1.00 98.74           H  
ATOM   1915  HB3 SER A 119       4.607  12.853  11.709  1.00 98.74           H  
ATOM   1916  O   SER A 119       6.934  11.786   8.213  1.00 98.74           O  
ATOM   1917  OG  SER A 119       6.448  13.546  11.101  1.00 98.74           O  
ATOM   1918  HG  SER A 119       6.467  14.490  10.929  1.00 98.74           H  
ATOM   1919  N   GLU A 120       5.568  13.515   7.813  1.00 98.75           N  
ATOM   1920  H   GLU A 120       4.815  14.091   8.161  1.00 98.75           H  
ATOM   1921  CA  GLU A 120       6.332  13.987   6.651  1.00 98.75           C  
ATOM   1922  HA  GLU A 120       6.428  13.160   5.947  1.00 98.75           H  
ATOM   1923  C   GLU A 120       7.751  14.441   7.030  1.00 98.75           C  
ATOM   1924  CB  GLU A 120       5.580  15.132   5.957  1.00 98.75           C  
ATOM   1925  HB2 GLU A 120       4.542  14.835   5.811  1.00 98.75           H  
ATOM   1926  HB3 GLU A 120       5.600  16.021   6.587  1.00 98.75           H  
ATOM   1927  O   GLU A 120       8.697  14.185   6.287  1.00 98.75           O  
ATOM   1928  CG  GLU A 120       6.220  15.445   4.594  1.00 98.75           C  
ATOM   1929  HG2 GLU A 120       7.240  15.799   4.739  1.00 98.75           H  
ATOM   1930  HG3 GLU A 120       6.257  14.518   4.022  1.00 98.75           H  
ATOM   1931  CD  GLU A 120       5.467  16.481   3.757  1.00 98.75           C  
ATOM   1932  OE1 GLU A 120       5.895  16.715   2.599  1.00 98.75           O  
ATOM   1933  OE2 GLU A 120       4.435  17.030   4.204  1.00 98.75           O  
ATOM   1934  N   GLU A 121       7.929  15.048   8.207  1.00 98.58           N  
ATOM   1935  H   GLU A 121       7.116  15.224   8.780  1.00 98.58           H  
ATOM   1936  CA  GLU A 121       9.230  15.490   8.733  1.00 98.58           C  
ATOM   1937  HA  GLU A 121       9.684  16.189   8.031  1.00 98.58           H  
ATOM   1938  C   GLU A 121      10.194  14.310   8.911  1.00 98.58           C  
ATOM   1939  CB  GLU A 121       9.066  16.188  10.099  1.00 98.58           C  
ATOM   1940  HB2 GLU A 121      10.058  16.506  10.421  1.00 98.58           H  
ATOM   1941  HB3 GLU A 121       8.709  15.473  10.840  1.00 98.58           H  
ATOM   1942  O   GLU A 121      11.408  14.433   8.745  1.00 98.58           O  
ATOM   1943  CG  GLU A 121       8.167  17.438  10.102  1.00 98.58           C  
ATOM   1944  HG2 GLU A 121       8.476  18.088   9.283  1.00 98.58           H  
ATOM   1945  HG3 GLU A 121       8.343  17.975  11.033  1.00 98.58           H  
ATOM   1946  CD  GLU A 121       6.663  17.139   9.995  1.00 98.58           C  
ATOM   1947  OE1 GLU A 121       5.912  18.054   9.606  1.00 98.58           O  
ATOM   1948  OE2 GLU A 121       6.275  15.973  10.250  1.00 98.58           O  
ATOM   1949  N   LYS A 122       9.631  13.138   9.205  1.00 98.72           N  
ATOM   1950  H   LYS A 122       8.626  13.135   9.309  1.00 98.72           H  
ATOM   1951  CA  LYS A 122      10.327  11.855   9.304  1.00 98.72           C  
ATOM   1952  HA  LYS A 122      11.391  12.028   9.465  1.00 98.72           H  
ATOM   1953  C   LYS A 122      10.209  11.018   8.025  1.00 98.72           C  
ATOM   1954  CB  LYS A 122       9.754  11.126  10.504  1.00 98.72           C  
ATOM   1955  HB2 LYS A 122      10.046  10.077  10.467  1.00 98.72           H  
ATOM   1956  HB3 LYS A 122       8.671  11.211  10.407  1.00 98.72           H  
ATOM   1957  O   LYS A 122      10.552   9.835   8.029  1.00 98.72           O  
ATOM   1958  CG  LYS A 122      10.145  11.703  11.870  1.00 98.72           C  
ATOM   1959  HG2 LYS A 122       9.746  12.710  11.990  1.00 98.72           H  
ATOM   1960  HG3 LYS A 122      11.229  11.706  11.988  1.00 98.72           H  
ATOM   1961  CD  LYS A 122       9.506  10.754  12.882  1.00 98.72           C  
ATOM   1962  HD2 LYS A 122       8.442  10.697  12.654  1.00 98.72           H  
ATOM   1963  HD3 LYS A 122       9.939   9.763  12.745  1.00 98.72           H  
ATOM   1964  CE  LYS A 122       9.624  11.126  14.351  1.00 98.72           C  
ATOM   1965  HE2 LYS A 122      10.675  11.181  14.637  1.00 98.72           H  
ATOM   1966  HE3 LYS A 122       9.154  12.097  14.508  1.00 98.72           H  
ATOM   1967  NZ  LYS A 122       8.913  10.069  15.113  1.00 98.72           N  
ATOM   1968  HZ1 LYS A 122       9.347   9.167  14.974  1.00 98.72           H  
ATOM   1969  HZ2 LYS A 122       8.821  10.273  16.098  1.00 98.72           H  
ATOM   1970  HZ3 LYS A 122       7.997   9.916  14.717  1.00 98.72           H  
ATOM   1971  N   LYS A 123       9.788  11.644   6.922  1.00 98.76           N  
ATOM   1972  H   LYS A 123       9.504  12.607   7.029  1.00 98.76           H  
ATOM   1973  CA  LYS A 123       9.756  11.090   5.562  1.00 98.76           C  
ATOM   1974  HA  LYS A 123       9.322  11.852   4.915  1.00 98.76           H  
ATOM   1975  C   LYS A 123       8.852   9.865   5.421  1.00 98.76           C  
ATOM   1976  CB  LYS A 123      11.190  10.820   5.077  1.00 98.76           C  
ATOM   1977  HB2 LYS A 123      11.613  10.021   5.686  1.00 98.76           H  
ATOM   1978  HB3 LYS A 123      11.160  10.470   4.045  1.00 98.76           H  
ATOM   1979  O   LYS A 123       9.191   8.940   4.683  1.00 98.76           O  
ATOM   1980  CG  LYS A 123      12.110  12.045   5.134  1.00 98.76           C  
ATOM   1981  HG2 LYS A 123      11.897  12.684   4.277  1.00 98.76           H  
ATOM   1982  HG3 LYS A 123      11.961  12.620   6.048  1.00 98.76           H  
ATOM   1983  CD  LYS A 123      13.563  11.575   5.097  1.00 98.76           C  
ATOM   1984  HD2 LYS A 123      13.694  10.873   4.273  1.00 98.76           H  
ATOM   1985  HD3 LYS A 123      13.802  11.066   6.030  1.00 98.76           H  
ATOM   1986  CE  LYS A 123      14.475  12.784   4.914  1.00 98.76           C  
ATOM   1987  HE2 LYS A 123      14.109  13.353   4.059  1.00 98.76           H  
ATOM   1988  HE3 LYS A 123      14.418  13.417   5.799  1.00 98.76           H  
ATOM   1989  NZ  LYS A 123      15.862  12.354   4.643  1.00 98.76           N  
ATOM   1990  HZ1 LYS A 123      16.469  13.151   4.517  1.00 98.76           H  
ATOM   1991  HZ2 LYS A 123      16.222  11.748   5.367  1.00 98.76           H  
ATOM   1992  HZ3 LYS A 123      15.864  11.855   3.765  1.00 98.76           H  
ATOM   1993  N   TYR A 124       7.722   9.848   6.130  1.00 98.85           N  
ATOM   1994  H   TYR A 124       7.517  10.626   6.741  1.00 98.85           H  
ATOM   1995  CA  TYR A 124       6.745   8.758   6.071  1.00 98.85           C  
ATOM   1996  HA  TYR A 124       6.041   8.906   6.890  1.00 98.85           H  
ATOM   1997  C   TYR A 124       7.357   7.376   6.315  1.00 98.85           C  
ATOM   1998  CB  TYR A 124       5.944   8.832   4.762  1.00 98.85           C  
ATOM   1999  HB2 TYR A 124       5.206   8.030   4.751  1.00 98.85           H  
ATOM   2000  HB3 TYR A 124       6.617   8.659   3.922  1.00 98.85           H  
ATOM   2001  O   TYR A 124       7.006   6.412   5.641  1.00 98.85           O  
ATOM   2002  CG  TYR A 124       5.210  10.137   4.557  1.00 98.85           C  
ATOM   2003  CD1 TYR A 124       4.248  10.548   5.499  1.00 98.85           C  
ATOM   2004  HD1 TYR A 124       4.046   9.943   6.370  1.00 98.85           H  
ATOM   2005  CD2 TYR A 124       5.451  10.911   3.406  1.00 98.85           C  
ATOM   2006  HD2 TYR A 124       6.189  10.593   2.685  1.00 98.85           H  
ATOM   2007  CE1 TYR A 124       3.534  11.740   5.303  1.00 98.85           C  
ATOM   2008  HE1 TYR A 124       2.802  12.047   6.036  1.00 98.85           H  
ATOM   2009  CE2 TYR A 124       4.724  12.098   3.196  1.00 98.85           C  
ATOM   2010  HE2 TYR A 124       4.900  12.704   2.319  1.00 98.85           H  
ATOM   2011  OH  TYR A 124       3.082  13.664   3.960  1.00 98.85           O  
ATOM   2012  HH  TYR A 124       2.600  13.901   4.755  1.00 98.85           H  
ATOM   2013  CZ  TYR A 124       3.771  12.513   4.148  1.00 98.85           C  
ATOM   2014  N   ARG A 125       8.324   7.286   7.234  1.00 98.85           N  
ATOM   2015  H   ARG A 125       8.561   8.117   7.757  1.00 98.85           H  
ATOM   2016  CA  ARG A 125       9.054   6.049   7.519  1.00 98.85           C  
ATOM   2017  HA  ARG A 125       9.562   5.745   6.604  1.00 98.85           H  
ATOM   2018  C   ARG A 125       8.108   4.916   7.914  1.00 98.85           C  
ATOM   2019  CB  ARG A 125      10.088   6.330   8.609  1.00 98.85           C  
ATOM   2020  HB2 ARG A 125      10.723   7.144   8.262  1.00 98.85           H  
ATOM   2021  HB3 ARG A 125       9.576   6.649   9.517  1.00 98.85           H  
ATOM   2022  O   ARG A 125       7.241   5.130   8.754  1.00 98.85           O  
ATOM   2023  CG  ARG A 125      10.955   5.110   8.945  1.00 98.85           C  
ATOM   2024  HG2 ARG A 125      11.472   4.773   8.046  1.00 98.85           H  
ATOM   2025  HG3 ARG A 125      10.332   4.298   9.320  1.00 98.85           H  
ATOM   2026  CD  ARG A 125      11.995   5.447  10.011  1.00 98.85           C  
ATOM   2027  HD2 ARG A 125      12.601   4.555  10.174  1.00 98.85           H  
ATOM   2028  HD3 ARG A 125      11.483   5.691  10.942  1.00 98.85           H  
ATOM   2029  NE  ARG A 125      12.861   6.570   9.607  1.00 98.85           N  
ATOM   2030  HE  ARG A 125      12.483   7.487   9.797  1.00 98.85           H  
ATOM   2031  NH1 ARG A 125      14.585   5.394   8.613  1.00 98.85           N  
ATOM   2032 HH11 ARG A 125      15.431   5.362   8.062  1.00 98.85           H  
ATOM   2033 HH12 ARG A 125      14.134   4.516   8.828  1.00 98.85           H  
ATOM   2034  NH2 ARG A 125      14.610   7.589   8.575  1.00 98.85           N  
ATOM   2035 HH21 ARG A 125      15.472   7.518   8.055  1.00 98.85           H  
ATOM   2036 HH22 ARG A 125      14.176   8.480   8.772  1.00 98.85           H  
ATOM   2037  CZ  ARG A 125      14.002   6.501   8.945  1.00 98.85           C  
ATOM   2038  N   LEU A 126       8.303   3.743   7.314  1.00 98.92           N  
ATOM   2039  H   LEU A 126       9.064   3.667   6.654  1.00 98.92           H  
ATOM   2040  CA  LEU A 126       7.509   2.541   7.566  1.00 98.92           C  
ATOM   2041  HA  LEU A 126       6.458   2.822   7.634  1.00 98.92           H  
ATOM   2042  C   LEU A 126       7.903   1.872   8.879  1.00 98.92           C  
ATOM   2043  CB  LEU A 126       7.697   1.567   6.387  1.00 98.92           C  
ATOM   2044  HB2 LEU A 126       7.370   2.066   5.475  1.00 98.92           H  
ATOM   2045  HB3 LEU A 126       8.759   1.344   6.288  1.00 98.92           H  
ATOM   2046  O   LEU A 126       9.091   1.653   9.114  1.00 98.92           O  
ATOM   2047  CG  LEU A 126       6.927   0.238   6.494  1.00 98.92           C  
ATOM   2048  HG  LEU A 126       7.213  -0.288   7.405  1.00 98.92           H  
ATOM   2049  CD1 LEU A 126       5.417   0.466   6.493  1.00 98.92           C  
ATOM   2050 HD11 LEU A 126       5.108   0.971   7.409  1.00 98.92           H  
ATOM   2051 HD12 LEU A 126       5.127   1.063   5.629  1.00 98.92           H  
ATOM   2052 HD13 LEU A 126       4.910  -0.498   6.452  1.00 98.92           H  
ATOM   2053  CD2 LEU A 126       7.269  -0.657   5.303  1.00 98.92           C  
ATOM   2054 HD21 LEU A 126       6.752  -1.611   5.400  1.00 98.92           H  
ATOM   2055 HD22 LEU A 126       8.342  -0.845   5.283  1.00 98.92           H  
ATOM   2056 HD23 LEU A 126       6.970  -0.174   4.372  1.00 98.92           H  
ATOM   2057  N   HIS A 127       6.908   1.468   9.664  1.00 98.91           N  
ATOM   2058  H   HIS A 127       5.962   1.757   9.458  1.00 98.91           H  
ATOM   2059  CA  HIS A 127       7.072   0.602  10.826  1.00 98.91           C  
ATOM   2060  HA  HIS A 127       8.088   0.207  10.857  1.00 98.91           H  
ATOM   2061  C   HIS A 127       6.092  -0.561  10.734  1.00 98.91           C  
ATOM   2062  CB  HIS A 127       6.869   1.409  12.105  1.00 98.91           C  
ATOM   2063  HB2 HIS A 127       5.861   1.825  12.103  1.00 98.91           H  
ATOM   2064  HB3 HIS A 127       6.965   0.749  12.967  1.00 98.91           H  
ATOM   2065  O   HIS A 127       4.890  -0.343  10.591  1.00 98.91           O  
ATOM   2066  CG  HIS A 127       7.864   2.531  12.239  1.00 98.91           C  
ATOM   2067  CD2 HIS A 127       7.679   3.805  11.792  1.00 98.91           C  
ATOM   2068  HD2 HIS A 127       6.798   4.171  11.286  1.00 98.91           H  
ATOM   2069  ND1 HIS A 127       9.125   2.442  12.835  1.00 98.91           N  
ATOM   2070  CE1 HIS A 127       9.657   3.667  12.745  1.00 98.91           C  
ATOM   2071  HE1 HIS A 127      10.634   3.933  13.121  1.00 98.91           H  
ATOM   2072  NE2 HIS A 127       8.806   4.511  12.139  1.00 98.91           N  
ATOM   2073  HE2 HIS A 127       8.949   5.502  12.001  1.00 98.91           H  
ATOM   2074  N   ILE A 128       6.621  -1.782  10.777  1.00 98.85           N  
ATOM   2075  H   ILE A 128       7.625  -1.859  10.849  1.00 98.85           H  
ATOM   2076  CA  ILE A 128       5.859  -3.033  10.758  1.00 98.85           C  
ATOM   2077  HA  ILE A 128       4.851  -2.806  11.105  1.00 98.85           H  
ATOM   2078  C   ILE A 128       6.449  -4.050  11.733  1.00 98.85           C  
ATOM   2079  CB  ILE A 128       5.750  -3.646   9.343  1.00 98.85           C  
ATOM   2080  HB  ILE A 128       5.367  -4.661   9.455  1.00 98.85           H  
ATOM   2081  O   ILE A 128       7.671  -4.157  11.869  1.00 98.85           O  
ATOM   2082  CG1 ILE A 128       7.115  -3.728   8.625  1.00 98.85           C  
ATOM   2083 HG12 ILE A 128       7.503  -2.723   8.459  1.00 98.85           H  
ATOM   2084 HG13 ILE A 128       7.819  -4.268   9.259  1.00 98.85           H  
ATOM   2085  CG2 ILE A 128       4.710  -2.869   8.530  1.00 98.85           C  
ATOM   2086 HG21 ILE A 128       5.065  -1.856   8.339  1.00 98.85           H  
ATOM   2087 HG22 ILE A 128       4.493  -3.378   7.591  1.00 98.85           H  
ATOM   2088 HG23 ILE A 128       3.788  -2.828   9.111  1.00 98.85           H  
ATOM   2089  CD1 ILE A 128       7.066  -4.444   7.275  1.00 98.85           C  
ATOM   2090 HD11 ILE A 128       6.413  -3.905   6.589  1.00 98.85           H  
ATOM   2091 HD12 ILE A 128       8.071  -4.464   6.852  1.00 98.85           H  
ATOM   2092 HD13 ILE A 128       6.709  -5.466   7.403  1.00 98.85           H  
ATOM   2093  N   SER A 129       5.586  -4.824  12.393  1.00 98.73           N  
ATOM   2094  H   SER A 129       4.598  -4.648  12.285  1.00 98.73           H  
ATOM   2095  CA  SER A 129       5.998  -5.972  13.208  1.00 98.73           C  
ATOM   2096  HA  SER A 129       6.821  -6.468  12.695  1.00 98.73           H  
ATOM   2097  C   SER A 129       4.878  -7.011  13.366  1.00 98.73           C  
ATOM   2098  CB  SER A 129       6.526  -5.494  14.567  1.00 98.73           C  
ATOM   2099  HB2 SER A 129       7.057  -6.317  15.046  1.00 98.73           H  
ATOM   2100  HB3 SER A 129       7.234  -4.677  14.424  1.00 98.73           H  
ATOM   2101  O   SER A 129       3.746  -6.779  12.948  1.00 98.73           O  
ATOM   2102  OG  SER A 129       5.499  -5.074  15.432  1.00 98.73           O  
ATOM   2103  HG  SER A 129       5.068  -4.293  15.078  1.00 98.73           H  
ATOM   2104  N   GLY A 130       5.204  -8.182  13.926  1.00 98.52           N  
ATOM   2105  H   GLY A 130       6.133  -8.289  14.309  1.00 98.52           H  
ATOM   2106  CA  GLY A 130       4.234  -9.263  14.151  1.00 98.52           C  
ATOM   2107  HA2 GLY A 130       4.682 -10.024  14.789  1.00 98.52           H  
ATOM   2108  HA3 GLY A 130       3.360  -8.870  14.669  1.00 98.52           H  
ATOM   2109  C   GLY A 130       3.771  -9.935  12.857  1.00 98.52           C  
ATOM   2110  O   GLY A 130       2.575 -10.034  12.601  1.00 98.52           O  
ATOM   2111  N   PHE A 131       4.715 -10.343  12.002  1.00 98.81           N  
ATOM   2112  H   PHE A 131       5.688 -10.233  12.249  1.00 98.81           H  
ATOM   2113  CA  PHE A 131       4.389 -10.966  10.720  1.00 98.81           C  
ATOM   2114  HA  PHE A 131       3.735 -10.280  10.183  1.00 98.81           H  
ATOM   2115  C   PHE A 131       3.659 -12.308  10.878  1.00 98.81           C  
ATOM   2116  CB  PHE A 131       5.644 -11.152   9.862  1.00 98.81           C  
ATOM   2117  HB2 PHE A 131       6.053 -10.171   9.622  1.00 98.81           H  
ATOM   2118  HB3 PHE A 131       6.395 -11.692  10.438  1.00 98.81           H  
ATOM   2119  O   PHE A 131       4.084 -13.192  11.623  1.00 98.81           O  
ATOM   2120  CG  PHE A 131       5.379 -11.910   8.570  1.00 98.81           C  
ATOM   2121  CD1 PHE A 131       5.667 -13.286   8.474  1.00 98.81           C  
ATOM   2122  HD1 PHE A 131       6.092 -13.803   9.322  1.00 98.81           H  
ATOM   2123  CD2 PHE A 131       4.789 -11.253   7.477  1.00 98.81           C  
ATOM   2124  HD2 PHE A 131       4.509 -10.214   7.569  1.00 98.81           H  
ATOM   2125  CE1 PHE A 131       5.396 -13.986   7.283  1.00 98.81           C  
ATOM   2126  HE1 PHE A 131       5.614 -15.041   7.208  1.00 98.81           H  
ATOM   2127  CE2 PHE A 131       4.551 -11.941   6.278  1.00 98.81           C  
ATOM   2128  HE2 PHE A 131       4.128 -11.418   5.432  1.00 98.81           H  
ATOM   2129  CZ  PHE A 131       4.847 -13.307   6.182  1.00 98.81           C  
ATOM   2130  HZ  PHE A 131       4.637 -13.833   5.263  1.00 98.81           H  
ATOM   2131  N   SER A 132       2.623 -12.494  10.067  1.00 98.66           N  
ATOM   2132  H   SER A 132       2.330 -11.701   9.514  1.00 98.66           H  
ATOM   2133  CA  SER A 132       2.003 -13.775   9.745  1.00 98.66           C  
ATOM   2134  HA  SER A 132       2.742 -14.566   9.874  1.00 98.66           H  
ATOM   2135  C   SER A 132       1.556 -13.780   8.278  1.00 98.66           C  
ATOM   2136  CB  SER A 132       0.832 -14.051  10.693  1.00 98.66           C  
ATOM   2137  HB2 SER A 132       1.191 -14.047  11.722  1.00 98.66           H  
ATOM   2138  HB3 SER A 132       0.415 -15.034  10.474  1.00 98.66           H  
ATOM   2139  O   SER A 132       1.449 -12.737   7.637  1.00 98.66           O  
ATOM   2140  OG  SER A 132      -0.179 -13.078  10.547  1.00 98.66           O  
ATOM   2141  HG  SER A 132       0.151 -12.261  10.929  1.00 98.66           H  
ATOM   2142  N   GLY A 133       1.304 -14.950   7.698  1.00 98.18           N  
ATOM   2143  H   GLY A 133       1.464 -15.809   8.204  1.00 98.18           H  
ATOM   2144  CA  GLY A 133       0.874 -15.037   6.304  1.00 98.18           C  
ATOM   2145  HA2 GLY A 133       1.387 -14.279   5.713  1.00 98.18           H  
ATOM   2146  HA3 GLY A 133      -0.197 -14.846   6.239  1.00 98.18           H  
ATOM   2147  C   GLY A 133       1.171 -16.386   5.675  1.00 98.18           C  
ATOM   2148  O   GLY A 133       1.701 -17.288   6.321  1.00 98.18           O  
ATOM   2149  N   ASN A 134       0.840 -16.516   4.393  1.00 98.17           N  
ATOM   2150  H   ASN A 134       0.441 -15.716   3.922  1.00 98.17           H  
ATOM   2151  CA  ASN A 134       1.156 -17.697   3.583  1.00 98.17           C  
ATOM   2152  HA  ASN A 134       1.595 -18.451   4.236  1.00 98.17           H  
ATOM   2153  C   ASN A 134       2.248 -17.413   2.529  1.00 98.17           C  
ATOM   2154  CB  ASN A 134      -0.141 -18.308   3.022  1.00 98.17           C  
ATOM   2155  HB2 ASN A 134       0.097 -19.277   2.582  1.00 98.17           H  
ATOM   2156  HB3 ASN A 134      -0.849 -18.466   3.836  1.00 98.17           H  
ATOM   2157  O   ASN A 134       2.317 -18.085   1.500  1.00 98.17           O  
ATOM   2158  CG  ASN A 134      -0.806 -17.460   1.956  1.00 98.17           C  
ATOM   2159  ND2 ASN A 134      -1.828 -17.978   1.310  1.00 98.17           N  
ATOM   2160 HD21 ASN A 134      -2.105 -18.932   1.494  1.00 98.17           H  
ATOM   2161 HD22 ASN A 134      -2.181 -17.479   0.506  1.00 98.17           H  
ATOM   2162  OD1 ASN A 134      -0.430 -16.336   1.685  1.00 98.17           O  
ATOM   2163  N   VAL A 135       3.098 -16.419   2.799  1.00 98.41           N  
ATOM   2164  H   VAL A 135       2.992 -15.949   3.687  1.00 98.41           H  
ATOM   2165  CA  VAL A 135       4.257 -16.013   1.990  1.00 98.41           C  
ATOM   2166  HA  VAL A 135       4.480 -16.796   1.265  1.00 98.41           H  
ATOM   2167  C   VAL A 135       5.490 -15.844   2.877  1.00 98.41           C  
ATOM   2168  CB  VAL A 135       3.984 -14.708   1.213  1.00 98.41           C  
ATOM   2169  HB  VAL A 135       4.865 -14.472   0.617  1.00 98.41           H  
ATOM   2170  O   VAL A 135       5.382 -15.816   4.100  1.00 98.41           O  
ATOM   2171  CG1 VAL A 135       2.817 -14.884   0.251  1.00 98.41           C  
ATOM   2172 HG11 VAL A 135       2.705 -13.975  -0.340  1.00 98.41           H  
ATOM   2173 HG12 VAL A 135       1.898 -15.057   0.811  1.00 98.41           H  
ATOM   2174 HG13 VAL A 135       3.003 -15.734  -0.406  1.00 98.41           H  
ATOM   2175  CG2 VAL A 135       3.678 -13.504   2.111  1.00 98.41           C  
ATOM   2176 HG21 VAL A 135       4.523 -13.299   2.770  1.00 98.41           H  
ATOM   2177 HG22 VAL A 135       3.505 -12.622   1.496  1.00 98.41           H  
ATOM   2178 HG23 VAL A 135       2.793 -13.693   2.719  1.00 98.41           H  
ATOM   2179  N   VAL A 136       6.669 -15.705   2.271  1.00 98.50           N  
ATOM   2180  H   VAL A 136       6.707 -15.766   1.263  1.00 98.50           H  
ATOM   2181  CA  VAL A 136       7.867 -15.238   2.988  1.00 98.50           C  
ATOM   2182  HA  VAL A 136       7.938 -15.770   3.937  1.00 98.50           H  
ATOM   2183  C   VAL A 136       7.731 -13.746   3.295  1.00 98.50           C  
ATOM   2184  CB  VAL A 136       9.141 -15.527   2.174  1.00 98.50           C  
ATOM   2185  HB  VAL A 136       9.040 -15.077   1.187  1.00 98.50           H  
ATOM   2186  O   VAL A 136       7.264 -12.994   2.438  1.00 98.50           O  
ATOM   2187  CG1 VAL A 136      10.413 -14.971   2.828  1.00 98.50           C  
ATOM   2188 HG11 VAL A 136      10.518 -15.355   3.843  1.00 98.50           H  
ATOM   2189 HG12 VAL A 136      11.285 -15.256   2.240  1.00 98.50           H  
ATOM   2190 HG13 VAL A 136      10.380 -13.882   2.853  1.00 98.50           H  
ATOM   2191  CG2 VAL A 136       9.327 -17.042   2.008  1.00 98.50           C  
ATOM   2192 HG21 VAL A 136       9.396 -17.519   2.986  1.00 98.50           H  
ATOM   2193 HG22 VAL A 136      10.239 -17.243   1.446  1.00 98.50           H  
ATOM   2194 HG23 VAL A 136       8.487 -17.470   1.461  1.00 98.50           H  
ATOM   2195  N   ASP A 137       8.165 -13.330   4.487  1.00 98.49           N  
ATOM   2196  H   ASP A 137       8.492 -14.017   5.151  1.00 98.49           H  
ATOM   2197  CA  ASP A 137       8.175 -11.934   4.945  1.00 98.49           C  
ATOM   2198  HA  ASP A 137       7.193 -11.504   4.746  1.00 98.49           H  
ATOM   2199  C   ASP A 137       9.219 -11.084   4.202  1.00 98.49           C  
ATOM   2200  CB  ASP A 137       8.394 -11.884   6.461  1.00 98.49           C  
ATOM   2201  HB2 ASP A 137       9.405 -12.217   6.698  1.00 98.49           H  
ATOM   2202  HB3 ASP A 137       7.704 -12.579   6.941  1.00 98.49           H  
ATOM   2203  O   ASP A 137      10.305 -10.779   4.695  1.00 98.49           O  
ATOM   2204  CG  ASP A 137       8.168 -10.482   7.038  1.00 98.49           C  
ATOM   2205  OD1 ASP A 137       7.831  -9.547   6.265  1.00 98.49           O  
ATOM   2206  OD2 ASP A 137       8.341 -10.341   8.265  1.00 98.49           O  
ATOM   2207  N   GLU A 138       8.895 -10.731   2.962  1.00 98.20           N  
ATOM   2208  H   GLU A 138       8.043 -11.113   2.579  1.00 98.20           H  
ATOM   2209  CA  GLU A 138       9.753  -9.912   2.109  1.00 98.20           C  
ATOM   2210  HA  GLU A 138      10.794 -10.187   2.276  1.00 98.20           H  
ATOM   2211  C   GLU A 138       9.644  -8.415   2.445  1.00 98.20           C  
ATOM   2212  CB  GLU A 138       9.390 -10.185   0.636  1.00 98.20           C  
ATOM   2213  HB2 GLU A 138       9.947  -9.501  -0.004  1.00 98.20           H  
ATOM   2214  HB3 GLU A 138       8.332  -9.964   0.498  1.00 98.20           H  
ATOM   2215  O   GLU A 138      10.582  -7.658   2.197  1.00 98.20           O  
ATOM   2216  CG  GLU A 138       9.653 -11.628   0.150  1.00 98.20           C  
ATOM   2217  HG2 GLU A 138       9.230 -11.728  -0.849  1.00 98.20           H  
ATOM   2218  HG3 GLU A 138       9.145 -12.347   0.793  1.00 98.20           H  
ATOM   2219  CD  GLU A 138      11.142 -11.974   0.070  1.00 98.20           C  
ATOM   2220  OE1 GLU A 138      11.528 -13.068  -0.398  1.00 98.20           O  
ATOM   2221  OE2 GLU A 138      11.976 -11.104   0.360  1.00 98.20           O  
ATOM   2222  N   LEU A 139       8.521  -7.961   3.020  1.00 98.61           N  
ATOM   2223  H   LEU A 139       7.808  -8.625   3.286  1.00 98.61           H  
ATOM   2224  CA  LEU A 139       8.330  -6.543   3.338  1.00 98.61           C  
ATOM   2225  HA  LEU A 139       8.691  -5.967   2.486  1.00 98.61           H  
ATOM   2226  C   LEU A 139       9.148  -6.111   4.558  1.00 98.61           C  
ATOM   2227  CB  LEU A 139       6.842  -6.227   3.531  1.00 98.61           C  
ATOM   2228  HB2 LEU A 139       6.539  -6.687   4.472  1.00 98.61           H  
ATOM   2229  HB3 LEU A 139       6.266  -6.668   2.717  1.00 98.61           H  
ATOM   2230  O   LEU A 139       9.515  -4.943   4.641  1.00 98.61           O  
ATOM   2231  CG  LEU A 139       6.493  -4.733   3.649  1.00 98.61           C  
ATOM   2232  HG  LEU A 139       7.077  -4.264   4.441  1.00 98.61           H  
ATOM   2233  CD1 LEU A 139       6.750  -3.975   2.347  1.00 98.61           C  
ATOM   2234 HD11 LEU A 139       6.183  -4.437   1.538  1.00 98.61           H  
ATOM   2235 HD12 LEU A 139       7.813  -3.990   2.109  1.00 98.61           H  
ATOM   2236 HD13 LEU A 139       6.441  -2.937   2.466  1.00 98.61           H  
ATOM   2237  CD2 LEU A 139       5.014  -4.593   3.996  1.00 98.61           C  
ATOM   2238 HD21 LEU A 139       4.419  -5.054   3.209  1.00 98.61           H  
ATOM   2239 HD22 LEU A 139       4.812  -5.092   4.944  1.00 98.61           H  
ATOM   2240 HD23 LEU A 139       4.752  -3.540   4.096  1.00 98.61           H  
ATOM   2241  N   MET A 140       9.511  -7.019   5.467  1.00 98.42           N  
ATOM   2242  H   MET A 140       9.117  -7.949   5.426  1.00 98.42           H  
ATOM   2243  CA  MET A 140      10.331  -6.669   6.629  1.00 98.42           C  
ATOM   2244  HA  MET A 140       9.783  -5.922   7.202  1.00 98.42           H  
ATOM   2245  C   MET A 140      11.686  -6.045   6.261  1.00 98.42           C  
ATOM   2246  CB  MET A 140      10.497  -7.909   7.510  1.00 98.42           C  
ATOM   2247  HB2 MET A 140       9.496  -8.284   7.724  1.00 98.42           H  
ATOM   2248  HB3 MET A 140      11.070  -8.673   6.986  1.00 98.42           H  
ATOM   2249  O   MET A 140      12.220  -5.247   7.030  1.00 98.42           O  
ATOM   2250  CG  MET A 140      11.139  -7.606   8.862  1.00 98.42           C  
ATOM   2251  HG2 MET A 140      11.247  -8.543   9.408  1.00 98.42           H  
ATOM   2252  HG3 MET A 140      12.133  -7.187   8.706  1.00 98.42           H  
ATOM   2253  SD  MET A 140      10.155  -6.467   9.874  1.00 98.42           S  
ATOM   2254  CE  MET A 140      11.405  -6.004  11.084  1.00 98.42           C  
ATOM   2255  HE1 MET A 140      12.196  -5.436  10.594  1.00 98.42           H  
ATOM   2256  HE2 MET A 140      11.825  -6.906  11.527  1.00 98.42           H  
ATOM   2257  HE3 MET A 140      10.935  -5.415  11.871  1.00 98.42           H  
ATOM   2258  N   THR A 141      12.231  -6.301   5.063  1.00 97.74           N  
ATOM   2259  H   THR A 141      11.754  -6.926   4.430  1.00 97.74           H  
ATOM   2260  CA  THR A 141      13.452  -5.608   4.599  1.00 97.74           C  
ATOM   2261  HA  THR A 141      14.195  -5.671   5.394  1.00 97.74           H  
ATOM   2262  C   THR A 141      13.245  -4.116   4.328  1.00 97.74           C  
ATOM   2263  CB  THR A 141      14.060  -6.258   3.350  1.00 97.74           C  
ATOM   2264  HB  THR A 141      15.013  -5.771   3.143  1.00 97.74           H  
ATOM   2265  O   THR A 141      14.215  -3.372   4.226  1.00 97.74           O  
ATOM   2266  CG2 THR A 141      14.323  -7.748   3.572  1.00 97.74           C  
ATOM   2267 HG21 THR A 141      13.395  -8.312   3.481  1.00 97.74           H  
ATOM   2268 HG22 THR A 141      15.042  -8.099   2.832  1.00 97.74           H  
ATOM   2269 HG23 THR A 141      14.746  -7.908   4.563  1.00 97.74           H  
ATOM   2270  OG1 THR A 141      13.235  -6.127   2.215  1.00 97.74           O  
ATOM   2271  HG1 THR A 141      13.066  -5.196   2.053  1.00 97.74           H  
ATOM   2272  N   HIS A 142      11.991  -3.686   4.195  1.00 98.52           N  
ATOM   2273  H   HIS A 142      11.248  -4.363   4.300  1.00 98.52           H  
ATOM   2274  CA  HIS A 142      11.571  -2.295   4.050  1.00 98.52           C  
ATOM   2275  HA  HIS A 142      12.385  -1.710   3.622  1.00 98.52           H  
ATOM   2276  C   HIS A 142      11.204  -1.648   5.392  1.00 98.52           C  
ATOM   2277  CB  HIS A 142      10.380  -2.242   3.087  1.00 98.52           C  
ATOM   2278  HB2 HIS A 142       9.538  -2.812   3.479  1.00 98.52           H  
ATOM   2279  HB3 HIS A 142      10.048  -1.206   3.012  1.00 98.52           H  
ATOM   2280  O   HIS A 142      10.961  -0.441   5.446  1.00 98.52           O  
ATOM   2281  CG  HIS A 142      10.720  -2.717   1.703  1.00 98.52           C  
ATOM   2282  CD2 HIS A 142      10.733  -3.989   1.190  1.00 98.52           C  
ATOM   2283  HD2 HIS A 142      10.489  -4.894   1.727  1.00 98.52           H  
ATOM   2284  ND1 HIS A 142      11.123  -1.881   0.708  1.00 98.52           N  
ATOM   2285  HD1 HIS A 142      11.257  -0.886   0.816  1.00 98.52           H  
ATOM   2286  CE1 HIS A 142      11.354  -2.597  -0.387  1.00 98.52           C  
ATOM   2287  HE1 HIS A 142      11.660  -2.152  -1.323  1.00 98.52           H  
ATOM   2288  NE2 HIS A 142      11.148  -3.905  -0.153  1.00 98.52           N  
ATOM   2289  N   ASN A 143      11.159  -2.424   6.480  1.00 98.74           N  
ATOM   2290  H   ASN A 143      11.404  -3.401   6.409  1.00 98.74           H  
ATOM   2291  CA  ASN A 143      10.875  -1.879   7.796  1.00 98.74           C  
ATOM   2292  HA  ASN A 143       9.901  -1.391   7.751  1.00 98.74           H  
ATOM   2293  C   ASN A 143      11.919  -0.823   8.177  1.00 98.74           C  
ATOM   2294  CB  ASN A 143      10.812  -2.998   8.842  1.00 98.74           C  
ATOM   2295  HB2 ASN A 143      11.801  -3.441   8.963  1.00 98.74           H  
ATOM   2296  HB3 ASN A 143      10.118  -3.773   8.515  1.00 98.74           H  
ATOM   2297  O   ASN A 143      13.108  -0.953   7.871  1.00 98.74           O  
ATOM   2298  CG  ASN A 143      10.322  -2.455  10.170  1.00 98.74           C  
ATOM   2299  ND2 ASN A 143      10.891  -2.855  11.278  1.00 98.74           N  
ATOM   2300 HD21 ASN A 143      10.413  -2.566  12.119  1.00 98.74           H  
ATOM   2301 HD22 ASN A 143      11.541  -3.628  11.253  1.00 98.74           H  
ATOM   2302  OD1 ASN A 143       9.447  -1.614  10.228  1.00 98.74           O  
ATOM   2303  N   ASN A 144      11.471   0.220   8.869  1.00 98.62           N  
ATOM   2304  H   ASN A 144      10.488   0.258   9.100  1.00 98.62           H  
ATOM   2305  CA  ASN A 144      12.276   1.361   9.271  1.00 98.62           C  
ATOM   2306  HA  ASN A 144      11.595   2.057   9.759  1.00 98.62           H  
ATOM   2307  C   ASN A 144      12.890   2.129   8.082  1.00 98.62           C  
ATOM   2308  CB  ASN A 144      13.284   0.880  10.338  1.00 98.62           C  
ATOM   2309  HB2 ASN A 144      14.024   0.231   9.870  1.00 98.62           H  
ATOM   2310  HB3 ASN A 144      12.750   0.295  11.088  1.00 98.62           H  
ATOM   2311  O   ASN A 144      13.825   2.894   8.296  1.00 98.62           O  
ATOM   2312  CG  ASN A 144      14.006   1.988  11.076  1.00 98.62           C  
ATOM   2313  ND2 ASN A 144      15.303   1.874  11.245  1.00 98.62           N  
ATOM   2314 HD21 ASN A 144      15.782   1.060  10.887  1.00 98.62           H  
ATOM   2315 HD22 ASN A 144      15.744   2.591  11.804  1.00 98.62           H  
ATOM   2316  OD1 ASN A 144      13.438   2.960  11.537  1.00 98.62           O  
ATOM   2317  N   MET A 145      12.408   1.976   6.841  1.00 98.60           N  
ATOM   2318  H   MET A 145      11.673   1.302   6.684  1.00 98.60           H  
ATOM   2319  CA  MET A 145      12.873   2.765   5.688  1.00 98.60           C  
ATOM   2320  HA  MET A 145      13.879   3.130   5.895  1.00 98.60           H  
ATOM   2321  C   MET A 145      11.999   3.995   5.452  1.00 98.60           C  
ATOM   2322  CB  MET A 145      12.966   1.920   4.413  1.00 98.60           C  
ATOM   2323  HB2 MET A 145      13.252   2.564   3.581  1.00 98.60           H  
ATOM   2324  HB3 MET A 145      11.990   1.494   4.182  1.00 98.60           H  
ATOM   2325  O   MET A 145      10.790   3.970   5.682  1.00 98.60           O  
ATOM   2326  CG  MET A 145      13.996   0.796   4.522  1.00 98.60           C  
ATOM   2327  HG2 MET A 145      13.687   0.096   5.298  1.00 98.60           H  
ATOM   2328  HG3 MET A 145      13.976   0.262   3.571  1.00 98.60           H  
ATOM   2329  SD  MET A 145      15.704   1.341   4.836  1.00 98.60           S  
ATOM   2330  CE  MET A 145      15.936   0.670   6.502  1.00 98.60           C  
ATOM   2331  HE1 MET A 145      16.942   0.901   6.853  1.00 98.60           H  
ATOM   2332  HE2 MET A 145      15.204   1.103   7.184  1.00 98.60           H  
ATOM   2333  HE3 MET A 145      15.796  -0.411   6.481  1.00 98.60           H  
ATOM   2334  N   ALA A 146      12.619   5.088   5.001  1.00 98.65           N  
ATOM   2335  H   ALA A 146      13.578   4.993   4.700  1.00 98.65           H  
ATOM   2336  CA  ALA A 146      11.905   6.287   4.572  1.00 98.65           C  
ATOM   2337  HA  ALA A 146      11.120   6.520   5.291  1.00 98.65           H  
ATOM   2338  C   ALA A 146      11.237   6.058   3.208  1.00 98.65           C  
ATOM   2339  CB  ALA A 146      12.885   7.462   4.539  1.00 98.65           C  
ATOM   2340  HB1 ALA A 146      12.376   8.341   4.144  1.00 98.65           H  
ATOM   2341  HB2 ALA A 146      13.722   7.217   3.886  1.00 98.65           H  
ATOM   2342  HB3 ALA A 146      13.250   7.670   5.545  1.00 98.65           H  
ATOM   2343  O   ALA A 146      11.714   5.257   2.405  1.00 98.65           O  
ATOM   2344  N   PHE A 147      10.138   6.761   2.942  1.00 98.80           N  
ATOM   2345  H   PHE A 147       9.800   7.435   3.615  1.00 98.80           H  
ATOM   2346  CA  PHE A 147       9.515   6.743   1.621  1.00 98.80           C  
ATOM   2347  HA  PHE A 147       9.482   5.715   1.260  1.00 98.80           H  
ATOM   2348  C   PHE A 147      10.356   7.575   0.647  1.00 98.80           C  
ATOM   2349  CB  PHE A 147       8.077   7.265   1.728  1.00 98.80           C  
ATOM   2350  HB2 PHE A 147       8.086   8.352   1.799  1.00 98.80           H  
ATOM   2351  HB3 PHE A 147       7.638   6.884   2.650  1.00 98.80           H  
ATOM   2352  O   PHE A 147      10.818   8.655   1.020  1.00 98.80           O  
ATOM   2353  CG  PHE A 147       7.178   6.832   0.587  1.00 98.80           C  
ATOM   2354  CD1 PHE A 147       6.961   7.657  -0.532  1.00 98.80           C  
ATOM   2355  HD1 PHE A 147       7.462   8.610  -0.612  1.00 98.80           H  
ATOM   2356  CD2 PHE A 147       6.543   5.582   0.654  1.00 98.80           C  
ATOM   2357  HD2 PHE A 147       6.737   4.931   1.494  1.00 98.80           H  
ATOM   2358  CE1 PHE A 147       6.098   7.228  -1.559  1.00 98.80           C  
ATOM   2359  HE1 PHE A 147       5.943   7.852  -2.427  1.00 98.80           H  
ATOM   2360  CE2 PHE A 147       5.668   5.158  -0.355  1.00 98.80           C  
ATOM   2361  HE2 PHE A 147       5.176   4.200  -0.277  1.00 98.80           H  
ATOM   2362  CZ  PHE A 147       5.446   5.985  -1.466  1.00 98.80           C  
ATOM   2363  HZ  PHE A 147       4.788   5.655  -2.256  1.00 98.80           H  
ATOM   2364  N   SER A 148      10.510   7.125  -0.594  1.00 98.61           N  
ATOM   2365  H   SER A 148      10.158   6.207  -0.824  1.00 98.61           H  
ATOM   2366  CA  SER A 148      11.189   7.874  -1.661  1.00 98.61           C  
ATOM   2367  HA  SER A 148      11.380   8.896  -1.331  1.00 98.61           H  
ATOM   2368  C   SER A 148      10.319   7.941  -2.909  1.00 98.61           C  
ATOM   2369  CB  SER A 148      12.541   7.257  -2.033  1.00 98.61           C  
ATOM   2370  HB2 SER A 148      12.371   6.311  -2.547  1.00 98.61           H  
ATOM   2371  HB3 SER A 148      13.063   7.927  -2.717  1.00 98.61           H  
ATOM   2372  O   SER A 148       9.555   7.018  -3.187  1.00 98.61           O  
ATOM   2373  OG  SER A 148      13.344   7.039  -0.895  1.00 98.61           O  
ATOM   2374  HG  SER A 148      14.079   6.471  -1.138  1.00 98.61           H  
ATOM   2375  N   THR A 149      10.464   9.016  -3.676  1.00 98.25           N  
ATOM   2376  H   THR A 149      11.141   9.711  -3.394  1.00 98.25           H  
ATOM   2377  CA  THR A 149       9.875   9.224  -5.010  1.00 98.25           C  
ATOM   2378  HA  THR A 149       9.527   8.275  -5.416  1.00 98.25           H  
ATOM   2379  C   THR A 149      10.956   9.765  -5.941  1.00 98.25           C  
ATOM   2380  CB  THR A 149       8.690  10.203  -4.971  1.00 98.25           C  
ATOM   2381  HB  THR A 149       8.347  10.388  -5.989  1.00 98.25           H  
ATOM   2382  O   THR A 149      11.988  10.211  -5.453  1.00 98.25           O  
ATOM   2383  CG2 THR A 149       7.524   9.645  -4.159  1.00 98.25           C  
ATOM   2384 HG21 THR A 149       7.245   8.665  -4.547  1.00 98.25           H  
ATOM   2385 HG22 THR A 149       7.801   9.557  -3.109  1.00 98.25           H  
ATOM   2386 HG23 THR A 149       6.668  10.314  -4.253  1.00 98.25           H  
ATOM   2387  OG1 THR A 149       9.057  11.425  -4.380  1.00 98.25           O  
ATOM   2388  HG1 THR A 149       9.039  12.092  -5.070  1.00 98.25           H  
ATOM   2389  N   ALA A 150      10.741   9.747  -7.259  1.00 95.70           N  
ATOM   2390  H   ALA A 150       9.876   9.373  -7.624  1.00 95.70           H  
ATOM   2391  CA  ALA A 150      11.754  10.185  -8.230  1.00 95.70           C  
ATOM   2392  HA  ALA A 150      12.648   9.573  -8.108  1.00 95.70           H  
ATOM   2393  C   ALA A 150      12.197  11.656  -8.050  1.00 95.70           C  
ATOM   2394  CB  ALA A 150      11.186   9.943  -9.635  1.00 95.70           C  
ATOM   2395  HB1 ALA A 150      10.962   8.885  -9.769  1.00 95.70           H  
ATOM   2396  HB2 ALA A 150      11.928  10.238 -10.377  1.00 95.70           H  
ATOM   2397  HB3 ALA A 150      10.281  10.533  -9.786  1.00 95.70           H  
ATOM   2398  O   ALA A 150      13.287  12.041  -8.439  1.00 95.70           O  
ATOM   2399  N   ASP A 151      11.349  12.498  -7.456  1.00 97.40           N  
ATOM   2400  H   ASP A 151      10.448  12.150  -7.161  1.00 97.40           H  
ATOM   2401  CA  ASP A 151      11.639  13.899  -7.125  1.00 97.40           C  
ATOM   2402  HA  ASP A 151      12.450  14.248  -7.764  1.00 97.40           H  
ATOM   2403  C   ASP A 151      12.110  14.103  -5.671  1.00 97.40           C  
ATOM   2404  CB  ASP A 151      10.394  14.749  -7.441  1.00 97.40           C  
ATOM   2405  HB2 ASP A 151      10.639  15.801  -7.298  1.00 97.40           H  
ATOM   2406  HB3 ASP A 151      10.128  14.613  -8.489  1.00 97.40           H  
ATOM   2407  O   ASP A 151      12.372  15.236  -5.257  1.00 97.40           O  
ATOM   2408  CG  ASP A 151       9.176  14.392  -6.577  1.00 97.40           C  
ATOM   2409  OD1 ASP A 151       8.940  13.189  -6.310  1.00 97.40           O  
ATOM   2410  OD2 ASP A 151       8.392  15.294  -6.213  1.00 97.40           O  
ATOM   2411  N   ARG A 152      12.194  13.030  -4.869  1.00 97.06           N  
ATOM   2412  H   ARG A 152      12.039  12.123  -5.286  1.00 97.06           H  
ATOM   2413  CA  ARG A 152      12.664  13.074  -3.479  1.00 97.06           C  
ATOM   2414  HA  ARG A 152      13.426  13.852  -3.429  1.00 97.06           H  
ATOM   2415  C   ARG A 152      13.343  11.764  -3.054  1.00 97.06           C  
ATOM   2416  CB  ARG A 152      11.507  13.486  -2.549  1.00 97.06           C  
ATOM   2417  HB2 ARG A 152      10.776  12.681  -2.479  1.00 97.06           H  
ATOM   2418  HB3 ARG A 152      11.014  14.368  -2.958  1.00 97.06           H  
ATOM   2419  O   ARG A 152      12.707  10.843  -2.535  1.00 97.06           O  
ATOM   2420  CG  ARG A 152      12.059  13.820  -1.155  1.00 97.06           C  
ATOM   2421  HG2 ARG A 152      12.440  12.902  -0.708  1.00 97.06           H  
ATOM   2422  HG3 ARG A 152      12.895  14.513  -1.248  1.00 97.06           H  
ATOM   2423  CD  ARG A 152      11.016  14.426  -0.211  1.00 97.06           C  
ATOM   2424  HD2 ARG A 152      11.402  14.358   0.806  1.00 97.06           H  
ATOM   2425  HD3 ARG A 152      10.103  13.834  -0.272  1.00 97.06           H  
ATOM   2426  NE  ARG A 152      10.734  15.840  -0.519  1.00 97.06           N  
ATOM   2427  HE  ARG A 152      11.171  16.207  -1.353  1.00 97.06           H  
ATOM   2428  NH1 ARG A 152       9.254  16.246   1.195  1.00 97.06           N  
ATOM   2429 HH11 ARG A 152       8.576  16.845   1.644  1.00 97.06           H  
ATOM   2430 HH12 ARG A 152       9.185  15.250   1.344  1.00 97.06           H  
ATOM   2431  NH2 ARG A 152       9.902  17.921  -0.122  1.00 97.06           N  
ATOM   2432 HH21 ARG A 152      10.403  18.262  -0.930  1.00 97.06           H  
ATOM   2433 HH22 ARG A 152       9.298  18.530   0.411  1.00 97.06           H  
ATOM   2434  CZ  ARG A 152       9.966  16.656   0.183  1.00 97.06           C  
ATOM   2435  N   GLU A 153      14.666  11.763  -3.191  1.00 95.12           N  
ATOM   2436  H   GLU A 153      15.070  12.506  -3.743  1.00 95.12           H  
ATOM   2437  CA  GLU A 153      15.598  10.738  -2.712  1.00 95.12           C  
ATOM   2438  HA  GLU A 153      15.313   9.764  -3.108  1.00 95.12           H  
ATOM   2439  C   GLU A 153      15.637  10.676  -1.177  1.00 95.12           C  
ATOM   2440  CB  GLU A 153      16.994  11.084  -3.254  1.00 95.12           C  
ATOM   2441  HB2 GLU A 153      16.936  11.235  -4.332  1.00 95.12           H  
ATOM   2442  HB3 GLU A 153      17.306  12.034  -2.819  1.00 95.12           H  
ATOM   2443  O   GLU A 153      16.066  11.618  -0.505  1.00 95.12           O  
ATOM   2444  CG  GLU A 153      18.072  10.037  -2.938  1.00 95.12           C  
ATOM   2445  HG2 GLU A 153      19.036  10.543  -2.890  1.00 95.12           H  
ATOM   2446  HG3 GLU A 153      17.897   9.582  -1.963  1.00 95.12           H  
ATOM   2447  CD  GLU A 153      18.126   8.980  -4.030  1.00 95.12           C  
ATOM   2448  OE1 GLU A 153      17.568   7.890  -3.802  1.00 95.12           O  
ATOM   2449  OE2 GLU A 153      18.643   9.312  -5.112  1.00 95.12           O  
ATOM   2450  N   ASN A 154      15.213   9.550  -0.605  1.00 96.18           N  
ATOM   2451  H   ASN A 154      14.812   8.832  -1.191  1.00 96.18           H  
ATOM   2452  CA  ASN A 154      15.360   9.262   0.823  1.00 96.18           C  
ATOM   2453  HA  ASN A 154      16.102   9.935   1.253  1.00 96.18           H  
ATOM   2454  C   ASN A 154      15.860   7.838   1.098  1.00 96.18           C  
ATOM   2455  CB  ASN A 154      14.012   9.474   1.524  1.00 96.18           C  
ATOM   2456  HB2 ASN A 154      13.282   8.817   1.052  1.00 96.18           H  
ATOM   2457  HB3 ASN A 154      14.097   9.172   2.569  1.00 96.18           H  
ATOM   2458  O   ASN A 154      15.898   7.437   2.267  1.00 96.18           O  
ATOM   2459  CG  ASN A 154      13.507  10.896   1.523  1.00 96.18           C  
ATOM   2460  ND2 ASN A 154      12.250  11.071   1.201  1.00 96.18           N  
ATOM   2461 HD21 ASN A 154      11.888  12.011   1.127  1.00 96.18           H  
ATOM   2462 HD22 ASN A 154      11.719  10.260   0.915  1.00 96.18           H  
ATOM   2463  OD1 ASN A 154      14.167  11.832   1.963  1.00 96.18           O  
ATOM   2464  N   ASP A 155      16.188   7.071   0.056  1.00 93.56           N  
ATOM   2465  H   ASP A 155      16.339   7.494  -0.849  1.00 93.56           H  
ATOM   2466  CA  ASP A 155      16.630   5.696   0.226  1.00 93.56           C  
ATOM   2467  HA  ASP A 155      16.082   5.281   1.072  1.00 93.56           H  
ATOM   2468  C   ASP A 155      18.107   5.636   0.629  1.00 93.56           C  
ATOM   2469  CB  ASP A 155      16.207   4.833  -0.967  1.00 93.56           C  
ATOM   2470  HB2 ASP A 155      15.149   5.029  -1.141  1.00 93.56           H  
ATOM   2471  HB3 ASP A 155      16.307   3.785  -0.685  1.00 93.56           H  
ATOM   2472  O   ASP A 155      18.814   6.645   0.655  1.00 93.56           O  
ATOM   2473  CG  ASP A 155      16.968   5.044  -2.271  1.00 93.56           C  
ATOM   2474  OD1 ASP A 155      18.179   4.745  -2.237  1.00 93.56           O  
ATOM   2475  OD2 ASP A 155      16.268   5.318  -3.278  1.00 93.56           O  
ATOM   2476  N   ILE A 156      18.542   4.465   1.088  1.00 92.53           N  
ATOM   2477  H   ILE A 156      17.946   3.657   0.972  1.00 92.53           H  
ATOM   2478  CA  ILE A 156      19.886   4.294   1.654  1.00 92.53           C  
ATOM   2479  HA  ILE A 156      20.246   5.270   1.980  1.00 92.53           H  
ATOM   2480  C   ILE A 156      20.904   3.824   0.610  1.00 92.53           C  
ATOM   2481  CB  ILE A 156      19.860   3.393   2.905  1.00 92.53           C  
ATOM   2482  HB  ILE A 156      20.870   3.388   3.316  1.00 92.53           H  
ATOM   2483  O   ILE A 156      22.025   3.465   0.977  1.00 92.53           O  
ATOM   2484  CG1 ILE A 156      19.474   1.941   2.557  1.00 92.53           C  
ATOM   2485 HG12 ILE A 156      20.033   1.609   1.683  1.00 92.53           H  
ATOM   2486 HG13 ILE A 156      18.411   1.889   2.319  1.00 92.53           H  
ATOM   2487  CG2 ILE A 156      18.932   3.977   3.988  1.00 92.53           C  
ATOM   2488 HG21 ILE A 156      19.053   3.432   4.924  1.00 92.53           H  
ATOM   2489 HG22 ILE A 156      19.183   5.025   4.154  1.00 92.53           H  
ATOM   2490 HG23 ILE A 156      17.892   3.912   3.668  1.00 92.53           H  
ATOM   2491  CD1 ILE A 156      19.788   0.965   3.693  1.00 92.53           C  
ATOM   2492 HD11 ILE A 156      19.724  -0.054   3.313  1.00 92.53           H  
ATOM   2493 HD12 ILE A 156      20.803   1.129   4.056  1.00 92.53           H  
ATOM   2494 HD13 ILE A 156      19.081   1.095   4.512  1.00 92.53           H  
ATOM   2495  N   GLN A 157      20.515   3.740  -0.665  1.00 90.24           N  
ATOM   2496  H   GLN A 157      19.645   4.159  -0.960  1.00 90.24           H  
ATOM   2497  CA  GLN A 157      21.352   3.181  -1.713  1.00 90.24           C  
ATOM   2498  HA  GLN A 157      21.835   2.301  -1.288  1.00 90.24           H  
ATOM   2499  C   GLN A 157      22.412   4.224  -2.142  1.00 90.24           C  
ATOM   2500  CB  GLN A 157      20.448   2.724  -2.878  1.00 90.24           C  
ATOM   2501  HB2 GLN A 157      20.351   3.543  -3.590  1.00 90.24           H  
ATOM   2502  HB3 GLN A 157      19.449   2.517  -2.496  1.00 90.24           H  
ATOM   2503  O   GLN A 157      22.061   5.301  -2.609  1.00 90.24           O  
ATOM   2504  CG  GLN A 157      20.887   1.458  -3.627  1.00 90.24           C  
ATOM   2505  HG2 GLN A 157      20.586   1.539  -4.671  1.00 90.24           H  
ATOM   2506  HG3 GLN A 157      20.350   0.609  -3.204  1.00 90.24           H  
ATOM   2507  CD  GLN A 157      22.376   1.176  -3.560  1.00 90.24           C  
ATOM   2508  NE2 GLN A 157      22.790   0.105  -2.915  1.00 90.24           N  
ATOM   2509 HE21 GLN A 157      22.119  -0.534  -2.515  1.00 90.24           H  
ATOM   2510 HE22 GLN A 157      23.788  -0.052  -2.916  1.00 90.24           H  
ATOM   2511  OE1 GLN A 157      23.208   1.923  -4.038  1.00 90.24           O  
ATOM   2512  N   PRO A 158      23.727   3.957  -1.997  1.00 87.75           N  
ATOM   2513  CA  PRO A 158      24.762   4.950  -2.306  1.00 87.75           C  
ATOM   2514  HA  PRO A 158      24.511   5.893  -1.821  1.00 87.75           H  
ATOM   2515  C   PRO A 158      24.998   5.248  -3.795  1.00 87.75           C  
ATOM   2516  CB  PRO A 158      26.045   4.388  -1.680  1.00 87.75           C  
ATOM   2517  HB2 PRO A 158      26.937   4.644  -2.251  1.00 87.75           H  
ATOM   2518  HB3 PRO A 158      26.137   4.756  -0.658  1.00 87.75           H  
ATOM   2519  O   PRO A 158      25.592   6.280  -4.096  1.00 87.75           O  
ATOM   2520  CG  PRO A 158      25.805   2.880  -1.656  1.00 87.75           C  
ATOM   2521  HG2 PRO A 158      26.421   2.381  -0.908  1.00 87.75           H  
ATOM   2522  HG3 PRO A 158      25.964   2.453  -2.647  1.00 87.75           H  
ATOM   2523  CD  PRO A 158      24.328   2.829  -1.300  1.00 87.75           C  
ATOM   2524  HD2 PRO A 158      24.213   2.973  -0.225  1.00 87.75           H  
ATOM   2525  HD3 PRO A 158      23.907   1.865  -1.582  1.00 87.75           H  
ATOM   2526  N   ILE A 159      24.651   4.340  -4.716  1.00 88.72           N  
ATOM   2527  H   ILE A 159      24.138   3.523  -4.416  1.00 88.72           H  
ATOM   2528  CA  ILE A 159      25.077   4.434  -6.128  1.00 88.72           C  
ATOM   2529  HA  ILE A 159      25.777   5.264  -6.228  1.00 88.72           H  
ATOM   2530  C   ILE A 159      23.954   4.770  -7.108  1.00 88.72           C  
ATOM   2531  CB  ILE A 159      25.832   3.167  -6.593  1.00 88.72           C  
ATOM   2532  HB  ILE A 159      26.084   3.310  -7.644  1.00 88.72           H  
ATOM   2533  O   ILE A 159      24.241   5.099  -8.258  1.00 88.72           O  
ATOM   2534  CG1 ILE A 159      24.996   1.875  -6.475  1.00 88.72           C  
ATOM   2535 HG12 ILE A 159      25.063   1.508  -5.451  1.00 88.72           H  
ATOM   2536 HG13 ILE A 159      23.953   2.083  -6.716  1.00 88.72           H  
ATOM   2537  CG2 ILE A 159      27.157   3.022  -5.825  1.00 88.72           C  
ATOM   2538 HG21 ILE A 159      26.965   2.833  -4.769  1.00 88.72           H  
ATOM   2539 HG22 ILE A 159      27.733   3.942  -5.919  1.00 88.72           H  
ATOM   2540 HG23 ILE A 159      27.743   2.201  -6.238  1.00 88.72           H  
ATOM   2541  CD1 ILE A 159      25.463   0.738  -7.384  1.00 88.72           C  
ATOM   2542 HD11 ILE A 159      25.442   1.064  -8.424  1.00 88.72           H  
ATOM   2543 HD12 ILE A 159      24.793  -0.114  -7.266  1.00 88.72           H  
ATOM   2544 HD13 ILE A 159      26.475   0.432  -7.119  1.00 88.72           H  
ATOM   2545  N   MET A 160      22.693   4.652  -6.701  1.00 91.07           N  
ATOM   2546  H   MET A 160      22.495   4.486  -5.724  1.00 91.07           H  
ATOM   2547  CA  MET A 160      21.553   4.846  -7.592  1.00 91.07           C  
ATOM   2548  HA  MET A 160      21.808   5.605  -8.332  1.00 91.07           H  
ATOM   2549  C   MET A 160      20.336   5.344  -6.829  1.00 91.07           C  
ATOM   2550  CB  MET A 160      21.213   3.539  -8.335  1.00 91.07           C  
ATOM   2551  HB2 MET A 160      20.383   3.733  -9.014  1.00 91.07           H  
ATOM   2552  HB3 MET A 160      22.072   3.241  -8.936  1.00 91.07           H  
ATOM   2553  O   MET A 160      20.108   4.910  -5.706  1.00 91.07           O  
ATOM   2554  CG  MET A 160      20.836   2.371  -7.408  1.00 91.07           C  
ATOM   2555  HG2 MET A 160      20.003   2.663  -6.769  1.00 91.07           H  
ATOM   2556  HG3 MET A 160      21.688   2.153  -6.764  1.00 91.07           H  
ATOM   2557  SD  MET A 160      20.374   0.837  -8.260  1.00 91.07           S  
ATOM   2558  CE  MET A 160      18.657   1.253  -8.644  1.00 91.07           C  
ATOM   2559  HE1 MET A 160      18.104   1.453  -7.726  1.00 91.07           H  
ATOM   2560  HE2 MET A 160      18.188   0.438  -9.195  1.00 91.07           H  
ATOM   2561  HE3 MET A 160      18.640   2.174  -9.228  1.00 91.07           H  
ATOM   2562  N   HIS A 161      19.520   6.155  -7.496  1.00 92.24           N  
ATOM   2563  H   HIS A 161      19.788   6.511  -8.402  1.00 92.24           H  
ATOM   2564  CA  HIS A 161      18.216   6.546  -6.989  1.00 92.24           C  
ATOM   2565  HA  HIS A 161      18.286   6.683  -5.909  1.00 92.24           H  
ATOM   2566  C   HIS A 161      17.194   5.446  -7.296  1.00 92.24           C  
ATOM   2567  CB  HIS A 161      17.806   7.884  -7.618  1.00 92.24           C  
ATOM   2568  HB2 HIS A 161      18.598   8.617  -7.463  1.00 92.24           H  
ATOM   2569  HB3 HIS A 161      17.691   7.769  -8.695  1.00 92.24           H  
ATOM   2570  O   HIS A 161      16.791   5.260  -8.451  1.00 92.24           O  
ATOM   2571  CG  HIS A 161      16.524   8.416  -7.027  1.00 92.24           C  
ATOM   2572  CD2 HIS A 161      15.907   9.591  -7.349  1.00 92.24           C  
ATOM   2573  HD2 HIS A 161      16.232  10.298  -8.098  1.00 92.24           H  
ATOM   2574  ND1 HIS A 161      15.876   7.904  -5.921  1.00 92.24           N  
ATOM   2575  HD1 HIS A 161      16.392   7.452  -5.179  1.00 92.24           H  
ATOM   2576  CE1 HIS A 161      14.865   8.729  -5.633  1.00 92.24           C  
ATOM   2577  HE1 HIS A 161      14.243   8.658  -4.753  1.00 92.24           H  
ATOM   2578  NE2 HIS A 161      14.820   9.753  -6.486  1.00 92.24           N  
ATOM   2579  N   CYS A 162      16.760   4.681  -6.289  1.00 95.42           N  
ATOM   2580  H   CYS A 162      17.073   4.872  -5.348  1.00 95.42           H  
ATOM   2581  CA  CYS A 162      15.877   3.543  -6.544  1.00 95.42           C  
ATOM   2582  HA  CYS A 162      16.349   2.902  -7.289  1.00 95.42           H  
ATOM   2583  C   CYS A 162      14.528   4.000  -7.124  1.00 95.42           C  
ATOM   2584  CB  CYS A 162      15.695   2.726  -5.262  1.00 95.42           C  
ATOM   2585  HB2 CYS A 162      14.990   1.916  -5.448  1.00 95.42           H  
ATOM   2586  HB3 CYS A 162      15.252   3.383  -4.513  1.00 95.42           H  
ATOM   2587  O   CYS A 162      14.031   3.397  -8.073  1.00 95.42           O  
ATOM   2588  SG  CYS A 162      17.213   2.032  -4.544  1.00 95.42           S  
ATOM   2589  N   ALA A 163      13.941   5.089  -6.623  1.00 95.66           N  
ATOM   2590  H   ALA A 163      14.417   5.609  -5.899  1.00 95.66           H  
ATOM   2591  CA  ALA A 163      12.636   5.540  -7.108  1.00 95.66           C  
ATOM   2592  HA  ALA A 163      11.950   4.694  -7.055  1.00 95.66           H  
ATOM   2593  C   ALA A 163      12.653   5.997  -8.581  1.00 95.66           C  
ATOM   2594  CB  ALA A 163      12.098   6.628  -6.182  1.00 95.66           C  
ATOM   2595  HB1 ALA A 163      12.184   6.320  -5.140  1.00 95.66           H  
ATOM   2596  HB2 ALA A 163      11.049   6.803  -6.419  1.00 95.66           H  
ATOM   2597  HB3 ALA A 163      12.657   7.550  -6.341  1.00 95.66           H  
ATOM   2598  O   ALA A 163      11.669   5.768  -9.287  1.00 95.66           O  
ATOM   2599  N   GLU A 164      13.762   6.572  -9.064  1.00 92.57           N  
ATOM   2600  H   GLU A 164      14.527   6.770  -8.435  1.00 92.57           H  
ATOM   2601  CA  GLU A 164      13.962   6.861 -10.493  1.00 92.57           C  
ATOM   2602  HA  GLU A 164      13.090   7.379 -10.891  1.00 92.57           H  
ATOM   2603  C   GLU A 164      14.133   5.578 -11.315  1.00 92.57           C  
ATOM   2604  CB  GLU A 164      15.196   7.750 -10.705  1.00 92.57           C  
ATOM   2605  HB2 GLU A 164      15.538   7.615 -11.731  1.00 92.57           H  
ATOM   2606  HB3 GLU A 164      15.991   7.421 -10.037  1.00 92.57           H  
ATOM   2607  O   GLU A 164      13.496   5.421 -12.356  1.00 92.57           O  
ATOM   2608  CG  GLU A 164      14.910   9.244 -10.504  1.00 92.57           C  
ATOM   2609  HG2 GLU A 164      14.495   9.399  -9.508  1.00 92.57           H  
ATOM   2610  HG3 GLU A 164      14.146   9.539 -11.223  1.00 92.57           H  
ATOM   2611  CD  GLU A 164      16.158  10.124 -10.723  1.00 92.57           C  
ATOM   2612  OE1 GLU A 164      16.076  11.337 -10.435  1.00 92.57           O  
ATOM   2613  OE2 GLU A 164      17.179   9.597 -11.225  1.00 92.57           O  
ATOM   2614  N   VAL A 165      14.942   4.622 -10.846  1.00 91.97           N  
ATOM   2615  H   VAL A 165      15.460   4.806  -9.999  1.00 91.97           H  
ATOM   2616  CA  VAL A 165      15.197   3.381 -11.598  1.00 91.97           C  
ATOM   2617  HA  VAL A 165      15.432   3.659 -12.625  1.00 91.97           H  
ATOM   2618  C   VAL A 165      13.954   2.495 -11.689  1.00 91.97           C  
ATOM   2619  CB  VAL A 165      16.413   2.627 -11.028  1.00 91.97           C  
ATOM   2620  HB  VAL A 165      16.302   2.503  -9.951  1.00 91.97           H  
ATOM   2621  O   VAL A 165      13.662   1.952 -12.757  1.00 91.97           O  
ATOM   2622  CG1 VAL A 165      16.586   1.238 -11.662  1.00 91.97           C  
ATOM   2623 HG11 VAL A 165      17.533   0.795 -11.353  1.00 91.97           H  
ATOM   2624 HG12 VAL A 165      15.782   0.576 -11.339  1.00 91.97           H  
ATOM   2625 HG13 VAL A 165      16.573   1.322 -12.748  1.00 91.97           H  
ATOM   2626  CG2 VAL A 165      17.678   3.450 -11.325  1.00 91.97           C  
ATOM   2627 HG21 VAL A 165      17.701   4.340 -10.696  1.00 91.97           H  
ATOM   2628 HG22 VAL A 165      18.585   2.870 -11.155  1.00 91.97           H  
ATOM   2629 HG23 VAL A 165      17.682   3.765 -12.368  1.00 91.97           H  
ATOM   2630  N   TYR A 166      13.188   2.365 -10.605  1.00 92.58           N  
ATOM   2631  H   TYR A 166      13.484   2.824  -9.755  1.00 92.58           H  
ATOM   2632  CA  TYR A 166      11.975   1.540 -10.571  1.00 92.58           C  
ATOM   2633  HA  TYR A 166      12.072   0.784 -11.349  1.00 92.58           H  
ATOM   2634  C   TYR A 166      10.696   2.314 -10.919  1.00 92.58           C  
ATOM   2635  CB  TYR A 166      11.885   0.761  -9.254  1.00 92.58           C  
ATOM   2636  HB2 TYR A 166      11.801   1.469  -8.430  1.00 92.58           H  
ATOM   2637  HB3 TYR A 166      10.983   0.148  -9.260  1.00 92.58           H  
ATOM   2638  O   TYR A 166       9.627   1.710 -11.018  1.00 92.58           O  
ATOM   2639  CG  TYR A 166      13.079  -0.148  -9.024  1.00 92.58           C  
ATOM   2640  CD1 TYR A 166      13.185  -1.393  -9.671  1.00 92.58           C  
ATOM   2641  HD1 TYR A 166      12.378  -1.759 -10.289  1.00 92.58           H  
ATOM   2642  CD2 TYR A 166      14.115   0.271  -8.177  1.00 92.58           C  
ATOM   2643  HD2 TYR A 166      14.017   1.191  -7.621  1.00 92.58           H  
ATOM   2644  CE1 TYR A 166      14.312  -2.207  -9.437  1.00 92.58           C  
ATOM   2645  HE1 TYR A 166      14.367  -3.214  -9.822  1.00 92.58           H  
ATOM   2646  CE2 TYR A 166      15.292  -0.478  -8.063  1.00 92.58           C  
ATOM   2647  HE2 TYR A 166      16.130  -0.073  -7.515  1.00 92.58           H  
ATOM   2648  OH  TYR A 166      16.488  -2.513  -8.470  1.00 92.58           O  
ATOM   2649  HH  TYR A 166      17.155  -2.058  -7.951  1.00 92.58           H  
ATOM   2650  CZ  TYR A 166      15.384  -1.744  -8.660  1.00 92.58           C  
ATOM   2651  N   ASN A 167      10.800   3.625 -11.172  1.00 92.11           N  
ATOM   2652  H   ASN A 167      11.707   4.057 -11.063  1.00 92.11           H  
ATOM   2653  CA  ASN A 167       9.709   4.497 -11.616  1.00 92.11           C  
ATOM   2654  HA  ASN A 167      10.073   5.522 -11.546  1.00 92.11           H  
ATOM   2655  C   ASN A 167       8.469   4.447 -10.710  1.00 92.11           C  
ATOM   2656  CB  ASN A 167       9.398   4.207 -13.097  1.00 92.11           C  
ATOM   2657  HB2 ASN A 167       8.484   4.720 -13.394  1.00 92.11           H  
ATOM   2658  HB3 ASN A 167       9.249   3.138 -13.252  1.00 92.11           H  
ATOM   2659  O   ASN A 167       7.338   4.376 -11.198  1.00 92.11           O  
ATOM   2660  CG  ASN A 167      10.486   4.721 -14.006  1.00 92.11           C  
ATOM   2661  ND2 ASN A 167      11.148   3.866 -14.745  1.00 92.11           N  
ATOM   2662 HD21 ASN A 167      11.966   4.260 -15.187  1.00 92.11           H  
ATOM   2663 HD22 ASN A 167      11.046   2.872 -14.595  1.00 92.11           H  
ATOM   2664  OD1 ASN A 167      10.713   5.913 -14.096  1.00 92.11           O  
ATOM   2665  N   THR A 168       8.657   4.431  -9.393  1.00 94.87           N  
ATOM   2666  H   THR A 168       9.598   4.529  -9.040  1.00 94.87           H  
ATOM   2667  CA  THR A 168       7.544   4.370  -8.437  1.00 94.87           C  
ATOM   2668  HA  THR A 168       6.760   5.045  -8.781  1.00 94.87           H  
ATOM   2669  C   THR A 168       7.959   4.843  -7.052  1.00 94.87           C  
ATOM   2670  CB  THR A 168       6.926   2.963  -8.397  1.00 94.87           C  
ATOM   2671  HB  THR A 168       6.484   2.754  -9.371  1.00 94.87           H  
ATOM   2672  O   THR A 168       9.125   4.726  -6.674  1.00 94.87           O  
ATOM   2673  CG2 THR A 168       7.847   1.812  -8.034  1.00 94.87           C  
ATOM   2674 HG21 THR A 168       8.813   1.917  -8.528  1.00 94.87           H  
ATOM   2675 HG22 THR A 168       7.975   1.739  -6.954  1.00 94.87           H  
ATOM   2676 HG23 THR A 168       7.377   0.897  -8.396  1.00 94.87           H  
ATOM   2677  OG1 THR A 168       5.916   2.925  -7.435  1.00 94.87           O  
ATOM   2678  HG1 THR A 168       6.271   2.420  -6.700  1.00 94.87           H  
ATOM   2679  N   GLY A 169       7.000   5.363  -6.286  1.00 97.98           N  
ATOM   2680  H   GLY A 169       6.051   5.334  -6.631  1.00 97.98           H  
ATOM   2681  CA  GLY A 169       7.198   5.697  -4.883  1.00 97.98           C  
ATOM   2682  HA2 GLY A 169       6.468   6.437  -4.556  1.00 97.98           H  
ATOM   2683  HA3 GLY A 169       8.193   6.132  -4.785  1.00 97.98           H  
ATOM   2684  C   GLY A 169       7.081   4.471  -3.981  1.00 97.98           C  
ATOM   2685  O   GLY A 169       6.113   3.704  -4.086  1.00 97.98           O  
ATOM   2686  N   TRP A 170       8.062   4.286  -3.096  1.00 98.29           N  
ATOM   2687  H   TRP A 170       8.793   4.980  -3.036  1.00 98.29           H  
ATOM   2688  CA  TRP A 170       8.099   3.173  -2.147  1.00 98.29           C  
ATOM   2689  HA  TRP A 170       7.104   3.053  -1.719  1.00 98.29           H  
ATOM   2690  C   TRP A 170       9.073   3.421  -0.985  1.00 98.29           C  
ATOM   2691  CB  TRP A 170       8.480   1.882  -2.889  1.00 98.29           C  
ATOM   2692  HB2 TRP A 170       7.989   1.847  -3.862  1.00 98.29           H  
ATOM   2693  HB3 TRP A 170       9.556   1.878  -3.061  1.00 98.29           H  
ATOM   2694  O   TRP A 170       9.888   4.343  -1.021  1.00 98.29           O  
ATOM   2695  CG  TRP A 170       8.107   0.635  -2.162  1.00 98.29           C  
ATOM   2696  CD1 TRP A 170       8.968  -0.307  -1.726  1.00 98.29           C  
ATOM   2697  HD1 TRP A 170      10.036  -0.283  -1.882  1.00 98.29           H  
ATOM   2698  CD2 TRP A 170       6.779   0.184  -1.764  1.00 98.29           C  
ATOM   2699  CE2 TRP A 170       6.915  -1.058  -1.079  1.00 98.29           C  
ATOM   2700  CE3 TRP A 170       5.475   0.700  -1.917  1.00 98.29           C  
ATOM   2701  HE3 TRP A 170       5.344   1.644  -2.426  1.00 98.29           H  
ATOM   2702  NE1 TRP A 170       8.269  -1.296  -1.066  1.00 98.29           N  
ATOM   2703  HE1 TRP A 170       8.704  -2.156  -0.764  1.00 98.29           H  
ATOM   2704  CH2 TRP A 170       4.528  -1.218  -0.743  1.00 98.29           C  
ATOM   2705  HH2 TRP A 170       3.671  -1.737  -0.339  1.00 98.29           H  
ATOM   2706  CZ2 TRP A 170       5.812  -1.762  -0.583  1.00 98.29           C  
ATOM   2707  HZ2 TRP A 170       5.952  -2.697  -0.061  1.00 98.29           H  
ATOM   2708  CZ3 TRP A 170       4.359   0.009  -1.409  1.00 98.29           C  
ATOM   2709  HZ3 TRP A 170       3.367   0.422  -1.523  1.00 98.29           H  
ATOM   2710  N   TRP A 171       9.019   2.567   0.038  1.00 98.54           N  
ATOM   2711  H   TRP A 171       8.334   1.826  -0.003  1.00 98.54           H  
ATOM   2712  CA  TRP A 171       9.961   2.545   1.165  1.00 98.54           C  
ATOM   2713  HA  TRP A 171      10.234   3.568   1.426  1.00 98.54           H  
ATOM   2714  C   TRP A 171      11.258   1.814   0.809  1.00 98.54           C  
ATOM   2715  CB  TRP A 171       9.277   1.914   2.381  1.00 98.54           C  
ATOM   2716  HB2 TRP A 171       8.951   0.905   2.132  1.00 98.54           H  
ATOM   2717  HB3 TRP A 171       9.997   1.838   3.196  1.00 98.54           H  
ATOM   2718  O   TRP A 171      11.521   0.727   1.315  1.00 98.54           O  
ATOM   2719  CG  TRP A 171       8.112   2.682   2.891  1.00 98.54           C  
ATOM   2720  CD1 TRP A 171       8.191   3.809   3.629  1.00 98.54           C  
ATOM   2721  HD1 TRP A 171       9.111   4.277   3.945  1.00 98.54           H  
ATOM   2722  CD2 TRP A 171       6.692   2.409   2.714  1.00 98.54           C  
ATOM   2723  CE2 TRP A 171       5.959   3.432   3.386  1.00 98.54           C  
ATOM   2724  CE3 TRP A 171       5.948   1.416   2.040  1.00 98.54           C  
ATOM   2725  HE3 TRP A 171       6.466   0.620   1.526  1.00 98.54           H  
ATOM   2726  NE1 TRP A 171       6.922   4.239   3.945  1.00 98.54           N  
ATOM   2727  HE1 TRP A 171       6.747   5.035   4.542  1.00 98.54           H  
ATOM   2728  CH2 TRP A 171       3.849   2.476   2.704  1.00 98.54           C  
ATOM   2729  HH2 TRP A 171       2.769   2.495   2.705  1.00 98.54           H  
ATOM   2730  CZ2 TRP A 171       4.563   3.494   3.353  1.00 98.54           C  
ATOM   2731  HZ2 TRP A 171       4.045   4.327   3.806  1.00 98.54           H  
ATOM   2732  CZ3 TRP A 171       4.541   1.444   2.045  1.00 98.54           C  
ATOM   2733  HZ3 TRP A 171       3.992   0.669   1.532  1.00 98.54           H  
ATOM   2734  N   TYR A 172      12.045   2.342  -0.122  1.00 97.47           N  
ATOM   2735  H   TYR A 172      11.807   3.244  -0.508  1.00 97.47           H  
ATOM   2736  CA  TYR A 172      13.230   1.639  -0.619  1.00 97.47           C  
ATOM   2737  HA  TYR A 172      12.921   0.629  -0.886  1.00 97.47           H  
ATOM   2738  C   TYR A 172      14.351   1.513   0.432  1.00 97.47           C  
ATOM   2739  CB  TYR A 172      13.737   2.309  -1.894  1.00 97.47           C  
ATOM   2740  HB2 TYR A 172      14.673   1.841  -2.198  1.00 97.47           H  
ATOM   2741  HB3 TYR A 172      13.960   3.351  -1.664  1.00 97.47           H  
ATOM   2742  O   TYR A 172      14.654   2.452   1.165  1.00 97.47           O  
ATOM   2743  CG  TYR A 172      12.769   2.274  -3.057  1.00 97.47           C  
ATOM   2744  CD1 TYR A 172      12.562   1.093  -3.794  1.00 97.47           C  
ATOM   2745  HD1 TYR A 172      13.072   0.185  -3.510  1.00 97.47           H  
ATOM   2746  CD2 TYR A 172      12.086   3.446  -3.412  1.00 97.47           C  
ATOM   2747  HD2 TYR A 172      12.223   4.339  -2.819  1.00 97.47           H  
ATOM   2748  CE1 TYR A 172      11.706   1.100  -4.909  1.00 97.47           C  
ATOM   2749  HE1 TYR A 172      11.531   0.212  -5.498  1.00 97.47           H  
ATOM   2750  CE2 TYR A 172      11.241   3.467  -4.529  1.00 97.47           C  
ATOM   2751  HE2 TYR A 172      10.732   4.378  -4.804  1.00 97.47           H  
ATOM   2752  OH  TYR A 172      10.294   2.322  -6.387  1.00 97.47           O  
ATOM   2753  HH  TYR A 172       9.937   3.203  -6.522  1.00 97.47           H  
ATOM   2754  CZ  TYR A 172      11.071   2.296  -5.289  1.00 97.47           C  
ATOM   2755  N   GLN A 173      14.983   0.336   0.467  1.00 93.17           N  
ATOM   2756  H   GLN A 173      14.669  -0.363  -0.191  1.00 93.17           H  
ATOM   2757  CA  GLN A 173      16.199   0.038   1.234  1.00 93.17           C  
ATOM   2758  HA  GLN A 173      16.344   0.824   1.974  1.00 93.17           H  
ATOM   2759  C   GLN A 173      17.406   0.085   0.280  1.00 93.17           C  
ATOM   2760  CB  GLN A 173      15.996  -1.293   1.996  1.00 93.17           C  
ATOM   2761  HB2 GLN A 173      15.872  -2.113   1.289  1.00 93.17           H  
ATOM   2762  HB3 GLN A 173      15.049  -1.225   2.532  1.00 93.17           H  
ATOM   2763  O   GLN A 173      17.666   1.112  -0.338  1.00 93.17           O  
ATOM   2764  CG  GLN A 173      17.082  -1.620   3.044  1.00 93.17           C  
ATOM   2765  HG2 GLN A 173      17.557  -0.695   3.373  1.00 93.17           H  
ATOM   2766  HG3 GLN A 173      16.590  -2.045   3.918  1.00 93.17           H  
ATOM   2767  CD  GLN A 173      18.143  -2.632   2.601  1.00 93.17           C  
ATOM   2768  NE2 GLN A 173      19.272  -2.710   3.268  1.00 93.17           N  
ATOM   2769 HE21 GLN A 173      19.428  -2.127   4.077  1.00 93.17           H  
ATOM   2770 HE22 GLN A 173      19.935  -3.396   2.936  1.00 93.17           H  
ATOM   2771  OE1 GLN A 173      18.003  -3.361   1.633  1.00 93.17           O  
ATOM   2772  N   GLY A 174      18.096  -1.037   0.060  1.00 90.39           N  
ATOM   2773  H   GLY A 174      17.822  -1.863   0.572  1.00 90.39           H  
ATOM   2774  CA  GLY A 174      18.920  -1.283  -1.121  1.00 90.39           C  
ATOM   2775  HA2 GLY A 174      19.537  -0.409  -1.331  1.00 90.39           H  
ATOM   2776  HA3 GLY A 174      19.556  -2.153  -0.954  1.00 90.39           H  
ATOM   2777  C   GLY A 174      18.004  -1.557  -2.309  1.00 90.39           C  
ATOM   2778  O   GLY A 174      18.010  -2.646  -2.877  1.00 90.39           O  
ATOM   2779  N   CYS A 175      17.150  -0.583  -2.603  1.00 93.90           N  
ATOM   2780  H   CYS A 175      17.272   0.291  -2.112  1.00 93.90           H  
ATOM   2781  CA  CYS A 175      15.975  -0.692  -3.447  1.00 93.90           C  
ATOM   2782  HA  CYS A 175      15.513   0.295  -3.444  1.00 93.90           H  
ATOM   2783  C   CYS A 175      14.892  -1.592  -2.858  1.00 93.90           C  
ATOM   2784  CB  CYS A 175      16.377  -0.933  -4.896  1.00 93.90           C  
ATOM   2785  HB2 CYS A 175      15.480  -0.834  -5.507  1.00 93.90           H  
ATOM   2786  HB3 CYS A 175      16.770  -1.943  -5.014  1.00 93.90           H  
ATOM   2787  O   CYS A 175      14.288  -1.196  -1.859  1.00 93.90           O  
ATOM   2788  SG  CYS A 175      17.630   0.248  -5.472  1.00 93.90           S  
ATOM   2789  N   HIS A 176      14.554  -2.733  -3.459  1.00 95.10           N  
ATOM   2790  H   HIS A 176      15.073  -3.087  -4.250  1.00 95.10           H  
ATOM   2791  CA  HIS A 176      13.385  -3.464  -2.991  1.00 95.10           C  
ATOM   2792  HA  HIS A 176      13.294  -3.294  -1.919  1.00 95.10           H  
ATOM   2793  C   HIS A 176      13.448  -4.973  -3.132  1.00 95.10           C  
ATOM   2794  CB  HIS A 176      12.132  -2.912  -3.682  1.00 95.10           C  
ATOM   2795  HB2 HIS A 176      12.068  -1.832  -3.550  1.00 95.10           H  
ATOM   2796  HB3 HIS A 176      11.278  -3.358  -3.172  1.00 95.10           H  
ATOM   2797  O   HIS A 176      13.978  -5.494  -4.104  1.00 95.10           O  
ATOM   2798  CG  HIS A 176      11.992  -3.242  -5.140  1.00 95.10           C  
ATOM   2799  CD2 HIS A 176      12.291  -2.434  -6.203  1.00 95.10           C  
ATOM   2800  HD2 HIS A 176      12.734  -1.449  -6.163  1.00 95.10           H  
ATOM   2801  ND1 HIS A 176      11.462  -4.407  -5.648  1.00 95.10           N  
ATOM   2802  HD1 HIS A 176      11.180  -5.219  -5.117  1.00 95.10           H  
ATOM   2803  CE1 HIS A 176      11.431  -4.299  -6.983  1.00 95.10           C  
ATOM   2804  HE1 HIS A 176      11.058  -5.050  -7.664  1.00 95.10           H  
ATOM   2805  NE2 HIS A 176      11.911  -3.109  -7.360  1.00 95.10           N  
ATOM   2806  N   ARG A 177      12.790  -5.652  -2.187  1.00 96.06           N  
ATOM   2807  H   ARG A 177      12.459  -5.130  -1.387  1.00 96.06           H  
ATOM   2808  CA  ARG A 177      12.293  -7.027  -2.343  1.00 96.06           C  
ATOM   2809  HA  ARG A 177      12.745  -7.481  -3.225  1.00 96.06           H  
ATOM   2810  C   ARG A 177      10.784  -7.058  -2.583  1.00 96.06           C  
ATOM   2811  CB  ARG A 177      12.683  -7.867  -1.121  1.00 96.06           C  
ATOM   2812  HB2 ARG A 177      12.235  -7.452  -0.217  1.00 96.06           H  
ATOM   2813  HB3 ARG A 177      12.289  -8.873  -1.264  1.00 96.06           H  
ATOM   2814  O   ARG A 177      10.263  -8.001  -3.171  1.00 96.06           O  
ATOM   2815  CG  ARG A 177      14.213  -7.927  -0.959  1.00 96.06           C  
ATOM   2816  HG2 ARG A 177      14.578  -6.953  -0.634  1.00 96.06           H  
ATOM   2817  HG3 ARG A 177      14.674  -8.166  -1.917  1.00 96.06           H  
ATOM   2818  CD  ARG A 177      14.655  -8.972   0.064  1.00 96.06           C  
ATOM   2819  HD2 ARG A 177      15.724  -8.860   0.241  1.00 96.06           H  
ATOM   2820  HD3 ARG A 177      14.115  -8.784   0.992  1.00 96.06           H  
ATOM   2821  NE  ARG A 177      14.329 -10.327  -0.396  1.00 96.06           N  
ATOM   2822  HE  ARG A 177      13.338 -10.480  -0.518  1.00 96.06           H  
ATOM   2823  NH1 ARG A 177      16.152 -11.503   0.320  1.00 96.06           N  
ATOM   2824 HH11 ARG A 177      16.561 -12.388   0.582  1.00 96.06           H  
ATOM   2825 HH12 ARG A 177      16.574 -10.621   0.572  1.00 96.06           H  
ATOM   2826  NH2 ARG A 177      14.343 -12.588  -0.429  1.00 96.06           N  
ATOM   2827 HH21 ARG A 177      14.757 -13.479  -0.192  1.00 96.06           H  
ATOM   2828 HH22 ARG A 177      13.335 -12.553  -0.487  1.00 96.06           H  
ATOM   2829  CZ  ARG A 177      14.948 -11.463  -0.176  1.00 96.06           C  
ATOM   2830  N   VAL A 178      10.091  -5.984  -2.210  1.00 97.45           N  
ATOM   2831  H   VAL A 178      10.566  -5.273  -1.673  1.00 97.45           H  
ATOM   2832  CA  VAL A 178       8.668  -5.766  -2.466  1.00 97.45           C  
ATOM   2833  HA  VAL A 178       8.285  -6.554  -3.114  1.00 97.45           H  
ATOM   2834  C   VAL A 178       8.486  -4.427  -3.173  1.00 97.45           C  
ATOM   2835  CB  VAL A 178       7.880  -5.813  -1.145  1.00 97.45           C  
ATOM   2836  HB  VAL A 178       8.262  -5.054  -0.462  1.00 97.45           H  
ATOM   2837  O   VAL A 178       8.997  -3.421  -2.703  1.00 97.45           O  
ATOM   2838  CG1 VAL A 178       6.399  -5.539  -1.389  1.00 97.45           C  
ATOM   2839 HG11 VAL A 178       6.012  -6.220  -2.147  1.00 97.45           H  
ATOM   2840 HG12 VAL A 178       6.282  -4.506  -1.715  1.00 97.45           H  
ATOM   2841 HG13 VAL A 178       5.834  -5.677  -0.467  1.00 97.45           H  
ATOM   2842  CG2 VAL A 178       8.011  -7.181  -0.474  1.00 97.45           C  
ATOM   2843 HG21 VAL A 178       7.380  -7.225   0.414  1.00 97.45           H  
ATOM   2844 HG22 VAL A 178       7.711  -7.973  -1.160  1.00 97.45           H  
ATOM   2845 HG23 VAL A 178       9.044  -7.338  -0.162  1.00 97.45           H  
ATOM   2846  N   ASN A 179       7.748  -4.398  -4.280  1.00 96.08           N  
ATOM   2847  H   ASN A 179       7.329  -5.264  -4.588  1.00 96.08           H  
ATOM   2848  CA  ASN A 179       7.376  -3.170  -4.983  1.00 96.08           C  
ATOM   2849  HA  ASN A 179       7.455  -2.322  -4.303  1.00 96.08           H  
ATOM   2850  C   ASN A 179       5.915  -3.258  -5.432  1.00 96.08           C  
ATOM   2851  CB  ASN A 179       8.345  -2.920  -6.151  1.00 96.08           C  
ATOM   2852  HB2 ASN A 179       9.352  -2.806  -5.750  1.00 96.08           H  
ATOM   2853  HB3 ASN A 179       8.325  -3.760  -6.846  1.00 96.08           H  
ATOM   2854  O   ASN A 179       5.615  -3.585  -6.578  1.00 96.08           O  
ATOM   2855  CG  ASN A 179       8.033  -1.651  -6.919  1.00 96.08           C  
ATOM   2856  ND2 ASN A 179       8.692  -1.457  -8.037  1.00 96.08           N  
ATOM   2857 HD21 ASN A 179       8.550  -0.588  -8.531  1.00 96.08           H  
ATOM   2858 HD22 ASN A 179       9.374  -2.137  -8.342  1.00 96.08           H  
ATOM   2859  OD1 ASN A 179       7.210  -0.838  -6.513  1.00 96.08           O  
ATOM   2860  N   LEU A 180       4.987  -2.990  -4.512  1.00 97.61           N  
ATOM   2861  H   LEU A 180       5.283  -2.737  -3.580  1.00 97.61           H  
ATOM   2862  CA  LEU A 180       3.548  -3.116  -4.788  1.00 97.61           C  
ATOM   2863  HA  LEU A 180       3.390  -4.034  -5.354  1.00 97.61           H  
ATOM   2864  C   LEU A 180       3.007  -1.976  -5.663  1.00 97.61           C  
ATOM   2865  CB  LEU A 180       2.768  -3.233  -3.469  1.00 97.61           C  
ATOM   2866  HB2 LEU A 180       2.857  -2.298  -2.915  1.00 97.61           H  
ATOM   2867  HB3 LEU A 180       1.713  -3.380  -3.703  1.00 97.61           H  
ATOM   2868  O   LEU A 180       1.921  -2.076  -6.233  1.00 97.61           O  
ATOM   2869  CG  LEU A 180       3.235  -4.389  -2.571  1.00 97.61           C  
ATOM   2870  HG  LEU A 180       4.234  -4.149  -2.209  1.00 97.61           H  
ATOM   2871  CD1 LEU A 180       2.342  -4.510  -1.344  1.00 97.61           C  
ATOM   2872 HD11 LEU A 180       1.305  -4.676  -1.635  1.00 97.61           H  
ATOM   2873 HD12 LEU A 180       2.397  -3.595  -0.754  1.00 97.61           H  
ATOM   2874 HD13 LEU A 180       2.686  -5.342  -0.730  1.00 97.61           H  
ATOM   2875  CD2 LEU A 180       3.294  -5.730  -3.312  1.00 97.61           C  
ATOM   2876 HD21 LEU A 180       2.398  -5.875  -3.915  1.00 97.61           H  
ATOM   2877 HD22 LEU A 180       4.165  -5.756  -3.967  1.00 97.61           H  
ATOM   2878 HD23 LEU A 180       3.381  -6.552  -2.601  1.00 97.61           H  
ATOM   2879  N   ASN A 181       3.778  -0.900  -5.804  1.00 96.97           N  
ATOM   2880  H   ASN A 181       4.676  -0.897  -5.342  1.00 96.97           H  
ATOM   2881  CA  ASN A 181       3.439   0.244  -6.640  1.00 96.97           C  
ATOM   2882  HA  ASN A 181       2.361   0.260  -6.801  1.00 96.97           H  
ATOM   2883  C   ASN A 181       4.057   0.162  -8.050  1.00 96.97           C  
ATOM   2884  CB  ASN A 181       3.781   1.521  -5.869  1.00 96.97           C  
ATOM   2885  HB2 ASN A 181       3.662   2.372  -6.540  1.00 96.97           H  
ATOM   2886  HB3 ASN A 181       4.815   1.478  -5.528  1.00 96.97           H  
ATOM   2887  O   ASN A 181       3.851   1.064  -8.855  1.00 96.97           O  
ATOM   2888  CG  ASN A 181       2.877   1.781  -4.682  1.00 96.97           C  
ATOM   2889  ND2 ASN A 181       3.294   2.667  -3.808  1.00 96.97           N  
ATOM   2890 HD21 ASN A 181       2.712   2.819  -2.996  1.00 96.97           H  
ATOM   2891 HD22 ASN A 181       4.229   3.044  -3.875  1.00 96.97           H  
ATOM   2892  OD1 ASN A 181       1.786   1.244  -4.552  1.00 96.97           O  
ATOM   2893  N   GLY A 182       4.730  -0.941  -8.394  1.00 93.64           N  
ATOM   2894  H   GLY A 182       4.919  -1.633  -7.683  1.00 93.64           H  
ATOM   2895  CA  GLY A 182       5.329  -1.149  -9.712  1.00 93.64           C  
ATOM   2896  HA2 GLY A 182       5.901  -2.077  -9.696  1.00 93.64           H  
ATOM   2897  HA3 GLY A 182       6.033  -0.341  -9.912  1.00 93.64           H  
ATOM   2898  C   GLY A 182       4.334  -1.204 -10.882  1.00 93.64           C  
ATOM   2899  O   GLY A 182       3.117  -1.048 -10.742  1.00 93.64           O  
ATOM   2900  N   HIS A 183       4.857  -1.432 -12.082  1.00 89.57           N  
ATOM   2901  H   HIS A 183       5.858  -1.555 -12.131  1.00 89.57           H  
ATOM   2902  CA  HIS A 183       4.113  -1.374 -13.343  1.00 89.57           C  
ATOM   2903  HA  HIS A 183       3.194  -0.805 -13.204  1.00 89.57           H  
ATOM   2904  C   HIS A 183       3.755  -2.771 -13.857  1.00 89.57           C  
ATOM   2905  CB  HIS A 183       4.959  -0.622 -14.376  1.00 89.57           C  
ATOM   2906  HB2 HIS A 183       5.895  -1.161 -14.517  1.00 89.57           H  
ATOM   2907  HB3 HIS A 183       4.428  -0.602 -15.327  1.00 89.57           H  
ATOM   2908  O   HIS A 183       4.634  -3.535 -14.247  1.00 89.57           O  
ATOM   2909  CG  HIS A 183       5.276   0.795 -13.978  1.00 89.57           C  
ATOM   2910  CD2 HIS A 183       6.368   1.196 -13.265  1.00 89.57           C  
ATOM   2911  HD2 HIS A 183       7.161   0.565 -12.891  1.00 89.57           H  
ATOM   2912  ND1 HIS A 183       4.456   1.900 -14.223  1.00 89.57           N  
ATOM   2913  CE1 HIS A 183       5.085   2.941 -13.657  1.00 89.57           C  
ATOM   2914  HE1 HIS A 183       4.706   3.952 -13.643  1.00 89.57           H  
ATOM   2915  NE2 HIS A 183       6.224   2.548 -13.065  1.00 89.57           N  
ATOM   2916  HE2 HIS A 183       6.804   3.124 -12.472  1.00 89.57           H  
ATOM   2917  N   PHE A 184       2.466  -3.105 -13.942  1.00 84.00           N  
ATOM   2918  H   PHE A 184       1.766  -2.471 -13.584  1.00 84.00           H  
ATOM   2919  CA  PHE A 184       2.024  -4.436 -14.387  1.00 84.00           C  
ATOM   2920  HA  PHE A 184       2.376  -5.185 -13.677  1.00 84.00           H  
ATOM   2921  C   PHE A 184       2.562  -4.851 -15.769  1.00 84.00           C  
ATOM   2922  CB  PHE A 184       0.495  -4.467 -14.407  1.00 84.00           C  
ATOM   2923  HB2 PHE A 184       0.183  -5.370 -14.931  1.00 84.00           H  
ATOM   2924  HB3 PHE A 184       0.117  -3.618 -14.977  1.00 84.00           H  
ATOM   2925  O   PHE A 184       2.893  -6.015 -15.982  1.00 84.00           O  
ATOM   2926  CG  PHE A 184      -0.147  -4.498 -13.037  1.00 84.00           C  
ATOM   2927  CD1 PHE A 184      -0.158  -5.702 -12.313  1.00 84.00           C  
ATOM   2928  HD1 PHE A 184       0.329  -6.580 -12.712  1.00 84.00           H  
ATOM   2929  CD2 PHE A 184      -0.799  -3.363 -12.519  1.00 84.00           C  
ATOM   2930  HD2 PHE A 184      -0.821  -2.444 -13.087  1.00 84.00           H  
ATOM   2931  CE1 PHE A 184      -0.845  -5.783 -11.091  1.00 84.00           C  
ATOM   2932  HE1 PHE A 184      -0.885  -6.713 -10.544  1.00 84.00           H  
ATOM   2933  CE2 PHE A 184      -1.502  -3.451 -11.304  1.00 84.00           C  
ATOM   2934  HE2 PHE A 184      -2.066  -2.604 -10.943  1.00 84.00           H  
ATOM   2935  CZ  PHE A 184      -1.530  -4.667 -10.598  1.00 84.00           C  
ATOM   2936  HZ  PHE A 184      -2.097  -4.766  -9.684  1.00 84.00           H  
ATOM   2937  N   HIS A 185       2.700  -3.909 -16.706  1.00 76.21           N  
ATOM   2938  H   HIS A 185       2.377  -2.976 -16.494  1.00 76.21           H  
ATOM   2939  CA  HIS A 185       3.142  -4.192 -18.078  1.00 76.21           C  
ATOM   2940  HA  HIS A 185       2.742  -5.164 -18.368  1.00 76.21           H  
ATOM   2941  C   HIS A 185       4.665  -4.303 -18.251  1.00 76.21           C  
ATOM   2942  CB  HIS A 185       2.544  -3.149 -19.030  1.00 76.21           C  
ATOM   2943  HB2 HIS A 185       2.969  -2.171 -18.801  1.00 76.21           H  
ATOM   2944  HB3 HIS A 185       2.815  -3.401 -20.055  1.00 76.21           H  
ATOM   2945  O   HIS A 185       5.124  -4.571 -19.359  1.00 76.21           O  
ATOM   2946  CG  HIS A 185       1.041  -3.067 -18.950  1.00 76.21           C  
ATOM   2947  CD2 HIS A 185       0.298  -1.935 -18.754  1.00 76.21           C  
ATOM   2948  HD2 HIS A 185       0.679  -0.929 -18.657  1.00 76.21           H  
ATOM   2949  ND1 HIS A 185       0.160  -4.126 -18.997  1.00 76.21           N  
ATOM   2950  HD1 HIS A 185       0.397  -5.106 -19.055  1.00 76.21           H  
ATOM   2951  CE1 HIS A 185      -1.080  -3.643 -18.814  1.00 76.21           C  
ATOM   2952  HE1 HIS A 185      -1.977  -4.238 -18.731  1.00 76.21           H  
ATOM   2953  NE2 HIS A 185      -1.042  -2.311 -18.678  1.00 76.21           N  
ATOM   2954  N   LEU A 186       5.452  -4.114 -17.185  1.00 72.45           N  
ATOM   2955  H   LEU A 186       5.019  -3.936 -16.290  1.00 72.45           H  
ATOM   2956  CA  LEU A 186       6.920  -4.191 -17.223  1.00 72.45           C  
ATOM   2957  HA  LEU A 186       7.241  -4.222 -18.264  1.00 72.45           H  
ATOM   2958  C   LEU A 186       7.457  -5.505 -16.632  1.00 72.45           C  
ATOM   2959  CB  LEU A 186       7.546  -2.928 -16.600  1.00 72.45           C  
ATOM   2960  HB2 LEU A 186       8.631  -3.010 -16.668  1.00 72.45           H  
ATOM   2961  HB3 LEU A 186       7.286  -2.893 -15.542  1.00 72.45           H  
ATOM   2962  O   LEU A 186       8.592  -5.562 -16.155  1.00 72.45           O  
ATOM   2963  CG  LEU A 186       7.139  -1.598 -17.264  1.00 72.45           C  
ATOM   2964  HG  LEU A 186       6.074  -1.431 -17.105  1.00 72.45           H  
ATOM   2965  CD1 LEU A 186       7.910  -0.445 -16.621  1.00 72.45           C  
ATOM   2966 HD11 LEU A 186       7.800  -0.467 -15.537  1.00 72.45           H  
ATOM   2967 HD12 LEU A 186       8.970  -0.533 -16.861  1.00 72.45           H  
ATOM   2968 HD13 LEU A 186       7.538   0.508 -16.997  1.00 72.45           H  
ATOM   2969  CD2 LEU A 186       7.419  -1.556 -18.768  1.00 72.45           C  
ATOM   2970 HD21 LEU A 186       7.168  -0.570 -19.159  1.00 72.45           H  
ATOM   2971 HD22 LEU A 186       6.817  -2.299 -19.290  1.00 72.45           H  
ATOM   2972 HD23 LEU A 186       8.478  -1.747 -18.946  1.00 72.45           H  
ATOM   2973  N   ALA A 187       6.657  -6.578 -16.665  1.00 64.35           N  
ATOM   2974  H   ALA A 187       5.737  -6.483 -17.071  1.00 64.35           H  
ATOM   2975  CA  ALA A 187       7.139  -7.915 -16.327  1.00 64.35           C  
ATOM   2976  HA  ALA A 187       7.420  -7.918 -15.274  1.00 64.35           H  
ATOM   2977  C   ALA A 187       8.392  -8.254 -17.164  1.00 64.35           C  
ATOM   2978  CB  ALA A 187       6.011  -8.936 -16.522  1.00 64.35           C  
ATOM   2979  HB1 ALA A 187       5.708  -8.956 -17.569  1.00 64.35           H  
ATOM   2980  HB2 ALA A 187       5.157  -8.662 -15.904  1.00 64.35           H  
ATOM   2981  HB3 ALA A 187       6.362  -9.926 -16.232  1.00 64.35           H  
ATOM   2982  O   ALA A 187       8.434  -8.024 -18.373  1.00 64.35           O  
ATOM   2983  N   GLY A 188       9.431  -8.761 -16.502  1.00 63.31           N  
ATOM   2984  H   GLY A 188       9.293  -8.993 -15.528  1.00 63.31           H  
ATOM   2985  CA  GLY A 188      10.731  -9.073 -17.102  1.00 63.31           C  
ATOM   2986  HA2 GLY A 188      11.167  -9.924 -16.580  1.00 63.31           H  
ATOM   2987  HA3 GLY A 188      10.583  -9.362 -18.142  1.00 63.31           H  
ATOM   2988  C   GLY A 188      11.748  -7.926 -17.083  1.00 63.31           C  
ATOM   2989  O   GLY A 188      12.935  -8.186 -17.270  1.00 63.31           O  
ATOM   2990  N   GLN A 189      11.335  -6.684 -16.808  1.00 68.16           N  
ATOM   2991  H   GLN A 189      10.354  -6.513 -16.638  1.00 68.16           H  
ATOM   2992  CA  GLN A 189      12.247  -5.540 -16.720  1.00 68.16           C  
ATOM   2993  HA  GLN A 189      13.150  -5.756 -17.291  1.00 68.16           H  
ATOM   2994  C   GLN A 189      12.679  -5.302 -15.272  1.00 68.16           C  
ATOM   2995  CB  GLN A 189      11.627  -4.280 -17.345  1.00 68.16           C  
ATOM   2996  HB2 GLN A 189      12.349  -3.468 -17.255  1.00 68.16           H  
ATOM   2997  HB3 GLN A 189      10.725  -3.997 -16.802  1.00 68.16           H  
ATOM   2998  O   GLN A 189      12.047  -4.537 -14.550  1.00 68.16           O  
ATOM   2999  CG  GLN A 189      11.279  -4.478 -18.826  1.00 68.16           C  
ATOM   3000  HG2 GLN A 189      10.453  -5.186 -18.902  1.00 68.16           H  
ATOM   3001  HG3 GLN A 189      12.139  -4.895 -19.350  1.00 68.16           H  
ATOM   3002  CD  GLN A 189      10.879  -3.187 -19.534  1.00 68.16           C  
ATOM   3003  NE2 GLN A 189      10.227  -3.278 -20.671  1.00 68.16           N  
ATOM   3004 HE21 GLN A 189       9.967  -2.394 -21.085  1.00 68.16           H  
ATOM   3005 HE22 GLN A 189       9.938  -4.177 -21.030  1.00 68.16           H  
ATOM   3006  OE1 GLN A 189      11.156  -2.076 -19.125  1.00 68.16           O  
ATOM   3007  N   ASN A 190      13.761  -5.969 -14.853  1.00 74.56           N  
ATOM   3008  H   ASN A 190      14.168  -6.631 -15.498  1.00 74.56           H  
ATOM   3009  CA  ASN A 190      14.557  -5.634 -13.664  1.00 74.56           C  
ATOM   3010  HA  ASN A 190      15.084  -6.537 -13.354  1.00 74.56           H  
ATOM   3011  C   ASN A 190      13.743  -5.189 -12.431  1.00 74.56           C  
ATOM   3012  CB  ASN A 190      15.618  -4.580 -14.059  1.00 74.56           C  
ATOM   3013  HB2 ASN A 190      16.157  -4.256 -13.169  1.00 74.56           H  
ATOM   3014  HB3 ASN A 190      15.118  -3.708 -14.480  1.00 74.56           H  
ATOM   3015  O   ASN A 190      14.050  -4.157 -11.857  1.00 74.56           O  
ATOM   3016  CG  ASN A 190      16.667  -5.079 -15.028  1.00 74.56           C  
ATOM   3017  ND2 ASN A 190      17.370  -4.181 -15.676  1.00 74.56           N  
ATOM   3018 HD21 ASN A 190      18.075  -4.531 -16.308  1.00 74.56           H  
ATOM   3019 HD22 ASN A 190      17.205  -3.197 -15.515  1.00 74.56           H  
ATOM   3020  OD1 ASN A 190      16.882  -6.266 -15.208  1.00 74.56           O  
ATOM   3021  N   GLY A 191      12.688  -5.903 -12.027  1.00 81.47           N  
ATOM   3022  H   GLY A 191      12.434  -6.739 -12.533  1.00 81.47           H  
ATOM   3023  CA  GLY A 191      11.931  -5.566 -10.813  1.00 81.47           C  
ATOM   3024  HA2 GLY A 191      11.326  -6.430 -10.536  1.00 81.47           H  
ATOM   3025  HA3 GLY A 191      12.636  -5.369 -10.005  1.00 81.47           H  
ATOM   3026  C   GLY A 191      10.996  -4.349 -10.891  1.00 81.47           C  
ATOM   3027  O   GLY A 191      10.373  -4.017  -9.887  1.00 81.47           O  
ATOM   3028  N   GLN A 192      10.824  -3.708 -12.051  1.00 89.03           N  
ATOM   3029  H   GLN A 192      11.368  -3.996 -12.852  1.00 89.03           H  
ATOM   3030  CA  GLN A 192       9.940  -2.538 -12.198  1.00 89.03           C  
ATOM   3031  HA  GLN A 192      10.165  -1.825 -11.404  1.00 89.03           H  
ATOM   3032  C   GLN A 192       8.444  -2.868 -12.080  1.00 89.03           C  
ATOM   3033  CB  GLN A 192      10.200  -1.855 -13.547  1.00 89.03           C  
ATOM   3034  HB2 GLN A 192      10.036  -2.570 -14.354  1.00 89.03           H  
ATOM   3035  HB3 GLN A 192       9.489  -1.038 -13.665  1.00 89.03           H  
ATOM   3036  O   GLN A 192       7.620  -1.961 -11.947  1.00 89.03           O  
ATOM   3037  CG  GLN A 192      11.614  -1.269 -13.652  1.00 89.03           C  
ATOM   3038  HG2 GLN A 192      11.794  -0.616 -12.798  1.00 89.03           H  
ATOM   3039  HG3 GLN A 192      12.362  -2.062 -13.634  1.00 89.03           H  
ATOM   3040  CD  GLN A 192      11.782  -0.472 -14.937  1.00 89.03           C  
ATOM   3041  NE2 GLN A 192      12.305   0.733 -14.896  1.00 89.03           N  
ATOM   3042 HE21 GLN A 192      12.478   1.150 -15.799  1.00 89.03           H  
ATOM   3043 HE22 GLN A 192      12.741   1.085 -14.055  1.00 89.03           H  
ATOM   3044  OE1 GLN A 192      11.438  -0.913 -16.016  1.00 89.03           O  
ATOM   3045  N   SER A 193       8.074  -4.149 -12.160  1.00 91.38           N  
ATOM   3046  H   SER A 193       8.802  -4.838 -12.287  1.00 91.38           H  
ATOM   3047  CA  SER A 193       6.683  -4.595 -12.070  1.00 91.38           C  
ATOM   3048  HA  SER A 193       6.077  -3.813 -12.527  1.00 91.38           H  
ATOM   3049  C   SER A 193       6.160  -4.710 -10.635  1.00 91.38           C  
ATOM   3050  CB  SER A 193       6.482  -5.859 -12.906  1.00 91.38           C  
ATOM   3051  HB2 SER A 193       6.855  -5.674 -13.913  1.00 91.38           H  
ATOM   3052  HB3 SER A 193       5.415  -6.069 -12.980  1.00 91.38           H  
ATOM   3053  O   SER A 193       6.875  -4.410  -9.683  1.00 91.38           O  
ATOM   3054  OG  SER A 193       7.165  -6.974 -12.371  1.00 91.38           O  
ATOM   3055  HG  SER A 193       7.581  -6.741 -11.538  1.00 91.38           H  
ATOM   3056  N   VAL A 194       4.900  -5.122 -10.460  1.00 94.63           N  
ATOM   3057  H   VAL A 194       4.365  -5.438 -11.256  1.00 94.63           H  
ATOM   3058  CA  VAL A 194       4.314  -5.305  -9.124  1.00 94.63           C  
ATOM   3059  HA  VAL A 194       4.593  -4.448  -8.511  1.00 94.63           H  
ATOM   3060  C   VAL A 194       4.898  -6.572  -8.496  1.00 94.63           C  
ATOM   3061  CB  VAL A 194       2.776  -5.341  -9.177  1.00 94.63           C  
ATOM   3062  HB  VAL A 194       2.442  -6.220  -9.728  1.00 94.63           H  
ATOM   3063  O   VAL A 194       4.525  -7.680  -8.879  1.00 94.63           O  
ATOM   3064  CG1 VAL A 194       2.185  -5.384  -7.767  1.00 94.63           C  
ATOM   3065 HG11 VAL A 194       2.637  -6.195  -7.195  1.00 94.63           H  
ATOM   3066 HG12 VAL A 194       1.110  -5.552  -7.832  1.00 94.63           H  
ATOM   3067 HG13 VAL A 194       2.370  -4.439  -7.256  1.00 94.63           H  
ATOM   3068  CG2 VAL A 194       2.212  -4.086  -9.855  1.00 94.63           C  
ATOM   3069 HG21 VAL A 194       2.510  -4.053 -10.903  1.00 94.63           H  
ATOM   3070 HG22 VAL A 194       2.571  -3.195  -9.340  1.00 94.63           H  
ATOM   3071 HG23 VAL A 194       1.123  -4.103  -9.812  1.00 94.63           H  
ATOM   3072  N   VAL A 195       5.847  -6.412  -7.571  1.00 95.07           N  
ATOM   3073  H   VAL A 195       6.082  -5.464  -7.317  1.00 95.07           H  
ATOM   3074  CA  VAL A 195       6.738  -7.496  -7.119  1.00 95.07           C  
ATOM   3075  HA  VAL A 195       6.502  -8.399  -7.684  1.00 95.07           H  
ATOM   3076  C   VAL A 195       6.542  -7.839  -5.645  1.00 95.07           C  
ATOM   3077  CB  VAL A 195       8.212  -7.150  -7.433  1.00 95.07           C  
ATOM   3078  HB  VAL A 195       8.397  -6.113  -7.153  1.00 95.07           H  
ATOM   3079  O   VAL A 195       6.546  -6.958  -4.786  1.00 95.07           O  
ATOM   3080  CG1 VAL A 195       9.241  -8.018  -6.692  1.00 95.07           C  
ATOM   3081 HG11 VAL A 195       9.030  -9.075  -6.849  1.00 95.07           H  
ATOM   3082 HG12 VAL A 195      10.246  -7.801  -7.053  1.00 95.07           H  
ATOM   3083 HG13 VAL A 195       9.213  -7.802  -5.624  1.00 95.07           H  
ATOM   3084  CG2 VAL A 195       8.490  -7.309  -8.933  1.00 95.07           C  
ATOM   3085 HG21 VAL A 195       8.415  -8.358  -9.222  1.00 95.07           H  
ATOM   3086 HG22 VAL A 195       7.763  -6.738  -9.510  1.00 95.07           H  
ATOM   3087 HG23 VAL A 195       9.488  -6.936  -9.164  1.00 95.07           H  
ATOM   3088  N   TRP A 196       6.498  -9.143  -5.367  1.00 97.27           N  
ATOM   3089  H   TRP A 196       6.491  -9.777  -6.153  1.00 97.27           H  
ATOM   3090  CA  TRP A 196       6.806  -9.743  -4.069  1.00 97.27           C  
ATOM   3091  HA  TRP A 196       7.214  -8.990  -3.395  1.00 97.27           H  
ATOM   3092  C   TRP A 196       7.857 -10.832  -4.301  1.00 97.27           C  
ATOM   3093  CB  TRP A 196       5.532 -10.320  -3.437  1.00 97.27           C  
ATOM   3094  HB2 TRP A 196       4.763  -9.547  -3.447  1.00 97.27           H  
ATOM   3095  HB3 TRP A 196       5.160 -11.150  -4.037  1.00 97.27           H  
ATOM   3096  O   TRP A 196       7.525 -11.891  -4.836  1.00 97.27           O  
ATOM   3097  CG  TRP A 196       5.705 -10.774  -2.019  1.00 97.27           C  
ATOM   3098  CD1 TRP A 196       6.250 -11.940  -1.593  1.00 97.27           C  
ATOM   3099  HD1 TRP A 196       6.630 -12.717  -2.240  1.00 97.27           H  
ATOM   3100  CD2 TRP A 196       5.346 -10.042  -0.810  1.00 97.27           C  
ATOM   3101  CE2 TRP A 196       5.696 -10.831   0.323  1.00 97.27           C  
ATOM   3102  CE3 TRP A 196       4.760  -8.783  -0.560  1.00 97.27           C  
ATOM   3103  HE3 TRP A 196       4.470  -8.166  -1.397  1.00 97.27           H  
ATOM   3104  NE1 TRP A 196       6.250 -11.972  -0.209  1.00 97.27           N  
ATOM   3105  HE1 TRP A 196       6.646 -12.705   0.362  1.00 97.27           H  
ATOM   3106  CH2 TRP A 196       4.894  -9.137   1.853  1.00 97.27           C  
ATOM   3107  HH2 TRP A 196       4.719  -8.791   2.860  1.00 97.27           H  
ATOM   3108  CZ2 TRP A 196       5.478 -10.395   1.637  1.00 97.27           C  
ATOM   3109  HZ2 TRP A 196       5.743 -11.019   2.478  1.00 97.27           H  
ATOM   3110  CZ3 TRP A 196       4.534  -8.335   0.755  1.00 97.27           C  
ATOM   3111  HZ3 TRP A 196       4.077  -7.372   0.925  1.00 97.27           H  
ATOM   3112  N   ALA A 197       9.124 -10.576  -3.954  1.00 95.27           N  
ATOM   3113  H   ALA A 197       9.331  -9.684  -3.527  1.00 95.27           H  
ATOM   3114  CA  ALA A 197      10.278 -11.323  -4.475  1.00 95.27           C  
ATOM   3115  HA  ALA A 197      10.395 -11.065  -5.527  1.00 95.27           H  
ATOM   3116  C   ALA A 197      10.149 -12.856  -4.408  1.00 95.27           C  
ATOM   3117  CB  ALA A 197      11.544 -10.867  -3.736  1.00 95.27           C  
ATOM   3118  HB1 ALA A 197      11.405 -10.948  -2.658  1.00 95.27           H  
ATOM   3119  HB2 ALA A 197      12.387 -11.490  -4.033  1.00 95.27           H  
ATOM   3120  HB3 ALA A 197      11.778  -9.836  -3.999  1.00 95.27           H  
ATOM   3121  O   ALA A 197      10.461 -13.529  -5.389  1.00 95.27           O  
ATOM   3122  N   ASN A 198       9.662 -13.419  -3.298  1.00 94.73           N  
ATOM   3123  H   ASN A 198       9.500 -12.836  -2.490  1.00 94.73           H  
ATOM   3124  CA  ASN A 198       9.496 -14.870  -3.170  1.00 94.73           C  
ATOM   3125  HA  ASN A 198      10.446 -15.345  -3.417  1.00 94.73           H  
ATOM   3126  C   ASN A 198       8.447 -15.470  -4.128  1.00 94.73           C  
ATOM   3127  CB  ASN A 198       9.159 -15.196  -1.709  1.00 94.73           C  
ATOM   3128  HB2 ASN A 198       8.229 -14.704  -1.424  1.00 94.73           H  
ATOM   3129  HB3 ASN A 198       9.958 -14.840  -1.058  1.00 94.73           H  
ATOM   3130  O   ASN A 198       8.604 -16.612  -4.549  1.00 94.73           O  
ATOM   3131  CG  ASN A 198       8.997 -16.687  -1.489  1.00 94.73           C  
ATOM   3132  ND2 ASN A 198      10.076 -17.434  -1.461  1.00 94.73           N  
ATOM   3133 HD21 ASN A 198      10.987 -17.017  -1.588  1.00 94.73           H  
ATOM   3134 HD22 ASN A 198       9.916 -18.427  -1.369  1.00 94.73           H  
ATOM   3135  OD1 ASN A 198       7.901 -17.192  -1.333  1.00 94.73           O  
ATOM   3136  N   LEU A 199       7.405 -14.714  -4.486  1.00 95.32           N  
ATOM   3137  H   LEU A 199       7.400 -13.744  -4.203  1.00 95.32           H  
ATOM   3138  CA  LEU A 199       6.341 -15.169  -5.384  1.00 95.32           C  
ATOM   3139  HA  LEU A 199       6.200 -16.244  -5.277  1.00 95.32           H  
ATOM   3140  C   LEU A 199       6.702 -14.913  -6.846  1.00 95.32           C  
ATOM   3141  CB  LEU A 199       5.023 -14.444  -5.043  1.00 95.32           C  
ATOM   3142  HB2 LEU A 199       4.278 -14.743  -5.780  1.00 95.32           H  
ATOM   3143  HB3 LEU A 199       5.170 -13.369  -5.145  1.00 95.32           H  
ATOM   3144  O   LEU A 199       6.667 -15.807  -7.687  1.00 95.32           O  
ATOM   3145  CG  LEU A 199       4.450 -14.717  -3.644  1.00 95.32           C  
ATOM   3146  HG  LEU A 199       5.138 -14.353  -2.881  1.00 95.32           H  
ATOM   3147  CD1 LEU A 199       3.127 -13.962  -3.512  1.00 95.32           C  
ATOM   3148 HD11 LEU A 199       2.668 -14.181  -2.548  1.00 95.32           H  
ATOM   3149 HD12 LEU A 199       3.301 -12.888  -3.579  1.00 95.32           H  
ATOM   3150 HD13 LEU A 199       2.438 -14.269  -4.299  1.00 95.32           H  
ATOM   3151  CD2 LEU A 199       4.212 -16.209  -3.416  1.00 95.32           C  
ATOM   3152 HD21 LEU A 199       3.602 -16.616  -4.222  1.00 95.32           H  
ATOM   3153 HD22 LEU A 199       3.694 -16.362  -2.469  1.00 95.32           H  
ATOM   3154 HD23 LEU A 199       5.164 -16.738  -3.368  1.00 95.32           H  
ATOM   3155  N   THR A 200       7.050 -13.665  -7.146  1.00 93.59           N  
ATOM   3156  H   THR A 200       7.079 -12.985  -6.400  1.00 93.59           H  
ATOM   3157  CA  THR A 200       7.172 -13.171  -8.517  1.00 93.59           C  
ATOM   3158  HA  THR A 200       6.572 -13.794  -9.180  1.00 93.59           H  
ATOM   3159  C   THR A 200       8.594 -13.200  -9.042  1.00 93.59           C  
ATOM   3160  CB  THR A 200       6.644 -11.739  -8.616  1.00 93.59           C  
ATOM   3161  HB  THR A 200       6.815 -11.380  -9.631  1.00 93.59           H  
ATOM   3162  O   THR A 200       8.807 -12.969 -10.234  1.00 93.59           O  
ATOM   3163  CG2 THR A 200       5.146 -11.687  -8.343  1.00 93.59           C  
ATOM   3164 HG21 THR A 200       4.922 -12.042  -7.337  1.00 93.59           H  
ATOM   3165 HG22 THR A 200       4.627 -12.312  -9.070  1.00 93.59           H  
ATOM   3166 HG23 THR A 200       4.803 -10.658  -8.449  1.00 93.59           H  
ATOM   3167  OG1 THR A 200       7.304 -10.873  -7.716  1.00 93.59           O  
ATOM   3168  HG1 THR A 200       8.201 -10.739  -8.029  1.00 93.59           H  
ATOM   3169  N   THR A 201       9.590 -13.441  -8.186  1.00 89.59           N  
ATOM   3170  H   THR A 201       9.350 -13.655  -7.228  1.00 89.59           H  
ATOM   3171  CA  THR A 201      10.987 -13.058  -8.451  1.00 89.59           C  
ATOM   3172  HA  THR A 201      11.549 -13.169  -7.524  1.00 89.59           H  
ATOM   3173  C   THR A 201      11.052 -11.561  -8.815  1.00 89.59           C  
ATOM   3174  CB  THR A 201      11.651 -14.007  -9.474  1.00 89.59           C  
ATOM   3175  HB  THR A 201      12.728 -13.836  -9.452  1.00 89.59           H  
ATOM   3176  O   THR A 201      10.222 -10.783  -8.344  1.00 89.59           O  
ATOM   3177  CG2 THR A 201      11.399 -15.486  -9.178  1.00 89.59           C  
ATOM   3178 HG21 THR A 201      10.345 -15.731  -9.303  1.00 89.59           H  
ATOM   3179 HG22 THR A 201      11.700 -15.715  -8.156  1.00 89.59           H  
ATOM   3180 HG23 THR A 201      11.986 -16.095  -9.866  1.00 89.59           H  
ATOM   3181  OG1 THR A 201      11.197 -13.759 -10.785  1.00 89.59           O  
ATOM   3182  HG1 THR A 201      10.251 -13.620 -10.701  1.00 89.59           H  
ATOM   3183  N   TYR A 202      11.981 -11.151  -9.679  1.00 86.31           N  
ATOM   3184  H   TYR A 202      12.616 -11.841 -10.056  1.00 86.31           H  
ATOM   3185  CA  TYR A 202      12.040  -9.799 -10.256  1.00 86.31           C  
ATOM   3186  HA  TYR A 202      11.361  -9.143  -9.711  1.00 86.31           H  
ATOM   3187  C   TYR A 202      11.590  -9.746 -11.724  1.00 86.31           C  
ATOM   3188  CB  TYR A 202      13.456  -9.245 -10.079  1.00 86.31           C  
ATOM   3189  HB2 TYR A 202      13.540  -8.292 -10.602  1.00 86.31           H  
ATOM   3190  HB3 TYR A 202      14.174  -9.929 -10.532  1.00 86.31           H  
ATOM   3191  O   TYR A 202      11.692  -8.703 -12.370  1.00 86.31           O  
ATOM   3192  CG  TYR A 202      13.809  -9.005  -8.630  1.00 86.31           C  
ATOM   3193  CD1 TYR A 202      13.325  -7.852  -7.984  1.00 86.31           C  
ATOM   3194  HD1 TYR A 202      12.725  -7.134  -8.523  1.00 86.31           H  
ATOM   3195  CD2 TYR A 202      14.600  -9.933  -7.926  1.00 86.31           C  
ATOM   3196  HD2 TYR A 202      14.978 -10.812  -8.427  1.00 86.31           H  
ATOM   3197  CE1 TYR A 202      13.634  -7.622  -6.633  1.00 86.31           C  
ATOM   3198  HE1 TYR A 202      13.289  -6.730  -6.132  1.00 86.31           H  
ATOM   3199  CE2 TYR A 202      14.910  -9.706  -6.573  1.00 86.31           C  
ATOM   3200  HE2 TYR A 202      15.520 -10.413  -6.031  1.00 86.31           H  
ATOM   3201  OH  TYR A 202      14.727  -8.345  -4.621  1.00 86.31           O  
ATOM   3202  HH  TYR A 202      15.336  -9.006  -4.283  1.00 86.31           H  
ATOM   3203  CZ  TYR A 202      14.427  -8.549  -5.926  1.00 86.31           C  
ATOM   3204  N   PHE A 203      11.116 -10.874 -12.260  1.00 86.72           N  
ATOM   3205  H   PHE A 203      11.086 -11.698 -11.677  1.00 86.72           H  
ATOM   3206  CA  PHE A 203      10.810 -11.037 -13.684  1.00 86.72           C  
ATOM   3207  HA  PHE A 203      11.076 -10.125 -14.218  1.00 86.72           H  
ATOM   3208  C   PHE A 203       9.329 -11.288 -13.964  1.00 86.72           C  
ATOM   3209  CB  PHE A 203      11.669 -12.174 -14.245  1.00 86.72           C  
ATOM   3210  HB2 PHE A 203      11.348 -13.114 -13.798  1.00 86.72           H  
ATOM   3211  HB3 PHE A 203      11.502 -12.248 -15.320  1.00 86.72           H  
ATOM   3212  O   PHE A 203       8.917 -11.259 -15.119  1.00 86.72           O  
ATOM   3213  CG  PHE A 203      13.151 -11.982 -14.003  1.00 86.72           C  
ATOM   3214  CD1 PHE A 203      13.855 -10.985 -14.704  1.00 86.72           C  
ATOM   3215  HD1 PHE A 203      13.350 -10.365 -15.430  1.00 86.72           H  
ATOM   3216  CD2 PHE A 203      13.818 -12.773 -13.049  1.00 86.72           C  
ATOM   3217  HD2 PHE A 203      13.281 -13.538 -12.508  1.00 86.72           H  
ATOM   3218  CE1 PHE A 203      15.224 -10.785 -14.456  1.00 86.72           C  
ATOM   3219  HE1 PHE A 203      15.761 -10.015 -14.991  1.00 86.72           H  
ATOM   3220  CE2 PHE A 203      15.187 -12.573 -12.802  1.00 86.72           C  
ATOM   3221  HE2 PHE A 203      15.702 -13.184 -12.075  1.00 86.72           H  
ATOM   3222  CZ  PHE A 203      15.890 -11.580 -13.507  1.00 86.72           C  
ATOM   3223  HZ  PHE A 203      16.942 -11.423 -13.319  1.00 86.72           H  
ATOM   3224  N   GLN A 204       8.524 -11.524 -12.931  1.00 91.54           N  
ATOM   3225  H   GLN A 204       8.897 -11.470 -11.994  1.00 91.54           H  
ATOM   3226  CA  GLN A 204       7.079 -11.677 -13.052  1.00 91.54           C  
ATOM   3227  HA  GLN A 204       6.782 -11.520 -14.089  1.00 91.54           H  
ATOM   3228  C   GLN A 204       6.378 -10.596 -12.232  1.00 91.54           C  
ATOM   3229  CB  GLN A 204       6.638 -13.099 -12.664  1.00 91.54           C  
ATOM   3230  HB2 GLN A 204       5.575 -13.197 -12.882  1.00 91.54           H  
ATOM   3231  HB3 GLN A 204       6.773 -13.255 -11.594  1.00 91.54           H  
ATOM   3232  O   GLN A 204       6.996  -9.915 -11.417  1.00 91.54           O  
ATOM   3233  CG  GLN A 204       7.384 -14.192 -13.446  1.00 91.54           C  
ATOM   3234  HG2 GLN A 204       7.189 -14.076 -14.512  1.00 91.54           H  
ATOM   3235  HG3 GLN A 204       8.458 -14.105 -13.281  1.00 91.54           H  
ATOM   3236  CD  GLN A 204       6.941 -15.582 -13.014  1.00 91.54           C  
ATOM   3237  NE2 GLN A 204       7.724 -16.273 -12.214  1.00 91.54           N  
ATOM   3238 HE21 GLN A 204       8.590 -15.879 -11.874  1.00 91.54           H  
ATOM   3239 HE22 GLN A 204       7.373 -17.164 -11.894  1.00 91.54           H  
ATOM   3240  OE1 GLN A 204       5.870 -16.057 -13.361  1.00 91.54           O  
ATOM   3241  N   THR A 205       5.080 -10.452 -12.462  1.00 93.43           N  
ATOM   3242  H   THR A 205       4.619 -11.090 -13.095  1.00 93.43           H  
ATOM   3243  CA  THR A 205       4.235  -9.464 -11.794  1.00 93.43           C  
ATOM   3244  HA  THR A 205       4.822  -8.925 -11.050  1.00 93.43           H  
ATOM   3245  C   THR A 205       3.101 -10.170 -11.072  1.00 93.43           C  
ATOM   3246  CB  THR A 205       3.724  -8.422 -12.803  1.00 93.43           C  
ATOM   3247  HB  THR A 205       4.594  -7.996 -13.304  1.00 93.43           H  
ATOM   3248  O   THR A 205       2.569 -11.166 -11.571  1.00 93.43           O  
ATOM   3249  CG2 THR A 205       2.801  -8.984 -13.886  1.00 93.43           C  
ATOM   3250 HG21 THR A 205       2.537  -8.186 -14.580  1.00 93.43           H  
ATOM   3251 HG22 THR A 205       3.310  -9.772 -14.441  1.00 93.43           H  
ATOM   3252 HG23 THR A 205       1.887  -9.383 -13.447  1.00 93.43           H  
ATOM   3253  OG1 THR A 205       3.039  -7.376 -12.150  1.00 93.43           O  
ATOM   3254  HG1 THR A 205       2.187  -7.718 -11.868  1.00 93.43           H  
ATOM   3255  N   LEU A 206       2.701  -9.636  -9.921  1.00 95.48           N  
ATOM   3256  H   LEU A 206       3.218  -8.851  -9.551  1.00 95.48           H  
ATOM   3257  CA  LEU A 206       1.403  -9.948  -9.334  1.00 95.48           C  
ATOM   3258  HA  LEU A 206       1.334 -11.021  -9.155  1.00 95.48           H  
ATOM   3259  C   LEU A 206       0.299  -9.571 -10.332  1.00 95.48           C  
ATOM   3260  CB  LEU A 206       1.230  -9.203  -7.996  1.00 95.48           C  
ATOM   3261  HB2 LEU A 206       1.308  -8.133  -8.186  1.00 95.48           H  
ATOM   3262  HB3 LEU A 206       0.224  -9.398  -7.623  1.00 95.48           H  
ATOM   3263  O   LEU A 206       0.469  -8.657 -11.142  1.00 95.48           O  
ATOM   3264  CG  LEU A 206       2.237  -9.587  -6.893  1.00 95.48           C  
ATOM   3265  HG  LEU A 206       3.252  -9.363  -7.220  1.00 95.48           H  
ATOM   3266  CD1 LEU A 206       1.959  -8.786  -5.625  1.00 95.48           C  
ATOM   3267 HD11 LEU A 206       2.025  -7.715  -5.822  1.00 95.48           H  
ATOM   3268 HD12 LEU A 206       2.685  -9.042  -4.854  1.00 95.48           H  
ATOM   3269 HD13 LEU A 206       0.955  -9.011  -5.267  1.00 95.48           H  
ATOM   3270  CD2 LEU A 206       2.146 -11.065  -6.521  1.00 95.48           C  
ATOM   3271 HD21 LEU A 206       2.785 -11.273  -5.662  1.00 95.48           H  
ATOM   3272 HD22 LEU A 206       2.492 -11.669  -7.359  1.00 95.48           H  
ATOM   3273 HD23 LEU A 206       1.116 -11.325  -6.277  1.00 95.48           H  
ATOM   3274  N   SER A 207      -0.823 -10.281 -10.274  1.00 94.91           N  
ATOM   3275  H   SER A 207      -0.887 -11.010  -9.578  1.00 94.91           H  
ATOM   3276  CA  SER A 207      -2.032  -9.977 -11.047  1.00 94.91           C  
ATOM   3277  HA  SER A 207      -1.752  -9.558 -12.013  1.00 94.91           H  
ATOM   3278  C   SER A 207      -2.899  -8.941 -10.337  1.00 94.91           C  
ATOM   3279  CB  SER A 207      -2.838 -11.258 -11.287  1.00 94.91           C  
ATOM   3280  HB2 SER A 207      -3.172 -11.668 -10.335  1.00 94.91           H  
ATOM   3281  HB3 SER A 207      -3.711 -11.028 -11.897  1.00 94.91           H  
ATOM   3282  O   SER A 207      -3.532  -8.118 -10.995  1.00 94.91           O  
ATOM   3283  OG  SER A 207      -2.033 -12.217 -11.955  1.00 94.91           O  
ATOM   3284  HG  SER A 207      -1.610 -11.779 -12.698  1.00 94.91           H  
ATOM   3285  N   SER A 208      -2.889  -8.950  -9.003  1.00 96.05           N  
ATOM   3286  H   SER A 208      -2.374  -9.670  -8.518  1.00 96.05           H  
ATOM   3287  CA  SER A 208      -3.518  -7.928  -8.174  1.00 96.05           C  
ATOM   3288  HA  SER A 208      -3.400  -6.970  -8.682  1.00 96.05           H  
ATOM   3289  C   SER A 208      -2.844  -7.828  -6.804  1.00 96.05           C  
ATOM   3290  CB  SER A 208      -5.019  -8.207  -8.025  1.00 96.05           C  
ATOM   3291  HB2 SER A 208      -5.471  -8.319  -9.010  1.00 96.05           H  
ATOM   3292  HB3 SER A 208      -5.482  -7.357  -7.523  1.00 96.05           H  
ATOM   3293  O   SER A 208      -2.212  -8.782  -6.339  1.00 96.05           O  
ATOM   3294  OG  SER A 208      -5.254  -9.367  -7.254  1.00 96.05           O  
ATOM   3295  HG  SER A 208      -5.878  -9.948  -7.695  1.00 96.05           H  
ATOM   3296  N   VAL A 209      -2.958  -6.662  -6.167  1.00 98.12           N  
ATOM   3297  H   VAL A 209      -3.446  -5.908  -6.630  1.00 98.12           H  
ATOM   3298  CA  VAL A 209      -2.575  -6.450  -4.770  1.00 98.12           C  
ATOM   3299  HA  VAL A 209      -2.792  -7.383  -4.249  1.00 98.12           H  
ATOM   3300  C   VAL A 209      -3.420  -5.360  -4.111  1.00 98.12           C  
ATOM   3301  CB  VAL A 209      -1.062  -6.192  -4.615  1.00 98.12           C  
ATOM   3302  HB  VAL A 209      -0.537  -7.054  -5.028  1.00 98.12           H  
ATOM   3303  O   VAL A 209      -3.793  -4.369  -4.741  1.00 98.12           O  
ATOM   3304  CG1 VAL A 209      -0.558  -4.951  -5.356  1.00 98.12           C  
ATOM   3305 HG11 VAL A 209      -1.066  -4.061  -4.987  1.00 98.12           H  
ATOM   3306 HG12 VAL A 209       0.517  -4.844  -5.205  1.00 98.12           H  
ATOM   3307 HG13 VAL A 209      -0.742  -5.076  -6.423  1.00 98.12           H  
ATOM   3308  CG2 VAL A 209      -0.649  -6.079  -3.145  1.00 98.12           C  
ATOM   3309 HG21 VAL A 209      -1.128  -6.864  -2.560  1.00 98.12           H  
ATOM   3310 HG22 VAL A 209       0.429  -6.215  -3.055  1.00 98.12           H  
ATOM   3311 HG23 VAL A 209      -0.933  -5.110  -2.737  1.00 98.12           H  
ATOM   3312  N   GLU A 210      -3.704  -5.541  -2.827  1.00 98.38           N  
ATOM   3313  H   GLU A 210      -3.421  -6.413  -2.403  1.00 98.38           H  
ATOM   3314  CA  GLU A 210      -4.282  -4.535  -1.941  1.00 98.38           C  
ATOM   3315  HA  GLU A 210      -4.280  -3.558  -2.424  1.00 98.38           H  
ATOM   3316  C   GLU A 210      -3.468  -4.446  -0.660  1.00 98.38           C  
ATOM   3317  CB  GLU A 210      -5.715  -4.915  -1.554  1.00 98.38           C  
ATOM   3318  HB2 GLU A 210      -5.726  -5.946  -1.201  1.00 98.38           H  
ATOM   3319  HB3 GLU A 210      -6.047  -4.269  -0.741  1.00 98.38           H  
ATOM   3320  O   GLU A 210      -3.164  -5.473  -0.059  1.00 98.38           O  
ATOM   3321  CG  GLU A 210      -6.690  -4.760  -2.715  1.00 98.38           C  
ATOM   3322  HG2 GLU A 210      -6.318  -5.298  -3.587  1.00 98.38           H  
ATOM   3323  HG3 GLU A 210      -6.757  -3.701  -2.963  1.00 98.38           H  
ATOM   3324  CD  GLU A 210      -8.086  -5.289  -2.377  1.00 98.38           C  
ATOM   3325  OE1 GLU A 210      -8.934  -5.239  -3.284  1.00 98.38           O  
ATOM   3326  OE2 GLU A 210      -8.382  -5.717  -1.236  1.00 98.38           O  
ATOM   3327  N   MET A 211      -3.200  -3.229  -0.194  1.00 98.84           N  
ATOM   3328  H   MET A 211      -3.508  -2.440  -0.743  1.00 98.84           H  
ATOM   3329  CA  MET A 211      -2.773  -2.977   1.182  1.00 98.84           C  
ATOM   3330  HA  MET A 211      -2.498  -3.914   1.666  1.00 98.84           H  
ATOM   3331  C   MET A 211      -3.936  -2.357   1.946  1.00 98.84           C  
ATOM   3332  CB  MET A 211      -1.567  -2.040   1.243  1.00 98.84           C  
ATOM   3333  HB2 MET A 211      -1.269  -1.940   2.287  1.00 98.84           H  
ATOM   3334  HB3 MET A 211      -1.868  -1.052   0.894  1.00 98.84           H  
ATOM   3335  O   MET A 211      -4.532  -1.376   1.490  1.00 98.84           O  
ATOM   3336  CG  MET A 211      -0.362  -2.504   0.421  1.00 98.84           C  
ATOM   3337  HG2 MET A 211      -0.007  -3.462   0.801  1.00 98.84           H  
ATOM   3338  HG3 MET A 211      -0.672  -2.644  -0.614  1.00 98.84           H  
ATOM   3339  SD  MET A 211       1.006  -1.313   0.432  1.00 98.84           S  
ATOM   3340  CE  MET A 211       1.495  -1.370   2.180  1.00 98.84           C  
ATOM   3341  HE1 MET A 211       1.697  -2.401   2.472  1.00 98.84           H  
ATOM   3342  HE2 MET A 211       2.396  -0.775   2.328  1.00 98.84           H  
ATOM   3343  HE3 MET A 211       0.701  -0.965   2.807  1.00 98.84           H  
ATOM   3344  N   LYS A 212      -4.251  -2.900   3.118  1.00 98.83           N  
ATOM   3345  H   LYS A 212      -3.748  -3.719   3.430  1.00 98.83           H  
ATOM   3346  CA  LYS A 212      -5.376  -2.445   3.931  1.00 98.83           C  
ATOM   3347  HA  LYS A 212      -5.542  -1.389   3.720  1.00 98.83           H  
ATOM   3348  C   LYS A 212      -5.064  -2.533   5.418  1.00 98.83           C  
ATOM   3349  CB  LYS A 212      -6.638  -3.215   3.506  1.00 98.83           C  
ATOM   3350  HB2 LYS A 212      -7.509  -2.740   3.959  1.00 98.83           H  
ATOM   3351  HB3 LYS A 212      -6.742  -3.113   2.426  1.00 98.83           H  
ATOM   3352  O   LYS A 212      -4.354  -3.433   5.847  1.00 98.83           O  
ATOM   3353  CG  LYS A 212      -6.623  -4.718   3.845  1.00 98.83           C  
ATOM   3354  HG2 LYS A 212      -6.670  -4.844   4.926  1.00 98.83           H  
ATOM   3355  HG3 LYS A 212      -5.687  -5.160   3.504  1.00 98.83           H  
ATOM   3356  CD  LYS A 212      -7.805  -5.467   3.195  1.00 98.83           C  
ATOM   3357  HD2 LYS A 212      -8.519  -4.761   2.771  1.00 98.83           H  
ATOM   3358  HD3 LYS A 212      -8.314  -6.064   3.951  1.00 98.83           H  
ATOM   3359  CE  LYS A 212      -7.288  -6.405   2.102  1.00 98.83           C  
ATOM   3360  HE2 LYS A 212      -6.727  -7.208   2.581  1.00 98.83           H  
ATOM   3361  HE3 LYS A 212      -6.598  -5.865   1.454  1.00 98.83           H  
ATOM   3362  NZ  LYS A 212      -8.359  -7.004   1.271  1.00 98.83           N  
ATOM   3363  HZ1 LYS A 212      -9.268  -7.036   1.712  1.00 98.83           H  
ATOM   3364  HZ2 LYS A 212      -8.458  -6.528   0.386  1.00 98.83           H  
ATOM   3365  HZ3 LYS A 212      -8.101  -7.961   1.079  1.00 98.83           H  
ATOM   3366  N   ILE A 213      -5.584  -1.590   6.193  1.00 98.75           N  
ATOM   3367  H   ILE A 213      -6.197  -0.908   5.771  1.00 98.75           H  
ATOM   3368  CA  ILE A 213      -5.316  -1.475   7.628  1.00 98.75           C  
ATOM   3369  HA  ILE A 213      -4.701  -2.327   7.919  1.00 98.75           H  
ATOM   3370  C   ILE A 213      -6.599  -1.576   8.436  1.00 98.75           C  
ATOM   3371  CB  ILE A 213      -4.523  -0.200   7.977  1.00 98.75           C  
ATOM   3372  HB  ILE A 213      -4.334  -0.211   9.051  1.00 98.75           H  
ATOM   3373  O   ILE A 213      -7.662  -1.158   7.976  1.00 98.75           O  
ATOM   3374  CG1 ILE A 213      -5.313   1.088   7.650  1.00 98.75           C  
ATOM   3375 HG12 ILE A 213      -5.548   1.114   6.586  1.00 98.75           H  
ATOM   3376 HG13 ILE A 213      -6.253   1.076   8.200  1.00 98.75           H  
ATOM   3377  CG2 ILE A 213      -3.159  -0.252   7.275  1.00 98.75           C  
ATOM   3378 HG21 ILE A 213      -3.276  -0.209   6.193  1.00 98.75           H  
ATOM   3379 HG22 ILE A 213      -2.639  -1.170   7.550  1.00 98.75           H  
ATOM   3380 HG23 ILE A 213      -2.550   0.589   7.605  1.00 98.75           H  
ATOM   3381  CD1 ILE A 213      -4.597   2.390   8.026  1.00 98.75           C  
ATOM   3382 HD11 ILE A 213      -5.250   3.233   7.801  1.00 98.75           H  
ATOM   3383 HD12 ILE A 213      -3.680   2.511   7.449  1.00 98.75           H  
ATOM   3384 HD13 ILE A 213      -4.362   2.391   9.090  1.00 98.75           H  
ATOM   3385  N   ARG A 214      -6.502  -2.107   9.649  1.00 97.74           N  
ATOM   3386  H   ARG A 214      -5.604  -2.461   9.947  1.00 97.74           H  
ATOM   3387  CA  ARG A 214      -7.630  -2.207  10.578  1.00 97.74           C  
ATOM   3388  HA  ARG A 214      -8.380  -1.460  10.320  1.00 97.74           H  
ATOM   3389  C   ARG A 214      -7.163  -1.935  11.994  1.00 97.74           C  
ATOM   3390  CB  ARG A 214      -8.268  -3.590  10.437  1.00 97.74           C  
ATOM   3391  HB2 ARG A 214      -7.525  -4.356  10.656  1.00 97.74           H  
ATOM   3392  HB3 ARG A 214      -8.600  -3.705   9.405  1.00 97.74           H  
ATOM   3393  O   ARG A 214      -6.046  -2.275  12.357  1.00 97.74           O  
ATOM   3394  CG  ARG A 214      -9.485  -3.779  11.349  1.00 97.74           C  
ATOM   3395  HG2 ARG A 214      -9.175  -3.802  12.393  1.00 97.74           H  
ATOM   3396  HG3 ARG A 214     -10.186  -2.956  11.209  1.00 97.74           H  
ATOM   3397  CD  ARG A 214     -10.181  -5.093  11.014  1.00 97.74           C  
ATOM   3398  HD2 ARG A 214     -10.397  -5.122   9.946  1.00 97.74           H  
ATOM   3399  HD3 ARG A 214     -11.122  -5.140  11.563  1.00 97.74           H  
ATOM   3400  NE  ARG A 214      -9.339  -6.236  11.391  1.00 97.74           N  
ATOM   3401  HE  ARG A 214      -8.439  -6.063  11.816  1.00 97.74           H  
ATOM   3402  NH1 ARG A 214     -10.682  -7.885  10.576  1.00 97.74           N  
ATOM   3403 HH11 ARG A 214     -10.868  -8.868  10.442  1.00 97.74           H  
ATOM   3404 HH12 ARG A 214     -11.303  -7.196  10.177  1.00 97.74           H  
ATOM   3405  NH2 ARG A 214      -8.724  -8.377  11.578  1.00 97.74           N  
ATOM   3406 HH21 ARG A 214      -7.850  -8.012  11.927  1.00 97.74           H  
ATOM   3407 HH22 ARG A 214      -8.770  -9.337  11.269  1.00 97.74           H  
ATOM   3408  CZ  ARG A 214      -9.588  -7.502  11.166  1.00 97.74           C  
ATOM   3409  N   ARG A 215      -8.004  -1.292  12.797  1.00 96.04           N  
ATOM   3410  H   ARG A 215      -8.933  -1.083  12.460  1.00 96.04           H  
ATOM   3411  CA  ARG A 215      -7.675  -0.994  14.191  1.00 96.04           C  
ATOM   3412  HA  ARG A 215      -6.652  -0.619  14.219  1.00 96.04           H  
ATOM   3413  C   ARG A 215      -7.731  -2.278  15.026  1.00 96.04           C  
ATOM   3414  CB  ARG A 215      -8.619   0.103  14.687  1.00 96.04           C  
ATOM   3415  HB2 ARG A 215      -8.807   0.804  13.873  1.00 96.04           H  
ATOM   3416  HB3 ARG A 215      -9.571  -0.333  14.989  1.00 96.04           H  
ATOM   3417  O   ARG A 215      -8.691  -3.034  14.918  1.00 96.04           O  
ATOM   3418  CG  ARG A 215      -8.000   0.883  15.846  1.00 96.04           C  
ATOM   3419  HG2 ARG A 215      -7.040   1.295  15.535  1.00 96.04           H  
ATOM   3420  HG3 ARG A 215      -7.858   0.228  16.705  1.00 96.04           H  
ATOM   3421  CD  ARG A 215      -8.943   2.026  16.209  1.00 96.04           C  
ATOM   3422  HD2 ARG A 215      -9.161   2.617  15.320  1.00 96.04           H  
ATOM   3423  HD3 ARG A 215      -9.867   1.567  16.560  1.00 96.04           H  
ATOM   3424  NE  ARG A 215      -8.374   2.897  17.251  1.00 96.04           N  
ATOM   3425  HE  ARG A 215      -7.386   3.095  17.178  1.00 96.04           H  
ATOM   3426  NH1 ARG A 215     -10.313   3.235  18.453  1.00 96.04           N  
ATOM   3427 HH11 ARG A 215     -10.862   2.807  17.722  1.00 96.04           H  
ATOM   3428 HH12 ARG A 215     -10.793   3.490  19.304  1.00 96.04           H  
ATOM   3429  NH2 ARG A 215      -8.389   4.098  19.174  1.00 96.04           N  
ATOM   3430 HH21 ARG A 215      -8.875   4.434  19.993  1.00 96.04           H  
ATOM   3431 HH22 ARG A 215      -7.430   4.366  19.004  1.00 96.04           H  
ATOM   3432  CZ  ARG A 215      -9.029   3.390  18.285  1.00 96.04           C  
ATOM   3433  N   VAL A 216      -6.723  -2.517  15.865  1.00 92.52           N  
ATOM   3434  H   VAL A 216      -5.946  -1.871  15.859  1.00 92.52           H  
ATOM   3435  CA  VAL A 216      -6.564  -3.794  16.599  1.00 92.52           C  
ATOM   3436  HA  VAL A 216      -6.755  -4.613  15.905  1.00 92.52           H  
ATOM   3437  C   VAL A 216      -7.581  -3.961  17.745  1.00 92.52           C  
ATOM   3438  CB  VAL A 216      -5.101  -3.940  17.083  1.00 92.52           C  
ATOM   3439  HB  VAL A 216      -4.849  -3.073  17.693  1.00 92.52           H  
ATOM   3440  O   VAL A 216      -7.932  -5.082  18.096  1.00 92.52           O  
ATOM   3441  CG1 VAL A 216      -4.847  -5.200  17.919  1.00 92.52           C  
ATOM   3442 HG11 VAL A 216      -5.399  -5.153  18.858  1.00 92.52           H  
ATOM   3443 HG12 VAL A 216      -3.786  -5.283  18.153  1.00 92.52           H  
ATOM   3444 HG13 VAL A 216      -5.156  -6.085  17.363  1.00 92.52           H  
ATOM   3445  CG2 VAL A 216      -4.143  -3.986  15.884  1.00 92.52           C  
ATOM   3446 HG21 VAL A 216      -4.212  -3.074  15.292  1.00 92.52           H  
ATOM   3447 HG22 VAL A 216      -4.373  -4.842  15.250  1.00 92.52           H  
ATOM   3448 HG23 VAL A 216      -3.113  -4.083  16.227  1.00 92.52           H  
ATOM   3449  N   ASN A 217      -8.110  -2.860  18.292  1.00 76.71           N  
ATOM   3450  H   ASN A 217      -7.852  -1.974  17.880  1.00 76.71           H  
ATOM   3451  CA  ASN A 217      -8.985  -2.850  19.477  1.00 76.71           C  
ATOM   3452  HA  ASN A 217      -9.105  -3.875  19.828  1.00 76.71           H  
ATOM   3453  C   ASN A 217     -10.423  -2.358  19.194  1.00 76.71           C  
ATOM   3454  CB  ASN A 217      -8.290  -2.056  20.604  1.00 76.71           C  
ATOM   3455  HB2 ASN A 217      -8.077  -1.047  20.252  1.00 76.71           H  
ATOM   3456  HB3 ASN A 217      -8.961  -1.985  21.460  1.00 76.71           H  
ATOM   3457  O   ASN A 217     -11.013  -1.686  20.043  1.00 76.71           O  
ATOM   3458  CG  ASN A 217      -7.018  -2.711  21.110  1.00 76.71           C  
ATOM   3459  ND2 ASN A 217      -6.019  -1.936  21.463  1.00 76.71           N  
ATOM   3460 HD21 ASN A 217      -6.071  -0.932  21.361  1.00 76.71           H  
ATOM   3461 HD22 ASN A 217      -5.184  -2.425  21.750  1.00 76.71           H  
ATOM   3462  OD1 ASN A 217      -6.899  -3.913  21.232  1.00 76.71           O  
ATOM   3463  N   GLU A 218     -10.973  -2.648  18.010  1.00 60.25           N  
ATOM   3464  H   GLU A 218     -10.479  -3.271  17.387  1.00 60.25           H  
ATOM   3465  CA  GLU A 218     -12.376  -2.356  17.641  1.00 60.25           C  
ATOM   3466  HA  GLU A 218     -12.915  -2.002  18.520  1.00 60.25           H  
ATOM   3467  C   GLU A 218     -13.165  -3.598  17.211  1.00 60.25           C  
ATOM   3468  CB  GLU A 218     -12.457  -1.253  16.567  1.00 60.25           C  
ATOM   3469  HB2 GLU A 218     -13.434  -1.305  16.086  1.00 60.25           H  
ATOM   3470  HB3 GLU A 218     -11.692  -1.422  15.809  1.00 60.25           H  
ATOM   3471  O   GLU A 218     -12.594  -4.481  16.523  1.00 60.25           O  
ATOM   3472  CG  GLU A 218     -12.306   0.156  17.167  1.00 60.25           C  
ATOM   3473  HG2 GLU A 218     -13.073   0.297  17.928  1.00 60.25           H  
ATOM   3474  HG3 GLU A 218     -11.338   0.221  17.663  1.00 60.25           H  
ATOM   3475  CD  GLU A 218     -12.415   1.307  16.144  1.00 60.25           C  
ATOM   3476  OE1 GLU A 218     -12.099   2.457  16.557  1.00 60.25           O  
ATOM   3477  OE2 GLU A 218     -12.735   1.075  14.960  1.00 60.25           O  
ATOM   3478  OXT GLU A 218     -14.362  -3.624  17.572  1.00 60.25           O  
TER    3479      GLU A 218                                                       
END   
