# Supplementary material for: Nuclear genome of Bulinus truncatus, an intermediate host of the carcinogenic human blood fluke Schistosoma haematobium
Source: Nat Commun. 2022 Feb 21;13:977. doi: 10.1038/s41467-022-28634-9 (PMC8861042; doi:10.1038/s41467-022-28634-9)
Supplement: Supplementary file 6 — Supplementary Data 3 [file 41467_2022_28634_MOESM6_ESM.zip › Supplementary_Data_3/btru_002355-t1.mature.pep.pdb]

ATOM      1  N   MET A   1      -4.083  20.677   3.988  1.00 68.06           N  
ATOM      2  H   MET A   1      -3.748  20.238   4.833  1.00 68.06           H  
ATOM      3  H2  MET A   1      -3.694  20.174   3.203  1.00 68.06           H  
ATOM      4  H3  MET A   1      -3.789  21.642   3.954  1.00 68.06           H  
ATOM      5  CA  MET A   1      -5.555  20.578   3.915  1.00 68.06           C  
ATOM      6  HA  MET A   1      -5.996  21.015   4.811  1.00 68.06           H  
ATOM      7  C   MET A   1      -5.901  19.102   3.871  1.00 68.06           C  
ATOM      8  CB  MET A   1      -6.074  21.340   2.687  1.00 68.06           C  
ATOM      9  HB2 MET A   1      -5.607  22.326   2.689  1.00 68.06           H  
ATOM     10  HB3 MET A   1      -5.781  20.830   1.769  1.00 68.06           H  
ATOM     11  O   MET A   1      -5.175  18.373   3.210  1.00 68.06           O  
ATOM     12  CG  MET A   1      -7.590  21.547   2.698  1.00 68.06           C  
ATOM     13  HG2 MET A   1      -8.095  20.670   2.293  1.00 68.06           H  
ATOM     14  HG3 MET A   1      -7.915  21.678   3.730  1.00 68.06           H  
ATOM     15  SD  MET A   1      -8.099  23.032   1.788  1.00 68.06           S  
ATOM     16  CE  MET A   1      -8.142  22.460   0.075  1.00 68.06           C  
ATOM     17  HE1 MET A   1      -8.922  21.705  -0.028  1.00 68.06           H  
ATOM     18  HE2 MET A   1      -8.390  23.299  -0.575  1.00 68.06           H  
ATOM     19  HE3 MET A   1      -7.166  22.068  -0.210  1.00 68.06           H  
ATOM     20  N   LEU A   2      -6.910  18.665   4.620  1.00 87.29           N  
ATOM     21  H   LEU A   2      -7.526  19.327   5.070  1.00 87.29           H  
ATOM     22  CA  LEU A   2      -7.426  17.296   4.576  1.00 87.29           C  
ATOM     23  HA  LEU A   2      -6.799  16.666   3.945  1.00 87.29           H  
ATOM     24  C   LEU A   2      -8.810  17.337   3.943  1.00 87.29           C  
ATOM     25  CB  LEU A   2      -7.498  16.687   5.990  1.00 87.29           C  
ATOM     26  HB2 LEU A   2      -8.115  17.334   6.614  1.00 87.29           H  
ATOM     27  HB3 LEU A   2      -8.004  15.724   5.927  1.00 87.29           H  
ATOM     28  O   LEU A   2      -9.517  18.333   4.095  1.00 87.29           O  
ATOM     29  CG  LEU A   2      -6.141  16.480   6.680  1.00 87.29           C  
ATOM     30  HG  LEU A   2      -5.616  17.433   6.742  1.00 87.29           H  
ATOM     31  CD1 LEU A   2      -6.343  15.954   8.099  1.00 87.29           C  
ATOM     32 HD11 LEU A   2      -6.857  14.993   8.068  1.00 87.29           H  
ATOM     33 HD12 LEU A   2      -6.950  16.655   8.671  1.00 87.29           H  
ATOM     34 HD13 LEU A   2      -5.381  15.829   8.596  1.00 87.29           H  
ATOM     35  CD2 LEU A   2      -5.265  15.486   5.929  1.00 87.29           C  
ATOM     36 HD21 LEU A   2      -4.997  15.893   4.954  1.00 87.29           H  
ATOM     37 HD22 LEU A   2      -4.349  15.297   6.489  1.00 87.29           H  
ATOM     38 HD23 LEU A   2      -5.799  14.546   5.795  1.00 87.29           H  
ATOM     39  N   LEU A   3      -9.170  16.269   3.245  1.00 92.67           N  
ATOM     40  H   LEU A   3      -8.553  15.470   3.198  1.00 92.67           H  
ATOM     41  CA  LEU A   3     -10.513  16.083   2.734  1.00 92.67           C  
ATOM     42  HA  LEU A   3     -11.048  17.033   2.750  1.00 92.67           H  
ATOM     43  C   LEU A   3     -11.232  15.103   3.640  1.00 92.67           C  
ATOM     44  CB  LEU A   3     -10.425  15.603   1.293  1.00 92.67           C  
ATOM     45  HB2 LEU A   3      -9.822  14.696   1.251  1.00 92.67           H  
ATOM     46  HB3 LEU A   3      -9.914  16.389   0.738  1.00 92.67           H  
ATOM     47  O   LEU A   3     -10.733  14.001   3.867  1.00 92.67           O  
ATOM     48  CG  LEU A   3     -11.778  15.354   0.620  1.00 92.67           C  
ATOM     49  HG  LEU A   3     -12.348  14.598   1.161  1.00 92.67           H  
ATOM     50  CD1 LEU A   3     -12.609  16.637   0.509  1.00 92.67           C  
ATOM     51 HD11 LEU A   3     -13.539  16.425  -0.019  1.00 92.67           H  
ATOM     52 HD12 LEU A   3     -12.053  17.402  -0.032  1.00 92.67           H  
ATOM     53 HD13 LEU A   3     -12.879  17.004   1.499  1.00 92.67           H  
ATOM     54  CD2 LEU A   3     -11.478  14.852  -0.781  1.00 92.67           C  
ATOM     55 HD21 LEU A   3     -10.633  15.388  -1.214  1.00 92.67           H  
ATOM     56 HD22 LEU A   3     -12.347  15.062  -1.405  1.00 92.67           H  
ATOM     57 HD23 LEU A   3     -11.269  13.783  -0.762  1.00 92.67           H  
ATOM     58  N   CYS A   4     -12.374  15.534   4.158  1.00 94.15           N  
ATOM     59  H   CYS A   4     -12.737  16.438   3.890  1.00 94.15           H  
ATOM     60  CA  CYS A   4     -13.192  14.729   5.042  1.00 94.15           C  
ATOM     61  HA  CYS A   4     -12.614  13.857   5.350  1.00 94.15           H  
ATOM     62  C   CYS A   4     -14.435  14.252   4.299  1.00 94.15           C  
ATOM     63  CB  CYS A   4     -13.542  15.510   6.312  1.00 94.15           C  
ATOM     64  HB2 CYS A   4     -14.182  14.886   6.936  1.00 94.15           H  
ATOM     65  HB3 CYS A   4     -14.092  16.414   6.048  1.00 94.15           H  
ATOM     66  O   CYS A   4     -15.141  15.065   3.705  1.00 94.15           O  
ATOM     67  SG  CYS A   4     -12.032  15.931   7.236  1.00 94.15           S  
ATOM     68  HG  CYS A   4     -12.658  16.430   8.306  1.00 94.15           H  
ATOM     69  N   ASP A   5     -14.706  12.956   4.374  1.00 95.46           N  
ATOM     70  H   ASP A   5     -14.083  12.369   4.910  1.00 95.46           H  
ATOM     71  CA  ASP A   5     -16.013  12.398   4.054  1.00 95.46           C  
ATOM     72  HA  ASP A   5     -16.556  13.082   3.402  1.00 95.46           H  
ATOM     73  C   ASP A   5     -16.808  12.276   5.361  1.00 95.46           C  
ATOM     74  CB  ASP A   5     -15.844  11.100   3.262  1.00 95.46           C  
ATOM     75  HB2 ASP A   5     -15.119  10.451   3.753  1.00 95.46           H  
ATOM     76  HB3 ASP A   5     -15.428  11.353   2.286  1.00 95.46           H  
ATOM     77  O   ASP A   5     -16.393  11.616   6.322  1.00 95.46           O  
ATOM     78  CG  ASP A   5     -17.140  10.320   3.042  1.00 95.46           C  
ATOM     79  OD1 ASP A   5     -18.220  10.714   3.526  1.00 95.46           O  
ATOM     80  OD2 ASP A   5     -17.036   9.265   2.387  1.00 95.46           O  
ATOM     81  N   VAL A   6     -17.917  13.010   5.405  1.00 95.21           N  
ATOM     82  H   VAL A   6     -18.231  13.438   4.545  1.00 95.21           H  
ATOM     83  CA  VAL A   6     -18.772  13.188   6.582  1.00 95.21           C  
ATOM     84  HA  VAL A   6     -18.243  12.823   7.462  1.00 95.21           H  
ATOM     85  C   VAL A   6     -20.058  12.367   6.514  1.00 95.21           C  
ATOM     86  CB  VAL A   6     -19.076  14.679   6.827  1.00 95.21           C  
ATOM     87  HB  VAL A   6     -19.705  14.767   7.714  1.00 95.21           H  
ATOM     88  O   VAL A   6     -20.795  12.354   7.494  1.00 95.21           O  
ATOM     89  CG1 VAL A   6     -17.781  15.457   7.111  1.00 95.21           C  
ATOM     90 HG11 VAL A   6     -17.143  15.463   6.227  1.00 95.21           H  
ATOM     91 HG12 VAL A   6     -17.251  14.992   7.941  1.00 95.21           H  
ATOM     92 HG13 VAL A   6     -18.029  16.485   7.378  1.00 95.21           H  
ATOM     93  CG2 VAL A   6     -19.803  15.349   5.655  1.00 95.21           C  
ATOM     94 HG21 VAL A   6     -19.199  15.320   4.748  1.00 95.21           H  
ATOM     95 HG22 VAL A   6     -20.745  14.836   5.462  1.00 95.21           H  
ATOM     96 HG23 VAL A   6     -20.032  16.386   5.902  1.00 95.21           H  
ATOM     97  N   ASP A   7     -20.295  11.649   5.414  1.00 95.91           N  
ATOM     98  H   ASP A   7     -19.595  11.616   4.687  1.00 95.91           H  
ATOM     99  CA  ASP A   7     -21.577  10.996   5.142  1.00 95.91           C  
ATOM    100  HA  ASP A   7     -22.294  11.242   5.926  1.00 95.91           H  
ATOM    101  C   ASP A   7     -21.446   9.467   5.105  1.00 95.91           C  
ATOM    102  CB  ASP A   7     -22.143  11.536   3.818  1.00 95.91           C  
ATOM    103  HB2 ASP A   7     -23.082  11.025   3.606  1.00 95.91           H  
ATOM    104  HB3 ASP A   7     -21.446  11.303   3.013  1.00 95.91           H  
ATOM    105  O   ASP A   7     -22.268   8.750   5.685  1.00 95.91           O  
ATOM    106  CG  ASP A   7     -22.408  13.047   3.848  1.00 95.91           C  
ATOM    107  OD1 ASP A   7     -23.091  13.506   4.790  1.00 95.91           O  
ATOM    108  OD2 ASP A   7     -21.928  13.742   2.923  1.00 95.91           O  
ATOM    109  N   THR A   8     -20.401   8.937   4.462  1.00 95.37           N  
ATOM    110  H   THR A   8     -19.737   9.557   4.022  1.00 95.37           H  
ATOM    111  CA  THR A   8     -20.267   7.488   4.242  1.00 95.37           C  
ATOM    112  HA  THR A   8     -21.189   7.134   3.781  1.00 95.37           H  
ATOM    113  C   THR A   8     -20.059   6.746   5.559  1.00 95.37           C  
ATOM    114  CB  THR A   8     -19.113   7.161   3.289  1.00 95.37           C  
ATOM    115  HB  THR A   8     -18.166   7.432   3.756  1.00 95.37           H  
ATOM    116  O   THR A   8     -19.138   7.061   6.310  1.00 95.37           O  
ATOM    117  CG2 THR A   8     -19.068   5.682   2.909  1.00 95.37           C  
ATOM    118 HG21 THR A   8     -18.843   5.078   3.788  1.00 95.37           H  
ATOM    119 HG22 THR A   8     -18.286   5.529   2.165  1.00 95.37           H  
ATOM    120 HG23 THR A   8     -20.024   5.376   2.483  1.00 95.37           H  
ATOM    121  OG1 THR A   8     -19.255   7.870   2.086  1.00 95.37           O  
ATOM    122  HG1 THR A   8     -18.591   8.563   2.126  1.00 95.37           H  
ATOM    123  N   ASP A   9     -20.874   5.722   5.834  1.00 94.44           N  
ATOM    124  H   ASP A   9     -21.633   5.535   5.194  1.00 94.44           H  
ATOM    125  CA  ASP A   9     -20.735   4.860   7.022  1.00 94.44           C  
ATOM    126  HA  ASP A   9     -21.651   4.275   7.109  1.00 94.44           H  
ATOM    127  C   ASP A   9     -20.624   5.657   8.343  1.00 94.44           C  
ATOM    128  CB  ASP A   9     -19.591   3.856   6.791  1.00 94.44           C  
ATOM    129  HB2 ASP A   9     -19.759   3.334   5.849  1.00 94.44           H  
ATOM    130  HB3 ASP A   9     -18.646   4.393   6.712  1.00 94.44           H  
ATOM    131  O   ASP A   9     -19.767   5.404   9.188  1.00 94.44           O  
ATOM    132  CG  ASP A   9     -19.497   2.817   7.910  1.00 94.44           C  
ATOM    133  OD1 ASP A   9     -20.548   2.208   8.207  1.00 94.44           O  
ATOM    134  OD2 ASP A   9     -18.370   2.622   8.423  1.00 94.44           O  
ATOM    135  N   GLY A  10     -21.445   6.702   8.496  1.00 95.18           N  
ATOM    136  H   GLY A  10     -22.053   6.947   7.728  1.00 95.18           H  
ATOM    137  CA  GLY A  10     -21.436   7.576   9.677  1.00 95.18           C  
ATOM    138  HA2 GLY A  10     -22.404   8.073   9.747  1.00 95.18           H  
ATOM    139  HA3 GLY A  10     -21.298   6.971  10.573  1.00 95.18           H  
ATOM    140  C   GLY A  10     -20.357   8.667   9.674  1.00 95.18           C  
ATOM    141  O   GLY A  10     -20.246   9.408  10.649  1.00 95.18           O  
ATOM    142  N   GLY A  11     -19.577   8.792   8.596  1.00 95.88           N  
ATOM    143  H   GLY A  11     -19.689   8.125   7.846  1.00 95.88           H  
ATOM    144  CA  GLY A  11     -18.655   9.904   8.379  1.00 95.88           C  
ATOM    145  HA2 GLY A  11     -18.364   9.928   7.329  1.00 95.88           H  
ATOM    146  HA3 GLY A  11     -19.187  10.828   8.605  1.00 95.88           H  
ATOM    147  C   GLY A  11     -17.394   9.881   9.243  1.00 95.88           C  
ATOM    148  O   GLY A  11     -17.047   8.886   9.881  1.00 95.88           O  
ATOM    149  N   GLY A  12     -16.676  11.007   9.246  1.00 95.71           N  
ATOM    150  H   GLY A  12     -16.964  11.741   8.615  1.00 95.71           H  
ATOM    151  CA  GLY A  12     -15.427  11.174   9.999  1.00 95.71           C  
ATOM    152  HA2 GLY A  12     -15.236  12.239  10.130  1.00 95.71           H  
ATOM    153  HA3 GLY A  12     -15.534  10.717  10.983  1.00 95.71           H  
ATOM    154  C   GLY A  12     -14.207  10.556   9.313  1.00 95.71           C  
ATOM    155  O   GLY A  12     -13.185  10.315   9.958  1.00 95.71           O  
ATOM    156  N   TRP A  13     -14.303  10.292   8.014  1.00 97.87           N  
ATOM    157  H   TRP A  13     -15.152  10.545   7.530  1.00 97.87           H  
ATOM    158  CA  TRP A  13     -13.234   9.692   7.229  1.00 97.87           C  
ATOM    159  HA  TRP A  13     -12.660   9.009   7.855  1.00 97.87           H  
ATOM    160  C   TRP A  13     -12.296  10.752   6.662  1.00 97.87           C  
ATOM    161  CB  TRP A  13     -13.856   8.895   6.094  1.00 97.87           C  
ATOM    162  HB2 TRP A  13     -13.046   8.520   5.468  1.00 97.87           H  
ATOM    163  HB3 TRP A  13     -14.473   9.569   5.501  1.00 97.87           H  
ATOM    164  O   TRP A  13     -12.745  11.745   6.099  1.00 97.87           O  
ATOM    165  CG  TRP A  13     -14.689   7.731   6.495  1.00 97.87           C  
ATOM    166  CD1 TRP A  13     -16.037   7.706   6.542  1.00 97.87           C  
ATOM    167  HD1 TRP A  13     -16.691   8.526   6.285  1.00 97.87           H  
ATOM    168  CD2 TRP A  13     -14.247   6.400   6.886  1.00 97.87           C  
ATOM    169  CE2 TRP A  13     -15.395   5.617   7.199  1.00 97.87           C  
ATOM    170  CE3 TRP A  13     -12.986   5.777   6.990  1.00 97.87           C  
ATOM    171  HE3 TRP A  13     -12.103   6.346   6.740  1.00 97.87           H  
ATOM    172  NE1 TRP A  13     -16.457   6.465   6.973  1.00 97.87           N  
ATOM    173  HE1 TRP A  13     -17.436   6.238   7.072  1.00 97.87           H  
ATOM    174  CH2 TRP A  13     -14.019   3.701   7.737  1.00 97.87           C  
ATOM    175  HH2 TRP A  13     -13.928   2.681   8.081  1.00 97.87           H  
ATOM    176  CZ2 TRP A  13     -15.291   4.285   7.621  1.00 97.87           C  
ATOM    177  HZ2 TRP A  13     -16.179   3.722   7.870  1.00 97.87           H  
ATOM    178  CZ3 TRP A  13     -12.869   4.440   7.405  1.00 97.87           C  
ATOM    179  HZ3 TRP A  13     -11.896   3.979   7.480  1.00 97.87           H  
ATOM    180  N   ILE A  14     -10.990  10.515   6.737  1.00 97.50           N  
ATOM    181  H   ILE A  14     -10.696   9.680   7.222  1.00 97.50           H  
ATOM    182  CA  ILE A  14      -9.961  11.307   6.060  1.00 97.50           C  
ATOM    183  HA  ILE A  14     -10.346  12.305   5.852  1.00 97.50           H  
ATOM    184  C   ILE A  14      -9.635  10.620   4.735  1.00 97.50           C  
ATOM    185  CB  ILE A  14      -8.702  11.448   6.945  1.00 97.50           C  
ATOM    186  HB  ILE A  14      -8.312  10.450   7.143  1.00 97.50           H  
ATOM    187  O   ILE A  14      -9.107   9.507   4.731  1.00 97.50           O  
ATOM    188  CG1 ILE A  14      -9.036  12.112   8.301  1.00 97.50           C  
ATOM    189 HG12 ILE A  14      -9.894  11.615   8.754  1.00 97.50           H  
ATOM    190 HG13 ILE A  14      -9.304  13.156   8.141  1.00 97.50           H  
ATOM    191  CG2 ILE A  14      -7.619  12.253   6.198  1.00 97.50           C  
ATOM    192 HG21 ILE A  14      -7.340  11.750   5.272  1.00 97.50           H  
ATOM    193 HG22 ILE A  14      -6.718  12.338   6.805  1.00 97.50           H  
ATOM    194 HG23 ILE A  14      -7.998  13.247   5.958  1.00 97.50           H  
ATOM    195  CD1 ILE A  14      -7.894  12.030   9.323  1.00 97.50           C  
ATOM    196 HD11 ILE A  14      -8.241  12.421  10.279  1.00 97.50           H  
ATOM    197 HD12 ILE A  14      -7.591  10.991   9.456  1.00 97.50           H  
ATOM    198 HD13 ILE A  14      -7.039  12.622   8.997  1.00 97.50           H  
ATOM    199  N   VAL A  15      -9.911  11.277   3.612  1.00 97.98           N  
ATOM    200  H   VAL A  15     -10.336  12.191   3.682  1.00 97.98           H  
ATOM    201  CA  VAL A  15      -9.609  10.749   2.276  1.00 97.98           C  
ATOM    202  HA  VAL A  15      -9.890   9.696   2.256  1.00 97.98           H  
ATOM    203  C   VAL A  15      -8.107  10.846   1.998  1.00 97.98           C  
ATOM    204  CB  VAL A  15     -10.436  11.458   1.191  1.00 97.98           C  
ATOM    205  HB  VAL A  15     -10.155  12.510   1.154  1.00 97.98           H  
ATOM    206  O   VAL A  15      -7.506  11.916   2.124  1.00 97.98           O  
ATOM    207  CG1 VAL A  15     -10.162  10.830  -0.179  1.00 97.98           C  
ATOM    208 HG11 VAL A  15      -9.134  11.009  -0.495  1.00 97.98           H  
ATOM    209 HG12 VAL A  15     -10.323   9.753  -0.122  1.00 97.98           H  
ATOM    210 HG13 VAL A  15     -10.831  11.256  -0.927  1.00 97.98           H  
ATOM    211  CG2 VAL A  15     -11.940  11.371   1.480  1.00 97.98           C  
ATOM    212 HG21 VAL A  15     -12.189  11.897   2.401  1.00 97.98           H  
ATOM    213 HG22 VAL A  15     -12.505  11.828   0.668  1.00 97.98           H  
ATOM    214 HG23 VAL A  15     -12.250  10.329   1.568  1.00 97.98           H  
ATOM    215  N   ILE A  16      -7.499   9.722   1.611  1.00 98.10           N  
ATOM    216  H   ILE A  16      -8.074   8.898   1.516  1.00 98.10           H  
ATOM    217  CA  ILE A  16      -6.054   9.587   1.360  1.00 98.10           C  
ATOM    218  HA  ILE A  16      -5.580  10.540   1.598  1.00 98.10           H  
ATOM    219  C   ILE A  16      -5.710   9.323  -0.116  1.00 98.10           C  
ATOM    220  CB  ILE A  16      -5.424   8.532   2.300  1.00 98.10           C  
ATOM    221  HB  ILE A  16      -4.356   8.498   2.082  1.00 98.10           H  
ATOM    222  O   ILE A  16      -4.601   9.643  -0.548  1.00 98.10           O  
ATOM    223  CG1 ILE A  16      -5.990   7.112   2.084  1.00 98.10           C  
ATOM    224 HG12 ILE A  16      -7.005   7.062   2.478  1.00 98.10           H  
ATOM    225 HG13 ILE A  16      -6.019   6.898   1.015  1.00 98.10           H  
ATOM    226  CG2 ILE A  16      -5.598   8.963   3.769  1.00 98.10           C  
ATOM    227 HG21 ILE A  16      -5.327  10.011   3.895  1.00 98.10           H  
ATOM    228 HG22 ILE A  16      -4.971   8.356   4.422  1.00 98.10           H  
ATOM    229 HG23 ILE A  16      -6.639   8.845   4.068  1.00 98.10           H  
ATOM    230  CD1 ILE A  16      -5.162   6.003   2.741  1.00 98.10           C  
ATOM    231 HD11 ILE A  16      -4.164   5.982   2.301  1.00 98.10           H  
ATOM    232 HD12 ILE A  16      -5.643   5.042   2.561  1.00 98.10           H  
ATOM    233 HD13 ILE A  16      -5.082   6.160   3.816  1.00 98.10           H  
ATOM    234  N   LEU A  17      -6.662   8.793  -0.890  1.00 97.89           N  
ATOM    235  H   LEU A  17      -7.544   8.566  -0.453  1.00 97.89           H  
ATOM    236  CA  LEU A  17      -6.605   8.624  -2.345  1.00 97.89           C  
ATOM    237  HA  LEU A  17      -5.850   9.291  -2.763  1.00 97.89           H  
ATOM    238  C   LEU A  17      -7.970   8.958  -2.928  1.00 97.89           C  
ATOM    239  CB  LEU A  17      -6.271   7.162  -2.699  1.00 97.89           C  
ATOM    240  HB2 LEU A  17      -5.308   6.912  -2.253  1.00 97.89           H  
ATOM    241  HB3 LEU A  17      -7.027   6.531  -2.234  1.00 97.89           H  
ATOM    242  O   LEU A  17      -8.969   8.450  -2.424  1.00 97.89           O  
ATOM    243  CG  LEU A  17      -6.264   6.787  -4.196  1.00 97.89           C  
ATOM    244  HG  LEU A  17      -7.243   6.999  -4.627  1.00 97.89           H  
ATOM    245  CD1 LEU A  17      -5.208   7.514  -5.017  1.00 97.89           C  
ATOM    246 HD11 LEU A  17      -5.379   8.590  -4.978  1.00 97.89           H  
ATOM    247 HD12 LEU A  17      -4.211   7.272  -4.649  1.00 97.89           H  
ATOM    248 HD13 LEU A  17      -5.276   7.195  -6.057  1.00 97.89           H  
ATOM    249  CD2 LEU A  17      -5.987   5.298  -4.383  1.00 97.89           C  
ATOM    250 HD21 LEU A  17      -5.951   5.055  -5.445  1.00 97.89           H  
ATOM    251 HD22 LEU A  17      -5.041   5.024  -3.916  1.00 97.89           H  
ATOM    252 HD23 LEU A  17      -6.796   4.718  -3.937  1.00 97.89           H  
ATOM    253  N   ARG A  18      -8.004   9.704  -4.030  1.00 97.16           N  
ATOM    254  H   ARG A  18      -7.139  10.110  -4.356  1.00 97.16           H  
ATOM    255  CA  ARG A  18      -9.210   9.890  -4.843  1.00 97.16           C  
ATOM    256  HA  ARG A  18      -9.932   9.111  -4.601  1.00 97.16           H  
ATOM    257  C   ARG A  18      -8.874   9.766  -6.323  1.00 97.16           C  
ATOM    258  CB  ARG A  18      -9.837  11.249  -4.503  1.00 97.16           C  
ATOM    259  HB2 ARG A  18     -10.080  11.269  -3.440  1.00 97.16           H  
ATOM    260  HB3 ARG A  18      -9.124  12.044  -4.717  1.00 97.16           H  
ATOM    261  O   ARG A  18      -7.872  10.329  -6.761  1.00 97.16           O  
ATOM    262  CG  ARG A  18     -11.111  11.484  -5.318  1.00 97.16           C  
ATOM    263  HG2 ARG A  18     -10.851  11.564  -6.374  1.00 97.16           H  
ATOM    264  HG3 ARG A  18     -11.781  10.637  -5.170  1.00 97.16           H  
ATOM    265  CD  ARG A  18     -11.830  12.769  -4.922  1.00 97.16           C  
ATOM    266  HD2 ARG A  18     -12.528  13.028  -5.718  1.00 97.16           H  
ATOM    267  HD3 ARG A  18     -11.105  13.577  -4.816  1.00 97.16           H  
ATOM    268  NE  ARG A  18     -12.574  12.608  -3.667  1.00 97.16           N  
ATOM    269  HE  ARG A  18     -12.623  11.694  -3.239  1.00 97.16           H  
ATOM    270  NH1 ARG A  18     -13.513  14.693  -3.603  1.00 97.16           N  
ATOM    271 HH11 ARG A  18     -13.018  14.921  -4.453  1.00 97.16           H  
ATOM    272 HH12 ARG A  18     -14.184  15.327  -3.193  1.00 97.16           H  
ATOM    273  NH2 ARG A  18     -14.014  13.157  -2.035  1.00 97.16           N  
ATOM    274 HH21 ARG A  18     -14.713  13.743  -1.602  1.00 97.16           H  
ATOM    275 HH22 ARG A  18     -13.954  12.181  -1.780  1.00 97.16           H  
ATOM    276  CZ  ARG A  18     -13.363  13.493  -3.108  1.00 97.16           C  
ATOM    277  N   ARG A  19      -9.704   9.036  -7.070  1.00 94.78           N  
ATOM    278  H   ARG A  19     -10.435   8.536  -6.584  1.00 94.78           H  
ATOM    279  CA  ARG A  19      -9.597   8.809  -8.518  1.00 94.78           C  
ATOM    280  HA  ARG A  19      -9.007   9.596  -8.987  1.00 94.78           H  
ATOM    281  C   ARG A  19     -10.996   8.820  -9.143  1.00 94.78           C  
ATOM    282  CB  ARG A  19      -8.938   7.437  -8.764  1.00 94.78           C  
ATOM    283  HB2 ARG A  19      -8.852   7.269  -9.837  1.00 94.78           H  
ATOM    284  HB3 ARG A  19      -9.610   6.675  -8.370  1.00 94.78           H  
ATOM    285  O   ARG A  19     -11.678   7.806  -9.088  1.00 94.78           O  
ATOM    286  CG  ARG A  19      -7.569   7.184  -8.129  1.00 94.78           C  
ATOM    287  HG2 ARG A  19      -7.292   6.150  -8.334  1.00 94.78           H  
ATOM    288  HG3 ARG A  19      -7.641   7.290  -7.047  1.00 94.78           H  
ATOM    289  CD  ARG A  19      -6.468   8.106  -8.651  1.00 94.78           C  
ATOM    290  HD2 ARG A  19      -5.534   7.817  -8.169  1.00 94.78           H  
ATOM    291  HD3 ARG A  19      -6.687   9.137  -8.371  1.00 94.78           H  
ATOM    292  NE  ARG A  19      -6.292   8.057 -10.110  1.00 94.78           N  
ATOM    293  HE  ARG A  19      -6.634   8.855 -10.626  1.00 94.78           H  
ATOM    294  NH1 ARG A  19      -5.182   6.029 -10.235  1.00 94.78           N  
ATOM    295 HH11 ARG A  19      -5.513   5.729  -9.329  1.00 94.78           H  
ATOM    296 HH12 ARG A  19      -4.701   5.369 -10.831  1.00 94.78           H  
ATOM    297  NH2 ARG A  19      -5.310   7.294 -12.018  1.00 94.78           N  
ATOM    298 HH21 ARG A  19      -5.549   8.158 -12.483  1.00 94.78           H  
ATOM    299 HH22 ARG A  19      -4.793   6.544 -12.454  1.00 94.78           H  
ATOM    300  CZ  ARG A  19      -5.607   7.138 -10.764  1.00 94.78           C  
ATOM    301  N   PHE A  20     -11.416   9.924  -9.747  1.00 91.72           N  
ATOM    302  H   PHE A  20     -10.795  10.720  -9.743  1.00 91.72           H  
ATOM    303  CA  PHE A  20     -12.680  10.034 -10.495  1.00 91.72           C  
ATOM    304  HA  PHE A  20     -13.004   9.048 -10.828  1.00 91.72           H  
ATOM    305  C   PHE A  20     -12.530  10.898 -11.751  1.00 91.72           C  
ATOM    306  CB  PHE A  20     -13.781  10.625  -9.596  1.00 91.72           C  
ATOM    307  HB2 PHE A  20     -14.653  10.837 -10.214  1.00 91.72           H  
ATOM    308  HB3 PHE A  20     -13.441  11.576  -9.187  1.00 91.72           H  
ATOM    309  O   PHE A  20     -13.043  10.547 -12.811  1.00 91.72           O  
ATOM    310  CG  PHE A  20     -14.222   9.714  -8.466  1.00 91.72           C  
ATOM    311  CD1 PHE A  20     -15.162   8.694  -8.697  1.00 91.72           C  
ATOM    312  HD1 PHE A  20     -15.587   8.565  -9.681  1.00 91.72           H  
ATOM    313  CD2 PHE A  20     -13.685   9.882  -7.181  1.00 91.72           C  
ATOM    314  HD2 PHE A  20     -12.992  10.692  -7.011  1.00 91.72           H  
ATOM    315  CE1 PHE A  20     -15.537   7.834  -7.648  1.00 91.72           C  
ATOM    316  HE1 PHE A  20     -16.250   7.042  -7.821  1.00 91.72           H  
ATOM    317  CE2 PHE A  20     -14.061   9.024  -6.131  1.00 91.72           C  
ATOM    318  HE2 PHE A  20     -13.659   9.170  -5.140  1.00 91.72           H  
ATOM    319  CZ  PHE A  20     -14.982   7.992  -6.368  1.00 91.72           C  
ATOM    320  HZ  PHE A  20     -15.274   7.333  -5.563  1.00 91.72           H  
ATOM    321  N   GLU A  21     -11.776  11.993 -11.653  1.00 88.42           N  
ATOM    322  H   GLU A  21     -11.287  12.167 -10.787  1.00 88.42           H  
ATOM    323  CA  GLU A  21     -11.722  13.047 -12.673  1.00 88.42           C  
ATOM    324  HA  GLU A  21     -12.683  13.120 -13.182  1.00 88.42           H  
ATOM    325  C   GLU A  21     -10.660  12.782 -13.748  1.00 88.42           C  
ATOM    326  CB  GLU A  21     -11.442  14.383 -11.973  1.00 88.42           C  
ATOM    327  HB2 GLU A  21     -10.476  14.302 -11.474  1.00 88.42           H  
ATOM    328  HB3 GLU A  21     -11.367  15.173 -12.721  1.00 88.42           H  
ATOM    329  O   GLU A  21     -10.674  13.392 -14.816  1.00 88.42           O  
ATOM    330  CG  GLU A  21     -12.501  14.796 -10.938  1.00 88.42           C  
ATOM    331  HG2 GLU A  21     -12.520  14.062 -10.132  1.00 88.42           H  
ATOM    332  HG3 GLU A  21     -12.197  15.746 -10.499  1.00 88.42           H  
ATOM    333  CD  GLU A  21     -13.903  14.960 -11.542  1.00 88.42           C  
ATOM    334  OE1 GLU A  21     -14.873  14.709 -10.797  1.00 88.42           O  
ATOM    335  OE2 GLU A  21     -13.982  15.354 -12.727  1.00 88.42           O  
ATOM    336  N   ARG A  22      -9.724  11.855 -13.493  1.00 89.28           N  
ATOM    337  H   ARG A  22      -9.719  11.455 -12.566  1.00 89.28           H  
ATOM    338  CA  ARG A  22      -8.635  11.473 -14.414  1.00 89.28           C  
ATOM    339  HA  ARG A  22      -8.026  10.750 -13.873  1.00 89.28           H  
ATOM    340  C   ARG A  22      -7.686  12.633 -14.748  1.00 89.28           C  
ATOM    341  CB  ARG A  22      -9.191  10.782 -15.677  1.00 89.28           C  
ATOM    342  HB2 ARG A  22      -8.377  10.231 -16.149  1.00 89.28           H  
ATOM    343  HB3 ARG A  22      -9.535  11.541 -16.379  1.00 89.28           H  
ATOM    344  O   ARG A  22      -7.047  12.637 -15.799  1.00 89.28           O  
ATOM    345  CG  ARG A  22     -10.358   9.822 -15.403  1.00 89.28           C  
ATOM    346  HG2 ARG A  22     -11.233  10.382 -15.075  1.00 89.28           H  
ATOM    347  HG3 ARG A  22     -10.082   9.123 -14.613  1.00 89.28           H  
ATOM    348  CD  ARG A  22     -10.733   9.050 -16.666  1.00 89.28           C  
ATOM    349  HD2 ARG A  22      -9.835   8.571 -17.057  1.00 89.28           H  
ATOM    350  HD3 ARG A  22     -11.119   9.750 -17.408  1.00 89.28           H  
ATOM    351  NE  ARG A  22     -11.754   8.037 -16.358  1.00 89.28           N  
ATOM    352  HE  ARG A  22     -12.332   8.227 -15.551  1.00 89.28           H  
ATOM    353  NH1 ARG A  22     -11.270   6.540 -18.038  1.00 89.28           N  
ATOM    354 HH11 ARG A  22     -11.367   5.624 -18.451  1.00 89.28           H  
ATOM    355 HH12 ARG A  22     -10.558   7.157 -18.401  1.00 89.28           H  
ATOM    356  NH2 ARG A  22     -12.853   6.063 -16.535  1.00 89.28           N  
ATOM    357 HH21 ARG A  22     -13.028   5.187 -17.007  1.00 89.28           H  
ATOM    358 HH22 ARG A  22     -13.363   6.292 -15.694  1.00 89.28           H  
ATOM    359  CZ  ARG A  22     -11.954   6.891 -16.981  1.00 89.28           C  
ATOM    360  N   THR A  23      -7.578  13.603 -13.845  1.00 88.28           N  
ATOM    361  H   THR A  23      -8.155  13.527 -13.020  1.00 88.28           H  
ATOM    362  CA  THR A  23      -6.833  14.865 -14.018  1.00 88.28           C  
ATOM    363  HA  THR A  23      -6.828  15.145 -15.072  1.00 88.28           H  
ATOM    364  C   THR A  23      -5.379  14.790 -13.558  1.00 88.28           C  
ATOM    365  CB  THR A  23      -7.524  15.980 -13.225  1.00 88.28           C  
ATOM    366  HB  THR A  23      -6.891  16.867 -13.200  1.00 88.28           H  
ATOM    367  O   THR A  23      -4.555  15.599 -13.983  1.00 88.28           O  
ATOM    368  CG2 THR A  23      -8.871  16.364 -13.831  1.00 88.28           C  
ATOM    369 HG21 THR A  23      -8.715  16.800 -14.818  1.00 88.28           H  
ATOM    370 HG22 THR A  23      -9.371  17.096 -13.197  1.00 88.28           H  
ATOM    371 HG23 THR A  23      -9.507  15.486 -13.938  1.00 88.28           H  
ATOM    372  OG1 THR A  23      -7.720  15.515 -11.909  1.00 88.28           O  
ATOM    373  HG1 THR A  23      -8.438  16.004 -11.501  1.00 88.28           H  
ATOM    374  N   THR A  24      -5.042  13.813 -12.713  1.00 93.26           N  
ATOM    375  H   THR A  24      -5.784  13.210 -12.388  1.00 93.26           H  
ATOM    376  CA  THR A  24      -3.717  13.683 -12.095  1.00 93.26           C  
ATOM    377  HA  THR A  24      -3.115  14.553 -12.358  1.00 93.26           H  
ATOM    378  C   THR A  24      -2.995  12.440 -12.607  1.00 93.26           C  
ATOM    379  CB  THR A  24      -3.844  13.686 -10.566  1.00 93.26           C  
ATOM    380  HB  THR A  24      -4.528  12.895 -10.258  1.00 93.26           H  
ATOM    381  O   THR A  24      -3.562  11.348 -12.667  1.00 93.26           O  
ATOM    382  CG2 THR A  24      -2.519  13.509  -9.834  1.00 93.26           C  
ATOM    383 HG21 THR A  24      -2.695  13.582  -8.761  1.00 93.26           H  
ATOM    384 HG22 THR A  24      -2.107  12.521 -10.041  1.00 93.26           H  
ATOM    385 HG23 THR A  24      -1.812  14.280 -10.141  1.00 93.26           H  
ATOM    386  OG1 THR A  24      -4.347  14.929 -10.146  1.00 93.26           O  
ATOM    387  HG1 THR A  24      -4.835  14.772  -9.335  1.00 93.26           H  
ATOM    388  N   GLN A  25      -1.713  12.588 -12.955  1.00 92.91           N  
ATOM    389  H   GLN A  25      -1.292  13.501 -12.863  1.00 92.91           H  
ATOM    390  CA  GLN A  25      -0.847  11.459 -13.302  1.00 92.91           C  
ATOM    391  HA  GLN A  25      -1.427  10.733 -13.872  1.00 92.91           H  
ATOM    392  C   GLN A  25      -0.337  10.777 -12.030  1.00 92.91           C  
ATOM    393  CB  GLN A  25       0.333  11.911 -14.175  1.00 92.91           C  
ATOM    394  HB2 GLN A  25       0.969  11.046 -14.359  1.00 92.91           H  
ATOM    395  HB3 GLN A  25       0.918  12.659 -13.641  1.00 92.91           H  
ATOM    396  O   GLN A  25       0.215  11.444 -11.158  1.00 92.91           O  
ATOM    397  CG  GLN A  25      -0.120  12.493 -15.523  1.00 92.91           C  
ATOM    398  HG2 GLN A  25      -0.695  13.402 -15.349  1.00 92.91           H  
ATOM    399  HG3 GLN A  25      -0.762  11.774 -16.033  1.00 92.91           H  
ATOM    400  CD  GLN A  25       1.048  12.829 -16.446  1.00 92.91           C  
ATOM    401  NE2 GLN A  25       0.828  13.625 -17.469  1.00 92.91           N  
ATOM    402 HE21 GLN A  25       1.642  13.847 -18.025  1.00 92.91           H  
ATOM    403 HE22 GLN A  25      -0.075  14.052 -17.613  1.00 92.91           H  
ATOM    404  OE1 GLN A  25       2.168  12.382 -16.288  1.00 92.91           O  
ATOM    405  N   PHE A  26      -0.491   9.456 -11.948  1.00 95.08           N  
ATOM    406  H   PHE A  26      -1.003   8.980 -12.677  1.00 95.08           H  
ATOM    407  CA  PHE A  26      -0.010   8.642 -10.825  1.00 95.08           C  
ATOM    408  HA  PHE A  26       0.233   9.292  -9.985  1.00 95.08           H  
ATOM    409  C   PHE A  26       1.297   7.895 -11.134  1.00 95.08           C  
ATOM    410  CB  PHE A  26      -1.129   7.711 -10.349  1.00 95.08           C  
ATOM    411  HB2 PHE A  26      -0.673   6.909  -9.769  1.00 95.08           H  
ATOM    412  HB3 PHE A  26      -1.626   7.264 -11.210  1.00 95.08           H  
ATOM    413  O   PHE A  26       1.897   7.318 -10.235  1.00 95.08           O  
ATOM    414  CG  PHE A  26      -2.153   8.396  -9.467  1.00 95.08           C  
ATOM    415  CD1 PHE A  26      -2.148   8.171  -8.079  1.00 95.08           C  
ATOM    416  HD1 PHE A  26      -1.433   7.488  -7.646  1.00 95.08           H  
ATOM    417  CD2 PHE A  26      -3.073   9.305 -10.017  1.00 95.08           C  
ATOM    418  HD2 PHE A  26      -3.094   9.476 -11.083  1.00 95.08           H  
ATOM    419  CE1 PHE A  26      -3.044   8.862  -7.247  1.00 95.08           C  
ATOM    420  HE1 PHE A  26      -3.033   8.693  -6.181  1.00 95.08           H  
ATOM    421  CE2 PHE A  26      -3.950  10.015  -9.182  1.00 95.08           C  
ATOM    422  HE2 PHE A  26      -4.639  10.725  -9.615  1.00 95.08           H  
ATOM    423  CZ  PHE A  26      -3.937   9.797  -7.795  1.00 95.08           C  
ATOM    424  HZ  PHE A  26      -4.623  10.333  -7.155  1.00 95.08           H  
ATOM    425  N   ASN A  27       1.812   7.994 -12.363  1.00 94.04           N  
ATOM    426  H   ASN A  27       1.292   8.479 -13.080  1.00 94.04           H  
ATOM    427  CA  ASN A  27       3.192   7.614 -12.657  1.00 94.04           C  
ATOM    428  HA  ASN A  27       3.412   6.666 -12.165  1.00 94.04           H  
ATOM    429  C   ASN A  27       4.146   8.661 -12.069  1.00 94.04           C  
ATOM    430  CB  ASN A  27       3.370   7.416 -14.169  1.00 94.04           C  
ATOM    431  HB2 ASN A  27       2.622   6.710 -14.532  1.00 94.04           H  
ATOM    432  HB3 ASN A  27       3.242   8.366 -14.688  1.00 94.04           H  
ATOM    433  O   ASN A  27       4.528   9.615 -12.744  1.00 94.04           O  
ATOM    434  CG  ASN A  27       4.746   6.859 -14.496  1.00 94.04           C  
ATOM    435  ND2 ASN A  27       5.064   6.717 -15.760  1.00 94.04           N  
ATOM    436 HD21 ASN A  27       4.377   6.901 -16.478  1.00 94.04           H  
ATOM    437 HD22 ASN A  27       5.982   6.336 -15.939  1.00 94.04           H  
ATOM    438  OD1 ASN A  27       5.552   6.525 -13.647  1.00 94.04           O  
ATOM    439  N   GLN A  28       4.436   8.525 -10.777  1.00 96.45           N  
ATOM    440  H   GLN A  28       4.039   7.732 -10.293  1.00 96.45           H  
ATOM    441  CA  GLN A  28       5.168   9.508  -9.986  1.00 96.45           C  
ATOM    442  HA  GLN A  28       5.601  10.248 -10.660  1.00 96.45           H  
ATOM    443  C   GLN A  28       6.337   8.878  -9.232  1.00 96.45           C  
ATOM    444  CB  GLN A  28       4.219  10.229  -9.011  1.00 96.45           C  
ATOM    445  HB2 GLN A  28       3.771   9.494  -8.342  1.00 96.45           H  
ATOM    446  HB3 GLN A  28       4.798  10.922  -8.401  1.00 96.45           H  
ATOM    447  O   GLN A  28       6.368   7.678  -8.960  1.00 96.45           O  
ATOM    448  CG  GLN A  28       3.087  11.019  -9.680  1.00 96.45           C  
ATOM    449  HG2 GLN A  28       2.489  10.347 -10.295  1.00 96.45           H  
ATOM    450  HG3 GLN A  28       2.438  11.414  -8.899  1.00 96.45           H  
ATOM    451  CD  GLN A  28       3.546  12.194 -10.539  1.00 96.45           C  
ATOM    452  NE2 GLN A  28       2.624  12.915 -11.131  1.00 96.45           N  
ATOM    453 HE21 GLN A  28       2.957  13.636 -11.755  1.00 96.45           H  
ATOM    454 HE22 GLN A  28       1.665  12.603 -11.076  1.00 96.45           H  
ATOM    455  OE1 GLN A  28       4.713  12.511 -10.680  1.00 96.45           O  
ATOM    456  N   THR A  29       7.295   9.727  -8.868  1.00 97.45           N  
ATOM    457  H   THR A  29       7.177  10.704  -9.096  1.00 97.45           H  
ATOM    458  CA  THR A  29       8.500   9.347  -8.124  1.00 97.45           C  
ATOM    459  HA  THR A  29       8.911   8.442  -8.571  1.00 97.45           H  
ATOM    460  C   THR A  29       8.213   9.052  -6.654  1.00 97.45           C  
ATOM    461  CB  THR A  29       9.563  10.453  -8.216  1.00 97.45           C  
ATOM    462  HB  THR A  29      10.450  10.158  -7.655  1.00 97.45           H  
ATOM    463  O   THR A  29       7.197   9.487  -6.096  1.00 97.45           O  
ATOM    464  CG2 THR A  29       9.979  10.740  -9.658  1.00 97.45           C  
ATOM    465 HG21 THR A  29      10.806  11.449  -9.669  1.00 97.45           H  
ATOM    466 HG22 THR A  29      10.315   9.814 -10.124  1.00 97.45           H  
ATOM    467 HG23 THR A  29       9.145  11.145 -10.232  1.00 97.45           H  
ATOM    468  OG1 THR A  29       9.080  11.665  -7.670  1.00 97.45           O  
ATOM    469  HG1 THR A  29       9.568  12.363  -8.114  1.00 97.45           H  
ATOM    470  N   TRP A  30       9.160   8.402  -5.975  1.00 97.64           N  
ATOM    471  H   TRP A  30       9.935   8.017  -6.496  1.00 97.64           H  
ATOM    472  CA  TRP A  30       9.130   8.200  -4.525  1.00 97.64           C  
ATOM    473  HA  TRP A  30       8.313   7.528  -4.263  1.00 97.64           H  
ATOM    474  C   TRP A  30       8.932   9.514  -3.776  1.00 97.64           C  
ATOM    475  CB  TRP A  30      10.449   7.584  -4.055  1.00 97.64           C  
ATOM    476  HB2 TRP A  30      10.609   6.641  -4.579  1.00 97.64           H  
ATOM    477  HB3 TRP A  30      11.277   8.243  -4.316  1.00 97.64           H  
ATOM    478  O   TRP A  30       8.169   9.582  -2.813  1.00 97.64           O  
ATOM    479  CG  TRP A  30      10.470   7.318  -2.580  1.00 97.64           C  
ATOM    480  CD1 TRP A  30      11.010   8.101  -1.616  1.00 97.64           C  
ATOM    481  HD1 TRP A  30      11.514   9.037  -1.803  1.00 97.64           H  
ATOM    482  CD2 TRP A  30       9.880   6.185  -1.889  1.00 97.64           C  
ATOM    483  CE2 TRP A  30      10.169   6.300  -0.497  1.00 97.64           C  
ATOM    484  CE3 TRP A  30       9.205   5.028  -2.326  1.00 97.64           C  
ATOM    485  HE3 TRP A  30       8.993   4.901  -3.377  1.00 97.64           H  
ATOM    486  NE1 TRP A  30      10.808   7.522  -0.373  1.00 97.64           N  
ATOM    487  HE1 TRP A  30      11.147   7.918   0.492  1.00 97.64           H  
ATOM    488  CH2 TRP A  30       9.204   4.122  -0.062  1.00 97.64           C  
ATOM    489  HH2 TRP A  30       8.964   3.309   0.608  1.00 97.64           H  
ATOM    490  CZ2 TRP A  30       9.855   5.275   0.408  1.00 97.64           C  
ATOM    491  HZ2 TRP A  30      10.119   5.348   1.453  1.00 97.64           H  
ATOM    492  CZ3 TRP A  30       8.871   4.010  -1.420  1.00 97.64           C  
ATOM    493  HZ3 TRP A  30       8.385   3.117  -1.786  1.00 97.64           H  
ATOM    494  N   PHE A  31       9.608  10.577  -4.224  1.00 98.37           N  
ATOM    495  H   PHE A  31      10.182  10.455  -5.046  1.00 98.37           H  
ATOM    496  CA  PHE A  31       9.514  11.893  -3.601  1.00 98.37           C  
ATOM    497  HA  PHE A  31       9.837  11.810  -2.563  1.00 98.37           H  
ATOM    498  C   PHE A  31       8.072  12.414  -3.587  1.00 98.37           C  
ATOM    499  CB  PHE A  31      10.445  12.875  -4.322  1.00 98.37           C  
ATOM    500  HB2 PHE A  31      11.472  12.518  -4.243  1.00 98.37           H  
ATOM    501  HB3 PHE A  31      10.187  12.906  -5.381  1.00 98.37           H  
ATOM    502  O   PHE A  31       7.614  12.898  -2.548  1.00 98.37           O  
ATOM    503  CG  PHE A  31      10.361  14.278  -3.755  1.00 98.37           C  
ATOM    504  CD1 PHE A  31       9.448  15.204  -4.297  1.00 98.37           C  
ATOM    505  HD1 PHE A  31       8.833  14.931  -5.141  1.00 98.37           H  
ATOM    506  CD2 PHE A  31      11.156  14.644  -2.653  1.00 98.37           C  
ATOM    507  HD2 PHE A  31      11.870  13.944  -2.246  1.00 98.37           H  
ATOM    508  CE1 PHE A  31       9.324  16.485  -3.734  1.00 98.37           C  
ATOM    509  HE1 PHE A  31       8.622  17.191  -4.152  1.00 98.37           H  
ATOM    510  CE2 PHE A  31      11.038  15.931  -2.096  1.00 98.37           C  
ATOM    511  HE2 PHE A  31      11.661  16.224  -1.264  1.00 98.37           H  
ATOM    512  CZ  PHE A  31      10.118  16.848  -2.633  1.00 98.37           C  
ATOM    513  HZ  PHE A  31      10.027  17.837  -2.208  1.00 98.37           H  
ATOM    514  N   LEU A  32       7.350  12.284  -4.702  1.00 98.41           N  
ATOM    515  H   LEU A  32       7.762  11.819  -5.498  1.00 98.41           H  
ATOM    516  CA  LEU A  32       5.962  12.729  -4.808  1.00 98.41           C  
ATOM    517  HA  LEU A  32       5.857  13.699  -4.323  1.00 98.41           H  
ATOM    518  C   LEU A  32       5.016  11.791  -4.058  1.00 98.41           C  
ATOM    519  CB  LEU A  32       5.593  12.873  -6.291  1.00 98.41           C  
ATOM    520  HB2 LEU A  32       4.515  12.998  -6.385  1.00 98.41           H  
ATOM    521  HB3 LEU A  32       5.879  11.954  -6.802  1.00 98.41           H  
ATOM    522  O   LEU A  32       4.181  12.264  -3.295  1.00 98.41           O  
ATOM    523  CG  LEU A  32       6.288  14.064  -6.976  1.00 98.41           C  
ATOM    524  HG  LEU A  32       7.367  13.981  -6.851  1.00 98.41           H  
ATOM    525  CD1 LEU A  32       5.982  14.048  -8.464  1.00 98.41           C  
ATOM    526 HD11 LEU A  32       6.361  13.123  -8.898  1.00 98.41           H  
ATOM    527 HD12 LEU A  32       4.906  14.115  -8.628  1.00 98.41           H  
ATOM    528 HD13 LEU A  32       6.472  14.884  -8.962  1.00 98.41           H  
ATOM    529  CD2 LEU A  32       5.829  15.417  -6.426  1.00 98.41           C  
ATOM    530 HD21 LEU A  32       6.276  16.222  -7.010  1.00 98.41           H  
ATOM    531 HD22 LEU A  32       4.744  15.495  -6.486  1.00 98.41           H  
ATOM    532 HD23 LEU A  32       6.140  15.537  -5.389  1.00 98.41           H  
ATOM    533  N   TYR A  33       5.195  10.473  -4.143  1.00 98.35           N  
ATOM    534  H   TYR A  33       5.876  10.107  -4.793  1.00 98.35           H  
ATOM    535  CA  TYR A  33       4.410   9.536  -3.329  1.00 98.35           C  
ATOM    536  HA  TYR A  33       3.352   9.720  -3.517  1.00 98.35           H  
ATOM    537  C   TYR A  33       4.613   9.721  -1.822  1.00 98.35           C  
ATOM    538  CB  TYR A  33       4.730   8.100  -3.740  1.00 98.35           C  
ATOM    539  HB2 TYR A  33       5.773   8.015  -4.046  1.00 98.35           H  
ATOM    540  HB3 TYR A  33       4.587   7.439  -2.885  1.00 98.35           H  
ATOM    541  O   TYR A  33       3.687   9.507  -1.042  1.00 98.35           O  
ATOM    542  CG  TYR A  33       3.813   7.625  -4.838  1.00 98.35           C  
ATOM    543  CD1 TYR A  33       2.484   7.304  -4.511  1.00 98.35           C  
ATOM    544  HD1 TYR A  33       2.144   7.375  -3.488  1.00 98.35           H  
ATOM    545  CD2 TYR A  33       4.261   7.526  -6.168  1.00 98.35           C  
ATOM    546  HD2 TYR A  33       5.276   7.784  -6.431  1.00 98.35           H  
ATOM    547  CE1 TYR A  33       1.601   6.857  -5.503  1.00 98.35           C  
ATOM    548  HE1 TYR A  33       0.588   6.590  -5.239  1.00 98.35           H  
ATOM    549  CE2 TYR A  33       3.382   7.063  -7.165  1.00 98.35           C  
ATOM    550  HE2 TYR A  33       3.717   6.950  -8.185  1.00 98.35           H  
ATOM    551  OH  TYR A  33       1.217   6.209  -7.753  1.00 98.35           O  
ATOM    552  HH  TYR A  33       0.380   5.943  -7.365  1.00 98.35           H  
ATOM    553  CZ  TYR A  33       2.055   6.724  -6.827  1.00 98.35           C  
ATOM    554  N   LYS A  34       5.793  10.170  -1.393  1.00 98.45           N  
ATOM    555  H   LYS A  34       6.538  10.227  -2.072  1.00 98.45           H  
ATOM    556  CA  LYS A  34       6.088  10.506   0.002  1.00 98.45           C  
ATOM    557  HA  LYS A  34       5.726   9.699   0.639  1.00 98.45           H  
ATOM    558  C   LYS A  34       5.375  11.777   0.464  1.00 98.45           C  
ATOM    559  CB  LYS A  34       7.611  10.594   0.151  1.00 98.45           C  
ATOM    560  HB2 LYS A  34       8.016  11.232  -0.635  1.00 98.45           H  
ATOM    561  HB3 LYS A  34       8.025   9.594   0.019  1.00 98.45           H  
ATOM    562  O   LYS A  34       4.834  11.779   1.571  1.00 98.45           O  
ATOM    563  CG  LYS A  34       8.064  11.160   1.500  1.00 98.45           C  
ATOM    564  HG2 LYS A  34       7.589  10.604   2.309  1.00 98.45           H  
ATOM    565  HG3 LYS A  34       7.781  12.210   1.574  1.00 98.45           H  
ATOM    566  CD  LYS A  34       9.583  11.038   1.610  1.00 98.45           C  
ATOM    567  HD2 LYS A  34       9.838   9.981   1.682  1.00 98.45           H  
ATOM    568  HD3 LYS A  34      10.043  11.445   0.710  1.00 98.45           H  
ATOM    569  CE  LYS A  34      10.121  11.784   2.830  1.00 98.45           C  
ATOM    570  HE2 LYS A  34       9.626  11.404   3.723  1.00 98.45           H  
ATOM    571  HE3 LYS A  34       9.894  12.844   2.714  1.00 98.45           H  
ATOM    572  NZ  LYS A  34      11.583  11.572   2.943  1.00 98.45           N  
ATOM    573  HZ1 LYS A  34      12.062  11.671   2.060  1.00 98.45           H  
ATOM    574  HZ2 LYS A  34      11.745  10.614   3.218  1.00 98.45           H  
ATOM    575  HZ3 LYS A  34      12.018  12.127   3.666  1.00 98.45           H  
ATOM    576  N   HIS A  35       5.396  12.838  -0.343  1.00 98.22           N  
ATOM    577  H   HIS A  35       5.852  12.744  -1.239  1.00 98.22           H  
ATOM    578  CA  HIS A  35       4.897  14.170   0.037  1.00 98.22           C  
ATOM    579  HA  HIS A  35       4.838  14.221   1.124  1.00 98.22           H  
ATOM    580  C   HIS A  35       3.479  14.484  -0.463  1.00 98.22           C  
ATOM    581  CB  HIS A  35       5.899  15.243  -0.411  1.00 98.22           C  
ATOM    582  HB2 HIS A  35       5.500  16.227  -0.165  1.00 98.22           H  
ATOM    583  HB3 HIS A  35       6.017  15.194  -1.494  1.00 98.22           H  
ATOM    584  O   HIS A  35       2.924  15.511  -0.087  1.00 98.22           O  
ATOM    585  CG  HIS A  35       7.247  15.101   0.246  1.00 98.22           C  
ATOM    586  CD2 HIS A  35       7.620  15.556   1.481  1.00 98.22           C  
ATOM    587  HD2 HIS A  35       6.984  16.102   2.162  1.00 98.22           H  
ATOM    588  ND1 HIS A  35       8.335  14.471  -0.297  1.00 98.22           N  
ATOM    589  HD1 HIS A  35       8.360  14.075  -1.226  1.00 98.22           H  
ATOM    590  CE1 HIS A  35       9.348  14.557   0.577  1.00 98.22           C  
ATOM    591  HE1 HIS A  35      10.346  14.191   0.389  1.00 98.22           H  
ATOM    592  NE2 HIS A  35       8.953  15.175   1.707  1.00 98.22           N  
ATOM    593  N   GLY A  36       2.887  13.600  -1.259  1.00 97.82           N  
ATOM    594  H   GLY A  36       3.455  12.865  -1.655  1.00 97.82           H  
ATOM    595  CA  GLY A  36       1.576  13.796  -1.862  1.00 97.82           C  
ATOM    596  HA2 GLY A  36       0.909  14.308  -1.168  1.00 97.82           H  
ATOM    597  HA3 GLY A  36       1.153  12.816  -2.082  1.00 97.82           H  
ATOM    598  C   GLY A  36       1.634  14.595  -3.163  1.00 97.82           C  
ATOM    599  O   GLY A  36       2.601  15.301  -3.454  1.00 97.82           O  
ATOM    600  N   PHE A  37       0.589  14.444  -3.970  1.00 97.64           N  
ATOM    601  H   PHE A  37      -0.181  13.873  -3.650  1.00 97.64           H  
ATOM    602  CA  PHE A  37       0.423  15.121  -5.253  1.00 97.64           C  
ATOM    603  HA  PHE A  37       0.735  16.160  -5.141  1.00 97.64           H  
ATOM    604  C   PHE A  37      -1.047  15.114  -5.689  1.00 97.64           C  
ATOM    605  CB  PHE A  37       1.309  14.457  -6.322  1.00 97.64           C  
ATOM    606  HB2 PHE A  37       1.184  14.987  -7.266  1.00 97.64           H  
ATOM    607  HB3 PHE A  37       2.354  14.576  -6.036  1.00 97.64           H  
ATOM    608  O   PHE A  37      -1.845  14.306  -5.214  1.00 97.64           O  
ATOM    609  CG  PHE A  37       1.036  12.983  -6.552  1.00 97.64           C  
ATOM    610  CD1 PHE A  37       1.758  12.012  -5.838  1.00 97.64           C  
ATOM    611  HD1 PHE A  37       2.498  12.323  -5.114  1.00 97.64           H  
ATOM    612  CD2 PHE A  37       0.062  12.578  -7.481  1.00 97.64           C  
ATOM    613  HD2 PHE A  37      -0.495  13.320  -8.034  1.00 97.64           H  
ATOM    614  CE1 PHE A  37       1.526  10.645  -6.064  1.00 97.64           C  
ATOM    615  HE1 PHE A  37       2.097   9.898  -5.532  1.00 97.64           H  
ATOM    616  CE2 PHE A  37      -0.190  11.211  -7.693  1.00 97.64           C  
ATOM    617  HE2 PHE A  37      -0.942  10.905  -8.405  1.00 97.64           H  
ATOM    618  CZ  PHE A  37       0.550  10.244  -6.991  1.00 97.64           C  
ATOM    619  HZ  PHE A  37       0.377   9.194  -7.171  1.00 97.64           H  
ATOM    620  N   GLY A  38      -1.383  15.990  -6.637  1.00 95.95           N  
ATOM    621  H   GLY A  38      -0.667  16.616  -6.979  1.00 95.95           H  
ATOM    622  CA  GLY A  38      -2.746  16.185  -7.132  1.00 95.95           C  
ATOM    623  HA2 GLY A  38      -3.286  15.238  -7.128  1.00 95.95           H  
ATOM    624  HA3 GLY A  38      -2.687  16.525  -8.166  1.00 95.95           H  
ATOM    625  C   GLY A  38      -3.552  17.192  -6.296  1.00 95.95           C  
ATOM    626  O   GLY A  38      -3.242  17.417  -5.121  1.00 95.95           O  
ATOM    627  N   PRO A  39      -4.562  17.855  -6.885  1.00 94.00           N  
ATOM    628  CA  PRO A  39      -5.405  18.786  -6.156  1.00 94.00           C  
ATOM    629  HA  PRO A  39      -4.798  19.381  -5.474  1.00 94.00           H  
ATOM    630  C   PRO A  39      -6.460  18.026  -5.353  1.00 94.00           C  
ATOM    631  CB  PRO A  39      -6.008  19.713  -7.209  1.00 94.00           C  
ATOM    632  HB2 PRO A  39      -7.018  20.030  -6.948  1.00 94.00           H  
ATOM    633  HB3 PRO A  39      -5.362  20.583  -7.329  1.00 94.00           H  
ATOM    634  O   PRO A  39      -7.155  17.156  -5.869  1.00 94.00           O  
ATOM    635  CG  PRO A  39      -5.991  18.896  -8.500  1.00 94.00           C  
ATOM    636  HG2 PRO A  39      -5.706  19.519  -9.348  1.00 94.00           H  
ATOM    637  HG3 PRO A  39      -6.983  18.480  -8.676  1.00 94.00           H  
ATOM    638  CD  PRO A  39      -4.972  17.776  -8.281  1.00 94.00           C  
ATOM    639  HD2 PRO A  39      -4.119  17.929  -8.942  1.00 94.00           H  
ATOM    640  HD3 PRO A  39      -5.439  16.813  -8.487  1.00 94.00           H  
ATOM    641  N   ILE A  40      -6.628  18.408  -4.089  1.00 89.08           N  
ATOM    642  H   ILE A  40      -6.001  19.108  -3.719  1.00 89.08           H  
ATOM    643  CA  ILE A  40      -7.506  17.701  -3.149  1.00 89.08           C  
ATOM    644  HA  ILE A  40      -7.187  16.659  -3.137  1.00 89.08           H  
ATOM    645  C   ILE A  40      -8.993  17.700  -3.560  1.00 89.08           C  
ATOM    646  CB  ILE A  40      -7.273  18.289  -1.749  1.00 89.08           C  
ATOM    647  HB  ILE A  40      -6.210  18.511  -1.652  1.00 89.08           H  
ATOM    648  O   ILE A  40      -9.756  16.842  -3.134  1.00 89.08           O  
ATOM    649  CG1 ILE A  40      -7.597  17.252  -0.669  1.00 89.08           C  
ATOM    650 HG12 ILE A  40      -8.648  16.978  -0.762  1.00 89.08           H  
ATOM    651 HG13 ILE A  40      -7.000  16.359  -0.857  1.00 89.08           H  
ATOM    652  CG2 ILE A  40      -8.042  19.598  -1.543  1.00 89.08           C  
ATOM    653 HG21 ILE A  40      -7.724  20.010  -0.585  1.00 89.08           H  
ATOM    654 HG22 ILE A  40      -7.816  20.309  -2.337  1.00 89.08           H  
ATOM    655 HG23 ILE A  40      -9.116  19.416  -1.507  1.00 89.08           H  
ATOM    656  CD1 ILE A  40      -7.293  17.730   0.755  1.00 89.08           C  
ATOM    657 HD11 ILE A  40      -8.049  18.441   1.090  1.00 89.08           H  
ATOM    658 HD12 ILE A  40      -7.290  16.868   1.421  1.00 89.08           H  
ATOM    659 HD13 ILE A  40      -6.307  18.194   0.784  1.00 89.08           H  
ATOM    660  N   CYS A  41      -9.403  18.645  -4.412  1.00 87.29           N  
ATOM    661  H   CYS A  41      -8.731  19.337  -4.711  1.00 87.29           H  
ATOM    662  CA  CYS A  41     -10.758  18.724  -4.965  1.00 87.29           C  
ATOM    663  HA  CYS A  41     -11.462  18.377  -4.209  1.00 87.29           H  
ATOM    664  C   CYS A  41     -10.971  17.825  -6.201  1.00 87.29           C  
ATOM    665  CB  CYS A  41     -11.096  20.190  -5.285  1.00 87.29           C  
ATOM    666  HB2 CYS A  41     -10.475  20.542  -6.109  1.00 87.29           H  
ATOM    667  HB3 CYS A  41     -12.138  20.241  -5.602  1.00 87.29           H  
ATOM    668  O   CYS A  41     -12.028  17.895  -6.816  1.00 87.29           O  
ATOM    669  SG  CYS A  41     -10.863  21.261  -3.833  1.00 87.29           S  
ATOM    670  HG  CYS A  41     -11.491  22.332  -4.327  1.00 87.29           H  
ATOM    671  N   SER A  42      -9.977  17.029  -6.600  1.00 92.95           N  
ATOM    672  H   SER A  42      -9.143  16.978  -6.032  1.00 92.95           H  
ATOM    673  CA  SER A  42     -10.000  16.171  -7.791  1.00 92.95           C  
ATOM    674  HA  SER A  42     -11.029  15.918  -8.048  1.00 92.95           H  
ATOM    675  C   SER A  42      -9.252  14.862  -7.491  1.00 92.95           C  
ATOM    676  CB  SER A  42      -9.378  16.957  -8.948  1.00 92.95           C  
ATOM    677  HB2 SER A  42      -9.768  17.975  -8.951  1.00 92.95           H  
ATOM    678  HB3 SER A  42      -8.298  16.980  -8.800  1.00 92.95           H  
ATOM    679  O   SER A  42      -9.411  14.305  -6.405  1.00 92.95           O  
ATOM    680  OG  SER A  42      -9.644  16.370 -10.200  1.00 92.95           O  
ATOM    681  HG  SER A  42     -10.596  16.326 -10.318  1.00 92.95           H  
ATOM    682  N   ASP A  43      -8.435  14.362  -8.417  1.00 95.48           N  
ATOM    683  H   ASP A  43      -8.401  14.814  -9.320  1.00 95.48           H  
ATOM    684  CA  ASP A  43      -7.611  13.178  -8.203  1.00 95.48           C  
ATOM    685  HA  ASP A  43      -8.199  12.459  -7.632  1.00 95.48           H  
ATOM    686  C   ASP A  43      -6.336  13.516  -7.417  1.00 95.48           C  
ATOM    687  CB  ASP A  43      -7.239  12.542  -9.546  1.00 95.48           C  
ATOM    688  HB2 ASP A  43      -6.817  13.302 -10.204  1.00 95.48           H  
ATOM    689  HB3 ASP A  43      -6.473  11.791  -9.353  1.00 95.48           H  
ATOM    690  O   ASP A  43      -5.542  14.356  -7.850  1.00 95.48           O  
ATOM    691  CG  ASP A  43      -8.383  11.840 -10.271  1.00 95.48           C  
ATOM    692  OD1 ASP A  43      -9.553  11.946  -9.852  1.00 95.48           O  
ATOM    693  OD2 ASP A  43      -8.073  11.123 -11.250  1.00 95.48           O  
ATOM    694  N   PHE A  44      -6.086  12.838  -6.296  1.00 97.09           N  
ATOM    695  H   PHE A  44      -6.737  12.124  -6.002  1.00 97.09           H  
ATOM    696  CA  PHE A  44      -4.897  13.088  -5.475  1.00 97.09           C  
ATOM    697  HA  PHE A  44      -4.078  13.369  -6.137  1.00 97.09           H  
ATOM    698  C   PHE A  44      -4.432  11.858  -4.695  1.00 97.09           C  
ATOM    699  CB  PHE A  44      -5.149  14.267  -4.517  1.00 97.09           C  
ATOM    700  HB2 PHE A  44      -5.576  15.098  -5.078  1.00 97.09           H  
ATOM    701  HB3 PHE A  44      -4.191  14.614  -4.131  1.00 97.09           H  
ATOM    702  O   PHE A  44      -5.206  10.938  -4.431  1.00 97.09           O  
ATOM    703  CG  PHE A  44      -6.046  13.954  -3.334  1.00 97.09           C  
ATOM    704  CD1 PHE A  44      -7.441  14.050  -3.466  1.00 97.09           C  
ATOM    705  HD1 PHE A  44      -7.876  14.350  -4.408  1.00 97.09           H  
ATOM    706  CD2 PHE A  44      -5.487  13.569  -2.099  1.00 97.09           C  
ATOM    707  HD2 PHE A  44      -4.414  13.501  -1.991  1.00 97.09           H  
ATOM    708  CE1 PHE A  44      -8.274  13.771  -2.370  1.00 97.09           C  
ATOM    709  HE1 PHE A  44      -9.346  13.851  -2.482  1.00 97.09           H  
ATOM    710  CE2 PHE A  44      -6.321  13.279  -1.005  1.00 97.09           C  
ATOM    711  HE2 PHE A  44      -5.902  12.978  -0.056  1.00 97.09           H  
ATOM    712  CZ  PHE A  44      -7.714  13.391  -1.139  1.00 97.09           C  
ATOM    713  HZ  PHE A  44      -8.354  13.187  -0.293  1.00 97.09           H  
ATOM    714  N   TRP A  45      -3.166  11.892  -4.284  1.00 97.88           N  
ATOM    715  H   TRP A  45      -2.618  12.693  -4.564  1.00 97.88           H  
ATOM    716  CA  TRP A  45      -2.595  11.053  -3.234  1.00 97.88           C  
ATOM    717  HA  TRP A  45      -3.355  10.380  -2.838  1.00 97.88           H  
ATOM    718  C   TRP A  45      -2.093  11.951  -2.109  1.00 97.88           C  
ATOM    719  CB  TRP A  45      -1.435  10.226  -3.790  1.00 97.88           C  
ATOM    720  HB2 TRP A  45      -0.684  10.901  -4.201  1.00 97.88           H  
ATOM    721  HB3 TRP A  45      -1.802   9.606  -4.608  1.00 97.88           H  
ATOM    722  O   TRP A  45      -1.337  12.892  -2.355  1.00 97.88           O  
ATOM    723  CG  TRP A  45      -0.783   9.325  -2.787  1.00 97.88           C  
ATOM    724  CD1 TRP A  45       0.478   9.439  -2.310  1.00 97.88           C  
ATOM    725  HD1 TRP A  45       1.179  10.207  -2.605  1.00 97.88           H  
ATOM    726  CD2 TRP A  45      -1.341   8.136  -2.149  1.00 97.88           C  
ATOM    727  CE2 TRP A  45      -0.343   7.552  -1.319  1.00 97.88           C  
ATOM    728  CE3 TRP A  45      -2.586   7.478  -2.207  1.00 97.88           C  
ATOM    729  HE3 TRP A  45      -3.379   7.926  -2.787  1.00 97.88           H  
ATOM    730  NE1 TRP A  45       0.735   8.400  -1.433  1.00 97.88           N  
ATOM    731  HE1 TRP A  45       1.632   8.207  -1.010  1.00 97.88           H  
ATOM    732  CH2 TRP A  45      -1.792   5.709  -0.727  1.00 97.88           C  
ATOM    733  HH2 TRP A  45      -1.971   4.776  -0.212  1.00 97.88           H  
ATOM    734  CZ2 TRP A  45      -0.556   6.357  -0.617  1.00 97.88           C  
ATOM    735  HZ2 TRP A  45       0.223   5.917  -0.012  1.00 97.88           H  
ATOM    736  CZ3 TRP A  45      -2.802   6.267  -1.517  1.00 97.88           C  
ATOM    737  HZ3 TRP A  45      -3.743   5.741  -1.585  1.00 97.88           H  
ATOM    738  N   ILE A  46      -2.484  11.672  -0.867  1.00 97.58           N  
ATOM    739  H   ILE A  46      -3.131  10.909  -0.723  1.00 97.58           H  
ATOM    740  CA  ILE A  46      -2.148  12.545   0.268  1.00 97.58           C  
ATOM    741  HA  ILE A  46      -2.357  13.570  -0.036  1.00 97.58           H  
ATOM    742  C   ILE A  46      -0.660  12.497   0.659  1.00 97.58           C  
ATOM    743  CB  ILE A  46      -3.065  12.209   1.456  1.00 97.58           C  
ATOM    744  HB  ILE A  46      -4.086  12.128   1.082  1.00 97.58           H  
ATOM    745  O   ILE A  46      -0.146  13.442   1.250  1.00 97.58           O  
ATOM    746  CG1 ILE A  46      -3.033  13.337   2.502  1.00 97.58           C  
ATOM    747 HG12 ILE A  46      -3.195  14.293   2.004  1.00 97.58           H  
ATOM    748 HG13 ILE A  46      -2.055  13.366   2.984  1.00 97.58           H  
ATOM    749  CG2 ILE A  46      -2.658  10.869   2.083  1.00 97.58           C  
ATOM    750 HG21 ILE A  46      -3.391  10.560   2.829  1.00 97.58           H  
ATOM    751 HG22 ILE A  46      -1.690  10.979   2.573  1.00 97.58           H  
ATOM    752 HG23 ILE A  46      -2.602  10.092   1.321  1.00 97.58           H  
ATOM    753  CD1 ILE A  46      -4.093  13.185   3.592  1.00 97.58           C  
ATOM    754 HD11 ILE A  46      -5.091  13.272   3.163  1.00 97.58           H  
ATOM    755 HD12 ILE A  46      -3.995  12.233   4.114  1.00 97.58           H  
ATOM    756 HD13 ILE A  46      -3.929  13.979   4.320  1.00 97.58           H  
ATOM    757  N   GLY A  47       0.040  11.407   0.330  1.00 98.15           N  
ATOM    758  H   GLY A  47      -0.448  10.677  -0.170  1.00 98.15           H  
ATOM    759  CA  GLY A  47       1.457  11.212   0.627  1.00 98.15           C  
ATOM    760  HA2 GLY A  47       1.929  12.165   0.865  1.00 98.15           H  
ATOM    761  HA3 GLY A  47       1.930  10.835  -0.280  1.00 98.15           H  
ATOM    762  C   GLY A  47       1.728  10.254   1.789  1.00 98.15           C  
ATOM    763  O   GLY A  47       1.177  10.394   2.882  1.00 98.15           O  
ATOM    764  N   ASN A  48       2.646   9.308   1.586  1.00 98.56           N  
ATOM    765  H   ASN A  48       3.031   9.230   0.656  1.00 98.56           H  
ATOM    766  CA  ASN A  48       2.945   8.231   2.538  1.00 98.56           C  
ATOM    767  HA  ASN A  48       2.031   7.665   2.722  1.00 98.56           H  
ATOM    768  C   ASN A  48       3.436   8.763   3.890  1.00 98.56           C  
ATOM    769  CB  ASN A  48       3.993   7.279   1.930  1.00 98.56           C  
ATOM    770  HB2 ASN A  48       4.922   7.817   1.740  1.00 98.56           H  
ATOM    771  HB3 ASN A  48       4.193   6.490   2.655  1.00 98.56           H  
ATOM    772  O   ASN A  48       3.049   8.251   4.939  1.00 98.56           O  
ATOM    773  CG  ASN A  48       3.555   6.596   0.650  1.00 98.56           C  
ATOM    774  ND2 ASN A  48       4.422   5.857   0.006  1.00 98.56           N  
ATOM    775 HD21 ASN A  48       5.326   5.653   0.406  1.00 98.56           H  
ATOM    776 HD22 ASN A  48       4.068   5.342  -0.788  1.00 98.56           H  
ATOM    777  OD1 ASN A  48       2.440   6.742   0.201  1.00 98.56           O  
ATOM    778  N   LYS A  49       4.232   9.843   3.887  1.00 98.33           N  
ATOM    779  H   LYS A  49       4.458  10.262   2.996  1.00 98.33           H  
ATOM    780  CA  LYS A  49       4.698  10.489   5.123  1.00 98.33           C  
ATOM    781  HA  LYS A  49       5.200   9.743   5.738  1.00 98.33           H  
ATOM    782  C   LYS A  49       3.530  11.032   5.949  1.00 98.33           C  
ATOM    783  CB  LYS A  49       5.693  11.601   4.759  1.00 98.33           C  
ATOM    784  HB2 LYS A  49       6.513  11.158   4.193  1.00 98.33           H  
ATOM    785  HB3 LYS A  49       5.192  12.338   4.130  1.00 98.33           H  
ATOM    786  O   LYS A  49       3.562  10.957   7.177  1.00 98.33           O  
ATOM    787  CG  LYS A  49       6.276  12.311   5.990  1.00 98.33           C  
ATOM    788  HG2 LYS A  49       6.777  11.581   6.625  1.00 98.33           H  
ATOM    789  HG3 LYS A  49       5.473  12.785   6.555  1.00 98.33           H  
ATOM    790  CD  LYS A  49       7.275  13.394   5.565  1.00 98.33           C  
ATOM    791  HD2 LYS A  49       8.104  12.925   5.035  1.00 98.33           H  
ATOM    792  HD3 LYS A  49       6.776  14.096   4.897  1.00 98.33           H  
ATOM    793  CE  LYS A  49       7.796  14.136   6.801  1.00 98.33           C  
ATOM    794  HE2 LYS A  49       6.943  14.556   7.335  1.00 98.33           H  
ATOM    795  HE3 LYS A  49       8.280  13.416   7.461  1.00 98.33           H  
ATOM    796  NZ  LYS A  49       8.746  15.215   6.427  1.00 98.33           N  
ATOM    797  HZ1 LYS A  49       9.554  14.829   5.960  1.00 98.33           H  
ATOM    798  HZ2 LYS A  49       9.066  15.712   7.246  1.00 98.33           H  
ATOM    799  HZ3 LYS A  49       8.309  15.873   5.797  1.00 98.33           H  
ATOM    800  N   TYR A  50       2.515  11.586   5.288  1.00 97.61           N  
ATOM    801  H   TYR A  50       2.509  11.536   4.279  1.00 97.61           H  
ATOM    802  CA  TYR A  50       1.332  12.129   5.951  1.00 97.61           C  
ATOM    803  HA  TYR A  50       1.649  12.707   6.819  1.00 97.61           H  
ATOM    804  C   TYR A  50       0.424  11.022   6.469  1.00 97.61           C  
ATOM    805  CB  TYR A  50       0.575  13.072   5.011  1.00 97.61           C  
ATOM    806  HB2 TYR A  50      -0.362  13.363   5.487  1.00 97.61           H  
ATOM    807  HB3 TYR A  50       0.319  12.551   4.089  1.00 97.61           H  
ATOM    808  O   TYR A  50       0.012  11.105   7.624  1.00 97.61           O  
ATOM    809  CG  TYR A  50       1.355  14.328   4.692  1.00 97.61           C  
ATOM    810  CD1 TYR A  50       1.418  15.371   5.637  1.00 97.61           C  
ATOM    811  HD1 TYR A  50       0.884  15.272   6.571  1.00 97.61           H  
ATOM    812  CD2 TYR A  50       2.021  14.453   3.460  1.00 97.61           C  
ATOM    813  HD2 TYR A  50       1.948  13.672   2.717  1.00 97.61           H  
ATOM    814  CE1 TYR A  50       2.129  16.551   5.343  1.00 97.61           C  
ATOM    815  HE1 TYR A  50       2.150  17.365   6.052  1.00 97.61           H  
ATOM    816  CE2 TYR A  50       2.749  15.621   3.177  1.00 97.61           C  
ATOM    817  HE2 TYR A  50       3.250  15.745   2.228  1.00 97.61           H  
ATOM    818  OH  TYR A  50       3.484  17.805   3.803  1.00 97.61           O  
ATOM    819  HH  TYR A  50       3.314  18.521   4.420  1.00 97.61           H  
ATOM    820  CZ  TYR A  50       2.793  16.676   4.104  1.00 97.61           C  
ATOM    821  N   ILE A  51       0.189   9.972   5.670  1.00 98.52           N  
ATOM    822  H   ILE A  51       0.539   9.995   4.722  1.00 98.52           H  
ATOM    823  CA  ILE A  51      -0.564   8.789   6.110  1.00 98.52           C  
ATOM    824  HA  ILE A  51      -1.574   9.102   6.374  1.00 98.52           H  
ATOM    825  C   ILE A  51       0.085   8.240   7.377  1.00 98.52           C  
ATOM    826  CB  ILE A  51      -0.674   7.707   5.009  1.00 98.52           C  
ATOM    827  HB  ILE A  51       0.331   7.424   4.698  1.00 98.52           H  
ATOM    828  O   ILE A  51      -0.559   8.270   8.421  1.00 98.52           O  
ATOM    829  CG1 ILE A  51      -1.422   8.254   3.781  1.00 98.52           C  
ATOM    830 HG12 ILE A  51      -2.464   8.445   4.037  1.00 98.52           H  
ATOM    831 HG13 ILE A  51      -0.959   9.198   3.493  1.00 98.52           H  
ATOM    832  CG2 ILE A  51      -1.403   6.462   5.552  1.00 98.52           C  
ATOM    833 HG21 ILE A  51      -2.418   6.722   5.852  1.00 98.52           H  
ATOM    834 HG22 ILE A  51      -0.882   6.039   6.410  1.00 98.52           H  
ATOM    835 HG23 ILE A  51      -1.451   5.682   4.792  1.00 98.52           H  
ATOM    836  CD1 ILE A  51      -1.358   7.347   2.547  1.00 98.52           C  
ATOM    837 HD11 ILE A  51      -1.879   6.407   2.729  1.00 98.52           H  
ATOM    838 HD12 ILE A  51      -0.319   7.142   2.292  1.00 98.52           H  
ATOM    839 HD13 ILE A  51      -1.835   7.847   1.704  1.00 98.52           H  
ATOM    840  N   HIS A  52       1.371   7.862   7.318  1.00 98.49           N  
ATOM    841  H   HIS A  52       1.841   7.906   6.425  1.00 98.49           H  
ATOM    842  CA  HIS A  52       2.115   7.292   8.446  1.00 98.49           C  
ATOM    843  HA  HIS A  52       1.699   6.314   8.688  1.00 98.49           H  
ATOM    844  C   HIS A  52       2.022   8.163   9.707  1.00 98.49           C  
ATOM    845  CB  HIS A  52       3.584   7.093   8.044  1.00 98.49           C  
ATOM    846  HB2 HIS A  52       3.989   8.034   7.671  1.00 98.49           H  
ATOM    847  HB3 HIS A  52       3.649   6.355   7.244  1.00 98.49           H  
ATOM    848  O   HIS A  52       1.754   7.658  10.797  1.00 98.49           O  
ATOM    849  CG  HIS A  52       4.427   6.626   9.202  1.00 98.49           C  
ATOM    850  CD2 HIS A  52       5.355   7.369   9.880  1.00 98.49           C  
ATOM    851  HD2 HIS A  52       5.643   8.385   9.654  1.00 98.49           H  
ATOM    852  ND1 HIS A  52       4.334   5.411   9.845  1.00 98.49           N  
ATOM    853  HD1 HIS A  52       3.794   4.610   9.551  1.00 98.49           H  
ATOM    854  CE1 HIS A  52       5.185   5.429  10.885  1.00 98.49           C  
ATOM    855  HE1 HIS A  52       5.338   4.611  11.572  1.00 98.49           H  
ATOM    856  NE2 HIS A  52       5.835   6.605  10.940  1.00 98.49           N  
ATOM    857  N   ARG A  53       2.178   9.486   9.569  1.00 97.97           N  
ATOM    858  H   ARG A  53       2.387   9.846   8.649  1.00 97.97           H  
ATOM    859  CA  ARG A  53       2.064  10.417  10.699  1.00 97.97           C  
ATOM    860  HA  ARG A  53       2.756  10.094  11.477  1.00 97.97           H  
ATOM    861  C   ARG A  53       0.674  10.398  11.341  1.00 97.97           C  
ATOM    862  CB  ARG A  53       2.447  11.828  10.234  1.00 97.97           C  
ATOM    863  HB2 ARG A  53       1.753  12.154   9.459  1.00 97.97           H  
ATOM    864  HB3 ARG A  53       3.452  11.801   9.813  1.00 97.97           H  
ATOM    865  O   ARG A  53       0.594  10.456  12.563  1.00 97.97           O  
ATOM    866  CG  ARG A  53       2.418  12.832  11.396  1.00 97.97           C  
ATOM    867  HG2 ARG A  53       1.413  12.887  11.813  1.00 97.97           H  
ATOM    868  HG3 ARG A  53       3.109  12.506  12.173  1.00 97.97           H  
ATOM    869  CD  ARG A  53       2.809  14.228  10.913  1.00 97.97           C  
ATOM    870  HD2 ARG A  53       2.120  14.525  10.123  1.00 97.97           H  
ATOM    871  HD3 ARG A  53       3.823  14.192  10.514  1.00 97.97           H  
ATOM    872  NE  ARG A  53       2.744  15.199  12.020  1.00 97.97           N  
ATOM    873  HE  ARG A  53       2.537  14.820  12.933  1.00 97.97           H  
ATOM    874  NH1 ARG A  53       3.178  17.091  10.799  1.00 97.97           N  
ATOM    875 HH11 ARG A  53       3.194  16.527   9.961  1.00 97.97           H  
ATOM    876 HH12 ARG A  53       3.289  18.094  10.760  1.00 97.97           H  
ATOM    877  NH2 ARG A  53       2.843  17.251  12.999  1.00 97.97           N  
ATOM    878 HH21 ARG A  53       2.975  18.251  12.943  1.00 97.97           H  
ATOM    879 HH22 ARG A  53       2.641  16.834  13.896  1.00 97.97           H  
ATOM    880  CZ  ARG A  53       2.922  16.503  11.935  1.00 97.97           C  
ATOM    881  N   ILE A  54      -0.397  10.355  10.546  1.00 97.42           N  
ATOM    882  H   ILE A  54      -0.253  10.271   9.550  1.00 97.42           H  
ATOM    883  CA  ILE A  54      -1.780  10.337  11.051  1.00 97.42           C  
ATOM    884  HA  ILE A  54      -1.906  11.135  11.782  1.00 97.42           H  
ATOM    885  C   ILE A  54      -2.045   9.021  11.779  1.00 97.42           C  
ATOM    886  CB  ILE A  54      -2.789  10.569   9.901  1.00 97.42           C  
ATOM    887  HB  ILE A  54      -2.556   9.880   9.089  1.00 97.42           H  
ATOM    888  O   ILE A  54      -2.428   9.030  12.951  1.00 97.42           O  
ATOM    889  CG1 ILE A  54      -2.672  12.017   9.373  1.00 97.42           C  
ATOM    890 HG12 ILE A  54      -3.098  12.705  10.103  1.00 97.42           H  
ATOM    891 HG13 ILE A  54      -1.622  12.281   9.248  1.00 97.42           H  
ATOM    892  CG2 ILE A  54      -4.235  10.293  10.361  1.00 97.42           C  
ATOM    893 HG21 ILE A  54      -4.945  10.517   9.565  1.00 97.42           H  
ATOM    894 HG22 ILE A  54      -4.365   9.240  10.609  1.00 97.42           H  
ATOM    895 HG23 ILE A  54      -4.480  10.897  11.235  1.00 97.42           H  
ATOM    896  CD1 ILE A  54      -3.361  12.235   8.019  1.00 97.42           C  
ATOM    897 HD11 ILE A  54      -4.441  12.124   8.112  1.00 97.42           H  
ATOM    898 HD12 ILE A  54      -2.982  11.520   7.289  1.00 97.42           H  
ATOM    899 HD13 ILE A  54      -3.147  13.244   7.667  1.00 97.42           H  
ATOM    900  N   ILE A  55      -1.790   7.895  11.116  1.00 97.28           N  
ATOM    901  H   ILE A  55      -1.446   7.951  10.168  1.00 97.28           H  
ATOM    902  CA  ILE A  55      -2.121   6.577  11.665  1.00 97.28           C  
ATOM    903  HA  ILE A  55      -3.152   6.617  12.016  1.00 97.28           H  
ATOM    904  C   ILE A  55      -1.267   6.201  12.880  1.00 97.28           C  
ATOM    905  CB  ILE A  55      -2.061   5.484  10.593  1.00 97.28           C  
ATOM    906  HB  ILE A  55      -2.282   4.535  11.081  1.00 97.28           H  
ATOM    907  O   ILE A  55      -1.716   5.438  13.719  1.00 97.28           O  
ATOM    908  CG1 ILE A  55      -0.648   5.427   9.994  1.00 97.28           C  
ATOM    909 HG12 ILE A  55       0.115   5.650  10.739  1.00 97.28           H  
ATOM    910 HG13 ILE A  55      -0.563   6.133   9.167  1.00 97.28           H  
ATOM    911  CG2 ILE A  55      -3.119   5.712   9.500  1.00 97.28           C  
ATOM    912 HG21 ILE A  55      -3.127   4.863   8.816  1.00 97.28           H  
ATOM    913 HG22 ILE A  55      -4.105   5.788   9.956  1.00 97.28           H  
ATOM    914 HG23 ILE A  55      -2.910   6.623   8.939  1.00 97.28           H  
ATOM    915  CD1 ILE A  55      -0.303   4.086   9.427  1.00 97.28           C  
ATOM    916 HD11 ILE A  55      -0.972   3.848   8.600  1.00 97.28           H  
ATOM    917 HD12 ILE A  55      -0.372   3.350  10.227  1.00 97.28           H  
ATOM    918 HD13 ILE A  55       0.727   4.133   9.075  1.00 97.28           H  
ATOM    919  N   SER A  56      -0.078   6.790  13.049  1.00 96.89           N  
ATOM    920  H   SER A  56       0.284   7.365  12.302  1.00 96.89           H  
ATOM    921  CA  SER A  56       0.769   6.557  14.231  1.00 96.89           C  
ATOM    922  HA  SER A  56       0.855   5.482  14.389  1.00 96.89           H  
ATOM    923  C   SER A  56       0.192   7.151  15.526  1.00 96.89           C  
ATOM    924  CB  SER A  56       2.181   7.100  13.996  1.00 96.89           C  
ATOM    925  HB2 SER A  56       2.137   8.168  13.784  1.00 96.89           H  
ATOM    926  HB3 SER A  56       2.778   6.942  14.893  1.00 96.89           H  
ATOM    927  O   SER A  56       0.755   6.962  16.599  1.00 96.89           O  
ATOM    928  OG  SER A  56       2.798   6.422  12.923  1.00 96.89           O  
ATOM    929  HG  SER A  56       2.457   6.773  12.097  1.00 96.89           H  
ATOM    930  N   THR A  57      -0.928   7.882  15.454  1.00 96.59           N  
ATOM    931  H   THR A  57      -1.347   7.996  14.542  1.00 96.59           H  
ATOM    932  CA  THR A  57      -1.598   8.499  16.617  1.00 96.59           C  
ATOM    933  HA  THR A  57      -0.842   8.702  17.375  1.00 96.59           H  
ATOM    934  C   THR A  57      -2.641   7.601  17.296  1.00 96.59           C  
ATOM    935  CB  THR A  57      -2.244   9.844  16.252  1.00 96.59           C  
ATOM    936  HB  THR A  57      -2.643  10.295  17.161  1.00 96.59           H  
ATOM    937  O   THR A  57      -3.336   8.050  18.217  1.00 96.59           O  
ATOM    938  CG2 THR A  57      -1.256  10.833  15.636  1.00 96.59           C  
ATOM    939 HG21 THR A  57      -1.759  11.784  15.459  1.00 96.59           H  
ATOM    940 HG22 THR A  57      -0.874  10.452  14.689  1.00 96.59           H  
ATOM    941 HG23 THR A  57      -0.421  10.990  16.319  1.00 96.59           H  
ATOM    942  OG1 THR A  57      -3.311   9.666  15.345  1.00 96.59           O  
ATOM    943  HG1 THR A  57      -2.913   9.470  14.494  1.00 96.59           H  
ATOM    944  N   GLY A  58      -2.812   6.362  16.833  1.00 96.35           N  
ATOM    945  H   GLY A  58      -2.255   6.040  16.055  1.00 96.35           H  
ATOM    946  CA  GLY A  58      -3.743   5.396  17.413  1.00 96.35           C  
ATOM    947  HA2 GLY A  58      -4.667   5.900  17.698  1.00 96.35           H  
ATOM    948  HA3 GLY A  58      -3.301   4.956  18.307  1.00 96.35           H  
ATOM    949  C   GLY A  58      -4.089   4.269  16.446  1.00 96.35           C  
ATOM    950  O   GLY A  58      -3.357   3.999  15.503  1.00 96.35           O  
ATOM    951  N   SER A  59      -5.227   3.622  16.668  1.00 97.42           N  
ATOM    952  H   SER A  59      -5.780   3.837  17.485  1.00 97.42           H  
ATOM    953  CA  SER A  59      -5.748   2.601  15.758  1.00 97.42           C  
ATOM    954  HA  SER A  59      -4.918   2.113  15.247  1.00 97.42           H  
ATOM    955  C   SER A  59      -6.646   3.242  14.706  1.00 97.42           C  
ATOM    956  CB  SER A  59      -6.496   1.527  16.544  1.00 97.42           C  
ATOM    957  HB2 SER A  59      -7.342   1.976  17.064  1.00 97.42           H  
ATOM    958  HB3 SER A  59      -6.860   0.756  15.865  1.00 97.42           H  
ATOM    959  O   SER A  59      -7.497   4.070  15.035  1.00 97.42           O  
ATOM    960  OG  SER A  59      -5.616   0.948  17.491  1.00 97.42           O  
ATOM    961  HG  SER A  59      -5.169   0.204  17.081  1.00 97.42           H  
ATOM    962  N   TYR A  60      -6.450   2.863  13.447  1.00 98.37           N  
ATOM    963  H   TYR A  60      -5.759   2.156  13.239  1.00 98.37           H  
ATOM    964  CA  TYR A  60      -7.227   3.360  12.319  1.00 98.37           C  
ATOM    965  HA  TYR A  60      -8.075   3.936  12.692  1.00 98.37           H  
ATOM    966  C   TYR A  60      -7.796   2.197  11.519  1.00 98.37           C  
ATOM    967  CB  TYR A  60      -6.383   4.288  11.432  1.00 98.37           C  
ATOM    968  HB2 TYR A  60      -5.412   3.828  11.248  1.00 98.37           H  
ATOM    969  HB3 TYR A  60      -6.878   4.384  10.466  1.00 98.37           H  
ATOM    970  O   TYR A  60      -7.152   1.161  11.356  1.00 98.37           O  
ATOM    971  CG  TYR A  60      -6.184   5.680  12.005  1.00 98.37           C  
ATOM    972  CD1 TYR A  60      -6.892   6.773  11.469  1.00 98.37           C  
ATOM    973  HD1 TYR A  60      -7.579   6.615  10.651  1.00 98.37           H  
ATOM    974  CD2 TYR A  60      -5.292   5.884  13.075  1.00 98.37           C  
ATOM    975  HD2 TYR A  60      -4.728   5.053  13.472  1.00 98.37           H  
ATOM    976  CE1 TYR A  60      -6.714   8.065  12.002  1.00 98.37           C  
ATOM    977  HE1 TYR A  60      -7.255   8.906  11.595  1.00 98.37           H  
ATOM    978  CE2 TYR A  60      -5.110   7.172  13.612  1.00 98.37           C  
ATOM    979  HE2 TYR A  60      -4.410   7.316  14.422  1.00 98.37           H  
ATOM    980  OH  TYR A  60      -5.633   9.511  13.588  1.00 98.37           O  
ATOM    981  HH  TYR A  60      -4.923   9.518  14.234  1.00 98.37           H  
ATOM    982  CZ  TYR A  60      -5.819   8.266  13.075  1.00 98.37           C  
ATOM    983  N   GLU A  61      -8.996   2.410  11.003  1.00 98.39           N  
ATOM    984  H   GLU A  61      -9.445   3.294  11.194  1.00 98.39           H  
ATOM    985  CA  GLU A  61      -9.628   1.570   9.994  1.00 98.39           C  
ATOM    986  HA  GLU A  61      -9.141   0.595   9.975  1.00 98.39           H  
ATOM    987  C   GLU A  61      -9.455   2.199   8.608  1.00 98.39           C  
ATOM    988  CB  GLU A  61     -11.101   1.323  10.349  1.00 98.39           C  
ATOM    989  HB2 GLU A  61     -11.563   0.758   9.540  1.00 98.39           H  
ATOM    990  HB3 GLU A  61     -11.141   0.719  11.256  1.00 98.39           H  
ATOM    991  O   GLU A  61      -9.258   3.413   8.478  1.00 98.39           O  
ATOM    992  CG  GLU A  61     -11.892   2.619  10.584  1.00 98.39           C  
ATOM    993  HG2 GLU A  61     -11.824   3.247   9.696  1.00 98.39           H  
ATOM    994  HG3 GLU A  61     -11.447   3.158  11.420  1.00 98.39           H  
ATOM    995  CD  GLU A  61     -13.360   2.376  10.930  1.00 98.39           C  
ATOM    996  OE1 GLU A  61     -14.034   3.361  11.290  1.00 98.39           O  
ATOM    997  OE2 GLU A  61     -13.836   1.228  10.836  1.00 98.39           O  
ATOM    998  N   LEU A  62      -9.522   1.362   7.575  1.00 98.71           N  
ATOM    999  H   LEU A  62      -9.742   0.396   7.772  1.00 98.71           H  
ATOM   1000  CA  LEU A  62      -9.453   1.762   6.171  1.00 98.71           C  
ATOM   1001  HA  LEU A  62      -9.352   2.845   6.101  1.00 98.71           H  
ATOM   1002  C   LEU A  62     -10.745   1.359   5.471  1.00 98.71           C  
ATOM   1003  CB  LEU A  62      -8.217   1.116   5.519  1.00 98.71           C  
ATOM   1004  HB2 LEU A  62      -8.206   0.061   5.792  1.00 98.71           H  
ATOM   1005  HB3 LEU A  62      -7.331   1.591   5.942  1.00 98.71           H  
ATOM   1006  O   LEU A  62     -11.172   0.211   5.562  1.00 98.71           O  
ATOM   1007  CG  LEU A  62      -8.123   1.206   3.984  1.00 98.71           C  
ATOM   1008  HG  LEU A  62      -9.051   0.862   3.528  1.00 98.71           H  
ATOM   1009  CD1 LEU A  62      -7.821   2.625   3.507  1.00 98.71           C  
ATOM   1010 HD11 LEU A  62      -6.908   2.996   3.974  1.00 98.71           H  
ATOM   1011 HD12 LEU A  62      -8.656   3.279   3.760  1.00 98.71           H  
ATOM   1012 HD13 LEU A  62      -7.710   2.624   2.423  1.00 98.71           H  
ATOM   1013  CD2 LEU A  62      -6.999   0.307   3.473  1.00 98.71           C  
ATOM   1014 HD21 LEU A  62      -6.990   0.309   2.383  1.00 98.71           H  
ATOM   1015 HD22 LEU A  62      -6.038   0.671   3.835  1.00 98.71           H  
ATOM   1016 HD23 LEU A  62      -7.155  -0.715   3.817  1.00 98.71           H  
ATOM   1017  N   ARG A  63     -11.311   2.280   4.699  1.00 98.64           N  
ATOM   1018  H   ARG A  63     -10.908   3.207   4.696  1.00 98.64           H  
ATOM   1019  CA  ARG A  63     -12.390   2.016   3.753  1.00 98.64           C  
ATOM   1020  HA  ARG A  63     -12.614   0.949   3.754  1.00 98.64           H  
ATOM   1021  C   ARG A  63     -11.938   2.383   2.345  1.00 98.64           C  
ATOM   1022  CB  ARG A  63     -13.649   2.760   4.216  1.00 98.64           C  
ATOM   1023  HB2 ARG A  63     -13.446   3.830   4.266  1.00 98.64           H  
ATOM   1024  HB3 ARG A  63     -13.912   2.413   5.215  1.00 98.64           H  
ATOM   1025  O   ARG A  63     -11.281   3.403   2.138  1.00 98.64           O  
ATOM   1026  CG  ARG A  63     -14.832   2.510   3.281  1.00 98.64           C  
ATOM   1027  HG2 ARG A  63     -14.602   2.893   2.287  1.00 98.64           H  
ATOM   1028  HG3 ARG A  63     -15.020   1.438   3.214  1.00 98.64           H  
ATOM   1029  CD  ARG A  63     -16.089   3.215   3.786  1.00 98.64           C  
ATOM   1030  HD2 ARG A  63     -16.356   2.850   4.777  1.00 98.64           H  
ATOM   1031  HD3 ARG A  63     -15.899   4.286   3.858  1.00 98.64           H  
ATOM   1032  NE  ARG A  63     -17.173   2.990   2.825  1.00 98.64           N  
ATOM   1033  HE  ARG A  63     -17.138   3.530   1.972  1.00 98.64           H  
ATOM   1034  NH1 ARG A  63     -18.148   1.142   3.782  1.00 98.64           N  
ATOM   1035 HH11 ARG A  63     -17.649   1.321   4.642  1.00 98.64           H  
ATOM   1036 HH12 ARG A  63     -18.825   0.395   3.725  1.00 98.64           H  
ATOM   1037  NH2 ARG A  63     -18.829   1.878   1.789  1.00 98.64           N  
ATOM   1038 HH21 ARG A  63     -19.467   1.100   1.700  1.00 98.64           H  
ATOM   1039 HH22 ARG A  63     -18.558   2.423   0.983  1.00 98.64           H  
ATOM   1040  CZ  ARG A  63     -18.048   2.009   2.814  1.00 98.64           C  
ATOM   1041  N   ILE A  64     -12.283   1.539   1.384  1.00 98.64           N  
ATOM   1042  H   ILE A  64     -12.766   0.694   1.653  1.00 98.64           H  
ATOM   1043  CA  ILE A  64     -12.042   1.740  -0.040  1.00 98.64           C  
ATOM   1044  HA  ILE A  64     -11.616   2.730  -0.200  1.00 98.64           H  
ATOM   1045  C   ILE A  64     -13.396   1.664  -0.738  1.00 98.64           C  
ATOM   1046  CB  ILE A  64     -11.048   0.698  -0.599  1.00 98.64           C  
ATOM   1047  HB  ILE A  64     -11.529  -0.280  -0.586  1.00 98.64           H  
ATOM   1048  O   ILE A  64     -13.977   0.585  -0.809  1.00 98.64           O  
ATOM   1049  CG1 ILE A  64      -9.769   0.603   0.266  1.00 98.64           C  
ATOM   1050 HG12 ILE A  64      -9.309   1.587   0.360  1.00 98.64           H  
ATOM   1051 HG13 ILE A  64     -10.044   0.267   1.266  1.00 98.64           H  
ATOM   1052  CG2 ILE A  64     -10.726   1.050  -2.062  1.00 98.64           C  
ATOM   1053 HG21 ILE A  64     -10.183   0.230  -2.532  1.00 98.64           H  
ATOM   1054 HG22 ILE A  64     -10.142   1.969  -2.114  1.00 98.64           H  
ATOM   1055 HG23 ILE A  64     -11.644   1.192  -2.632  1.00 98.64           H  
ATOM   1056  CD1 ILE A  64      -8.732  -0.397  -0.259  1.00 98.64           C  
ATOM   1057 HD11 ILE A  64      -7.937  -0.524   0.476  1.00 98.64           H  
ATOM   1058 HD12 ILE A  64      -8.289  -0.034  -1.186  1.00 98.64           H  
ATOM   1059 HD13 ILE A  64      -9.207  -1.363  -0.430  1.00 98.64           H  
ATOM   1060  N   ASP A  65     -13.891   2.795  -1.229  1.00 98.42           N  
ATOM   1061  H   ASP A  65     -13.315   3.624  -1.179  1.00 98.42           H  
ATOM   1062  CA  ASP A  65     -15.116   2.882  -2.024  1.00 98.42           C  
ATOM   1063  HA  ASP A  65     -15.761   2.032  -1.802  1.00 98.42           H  
ATOM   1064  C   ASP A  65     -14.761   2.837  -3.508  1.00 98.42           C  
ATOM   1065  CB  ASP A  65     -15.892   4.160  -1.685  1.00 98.42           C  
ATOM   1066  HB2 ASP A  65     -16.709   4.277  -2.396  1.00 98.42           H  
ATOM   1067  HB3 ASP A  65     -15.233   5.024  -1.778  1.00 98.42           H  
ATOM   1068  O   ASP A  65     -13.850   3.535  -3.953  1.00 98.42           O  
ATOM   1069  CG  ASP A  65     -16.482   4.101  -0.279  1.00 98.42           C  
ATOM   1070  OD1 ASP A  65     -17.265   3.169   0.007  1.00 98.42           O  
ATOM   1071  OD2 ASP A  65     -16.152   4.970   0.558  1.00 98.42           O  
ATOM   1072  N   MET A  66     -15.458   2.007  -4.276  1.00 98.07           N  
ATOM   1073  H   MET A  66     -16.209   1.480  -3.853  1.00 98.07           H  
ATOM   1074  CA  MET A  66     -15.148   1.722  -5.675  1.00 98.07           C  
ATOM   1075  HA  MET A  66     -14.441   2.462  -6.053  1.00 98.07           H  
ATOM   1076  C   MET A  66     -16.402   1.797  -6.535  1.00 98.07           C  
ATOM   1077  CB  MET A  66     -14.505   0.334  -5.795  1.00 98.07           C  
ATOM   1078  HB2 MET A  66     -15.143  -0.403  -5.307  1.00 98.07           H  
ATOM   1079  HB3 MET A  66     -14.408   0.066  -6.847  1.00 98.07           H  
ATOM   1080  O   MET A  66     -17.479   1.371  -6.125  1.00 98.07           O  
ATOM   1081  CG  MET A  66     -13.115   0.307  -5.156  1.00 98.07           C  
ATOM   1082  HG2 MET A  66     -13.182   0.684  -4.135  1.00 98.07           H  
ATOM   1083  HG3 MET A  66     -12.463   0.977  -5.716  1.00 98.07           H  
ATOM   1084  SD  MET A  66     -12.356  -1.331  -5.097  1.00 98.07           S  
ATOM   1085  CE  MET A  66     -13.091  -1.924  -3.552  1.00 98.07           C  
ATOM   1086  HE1 MET A  66     -14.177  -1.953  -3.650  1.00 98.07           H  
ATOM   1087  HE2 MET A  66     -12.822  -1.254  -2.736  1.00 98.07           H  
ATOM   1088  HE3 MET A  66     -12.709  -2.920  -3.331  1.00 98.07           H  
ATOM   1089  N   ILE A  67     -16.238   2.291  -7.760  1.00 96.94           N  
ATOM   1090  H   ILE A  67     -15.325   2.642  -8.011  1.00 96.94           H  
ATOM   1091  CA  ILE A  67     -17.261   2.235  -8.803  1.00 96.94           C  
ATOM   1092  HA  ILE A  67     -18.163   1.783  -8.389  1.00 96.94           H  
ATOM   1093  C   ILE A  67     -16.754   1.332  -9.920  1.00 96.94           C  
ATOM   1094  CB  ILE A  67     -17.650   3.639  -9.313  1.00 96.94           C  
ATOM   1095  HB  ILE A  67     -16.778   4.099  -9.779  1.00 96.94           H  
ATOM   1096  O   ILE A  67     -15.687   1.578 -10.487  1.00 96.94           O  
ATOM   1097  CG1 ILE A  67     -18.100   4.532  -8.134  1.00 96.94           C  
ATOM   1098 HG12 ILE A  67     -17.257   4.678  -7.459  1.00 96.94           H  
ATOM   1099 HG13 ILE A  67     -18.891   4.029  -7.579  1.00 96.94           H  
ATOM   1100  CG2 ILE A  67     -18.760   3.518 -10.378  1.00 96.94           C  
ATOM   1101 HG21 ILE A  67     -18.453   2.866 -11.196  1.00 96.94           H  
ATOM   1102 HG22 ILE A  67     -18.988   4.494 -10.807  1.00 96.94           H  
ATOM   1103 HG23 ILE A  67     -19.662   3.105  -9.926  1.00 96.94           H  
ATOM   1104  CD1 ILE A  67     -18.599   5.922  -8.547  1.00 96.94           C  
ATOM   1105 HD11 ILE A  67     -19.579   5.844  -9.017  1.00 96.94           H  
ATOM   1106 HD12 ILE A  67     -17.900   6.382  -9.245  1.00 96.94           H  
ATOM   1107 HD13 ILE A  67     -18.693   6.550  -7.661  1.00 96.94           H  
ATOM   1108  N   HIS A  68     -17.531   0.312 -10.263  1.00 94.76           N  
ATOM   1109  H   HIS A  68     -18.405   0.183  -9.772  1.00 94.76           H  
ATOM   1110  CA  HIS A  68     -17.259  -0.594 -11.376  1.00 94.76           C  
ATOM   1111  HA  HIS A  68     -16.627  -0.097 -12.112  1.00 94.76           H  
ATOM   1112  C   HIS A  68     -18.570  -0.972 -12.054  1.00 94.76           C  
ATOM   1113  CB  HIS A  68     -16.526  -1.834 -10.860  1.00 94.76           C  
ATOM   1114  HB2 HIS A  68     -15.594  -1.530 -10.383  1.00 94.76           H  
ATOM   1115  HB3 HIS A  68     -17.141  -2.329 -10.109  1.00 94.76           H  
ATOM   1116  O   HIS A  68     -19.548  -1.253 -11.370  1.00 94.76           O  
ATOM   1117  CG  HIS A  68     -16.220  -2.821 -11.951  1.00 94.76           C  
ATOM   1118  CD2 HIS A  68     -15.401  -2.625 -13.025  1.00 94.76           C  
ATOM   1119  HD2 HIS A  68     -14.822  -1.740 -13.242  1.00 94.76           H  
ATOM   1120  ND1 HIS A  68     -16.792  -4.081 -12.041  1.00 94.76           N  
ATOM   1121  CE1 HIS A  68     -16.322  -4.627 -13.167  1.00 94.76           C  
ATOM   1122  HE1 HIS A  68     -16.561  -5.624 -13.506  1.00 94.76           H  
ATOM   1123  NE2 HIS A  68     -15.475  -3.780 -13.773  1.00 94.76           N  
ATOM   1124  HE2 HIS A  68     -14.937  -4.005 -14.597  1.00 94.76           H  
ATOM   1125  N   ASP A  69     -18.596  -0.907 -13.387  1.00 92.89           N  
ATOM   1126  H   ASP A  69     -17.729  -0.748 -13.881  1.00 92.89           H  
ATOM   1127  CA  ASP A  69     -19.778  -1.220 -14.204  1.00 92.89           C  
ATOM   1128  HA  ASP A  69     -19.608  -0.762 -15.179  1.00 92.89           H  
ATOM   1129  C   ASP A  69     -21.078  -0.590 -13.664  1.00 92.89           C  
ATOM   1130  CB  ASP A  69     -19.867  -2.738 -14.432  1.00 92.89           C  
ATOM   1131  HB2 ASP A  69     -20.184  -3.228 -13.512  1.00 92.89           H  
ATOM   1132  HB3 ASP A  69     -18.877  -3.114 -14.693  1.00 92.89           H  
ATOM   1133  O   ASP A  69     -22.079  -1.256 -13.421  1.00 92.89           O  
ATOM   1134  CG  ASP A  69     -20.823  -3.092 -15.576  1.00 92.89           C  
ATOM   1135  OD1 ASP A  69     -20.936  -2.258 -16.507  1.00 92.89           O  
ATOM   1136  OD2 ASP A  69     -21.368  -4.216 -15.551  1.00 92.89           O  
ATOM   1137  N   HIS A  70     -21.021   0.718 -13.378  1.00 92.86           N  
ATOM   1138  H   HIS A  70     -20.150   1.184 -13.587  1.00 92.86           H  
ATOM   1139  CA  HIS A  70     -22.120   1.522 -12.815  1.00 92.86           C  
ATOM   1140  HA  HIS A  70     -21.714   2.521 -12.652  1.00 92.86           H  
ATOM   1141  C   HIS A  70     -22.649   1.094 -11.431  1.00 92.86           C  
ATOM   1142  CB  HIS A  70     -23.242   1.668 -13.853  1.00 92.86           C  
ATOM   1143  HB2 HIS A  70     -23.702   0.697 -14.038  1.00 92.86           H  
ATOM   1144  HB3 HIS A  70     -24.014   2.328 -13.458  1.00 92.86           H  
ATOM   1145  O   HIS A  70     -23.592   1.704 -10.929  1.00 92.86           O  
ATOM   1146  CG  HIS A  70     -22.751   2.242 -15.154  1.00 92.86           C  
ATOM   1147  CD2 HIS A  70     -22.470   1.556 -16.307  1.00 92.86           C  
ATOM   1148  HD2 HIS A  70     -22.569   0.490 -16.454  1.00 92.86           H  
ATOM   1149  ND1 HIS A  70     -22.446   3.564 -15.377  1.00 92.86           N  
ATOM   1150  HD1 HIS A  70     -22.591   4.321 -14.724  1.00 92.86           H  
ATOM   1151  CE1 HIS A  70     -22.005   3.679 -16.639  1.00 92.86           C  
ATOM   1152  HE1 HIS A  70     -21.711   4.604 -17.113  1.00 92.86           H  
ATOM   1153  NE2 HIS A  70     -21.997   2.485 -17.244  1.00 92.86           N  
ATOM   1154  N   ASN A  71     -22.014   0.121 -10.779  1.00 97.17           N  
ATOM   1155  H   ASN A  71     -21.258  -0.355 -11.249  1.00 97.17           H  
ATOM   1156  CA  ASN A  71     -22.329  -0.326  -9.428  1.00 97.17           C  
ATOM   1157  HA  ASN A  71     -23.300   0.073  -9.136  1.00 97.17           H  
ATOM   1158  C   ASN A  71     -21.296   0.195  -8.419  1.00 97.17           C  
ATOM   1159  CB  ASN A  71     -22.441  -1.855  -9.427  1.00 97.17           C  
ATOM   1160  HB2 ASN A  71     -22.552  -2.222  -8.406  1.00 97.17           H  
ATOM   1161  HB3 ASN A  71     -21.537  -2.293  -9.850  1.00 97.17           H  
ATOM   1162  O   ASN A  71     -20.145   0.480  -8.763  1.00 97.17           O  
ATOM   1163  CG  ASN A  71     -23.639  -2.330 -10.222  1.00 97.17           C  
ATOM   1164  ND2 ASN A  71     -23.440  -2.876 -11.397  1.00 97.17           N  
ATOM   1165 HD21 ASN A  71     -22.543  -2.787 -11.852  1.00 97.17           H  
ATOM   1166 HD22 ASN A  71     -24.258  -3.102 -11.945  1.00 97.17           H  
ATOM   1167  OD1 ASN A  71     -24.774  -2.190  -9.798  1.00 97.17           O  
ATOM   1168  N   GLN A  72     -21.722   0.322  -7.161  1.00 97.57           N  
ATOM   1169  H   GLN A  72     -22.650  -0.003  -6.934  1.00 97.57           H  
ATOM   1170  CA  GLN A  72     -20.866   0.737  -6.050  1.00 97.57           C  
ATOM   1171  HA  GLN A  72     -19.953   1.181  -6.447  1.00 97.57           H  
ATOM   1172  C   GLN A  72     -20.470  -0.468  -5.201  1.00 97.57           C  
ATOM   1173  CB  GLN A  72     -21.551   1.800  -5.183  1.00 97.57           C  
ATOM   1174  HB2 GLN A  72     -20.895   2.027  -4.342  1.00 97.57           H  
ATOM   1175  HB3 GLN A  72     -22.486   1.402  -4.791  1.00 97.57           H  
ATOM   1176  O   GLN A  72     -21.310  -1.287  -4.824  1.00 97.57           O  
ATOM   1177  CG  GLN A  72     -21.836   3.100  -5.949  1.00 97.57           C  
ATOM   1178  HG2 GLN A  72     -22.521   2.891  -6.771  1.00 97.57           H  
ATOM   1179  HG3 GLN A  72     -20.906   3.487  -6.366  1.00 97.57           H  
ATOM   1180  CD  GLN A  72     -22.452   4.177  -5.062  1.00 97.57           C  
ATOM   1181  NE2 GLN A  72     -23.117   5.157  -5.633  1.00 97.57           N  
ATOM   1182 HE21 GLN A  72     -23.493   5.847  -4.998  1.00 97.57           H  
ATOM   1183 HE22 GLN A  72     -23.235   5.194  -6.635  1.00 97.57           H  
ATOM   1184  OE1 GLN A  72     -22.354   4.174  -3.849  1.00 97.57           O  
ATOM   1185  N   TYR A  73     -19.191  -0.538  -4.857  1.00 98.46           N  
ATOM   1186  H   TYR A  73     -18.571   0.192  -5.180  1.00 98.46           H  
ATOM   1187  CA  TYR A  73     -18.611  -1.579  -4.023  1.00 98.46           C  
ATOM   1188  HA  TYR A  73     -19.407  -2.149  -3.545  1.00 98.46           H  
ATOM   1189  C   TYR A  73     -17.749  -0.957  -2.938  1.00 98.46           C  
ATOM   1190  CB  TYR A  73     -17.774  -2.534  -4.876  1.00 98.46           C  
ATOM   1191  HB2 TYR A  73     -16.956  -1.979  -5.336  1.00 98.46           H  
ATOM   1192  HB3 TYR A  73     -17.340  -3.294  -4.227  1.00 98.46           H  
ATOM   1193  O   TYR A  73     -17.261   0.164  -3.086  1.00 98.46           O  
ATOM   1194  CG  TYR A  73     -18.561  -3.237  -5.955  1.00 98.46           C  
ATOM   1195  CD1 TYR A  73     -19.208  -4.454  -5.667  1.00 98.46           C  
ATOM   1196  HD1 TYR A  73     -19.132  -4.890  -4.682  1.00 98.46           H  
ATOM   1197  CD2 TYR A  73     -18.656  -2.669  -7.239  1.00 98.46           C  
ATOM   1198  HD2 TYR A  73     -18.167  -1.731  -7.459  1.00 98.46           H  
ATOM   1199  CE1 TYR A  73     -19.952  -5.108  -6.665  1.00 98.46           C  
ATOM   1200  HE1 TYR A  73     -20.442  -6.045  -6.447  1.00 98.46           H  
ATOM   1201  CE2 TYR A  73     -19.394  -3.323  -8.240  1.00 98.46           C  
ATOM   1202  HE2 TYR A  73     -19.456  -2.911  -9.236  1.00 98.46           H  
ATOM   1203  OH  TYR A  73     -20.776  -5.154  -8.919  1.00 98.46           O  
ATOM   1204  HH  TYR A  73     -21.146  -5.989  -8.624  1.00 98.46           H  
ATOM   1205  CZ  TYR A  73     -20.049  -4.538  -7.953  1.00 98.46           C  
ATOM   1206  N   TYR A  74     -17.513  -1.704  -1.864  1.00 98.62           N  
ATOM   1207  H   TYR A  74     -17.941  -2.615  -1.778  1.00 98.62           H  
ATOM   1208  CA  TYR A  74     -16.532  -1.293  -0.873  1.00 98.62           C  
ATOM   1209  HA  TYR A  74     -15.820  -0.644  -1.383  1.00 98.62           H  
ATOM   1210  C   TYR A  74     -15.731  -2.462  -0.316  1.00 98.62           C  
ATOM   1211  CB  TYR A  74     -17.195  -0.463   0.233  1.00 98.62           C  
ATOM   1212  HB2 TYR A  74     -17.823   0.298  -0.230  1.00 98.62           H  
ATOM   1213  HB3 TYR A  74     -16.414   0.065   0.779  1.00 98.62           H  
ATOM   1214  O   TYR A  74     -16.192  -3.607  -0.288  1.00 98.62           O  
ATOM   1215  CG  TYR A  74     -18.022  -1.269   1.217  1.00 98.62           C  
ATOM   1216  CD1 TYR A  74     -19.344  -1.635   0.901  1.00 98.62           C  
ATOM   1217  HD1 TYR A  74     -19.771  -1.346  -0.048  1.00 98.62           H  
ATOM   1218  CD2 TYR A  74     -17.456  -1.667   2.445  1.00 98.62           C  
ATOM   1219  HD2 TYR A  74     -16.437  -1.400   2.682  1.00 98.62           H  
ATOM   1220  CE1 TYR A  74     -20.096  -2.406   1.807  1.00 98.62           C  
ATOM   1221  HE1 TYR A  74     -21.105  -2.707   1.569  1.00 98.62           H  
ATOM   1222  CE2 TYR A  74     -18.212  -2.420   3.363  1.00 98.62           C  
ATOM   1223  HE2 TYR A  74     -17.770  -2.737   4.296  1.00 98.62           H  
ATOM   1224  OH  TYR A  74     -20.250  -3.568   3.896  1.00 98.62           O  
ATOM   1225  HH  TYR A  74     -19.777  -3.741   4.713  1.00 98.62           H  
ATOM   1226  CZ  TYR A  74     -19.531  -2.802   3.037  1.00 98.62           C  
ATOM   1227  N   ALA A  75     -14.534  -2.136   0.154  1.00 98.67           N  
ATOM   1228  H   ALA A  75     -14.234  -1.181   0.023  1.00 98.67           H  
ATOM   1229  CA  ALA A  75     -13.713  -2.968   1.017  1.00 98.67           C  
ATOM   1230  HA  ALA A  75     -14.255  -3.872   1.291  1.00 98.67           H  
ATOM   1231  C   ALA A  75     -13.410  -2.179   2.293  1.00 98.67           C  
ATOM   1232  CB  ALA A  75     -12.441  -3.371   0.264  1.00 98.67           C  
ATOM   1233  HB1 ALA A  75     -12.702  -3.971  -0.608  1.00 98.67           H  
ATOM   1234  HB2 ALA A  75     -11.898  -2.484  -0.064  1.00 98.67           H  
ATOM   1235  HB3 ALA A  75     -11.793  -3.953   0.919  1.00 98.67           H  
ATOM   1236  O   ALA A  75     -13.043  -1.005   2.237  1.00 98.67           O  
ATOM   1237  N   HIS A  76     -13.583  -2.806   3.446  1.00 98.66           N  
ATOM   1238  H   HIS A  76     -13.898  -3.765   3.436  1.00 98.66           H  
ATOM   1239  CA  HIS A  76     -13.338  -2.221   4.758  1.00 98.66           C  
ATOM   1240  HA  HIS A  76     -12.864  -1.245   4.651  1.00 98.66           H  
ATOM   1241  C   HIS A  76     -12.382  -3.118   5.536  1.00 98.66           C  
ATOM   1242  CB  HIS A  76     -14.673  -2.021   5.479  1.00 98.66           C  
ATOM   1243  HB2 HIS A  76     -15.220  -2.964   5.491  1.00 98.66           H  
ATOM   1244  HB3 HIS A  76     -15.269  -1.291   4.933  1.00 98.66           H  
ATOM   1245  O   HIS A  76     -12.552  -4.332   5.553  1.00 98.66           O  
ATOM   1246  CG  HIS A  76     -14.506  -1.550   6.897  1.00 98.66           C  
ATOM   1247  CD2 HIS A  76     -14.538  -0.253   7.317  1.00 98.66           C  
ATOM   1248  HD2 HIS A  76     -14.707   0.626   6.712  1.00 98.66           H  
ATOM   1249  ND1 HIS A  76     -14.265  -2.386   7.988  1.00 98.66           N  
ATOM   1250  CE1 HIS A  76     -14.174  -1.572   9.048  1.00 98.66           C  
ATOM   1251  HE1 HIS A  76     -14.007  -1.891  10.067  1.00 98.66           H  
ATOM   1252  NE2 HIS A  76     -14.334  -0.297   8.675  1.00 98.66           N  
ATOM   1253  HE2 HIS A  76     -14.321   0.470   9.332  1.00 98.66           H  
ATOM   1254  N   TYR A  77     -11.375  -2.521   6.164  1.00 98.55           N  
ATOM   1255  H   TYR A  77     -11.327  -1.513   6.123  1.00 98.55           H  
ATOM   1256  CA  TYR A  77     -10.382  -3.204   6.982  1.00 98.55           C  
ATOM   1257  HA  TYR A  77     -10.623  -4.265   7.049  1.00 98.55           H  
ATOM   1258  C   TYR A  77     -10.419  -2.608   8.380  1.00 98.55           C  
ATOM   1259  CB  TYR A  77      -8.981  -3.075   6.365  1.00 98.55           C  
ATOM   1260  HB2 TYR A  77      -8.711  -2.020   6.305  1.00 98.55           H  
ATOM   1261  HB3 TYR A  77      -8.261  -3.556   7.027  1.00 98.55           H  
ATOM   1262  O   TYR A  77     -10.104  -1.428   8.570  1.00 98.55           O  
ATOM   1263  CG  TYR A  77      -8.869  -3.691   4.988  1.00 98.55           C  
ATOM   1264  CD1 TYR A  77      -8.480  -5.038   4.853  1.00 98.55           C  
ATOM   1265  HD1 TYR A  77      -8.211  -5.619   5.723  1.00 98.55           H  
ATOM   1266  CD2 TYR A  77      -9.224  -2.939   3.851  1.00 98.55           C  
ATOM   1267  HD2 TYR A  77      -9.536  -1.910   3.958  1.00 98.55           H  
ATOM   1268  CE1 TYR A  77      -8.499  -5.651   3.587  1.00 98.55           C  
ATOM   1269  HE1 TYR A  77      -8.252  -6.697   3.481  1.00 98.55           H  
ATOM   1270  CE2 TYR A  77      -9.246  -3.550   2.585  1.00 98.55           C  
ATOM   1271  HE2 TYR A  77      -9.567  -3.003   1.711  1.00 98.55           H  
ATOM   1272  OH  TYR A  77      -9.091  -5.537   1.265  1.00 98.55           O  
ATOM   1273  HH  TYR A  77      -8.950  -6.484   1.339  1.00 98.55           H  
ATOM   1274  CZ  TYR A  77      -8.922  -4.917   2.461  1.00 98.55           C  
ATOM   1275  N   ARG A  78     -10.758  -3.443   9.366  1.00 97.98           N  
ATOM   1276  H   ARG A  78     -11.064  -4.370   9.105  1.00 97.98           H  
ATOM   1277  CA  ARG A  78     -10.821  -3.038  10.775  1.00 97.98           C  
ATOM   1278  HA  ARG A  78     -11.555  -2.238  10.870  1.00 97.98           H  
ATOM   1279  C   ARG A  78      -9.501  -2.468  11.284  1.00 97.98           C  
ATOM   1280  CB  ARG A  78     -11.256  -4.239  11.622  1.00 97.98           C  
ATOM   1281  HB2 ARG A  78     -12.209  -4.610  11.245  1.00 97.98           H  
ATOM   1282  HB3 ARG A  78     -10.510  -5.029  11.534  1.00 97.98           H  
ATOM   1283  O   ARG A  78      -9.532  -1.592  12.132  1.00 97.98           O  
ATOM   1284  CG  ARG A  78     -11.412  -3.858  13.101  1.00 97.98           C  
ATOM   1285  HG2 ARG A  78     -12.117  -3.032  13.191  1.00 97.98           H  
ATOM   1286  HG3 ARG A  78     -10.449  -3.551  13.510  1.00 97.98           H  
ATOM   1287  CD  ARG A  78     -11.911  -5.046  13.917  1.00 97.98           C  
ATOM   1288  HD2 ARG A  78     -12.895  -5.333  13.549  1.00 97.98           H  
ATOM   1289  HD3 ARG A  78     -11.219  -5.878  13.783  1.00 97.98           H  
ATOM   1290  NE  ARG A  78     -11.993  -4.691  15.346  1.00 97.98           N  
ATOM   1291  HE  ARG A  78     -11.767  -3.735  15.579  1.00 97.98           H  
ATOM   1292  NH1 ARG A  78     -12.715  -6.724  16.113  1.00 97.98           N  
ATOM   1293 HH11 ARG A  78     -12.717  -7.059  15.160  1.00 97.98           H  
ATOM   1294 HH12 ARG A  78     -13.041  -7.311  16.867  1.00 97.98           H  
ATOM   1295  NH2 ARG A  78     -12.434  -5.035  17.551  1.00 97.98           N  
ATOM   1296 HH21 ARG A  78     -12.765  -5.624  18.301  1.00 97.98           H  
ATOM   1297 HH22 ARG A  78     -12.212  -4.068  17.741  1.00 97.98           H  
ATOM   1298  CZ  ARG A  78     -12.377  -5.482  16.328  1.00 97.98           C  
ATOM   1299  N   ASN A  79      -8.361  -2.965  10.811  1.00 97.74           N  
ATOM   1300  H   ASN A  79      -8.406  -3.673  10.092  1.00 97.74           H  
ATOM   1301  CA  ASN A  79      -7.060  -2.416  11.175  1.00 97.74           C  
ATOM   1302  HA  ASN A  79      -7.190  -1.496  11.744  1.00 97.74           H  
ATOM   1303  C   ASN A  79      -6.275  -2.072   9.914  1.00 97.74           C  
ATOM   1304  CB  ASN A  79      -6.290  -3.407  12.054  1.00 97.74           C  
ATOM   1305  HB2 ASN A  79      -6.157  -4.327  11.484  1.00 97.74           H  
ATOM   1306  HB3 ASN A  79      -5.303  -2.998  12.274  1.00 97.74           H  
ATOM   1307  O   ASN A  79      -6.101  -2.919   9.037  1.00 97.74           O  
ATOM   1308  CG  ASN A  79      -6.975  -3.701  13.376  1.00 97.74           C  
ATOM   1309  ND2 ASN A  79      -7.409  -4.915  13.608  1.00 97.74           N  
ATOM   1310 HD21 ASN A  79      -7.329  -5.620  12.889  1.00 97.74           H  
ATOM   1311 HD22 ASN A  79      -7.819  -5.083  14.515  1.00 97.74           H  
ATOM   1312  OD1 ASN A  79      -7.100  -2.860  14.245  1.00 97.74           O  
ATOM   1313  N   PHE A  80      -5.771  -0.845   9.871  1.00 98.36           N  
ATOM   1314  H   PHE A  80      -6.051  -0.188  10.585  1.00 98.36           H  
ATOM   1315  CA  PHE A  80      -4.891  -0.340   8.833  1.00 98.36           C  
ATOM   1316  HA  PHE A  80      -4.499  -1.170   8.246  1.00 98.36           H  
ATOM   1317  C   PHE A  80      -3.720   0.409   9.458  1.00 98.36           C  
ATOM   1318  CB  PHE A  80      -5.683   0.571   7.896  1.00 98.36           C  
ATOM   1319  HB2 PHE A  80      -6.382  -0.052   7.338  1.00 98.36           H  
ATOM   1320  HB3 PHE A  80      -6.266   1.276   8.489  1.00 98.36           H  
ATOM   1321  O   PHE A  80      -3.896   1.333  10.258  1.00 98.36           O  
ATOM   1322  CG  PHE A  80      -4.822   1.352   6.918  1.00 98.36           C  
ATOM   1323  CD1 PHE A  80      -4.582   2.723   7.122  1.00 98.36           C  
ATOM   1324  HD1 PHE A  80      -5.008   3.218   7.982  1.00 98.36           H  
ATOM   1325  CD2 PHE A  80      -4.249   0.709   5.807  1.00 98.36           C  
ATOM   1326  HD2 PHE A  80      -4.419  -0.346   5.648  1.00 98.36           H  
ATOM   1327  CE1 PHE A  80      -3.790   3.445   6.209  1.00 98.36           C  
ATOM   1328  HE1 PHE A  80      -3.604   4.497   6.370  1.00 98.36           H  
ATOM   1329  CE2 PHE A  80      -3.472   1.432   4.886  1.00 98.36           C  
ATOM   1330  HE2 PHE A  80      -3.049   0.933   4.027  1.00 98.36           H  
ATOM   1331  CZ  PHE A  80      -3.247   2.803   5.084  1.00 98.36           C  
ATOM   1332  HZ  PHE A  80      -2.649   3.357   4.376  1.00 98.36           H  
ATOM   1333  N   SER A  81      -2.512   0.042   9.051  1.00 98.37           N  
ATOM   1334  H   SER A  81      -2.420  -0.752   8.432  1.00 98.37           H  
ATOM   1335  CA  SER A  81      -1.335   0.858   9.287  1.00 98.37           C  
ATOM   1336  HA  SER A  81      -1.681   1.891   9.264  1.00 98.37           H  
ATOM   1337  C   SER A  81      -0.306   0.714   8.168  1.00 98.37           C  
ATOM   1338  CB  SER A  81      -0.750   0.598  10.684  1.00 98.37           C  
ATOM   1339  HB2 SER A  81      -1.549   0.668  11.422  1.00 98.37           H  
ATOM   1340  HB3 SER A  81      -0.006   1.360  10.919  1.00 98.37           H  
ATOM   1341  O   SER A  81      -0.376  -0.178   7.324  1.00 98.37           O  
ATOM   1342  OG  SER A  81      -0.125  -0.658  10.791  1.00 98.37           O  
ATOM   1343  HG  SER A  81      -0.184  -0.950  11.703  1.00 98.37           H  
ATOM   1344  N   ILE A  82       0.643   1.642   8.146  1.00 98.37           N  
ATOM   1345  H   ILE A  82       0.654   2.318   8.897  1.00 98.37           H  
ATOM   1346  CA  ILE A  82       1.816   1.637   7.288  1.00 98.37           C  
ATOM   1347  HA  ILE A  82       1.941   0.613   6.936  1.00 98.37           H  
ATOM   1348  C   ILE A  82       3.030   1.997   8.141  1.00 98.37           C  
ATOM   1349  CB  ILE A  82       1.676   2.528   6.030  1.00 98.37           C  
ATOM   1350  HB  ILE A  82       2.556   2.340   5.414  1.00 98.37           H  
ATOM   1351  O   ILE A  82       2.957   2.861   9.025  1.00 98.37           O  
ATOM   1352  CG1 ILE A  82       1.636   4.042   6.327  1.00 98.37           C  
ATOM   1353 HG12 ILE A  82       2.454   4.305   6.999  1.00 98.37           H  
ATOM   1354 HG13 ILE A  82       0.692   4.296   6.810  1.00 98.37           H  
ATOM   1355  CG2 ILE A  82       0.441   2.102   5.218  1.00 98.37           C  
ATOM   1356 HG21 ILE A  82      -0.470   2.247   5.799  1.00 98.37           H  
ATOM   1357 HG22 ILE A  82       0.349   2.688   4.304  1.00 98.37           H  
ATOM   1358 HG23 ILE A  82       0.523   1.049   4.949  1.00 98.37           H  
ATOM   1359  CD1 ILE A  82       1.795   4.916   5.080  1.00 98.37           C  
ATOM   1360 HD11 ILE A  82       0.909   4.856   4.448  1.00 98.37           H  
ATOM   1361 HD12 ILE A  82       1.939   5.951   5.390  1.00 98.37           H  
ATOM   1362 HD13 ILE A  82       2.670   4.603   4.510  1.00 98.37           H  
ATOM   1363  N   GLY A  83       4.151   1.338   7.874  1.00 97.91           N  
ATOM   1364  H   GLY A  83       4.108   0.581   7.207  1.00 97.91           H  
ATOM   1365  CA  GLY A  83       5.418   1.656   8.519  1.00 97.91           C  
ATOM   1366  HA2 GLY A  83       5.295   1.608   9.601  1.00 97.91           H  
ATOM   1367  HA3 GLY A  83       6.152   0.903   8.230  1.00 97.91           H  
ATOM   1368  C   GLY A  83       5.943   3.050   8.153  1.00 97.91           C  
ATOM   1369  O   GLY A  83       5.338   3.793   7.379  1.00 97.91           O  
ATOM   1370  N   ASP A  84       7.081   3.415   8.725  1.00 97.79           N  
ATOM   1371  H   ASP A  84       7.566   2.747   9.307  1.00 97.79           H  
ATOM   1372  CA  ASP A  84       7.808   4.636   8.380  1.00 97.79           C  
ATOM   1373  HA  ASP A  84       7.089   5.448   8.267  1.00 97.79           H  
ATOM   1374  C   ASP A  84       8.583   4.503   7.050  1.00 97.79           C  
ATOM   1375  CB  ASP A  84       8.733   4.993   9.555  1.00 97.79           C  
ATOM   1376  HB2 ASP A  84       8.150   5.017  10.476  1.00 97.79           H  
ATOM   1377  HB3 ASP A  84       9.131   5.995   9.392  1.00 97.79           H  
ATOM   1378  O   ASP A  84       8.535   3.488   6.355  1.00 97.79           O  
ATOM   1379  CG  ASP A  84       9.904   4.021   9.741  1.00 97.79           C  
ATOM   1380  OD1 ASP A  84       9.964   2.993   9.021  1.00 97.79           O  
ATOM   1381  OD2 ASP A  84      10.782   4.352  10.558  1.00 97.79           O  
ATOM   1382  N   GLU A  85       9.356   5.525   6.682  1.00 96.92           N  
ATOM   1383  H   GLU A  85       9.416   6.333   7.286  1.00 96.92           H  
ATOM   1384  CA  GLU A  85      10.167   5.476   5.461  1.00 96.92           C  
ATOM   1385  HA  GLU A  85       9.515   5.201   4.632  1.00 96.92           H  
ATOM   1386  C   GLU A  85      11.296   4.430   5.512  1.00 96.92           C  
ATOM   1387  CB  GLU A  85      10.736   6.873   5.190  1.00 96.92           C  
ATOM   1388  HB2 GLU A  85       9.911   7.586   5.183  1.00 96.92           H  
ATOM   1389  HB3 GLU A  85      11.424   7.149   5.989  1.00 96.92           H  
ATOM   1390  O   GLU A  85      11.644   3.871   4.470  1.00 96.92           O  
ATOM   1391  CG  GLU A  85      11.466   6.943   3.840  1.00 96.92           C  
ATOM   1392  HG2 GLU A  85      12.396   6.377   3.888  1.00 96.92           H  
ATOM   1393  HG3 GLU A  85      10.822   6.494   3.084  1.00 96.92           H  
ATOM   1394  CD  GLU A  85      11.779   8.373   3.409  1.00 96.92           C  
ATOM   1395  OE1 GLU A  85      11.919   8.617   2.186  1.00 96.92           O  
ATOM   1396  OE2 GLU A  85      11.803   9.293   4.256  1.00 96.92           O  
ATOM   1397  N   LEU A  86      11.859   4.148   6.695  1.00 95.20           N  
ATOM   1398  H   LEU A  86      11.444   4.532   7.531  1.00 95.20           H  
ATOM   1399  CA  LEU A  86      12.948   3.176   6.867  1.00 95.20           C  
ATOM   1400  HA  LEU A  86      13.734   3.378   6.139  1.00 95.20           H  
ATOM   1401  C   LEU A  86      12.471   1.746   6.606  1.00 95.20           C  
ATOM   1402  CB  LEU A  86      13.521   3.277   8.292  1.00 95.20           C  
ATOM   1403  HB2 LEU A  86      12.705   3.164   9.006  1.00 95.20           H  
ATOM   1404  HB3 LEU A  86      14.205   2.443   8.449  1.00 95.20           H  
ATOM   1405  O   LEU A  86      13.174   0.957   5.976  1.00 95.20           O  
ATOM   1406  CG  LEU A  86      14.275   4.580   8.602  1.00 95.20           C  
ATOM   1407  HG  LEU A  86      13.624   5.434   8.417  1.00 95.20           H  
ATOM   1408  CD1 LEU A  86      14.688   4.592  10.073  1.00 95.20           C  
ATOM   1409 HD11 LEU A  86      13.796   4.516  10.694  1.00 95.20           H  
ATOM   1410 HD12 LEU A  86      15.345   3.750  10.290  1.00 95.20           H  
ATOM   1411 HD13 LEU A  86      15.197   5.526  10.310  1.00 95.20           H  
ATOM   1412  CD2 LEU A  86      15.541   4.725   7.750  1.00 95.20           C  
ATOM   1413 HD21 LEU A  86      15.276   4.835   6.698  1.00 95.20           H  
ATOM   1414 HD22 LEU A  86      16.089   5.615   8.061  1.00 95.20           H  
ATOM   1415 HD23 LEU A  86      16.178   3.850   7.878  1.00 95.20           H  
ATOM   1416  N   SER A  87      11.250   1.432   7.033  1.00 94.68           N  
ATOM   1417  H   SER A  87      10.774   2.095   7.628  1.00 94.68           H  
ATOM   1418  CA  SER A  87      10.586   0.168   6.719  1.00 94.68           C  
ATOM   1419  HA  SER A  87      11.312  -0.636   6.844  1.00 94.68           H  
ATOM   1420  C   SER A  87      10.082   0.089   5.271  1.00 94.68           C  
ATOM   1421  CB  SER A  87       9.454  -0.081   7.714  1.00 94.68           C  
ATOM   1422  HB2 SER A  87       9.010  -1.058   7.521  1.00 94.68           H  
ATOM   1423  HB3 SER A  87       9.852  -0.069   8.729  1.00 94.68           H  
ATOM   1424  O   SER A  87       9.753  -1.001   4.812  1.00 94.68           O  
ATOM   1425  OG  SER A  87       8.465   0.911   7.590  1.00 94.68           O  
ATOM   1426  HG  SER A  87       8.854   1.745   7.865  1.00 94.68           H  
ATOM   1427  N   GLY A  88      10.071   1.204   4.529  1.00 94.57           N  
ATOM   1428  H   GLY A  88      10.406   2.055   4.956  1.00 94.57           H  
ATOM   1429  CA  GLY A  88       9.531   1.283   3.169  1.00 94.57           C  
ATOM   1430  HA2 GLY A  88       9.790   0.382   2.613  1.00 94.57           H  
ATOM   1431  HA3 GLY A  88       9.976   2.142   2.668  1.00 94.57           H  
ATOM   1432  C   GLY A  88       8.012   1.450   3.135  1.00 94.57           C  
ATOM   1433  O   GLY A  88       7.374   0.980   2.198  1.00 94.57           O  
ATOM   1434  N   TYR A  89       7.428   2.088   4.154  1.00 97.02           N  
ATOM   1435  H   TYR A  89       8.011   2.447   4.896  1.00 97.02           H  
ATOM   1436  CA  TYR A  89       5.982   2.256   4.324  1.00 97.02           C  
ATOM   1437  HA  TYR A  89       5.832   2.643   5.332  1.00 97.02           H  
ATOM   1438  C   TYR A  89       5.210   0.929   4.277  1.00 97.02           C  
ATOM   1439  CB  TYR A  89       5.430   3.312   3.352  1.00 97.02           C  
ATOM   1440  HB2 TYR A  89       5.522   2.937   2.333  1.00 97.02           H  
ATOM   1441  HB3 TYR A  89       4.366   3.443   3.547  1.00 97.02           H  
ATOM   1442  O   TYR A  89       4.148   0.854   3.664  1.00 97.02           O  
ATOM   1443  CG  TYR A  89       6.088   4.674   3.442  1.00 97.02           C  
ATOM   1444  CD1 TYR A  89       5.865   5.491   4.566  1.00 97.02           C  
ATOM   1445  HD1 TYR A  89       5.236   5.137   5.369  1.00 97.02           H  
ATOM   1446  CD2 TYR A  89       6.887   5.139   2.382  1.00 97.02           C  
ATOM   1447  HD2 TYR A  89       7.046   4.508   1.520  1.00 97.02           H  
ATOM   1448  CE1 TYR A  89       6.457   6.764   4.646  1.00 97.02           C  
ATOM   1449  HE1 TYR A  89       6.298   7.382   5.517  1.00 97.02           H  
ATOM   1450  CE2 TYR A  89       7.473   6.417   2.451  1.00 97.02           C  
ATOM   1451  HE2 TYR A  89       8.074   6.777   1.629  1.00 97.02           H  
ATOM   1452  OH  TYR A  89       7.859   8.443   3.656  1.00 97.02           O  
ATOM   1453  HH  TYR A  89       8.471   8.543   2.924  1.00 97.02           H  
ATOM   1454  CZ  TYR A  89       7.269   7.223   3.591  1.00 97.02           C  
ATOM   1455  N   THR A  90       5.757  -0.127   4.889  1.00 96.01           N  
ATOM   1456  H   THR A  90       6.659  -0.015   5.330  1.00 96.01           H  
ATOM   1457  CA  THR A  90       5.192  -1.488   4.844  1.00 96.01           C  
ATOM   1458  HA  THR A  90       5.273  -1.855   3.821  1.00 96.01           H  
ATOM   1459  C   THR A  90       3.730  -1.516   5.266  1.00 96.01           C  
ATOM   1460  CB  THR A  90       5.967  -2.437   5.764  1.00 96.01           C  
ATOM   1461  HB  THR A  90       5.915  -2.071   6.789  1.00 96.01           H  
ATOM   1462  O   THR A  90       3.409  -1.007   6.337  1.00 96.01           O  
ATOM   1463  CG2 THR A  90       5.479  -3.884   5.718  1.00 96.01           C  
ATOM   1464 HG21 THR A  90       6.134  -4.518   6.316  1.00 96.01           H  
ATOM   1465 HG22 THR A  90       5.478  -4.242   4.689  1.00 96.01           H  
ATOM   1466 HG23 THR A  90       4.470  -3.956   6.126  1.00 96.01           H  
ATOM   1467  OG1 THR A  90       7.310  -2.463   5.361  1.00 96.01           O  
ATOM   1468  HG1 THR A  90       7.832  -2.740   6.117  1.00 96.01           H  
ATOM   1469  N   LEU A  91       2.871  -2.132   4.454  1.00 97.12           N  
ATOM   1470  H   LEU A  91       3.229  -2.560   3.612  1.00 97.12           H  
ATOM   1471  CA  LEU A  91       1.438  -2.242   4.712  1.00 97.12           C  
ATOM   1472  HA  LEU A  91       1.065  -1.260   5.002  1.00 97.12           H  
ATOM   1473  C   LEU A  91       1.137  -3.232   5.842  1.00 97.12           C  
ATOM   1474  CB  LEU A  91       0.743  -2.684   3.411  1.00 97.12           C  
ATOM   1475  HB2 LEU A  91       1.118  -3.669   3.135  1.00 97.12           H  
ATOM   1476  HB3 LEU A  91       1.014  -1.989   2.616  1.00 97.12           H  
ATOM   1477  O   LEU A  91       1.658  -4.347   5.844  1.00 97.12           O  
ATOM   1478  CG  LEU A  91      -0.793  -2.742   3.474  1.00 97.12           C  
ATOM   1479  HG  LEU A  91      -1.108  -3.396   4.287  1.00 97.12           H  
ATOM   1480  CD1 LEU A  91      -1.394  -1.352   3.684  1.00 97.12           C  
ATOM   1481 HD11 LEU A  91      -2.479  -1.406   3.588  1.00 97.12           H  
ATOM   1482 HD12 LEU A  91      -1.155  -0.981   4.681  1.00 97.12           H  
ATOM   1483 HD13 LEU A  91      -1.009  -0.662   2.933  1.00 97.12           H  
ATOM   1484  CD2 LEU A  91      -1.333  -3.312   2.166  1.00 97.12           C  
ATOM   1485 HD21 LEU A  91      -1.063  -2.669   1.328  1.00 97.12           H  
ATOM   1486 HD22 LEU A  91      -2.417  -3.405   2.218  1.00 97.12           H  
ATOM   1487 HD23 LEU A  91      -0.918  -4.307   2.000  1.00 97.12           H  
ATOM   1488  N   ASN A  92       0.228  -2.855   6.739  1.00 97.99           N  
ATOM   1489  H   ASN A  92      -0.101  -1.901   6.724  1.00 97.99           H  
ATOM   1490  CA  ASN A  92      -0.469  -3.768   7.634  1.00 97.99           C  
ATOM   1491  HA  ASN A  92      -0.191  -4.792   7.384  1.00 97.99           H  
ATOM   1492  C   ASN A  92      -1.982  -3.596   7.470  1.00 97.99           C  
ATOM   1493  CB  ASN A  92      -0.031  -3.536   9.078  1.00 97.99           C  
ATOM   1494  HB2 ASN A  92       1.055  -3.461   9.124  1.00 97.99           H  
ATOM   1495  HB3 ASN A  92      -0.466  -2.596   9.419  1.00 97.99           H  
ATOM   1496  O   ASN A  92      -2.516  -2.516   7.727  1.00 97.99           O  
ATOM   1497  CG  ASN A  92      -0.513  -4.642  10.001  1.00 97.99           C  
ATOM   1498  ND2 ASN A  92       0.396  -5.368  10.607  1.00 97.99           N  
ATOM   1499 HD21 ASN A  92       1.371  -5.240  10.378  1.00 97.99           H  
ATOM   1500 HD22 ASN A  92       0.058  -6.125  11.186  1.00 97.99           H  
ATOM   1501  OD1 ASN A  92      -1.692  -4.894  10.189  1.00 97.99           O  
ATOM   1502  N   VAL A  93      -2.665  -4.660   7.058  1.00 97.73           N  
ATOM   1503  H   VAL A  93      -2.152  -5.505   6.850  1.00 97.73           H  
ATOM   1504  CA  VAL A  93      -4.128  -4.709   6.963  1.00 97.73           C  
ATOM   1505  HA  VAL A  93      -4.532  -3.919   7.596  1.00 97.73           H  
ATOM   1506  C   VAL A  93      -4.675  -6.018   7.507  1.00 97.73           C  
ATOM   1507  CB  VAL A  93      -4.650  -4.465   5.537  1.00 97.73           C  
ATOM   1508  HB  VAL A  93      -5.714  -4.701   5.521  1.00 97.73           H  
ATOM   1509  O   VAL A  93      -4.048  -7.072   7.372  1.00 97.73           O  
ATOM   1510  CG1 VAL A  93      -4.517  -2.987   5.195  1.00 97.73           C  
ATOM   1511 HG11 VAL A  93      -3.467  -2.695   5.175  1.00 97.73           H  
ATOM   1512 HG12 VAL A  93      -5.050  -2.408   5.949  1.00 97.73           H  
ATOM   1513 HG13 VAL A  93      -4.980  -2.805   4.225  1.00 97.73           H  
ATOM   1514  CG2 VAL A  93      -3.961  -5.315   4.463  1.00 97.73           C  
ATOM   1515 HG21 VAL A  93      -4.085  -6.371   4.701  1.00 97.73           H  
ATOM   1516 HG22 VAL A  93      -2.899  -5.078   4.403  1.00 97.73           H  
ATOM   1517 HG23 VAL A  93      -4.422  -5.124   3.494  1.00 97.73           H  
ATOM   1518  N   ASN A  94      -5.835  -5.948   8.162  1.00 97.66           N  
ATOM   1519  H   ASN A  94      -6.258  -5.039   8.289  1.00 97.66           H  
ATOM   1520  CA  ASN A  94      -6.612  -7.120   8.556  1.00 97.66           C  
ATOM   1521  HA  ASN A  94      -6.634  -7.804   7.707  1.00 97.66           H  
ATOM   1522  C   ASN A  94      -8.071  -6.763   8.891  1.00 97.66           C  
ATOM   1523  CB  ASN A  94      -5.921  -7.834   9.739  1.00 97.66           C  
ATOM   1524  HB2 ASN A  94      -4.910  -8.128   9.460  1.00 97.66           H  
ATOM   1525  HB3 ASN A  94      -6.459  -8.751   9.978  1.00 97.66           H  
ATOM   1526  O   ASN A  94      -8.445  -5.591   8.993  1.00 97.66           O  
ATOM   1527  CG  ASN A  94      -5.866  -6.993  10.994  1.00 97.66           C  
ATOM   1528  ND2 ASN A  94      -4.703  -6.536  11.399  1.00 97.66           N  
ATOM   1529 HD21 ASN A  94      -3.900  -6.592  10.789  1.00 97.66           H  
ATOM   1530 HD22 ASN A  94      -4.689  -5.948  12.221  1.00 97.66           H  
ATOM   1531  OD1 ASN A  94      -6.873  -6.757  11.636  1.00 97.66           O  
ATOM   1532  N   GLY A  95      -8.886  -7.802   9.098  1.00 97.90           N  
ATOM   1533  H   GLY A  95      -8.508  -8.733   8.996  1.00 97.90           H  
ATOM   1534  CA  GLY A  95     -10.290  -7.662   9.482  1.00 97.90           C  
ATOM   1535  HA2 GLY A  95     -10.672  -8.629   9.809  1.00 97.90           H  
ATOM   1536  HA3 GLY A  95     -10.375  -6.954  10.306  1.00 97.90           H  
ATOM   1537  C   GLY A  95     -11.164  -7.176   8.331  1.00 97.90           C  
ATOM   1538  O   GLY A  95     -11.942  -6.247   8.525  1.00 97.90           O  
ATOM   1539  N   TYR A  96     -10.980  -7.770   7.148  1.00 98.48           N  
ATOM   1540  H   TYR A  96     -10.309  -8.520   7.070  1.00 98.48           H  
ATOM   1541  CA  TYR A  96     -11.738  -7.442   5.946  1.00 98.48           C  
ATOM   1542  HA  TYR A  96     -11.570  -6.389   5.721  1.00 98.48           H  
ATOM   1543  C   TYR A  96     -13.243  -7.684   6.123  1.00 98.48           C  
ATOM   1544  CB  TYR A  96     -11.215  -8.242   4.747  1.00 98.48           C  
ATOM   1545  HB2 TYR A  96     -10.209  -7.901   4.504  1.00 98.48           H  
ATOM   1546  HB3 TYR A  96     -11.149  -9.296   5.018  1.00 98.48           H  
ATOM   1547  O   TYR A  96     -13.666  -8.740   6.601  1.00 98.48           O  
ATOM   1548  CG  TYR A  96     -12.097  -8.117   3.516  1.00 98.48           C  
ATOM   1549  CD1 TYR A  96     -13.098  -9.079   3.266  1.00 98.48           C  
ATOM   1550  HD1 TYR A  96     -13.210  -9.920   3.934  1.00 98.48           H  
ATOM   1551  CD2 TYR A  96     -11.955  -7.015   2.654  1.00 98.48           C  
ATOM   1552  HD2 TYR A  96     -11.197  -6.272   2.854  1.00 98.48           H  
ATOM   1553  CE1 TYR A  96     -13.959  -8.935   2.161  1.00 98.48           C  
ATOM   1554  HE1 TYR A  96     -14.734  -9.661   1.964  1.00 98.48           H  
ATOM   1555  CE2 TYR A  96     -12.784  -6.892   1.525  1.00 98.48           C  
ATOM   1556  HE2 TYR A  96     -12.647  -6.071   0.837  1.00 98.48           H  
ATOM   1557  OH  TYR A  96     -14.600  -7.701   0.206  1.00 98.48           O  
ATOM   1558  HH  TYR A  96     -14.190  -7.074  -0.395  1.00 98.48           H  
ATOM   1559  CZ  TYR A  96     -13.796  -7.842   1.288  1.00 98.48           C  
ATOM   1560  N   THR A  97     -14.041  -6.733   5.648  1.00 98.43           N  
ATOM   1561  H   THR A  97     -13.596  -5.886   5.325  1.00 98.43           H  
ATOM   1562  CA  THR A  97     -15.458  -6.887   5.309  1.00 98.43           C  
ATOM   1563  HA  THR A  97     -15.661  -7.938   5.105  1.00 98.43           H  
ATOM   1564  C   THR A  97     -15.757  -6.092   4.035  1.00 98.43           C  
ATOM   1565  CB  THR A  97     -16.384  -6.422   6.446  1.00 98.43           C  
ATOM   1566  HB  THR A  97     -17.411  -6.626   6.142  1.00 98.43           H  
ATOM   1567  O   THR A  97     -15.017  -5.174   3.682  1.00 98.43           O  
ATOM   1568  CG2 THR A  97     -16.143  -7.134   7.776  1.00 98.43           C  
ATOM   1569 HG21 THR A  97     -16.902  -6.821   8.494  1.00 98.43           H  
ATOM   1570 HG22 THR A  97     -16.209  -8.212   7.633  1.00 98.43           H  
ATOM   1571 HG23 THR A  97     -15.158  -6.881   8.168  1.00 98.43           H  
ATOM   1572  OG1 THR A  97     -16.271  -5.040   6.678  1.00 98.43           O  
ATOM   1573  HG1 THR A  97     -15.377  -4.849   6.973  1.00 98.43           H  
ATOM   1574  N   GLY A  98     -16.838  -6.407   3.326  1.00 98.00           N  
ATOM   1575  H   GLY A  98     -17.384  -7.224   3.562  1.00 98.00           H  
ATOM   1576  CA  GLY A  98     -17.266  -5.607   2.179  1.00 98.00           C  
ATOM   1577  HA2 GLY A  98     -16.412  -5.087   1.745  1.00 98.00           H  
ATOM   1578  HA3 GLY A  98     -17.983  -4.859   2.518  1.00 98.00           H  
ATOM   1579  C   GLY A  98     -17.926  -6.407   1.071  1.00 98.00           C  
ATOM   1580  O   GLY A  98     -18.217  -7.591   1.220  1.00 98.00           O  
ATOM   1581  N   THR A  99     -18.174  -5.725  -0.043  1.00 98.26           N  
ATOM   1582  H   THR A  99     -17.888  -4.757  -0.076  1.00 98.26           H  
ATOM   1583  CA  THR A  99     -18.848  -6.271  -1.229  1.00 98.26           C  
ATOM   1584  HA  THR A  99     -19.229  -7.266  -1.003  1.00 98.26           H  
ATOM   1585  C   THR A  99     -17.915  -6.437  -2.427  1.00 98.26           C  
ATOM   1586  CB  THR A  99     -20.048  -5.397  -1.624  1.00 98.26           C  
ATOM   1587  HB  THR A  99     -20.488  -5.787  -2.542  1.00 98.26           H  
ATOM   1588  O   THR A  99     -18.327  -6.991  -3.440  1.00 98.26           O  
ATOM   1589  CG2 THR A  99     -21.127  -5.386  -0.540  1.00 98.26           C  
ATOM   1590 HG21 THR A  99     -21.449  -6.407  -0.335  1.00 98.26           H  
ATOM   1591 HG22 THR A  99     -21.986  -4.809  -0.882  1.00 98.26           H  
ATOM   1592 HG23 THR A  99     -20.740  -4.943   0.378  1.00 98.26           H  
ATOM   1593  OG1 THR A  99     -19.650  -4.058  -1.837  1.00 98.26           O  
ATOM   1594  HG1 THR A  99     -20.410  -3.613  -2.219  1.00 98.26           H  
ATOM   1595  N   ALA A 100     -16.665  -5.971  -2.335  1.00 97.54           N  
ATOM   1596  H   ALA A 100     -16.403  -5.482  -1.491  1.00 97.54           H  
ATOM   1597  CA  ALA A 100     -15.735  -5.934  -3.463  1.00 97.54           C  
ATOM   1598  HA  ALA A 100     -16.310  -5.795  -4.379  1.00 97.54           H  
ATOM   1599  C   ALA A 100     -14.883  -7.206  -3.664  1.00 97.54           C  
ATOM   1600  CB  ALA A 100     -14.848  -4.700  -3.278  1.00 97.54           C  
ATOM   1601  HB1 ALA A 100     -14.243  -4.556  -4.174  1.00 97.54           H  
ATOM   1602  HB2 ALA A 100     -15.460  -3.814  -3.111  1.00 97.54           H  
ATOM   1603  HB3 ALA A 100     -14.185  -4.846  -2.425  1.00 97.54           H  
ATOM   1604  O   ALA A 100     -14.128  -7.279  -4.630  1.00 97.54           O  
ATOM   1605  N   GLY A 101     -14.927  -8.181  -2.747  1.00 97.05           N  
ATOM   1606  H   GLY A 101     -15.582  -8.083  -1.984  1.00 97.05           H  
ATOM   1607  CA  GLY A 101     -13.844  -9.169  -2.588  1.00 97.05           C  
ATOM   1608  HA2 GLY A 101     -14.202 -10.001  -1.982  1.00 97.05           H  
ATOM   1609  HA3 GLY A 101     -13.541  -9.559  -3.560  1.00 97.05           H  
ATOM   1610  C   GLY A 101     -12.612  -8.559  -1.900  1.00 97.05           C  
ATOM   1611  O   GLY A 101     -12.554  -7.341  -1.741  1.00 97.05           O  
ATOM   1612  N   ASP A 102     -11.660  -9.378  -1.441  1.00 97.28           N  
ATOM   1613  H   ASP A 102     -11.730 -10.366  -1.642  1.00 97.28           H  
ATOM   1614  CA  ASP A 102     -10.497  -8.937  -0.644  1.00 97.28           C  
ATOM   1615  HA  ASP A 102     -10.629  -7.887  -0.383  1.00 97.28           H  
ATOM   1616  C   ASP A 102      -9.173  -9.031  -1.422  1.00 97.28           C  
ATOM   1617  CB  ASP A 102     -10.430  -9.701   0.688  1.00 97.28           C  
ATOM   1618  HB2 ASP A 102     -11.406  -9.652   1.170  1.00 97.28           H  
ATOM   1619  HB3 ASP A 102     -10.215 -10.752   0.494  1.00 97.28           H  
ATOM   1620  O   ASP A 102      -8.352  -9.927  -1.216  1.00 97.28           O  
ATOM   1621  CG  ASP A 102      -9.371  -9.133   1.646  1.00 97.28           C  
ATOM   1622  OD1 ASP A 102      -8.731  -8.095   1.322  1.00 97.28           O  
ATOM   1623  OD2 ASP A 102      -9.205  -9.735   2.730  1.00 97.28           O  
ATOM   1624  N   ASP A 103      -8.948  -8.078  -2.325  1.00 96.03           N  
ATOM   1625  H   ASP A 103      -9.675  -7.399  -2.500  1.00 96.03           H  
ATOM   1626  CA  ASP A 103      -7.742  -8.040  -3.164  1.00 96.03           C  
ATOM   1627  HA  ASP A 103      -7.385  -9.059  -3.317  1.00 96.03           H  
ATOM   1628  C   ASP A 103      -6.581  -7.246  -2.547  1.00 96.03           C  
ATOM   1629  CB  ASP A 103      -8.093  -7.462  -4.530  1.00 96.03           C  
ATOM   1630  HB2 ASP A 103      -8.550  -6.482  -4.394  1.00 96.03           H  
ATOM   1631  HB3 ASP A 103      -7.175  -7.314  -5.099  1.00 96.03           H  
ATOM   1632  O   ASP A 103      -5.514  -7.117  -3.159  1.00 96.03           O  
ATOM   1633  CG  ASP A 103      -9.012  -8.346  -5.360  1.00 96.03           C  
ATOM   1634  OD1 ASP A 103      -9.159  -9.561  -5.112  1.00 96.03           O  
ATOM   1635  OD2 ASP A 103      -9.566  -7.796  -6.322  1.00 96.03           O  
ATOM   1636  N   PHE A 104      -6.774  -6.684  -1.352  1.00 96.45           N  
ATOM   1637  H   PHE A 104      -7.667  -6.828  -0.903  1.00 96.45           H  
ATOM   1638  CA  PHE A 104      -5.756  -5.888  -0.664  1.00 96.45           C  
ATOM   1639  HA  PHE A 104      -5.008  -5.567  -1.389  1.00 96.45           H  
ATOM   1640  C   PHE A 104      -5.019  -6.697   0.405  1.00 96.45           C  
ATOM   1641  CB  PHE A 104      -6.406  -4.639  -0.066  1.00 96.45           C  
ATOM   1642  HB2 PHE A 104      -7.200  -4.292  -0.728  1.00 96.45           H  
ATOM   1643  HB3 PHE A 104      -6.827  -4.931   0.896  1.00 96.45           H  
ATOM   1644  O   PHE A 104      -3.826  -6.483   0.607  1.00 96.45           O  
ATOM   1645  CG  PHE A 104      -5.496  -3.464   0.196  1.00 96.45           C  
ATOM   1646  CD1 PHE A 104      -5.491  -2.849   1.461  1.00 96.45           C  
ATOM   1647  HD1 PHE A 104      -6.140  -3.215   2.243  1.00 96.45           H  
ATOM   1648  CD2 PHE A 104      -4.689  -2.952  -0.833  1.00 96.45           C  
ATOM   1649  HD2 PHE A 104      -4.727  -3.391  -1.819  1.00 96.45           H  
ATOM   1650  CE1 PHE A 104      -4.655  -1.744   1.701  1.00 96.45           C  
ATOM   1651  HE1 PHE A 104      -4.660  -1.257   2.665  1.00 96.45           H  
ATOM   1652  CE2 PHE A 104      -3.815  -1.883  -0.574  1.00 96.45           C  
ATOM   1653  HE2 PHE A 104      -3.143  -1.533  -1.343  1.00 96.45           H  
ATOM   1654  CZ  PHE A 104      -3.800  -1.276   0.691  1.00 96.45           C  
ATOM   1655  HZ  PHE A 104      -3.129  -0.453   0.888  1.00 96.45           H  
ATOM   1656  N   GLN A 105      -5.672  -7.678   1.041  1.00 95.39           N  
ATOM   1657  H   GLN A 105      -6.662  -7.800   0.885  1.00 95.39           H  
ATOM   1658  CA  GLN A 105      -5.048  -8.514   2.071  1.00 95.39           C  
ATOM   1659  HA  GLN A 105      -4.730  -7.869   2.890  1.00 95.39           H  
ATOM   1660  C   GLN A 105      -3.817  -9.273   1.566  1.00 95.39           C  
ATOM   1661  CB  GLN A 105      -6.104  -9.491   2.595  1.00 95.39           C  
ATOM   1662  HB2 GLN A 105      -6.929  -8.890   2.976  1.00 95.39           H  
ATOM   1663  HB3 GLN A 105      -6.466 -10.107   1.772  1.00 95.39           H  
ATOM   1664  O   GLN A 105      -2.859  -9.460   2.314  1.00 95.39           O  
ATOM   1665  CG  GLN A 105      -5.644 -10.409   3.735  1.00 95.39           C  
ATOM   1666  HG2 GLN A 105      -4.768 -10.983   3.431  1.00 95.39           H  
ATOM   1667  HG3 GLN A 105      -6.446 -11.115   3.948  1.00 95.39           H  
ATOM   1668  CD  GLN A 105      -5.343  -9.648   5.023  1.00 95.39           C  
ATOM   1669  NE2 GLN A 105      -4.652 -10.247   5.967  1.00 95.39           N  
ATOM   1670 HE21 GLN A 105      -4.348 -11.204   5.852  1.00 95.39           H  
ATOM   1671 HE22 GLN A 105      -4.446  -9.653   6.758  1.00 95.39           H  
ATOM   1672  OE1 GLN A 105      -5.714  -8.509   5.239  1.00 95.39           O  
ATOM   1673  N   ILE A 106      -3.793  -9.674   0.291  1.00 93.12           N  
ATOM   1674  H   ILE A 106      -4.610  -9.508  -0.278  1.00 93.12           H  
ATOM   1675  CA  ILE A 106      -2.612 -10.320  -0.301  1.00 93.12           C  
ATOM   1676  HA  ILE A 106      -2.337 -11.151   0.348  1.00 93.12           H  
ATOM   1677  C   ILE A 106      -1.389  -9.387  -0.359  1.00 93.12           C  
ATOM   1678  CB  ILE A 106      -2.961 -10.900  -1.686  1.00 93.12           C  
ATOM   1679  HB  ILE A 106      -3.846 -11.523  -1.557  1.00 93.12           H  
ATOM   1680  O   ILE A 106      -0.260  -9.860  -0.443  1.00 93.12           O  
ATOM   1681  CG1 ILE A 106      -1.832 -11.836  -2.177  1.00 93.12           C  
ATOM   1682 HG12 ILE A 106      -1.561 -12.509  -1.363  1.00 93.12           H  
ATOM   1683 HG13 ILE A 106      -0.952 -11.250  -2.444  1.00 93.12           H  
ATOM   1684  CG2 ILE A 106      -3.318  -9.790  -2.696  1.00 93.12           C  
ATOM   1685 HG21 ILE A 106      -4.393  -9.805  -2.873  1.00 93.12           H  
ATOM   1686 HG22 ILE A 106      -2.786  -9.931  -3.636  1.00 93.12           H  
ATOM   1687 HG23 ILE A 106      -3.078  -8.794  -2.324  1.00 93.12           H  
ATOM   1688  CD1 ILE A 106      -2.200 -12.701  -3.385  1.00 93.12           C  
ATOM   1689 HD11 ILE A 106      -1.434 -13.464  -3.524  1.00 93.12           H  
ATOM   1690 HD12 ILE A 106      -2.236 -12.090  -4.287  1.00 93.12           H  
ATOM   1691 HD13 ILE A 106      -3.161 -13.190  -3.222  1.00 93.12           H  
ATOM   1692  N   LEU A 107      -1.589  -8.068  -0.300  1.00 93.45           N  
ATOM   1693  H   LEU A 107      -2.530  -7.728  -0.167  1.00 93.45           H  
ATOM   1694  CA  LEU A 107      -0.521  -7.067  -0.305  1.00 93.45           C  
ATOM   1695  HA  LEU A 107       0.315  -7.444  -0.893  1.00 93.45           H  
ATOM   1696  C   LEU A 107       0.009  -6.797   1.112  1.00 93.45           C  
ATOM   1697  CB  LEU A 107      -1.023  -5.773  -0.974  1.00 93.45           C  
ATOM   1698  HB2 LEU A 107      -0.165  -5.116  -1.121  1.00 93.45           H  
ATOM   1699  HB3 LEU A 107      -1.701  -5.264  -0.289  1.00 93.45           H  
ATOM   1700  O   LEU A 107       0.971  -6.049   1.286  1.00 93.45           O  
ATOM   1701  CG  LEU A 107      -1.751  -5.955  -2.320  1.00 93.45           C  
ATOM   1702  HG  LEU A 107      -2.698  -6.466  -2.144  1.00 93.45           H  
ATOM   1703  CD1 LEU A 107      -2.069  -4.593  -2.923  1.00 93.45           C  
ATOM   1704 HD11 LEU A 107      -1.145  -4.082  -3.192  1.00 93.45           H  
ATOM   1705 HD12 LEU A 107      -2.685  -4.721  -3.814  1.00 93.45           H  
ATOM   1706 HD13 LEU A 107      -2.601  -3.988  -2.190  1.00 93.45           H  
ATOM   1707  CD2 LEU A 107      -0.953  -6.757  -3.355  1.00 93.45           C  
ATOM   1708 HD21 LEU A 107      -1.508  -6.795  -4.292  1.00 93.45           H  
ATOM   1709 HD22 LEU A 107      -0.797  -7.775  -3.000  1.00 93.45           H  
ATOM   1710 HD23 LEU A 107       0.015  -6.286  -3.524  1.00 93.45           H  
ATOM   1711  N   ASN A 108      -0.605  -7.389   2.139  1.00 95.00           N  
ATOM   1712  H   ASN A 108      -1.369  -8.019   1.942  1.00 95.00           H  
ATOM   1713  CA  ASN A 108      -0.195  -7.230   3.527  1.00 95.00           C  
ATOM   1714  HA  ASN A 108      -0.309  -6.180   3.796  1.00 95.00           H  
ATOM   1715  C   ASN A 108       1.284  -7.620   3.722  1.00 95.00           C  
ATOM   1716  CB  ASN A 108      -1.140  -8.072   4.398  1.00 95.00           C  
ATOM   1717  HB2 ASN A 108      -0.951  -9.130   4.217  1.00 95.00           H  
ATOM   1718  HB3 ASN A 108      -2.173  -7.850   4.131  1.00 95.00           H  
ATOM   1719  O   ASN A 108       1.771  -8.583   3.128  1.00 95.00           O  
ATOM   1720  CG  ASN A 108      -1.005  -7.772   5.869  1.00 95.00           C  
ATOM   1721  ND2 ASN A 108      -1.291  -8.714   6.732  1.00 95.00           N  
ATOM   1722 HD21 ASN A 108      -1.696  -9.575   6.394  1.00 95.00           H  
ATOM   1723 HD22 ASN A 108      -1.354  -8.409   7.693  1.00 95.00           H  
ATOM   1724  OD1 ASN A 108      -0.673  -6.676   6.268  1.00 95.00           O  
ATOM   1725  N   ASN A 109       1.999  -6.882   4.572  1.00 93.99           N  
ATOM   1726  H   ASN A 109       1.525  -6.139   5.065  1.00 93.99           H  
ATOM   1727  CA  ASN A 109       3.442  -7.006   4.827  1.00 93.99           C  
ATOM   1728  HA  ASN A 109       3.675  -6.230   5.556  1.00 93.99           H  
ATOM   1729  C   ASN A 109       4.369  -6.721   3.631  1.00 93.99           C  
ATOM   1730  CB  ASN A 109       3.769  -8.351   5.498  1.00 93.99           C  
ATOM   1731  HB2 ASN A 109       3.615  -9.162   4.786  1.00 93.99           H  
ATOM   1732  HB3 ASN A 109       4.819  -8.361   5.788  1.00 93.99           H  
ATOM   1733  O   ASN A 109       5.567  -7.006   3.702  1.00 93.99           O  
ATOM   1734  CG  ASN A 109       2.958  -8.594   6.748  1.00 93.99           C  
ATOM   1735  ND2 ASN A 109       2.266  -9.706   6.821  1.00 93.99           N  
ATOM   1736 HD21 ASN A 109       1.689  -9.817   7.642  1.00 93.99           H  
ATOM   1737 HD22 ASN A 109       2.222 -10.317   6.017  1.00 93.99           H  
ATOM   1738  OD1 ASN A 109       2.946  -7.806   7.677  1.00 93.99           O  
ATOM   1739  N   THR A 110       3.866  -6.142   2.540  1.00 93.48           N  
ATOM   1740  H   THR A 110       2.876  -5.950   2.491  1.00 93.48           H  
ATOM   1741  CA  THR A 110       4.717  -5.682   1.432  1.00 93.48           C  
ATOM   1742  HA  THR A 110       5.629  -6.279   1.422  1.00 93.48           H  
ATOM   1743  C   THR A 110       5.136  -4.226   1.634  1.00 93.48           C  
ATOM   1744  CB  THR A 110       4.062  -5.881   0.061  1.00 93.48           C  
ATOM   1745  HB  THR A 110       4.780  -5.592  -0.706  1.00 93.48           H  
ATOM   1746  O   THR A 110       4.455  -3.447   2.306  1.00 93.48           O  
ATOM   1747  CG2 THR A 110       3.610  -7.319  -0.213  1.00 93.48           C  
ATOM   1748 HG21 THR A 110       2.567  -7.330  -0.528  1.00 93.48           H  
ATOM   1749 HG22 THR A 110       3.695  -7.951   0.670  1.00 93.48           H  
ATOM   1750 HG23 THR A 110       4.208  -7.732  -1.026  1.00 93.48           H  
ATOM   1751  OG1 THR A 110       2.964  -5.036  -0.053  1.00 93.48           O  
ATOM   1752  HG1 THR A 110       2.215  -5.442   0.388  1.00 93.48           H  
ATOM   1753  N   ARG A 111       6.291  -3.856   1.071  1.00 94.56           N  
ATOM   1754  H   ARG A 111       6.728  -4.502   0.429  1.00 94.56           H  
ATOM   1755  CA  ARG A 111       6.776  -2.470   1.066  1.00 94.56           C  
ATOM   1756  HA  ARG A 111       6.476  -1.975   1.989  1.00 94.56           H  
ATOM   1757  C   ARG A 111       6.132  -1.701  -0.079  1.00 94.56           C  
ATOM   1758  CB  ARG A 111       8.303  -2.407   0.962  1.00 94.56           C  
ATOM   1759  HB2 ARG A 111       8.608  -1.360   0.951  1.00 94.56           H  
ATOM   1760  HB3 ARG A 111       8.620  -2.858   0.022  1.00 94.56           H  
ATOM   1761  O   ARG A 111       5.768  -2.286  -1.094  1.00 94.56           O  
ATOM   1762  CG  ARG A 111       8.992  -3.107   2.138  1.00 94.56           C  
ATOM   1763  HG2 ARG A 111       8.745  -4.169   2.140  1.00 94.56           H  
ATOM   1764  HG3 ARG A 111       8.643  -2.659   3.068  1.00 94.56           H  
ATOM   1765  CD  ARG A 111      10.507  -2.942   2.028  1.00 94.56           C  
ATOM   1766  HD2 ARG A 111      10.848  -3.451   1.127  1.00 94.56           H  
ATOM   1767  HD3 ARG A 111      10.737  -1.879   1.947  1.00 94.56           H  
ATOM   1768  NE  ARG A 111      11.188  -3.491   3.212  1.00 94.56           N  
ATOM   1769  HE  ARG A 111      10.605  -3.616   4.027  1.00 94.56           H  
ATOM   1770  NH1 ARG A 111      13.320  -3.383   2.384  1.00 94.56           N  
ATOM   1771 HH11 ARG A 111      14.313  -3.530   2.490  1.00 94.56           H  
ATOM   1772 HH12 ARG A 111      12.930  -3.089   1.499  1.00 94.56           H  
ATOM   1773  NH2 ARG A 111      12.980  -4.126   4.462  1.00 94.56           N  
ATOM   1774 HH21 ARG A 111      13.979  -4.227   4.576  1.00 94.56           H  
ATOM   1775 HH22 ARG A 111      12.357  -4.332   5.230  1.00 94.56           H  
ATOM   1776  CZ  ARG A 111      12.487  -3.663   3.348  1.00 94.56           C  
ATOM   1777  N   PHE A 112       6.024  -0.390   0.086  1.00 95.62           N  
ATOM   1778  H   PHE A 112       6.407   0.027   0.923  1.00 95.62           H  
ATOM   1779  CA  PHE A 112       5.641   0.495  -1.002  1.00 95.62           C  
ATOM   1780  HA  PHE A 112       4.778   0.066  -1.511  1.00 95.62           H  
ATOM   1781  C   PHE A 112       6.798   0.614  -1.998  1.00 95.62           C  
ATOM   1782  CB  PHE A 112       5.246   1.860  -0.431  1.00 95.62           C  
ATOM   1783  HB2 PHE A 112       4.678   1.700   0.486  1.00 95.62           H  
ATOM   1784  HB3 PHE A 112       6.142   2.419  -0.165  1.00 95.62           H  
ATOM   1785  O   PHE A 112       7.952   0.762  -1.588  1.00 95.62           O  
ATOM   1786  CG  PHE A 112       4.386   2.683  -1.367  1.00 95.62           C  
ATOM   1787  CD1 PHE A 112       4.956   3.571  -2.297  1.00 95.62           C  
ATOM   1788  HD1 PHE A 112       6.029   3.657  -2.382  1.00 95.62           H  
ATOM   1789  CD2 PHE A 112       2.990   2.545  -1.305  1.00 95.62           C  
ATOM   1790  HD2 PHE A 112       2.554   1.832  -0.622  1.00 95.62           H  
ATOM   1791  CE1 PHE A 112       4.121   4.327  -3.142  1.00 95.62           C  
ATOM   1792  HE1 PHE A 112       4.553   4.992  -3.875  1.00 95.62           H  
ATOM   1793  CE2 PHE A 112       2.155   3.306  -2.134  1.00 95.62           C  
ATOM   1794  HE2 PHE A 112       1.083   3.191  -2.074  1.00 95.62           H  
ATOM   1795  CZ  PHE A 112       2.723   4.198  -3.055  1.00 95.62           C  
ATOM   1796  HZ  PHE A 112       2.079   4.759  -3.716  1.00 95.62           H  
ATOM   1797  N   SER A 113       6.478   0.621  -3.286  1.00 95.20           N  
ATOM   1798  H   SER A 113       5.518   0.432  -3.538  1.00 95.20           H  
ATOM   1799  CA  SER A 113       7.447   0.740  -4.379  1.00 95.20           C  
ATOM   1800  HA  SER A 113       8.416   1.046  -3.986  1.00 95.20           H  
ATOM   1801  C   SER A 113       6.977   1.781  -5.381  1.00 95.20           C  
ATOM   1802  CB  SER A 113       7.624  -0.603  -5.090  1.00 95.20           C  
ATOM   1803  HB2 SER A 113       6.687  -0.878  -5.574  1.00 95.20           H  
ATOM   1804  HB3 SER A 113       8.405  -0.524  -5.846  1.00 95.20           H  
ATOM   1805  O   SER A 113       5.776   1.935  -5.592  1.00 95.20           O  
ATOM   1806  OG  SER A 113       7.973  -1.588  -4.153  1.00 95.20           O  
ATOM   1807  HG  SER A 113       7.690  -2.455  -4.454  1.00 95.20           H  
ATOM   1808  N   THR A 114       7.914   2.477  -6.019  1.00 95.48           N  
ATOM   1809  H   THR A 114       8.880   2.281  -5.795  1.00 95.48           H  
ATOM   1810  CA  THR A 114       7.676   3.417  -7.131  1.00 95.48           C  
ATOM   1811  HA  THR A 114       6.656   3.290  -7.492  1.00 95.48           H  
ATOM   1812  C   THR A 114       8.628   3.100  -8.289  1.00 95.48           C  
ATOM   1813  CB  THR A 114       7.845   4.881  -6.690  1.00 95.48           C  
ATOM   1814  HB  THR A 114       7.722   5.542  -7.548  1.00 95.48           H  
ATOM   1815  O   THR A 114       9.615   2.395  -8.071  1.00 95.48           O  
ATOM   1816  CG2 THR A 114       6.807   5.273  -5.645  1.00 95.48           C  
ATOM   1817 HG21 THR A 114       6.959   4.708  -4.726  1.00 95.48           H  
ATOM   1818 HG22 THR A 114       5.811   5.067  -6.038  1.00 95.48           H  
ATOM   1819 HG23 THR A 114       6.889   6.340  -5.437  1.00 95.48           H  
ATOM   1820  OG1 THR A 114       9.115   5.105  -6.129  1.00 95.48           O  
ATOM   1821  HG1 THR A 114       9.596   5.672  -6.737  1.00 95.48           H  
ATOM   1822  N   PRO A 115       8.383   3.594  -9.520  1.00 93.14           N  
ATOM   1823  CA  PRO A 115       9.253   3.301 -10.667  1.00 93.14           C  
ATOM   1824  HA  PRO A 115       9.177   2.239 -10.902  1.00 93.14           H  
ATOM   1825  C   PRO A 115      10.737   3.648 -10.444  1.00 93.14           C  
ATOM   1826  CB  PRO A 115       8.668   4.114 -11.827  1.00 93.14           C  
ATOM   1827  HB2 PRO A 115       9.116   5.108 -11.853  1.00 93.14           H  
ATOM   1828  HB3 PRO A 115       8.810   3.610 -12.782  1.00 93.14           H  
ATOM   1829  O   PRO A 115      11.621   2.948 -10.928  1.00 93.14           O  
ATOM   1830  CG  PRO A 115       7.189   4.245 -11.471  1.00 93.14           C  
ATOM   1831  HG2 PRO A 115       6.745   5.137 -11.913  1.00 93.14           H  
ATOM   1832  HG3 PRO A 115       6.651   3.351 -11.789  1.00 93.14           H  
ATOM   1833  CD  PRO A 115       7.199   4.331  -9.950  1.00 93.14           C  
ATOM   1834  HD2 PRO A 115       7.291   5.376  -9.653  1.00 93.14           H  
ATOM   1835  HD3 PRO A 115       6.281   3.901  -9.550  1.00 93.14           H  
ATOM   1836  N   ASP A 116      11.020   4.711  -9.685  1.00 95.12           N  
ATOM   1837  H   ASP A 116      10.257   5.241  -9.289  1.00 95.12           H  
ATOM   1838  CA  ASP A 116      12.370   5.166  -9.317  1.00 95.12           C  
ATOM   1839  HA  ASP A 116      13.056   4.901 -10.122  1.00 95.12           H  
ATOM   1840  C   ASP A 116      12.920   4.520  -8.032  1.00 95.12           C  
ATOM   1841  CB  ASP A 116      12.365   6.702  -9.188  1.00 95.12           C  
ATOM   1842  HB2 ASP A 116      13.390   7.046  -9.051  1.00 95.12           H  
ATOM   1843  HB3 ASP A 116      11.992   7.136 -10.116  1.00 95.12           H  
ATOM   1844  O   ASP A 116      14.101   4.679  -7.717  1.00 95.12           O  
ATOM   1845  CG  ASP A 116      11.503   7.213  -8.025  1.00 95.12           C  
ATOM   1846  OD1 ASP A 116      10.403   6.657  -7.799  1.00 95.12           O  
ATOM   1847  OD2 ASP A 116      11.868   8.211  -7.367  1.00 95.12           O  
ATOM   1848  N   ARG A 117      12.087   3.792  -7.280  1.00 93.70           N  
ATOM   1849  H   ARG A 117      11.146   3.660  -7.623  1.00 93.70           H  
ATOM   1850  CA  ARG A 117      12.475   3.089  -6.052  1.00 93.70           C  
ATOM   1851  HA  ARG A 117      13.543   2.878  -6.105  1.00 93.70           H  
ATOM   1852  C   ARG A 117      11.744   1.740  -5.945  1.00 93.70           C  
ATOM   1853  CB  ARG A 117      12.256   4.013  -4.843  1.00 93.70           C  
ATOM   1854  HB2 ARG A 117      11.190   4.133  -4.651  1.00 93.70           H  
ATOM   1855  HB3 ARG A 117      12.676   4.993  -5.070  1.00 93.70           H  
ATOM   1856  O   ARG A 117      10.792   1.618  -5.171  1.00 93.70           O  
ATOM   1857  CG  ARG A 117      12.957   3.456  -3.596  1.00 93.70           C  
ATOM   1858  HG2 ARG A 117      12.506   2.504  -3.314  1.00 93.70           H  
ATOM   1859  HG3 ARG A 117      14.015   3.303  -3.808  1.00 93.70           H  
ATOM   1860  CD  ARG A 117      12.812   4.446  -2.441  1.00 93.70           C  
ATOM   1861  HD2 ARG A 117      13.284   5.388  -2.720  1.00 93.70           H  
ATOM   1862  HD3 ARG A 117      11.745   4.606  -2.285  1.00 93.70           H  
ATOM   1863  NE  ARG A 117      13.388   3.930  -1.186  1.00 93.70           N  
ATOM   1864  HE  ARG A 117      13.603   2.943  -1.170  1.00 93.70           H  
ATOM   1865  NH1 ARG A 117      13.260   5.878   0.022  1.00 93.70           N  
ATOM   1866 HH11 ARG A 117      12.808   6.311  -0.771  1.00 93.70           H  
ATOM   1867 HH12 ARG A 117      13.335   6.375   0.898  1.00 93.70           H  
ATOM   1868  NH2 ARG A 117      13.957   4.017   1.020  1.00 93.70           N  
ATOM   1869 HH21 ARG A 117      14.131   3.022   1.012  1.00 93.70           H  
ATOM   1870 HH22 ARG A 117      13.962   4.512   1.900  1.00 93.70           H  
ATOM   1871  CZ  ARG A 117      13.535   4.608  -0.062  1.00 93.70           C  
ATOM   1872  N   PRO A 118      12.175   0.729  -6.720  1.00 89.69           N  
ATOM   1873  CA  PRO A 118      11.633  -0.626  -6.634  1.00 89.69           C  
ATOM   1874  HA  PRO A 118      10.548  -0.598  -6.726  1.00 89.69           H  
ATOM   1875  C   PRO A 118      12.001  -1.312  -5.310  1.00 89.69           C  
ATOM   1876  CB  PRO A 118      12.219  -1.364  -7.837  1.00 89.69           C  
ATOM   1877  HB2 PRO A 118      12.423  -2.410  -7.604  1.00 89.69           H  
ATOM   1878  HB3 PRO A 118      11.541  -1.270  -8.685  1.00 89.69           H  
ATOM   1879  O   PRO A 118      13.021  -0.986  -4.691  1.00 89.69           O  
ATOM   1880  CG  PRO A 118      13.520  -0.628  -8.133  1.00 89.69           C  
ATOM   1881  HG2 PRO A 118      13.816  -0.722  -9.177  1.00 89.69           H  
ATOM   1882  HG3 PRO A 118      14.299  -1.006  -7.470  1.00 89.69           H  
ATOM   1883  CD  PRO A 118      13.202   0.811  -7.752  1.00 89.69           C  
ATOM   1884  HD2 PRO A 118      14.107   1.304  -7.396  1.00 89.69           H  
ATOM   1885  HD3 PRO A 118      12.799   1.339  -8.616  1.00 89.69           H  
ATOM   1886  N   ASN A 119      11.208  -2.298  -4.882  1.00 82.25           N  
ATOM   1887  H   ASN A 119      10.405  -2.592  -5.421  1.00 82.25           H  
ATOM   1888  CA  ASN A 119      11.480  -3.069  -3.676  1.00 82.25           C  
ATOM   1889  HA  ASN A 119      12.156  -2.496  -3.041  1.00 82.25           H  
ATOM   1890  C   ASN A 119      12.207  -4.385  -4.016  1.00 82.25           C  
ATOM   1891  CB  ASN A 119      10.187  -3.210  -2.863  1.00 82.25           C  
ATOM   1892  HB2 ASN A 119       9.367  -3.491  -3.524  1.00 82.25           H  
ATOM   1893  HB3 ASN A 119       9.924  -2.247  -2.424  1.00 82.25           H  
ATOM   1894  O   ASN A 119      11.659  -5.380  -4.479  1.00 82.25           O  
ATOM   1895  CG  ASN A 119      10.221  -4.245  -1.774  1.00 82.25           C  
ATOM   1896  ND2 ASN A 119       9.110  -4.907  -1.550  1.00 82.25           N  
ATOM   1897 HD21 ASN A 119       8.349  -4.743  -2.194  1.00 82.25           H  
ATOM   1898 HD22 ASN A 119       9.129  -5.697  -0.921  1.00 82.25           H  
ATOM   1899  OD1 ASN A 119      11.220  -4.445  -1.096  1.00 82.25           O  
ATOM   1900  N   TYR A 120      13.494  -4.411  -3.681  1.00 76.34           N  
ATOM   1901  H   TYR A 120      13.918  -3.540  -3.395  1.00 76.34           H  
ATOM   1902  CA  TYR A 120      14.358  -5.592  -3.797  1.00 76.34           C  
ATOM   1903  HA  TYR A 120      14.100  -6.115  -4.717  1.00 76.34           H  
ATOM   1904  C   TYR A 120      14.172  -6.613  -2.654  1.00 76.34           C  
ATOM   1905  CB  TYR A 120      15.813  -5.119  -3.916  1.00 76.34           C  
ATOM   1906  HB2 TYR A 120      16.094  -4.591  -3.005  1.00 76.34           H  
ATOM   1907  HB3 TYR A 120      16.463  -5.990  -4.001  1.00 76.34           H  
ATOM   1908  O   TYR A 120      15.032  -7.462  -2.431  1.00 76.34           O  
ATOM   1909  CG  TYR A 120      16.072  -4.228  -5.114  1.00 76.34           C  
ATOM   1910  CD1 TYR A 120      16.297  -4.811  -6.374  1.00 76.34           C  
ATOM   1911  HD1 TYR A 120      16.278  -5.885  -6.483  1.00 76.34           H  
ATOM   1912  CD2 TYR A 120      16.088  -2.825  -4.973  1.00 76.34           C  
ATOM   1913  HD2 TYR A 120      15.899  -2.372  -4.011  1.00 76.34           H  
ATOM   1914  CE1 TYR A 120      16.549  -3.997  -7.493  1.00 76.34           C  
ATOM   1915  HE1 TYR A 120      16.723  -4.433  -8.465  1.00 76.34           H  
ATOM   1916  CE2 TYR A 120      16.344  -2.008  -6.089  1.00 76.34           C  
ATOM   1917  HE2 TYR A 120      16.347  -0.933  -5.982  1.00 76.34           H  
ATOM   1918  OH  TYR A 120      16.817  -1.817  -8.440  1.00 76.34           O  
ATOM   1919  HH  TYR A 120      16.792  -0.881  -8.230  1.00 76.34           H  
ATOM   1920  CZ  TYR A 120      16.575  -2.595  -7.353  1.00 76.34           C  
ATOM   1921  N   GLY A 121      13.098  -6.493  -1.871  1.00 71.49           N  
ATOM   1922  H   GLY A 121      12.413  -5.793  -2.119  1.00 71.49           H  
ATOM   1923  CA  GLY A 121      12.788  -7.359  -0.737  1.00 71.49           C  
ATOM   1924  HA2 GLY A 121      13.687  -7.501  -0.137  1.00 71.49           H  
ATOM   1925  HA3 GLY A 121      12.041  -6.853  -0.126  1.00 71.49           H  
ATOM   1926  C   GLY A 121      12.251  -8.746  -1.130  1.00 71.49           C  
ATOM   1927  O   GLY A 121      12.205  -9.098  -2.308  1.00 71.49           O  
ATOM   1928  N   PRO A 122      11.806  -9.543  -0.139  1.00 64.72           N  
ATOM   1929  CA  PRO A 122      11.425 -10.947  -0.333  1.00 64.72           C  
ATOM   1930  HA  PRO A 122      12.279 -11.497  -0.728  1.00 64.72           H  
ATOM   1931  C   PRO A 122      10.260 -11.164  -1.312  1.00 64.72           C  
ATOM   1932  CB  PRO A 122      11.104 -11.482   1.070  1.00 64.72           C  
ATOM   1933  HB2 PRO A 122      11.986 -11.978   1.474  1.00 64.72           H  
ATOM   1934  HB3 PRO A 122      10.259 -12.171   1.066  1.00 64.72           H  
ATOM   1935  O   PRO A 122      10.196 -12.215  -1.936  1.00 64.72           O  
ATOM   1936  CG  PRO A 122      10.804 -10.232   1.896  1.00 64.72           C  
ATOM   1937  HG2 PRO A 122       9.759  -9.953   1.764  1.00 64.72           H  
ATOM   1938  HG3 PRO A 122      11.031 -10.379   2.952  1.00 64.72           H  
ATOM   1939  CD  PRO A 122      11.698  -9.173   1.263  1.00 64.72           C  
ATOM   1940  HD2 PRO A 122      11.245  -8.190   1.393  1.00 64.72           H  
ATOM   1941  HD3 PRO A 122      12.686  -9.201   1.723  1.00 64.72           H  
ATOM   1942  N   ASN A 123       9.394 -10.164  -1.508  1.00 66.47           N  
ATOM   1943  H   ASN A 123       9.517  -9.315  -0.975  1.00 66.47           H  
ATOM   1944  CA  ASN A 123       8.263 -10.230  -2.444  1.00 66.47           C  
ATOM   1945  HA  ASN A 123       7.973 -11.274  -2.562  1.00 66.47           H  
ATOM   1946  C   ASN A 123       8.618  -9.739  -3.864  1.00 66.47           C  
ATOM   1947  CB  ASN A 123       7.054  -9.494  -1.833  1.00 66.47           C  
ATOM   1948  HB2 ASN A 123       7.286  -8.433  -1.736  1.00 66.47           H  
ATOM   1949  HB3 ASN A 123       6.200  -9.590  -2.503  1.00 66.47           H  
ATOM   1950  O   ASN A 123       7.714  -9.332  -4.591  1.00 66.47           O  
ATOM   1951  CG  ASN A 123       6.634 -10.058  -0.487  1.00 66.47           C  
ATOM   1952  ND2 ASN A 123       6.090  -9.234   0.374  1.00 66.47           N  
ATOM   1953 HD21 ASN A 123       5.754  -8.338   0.050  1.00 66.47           H  
ATOM   1954 HD22 ASN A 123       5.752  -9.660   1.225  1.00 66.47           H  
ATOM   1955  OD1 ASN A 123       6.830 -11.210  -0.153  1.00 66.47           O  
ATOM   1956  N   MET A 124       9.921  -9.720  -4.206  1.00 66.80           N  
ATOM   1957  H   MET A 124      10.567 -10.043  -3.499  1.00 66.80           H  
ATOM   1958  CA  MET A 124      10.537  -9.306  -5.482  1.00 66.80           C  
ATOM   1959  HA  MET A 124      11.292  -8.554  -5.254  1.00 66.80           H  
ATOM   1960  C   MET A 124       9.553  -8.665  -6.471  1.00 66.80           C  
ATOM   1961  CB  MET A 124      11.250 -10.491  -6.159  1.00 66.80           C  
ATOM   1962  HB2 MET A 124      11.512 -10.195  -7.175  1.00 66.80           H  
ATOM   1963  HB3 MET A 124      10.575 -11.344  -6.221  1.00 66.80           H  
ATOM   1964  O   MET A 124       8.943  -9.338  -7.305  1.00 66.80           O  
ATOM   1965  CG  MET A 124      12.547 -10.915  -5.467  1.00 66.80           C  
ATOM   1966  HG2 MET A 124      13.159 -10.032  -5.284  1.00 66.80           H  
ATOM   1967  HG3 MET A 124      12.305 -11.374  -4.509  1.00 66.80           H  
ATOM   1968  SD  MET A 124      13.508 -12.089  -6.469  1.00 66.80           S  
ATOM   1969  CE  MET A 124      14.876 -12.433  -5.335  1.00 66.80           C  
ATOM   1970  HE1 MET A 124      15.403 -11.506  -5.108  1.00 66.80           H  
ATOM   1971  HE2 MET A 124      14.484 -12.863  -4.414  1.00 66.80           H  
ATOM   1972  HE3 MET A 124      15.564 -13.139  -5.800  1.00 66.80           H  
ATOM   1973  N   ASP A 125       9.417  -7.345  -6.389  1.00 76.06           N  
ATOM   1974  H   ASP A 125       9.907  -6.835  -5.668  1.00 76.06           H  
ATOM   1975  CA  ASP A 125       8.500  -6.560  -7.219  1.00 76.06           C  
ATOM   1976  HA  ASP A 125       7.954  -7.239  -7.874  1.00 76.06           H  
ATOM   1977  C   ASP A 125       9.256  -5.586  -8.138  1.00 76.06           C  
ATOM   1978  CB  ASP A 125       7.454  -5.870  -6.328  1.00 76.06           C  
ATOM   1979  HB2 ASP A 125       7.006  -6.604  -5.659  1.00 76.06           H  
ATOM   1980  HB3 ASP A 125       6.663  -5.475  -6.966  1.00 76.06           H  
ATOM   1981  O   ASP A 125       8.694  -4.591  -8.599  1.00 76.06           O  
ATOM   1982  CG  ASP A 125       8.029  -4.716  -5.505  1.00 76.06           C  
ATOM   1983  OD1 ASP A 125       9.242  -4.446  -5.608  1.00 76.06           O  
ATOM   1984  OD2 ASP A 125       7.264  -4.056  -4.771  1.00 76.06           O  
ATOM   1985  N   VAL A 126      10.533  -5.887  -8.412  1.00 79.09           N  
ATOM   1986  H   VAL A 126      10.890  -6.710  -7.947  1.00 79.09           H  
ATOM   1987  CA  VAL A 126      11.520  -4.963  -8.999  1.00 79.09           C  
ATOM   1988  HA  VAL A 126      11.700  -4.183  -8.259  1.00 79.09           H  
ATOM   1989  C   VAL A 126      11.016  -4.275 -10.271  1.00 79.09           C  
ATOM   1990  CB  VAL A 126      12.855  -5.692  -9.276  1.00 79.09           C  
ATOM   1991  HB  VAL A 126      12.678  -6.495  -9.991  1.00 79.09           H  
ATOM   1992  O   VAL A 126      11.345  -3.121 -10.532  1.00 79.09           O  
ATOM   1993  CG1 VAL A 126      13.930  -4.762  -9.856  1.00 79.09           C  
ATOM   1994 HG11 VAL A 126      14.081  -3.906  -9.197  1.00 79.09           H  
ATOM   1995 HG12 VAL A 126      13.632  -4.407 -10.843  1.00 79.09           H  
ATOM   1996 HG13 VAL A 126      14.869  -5.303  -9.969  1.00 79.09           H  
ATOM   1997  CG2 VAL A 126      13.427  -6.309  -7.990  1.00 79.09           C  
ATOM   1998 HG21 VAL A 126      14.389  -6.778  -8.197  1.00 79.09           H  
ATOM   1999 HG22 VAL A 126      13.557  -5.535  -7.234  1.00 79.09           H  
ATOM   2000 HG23 VAL A 126      12.758  -7.076  -7.600  1.00 79.09           H  
ATOM   2001  N   TYR A 127      10.185  -4.969 -11.047  1.00 86.42           N  
ATOM   2002  H   TYR A 127       9.945  -5.904 -10.749  1.00 86.42           H  
ATOM   2003  CA  TYR A 127       9.623  -4.458 -12.294  1.00 86.42           C  
ATOM   2004  HA  TYR A 127      10.181  -3.575 -12.602  1.00 86.42           H  
ATOM   2005  C   TYR A 127       8.160  -4.024 -12.187  1.00 86.42           C  
ATOM   2006  CB  TYR A 127       9.809  -5.520 -13.380  1.00 86.42           C  
ATOM   2007  HB2 TYR A 127       9.184  -6.382 -13.148  1.00 86.42           H  
ATOM   2008  HB3 TYR A 127       9.473  -5.112 -14.333  1.00 86.42           H  
ATOM   2009  O   TYR A 127       7.657  -3.397 -13.111  1.00 86.42           O  
ATOM   2010  CG  TYR A 127      11.250  -5.963 -13.533  1.00 86.42           C  
ATOM   2011  CD1 TYR A 127      12.205  -5.055 -14.029  1.00 86.42           C  
ATOM   2012  HD1 TYR A 127      11.902  -4.059 -14.316  1.00 86.42           H  
ATOM   2013  CD2 TYR A 127      11.643  -7.258 -13.142  1.00 86.42           C  
ATOM   2014  HD2 TYR A 127      10.917  -7.955 -12.751  1.00 86.42           H  
ATOM   2015  CE1 TYR A 127      13.553  -5.440 -14.147  1.00 86.42           C  
ATOM   2016  HE1 TYR A 127      14.283  -4.741 -14.528  1.00 86.42           H  
ATOM   2017  CE2 TYR A 127      12.991  -7.647 -13.261  1.00 86.42           C  
ATOM   2018  HE2 TYR A 127      13.307  -8.638 -12.969  1.00 86.42           H  
ATOM   2019  OH  TYR A 127      15.242  -7.124 -13.886  1.00 86.42           O  
ATOM   2020  HH  TYR A 127      15.794  -6.421 -14.236  1.00 86.42           H  
ATOM   2021  CZ  TYR A 127      13.945  -6.741 -13.766  1.00 86.42           C  
ATOM   2022  N   CYS A 128       7.457  -4.333 -11.097  1.00 91.19           N  
ATOM   2023  H   CYS A 128       7.942  -4.715 -10.297  1.00 91.19           H  
ATOM   2024  CA  CYS A 128       6.023  -4.088 -10.979  1.00 91.19           C  
ATOM   2025  HA  CYS A 128       5.519  -4.558 -11.824  1.00 91.19           H  
ATOM   2026  C   CYS A 128       5.712  -2.592 -11.033  1.00 91.19           C  
ATOM   2027  CB  CYS A 128       5.492  -4.728  -9.696  1.00 91.19           C  
ATOM   2028  HB2 CYS A 128       4.422  -4.537  -9.622  1.00 91.19           H  
ATOM   2029  HB3 CYS A 128       5.971  -4.251  -8.841  1.00 91.19           H  
ATOM   2030  O   CYS A 128       4.945  -2.167 -11.890  1.00 91.19           O  
ATOM   2031  SG  CYS A 128       5.773  -6.515  -9.573  1.00 91.19           S  
ATOM   2032  N   ALA A 129       6.370  -1.776 -10.208  1.00 91.41           N  
ATOM   2033  H   ALA A 129       7.006  -2.166  -9.528  1.00 91.41           H  
ATOM   2034  CA  ALA A 129       6.128  -0.335 -10.208  1.00 91.41           C  
ATOM   2035  HA  ALA A 129       5.076  -0.158  -9.984  1.00 91.41           H  
ATOM   2036  C   ALA A 129       6.403   0.304 -11.582  1.00 91.41           C  
ATOM   2037  CB  ALA A 129       6.965   0.298  -9.098  1.00 91.41           C  
ATOM   2038  HB1 ALA A 129       6.674   1.344  -9.004  1.00 91.41           H  
ATOM   2039  HB2 ALA A 129       6.769  -0.201  -8.149  1.00 91.41           H  
ATOM   2040  HB3 ALA A 129       8.028   0.230  -9.331  1.00 91.41           H  
ATOM   2041  O   ALA A 129       5.601   1.102 -12.062  1.00 91.41           O  
ATOM   2042  N   SER A 130       7.483  -0.107 -12.254  1.00 89.60           N  
ATOM   2043  H   SER A 130       8.129  -0.730 -11.790  1.00 89.60           H  
ATOM   2044  CA  SER A 130       7.842   0.376 -13.594  1.00 89.60           C  
ATOM   2045  HA  SER A 130       7.810   1.465 -13.591  1.00 89.60           H  
ATOM   2046  C   SER A 130       6.882  -0.103 -14.686  1.00 89.60           C  
ATOM   2047  CB  SER A 130       9.271  -0.051 -13.935  1.00 89.60           C  
ATOM   2048  HB2 SER A 130       9.344  -1.139 -13.932  1.00 89.60           H  
ATOM   2049  HB3 SER A 130       9.539   0.328 -14.921  1.00 89.60           H  
ATOM   2050  O   SER A 130       6.511   0.687 -15.551  1.00 89.60           O  
ATOM   2051  OG  SER A 130      10.142   0.492 -12.965  1.00 89.60           O  
ATOM   2052  HG  SER A 130      11.048   0.225 -13.134  1.00 89.60           H  
ATOM   2053  N   ASN A 131       6.443  -1.364 -14.638  1.00 87.86           N  
ATOM   2054  H   ASN A 131       6.802  -1.972 -13.916  1.00 87.86           H  
ATOM   2055  CA  ASN A 131       5.507  -1.936 -15.610  1.00 87.86           C  
ATOM   2056  HA  ASN A 131       5.857  -1.717 -16.619  1.00 87.86           H  
ATOM   2057  C   ASN A 131       4.116  -1.309 -15.474  1.00 87.86           C  
ATOM   2058  CB  ASN A 131       5.437  -3.464 -15.423  1.00 87.86           C  
ATOM   2059  HB2 ASN A 131       5.255  -3.696 -14.374  1.00 87.86           H  
ATOM   2060  HB3 ASN A 131       4.601  -3.848 -16.007  1.00 87.86           H  
ATOM   2061  O   ASN A 131       3.532  -0.881 -16.464  1.00 87.86           O  
ATOM   2062  CG  ASN A 131       6.683  -4.200 -15.887  1.00 87.86           C  
ATOM   2063  ND2 ASN A 131       6.805  -5.465 -15.555  1.00 87.86           N  
ATOM   2064 HD21 ASN A 131       6.104  -5.916 -14.985  1.00 87.86           H  
ATOM   2065 HD22 ASN A 131       7.637  -5.927 -15.892  1.00 87.86           H  
ATOM   2066  OD1 ASN A 131       7.546  -3.681 -16.572  1.00 87.86           O  
ATOM   2067  N   TYR A 132       3.614  -1.204 -14.243  1.00 88.57           N  
ATOM   2068  H   TYR A 132       4.166  -1.540 -13.466  1.00 88.57           H  
ATOM   2069  CA  TYR A 132       2.313  -0.603 -13.941  1.00 88.57           C  
ATOM   2070  HA  TYR A 132       1.597  -0.910 -14.703  1.00 88.57           H  
ATOM   2071  C   TYR A 132       2.349   0.925 -13.968  1.00 88.57           C  
ATOM   2072  CB  TYR A 132       1.816  -1.116 -12.583  1.00 88.57           C  
ATOM   2073  HB2 TYR A 132       0.997  -0.479 -12.249  1.00 88.57           H  
ATOM   2074  HB3 TYR A 132       2.608  -1.027 -11.839  1.00 88.57           H  
ATOM   2075  O   TYR A 132       1.289   1.548 -13.953  1.00 88.57           O  
ATOM   2076  CG  TYR A 132       1.311  -2.545 -12.626  1.00 88.57           C  
ATOM   2077  CD1 TYR A 132      -0.072  -2.788 -12.623  1.00 88.57           C  
ATOM   2078  HD1 TYR A 132      -0.774  -1.969 -12.571  1.00 88.57           H  
ATOM   2079  CD2 TYR A 132       2.201  -3.636 -12.703  1.00 88.57           C  
ATOM   2080  HD2 TYR A 132       3.267  -3.466 -12.739  1.00 88.57           H  
ATOM   2081  CE1 TYR A 132      -0.548  -4.108 -12.688  1.00 88.57           C  
ATOM   2082  HE1 TYR A 132      -1.612  -4.294 -12.681  1.00 88.57           H  
ATOM   2083  CE2 TYR A 132       1.726  -4.953 -12.812  1.00 88.57           C  
ATOM   2084  HE2 TYR A 132       2.424  -5.771 -12.916  1.00 88.57           H  
ATOM   2085  OH  TYR A 132      -0.135  -6.454 -12.998  1.00 88.57           O  
ATOM   2086  HH  TYR A 132       0.582  -7.065 -13.186  1.00 88.57           H  
ATOM   2087  CZ  TYR A 132       0.339  -5.189 -12.833  1.00 88.57           C  
ATOM   2088  N   GLN A 133       3.551   1.517 -14.014  1.00 91.43           N  
ATOM   2089  H   GLN A 133       4.369   0.926 -13.987  1.00 91.43           H  
ATOM   2090  CA  GLN A 133       3.772   2.961 -13.998  1.00 91.43           C  
ATOM   2091  HA  GLN A 133       4.837   3.135 -13.844  1.00 91.43           H  
ATOM   2092  C   GLN A 133       3.061   3.625 -12.810  1.00 91.43           C  
ATOM   2093  CB  GLN A 133       3.391   3.536 -15.367  1.00 91.43           C  
ATOM   2094  HB2 GLN A 133       3.431   4.625 -15.331  1.00 91.43           H  
ATOM   2095  HB3 GLN A 133       2.374   3.232 -15.614  1.00 91.43           H  
ATOM   2096  O   GLN A 133       2.378   4.636 -12.947  1.00 91.43           O  
ATOM   2097  CG  GLN A 133       4.321   3.050 -16.478  1.00 91.43           C  
ATOM   2098  HG2 GLN A 133       5.349   3.285 -16.202  1.00 91.43           H  
ATOM   2099  HG3 GLN A 133       4.235   1.969 -16.589  1.00 91.43           H  
ATOM   2100  CD  GLN A 133       4.011   3.689 -17.826  1.00 91.43           C  
ATOM   2101  NE2 GLN A 133       5.001   3.799 -18.684  1.00 91.43           N  
ATOM   2102 HE21 GLN A 133       5.898   3.397 -18.451  1.00 91.43           H  
ATOM   2103 HE22 GLN A 133       4.769   4.182 -19.589  1.00 91.43           H  
ATOM   2104  OE1 GLN A 133       2.914   4.102 -18.166  1.00 91.43           O  
ATOM   2105  N   ALA A 134       3.189   3.013 -11.633  1.00 93.90           N  
ATOM   2106  H   ALA A 134       3.805   2.215 -11.572  1.00 93.90           H  
ATOM   2107  CA  ALA A 134       2.430   3.388 -10.450  1.00 93.90           C  
ATOM   2108  HA  ALA A 134       2.207   4.455 -10.486  1.00 93.90           H  
ATOM   2109  C   ALA A 134       3.223   3.116  -9.171  1.00 93.90           C  
ATOM   2110  CB  ALA A 134       1.104   2.616 -10.458  1.00 93.90           C  
ATOM   2111  HB1 ALA A 134       0.552   2.853 -11.368  1.00 93.90           H  
ATOM   2112  HB2 ALA A 134       1.292   1.543 -10.423  1.00 93.90           H  
ATOM   2113  HB3 ALA A 134       0.501   2.907  -9.598  1.00 93.90           H  
ATOM   2114  O   ALA A 134       4.057   2.212  -9.115  1.00 93.90           O  
ATOM   2115  N   GLY A 135       2.930   3.893  -8.131  1.00 95.82           N  
ATOM   2116  H   GLY A 135       2.268   4.643  -8.269  1.00 95.82           H  
ATOM   2117  CA  GLY A 135       3.362   3.610  -6.769  1.00 95.82           C  
ATOM   2118  HA2 GLY A 135       4.304   3.063  -6.826  1.00 95.82           H  
ATOM   2119  HA3 GLY A 135       3.536   4.535  -6.220  1.00 95.82           H  
ATOM   2120  C   GLY A 135       2.323   2.790  -6.014  1.00 95.82           C  
ATOM   2121  O   GLY A 135       1.157   3.193  -5.965  1.00 95.82           O  
ATOM   2122  N   TRP A 136       2.723   1.658  -5.435  1.00 96.07           N  
ATOM   2123  H   TRP A 136       3.702   1.411  -5.474  1.00 96.07           H  
ATOM   2124  CA  TRP A 136       1.823   0.766  -4.699  1.00 96.07           C  
ATOM   2125  HA  TRP A 136       1.192   1.375  -4.052  1.00 96.07           H  
ATOM   2126  C   TRP A 136       2.575  -0.224  -3.799  1.00 96.07           C  
ATOM   2127  CB  TRP A 136       0.930   0.009  -5.699  1.00 96.07           C  
ATOM   2128  HB2 TRP A 136       1.485  -0.840  -6.098  1.00 96.07           H  
ATOM   2129  HB3 TRP A 136       0.681   0.655  -6.541  1.00 96.07           H  
ATOM   2130  O   TRP A 136       3.800  -0.327  -3.847  1.00 96.07           O  
ATOM   2131  CG  TRP A 136      -0.366  -0.478  -5.137  1.00 96.07           C  
ATOM   2132  CD1 TRP A 136      -0.793  -1.758  -5.158  1.00 96.07           C  
ATOM   2133  HD1 TRP A 136      -0.255  -2.590  -5.587  1.00 96.07           H  
ATOM   2134  CD2 TRP A 136      -1.420   0.287  -4.475  1.00 96.07           C  
ATOM   2135  CE2 TRP A 136      -2.476  -0.612  -4.140  1.00 96.07           C  
ATOM   2136  CE3 TRP A 136      -1.597   1.645  -4.128  1.00 96.07           C  
ATOM   2137  HE3 TRP A 136      -0.828   2.361  -4.380  1.00 96.07           H  
ATOM   2138  NE1 TRP A 136      -2.040  -1.836  -4.578  1.00 96.07           N  
ATOM   2139  HE1 TRP A 136      -2.578  -2.691  -4.577  1.00 96.07           H  
ATOM   2140  CH2 TRP A 136      -3.768   1.150  -3.136  1.00 96.07           C  
ATOM   2141  HH2 TRP A 136      -4.650   1.469  -2.601  1.00 96.07           H  
ATOM   2142  CZ2 TRP A 136      -3.649  -0.194  -3.509  1.00 96.07           C  
ATOM   2143  HZ2 TRP A 136      -4.429  -0.904  -3.279  1.00 96.07           H  
ATOM   2144  CZ3 TRP A 136      -2.754   2.071  -3.451  1.00 96.07           C  
ATOM   2145  HZ3 TRP A 136      -2.866   3.107  -3.167  1.00 96.07           H  
ATOM   2146  N   TRP A 137       1.823  -0.968  -2.991  1.00 94.84           N  
ATOM   2147  H   TRP A 137       0.822  -0.835  -3.036  1.00 94.84           H  
ATOM   2148  CA  TRP A 137       2.286  -2.120  -2.214  1.00 94.84           C  
ATOM   2149  HA  TRP A 137       3.315  -1.974  -1.884  1.00 94.84           H  
ATOM   2150  C   TRP A 137       2.249  -3.382  -3.080  1.00 94.84           C  
ATOM   2151  CB  TRP A 137       1.387  -2.236  -0.979  1.00 94.84           C  
ATOM   2152  HB2 TRP A 137       0.346  -2.277  -1.299  1.00 94.84           H  
ATOM   2153  HB3 TRP A 137       1.578  -3.169  -0.449  1.00 94.84           H  
ATOM   2154  O   TRP A 137       1.311  -4.171  -3.003  1.00 94.84           O  
ATOM   2155  CG  TRP A 137       1.544  -1.124  -0.005  1.00 94.84           C  
ATOM   2156  CD1 TRP A 137       2.570  -0.968   0.859  1.00 94.84           C  
ATOM   2157  HD1 TRP A 137       3.394  -1.658   0.957  1.00 94.84           H  
ATOM   2158  CD2 TRP A 137       0.661   0.010   0.195  1.00 94.84           C  
ATOM   2159  CE2 TRP A 137       1.213   0.825   1.225  1.00 94.84           C  
ATOM   2160  CE3 TRP A 137      -0.530   0.448  -0.421  1.00 94.84           C  
ATOM   2161  HE3 TRP A 137      -0.973  -0.150  -1.204  1.00 94.84           H  
ATOM   2162  NE1 TRP A 137       2.364   0.172   1.609  1.00 94.84           N  
ATOM   2163  HE1 TRP A 137       2.981   0.462   2.354  1.00 94.84           H  
ATOM   2164  CH2 TRP A 137      -0.564   2.446   0.979  1.00 94.84           C  
ATOM   2165  HH2 TRP A 137      -1.031   3.374   1.274  1.00 94.84           H  
ATOM   2166  CZ2 TRP A 137       0.632   2.042   1.596  1.00 94.84           C  
ATOM   2167  HZ2 TRP A 137       1.121   2.669   2.327  1.00 94.84           H  
ATOM   2168  CZ3 TRP A 137      -1.143   1.651  -0.027  1.00 94.84           C  
ATOM   2169  HZ3 TRP A 137      -2.056   1.967  -0.510  1.00 94.84           H  
ATOM   2170  N   PHE A 138       3.205  -3.537  -3.995  1.00 92.73           N  
ATOM   2171  H   PHE A 138       3.987  -2.899  -4.007  1.00 92.73           H  
ATOM   2172  CA  PHE A 138       3.175  -4.647  -4.950  1.00 92.73           C  
ATOM   2173  HA  PHE A 138       2.151  -4.752  -5.308  1.00 92.73           H  
ATOM   2174  C   PHE A 138       3.555  -5.989  -4.299  1.00 92.73           C  
ATOM   2175  CB  PHE A 138       4.042  -4.337  -6.175  1.00 92.73           C  
ATOM   2176  HB2 PHE A 138       4.071  -5.216  -6.819  1.00 92.73           H  
ATOM   2177  HB3 PHE A 138       5.061  -4.154  -5.835  1.00 92.73           H  
ATOM   2178  O   PHE A 138       4.390  -6.068  -3.397  1.00 92.73           O  
ATOM   2179  CG  PHE A 138       3.590  -3.154  -7.011  1.00 92.73           C  
ATOM   2180  CD1 PHE A 138       2.563  -3.288  -7.964  1.00 92.73           C  
ATOM   2181  HD1 PHE A 138       2.055  -4.233  -8.091  1.00 92.73           H  
ATOM   2182  CD2 PHE A 138       4.221  -1.910  -6.851  1.00 92.73           C  
ATOM   2183  HD2 PHE A 138       4.981  -1.802  -6.091  1.00 92.73           H  
ATOM   2184  CE1 PHE A 138       2.189  -2.197  -8.766  1.00 92.73           C  
ATOM   2185  HE1 PHE A 138       1.404  -2.307  -9.500  1.00 92.73           H  
ATOM   2186  CE2 PHE A 138       3.849  -0.815  -7.649  1.00 92.73           C  
ATOM   2187  HE2 PHE A 138       4.333   0.141  -7.513  1.00 92.73           H  
ATOM   2188  CZ  PHE A 138       2.837  -0.960  -8.612  1.00 92.73           C  
ATOM   2189  HZ  PHE A 138       2.554  -0.117  -9.225  1.00 92.73           H  
ATOM   2190  N   ASN A 139       2.951  -7.066  -4.807  1.00 89.82           N  
ATOM   2191  H   ASN A 139       2.287  -6.917  -5.553  1.00 89.82           H  
ATOM   2192  CA  ASN A 139       3.257  -8.448  -4.437  1.00 89.82           C  
ATOM   2193  HA  ASN A 139       4.262  -8.486  -4.015  1.00 89.82           H  
ATOM   2194  C   ASN A 139       3.244  -9.340  -5.694  1.00 89.82           C  
ATOM   2195  CB  ASN A 139       2.260  -8.921  -3.359  1.00 89.82           C  
ATOM   2196  HB2 ASN A 139       2.188  -8.170  -2.572  1.00 89.82           H  
ATOM   2197  HB3 ASN A 139       1.270  -9.053  -3.794  1.00 89.82           H  
ATOM   2198  O   ASN A 139       2.196  -9.855  -6.082  1.00 89.82           O  
ATOM   2199  CG  ASN A 139       2.701 -10.233  -2.731  1.00 89.82           C  
ATOM   2200  ND2 ASN A 139       1.901 -10.842  -1.894  1.00 89.82           N  
ATOM   2201 HD21 ASN A 139       1.055 -10.405  -1.558  1.00 89.82           H  
ATOM   2202 HD22 ASN A 139       2.258 -11.692  -1.482  1.00 89.82           H  
ATOM   2203  OD1 ASN A 139       3.793 -10.723  -2.952  1.00 89.82           O  
ATOM   2204  N   SER A 140       4.385  -9.415  -6.390  1.00 84.33           N  
ATOM   2205  H   SER A 140       5.201  -9.026  -5.939  1.00 84.33           H  
ATOM   2206  CA  SER A 140       4.645 -10.198  -7.620  1.00 84.33           C  
ATOM   2207  HA  SER A 140       5.381  -9.635  -8.194  1.00 84.33           H  
ATOM   2208  C   SER A 140       3.455 -10.434  -8.591  1.00 84.33           C  
ATOM   2209  CB  SER A 140       5.308 -11.537  -7.260  1.00 84.33           C  
ATOM   2210  HB2 SER A 140       4.595 -12.155  -6.715  1.00 84.33           H  
ATOM   2211  HB3 SER A 140       5.586 -12.056  -8.178  1.00 84.33           H  
ATOM   2212  O   SER A 140       3.136 -11.566  -8.934  1.00 84.33           O  
ATOM   2213  OG  SER A 140       6.470 -11.376  -6.465  1.00 84.33           O  
ATOM   2214  HG  SER A 140       7.041 -10.679  -6.797  1.00 84.33           H  
ATOM   2215  N   CYS A 141       2.747  -9.441  -9.134  1.00 81.66           N  
ATOM   2216  H   CYS A 141       2.022  -9.772  -9.754  1.00 81.66           H  
ATOM   2217  CA  CYS A 141       2.836  -8.001  -8.902  1.00 81.66           C  
ATOM   2218  HA  CYS A 141       3.704  -7.769  -8.286  1.00 81.66           H  
ATOM   2219  C   CYS A 141       1.611  -7.444  -8.166  1.00 81.66           C  
ATOM   2220  CB  CYS A 141       2.982  -7.279 -10.251  1.00 81.66           C  
ATOM   2221  HB2 CYS A 141       2.243  -7.671 -10.951  1.00 81.66           H  
ATOM   2222  HB3 CYS A 141       2.756  -6.225 -10.093  1.00 81.66           H  
ATOM   2223  O   CYS A 141       1.765  -6.486  -7.416  1.00 81.66           O  
ATOM   2224  SG  CYS A 141       4.619  -7.361 -11.013  1.00 81.66           S  
ATOM   2225  N   GLN A 142       0.402  -7.970  -8.389  1.00 75.65           N  
ATOM   2226  H   GLN A 142       0.304  -8.829  -8.913  1.00 75.65           H  
ATOM   2227  CA  GLN A 142      -0.815  -7.352  -7.857  1.00 75.65           C  
ATOM   2228  HA  GLN A 142      -0.628  -7.064  -6.822  1.00 75.65           H  
ATOM   2229  C   GLN A 142      -2.040  -8.265  -7.867  1.00 75.65           C  
ATOM   2230  CB  GLN A 142      -1.144  -6.076  -8.653  1.00 75.65           C  
ATOM   2231  HB2 GLN A 142      -0.291  -5.400  -8.589  1.00 75.65           H  
ATOM   2232  HB3 GLN A 142      -1.978  -5.565  -8.172  1.00 75.65           H  
ATOM   2233  O   GLN A 142      -2.191  -9.101  -8.759  1.00 75.65           O  
ATOM   2234  CG  GLN A 142      -1.457  -6.298 -10.142  1.00 75.65           C  
ATOM   2235  HG2 GLN A 142      -0.806  -7.070 -10.551  1.00 75.65           H  
ATOM   2236  HG3 GLN A 142      -1.225  -5.353 -10.634  1.00 75.65           H  
ATOM   2237  CD  GLN A 142      -2.908  -6.615 -10.494  1.00 75.65           C  
ATOM   2238  NE2 GLN A 142      -3.174  -7.027 -11.714  1.00 75.65           N  
ATOM   2239 HE21 GLN A 142      -2.436  -7.029 -12.403  1.00 75.65           H  
ATOM   2240 HE22 GLN A 142      -4.154  -7.123 -11.939  1.00 75.65           H  
ATOM   2241  OE1 GLN A 142      -3.828  -6.454  -9.716  1.00 75.65           O  
ATOM   2242  N   ASN A 143      -2.950  -7.973  -6.938  1.00 82.50           N  
ATOM   2243  H   ASN A 143      -2.669  -7.348  -6.196  1.00 82.50           H  
ATOM   2244  CA  ASN A 143      -4.389  -8.219  -7.081  1.00 82.50           C  
ATOM   2245  HA  ASN A 143      -4.585  -8.704  -8.038  1.00 82.50           H  
ATOM   2246  C   ASN A 143      -5.209  -6.916  -7.102  1.00 82.50           C  
ATOM   2247  CB  ASN A 143      -4.854  -9.140  -5.950  1.00 82.50           C  
ATOM   2248  HB2 ASN A 143      -4.468  -8.776  -4.998  1.00 82.50           H  
ATOM   2249  HB3 ASN A 143      -5.943  -9.116  -5.899  1.00 82.50           H  
ATOM   2250  O   ASN A 143      -6.354  -6.907  -7.546  1.00 82.50           O  
ATOM   2251  CG  ASN A 143      -4.472 -10.592  -6.153  1.00 82.50           C  
ATOM   2252  ND2 ASN A 143      -4.643 -11.403  -5.140  1.00 82.50           N  
ATOM   2253 HD21 ASN A 143      -4.433 -12.379  -5.298  1.00 82.50           H  
ATOM   2254 HD22 ASN A 143      -5.078 -11.067  -4.294  1.00 82.50           H  
ATOM   2255  OD1 ASN A 143      -4.087 -11.040  -7.222  1.00 82.50           O  
ATOM   2256  N   SER A 144      -4.624  -5.806  -6.654  1.00 93.20           N  
ATOM   2257  H   SER A 144      -3.682  -5.850  -6.291  1.00 93.20           H  
ATOM   2258  CA  SER A 144      -5.194  -4.471  -6.774  1.00 93.20           C  
ATOM   2259  HA  SER A 144      -5.873  -4.458  -7.627  1.00 93.20           H  
ATOM   2260  C   SER A 144      -4.084  -3.458  -7.035  1.00 93.20           C  
ATOM   2261  CB  SER A 144      -5.996  -4.112  -5.516  1.00 93.20           C  
ATOM   2262  HB2 SER A 144      -6.348  -3.084  -5.600  1.00 93.20           H  
ATOM   2263  HB3 SER A 144      -6.865  -4.766  -5.444  1.00 93.20           H  
ATOM   2264  O   SER A 144      -2.974  -3.619  -6.527  1.00 93.20           O  
ATOM   2265  OG  SER A 144      -5.211  -4.246  -4.344  1.00 93.20           O  
ATOM   2266  HG  SER A 144      -5.323  -5.143  -4.022  1.00 93.20           H  
ATOM   2267  N   VAL A 145      -4.375  -2.427  -7.832  1.00 93.96           N  
ATOM   2268  H   VAL A 145      -5.316  -2.391  -8.197  1.00 93.96           H  
ATOM   2269  CA  VAL A 145      -3.497  -1.268  -8.082  1.00 93.96           C  
ATOM   2270  HA  VAL A 145      -2.881  -1.101  -7.198  1.00 93.96           H  
ATOM   2271  C   VAL A 145      -4.382  -0.040  -8.292  1.00 93.96           C  
ATOM   2272  CB  VAL A 145      -2.543  -1.461  -9.288  1.00 93.96           C  
ATOM   2273  HB  VAL A 145      -3.116  -1.473 -10.216  1.00 93.96           H  
ATOM   2274  O   VAL A 145      -4.789   0.279  -9.407  1.00 93.96           O  
ATOM   2275  CG1 VAL A 145      -1.518  -0.318  -9.347  1.00 93.96           C  
ATOM   2276 HG11 VAL A 145      -0.871  -0.445 -10.215  1.00 93.96           H  
ATOM   2277 HG12 VAL A 145      -2.022   0.644  -9.440  1.00 93.96           H  
ATOM   2278 HG13 VAL A 145      -0.907  -0.314  -8.445  1.00 93.96           H  
ATOM   2279  CG2 VAL A 145      -1.743  -2.762  -9.225  1.00 93.96           C  
ATOM   2280 HG21 VAL A 145      -2.430  -3.603  -9.318  1.00 93.96           H  
ATOM   2281 HG22 VAL A 145      -1.034  -2.808 -10.052  1.00 93.96           H  
ATOM   2282 HG23 VAL A 145      -1.199  -2.826  -8.283  1.00 93.96           H  
ATOM   2283  N   LEU A 146      -4.715   0.665  -7.209  1.00 96.05           N  
ATOM   2284  H   LEU A 146      -4.383   0.349  -6.309  1.00 96.05           H  
ATOM   2285  CA  LEU A 146      -5.656   1.798  -7.254  1.00 96.05           C  
ATOM   2286  HA  LEU A 146      -6.474   1.538  -7.926  1.00 96.05           H  
ATOM   2287  C   LEU A 146      -5.030   3.087  -7.818  1.00 96.05           C  
ATOM   2288  CB  LEU A 146      -6.241   2.009  -5.849  1.00 96.05           C  
ATOM   2289  HB2 LEU A 146      -5.440   2.299  -5.169  1.00 96.05           H  
ATOM   2290  HB3 LEU A 146      -6.956   2.831  -5.894  1.00 96.05           H  
ATOM   2291  O   LEU A 146      -5.711   4.054  -8.166  1.00 96.05           O  
ATOM   2292  CG  LEU A 146      -6.957   0.770  -5.278  1.00 96.05           C  
ATOM   2293  HG  LEU A 146      -6.238  -0.035  -5.130  1.00 96.05           H  
ATOM   2294  CD1 LEU A 146      -7.557   1.106  -3.917  1.00 96.05           C  
ATOM   2295 HD11 LEU A 146      -8.216   1.971  -3.984  1.00 96.05           H  
ATOM   2296 HD12 LEU A 146      -6.759   1.319  -3.206  1.00 96.05           H  
ATOM   2297 HD13 LEU A 146      -8.115   0.245  -3.550  1.00 96.05           H  
ATOM   2298  CD2 LEU A 146      -8.057   0.263  -6.212  1.00 96.05           C  
ATOM   2299 HD21 LEU A 146      -8.710  -0.437  -5.690  1.00 96.05           H  
ATOM   2300 HD22 LEU A 146      -7.614  -0.261  -7.059  1.00 96.05           H  
ATOM   2301 HD23 LEU A 146      -8.658   1.092  -6.584  1.00 96.05           H  
ATOM   2302  N   THR A 147      -3.709   3.095  -7.939  1.00 95.38           N  
ATOM   2303  H   THR A 147      -3.201   2.294  -7.591  1.00 95.38           H  
ATOM   2304  CA  THR A 147      -2.892   4.184  -8.477  1.00 95.38           C  
ATOM   2305  HA  THR A 147      -3.450   5.120  -8.432  1.00 95.38           H  
ATOM   2306  C   THR A 147      -2.503   3.969  -9.939  1.00 95.38           C  
ATOM   2307  CB  THR A 147      -1.645   4.357  -7.612  1.00 95.38           C  
ATOM   2308  HB  THR A 147      -0.966   5.066  -8.085  1.00 95.38           H  
ATOM   2309  O   THR A 147      -1.775   4.783 -10.494  1.00 95.38           O  
ATOM   2310  CG2 THR A 147      -1.998   4.858  -6.211  1.00 95.38           C  
ATOM   2311 HG21 THR A 147      -1.087   4.981  -5.624  1.00 95.38           H  
ATOM   2312 HG22 THR A 147      -2.520   5.813  -6.274  1.00 95.38           H  
ATOM   2313 HG23 THR A 147      -2.639   4.139  -5.701  1.00 95.38           H  
ATOM   2314  OG1 THR A 147      -1.018   3.106  -7.484  1.00 95.38           O  
ATOM   2315  HG1 THR A 147      -0.256   3.183  -6.905  1.00 95.38           H  
ATOM   2316  N   GLY A 148      -3.005   2.922 -10.599  1.00 91.72           N  
ATOM   2317  H   GLY A 148      -3.590   2.257 -10.113  1.00 91.72           H  
ATOM   2318  CA  GLY A 148      -2.725   2.691 -12.013  1.00 91.72           C  
ATOM   2319  HA2 GLY A 148      -1.648   2.733 -12.177  1.00 91.72           H  
ATOM   2320  HA3 GLY A 148      -3.047   1.688 -12.291  1.00 91.72           H  
ATOM   2321  C   GLY A 148      -3.385   3.713 -12.946  1.00 91.72           C  
ATOM   2322  O   GLY A 148      -4.038   4.686 -12.534  1.00 91.72           O  
ATOM   2323  N   HIS A 149      -3.206   3.500 -14.242  1.00 85.57           N  
ATOM   2324  H   HIS A 149      -2.762   2.635 -14.517  1.00 85.57           H  
ATOM   2325  CA  HIS A 149      -3.725   4.349 -15.304  1.00 85.57           C  
ATOM   2326  HA  HIS A 149      -3.643   5.389 -14.989  1.00 85.57           H  
ATOM   2327  C   HIS A 149      -5.196   4.045 -15.593  1.00 85.57           C  
ATOM   2328  CB  HIS A 149      -2.870   4.164 -16.565  1.00 85.57           C  
ATOM   2329  HB2 HIS A 149      -2.789   3.104 -16.807  1.00 85.57           H  
ATOM   2330  HB3 HIS A 149      -3.364   4.655 -17.403  1.00 85.57           H  
ATOM   2331  O   HIS A 149      -5.585   2.899 -15.755  1.00 85.57           O  
ATOM   2332  CG  HIS A 149      -1.493   4.753 -16.420  1.00 85.57           C  
ATOM   2333  CD2 HIS A 149      -0.390   4.163 -15.858  1.00 85.57           C  
ATOM   2334  HD2 HIS A 149      -0.330   3.171 -15.437  1.00 85.57           H  
ATOM   2335  ND1 HIS A 149      -1.130   6.028 -16.794  1.00 85.57           N  
ATOM   2336  HD1 HIS A 149      -1.713   6.703 -17.268  1.00 85.57           H  
ATOM   2337  CE1 HIS A 149       0.161   6.204 -16.474  1.00 85.57           C  
ATOM   2338  HE1 HIS A 149       0.741   7.096 -16.658  1.00 85.57           H  
ATOM   2339  NE2 HIS A 149       0.643   5.104 -15.897  1.00 85.57           N  
ATOM   2340  N   PHE A 150      -6.024   5.078 -15.759  1.00 76.39           N  
ATOM   2341  H   PHE A 150      -5.705   6.013 -15.552  1.00 76.39           H  
ATOM   2342  CA  PHE A 150      -7.411   4.876 -16.197  1.00 76.39           C  
ATOM   2343  HA  PHE A 150      -7.874   4.110 -15.575  1.00 76.39           H  
ATOM   2344  C   PHE A 150      -7.527   4.377 -17.646  1.00 76.39           C  
ATOM   2345  CB  PHE A 150      -8.187   6.184 -16.025  1.00 76.39           C  
ATOM   2346  HB2 PHE A 150      -9.015   6.185 -16.734  1.00 76.39           H  
ATOM   2347  HB3 PHE A 150      -7.554   7.035 -16.277  1.00 76.39           H  
ATOM   2348  O   PHE A 150      -8.463   3.653 -17.965  1.00 76.39           O  
ATOM   2349  CG  PHE A 150      -8.788   6.361 -14.650  1.00 76.39           C  
ATOM   2350  CD1 PHE A 150      -9.849   5.525 -14.253  1.00 76.39           C  
ATOM   2351  HD1 PHE A 150     -10.193   4.725 -14.892  1.00 76.39           H  
ATOM   2352  CD2 PHE A 150      -8.342   7.387 -13.796  1.00 76.39           C  
ATOM   2353  HD2 PHE A 150      -7.548   8.050 -14.105  1.00 76.39           H  
ATOM   2354  CE1 PHE A 150     -10.481   5.735 -13.019  1.00 76.39           C  
ATOM   2355  HE1 PHE A 150     -11.306   5.108 -12.715  1.00 76.39           H  
ATOM   2356  CE2 PHE A 150      -8.992   7.607 -12.569  1.00 76.39           C  
ATOM   2357  HE2 PHE A 150      -8.706   8.438 -11.941  1.00 76.39           H  
ATOM   2358  CZ  PHE A 150     -10.066   6.783 -12.188  1.00 76.39           C  
ATOM   2359  HZ  PHE A 150     -10.598   6.962 -11.265  1.00 76.39           H  
ATOM   2360  N   ASN A 151      -6.583   4.767 -18.510  1.00 70.33           N  
ATOM   2361  H   ASN A 151      -5.822   5.324 -18.147  1.00 70.33           H  
ATOM   2362  CA  ASN A 151      -6.561   4.432 -19.936  1.00 70.33           C  
ATOM   2363  HA  ASN A 151      -7.322   3.685 -20.158  1.00 70.33           H  
ATOM   2364  C   ASN A 151      -5.188   3.840 -20.310  1.00 70.33           C  
ATOM   2365  CB  ASN A 151      -6.879   5.696 -20.760  1.00 70.33           C  
ATOM   2366  HB2 ASN A 151      -6.754   5.462 -21.817  1.00 70.33           H  
ATOM   2367  HB3 ASN A 151      -6.164   6.477 -20.504  1.00 70.33           H  
ATOM   2368  O   ASN A 151      -4.346   4.550 -20.872  1.00 70.33           O  
ATOM   2369  CG  ASN A 151      -8.285   6.247 -20.592  1.00 70.33           C  
ATOM   2370  ND2 ASN A 151      -8.487   7.491 -20.956  1.00 70.33           N  
ATOM   2371 HD21 ASN A 151      -9.447   7.806 -20.966  1.00 70.33           H  
ATOM   2372 HD22 ASN A 151      -7.743   8.030 -21.374  1.00 70.33           H  
ATOM   2373  OD1 ASN A 151      -9.221   5.611 -20.148  1.00 70.33           O  
ATOM   2374  N   PRO A 152      -4.900   2.579 -19.954  1.00 66.12           N  
ATOM   2375  CA  PRO A 152      -3.619   1.965 -20.277  1.00 66.12           C  
ATOM   2376  HA  PRO A 152      -2.807   2.599 -19.921  1.00 66.12           H  
ATOM   2377  C   PRO A 152      -3.478   1.776 -21.799  1.00 66.12           C  
ATOM   2378  CB  PRO A 152      -3.609   0.661 -19.479  1.00 66.12           C  
ATOM   2379  HB2 PRO A 152      -3.245   0.873 -18.474  1.00 66.12           H  
ATOM   2380  HB3 PRO A 152      -3.007  -0.113 -19.955  1.00 66.12           H  
ATOM   2381  O   PRO A 152      -4.390   1.294 -22.465  1.00 66.12           O  
ATOM   2382  CG  PRO A 152      -5.086   0.281 -19.367  1.00 66.12           C  
ATOM   2383  HG2 PRO A 152      -5.413  -0.224 -20.276  1.00 66.12           H  
ATOM   2384  HG3 PRO A 152      -5.275  -0.334 -18.488  1.00 66.12           H  
ATOM   2385  CD  PRO A 152      -5.775   1.638 -19.261  1.00 66.12           C  
ATOM   2386  HD2 PRO A 152      -6.763   1.589 -19.720  1.00 66.12           H  
ATOM   2387  HD3 PRO A 152      -5.863   1.922 -18.212  1.00 66.12           H  
ATOM   2388  N   ARG A 153      -2.323   2.158 -22.370  1.00 59.75           N  
ATOM   2389  H   ARG A 153      -1.617   2.561 -21.771  1.00 59.75           H  
ATOM   2390  CA  ARG A 153      -2.053   2.052 -23.824  1.00 59.75           C  
ATOM   2391  HA  ARG A 153      -2.904   2.467 -24.365  1.00 59.75           H  
ATOM   2392  C   ARG A 153      -1.949   0.603 -24.329  1.00 59.75           C  
ATOM   2393  CB  ARG A 153      -0.784   2.843 -24.203  1.00 59.75           C  
ATOM   2394  HB2 ARG A 153      -0.481   2.550 -25.208  1.00 59.75           H  
ATOM   2395  HB3 ARG A 153       0.025   2.580 -23.521  1.00 59.75           H  
ATOM   2396  O   ARG A 153      -1.975   0.384 -25.535  1.00 59.75           O  
ATOM   2397  CG  ARG A 153      -0.990   4.367 -24.207  1.00 59.75           C  
ATOM   2398  HG2 ARG A 153      -1.245   4.705 -23.202  1.00 59.75           H  
ATOM   2399  HG3 ARG A 153      -1.807   4.614 -24.884  1.00 59.75           H  
ATOM   2400  CD  ARG A 153       0.290   5.077 -24.679  1.00 59.75           C  
ATOM   2401  HD2 ARG A 153       1.087   4.864 -23.967  1.00 59.75           H  
ATOM   2402  HD3 ARG A 153       0.572   4.673 -25.651  1.00 59.75           H  
ATOM   2403  NE  ARG A 153       0.102   6.538 -24.798  1.00 59.75           N  
ATOM   2404  HE  ARG A 153      -0.829   6.888 -24.623  1.00 59.75           H  
ATOM   2405  NH1 ARG A 153       2.262   7.075 -25.373  1.00 59.75           N  
ATOM   2406 HH11 ARG A 153       2.513   6.098 -25.310  1.00 59.75           H  
ATOM   2407 HH12 ARG A 153       2.958   7.762 -25.626  1.00 59.75           H  
ATOM   2408  NH2 ARG A 153       0.733   8.689 -25.222  1.00 59.75           N  
ATOM   2409 HH21 ARG A 153       1.444   9.359 -25.478  1.00 59.75           H  
ATOM   2410 HH22 ARG A 153      -0.211   9.005 -25.052  1.00 59.75           H  
ATOM   2411  CZ  ARG A 153       1.029   7.422 -25.128  1.00 59.75           C  
ATOM   2412  N   SER A 154      -1.817  -0.372 -23.432  1.00 54.76           N  
ATOM   2413  H   SER A 154      -1.814  -0.116 -22.455  1.00 54.76           H  
ATOM   2414  CA  SER A 154      -1.554  -1.777 -23.754  1.00 54.76           C  
ATOM   2415  HA  SER A 154      -1.984  -2.017 -24.727  1.00 54.76           H  
ATOM   2416  C   SER A 154      -2.182  -2.704 -22.709  1.00 54.76           C  
ATOM   2417  CB  SER A 154      -0.036  -2.000 -23.838  1.00 54.76           C  
ATOM   2418  HB2 SER A 154       0.366  -1.420 -24.669  1.00 54.76           H  
ATOM   2419  HB3 SER A 154       0.167  -3.056 -24.019  1.00 54.76           H  
ATOM   2420  O   SER A 154      -1.563  -2.998 -21.689  1.00 54.76           O  
ATOM   2421  OG  SER A 154       0.600  -1.592 -22.640  1.00 54.76           O  
ATOM   2422  HG  SER A 154       0.218  -2.121 -21.935  1.00 54.76           H  
ATOM   2423  N   GLY A 155      -3.409  -3.163 -22.969  1.00 55.75           N  
ATOM   2424  H   GLY A 155      -3.877  -2.825 -23.798  1.00 55.75           H  
ATOM   2425  CA  GLY A 155      -4.147  -4.073 -22.085  1.00 55.75           C  
ATOM   2426  HA2 GLY A 155      -5.061  -4.385 -22.590  1.00 55.75           H  
ATOM   2427  HA3 GLY A 155      -3.544  -4.961 -21.898  1.00 55.75           H  
ATOM   2428  C   GLY A 155      -4.528  -3.461 -20.728  1.00 55.75           C  
ATOM   2429  O   GLY A 155      -3.953  -2.480 -20.271  1.00 55.75           O  
ATOM   2430  N   ASN A 156      -5.503  -4.057 -20.042  1.00 58.14           N  
ATOM   2431  H   ASN A 156      -5.979  -4.850 -20.449  1.00 58.14           H  
ATOM   2432  CA  ASN A 156      -5.982  -3.555 -18.744  1.00 58.14           C  
ATOM   2433  HA  ASN A 156      -6.053  -2.469 -18.800  1.00 58.14           H  
ATOM   2434  C   ASN A 156      -5.031  -3.848 -17.581  1.00 58.14           C  
ATOM   2435  CB  ASN A 156      -7.390  -4.081 -18.469  1.00 58.14           C  
ATOM   2436  HB2 ASN A 156      -7.382  -5.169 -18.398  1.00 58.14           H  
ATOM   2437  HB3 ASN A 156      -7.755  -3.680 -17.523  1.00 58.14           H  
ATOM   2438  O   ASN A 156      -5.344  -3.542 -16.438  1.00 58.14           O  
ATOM   2439  CG  ASN A 156      -8.323  -3.617 -19.553  1.00 58.14           C  
ATOM   2440  ND2 ASN A 156      -8.698  -4.501 -20.440  1.00 58.14           N  
ATOM   2441 HD21 ASN A 156      -9.498  -4.219 -20.988  1.00 58.14           H  
ATOM   2442 HD22 ASN A 156      -8.446  -5.471 -20.315  1.00 58.14           H  
ATOM   2443  OD1 ASN A 156      -8.643  -2.449 -19.677  1.00 58.14           O  
ATOM   2444  N   LEU A 157      -3.856  -4.418 -17.858  1.00 62.54           N  
ATOM   2445  H   LEU A 157      -3.610  -4.579 -18.824  1.00 62.54           H  
ATOM   2446  CA  LEU A 157      -2.894  -4.760 -16.821  1.00 62.54           C  
ATOM   2447  HA  LEU A 157      -3.406  -5.332 -16.048  1.00 62.54           H  
ATOM   2448  C   LEU A 157      -2.347  -3.524 -16.112  1.00 62.54           C  
ATOM   2449  CB  LEU A 157      -1.757  -5.616 -17.403  1.00 62.54           C  
ATOM   2450  HB2 LEU A 157      -0.995  -5.747 -16.634  1.00 62.54           H  
ATOM   2451  HB3 LEU A 157      -1.298  -5.072 -18.229  1.00 62.54           H  
ATOM   2452  O   LEU A 157      -1.949  -3.664 -14.976  1.00 62.54           O  
ATOM   2453  CG  LEU A 157      -2.196  -7.008 -17.892  1.00 62.54           C  
ATOM   2454  HG  LEU A 157      -2.968  -6.899 -18.654  1.00 62.54           H  
ATOM   2455  CD1 LEU A 157      -1.002  -7.722 -18.524  1.00 62.54           C  
ATOM   2456 HD11 LEU A 157      -1.313  -8.691 -18.913  1.00 62.54           H  
ATOM   2457 HD12 LEU A 157      -0.609  -7.124 -19.346  1.00 62.54           H  
ATOM   2458 HD13 LEU A 157      -0.216  -7.865 -17.782  1.00 62.54           H  
ATOM   2459  CD2 LEU A 157      -2.737  -7.890 -16.762  1.00 62.54           C  
ATOM   2460 HD21 LEU A 157      -2.006  -7.954 -15.956  1.00 62.54           H  
ATOM   2461 HD22 LEU A 157      -2.943  -8.890 -17.144  1.00 62.54           H  
ATOM   2462 HD23 LEU A 157      -3.668  -7.476 -16.376  1.00 62.54           H  
ATOM   2463  N   HIS A 158      -2.340  -2.328 -16.708  1.00 77.15           N  
ATOM   2464  H   HIS A 158      -2.668  -2.258 -17.661  1.00 77.15           H  
ATOM   2465  CA  HIS A 158      -1.835  -1.115 -16.033  1.00 77.15           C  
ATOM   2466  HA  HIS A 158      -1.280  -1.413 -15.144  1.00 77.15           H  
ATOM   2467  C   HIS A 158      -2.969  -0.219 -15.510  1.00 77.15           C  
ATOM   2468  CB  HIS A 158      -0.827  -0.370 -16.923  1.00 77.15           C  
ATOM   2469  HB2 HIS A 158      -0.326   0.387 -16.320  1.00 77.15           H  
ATOM   2470  HB3 HIS A 158      -1.363   0.144 -17.720  1.00 77.15           H  
ATOM   2471  O   HIS A 158      -2.774   0.974 -15.295  1.00 77.15           O  
ATOM   2472  CG  HIS A 158       0.232  -1.231 -17.567  1.00 77.15           C  
ATOM   2473  CD2 HIS A 158       0.619  -2.501 -17.224  1.00 77.15           C  
ATOM   2474  HD2 HIS A 158       0.246  -3.085 -16.396  1.00 77.15           H  
ATOM   2475  ND1 HIS A 158       1.022  -0.847 -18.624  1.00 77.15           N  
ATOM   2476  HD1 HIS A 158       1.100   0.090 -18.993  1.00 77.15           H  
ATOM   2477  CE1 HIS A 158       1.842  -1.867 -18.921  1.00 77.15           C  
ATOM   2478  HE1 HIS A 158       2.613  -1.841 -19.677  1.00 77.15           H  
ATOM   2479  NE2 HIS A 158       1.609  -2.914 -18.117  1.00 77.15           N  
ATOM   2480  N   GLY A 159      -4.160  -0.800 -15.374  1.00 87.44           N  
ATOM   2481  H   GLY A 159      -4.215  -1.793 -15.548  1.00 87.44           H  
ATOM   2482  CA  GLY A 159      -5.404  -0.167 -14.972  1.00 87.44           C  
ATOM   2483  HA2 GLY A 159      -5.695   0.599 -15.691  1.00 87.44           H  
ATOM   2484  HA3 GLY A 159      -6.145  -0.966 -15.013  1.00 87.44           H  
ATOM   2485  C   GLY A 159      -5.475   0.347 -13.536  1.00 87.44           C  
ATOM   2486  O   GLY A 159      -4.627   0.031 -12.705  1.00 87.44           O  
ATOM   2487  N   VAL A 160      -6.572   1.035 -13.207  1.00 92.81           N  
ATOM   2488  H   VAL A 160      -7.224   1.243 -13.950  1.00 92.81           H  
ATOM   2489  CA  VAL A 160      -7.059   1.129 -11.819  1.00 92.81           C  
ATOM   2490  HA  VAL A 160      -6.204   1.229 -11.150  1.00 92.81           H  
ATOM   2491  C   VAL A 160      -7.786  -0.180 -11.498  1.00 92.81           C  
ATOM   2492  CB  VAL A 160      -7.968   2.354 -11.601  1.00 92.81           C  
ATOM   2493  HB  VAL A 160      -8.879   2.247 -12.190  1.00 92.81           H  
ATOM   2494  O   VAL A 160      -8.928  -0.375 -11.919  1.00 92.81           O  
ATOM   2495  CG1 VAL A 160      -8.338   2.498 -10.122  1.00 92.81           C  
ATOM   2496 HG11 VAL A 160      -7.454   2.746  -9.536  1.00 92.81           H  
ATOM   2497 HG12 VAL A 160      -8.764   1.567  -9.747  1.00 92.81           H  
ATOM   2498 HG13 VAL A 160      -9.079   3.290 -10.010  1.00 92.81           H  
ATOM   2499  CG2 VAL A 160      -7.272   3.655 -12.016  1.00 92.81           C  
ATOM   2500 HG21 VAL A 160      -7.069   3.647 -13.087  1.00 92.81           H  
ATOM   2501 HG22 VAL A 160      -6.333   3.756 -11.471  1.00 92.81           H  
ATOM   2502 HG23 VAL A 160      -7.916   4.506 -11.795  1.00 92.81           H  
ATOM   2503  N   ILE A 161      -7.099  -1.103 -10.824  1.00 92.21           N  
ATOM   2504  H   ILE A 161      -6.173  -0.852 -10.505  1.00 92.21           H  
ATOM   2505  CA  ILE A 161      -7.499  -2.517 -10.740  1.00 92.21           C  
ATOM   2506  HA  ILE A 161      -8.345  -2.690 -11.405  1.00 92.21           H  
ATOM   2507  C   ILE A 161      -7.945  -2.889  -9.328  1.00 92.21           C  
ATOM   2508  CB  ILE A 161      -6.352  -3.434 -11.230  1.00 92.21           C  
ATOM   2509  HB  ILE A 161      -5.457  -3.170 -10.667  1.00 92.21           H  
ATOM   2510  O   ILE A 161      -7.258  -2.585  -8.351  1.00 92.21           O  
ATOM   2511  CG1 ILE A 161      -6.080  -3.210 -12.733  1.00 92.21           C  
ATOM   2512 HG12 ILE A 161      -6.849  -3.696 -13.333  1.00 92.21           H  
ATOM   2513 HG13 ILE A 161      -6.116  -2.145 -12.959  1.00 92.21           H  
ATOM   2514  CG2 ILE A 161      -6.636  -4.931 -10.995  1.00 92.21           C  
ATOM   2515 HG21 ILE A 161      -6.717  -5.146  -9.929  1.00 92.21           H  
ATOM   2516 HG22 ILE A 161      -7.555  -5.230 -11.498  1.00 92.21           H  
ATOM   2517 HG23 ILE A 161      -5.813  -5.537 -11.372  1.00 92.21           H  
ATOM   2518  CD1 ILE A 161      -4.698  -3.717 -13.156  1.00 92.21           C  
ATOM   2519 HD11 ILE A 161      -4.678  -4.807 -13.189  1.00 92.21           H  
ATOM   2520 HD12 ILE A 161      -4.464  -3.329 -14.147  1.00 92.21           H  
ATOM   2521 HD13 ILE A 161      -3.938  -3.355 -12.464  1.00 92.21           H  
ATOM   2522  N   TRP A 162      -9.043  -3.639  -9.268  1.00 95.27           N  
ATOM   2523  H   TRP A 162      -9.529  -3.817 -10.135  1.00 95.27           H  
ATOM   2524  CA  TRP A 162      -9.440  -4.490  -8.148  1.00 95.27           C  
ATOM   2525  HA  TRP A 162      -8.586  -4.704  -7.505  1.00 95.27           H  
ATOM   2526  C   TRP A 162      -9.941  -5.799  -8.757  1.00 95.27           C  
ATOM   2527  CB  TRP A 162     -10.515  -3.786  -7.319  1.00 95.27           C  
ATOM   2528  HB2 TRP A 162     -11.431  -3.677  -7.900  1.00 95.27           H  
ATOM   2529  HB3 TRP A 162     -10.155  -2.786  -7.077  1.00 95.27           H  
ATOM   2530  O   TRP A 162     -11.065  -5.860  -9.251  1.00 95.27           O  
ATOM   2531  CG  TRP A 162     -10.827  -4.465  -6.028  1.00 95.27           C  
ATOM   2532  CD1 TRP A 162     -11.672  -5.501  -5.844  1.00 95.27           C  
ATOM   2533  HD1 TRP A 162     -12.233  -5.994  -6.623  1.00 95.27           H  
ATOM   2534  CD2 TRP A 162     -10.270  -4.173  -4.715  1.00 95.27           C  
ATOM   2535  CE2 TRP A 162     -10.856  -5.055  -3.761  1.00 95.27           C  
ATOM   2536  CE3 TRP A 162      -9.322  -3.241  -4.243  1.00 95.27           C  
ATOM   2537  HE3 TRP A 162      -8.853  -2.572  -4.949  1.00 95.27           H  
ATOM   2538  NE1 TRP A 162     -11.696  -5.849  -4.508  1.00 95.27           N  
ATOM   2539  HE1 TRP A 162     -12.298  -6.577  -4.151  1.00 95.27           H  
ATOM   2540  CH2 TRP A 162      -9.615  -4.029  -1.956  1.00 95.27           C  
ATOM   2541  HH2 TRP A 162      -9.387  -3.959  -0.902  1.00 95.27           H  
ATOM   2542  CZ2 TRP A 162     -10.536  -4.986  -2.398  1.00 95.27           C  
ATOM   2543  HZ2 TRP A 162     -10.996  -5.644  -1.676  1.00 95.27           H  
ATOM   2544  CZ3 TRP A 162      -8.996  -3.169  -2.877  1.00 95.27           C  
ATOM   2545  HZ3 TRP A 162      -8.271  -2.446  -2.532  1.00 95.27           H  
ATOM   2546  N   ARG A 163      -9.062  -6.799  -8.854  1.00 93.58           N  
ATOM   2547  H   ARG A 163      -8.233  -6.738  -8.280  1.00 93.58           H  
ATOM   2548  CA  ARG A 163      -9.214  -8.002  -9.686  1.00 93.58           C  
ATOM   2549  HA  ARG A 163      -9.159  -7.704 -10.733  1.00 93.58           H  
ATOM   2550  C   ARG A 163     -10.545  -8.745  -9.517  1.00 93.58           C  
ATOM   2551  CB  ARG A 163      -8.029  -8.915  -9.354  1.00 93.58           C  
ATOM   2552  HB2 ARG A 163      -7.111  -8.344  -9.495  1.00 93.58           H  
ATOM   2553  HB3 ARG A 163      -8.088  -9.230  -8.313  1.00 93.58           H  
ATOM   2554  O   ARG A 163     -11.076  -9.227 -10.515  1.00 93.58           O  
ATOM   2555  CG  ARG A 163      -7.958 -10.144 -10.258  1.00 93.58           C  
ATOM   2556  HG2 ARG A 163      -8.823 -10.787 -10.093  1.00 93.58           H  
ATOM   2557  HG3 ARG A 163      -7.940  -9.821 -11.299  1.00 93.58           H  
ATOM   2558  CD  ARG A 163      -6.681 -10.922  -9.941  1.00 93.58           C  
ATOM   2559  HD2 ARG A 163      -5.841 -10.229  -9.967  1.00 93.58           H  
ATOM   2560  HD3 ARG A 163      -6.753 -11.330  -8.933  1.00 93.58           H  
ATOM   2561  NE  ARG A 163      -6.494 -12.016 -10.912  1.00 93.58           N  
ATOM   2562  HE  ARG A 163      -7.317 -12.565 -11.119  1.00 93.58           H  
ATOM   2563  NH1 ARG A 163      -4.244 -11.727 -11.275  1.00 93.58           N  
ATOM   2564 HH11 ARG A 163      -3.376 -12.021 -11.697  1.00 93.58           H  
ATOM   2565 HH12 ARG A 163      -4.214 -11.083 -10.497  1.00 93.58           H  
ATOM   2566  NH2 ARG A 163      -5.367 -13.283 -12.422  1.00 93.58           N  
ATOM   2567 HH21 ARG A 163      -4.504 -13.538 -12.879  1.00 93.58           H  
ATOM   2568 HH22 ARG A 163      -6.222 -13.778 -12.632  1.00 93.58           H  
ATOM   2569  CZ  ARG A 163      -5.372 -12.332 -11.528  1.00 93.58           C  
ATOM   2570  N   SER A 164     -11.082  -8.818  -8.306  1.00 95.30           N  
ATOM   2571  H   SER A 164     -10.548  -8.415  -7.549  1.00 95.30           H  
ATOM   2572  CA  SER A 164     -12.369  -9.430  -7.967  1.00 95.30           C  
ATOM   2573  HA  SER A 164     -12.371 -10.472  -8.286  1.00 95.30           H  
ATOM   2574  C   SER A 164     -13.553  -8.735  -8.654  1.00 95.30           C  
ATOM   2575  CB  SER A 164     -12.553  -9.392  -6.445  1.00 95.30           C  
ATOM   2576  HB2 SER A 164     -13.584  -9.652  -6.206  1.00 95.30           H  
ATOM   2577  HB3 SER A 164     -12.350  -8.387  -6.074  1.00 95.30           H  
ATOM   2578  O   SER A 164     -14.553  -9.384  -8.941  1.00 95.30           O  
ATOM   2579  OG  SER A 164     -11.697 -10.322  -5.803  1.00 95.30           O  
ATOM   2580  HG  SER A 164     -10.829  -9.939  -5.656  1.00 95.30           H  
ATOM   2581  N   LEU A 165     -13.423  -7.442  -8.973  1.00 94.89           N  
ATOM   2582  H   LEU A 165     -12.550  -6.990  -8.742  1.00 94.89           H  
ATOM   2583  CA  LEU A 165     -14.404  -6.665  -9.737  1.00 94.89           C  
ATOM   2584  HA  LEU A 165     -15.377  -7.155  -9.709  1.00 94.89           H  
ATOM   2585  C   LEU A 165     -14.003  -6.572 -11.211  1.00 94.89           C  
ATOM   2586  CB  LEU A 165     -14.531  -5.258  -9.118  1.00 94.89           C  
ATOM   2587  HB2 LEU A 165     -15.222  -4.678  -9.730  1.00 94.89           H  
ATOM   2588  HB3 LEU A 165     -13.561  -4.763  -9.156  1.00 94.89           H  
ATOM   2589  O   LEU A 165     -14.766  -6.901 -12.114  1.00 94.89           O  
ATOM   2590  CG  LEU A 165     -15.033  -5.229  -7.664  1.00 94.89           C  
ATOM   2591  HG  LEU A 165     -14.358  -5.799  -7.025  1.00 94.89           H  
ATOM   2592  CD1 LEU A 165     -15.053  -3.784  -7.164  1.00 94.89           C  
ATOM   2593 HD11 LEU A 165     -15.414  -3.761  -6.136  1.00 94.89           H  
ATOM   2594 HD12 LEU A 165     -15.712  -3.182  -7.790  1.00 94.89           H  
ATOM   2595 HD13 LEU A 165     -14.044  -3.372  -7.185  1.00 94.89           H  
ATOM   2596  CD2 LEU A 165     -16.431  -5.827  -7.538  1.00 94.89           C  
ATOM   2597 HD21 LEU A 165     -17.111  -5.335  -8.233  1.00 94.89           H  
ATOM   2598 HD22 LEU A 165     -16.402  -6.895  -7.753  1.00 94.89           H  
ATOM   2599 HD23 LEU A 165     -16.805  -5.696  -6.523  1.00 94.89           H  
ATOM   2600  N   THR A 166     -12.769  -6.146 -11.471  1.00 92.22           N  
ATOM   2601  H   THR A 166     -12.163  -5.936 -10.691  1.00 92.22           H  
ATOM   2602  CA  THR A 166     -12.334  -5.743 -12.809  1.00 92.22           C  
ATOM   2603  HA  THR A 166     -13.184  -5.248 -13.281  1.00 92.22           H  
ATOM   2604  C   THR A 166     -11.934  -6.912 -13.710  1.00 92.22           C  
ATOM   2605  CB  THR A 166     -11.192  -4.723 -12.726  1.00 92.22           C  
ATOM   2606  HB  THR A 166     -10.915  -4.442 -13.742  1.00 92.22           H  
ATOM   2607  O   THR A 166     -11.792  -6.745 -14.930  1.00 92.22           O  
ATOM   2608  CG2 THR A 166     -11.590  -3.454 -11.974  1.00 92.22           C  
ATOM   2609 HG21 THR A 166     -12.477  -3.020 -12.434  1.00 92.22           H  
ATOM   2610 HG22 THR A 166     -10.772  -2.735 -12.023  1.00 92.22           H  
ATOM   2611 HG23 THR A 166     -11.802  -3.680 -10.929  1.00 92.22           H  
ATOM   2612  OG1 THR A 166     -10.054  -5.255 -12.086  1.00 92.22           O  
ATOM   2613  HG1 THR A 166      -9.671  -5.913 -12.671  1.00 92.22           H  
ATOM   2614  N   GLY A 167     -11.697  -8.091 -13.128  1.00 87.95           N  
ATOM   2615  H   GLY A 167     -11.844  -8.175 -12.132  1.00 87.95           H  
ATOM   2616  CA  GLY A 167     -11.109  -9.229 -13.821  1.00 87.95           C  
ATOM   2617  HA2 GLY A 167     -11.805  -9.573 -14.586  1.00 87.95           H  
ATOM   2618  HA3 GLY A 167     -10.942 -10.039 -13.112  1.00 87.95           H  
ATOM   2619  C   GLY A 167      -9.773  -8.852 -14.466  1.00 87.95           C  
ATOM   2620  O   GLY A 167      -8.946  -8.160 -13.873  1.00 87.95           O  
ATOM   2621  N   SER A 168      -9.566  -9.298 -15.706  1.00 79.66           N  
ATOM   2622  H   SER A 168     -10.278  -9.883 -16.121  1.00 79.66           H  
ATOM   2623  CA  SER A 168      -8.377  -8.971 -16.513  1.00 79.66           C  
ATOM   2624  HA  SER A 168      -7.629  -8.494 -15.879  1.00 79.66           H  
ATOM   2625  C   SER A 168      -8.661  -7.979 -17.647  1.00 79.66           C  
ATOM   2626  CB  SER A 168      -7.754 -10.255 -17.075  1.00 79.66           C  
ATOM   2627  HB2 SER A 168      -8.432 -10.713 -17.795  1.00 79.66           H  
ATOM   2628  HB3 SER A 168      -6.816 -10.014 -17.575  1.00 79.66           H  
ATOM   2629  O   SER A 168      -7.761  -7.664 -18.426  1.00 79.66           O  
ATOM   2630  OG  SER A 168      -7.500 -11.166 -16.023  1.00 79.66           O  
ATOM   2631  HG  SER A 168      -7.282 -10.650 -15.243  1.00 79.66           H  
ATOM   2632  N   THR A 169      -9.908  -7.520 -17.791  1.00 78.26           N  
ATOM   2633  H   THR A 169     -10.604  -7.781 -17.107  1.00 78.26           H  
ATOM   2634  CA  THR A 169     -10.392  -6.856 -19.015  1.00 78.26           C  
ATOM   2635  HA  THR A 169      -9.544  -6.687 -19.680  1.00 78.26           H  
ATOM   2636  C   THR A 169     -11.056  -5.502 -18.788  1.00 78.26           C  
ATOM   2637  CB  THR A 169     -11.360  -7.745 -19.799  1.00 78.26           C  
ATOM   2638  HB  THR A 169     -11.761  -7.194 -20.650  1.00 78.26           H  
ATOM   2639  O   THR A 169     -11.362  -4.818 -19.763  1.00 78.26           O  
ATOM   2640  CG2 THR A 169     -10.670  -9.005 -20.324  1.00 78.26           C  
ATOM   2641 HG21 THR A 169     -11.366  -9.575 -20.939  1.00 78.26           H  
ATOM   2642 HG22 THR A 169     -10.335  -9.630 -19.496  1.00 78.26           H  
ATOM   2643 HG23 THR A 169      -9.811  -8.726 -20.934  1.00 78.26           H  
ATOM   2644  OG1 THR A 169     -12.410  -8.129 -18.946  1.00 78.26           O  
ATOM   2645  HG1 THR A 169     -13.132  -8.473 -19.477  1.00 78.26           H  
ATOM   2646  N   THR A 170     -11.264  -5.086 -17.541  1.00 87.97           N  
ATOM   2647  H   THR A 170     -10.962  -5.658 -16.765  1.00 87.97           H  
ATOM   2648  CA  THR A 170     -11.888  -3.794 -17.228  1.00 87.97           C  
ATOM   2649  HA  THR A 170     -11.881  -3.163 -18.117  1.00 87.97           H  
ATOM   2650  C   THR A 170     -11.081  -3.040 -16.173  1.00 87.97           C  
ATOM   2651  CB  THR A 170     -13.360  -3.969 -16.823  1.00 87.97           C  
ATOM   2652  HB  THR A 170     -13.810  -2.982 -16.714  1.00 87.97           H  
ATOM   2653  O   THR A 170     -10.056  -3.529 -15.703  1.00 87.97           O  
ATOM   2654  CG2 THR A 170     -14.193  -4.757 -17.832  1.00 87.97           C  
ATOM   2655 HG21 THR A 170     -13.864  -5.795 -17.885  1.00 87.97           H  
ATOM   2656 HG22 THR A 170     -15.240  -4.737 -17.531  1.00 87.97           H  
ATOM   2657 HG23 THR A 170     -14.101  -4.299 -18.817  1.00 87.97           H  
ATOM   2658  OG1 THR A 170     -13.454  -4.630 -15.594  1.00 87.97           O  
ATOM   2659  HG1 THR A 170     -12.991  -5.469 -15.658  1.00 87.97           H  
ATOM   2660  N   ASN A 171     -11.523  -1.832 -15.830  1.00 90.31           N  
ATOM   2661  H   ASN A 171     -12.421  -1.528 -16.179  1.00 90.31           H  
ATOM   2662  CA  ASN A 171     -10.909  -0.969 -14.826  1.00 90.31           C  
ATOM   2663  HA  ASN A 171     -10.229  -1.546 -14.200  1.00 90.31           H  
ATOM   2664  C   ASN A 171     -12.013  -0.391 -13.943  1.00 90.31           C  
ATOM   2665  CB  ASN A 171     -10.120   0.160 -15.516  1.00 90.31           C  
ATOM   2666  HB2 ASN A 171      -9.593   0.743 -14.760  1.00 90.31           H  
ATOM   2667  HB3 ASN A 171     -10.811   0.823 -16.036  1.00 90.31           H  
ATOM   2668  O   ASN A 171     -13.154  -0.256 -14.392  1.00 90.31           O  
ATOM   2669  CG  ASN A 171      -9.099  -0.379 -16.496  1.00 90.31           C  
ATOM   2670  ND2 ASN A 171      -9.337  -0.264 -17.782  1.00 90.31           N  
ATOM   2671 HD21 ASN A 171      -8.769  -0.827 -18.398  1.00 90.31           H  
ATOM   2672 HD22 ASN A 171     -10.172   0.199 -18.112  1.00 90.31           H  
ATOM   2673  OD1 ASN A 171      -8.097  -0.943 -16.121  1.00 90.31           O  
ATOM   2674  N   LEU A 172     -11.671   0.006 -12.721  1.00 93.94           N  
ATOM   2675  H   LEU A 172     -10.719  -0.121 -12.410  1.00 93.94           H  
ATOM   2676  CA  LEU A 172     -12.573   0.809 -11.905  1.00 93.94           C  
ATOM   2677  HA  LEU A 172     -13.522   0.283 -11.805  1.00 93.94           H  
ATOM   2678  C   LEU A 172     -12.855   2.145 -12.607  1.00 93.94           C  
ATOM   2679  CB  LEU A 172     -11.976   1.020 -10.506  1.00 93.94           C  
ATOM   2680  HB2 LEU A 172     -11.028   1.548 -10.610  1.00 93.94           H  
ATOM   2681  HB3 LEU A 172     -12.653   1.662  -9.941  1.00 93.94           H  
ATOM   2682  O   LEU A 172     -11.972   2.748 -13.222  1.00 93.94           O  
ATOM   2683  CG  LEU A 172     -11.741  -0.271  -9.698  1.00 93.94           C  
ATOM   2684  HG  LEU A 172     -11.021  -0.909 -10.210  1.00 93.94           H  
ATOM   2685  CD1 LEU A 172     -11.170   0.096  -8.334  1.00 93.94           C  
ATOM   2686 HD11 LEU A 172     -10.205   0.590  -8.446  1.00 93.94           H  
ATOM   2687 HD12 LEU A 172     -11.862   0.762  -7.819  1.00 93.94           H  
ATOM   2688 HD13 LEU A 172     -11.030  -0.804  -7.735  1.00 93.94           H  
ATOM   2689  CD2 LEU A 172     -13.032  -1.057  -9.480  1.00 93.94           C  
ATOM   2690 HD21 LEU A 172     -13.347  -1.505 -10.423  1.00 93.94           H  
ATOM   2691 HD22 LEU A 172     -13.815  -0.400  -9.101  1.00 93.94           H  
ATOM   2692 HD23 LEU A 172     -12.863  -1.863  -8.766  1.00 93.94           H  
ATOM   2693  N   PHE A 173     -14.095   2.613 -12.515  1.00 93.12           N  
ATOM   2694  H   PHE A 173     -14.764   2.075 -11.982  1.00 93.12           H  
ATOM   2695  CA  PHE A 173     -14.509   3.924 -13.020  1.00 93.12           C  
ATOM   2696  HA  PHE A 173     -13.945   4.165 -13.920  1.00 93.12           H  
ATOM   2697  C   PHE A 173     -14.204   5.028 -12.017  1.00 93.12           C  
ATOM   2698  CB  PHE A 173     -16.000   3.897 -13.369  1.00 93.12           C  
ATOM   2699  HB2 PHE A 173     -16.312   4.915 -13.602  1.00 93.12           H  
ATOM   2700  HB3 PHE A 173     -16.558   3.578 -12.488  1.00 93.12           H  
ATOM   2701  O   PHE A 173     -13.966   6.164 -12.423  1.00 93.12           O  
ATOM   2702  CG  PHE A 173     -16.406   3.019 -14.541  1.00 93.12           C  
ATOM   2703  CD1 PHE A 173     -15.461   2.313 -15.320  1.00 93.12           C  
ATOM   2704  HD1 PHE A 173     -14.405   2.342 -15.099  1.00 93.12           H  
ATOM   2705  CD2 PHE A 173     -17.774   2.921 -14.860  1.00 93.12           C  
ATOM   2706  HD2 PHE A 173     -18.507   3.456 -14.274  1.00 93.12           H  
ATOM   2707  CE1 PHE A 173     -15.885   1.517 -16.395  1.00 93.12           C  
ATOM   2708  HE1 PHE A 173     -15.163   0.956 -16.971  1.00 93.12           H  
ATOM   2709  CE2 PHE A 173     -18.195   2.128 -15.941  1.00 93.12           C  
ATOM   2710  HE2 PHE A 173     -19.244   2.048 -16.183  1.00 93.12           H  
ATOM   2711  CZ  PHE A 173     -17.251   1.424 -16.706  1.00 93.12           C  
ATOM   2712  HZ  PHE A 173     -17.584   0.800 -17.521  1.00 93.12           H  
ATOM   2713  N   GLY A 174     -14.140   4.674 -10.735  1.00 95.03           N  
ATOM   2714  H   GLY A 174     -14.364   3.724 -10.477  1.00 95.03           H  
ATOM   2715  CA  GLY A 174     -13.638   5.547  -9.697  1.00 95.03           C  
ATOM   2716  HA2 GLY A 174     -14.374   6.318  -9.470  1.00 95.03           H  
ATOM   2717  HA3 GLY A 174     -12.735   6.019 -10.084  1.00 95.03           H  
ATOM   2718  C   GLY A 174     -13.286   4.793  -8.424  1.00 95.03           C  
ATOM   2719  O   GLY A 174     -13.767   3.681  -8.197  1.00 95.03           O  
ATOM   2720  N   VAL A 175     -12.413   5.387  -7.617  1.00 97.21           N  
ATOM   2721  H   VAL A 175     -12.087   6.310  -7.866  1.00 97.21           H  
ATOM   2722  CA  VAL A 175     -12.025   4.840  -6.317  1.00 97.21           C  
ATOM   2723  HA  VAL A 175     -12.906   4.338  -5.918  1.00 97.21           H  
ATOM   2724  C   VAL A 175     -11.656   5.940  -5.331  1.00 97.21           C  
ATOM   2725  CB  VAL A 175     -10.921   3.768  -6.445  1.00 97.21           C  
ATOM   2726  HB  VAL A 175     -11.313   2.972  -7.079  1.00 97.21           H  
ATOM   2727  O   VAL A 175     -11.011   6.932  -5.682  1.00 97.21           O  
ATOM   2728  CG1 VAL A 175      -9.626   4.266  -7.093  1.00 97.21           C  
ATOM   2729 HG11 VAL A 175      -9.838   4.553  -8.123  1.00 97.21           H  
ATOM   2730 HG12 VAL A 175      -8.893   3.459  -7.116  1.00 97.21           H  
ATOM   2731 HG13 VAL A 175      -9.218   5.109  -6.534  1.00 97.21           H  
ATOM   2732  CG2 VAL A 175     -10.574   3.132  -5.097  1.00 97.21           C  
ATOM   2733 HG21 VAL A 175      -9.972   3.807  -4.489  1.00 97.21           H  
ATOM   2734 HG22 VAL A 175     -11.488   2.882  -4.557  1.00 97.21           H  
ATOM   2735 HG23 VAL A 175     -10.034   2.200  -5.264  1.00 97.21           H  
ATOM   2736  N   GLU A 176     -12.029   5.731  -4.075  1.00 97.79           N  
ATOM   2737  H   GLU A 176     -12.598   4.921  -3.876  1.00 97.79           H  
ATOM   2738  CA  GLU A 176     -11.621   6.547  -2.943  1.00 97.79           C  
ATOM   2739  HA  GLU A 176     -10.811   7.202  -3.261  1.00 97.79           H  
ATOM   2740  C   GLU A 176     -11.111   5.658  -1.807  1.00 97.79           C  
ATOM   2741  CB  GLU A 176     -12.798   7.423  -2.498  1.00 97.79           C  
ATOM   2742  HB2 GLU A 176     -13.217   7.919  -3.374  1.00 97.79           H  
ATOM   2743  HB3 GLU A 176     -13.575   6.815  -2.035  1.00 97.79           H  
ATOM   2744  O   GLU A 176     -11.818   4.760  -1.362  1.00 97.79           O  
ATOM   2745  CG  GLU A 176     -12.317   8.488  -1.517  1.00 97.79           C  
ATOM   2746  HG2 GLU A 176     -12.035   8.021  -0.573  1.00 97.79           H  
ATOM   2747  HG3 GLU A 176     -11.437   8.969  -1.945  1.00 97.79           H  
ATOM   2748  CD  GLU A 176     -13.377   9.558  -1.290  1.00 97.79           C  
ATOM   2749  OE1 GLU A 176     -14.129   9.453  -0.303  1.00 97.79           O  
ATOM   2750  OE2 GLU A 176     -13.405  10.523  -2.085  1.00 97.79           O  
ATOM   2751  N   MET A 177      -9.898   5.914  -1.312  1.00 98.35           N  
ATOM   2752  H   MET A 177      -9.417   6.731  -1.661  1.00 98.35           H  
ATOM   2753  CA  MET A 177      -9.407   5.303  -0.071  1.00 98.35           C  
ATOM   2754  HA  MET A 177     -10.040   4.459   0.203  1.00 98.35           H  
ATOM   2755  C   MET A 177      -9.459   6.331   1.045  1.00 98.35           C  
ATOM   2756  CB  MET A 177      -7.972   4.791  -0.176  1.00 98.35           C  
ATOM   2757  HB2 MET A 177      -7.304   5.639  -0.324  1.00 98.35           H  
ATOM   2758  HB3 MET A 177      -7.706   4.334   0.776  1.00 98.35           H  
ATOM   2759  O   MET A 177      -9.013   7.469   0.863  1.00 98.35           O  
ATOM   2760  CG  MET A 177      -7.728   3.775  -1.284  1.00 98.35           C  
ATOM   2761  HG2 MET A 177      -8.095   4.180  -2.227  1.00 98.35           H  
ATOM   2762  HG3 MET A 177      -8.272   2.854  -1.075  1.00 98.35           H  
ATOM   2763  SD  MET A 177      -5.964   3.410  -1.454  1.00 98.35           S  
ATOM   2764  CE  MET A 177      -5.670   2.395   0.021  1.00 98.35           C  
ATOM   2765  HE1 MET A 177      -6.361   1.552   0.031  1.00 98.35           H  
ATOM   2766  HE2 MET A 177      -4.648   2.014   0.003  1.00 98.35           H  
ATOM   2767  HE3 MET A 177      -5.810   2.992   0.922  1.00 98.35           H  
ATOM   2768  N   LYS A 178      -9.941   5.924   2.216  1.00 98.53           N  
ATOM   2769  H   LYS A 178     -10.313   4.987   2.283  1.00 98.53           H  
ATOM   2770  CA  LYS A 178     -10.132   6.810   3.360  1.00 98.53           C  
ATOM   2771  HA  LYS A 178      -9.388   7.605   3.302  1.00 98.53           H  
ATOM   2772  C   LYS A 178      -9.902   6.091   4.685  1.00 98.53           C  
ATOM   2773  CB  LYS A 178     -11.523   7.455   3.242  1.00 98.53           C  
ATOM   2774  HB2 LYS A 178     -11.601   8.252   3.981  1.00 98.53           H  
ATOM   2775  HB3 LYS A 178     -11.599   7.923   2.260  1.00 98.53           H  
ATOM   2776  O   LYS A 178     -10.152   4.895   4.801  1.00 98.53           O  
ATOM   2777  CG  LYS A 178     -12.678   6.447   3.418  1.00 98.53           C  
ATOM   2778  HG2 LYS A 178     -12.707   6.130   4.460  1.00 98.53           H  
ATOM   2779  HG3 LYS A 178     -12.494   5.562   2.809  1.00 98.53           H  
ATOM   2780  CD  LYS A 178     -14.061   6.989   3.036  1.00 98.53           C  
ATOM   2781  HD2 LYS A 178     -14.826   6.289   3.372  1.00 98.53           H  
ATOM   2782  HD3 LYS A 178     -14.240   7.957   3.505  1.00 98.53           H  
ATOM   2783  CE  LYS A 178     -14.145   7.133   1.521  1.00 98.53           C  
ATOM   2784  HE2 LYS A 178     -13.421   7.884   1.205  1.00 98.53           H  
ATOM   2785  HE3 LYS A 178     -13.893   6.184   1.048  1.00 98.53           H  
ATOM   2786  NZ  LYS A 178     -15.483   7.551   1.065  1.00 98.53           N  
ATOM   2787  HZ1 LYS A 178     -15.984   8.100   1.749  1.00 98.53           H  
ATOM   2788  HZ2 LYS A 178     -15.376   8.172   0.276  1.00 98.53           H  
ATOM   2789  HZ3 LYS A 178     -16.036   6.741   0.824  1.00 98.53           H  
ATOM   2790  N   ILE A 179      -9.407   6.821   5.678  1.00 98.57           N  
ATOM   2791  H   ILE A 179      -9.267   7.807   5.511  1.00 98.57           H  
ATOM   2792  CA  ILE A 179      -9.068   6.286   7.002  1.00 98.57           C  
ATOM   2793  HA  ILE A 179      -9.372   5.240   7.032  1.00 98.57           H  
ATOM   2794  C   ILE A 179      -9.857   6.994   8.096  1.00 98.57           C  
ATOM   2795  CB  ILE A 179      -7.549   6.333   7.278  1.00 98.57           C  
ATOM   2796  HB  ILE A 179      -7.381   5.930   8.276  1.00 98.57           H  
ATOM   2797  O   ILE A 179     -10.094   8.198   8.007  1.00 98.57           O  
ATOM   2798  CG1 ILE A 179      -6.992   7.778   7.246  1.00 98.57           C  
ATOM   2799 HG12 ILE A 179      -7.537   8.382   7.971  1.00 98.57           H  
ATOM   2800 HG13 ILE A 179      -7.150   8.210   6.258  1.00 98.57           H  
ATOM   2801  CG2 ILE A 179      -6.828   5.408   6.286  1.00 98.57           C  
ATOM   2802 HG21 ILE A 179      -7.264   4.411   6.334  1.00 98.57           H  
ATOM   2803 HG22 ILE A 179      -5.773   5.329   6.549  1.00 98.57           H  
ATOM   2804 HG23 ILE A 179      -6.923   5.788   5.269  1.00 98.57           H  
ATOM   2805  CD1 ILE A 179      -5.507   7.907   7.600  1.00 98.57           C  
ATOM   2806 HD11 ILE A 179      -5.330   7.487   8.590  1.00 98.57           H  
ATOM   2807 HD12 ILE A 179      -4.889   7.395   6.864  1.00 98.57           H  
ATOM   2808 HD13 ILE A 179      -5.232   8.962   7.607  1.00 98.57           H  
ATOM   2809  N   ARG A 180     -10.230   6.271   9.148  1.00 98.00           N  
ATOM   2810  H   ARG A 180     -10.036   5.280   9.144  1.00 98.00           H  
ATOM   2811  CA  ARG A 180     -10.910   6.839  10.321  1.00 98.00           C  
ATOM   2812  HA  ARG A 180     -10.771   7.920  10.326  1.00 98.00           H  
ATOM   2813  C   ARG A 180     -10.285   6.288  11.590  1.00 98.00           C  
ATOM   2814  CB  ARG A 180     -12.420   6.576  10.220  1.00 98.00           C  
ATOM   2815  HB2 ARG A 180     -12.606   5.502  10.177  1.00 98.00           H  
ATOM   2816  HB3 ARG A 180     -12.774   7.027   9.293  1.00 98.00           H  
ATOM   2817  O   ARG A 180      -9.870   5.133  11.636  1.00 98.00           O  
ATOM   2818  CG  ARG A 180     -13.237   7.188  11.367  1.00 98.00           C  
ATOM   2819  HG2 ARG A 180     -12.950   8.232  11.497  1.00 98.00           H  
ATOM   2820  HG3 ARG A 180     -13.035   6.654  12.296  1.00 98.00           H  
ATOM   2821  CD  ARG A 180     -14.742   7.131  11.073  1.00 98.00           C  
ATOM   2822  HD2 ARG A 180     -14.925   7.554  10.085  1.00 98.00           H  
ATOM   2823  HD3 ARG A 180     -15.272   7.734  11.810  1.00 98.00           H  
ATOM   2824  NE  ARG A 180     -15.253   5.753  11.122  1.00 98.00           N  
ATOM   2825  HE  ARG A 180     -14.606   5.005  11.327  1.00 98.00           H  
ATOM   2826  NH1 ARG A 180     -17.395   6.114  10.393  1.00 98.00           N  
ATOM   2827 HH11 ARG A 180     -18.265   5.726  10.060  1.00 98.00           H  
ATOM   2828 HH12 ARG A 180     -17.223   7.105  10.309  1.00 98.00           H  
ATOM   2829  NH2 ARG A 180     -16.665   4.032  10.741  1.00 98.00           N  
ATOM   2830 HH21 ARG A 180     -15.869   3.444  10.942  1.00 98.00           H  
ATOM   2831 HH22 ARG A 180     -17.451   3.654  10.231  1.00 98.00           H  
ATOM   2832  CZ  ARG A 180     -16.442   5.312  10.760  1.00 98.00           C  
ATOM   2833  N   LYS A 181     -10.152   7.140  12.607  1.00 97.29           N  
ATOM   2834  H   LYS A 181     -10.580   8.051  12.522  1.00 97.29           H  
ATOM   2835  CA  LYS A 181      -9.621   6.725  13.907  1.00 97.29           C  
ATOM   2836  HA  LYS A 181      -8.750   6.092  13.738  1.00 97.29           H  
ATOM   2837  C   LYS A 181     -10.677   5.893  14.629  1.00 97.29           C  
ATOM   2838  CB  LYS A 181      -9.191   7.947  14.729  1.00 97.29           C  
ATOM   2839  HB2 LYS A 181      -8.575   8.596  14.106  1.00 97.29           H  
ATOM   2840  HB3 LYS A 181     -10.070   8.505  15.051  1.00 97.29           H  
ATOM   2841  O   LYS A 181     -11.817   6.331  14.748  1.00 97.29           O  
ATOM   2842  CG  LYS A 181      -8.373   7.509  15.951  1.00 97.29           C  
ATOM   2843  HG2 LYS A 181      -7.538   6.899  15.607  1.00 97.29           H  
ATOM   2844  HG3 LYS A 181      -8.994   6.909  16.616  1.00 97.29           H  
ATOM   2845  CD  LYS A 181      -7.823   8.710  16.727  1.00 97.29           C  
ATOM   2846  HD2 LYS A 181      -8.645   9.266  17.178  1.00 97.29           H  
ATOM   2847  HD3 LYS A 181      -7.274   9.355  16.041  1.00 97.29           H  
ATOM   2848  CE  LYS A 181      -6.877   8.176  17.807  1.00 97.29           C  
ATOM   2849  HE2 LYS A 181      -7.451   7.594  18.528  1.00 97.29           H  
ATOM   2850  HE3 LYS A 181      -6.175   7.497  17.323  1.00 97.29           H  
ATOM   2851  NZ  LYS A 181      -6.118   9.255  18.482  1.00 97.29           N  
ATOM   2852  HZ1 LYS A 181      -5.695   9.861  17.794  1.00 97.29           H  
ATOM   2853  HZ2 LYS A 181      -5.359   8.847  19.008  1.00 97.29           H  
ATOM   2854  HZ3 LYS A 181      -6.716   9.787  19.098  1.00 97.29           H  
ATOM   2855  N   ILE A 182     -10.283   4.739  15.147  1.00 94.94           N  
ATOM   2856  H   ILE A 182      -9.318   4.463  15.037  1.00 94.94           H  
ATOM   2857  CA  ILE A 182     -11.156   3.881  15.947  1.00 94.94           C  
ATOM   2858  HA  ILE A 182     -12.163   3.913  15.531  1.00 94.94           H  
ATOM   2859  C   ILE A 182     -11.185   4.452  17.363  1.00 94.94           C  
ATOM   2860  CB  ILE A 182     -10.672   2.417  15.911  1.00 94.94           C  
ATOM   2861  HB  ILE A 182      -9.687   2.373  16.376  1.00 94.94           H  
ATOM   2862  O   ILE A 182     -10.145   4.549  18.020  1.00 94.94           O  
ATOM   2863  CG1 ILE A 182     -10.543   1.927  14.451  1.00 94.94           C  
ATOM   2864 HG12 ILE A 182      -9.935   2.625  13.876  1.00 94.94           H  
ATOM   2865 HG13 ILE A 182     -11.526   1.877  13.982  1.00 94.94           H  
ATOM   2866  CG2 ILE A 182     -11.629   1.512  16.709  1.00 94.94           C  
ATOM   2867 HG21 ILE A 182     -11.692   1.841  17.746  1.00 94.94           H  
ATOM   2868 HG22 ILE A 182     -11.266   0.484  16.706  1.00 94.94           H  
ATOM   2869 HG23 ILE A 182     -12.625   1.540  16.267  1.00 94.94           H  
ATOM   2870  CD1 ILE A 182      -9.853   0.572  14.335  1.00 94.94           C  
ATOM   2871 HD11 ILE A 182      -9.008   0.512  15.021  1.00 94.94           H  
ATOM   2872 HD12 ILE A 182      -9.472   0.485  13.317  1.00 94.94           H  
ATOM   2873 HD13 ILE A 182     -10.555  -0.236  14.538  1.00 94.94           H  
ATOM   2874  N   VAL A 183     -12.366   4.861  17.820  1.00 84.84           N  
ATOM   2875  H   VAL A 183     -13.177   4.756  17.228  1.00 84.84           H  
ATOM   2876  CA  VAL A 183     -12.588   5.253  19.214  1.00 84.84           C  
ATOM   2877  HA  VAL A 183     -11.657   5.624  19.643  1.00 84.84           H  
ATOM   2878  C   VAL A 183     -12.993   3.992  19.969  1.00 84.84           C  
ATOM   2879  CB  VAL A 183     -13.634   6.378  19.336  1.00 84.84           C  
ATOM   2880  HB  VAL A 183     -14.604   6.019  18.992  1.00 84.84           H  
ATOM   2881  O   VAL A 183     -14.048   3.424  19.696  1.00 84.84           O  
ATOM   2882  CG1 VAL A 183     -13.761   6.851  20.789  1.00 84.84           C  
ATOM   2883 HG11 VAL A 183     -14.089   6.026  21.421  1.00 84.84           H  
ATOM   2884 HG12 VAL A 183     -12.802   7.214  21.159  1.00 84.84           H  
ATOM   2885 HG13 VAL A 183     -14.504   7.645  20.859  1.00 84.84           H  
ATOM   2886  CG2 VAL A 183     -13.237   7.596  18.484  1.00 84.84           C  
ATOM   2887 HG21 VAL A 183     -12.250   7.954  18.778  1.00 84.84           H  
ATOM   2888 HG22 VAL A 183     -13.969   8.392  18.622  1.00 84.84           H  
ATOM   2889 HG23 VAL A 183     -13.225   7.329  17.428  1.00 84.84           H  
ATOM   2890  N   THR A 184     -12.110   3.520  20.845  1.00 69.61           N  
ATOM   2891  H   THR A 184     -11.258   4.039  21.002  1.00 69.61           H  
ATOM   2892  CA  THR A 184     -12.407   2.463  21.823  1.00 69.61           C  
ATOM   2893  HA  THR A 184     -13.086   1.728  21.391  1.00 69.61           H  
ATOM   2894  C   THR A 184     -13.108   3.033  23.038  1.00 69.61           C  
ATOM   2895  CB  THR A 184     -11.143   1.760  22.304  1.00 69.61           C  
ATOM   2896  HB  THR A 184     -11.398   1.085  23.122  1.00 69.61           H  
ATOM   2897  O   THR A 184     -12.670   4.127  23.465  1.00 69.61           O  
ATOM   2898  CG2 THR A 184     -10.473   0.953  21.193  1.00 69.61           C  
ATOM   2899 HG21 THR A 184      -9.595   0.448  21.595  1.00 69.61           H  
ATOM   2900 HG22 THR A 184     -10.169   1.614  20.381  1.00 69.61           H  
ATOM   2901 HG23 THR A 184     -11.175   0.211  20.812  1.00 69.61           H  
ATOM   2902  OG1 THR A 184     -10.259   2.749  22.776  1.00 69.61           O  
ATOM   2903  HG1 THR A 184     -10.842   3.360  23.233  1.00 69.61           H  
ATOM   2904  OXT THR A 184     -13.976   2.308  23.556  1.00 69.61           O  
TER    2905      THR A 184                                                       
END   
