# Supplementary material for: Nuclear genome of Bulinus truncatus, an intermediate host of the carcinogenic human blood fluke Schistosoma haematobium
Source: Nat Commun. 2022 Feb 21;13:977. doi: 10.1038/s41467-022-28634-9 (PMC8861042; doi:10.1038/s41467-022-28634-9)
Supplement: Supplementary file 6 — Supplementary Data 3 [file 41467_2022_28634_MOESM6_ESM.zip › Supplementary_Data_3/btru_063402-t1.mature.pep.pdb]

ATOM      1  N   SER A   1       7.105   7.384  19.020  1.00 38.02           N  
ATOM      2  H   SER A   1       7.503   6.699  18.394  1.00 38.02           H  
ATOM      3  H2  SER A   1       7.379   8.318  18.748  1.00 38.02           H  
ATOM      4  H3  SER A   1       7.442   7.193  19.953  1.00 38.02           H  
ATOM      5  CA  SER A   1       5.640   7.249  19.056  1.00 38.02           C  
ATOM      6  HA  SER A   1       5.222   7.425  18.065  1.00 38.02           H  
ATOM      7  C   SER A   1       5.085   8.292  20.014  1.00 38.02           C  
ATOM      8  CB  SER A   1       5.255   5.838  19.513  1.00 38.02           C  
ATOM      9  HB2 SER A   1       5.460   5.123  18.716  1.00 38.02           H  
ATOM     10  HB3 SER A   1       4.193   5.804  19.753  1.00 38.02           H  
ATOM     11  O   SER A   1       5.521   8.368  21.154  1.00 38.02           O  
ATOM     12  OG  SER A   1       6.021   5.497  20.648  1.00 38.02           O  
ATOM     13  HG  SER A   1       5.636   4.722  21.064  1.00 38.02           H  
ATOM     14  N   SER A   2       4.200   9.170  19.547  1.00 43.64           N  
ATOM     15  H   SER A   2       3.870   9.112  18.594  1.00 43.64           H  
ATOM     16  CA  SER A   2       3.460  10.103  20.405  1.00 43.64           C  
ATOM     17  HA  SER A   2       4.027  10.328  21.308  1.00 43.64           H  
ATOM     18  C   SER A   2       2.144   9.431  20.801  1.00 43.64           C  
ATOM     19  CB  SER A   2       3.223  11.423  19.658  1.00 43.64           C  
ATOM     20  HB2 SER A   2       4.175  11.935  19.522  1.00 43.64           H  
ATOM     21  HB3 SER A   2       2.562  12.063  20.242  1.00 43.64           H  
ATOM     22  O   SER A   2       1.299   9.216  19.933  1.00 43.64           O  
ATOM     23  OG  SER A   2       2.649  11.166  18.390  1.00 43.64           O  
ATOM     24  HG  SER A   2       1.822  10.705  18.546  1.00 43.64           H  
ATOM     25  N   MET A   3       2.007   9.055  22.076  1.00 51.13           N  
ATOM     26  H   MET A   3       2.760   9.255  22.719  1.00 51.13           H  
ATOM     27  CA  MET A   3       0.799   8.427  22.631  1.00 51.13           C  
ATOM     28  HA  MET A   3       0.633   7.471  22.136  1.00 51.13           H  
ATOM     29  C   MET A   3      -0.434   9.314  22.389  1.00 51.13           C  
ATOM     30  CB  MET A   3       0.984   8.176  24.143  1.00 51.13           C  
ATOM     31  HB2 MET A   3       1.260   9.110  24.631  1.00 51.13           H  
ATOM     32  HB3 MET A   3       0.039   7.838  24.568  1.00 51.13           H  
ATOM     33  O   MET A   3      -0.365  10.532  22.565  1.00 51.13           O  
ATOM     34  CG  MET A   3       2.052   7.117  24.448  1.00 51.13           C  
ATOM     35  HG2 MET A   3       2.957   7.376  23.898  1.00 51.13           H  
ATOM     36  HG3 MET A   3       1.713   6.145  24.090  1.00 51.13           H  
ATOM     37  SD  MET A   3       2.513   6.988  26.201  1.00 51.13           S  
ATOM     38  CE  MET A   3       1.267   5.822  26.812  1.00 51.13           C  
ATOM     39  HE1 MET A   3       1.427   5.645  27.875  1.00 51.13           H  
ATOM     40  HE2 MET A   3       1.355   4.879  26.273  1.00 51.13           H  
ATOM     41  HE3 MET A   3       0.270   6.236  26.660  1.00 51.13           H  
ATOM     42  N   CYS A   4      -1.559   8.706  22.001  1.00 50.91           N  
ATOM     43  H   CYS A   4      -1.539   7.714  21.815  1.00 50.91           H  
ATOM     44  CA  CYS A   4      -2.839   9.401  21.861  1.00 50.91           C  
ATOM     45  HA  CYS A   4      -2.723  10.174  21.101  1.00 50.91           H  
ATOM     46  C   CYS A   4      -3.274  10.047  23.186  1.00 50.91           C  
ATOM     47  CB  CYS A   4      -3.938   8.407  21.439  1.00 50.91           C  
ATOM     48  HB2 CYS A   4      -3.995   7.612  22.183  1.00 50.91           H  
ATOM     49  HB3 CYS A   4      -4.891   8.935  21.454  1.00 50.91           H  
ATOM     50  O   CYS A   4      -3.371   9.328  24.186  1.00 50.91           O  
ATOM     51  SG  CYS A   4      -3.772   7.648  19.815  1.00 50.91           S  
ATOM     52  N   PRO A   5      -3.616  11.350  23.226  1.00 49.45           N  
ATOM     53  CA  PRO A   5      -4.314  11.907  24.375  1.00 49.45           C  
ATOM     54  HA  PRO A   5      -3.730  11.709  25.274  1.00 49.45           H  
ATOM     55  C   PRO A   5      -5.685  11.230  24.522  1.00 49.45           C  
ATOM     56  CB  PRO A   5      -4.368  13.420  24.158  1.00 49.45           C  
ATOM     57  HB2 PRO A   5      -3.507  13.883  24.639  1.00 49.45           H  
ATOM     58  HB3 PRO A   5      -5.293  13.858  24.535  1.00 49.45           H  
ATOM     59  O   PRO A   5      -6.354  10.897  23.544  1.00 49.45           O  
ATOM     60  CG  PRO A   5      -4.243  13.578  22.643  1.00 49.45           C  
ATOM     61  HG2 PRO A   5      -5.237  13.553  22.197  1.00 49.45           H  
ATOM     62  HG3 PRO A   5      -3.733  14.503  22.376  1.00 49.45           H  
ATOM     63  CD  PRO A   5      -3.457  12.350  22.182  1.00 49.45           C  
ATOM     64  HD2 PRO A   5      -3.854  11.999  21.230  1.00 49.45           H  
ATOM     65  HD3 PRO A   5      -2.401  12.600  22.083  1.00 49.45           H  
ATOM     66  N   VAL A   6      -6.047  10.962  25.774  1.00 46.26           N  
ATOM     67  H   VAL A   6      -5.434  11.319  26.493  1.00 46.26           H  
ATOM     68  CA  VAL A   6      -7.053   9.991  26.223  1.00 46.26           C  
ATOM     69  HA  VAL A   6      -6.810   9.031  25.767  1.00 46.26           H  
ATOM     70  C   VAL A   6      -8.474  10.364  25.780  1.00 46.26           C  
ATOM     71  CB  VAL A   6      -6.942   9.821  27.759  1.00 46.26           C  
ATOM     72  HB  VAL A   6      -7.235  10.750  28.248  1.00 46.26           H  
ATOM     73  O   VAL A   6      -9.266  10.911  26.540  1.00 46.26           O  
ATOM     74  CG1 VAL A   6      -7.827   8.686  28.294  1.00 46.26           C  
ATOM     75 HG11 VAL A   6      -8.878   8.903  28.101  1.00 46.26           H  
ATOM     76 HG12 VAL A   6      -7.697   8.597  29.372  1.00 46.26           H  
ATOM     77 HG13 VAL A   6      -7.555   7.743  27.819  1.00 46.26           H  
ATOM     78  CG2 VAL A   6      -5.499   9.502  28.188  1.00 46.26           C  
ATOM     79 HG21 VAL A   6      -4.837  10.345  27.990  1.00 46.26           H  
ATOM     80 HG22 VAL A   6      -5.131   8.624  27.656  1.00 46.26           H  
ATOM     81 HG23 VAL A   6      -5.464   9.309  29.260  1.00 46.26           H  
ATOM     82  N   ALA A   7      -8.830  10.002  24.552  1.00 47.91           N  
ATOM     83  H   ALA A   7      -8.092   9.774  23.901  1.00 47.91           H  
ATOM     84  CA  ALA A   7     -10.207   9.809  24.123  1.00 47.91           C  
ATOM     85  HA  ALA A   7     -10.855   9.776  24.999  1.00 47.91           H  
ATOM     86  C   ALA A   7     -10.287   8.456  23.406  1.00 47.91           C  
ATOM     87  CB  ALA A   7     -10.658  10.992  23.257  1.00 47.91           C  
ATOM     88  HB1 ALA A   7     -10.586  11.916  23.831  1.00 47.91           H  
ATOM     89  HB2 ALA A   7     -11.690  10.850  22.937  1.00 47.91           H  
ATOM     90  HB3 ALA A   7     -10.019  11.072  22.378  1.00 47.91           H  
ATOM     91  O   ALA A   7      -9.626   8.232  22.395  1.00 47.91           O  
ATOM     92  N   LYS A   8     -11.079   7.520  23.950  1.00 51.29           N  
ATOM     93  H   LYS A   8     -11.556   7.757  24.808  1.00 51.29           H  
ATOM     94  CA  LYS A   8     -11.319   6.198  23.347  1.00 51.29           C  
ATOM     95  HA  LYS A   8     -10.365   5.762  23.051  1.00 51.29           H  
ATOM     96  C   LYS A   8     -12.153   6.348  22.077  1.00 51.29           C  
ATOM     97  CB  LYS A   8     -12.005   5.237  24.336  1.00 51.29           C  
ATOM     98  HB2 LYS A   8     -12.872   5.729  24.776  1.00 51.29           H  
ATOM     99  HB3 LYS A   8     -12.358   4.371  23.774  1.00 51.29           H  
ATOM    100  O   LYS A   8     -13.360   6.124  22.103  1.00 51.29           O  
ATOM    101  CG  LYS A   8     -11.090   4.714  25.449  1.00 51.29           C  
ATOM    102  HG2 LYS A   8     -10.746   5.547  26.062  1.00 51.29           H  
ATOM    103  HG3 LYS A   8     -10.228   4.216  25.004  1.00 51.29           H  
ATOM    104  CD  LYS A   8     -11.867   3.715  26.322  1.00 51.29           C  
ATOM    105  HD2 LYS A   8     -12.214   2.892  25.697  1.00 51.29           H  
ATOM    106  HD3 LYS A   8     -12.729   4.218  26.759  1.00 51.29           H  
ATOM    107  CE  LYS A   8     -10.977   3.160  27.440  1.00 51.29           C  
ATOM    108  HE2 LYS A   8     -10.115   2.672  26.985  1.00 51.29           H  
ATOM    109  HE3 LYS A   8     -10.606   3.993  28.037  1.00 51.29           H  
ATOM    110  NZ  LYS A   8     -11.710   2.198  28.304  1.00 51.29           N  
ATOM    111  HZ1 LYS A   8     -12.039   1.411  27.764  1.00 51.29           H  
ATOM    112  HZ2 LYS A   8     -12.501   2.641  28.750  1.00 51.29           H  
ATOM    113  HZ3 LYS A   8     -11.102   1.843  29.028  1.00 51.29           H  
ATOM    114  N   VAL A   9     -11.533   6.776  20.988  1.00 58.36           N  
ATOM    115  H   VAL A   9     -10.577   7.091  21.068  1.00 58.36           H  
ATOM    116  CA  VAL A   9     -12.127   6.699  19.658  1.00 58.36           C  
ATOM    117  HA  VAL A   9     -13.214   6.692  19.741  1.00 58.36           H  
ATOM    118  C   VAL A   9     -11.683   5.380  19.041  1.00 58.36           C  
ATOM    119  CB  VAL A   9     -11.745   7.902  18.791  1.00 58.36           C  
ATOM    120  HB  VAL A   9     -10.674   7.892  18.593  1.00 58.36           H  
ATOM    121  O   VAL A   9     -10.488   5.109  18.934  1.00 58.36           O  
ATOM    122  CG1 VAL A   9     -12.506   7.790  17.473  1.00 58.36           C  
ATOM    123 HG11 VAL A   9     -12.267   6.854  16.967  1.00 58.36           H  
ATOM    124 HG12 VAL A   9     -13.584   7.862  17.624  1.00 58.36           H  
ATOM    125 HG13 VAL A   9     -12.179   8.583  16.800  1.00 58.36           H  
ATOM    126  CG2 VAL A   9     -12.117   9.227  19.470  1.00 58.36           C  
ATOM    127 HG21 VAL A   9     -11.525   9.368  20.375  1.00 58.36           H  
ATOM    128 HG22 VAL A   9     -13.180   9.251  19.711  1.00 58.36           H  
ATOM    129 HG23 VAL A   9     -11.886  10.048  18.792  1.00 58.36           H  
ATOM    130  N   THR A  10     -12.646   4.530  18.700  1.00 65.92           N  
ATOM    131  H   THR A  10     -13.615   4.776  18.844  1.00 65.92           H  
ATOM    132  CA  THR A  10     -12.385   3.256  18.024  1.00 65.92           C  
ATOM    133  HA  THR A  10     -11.453   2.829  18.394  1.00 65.92           H  
ATOM    134  C   THR A  10     -12.196   3.482  16.529  1.00 65.92           C  
ATOM    135  CB  THR A  10     -13.518   2.253  18.305  1.00 65.92           C  
ATOM    136  HB  THR A  10     -13.453   1.416  17.610  1.00 65.92           H  
ATOM    137  O   THR A  10     -11.201   3.026  15.971  1.00 65.92           O  
ATOM    138  CG2 THR A  10     -13.416   1.725  19.738  1.00 65.92           C  
ATOM    139 HG21 THR A  10     -14.199   0.986  19.906  1.00 65.92           H  
ATOM    140 HG22 THR A  10     -12.445   1.254  19.894  1.00 65.92           H  
ATOM    141 HG23 THR A  10     -13.538   2.543  20.449  1.00 65.92           H  
ATOM    142  OG1 THR A  10     -14.783   2.877  18.198  1.00 65.92           O  
ATOM    143  HG1 THR A  10     -15.241   2.498  17.445  1.00 65.92           H  
ATOM    144  N   GLU A  11     -13.112   4.241  15.927  1.00 78.26           N  
ATOM    145  H   GLU A  11     -13.827   4.653  16.509  1.00 78.26           H  
ATOM    146  CA  GLU A  11     -13.345   4.399  14.486  1.00 78.26           C  
ATOM    147  HA  GLU A  11     -12.415   4.277  13.930  1.00 78.26           H  
ATOM    148  C   GLU A  11     -13.889   5.819  14.187  1.00 78.26           C  
ATOM    149  CB  GLU A  11     -14.336   3.288  14.060  1.00 78.26           C  
ATOM    150  HB2 GLU A  11     -15.121   3.205  14.812  1.00 78.26           H  
ATOM    151  HB3 GLU A  11     -14.800   3.544  13.108  1.00 78.26           H  
ATOM    152  O   GLU A  11     -14.086   6.623  15.103  1.00 78.26           O  
ATOM    153  CG  GLU A  11     -13.616   1.932  13.891  1.00 78.26           C  
ATOM    154  HG2 GLU A  11     -13.229   1.898  12.872  1.00 78.26           H  
ATOM    155  HG3 GLU A  11     -12.738   1.889  14.535  1.00 78.26           H  
ATOM    156  CD  GLU A  11     -14.430   0.663  14.196  1.00 78.26           C  
ATOM    157  OE1 GLU A  11     -13.795  -0.305  14.705  1.00 78.26           O  
ATOM    158  OE2 GLU A  11     -15.660   0.647  14.024  1.00 78.26           O  
ATOM    159  N   CYS A  12     -14.123   6.154  12.916  1.00 87.81           N  
ATOM    160  H   CYS A  12     -14.016   5.453  12.196  1.00 87.81           H  
ATOM    161  CA  CYS A  12     -14.540   7.498  12.494  1.00 87.81           C  
ATOM    162  HA  CYS A  12     -13.937   8.225  13.039  1.00 87.81           H  
ATOM    163  C   CYS A  12     -16.008   7.855  12.805  1.00 87.81           C  
ATOM    164  CB  CYS A  12     -14.227   7.650  11.005  1.00 87.81           C  
ATOM    165  HB2 CYS A  12     -14.672   6.810  10.472  1.00 87.81           H  
ATOM    166  HB3 CYS A  12     -14.680   8.569  10.634  1.00 87.81           H  
ATOM    167  O   CYS A  12     -16.383   9.022  12.682  1.00 87.81           O  
ATOM    168  SG  CYS A  12     -12.461   7.694  10.636  1.00 87.81           S  
ATOM    169  N   ASP A  13     -16.819   6.899  13.264  1.00 78.19           N  
ATOM    170  H   ASP A  13     -16.494   5.945  13.195  1.00 78.19           H  
ATOM    171  CA  ASP A  13     -18.272   7.052  13.463  1.00 78.19           C  
ATOM    172  HA  ASP A  13     -18.727   7.323  12.510  1.00 78.19           H  
ATOM    173  C   ASP A  13     -18.659   8.113  14.502  1.00 78.19           C  
ATOM    174  CB  ASP A  13     -18.874   5.712  13.906  1.00 78.19           C  
ATOM    175  HB2 ASP A  13     -19.954   5.824  13.998  1.00 78.19           H  
ATOM    176  HB3 ASP A  13     -18.475   5.457  14.888  1.00 78.19           H  
ATOM    177  O   ASP A  13     -19.754   8.670  14.476  1.00 78.19           O  
ATOM    178  CG  ASP A  13     -18.589   4.567  12.936  1.00 78.19           C  
ATOM    179  OD1 ASP A  13     -18.275   4.866  11.763  1.00 78.19           O  
ATOM    180  OD2 ASP A  13     -18.599   3.425  13.433  1.00 78.19           O  
ATOM    181  N   ARG A  14     -17.756   8.459  15.424  1.00 77.41           N  
ATOM    182  H   ARG A  14     -16.854   8.004  15.386  1.00 77.41           H  
ATOM    183  CA  ARG A  14     -18.019   9.539  16.392  1.00 77.41           C  
ATOM    184  HA  ARG A  14     -19.031   9.420  16.779  1.00 77.41           H  
ATOM    185  C   ARG A  14     -18.018  10.930  15.770  1.00 77.41           C  
ATOM    186  CB  ARG A  14     -17.027   9.477  17.549  1.00 77.41           C  
ATOM    187  HB2 ARG A  14     -16.007   9.415  17.170  1.00 77.41           H  
ATOM    188  HB3 ARG A  14     -17.124  10.387  18.140  1.00 77.41           H  
ATOM    189  O   ARG A  14     -18.489  11.869  16.403  1.00 77.41           O  
ATOM    190  CG  ARG A  14     -17.341   8.277  18.441  1.00 77.41           C  
ATOM    191  HG2 ARG A  14     -18.402   8.271  18.689  1.00 77.41           H  
ATOM    192  HG3 ARG A  14     -17.083   7.351  17.927  1.00 77.41           H  
ATOM    193  CD  ARG A  14     -16.531   8.406  19.725  1.00 77.41           C  
ATOM    194  HD2 ARG A  14     -15.471   8.395  19.472  1.00 77.41           H  
ATOM    195  HD3 ARG A  14     -16.776   9.356  20.198  1.00 77.41           H  
ATOM    196  NE  ARG A  14     -16.836   7.305  20.646  1.00 77.41           N  
ATOM    197  HE  ARG A  14     -17.469   6.594  20.311  1.00 77.41           H  
ATOM    198  NH1 ARG A  14     -15.526   8.051  22.364  1.00 77.41           N  
ATOM    199 HH11 ARG A  14     -15.003   7.832  23.199  1.00 77.41           H  
ATOM    200 HH12 ARG A  14     -15.314   8.872  21.814  1.00 77.41           H  
ATOM    201  NH2 ARG A  14     -16.613   6.105  22.560  1.00 77.41           N  
ATOM    202 HH21 ARG A  14     -16.187   5.979  23.467  1.00 77.41           H  
ATOM    203 HH22 ARG A  14     -17.225   5.399  22.176  1.00 77.41           H  
ATOM    204  CZ  ARG A  14     -16.325   7.158  21.851  1.00 77.41           C  
ATOM    205  N   TYR A  15     -17.490  11.064  14.559  1.00 77.89           N  
ATOM    206  H   TYR A  15     -17.153  10.237  14.088  1.00 77.89           H  
ATOM    207  CA  TYR A  15     -17.315  12.345  13.886  1.00 77.89           C  
ATOM    208  HA  TYR A  15     -17.533  13.149  14.590  1.00 77.89           H  
ATOM    209  C   TYR A  15     -18.296  12.544  12.728  1.00 77.89           C  
ATOM    210  CB  TYR A  15     -15.847  12.503  13.482  1.00 77.89           C  
ATOM    211  HB2 TYR A  15     -15.579  11.715  12.778  1.00 77.89           H  
ATOM    212  HB3 TYR A  15     -15.717  13.460  12.977  1.00 77.89           H  
ATOM    213  O   TYR A  15     -18.142  13.490  11.964  1.00 77.89           O  
ATOM    214  CG  TYR A  15     -14.900  12.477  14.662  1.00 77.89           C  
ATOM    215  CD1 TYR A  15     -14.749  13.626  15.461  1.00 77.89           C  
ATOM    216  HD1 TYR A  15     -15.296  14.527  15.224  1.00 77.89           H  
ATOM    217  CD2 TYR A  15     -14.175  11.309  14.959  1.00 77.89           C  
ATOM    218  HD2 TYR A  15     -14.284  10.431  14.340  1.00 77.89           H  
ATOM    219  CE1 TYR A  15     -13.860  13.620  16.552  1.00 77.89           C  
ATOM    220  HE1 TYR A  15     -13.737  14.516  17.142  1.00 77.89           H  
ATOM    221  CE2 TYR A  15     -13.286  11.308  16.047  1.00 77.89           C  
ATOM    222  HE2 TYR A  15     -12.677  10.440  16.254  1.00 77.89           H  
ATOM    223  OH  TYR A  15     -12.233  12.448  17.870  1.00 77.89           O  
ATOM    224  HH  TYR A  15     -12.167  13.321  18.264  1.00 77.89           H  
ATOM    225  CZ  TYR A  15     -13.120  12.457  16.842  1.00 77.89           C  
ATOM    226  N   LEU A  16     -19.334  11.707  12.604  1.00 74.34           N  
ATOM    227  H   LEU A  16     -19.405  10.927  13.242  1.00 74.34           H  
ATOM    228  CA  LEU A  16     -20.367  11.844  11.563  1.00 74.34           C  
ATOM    229  HA  LEU A  16     -19.901  11.780  10.580  1.00 74.34           H  
ATOM    230  C   LEU A  16     -21.077  13.209  11.620  1.00 74.34           C  
ATOM    231  CB  LEU A  16     -21.388  10.700  11.719  1.00 74.34           C  
ATOM    232  HB2 LEU A  16     -22.187  10.841  10.990  1.00 74.34           H  
ATOM    233  HB3 LEU A  16     -21.830  10.765  12.713  1.00 74.34           H  
ATOM    234  O   LEU A  16     -21.459  13.773  10.595  1.00 74.34           O  
ATOM    235  CG  LEU A  16     -20.803   9.289  11.531  1.00 74.34           C  
ATOM    236  HG  LEU A  16     -19.918   9.184  12.160  1.00 74.34           H  
ATOM    237  CD1 LEU A  16     -21.833   8.227  11.912  1.00 74.34           C  
ATOM    238 HD11 LEU A  16     -22.126   8.357  12.954  1.00 74.34           H  
ATOM    239 HD12 LEU A  16     -22.710   8.303  11.270  1.00 74.34           H  
ATOM    240 HD13 LEU A  16     -21.394   7.235  11.801  1.00 74.34           H  
ATOM    241  CD2 LEU A  16     -20.351   9.017  10.110  1.00 74.34           C  
ATOM    242 HD21 LEU A  16     -19.613   9.754   9.794  1.00 74.34           H  
ATOM    243 HD22 LEU A  16     -21.219   9.050   9.452  1.00 74.34           H  
ATOM    244 HD23 LEU A  16     -19.920   8.018  10.056  1.00 74.34           H  
ATOM    245  N   THR A  17     -21.205  13.780  12.819  1.00 77.05           N  
ATOM    246  H   THR A  17     -20.901  13.264  13.632  1.00 77.05           H  
ATOM    247  CA  THR A  17     -21.796  15.107  13.043  1.00 77.05           C  
ATOM    248  HA  THR A  17     -22.452  15.341  12.205  1.00 77.05           H  
ATOM    249  C   THR A  17     -20.764  16.238  13.097  1.00 77.05           C  
ATOM    250  CB  THR A  17     -22.670  15.115  14.306  1.00 77.05           C  
ATOM    251  HB  THR A  17     -23.107  16.104  14.441  1.00 77.05           H  
ATOM    252  O   THR A  17     -21.142  17.373  13.380  1.00 77.05           O  
ATOM    253  CG2 THR A  17     -23.808  14.096  14.228  1.00 77.05           C  
ATOM    254 HG21 THR A  17     -23.413  13.081  14.193  1.00 77.05           H  
ATOM    255 HG22 THR A  17     -24.409  14.281  13.337  1.00 77.05           H  
ATOM    256 HG23 THR A  17     -24.440  14.197  15.110  1.00 77.05           H  
ATOM    257  OG1 THR A  17     -21.891  14.796  15.436  1.00 77.05           O  
ATOM    258  HG1 THR A  17     -21.381  15.574  15.670  1.00 77.05           H  
ATOM    259  N   ASP A  18     -19.474  15.969  12.852  1.00 81.62           N  
ATOM    260  H   ASP A  18     -19.206  15.043  12.550  1.00 81.62           H  
ATOM    261  CA  ASP A  18     -18.436  17.008  12.874  1.00 81.62           C  
ATOM    262  HA  ASP A  18     -18.512  17.529  13.828  1.00 81.62           H  
ATOM    263  C   ASP A  18     -18.672  18.030  11.755  1.00 81.62           C  
ATOM    264  CB  ASP A  18     -17.023  16.406  12.788  1.00 81.62           C  
ATOM    265  HB2 ASP A  18     -16.990  15.506  13.402  1.00 81.62           H  
ATOM    266  HB3 ASP A  18     -16.803  16.126  11.758  1.00 81.62           H  
ATOM    267  O   ASP A  18     -19.172  17.702  10.676  1.00 81.62           O  
ATOM    268  CG  ASP A  18     -15.954  17.382  13.305  1.00 81.62           C  
ATOM    269  OD1 ASP A  18     -15.672  18.403  12.630  1.00 81.62           O  
ATOM    270  OD2 ASP A  18     -15.449  17.138  14.418  1.00 81.62           O  
ATOM    271  N   TYR A  19     -18.321  19.287  11.999  1.00 82.83           N  
ATOM    272  H   TYR A  19     -17.805  19.477  12.846  1.00 82.83           H  
ATOM    273  CA  TYR A  19     -18.427  20.338  10.993  1.00 82.83           C  
ATOM    274  HA  TYR A  19     -19.413  20.294  10.531  1.00 82.83           H  
ATOM    275  C   TYR A  19     -17.383  20.169   9.877  1.00 82.83           C  
ATOM    276  CB  TYR A  19     -18.289  21.689  11.699  1.00 82.83           C  
ATOM    277  HB2 TYR A  19     -19.071  21.776  12.453  1.00 82.83           H  
ATOM    278  HB3 TYR A  19     -17.329  21.728  12.213  1.00 82.83           H  
ATOM    279  O   TYR A  19     -17.675  20.402   8.702  1.00 82.83           O  
ATOM    280  CG  TYR A  19     -18.397  22.863  10.753  1.00 82.83           C  
ATOM    281  CD1 TYR A  19     -17.231  23.517  10.311  1.00 82.83           C  
ATOM    282  HD1 TYR A  19     -16.262  23.193  10.662  1.00 82.83           H  
ATOM    283  CD2 TYR A  19     -19.661  23.275  10.288  1.00 82.83           C  
ATOM    284  HD2 TYR A  19     -20.553  22.769  10.626  1.00 82.83           H  
ATOM    285  CE1 TYR A  19     -17.327  24.591   9.407  1.00 82.83           C  
ATOM    286  HE1 TYR A  19     -16.432  25.094   9.072  1.00 82.83           H  
ATOM    287  CE2 TYR A  19     -19.760  24.346   9.381  1.00 82.83           C  
ATOM    288  HE2 TYR A  19     -20.722  24.676   9.018  1.00 82.83           H  
ATOM    289  OH  TYR A  19     -18.696  26.044   8.071  1.00 82.83           O  
ATOM    290  HH  TYR A  19     -17.840  26.426   7.866  1.00 82.83           H  
ATOM    291  CZ  TYR A  19     -18.594  25.006   8.942  1.00 82.83           C  
ATOM    292  N   HIS A  20     -16.175  19.725  10.223  1.00 86.57           N  
ATOM    293  H   HIS A  20     -16.031  19.403  11.170  1.00 86.57           H  
ATOM    294  CA  HIS A  20     -15.074  19.544   9.287  1.00 86.57           C  
ATOM    295  HA  HIS A  20     -15.070  20.386   8.594  1.00 86.57           H  
ATOM    296  C   HIS A  20     -15.247  18.256   8.496  1.00 86.57           C  
ATOM    297  CB  HIS A  20     -13.733  19.521  10.026  1.00 86.57           C  
ATOM    298  HB2 HIS A  20     -13.700  18.652  10.683  1.00 86.57           H  
ATOM    299  HB3 HIS A  20     -12.922  19.426   9.304  1.00 86.57           H  
ATOM    300  O   HIS A  20     -15.566  17.211   9.055  1.00 86.57           O  
ATOM    301  CG  HIS A  20     -13.505  20.751  10.853  1.00 86.57           C  
ATOM    302  CD2 HIS A  20     -12.940  21.928  10.447  1.00 86.57           C  
ATOM    303  HD2 HIS A  20     -12.550  22.143   9.463  1.00 86.57           H  
ATOM    304  ND1 HIS A  20     -13.889  20.900  12.163  1.00 86.57           N  
ATOM    305  HD1 HIS A  20     -14.354  20.191  12.710  1.00 86.57           H  
ATOM    306  CE1 HIS A  20     -13.554  22.145  12.544  1.00 86.57           C  
ATOM    307  HE1 HIS A  20     -13.732  22.558  13.526  1.00 86.57           H  
ATOM    308  NE2 HIS A  20     -12.976  22.812  11.529  1.00 86.57           N  
ATOM    309  N   SER A  21     -14.954  18.308   7.195  1.00 90.72           N  
ATOM    310  H   SER A  21     -14.699  19.196   6.787  1.00 90.72           H  
ATOM    311  CA  SER A  21     -14.997  17.137   6.310  1.00 90.72           C  
ATOM    312  HA  SER A  21     -15.918  16.587   6.505  1.00 90.72           H  
ATOM    313  C   SER A  21     -13.844  16.158   6.521  1.00 90.72           C  
ATOM    314  CB  SER A  21     -15.004  17.598   4.853  1.00 90.72           C  
ATOM    315  HB2 SER A  21     -15.074  16.731   4.197  1.00 90.72           H  
ATOM    316  HB3 SER A  21     -15.873  18.234   4.685  1.00 90.72           H  
ATOM    317  O   SER A  21     -13.913  15.014   6.069  1.00 90.72           O  
ATOM    318  OG  SER A  21     -13.822  18.325   4.562  1.00 90.72           O  
ATOM    319  HG  SER A  21     -13.908  18.698   3.682  1.00 90.72           H  
ATOM    320  N   ARG A  22     -12.755  16.612   7.147  1.00 91.34           N  
ATOM    321  H   ARG A  22     -12.787  17.557   7.503  1.00 91.34           H  
ATOM    322  CA  ARG A  22     -11.552  15.827   7.418  1.00 91.34           C  
ATOM    323  HA  ARG A  22     -11.790  14.769   7.314  1.00 91.34           H  
ATOM    324  C   ARG A  22     -11.120  16.062   8.859  1.00 91.34           C  
ATOM    325  CB  ARG A  22     -10.438  16.179   6.418  1.00 91.34           C  
ATOM    326  HB2 ARG A  22     -10.233  17.248   6.483  1.00 91.34           H  
ATOM    327  HB3 ARG A  22      -9.529  15.650   6.706  1.00 91.34           H  
ATOM    328  O   ARG A  22     -10.784  17.188   9.214  1.00 91.34           O  
ATOM    329  CG  ARG A  22     -10.752  15.833   4.952  1.00 91.34           C  
ATOM    330  HG2 ARG A  22      -9.943  16.222   4.335  1.00 91.34           H  
ATOM    331  HG3 ARG A  22     -11.669  16.337   4.647  1.00 91.34           H  
ATOM    332  CD  ARG A  22     -10.882  14.322   4.688  1.00 91.34           C  
ATOM    333  HD2 ARG A  22     -11.664  13.900   5.319  1.00 91.34           H  
ATOM    334  HD3 ARG A  22      -9.948  13.833   4.965  1.00 91.34           H  
ATOM    335  NE  ARG A  22     -11.177  14.027   3.267  1.00 91.34           N  
ATOM    336  HE  ARG A  22     -10.474  13.573   2.701  1.00 91.34           H  
ATOM    337  NH1 ARG A  22     -13.453  14.394   3.353  1.00 91.34           N  
ATOM    338 HH11 ARG A  22     -13.402  14.597   4.341  1.00 91.34           H  
ATOM    339 HH12 ARG A  22     -14.345  14.052   3.026  1.00 91.34           H  
ATOM    340  NH2 ARG A  22     -12.526  13.612   1.498  1.00 91.34           N  
ATOM    341 HH21 ARG A  22     -13.462  13.434   1.164  1.00 91.34           H  
ATOM    342 HH22 ARG A  22     -11.772  13.104   1.058  1.00 91.34           H  
ATOM    343  CZ  ARG A  22     -12.378  14.025   2.716  1.00 91.34           C  
ATOM    344  N   VAL A  23     -11.120  15.005   9.666  1.00 90.35           N  
ATOM    345  H   VAL A  23     -11.421  14.119   9.286  1.00 90.35           H  
ATOM    346  CA  VAL A  23     -10.785  15.073  11.095  1.00 90.35           C  
ATOM    347  HA  VAL A  23     -10.483  16.089  11.349  1.00 90.35           H  
ATOM    348  C   VAL A  23      -9.609  14.151  11.379  1.00 90.35           C  
ATOM    349  CB  VAL A  23     -12.001  14.734  11.980  1.00 90.35           C  
ATOM    350  HB  VAL A  23     -12.334  13.719  11.767  1.00 90.35           H  
ATOM    351  O   VAL A  23      -9.644  12.972  11.042  1.00 90.35           O  
ATOM    352  CG1 VAL A  23     -11.645  14.835  13.469  1.00 90.35           C  
ATOM    353 HG11 VAL A  23     -11.283  15.836  13.706  1.00 90.35           H  
ATOM    354 HG12 VAL A  23     -10.891  14.096  13.739  1.00 90.35           H  
ATOM    355 HG13 VAL A  23     -12.535  14.638  14.067  1.00 90.35           H  
ATOM    356  CG2 VAL A  23     -13.165  15.696  11.712  1.00 90.35           C  
ATOM    357 HG21 VAL A  23     -12.864  16.723  11.917  1.00 90.35           H  
ATOM    358 HG22 VAL A  23     -14.001  15.446  12.365  1.00 90.35           H  
ATOM    359 HG23 VAL A  23     -13.507  15.618  10.681  1.00 90.35           H  
ATOM    360  N   HIS A  24      -8.550  14.683  11.982  1.00 89.44           N  
ATOM    361  H   HIS A  24      -8.598  15.646  12.284  1.00 89.44           H  
ATOM    362  CA  HIS A  24      -7.421  13.877  12.435  1.00 89.44           C  
ATOM    363  HA  HIS A  24      -7.192  13.125  11.680  1.00 89.44           H  
ATOM    364  C   HIS A  24      -7.796  13.163  13.736  1.00 89.44           C  
ATOM    365  CB  HIS A  24      -6.198  14.784  12.602  1.00 89.44           C  
ATOM    366  HB2 HIS A  24      -5.984  15.259  11.645  1.00 89.44           H  
ATOM    367  HB3 HIS A  24      -6.437  15.567  13.322  1.00 89.44           H  
ATOM    368  O   HIS A  24      -8.183  13.812  14.708  1.00 89.44           O  
ATOM    369  CG  HIS A  24      -4.948  14.081  13.061  1.00 89.44           C  
ATOM    370  CD2 HIS A  24      -4.557  12.800  12.776  1.00 89.44           C  
ATOM    371  HD2 HIS A  24      -5.111  12.072  12.201  1.00 89.44           H  
ATOM    372  ND1 HIS A  24      -3.951  14.646  13.823  1.00 89.44           N  
ATOM    373  HD1 HIS A  24      -3.982  15.558  14.255  1.00 89.44           H  
ATOM    374  CE1 HIS A  24      -2.981  13.735  13.987  1.00 89.44           C  
ATOM    375  HE1 HIS A  24      -2.081  13.872  14.570  1.00 89.44           H  
ATOM    376  NE2 HIS A  24      -3.295  12.612  13.336  1.00 89.44           N  
ATOM    377  N   VAL A  25      -7.684  11.838  13.751  1.00 88.18           N  
ATOM    378  H   VAL A  25      -7.367  11.362  12.918  1.00 88.18           H  
ATOM    379  CA  VAL A  25      -8.109  10.994  14.867  1.00 88.18           C  
ATOM    380  HA  VAL A  25      -8.415  11.623  15.703  1.00 88.18           H  
ATOM    381  C   VAL A  25      -6.956  10.128  15.336  1.00 88.18           C  
ATOM    382  CB  VAL A  25      -9.320  10.136  14.465  1.00 88.18           C  
ATOM    383  HB  VAL A  25      -9.084   9.576  13.560  1.00 88.18           H  
ATOM    384  O   VAL A  25      -6.306   9.456  14.540  1.00 88.18           O  
ATOM    385  CG1 VAL A  25      -9.726   9.140  15.559  1.00 88.18           C  
ATOM    386 HG11 VAL A  25      -9.963   9.667  16.483  1.00 88.18           H  
ATOM    387 HG12 VAL A  25     -10.594   8.577  15.216  1.00 88.18           H  
ATOM    388 HG13 VAL A  25      -8.927   8.420  15.736  1.00 88.18           H  
ATOM    389  CG2 VAL A  25     -10.518  11.048  14.183  1.00 88.18           C  
ATOM    390 HG21 VAL A  25     -11.425  10.454  14.067  1.00 88.18           H  
ATOM    391 HG22 VAL A  25     -10.662  11.750  15.005  1.00 88.18           H  
ATOM    392 HG23 VAL A  25     -10.352  11.606  13.262  1.00 88.18           H  
ATOM    393  N   CYS A  26      -6.759  10.105  16.651  1.00 87.66           N  
ATOM    394  H   CYS A  26      -7.351  10.677  17.235  1.00 87.66           H  
ATOM    395  CA  CYS A  26      -5.849   9.186  17.315  1.00 87.66           C  
ATOM    396  HA  CYS A  26      -5.129   8.802  16.593  1.00 87.66           H  
ATOM    397  C   CYS A  26      -6.655   8.011  17.880  1.00 87.66           C  
ATOM    398  CB  CYS A  26      -5.070   9.970  18.372  1.00 87.66           C  
ATOM    399  HB2 CYS A  26      -4.894  10.974  17.986  1.00 87.66           H  
ATOM    400  HB3 CYS A  26      -5.652  10.050  19.290  1.00 87.66           H  
ATOM    401  O   CYS A  26      -7.429   8.176  18.827  1.00 87.66           O  
ATOM    402  SG  CYS A  26      -3.443   9.279  18.723  1.00 87.66           S  
ATOM    403  N   SER A  27      -6.519   6.829  17.279  1.00 86.46           N  
ATOM    404  H   SER A  27      -5.828   6.737  16.549  1.00 86.46           H  
ATOM    405  CA  SER A  27      -7.209   5.620  17.724  1.00 86.46           C  
ATOM    406  HA  SER A  27      -8.170   5.904  18.153  1.00 86.46           H  
ATOM    407  C   SER A  27      -6.392   4.903  18.783  1.00 86.46           C  
ATOM    408  CB  SER A  27      -7.507   4.681  16.561  1.00 86.46           C  
ATOM    409  HB2 SER A  27      -8.136   5.216  15.849  1.00 86.46           H  
ATOM    410  HB3 SER A  27      -6.577   4.383  16.077  1.00 86.46           H  
ATOM    411  O   SER A  27      -5.295   4.414  18.527  1.00 86.46           O  
ATOM    412  OG  SER A  27      -8.204   3.531  17.019  1.00 86.46           O  
ATOM    413  HG  SER A  27      -9.070   3.522  16.607  1.00 86.46           H  
ATOM    414  N   THR A  28      -6.974   4.775  19.971  1.00 82.98           N  
ATOM    415  H   THR A  28      -7.878   5.209  20.087  1.00 82.98           H  
ATOM    416  CA  THR A  28      -6.400   3.970  21.062  1.00 82.98           C  
ATOM    417  HA  THR A  28      -5.328   4.155  21.116  1.00 82.98           H  
ATOM    418  C   THR A  28      -6.574   2.469  20.824  1.00 82.98           C  
ATOM    419  CB  THR A  28      -7.016   4.344  22.416  1.00 82.98           C  
ATOM    420  HB  THR A  28      -6.673   3.643  23.177  1.00 82.98           H  
ATOM    421  O   THR A  28      -5.756   1.687  21.294  1.00 82.98           O  
ATOM    422  CG2 THR A  28      -6.646   5.764  22.843  1.00 82.98           C  
ATOM    423 HG21 THR A  28      -6.998   6.494  22.114  1.00 82.98           H  
ATOM    424 HG22 THR A  28      -5.563   5.844  22.929  1.00 82.98           H  
ATOM    425 HG23 THR A  28      -7.091   5.982  23.814  1.00 82.98           H  
ATOM    426  OG1 THR A  28      -8.425   4.313  22.347  1.00 82.98           O  
ATOM    427  HG1 THR A  28      -8.675   5.104  21.864  1.00 82.98           H  
ATOM    428  N   LYS A  29      -7.602   2.057  20.063  1.00 84.68           N  
ATOM    429  H   LYS A  29      -8.200   2.768  19.668  1.00 84.68           H  
ATOM    430  CA  LYS A  29      -7.846   0.649  19.689  1.00 84.68           C  
ATOM    431  HA  LYS A  29      -7.865   0.032  20.587  1.00 84.68           H  
ATOM    432  C   LYS A  29      -6.716   0.103  18.819  1.00 84.68           C  
ATOM    433  CB  LYS A  29      -9.204   0.547  18.963  1.00 84.68           C  
ATOM    434  HB2 LYS A  29      -9.988   0.857  19.654  1.00 84.68           H  
ATOM    435  HB3 LYS A  29      -9.206   1.234  18.118  1.00 84.68           H  
ATOM    436  O   LYS A  29      -6.297  -1.036  18.989  1.00 84.68           O  
ATOM    437  CG  LYS A  29      -9.535  -0.865  18.436  1.00 84.68           C  
ATOM    438  HG2 LYS A  29      -8.775  -1.173  17.718  1.00 84.68           H  
ATOM    439  HG3 LYS A  29      -9.544  -1.571  19.266  1.00 84.68           H  
ATOM    440  CD  LYS A  29     -10.902  -0.890  17.727  1.00 84.68           C  
ATOM    441  HD2 LYS A  29     -10.916  -0.111  16.965  1.00 84.68           H  
ATOM    442  HD3 LYS A  29     -11.690  -0.687  18.452  1.00 84.68           H  
ATOM    443  CE  LYS A  29     -11.166  -2.243  17.047  1.00 84.68           C  
ATOM    444  HE2 LYS A  29     -11.181  -3.038  17.793  1.00 84.68           H  
ATOM    445  HE3 LYS A  29     -10.334  -2.455  16.376  1.00 84.68           H  
ATOM    446  NZ  LYS A  29     -12.432  -2.243  16.256  1.00 84.68           N  
ATOM    447  HZ1 LYS A  29     -12.526  -1.442  15.647  1.00 84.68           H  
ATOM    448  HZ2 LYS A  29     -12.455  -3.033  15.627  1.00 84.68           H  
ATOM    449  HZ3 LYS A  29     -13.264  -2.245  16.828  1.00 84.68           H  
ATOM    450  N   TYR A  30      -6.243   0.926  17.891  1.00 86.09           N  
ATOM    451  H   TYR A  30      -6.674   1.835  17.793  1.00 86.09           H  
ATOM    452  CA  TYR A  30      -5.209   0.552  16.939  1.00 86.09           C  
ATOM    453  HA  TYR A  30      -5.023  -0.520  17.008  1.00 86.09           H  
ATOM    454  C   TYR A  30      -3.865   1.228  17.232  1.00 86.09           C  
ATOM    455  CB  TYR A  30      -5.719   0.841  15.520  1.00 86.09           C  
ATOM    456  HB2 TYR A  30      -5.881   1.916  15.443  1.00 86.09           H  
ATOM    457  HB3 TYR A  30      -4.957   0.555  14.794  1.00 86.09           H  
ATOM    458  O   TYR A  30      -2.955   1.053  16.446  1.00 86.09           O  
ATOM    459  CG  TYR A  30      -7.019   0.165  15.132  1.00 86.09           C  
ATOM    460  CD1 TYR A  30      -7.126  -1.240  15.120  1.00 86.09           C  
ATOM    461  HD1 TYR A  30      -6.286  -1.853  15.413  1.00 86.09           H  
ATOM    462  CD2 TYR A  30      -8.121   0.955  14.750  1.00 86.09           C  
ATOM    463  HD2 TYR A  30      -8.041   2.032  14.738  1.00 86.09           H  
ATOM    464  CE1 TYR A  30      -8.335  -1.847  14.726  1.00 86.09           C  
ATOM    465  HE1 TYR A  30      -8.430  -2.922  14.693  1.00 86.09           H  
ATOM    466  CE2 TYR A  30      -9.327   0.353  14.349  1.00 86.09           C  
ATOM    467  HE2 TYR A  30     -10.164   0.963  14.045  1.00 86.09           H  
ATOM    468  OH  TYR A  30     -10.600  -1.639  13.966  1.00 86.09           O  
ATOM    469  HH  TYR A  30     -11.204  -1.023  13.544  1.00 86.09           H  
ATOM    470  CZ  TYR A  30      -9.432  -1.052  14.332  1.00 86.09           C  
ATOM    471  N   ASP A  31      -3.695   1.998  18.306  1.00 87.31           N  
ATOM    472  H   ASP A  31      -4.468   2.129  18.942  1.00 87.31           H  
ATOM    473  CA  ASP A  31      -2.446   2.730  18.600  1.00 87.31           C  
ATOM    474  HA  ASP A  31      -2.703   3.523  19.303  1.00 87.31           H  
ATOM    475  C   ASP A  31      -1.851   3.440  17.360  1.00 87.31           C  
ATOM    476  CB  ASP A  31      -1.452   1.800  19.317  1.00 87.31           C  
ATOM    477  HB2 ASP A  31      -1.968   1.296  20.133  1.00 87.31           H  
ATOM    478  HB3 ASP A  31      -1.097   1.040  18.620  1.00 87.31           H  
ATOM    479  O   ASP A  31      -0.721   3.192  16.936  1.00 87.31           O  
ATOM    480  CG  ASP A  31      -0.261   2.567  19.907  1.00 87.31           C  
ATOM    481  OD1 ASP A  31      -0.477   3.713  20.371  1.00 87.31           O  
ATOM    482  OD2 ASP A  31       0.843   1.982  19.942  1.00 87.31           O  
ATOM    483  N   ILE A  32      -2.682   4.233  16.677  1.00 90.00           N  
ATOM    484  H   ILE A  32      -3.599   4.400  17.065  1.00 90.00           H  
ATOM    485  CA  ILE A  32      -2.322   4.906  15.422  1.00 90.00           C  
ATOM    486  HA  ILE A  32      -1.280   5.215  15.503  1.00 90.00           H  
ATOM    487  C   ILE A  32      -3.160   6.162  15.202  1.00 90.00           C  
ATOM    488  CB  ILE A  32      -2.436   3.947  14.214  1.00 90.00           C  
ATOM    489  HB  ILE A  32      -1.840   3.064  14.444  1.00 90.00           H  
ATOM    490  O   ILE A  32      -4.298   6.268  15.659  1.00 90.00           O  
ATOM    491  CG1 ILE A  32      -1.858   4.589  12.936  1.00 90.00           C  
ATOM    492 HG12 ILE A  32      -2.498   5.403  12.595  1.00 90.00           H  
ATOM    493 HG13 ILE A  32      -0.856   4.967  13.141  1.00 90.00           H  
ATOM    494  CG2 ILE A  32      -3.885   3.496  13.979  1.00 90.00           C  
ATOM    495 HG21 ILE A  32      -3.922   2.665  13.274  1.00 90.00           H  
ATOM    496 HG22 ILE A  32      -4.483   4.326  13.603  1.00 90.00           H  
ATOM    497 HG23 ILE A  32      -4.300   3.173  14.933  1.00 90.00           H  
ATOM    498  CD1 ILE A  32      -1.780   3.611  11.786  1.00 90.00           C  
ATOM    499 HD11 ILE A  32      -1.116   3.996  11.012  1.00 90.00           H  
ATOM    500 HD12 ILE A  32      -1.399   2.681  12.206  1.00 90.00           H  
ATOM    501 HD13 ILE A  32      -2.770   3.433  11.366  1.00 90.00           H  
ATOM    502  N   ASN A  33      -2.599   7.095  14.441  1.00 90.43           N  
ATOM    503  H   ASN A  33      -1.698   6.883  14.037  1.00 90.43           H  
ATOM    504  CA  ASN A  33      -3.292   8.256  13.917  1.00 90.43           C  
ATOM    505  HA  ASN A  33      -4.157   8.480  14.542  1.00 90.43           H  
ATOM    506  C   ASN A  33      -3.776   8.033  12.474  1.00 90.43           C  
ATOM    507  CB  ASN A  33      -2.326   9.433  13.990  1.00 90.43           C  
ATOM    508  HB2 ASN A  33      -2.794  10.268  13.469  1.00 90.43           H  
ATOM    509  HB3 ASN A  33      -1.393   9.190  13.481  1.00 90.43           H  
ATOM    510  O   ASN A  33      -3.008   7.578  11.629  1.00 90.43           O  
ATOM    511  CG  ASN A  33      -2.047   9.877  15.404  1.00 90.43           C  
ATOM    512  ND2 ASN A  33      -0.872   9.612  15.926  1.00 90.43           N  
ATOM    513 HD21 ASN A  33      -0.190   9.078  15.407  1.00 90.43           H  
ATOM    514 HD22 ASN A  33      -0.780   9.828  16.909  1.00 90.43           H  
ATOM    515  OD1 ASN A  33      -2.881  10.460  16.065  1.00 90.43           O  
ATOM    516  N   PHE A  34      -5.009   8.425  12.160  1.00 92.67           N  
ATOM    517  H   PHE A  34      -5.594   8.806  12.890  1.00 92.67           H  
ATOM    518  CA  PHE A  34      -5.542   8.421  10.793  1.00 92.67           C  
ATOM    519  HA  PHE A  34      -4.712   8.504  10.091  1.00 92.67           H  
ATOM    520  C   PHE A  34      -6.448   9.628  10.526  1.00 92.67           C  
ATOM    521  CB  PHE A  34      -6.253   7.090  10.500  1.00 92.67           C  
ATOM    522  HB2 PHE A  34      -6.738   7.148   9.526  1.00 92.67           H  
ATOM    523  HB3 PHE A  34      -5.487   6.319  10.415  1.00 92.67           H  
ATOM    524  O   PHE A  34      -6.834  10.356  11.443  1.00 92.67           O  
ATOM    525  CG  PHE A  34      -7.275   6.642  11.530  1.00 92.67           C  
ATOM    526  CD1 PHE A  34      -6.995   5.520  12.329  1.00 92.67           C  
ATOM    527  HD1 PHE A  34      -6.062   4.992  12.203  1.00 92.67           H  
ATOM    528  CD2 PHE A  34      -8.513   7.300  11.668  1.00 92.67           C  
ATOM    529  HD2 PHE A  34      -8.756   8.149  11.047  1.00 92.67           H  
ATOM    530  CE1 PHE A  34      -7.940   5.055  13.257  1.00 92.67           C  
ATOM    531  HE1 PHE A  34      -7.727   4.166  13.831  1.00 92.67           H  
ATOM    532  CE2 PHE A  34      -9.447   6.847  12.618  1.00 92.67           C  
ATOM    533  HE2 PHE A  34     -10.395   7.353  12.732  1.00 92.67           H  
ATOM    534  CZ  PHE A  34      -9.165   5.724  13.410  1.00 92.67           C  
ATOM    535  HZ  PHE A  34      -9.898   5.366  14.119  1.00 92.67           H  
ATOM    536  N   LEU A  35      -6.777   9.861   9.254  1.00 93.55           N  
ATOM    537  H   LEU A  35      -6.459   9.218   8.542  1.00 93.55           H  
ATOM    538  CA  LEU A  35      -7.718  10.899   8.841  1.00 93.55           C  
ATOM    539  HA  LEU A  35      -7.785  11.644   9.634  1.00 93.55           H  
ATOM    540  C   LEU A  35      -9.105  10.291   8.634  1.00 93.55           C  
ATOM    541  CB  LEU A  35      -7.206  11.580   7.560  1.00 93.55           C  
ATOM    542  HB2 LEU A  35      -7.386  10.908   6.720  1.00 93.55           H  
ATOM    543  HB3 LEU A  35      -6.128  11.731   7.623  1.00 93.55           H  
ATOM    544  O   LEU A  35      -9.257   9.333   7.879  1.00 93.55           O  
ATOM    545  CG  LEU A  35      -7.852  12.933   7.235  1.00 93.55           C  
ATOM    546  HG  LEU A  35      -8.938  12.839   7.217  1.00 93.55           H  
ATOM    547  CD1 LEU A  35      -7.448  14.007   8.250  1.00 93.55           C  
ATOM    548 HD11 LEU A  35      -6.362  14.083   8.296  1.00 93.55           H  
ATOM    549 HD12 LEU A  35      -7.831  13.753   9.239  1.00 93.55           H  
ATOM    550 HD13 LEU A  35      -7.855  14.977   7.966  1.00 93.55           H  
ATOM    551  CD2 LEU A  35      -7.369  13.395   5.858  1.00 93.55           C  
ATOM    552 HD21 LEU A  35      -6.281  13.470   5.855  1.00 93.55           H  
ATOM    553 HD22 LEU A  35      -7.666  12.670   5.101  1.00 93.55           H  
ATOM    554 HD23 LEU A  35      -7.790  14.371   5.617  1.00 93.55           H  
ATOM    555  N   CYS A  36     -10.114  10.879   9.264  1.00 94.41           N  
ATOM    556  H   CYS A  36      -9.911  11.628   9.910  1.00 94.41           H  
ATOM    557  CA  CYS A  36     -11.510  10.541   9.047  1.00 94.41           C  
ATOM    558  HA  CYS A  36     -11.568   9.504   8.716  1.00 94.41           H  
ATOM    559  C   CYS A  36     -12.130  11.429   7.975  1.00 94.41           C  
ATOM    560  CB  CYS A  36     -12.282  10.662  10.359  1.00 94.41           C  
ATOM    561  HB2 CYS A  36     -13.348  10.578  10.151  1.00 94.41           H  
ATOM    562  HB3 CYS A  36     -12.095  11.642  10.798  1.00 94.41           H  
ATOM    563  O   CYS A  36     -11.999  12.651   8.043  1.00 94.41           O  
ATOM    564  SG  CYS A  36     -11.839   9.389  11.550  1.00 94.41           S  
ATOM    565  N   ASP A  37     -12.852  10.830   7.033  1.00 95.13           N  
ATOM    566  H   ASP A  37     -12.903   9.821   7.058  1.00 95.13           H  
ATOM    567  CA  ASP A  37     -13.820  11.524   6.190  1.00 95.13           C  
ATOM    568  HA  ASP A  37     -13.592  12.590   6.201  1.00 95.13           H  
ATOM    569  C   ASP A  37     -15.223  11.356   6.777  1.00 95.13           C  
ATOM    570  CB  ASP A  37     -13.673  11.083   4.734  1.00 95.13           C  
ATOM    571  HB2 ASP A  37     -12.686  11.408   4.405  1.00 95.13           H  
ATOM    572  HB3 ASP A  37     -13.684   9.996   4.646  1.00 95.13           H  
ATOM    573  O   ASP A  37     -15.770  10.258   6.886  1.00 95.13           O  
ATOM    574  CG  ASP A  37     -14.688  11.675   3.760  1.00 95.13           C  
ATOM    575  OD1 ASP A  37     -15.601  12.443   4.143  1.00 95.13           O  
ATOM    576  OD2 ASP A  37     -14.453  11.492   2.545  1.00 95.13           O  
ATOM    577  N   THR A  38     -15.777  12.486   7.199  1.00 93.85           N  
ATOM    578  H   THR A  38     -15.270  13.348   7.054  1.00 93.85           H  
ATOM    579  CA  THR A  38     -17.009  12.597   7.984  1.00 93.85           C  
ATOM    580  HA  THR A  38     -17.221  11.655   8.490  1.00 93.85           H  
ATOM    581  C   THR A  38     -18.227  12.949   7.133  1.00 93.85           C  
ATOM    582  CB  THR A  38     -16.826  13.689   9.044  1.00 93.85           C  
ATOM    583  HB  THR A  38     -17.750  13.817   9.607  1.00 93.85           H  
ATOM    584  O   THR A  38     -19.325  13.060   7.672  1.00 93.85           O  
ATOM    585  CG2 THR A  38     -15.663  13.393   9.993  1.00 93.85           C  
ATOM    586 HG21 THR A  38     -14.712  13.400   9.460  1.00 93.85           H  
ATOM    587 HG22 THR A  38     -15.814  12.419  10.457  1.00 93.85           H  
ATOM    588 HG23 THR A  38     -15.639  14.159  10.769  1.00 93.85           H  
ATOM    589  OG1 THR A  38     -16.526  14.877   8.357  1.00 93.85           O  
ATOM    590  HG1 THR A  38     -16.290  15.560   8.989  1.00 93.85           H  
ATOM    591  N   LYS A  39     -18.055  13.164   5.818  1.00 94.30           N  
ATOM    592  H   LYS A  39     -17.136  12.997   5.433  1.00 94.30           H  
ATOM    593  CA  LYS A  39     -19.112  13.701   4.942  1.00 94.30           C  
ATOM    594  HA  LYS A  39     -20.056  13.731   5.487  1.00 94.30           H  
ATOM    595  C   LYS A  39     -19.416  12.824   3.742  1.00 94.30           C  
ATOM    596  CB  LYS A  39     -18.749  15.124   4.471  1.00 94.30           C  
ATOM    597  HB2 LYS A  39     -19.521  15.477   3.788  1.00 94.30           H  
ATOM    598  HB3 LYS A  39     -17.810  15.080   3.920  1.00 94.30           H  
ATOM    599  O   LYS A  39     -20.584  12.691   3.384  1.00 94.30           O  
ATOM    600  CG  LYS A  39     -18.598  16.150   5.603  1.00 94.30           C  
ATOM    601  HG2 LYS A  39     -18.263  17.097   5.180  1.00 94.30           H  
ATOM    602  HG3 LYS A  39     -17.836  15.793   6.295  1.00 94.30           H  
ATOM    603  CD  LYS A  39     -19.894  16.382   6.386  1.00 94.30           C  
ATOM    604  HD2 LYS A  39     -20.268  15.427   6.755  1.00 94.30           H  
ATOM    605  HD3 LYS A  39     -20.646  16.834   5.739  1.00 94.30           H  
ATOM    606  CE  LYS A  39     -19.618  17.281   7.590  1.00 94.30           C  
ATOM    607  HE2 LYS A  39     -19.436  18.307   7.269  1.00 94.30           H  
ATOM    608  HE3 LYS A  39     -18.715  16.922   8.084  1.00 94.30           H  
ATOM    609  NZ  LYS A  39     -20.735  17.212   8.557  1.00 94.30           N  
ATOM    610  HZ1 LYS A  39     -20.425  17.628   9.424  1.00 94.30           H  
ATOM    611  HZ2 LYS A  39     -21.573  17.667   8.226  1.00 94.30           H  
ATOM    612  HZ3 LYS A  39     -20.926  16.248   8.792  1.00 94.30           H  
ATOM    613  N   THR A  40     -18.396  12.262   3.097  1.00 95.45           N  
ATOM    614  H   THR A  40     -17.455  12.381   3.443  1.00 95.45           H  
ATOM    615  CA  THR A  40     -18.602  11.513   1.852  1.00 95.45           C  
ATOM    616  HA  THR A  40     -19.131  12.152   1.146  1.00 95.45           H  
ATOM    617  C   THR A  40     -19.447  10.277   2.123  1.00 95.45           C  
ATOM    618  CB  THR A  40     -17.277  11.097   1.213  1.00 95.45           C  
ATOM    619  HB  THR A  40     -16.779  10.363   1.846  1.00 95.45           H  
ATOM    620  O   THR A  40     -19.116   9.504   3.017  1.00 95.45           O  
ATOM    621  CG2 THR A  40     -17.477  10.505  -0.179  1.00 95.45           C  
ATOM    622 HG21 THR A  40     -18.048  11.192  -0.804  1.00 95.45           H  
ATOM    623 HG22 THR A  40     -16.506  10.331  -0.642  1.00 95.45           H  
ATOM    624 HG23 THR A  40     -18.004   9.553  -0.107  1.00 95.45           H  
ATOM    625  OG1 THR A  40     -16.442  12.223   1.078  1.00 95.45           O  
ATOM    626  HG1 THR A  40     -15.701  12.020   1.654  1.00 95.45           H  
ATOM    627  N   ASP A  41     -20.527  10.092   1.362  1.00 94.55           N  
ATOM    628  H   ASP A  41     -20.749  10.774   0.651  1.00 94.55           H  
ATOM    629  CA  ASP A  41     -21.411   8.924   1.484  1.00 94.55           C  
ATOM    630  HA  ASP A  41     -22.318   9.138   0.919  1.00 94.55           H  
ATOM    631  C   ASP A  41     -21.873   8.660   2.934  1.00 94.55           C  
ATOM    632  CB  ASP A  41     -20.739   7.719   0.807  1.00 94.55           C  
ATOM    633  HB2 ASP A  41     -19.850   7.430   1.368  1.00 94.55           H  
ATOM    634  HB3 ASP A  41     -20.427   8.000  -0.199  1.00 94.55           H  
ATOM    635  O   ASP A  41     -21.802   7.549   3.446  1.00 94.55           O  
ATOM    636  CG  ASP A  41     -21.698   6.537   0.705  1.00 94.55           C  
ATOM    637  OD1 ASP A  41     -22.812   6.771   0.190  1.00 94.55           O  
ATOM    638  OD2 ASP A  41     -21.283   5.428   1.109  1.00 94.55           O  
ATOM    639  N   GLY A  42     -22.256   9.718   3.654  1.00 92.68           N  
ATOM    640  H   GLY A  42     -22.210  10.631   3.225  1.00 92.68           H  
ATOM    641  CA  GLY A  42     -22.677   9.630   5.057  1.00 92.68           C  
ATOM    642  HA2 GLY A  42     -23.343  10.464   5.278  1.00 92.68           H  
ATOM    643  HA3 GLY A  42     -23.236   8.706   5.207  1.00 92.68           H  
ATOM    644  C   GLY A  42     -21.539   9.656   6.084  1.00 92.68           C  
ATOM    645  O   GLY A  42     -21.822   9.796   7.266  1.00 92.68           O  
ATOM    646  N   GLY A  43     -20.272   9.608   5.660  1.00 93.91           N  
ATOM    647  H   GLY A  43     -20.109   9.431   4.679  1.00 93.91           H  
ATOM    648  CA  GLY A  43     -19.106   9.690   6.543  1.00 93.91           C  
ATOM    649  HA2 GLY A  43     -19.314  10.411   7.334  1.00 93.91           H  
ATOM    650  HA3 GLY A  43     -18.250  10.046   5.970  1.00 93.91           H  
ATOM    651  C   GLY A  43     -18.728   8.362   7.205  1.00 93.91           C  
ATOM    652  O   GLY A  43     -19.216   7.300   6.824  1.00 93.91           O  
ATOM    653  N   GLY A  44     -17.826   8.425   8.189  1.00 93.59           N  
ATOM    654  H   GLY A  44     -17.417   9.324   8.401  1.00 93.59           H  
ATOM    655  CA  GLY A  44     -17.360   7.250   8.943  1.00 93.59           C  
ATOM    656  HA2 GLY A  44     -18.165   6.520   9.030  1.00 93.59           H  
ATOM    657  HA3 GLY A  44     -17.082   7.557   9.951  1.00 93.59           H  
ATOM    658  C   GLY A  44     -16.160   6.552   8.302  1.00 93.59           C  
ATOM    659  O   GLY A  44     -15.781   5.455   8.698  1.00 93.59           O  
ATOM    660  N   TRP A  45     -15.523   7.191   7.325  1.00 96.41           N  
ATOM    661  H   TRP A  45     -15.849   8.107   7.050  1.00 96.41           H  
ATOM    662  CA  TRP A  45     -14.444   6.586   6.558  1.00 96.41           C  
ATOM    663  HA  TRP A  45     -14.595   5.507   6.502  1.00 96.41           H  
ATOM    664  C   TRP A  45     -13.074   6.864   7.169  1.00 96.41           C  
ATOM    665  CB  TRP A  45     -14.495   7.145   5.147  1.00 96.41           C  
ATOM    666  HB2 TRP A  45     -13.643   6.747   4.595  1.00 96.41           H  
ATOM    667  HB3 TRP A  45     -14.398   8.228   5.223  1.00 96.41           H  
ATOM    668  O   TRP A  45     -12.708   8.021   7.362  1.00 96.41           O  
ATOM    669  CG  TRP A  45     -15.724   6.851   4.366  1.00 96.41           C  
ATOM    670  CD1 TRP A  45     -16.770   7.685   4.181  1.00 96.41           C  
ATOM    671  HD1 TRP A  45     -16.856   8.683   4.584  1.00 96.41           H  
ATOM    672  CD2 TRP A  45     -16.053   5.624   3.658  1.00 96.41           C  
ATOM    673  CE2 TRP A  45     -17.344   5.773   3.077  1.00 96.41           C  
ATOM    674  CE3 TRP A  45     -15.381   4.403   3.452  1.00 96.41           C  
ATOM    675  HE3 TRP A  45     -14.401   4.262   3.882  1.00 96.41           H  
ATOM    676  NE1 TRP A  45     -17.733   7.047   3.429  1.00 96.41           N  
ATOM    677  HE1 TRP A  45     -18.622   7.470   3.203  1.00 96.41           H  
ATOM    678  CH2 TRP A  45     -17.262   3.538   2.168  1.00 96.41           C  
ATOM    679  HH2 TRP A  45     -17.732   2.731   1.624  1.00 96.41           H  
ATOM    680  CZ2 TRP A  45     -17.947   4.752   2.337  1.00 96.41           C  
ATOM    681  HZ2 TRP A  45     -18.939   4.878   1.930  1.00 96.41           H  
ATOM    682  CZ3 TRP A  45     -15.978   3.367   2.715  1.00 96.41           C  
ATOM    683  HZ3 TRP A  45     -15.463   2.427   2.581  1.00 96.41           H  
ATOM    684  N   ILE A  46     -12.273   5.822   7.371  1.00 95.82           N  
ATOM    685  H   ILE A  46     -12.648   4.904   7.181  1.00 95.82           H  
ATOM    686  CA  ILE A  46     -10.840   5.919   7.661  1.00 95.82           C  
ATOM    687  HA  ILE A  46     -10.645   6.819   8.244  1.00 95.82           H  
ATOM    688  C   ILE A  46     -10.097   6.021   6.331  1.00 95.82           C  
ATOM    689  CB  ILE A  46     -10.356   4.696   8.474  1.00 95.82           C  
ATOM    690  HB  ILE A  46     -10.564   3.795   7.898  1.00 95.82           H  
ATOM    691  O   ILE A  46     -10.059   5.062   5.561  1.00 95.82           O  
ATOM    692  CG1 ILE A  46     -11.101   4.585   9.823  1.00 95.82           C  
ATOM    693 HG12 ILE A  46     -12.177   4.626   9.651  1.00 95.82           H  
ATOM    694 HG13 ILE A  46     -10.820   5.426  10.457  1.00 95.82           H  
ATOM    695  CG2 ILE A  46      -8.834   4.786   8.702  1.00 95.82           C  
ATOM    696 HG21 ILE A  46      -8.597   5.707   9.235  1.00 95.82           H  
ATOM    697 HG22 ILE A  46      -8.299   4.770   7.752  1.00 95.82           H  
ATOM    698 HG23 ILE A  46      -8.481   3.932   9.281  1.00 95.82           H  
ATOM    699  CD1 ILE A  46     -10.820   3.289  10.591  1.00 95.82           C  
ATOM    700 HD11 ILE A  46     -10.987   2.429   9.943  1.00 95.82           H  
ATOM    701 HD12 ILE A  46      -9.795   3.275  10.961  1.00 95.82           H  
ATOM    702 HD13 ILE A  46     -11.493   3.226  11.446  1.00 95.82           H  
ATOM    703  N   ILE A  47      -9.473   7.161   6.052  1.00 97.33           N  
ATOM    704  H   ILE A  47      -9.515   7.912   6.727  1.00 97.33           H  
ATOM    705  CA  ILE A  47      -8.592   7.311   4.892  1.00 97.33           C  
ATOM    706  HA  ILE A  47      -9.033   6.792   4.041  1.00 97.33           H  
ATOM    707  C   ILE A  47      -7.260   6.632   5.222  1.00 97.33           C  
ATOM    708  CB  ILE A  47      -8.437   8.795   4.502  1.00 97.33           C  
ATOM    709  HB  ILE A  47      -8.024   9.331   5.357  1.00 97.33           H  
ATOM    710  O   ILE A  47      -6.626   6.949   6.233  1.00 97.33           O  
ATOM    711  CG1 ILE A  47      -9.796   9.433   4.136  1.00 97.33           C  
ATOM    712 HG12 ILE A  47     -10.104   9.068   3.156  1.00 97.33           H  
ATOM    713 HG13 ILE A  47     -10.563   9.145   4.856  1.00 97.33           H  
ATOM    714  CG2 ILE A  47      -7.472   8.929   3.307  1.00 97.33           C  
ATOM    715 HG21 ILE A  47      -6.485   8.541   3.558  1.00 97.33           H  
ATOM    716 HG22 ILE A  47      -7.858   8.376   2.451  1.00 97.33           H  
ATOM    717 HG23 ILE A  47      -7.345   9.974   3.023  1.00 97.33           H  
ATOM    718  CD1 ILE A  47      -9.767  10.964   4.098  1.00 97.33           C  
ATOM    719 HD11 ILE A  47      -8.934  11.336   3.503  1.00 97.33           H  
ATOM    720 HD12 ILE A  47      -9.698  11.351   5.115  1.00 97.33           H  
ATOM    721 HD13 ILE A  47     -10.686  11.320   3.633  1.00 97.33           H  
ATOM    722  N   PHE A  48      -6.811   5.715   4.369  1.00 97.66           N  
ATOM    723  H   PHE A  48      -7.374   5.483   3.564  1.00 97.66           H  
ATOM    724  CA  PHE A  48      -5.514   5.050   4.535  1.00 97.66           C  
ATOM    725  HA  PHE A  48      -5.067   5.383   5.472  1.00 97.66           H  
ATOM    726  C   PHE A  48      -4.509   5.405   3.438  1.00 97.66           C  
ATOM    727  CB  PHE A  48      -5.706   3.540   4.658  1.00 97.66           C  
ATOM    728  HB2 PHE A  48      -6.431   3.332   5.445  1.00 97.66           H  
ATOM    729  HB3 PHE A  48      -4.756   3.104   4.969  1.00 97.66           H  
ATOM    730  O   PHE A  48      -3.308   5.225   3.626  1.00 97.66           O  
ATOM    731  CG  PHE A  48      -6.142   2.870   3.376  1.00 97.66           C  
ATOM    732  CD1 PHE A  48      -7.507   2.638   3.139  1.00 97.66           C  
ATOM    733  HD1 PHE A  48      -8.247   2.948   3.863  1.00 97.66           H  
ATOM    734  CD2 PHE A  48      -5.185   2.485   2.417  1.00 97.66           C  
ATOM    735  HD2 PHE A  48      -4.135   2.678   2.581  1.00 97.66           H  
ATOM    736  CE1 PHE A  48      -7.908   1.990   1.961  1.00 97.66           C  
ATOM    737  HE1 PHE A  48      -8.956   1.812   1.773  1.00 97.66           H  
ATOM    738  CE2 PHE A  48      -5.588   1.825   1.246  1.00 97.66           C  
ATOM    739  HE2 PHE A  48      -4.852   1.509   0.522  1.00 97.66           H  
ATOM    740  CZ  PHE A  48      -6.949   1.552   1.035  1.00 97.66           C  
ATOM    741  HZ  PHE A  48      -7.263   1.003   0.159  1.00 97.66           H  
ATOM    742  N   GLN A  49      -4.980   5.943   2.315  1.00 98.24           N  
ATOM    743  H   GLN A  49      -5.979   6.021   2.192  1.00 98.24           H  
ATOM    744  CA  GLN A  49      -4.134   6.516   1.279  1.00 98.24           C  
ATOM    745  HA  GLN A  49      -3.144   6.701   1.695  1.00 98.24           H  
ATOM    746  C   GLN A  49      -4.725   7.845   0.834  1.00 98.24           C  
ATOM    747  CB  GLN A  49      -3.988   5.522   0.122  1.00 98.24           C  
ATOM    748  HB2 GLN A  49      -3.702   4.558   0.544  1.00 98.24           H  
ATOM    749  HB3 GLN A  49      -4.943   5.398  -0.387  1.00 98.24           H  
ATOM    750  O   GLN A  49      -5.938   7.957   0.635  1.00 98.24           O  
ATOM    751  CG  GLN A  49      -2.917   5.928  -0.899  1.00 98.24           C  
ATOM    752  HG2 GLN A  49      -2.116   6.486  -0.414  1.00 98.24           H  
ATOM    753  HG3 GLN A  49      -2.485   5.013  -1.304  1.00 98.24           H  
ATOM    754  CD  GLN A  49      -3.421   6.711  -2.099  1.00 98.24           C  
ATOM    755  NE2 GLN A  49      -2.687   6.638  -3.185  1.00 98.24           N  
ATOM    756 HE21 GLN A  49      -3.048   7.039  -4.038  1.00 98.24           H  
ATOM    757 HE22 GLN A  49      -1.907   5.997  -3.212  1.00 98.24           H  
ATOM    758  OE1 GLN A  49      -4.435   7.389  -2.086  1.00 98.24           O  
ATOM    759  N   ARG A  50      -3.869   8.857   0.689  1.00 97.75           N  
ATOM    760  H   ARG A  50      -2.899   8.694   0.920  1.00 97.75           H  
ATOM    761  CA  ARG A  50      -4.276  10.179   0.215  1.00 97.75           C  
ATOM    762  HA  ARG A  50      -5.187  10.068  -0.373  1.00 97.75           H  
ATOM    763  C   ARG A  50      -3.219  10.782  -0.693  1.00 97.75           C  
ATOM    764  CB  ARG A  50      -4.581  11.064   1.430  1.00 97.75           C  
ATOM    765  HB2 ARG A  50      -5.336  10.567   2.039  1.00 97.75           H  
ATOM    766  HB3 ARG A  50      -3.678  11.182   2.030  1.00 97.75           H  
ATOM    767  O   ARG A  50      -2.049  10.854  -0.321  1.00 97.75           O  
ATOM    768  CG  ARG A  50      -5.097  12.448   1.027  1.00 97.75           C  
ATOM    769  HG2 ARG A  50      -5.897  12.347   0.293  1.00 97.75           H  
ATOM    770  HG3 ARG A  50      -4.284  13.017   0.578  1.00 97.75           H  
ATOM    771  CD  ARG A  50      -5.634  13.195   2.250  1.00 97.75           C  
ATOM    772  HD2 ARG A  50      -6.516  12.673   2.620  1.00 97.75           H  
ATOM    773  HD3 ARG A  50      -4.878  13.183   3.034  1.00 97.75           H  
ATOM    774  NE  ARG A  50      -5.940  14.594   1.903  1.00 97.75           N  
ATOM    775  HE  ARG A  50      -5.171  15.103   1.490  1.00 97.75           H  
ATOM    776  NH1 ARG A  50      -8.091  14.706   2.702  1.00 97.75           N  
ATOM    777 HH11 ARG A  50      -8.946  15.238   2.769  1.00 97.75           H  
ATOM    778 HH12 ARG A  50      -8.223  13.741   2.434  1.00 97.75           H  
ATOM    779  NH2 ARG A  50      -7.188  16.502   1.800  1.00 97.75           N  
ATOM    780 HH21 ARG A  50      -8.059  16.985   1.968  1.00 97.75           H  
ATOM    781 HH22 ARG A  50      -6.439  16.969   1.308  1.00 97.75           H  
ATOM    782  CZ  ARG A  50      -7.061  15.251   2.141  1.00 97.75           C  
ATOM    783  N   ARG A  51      -3.658  11.271  -1.851  1.00 96.62           N  
ATOM    784  H   ARG A  51      -4.615  11.059  -2.093  1.00 96.62           H  
ATOM    785  CA  ARG A  51      -2.864  11.974  -2.861  1.00 96.62           C  
ATOM    786  HA  ARG A  51      -1.904  12.282  -2.447  1.00 96.62           H  
ATOM    787  C   ARG A  51      -3.645  13.215  -3.295  1.00 96.62           C  
ATOM    788  CB  ARG A  51      -2.640  11.030  -4.058  1.00 96.62           C  
ATOM    789  HB2 ARG A  51      -1.958  11.482  -4.779  1.00 96.62           H  
ATOM    790  HB3 ARG A  51      -3.598  10.887  -4.557  1.00 96.62           H  
ATOM    791  O   ARG A  51      -4.580  13.117  -4.078  1.00 96.62           O  
ATOM    792  CG  ARG A  51      -2.070   9.650  -3.774  1.00 96.62           C  
ATOM    793  HG2 ARG A  51      -2.750   9.156  -3.080  1.00 96.62           H  
ATOM    794  HG3 ARG A  51      -2.062   9.084  -4.705  1.00 96.62           H  
ATOM    795  CD  ARG A  51      -0.669   9.630  -3.167  1.00 96.62           C  
ATOM    796  HD2 ARG A  51      -0.398   8.585  -3.019  1.00 96.62           H  
ATOM    797  HD3 ARG A  51      -0.701  10.109  -2.188  1.00 96.62           H  
ATOM    798  NE  ARG A  51       0.376  10.285  -3.982  1.00 96.62           N  
ATOM    799  HE  ARG A  51       0.800  11.114  -3.592  1.00 96.62           H  
ATOM    800  NH1 ARG A  51       0.602   8.671  -5.622  1.00 96.62           N  
ATOM    801 HH11 ARG A  51      -0.257   8.205  -5.366  1.00 96.62           H  
ATOM    802 HH12 ARG A  51       1.148   8.325  -6.398  1.00 96.62           H  
ATOM    803  NH2 ARG A  51       2.078  10.284  -5.512  1.00 96.62           N  
ATOM    804 HH21 ARG A  51       2.580  11.005  -5.015  1.00 96.62           H  
ATOM    805 HH22 ARG A  51       2.491   9.794  -6.292  1.00 96.62           H  
ATOM    806  CZ  ARG A  51       0.998   9.751  -5.021  1.00 96.62           C  
ATOM    807  N   VAL A  52      -3.303  14.384  -2.768  1.00 94.80           N  
ATOM    808  H   VAL A  52      -2.547  14.383  -2.097  1.00 94.80           H  
ATOM    809  CA  VAL A  52      -4.016  15.650  -3.029  1.00 94.80           C  
ATOM    810  HA  VAL A  52      -4.609  15.559  -3.939  1.00 94.80           H  
ATOM    811  C   VAL A  52      -3.049  16.812  -3.262  1.00 94.80           C  
ATOM    812  CB  VAL A  52      -4.975  15.970  -1.858  1.00 94.80           C  
ATOM    813  HB  VAL A  52      -4.399  16.015  -0.934  1.00 94.80           H  
ATOM    814  O   VAL A  52      -3.322  17.683  -4.081  1.00 94.80           O  
ATOM    815  CG1 VAL A  52      -5.704  17.310  -2.031  1.00 94.80           C  
ATOM    816 HG11 VAL A  52      -6.437  17.452  -1.237  1.00 94.80           H  
ATOM    817 HG12 VAL A  52      -6.212  17.333  -2.995  1.00 94.80           H  
ATOM    818 HG13 VAL A  52      -4.994  18.136  -1.988  1.00 94.80           H  
ATOM    819  CG2 VAL A  52      -6.059  14.898  -1.679  1.00 94.80           C  
ATOM    820 HG21 VAL A  52      -5.612  13.920  -1.501  1.00 94.80           H  
ATOM    821 HG22 VAL A  52      -6.703  15.138  -0.833  1.00 94.80           H  
ATOM    822 HG23 VAL A  52      -6.677  14.838  -2.576  1.00 94.80           H  
ATOM    823  N   HIS A  53      -1.919  16.842  -2.558  1.00 90.23           N  
ATOM    824  H   HIS A  53      -1.701  16.066  -1.950  1.00 90.23           H  
ATOM    825  CA  HIS A  53      -1.044  18.013  -2.508  1.00 90.23           C  
ATOM    826  HA  HIS A  53      -1.567  18.872  -2.928  1.00 90.23           H  
ATOM    827  C   HIS A  53       0.251  17.869  -3.313  1.00 90.23           C  
ATOM    828  CB  HIS A  53      -0.737  18.339  -1.053  1.00 90.23           C  
ATOM    829  HB2 HIS A  53      -0.171  19.270  -1.065  1.00 90.23           H  
ATOM    830  HB3 HIS A  53      -0.125  17.547  -0.620  1.00 90.23           H  
ATOM    831  O   HIS A  53       0.941  18.860  -3.535  1.00 90.23           O  
ATOM    832  CG  HIS A  53      -1.939  18.576  -0.188  1.00 90.23           C  
ATOM    833  CD2 HIS A  53      -2.512  19.786   0.095  1.00 90.23           C  
ATOM    834  HD2 HIS A  53      -2.207  20.745  -0.297  1.00 90.23           H  
ATOM    835  ND1 HIS A  53      -2.625  17.616   0.514  1.00 90.23           N  
ATOM    836  HD1 HIS A  53      -2.458  16.621   0.459  1.00 90.23           H  
ATOM    837  CE1 HIS A  53      -3.569  18.239   1.239  1.00 90.23           C  
ATOM    838  HE1 HIS A  53      -4.236  17.756   1.938  1.00 90.23           H  
ATOM    839  NE2 HIS A  53      -3.539  19.560   1.015  1.00 90.23           N  
ATOM    840  N   LYS A  54       0.567  16.653  -3.769  1.00 91.04           N  
ATOM    841  H   LYS A  54       0.036  15.882  -3.390  1.00 91.04           H  
ATOM    842  CA  LYS A  54       1.727  16.327  -4.611  1.00 91.04           C  
ATOM    843  HA  LYS A  54       1.707  15.249  -4.767  1.00 91.04           H  
ATOM    844  C   LYS A  54       3.079  16.594  -3.922  1.00 91.04           C  
ATOM    845  CB  LYS A  54       1.585  16.992  -6.005  1.00 91.04           C  
ATOM    846  HB2 LYS A  54       1.869  18.041  -5.929  1.00 91.04           H  
ATOM    847  HB3 LYS A  54       2.278  16.507  -6.692  1.00 91.04           H  
ATOM    848  O   LYS A  54       4.080  16.807  -4.596  1.00 91.04           O  
ATOM    849  CG  LYS A  54       0.159  16.915  -6.591  1.00 91.04           C  
ATOM    850  HG2 LYS A  54      -0.162  15.873  -6.613  1.00 91.04           H  
ATOM    851  HG3 LYS A  54      -0.531  17.466  -5.952  1.00 91.04           H  
ATOM    852  CD  LYS A  54       0.031  17.499  -8.003  1.00 91.04           C  
ATOM    853  HD2 LYS A  54       0.296  18.556  -7.987  1.00 91.04           H  
ATOM    854  HD3 LYS A  54       0.698  16.958  -8.675  1.00 91.04           H  
ATOM    855  CE  LYS A  54      -1.427  17.321  -8.463  1.00 91.04           C  
ATOM    856  HE2 LYS A  54      -1.683  16.265  -8.379  1.00 91.04           H  
ATOM    857  HE3 LYS A  54      -2.084  17.856  -7.778  1.00 91.04           H  
ATOM    858  NZ  LYS A  54      -1.667  17.769  -9.861  1.00 91.04           N  
ATOM    859  HZ1 LYS A  54      -2.614  17.550 -10.132  1.00 91.04           H  
ATOM    860  HZ2 LYS A  54      -1.080  17.268 -10.513  1.00 91.04           H  
ATOM    861  HZ3 LYS A  54      -1.532  18.764  -9.974  1.00 91.04           H  
ATOM    862  N   TYR A  55       3.122  16.574  -2.584  1.00 85.40           N  
ATOM    863  H   TYR A  55       2.274  16.297  -2.109  1.00 85.40           H  
ATOM    864  CA  TYR A  55       4.325  16.917  -1.799  1.00 85.40           C  
ATOM    865  HA  TYR A  55       5.004  17.493  -2.427  1.00 85.40           H  
ATOM    866  C   TYR A  55       5.133  15.712  -1.316  1.00 85.40           C  
ATOM    867  CB  TYR A  55       3.948  17.771  -0.579  1.00 85.40           C  
ATOM    868  HB2 TYR A  55       3.231  17.211   0.022  1.00 85.40           H  
ATOM    869  HB3 TYR A  55       4.839  17.920   0.032  1.00 85.40           H  
ATOM    870  O   TYR A  55       6.245  15.882  -0.818  1.00 85.40           O  
ATOM    871  CG  TYR A  55       3.393  19.145  -0.878  1.00 85.40           C  
ATOM    872  CD1 TYR A  55       4.047  20.002  -1.786  1.00 85.40           C  
ATOM    873  HD1 TYR A  55       4.947  19.682  -2.290  1.00 85.40           H  
ATOM    874  CD2 TYR A  55       2.228  19.578  -0.221  1.00 85.40           C  
ATOM    875  HD2 TYR A  55       1.709  18.907   0.448  1.00 85.40           H  
ATOM    876  CE1 TYR A  55       3.499  21.262  -2.088  1.00 85.40           C  
ATOM    877  HE1 TYR A  55       3.977  21.894  -2.821  1.00 85.40           H  
ATOM    878  CE2 TYR A  55       1.691  20.849  -0.501  1.00 85.40           C  
ATOM    879  HE2 TYR A  55       0.769  21.181  -0.048  1.00 85.40           H  
ATOM    880  OH  TYR A  55       1.753  22.880  -1.750  1.00 85.40           O  
ATOM    881  HH  TYR A  55       2.210  23.322  -2.470  1.00 85.40           H  
ATOM    882  CZ  TYR A  55       2.307  21.677  -1.460  1.00 85.40           C  
ATOM    883  N   VAL A  56       4.569  14.508  -1.388  1.00 91.10           N  
ATOM    884  H   VAL A  56       3.665  14.425  -1.829  1.00 91.10           H  
ATOM    885  CA  VAL A  56       5.209  13.286  -0.890  1.00 91.10           C  
ATOM    886  HA  VAL A  56       6.178  13.528  -0.453  1.00 91.10           H  
ATOM    887  C   VAL A  56       5.455  12.353  -2.065  1.00 91.10           C  
ATOM    888  CB  VAL A  56       4.359  12.634   0.218  1.00 91.10           C  
ATOM    889  HB  VAL A  56       3.385  12.364  -0.191  1.00 91.10           H  
ATOM    890  O   VAL A  56       4.521  12.034  -2.803  1.00 91.10           O  
ATOM    891  CG1 VAL A  56       5.000  11.362   0.778  1.00 91.10           C  
ATOM    892 HG11 VAL A  56       6.003  11.566   1.152  1.00 91.10           H  
ATOM    893 HG12 VAL A  56       4.383  10.966   1.585  1.00 91.10           H  
ATOM    894 HG13 VAL A  56       5.043  10.598   0.002  1.00 91.10           H  
ATOM    895  CG2 VAL A  56       4.164  13.612   1.390  1.00 91.10           C  
ATOM    896 HG21 VAL A  56       3.629  13.115   2.199  1.00 91.10           H  
ATOM    897 HG22 VAL A  56       5.134  13.952   1.753  1.00 91.10           H  
ATOM    898 HG23 VAL A  56       3.574  14.469   1.066  1.00 91.10           H  
ATOM    899  N   THR A  57       6.707  11.917  -2.230  1.00 94.04           N  
ATOM    900  H   THR A  57       7.440  12.267  -1.629  1.00 94.04           H  
ATOM    901  CA  THR A  57       7.031  10.823  -3.154  1.00 94.04           C  
ATOM    902  HA  THR A  57       6.493  11.006  -4.084  1.00 94.04           H  
ATOM    903  C   THR A  57       6.534   9.492  -2.592  1.00 94.04           C  
ATOM    904  CB  THR A  57       8.517  10.752  -3.542  1.00 94.04           C  
ATOM    905  HB  THR A  57       8.800  11.683  -4.033  1.00 94.04           H  
ATOM    906  O   THR A  57       6.675   9.228  -1.392  1.00 94.04           O  
ATOM    907  CG2 THR A  57       9.473  10.493  -2.380  1.00 94.04           C  
ATOM    908 HG21 THR A  57      10.498  10.556  -2.744  1.00 94.04           H  
ATOM    909 HG22 THR A  57       9.332  11.240  -1.599  1.00 94.04           H  
ATOM    910 HG23 THR A  57       9.315   9.488  -1.988  1.00 94.04           H  
ATOM    911  OG1 THR A  57       8.626   9.692  -4.455  1.00 94.04           O  
ATOM    912  HG1 THR A  57       9.541   9.554  -4.713  1.00 94.04           H  
ATOM    913  N   PHE A  58       5.926   8.697  -3.471  1.00 96.79           N  
ATOM    914  H   PHE A  58       5.950   8.977  -4.441  1.00 96.79           H  
ATOM    915  CA  PHE A  58       5.425   7.347  -3.207  1.00 96.79           C  
ATOM    916  HA  PHE A  58       5.418   7.163  -2.133  1.00 96.79           H  
ATOM    917  C   PHE A  58       6.348   6.267  -3.800  1.00 96.79           C  
ATOM    918  CB  PHE A  58       3.976   7.236  -3.708  1.00 96.79           C  
ATOM    919  HB2 PHE A  58       3.868   7.795  -4.637  1.00 96.79           H  
ATOM    920  HB3 PHE A  58       3.774   6.190  -3.939  1.00 96.79           H  
ATOM    921  O   PHE A  58       6.097   5.079  -3.605  1.00 96.79           O  
ATOM    922  CG  PHE A  58       2.923   7.703  -2.719  1.00 96.79           C  
ATOM    923  CD1 PHE A  58       1.978   6.788  -2.218  1.00 96.79           C  
ATOM    924  HD1 PHE A  58       2.001   5.758  -2.543  1.00 96.79           H  
ATOM    925  CD2 PHE A  58       2.902   9.035  -2.264  1.00 96.79           C  
ATOM    926  HD2 PHE A  58       3.628   9.740  -2.640  1.00 96.79           H  
ATOM    927  CE1 PHE A  58       1.027   7.197  -1.268  1.00 96.79           C  
ATOM    928  HE1 PHE A  58       0.314   6.481  -0.887  1.00 96.79           H  
ATOM    929  CE2 PHE A  58       1.965   9.443  -1.299  1.00 96.79           C  
ATOM    930  HE2 PHE A  58       1.972  10.459  -0.933  1.00 96.79           H  
ATOM    931  CZ  PHE A  58       1.026   8.522  -0.802  1.00 96.79           C  
ATOM    932  HZ  PHE A  58       0.293   8.835  -0.073  1.00 96.79           H  
ATOM    933  N   GLU A  59       7.452   6.661  -4.437  1.00 96.61           N  
ATOM    934  H   GLU A  59       7.633   7.644  -4.583  1.00 96.61           H  
ATOM    935  CA  GLU A  59       8.563   5.760  -4.734  1.00 96.61           C  
ATOM    936  HA  GLU A  59       8.181   4.830  -5.154  1.00 96.61           H  
ATOM    937  C   GLU A  59       9.295   5.471  -3.416  1.00 96.61           C  
ATOM    938  CB  GLU A  59       9.473   6.409  -5.777  1.00 96.61           C  
ATOM    939  HB2 GLU A  59       9.988   7.255  -5.322  1.00 96.61           H  
ATOM    940  HB3 GLU A  59       8.870   6.780  -6.605  1.00 96.61           H  
ATOM    941  O   GLU A  59      10.071   6.287  -2.912  1.00 96.61           O  
ATOM    942  CG  GLU A  59      10.488   5.393  -6.318  1.00 96.61           C  
ATOM    943  HG2 GLU A  59      10.995   4.917  -5.479  1.00 96.61           H  
ATOM    944  HG3 GLU A  59       9.954   4.618  -6.867  1.00 96.61           H  
ATOM    945  CD  GLU A  59      11.538   6.045  -7.224  1.00 96.61           C  
ATOM    946  OE1 GLU A  59      12.457   5.302  -7.630  1.00 96.61           O  
ATOM    947  OE2 GLU A  59      11.460   7.282  -7.426  1.00 96.61           O  
ATOM    948  N   ARG A  60       8.908   4.369  -2.772  1.00 97.63           N  
ATOM    949  H   ARG A  60       8.291   3.734  -3.258  1.00 97.63           H  
ATOM    950  CA  ARG A  60       9.255   4.032  -1.388  1.00 97.63           C  
ATOM    951  HA  ARG A  60      10.180   4.534  -1.103  1.00 97.63           H  
ATOM    952  C   ARG A  60       9.518   2.546  -1.266  1.00 97.63           C  
ATOM    953  CB  ARG A  60       8.117   4.437  -0.434  1.00 97.63           C  
ATOM    954  HB2 ARG A  60       7.199   3.933  -0.736  1.00 97.63           H  
ATOM    955  HB3 ARG A  60       8.354   4.098   0.574  1.00 97.63           H  
ATOM    956  O   ARG A  60       8.931   1.757  -2.009  1.00 97.63           O  
ATOM    957  CG  ARG A  60       7.821   5.935  -0.392  1.00 97.63           C  
ATOM    958  HG2 ARG A  60       6.937   6.104   0.225  1.00 97.63           H  
ATOM    959  HG3 ARG A  60       7.627   6.321  -1.393  1.00 97.63           H  
ATOM    960  CD  ARG A  60       8.993   6.669   0.227  1.00 97.63           C  
ATOM    961  HD2 ARG A  60       9.118   6.269   1.233  1.00 97.63           H  
ATOM    962  HD3 ARG A  60       9.900   6.488  -0.351  1.00 97.63           H  
ATOM    963  NE  ARG A  60       8.738   8.104   0.318  1.00 97.63           N  
ATOM    964  HE  ARG A  60       7.909   8.448  -0.144  1.00 97.63           H  
ATOM    965  NH1 ARG A  60      10.734   8.602   1.346  1.00 97.63           N  
ATOM    966 HH11 ARG A  60      10.684   7.882   2.053  1.00 97.63           H  
ATOM    967 HH12 ARG A  60      11.289   8.098   0.670  1.00 97.63           H  
ATOM    968  NH2 ARG A  60       9.254  10.202   0.974  1.00 97.63           N  
ATOM    969 HH21 ARG A  60       8.383  10.508   0.565  1.00 97.63           H  
ATOM    970 HH22 ARG A  60       9.967  10.798   1.369  1.00 97.63           H  
ATOM    971  CZ  ARG A  60       9.568   8.946   0.882  1.00 97.63           C  
ATOM    972  N   ASN A  61      10.361   2.185  -0.308  1.00 97.94           N  
ATOM    973  H   ASN A  61      10.732   2.897   0.305  1.00 97.94           H  
ATOM    974  CA  ASN A  61      10.699   0.788  -0.071  1.00 97.94           C  
ATOM    975  HA  ASN A  61      10.673   0.292  -1.041  1.00 97.94           H  
ATOM    976  C   ASN A  61       9.648   0.049   0.782  1.00 97.94           C  
ATOM    977  CB  ASN A  61      12.143   0.703   0.457  1.00 97.94           C  
ATOM    978  HB2 ASN A  61      12.797   1.238  -0.232  1.00 97.94           H  
ATOM    979  HB3 ASN A  61      12.465  -0.338   0.472  1.00 97.94           H  
ATOM    980  O   ASN A  61       8.671   0.631   1.257  1.00 97.94           O  
ATOM    981  CG  ASN A  61      12.306   1.257   1.858  1.00 97.94           C  
ATOM    982  ND2 ASN A  61      13.388   1.944   2.129  1.00 97.94           N  
ATOM    983 HD21 ASN A  61      14.047   2.160   1.394  1.00 97.94           H  
ATOM    984 HD22 ASN A  61      13.432   2.342   3.056  1.00 97.94           H  
ATOM    985  OD1 ASN A  61      11.486   1.064   2.737  1.00 97.94           O  
ATOM    986  N   TRP A  62       9.851  -1.252   0.973  1.00 98.36           N  
ATOM    987  H   TRP A  62      10.587  -1.679   0.429  1.00 98.36           H  
ATOM    988  CA  TRP A  62       8.969  -2.178   1.675  1.00 98.36           C  
ATOM    989  HA  TRP A  62       8.002  -2.211   1.174  1.00 98.36           H  
ATOM    990  C   TRP A  62       8.737  -1.748   3.108  1.00 98.36           C  
ATOM    991  CB  TRP A  62       9.575  -3.588   1.672  1.00 98.36           C  
ATOM    992  HB2 TRP A  62       9.735  -3.911   0.643  1.00 98.36           H  
ATOM    993  HB3 TRP A  62      10.542  -3.576   2.174  1.00 98.36           H  
ATOM    994  O   TRP A  62       7.591  -1.724   3.546  1.00 98.36           O  
ATOM    995  CG  TRP A  62       8.705  -4.627   2.295  1.00 98.36           C  
ATOM    996  CD1 TRP A  62       8.766  -5.082   3.566  1.00 98.36           C  
ATOM    997  HD1 TRP A  62       9.464  -4.732   4.312  1.00 98.36           H  
ATOM    998  CD2 TRP A  62       7.603  -5.330   1.664  1.00 98.36           C  
ATOM    999  CE2 TRP A  62       7.064  -6.261   2.599  1.00 98.36           C  
ATOM   1000  CE3 TRP A  62       7.020  -5.276   0.383  1.00 98.36           C  
ATOM   1001  HE3 TRP A  62       7.403  -4.572  -0.340  1.00 98.36           H  
ATOM   1002  NE1 TRP A  62       7.794  -6.049   3.755  1.00 98.36           N  
ATOM   1003  HE1 TRP A  62       7.655  -6.496   4.650  1.00 98.36           H  
ATOM   1004  CH2 TRP A  62       5.486  -7.087   0.948  1.00 98.36           C  
ATOM   1005  HH2 TRP A  62       4.687  -7.750   0.652  1.00 98.36           H  
ATOM   1006  CZ2 TRP A  62       6.026  -7.142   2.246  1.00 98.36           C  
ATOM   1007  HZ2 TRP A  62       5.642  -7.848   2.967  1.00 98.36           H  
ATOM   1008  CZ3 TRP A  62       5.976  -6.145   0.029  1.00 98.36           C  
ATOM   1009  HZ3 TRP A  62       5.563  -6.084  -0.967  1.00 98.36           H  
ATOM   1010  N   ASP A  63       9.799  -1.374   3.820  1.00 98.35           N  
ATOM   1011  H   ASP A  63      10.704  -1.367   3.373  1.00 98.35           H  
ATOM   1012  CA  ASP A  63       9.710  -0.950   5.214  1.00 98.35           C  
ATOM   1013  HA  ASP A  63       9.162  -1.704   5.779  1.00 98.35           H  
ATOM   1014  C   ASP A  63       8.932   0.366   5.337  1.00 98.35           C  
ATOM   1015  CB  ASP A  63      11.116  -0.833   5.824  1.00 98.35           C  
ATOM   1016  HB2 ASP A  63      11.762  -0.271   5.149  1.00 98.35           H  
ATOM   1017  HB3 ASP A  63      11.039  -0.270   6.754  1.00 98.35           H  
ATOM   1018  O   ASP A  63       8.077   0.507   6.212  1.00 98.35           O  
ATOM   1019  CG  ASP A  63      11.761  -2.185   6.154  1.00 98.35           C  
ATOM   1020  OD1 ASP A  63      11.049  -3.217   6.131  1.00 98.35           O  
ATOM   1021  OD2 ASP A  63      12.964  -2.164   6.494  1.00 98.35           O  
ATOM   1022  N   GLU A  64       9.142   1.310   4.418  1.00 98.43           N  
ATOM   1023  H   GLU A  64       9.850   1.147   3.717  1.00 98.43           H  
ATOM   1024  CA  GLU A  64       8.357   2.544   4.358  1.00 98.43           C  
ATOM   1025  HA  GLU A  64       8.394   3.034   5.331  1.00 98.43           H  
ATOM   1026  C   GLU A  64       6.875   2.247   4.069  1.00 98.43           C  
ATOM   1027  CB  GLU A  64       8.952   3.502   3.313  1.00 98.43           C  
ATOM   1028  HB2 GLU A  64       8.245   4.313   3.143  1.00 98.43           H  
ATOM   1029  HB3 GLU A  64       9.082   2.960   2.376  1.00 98.43           H  
ATOM   1030  O   GLU A  64       5.999   2.760   4.766  1.00 98.43           O  
ATOM   1031  CG  GLU A  64      10.297   4.123   3.729  1.00 98.43           C  
ATOM   1032  HG2 GLU A  64      10.153   4.676   4.657  1.00 98.43           H  
ATOM   1033  HG3 GLU A  64      11.032   3.341   3.920  1.00 98.43           H  
ATOM   1034  CD  GLU A  64      10.825   5.069   2.638  1.00 98.43           C  
ATOM   1035  OE1 GLU A  64      10.866   6.307   2.877  1.00 98.43           O  
ATOM   1036  OE2 GLU A  64      11.101   4.594   1.513  1.00 98.43           O  
ATOM   1037  N   TYR A  65       6.555   1.377   3.106  1.00 98.65           N  
ATOM   1038  H   TYR A  65       7.301   0.977   2.556  1.00 98.65           H  
ATOM   1039  CA  TYR A  65       5.170   0.954   2.852  1.00 98.65           C  
ATOM   1040  HA  TYR A  65       4.552   1.847   2.756  1.00 98.65           H  
ATOM   1041  C   TYR A  65       4.568   0.138   4.002  1.00 98.65           C  
ATOM   1042  CB  TYR A  65       5.083   0.168   1.537  1.00 98.65           C  
ATOM   1043  HB2 TYR A  65       4.256  -0.539   1.599  1.00 98.65           H  
ATOM   1044  HB3 TYR A  65       5.991  -0.415   1.389  1.00 98.65           H  
ATOM   1045  O   TYR A  65       3.362   0.221   4.243  1.00 98.65           O  
ATOM   1046  CG  TYR A  65       4.824   1.055   0.338  1.00 98.65           C  
ATOM   1047  CD1 TYR A  65       3.532   1.572   0.131  1.00 98.65           C  
ATOM   1048  HD1 TYR A  65       2.735   1.313   0.811  1.00 98.65           H  
ATOM   1049  CD2 TYR A  65       5.858   1.372  -0.560  1.00 98.65           C  
ATOM   1050  HD2 TYR A  65       6.851   0.975  -0.413  1.00 98.65           H  
ATOM   1051  CE1 TYR A  65       3.278   2.429  -0.954  1.00 98.65           C  
ATOM   1052  HE1 TYR A  65       2.295   2.851  -1.099  1.00 98.65           H  
ATOM   1053  CE2 TYR A  65       5.603   2.215  -1.658  1.00 98.65           C  
ATOM   1054  HE2 TYR A  65       6.398   2.449  -2.351  1.00 98.65           H  
ATOM   1055  OH  TYR A  65       4.067   3.626  -2.857  1.00 98.65           O  
ATOM   1056  HH  TYR A  65       4.877   4.007  -3.204  1.00 98.65           H  
ATOM   1057  CZ  TYR A  65       4.318   2.762  -1.842  1.00 98.65           C  
ATOM   1058  N   LYS A  66       5.380  -0.628   4.732  1.00 98.56           N  
ATOM   1059  H   LYS A  66       6.343  -0.690   4.432  1.00 98.56           H  
ATOM   1060  CA  LYS A  66       4.985  -1.436   5.889  1.00 98.56           C  
ATOM   1061  HA  LYS A  66       4.121  -2.047   5.629  1.00 98.56           H  
ATOM   1062  C   LYS A  66       4.567  -0.560   7.063  1.00 98.56           C  
ATOM   1063  CB  LYS A  66       6.147  -2.378   6.245  1.00 98.56           C  
ATOM   1064  HB2 LYS A  66       6.259  -3.112   5.448  1.00 98.56           H  
ATOM   1065  HB3 LYS A  66       7.069  -1.802   6.313  1.00 98.56           H  
ATOM   1066  O   LYS A  66       3.459  -0.732   7.573  1.00 98.56           O  
ATOM   1067  CG  LYS A  66       5.957  -3.104   7.578  1.00 98.56           C  
ATOM   1068  HG2 LYS A  66       5.948  -2.380   8.393  1.00 98.56           H  
ATOM   1069  HG3 LYS A  66       5.001  -3.627   7.572  1.00 98.56           H  
ATOM   1070  CD  LYS A  66       7.112  -4.082   7.818  1.00 98.56           C  
ATOM   1071  HD2 LYS A  66       8.050  -3.527   7.826  1.00 98.56           H  
ATOM   1072  HD3 LYS A  66       7.162  -4.822   7.019  1.00 98.56           H  
ATOM   1073  CE  LYS A  66       6.942  -4.773   9.170  1.00 98.56           C  
ATOM   1074  HE2 LYS A  66       6.735  -4.008   9.919  1.00 98.56           H  
ATOM   1075  HE3 LYS A  66       7.877  -5.268   9.432  1.00 98.56           H  
ATOM   1076  NZ  LYS A  66       5.842  -5.759   9.161  1.00 98.56           N  
ATOM   1077  HZ1 LYS A  66       5.580  -5.998  10.107  1.00 98.56           H  
ATOM   1078  HZ2 LYS A  66       6.095  -6.598   8.660  1.00 98.56           H  
ATOM   1079  HZ3 LYS A  66       4.988  -5.372   8.785  1.00 98.56           H  
ATOM   1080  N   TYR A  67       5.419   0.385   7.452  1.00 97.74           N  
ATOM   1081  H   TYR A  67       6.314   0.434   6.988  1.00 97.74           H  
ATOM   1082  CA  TYR A  67       5.196   1.245   8.618  1.00 97.74           C  
ATOM   1083  HA  TYR A  67       4.596   0.697   9.345  1.00 97.74           H  
ATOM   1084  C   TYR A  67       4.410   2.522   8.301  1.00 97.74           C  
ATOM   1085  CB  TYR A  67       6.548   1.561   9.270  1.00 97.74           C  
ATOM   1086  HB2 TYR A  67       6.376   2.192  10.142  1.00 97.74           H  
ATOM   1087  HB3 TYR A  67       7.151   2.131   8.563  1.00 97.74           H  
ATOM   1088  O   TYR A  67       3.868   3.148   9.209  1.00 97.74           O  
ATOM   1089  CG  TYR A  67       7.320   0.333   9.724  1.00 97.74           C  
ATOM   1090  CD1 TYR A  67       6.738  -0.572  10.633  1.00 97.74           C  
ATOM   1091  HD1 TYR A  67       5.743  -0.396  11.015  1.00 97.74           H  
ATOM   1092  CD2 TYR A  67       8.612   0.084   9.221  1.00 97.74           C  
ATOM   1093  HD2 TYR A  67       9.059   0.767   8.514  1.00 97.74           H  
ATOM   1094  CE1 TYR A  67       7.441  -1.726  11.028  1.00 97.74           C  
ATOM   1095  HE1 TYR A  67       6.989  -2.434  11.708  1.00 97.74           H  
ATOM   1096  CE2 TYR A  67       9.313  -1.075   9.602  1.00 97.74           C  
ATOM   1097  HE2 TYR A  67      10.286  -1.278   9.179  1.00 97.74           H  
ATOM   1098  OH  TYR A  67       9.389  -3.114  10.862  1.00 97.74           O  
ATOM   1099  HH  TYR A  67      10.212  -3.194  10.375  1.00 97.74           H  
ATOM   1100  CZ  TYR A  67       8.727  -1.982  10.509  1.00 97.74           C  
ATOM   1101  N   GLY A  68       4.303   2.889   7.024  1.00 97.70           N  
ATOM   1102  H   GLY A  68       4.883   2.414   6.348  1.00 97.70           H  
ATOM   1103  CA  GLY A  68       3.619   4.094   6.573  1.00 97.70           C  
ATOM   1104  HA2 GLY A  68       2.824   4.365   7.268  1.00 97.70           H  
ATOM   1105  HA3 GLY A  68       3.164   3.891   5.604  1.00 97.70           H  
ATOM   1106  C   GLY A  68       4.557   5.290   6.420  1.00 97.70           C  
ATOM   1107  O   GLY A  68       5.640   5.364   7.002  1.00 97.70           O  
ATOM   1108  N   PHE A  69       4.128   6.256   5.612  1.00 97.32           N  
ATOM   1109  H   PHE A  69       3.201   6.168   5.220  1.00 97.32           H  
ATOM   1110  CA  PHE A  69       4.899   7.461   5.309  1.00 97.32           C  
ATOM   1111  HA  PHE A  69       5.456   7.745   6.202  1.00 97.32           H  
ATOM   1112  C   PHE A  69       3.993   8.635   4.934  1.00 97.32           C  
ATOM   1113  CB  PHE A  69       5.916   7.171   4.189  1.00 97.32           C  
ATOM   1114  HB2 PHE A  69       6.617   6.417   4.546  1.00 97.32           H  
ATOM   1115  HB3 PHE A  69       6.501   8.069   3.991  1.00 97.32           H  
ATOM   1116  O   PHE A  69       2.816   8.477   4.610  1.00 97.32           O  
ATOM   1117  CG  PHE A  69       5.307   6.690   2.886  1.00 97.32           C  
ATOM   1118  CD1 PHE A  69       5.259   5.314   2.612  1.00 97.32           C  
ATOM   1119  HD1 PHE A  69       5.667   4.613   3.325  1.00 97.32           H  
ATOM   1120  CD2 PHE A  69       4.792   7.601   1.945  1.00 97.32           C  
ATOM   1121  HD2 PHE A  69       4.832   8.663   2.139  1.00 97.32           H  
ATOM   1122  CE1 PHE A  69       4.703   4.843   1.414  1.00 97.32           C  
ATOM   1123  HE1 PHE A  69       4.696   3.784   1.204  1.00 97.32           H  
ATOM   1124  CE2 PHE A  69       4.225   7.131   0.748  1.00 97.32           C  
ATOM   1125  HE2 PHE A  69       3.835   7.829   0.022  1.00 97.32           H  
ATOM   1126  CZ  PHE A  69       4.180   5.752   0.481  1.00 97.32           C  
ATOM   1127  HZ  PHE A  69       3.761   5.387  -0.446  1.00 97.32           H  
ATOM   1128  N   GLY A  70       4.568   9.838   4.928  1.00 95.33           N  
ATOM   1129  H   GLY A  70       5.526   9.895   5.241  1.00 95.33           H  
ATOM   1130  CA  GLY A  70       3.870  11.076   4.583  1.00 95.33           C  
ATOM   1131  HA2 GLY A  70       3.053  10.853   3.897  1.00 95.33           H  
ATOM   1132  HA3 GLY A  70       4.560  11.745   4.069  1.00 95.33           H  
ATOM   1133  C   GLY A  70       3.308  11.808   5.800  1.00 95.33           C  
ATOM   1134  O   GLY A  70       3.815  11.683   6.914  1.00 95.33           O  
ATOM   1135  N   LYS A  71       2.296  12.653   5.579  1.00 91.32           N  
ATOM   1136  H   LYS A  71       1.883  12.648   4.657  1.00 91.32           H  
ATOM   1137  CA  LYS A  71       1.645  13.438   6.642  1.00 91.32           C  
ATOM   1138  HA  LYS A  71       1.929  13.025   7.610  1.00 91.32           H  
ATOM   1139  C   LYS A  71       0.135  13.299   6.514  1.00 91.32           C  
ATOM   1140  CB  LYS A  71       2.086  14.916   6.592  1.00 91.32           C  
ATOM   1141  HB2 LYS A  71       1.539  15.465   7.358  1.00 91.32           H  
ATOM   1142  HB3 LYS A  71       1.829  15.334   5.618  1.00 91.32           H  
ATOM   1143  O   LYS A  71      -0.403  13.601   5.456  1.00 91.32           O  
ATOM   1144  CG  LYS A  71       3.594  15.102   6.829  1.00 91.32           C  
ATOM   1145  HG2 LYS A  71       3.860  14.631   7.775  1.00 91.32           H  
ATOM   1146  HG3 LYS A  71       4.146  14.610   6.029  1.00 91.32           H  
ATOM   1147  CD  LYS A  71       4.011  16.581   6.873  1.00 91.32           C  
ATOM   1148  HD2 LYS A  71       3.754  17.060   5.928  1.00 91.32           H  
ATOM   1149  HD3 LYS A  71       3.489  17.074   7.693  1.00 91.32           H  
ATOM   1150  CE  LYS A  71       5.529  16.648   7.100  1.00 91.32           C  
ATOM   1151  HE2 LYS A  71       6.028  16.157   6.264  1.00 91.32           H  
ATOM   1152  HE3 LYS A  71       5.761  16.065   7.991  1.00 91.32           H  
ATOM   1153  NZ  LYS A  71       6.044  18.033   7.265  1.00 91.32           N  
ATOM   1154  HZ1 LYS A  71       5.919  18.578   6.423  1.00 91.32           H  
ATOM   1155  HZ2 LYS A  71       7.034  17.997   7.460  1.00 91.32           H  
ATOM   1156  HZ3 LYS A  71       5.602  18.488   8.051  1.00 91.32           H  
ATOM   1157  N   ILE A  72      -0.540  12.922   7.599  1.00 84.72           N  
ATOM   1158  H   ILE A  72      -0.001  12.658   8.411  1.00 84.72           H  
ATOM   1159  CA  ILE A  72      -1.974  12.568   7.618  1.00 84.72           C  
ATOM   1160  HA  ILE A  72      -2.118  11.688   6.992  1.00 84.72           H  
ATOM   1161  C   ILE A  72      -2.875  13.668   7.027  1.00 84.72           C  
ATOM   1162  CB  ILE A  72      -2.372  12.172   9.058  1.00 84.72           C  
ATOM   1163  HB  ILE A  72      -2.044  12.954   9.743  1.00 84.72           H  
ATOM   1164  O   ILE A  72      -3.813  13.376   6.297  1.00 84.72           O  
ATOM   1165  CG1 ILE A  72      -1.666  10.844   9.420  1.00 84.72           C  
ATOM   1166 HG12 ILE A  72      -2.073  10.035   8.814  1.00 84.72           H  
ATOM   1167 HG13 ILE A  72      -0.600  10.916   9.204  1.00 84.72           H  
ATOM   1168  CG2 ILE A  72      -3.890  12.008   9.209  1.00 84.72           C  
ATOM   1169 HG21 ILE A  72      -4.411  12.940   8.990  1.00 84.72           H  
ATOM   1170 HG22 ILE A  72      -4.149  11.728  10.230  1.00 84.72           H  
ATOM   1171 HG23 ILE A  72      -4.229  11.220   8.537  1.00 84.72           H  
ATOM   1172  CD1 ILE A  72      -1.791  10.471  10.893  1.00 84.72           C  
ATOM   1173 HD11 ILE A  72      -2.830  10.253  11.138  1.00 84.72           H  
ATOM   1174 HD12 ILE A  72      -1.189   9.583  11.086  1.00 84.72           H  
ATOM   1175 HD13 ILE A  72      -1.428  11.289  11.517  1.00 84.72           H  
ATOM   1176  N   CYS A  73      -2.563  14.947   7.250  1.00 83.11           N  
ATOM   1177  H   CYS A  73      -1.845  15.151   7.930  1.00 83.11           H  
ATOM   1178  CA  CYS A  73      -3.333  16.062   6.676  1.00 83.11           C  
ATOM   1179  HA  CYS A  73      -4.373  15.748   6.589  1.00 83.11           H  
ATOM   1180  C   CYS A  73      -2.896  16.472   5.253  1.00 83.11           C  
ATOM   1181  CB  CYS A  73      -3.304  17.254   7.643  1.00 83.11           C  
ATOM   1182  HB2 CYS A  73      -2.291  17.649   7.724  1.00 83.11           H  
ATOM   1183  HB3 CYS A  73      -3.954  18.036   7.249  1.00 83.11           H  
ATOM   1184  O   CYS A  73      -3.392  17.465   4.724  1.00 83.11           O  
ATOM   1185  SG  CYS A  73      -3.908  16.753   9.281  1.00 83.11           S  
ATOM   1186  HG  CYS A  73      -4.069  17.974   9.799  1.00 83.11           H  
ATOM   1187  N   LYS A  74      -1.936  15.765   4.644  1.00 89.32           N  
ATOM   1188  H   LYS A  74      -1.633  14.914   5.094  1.00 89.32           H  
ATOM   1189  CA  LYS A  74      -1.409  16.029   3.298  1.00 89.32           C  
ATOM   1190  HA  LYS A  74      -2.035  16.793   2.836  1.00 89.32           H  
ATOM   1191  C   LYS A  74      -1.558  14.795   2.408  1.00 89.32           C  
ATOM   1192  CB  LYS A  74       0.026  16.585   3.337  1.00 89.32           C  
ATOM   1193  HB2 LYS A  74       0.346  16.741   2.306  1.00 89.32           H  
ATOM   1194  HB3 LYS A  74       0.691  15.854   3.797  1.00 89.32           H  
ATOM   1195  O   LYS A  74      -2.681  14.383   2.145  1.00 89.32           O  
ATOM   1196  CG  LYS A  74       0.153  17.922   4.072  1.00 89.32           C  
ATOM   1197  HG2 LYS A  74      -0.620  18.601   3.713  1.00 89.32           H  
ATOM   1198  HG3 LYS A  74       0.032  17.772   5.144  1.00 89.32           H  
ATOM   1199  CD  LYS A  74       1.533  18.526   3.777  1.00 89.32           C  
ATOM   1200  HD2 LYS A  74       2.314  17.875   4.169  1.00 89.32           H  
ATOM   1201  HD3 LYS A  74       1.649  18.600   2.696  1.00 89.32           H  
ATOM   1202  CE  LYS A  74       1.649  19.926   4.386  1.00 89.32           C  
ATOM   1203  HE2 LYS A  74       1.764  19.841   5.466  1.00 89.32           H  
ATOM   1204  HE3 LYS A  74       0.714  20.454   4.198  1.00 89.32           H  
ATOM   1205  NZ  LYS A  74       2.770  20.693   3.782  1.00 89.32           N  
ATOM   1206  HZ1 LYS A  74       3.658  20.223   3.884  1.00 89.32           H  
ATOM   1207  HZ2 LYS A  74       2.829  21.619   4.183  1.00 89.32           H  
ATOM   1208  HZ3 LYS A  74       2.606  20.820   2.794  1.00 89.32           H  
ATOM   1209  N   ASP A  75      -0.437  14.262   1.933  1.00 95.13           N  
ATOM   1210  H   ASP A  75       0.441  14.628   2.271  1.00 95.13           H  
ATOM   1211  CA  ASP A  75      -0.350  13.012   1.196  1.00 95.13           C  
ATOM   1212  HA  ASP A  75      -1.356  12.683   0.934  1.00 95.13           H  
ATOM   1213  C   ASP A  75       0.307  11.984   2.111  1.00 95.13           C  
ATOM   1214  CB  ASP A  75       0.475  13.185  -0.084  1.00 95.13           C  
ATOM   1215  HB2 ASP A  75       1.504  13.399   0.206  1.00 95.13           H  
ATOM   1216  HB3 ASP A  75       0.458  12.255  -0.651  1.00 95.13           H  
ATOM   1217  O   ASP A  75       1.301  12.303   2.779  1.00 95.13           O  
ATOM   1218  CG  ASP A  75       0.000  14.318  -0.982  1.00 95.13           C  
ATOM   1219  OD1 ASP A  75      -1.213  14.621  -1.010  1.00 95.13           O  
ATOM   1220  OD2 ASP A  75       0.864  14.931  -1.643  1.00 95.13           O  
ATOM   1221  N   TYR A  76      -0.253  10.781   2.177  1.00 97.24           N  
ATOM   1222  H   TYR A  76      -1.036  10.558   1.579  1.00 97.24           H  
ATOM   1223  CA  TYR A  76       0.275   9.725   3.034  1.00 97.24           C  
ATOM   1224  HA  TYR A  76       1.362   9.735   2.950  1.00 97.24           H  
ATOM   1225  C   TYR A  76      -0.191   8.336   2.610  1.00 97.24           C  
ATOM   1226  CB  TYR A  76      -0.095   9.982   4.507  1.00 97.24           C  
ATOM   1227  HB2 TYR A  76       0.508   9.330   5.139  1.00 97.24           H  
ATOM   1228  HB3 TYR A  76       0.172  11.003   4.777  1.00 97.24           H  
ATOM   1229  O   TYR A  76      -1.208   8.176   1.928  1.00 97.24           O  
ATOM   1230  CG  TYR A  76      -1.547   9.752   4.863  1.00 97.24           C  
ATOM   1231  CD1 TYR A  76      -2.496  10.758   4.610  1.00 97.24           C  
ATOM   1232  HD1 TYR A  76      -2.195  11.687   4.149  1.00 97.24           H  
ATOM   1233  CD2 TYR A  76      -1.937   8.544   5.476  1.00 97.24           C  
ATOM   1234  HD2 TYR A  76      -1.206   7.773   5.670  1.00 97.24           H  
ATOM   1235  CE1 TYR A  76      -3.831  10.568   5.002  1.00 97.24           C  
ATOM   1236  HE1 TYR A  76      -4.566  11.344   4.851  1.00 97.24           H  
ATOM   1237  CE2 TYR A  76      -3.279   8.342   5.848  1.00 97.24           C  
ATOM   1238  HE2 TYR A  76      -3.583   7.422   6.324  1.00 97.24           H  
ATOM   1239  OH  TYR A  76      -5.498   9.253   6.043  1.00 97.24           O  
ATOM   1240  HH  TYR A  76      -5.749   8.352   6.258  1.00 97.24           H  
ATOM   1241  CZ  TYR A  76      -4.218   9.370   5.628  1.00 97.24           C  
ATOM   1242  N   TRP A  77       0.570   7.354   3.074  1.00 98.07           N  
ATOM   1243  H   TRP A  77       1.388   7.612   3.609  1.00 98.07           H  
ATOM   1244  CA  TRP A  77       0.211   5.948   3.133  1.00 98.07           C  
ATOM   1245  HA  TRP A  77      -0.775   5.784   2.699  1.00 98.07           H  
ATOM   1246  C   TRP A  77       0.192   5.535   4.601  1.00 98.07           C  
ATOM   1247  CB  TRP A  77       1.243   5.128   2.361  1.00 98.07           C  
ATOM   1248  HB2 TRP A  77       2.226   5.270   2.811  1.00 98.07           H  
ATOM   1249  HB3 TRP A  77       1.291   5.492   1.335  1.00 98.07           H  
ATOM   1250  O   TRP A  77       1.164   5.776   5.317  1.00 98.07           O  
ATOM   1251  CG  TRP A  77       0.930   3.670   2.326  1.00 98.07           C  
ATOM   1252  CD1 TRP A  77       1.526   2.695   3.050  1.00 98.07           C  
ATOM   1253  HD1 TRP A  77       2.345   2.841   3.738  1.00 98.07           H  
ATOM   1254  CD2 TRP A  77      -0.060   3.000   1.496  1.00 98.07           C  
ATOM   1255  CE2 TRP A  77      -0.029   1.606   1.782  1.00 98.07           C  
ATOM   1256  CE3 TRP A  77      -0.954   3.437   0.500  1.00 98.07           C  
ATOM   1257  HE3 TRP A  77      -0.965   4.489   0.255  1.00 98.07           H  
ATOM   1258  NE1 TRP A  77       0.945   1.477   2.747  1.00 98.07           N  
ATOM   1259  HE1 TRP A  77       1.280   0.586   3.084  1.00 98.07           H  
ATOM   1260  CH2 TRP A  77      -1.719   1.158   0.111  1.00 98.07           C  
ATOM   1261  HH2 TRP A  77      -2.326   0.460  -0.447  1.00 98.07           H  
ATOM   1262  CZ2 TRP A  77      -0.846   0.692   1.103  1.00 98.07           C  
ATOM   1263  HZ2 TRP A  77      -0.789  -0.364   1.319  1.00 98.07           H  
ATOM   1264  CZ3 TRP A  77      -1.780   2.526  -0.187  1.00 98.07           C  
ATOM   1265  HZ3 TRP A  77      -2.453   2.862  -0.961  1.00 98.07           H  
ATOM   1266  N   LEU A  78      -0.909   4.944   5.064  1.00 97.37           N  
ATOM   1267  H   LEU A  78      -1.692   4.820   4.438  1.00 97.37           H  
ATOM   1268  CA  LEU A  78      -1.089   4.615   6.478  1.00 97.37           C  
ATOM   1269  HA  LEU A  78      -0.905   5.519   7.059  1.00 97.37           H  
ATOM   1270  C   LEU A  78      -0.094   3.562   6.965  1.00 97.37           C  
ATOM   1271  CB  LEU A  78      -2.537   4.153   6.704  1.00 97.37           C  
ATOM   1272  HB2 LEU A  78      -3.196   4.904   6.267  1.00 97.37           H  
ATOM   1273  HB3 LEU A  78      -2.683   3.213   6.172  1.00 97.37           H  
ATOM   1274  O   LEU A  78       0.249   3.596   8.134  1.00 97.37           O  
ATOM   1275  CG  LEU A  78      -2.948   3.964   8.177  1.00 97.37           C  
ATOM   1276  HG  LEU A  78      -2.273   3.266   8.672  1.00 97.37           H  
ATOM   1277  CD1 LEU A  78      -2.949   5.298   8.929  1.00 97.37           C  
ATOM   1278 HD11 LEU A  78      -3.355   5.164   9.932  1.00 97.37           H  
ATOM   1279 HD12 LEU A  78      -1.929   5.669   9.030  1.00 97.37           H  
ATOM   1280 HD13 LEU A  78      -3.558   6.033   8.402  1.00 97.37           H  
ATOM   1281  CD2 LEU A  78      -4.359   3.379   8.248  1.00 97.37           C  
ATOM   1282 HD21 LEU A  78      -5.074   4.057   7.781  1.00 97.37           H  
ATOM   1283 HD22 LEU A  78      -4.639   3.225   9.290  1.00 97.37           H  
ATOM   1284 HD23 LEU A  78      -4.384   2.417   7.736  1.00 97.37           H  
ATOM   1285  N   GLY A  79       0.366   2.663   6.092  1.00 98.27           N  
ATOM   1286  H   GLY A  79       0.048   2.729   5.136  1.00 98.27           H  
ATOM   1287  CA  GLY A  79       1.244   1.543   6.436  1.00 98.27           C  
ATOM   1288  HA2 GLY A  79       2.106   1.555   5.769  1.00 98.27           H  
ATOM   1289  HA3 GLY A  79       1.620   1.643   7.454  1.00 98.27           H  
ATOM   1290  C   GLY A  79       0.526   0.200   6.327  1.00 98.27           C  
ATOM   1291  O   GLY A  79      -0.582   0.039   6.840  1.00 98.27           O  
ATOM   1292  N   ASN A  80       1.141  -0.777   5.664  1.00 98.74           N  
ATOM   1293  H   ASN A  80       2.048  -0.582   5.266  1.00 98.74           H  
ATOM   1294  CA  ASN A  80       0.534  -2.086   5.419  1.00 98.74           C  
ATOM   1295  HA  ASN A  80      -0.429  -1.934   4.930  1.00 98.74           H  
ATOM   1296  C   ASN A  80       0.252  -2.847   6.721  1.00 98.74           C  
ATOM   1297  CB  ASN A  80       1.420  -2.916   4.477  1.00 98.74           C  
ATOM   1298  HB2 ASN A  80       2.403  -3.073   4.923  1.00 98.74           H  
ATOM   1299  HB3 ASN A  80       0.950  -3.891   4.348  1.00 98.74           H  
ATOM   1300  O   ASN A  80      -0.813  -3.444   6.850  1.00 98.74           O  
ATOM   1301  CG  ASN A  80       1.574  -2.323   3.092  1.00 98.74           C  
ATOM   1302  ND2 ASN A  80       2.510  -2.800   2.308  1.00 98.74           N  
ATOM   1303 HD21 ASN A  80       3.117  -3.542   2.626  1.00 98.74           H  
ATOM   1304 HD22 ASN A  80       2.561  -2.422   1.373  1.00 98.74           H  
ATOM   1305  OD1 ASN A  80       0.847  -1.434   2.693  1.00 98.74           O  
ATOM   1306  N   ASP A  81       1.128  -2.762   7.727  1.00 98.25           N  
ATOM   1307  H   ASP A  81       1.985  -2.243   7.597  1.00 98.25           H  
ATOM   1308  CA  ASP A  81       0.865  -3.376   9.039  1.00 98.25           C  
ATOM   1309  HA  ASP A  81       0.710  -4.448   8.921  1.00 98.25           H  
ATOM   1310  C   ASP A  81      -0.398  -2.793   9.683  1.00 98.25           C  
ATOM   1311  CB  ASP A  81       2.052  -3.128   9.985  1.00 98.25           C  
ATOM   1312  HB2 ASP A  81       1.699  -3.220  11.012  1.00 98.25           H  
ATOM   1313  HB3 ASP A  81       2.420  -2.111   9.856  1.00 98.25           H  
ATOM   1314  O   ASP A  81      -1.210  -3.491  10.296  1.00 98.25           O  
ATOM   1315  CG  ASP A  81       3.202  -4.120   9.820  1.00 98.25           C  
ATOM   1316  OD1 ASP A  81       3.090  -5.084   9.034  1.00 98.25           O  
ATOM   1317  OD2 ASP A  81       4.217  -3.958  10.528  1.00 98.25           O  
ATOM   1318  N   HIS A  82      -0.585  -1.488   9.519  1.00 97.04           N  
ATOM   1319  H   HIS A  82       0.089  -0.981   8.963  1.00 97.04           H  
ATOM   1320  CA  HIS A  82      -1.702  -0.761  10.086  1.00 97.04           C  
ATOM   1321  HA  HIS A  82      -1.847  -1.094  11.114  1.00 97.04           H  
ATOM   1322  C   HIS A  82      -3.011  -1.052   9.350  1.00 97.04           C  
ATOM   1323  CB  HIS A  82      -1.320   0.717  10.106  1.00 97.04           C  
ATOM   1324  HB2 HIS A  82      -2.180   1.281  10.467  1.00 97.04           H  
ATOM   1325  HB3 HIS A  82      -1.095   1.065   9.098  1.00 97.04           H  
ATOM   1326  O   HIS A  82      -4.019  -1.332  10.001  1.00 97.04           O  
ATOM   1327  CG  HIS A  82      -0.129   0.994  11.003  1.00 97.04           C  
ATOM   1328  CD2 HIS A  82       0.838   1.954  10.846  1.00 97.04           C  
ATOM   1329  HD2 HIS A  82       0.975   2.614  10.002  1.00 97.04           H  
ATOM   1330  ND1 HIS A  82       0.094   0.434  12.241  1.00 97.04           N  
ATOM   1331  HD1 HIS A  82      -0.339  -0.399  12.612  1.00 97.04           H  
ATOM   1332  CE1 HIS A  82       1.112   1.076  12.831  1.00 97.04           C  
ATOM   1333  HE1 HIS A  82       1.528   0.840  13.799  1.00 97.04           H  
ATOM   1334  NE2 HIS A  82       1.591   2.017  12.020  1.00 97.04           N  
ATOM   1335  N   ILE A  83      -2.985  -1.072   8.016  1.00 98.14           N  
ATOM   1336  H   ILE A  83      -2.117  -0.838   7.557  1.00 98.14           H  
ATOM   1337  CA  ILE A  83      -4.139  -1.434   7.185  1.00 98.14           C  
ATOM   1338  HA  ILE A  83      -4.984  -0.805   7.464  1.00 98.14           H  
ATOM   1339  C   ILE A  83      -4.547  -2.890   7.456  1.00 98.14           C  
ATOM   1340  CB  ILE A  83      -3.826  -1.185   5.691  1.00 98.14           C  
ATOM   1341  HB  ILE A  83      -2.944  -1.769   5.430  1.00 98.14           H  
ATOM   1342  O   ILE A  83      -5.728  -3.154   7.686  1.00 98.14           O  
ATOM   1343  CG1 ILE A  83      -3.524   0.304   5.408  1.00 98.14           C  
ATOM   1344 HG12 ILE A  83      -2.927   0.734   6.212  1.00 98.14           H  
ATOM   1345 HG13 ILE A  83      -4.461   0.860   5.373  1.00 98.14           H  
ATOM   1346  CG2 ILE A  83      -5.008  -1.626   4.804  1.00 98.14           C  
ATOM   1347 HG21 ILE A  83      -4.772  -1.471   3.751  1.00 98.14           H  
ATOM   1348 HG22 ILE A  83      -5.902  -1.054   5.053  1.00 98.14           H  
ATOM   1349 HG23 ILE A  83      -5.227  -2.686   4.935  1.00 98.14           H  
ATOM   1350  CD1 ILE A  83      -2.752   0.524   4.100  1.00 98.14           C  
ATOM   1351 HD11 ILE A  83      -1.826  -0.052   4.112  1.00 98.14           H  
ATOM   1352 HD12 ILE A  83      -2.501   1.580   4.002  1.00 98.14           H  
ATOM   1353 HD13 ILE A  83      -3.352   0.224   3.241  1.00 98.14           H  
ATOM   1354  N   HIS A  84      -3.590  -3.823   7.518  1.00 98.10           N  
ATOM   1355  H   HIS A  84      -2.637  -3.558   7.312  1.00 98.10           H  
ATOM   1356  CA  HIS A  84      -3.844  -5.228   7.852  1.00 98.10           C  
ATOM   1357  HA  HIS A  84      -4.519  -5.660   7.114  1.00 98.10           H  
ATOM   1358  C   HIS A  84      -4.508  -5.367   9.226  1.00 98.10           C  
ATOM   1359  CB  HIS A  84      -2.521  -6.012   7.830  1.00 98.10           C  
ATOM   1360  HB2 HIS A  84      -1.791  -5.507   8.463  1.00 98.10           H  
ATOM   1361  HB3 HIS A  84      -2.121  -6.035   6.817  1.00 98.10           H  
ATOM   1362  O   HIS A  84      -5.543  -6.016   9.368  1.00 98.10           O  
ATOM   1363  CG  HIS A  84      -2.687  -7.426   8.324  1.00 98.10           C  
ATOM   1364  CD2 HIS A  84      -2.057  -8.000   9.394  1.00 98.10           C  
ATOM   1365  HD2 HIS A  84      -1.316  -7.526  10.021  1.00 98.10           H  
ATOM   1366  ND1 HIS A  84      -3.577  -8.351   7.834  1.00 98.10           N  
ATOM   1367  HD1 HIS A  84      -4.166  -8.229   7.023  1.00 98.10           H  
ATOM   1368  CE1 HIS A  84      -3.490  -9.455   8.590  1.00 98.10           C  
ATOM   1369  HE1 HIS A  84      -4.076 -10.350   8.445  1.00 98.10           H  
ATOM   1370  NE2 HIS A  84      -2.560  -9.298   9.546  1.00 98.10           N  
ATOM   1371  N   ARG A  85      -3.951  -4.720  10.255  1.00 96.26           N  
ATOM   1372  H   ARG A  85      -3.085  -4.227  10.091  1.00 96.26           H  
ATOM   1373  CA  ARG A  85      -4.473  -4.805  11.625  1.00 96.26           C  
ATOM   1374  HA  ARG A  85      -4.523  -5.854  11.917  1.00 96.26           H  
ATOM   1375  C   ARG A  85      -5.893  -4.251  11.768  1.00 96.26           C  
ATOM   1376  CB  ARG A  85      -3.490  -4.081  12.542  1.00 96.26           C  
ATOM   1377  HB2 ARG A  85      -3.399  -3.054  12.188  1.00 96.26           H  
ATOM   1378  HB3 ARG A  85      -2.516  -4.564  12.458  1.00 96.26           H  
ATOM   1379  O   ARG A  85      -6.644  -4.772  12.588  1.00 96.26           O  
ATOM   1380  CG  ARG A  85      -3.922  -4.095  14.019  1.00 96.26           C  
ATOM   1381  HG2 ARG A  85      -4.069  -5.124  14.347  1.00 96.26           H  
ATOM   1382  HG3 ARG A  85      -4.857  -3.548  14.139  1.00 96.26           H  
ATOM   1383  CD  ARG A  85      -2.864  -3.435  14.904  1.00 96.26           C  
ATOM   1384  HD2 ARG A  85      -3.239  -3.392  15.926  1.00 96.26           H  
ATOM   1385  HD3 ARG A  85      -1.958  -4.041  14.885  1.00 96.26           H  
ATOM   1386  NE  ARG A  85      -2.558  -2.082  14.416  1.00 96.26           N  
ATOM   1387  HE  ARG A  85      -2.896  -1.855  13.492  1.00 96.26           H  
ATOM   1388  NH1 ARG A  85      -1.349  -1.318  16.217  1.00 96.26           N  
ATOM   1389 HH11 ARG A  85      -0.950  -0.518  16.688  1.00 96.26           H  
ATOM   1390 HH12 ARG A  85      -1.463  -2.194  16.705  1.00 96.26           H  
ATOM   1391  NH2 ARG A  85      -1.678  -0.014  14.438  1.00 96.26           N  
ATOM   1392 HH21 ARG A  85      -2.195   0.222  13.603  1.00 96.26           H  
ATOM   1393 HH22 ARG A  85      -1.444   0.752  15.054  1.00 96.26           H  
ATOM   1394  CZ  ARG A  85      -1.859  -1.155  15.029  1.00 96.26           C  
ATOM   1395  N   ILE A  86      -6.247  -3.204  11.019  1.00 95.53           N  
ATOM   1396  H   ILE A  86      -5.559  -2.809  10.394  1.00 95.53           H  
ATOM   1397  CA  ILE A  86      -7.607  -2.641  11.021  1.00 95.53           C  
ATOM   1398  HA  ILE A  86      -7.967  -2.581  12.048  1.00 95.53           H  
ATOM   1399  C   ILE A  86      -8.560  -3.583  10.278  1.00 95.53           C  
ATOM   1400  CB  ILE A  86      -7.618  -1.210  10.427  1.00 95.53           C  
ATOM   1401  HB  ILE A  86      -7.154  -1.238   9.441  1.00 95.53           H  
ATOM   1402  O   ILE A  86      -9.568  -4.008  10.834  1.00 95.53           O  
ATOM   1403  CG1 ILE A  86      -6.820  -0.240  11.330  1.00 95.53           C  
ATOM   1404 HG12 ILE A  86      -7.392  -0.045  12.237  1.00 95.53           H  
ATOM   1405 HG13 ILE A  86      -5.880  -0.700  11.634  1.00 95.53           H  
ATOM   1406  CG2 ILE A  86      -9.064  -0.698  10.275  1.00 95.53           C  
ATOM   1407 HG21 ILE A  86      -9.612  -1.294   9.547  1.00 95.53           H  
ATOM   1408 HG22 ILE A  86      -9.081   0.334   9.925  1.00 95.53           H  
ATOM   1409 HG23 ILE A  86      -9.587  -0.753  11.230  1.00 95.53           H  
ATOM   1410  CD1 ILE A  86      -6.481   1.099  10.660  1.00 95.53           C  
ATOM   1411 HD11 ILE A  86      -5.955   0.920   9.722  1.00 95.53           H  
ATOM   1412 HD12 ILE A  86      -5.836   1.678  11.321  1.00 95.53           H  
ATOM   1413 HD13 ILE A  86      -7.385   1.676  10.467  1.00 95.53           H  
ATOM   1414  N   THR A  87      -8.212  -3.946   9.043  1.00 97.02           N  
ATOM   1415  H   THR A  87      -7.342  -3.600   8.666  1.00 97.02           H  
ATOM   1416  CA  THR A  87      -9.104  -4.695   8.140  1.00 97.02           C  
ATOM   1417  HA  THR A  87     -10.105  -4.272   8.220  1.00 97.02           H  
ATOM   1418  C   THR A  87      -9.251  -6.176   8.483  1.00 97.02           C  
ATOM   1419  CB  THR A  87      -8.679  -4.556   6.677  1.00 97.02           C  
ATOM   1420  HB  THR A  87      -9.356  -5.164   6.076  1.00 97.02           H  
ATOM   1421  O   THR A  87     -10.202  -6.807   8.047  1.00 97.02           O  
ATOM   1422  CG2 THR A  87      -8.771  -3.114   6.184  1.00 97.02           C  
ATOM   1423 HG21 THR A  87      -8.159  -2.448   6.793  1.00 97.02           H  
ATOM   1424 HG22 THR A  87      -9.811  -2.792   6.221  1.00 97.02           H  
ATOM   1425 HG23 THR A  87      -8.430  -3.077   5.149  1.00 97.02           H  
ATOM   1426  OG1 THR A  87      -7.347  -4.986   6.470  1.00 97.02           O  
ATOM   1427  HG1 THR A  87      -6.775  -4.332   6.880  1.00 97.02           H  
ATOM   1428  N   SER A  88      -8.361  -6.737   9.306  1.00 95.48           N  
ATOM   1429  H   SER A  88      -7.548  -6.196   9.564  1.00 95.48           H  
ATOM   1430  CA  SER A  88      -8.506  -8.093   9.861  1.00 95.48           C  
ATOM   1431  HA  SER A  88      -8.880  -8.747   9.072  1.00 95.48           H  
ATOM   1432  C   SER A  88      -9.517  -8.188  11.011  1.00 95.48           C  
ATOM   1433  CB  SER A  88      -7.149  -8.642  10.315  1.00 95.48           C  
ATOM   1434  HB2 SER A  88      -7.291  -9.605  10.807  1.00 95.48           H  
ATOM   1435  HB3 SER A  88      -6.516  -8.793   9.441  1.00 95.48           H  
ATOM   1436  O   SER A  88      -9.794  -9.286  11.494  1.00 95.48           O  
ATOM   1437  OG  SER A  88      -6.500  -7.750  11.201  1.00 95.48           O  
ATOM   1438  HG  SER A  88      -6.085  -7.093  10.637  1.00 95.48           H  
ATOM   1439  N   GLN A  89     -10.060  -7.058  11.479  1.00 91.84           N  
ATOM   1440  H   GLN A  89      -9.823  -6.189  11.022  1.00 91.84           H  
ATOM   1441  CA  GLN A  89     -11.005  -7.003  12.593  1.00 91.84           C  
ATOM   1442  HA  GLN A  89     -11.115  -7.997  13.027  1.00 91.84           H  
ATOM   1443  C   GLN A  89     -12.394  -6.574  12.112  1.00 91.84           C  
ATOM   1444  CB  GLN A  89     -10.466  -6.084  13.698  1.00 91.84           C  
ATOM   1445  HB2 GLN A  89     -11.230  -5.981  14.469  1.00 91.84           H  
ATOM   1446  HB3 GLN A  89     -10.256  -5.098  13.286  1.00 91.84           H  
ATOM   1447  O   GLN A  89     -12.744  -5.393  12.157  1.00 91.84           O  
ATOM   1448  CG  GLN A  89      -9.193  -6.643  14.342  1.00 91.84           C  
ATOM   1449  HG2 GLN A  89      -8.424  -6.762  13.580  1.00 91.84           H  
ATOM   1450  HG3 GLN A  89      -9.396  -7.623  14.775  1.00 91.84           H  
ATOM   1451  CD  GLN A  89      -8.672  -5.725  15.439  1.00 91.84           C  
ATOM   1452  NE2 GLN A  89      -7.414  -5.353  15.384  1.00 91.84           N  
ATOM   1453 HE21 GLN A  89      -6.914  -5.529  14.524  1.00 91.84           H  
ATOM   1454 HE22 GLN A  89      -7.079  -4.754  16.124  1.00 91.84           H  
ATOM   1455  OE1 GLN A  89      -9.379  -5.297  16.344  1.00 91.84           O  
ATOM   1456  N   GLY A  90     -13.200  -7.560  11.718  1.00 91.94           N  
ATOM   1457  H   GLY A  90     -12.788  -8.470  11.574  1.00 91.94           H  
ATOM   1458  CA  GLY A  90     -14.557  -7.363  11.204  1.00 91.94           C  
ATOM   1459  HA2 GLY A  90     -15.007  -6.486  11.670  1.00 91.94           H  
ATOM   1460  HA3 GLY A  90     -15.164  -8.235  11.446  1.00 91.94           H  
ATOM   1461  C   GLY A  90     -14.599  -7.173   9.690  1.00 91.94           C  
ATOM   1462  O   GLY A  90     -13.589  -7.323   9.013  1.00 91.94           O  
ATOM   1463  N   GLU A  91     -15.777  -6.833   9.180  1.00 96.03           N  
ATOM   1464  H   GLU A  91     -16.582  -6.726   9.781  1.00 96.03           H  
ATOM   1465  CA  GLU A  91     -16.010  -6.638   7.752  1.00 96.03           C  
ATOM   1466  HA  GLU A  91     -15.256  -7.184   7.183  1.00 96.03           H  
ATOM   1467  C   GLU A  91     -15.898  -5.158   7.384  1.00 96.03           C  
ATOM   1468  CB  GLU A  91     -17.384  -7.203   7.369  1.00 96.03           C  
ATOM   1469  HB2 GLU A  91     -17.558  -7.008   6.310  1.00 96.03           H  
ATOM   1470  HB3 GLU A  91     -18.153  -6.667   7.925  1.00 96.03           H  
ATOM   1471  O   GLU A  91     -16.461  -4.288   8.054  1.00 96.03           O  
ATOM   1472  CG  GLU A  91     -17.542  -8.709   7.654  1.00 96.03           C  
ATOM   1473  HG2 GLU A  91     -18.500  -9.034   7.247  1.00 96.03           H  
ATOM   1474  HG3 GLU A  91     -17.588  -8.849   8.734  1.00 96.03           H  
ATOM   1475  CD  GLU A  91     -16.423  -9.591   7.072  1.00 96.03           C  
ATOM   1476  OE1 GLU A  91     -15.977 -10.507   7.797  1.00 96.03           O  
ATOM   1477  OE2 GLU A  91     -15.987  -9.330   5.932  1.00 96.03           O  
ATOM   1478  N   TRP A  92     -15.161  -4.876   6.314  1.00 97.47           N  
ATOM   1479  H   TRP A  92     -14.735  -5.637   5.805  1.00 97.47           H  
ATOM   1480  CA  TRP A  92     -14.873  -3.518   5.865  1.00 97.47           C  
ATOM   1481  HA  TRP A  92     -15.477  -2.810   6.432  1.00 97.47           H  
ATOM   1482  C   TRP A  92     -15.240  -3.351   4.398  1.00 97.47           C  
ATOM   1483  CB  TRP A  92     -13.398  -3.191   6.123  1.00 97.47           C  
ATOM   1484  HB2 TRP A  92     -12.776  -3.954   5.654  1.00 97.47           H  
ATOM   1485  HB3 TRP A  92     -13.165  -2.238   5.648  1.00 97.47           H  
ATOM   1486  O   TRP A  92     -15.013  -4.237   3.579  1.00 97.47           O  
ATOM   1487  CG  TRP A  92     -13.030  -3.096   7.571  1.00 97.47           C  
ATOM   1488  CD1 TRP A  92     -12.729  -4.132   8.389  1.00 97.47           C  
ATOM   1489  HD1 TRP A  92     -12.701  -5.168   8.085  1.00 97.47           H  
ATOM   1490  CD2 TRP A  92     -12.979  -1.905   8.406  1.00 97.47           C  
ATOM   1491  CE2 TRP A  92     -12.652  -2.297   9.736  1.00 97.47           C  
ATOM   1492  CE3 TRP A  92     -13.192  -0.532   8.167  1.00 97.47           C  
ATOM   1493  HE3 TRP A  92     -13.466  -0.221   7.170  1.00 97.47           H  
ATOM   1494  NE1 TRP A  92     -12.512  -3.665   9.671  1.00 97.47           N  
ATOM   1495  HE1 TRP A  92     -12.330  -4.273  10.457  1.00 97.47           H  
ATOM   1496  CH2 TRP A  92     -12.748  -0.008  10.501  1.00 97.47           C  
ATOM   1497  HH2 TRP A  92     -12.660   0.724  11.290  1.00 97.47           H  
ATOM   1498  CZ2 TRP A  92     -12.544  -1.370  10.779  1.00 97.47           C  
ATOM   1499  HZ2 TRP A  92     -12.317  -1.716  11.777  1.00 97.47           H  
ATOM   1500  CZ3 TRP A  92     -13.075   0.413   9.201  1.00 97.47           C  
ATOM   1501  HZ3 TRP A  92     -13.250   1.459   8.998  1.00 97.47           H  
ATOM   1502  N   GLU A  93     -15.781  -2.198   4.043  1.00 97.85           N  
ATOM   1503  H   GLU A  93     -15.981  -1.517   4.761  1.00 97.85           H  
ATOM   1504  CA  GLU A  93     -15.890  -1.762   2.657  1.00 97.85           C  
ATOM   1505  HA  GLU A  93     -15.800  -2.628   2.002  1.00 97.85           H  
ATOM   1506  C   GLU A  93     -14.736  -0.824   2.308  1.00 97.85           C  
ATOM   1507  CB  GLU A  93     -17.259  -1.142   2.354  1.00 97.85           C  
ATOM   1508  HB2 GLU A  93     -18.017  -1.925   2.388  1.00 97.85           H  
ATOM   1509  HB3 GLU A  93     -17.225  -0.756   1.335  1.00 97.85           H  
ATOM   1510  O   GLU A  93     -14.259  -0.059   3.147  1.00 97.85           O  
ATOM   1511  CG  GLU A  93     -17.669  -0.015   3.312  1.00 97.85           C  
ATOM   1512  HG2 GLU A  93     -16.860   0.714   3.377  1.00 97.85           H  
ATOM   1513  HG3 GLU A  93     -17.829  -0.438   4.304  1.00 97.85           H  
ATOM   1514  CD  GLU A  93     -18.952   0.703   2.880  1.00 97.85           C  
ATOM   1515  OE1 GLU A  93     -19.429   1.549   3.672  1.00 97.85           O  
ATOM   1516  OE2 GLU A  93     -19.417   0.494   1.738  1.00 97.85           O  
ATOM   1517  N   LEU A  94     -14.296  -0.882   1.053  1.00 98.74           N  
ATOM   1518  H   LEU A  94     -14.787  -1.505   0.427  1.00 98.74           H  
ATOM   1519  CA  LEU A  94     -13.351   0.058   0.459  1.00 98.74           C  
ATOM   1520  HA  LEU A  94     -12.859   0.631   1.245  1.00 98.74           H  
ATOM   1521  C   LEU A  94     -14.115   1.019  -0.441  1.00 98.74           C  
ATOM   1522  CB  LEU A  94     -12.280  -0.719  -0.329  1.00 98.74           C  
ATOM   1523  HB2 LEU A  94     -12.787  -1.447  -0.962  1.00 98.74           H  
ATOM   1524  HB3 LEU A  94     -11.663  -1.261   0.388  1.00 98.74           H  
ATOM   1525  O   LEU A  94     -14.882   0.586  -1.296  1.00 98.74           O  
ATOM   1526  CG  LEU A  94     -11.358   0.133  -1.223  1.00 98.74           C  
ATOM   1527  HG  LEU A  94     -11.952   0.774  -1.876  1.00 98.74           H  
ATOM   1528  CD1 LEU A  94     -10.410   1.000  -0.401  1.00 98.74           C  
ATOM   1529 HD11 LEU A  94      -9.767   1.574  -1.069  1.00 98.74           H  
ATOM   1530 HD12 LEU A  94      -9.806   0.359   0.240  1.00 98.74           H  
ATOM   1531 HD13 LEU A  94     -10.983   1.695   0.213  1.00 98.74           H  
ATOM   1532  CD2 LEU A  94     -10.499  -0.755  -2.119  1.00 98.74           C  
ATOM   1533 HD21 LEU A  94     -11.136  -1.407  -2.718  1.00 98.74           H  
ATOM   1534 HD22 LEU A  94      -9.899  -0.137  -2.787  1.00 98.74           H  
ATOM   1535 HD23 LEU A  94      -9.835  -1.369  -1.510  1.00 98.74           H  
ATOM   1536  N   ARG A  95     -13.806   2.308  -0.332  1.00 98.65           N  
ATOM   1537  H   ARG A  95     -13.199   2.576   0.429  1.00 98.65           H  
ATOM   1538  CA  ARG A  95     -14.183   3.341  -1.293  1.00 98.65           C  
ATOM   1539  HA  ARG A  95     -14.693   2.880  -2.139  1.00 98.65           H  
ATOM   1540  C   ARG A  95     -12.932   4.031  -1.821  1.00 98.65           C  
ATOM   1541  CB  ARG A  95     -15.168   4.300  -0.616  1.00 98.65           C  
ATOM   1542  HB2 ARG A  95     -14.711   4.715   0.282  1.00 98.65           H  
ATOM   1543  HB3 ARG A  95     -16.055   3.736  -0.325  1.00 98.65           H  
ATOM   1544  O   ARG A  95     -12.013   4.346  -1.064  1.00 98.65           O  
ATOM   1545  CG  ARG A  95     -15.594   5.440  -1.540  1.00 98.65           C  
ATOM   1546  HG2 ARG A  95     -16.061   5.027  -2.434  1.00 98.65           H  
ATOM   1547  HG3 ARG A  95     -14.722   6.026  -1.832  1.00 98.65           H  
ATOM   1548  CD  ARG A  95     -16.575   6.369  -0.828  1.00 98.65           C  
ATOM   1549  HD2 ARG A  95     -16.105   6.772   0.069  1.00 98.65           H  
ATOM   1550  HD3 ARG A  95     -17.460   5.812  -0.520  1.00 98.65           H  
ATOM   1551  NE  ARG A  95     -16.922   7.475  -1.729  1.00 98.65           N  
ATOM   1552  HE  ARG A  95     -16.237   8.209  -1.834  1.00 98.65           H  
ATOM   1553  NH1 ARG A  95     -18.799   6.541  -2.667  1.00 98.65           N  
ATOM   1554 HH11 ARG A  95     -18.796   5.820  -1.960  1.00 98.65           H  
ATOM   1555 HH12 ARG A  95     -19.532   6.570  -3.361  1.00 98.65           H  
ATOM   1556  NH2 ARG A  95     -17.973   8.464  -3.450  1.00 98.65           N  
ATOM   1557 HH21 ARG A  95     -17.125   9.008  -3.521  1.00 98.65           H  
ATOM   1558 HH22 ARG A  95     -18.606   8.405  -4.235  1.00 98.65           H  
ATOM   1559  CZ  ARG A  95     -17.904   7.486  -2.603  1.00 98.65           C  
ATOM   1560  N   ILE A  96     -12.909   4.288  -3.123  1.00 98.82           N  
ATOM   1561  H   ILE A  96     -13.677   3.955  -3.688  1.00 98.82           H  
ATOM   1562  CA  ILE A  96     -11.866   5.075  -3.781  1.00 98.82           C  
ATOM   1563  HA  ILE A  96     -11.138   5.411  -3.043  1.00 98.82           H  
ATOM   1564  C   ILE A  96     -12.532   6.301  -4.391  1.00 98.82           C  
ATOM   1565  CB  ILE A  96     -11.109   4.235  -4.832  1.00 98.82           C  
ATOM   1566  HB  ILE A  96     -11.808   3.951  -5.619  1.00 98.82           H  
ATOM   1567  O   ILE A  96     -13.378   6.150  -5.267  1.00 98.82           O  
ATOM   1568  CG1 ILE A  96     -10.539   2.947  -4.195  1.00 98.82           C  
ATOM   1569 HG12 ILE A  96      -9.862   3.211  -3.383  1.00 98.82           H  
ATOM   1570 HG13 ILE A  96     -11.355   2.358  -3.775  1.00 98.82           H  
ATOM   1571  CG2 ILE A  96      -9.984   5.081  -5.459  1.00 98.82           C  
ATOM   1572 HG21 ILE A  96      -9.215   5.295  -4.717  1.00 98.82           H  
ATOM   1573 HG22 ILE A  96     -10.378   6.024  -5.835  1.00 98.82           H  
ATOM   1574 HG23 ILE A  96      -9.545   4.557  -6.307  1.00 98.82           H  
ATOM   1575  CD1 ILE A  96      -9.805   2.036  -5.182  1.00 98.82           C  
ATOM   1576 HD11 ILE A  96      -8.900   2.518  -5.551  1.00 98.82           H  
ATOM   1577 HD12 ILE A  96      -9.511   1.122  -4.666  1.00 98.82           H  
ATOM   1578 HD13 ILE A  96     -10.458   1.785  -6.019  1.00 98.82           H  
ATOM   1579  N   ASP A  97     -12.152   7.493  -3.938  1.00 98.64           N  
ATOM   1580  H   ASP A  97     -11.401   7.520  -3.263  1.00 98.64           H  
ATOM   1581  CA  ASP A  97     -12.589   8.769  -4.512  1.00 98.64           C  
ATOM   1582  HA  ASP A  97     -13.448   8.608  -5.165  1.00 98.64           H  
ATOM   1583  C   ASP A  97     -11.458   9.365  -5.350  1.00 98.64           C  
ATOM   1584  CB  ASP A  97     -13.014   9.753  -3.415  1.00 98.64           C  
ATOM   1585  HB2 ASP A  97     -12.226   9.820  -2.664  1.00 98.64           H  
ATOM   1586  HB3 ASP A  97     -13.135  10.741  -3.859  1.00 98.64           H  
ATOM   1587  O   ASP A  97     -10.314   9.417  -4.905  1.00 98.64           O  
ATOM   1588  CG  ASP A  97     -14.336   9.374  -2.750  1.00 98.64           C  
ATOM   1589  OD1 ASP A  97     -15.367   9.260  -3.446  1.00 98.64           O  
ATOM   1590  OD2 ASP A  97     -14.363   9.245  -1.505  1.00 98.64           O  
ATOM   1591  N   MET A  98     -11.771   9.827  -6.557  1.00 98.61           N  
ATOM   1592  H   MET A  98     -12.736   9.769  -6.849  1.00 98.61           H  
ATOM   1593  CA  MET A  98     -10.805  10.329  -7.534  1.00 98.61           C  
ATOM   1594  HA  MET A  98      -9.847  10.510  -7.047  1.00 98.61           H  
ATOM   1595  C   MET A  98     -11.288  11.643  -8.147  1.00 98.61           C  
ATOM   1596  CB  MET A  98     -10.599   9.288  -8.646  1.00 98.61           C  
ATOM   1597  HB2 MET A  98     -11.560   9.104  -9.126  1.00 98.61           H  
ATOM   1598  HB3 MET A  98      -9.914   9.690  -9.393  1.00 98.61           H  
ATOM   1599  O   MET A  98     -12.488  11.843  -8.353  1.00 98.61           O  
ATOM   1600  CG  MET A  98     -10.044   7.955  -8.141  1.00 98.61           C  
ATOM   1601  HG2 MET A  98     -10.665   7.595  -7.322  1.00 98.61           H  
ATOM   1602  HG3 MET A  98      -9.038   8.123  -7.755  1.00 98.61           H  
ATOM   1603  SD  MET A  98      -9.973   6.649  -9.395  1.00 98.61           S  
ATOM   1604  CE  MET A  98     -11.726   6.196  -9.512  1.00 98.61           C  
ATOM   1605  HE1 MET A  98     -12.116   5.975  -8.518  1.00 98.61           H  
ATOM   1606  HE2 MET A  98     -11.828   5.311 -10.140  1.00 98.61           H  
ATOM   1607  HE3 MET A  98     -12.293   7.015  -9.954  1.00 98.61           H  
ATOM   1608  N   ALA A  99     -10.353  12.515  -8.513  1.00 98.22           N  
ATOM   1609  H   ALA A  99      -9.390  12.316  -8.284  1.00 98.22           H  
ATOM   1610  CA  ALA A  99     -10.631  13.685  -9.340  1.00 98.22           C  
ATOM   1611  HA  ALA A  99     -11.664  13.636  -9.684  1.00 98.22           H  
ATOM   1612  C   ALA A  99      -9.736  13.698 -10.580  1.00 98.22           C  
ATOM   1613  CB  ALA A  99     -10.492  14.965  -8.513  1.00 98.22           C  
ATOM   1614  HB1 ALA A  99     -10.855  15.814  -9.093  1.00 98.22           H  
ATOM   1615  HB2 ALA A  99      -9.442  15.129  -8.270  1.00 98.22           H  
ATOM   1616  HB3 ALA A  99     -11.073  14.881  -7.595  1.00 98.22           H  
ATOM   1617  O   ALA A  99      -8.542  13.401 -10.505  1.00 98.22           O  
ATOM   1618  N   PHE A 100     -10.320  14.053 -11.723  1.00 98.04           N  
ATOM   1619  H   PHE A 100     -11.307  14.266 -11.711  1.00 98.04           H  
ATOM   1620  CA  PHE A 100      -9.598  14.208 -12.982  1.00 98.04           C  
ATOM   1621  HA  PHE A 100      -8.590  14.568 -12.772  1.00 98.04           H  
ATOM   1622  C   PHE A 100     -10.295  15.209 -13.898  1.00 98.04           C  
ATOM   1623  CB  PHE A 100      -9.493  12.848 -13.677  1.00 98.04           C  
ATOM   1624  HB2 PHE A 100     -10.495  12.474 -13.888  1.00 98.04           H  
ATOM   1625  HB3 PHE A 100      -9.025  12.146 -12.987  1.00 98.04           H  
ATOM   1626  O   PHE A 100     -11.480  15.047 -14.204  1.00 98.04           O  
ATOM   1627  CG  PHE A 100      -8.681  12.866 -14.956  1.00 98.04           C  
ATOM   1628  CD1 PHE A 100      -9.284  12.541 -16.186  1.00 98.04           C  
ATOM   1629  HD1 PHE A 100     -10.328  12.267 -16.222  1.00 98.04           H  
ATOM   1630  CD2 PHE A 100      -7.310  13.177 -14.915  1.00 98.04           C  
ATOM   1631  HD2 PHE A 100      -6.834  13.434 -13.980  1.00 98.04           H  
ATOM   1632  CE1 PHE A 100      -8.511  12.488 -17.359  1.00 98.04           C  
ATOM   1633  HE1 PHE A 100      -8.966  12.152 -18.279  1.00 98.04           H  
ATOM   1634  CE2 PHE A 100      -6.538  13.127 -16.088  1.00 98.04           C  
ATOM   1635  HE2 PHE A 100      -5.480  13.334 -16.032  1.00 98.04           H  
ATOM   1636  CZ  PHE A 100      -7.133  12.763 -17.308  1.00 98.04           C  
ATOM   1637  HZ  PHE A 100      -6.520  12.652 -18.190  1.00 98.04           H  
ATOM   1638  N   LYS A 101      -9.563  16.227 -14.365  1.00 96.32           N  
ATOM   1639  H   LYS A 101      -8.663  16.365 -13.928  1.00 96.32           H  
ATOM   1640  CA  LYS A 101     -10.042  17.243 -15.322  1.00 96.32           C  
ATOM   1641  HA  LYS A 101      -9.332  18.069 -15.301  1.00 96.32           H  
ATOM   1642  C   LYS A 101     -11.390  17.848 -14.900  1.00 96.32           C  
ATOM   1643  CB  LYS A 101     -10.064  16.673 -16.756  1.00 96.32           C  
ATOM   1644  HB2 LYS A 101     -10.502  17.419 -17.419  1.00 96.32           H  
ATOM   1645  HB3 LYS A 101     -10.691  15.781 -16.783  1.00 96.32           H  
ATOM   1646  O   LYS A 101     -12.348  17.860 -15.673  1.00 96.32           O  
ATOM   1647  CG  LYS A 101      -8.666  16.334 -17.289  1.00 96.32           C  
ATOM   1648  HG2 LYS A 101      -8.213  15.562 -16.667  1.00 96.32           H  
ATOM   1649  HG3 LYS A 101      -8.045  17.229 -17.247  1.00 96.32           H  
ATOM   1650  CD  LYS A 101      -8.742  15.838 -18.740  1.00 96.32           C  
ATOM   1651  HD2 LYS A 101      -9.235  16.590 -19.357  1.00 96.32           H  
ATOM   1652  HD3 LYS A 101      -9.319  14.914 -18.767  1.00 96.32           H  
ATOM   1653  CE  LYS A 101      -7.324  15.589 -19.265  1.00 96.32           C  
ATOM   1654  HE2 LYS A 101      -6.812  14.936 -18.559  1.00 96.32           H  
ATOM   1655  HE3 LYS A 101      -6.784  16.536 -19.276  1.00 96.32           H  
ATOM   1656  NZ  LYS A 101      -7.318  14.973 -20.616  1.00 96.32           N  
ATOM   1657  HZ1 LYS A 101      -7.802  14.086 -20.597  1.00 96.32           H  
ATOM   1658  HZ2 LYS A 101      -7.752  15.579 -21.297  1.00 96.32           H  
ATOM   1659  HZ3 LYS A 101      -6.368  14.787 -20.904  1.00 96.32           H  
ATOM   1660  N   ASN A 102     -11.458  18.330 -13.656  1.00 95.10           N  
ATOM   1661  H   ASN A 102     -10.613  18.284 -13.105  1.00 95.10           H  
ATOM   1662  CA  ASN A 102     -12.646  18.938 -13.031  1.00 95.10           C  
ATOM   1663  HA  ASN A 102     -12.366  19.181 -12.006  1.00 95.10           H  
ATOM   1664  C   ASN A 102     -13.873  18.013 -12.895  1.00 95.10           C  
ATOM   1665  CB  ASN A 102     -12.990  20.273 -13.724  1.00 95.10           C  
ATOM   1666  HB2 ASN A 102     -13.302  20.082 -14.751  1.00 95.10           H  
ATOM   1667  HB3 ASN A 102     -13.826  20.744 -13.207  1.00 95.10           H  
ATOM   1668  O   ASN A 102     -14.976  18.493 -12.642  1.00 95.10           O  
ATOM   1669  CG  ASN A 102     -11.846  21.263 -13.714  1.00 95.10           C  
ATOM   1670  ND2 ASN A 102     -11.683  22.032 -14.765  1.00 95.10           N  
ATOM   1671 HD21 ASN A 102     -10.922  22.693 -14.711  1.00 95.10           H  
ATOM   1672 HD22 ASN A 102     -12.326  21.983 -15.543  1.00 95.10           H  
ATOM   1673  OD1 ASN A 102     -11.084  21.362 -12.772  1.00 95.10           O  
ATOM   1674  N   LYS A 103     -13.704  16.695 -13.046  1.00 97.99           N  
ATOM   1675  H   LYS A 103     -12.788  16.352 -13.296  1.00 97.99           H  
ATOM   1676  CA  LYS A 103     -14.742  15.692 -12.779  1.00 97.99           C  
ATOM   1677  HA  LYS A 103     -15.674  16.193 -12.518  1.00 97.99           H  
ATOM   1678  C   LYS A 103     -14.351  14.831 -11.586  1.00 97.99           C  
ATOM   1679  CB  LYS A 103     -14.989  14.830 -14.021  1.00 97.99           C  
ATOM   1680  HB2 LYS A 103     -15.688  14.035 -13.763  1.00 97.99           H  
ATOM   1681  HB3 LYS A 103     -14.050  14.373 -14.335  1.00 97.99           H  
ATOM   1682  O   LYS A 103     -13.168  14.565 -11.372  1.00 97.99           O  
ATOM   1683  CG  LYS A 103     -15.569  15.646 -15.183  1.00 97.99           C  
ATOM   1684  HG2 LYS A 103     -14.858  16.412 -15.491  1.00 97.99           H  
ATOM   1685  HG3 LYS A 103     -16.493  16.126 -14.860  1.00 97.99           H  
ATOM   1686  CD  LYS A 103     -15.861  14.724 -16.369  1.00 97.99           C  
ATOM   1687  HD2 LYS A 103     -16.551  13.943 -16.052  1.00 97.99           H  
ATOM   1688  HD3 LYS A 103     -14.929  14.265 -16.699  1.00 97.99           H  
ATOM   1689  CE  LYS A 103     -16.472  15.520 -17.523  1.00 97.99           C  
ATOM   1690  HE2 LYS A 103     -17.359  16.038 -17.156  1.00 97.99           H  
ATOM   1691  HE3 LYS A 103     -15.753  16.274 -17.844  1.00 97.99           H  
ATOM   1692  NZ  LYS A 103     -16.829  14.624 -18.650  1.00 97.99           N  
ATOM   1693  HZ1 LYS A 103     -17.229  15.149 -19.414  1.00 97.99           H  
ATOM   1694  HZ2 LYS A 103     -17.503  13.936 -18.346  1.00 97.99           H  
ATOM   1695  HZ3 LYS A 103     -16.012  14.132 -18.981  1.00 97.99           H  
ATOM   1696  N   THR A 104     -15.351  14.384 -10.836  1.00 98.19           N  
ATOM   1697  H   THR A 104     -16.302  14.631 -11.070  1.00 98.19           H  
ATOM   1698  CA  THR A 104     -15.181  13.479  -9.699  1.00 98.19           C  
ATOM   1699  HA  THR A 104     -14.122  13.400  -9.456  1.00 98.19           H  
ATOM   1700  C   THR A 104     -15.673  12.084 -10.046  1.00 98.19           C  
ATOM   1701  CB  THR A 104     -15.889  13.994  -8.441  1.00 98.19           C  
ATOM   1702  HB  THR A 104     -15.817  13.241  -7.656  1.00 98.19           H  
ATOM   1703  O   THR A 104     -16.682  11.900 -10.731  1.00 98.19           O  
ATOM   1704  CG2 THR A 104     -15.262  15.294  -7.940  1.00 98.19           C  
ATOM   1705 HG21 THR A 104     -15.385  16.086  -8.678  1.00 98.19           H  
ATOM   1706 HG22 THR A 104     -15.741  15.595  -7.008  1.00 98.19           H  
ATOM   1707 HG23 THR A 104     -14.200  15.138  -7.752  1.00 98.19           H  
ATOM   1708  OG1 THR A 104     -17.245  14.262  -8.711  1.00 98.19           O  
ATOM   1709  HG1 THR A 104     -17.690  14.400  -7.871  1.00 98.19           H  
ATOM   1710  N   TYR A 105     -14.944  11.095  -9.551  1.00 98.66           N  
ATOM   1711  H   TYR A 105     -14.142  11.313  -8.977  1.00 98.66           H  
ATOM   1712  CA  TYR A 105     -15.227   9.689  -9.760  1.00 98.66           C  
ATOM   1713  HA  TYR A 105     -16.244   9.588 -10.139  1.00 98.66           H  
ATOM   1714  C   TYR A 105     -15.112   8.932  -8.445  1.00 98.66           C  
ATOM   1715  CB  TYR A 105     -14.285   9.094 -10.804  1.00 98.66           C  
ATOM   1716  HB2 TYR A 105     -13.267   9.096 -10.415  1.00 98.66           H  
ATOM   1717  HB3 TYR A 105     -14.588   8.058 -10.951  1.00 98.66           H  
ATOM   1718  O   TYR A 105     -14.343   9.319  -7.568  1.00 98.66           O  
ATOM   1719  CG  TYR A 105     -14.285   9.788 -12.146  1.00 98.66           C  
ATOM   1720  CD1 TYR A 105     -15.126   9.336 -13.182  1.00 98.66           C  
ATOM   1721  HD1 TYR A 105     -15.777   8.490 -13.023  1.00 98.66           H  
ATOM   1722  CD2 TYR A 105     -13.437  10.893 -12.349  1.00 98.66           C  
ATOM   1723  HD2 TYR A 105     -12.797  11.234 -11.549  1.00 98.66           H  
ATOM   1724  CE1 TYR A 105     -15.116   9.994 -14.427  1.00 98.66           C  
ATOM   1725  HE1 TYR A 105     -15.748   9.647 -15.231  1.00 98.66           H  
ATOM   1726  CE2 TYR A 105     -13.432  11.557 -13.586  1.00 98.66           C  
ATOM   1727  HE2 TYR A 105     -12.788  12.413 -13.729  1.00 98.66           H  
ATOM   1728  OH  TYR A 105     -14.238  11.748 -15.824  1.00 98.66           O  
ATOM   1729  HH  TYR A 105     -13.510  12.373 -15.824  1.00 98.66           H  
ATOM   1730  CZ  TYR A 105     -14.268  11.103 -14.628  1.00 98.66           C  
ATOM   1731  N   TYR A 106     -15.845   7.836  -8.325  1.00 98.73           N  
ATOM   1732  H   TYR A 106     -16.519   7.613  -9.043  1.00 98.73           H  
ATOM   1733  CA  TYR A 106     -15.700   6.902  -7.232  1.00 98.73           C  
ATOM   1734  HA  TYR A 106     -14.646   6.915  -6.953  1.00 98.73           H  
ATOM   1735  C   TYR A 106     -16.056   5.481  -7.643  1.00 98.73           C  
ATOM   1736  CB  TYR A 106     -16.538   7.340  -6.028  1.00 98.73           C  
ATOM   1737  HB2 TYR A 106     -16.162   6.820  -5.147  1.00 98.73           H  
ATOM   1738  HB3 TYR A 106     -16.386   8.405  -5.854  1.00 98.73           H  
ATOM   1739  O   TYR A 106     -16.800   5.255  -8.602  1.00 98.73           O  
ATOM   1740  CG  TYR A 106     -18.024   7.056  -6.159  1.00 98.73           C  
ATOM   1741  CD1 TYR A 106     -18.864   7.971  -6.820  1.00 98.73           C  
ATOM   1742  HD1 TYR A 106     -18.444   8.860  -7.269  1.00 98.73           H  
ATOM   1743  CD2 TYR A 106     -18.565   5.879  -5.605  1.00 98.73           C  
ATOM   1744  HD2 TYR A 106     -17.921   5.163  -5.116  1.00 98.73           H  
ATOM   1745  CE1 TYR A 106     -20.243   7.711  -6.925  1.00 98.73           C  
ATOM   1746  HE1 TYR A 106     -20.896   8.397  -7.444  1.00 98.73           H  
ATOM   1747  CE2 TYR A 106     -19.947   5.630  -5.680  1.00 98.73           C  
ATOM   1748  HE2 TYR A 106     -20.353   4.721  -5.261  1.00 98.73           H  
ATOM   1749  OH  TYR A 106     -22.117   6.298  -6.467  1.00 98.73           O  
ATOM   1750  HH  TYR A 106     -22.389   5.497  -6.013  1.00 98.73           H  
ATOM   1751  CZ  TYR A 106     -20.788   6.543  -6.352  1.00 98.73           C  
ATOM   1752  N   VAL A 107     -15.543   4.534  -6.869  1.00 98.74           N  
ATOM   1753  H   VAL A 107     -14.918   4.817  -6.129  1.00 98.74           H  
ATOM   1754  CA  VAL A 107     -15.885   3.115  -6.939  1.00 98.74           C  
ATOM   1755  HA  VAL A 107     -16.928   3.019  -7.241  1.00 98.74           H  
ATOM   1756  C   VAL A 107     -15.740   2.499  -5.547  1.00 98.74           C  
ATOM   1757  CB  VAL A 107     -15.019   2.410  -7.999  1.00 98.74           C  
ATOM   1758  HB  VAL A 107     -15.190   2.909  -8.953  1.00 98.74           H  
ATOM   1759  O   VAL A 107     -14.856   2.904  -4.785  1.00 98.74           O  
ATOM   1760  CG1 VAL A 107     -13.518   2.505  -7.699  1.00 98.74           C  
ATOM   1761 HG11 VAL A 107     -12.966   1.952  -8.459  1.00 98.74           H  
ATOM   1762 HG12 VAL A 107     -13.197   3.547  -7.732  1.00 98.74           H  
ATOM   1763 HG13 VAL A 107     -13.294   2.097  -6.714  1.00 98.74           H  
ATOM   1764  CG2 VAL A 107     -15.424   0.948  -8.193  1.00 98.74           C  
ATOM   1765 HG21 VAL A 107     -16.492   0.890  -8.402  1.00 98.74           H  
ATOM   1766 HG22 VAL A 107     -14.887   0.526  -9.042  1.00 98.74           H  
ATOM   1767 HG23 VAL A 107     -15.201   0.357  -7.304  1.00 98.74           H  
ATOM   1768  N   SER A 108     -16.601   1.538  -5.218  1.00 98.61           N  
ATOM   1769  H   SER A 108     -17.338   1.302  -5.866  1.00 98.61           H  
ATOM   1770  CA  SER A 108     -16.605   0.861  -3.921  1.00 98.61           C  
ATOM   1771  HA  SER A 108     -15.701   1.152  -3.386  1.00 98.61           H  
ATOM   1772  C   SER A 108     -16.576  -0.667  -4.045  1.00 98.61           C  
ATOM   1773  CB  SER A 108     -17.802   1.310  -3.075  1.00 98.61           C  
ATOM   1774  HB2 SER A 108     -18.726   1.115  -3.618  1.00 98.61           H  
ATOM   1775  HB3 SER A 108     -17.804   0.738  -2.147  1.00 98.61           H  
ATOM   1776  O   SER A 108     -17.033  -1.233  -5.041  1.00 98.61           O  
ATOM   1777  OG  SER A 108     -17.755   2.687  -2.744  1.00 98.61           O  
ATOM   1778  HG  SER A 108     -18.242   2.769  -1.920  1.00 98.61           H  
ATOM   1779  N   TYR A 109     -16.067  -1.335  -3.007  1.00 98.66           N  
ATOM   1780  H   TYR A 109     -15.748  -0.795  -2.216  1.00 98.66           H  
ATOM   1781  CA  TYR A 109     -15.893  -2.790  -2.919  1.00 98.66           C  
ATOM   1782  HA  TYR A 109     -16.536  -3.267  -3.659  1.00 98.66           H  
ATOM   1783  C   TYR A 109     -16.288  -3.300  -1.530  1.00 98.66           C  
ATOM   1784  CB  TYR A 109     -14.433  -3.189  -3.203  1.00 98.66           C  
ATOM   1785  HB2 TYR A 109     -14.374  -4.277  -3.235  1.00 98.66           H  
ATOM   1786  HB3 TYR A 109     -13.808  -2.863  -2.372  1.00 98.66           H  
ATOM   1787  O   TYR A 109     -16.008  -2.636  -0.532  1.00 98.66           O  
ATOM   1788  CG  TYR A 109     -13.850  -2.629  -4.484  1.00 98.66           C  
ATOM   1789  CD1 TYR A 109     -13.798  -3.421  -5.646  1.00 98.66           C  
ATOM   1790  HD1 TYR A 109     -14.141  -4.444  -5.617  1.00 98.66           H  
ATOM   1791  CD2 TYR A 109     -13.383  -1.301  -4.514  1.00 98.66           C  
ATOM   1792  HD2 TYR A 109     -13.414  -0.699  -3.618  1.00 98.66           H  
ATOM   1793  CE1 TYR A 109     -13.325  -2.874  -6.853  1.00 98.66           C  
ATOM   1794  HE1 TYR A 109     -13.295  -3.462  -7.758  1.00 98.66           H  
ATOM   1795  CE2 TYR A 109     -12.927  -0.744  -5.719  1.00 98.66           C  
ATOM   1796  HE2 TYR A 109     -12.591   0.282  -5.738  1.00 98.66           H  
ATOM   1797  OH  TYR A 109     -12.579  -0.950  -8.070  1.00 98.66           O  
ATOM   1798  HH  TYR A 109     -12.489   0.000  -7.962  1.00 98.66           H  
ATOM   1799  CZ  TYR A 109     -12.930  -1.523  -6.895  1.00 98.66           C  
ATOM   1800  N   THR A 110     -16.890  -4.487  -1.452  1.00 98.09           N  
ATOM   1801  H   THR A 110     -17.056  -5.011  -2.299  1.00 98.09           H  
ATOM   1802  CA  THR A 110     -17.261  -5.127  -0.174  1.00 98.09           C  
ATOM   1803  HA  THR A 110     -17.391  -4.353   0.582  1.00 98.09           H  
ATOM   1804  C   THR A 110     -16.183  -6.074   0.340  1.00 98.09           C  
ATOM   1805  CB  THR A 110     -18.592  -5.891  -0.265  1.00 98.09           C  
ATOM   1806  HB  THR A 110     -18.754  -6.445   0.659  1.00 98.09           H  
ATOM   1807  O   THR A 110     -15.424  -6.649  -0.444  1.00 98.09           O  
ATOM   1808  CG2 THR A 110     -19.752  -4.917  -0.438  1.00 98.09           C  
ATOM   1809 HG21 THR A 110     -20.661  -5.460  -0.693  1.00 98.09           H  
ATOM   1810 HG22 THR A 110     -19.912  -4.381   0.497  1.00 98.09           H  
ATOM   1811 HG23 THR A 110     -19.512  -4.187  -1.212  1.00 98.09           H  
ATOM   1812  OG1 THR A 110     -18.609  -6.808  -1.341  1.00 98.09           O  
ATOM   1813  HG1 THR A 110     -18.736  -7.683  -0.967  1.00 98.09           H  
ATOM   1814  N   HIS A 111     -16.162  -6.274   1.661  1.00 97.84           N  
ATOM   1815  H   HIS A 111     -16.794  -5.744   2.243  1.00 97.84           H  
ATOM   1816  CA  HIS A 111     -15.284  -7.222   2.361  1.00 97.84           C  
ATOM   1817  HA  HIS A 111     -15.378  -7.016   3.427  1.00 97.84           H  
ATOM   1818  C   HIS A 111     -13.794  -7.020   2.036  1.00 97.84           C  
ATOM   1819  CB  HIS A 111     -15.787  -8.658   2.145  1.00 97.84           C  
ATOM   1820  HB2 HIS A 111     -15.192  -9.331   2.763  1.00 97.84           H  
ATOM   1821  HB3 HIS A 111     -15.636  -8.938   1.103  1.00 97.84           H  
ATOM   1822  O   HIS A 111     -13.057  -7.969   1.773  1.00 97.84           O  
ATOM   1823  CG  HIS A 111     -17.239  -8.859   2.508  1.00 97.84           C  
ATOM   1824  CD2 HIS A 111     -17.813  -8.637   3.727  1.00 97.84           C  
ATOM   1825  HD2 HIS A 111     -17.316  -8.196   4.578  1.00 97.84           H  
ATOM   1826  ND1 HIS A 111     -18.262  -9.259   1.684  1.00 97.84           N  
ATOM   1827  HD1 HIS A 111     -18.217  -9.579   0.727  1.00 97.84           H  
ATOM   1828  CE1 HIS A 111     -19.392  -9.323   2.397  1.00 97.84           C  
ATOM   1829  HE1 HIS A 111     -20.342  -9.662   2.009  1.00 97.84           H  
ATOM   1830  NE2 HIS A 111     -19.175  -8.941   3.656  1.00 97.84           N  
ATOM   1831  N   PHE A 112     -13.357  -5.761   1.996  1.00 98.65           N  
ATOM   1832  H   PHE A 112     -13.991  -5.047   2.325  1.00 98.65           H  
ATOM   1833  CA  PHE A 112     -11.976  -5.380   1.746  1.00 98.65           C  
ATOM   1834  HA  PHE A 112     -11.616  -5.947   0.888  1.00 98.65           H  
ATOM   1835  C   PHE A 112     -11.083  -5.695   2.943  1.00 98.65           C  
ATOM   1836  CB  PHE A 112     -11.890  -3.891   1.398  1.00 98.65           C  
ATOM   1837  HB2 PHE A 112     -12.445  -3.322   2.144  1.00 98.65           H  
ATOM   1838  HB3 PHE A 112     -12.371  -3.728   0.434  1.00 98.65           H  
ATOM   1839  O   PHE A 112     -11.330  -5.244   4.061  1.00 98.65           O  
ATOM   1840  CG  PHE A 112     -10.464  -3.361   1.348  1.00 98.65           C  
ATOM   1841  CD1 PHE A 112      -9.901  -2.750   2.485  1.00 98.65           C  
ATOM   1842  HD1 PHE A 112     -10.479  -2.694   3.395  1.00 98.65           H  
ATOM   1843  CD2 PHE A 112      -9.702  -3.467   0.171  1.00 98.65           C  
ATOM   1844  HD2 PHE A 112     -10.121  -3.946  -0.701  1.00 98.65           H  
ATOM   1845  CE1 PHE A 112      -8.595  -2.228   2.441  1.00 98.65           C  
ATOM   1846  HE1 PHE A 112      -8.171  -1.751   3.312  1.00 98.65           H  
ATOM   1847  CE2 PHE A 112      -8.402  -2.927   0.128  1.00 98.65           C  
ATOM   1848  HE2 PHE A 112      -7.828  -2.959  -0.786  1.00 98.65           H  
ATOM   1849  CZ  PHE A 112      -7.845  -2.315   1.260  1.00 98.65           C  
ATOM   1850  HZ  PHE A 112      -6.845  -1.909   1.221  1.00 98.65           H  
ATOM   1851  N   TYR A 113      -9.976  -6.377   2.678  1.00 98.67           N  
ATOM   1852  H   TYR A 113      -9.828  -6.717   1.738  1.00 98.67           H  
ATOM   1853  CA  TYR A 113      -8.877  -6.508   3.620  1.00 98.67           C  
ATOM   1854  HA  TYR A 113      -8.767  -5.556   4.140  1.00 98.67           H  
ATOM   1855  C   TYR A 113      -7.561  -6.762   2.893  1.00 98.67           C  
ATOM   1856  CB  TYR A 113      -9.183  -7.607   4.654  1.00 98.67           C  
ATOM   1857  HB2 TYR A 113      -8.425  -7.571   5.437  1.00 98.67           H  
ATOM   1858  HB3 TYR A 113     -10.134  -7.388   5.140  1.00 98.67           H  
ATOM   1859  O   TYR A 113      -7.520  -7.060   1.697  1.00 98.67           O  
ATOM   1860  CG  TYR A 113      -9.243  -9.016   4.097  1.00 98.67           C  
ATOM   1861  CD1 TYR A 113     -10.406  -9.469   3.446  1.00 98.67           C  
ATOM   1862  HD1 TYR A 113     -11.261  -8.814   3.353  1.00 98.67           H  
ATOM   1863  CD2 TYR A 113      -8.144  -9.882   4.253  1.00 98.67           C  
ATOM   1864  HD2 TYR A 113      -7.258  -9.536   4.765  1.00 98.67           H  
ATOM   1865  CE1 TYR A 113     -10.472 -10.778   2.935  1.00 98.67           C  
ATOM   1866  HE1 TYR A 113     -11.369 -11.122   2.442  1.00 98.67           H  
ATOM   1867  CE2 TYR A 113      -8.210 -11.199   3.761  1.00 98.67           C  
ATOM   1868  HE2 TYR A 113      -7.369 -11.864   3.887  1.00 98.67           H  
ATOM   1869  OH  TYR A 113      -9.404 -12.899   2.566  1.00 98.67           O  
ATOM   1870  HH  TYR A 113      -8.627 -13.400   2.825  1.00 98.67           H  
ATOM   1871  CZ  TYR A 113      -9.372 -11.645   3.092  1.00 98.67           C  
ATOM   1872  N   ILE A 114      -6.462  -6.656   3.636  1.00 98.81           N  
ATOM   1873  H   ILE A 114      -6.562  -6.408   4.610  1.00 98.81           H  
ATOM   1874  CA  ILE A 114      -5.160  -7.134   3.172  1.00 98.81           C  
ATOM   1875  HA  ILE A 114      -5.302  -7.622   2.208  1.00 98.81           H  
ATOM   1876  C   ILE A 114      -4.646  -8.213   4.115  1.00 98.81           C  
ATOM   1877  CB  ILE A 114      -4.162  -5.989   2.925  1.00 98.81           C  
ATOM   1878  HB  ILE A 114      -3.277  -6.421   2.458  1.00 98.81           H  
ATOM   1879  O   ILE A 114      -4.855  -8.149   5.330  1.00 98.81           O  
ATOM   1880  CG1 ILE A 114      -3.720  -5.311   4.234  1.00 98.81           C  
ATOM   1881 HG12 ILE A 114      -4.582  -4.862   4.727  1.00 98.81           H  
ATOM   1882 HG13 ILE A 114      -3.303  -6.070   4.896  1.00 98.81           H  
ATOM   1883  CG2 ILE A 114      -4.775  -4.982   1.936  1.00 98.81           C  
ATOM   1884 HG21 ILE A 114      -5.634  -4.478   2.379  1.00 98.81           H  
ATOM   1885 HG22 ILE A 114      -5.094  -5.499   1.031  1.00 98.81           H  
ATOM   1886 HG23 ILE A 114      -4.036  -4.229   1.664  1.00 98.81           H  
ATOM   1887  CD1 ILE A 114      -2.635  -4.251   4.030  1.00 98.81           C  
ATOM   1888 HD11 ILE A 114      -3.017  -3.402   3.464  1.00 98.81           H  
ATOM   1889 HD12 ILE A 114      -1.779  -4.684   3.512  1.00 98.81           H  
ATOM   1890 HD13 ILE A 114      -2.309  -3.897   5.008  1.00 98.81           H  
ATOM   1891  N   GLU A 115      -3.997  -9.232   3.562  1.00 98.78           N  
ATOM   1892  H   GLU A 115      -3.917  -9.256   2.556  1.00 98.78           H  
ATOM   1893  CA  GLU A 115      -3.415 -10.310   4.365  1.00 98.78           C  
ATOM   1894  HA  GLU A 115      -4.146 -10.601   5.119  1.00 98.78           H  
ATOM   1895  C   GLU A 115      -2.169  -9.830   5.140  1.00 98.78           C  
ATOM   1896  CB  GLU A 115      -3.146 -11.553   3.492  1.00 98.78           C  
ATOM   1897  HB2 GLU A 115      -2.681 -12.315   4.118  1.00 98.78           H  
ATOM   1898  HB3 GLU A 115      -2.459 -11.286   2.690  1.00 98.78           H  
ATOM   1899  O   GLU A 115      -1.716  -8.694   5.004  1.00 98.78           O  
ATOM   1900  CG  GLU A 115      -4.437 -12.166   2.909  1.00 98.78           C  
ATOM   1901  HG2 GLU A 115      -5.101 -12.405   3.739  1.00 98.78           H  
ATOM   1902  HG3 GLU A 115      -4.934 -11.425   2.283  1.00 98.78           H  
ATOM   1903  CD  GLU A 115      -4.226 -13.444   2.070  1.00 98.78           C  
ATOM   1904  OE1 GLU A 115      -5.234 -14.037   1.609  1.00 98.78           O  
ATOM   1905  OE2 GLU A 115      -3.077 -13.840   1.788  1.00 98.78           O  
ATOM   1906  N   SER A 116      -1.612 -10.691   5.989  1.00 98.59           N  
ATOM   1907  H   SER A 116      -1.975 -11.631   6.057  1.00 98.59           H  
ATOM   1908  CA  SER A 116      -0.406 -10.386   6.763  1.00 98.59           C  
ATOM   1909  HA  SER A 116      -0.562  -9.445   7.289  1.00 98.59           H  
ATOM   1910  C   SER A 116       0.837 -10.233   5.876  1.00 98.59           C  
ATOM   1911  CB  SER A 116      -0.184 -11.490   7.804  1.00 98.59           C  
ATOM   1912  HB2 SER A 116       0.715 -11.281   8.383  1.00 98.59           H  
ATOM   1913  HB3 SER A 116      -1.035 -11.509   8.485  1.00 98.59           H  
ATOM   1914  O   SER A 116       0.874 -10.666   4.720  1.00 98.59           O  
ATOM   1915  OG  SER A 116      -0.069 -12.758   7.170  1.00 98.59           O  
ATOM   1916  HG  SER A 116       0.814 -13.114   7.294  1.00 98.59           H  
ATOM   1917  N   GLU A 117       1.921  -9.709   6.450  1.00 98.58           N  
ATOM   1918  H   GLU A 117       1.834  -9.269   7.355  1.00 98.58           H  
ATOM   1919  CA  GLU A 117       3.223  -9.627   5.777  1.00 98.58           C  
ATOM   1920  HA  GLU A 117       3.146  -8.948   4.928  1.00 98.58           H  
ATOM   1921  C   GLU A 117       3.728 -10.986   5.273  1.00 98.58           C  
ATOM   1922  CB  GLU A 117       4.251  -9.079   6.764  1.00 98.58           C  
ATOM   1923  HB2 GLU A 117       4.382  -9.781   7.587  1.00 98.58           H  
ATOM   1924  HB3 GLU A 117       3.887  -8.139   7.179  1.00 98.58           H  
ATOM   1925  O   GLU A 117       4.236 -11.093   4.158  1.00 98.58           O  
ATOM   1926  CG  GLU A 117       5.591  -8.873   6.046  1.00 98.58           C  
ATOM   1927  HG2 GLU A 117       6.048  -9.838   5.830  1.00 98.58           H  
ATOM   1928  HG3 GLU A 117       5.404  -8.362   5.101  1.00 98.58           H  
ATOM   1929  CD  GLU A 117       6.561  -8.048   6.872  1.00 98.58           C  
ATOM   1930  OE1 GLU A 117       7.296  -7.262   6.242  1.00 98.58           O  
ATOM   1931  OE2 GLU A 117       6.519  -8.149   8.117  1.00 98.58           O  
ATOM   1932  N   SER A 118       3.536 -12.048   6.062  1.00 98.22           N  
ATOM   1933  H   SER A 118       3.120 -11.893   6.969  1.00 98.22           H  
ATOM   1934  CA  SER A 118       3.907 -13.423   5.691  1.00 98.22           C  
ATOM   1935  HA  SER A 118       4.969 -13.438   5.444  1.00 98.22           H  
ATOM   1936  C   SER A 118       3.153 -13.952   4.466  1.00 98.22           C  
ATOM   1937  CB  SER A 118       3.679 -14.358   6.881  1.00 98.22           C  
ATOM   1938  HB2 SER A 118       4.327 -14.048   7.701  1.00 98.22           H  
ATOM   1939  HB3 SER A 118       3.943 -15.377   6.596  1.00 98.22           H  
ATOM   1940  O   SER A 118       3.550 -14.957   3.878  1.00 98.22           O  
ATOM   1941  OG  SER A 118       2.326 -14.317   7.315  1.00 98.22           O  
ATOM   1942  HG  SER A 118       2.263 -14.856   8.106  1.00 98.22           H  
ATOM   1943  N   LYS A 119       2.069 -13.279   4.067  1.00 98.53           N  
ATOM   1944  H   LYS A 119       1.795 -12.473   4.610  1.00 98.53           H  
ATOM   1945  CA  LYS A 119       1.311 -13.533   2.839  1.00 98.53           C  
ATOM   1946  HA  LYS A 119       1.668 -14.453   2.376  1.00 98.53           H  
ATOM   1947  C   LYS A 119       1.526 -12.454   1.770  1.00 98.53           C  
ATOM   1948  CB  LYS A 119      -0.171 -13.697   3.194  1.00 98.53           C  
ATOM   1949  HB2 LYS A 119      -0.523 -12.763   3.632  1.00 98.53           H  
ATOM   1950  HB3 LYS A 119      -0.718 -13.866   2.267  1.00 98.53           H  
ATOM   1951  O   LYS A 119       0.894 -12.511   0.716  1.00 98.53           O  
ATOM   1952  CG  LYS A 119      -0.493 -14.847   4.163  1.00 98.53           C  
ATOM   1953  HG2 LYS A 119       0.027 -14.694   5.108  1.00 98.53           H  
ATOM   1954  HG3 LYS A 119      -1.565 -14.834   4.360  1.00 98.53           H  
ATOM   1955  CD  LYS A 119      -0.111 -16.216   3.584  1.00 98.53           C  
ATOM   1956  HD2 LYS A 119      -0.608 -16.343   2.622  1.00 98.53           H  
ATOM   1957  HD3 LYS A 119       0.969 -16.260   3.445  1.00 98.53           H  
ATOM   1958  CE  LYS A 119      -0.541 -17.327   4.543  1.00 98.53           C  
ATOM   1959  HE2 LYS A 119      -0.084 -17.136   5.514  1.00 98.53           H  
ATOM   1960  HE3 LYS A 119      -1.623 -17.278   4.667  1.00 98.53           H  
ATOM   1961  NZ  LYS A 119      -0.133 -18.660   4.035  1.00 98.53           N  
ATOM   1962  HZ1 LYS A 119      -0.571 -18.841   3.143  1.00 98.53           H  
ATOM   1963  HZ2 LYS A 119       0.869 -18.693   3.917  1.00 98.53           H  
ATOM   1964  HZ3 LYS A 119      -0.407 -19.384   4.685  1.00 98.53           H  
ATOM   1965  N   GLY A 120       2.442 -11.513   2.003  1.00 98.42           N  
ATOM   1966  H   GLY A 120       2.953 -11.553   2.873  1.00 98.42           H  
ATOM   1967  CA  GLY A 120       2.799 -10.437   1.080  1.00 98.42           C  
ATOM   1968  HA2 GLY A 120       3.744 -10.001   1.404  1.00 98.42           H  
ATOM   1969  HA3 GLY A 120       2.934 -10.837   0.076  1.00 98.42           H  
ATOM   1970  C   GLY A 120       1.765  -9.315   1.020  1.00 98.42           C  
ATOM   1971  O   GLY A 120       1.580  -8.743  -0.048  1.00 98.42           O  
ATOM   1972  N   TYR A 121       1.043  -9.045   2.116  1.00 98.84           N  
ATOM   1973  H   TYR A 121       1.232  -9.560   2.964  1.00 98.84           H  
ATOM   1974  CA  TYR A 121      -0.020  -8.027   2.174  1.00 98.84           C  
ATOM   1975  HA  TYR A 121      -0.576  -8.200   3.095  1.00 98.84           H  
ATOM   1976  C   TYR A 121      -1.050  -8.151   1.048  1.00 98.84           C  
ATOM   1977  CB  TYR A 121       0.562  -6.616   2.274  1.00 98.84           C  
ATOM   1978  HB2 TYR A 121       1.053  -6.373   1.332  1.00 98.84           H  
ATOM   1979  HB3 TYR A 121      -0.253  -5.905   2.404  1.00 98.84           H  
ATOM   1980  O   TYR A 121      -1.492  -7.157   0.471  1.00 98.84           O  
ATOM   1981  CG  TYR A 121       1.537  -6.415   3.408  1.00 98.84           C  
ATOM   1982  CD1 TYR A 121       1.111  -6.510   4.750  1.00 98.84           C  
ATOM   1983  HD1 TYR A 121       0.083  -6.747   4.981  1.00 98.84           H  
ATOM   1984  CD2 TYR A 121       2.867  -6.076   3.105  1.00 98.84           C  
ATOM   1985  HD2 TYR A 121       3.185  -5.987   2.077  1.00 98.84           H  
ATOM   1986  CE1 TYR A 121       2.031  -6.266   5.790  1.00 98.84           C  
ATOM   1987  HE1 TYR A 121       1.734  -6.313   6.827  1.00 98.84           H  
ATOM   1988  CE2 TYR A 121       3.779  -5.830   4.141  1.00 98.84           C  
ATOM   1989  HE2 TYR A 121       4.796  -5.543   3.918  1.00 98.84           H  
ATOM   1990  OH  TYR A 121       4.295  -5.765   6.449  1.00 98.84           O  
ATOM   1991  HH  TYR A 121       5.176  -5.628   6.094  1.00 98.84           H  
ATOM   1992  CZ  TYR A 121       3.369  -5.943   5.479  1.00 98.84           C  
ATOM   1993  N   ARG A 122      -1.391  -9.391   0.691  1.00 98.78           N  
ATOM   1994  H   ARG A 122      -0.979 -10.153   1.212  1.00 98.78           H  
ATOM   1995  CA  ARG A 122      -2.230  -9.708  -0.462  1.00 98.78           C  
ATOM   1996  HA  ARG A 122      -1.707  -9.374  -1.358  1.00 98.78           H  
ATOM   1997  C   ARG A 122      -3.568  -8.974  -0.406  1.00 98.78           C  
ATOM   1998  CB  ARG A 122      -2.412 -11.225  -0.511  1.00 98.78           C  
ATOM   1999  HB2 ARG A 122      -1.427 -11.689  -0.559  1.00 98.78           H  
ATOM   2000  HB3 ARG A 122      -2.908 -11.556   0.401  1.00 98.78           H  
ATOM   2001  O   ARG A 122      -4.252  -9.051   0.612  1.00 98.78           O  
ATOM   2002  CG  ARG A 122      -3.247 -11.669  -1.713  1.00 98.78           C  
ATOM   2003  HG2 ARG A 122      -2.794 -11.290  -2.629  1.00 98.78           H  
ATOM   2004  HG3 ARG A 122      -4.260 -11.276  -1.626  1.00 98.78           H  
ATOM   2005  CD  ARG A 122      -3.324 -13.192  -1.773  1.00 98.78           C  
ATOM   2006  HD2 ARG A 122      -4.051 -13.466  -2.537  1.00 98.78           H  
ATOM   2007  HD3 ARG A 122      -3.664 -13.560  -0.805  1.00 98.78           H  
ATOM   2008  NE  ARG A 122      -2.019 -13.789  -2.106  1.00 98.78           N  
ATOM   2009  HE  ARG A 122      -1.268 -13.142  -2.303  1.00 98.78           H  
ATOM   2010  NH1 ARG A 122      -2.716 -15.960  -2.086  1.00 98.78           N  
ATOM   2011 HH11 ARG A 122      -3.597 -15.615  -1.734  1.00 98.78           H  
ATOM   2012 HH12 ARG A 122      -2.537 -16.940  -2.252  1.00 98.78           H  
ATOM   2013  NH2 ARG A 122      -0.588 -15.492  -2.598  1.00 98.78           N  
ATOM   2014 HH21 ARG A 122      -0.423 -16.463  -2.823  1.00 98.78           H  
ATOM   2015 HH22 ARG A 122       0.162 -14.828  -2.725  1.00 98.78           H  
ATOM   2016  CZ  ARG A 122      -1.776 -15.073  -2.261  1.00 98.78           C  
ATOM   2017  N   LEU A 123      -3.941  -8.322  -1.508  1.00 98.86           N  
ATOM   2018  H   LEU A 123      -3.321  -8.339  -2.305  1.00 98.86           H  
ATOM   2019  CA  LEU A 123      -5.211  -7.607  -1.642  1.00 98.86           C  
ATOM   2020  HA  LEU A 123      -5.337  -6.963  -0.771  1.00 98.86           H  
ATOM   2021  C   LEU A 123      -6.380  -8.583  -1.703  1.00 98.86           C  
ATOM   2022  CB  LEU A 123      -5.174  -6.737  -2.908  1.00 98.86           C  
ATOM   2023  HB2 LEU A 123      -4.369  -6.012  -2.790  1.00 98.86           H  
ATOM   2024  HB3 LEU A 123      -4.943  -7.368  -3.766  1.00 98.86           H  
ATOM   2025  O   LEU A 123      -6.336  -9.549  -2.469  1.00 98.86           O  
ATOM   2026  CG  LEU A 123      -6.454  -5.944  -3.212  1.00 98.86           C  
ATOM   2027  HG  LEU A 123      -7.290  -6.627  -3.363  1.00 98.86           H  
ATOM   2028  CD1 LEU A 123      -6.801  -4.964  -2.097  1.00 98.86           C  
ATOM   2029 HD11 LEU A 123      -7.036  -5.493  -1.174  1.00 98.86           H  
ATOM   2030 HD12 LEU A 123      -7.686  -4.404  -2.399  1.00 98.86           H  
ATOM   2031 HD13 LEU A 123      -5.970  -4.280  -1.925  1.00 98.86           H  
ATOM   2032  CD2 LEU A 123      -6.259  -5.129  -4.490  1.00 98.86           C  
ATOM   2033 HD21 LEU A 123      -5.406  -4.460  -4.382  1.00 98.86           H  
ATOM   2034 HD22 LEU A 123      -7.151  -4.537  -4.697  1.00 98.86           H  
ATOM   2035 HD23 LEU A 123      -6.079  -5.802  -5.327  1.00 98.86           H  
ATOM   2036  N   ARG A 124      -7.432  -8.310  -0.933  1.00 98.69           N  
ATOM   2037  H   ARG A 124      -7.374  -7.557  -0.262  1.00 98.69           H  
ATOM   2038  CA  ARG A 124      -8.664  -9.093  -0.921  1.00 98.69           C  
ATOM   2039  HA  ARG A 124      -8.738  -9.674  -1.840  1.00 98.69           H  
ATOM   2040  C   ARG A 124      -9.879  -8.181  -0.859  1.00 98.69           C  
ATOM   2041  CB  ARG A 124      -8.652 -10.039   0.284  1.00 98.69           C  
ATOM   2042  HB2 ARG A 124      -8.577  -9.441   1.193  1.00 98.69           H  
ATOM   2043  HB3 ARG A 124      -9.598 -10.581   0.316  1.00 98.69           H  
ATOM   2044  O   ARG A 124      -9.892  -7.191  -0.136  1.00 98.69           O  
ATOM   2045  CG  ARG A 124      -7.498 -11.050   0.279  1.00 98.69           C  
ATOM   2046  HG2 ARG A 124      -7.482 -11.575   1.234  1.00 98.69           H  
ATOM   2047  HG3 ARG A 124      -6.536 -10.546   0.184  1.00 98.69           H  
ATOM   2048  CD  ARG A 124      -7.658 -12.086  -0.830  1.00 98.69           C  
ATOM   2049  HD2 ARG A 124      -7.489 -11.618  -1.800  1.00 98.69           H  
ATOM   2050  HD3 ARG A 124      -8.676 -12.475  -0.795  1.00 98.69           H  
ATOM   2051  NE  ARG A 124      -6.709 -13.185  -0.617  1.00 98.69           N  
ATOM   2052  HE  ARG A 124      -6.186 -13.172   0.247  1.00 98.69           H  
ATOM   2053  NH1 ARG A 124      -7.348 -14.507  -2.371  1.00 98.69           N  
ATOM   2054 HH11 ARG A 124      -7.963 -13.763  -2.668  1.00 98.69           H  
ATOM   2055 HH12 ARG A 124      -7.311 -15.378  -2.882  1.00 98.69           H  
ATOM   2056  NH2 ARG A 124      -5.861 -15.240  -0.837  1.00 98.69           N  
ATOM   2057 HH21 ARG A 124      -5.501 -15.031   0.083  1.00 98.69           H  
ATOM   2058 HH22 ARG A 124      -6.054 -16.198  -1.094  1.00 98.69           H  
ATOM   2059  CZ  ARG A 124      -6.643 -14.304  -1.291  1.00 98.69           C  
ATOM   2060  N   PHE A 125     -10.894  -8.541  -1.625  1.00 98.52           N  
ATOM   2061  H   PHE A 125     -10.749  -9.300  -2.276  1.00 98.52           H  
ATOM   2062  CA  PHE A 125     -12.266  -8.060  -1.510  1.00 98.52           C  
ATOM   2063  HA  PHE A 125     -12.554  -8.039  -0.459  1.00 98.52           H  
ATOM   2064  C   PHE A 125     -13.185  -9.051  -2.221  1.00 98.52           C  
ATOM   2065  CB  PHE A 125     -12.409  -6.645  -2.078  1.00 98.52           C  
ATOM   2066  HB2 PHE A 125     -13.456  -6.346  -2.037  1.00 98.52           H  
ATOM   2067  HB3 PHE A 125     -11.862  -5.949  -1.442  1.00 98.52           H  
ATOM   2068  O   PHE A 125     -12.724  -9.835  -3.058  1.00 98.52           O  
ATOM   2069  CG  PHE A 125     -11.921  -6.491  -3.497  1.00 98.52           C  
ATOM   2070  CD1 PHE A 125     -10.594  -6.090  -3.733  1.00 98.52           C  
ATOM   2071  HD1 PHE A 125      -9.922  -5.928  -2.903  1.00 98.52           H  
ATOM   2072  CD2 PHE A 125     -12.795  -6.732  -4.574  1.00 98.52           C  
ATOM   2073  HD2 PHE A 125     -13.807  -7.062  -4.389  1.00 98.52           H  
ATOM   2074  CE1 PHE A 125     -10.161  -5.861  -5.044  1.00 98.52           C  
ATOM   2075  HE1 PHE A 125      -9.155  -5.517  -5.236  1.00 98.52           H  
ATOM   2076  CE2 PHE A 125     -12.360  -6.499  -5.888  1.00 98.52           C  
ATOM   2077  HE2 PHE A 125     -13.033  -6.632  -6.723  1.00 98.52           H  
ATOM   2078  CZ  PHE A 125     -11.059  -6.019  -6.106  1.00 98.52           C  
ATOM   2079  HZ  PHE A 125     -10.746  -5.725  -7.097  1.00 98.52           H  
ATOM   2080  N   GLU A 126     -14.473  -9.032  -1.896  1.00 98.11           N  
ATOM   2081  H   GLU A 126     -14.795  -8.356  -1.219  1.00 98.11           H  
ATOM   2082  CA  GLU A 126     -15.434  -9.971  -2.478  1.00 98.11           C  
ATOM   2083  HA  GLU A 126     -14.962 -10.947  -2.589  1.00 98.11           H  
ATOM   2084  C   GLU A 126     -15.878  -9.522  -3.875  1.00 98.11           C  
ATOM   2085  CB  GLU A 126     -16.622 -10.128  -1.526  1.00 98.11           C  
ATOM   2086  HB2 GLU A 126     -17.101  -9.154  -1.428  1.00 98.11           H  
ATOM   2087  HB3 GLU A 126     -16.260 -10.439  -0.546  1.00 98.11           H  
ATOM   2088  O   GLU A 126     -15.735 -10.268  -4.843  1.00 98.11           O  
ATOM   2089  CG  GLU A 126     -17.631 -11.177  -2.025  1.00 98.11           C  
ATOM   2090  HG2 GLU A 126     -17.881 -10.977  -3.067  1.00 98.11           H  
ATOM   2091  HG3 GLU A 126     -17.169 -12.162  -1.970  1.00 98.11           H  
ATOM   2092  CD  GLU A 126     -18.938 -11.157  -1.230  1.00 98.11           C  
ATOM   2093  OE1 GLU A 126     -19.677 -12.161  -1.285  1.00 98.11           O  
ATOM   2094  OE2 GLU A 126     -19.252 -10.083  -0.666  1.00 98.11           O  
ATOM   2095  N   LYS A 127     -16.407  -8.299  -3.997  1.00 96.93           N  
ATOM   2096  H   LYS A 127     -16.497  -7.731  -3.166  1.00 96.93           H  
ATOM   2097  CA  LYS A 127     -16.899  -7.758  -5.271  1.00 96.93           C  
ATOM   2098  HA  LYS A 127     -16.253  -8.130  -6.065  1.00 96.93           H  
ATOM   2099  C   LYS A 127     -16.841  -6.236  -5.314  1.00 96.93           C  
ATOM   2100  CB  LYS A 127     -18.330  -8.266  -5.546  1.00 96.93           C  
ATOM   2101  HB2 LYS A 127     -18.649  -7.917  -6.528  1.00 96.93           H  
ATOM   2102  HB3 LYS A 127     -18.316  -9.356  -5.566  1.00 96.93           H  
ATOM   2103  O   LYS A 127     -16.927  -5.568  -4.286  1.00 96.93           O  
ATOM   2104  CG  LYS A 127     -19.348  -7.797  -4.495  1.00 96.93           C  
ATOM   2105  HG2 LYS A 127     -19.409  -6.709  -4.500  1.00 96.93           H  
ATOM   2106  HG3 LYS A 127     -19.017  -8.135  -3.513  1.00 96.93           H  
ATOM   2107  CD  LYS A 127     -20.740  -8.375  -4.749  1.00 96.93           C  
ATOM   2108  HD2 LYS A 127     -20.676  -9.463  -4.730  1.00 96.93           H  
ATOM   2109  HD3 LYS A 127     -21.110  -8.041  -5.718  1.00 96.93           H  
ATOM   2110  CE  LYS A 127     -21.661  -7.887  -3.628  1.00 96.93           C  
ATOM   2111  HE2 LYS A 127     -21.155  -8.060  -2.678  1.00 96.93           H  
ATOM   2112  HE3 LYS A 127     -21.805  -6.811  -3.731  1.00 96.93           H  
ATOM   2113  NZ  LYS A 127     -22.957  -8.603  -3.637  1.00 96.93           N  
ATOM   2114  HZ1 LYS A 127     -23.430  -8.482  -4.521  1.00 96.93           H  
ATOM   2115  HZ2 LYS A 127     -22.789  -9.584  -3.470  1.00 96.93           H  
ATOM   2116  HZ3 LYS A 127     -23.539  -8.262  -2.885  1.00 96.93           H  
ATOM   2117  N   CYS A 128     -16.765  -5.697  -6.527  1.00 98.34           N  
ATOM   2118  H   CYS A 128     -16.691  -6.317  -7.321  1.00 98.34           H  
ATOM   2119  CA  CYS A 128     -17.079  -4.299  -6.796  1.00 98.34           C  
ATOM   2120  HA  CYS A 128     -16.578  -3.661  -6.068  1.00 98.34           H  
ATOM   2121  C   CYS A 128     -18.597  -4.088  -6.678  1.00 98.34           C  
ATOM   2122  CB  CYS A 128     -16.547  -3.952  -8.190  1.00 98.34           C  
ATOM   2123  HB2 CYS A 128     -17.026  -4.576  -8.945  1.00 98.34           H  
ATOM   2124  HB3 CYS A 128     -15.473  -4.132  -8.222  1.00 98.34           H  
ATOM   2125  O   CYS A 128     -19.374  -4.789  -7.328  1.00 98.34           O  
ATOM   2126  SG  CYS A 128     -16.869  -2.208  -8.557  1.00 98.34           S  
ATOM   2127  HG  CYS A 128     -16.068  -2.153  -9.625  1.00 98.34           H  
ATOM   2128  N   ILE A 129     -19.021  -3.135  -5.847  1.00 96.39           N  
ATOM   2129  H   ILE A 129     -18.323  -2.584  -5.369  1.00 96.39           H  
ATOM   2130  CA  ILE A 129     -20.436  -2.740  -5.690  1.00 96.39           C  
ATOM   2131  HA  ILE A 129     -21.060  -3.539  -6.088  1.00 96.39           H  
ATOM   2132  C   ILE A 129     -20.806  -1.516  -6.532  1.00 96.39           C  
ATOM   2133  CB  ILE A 129     -20.825  -2.565  -4.209  1.00 96.39           C  
ATOM   2134  HB  ILE A 129     -21.834  -2.155  -4.171  1.00 96.39           H  
ATOM   2135  O   ILE A 129     -21.962  -1.100  -6.554  1.00 96.39           O  
ATOM   2136  CG1 ILE A 129     -19.881  -1.596  -3.471  1.00 96.39           C  
ATOM   2137 HG12 ILE A 129     -18.915  -2.078  -3.322  1.00 96.39           H  
ATOM   2138 HG13 ILE A 129     -19.743  -0.711  -4.092  1.00 96.39           H  
ATOM   2139  CG2 ILE A 129     -20.871  -3.951  -3.550  1.00 96.39           C  
ATOM   2140 HG21 ILE A 129     -21.316  -3.865  -2.559  1.00 96.39           H  
ATOM   2141 HG22 ILE A 129     -19.869  -4.371  -3.479  1.00 96.39           H  
ATOM   2142 HG23 ILE A 129     -21.498  -4.617  -4.143  1.00 96.39           H  
ATOM   2143  CD1 ILE A 129     -20.401  -1.140  -2.103  1.00 96.39           C  
ATOM   2144 HD11 ILE A 129     -20.530  -1.994  -1.438  1.00 96.39           H  
ATOM   2145 HD12 ILE A 129     -21.355  -0.627  -2.220  1.00 96.39           H  
ATOM   2146 HD13 ILE A 129     -19.686  -0.457  -1.645  1.00 96.39           H  
ATOM   2147  N   GLY A 130     -19.839  -0.977  -7.273  1.00 95.68           N  
ATOM   2148  H   GLY A 130     -18.906  -1.350  -7.174  1.00 95.68           H  
ATOM   2149  CA  GLY A 130     -20.053   0.064  -8.264  1.00 95.68           C  
ATOM   2150  HA2 GLY A 130     -19.425  -0.143  -9.131  1.00 95.68           H  
ATOM   2151  HA3 GLY A 130     -21.091   0.043  -8.597  1.00 95.68           H  
ATOM   2152  C   GLY A 130     -19.728   1.470  -7.774  1.00 95.68           C  
ATOM   2153  O   GLY A 130     -19.045   1.688  -6.774  1.00 95.68           O  
ATOM   2154  N   GLY A 131     -20.181   2.429  -8.568  1.00 97.39           N  
ATOM   2155  H   GLY A 131     -20.697   2.146  -9.390  1.00 97.39           H  
ATOM   2156  CA  GLY A 131     -19.836   3.840  -8.520  1.00 97.39           C  
ATOM   2157  HA2 GLY A 131     -20.554   4.364  -7.890  1.00 97.39           H  
ATOM   2158  HA3 GLY A 131     -18.831   3.974  -8.121  1.00 97.39           H  
ATOM   2159  C   GLY A 131     -19.920   4.417  -9.931  1.00 97.39           C  
ATOM   2160  O   GLY A 131     -20.433   3.761 -10.838  1.00 97.39           O  
ATOM   2161  N   ASN A 132     -19.437   5.639 -10.138  1.00 98.00           N  
ATOM   2162  H   ASN A 132     -18.959   6.109  -9.383  1.00 98.00           H  
ATOM   2163  CA  ASN A 132     -19.409   6.256 -11.469  1.00 98.00           C  
ATOM   2164  HA  ASN A 132     -20.141   5.749 -12.098  1.00 98.00           H  
ATOM   2165  C   ASN A 132     -18.063   6.069 -12.207  1.00 98.00           C  
ATOM   2166  CB  ASN A 132     -19.869   7.723 -11.376  1.00 98.00           C  
ATOM   2167  HB2 ASN A 132     -20.821   7.778 -10.847  1.00 98.00           H  
ATOM   2168  HB3 ASN A 132     -20.016   8.102 -12.388  1.00 98.00           H  
ATOM   2169  O   ASN A 132     -17.934   6.533 -13.339  1.00 98.00           O  
ATOM   2170  CG  ASN A 132     -18.866   8.610 -10.672  1.00 98.00           C  
ATOM   2171  ND2 ASN A 132     -18.925   9.905 -10.878  1.00 98.00           N  
ATOM   2172 HD21 ASN A 132     -19.622  10.287 -11.500  1.00 98.00           H  
ATOM   2173 HD22 ASN A 132     -18.170  10.483 -10.535  1.00 98.00           H  
ATOM   2174  OD1 ASN A 132     -18.020   8.145  -9.937  1.00 98.00           O  
ATOM   2175  N   ALA A 133     -17.076   5.394 -11.603  1.00 97.91           N  
ATOM   2176  H   ALA A 133     -17.219   5.084 -10.653  1.00 97.91           H  
ATOM   2177  CA  ALA A 133     -15.893   4.877 -12.295  1.00 97.91           C  
ATOM   2178  HA  ALA A 133     -15.758   5.433 -13.222  1.00 97.91           H  
ATOM   2179  C   ALA A 133     -16.042   3.377 -12.613  1.00 97.91           C  
ATOM   2180  CB  ALA A 133     -14.632   5.106 -11.456  1.00 97.91           C  
ATOM   2181  HB1 ALA A 133     -14.823   4.886 -10.405  1.00 97.91           H  
ATOM   2182  HB2 ALA A 133     -14.287   6.133 -11.576  1.00 97.91           H  
ATOM   2183  HB3 ALA A 133     -13.835   4.452 -11.807  1.00 97.91           H  
ATOM   2184  O   ALA A 133     -16.430   2.608 -11.731  1.00 97.91           O  
ATOM   2185  N   PRO A 134     -15.667   2.928 -13.826  1.00 97.66           N  
ATOM   2186  CA  PRO A 134     -15.519   1.505 -14.122  1.00 97.66           C  
ATOM   2187  HA  PRO A 134     -16.480   1.013 -13.969  1.00 97.66           H  
ATOM   2188  C   PRO A 134     -14.455   0.845 -13.236  1.00 97.66           C  
ATOM   2189  CB  PRO A 134     -15.130   1.423 -15.601  1.00 97.66           C  
ATOM   2190  HB2 PRO A 134     -14.045   1.362 -15.694  1.00 97.66           H  
ATOM   2191  HB3 PRO A 134     -15.600   0.572 -16.094  1.00 97.66           H  
ATOM   2192  O   PRO A 134     -13.439   1.466 -12.926  1.00 97.66           O  
ATOM   2193  CG  PRO A 134     -15.611   2.751 -16.182  1.00 97.66           C  
ATOM   2194  HG2 PRO A 134     -15.033   3.046 -17.058  1.00 97.66           H  
ATOM   2195  HG3 PRO A 134     -16.671   2.681 -16.425  1.00 97.66           H  
ATOM   2196  CD  PRO A 134     -15.417   3.721 -15.021  1.00 97.66           C  
ATOM   2197  HD2 PRO A 134     -14.391   4.089 -15.007  1.00 97.66           H  
ATOM   2198  HD3 PRO A 134     -16.121   4.548 -15.114  1.00 97.66           H  
ATOM   2199  N   ASP A 135     -14.664  -0.421 -12.878  1.00 98.20           N  
ATOM   2200  H   ASP A 135     -15.506  -0.881 -13.196  1.00 98.20           H  
ATOM   2201  CA  ASP A 135     -13.770  -1.205 -12.019  1.00 98.20           C  
ATOM   2202  HA  ASP A 135     -13.584  -0.655 -11.097  1.00 98.20           H  
ATOM   2203  C   ASP A 135     -12.425  -1.511 -12.692  1.00 98.20           C  
ATOM   2204  CB  ASP A 135     -14.483  -2.509 -11.648  1.00 98.20           C  
ATOM   2205  HB2 ASP A 135     -15.423  -2.262 -11.156  1.00 98.20           H  
ATOM   2206  HB3 ASP A 135     -14.726  -3.055 -12.560  1.00 98.20           H  
ATOM   2207  O   ASP A 135     -12.379  -2.233 -13.684  1.00 98.20           O  
ATOM   2208  CG  ASP A 135     -13.670  -3.429 -10.733  1.00 98.20           C  
ATOM   2209  OD1 ASP A 135     -12.519  -3.111 -10.352  1.00 98.20           O  
ATOM   2210  OD2 ASP A 135     -14.227  -4.491 -10.393  1.00 98.20           O  
ATOM   2211  N   MET A 136     -11.337  -0.993 -12.118  1.00 97.85           N  
ATOM   2212  H   MET A 136     -11.474  -0.406 -11.308  1.00 97.85           H  
ATOM   2213  CA  MET A 136      -9.954  -1.285 -12.509  1.00 97.85           C  
ATOM   2214  HA  MET A 136      -9.950  -1.949 -13.374  1.00 97.85           H  
ATOM   2215  C   MET A 136      -9.169  -1.998 -11.396  1.00 97.85           C  
ATOM   2216  CB  MET A 136      -9.232   0.016 -12.893  1.00 97.85           C  
ATOM   2217  HB2 MET A 136      -9.172   0.649 -12.008  1.00 97.85           H  
ATOM   2218  HB3 MET A 136      -8.209  -0.212 -13.191  1.00 97.85           H  
ATOM   2219  O   MET A 136      -7.997  -2.306 -11.596  1.00 97.85           O  
ATOM   2220  CG  MET A 136      -9.886   0.820 -14.022  1.00 97.85           C  
ATOM   2221  HG2 MET A 136      -9.426   1.808 -14.003  1.00 97.85           H  
ATOM   2222  HG3 MET A 136     -10.948   0.955 -13.818  1.00 97.85           H  
ATOM   2223  SD  MET A 136      -9.668   0.183 -15.705  1.00 97.85           S  
ATOM   2224  CE  MET A 136     -11.185  -0.767 -15.972  1.00 97.85           C  
ATOM   2225  HE1 MET A 136     -12.032  -0.289 -15.480  1.00 97.85           H  
ATOM   2226  HE2 MET A 136     -11.039  -1.771 -15.575  1.00 97.85           H  
ATOM   2227  HE3 MET A 136     -11.378  -0.855 -17.042  1.00 97.85           H  
ATOM   2228  N   LEU A 137      -9.769  -2.248 -10.223  1.00 98.28           N  
ATOM   2229  H   LEU A 137     -10.773  -2.152 -10.171  1.00 98.28           H  
ATOM   2230  CA  LEU A 137      -9.081  -2.871  -9.085  1.00 98.28           C  
ATOM   2231  HA  LEU A 137      -8.012  -2.686  -9.192  1.00 98.28           H  
ATOM   2232  C   LEU A 137      -9.273  -4.391  -9.062  1.00 98.28           C  
ATOM   2233  CB  LEU A 137      -9.543  -2.228  -7.768  1.00 98.28           C  
ATOM   2234  HB2 LEU A 137      -9.594  -1.146  -7.892  1.00 98.28           H  
ATOM   2235  HB3 LEU A 137     -10.544  -2.603  -7.555  1.00 98.28           H  
ATOM   2236  O   LEU A 137      -8.412  -5.093  -8.539  1.00 98.28           O  
ATOM   2237  CG  LEU A 137      -8.644  -2.527  -6.553  1.00 98.28           C  
ATOM   2238  HG  LEU A 137      -8.485  -3.601  -6.461  1.00 98.28           H  
ATOM   2239  CD1 LEU A 137      -7.283  -1.830  -6.655  1.00 98.28           C  
ATOM   2240 HD11 LEU A 137      -7.422  -0.755  -6.771  1.00 98.28           H  
ATOM   2241 HD12 LEU A 137      -6.704  -2.025  -5.752  1.00 98.28           H  
ATOM   2242 HD13 LEU A 137      -6.723  -2.221  -7.504  1.00 98.28           H  
ATOM   2243  CD2 LEU A 137      -9.337  -2.045  -5.280  1.00 98.28           C  
ATOM   2244 HD21 LEU A 137      -9.573  -0.984  -5.361  1.00 98.28           H  
ATOM   2245 HD22 LEU A 137      -8.697  -2.219  -4.415  1.00 98.28           H  
ATOM   2246 HD23 LEU A 137     -10.264  -2.602  -5.140  1.00 98.28           H  
ATOM   2247  N   SER A 138     -10.343  -4.927  -9.658  1.00 98.05           N  
ATOM   2248  H   SER A 138     -11.074  -4.308  -9.981  1.00 98.05           H  
ATOM   2249  CA  SER A 138     -10.582  -6.381  -9.728  1.00 98.05           C  
ATOM   2250  HA  SER A 138     -10.661  -6.802  -8.726  1.00 98.05           H  
ATOM   2251  C   SER A 138      -9.453  -7.168 -10.381  1.00 98.05           C  
ATOM   2252  CB  SER A 138     -11.908  -6.679 -10.419  1.00 98.05           C  
ATOM   2253  HB2 SER A 138     -11.933  -7.725 -10.724  1.00 98.05           H  
ATOM   2254  HB3 SER A 138     -12.034  -6.043 -11.296  1.00 98.05           H  
ATOM   2255  O   SER A 138      -9.193  -8.297  -9.971  1.00 98.05           O  
ATOM   2256  OG  SER A 138     -12.945  -6.458  -9.491  1.00 98.05           O  
ATOM   2257  HG  SER A 138     -13.451  -5.705  -9.805  1.00 98.05           H  
ATOM   2258  N   GLU A 139      -8.711  -6.579 -11.323  1.00 97.14           N  
ATOM   2259  H   GLU A 139      -8.941  -5.640 -11.617  1.00 97.14           H  
ATOM   2260  CA  GLU A 139      -7.518  -7.231 -11.873  1.00 97.14           C  
ATOM   2261  HA  GLU A 139      -7.812  -8.209 -12.255  1.00 97.14           H  
ATOM   2262  C   GLU A 139      -6.437  -7.478 -10.805  1.00 97.14           C  
ATOM   2263  CB  GLU A 139      -6.960  -6.410 -13.047  1.00 97.14           C  
ATOM   2264  HB2 GLU A 139      -6.664  -5.418 -12.705  1.00 97.14           H  
ATOM   2265  HB3 GLU A 139      -7.739  -6.313 -13.803  1.00 97.14           H  
ATOM   2266  O   GLU A 139      -5.707  -8.466 -10.884  1.00 97.14           O  
ATOM   2267  CG  GLU A 139      -5.743  -7.139 -13.641  1.00 97.14           C  
ATOM   2268  HG2 GLU A 139      -6.019  -8.174 -13.843  1.00 97.14           H  
ATOM   2269  HG3 GLU A 139      -4.941  -7.137 -12.902  1.00 97.14           H  
ATOM   2270  CD  GLU A 139      -5.175  -6.535 -14.919  1.00 97.14           C  
ATOM   2271  OE1 GLU A 139      -3.966  -6.763 -15.151  1.00 97.14           O  
ATOM   2272  OE2 GLU A 139      -5.963  -5.961 -15.689  1.00 97.14           O  
ATOM   2273  N   HIS A 140      -6.361  -6.609  -9.799  1.00 98.44           N  
ATOM   2274  H   HIS A 140      -7.062  -5.885  -9.746  1.00 98.44           H  
ATOM   2275  CA  HIS A 140      -5.378  -6.649  -8.720  1.00 98.44           C  
ATOM   2276  HA  HIS A 140      -4.440  -7.046  -9.106  1.00 98.44           H  
ATOM   2277  C   HIS A 140      -5.804  -7.549  -7.547  1.00 98.44           C  
ATOM   2278  CB  HIS A 140      -5.129  -5.208  -8.252  1.00 98.44           C  
ATOM   2279  HB2 HIS A 140      -4.413  -5.235  -7.431  1.00 98.44           H  
ATOM   2280  HB3 HIS A 140      -6.046  -4.770  -7.860  1.00 98.44           H  
ATOM   2281  O   HIS A 140      -4.996  -7.829  -6.659  1.00 98.44           O  
ATOM   2282  CG  HIS A 140      -4.567  -4.313  -9.328  1.00 98.44           C  
ATOM   2283  CD2 HIS A 140      -5.228  -3.564 -10.266  1.00 98.44           C  
ATOM   2284  HD2 HIS A 140      -6.300  -3.515 -10.388  1.00 98.44           H  
ATOM   2285  ND1 HIS A 140      -3.234  -4.114  -9.535  1.00 98.44           N  
ATOM   2286  HD1 HIS A 140      -2.501  -4.573  -9.012  1.00 98.44           H  
ATOM   2287  CE1 HIS A 140      -3.080  -3.258 -10.545  1.00 98.44           C  
ATOM   2288  HE1 HIS A 140      -2.115  -2.916 -10.889  1.00 98.44           H  
ATOM   2289  NE2 HIS A 140      -4.271  -2.882 -11.039  1.00 98.44           N  
ATOM   2290  N   ASN A 141      -7.059  -8.012  -7.513  1.00 98.61           N  
ATOM   2291  H   ASN A 141      -7.675  -7.805  -8.287  1.00 98.61           H  
ATOM   2292  CA  ASN A 141      -7.561  -8.844  -6.421  1.00 98.61           C  
ATOM   2293  HA  ASN A 141      -7.405  -8.293  -5.494  1.00 98.61           H  
ATOM   2294  C   ASN A 141      -6.771 -10.163  -6.330  1.00 98.61           C  
ATOM   2295  CB  ASN A 141      -9.072  -9.074  -6.592  1.00 98.61           C  
ATOM   2296  HB2 ASN A 141      -9.551  -8.133  -6.860  1.00 98.61           H  
ATOM   2297  HB3 ASN A 141      -9.242  -9.779  -7.406  1.00 98.61           H  
ATOM   2298  O   ASN A 141      -6.552 -10.855  -7.326  1.00 98.61           O  
ATOM   2299  CG  ASN A 141      -9.750  -9.594  -5.330  1.00 98.61           C  
ATOM   2300  ND2 ASN A 141     -11.008  -9.954  -5.422  1.00 98.61           N  
ATOM   2301 HD21 ASN A 141     -11.516 -10.113  -4.563  1.00 98.61           H  
ATOM   2302 HD22 ASN A 141     -11.517  -9.793  -6.279  1.00 98.61           H  
ATOM   2303  OD1 ASN A 141      -9.168  -9.682  -4.258  1.00 98.61           O  
ATOM   2304  N   GLY A 142      -6.326 -10.516  -5.126  1.00 98.56           N  
ATOM   2305  H   GLY A 142      -6.572  -9.937  -4.336  1.00 98.56           H  
ATOM   2306  CA  GLY A 142      -5.495 -11.690  -4.864  1.00 98.56           C  
ATOM   2307  HA2 GLY A 142      -5.599 -11.949  -3.810  1.00 98.56           H  
ATOM   2308  HA3 GLY A 142      -5.859 -12.524  -5.464  1.00 98.56           H  
ATOM   2309  C   GLY A 142      -4.001 -11.515  -5.157  1.00 98.56           C  
ATOM   2310  O   GLY A 142      -3.246 -12.457  -4.906  1.00 98.56           O  
ATOM   2311  N   MET A 143      -3.553 -10.354  -5.646  1.00 98.64           N  
ATOM   2312  H   MET A 143      -4.208  -9.608  -5.831  1.00 98.64           H  
ATOM   2313  CA  MET A 143      -2.129 -10.084  -5.881  1.00 98.64           C  
ATOM   2314  HA  MET A 143      -1.654 -10.994  -6.245  1.00 98.64           H  
ATOM   2315  C   MET A 143      -1.411  -9.692  -4.589  1.00 98.64           C  
ATOM   2316  CB  MET A 143      -1.931  -9.009  -6.955  1.00 98.64           C  
ATOM   2317  HB2 MET A 143      -2.356  -8.069  -6.604  1.00 98.64           H  
ATOM   2318  HB3 MET A 143      -0.862  -8.856  -7.107  1.00 98.64           H  
ATOM   2319  O   MET A 143      -1.996  -9.076  -3.694  1.00 98.64           O  
ATOM   2320  CG  MET A 143      -2.566  -9.346  -8.307  1.00 98.64           C  
ATOM   2321  HG2 MET A 143      -2.352  -8.502  -8.962  1.00 98.64           H  
ATOM   2322  HG3 MET A 143      -3.650  -9.403  -8.199  1.00 98.64           H  
ATOM   2323  SD  MET A 143      -1.984 -10.853  -9.136  1.00 98.64           S  
ATOM   2324  CE  MET A 143      -3.140 -12.098  -8.504  1.00 98.64           C  
ATOM   2325  HE1 MET A 143      -3.093 -12.989  -9.130  1.00 98.64           H  
ATOM   2326  HE2 MET A 143      -4.155 -11.700  -8.517  1.00 98.64           H  
ATOM   2327  HE3 MET A 143      -2.867 -12.374  -7.486  1.00 98.64           H  
ATOM   2328  N   GLN A 144      -0.135 -10.066  -4.487  1.00 98.74           N  
ATOM   2329  H   GLN A 144       0.318 -10.452  -5.303  1.00 98.74           H  
ATOM   2330  CA  GLN A 144       0.739  -9.616  -3.406  1.00 98.74           C  
ATOM   2331  HA  GLN A 144       0.185  -9.619  -2.468  1.00 98.74           H  
ATOM   2332  C   GLN A 144       1.183  -8.175  -3.657  1.00 98.74           C  
ATOM   2333  CB  GLN A 144       1.931 -10.571  -3.251  1.00 98.74           C  
ATOM   2334  HB2 GLN A 144       2.429 -10.687  -4.213  1.00 98.74           H  
ATOM   2335  HB3 GLN A 144       2.637 -10.155  -2.532  1.00 98.74           H  
ATOM   2336  O   GLN A 144       1.228  -7.708  -4.794  1.00 98.74           O  
ATOM   2337  CG  GLN A 144       1.449 -11.935  -2.745  1.00 98.74           C  
ATOM   2338  HG2 GLN A 144       0.778 -12.383  -3.479  1.00 98.74           H  
ATOM   2339  HG3 GLN A 144       0.890 -11.781  -1.822  1.00 98.74           H  
ATOM   2340  CD  GLN A 144       2.575 -12.925  -2.482  1.00 98.74           C  
ATOM   2341  NE2 GLN A 144       2.435 -13.757  -1.474  1.00 98.74           N  
ATOM   2342 HE21 GLN A 144       3.264 -14.310  -1.313  1.00 98.74           H  
ATOM   2343 HE22 GLN A 144       1.782 -13.513  -0.743  1.00 98.74           H  
ATOM   2344  OE1 GLN A 144       3.565 -13.024  -3.169  1.00 98.74           O  
ATOM   2345  N   PHE A 145       1.469  -7.453  -2.580  1.00 98.79           N  
ATOM   2346  H   PHE A 145       1.461  -7.895  -1.672  1.00 98.79           H  
ATOM   2347  CA  PHE A 145       2.032  -6.115  -2.673  1.00 98.79           C  
ATOM   2348  HA  PHE A 145       1.460  -5.539  -3.400  1.00 98.79           H  
ATOM   2349  C   PHE A 145       3.480  -6.212  -3.150  1.00 98.79           C  
ATOM   2350  CB  PHE A 145       1.928  -5.429  -1.309  1.00 98.79           C  
ATOM   2351  HB2 PHE A 145       0.962  -5.680  -0.870  1.00 98.79           H  
ATOM   2352  HB3 PHE A 145       2.702  -5.809  -0.643  1.00 98.79           H  
ATOM   2353  O   PHE A 145       4.214  -7.072  -2.672  1.00 98.79           O  
ATOM   2354  CG  PHE A 145       2.009  -3.921  -1.390  1.00 98.79           C  
ATOM   2355  CD1 PHE A 145       3.218  -3.237  -1.174  1.00 98.79           C  
ATOM   2356  HD1 PHE A 145       4.126  -3.783  -0.967  1.00 98.79           H  
ATOM   2357  CD2 PHE A 145       0.847  -3.196  -1.700  1.00 98.79           C  
ATOM   2358  HD2 PHE A 145      -0.073  -3.724  -1.905  1.00 98.79           H  
ATOM   2359  CE1 PHE A 145       3.245  -1.832  -1.247  1.00 98.79           C  
ATOM   2360  HE1 PHE A 145       4.175  -1.304  -1.098  1.00 98.79           H  
ATOM   2361  CE2 PHE A 145       0.866  -1.795  -1.757  1.00 98.79           C  
ATOM   2362  HE2 PHE A 145      -0.038  -1.248  -1.983  1.00 98.79           H  
ATOM   2363  CZ  PHE A 145       2.070  -1.113  -1.528  1.00 98.79           C  
ATOM   2364  HZ  PHE A 145       2.096  -0.035  -1.588  1.00 98.79           H  
ATOM   2365  N   SER A 146       3.894  -5.333  -4.051  1.00 98.71           N  
ATOM   2366  H   SER A 146       3.234  -4.660  -4.415  1.00 98.71           H  
ATOM   2367  CA  SER A 146       5.272  -5.234  -4.539  1.00 98.71           C  
ATOM   2368  HA  SER A 146       5.923  -5.891  -3.962  1.00 98.71           H  
ATOM   2369  C   SER A 146       5.780  -3.810  -4.370  1.00 98.71           C  
ATOM   2370  CB  SER A 146       5.368  -5.661  -6.004  1.00 98.71           C  
ATOM   2371  HB2 SER A 146       6.406  -5.601  -6.331  1.00 98.71           H  
ATOM   2372  HB3 SER A 146       4.760  -5.000  -6.621  1.00 98.71           H  
ATOM   2373  O   SER A 146       4.991  -2.867  -4.401  1.00 98.71           O  
ATOM   2374  OG  SER A 146       4.916  -6.988  -6.147  1.00 98.71           O  
ATOM   2375  HG  SER A 146       3.982  -6.996  -6.369  1.00 98.71           H  
ATOM   2376  N   THR A 147       7.087  -3.663  -4.203  1.00 98.43           N  
ATOM   2377  H   THR A 147       7.657  -4.497  -4.220  1.00 98.43           H  
ATOM   2378  CA  THR A 147       7.834  -2.400  -4.074  1.00 98.43           C  
ATOM   2379  HA  THR A 147       7.225  -1.573  -4.441  1.00 98.43           H  
ATOM   2380  C   THR A 147       9.099  -2.481  -4.939  1.00 98.43           C  
ATOM   2381  CB  THR A 147       8.211  -2.126  -2.607  1.00 98.43           C  
ATOM   2382  HB  THR A 147       8.937  -1.315  -2.547  1.00 98.43           H  
ATOM   2383  O   THR A 147       9.442  -3.578  -5.386  1.00 98.43           O  
ATOM   2384  CG2 THR A 147       6.987  -1.749  -1.777  1.00 98.43           C  
ATOM   2385 HG21 THR A 147       7.308  -1.448  -0.779  1.00 98.43           H  
ATOM   2386 HG22 THR A 147       6.306  -2.596  -1.703  1.00 98.43           H  
ATOM   2387 HG23 THR A 147       6.478  -0.909  -2.249  1.00 98.43           H  
ATOM   2388  OG1 THR A 147       8.751  -3.284  -2.030  1.00 98.43           O  
ATOM   2389  HG1 THR A 147       9.580  -3.034  -1.613  1.00 98.43           H  
ATOM   2390  N   PRO A 148       9.803  -1.370  -5.234  1.00 96.25           N  
ATOM   2391  CA  PRO A 148      10.964  -1.397  -6.134  1.00 96.25           C  
ATOM   2392  HA  PRO A 148      10.610  -1.620  -7.141  1.00 96.25           H  
ATOM   2393  C   PRO A 148      12.041  -2.435  -5.757  1.00 96.25           C  
ATOM   2394  CB  PRO A 148      11.513   0.033  -6.109  1.00 96.25           C  
ATOM   2395  HB2 PRO A 148      11.980   0.303  -7.056  1.00 96.25           H  
ATOM   2396  HB3 PRO A 148      12.220   0.151  -5.287  1.00 96.25           H  
ATOM   2397  O   PRO A 148      12.657  -3.056  -6.617  1.00 96.25           O  
ATOM   2398  CG  PRO A 148      10.272   0.883  -5.831  1.00 96.25           C  
ATOM   2399  HG2 PRO A 148      10.529   1.844  -5.385  1.00 96.25           H  
ATOM   2400  HG3 PRO A 148       9.707   1.026  -6.751  1.00 96.25           H  
ATOM   2401  CD  PRO A 148       9.479   0.005  -4.867  1.00 96.25           C  
ATOM   2402  HD2 PRO A 148       9.821   0.193  -3.849  1.00 96.25           H  
ATOM   2403  HD3 PRO A 148       8.414   0.216  -4.959  1.00 96.25           H  
ATOM   2404  N   GLU A 149      12.251  -2.686  -4.473  1.00 95.50           N  
ATOM   2405  H   GLU A 149      11.805  -2.072  -3.807  1.00 95.50           H  
ATOM   2406  CA  GLU A 149      13.218  -3.661  -3.951  1.00 95.50           C  
ATOM   2407  HA  GLU A 149      13.959  -3.848  -4.728  1.00 95.50           H  
ATOM   2408  C   GLU A 149      12.618  -5.038  -3.627  1.00 95.50           C  
ATOM   2409  CB  GLU A 149      13.991  -3.057  -2.764  1.00 95.50           C  
ATOM   2410  HB2 GLU A 149      14.343  -2.063  -3.041  1.00 95.50           H  
ATOM   2411  HB3 GLU A 149      14.876  -3.669  -2.587  1.00 95.50           H  
ATOM   2412  O   GLU A 149      13.366  -5.956  -3.286  1.00 95.50           O  
ATOM   2413  CG  GLU A 149      13.221  -2.965  -1.443  1.00 95.50           C  
ATOM   2414  HG2 GLU A 149      13.853  -2.469  -0.706  1.00 95.50           H  
ATOM   2415  HG3 GLU A 149      13.022  -3.973  -1.079  1.00 95.50           H  
ATOM   2416  CD  GLU A 149      11.915  -2.196  -1.574  1.00 95.50           C  
ATOM   2417  OE1 GLU A 149      10.940  -2.645  -0.960  1.00 95.50           O  
ATOM   2418  OE2 GLU A 149      11.829  -1.180  -2.289  1.00 95.50           O  
ATOM   2419  N   ARG A 150      11.294  -5.210  -3.745  1.00 96.79           N  
ATOM   2420  H   ARG A 150      10.742  -4.438  -4.091  1.00 96.79           H  
ATOM   2421  CA  ARG A 150      10.620  -6.492  -3.513  1.00 96.79           C  
ATOM   2422  HA  ARG A 150      11.365  -7.283  -3.602  1.00 96.79           H  
ATOM   2423  C   ARG A 150       9.551  -6.768  -4.566  1.00 96.79           C  
ATOM   2424  CB  ARG A 150      10.066  -6.539  -2.085  1.00 96.79           C  
ATOM   2425  HB2 ARG A 150       9.220  -5.859  -1.987  1.00 96.79           H  
ATOM   2426  HB3 ARG A 150      10.846  -6.230  -1.389  1.00 96.79           H  
ATOM   2427  O   ARG A 150       8.417  -6.296  -4.471  1.00 96.79           O  
ATOM   2428  CG  ARG A 150       9.630  -7.968  -1.748  1.00 96.79           C  
ATOM   2429  HG2 ARG A 150       8.825  -8.272  -2.418  1.00 96.79           H  
ATOM   2430  HG3 ARG A 150      10.472  -8.648  -1.877  1.00 96.79           H  
ATOM   2431  CD  ARG A 150       9.153  -8.034  -0.301  1.00 96.79           C  
ATOM   2432  HD2 ARG A 150       9.990  -7.788   0.351  1.00 96.79           H  
ATOM   2433  HD3 ARG A 150       8.371  -7.288  -0.165  1.00 96.79           H  
ATOM   2434  NE  ARG A 150       8.613  -9.362   0.033  1.00 96.79           N  
ATOM   2435  HE  ARG A 150       8.468 -10.001  -0.735  1.00 96.79           H  
ATOM   2436  NH1 ARG A 150       8.511  -9.030   2.308  1.00 96.79           N  
ATOM   2437 HH11 ARG A 150       8.279  -9.340   3.240  1.00 96.79           H  
ATOM   2438 HH12 ARG A 150       8.817  -8.077   2.172  1.00 96.79           H  
ATOM   2439  NH2 ARG A 150       7.827 -10.967   1.426  1.00 96.79           N  
ATOM   2440 HH21 ARG A 150       7.666 -11.542   0.611  1.00 96.79           H  
ATOM   2441 HH22 ARG A 150       7.576 -11.277   2.353  1.00 96.79           H  
ATOM   2442  CZ  ARG A 150       8.322  -9.775   1.252  1.00 96.79           C  
ATOM   2443  N   ASP A 151       9.925  -7.605  -5.524  1.00 97.73           N  
ATOM   2444  H   ASP A 151      10.877  -7.942  -5.529  1.00 97.73           H  
ATOM   2445  CA  ASP A 151       9.051  -8.090  -6.585  1.00 97.73           C  
ATOM   2446  HA  ASP A 151       8.355  -7.299  -6.865  1.00 97.73           H  
ATOM   2447  C   ASP A 151       8.238  -9.307  -6.114  1.00 97.73           C  
ATOM   2448  CB  ASP A 151       9.912  -8.398  -7.818  1.00 97.73           C  
ATOM   2449  HB2 ASP A 151      10.516  -7.521  -8.050  1.00 97.73           H  
ATOM   2450  HB3 ASP A 151      10.587  -9.225  -7.595  1.00 97.73           H  
ATOM   2451  O   ASP A 151       8.790 -10.374  -5.838  1.00 97.73           O  
ATOM   2452  CG  ASP A 151       9.076  -8.744  -9.050  1.00 97.73           C  
ATOM   2453  OD1 ASP A 151       7.830  -8.746  -8.916  1.00 97.73           O  
ATOM   2454  OD2 ASP A 151       9.719  -8.966 -10.099  1.00 97.73           O  
ATOM   2455  N   ASN A 152       6.924  -9.126  -5.982  1.00 97.69           N  
ATOM   2456  H   ASN A 152       6.546  -8.231  -6.257  1.00 97.69           H  
ATOM   2457  CA  ASN A 152       5.957 -10.193  -5.730  1.00 97.69           C  
ATOM   2458  HA  ASN A 152       6.465 -11.154  -5.807  1.00 97.69           H  
ATOM   2459  C   ASN A 152       4.848 -10.196  -6.805  1.00 97.69           C  
ATOM   2460  CB  ASN A 152       5.360 -10.061  -4.314  1.00 97.69           C  
ATOM   2461  HB2 ASN A 152       4.751 -10.945  -4.125  1.00 97.69           H  
ATOM   2462  HB3 ASN A 152       4.703  -9.191  -4.306  1.00 97.69           H  
ATOM   2463  O   ASN A 152       3.742 -10.686  -6.545  1.00 97.69           O  
ATOM   2464  CG  ASN A 152       6.343  -9.955  -3.161  1.00 97.69           C  
ATOM   2465  ND2 ASN A 152       6.237  -8.905  -2.383  1.00 97.69           N  
ATOM   2466 HD21 ASN A 152       6.970  -8.725  -1.712  1.00 97.69           H  
ATOM   2467 HD22 ASN A 152       5.582  -8.184  -2.649  1.00 97.69           H  
ATOM   2468  OD1 ASN A 152       7.139 -10.825  -2.837  1.00 97.69           O  
ATOM   2469  N   ASP A 153       5.089  -9.581  -7.967  1.00 97.55           N  
ATOM   2470  H   ASP A 153       6.031  -9.291  -8.187  1.00 97.55           H  
ATOM   2471  CA  ASP A 153       4.108  -9.519  -9.045  1.00 97.55           C  
ATOM   2472  HA  ASP A 153       3.119  -9.539  -8.587  1.00 97.55           H  
ATOM   2473  C   ASP A 153       4.159 -10.774  -9.938  1.00 97.55           C  
ATOM   2474  CB  ASP A 153       4.177  -8.156  -9.751  1.00 97.55           C  
ATOM   2475  HB2 ASP A 153       3.268  -8.031 -10.339  1.00 97.55           H  
ATOM   2476  HB3 ASP A 153       4.170  -7.380  -8.985  1.00 97.55           H  
ATOM   2477  O   ASP A 153       4.927 -11.709  -9.711  1.00 97.55           O  
ATOM   2478  CG  ASP A 153       5.367  -7.933 -10.679  1.00 97.55           C  
ATOM   2479  OD1 ASP A 153       5.458  -8.737 -11.632  1.00 97.55           O  
ATOM   2480  OD2 ASP A 153       5.959  -6.829 -10.587  1.00 97.55           O  
ATOM   2481  N   ASN A 154       3.245 -10.869 -10.907  1.00 96.30           N  
ATOM   2482  H   ASN A 154       2.738 -10.031 -11.151  1.00 96.30           H  
ATOM   2483  CA  ASN A 154       3.109 -12.055 -11.760  1.00 96.30           C  
ATOM   2484  HA  ASN A 154       3.617 -12.894 -11.284  1.00 96.30           H  
ATOM   2485  C   ASN A 154       3.808 -11.887 -13.118  1.00 96.30           C  
ATOM   2486  CB  ASN A 154       1.616 -12.414 -11.887  1.00 96.30           C  
ATOM   2487  HB2 ASN A 154       1.473 -13.094 -12.727  1.00 96.30           H  
ATOM   2488  HB3 ASN A 154       1.043 -11.506 -12.078  1.00 96.30           H  
ATOM   2489  O   ASN A 154       3.543 -12.661 -14.050  1.00 96.30           O  
ATOM   2490  CG  ASN A 154       1.053 -13.124 -10.670  1.00 96.30           C  
ATOM   2491  ND2 ASN A 154      -0.243 -13.092 -10.496  1.00 96.30           N  
ATOM   2492 HD21 ASN A 154      -0.770 -12.354 -10.943  1.00 96.30           H  
ATOM   2493 HD22 ASN A 154      -0.524 -13.482  -9.608  1.00 96.30           H  
ATOM   2494  OD1 ASN A 154       1.712 -13.781  -9.891  1.00 96.30           O  
ATOM   2495  N   HIS A 155       4.633 -10.855 -13.296  1.00 95.28           N  
ATOM   2496  H   HIS A 155       4.881 -10.264 -12.515  1.00 95.28           H  
ATOM   2497  CA  HIS A 155       5.312 -10.592 -14.550  1.00 95.28           C  
ATOM   2498  HA  HIS A 155       4.706 -11.001 -15.359  1.00 95.28           H  
ATOM   2499  C   HIS A 155       6.671 -11.305 -14.592  1.00 95.28           C  
ATOM   2500  CB  HIS A 155       5.387  -9.080 -14.793  1.00 95.28           C  
ATOM   2501  HB2 HIS A 155       6.123  -8.639 -14.120  1.00 95.28           H  
ATOM   2502  HB3 HIS A 155       4.423  -8.629 -14.556  1.00 95.28           H  
ATOM   2503  O   HIS A 155       7.624 -10.945 -13.925  1.00 95.28           O  
ATOM   2504  CG  HIS A 155       5.738  -8.759 -16.220  1.00 95.28           C  
ATOM   2505  CD2 HIS A 155       4.952  -8.122 -17.138  1.00 95.28           C  
ATOM   2506  HD2 HIS A 155       3.971  -7.711 -16.952  1.00 95.28           H  
ATOM   2507  ND1 HIS A 155       6.897  -9.119 -16.859  1.00 95.28           N  
ATOM   2508  HD1 HIS A 155       7.748  -9.360 -16.370  1.00 95.28           H  
ATOM   2509  CE1 HIS A 155       6.801  -8.746 -18.145  1.00 95.28           C  
ATOM   2510  HE1 HIS A 155       7.572  -8.861 -18.892  1.00 95.28           H  
ATOM   2511  NE2 HIS A 155       5.628  -8.129 -18.365  1.00 95.28           N  
ATOM   2512  N   SER A 156       6.801 -12.299 -15.473  1.00 92.13           N  
ATOM   2513  H   SER A 156       5.992 -12.584 -16.007  1.00 92.13           H  
ATOM   2514  CA  SER A 156       7.986 -13.171 -15.543  1.00 92.13           C  
ATOM   2515  HA  SER A 156       8.142 -13.612 -14.558  1.00 92.13           H  
ATOM   2516  C   SER A 156       9.307 -12.486 -15.923  1.00 92.13           C  
ATOM   2517  CB  SER A 156       7.702 -14.300 -16.538  1.00 92.13           C  
ATOM   2518  HB2 SER A 156       8.597 -14.908 -16.676  1.00 92.13           H  
ATOM   2519  HB3 SER A 156       6.916 -14.934 -16.128  1.00 92.13           H  
ATOM   2520  O   SER A 156      10.367 -13.060 -15.712  1.00 92.13           O  
ATOM   2521  OG  SER A 156       7.265 -13.786 -17.791  1.00 92.13           O  
ATOM   2522  HG  SER A 156       8.039 -13.641 -18.339  1.00 92.13           H  
ATOM   2523  N   GLU A 157       9.252 -11.307 -16.544  1.00 92.27           N  
ATOM   2524  H   GLU A 157       8.328 -10.961 -16.756  1.00 92.27           H  
ATOM   2525  CA  GLU A 157      10.430 -10.627 -17.121  1.00 92.27           C  
ATOM   2526  HA  GLU A 157      11.333 -11.206 -16.930  1.00 92.27           H  
ATOM   2527  C   GLU A 157      10.685  -9.218 -16.564  1.00 92.27           C  
ATOM   2528  CB  GLU A 157      10.245 -10.506 -18.641  1.00 92.27           C  
ATOM   2529  HB2 GLU A 157      11.105  -9.989 -19.067  1.00 92.27           H  
ATOM   2530  HB3 GLU A 157       9.363  -9.889 -18.813  1.00 92.27           H  
ATOM   2531  O   GLU A 157      11.645  -8.566 -16.968  1.00 92.27           O  
ATOM   2532  CG  GLU A 157      10.080 -11.834 -19.391  1.00 92.27           C  
ATOM   2533  HG2 GLU A 157       9.317 -12.438 -18.900  1.00 92.27           H  
ATOM   2534  HG3 GLU A 157      11.022 -12.381 -19.350  1.00 92.27           H  
ATOM   2535  CD  GLU A 157       9.656 -11.631 -20.854  1.00 92.27           C  
ATOM   2536  OE1 GLU A 157       9.389 -12.665 -21.503  1.00 92.27           O  
ATOM   2537  OE2 GLU A 157       9.506 -10.463 -21.289  1.00 92.27           O  
ATOM   2538  N   LYS A 158       9.795  -8.687 -15.722  1.00 93.74           N  
ATOM   2539  H   LYS A 158       9.212  -9.309 -15.180  1.00 93.74           H  
ATOM   2540  CA  LYS A 158       9.809  -7.275 -15.319  1.00 93.74           C  
ATOM   2541  HA  LYS A 158      10.824  -6.879 -15.374  1.00 93.74           H  
ATOM   2542  C   LYS A 158       9.331  -7.168 -13.885  1.00 93.74           C  
ATOM   2543  CB  LYS A 158       8.865  -6.420 -16.185  1.00 93.74           C  
ATOM   2544  HB2 LYS A 158       7.847  -6.799 -16.089  1.00 93.74           H  
ATOM   2545  HB3 LYS A 158       8.859  -5.414 -15.767  1.00 93.74           H  
ATOM   2546  O   LYS A 158       8.290  -7.727 -13.597  1.00 93.74           O  
ATOM   2547  CG  LYS A 158       9.240  -6.335 -17.669  1.00 93.74           C  
ATOM   2548  HG2 LYS A 158      10.234  -5.897 -17.767  1.00 93.74           H  
ATOM   2549  HG3 LYS A 158       9.254  -7.335 -18.103  1.00 93.74           H  
ATOM   2550  CD  LYS A 158       8.221  -5.476 -18.425  1.00 93.74           C  
ATOM   2551  HD2 LYS A 158       7.220  -5.875 -18.259  1.00 93.74           H  
ATOM   2552  HD3 LYS A 158       8.258  -4.454 -18.046  1.00 93.74           H  
ATOM   2553  CE  LYS A 158       8.542  -5.488 -19.918  1.00 93.74           C  
ATOM   2554  HE2 LYS A 158       9.552  -5.105 -20.062  1.00 93.74           H  
ATOM   2555  HE3 LYS A 158       8.526  -6.522 -20.265  1.00 93.74           H  
ATOM   2556  NZ  LYS A 158       7.558  -4.676 -20.668  1.00 93.74           N  
ATOM   2557  HZ1 LYS A 158       6.632  -5.041 -20.497  1.00 93.74           H  
ATOM   2558  HZ2 LYS A 158       7.596  -3.717 -20.353  1.00 93.74           H  
ATOM   2559  HZ3 LYS A 158       7.757  -4.720 -21.657  1.00 93.74           H  
ATOM   2560  N   ALA A 159      10.002  -6.359 -13.077  1.00 96.59           N  
ATOM   2561  H   ALA A 159      10.880  -5.962 -13.380  1.00 96.59           H  
ATOM   2562  CA  ALA A 159       9.486  -5.945 -11.780  1.00 96.59           C  
ATOM   2563  HA  ALA A 159       8.858  -6.731 -11.361  1.00 96.59           H  
ATOM   2564  C   ALA A 159       8.637  -4.680 -11.971  1.00 96.59           C  
ATOM   2565  CB  ALA A 159      10.677  -5.738 -10.842  1.00 96.59           C  
ATOM   2566  HB1 ALA A 159      11.198  -6.685 -10.703  1.00 96.59           H  
ATOM   2567  HB2 ALA A 159      11.366  -5.006 -11.263  1.00 96.59           H  
ATOM   2568  HB3 ALA A 159      10.322  -5.394  -9.870  1.00 96.59           H  
ATOM   2569  O   ALA A 159       9.165  -3.590 -12.216  1.00 96.59           O  
ATOM   2570  N   CYS A 160       7.314  -4.804 -11.893  1.00 98.17           N  
ATOM   2571  H   CYS A 160       6.932  -5.701 -11.630  1.00 98.17           H  
ATOM   2572  CA  CYS A 160       6.384  -3.711 -12.175  1.00 98.17           C  
ATOM   2573  HA  CYS A 160       6.519  -3.385 -13.206  1.00 98.17           H  
ATOM   2574  C   CYS A 160       6.628  -2.501 -11.263  1.00 98.17           C  
ATOM   2575  CB  CYS A 160       4.953  -4.227 -11.998  1.00 98.17           C  
ATOM   2576  HB2 CYS A 160       4.261  -3.390 -12.089  1.00 98.17           H  
ATOM   2577  HB3 CYS A 160       4.865  -4.619 -10.985  1.00 98.17           H  
ATOM   2578  O   CYS A 160       6.617  -1.366 -11.734  1.00 98.17           O  
ATOM   2579  SG  CYS A 160       4.444  -5.544 -13.142  1.00 98.17           S  
ATOM   2580  N   ALA A 161       6.907  -2.733  -9.980  1.00 97.90           N  
ATOM   2581  H   ALA A 161       6.923  -3.691  -9.661  1.00 97.90           H  
ATOM   2582  CA  ALA A 161       7.174  -1.665  -9.019  1.00 97.90           C  
ATOM   2583  HA  ALA A 161       6.357  -0.944  -9.053  1.00 97.90           H  
ATOM   2584  C   ALA A 161       8.470  -0.886  -9.315  1.00 97.90           C  
ATOM   2585  CB  ALA A 161       7.209  -2.293  -7.627  1.00 97.90           C  
ATOM   2586  HB1 ALA A 161       7.368  -1.505  -6.891  1.00 97.90           H  
ATOM   2587  HB2 ALA A 161       8.019  -3.019  -7.568  1.00 97.90           H  
ATOM   2588  HB3 ALA A 161       6.263  -2.789  -7.411  1.00 97.90           H  
ATOM   2589  O   ALA A 161       8.526   0.313  -9.054  1.00 97.90           O  
ATOM   2590  N   GLN A 162       9.486  -1.538  -9.900  1.00 96.99           N  
ATOM   2591  H   GLN A 162       9.365  -2.511 -10.140  1.00 96.99           H  
ATOM   2592  CA  GLN A 162      10.710  -0.862 -10.354  1.00 96.99           C  
ATOM   2593  HA  GLN A 162      11.090  -0.221  -9.558  1.00 96.99           H  
ATOM   2594  C   GLN A 162      10.446   0.029 -11.566  1.00 96.99           C  
ATOM   2595  CB  GLN A 162      11.794  -1.882 -10.737  1.00 96.99           C  
ATOM   2596  HB2 GLN A 162      12.620  -1.354 -11.212  1.00 96.99           H  
ATOM   2597  HB3 GLN A 162      11.396  -2.601 -11.453  1.00 96.99           H  
ATOM   2598  O   GLN A 162      11.015   1.107 -11.674  1.00 96.99           O  
ATOM   2599  CG  GLN A 162      12.339  -2.612  -9.513  1.00 96.99           C  
ATOM   2600  HG2 GLN A 162      11.522  -3.125  -9.005  1.00 96.99           H  
ATOM   2601  HG3 GLN A 162      12.763  -1.869  -8.838  1.00 96.99           H  
ATOM   2602  CD  GLN A 162      13.420  -3.640  -9.829  1.00 96.99           C  
ATOM   2603  NE2 GLN A 162      13.915  -4.315  -8.820  1.00 96.99           N  
ATOM   2604 HE21 GLN A 162      13.567  -4.105  -7.895  1.00 96.99           H  
ATOM   2605 HE22 GLN A 162      14.595  -5.034  -9.025  1.00 96.99           H  
ATOM   2606  OE1 GLN A 162      13.830  -3.861 -10.959  1.00 96.99           O  
ATOM   2607  N   ILE A 163       9.581  -0.420 -12.478  1.00 97.48           N  
ATOM   2608  H   ILE A 163       9.167  -1.330 -12.332  1.00 97.48           H  
ATOM   2609  CA  ILE A 163       9.256   0.325 -13.699  1.00 97.48           C  
ATOM   2610  HA  ILE A 163      10.176   0.744 -14.107  1.00 97.48           H  
ATOM   2611  C   ILE A 163       8.341   1.510 -13.391  1.00 97.48           C  
ATOM   2612  CB  ILE A 163       8.643  -0.620 -14.754  1.00 97.48           C  
ATOM   2613  HB  ILE A 163       7.797  -1.142 -14.306  1.00 97.48           H  
ATOM   2614  O   ILE A 163       8.565   2.593 -13.914  1.00 97.48           O  
ATOM   2615  CG1 ILE A 163       9.705  -1.661 -15.175  1.00 97.48           C  
ATOM   2616 HG12 ILE A 163      10.547  -1.150 -15.643  1.00 97.48           H  
ATOM   2617 HG13 ILE A 163      10.080  -2.181 -14.294  1.00 97.48           H  
ATOM   2618  CG2 ILE A 163       8.128   0.158 -15.984  1.00 97.48           C  
ATOM   2619 HG21 ILE A 163       7.668  -0.516 -16.707  1.00 97.48           H  
ATOM   2620 HG22 ILE A 163       8.946   0.706 -16.450  1.00 97.48           H  
ATOM   2621 HG23 ILE A 163       7.358   0.871 -15.689  1.00 97.48           H  
ATOM   2622  CD1 ILE A 163       9.180  -2.727 -16.134  1.00 97.48           C  
ATOM   2623 HD11 ILE A 163       9.955  -3.480 -16.276  1.00 97.48           H  
ATOM   2624 HD12 ILE A 163       8.951  -2.288 -17.105  1.00 97.48           H  
ATOM   2625 HD13 ILE A 163       8.285  -3.188 -15.716  1.00 97.48           H  
ATOM   2626  N   TYR A 164       7.308   1.309 -12.570  1.00 97.54           N  
ATOM   2627  H   TYR A 164       7.181   0.385 -12.183  1.00 97.54           H  
ATOM   2628  CA  TYR A 164       6.261   2.306 -12.316  1.00 97.54           C  
ATOM   2629  HA  TYR A 164       6.306   3.053 -13.108  1.00 97.54           H  
ATOM   2630  C   TYR A 164       6.453   3.102 -11.019  1.00 97.54           C  
ATOM   2631  CB  TYR A 164       4.885   1.634 -12.404  1.00 97.54           C  
ATOM   2632  HB2 TYR A 164       4.114   2.387 -12.239  1.00 97.54           H  
ATOM   2633  HB3 TYR A 164       4.801   0.891 -11.611  1.00 97.54           H  
ATOM   2634  O   TYR A 164       5.545   3.836 -10.620  1.00 97.54           O  
ATOM   2635  CG  TYR A 164       4.612   0.994 -13.749  1.00 97.54           C  
ATOM   2636  CD1 TYR A 164       4.563   1.795 -14.906  1.00 97.54           C  
ATOM   2637  HD1 TYR A 164       4.724   2.859 -14.823  1.00 97.54           H  
ATOM   2638  CD2 TYR A 164       4.464  -0.399 -13.855  1.00 97.54           C  
ATOM   2639  HD2 TYR A 164       4.535  -1.015 -12.971  1.00 97.54           H  
ATOM   2640  CE1 TYR A 164       4.328   1.216 -16.166  1.00 97.54           C  
ATOM   2641  HE1 TYR A 164       4.318   1.840 -17.047  1.00 97.54           H  
ATOM   2642  CE2 TYR A 164       4.266  -0.979 -15.118  1.00 97.54           C  
ATOM   2643  HE2 TYR A 164       4.240  -2.053 -15.235  1.00 97.54           H  
ATOM   2644  OH  TYR A 164       3.927  -0.752 -17.478  1.00 97.54           O  
ATOM   2645  HH  TYR A 164       3.889  -0.062 -18.144  1.00 97.54           H  
ATOM   2646  CZ  TYR A 164       4.157  -0.178 -16.267  1.00 97.54           C  
ATOM   2647  N   GLU A 165       7.628   2.962 -10.393  1.00 96.93           N  
ATOM   2648  H   GLU A 165       8.296   2.329 -10.809  1.00 96.93           H  
ATOM   2649  CA  GLU A 165       8.148   3.828  -9.323  1.00 96.93           C  
ATOM   2650  HA  GLU A 165       9.055   3.362  -8.941  1.00 96.93           H  
ATOM   2651  C   GLU A 165       7.197   3.952  -8.117  1.00 96.93           C  
ATOM   2652  CB  GLU A 165       8.567   5.190  -9.914  1.00 96.93           C  
ATOM   2653  HB2 GLU A 165       7.673   5.670 -10.313  1.00 96.93           H  
ATOM   2654  HB3 GLU A 165       8.962   5.825  -9.121  1.00 96.93           H  
ATOM   2655  O   GLU A 165       7.045   5.015  -7.512  1.00 96.93           O  
ATOM   2656  CG  GLU A 165       9.631   5.092 -11.023  1.00 96.93           C  
ATOM   2657  HG2 GLU A 165      10.596   4.868 -10.568  1.00 96.93           H  
ATOM   2658  HG3 GLU A 165       9.391   4.277 -11.705  1.00 96.93           H  
ATOM   2659  CD  GLU A 165       9.706   6.385 -11.853  1.00 96.93           C  
ATOM   2660  OE1 GLU A 165      10.789   7.003 -11.929  1.00 96.93           O  
ATOM   2661  OE2 GLU A 165       8.672   6.746 -12.480  1.00 96.93           O  
ATOM   2662  N   ALA A 166       6.506   2.866  -7.765  1.00 97.61           N  
ATOM   2663  H   ALA A 166       6.661   2.010  -8.278  1.00 97.61           H  
ATOM   2664  CA  ALA A 166       5.520   2.867  -6.691  1.00 97.61           C  
ATOM   2665  HA  ALA A 166       5.871   3.523  -5.894  1.00 97.61           H  
ATOM   2666  C   ALA A 166       5.318   1.477  -6.086  1.00 97.61           C  
ATOM   2667  CB  ALA A 166       4.204   3.436  -7.233  1.00 97.61           C  
ATOM   2668  HB1 ALA A 166       3.884   2.873  -8.109  1.00 97.61           H  
ATOM   2669  HB2 ALA A 166       3.431   3.388  -6.466  1.00 97.61           H  
ATOM   2670  HB3 ALA A 166       4.359   4.474  -7.526  1.00 97.61           H  
ATOM   2671  O   ALA A 166       5.602   0.455  -6.706  1.00 97.61           O  
ATOM   2672  N   GLY A 167       4.800   1.445  -4.857  1.00 98.46           N  
ATOM   2673  H   GLY A 167       4.556   2.319  -4.414  1.00 98.46           H  
ATOM   2674  CA  GLY A 167       4.332   0.218  -4.227  1.00 98.46           C  
ATOM   2675  HA2 GLY A 167       4.444   0.274  -3.144  1.00 98.46           H  
ATOM   2676  HA3 GLY A 167       4.946  -0.605  -4.591  1.00 98.46           H  
ATOM   2677  C   GLY A 167       2.865  -0.036  -4.557  1.00 98.46           C  
ATOM   2678  O   GLY A 167       2.028   0.856  -4.374  1.00 98.46           O  
ATOM   2679  N   TRP A 168       2.533  -1.237  -5.027  1.00 98.67           N  
ATOM   2680  H   TRP A 168       3.259  -1.934  -5.110  1.00 98.67           H  
ATOM   2681  CA  TRP A 168       1.160  -1.607  -5.376  1.00 98.67           C  
ATOM   2682  HA  TRP A 168       0.492  -1.213  -4.611  1.00 98.67           H  
ATOM   2683  C   TRP A 168       0.959  -3.123  -5.438  1.00 98.67           C  
ATOM   2684  CB  TRP A 168       0.789  -0.985  -6.732  1.00 98.67           C  
ATOM   2685  HB2 TRP A 168       1.217   0.015  -6.814  1.00 98.67           H  
ATOM   2686  HB3 TRP A 168       1.223  -1.601  -7.520  1.00 98.67           H  
ATOM   2687  O   TRP A 168       1.912  -3.898  -5.501  1.00 98.67           O  
ATOM   2688  CG  TRP A 168      -0.676  -0.863  -6.990  1.00 98.67           C  
ATOM   2689  CD1 TRP A 168      -1.352  -1.464  -7.991  1.00 98.67           C  
ATOM   2690  HD1 TRP A 168      -0.898  -2.092  -8.744  1.00 98.67           H  
ATOM   2691  CD2 TRP A 168      -1.658  -0.081  -6.254  1.00 98.67           C  
ATOM   2692  CE2 TRP A 168      -2.932  -0.266  -6.868  1.00 98.67           C  
ATOM   2693  CE3 TRP A 168      -1.591   0.771  -5.134  1.00 98.67           C  
ATOM   2694  HE3 TRP A 168      -0.635   0.928  -4.656  1.00 98.67           H  
ATOM   2695  NE1 TRP A 168      -2.688  -1.127  -7.914  1.00 98.67           N  
ATOM   2696  HE1 TRP A 168      -3.352  -1.378  -8.633  1.00 98.67           H  
ATOM   2697  CH2 TRP A 168      -3.989   1.188  -5.257  1.00 98.67           C  
ATOM   2698  HH2 TRP A 168      -4.875   1.657  -4.856  1.00 98.67           H  
ATOM   2699  CZ2 TRP A 168      -4.087   0.365  -6.390  1.00 98.67           C  
ATOM   2700  HZ2 TRP A 168      -5.037   0.198  -6.875  1.00 98.67           H  
ATOM   2701  CZ3 TRP A 168      -2.746   1.400  -4.635  1.00 98.67           C  
ATOM   2702  HZ3 TRP A 168      -2.679   2.039  -3.766  1.00 98.67           H  
ATOM   2703  N   TRP A 169      -0.299  -3.556  -5.495  1.00 98.72           N  
ATOM   2704  H   TRP A 169      -1.036  -2.867  -5.457  1.00 98.72           H  
ATOM   2705  CA  TRP A 169      -0.677  -4.947  -5.765  1.00 98.72           C  
ATOM   2706  HA  TRP A 169       0.024  -5.610  -5.259  1.00 98.72           H  
ATOM   2707  C   TRP A 169      -0.591  -5.271  -7.262  1.00 98.72           C  
ATOM   2708  CB  TRP A 169      -2.070  -5.209  -5.187  1.00 98.72           C  
ATOM   2709  HB2 TRP A 169      -2.345  -6.247  -5.372  1.00 98.72           H  
ATOM   2710  HB3 TRP A 169      -2.796  -4.577  -5.698  1.00 98.72           H  
ATOM   2711  O   TRP A 169      -1.601  -5.563  -7.899  1.00 98.72           O  
ATOM   2712  CG  TRP A 169      -2.179  -4.965  -3.723  1.00 98.72           C  
ATOM   2713  CD1 TRP A 169      -1.788  -5.821  -2.755  1.00 98.72           C  
ATOM   2714  HD1 TRP A 169      -1.346  -6.790  -2.931  1.00 98.72           H  
ATOM   2715  CD2 TRP A 169      -2.701  -3.787  -3.041  1.00 98.72           C  
ATOM   2716  CE2 TRP A 169      -2.607  -4.012  -1.636  1.00 98.72           C  
ATOM   2717  CE3 TRP A 169      -3.220  -2.545  -3.468  1.00 98.72           C  
ATOM   2718  HE3 TRP A 169      -3.301  -2.339  -4.525  1.00 98.72           H  
ATOM   2719  NE1 TRP A 169      -2.070  -5.277  -1.519  1.00 98.72           N  
ATOM   2720  HE1 TRP A 169      -1.879  -5.762  -0.654  1.00 98.72           H  
ATOM   2721  CH2 TRP A 169      -3.535  -1.832  -1.155  1.00 98.72           C  
ATOM   2722  HH2 TRP A 169      -3.869  -1.095  -0.440  1.00 98.72           H  
ATOM   2723  CZ2 TRP A 169      -2.979  -3.038  -0.703  1.00 98.72           C  
ATOM   2724  HZ2 TRP A 169      -2.813  -3.205   0.351  1.00 98.72           H  
ATOM   2725  CZ3 TRP A 169      -3.641  -1.581  -2.534  1.00 98.72           C  
ATOM   2726  HZ3 TRP A 169      -4.041  -0.640  -2.882  1.00 98.72           H  
ATOM   2727  N   TYR A 170       0.589  -5.133  -7.866  1.00 98.48           N  
ATOM   2728  H   TYR A 170       1.392  -4.897  -7.300  1.00 98.48           H  
ATOM   2729  CA  TYR A 170       0.777  -5.343  -9.304  1.00 98.48           C  
ATOM   2730  HA  TYR A 170       0.080  -4.690  -9.830  1.00 98.48           H  
ATOM   2731  C   TYR A 170       0.462  -6.784  -9.738  1.00 98.48           C  
ATOM   2732  CB  TYR A 170       2.195  -4.940  -9.727  1.00 98.48           C  
ATOM   2733  HB2 TYR A 170       2.341  -5.218 -10.770  1.00 98.48           H  
ATOM   2734  HB3 TYR A 170       2.914  -5.506  -9.134  1.00 98.48           H  
ATOM   2735  O   TYR A 170       0.738  -7.746  -9.024  1.00 98.48           O  
ATOM   2736  CG  TYR A 170       2.489  -3.459  -9.591  1.00 98.48           C  
ATOM   2737  CD1 TYR A 170       1.829  -2.528 -10.414  1.00 98.48           C  
ATOM   2738  HD1 TYR A 170       1.136  -2.890 -11.159  1.00 98.48           H  
ATOM   2739  CD2 TYR A 170       3.424  -3.008  -8.647  1.00 98.48           C  
ATOM   2740  HD2 TYR A 170       3.948  -3.714  -8.021  1.00 98.48           H  
ATOM   2741  CE1 TYR A 170       2.065  -1.145 -10.268  1.00 98.48           C  
ATOM   2742  HE1 TYR A 170       1.542  -0.420 -10.873  1.00 98.48           H  
ATOM   2743  CE2 TYR A 170       3.683  -1.635  -8.513  1.00 98.48           C  
ATOM   2744  HE2 TYR A 170       4.386  -1.285  -7.772  1.00 98.48           H  
ATOM   2745  OH  TYR A 170       3.211   0.627  -9.106  1.00 98.48           O  
ATOM   2746  HH  TYR A 170       2.575   1.209  -9.528  1.00 98.48           H  
ATOM   2747  CZ  TYR A 170       3.000  -0.696  -9.311  1.00 98.48           C  
ATOM   2748  N   LYS A 171      -0.108  -6.919 -10.942  1.00 97.56           N  
ATOM   2749  H   LYS A 171      -0.288  -6.066 -11.452  1.00 97.56           H  
ATOM   2750  CA  LYS A 171      -0.300  -8.196 -11.639  1.00 97.56           C  
ATOM   2751  HA  LYS A 171      -0.045  -8.997 -10.944  1.00 97.56           H  
ATOM   2752  C   LYS A 171       0.685  -8.335 -12.798  1.00 97.56           C  
ATOM   2753  CB  LYS A 171      -1.769  -8.388 -12.038  1.00 97.56           C  
ATOM   2754  HB2 LYS A 171      -2.389  -8.283 -11.148  1.00 97.56           H  
ATOM   2755  HB3 LYS A 171      -2.068  -7.609 -12.740  1.00 97.56           H  
ATOM   2756  O   LYS A 171       1.705  -8.984 -12.624  1.00 97.56           O  
ATOM   2757  CG  LYS A 171      -2.011  -9.773 -12.664  1.00 97.56           C  
ATOM   2758  HG2 LYS A 171      -1.473  -9.865 -13.607  1.00 97.56           H  
ATOM   2759  HG3 LYS A 171      -1.681 -10.558 -11.983  1.00 97.56           H  
ATOM   2760  CD  LYS A 171      -3.505  -9.911 -12.928  1.00 97.56           C  
ATOM   2761  HD2 LYS A 171      -3.800  -9.120 -13.617  1.00 97.56           H  
ATOM   2762  HD3 LYS A 171      -4.021  -9.777 -11.978  1.00 97.56           H  
ATOM   2763  CE  LYS A 171      -3.918 -11.259 -13.507  1.00 97.56           C  
ATOM   2764  HE2 LYS A 171      -3.636 -12.044 -12.806  1.00 97.56           H  
ATOM   2765  HE3 LYS A 171      -3.394 -11.415 -14.450  1.00 97.56           H  
ATOM   2766  NZ  LYS A 171      -5.384 -11.244 -13.717  1.00 97.56           N  
ATOM   2767  HZ1 LYS A 171      -5.845 -11.026 -12.845  1.00 97.56           H  
ATOM   2768  HZ2 LYS A 171      -5.625 -10.502 -14.359  1.00 97.56           H  
ATOM   2769  HZ3 LYS A 171      -5.727 -12.125 -14.072  1.00 97.56           H  
ATOM   2770  N   ARG A 172       0.363  -7.781 -13.982  1.00 96.04           N  
ATOM   2771  H   ARG A 172      -0.522  -7.295 -14.023  1.00 96.04           H  
ATOM   2772  CA  ARG A 172       1.206  -7.795 -15.206  1.00 96.04           C  
ATOM   2773  HA  ARG A 172       2.250  -7.734 -14.898  1.00 96.04           H  
ATOM   2774  C   ARG A 172       0.962  -6.592 -16.150  1.00 96.04           C  
ATOM   2775  CB  ARG A 172       1.007  -9.108 -16.000  1.00 96.04           C  
ATOM   2776  HB2 ARG A 172       1.604  -9.045 -16.911  1.00 96.04           H  
ATOM   2777  HB3 ARG A 172      -0.040  -9.195 -16.289  1.00 96.04           H  
ATOM   2778  O   ARG A 172       0.690  -6.770 -17.329  1.00 96.04           O  
ATOM   2779  CG  ARG A 172       1.431 -10.386 -15.272  1.00 96.04           C  
ATOM   2780  HG2 ARG A 172       0.754 -10.566 -14.437  1.00 96.04           H  
ATOM   2781  HG3 ARG A 172       2.443 -10.260 -14.888  1.00 96.04           H  
ATOM   2782  CD  ARG A 172       1.376 -11.615 -16.185  1.00 96.04           C  
ATOM   2783  HD2 ARG A 172       1.481 -12.501 -15.558  1.00 96.04           H  
ATOM   2784  HD3 ARG A 172       0.404 -11.647 -16.677  1.00 96.04           H  
ATOM   2785  NE  ARG A 172       2.454 -11.612 -17.191  1.00 96.04           N  
ATOM   2786  HE  ARG A 172       3.117 -10.851 -17.143  1.00 96.04           H  
ATOM   2787  NH1 ARG A 172       1.919 -13.603 -18.194  1.00 96.04           N  
ATOM   2788 HH11 ARG A 172       1.161 -13.706 -17.535  1.00 96.04           H  
ATOM   2789 HH12 ARG A 172       2.158 -14.341 -18.841  1.00 96.04           H  
ATOM   2790  NH2 ARG A 172       3.732 -12.482 -18.863  1.00 96.04           N  
ATOM   2791 HH21 ARG A 172       3.977 -13.240 -19.484  1.00 96.04           H  
ATOM   2792 HH22 ARG A 172       4.372 -11.705 -18.783  1.00 96.04           H  
ATOM   2793  CZ  ARG A 172       2.695 -12.561 -18.077  1.00 96.04           C  
ATOM   2794  N   CYS A 173       1.009  -5.336 -15.730  1.00 96.35           N  
ATOM   2795  H   CYS A 173       0.812  -4.660 -16.454  1.00 96.35           H  
ATOM   2796  CA  CYS A 173       1.381  -4.831 -14.416  1.00 96.35           C  
ATOM   2797  HA  CYS A 173       1.752  -5.636 -13.782  1.00 96.35           H  
ATOM   2798  C   CYS A 173       0.187  -4.212 -13.694  1.00 96.35           C  
ATOM   2799  CB  CYS A 173       2.519  -3.832 -14.595  1.00 96.35           C  
ATOM   2800  HB2 CYS A 173       2.621  -3.246 -13.682  1.00 96.35           H  
ATOM   2801  HB3 CYS A 173       2.282  -3.146 -15.409  1.00 96.35           H  
ATOM   2802  O   CYS A 173      -0.079  -4.585 -12.553  1.00 96.35           O  
ATOM   2803  SG  CYS A 173       4.115  -4.623 -14.917  1.00 96.35           S  
ATOM   2804  N   HIS A 174      -0.557  -3.307 -14.336  1.00 97.68           N  
ATOM   2805  H   HIS A 174      -0.336  -3.022 -15.280  1.00 97.68           H  
ATOM   2806  CA  HIS A 174      -1.697  -2.663 -13.693  1.00 97.68           C  
ATOM   2807  HA  HIS A 174      -2.219  -3.409 -13.093  1.00 97.68           H  
ATOM   2808  C   HIS A 174      -2.727  -2.071 -14.656  1.00 97.68           C  
ATOM   2809  CB  HIS A 174      -1.187  -1.544 -12.772  1.00 97.68           C  
ATOM   2810  HB2 HIS A 174      -2.055  -1.117 -12.269  1.00 97.68           H  
ATOM   2811  HB3 HIS A 174      -0.537  -1.956 -12.001  1.00 97.68           H  
ATOM   2812  O   HIS A 174      -2.385  -1.594 -15.737  1.00 97.68           O  
ATOM   2813  CG  HIS A 174      -0.465  -0.420 -13.459  1.00 97.68           C  
ATOM   2814  CD2 HIS A 174       0.888  -0.273 -13.606  1.00 97.68           C  
ATOM   2815  HD2 HIS A 174       1.653  -0.949 -13.256  1.00 97.68           H  
ATOM   2816  ND1 HIS A 174      -1.062   0.675 -14.040  1.00 97.68           N  
ATOM   2817  HD1 HIS A 174      -2.054   0.814 -14.171  1.00 97.68           H  
ATOM   2818  CE1 HIS A 174      -0.093   1.466 -14.523  1.00 97.68           C  
ATOM   2819  HE1 HIS A 174      -0.245   2.400 -15.045  1.00 97.68           H  
ATOM   2820  NE2 HIS A 174       1.105   0.922 -14.288  1.00 97.68           N  
ATOM   2821  N   LEU A 175      -3.968  -1.975 -14.171  1.00 97.79           N  
ATOM   2822  H   LEU A 175      -4.182  -2.478 -13.322  1.00 97.79           H  
ATOM   2823  CA  LEU A 175      -4.988  -1.043 -14.671  1.00 97.79           C  
ATOM   2824  HA  LEU A 175      -4.663  -0.616 -15.620  1.00 97.79           H  
ATOM   2825  C   LEU A 175      -5.205   0.145 -13.719  1.00 97.79           C  
ATOM   2826  CB  LEU A 175      -6.306  -1.793 -14.899  1.00 97.79           C  
ATOM   2827  HB2 LEU A 175      -6.613  -2.255 -13.961  1.00 97.79           H  
ATOM   2828  HB3 LEU A 175      -7.067  -1.065 -15.181  1.00 97.79           H  
ATOM   2829  O   LEU A 175      -5.712   1.189 -14.131  1.00 97.79           O  
ATOM   2830  CG  LEU A 175      -6.257  -2.872 -15.988  1.00 97.79           C  
ATOM   2831  HG  LEU A 175      -5.507  -3.611 -15.704  1.00 97.79           H  
ATOM   2832  CD1 LEU A 175      -7.643  -3.514 -16.082  1.00 97.79           C  
ATOM   2833 HD11 LEU A 175      -8.394  -2.771 -16.353  1.00 97.79           H  
ATOM   2834 HD12 LEU A 175      -7.623  -4.306 -16.831  1.00 97.79           H  
ATOM   2835 HD13 LEU A 175      -7.897  -3.966 -15.124  1.00 97.79           H  
ATOM   2836  CD2 LEU A 175      -5.888  -2.319 -17.367  1.00 97.79           C  
ATOM   2837 HD21 LEU A 175      -6.565  -1.511 -17.643  1.00 97.79           H  
ATOM   2838 HD22 LEU A 175      -4.859  -1.959 -17.359  1.00 97.79           H  
ATOM   2839 HD23 LEU A 175      -5.956  -3.122 -18.100  1.00 97.79           H  
ATOM   2840  N   ALA A 176      -4.773   0.022 -12.462  1.00 98.29           N  
ATOM   2841  H   ALA A 176      -4.444  -0.880 -12.149  1.00 98.29           H  
ATOM   2842  CA  ALA A 176      -4.744   1.103 -11.484  1.00 98.29           C  
ATOM   2843  HA  ALA A 176      -4.983   2.044 -11.981  1.00 98.29           H  
ATOM   2844  C   ALA A 176      -3.343   1.232 -10.863  1.00 98.29           C  
ATOM   2845  CB  ALA A 176      -5.826   0.838 -10.431  1.00 98.29           C  
ATOM   2846  HB1 ALA A 176      -5.838   1.649  -9.703  1.00 98.29           H  
ATOM   2847  HB2 ALA A 176      -6.802   0.778 -10.913  1.00 98.29           H  
ATOM   2848  HB3 ALA A 176      -5.625  -0.104  -9.920  1.00 98.29           H  
ATOM   2849  O   ALA A 176      -2.774   0.240 -10.423  1.00 98.29           O  
ATOM   2850  N   ASN A 177      -2.799   2.448 -10.804  1.00 98.28           N  
ATOM   2851  H   ASN A 177      -3.348   3.219 -11.157  1.00 98.28           H  
ATOM   2852  CA  ASN A 177      -1.513   2.763 -10.169  1.00 98.28           C  
ATOM   2853  HA  ASN A 177      -1.229   1.935  -9.520  1.00 98.28           H  
ATOM   2854  C   ASN A 177      -1.671   3.999  -9.272  1.00 98.28           C  
ATOM   2855  CB  ASN A 177      -0.408   2.923 -11.236  1.00 98.28           C  
ATOM   2856  HB2 ASN A 177      -0.595   3.804 -11.850  1.00 98.28           H  
ATOM   2857  HB3 ASN A 177      -0.395   2.038 -11.874  1.00 98.28           H  
ATOM   2858  O   ASN A 177      -1.120   5.064  -9.538  1.00 98.28           O  
ATOM   2859  CG  ASN A 177       0.980   3.039 -10.626  1.00 98.28           C  
ATOM   2860  ND2 ASN A 177       1.934   3.609 -11.323  1.00 98.28           N  
ATOM   2861 HD21 ASN A 177       1.782   3.899 -12.279  1.00 98.28           H  
ATOM   2862 HD22 ASN A 177       2.860   3.655 -10.923  1.00 98.28           H  
ATOM   2863  OD1 ASN A 177       1.218   2.585  -9.518  1.00 98.28           O  
ATOM   2864  N   LEU A 178      -2.492   3.898  -8.222  1.00 98.52           N  
ATOM   2865  H   LEU A 178      -2.918   3.001  -8.034  1.00 98.52           H  
ATOM   2866  CA  LEU A 178      -2.878   5.054  -7.393  1.00 98.52           C  
ATOM   2867  HA  LEU A 178      -3.167   5.865  -8.061  1.00 98.52           H  
ATOM   2868  C   LEU A 178      -1.724   5.606  -6.533  1.00 98.52           C  
ATOM   2869  CB  LEU A 178      -4.095   4.681  -6.528  1.00 98.52           C  
ATOM   2870  HB2 LEU A 178      -4.365   5.545  -5.922  1.00 98.52           H  
ATOM   2871  HB3 LEU A 178      -3.809   3.881  -5.845  1.00 98.52           H  
ATOM   2872  O   LEU A 178      -1.782   6.736  -6.036  1.00 98.52           O  
ATOM   2873  CG  LEU A 178      -5.334   4.238  -7.331  1.00 98.52           C  
ATOM   2874  HG  LEU A 178      -5.110   3.320  -7.873  1.00 98.52           H  
ATOM   2875  CD1 LEU A 178      -6.495   3.944  -6.382  1.00 98.52           C  
ATOM   2876 HD11 LEU A 178      -6.251   3.089  -5.751  1.00 98.52           H  
ATOM   2877 HD12 LEU A 178      -7.385   3.700  -6.962  1.00 98.52           H  
ATOM   2878 HD13 LEU A 178      -6.700   4.801  -5.740  1.00 98.52           H  
ATOM   2879  CD2 LEU A 178      -5.767   5.302  -8.343  1.00 98.52           C  
ATOM   2880 HD21 LEU A 178      -5.797   6.286  -7.875  1.00 98.52           H  
ATOM   2881 HD22 LEU A 178      -5.061   5.331  -9.173  1.00 98.52           H  
ATOM   2882 HD23 LEU A 178      -6.753   5.071  -8.745  1.00 98.52           H  
ATOM   2883  N   ASN A 179      -0.654   4.827  -6.392  1.00 98.42           N  
ATOM   2884  H   ASN A 179      -0.679   3.911  -6.817  1.00 98.42           H  
ATOM   2885  CA  ASN A 179       0.591   5.232  -5.750  1.00 98.42           C  
ATOM   2886  HA  ASN A 179       0.395   6.068  -5.079  1.00 98.42           H  
ATOM   2887  C   ASN A 179       1.639   5.755  -6.743  1.00 98.42           C  
ATOM   2888  CB  ASN A 179       1.090   4.073  -4.881  1.00 98.42           C  
ATOM   2889  HB2 ASN A 179       1.115   3.154  -5.466  1.00 98.42           H  
ATOM   2890  HB3 ASN A 179       2.108   4.279  -4.548  1.00 98.42           H  
ATOM   2891  O   ASN A 179       2.698   6.183  -6.302  1.00 98.42           O  
ATOM   2892  CG  ASN A 179       0.241   3.864  -3.638  1.00 98.42           C  
ATOM   2893  ND2 ASN A 179       0.392   2.735  -2.995  1.00 98.42           N  
ATOM   2894 HD21 ASN A 179       1.047   2.056  -3.356  1.00 98.42           H  
ATOM   2895 HD22 ASN A 179      -0.126   2.583  -2.141  1.00 98.42           H  
ATOM   2896  OD1 ASN A 179      -0.547   4.708  -3.223  1.00 98.42           O  
ATOM   2897  N   GLY A 180       1.328   5.815  -8.041  1.00 97.64           N  
ATOM   2898  H   GLY A 180       0.447   5.435  -8.358  1.00 97.64           H  
ATOM   2899  CA  GLY A 180       2.234   6.311  -9.074  1.00 97.64           C  
ATOM   2900  HA2 GLY A 180       3.122   5.679  -9.104  1.00 97.64           H  
ATOM   2901  HA3 GLY A 180       1.746   6.226 -10.045  1.00 97.64           H  
ATOM   2902  C   GLY A 180       2.690   7.763  -8.888  1.00 97.64           C  
ATOM   2903  O   GLY A 180       2.318   8.483  -7.943  1.00 97.64           O  
ATOM   2904  N   VAL A 181       3.508   8.211  -9.831  1.00 96.80           N  
ATOM   2905  H   VAL A 181       3.714   7.601 -10.609  1.00 96.80           H  
ATOM   2906  CA  VAL A 181       4.152   9.521  -9.815  1.00 96.80           C  
ATOM   2907  HA  VAL A 181       4.436   9.744  -8.786  1.00 96.80           H  
ATOM   2908  C   VAL A 181       3.169  10.586 -10.298  1.00 96.80           C  
ATOM   2909  CB  VAL A 181       5.448   9.506 -10.645  1.00 96.80           C  
ATOM   2910  HB  VAL A 181       5.205   9.353 -11.697  1.00 96.80           H  
ATOM   2911  O   VAL A 181       2.648  10.546 -11.412  1.00 96.80           O  
ATOM   2912  CG1 VAL A 181       6.195  10.838 -10.494  1.00 96.80           C  
ATOM   2913 HG11 VAL A 181       7.115  10.800 -11.079  1.00 96.80           H  
ATOM   2914 HG12 VAL A 181       6.458  11.005  -9.450  1.00 96.80           H  
ATOM   2915 HG13 VAL A 181       5.590  11.666 -10.863  1.00 96.80           H  
ATOM   2916  CG2 VAL A 181       6.389   8.382 -10.199  1.00 96.80           C  
ATOM   2917 HG21 VAL A 181       7.327   8.431 -10.753  1.00 96.80           H  
ATOM   2918 HG22 VAL A 181       6.611   8.453  -9.134  1.00 96.80           H  
ATOM   2919 HG23 VAL A 181       5.950   7.406 -10.406  1.00 96.80           H  
ATOM   2920  N   PHE A 182       2.900  11.582  -9.455  1.00 95.43           N  
ATOM   2921  H   PHE A 182       3.383  11.609  -8.569  1.00 95.43           H  
ATOM   2922  CA  PHE A 182       2.003  12.676  -9.821  1.00 95.43           C  
ATOM   2923  HA  PHE A 182       1.036  12.243 -10.080  1.00 95.43           H  
ATOM   2924  C   PHE A 182       2.499  13.446 -11.045  1.00 95.43           C  
ATOM   2925  CB  PHE A 182       1.836  13.645  -8.648  1.00 95.43           C  
ATOM   2926  HB2 PHE A 182       1.763  14.661  -9.037  1.00 95.43           H  
ATOM   2927  HB3 PHE A 182       2.724  13.619  -8.017  1.00 95.43           H  
ATOM   2928  O   PHE A 182       3.673  13.792 -11.131  1.00 95.43           O  
ATOM   2929  CG  PHE A 182       0.595  13.416  -7.824  1.00 95.43           C  
ATOM   2930  CD1 PHE A 182      -0.667  13.447  -8.448  1.00 95.43           C  
ATOM   2931  HD1 PHE A 182      -0.754  13.536  -9.520  1.00 95.43           H  
ATOM   2932  CD2 PHE A 182       0.695  13.297  -6.427  1.00 95.43           C  
ATOM   2933  HD2 PHE A 182       1.665  13.271  -5.954  1.00 95.43           H  
ATOM   2934  CE1 PHE A 182      -1.832  13.401  -7.673  1.00 95.43           C  
ATOM   2935  HE1 PHE A 182      -2.802  13.442  -8.145  1.00 95.43           H  
ATOM   2936  CE2 PHE A 182      -0.472  13.298  -5.649  1.00 95.43           C  
ATOM   2937  HE2 PHE A 182      -0.407  13.275  -4.571  1.00 95.43           H  
ATOM   2938  CZ  PHE A 182      -1.730  13.374  -6.280  1.00 95.43           C  
ATOM   2939  HZ  PHE A 182      -2.642  13.418  -5.703  1.00 95.43           H  
ATOM   2940  N   ASN A 183       1.570  13.793 -11.942  1.00 93.95           N  
ATOM   2941  H   ASN A 183       0.638  13.428 -11.807  1.00 93.95           H  
ATOM   2942  CA  ASN A 183       1.828  14.548 -13.175  1.00 93.95           C  
ATOM   2943  HA  ASN A 183       0.892  14.580 -13.732  1.00 93.95           H  
ATOM   2944  C   ASN A 183       2.848  13.887 -14.132  1.00 93.95           C  
ATOM   2945  CB  ASN A 183       2.220  16.006 -12.855  1.00 93.95           C  
ATOM   2946  HB2 ASN A 183       3.224  16.000 -12.432  1.00 93.95           H  
ATOM   2947  HB3 ASN A 183       2.274  16.566 -13.788  1.00 93.95           H  
ATOM   2948  O   ASN A 183       3.309  14.547 -15.064  1.00 93.95           O  
ATOM   2949  CG  ASN A 183       1.304  16.778 -11.922  1.00 93.95           C  
ATOM   2950  ND2 ASN A 183       1.872  17.725 -11.211  1.00 93.95           N  
ATOM   2951 HD21 ASN A 183       2.868  17.858 -11.307  1.00 93.95           H  
ATOM   2952 HD22 ASN A 183       1.302  18.329 -10.637  1.00 93.95           H  
ATOM   2953  OD1 ASN A 183       0.098  16.596 -11.811  1.00 93.95           O  
ATOM   2954  N   ASN A 184       3.198  12.611 -13.933  1.00 95.67           N  
ATOM   2955  H   ASN A 184       2.841  12.104 -13.136  1.00 95.67           H  
ATOM   2956  CA  ASN A 184       4.013  11.875 -14.891  1.00 95.67           C  
ATOM   2957  HA  ASN A 184       4.727  12.567 -15.339  1.00 95.67           H  
ATOM   2958  C   ASN A 184       3.113  11.331 -16.007  1.00 95.67           C  
ATOM   2959  CB  ASN A 184       4.840  10.795 -14.174  1.00 95.67           C  
ATOM   2960  HB2 ASN A 184       4.194   9.981 -13.842  1.00 95.67           H  
ATOM   2961  HB3 ASN A 184       5.319  11.239 -13.301  1.00 95.67           H  
ATOM   2962  O   ASN A 184       2.276  10.459 -15.779  1.00 95.67           O  
ATOM   2963  CG  ASN A 184       5.934  10.225 -15.066  1.00 95.67           C  
ATOM   2964  ND2 ASN A 184       6.935   9.598 -14.496  1.00 95.67           N  
ATOM   2965 HD21 ASN A 184       7.638   9.162 -15.076  1.00 95.67           H  
ATOM   2966 HD22 ASN A 184       6.956   9.396 -13.507  1.00 95.67           H  
ATOM   2967  OD1 ASN A 184       5.908  10.366 -16.283  1.00 95.67           O  
ATOM   2968  N   ASN A 185       3.280  11.878 -17.212  1.00 96.04           N  
ATOM   2969  H   ASN A 185       3.976  12.604 -17.305  1.00 96.04           H  
ATOM   2970  CA  ASN A 185       2.523  11.477 -18.400  1.00 96.04           C  
ATOM   2971  HA  ASN A 185       1.601  10.990 -18.083  1.00 96.04           H  
ATOM   2972  C   ASN A 185       3.271  10.433 -19.248  1.00 96.04           C  
ATOM   2973  CB  ASN A 185       2.136  12.730 -19.200  1.00 96.04           C  
ATOM   2974  HB2 ASN A 185       3.043  13.255 -19.501  1.00 96.04           H  
ATOM   2975  HB3 ASN A 185       1.606  12.427 -20.103  1.00 96.04           H  
ATOM   2976  O   ASN A 185       2.807  10.075 -20.332  1.00 96.04           O  
ATOM   2977  CG  ASN A 185       1.228  13.684 -18.442  1.00 96.04           C  
ATOM   2978  ND2 ASN A 185       1.217  14.937 -18.832  1.00 96.04           N  
ATOM   2979 HD21 ASN A 185       0.643  15.565 -18.289  1.00 96.04           H  
ATOM   2980 HD22 ASN A 185       1.806  15.233 -19.597  1.00 96.04           H  
ATOM   2981  OD1 ASN A 185       0.517  13.351 -17.505  1.00 96.04           O  
ATOM   2982  N   THR A 186       4.419   9.942 -18.769  1.00 97.41           N  
ATOM   2983  H   THR A 186       4.748  10.256 -17.867  1.00 97.41           H  
ATOM   2984  CA  THR A 186       5.068   8.758 -19.338  1.00 97.41           C  
ATOM   2985  HA  THR A 186       5.208   8.922 -20.407  1.00 97.41           H  
ATOM   2986  C   THR A 186       4.159   7.558 -19.127  1.00 97.41           C  
ATOM   2987  CB  THR A 186       6.443   8.477 -18.715  1.00 97.41           C  
ATOM   2988  HB  THR A 186       6.322   8.150 -17.682  1.00 97.41           H  
ATOM   2989  O   THR A 186       3.565   7.390 -18.059  1.00 97.41           O  
ATOM   2990  CG2 THR A 186       7.222   7.412 -19.488  1.00 97.41           C  
ATOM   2991 HG21 THR A 186       7.320   7.699 -20.535  1.00 97.41           H  
ATOM   2992 HG22 THR A 186       8.215   7.313 -19.050  1.00 97.41           H  
ATOM   2993 HG23 THR A 186       6.727   6.444 -19.410  1.00 97.41           H  
ATOM   2994  OG1 THR A 186       7.202   9.660 -18.733  1.00 97.41           O  
ATOM   2995  HG1 THR A 186       7.011  10.095 -17.899  1.00 97.41           H  
ATOM   2996  N   ARG A 187       4.046   6.722 -20.158  1.00 97.26           N  
ATOM   2997  H   ARG A 187       4.582   6.929 -20.988  1.00 97.26           H  
ATOM   2998  CA  ARG A 187       3.108   5.604 -20.212  1.00 97.26           C  
ATOM   2999  HA  ARG A 187       2.104   6.017 -20.315  1.00 97.26           H  
ATOM   3000  C   ARG A 187       3.153   4.722 -18.954  1.00 97.26           C  
ATOM   3001  CB  ARG A 187       3.419   4.795 -21.472  1.00 97.26           C  
ATOM   3002  HB2 ARG A 187       3.443   5.462 -22.334  1.00 97.26           H  
ATOM   3003  HB3 ARG A 187       4.393   4.314 -21.376  1.00 97.26           H  
ATOM   3004  O   ARG A 187       4.117   3.994 -18.749  1.00 97.26           O  
ATOM   3005  CG  ARG A 187       2.338   3.741 -21.689  1.00 97.26           C  
ATOM   3006  HG2 ARG A 187       2.301   3.051 -20.845  1.00 97.26           H  
ATOM   3007  HG3 ARG A 187       1.377   4.245 -21.785  1.00 97.26           H  
ATOM   3008  CD  ARG A 187       2.632   2.953 -22.958  1.00 97.26           C  
ATOM   3009  HD2 ARG A 187       3.595   2.456 -22.845  1.00 97.26           H  
ATOM   3010  HD3 ARG A 187       2.673   3.644 -23.800  1.00 97.26           H  
ATOM   3011  NE  ARG A 187       1.569   1.968 -23.182  1.00 97.26           N  
ATOM   3012  HE  ARG A 187       0.678   2.195 -22.765  1.00 97.26           H  
ATOM   3013  NH1 ARG A 187       2.668   0.664 -24.713  1.00 97.26           N  
ATOM   3014 HH11 ARG A 187       3.420   1.339 -24.707  1.00 97.26           H  
ATOM   3015 HH12 ARG A 187       2.687  -0.143 -25.319  1.00 97.26           H  
ATOM   3016  NH2 ARG A 187       0.630   0.080 -23.988  1.00 97.26           N  
ATOM   3017 HH21 ARG A 187      -0.180   0.318 -23.434  1.00 97.26           H  
ATOM   3018 HH22 ARG A 187       0.633  -0.737 -24.582  1.00 97.26           H  
ATOM   3019  CZ  ARG A 187       1.631   0.909 -23.957  1.00 97.26           C  
ATOM   3020  N   GLY A 188       2.088   4.739 -18.154  1.00 96.91           N  
ATOM   3021  H   GLY A 188       1.356   5.394 -18.389  1.00 96.91           H  
ATOM   3022  CA  GLY A 188       1.911   3.899 -16.963  1.00 96.91           C  
ATOM   3023  HA2 GLY A 188       0.846   3.716 -16.817  1.00 96.91           H  
ATOM   3024  HA3 GLY A 188       2.378   2.930 -17.137  1.00 96.91           H  
ATOM   3025  C   GLY A 188       2.486   4.457 -15.650  1.00 96.91           C  
ATOM   3026  O   GLY A 188       2.155   3.944 -14.585  1.00 96.91           O  
ATOM   3027  N   HIS A 189       3.281   5.529 -15.682  1.00 97.61           N  
ATOM   3028  H   HIS A 189       3.494   5.961 -16.570  1.00 97.61           H  
ATOM   3029  CA  HIS A 189       3.953   6.046 -14.478  1.00 97.61           C  
ATOM   3030  HA  HIS A 189       4.278   5.212 -13.857  1.00 97.61           H  
ATOM   3031  C   HIS A 189       3.057   6.930 -13.598  1.00 97.61           C  
ATOM   3032  CB  HIS A 189       5.200   6.833 -14.886  1.00 97.61           C  
ATOM   3033  HB2 HIS A 189       4.930   7.596 -15.617  1.00 97.61           H  
ATOM   3034  HB3 HIS A 189       5.586   7.330 -13.996  1.00 97.61           H  
ATOM   3035  O   HIS A 189       3.341   7.121 -12.417  1.00 97.61           O  
ATOM   3036  CG  HIS A 189       6.311   5.984 -15.435  1.00 97.61           C  
ATOM   3037  CD2 HIS A 189       6.354   5.377 -16.660  1.00 97.61           C  
ATOM   3038  HD2 HIS A 189       5.583   5.423 -17.416  1.00 97.61           H  
ATOM   3039  ND1 HIS A 189       7.497   5.694 -14.800  1.00 97.61           N  
ATOM   3040  HD1 HIS A 189       7.815   6.017 -13.897  1.00 97.61           H  
ATOM   3041  CE1 HIS A 189       8.224   4.923 -15.621  1.00 97.61           C  
ATOM   3042  HE1 HIS A 189       9.202   4.533 -15.380  1.00 97.61           H  
ATOM   3043  NE2 HIS A 189       7.573   4.710 -16.780  1.00 97.61           N  
ATOM   3044  N   GLY A 190       1.995   7.501 -14.169  1.00 97.57           N  
ATOM   3045  H   GLY A 190       1.840   7.325 -15.152  1.00 97.57           H  
ATOM   3046  CA  GLY A 190       1.103   8.434 -13.484  1.00 97.57           C  
ATOM   3047  HA2 GLY A 190       1.694   9.275 -13.121  1.00 97.57           H  
ATOM   3048  HA3 GLY A 190       0.387   8.826 -14.206  1.00 97.57           H  
ATOM   3049  C   GLY A 190       0.318   7.824 -12.317  1.00 97.57           C  
ATOM   3050  O   GLY A 190       0.242   6.606 -12.152  1.00 97.57           O  
ATOM   3051  N   VAL A 191      -0.373   8.678 -11.553  1.00 97.91           N  
ATOM   3052  H   VAL A 191      -0.253   9.669 -11.706  1.00 97.91           H  
ATOM   3053  CA  VAL A 191      -1.451   8.230 -10.654  1.00 97.91           C  
ATOM   3054  HA  VAL A 191      -1.094   7.371 -10.087  1.00 97.91           H  
ATOM   3055  C   VAL A 191      -2.635   7.796 -11.518  1.00 97.91           C  
ATOM   3056  CB  VAL A 191      -1.857   9.320  -9.644  1.00 97.91           C  
ATOM   3057  HB  VAL A 191      -2.269  10.182 -10.170  1.00 97.91           H  
ATOM   3058  O   VAL A 191      -3.438   8.631 -11.927  1.00 97.91           O  
ATOM   3059  CG1 VAL A 191      -2.911   8.803  -8.663  1.00 97.91           C  
ATOM   3060 HG11 VAL A 191      -2.483   8.008  -8.052  1.00 97.91           H  
ATOM   3061 HG12 VAL A 191      -3.241   9.619  -8.020  1.00 97.91           H  
ATOM   3062 HG13 VAL A 191      -3.771   8.408  -9.203  1.00 97.91           H  
ATOM   3063  CG2 VAL A 191      -0.660   9.779  -8.808  1.00 97.91           C  
ATOM   3064 HG21 VAL A 191      -0.976  10.525  -8.078  1.00 97.91           H  
ATOM   3065 HG22 VAL A 191      -0.233   8.921  -8.288  1.00 97.91           H  
ATOM   3066 HG23 VAL A 191       0.104  10.218  -9.450  1.00 97.91           H  
ATOM   3067  N   ILE A 192      -2.711   6.513 -11.863  1.00 98.34           N  
ATOM   3068  H   ILE A 192      -1.971   5.909 -11.532  1.00 98.34           H  
ATOM   3069  CA  ILE A 192      -3.579   6.033 -12.948  1.00 98.34           C  
ATOM   3070  HA  ILE A 192      -3.952   6.896 -13.500  1.00 98.34           H  
ATOM   3071  C   ILE A 192      -4.807   5.303 -12.421  1.00 98.34           C  
ATOM   3072  CB  ILE A 192      -2.761   5.201 -13.963  1.00 98.34           C  
ATOM   3073  HB  ILE A 192      -2.093   4.544 -13.406  1.00 98.34           H  
ATOM   3074  O   ILE A 192      -4.713   4.410 -11.581  1.00 98.34           O  
ATOM   3075  CG1 ILE A 192      -1.923   6.171 -14.822  1.00 98.34           C  
ATOM   3076 HG12 ILE A 192      -1.493   6.951 -14.193  1.00 98.34           H  
ATOM   3077 HG13 ILE A 192      -2.565   6.661 -15.554  1.00 98.34           H  
ATOM   3078  CG2 ILE A 192      -3.629   4.315 -14.881  1.00 98.34           C  
ATOM   3079 HG21 ILE A 192      -4.168   3.569 -14.297  1.00 98.34           H  
ATOM   3080 HG22 ILE A 192      -3.004   3.775 -15.592  1.00 98.34           H  
ATOM   3081 HG23 ILE A 192      -4.337   4.929 -15.438  1.00 98.34           H  
ATOM   3082  CD1 ILE A 192      -0.771   5.486 -15.551  1.00 98.34           C  
ATOM   3083 HD11 ILE A 192      -1.147   4.781 -16.292  1.00 98.34           H  
ATOM   3084 HD12 ILE A 192      -0.165   6.238 -16.057  1.00 98.34           H  
ATOM   3085 HD13 ILE A 192      -0.157   4.962 -14.818  1.00 98.34           H  
ATOM   3086  N   TRP A 193      -5.946   5.626 -13.026  1.00 98.36           N  
ATOM   3087  H   TRP A 193      -5.907   6.381 -13.696  1.00 98.36           H  
ATOM   3088  CA  TRP A 193      -7.112   4.756 -13.111  1.00 98.36           C  
ATOM   3089  HA  TRP A 193      -6.874   3.762 -12.733  1.00 98.36           H  
ATOM   3090  C   TRP A 193      -7.469   4.658 -14.590  1.00 98.36           C  
ATOM   3091  CB  TRP A 193      -8.253   5.341 -12.278  1.00 98.36           C  
ATOM   3092  HB2 TRP A 193      -7.868   5.546 -11.279  1.00 98.36           H  
ATOM   3093  HB3 TRP A 193      -8.583   6.291 -12.697  1.00 98.36           H  
ATOM   3094  O   TRP A 193      -8.005   5.614 -15.148  1.00 98.36           O  
ATOM   3095  CG  TRP A 193      -9.422   4.423 -12.127  1.00 98.36           C  
ATOM   3096  CD1 TRP A 193     -10.496   4.317 -12.943  1.00 98.36           C  
ATOM   3097  HD1 TRP A 193     -10.650   4.890 -13.845  1.00 98.36           H  
ATOM   3098  CD2 TRP A 193      -9.602   3.415 -11.096  1.00 98.36           C  
ATOM   3099  CE2 TRP A 193     -10.848   2.764 -11.314  1.00 98.36           C  
ATOM   3100  CE3 TRP A 193      -8.814   2.972 -10.015  1.00 98.36           C  
ATOM   3101  HE3 TRP A 193      -7.854   3.436  -9.839  1.00 98.36           H  
ATOM   3102  NE1 TRP A 193     -11.352   3.349 -12.451  1.00 98.36           N  
ATOM   3103  HE1 TRP A 193     -12.192   3.028 -12.911  1.00 98.36           H  
ATOM   3104  CH2 TRP A 193     -10.480   1.298  -9.434  1.00 98.36           C  
ATOM   3105  HH2 TRP A 193     -10.784   0.477  -8.802  1.00 98.36           H  
ATOM   3106  CZ2 TRP A 193     -11.300   1.728 -10.491  1.00 98.36           C  
ATOM   3107  HZ2 TRP A 193     -12.260   1.270 -10.678  1.00 98.36           H  
ATOM   3108  CZ3 TRP A 193      -9.247   1.920  -9.191  1.00 98.36           C  
ATOM   3109  HZ3 TRP A 193      -8.625   1.580  -8.377  1.00 98.36           H  
ATOM   3110  N   PHE A 194      -7.101   3.558 -15.254  1.00 97.76           N  
ATOM   3111  H   PHE A 194      -6.685   2.798 -14.735  1.00 97.76           H  
ATOM   3112  CA  PHE A 194      -6.927   3.524 -16.714  1.00 97.76           C  
ATOM   3113  HA  PHE A 194      -6.092   4.175 -16.973  1.00 97.76           H  
ATOM   3114  C   PHE A 194      -8.139   4.029 -17.512  1.00 97.76           C  
ATOM   3115  CB  PHE A 194      -6.548   2.095 -17.121  1.00 97.76           C  
ATOM   3116  HB2 PHE A 194      -5.631   1.815 -16.600  1.00 97.76           H  
ATOM   3117  HB3 PHE A 194      -7.330   1.405 -16.802  1.00 97.76           H  
ATOM   3118  O   PHE A 194      -7.978   4.779 -18.471  1.00 97.76           O  
ATOM   3119  CG  PHE A 194      -6.303   1.915 -18.603  1.00 97.76           C  
ATOM   3120  CD1 PHE A 194      -7.325   1.425 -19.438  1.00 97.76           C  
ATOM   3121  HD1 PHE A 194      -8.287   1.164 -19.021  1.00 97.76           H  
ATOM   3122  CD2 PHE A 194      -5.048   2.241 -19.149  1.00 97.76           C  
ATOM   3123  HD2 PHE A 194      -4.261   2.617 -18.512  1.00 97.76           H  
ATOM   3124  CE1 PHE A 194      -7.092   1.265 -20.815  1.00 97.76           C  
ATOM   3125  HE1 PHE A 194      -7.875   0.885 -21.455  1.00 97.76           H  
ATOM   3126  CE2 PHE A 194      -4.815   2.075 -20.525  1.00 97.76           C  
ATOM   3127  HE2 PHE A 194      -3.853   2.319 -20.951  1.00 97.76           H  
ATOM   3128  CZ  PHE A 194      -5.837   1.589 -21.358  1.00 97.76           C  
ATOM   3129  HZ  PHE A 194      -5.655   1.463 -22.415  1.00 97.76           H  
ATOM   3130  N   THR A 195      -9.363   3.708 -17.095  1.00 97.22           N  
ATOM   3131  H   THR A 195      -9.459   3.119 -16.280  1.00 97.22           H  
ATOM   3132  CA  THR A 195     -10.592   4.180 -17.765  1.00 97.22           C  
ATOM   3133  HA  THR A 195     -10.485   4.028 -18.838  1.00 97.22           H  
ATOM   3134  C   THR A 195     -10.892   5.669 -17.578  1.00 97.22           C  
ATOM   3135  CB  THR A 195     -11.809   3.380 -17.289  1.00 97.22           C  
ATOM   3136  HB  THR A 195     -12.725   3.892 -17.584  1.00 97.22           H  
ATOM   3137  O   THR A 195     -11.639   6.240 -18.367  1.00 97.22           O  
ATOM   3138  CG2 THR A 195     -11.816   1.992 -17.924  1.00 97.22           C  
ATOM   3139 HG21 THR A 195     -12.599   1.376 -17.483  1.00 97.22           H  
ATOM   3140 HG22 THR A 195     -10.846   1.509 -17.811  1.00 97.22           H  
ATOM   3141 HG23 THR A 195     -12.021   2.093 -18.990  1.00 97.22           H  
ATOM   3142  OG1 THR A 195     -11.798   3.241 -15.884  1.00 97.22           O  
ATOM   3143  HG1 THR A 195     -11.783   2.302 -15.685  1.00 97.22           H  
ATOM   3144  N   VAL A 196     -10.317   6.310 -16.559  1.00 97.47           N  
ATOM   3145  H   VAL A 196      -9.669   5.786 -15.988  1.00 97.47           H  
ATOM   3146  CA  VAL A 196     -10.480   7.742 -16.269  1.00 97.47           C  
ATOM   3147  HA  VAL A 196     -11.389   8.109 -16.746  1.00 97.47           H  
ATOM   3148  C   VAL A 196      -9.321   8.547 -16.856  1.00 97.47           C  
ATOM   3149  CB  VAL A 196     -10.623   7.967 -14.749  1.00 97.47           C  
ATOM   3150  HB  VAL A 196      -9.801   7.466 -14.238  1.00 97.47           H  
ATOM   3151  O   VAL A 196      -9.551   9.580 -17.483  1.00 97.47           O  
ATOM   3152  CG1 VAL A 196     -10.591   9.449 -14.359  1.00 97.47           C  
ATOM   3153 HG11 VAL A 196     -11.349   9.997 -14.919  1.00 97.47           H  
ATOM   3154 HG12 VAL A 196      -9.608   9.872 -14.568  1.00 97.47           H  
ATOM   3155 HG13 VAL A 196     -10.784   9.554 -13.292  1.00 97.47           H  
ATOM   3156  CG2 VAL A 196     -11.949   7.387 -14.234  1.00 97.47           C  
ATOM   3157 HG21 VAL A 196     -12.077   6.354 -14.557  1.00 97.47           H  
ATOM   3158 HG22 VAL A 196     -12.785   7.970 -14.621  1.00 97.47           H  
ATOM   3159 HG23 VAL A 196     -11.966   7.420 -13.144  1.00 97.47           H  
ATOM   3160  N   THR A 197      -8.083   8.083 -16.677  1.00 97.36           N  
ATOM   3161  H   THR A 197      -7.958   7.234 -16.145  1.00 97.36           H  
ATOM   3162  CA  THR A 197      -6.871   8.823 -17.059  1.00 97.36           C  
ATOM   3163  HA  THR A 197      -7.115   9.881 -17.157  1.00 97.36           H  
ATOM   3164  C   THR A 197      -6.261   8.398 -18.385  1.00 97.36           C  
ATOM   3165  CB  THR A 197      -5.779   8.707 -15.984  1.00 97.36           C  
ATOM   3166  HB  THR A 197      -4.861   9.173 -16.342  1.00 97.36           H  
ATOM   3167  O   THR A 197      -5.467   9.161 -18.923  1.00 97.36           O  
ATOM   3168  CG2 THR A 197      -6.195   9.404 -14.698  1.00 97.36           C  
ATOM   3169 HG21 THR A 197      -7.097   8.942 -14.297  1.00 97.36           H  
ATOM   3170 HG22 THR A 197      -6.369  10.463 -14.891  1.00 97.36           H  
ATOM   3171 HG23 THR A 197      -5.384   9.304 -13.977  1.00 97.36           H  
ATOM   3172  OG1 THR A 197      -5.510   7.359 -15.662  1.00 97.36           O  
ATOM   3173  HG1 THR A 197      -4.990   6.982 -16.376  1.00 97.36           H  
ATOM   3174  N   THR A 198      -6.587   7.218 -18.924  1.00 95.66           N  
ATOM   3175  H   THR A 198      -7.304   6.676 -18.462  1.00 95.66           H  
ATOM   3176  CA  THR A 198      -5.712   6.447 -19.838  1.00 95.66           C  
ATOM   3177  HA  THR A 198      -6.221   5.509 -20.062  1.00 95.66           H  
ATOM   3178  C   THR A 198      -4.396   6.043 -19.152  1.00 95.66           C  
ATOM   3179  CB  THR A 198      -5.491   7.135 -21.204  1.00 95.66           C  
ATOM   3180  HB  THR A 198      -5.105   6.389 -21.899  1.00 95.66           H  
ATOM   3181  O   THR A 198      -4.280   6.135 -17.927  1.00 95.66           O  
ATOM   3182  CG2 THR A 198      -6.775   7.711 -21.804  1.00 95.66           C  
ATOM   3183 HG21 THR A 198      -7.138   8.548 -21.208  1.00 95.66           H  
ATOM   3184 HG22 THR A 198      -6.571   8.057 -22.817  1.00 95.66           H  
ATOM   3185 HG23 THR A 198      -7.539   6.934 -21.843  1.00 95.66           H  
ATOM   3186  OG1 THR A 198      -4.544   8.176 -21.118  1.00 95.66           O  
ATOM   3187  HG1 THR A 198      -4.819   8.715 -20.373  1.00 95.66           H  
ATOM   3188  N   ASP A 199      -3.403   5.593 -19.919  1.00 95.12           N  
ATOM   3189  H   ASP A 199      -3.543   5.507 -20.915  1.00 95.12           H  
ATOM   3190  CA  ASP A 199      -2.035   5.314 -19.470  1.00 95.12           C  
ATOM   3191  HA  ASP A 199      -2.063   5.125 -18.397  1.00 95.12           H  
ATOM   3192  C   ASP A 199      -1.060   6.496 -19.653  1.00 95.12           C  
ATOM   3193  CB  ASP A 199      -1.513   4.019 -20.131  1.00 95.12           C  
ATOM   3194  HB2 ASP A 199      -0.497   3.835 -19.782  1.00 95.12           H  
ATOM   3195  HB3 ASP A 199      -2.120   3.186 -19.776  1.00 95.12           H  
ATOM   3196  O   ASP A 199       0.083   6.383 -19.227  1.00 95.12           O  
ATOM   3197  CG  ASP A 199      -1.513   4.003 -21.670  1.00 95.12           C  
ATOM   3198  OD1 ASP A 199      -2.183   4.873 -22.275  1.00 95.12           O  
ATOM   3199  OD2 ASP A 199      -0.859   3.096 -22.246  1.00 95.12           O  
ATOM   3200  N   HIS A 200      -1.480   7.632 -20.226  1.00 96.77           N  
ATOM   3201  H   HIS A 200      -2.427   7.655 -20.577  1.00 96.77           H  
ATOM   3202  CA  HIS A 200      -0.620   8.807 -20.488  1.00 96.77           C  
ATOM   3203  HA  HIS A 200       0.393   8.588 -20.152  1.00 96.77           H  
ATOM   3204  C   HIS A 200      -1.056  10.059 -19.708  1.00 96.77           C  
ATOM   3205  CB  HIS A 200      -0.543   9.075 -21.997  1.00 96.77           C  
ATOM   3206  HB2 HIS A 200      -1.545   9.270 -22.378  1.00 96.77           H  
ATOM   3207  HB3 HIS A 200       0.063   9.965 -22.170  1.00 96.77           H  
ATOM   3208  O   HIS A 200      -0.897  11.197 -20.159  1.00 96.77           O  
ATOM   3209  CG  HIS A 200       0.070   7.951 -22.787  1.00 96.77           C  
ATOM   3210  CD2 HIS A 200       1.366   7.864 -23.217  1.00 96.77           C  
ATOM   3211  HD2 HIS A 200       2.140   8.596 -23.039  1.00 96.77           H  
ATOM   3212  ND1 HIS A 200      -0.566   6.809 -23.209  1.00 96.77           N  
ATOM   3213  HD1 HIS A 200      -1.459   6.449 -22.904  1.00 96.77           H  
ATOM   3214  CE1 HIS A 200       0.319   6.049 -23.862  1.00 96.77           C  
ATOM   3215  HE1 HIS A 200       0.109   5.057 -24.233  1.00 96.77           H  
ATOM   3216  NE2 HIS A 200       1.517   6.650 -23.903  1.00 96.77           N  
ATOM   3217  N   SER A 201      -1.695   9.882 -18.553  1.00 97.13           N  
ATOM   3218  H   SER A 201      -1.798   8.942 -18.200  1.00 97.13           H  
ATOM   3219  CA  SER A 201      -2.070  10.985 -17.663  1.00 97.13           C  
ATOM   3220  HA  SER A 201      -1.323  11.775 -17.743  1.00 97.13           H  
ATOM   3221  C   SER A 201      -2.090  10.533 -16.207  1.00 97.13           C  
ATOM   3222  CB  SER A 201      -3.434  11.581 -18.038  1.00 97.13           C  
ATOM   3223  HB2 SER A 201      -4.209  10.825 -17.913  1.00 97.13           H  
ATOM   3224  HB3 SER A 201      -3.663  12.405 -17.362  1.00 97.13           H  
ATOM   3225  O   SER A 201      -2.056   9.344 -15.903  1.00 97.13           O  
ATOM   3226  OG  SER A 201      -3.440  12.084 -19.362  1.00 97.13           O  
ATOM   3227  HG  SER A 201      -2.608  11.820 -19.761  1.00 97.13           H  
ATOM   3228  N   SER A 202      -2.190  11.504 -15.306  1.00 97.40           N  
ATOM   3229  H   SER A 202      -2.215  12.458 -15.637  1.00 97.40           H  
ATOM   3230  CA  SER A 202      -2.301  11.302 -13.865  1.00 97.40           C  
ATOM   3231  HA  SER A 202      -2.295  10.237 -13.632  1.00 97.40           H  
ATOM   3232  C   SER A 202      -3.604  11.913 -13.357  1.00 97.40           C  
ATOM   3233  CB  SER A 202      -1.084  11.952 -13.200  1.00 97.40           C  
ATOM   3234  HB2 SER A 202      -1.047  13.004 -13.484  1.00 97.40           H  
ATOM   3235  HB3 SER A 202      -0.179  11.466 -13.565  1.00 97.40           H  
ATOM   3236  O   SER A 202      -3.991  12.994 -13.803  1.00 97.40           O  
ATOM   3237  OG  SER A 202      -1.113  11.865 -11.787  1.00 97.40           O  
ATOM   3238  HG  SER A 202      -1.930  12.253 -11.464  1.00 97.40           H  
ATOM   3239  N   LEU A 203      -4.247  11.255 -12.393  1.00 98.12           N  
ATOM   3240  H   LEU A 203      -3.904  10.341 -12.131  1.00 98.12           H  
ATOM   3241  CA  LEU A 203      -5.322  11.831 -11.590  1.00 98.12           C  
ATOM   3242  HA  LEU A 203      -6.159  12.084 -12.241  1.00 98.12           H  
ATOM   3243  C   LEU A 203      -4.842  13.127 -10.921  1.00 98.12           C  
ATOM   3244  CB  LEU A 203      -5.793  10.819 -10.524  1.00 98.12           C  
ATOM   3245  HB2 LEU A 203      -6.455  11.335  -9.828  1.00 98.12           H  
ATOM   3246  HB3 LEU A 203      -4.922  10.493  -9.956  1.00 98.12           H  
ATOM   3247  O   LEU A 203      -3.662  13.264 -10.576  1.00 98.12           O  
ATOM   3248  CG  LEU A 203      -6.538   9.575 -11.048  1.00 98.12           C  
ATOM   3249  HG  LEU A 203      -5.925   9.042 -11.774  1.00 98.12           H  
ATOM   3250  CD1 LEU A 203      -6.841   8.623  -9.896  1.00 98.12           C  
ATOM   3251 HD11 LEU A 203      -7.477   9.123  -9.164  1.00 98.12           H  
ATOM   3252 HD12 LEU A 203      -7.345   7.733 -10.272  1.00 98.12           H  
ATOM   3253 HD13 LEU A 203      -5.917   8.312  -9.409  1.00 98.12           H  
ATOM   3254  CD2 LEU A 203      -7.870   9.939 -11.701  1.00 98.12           C  
ATOM   3255 HD21 LEU A 203      -8.463  10.555 -11.025  1.00 98.12           H  
ATOM   3256 HD22 LEU A 203      -8.421   9.032 -11.950  1.00 98.12           H  
ATOM   3257 HD23 LEU A 203      -7.676  10.490 -12.621  1.00 98.12           H  
ATOM   3258  N   ASP A 204      -5.774  14.056 -10.711  1.00 97.18           N  
ATOM   3259  H   ASP A 204      -6.729  13.844 -10.966  1.00 97.18           H  
ATOM   3260  CA  ASP A 204      -5.532  15.298  -9.975  1.00 97.18           C  
ATOM   3261  HA  ASP A 204      -4.573  15.716 -10.282  1.00 97.18           H  
ATOM   3262  C   ASP A 204      -5.470  15.030  -8.469  1.00 97.18           C  
ATOM   3263  CB  ASP A 204      -6.637  16.321 -10.283  1.00 97.18           C  
ATOM   3264  HB2 ASP A 204      -6.496  17.190  -9.640  1.00 97.18           H  
ATOM   3265  HB3 ASP A 204      -7.611  15.891 -10.052  1.00 97.18           H  
ATOM   3266  O   ASP A 204      -4.642  15.613  -7.764  1.00 97.18           O  
ATOM   3267  CG  ASP A 204      -6.607  16.797 -11.736  1.00 97.18           C  
ATOM   3268  OD1 ASP A 204      -5.505  17.181 -12.186  1.00 97.18           O  
ATOM   3269  OD2 ASP A 204      -7.685  16.800 -12.381  1.00 97.18           O  
ATOM   3270  N   SER A 205      -6.319  14.115  -7.993  1.00 97.53           N  
ATOM   3271  H   SER A 205      -6.979  13.695  -8.633  1.00 97.53           H  
ATOM   3272  CA  SER A 205      -6.301  13.606  -6.628  1.00 97.53           C  
ATOM   3273  HA  SER A 205      -5.258  13.539  -6.321  1.00 97.53           H  
ATOM   3274  C   SER A 205      -6.912  12.208  -6.518  1.00 97.53           C  
ATOM   3275  CB  SER A 205      -7.023  14.570  -5.680  1.00 97.53           C  
ATOM   3276  HB2 SER A 205      -6.902  14.211  -4.658  1.00 97.53           H  
ATOM   3277  HB3 SER A 205      -6.569  15.558  -5.759  1.00 97.53           H  
ATOM   3278  O   SER A 205      -7.718  11.795  -7.357  1.00 97.53           O  
ATOM   3279  OG  SER A 205      -8.404  14.659  -5.969  1.00 97.53           O  
ATOM   3280  HG  SER A 205      -8.808  15.303  -5.383  1.00 97.53           H  
ATOM   3281  N   VAL A 206      -6.529  11.488  -5.463  1.00 98.31           N  
ATOM   3282  H   VAL A 206      -5.857  11.894  -4.828  1.00 98.31           H  
ATOM   3283  CA  VAL A 206      -7.156  10.229  -5.054  1.00 98.31           C  
ATOM   3284  HA  VAL A 206      -8.205  10.294  -5.345  1.00 98.31           H  
ATOM   3285  C   VAL A 206      -7.125  10.061  -3.533  1.00 98.31           C  
ATOM   3286  CB  VAL A 206      -6.565   9.017  -5.806  1.00 98.31           C  
ATOM   3287  HB  VAL A 206      -6.727   9.183  -6.871  1.00 98.31           H  
ATOM   3288  O   VAL A 206      -6.173  10.470  -2.864  1.00 98.31           O  
ATOM   3289  CG1 VAL A 206      -5.061   8.819  -5.601  1.00 98.31           C  
ATOM   3290 HG11 VAL A 206      -4.835   8.725  -4.539  1.00 98.31           H  
ATOM   3291 HG12 VAL A 206      -4.532   9.666  -6.039  1.00 98.31           H  
ATOM   3292 HG13 VAL A 206      -4.734   7.918  -6.120  1.00 98.31           H  
ATOM   3293  CG2 VAL A 206      -7.277   7.711  -5.444  1.00 98.31           C  
ATOM   3294 HG21 VAL A 206      -7.003   7.383  -4.442  1.00 98.31           H  
ATOM   3295 HG22 VAL A 206      -8.357   7.846  -5.499  1.00 98.31           H  
ATOM   3296 HG23 VAL A 206      -7.002   6.939  -6.163  1.00 98.31           H  
ATOM   3297  N   GLU A 207      -8.178   9.463  -2.987  1.00 98.38           N  
ATOM   3298  H   GLU A 207      -8.947   9.221  -3.595  1.00 98.38           H  
ATOM   3299  CA  GLU A 207      -8.240   8.957  -1.618  1.00 98.38           C  
ATOM   3300  HA  GLU A 207      -7.245   8.967  -1.173  1.00 98.38           H  
ATOM   3301  C   GLU A 207      -8.749   7.517  -1.625  1.00 98.38           C  
ATOM   3302  CB  GLU A 207      -9.187   9.804  -0.754  1.00 98.38           C  
ATOM   3303  HB2 GLU A 207      -9.330   9.294   0.198  1.00 98.38           H  
ATOM   3304  HB3 GLU A 207     -10.154   9.871  -1.252  1.00 98.38           H  
ATOM   3305  O   GLU A 207      -9.796   7.235  -2.207  1.00 98.38           O  
ATOM   3306  CG  GLU A 207      -8.669  11.215  -0.458  1.00 98.38           C  
ATOM   3307  HG2 GLU A 207      -7.704  11.120   0.040  1.00 98.38           H  
ATOM   3308  HG3 GLU A 207      -8.533  11.766  -1.388  1.00 98.38           H  
ATOM   3309  CD  GLU A 207      -9.629  11.995   0.453  1.00 98.38           C  
ATOM   3310  OE1 GLU A 207      -9.177  12.898   1.192  1.00 98.38           O  
ATOM   3311  OE2 GLU A 207     -10.853  11.731   0.477  1.00 98.38           O  
ATOM   3312  N   MET A 208      -8.055   6.625  -0.919  1.00 98.76           N  
ATOM   3313  H   MET A 208      -7.218   6.937  -0.446  1.00 98.76           H  
ATOM   3314  CA  MET A 208      -8.566   5.294  -0.592  1.00 98.76           C  
ATOM   3315  HA  MET A 208      -9.455   5.086  -1.188  1.00 98.76           H  
ATOM   3316  C   MET A 208      -8.954   5.258   0.881  1.00 98.76           C  
ATOM   3317  CB  MET A 208      -7.552   4.191  -0.892  1.00 98.76           C  
ATOM   3318  HB2 MET A 208      -8.066   3.237  -0.777  1.00 98.76           H  
ATOM   3319  HB3 MET A 208      -6.752   4.230  -0.152  1.00 98.76           H  
ATOM   3320  O   MET A 208      -8.172   5.659   1.755  1.00 98.76           O  
ATOM   3321  CG  MET A 208      -6.939   4.243  -2.294  1.00 98.76           C  
ATOM   3322  HG2 MET A 208      -7.722   4.129  -3.044  1.00 98.76           H  
ATOM   3323  HG3 MET A 208      -6.465   5.214  -2.438  1.00 98.76           H  
ATOM   3324  SD  MET A 208      -5.672   2.972  -2.541  1.00 98.76           S  
ATOM   3325  CE  MET A 208      -6.702   1.488  -2.728  1.00 98.76           C  
ATOM   3326  HE1 MET A 208      -7.422   1.412  -1.912  1.00 98.76           H  
ATOM   3327  HE2 MET A 208      -7.247   1.542  -3.671  1.00 98.76           H  
ATOM   3328  HE3 MET A 208      -6.069   0.601  -2.734  1.00 98.76           H  
ATOM   3329  N   LYS A 209     -10.171   4.799   1.160  1.00 98.40           N  
ATOM   3330  H   LYS A 209     -10.765   4.492   0.403  1.00 98.40           H  
ATOM   3331  CA  LYS A 209     -10.755   4.854   2.497  1.00 98.40           C  
ATOM   3332  HA  LYS A 209      -9.937   4.833   3.218  1.00 98.40           H  
ATOM   3333  C   LYS A 209     -11.613   3.633   2.798  1.00 98.40           C  
ATOM   3334  CB  LYS A 209     -11.499   6.190   2.658  1.00 98.40           C  
ATOM   3335  HB2 LYS A 209     -11.784   6.306   3.704  1.00 98.40           H  
ATOM   3336  HB3 LYS A 209     -10.797   6.989   2.421  1.00 98.40           H  
ATOM   3337  O   LYS A 209     -12.215   3.068   1.893  1.00 98.40           O  
ATOM   3338  CG  LYS A 209     -12.739   6.325   1.751  1.00 98.40           C  
ATOM   3339  HG2 LYS A 209     -13.505   5.633   2.100  1.00 98.40           H  
ATOM   3340  HG3 LYS A 209     -12.478   6.045   0.730  1.00 98.40           H  
ATOM   3341  CD  LYS A 209     -13.342   7.736   1.695  1.00 98.40           C  
ATOM   3342  HD2 LYS A 209     -14.275   7.685   1.134  1.00 98.40           H  
ATOM   3343  HD3 LYS A 209     -13.558   8.099   2.700  1.00 98.40           H  
ATOM   3344  CE  LYS A 209     -12.386   8.699   0.990  1.00 98.40           C  
ATOM   3345  HE2 LYS A 209     -12.068   8.251   0.048  1.00 98.40           H  
ATOM   3346  HE3 LYS A 209     -11.503   8.843   1.612  1.00 98.40           H  
ATOM   3347  NZ  LYS A 209     -13.019  10.002   0.713  1.00 98.40           N  
ATOM   3348  HZ1 LYS A 209     -12.315  10.673   0.438  1.00 98.40           H  
ATOM   3349  HZ2 LYS A 209     -13.530  10.374   1.500  1.00 98.40           H  
ATOM   3350  HZ3 LYS A 209     -13.664   9.887  -0.056  1.00 98.40           H  
ATOM   3351  N   ILE A 210     -11.649   3.238   4.065  1.00 97.83           N  
ATOM   3352  H   ILE A 210     -11.144   3.784   4.748  1.00 97.83           H  
ATOM   3353  CA  ILE A 210     -12.400   2.078   4.546  1.00 97.83           C  
ATOM   3354  HA  ILE A 210     -12.964   1.687   3.699  1.00 97.83           H  
ATOM   3355  C   ILE A 210     -13.427   2.477   5.596  1.00 97.83           C  
ATOM   3356  CB  ILE A 210     -11.481   0.947   5.058  1.00 97.83           C  
ATOM   3357  HB  ILE A 210     -12.116   0.147   5.437  1.00 97.83           H  
ATOM   3358  O   ILE A 210     -13.179   3.379   6.395  1.00 97.83           O  
ATOM   3359  CG1 ILE A 210     -10.565   1.428   6.208  1.00 97.83           C  
ATOM   3360 HG12 ILE A 210      -9.946   2.259   5.867  1.00 97.83           H  
ATOM   3361 HG13 ILE A 210     -11.193   1.779   7.027  1.00 97.83           H  
ATOM   3362  CG2 ILE A 210     -10.681   0.355   3.894  1.00 97.83           C  
ATOM   3363 HG21 ILE A 210     -11.351   0.097   3.074  1.00 97.83           H  
ATOM   3364 HG22 ILE A 210      -9.935   1.073   3.554  1.00 97.83           H  
ATOM   3365 HG23 ILE A 210     -10.180  -0.555   4.223  1.00 97.83           H  
ATOM   3366  CD1 ILE A 210      -9.639   0.355   6.786  1.00 97.83           C  
ATOM   3367 HD11 ILE A 210      -8.919   0.025   6.037  1.00 97.83           H  
ATOM   3368 HD12 ILE A 210     -10.228  -0.493   7.134  1.00 97.83           H  
ATOM   3369 HD13 ILE A 210      -9.088   0.778   7.626  1.00 97.83           H  
ATOM   3370  N   ARG A 211     -14.569   1.800   5.603  1.00 95.60           N  
ATOM   3371  H   ARG A 211     -14.707   1.088   4.901  1.00 95.60           H  
ATOM   3372  CA  ARG A 211     -15.606   1.930   6.632  1.00 95.60           C  
ATOM   3373  HA  ARG A 211     -15.181   2.379   7.530  1.00 95.60           H  
ATOM   3374  C   ARG A 211     -16.103   0.542   6.999  1.00 95.60           C  
ATOM   3375  CB  ARG A 211     -16.730   2.845   6.127  1.00 95.60           C  
ATOM   3376  HB2 ARG A 211     -17.150   2.429   5.212  1.00 95.60           H  
ATOM   3377  HB3 ARG A 211     -16.300   3.822   5.905  1.00 95.60           H  
ATOM   3378  O   ARG A 211     -16.038  -0.373   6.183  1.00 95.60           O  
ATOM   3379  CG  ARG A 211     -17.855   3.051   7.153  1.00 95.60           C  
ATOM   3380  HG2 ARG A 211     -17.429   3.384   8.099  1.00 95.60           H  
ATOM   3381  HG3 ARG A 211     -18.390   2.116   7.316  1.00 95.60           H  
ATOM   3382  CD  ARG A 211     -18.859   4.096   6.671  1.00 95.60           C  
ATOM   3383  HD2 ARG A 211     -19.559   4.305   7.479  1.00 95.60           H  
ATOM   3384  HD3 ARG A 211     -18.315   5.010   6.431  1.00 95.60           H  
ATOM   3385  NE  ARG A 211     -19.608   3.636   5.487  1.00 95.60           N  
ATOM   3386  HE  ARG A 211     -19.445   2.704   5.135  1.00 95.60           H  
ATOM   3387  NH1 ARG A 211     -20.663   5.601   5.002  1.00 95.60           N  
ATOM   3388 HH11 ARG A 211     -21.229   6.137   4.360  1.00 95.60           H  
ATOM   3389 HH12 ARG A 211     -20.203   6.044   5.784  1.00 95.60           H  
ATOM   3390  NH2 ARG A 211     -20.915   3.836   3.653  1.00 95.60           N  
ATOM   3391 HH21 ARG A 211     -21.308   4.408   2.919  1.00 95.60           H  
ATOM   3392 HH22 ARG A 211     -20.584   2.909   3.428  1.00 95.60           H  
ATOM   3393  CZ  ARG A 211     -20.404   4.357   4.728  1.00 95.60           C  
ATOM   3394  N   ARG A 212     -16.518   0.370   8.246  1.00 93.33           N  
ATOM   3395  H   ARG A 212     -16.613   1.179   8.843  1.00 93.33           H  
ATOM   3396  CA  ARG A 212     -17.047  -0.903   8.721  1.00 93.33           C  
ATOM   3397  HA  ARG A 212     -16.400  -1.707   8.369  1.00 93.33           H  
ATOM   3398  C   ARG A 212     -18.443  -1.141   8.135  1.00 93.33           C  
ATOM   3399  CB  ARG A 212     -17.025  -0.873  10.246  1.00 93.33           C  
ATOM   3400  HB2 ARG A 212     -17.836  -0.250  10.620  1.00 93.33           H  
ATOM   3401  HB3 ARG A 212     -16.076  -0.451  10.576  1.00 93.33           H  
ATOM   3402  O   ARG A 212     -19.220  -0.192   8.059  1.00 93.33           O  
ATOM   3403  CG  ARG A 212     -17.144  -2.285  10.804  1.00 93.33           C  
ATOM   3404  HG2 ARG A 212     -18.136  -2.688  10.597  1.00 93.33           H  
ATOM   3405  HG3 ARG A 212     -16.386  -2.924  10.352  1.00 93.33           H  
ATOM   3406  CD  ARG A 212     -16.907  -2.216  12.305  1.00 93.33           C  
ATOM   3407  HD2 ARG A 212     -17.666  -1.569  12.743  1.00 93.33           H  
ATOM   3408  HD3 ARG A 212     -15.924  -1.786  12.494  1.00 93.33           H  
ATOM   3409  NE  ARG A 212     -16.982  -3.562  12.883  1.00 93.33           N  
ATOM   3410  HE  ARG A 212     -17.096  -4.313  12.217  1.00 93.33           H  
ATOM   3411  NH1 ARG A 212     -17.008  -2.870  15.053  1.00 93.33           N  
ATOM   3412 HH11 ARG A 212     -16.864  -1.937  14.694  1.00 93.33           H  
ATOM   3413 HH12 ARG A 212     -17.273  -3.023  16.016  1.00 93.33           H  
ATOM   3414  NH2 ARG A 212     -17.244  -5.055  14.567  1.00 93.33           N  
ATOM   3415 HH21 ARG A 212     -17.371  -5.768  13.863  1.00 93.33           H  
ATOM   3416 HH22 ARG A 212     -17.385  -5.265  15.544  1.00 93.33           H  
ATOM   3417  CZ  ARG A 212     -17.074  -3.826  14.165  1.00 93.33           C  
ATOM   3418  N   ILE A 213     -18.720  -2.378   7.722  1.00 90.65           N  
ATOM   3419  H   ILE A 213     -18.029  -3.096   7.886  1.00 90.65           H  
ATOM   3420  CA  ILE A 213     -20.039  -2.826   7.235  1.00 90.65           C  
ATOM   3421  HA  ILE A 213     -20.563  -1.975   6.801  1.00 90.65           H  
ATOM   3422  C   ILE A 213     -20.903  -3.264   8.422  1.00 90.65           C  
ATOM   3423  CB  ILE A 213     -19.893  -3.913   6.143  1.00 90.65           C  
ATOM   3424  HB  ILE A 213     -19.438  -4.791   6.599  1.00 90.65           H  
ATOM   3425  O   ILE A 213     -20.352  -3.917   9.343  1.00 90.65           O  
ATOM   3426  CG1 ILE A 213     -18.991  -3.431   4.980  1.00 90.65           C  
ATOM   3427 HG12 ILE A 213     -19.443  -2.561   4.505  1.00 90.65           H  
ATOM   3428 HG13 ILE A 213     -18.026  -3.127   5.386  1.00 90.65           H  
ATOM   3429  CG2 ILE A 213     -21.283  -4.302   5.603  1.00 90.65           C  
ATOM   3430 HG21 ILE A 213     -21.755  -3.437   5.137  1.00 90.65           H  
ATOM   3431 HG22 ILE A 213     -21.204  -5.119   4.886  1.00 90.65           H  
ATOM   3432 HG23 ILE A 213     -21.917  -4.645   6.420  1.00 90.65           H  
ATOM   3433  CD1 ILE A 213     -18.706  -4.499   3.913  1.00 90.65           C  
ATOM   3434 HD11 ILE A 213     -19.608  -4.721   3.343  1.00 90.65           H  
ATOM   3435 HD12 ILE A 213     -17.946  -4.133   3.224  1.00 90.65           H  
ATOM   3436 HD13 ILE A 213     -18.339  -5.409   4.388  1.00 90.65           H  
ATOM   3437  OXT ILE A 213     -22.101  -2.916   8.389  1.00 90.65           O  
TER    3438      ILE A 213                                                       
END   
