# Supplementary material for: Nuclear genome of Bulinus truncatus, an intermediate host of the carcinogenic human blood fluke Schistosoma haematobium
Source: Nat Commun. 2022 Feb 21;13:977. doi: 10.1038/s41467-022-28634-9 (PMC8861042; doi:10.1038/s41467-022-28634-9)
Supplement: Supplementary file 6 — Supplementary Data 3 [file 41467_2022_28634_MOESM6_ESM.zip › Supplementary_Data_3/btru_002565-t1.mature.pep.pdb]

ATOM      1  N   MET A   1     -10.553 -17.964  -7.203  1.00 38.47           N  
ATOM      2  H   MET A   1     -10.887 -17.820  -8.145  1.00 38.47           H  
ATOM      3  H2  MET A   1      -9.660 -17.506  -7.096  1.00 38.47           H  
ATOM      4  H3  MET A   1     -10.430 -18.953  -7.039  1.00 38.47           H  
ATOM      5  CA  MET A   1     -11.525 -17.429  -6.226  1.00 38.47           C  
ATOM      6  HA  MET A   1     -11.606 -16.349  -6.351  1.00 38.47           H  
ATOM      7  C   MET A   1     -10.992 -17.725  -4.832  1.00 38.47           C  
ATOM      8  CB  MET A   1     -12.908 -18.061  -6.464  1.00 38.47           C  
ATOM      9  HB2 MET A   1     -12.900 -19.107  -6.159  1.00 38.47           H  
ATOM     10  HB3 MET A   1     -13.120 -18.026  -7.533  1.00 38.47           H  
ATOM     11  O   MET A   1     -10.781 -18.894  -4.537  1.00 38.47           O  
ATOM     12  CG  MET A   1     -14.050 -17.332  -5.752  1.00 38.47           C  
ATOM     13  HG2 MET A   1     -14.025 -16.280  -6.034  1.00 38.47           H  
ATOM     14  HG3 MET A   1     -13.921 -17.410  -4.672  1.00 38.47           H  
ATOM     15  SD  MET A   1     -15.666 -18.013  -6.209  1.00 38.47           S  
ATOM     16  CE  MET A   1     -16.778 -16.754  -5.525  1.00 38.47           C  
ATOM     17  HE1 MET A   1     -17.811 -17.040  -5.722  1.00 38.47           H  
ATOM     18  HE2 MET A   1     -16.578 -15.791  -5.995  1.00 38.47           H  
ATOM     19  HE3 MET A   1     -16.628 -16.676  -4.448  1.00 38.47           H  
ATOM     20  N   ILE A   2     -10.681 -16.704  -4.028  1.00 45.51           N  
ATOM     21  H   ILE A   2     -10.878 -15.754  -4.309  1.00 45.51           H  
ATOM     22  CA  ILE A   2     -10.229 -16.881  -2.637  1.00 45.51           C  
ATOM     23  HA  ILE A   2      -9.658 -17.806  -2.558  1.00 45.51           H  
ATOM     24  C   ILE A   2     -11.493 -16.968  -1.761  1.00 45.51           C  
ATOM     25  CB  ILE A   2      -9.292 -15.725  -2.196  1.00 45.51           C  
ATOM     26  HB  ILE A   2      -9.841 -14.786  -2.266  1.00 45.51           H  
ATOM     27  O   ILE A   2     -12.229 -15.985  -1.692  1.00 45.51           O  
ATOM     28  CG1 ILE A   2      -8.050 -15.631  -3.118  1.00 45.51           C  
ATOM     29 HG12 ILE A   2      -8.376 -15.532  -4.154  1.00 45.51           H  
ATOM     30 HG13 ILE A   2      -7.466 -16.547  -3.036  1.00 45.51           H  
ATOM     31  CG2 ILE A   2      -8.857 -15.924  -0.730  1.00 45.51           C  
ATOM     32 HG21 ILE A   2      -8.268 -16.835  -0.625  1.00 45.51           H  
ATOM     33 HG22 ILE A   2      -8.264 -15.073  -0.394  1.00 45.51           H  
ATOM     34 HG23 ILE A   2      -9.725 -15.978  -0.074  1.00 45.51           H  
ATOM     35  CD1 ILE A   2      -7.133 -14.432  -2.832  1.00 45.51           C  
ATOM     36 HD11 ILE A   2      -7.712 -13.509  -2.834  1.00 45.51           H  
ATOM     37 HD12 ILE A   2      -6.369 -14.368  -3.607  1.00 45.51           H  
ATOM     38 HD13 ILE A   2      -6.634 -14.549  -1.870  1.00 45.51           H  
ATOM     39  N   PRO A   3     -11.815 -18.118  -1.142  1.00 36.86           N  
ATOM     40  CA  PRO A   3     -12.974 -18.217  -0.262  1.00 36.86           C  
ATOM     41  HA  PRO A   3     -13.847 -17.769  -0.737  1.00 36.86           H  
ATOM     42  C   PRO A   3     -12.694 -17.487   1.058  1.00 36.86           C  
ATOM     43  CB  PRO A   3     -13.223 -19.720  -0.088  1.00 36.86           C  
ATOM     44  HB2 PRO A   3     -13.896 -20.064  -0.873  1.00 36.86           H  
ATOM     45  HB3 PRO A   3     -13.635 -19.958   0.893  1.00 36.86           H  
ATOM     46  O   PRO A   3     -11.843 -17.909   1.837  1.00 36.86           O  
ATOM     47  CG  PRO A   3     -11.845 -20.349  -0.295  1.00 36.86           C  
ATOM     48  HG2 PRO A   3     -11.301 -20.353   0.650  1.00 36.86           H  
ATOM     49  HG3 PRO A   3     -11.919 -21.361  -0.694  1.00 36.86           H  
ATOM     50  CD  PRO A   3     -11.151 -19.406  -1.275  1.00 36.86           C  
ATOM     51  HD2 PRO A   3     -11.285 -19.785  -2.288  1.00 36.86           H  
ATOM     52  HD3 PRO A   3     -10.091 -19.333  -1.032  1.00 36.86           H  
ATOM     53  N   TYR A   4     -13.426 -16.404   1.326  1.00 43.02           N  
ATOM     54  H   TYR A   4     -14.070 -16.062   0.627  1.00 43.02           H  
ATOM     55  CA  TYR A   4     -13.436 -15.757   2.638  1.00 43.02           C  
ATOM     56  HA  TYR A   4     -12.439 -15.820   3.073  1.00 43.02           H  
ATOM     57  C   TYR A   4     -14.417 -16.502   3.553  1.00 43.02           C  
ATOM     58  CB  TYR A   4     -13.777 -14.264   2.492  1.00 43.02           C  
ATOM     59  HB2 TYR A   4     -14.799 -14.157   2.130  1.00 43.02           H  
ATOM     60  HB3 TYR A   4     -13.118 -13.825   1.743  1.00 43.02           H  
ATOM     61  O   TYR A   4     -15.626 -16.480   3.331  1.00 43.02           O  
ATOM     62  CG  TYR A   4     -13.613 -13.476   3.780  1.00 43.02           C  
ATOM     63  CD1 TYR A   4     -14.733 -13.172   4.580  1.00 43.02           C  
ATOM     64  HD1 TYR A   4     -15.721 -13.474   4.265  1.00 43.02           H  
ATOM     65  CD2 TYR A   4     -12.328 -13.064   4.188  1.00 43.02           C  
ATOM     66  HD2 TYR A   4     -11.468 -13.286   3.574  1.00 43.02           H  
ATOM     67  CE1 TYR A   4     -14.566 -12.470   5.790  1.00 43.02           C  
ATOM     68  HE1 TYR A   4     -15.418 -12.221   6.405  1.00 43.02           H  
ATOM     69  CE2 TYR A   4     -12.157 -12.376   5.405  1.00 43.02           C  
ATOM     70  HE2 TYR A   4     -11.168 -12.087   5.729  1.00 43.02           H  
ATOM     71  OH  TYR A   4     -13.119 -11.457   7.406  1.00 43.02           O  
ATOM     72  HH  TYR A   4     -12.211 -11.180   7.547  1.00 43.02           H  
ATOM     73  CZ  TYR A   4     -13.278 -12.083   6.211  1.00 43.02           C  
ATOM     74  N   ARG A   5     -13.900 -17.193   4.574  1.00 39.94           N  
ATOM     75  H   ARG A   5     -12.898 -17.158   4.692  1.00 39.94           H  
ATOM     76  CA  ARG A   5     -14.695 -17.644   5.725  1.00 39.94           C  
ATOM     77  HA  ARG A   5     -15.754 -17.661   5.465  1.00 39.94           H  
ATOM     78  C   ARG A   5     -14.502 -16.604   6.822  1.00 39.94           C  
ATOM     79  CB  ARG A   5     -14.270 -19.046   6.198  1.00 39.94           C  
ATOM     80  HB2 ARG A   5     -14.746 -19.237   7.160  1.00 39.94           H  
ATOM     81  HB3 ARG A   5     -13.190 -19.070   6.345  1.00 39.94           H  
ATOM     82  O   ARG A   5     -13.355 -16.294   7.129  1.00 39.94           O  
ATOM     83  CG  ARG A   5     -14.683 -20.159   5.224  1.00 39.94           C  
ATOM     84  HG2 ARG A   5     -14.126 -20.042   4.294  1.00 39.94           H  
ATOM     85  HG3 ARG A   5     -15.749 -20.079   5.010  1.00 39.94           H  
ATOM     86  CD  ARG A   5     -14.393 -21.541   5.828  1.00 39.94           C  
ATOM     87  HD2 ARG A   5     -15.021 -21.664   6.710  1.00 39.94           H  
ATOM     88  HD3 ARG A   5     -13.349 -21.579   6.137  1.00 39.94           H  
ATOM     89  NE  ARG A   5     -14.645 -22.624   4.854  1.00 39.94           N  
ATOM     90  HE  ARG A   5     -14.498 -22.390   3.882  1.00 39.94           H  
ATOM     91  NH1 ARG A   5     -15.262 -24.283   6.328  1.00 39.94           N  
ATOM     92 HH11 ARG A   5     -15.148 -23.639   7.098  1.00 39.94           H  
ATOM     93 HH12 ARG A   5     -15.564 -25.231   6.503  1.00 39.94           H  
ATOM     94  NH2 ARG A   5     -15.180 -24.723   4.146  1.00 39.94           N  
ATOM     95 HH21 ARG A   5     -15.482 -25.665   4.350  1.00 39.94           H  
ATOM     96 HH22 ARG A   5     -15.024 -24.448   3.187  1.00 39.94           H  
ATOM     97  CZ  ARG A   5     -15.026 -23.865   5.115  1.00 39.94           C  
ATOM     98  N   GLY A   6     -15.596 -16.074   7.376  1.00 37.72           N  
ATOM     99  H   GLY A   6     -16.501 -16.370   7.039  1.00 37.72           H  
ATOM    100  CA  GLY A   6     -15.557 -15.101   8.472  1.00 37.72           C  
ATOM    101  HA2 GLY A   6     -15.280 -14.123   8.079  1.00 37.72           H  
ATOM    102  HA3 GLY A   6     -16.539 -15.023   8.940  1.00 37.72           H  
ATOM    103  C   GLY A   6     -14.546 -15.526   9.537  1.00 37.72           C  
ATOM    104  O   GLY A   6     -14.634 -16.632  10.074  1.00 37.72           O  
ATOM    105  N   ALA A   7     -13.527 -14.698   9.752  1.00 42.07           N  
ATOM    106  H   ALA A   7     -13.499 -13.809   9.273  1.00 42.07           H  
ATOM    107  CA  ALA A   7     -12.390 -15.073  10.575  1.00 42.07           C  
ATOM    108  HA  ALA A   7     -12.169 -16.119  10.363  1.00 42.07           H  
ATOM    109  C   ALA A   7     -12.730 -14.894  12.072  1.00 42.07           C  
ATOM    110  CB  ALA A   7     -11.166 -14.268  10.127  1.00 42.07           C  
ATOM    111  HB1 ALA A   7     -11.013 -14.390   9.055  1.00 42.07           H  
ATOM    112  HB2 ALA A   7     -10.281 -14.630  10.650  1.00 42.07           H  
ATOM    113  HB3 ALA A   7     -11.311 -13.211  10.354  1.00 42.07           H  
ATOM    114  O   ALA A   7     -13.266 -13.849  12.444  1.00 42.07           O  
ATOM    115  N   PRO A   8     -12.415 -15.872  12.947  1.00 42.50           N  
ATOM    116  CA  PRO A   8     -12.514 -15.717  14.401  1.00 42.50           C  
ATOM    117  HA  PRO A   8     -13.565 -15.618  14.674  1.00 42.50           H  
ATOM    118  C   PRO A   8     -11.729 -14.493  14.897  1.00 42.50           C  
ATOM    119  CB  PRO A   8     -11.940 -17.010  14.996  1.00 42.50           C  
ATOM    120  HB2 PRO A   8     -12.495 -17.326  15.879  1.00 42.50           H  
ATOM    121  HB3 PRO A   8     -10.887 -16.872  15.244  1.00 42.50           H  
ATOM    122  O   PRO A   8     -10.688 -14.173  14.324  1.00 42.50           O  
ATOM    123  CG  PRO A   8     -12.052 -18.033  13.867  1.00 42.50           C  
ATOM    124  HG2 PRO A   8     -13.032 -18.508  13.911  1.00 42.50           H  
ATOM    125  HG3 PRO A   8     -11.264 -18.784  13.920  1.00 42.50           H  
ATOM    126  CD  PRO A   8     -11.957 -17.202  12.592  1.00 42.50           C  
ATOM    127  HD2 PRO A   8     -12.591 -17.644  11.824  1.00 42.50           H  
ATOM    128  HD3 PRO A   8     -10.925 -17.153  12.244  1.00 42.50           H  
ATOM    129  N   GLU A   9     -12.168 -13.869  15.998  1.00 47.48           N  
ATOM    130  H   GLU A   9     -13.016 -14.220  16.421  1.00 47.48           H  
ATOM    131  CA  GLU A   9     -11.726 -12.539  16.479  1.00 47.48           C  
ATOM    132  HA  GLU A   9     -12.027 -11.796  15.740  1.00 47.48           H  
ATOM    133  C   GLU A   9     -10.210 -12.333  16.675  1.00 47.48           C  
ATOM    134  CB  GLU A   9     -12.441 -12.206  17.803  1.00 47.48           C  
ATOM    135  HB2 GLU A   9     -12.247 -12.992  18.533  1.00 47.48           H  
ATOM    136  HB3 GLU A   9     -12.032 -11.271  18.187  1.00 47.48           H  
ATOM    137  O   GLU A   9      -9.758 -11.198  16.796  1.00 47.48           O  
ATOM    138  CG  GLU A   9     -13.951 -12.014  17.626  1.00 47.48           C  
ATOM    139  HG2 GLU A   9     -14.422 -12.985  17.471  1.00 47.48           H  
ATOM    140  HG3 GLU A   9     -14.123 -11.413  16.733  1.00 47.48           H  
ATOM    141  CD  GLU A   9     -14.580 -11.314  18.834  1.00 47.48           C  
ATOM    142  OE1 GLU A   9     -15.268 -10.292  18.573  1.00 47.48           O  
ATOM    143  OE2 GLU A   9     -14.325 -11.782  19.965  1.00 47.48           O  
ATOM    144  N   ASN A  10      -9.404 -13.398  16.666  1.00 50.89           N  
ATOM    145  H   ASN A  10      -9.833 -14.287  16.452  1.00 50.89           H  
ATOM    146  CA  ASN A  10      -7.955 -13.339  16.867  1.00 50.89           C  
ATOM    147  HA  ASN A  10      -7.686 -12.323  17.155  1.00 50.89           H  
ATOM    148  C   ASN A  10      -7.107 -13.609  15.609  1.00 50.89           C  
ATOM    149  CB  ASN A  10      -7.598 -14.263  18.044  1.00 50.89           C  
ATOM    150  HB2 ASN A  10      -8.056 -15.240  17.896  1.00 50.89           H  
ATOM    151  HB3 ASN A  10      -6.517 -14.402  18.087  1.00 50.89           H  
ATOM    152  O   ASN A  10      -5.880 -13.629  15.717  1.00 50.89           O  
ATOM    153  CG  ASN A  10      -8.021 -13.684  19.382  1.00 50.89           C  
ATOM    154  ND2 ASN A  10      -8.423 -14.511  20.316  1.00 50.89           N  
ATOM    155 HD21 ASN A  10      -8.536 -15.495  20.120  1.00 50.89           H  
ATOM    156 HD22 ASN A  10      -8.797 -14.097  21.159  1.00 50.89           H  
ATOM    157  OD1 ASN A  10      -7.912 -12.496  19.648  1.00 50.89           O  
ATOM    158  N   HIS A  11      -7.701 -13.808  14.427  1.00 62.48           N  
ATOM    159  H   HIS A  11      -8.705 -13.738  14.355  1.00 62.48           H  
ATOM    160  CA  HIS A  11      -6.916 -14.025  13.207  1.00 62.48           C  
ATOM    161  HA  HIS A  11      -6.025 -14.594  13.473  1.00 62.48           H  
ATOM    162  C   HIS A  11      -6.425 -12.708  12.593  1.00 62.48           C  
ATOM    163  CB  HIS A  11      -7.684 -14.885  12.199  1.00 62.48           C  
ATOM    164  HB2 HIS A  11      -8.739 -14.609  12.224  1.00 62.48           H  
ATOM    165  HB3 HIS A  11      -7.305 -14.688  11.196  1.00 62.48           H  
ATOM    166  O   HIS A  11      -7.208 -11.829  12.235  1.00 62.48           O  
ATOM    167  CG  HIS A  11      -7.532 -16.359  12.469  1.00 62.48           C  
ATOM    168  CD2 HIS A  11      -6.462 -17.146  12.131  1.00 62.48           C  
ATOM    169  HD2 HIS A  11      -5.576 -16.822  11.605  1.00 62.48           H  
ATOM    170  ND1 HIS A  11      -8.430 -17.159  13.132  1.00 62.48           N  
ATOM    171  HD1 HIS A  11      -9.309 -16.851  13.523  1.00 62.48           H  
ATOM    172  CE1 HIS A  11      -7.920 -18.402  13.187  1.00 62.48           C  
ATOM    173  HE1 HIS A  11      -8.396 -19.252  13.652  1.00 62.48           H  
ATOM    174  NE2 HIS A  11      -6.719 -18.440  12.593  1.00 62.48           N  
ATOM    175  N   GLN A  12      -5.105 -12.605  12.424  1.00 73.31           N  
ATOM    176  H   GLN A  12      -4.527 -13.372  12.738  1.00 73.31           H  
ATOM    177  CA  GLN A  12      -4.496 -11.647  11.505  1.00 73.31           C  
ATOM    178  HA  GLN A  12      -4.939 -10.664  11.660  1.00 73.31           H  
ATOM    179  C   GLN A  12      -4.786 -12.097  10.071  1.00 73.31           C  
ATOM    180  CB  GLN A  12      -2.980 -11.557  11.743  1.00 73.31           C  
ATOM    181  HB2 GLN A  12      -2.532 -10.976  10.937  1.00 73.31           H  
ATOM    182  HB3 GLN A  12      -2.549 -12.558  11.724  1.00 73.31           H  
ATOM    183  O   GLN A  12      -4.579 -13.261   9.732  1.00 73.31           O  
ATOM    184  CG  GLN A  12      -2.645 -10.874  13.076  1.00 73.31           C  
ATOM    185  HG2 GLN A  12      -3.043  -9.859  13.055  1.00 73.31           H  
ATOM    186  HG3 GLN A  12      -3.116 -11.416  13.896  1.00 73.31           H  
ATOM    187  CD  GLN A  12      -1.148 -10.785  13.361  1.00 73.31           C  
ATOM    188  NE2 GLN A  12      -0.753 -10.059  14.384  1.00 73.31           N  
ATOM    189 HE21 GLN A  12       0.246 -10.019  14.525  1.00 73.31           H  
ATOM    190 HE22 GLN A  12      -1.406  -9.484  14.897  1.00 73.31           H  
ATOM    191  OE1 GLN A  12      -0.302 -11.346  12.689  1.00 73.31           O  
ATOM    192  N   THR A  13      -5.258 -11.179   9.234  1.00 80.35           N  
ATOM    193  H   THR A  13      -5.399 -10.240   9.580  1.00 80.35           H  
ATOM    194  CA  THR A  13      -5.435 -11.420   7.800  1.00 80.35           C  
ATOM    195  HA  THR A  13      -5.306 -12.478   7.573  1.00 80.35           H  
ATOM    196  C   THR A  13      -4.370 -10.639   7.054  1.00 80.35           C  
ATOM    197  CB  THR A  13      -6.844 -11.028   7.336  1.00 80.35           C  
ATOM    198  HB  THR A  13      -7.012  -9.967   7.524  1.00 80.35           H  
ATOM    199  O   THR A  13      -4.402  -9.410   7.042  1.00 80.35           O  
ATOM    200  CG2 THR A  13      -7.080 -11.322   5.856  1.00 80.35           C  
ATOM    201 HG21 THR A  13      -6.458 -10.669   5.243  1.00 80.35           H  
ATOM    202 HG22 THR A  13      -6.841 -12.363   5.636  1.00 80.35           H  
ATOM    203 HG23 THR A  13      -8.124 -11.133   5.609  1.00 80.35           H  
ATOM    204  OG1 THR A  13      -7.794 -11.775   8.063  1.00 80.35           O  
ATOM    205  HG1 THR A  13      -7.599 -11.651   8.995  1.00 80.35           H  
ATOM    206  N   SER A  14      -3.417 -11.335   6.440  1.00 81.51           N  
ATOM    207  H   SER A  14      -3.380 -12.340   6.538  1.00 81.51           H  
ATOM    208  CA  SER A  14      -2.524 -10.705   5.471  1.00 81.51           C  
ATOM    209  HA  SER A  14      -2.147  -9.781   5.909  1.00 81.51           H  
ATOM    210  C   SER A  14      -3.330 -10.353   4.216  1.00 81.51           C  
ATOM    211  CB  SER A  14      -1.302 -11.581   5.163  1.00 81.51           C  
ATOM    212  HB2 SER A  14      -0.631 -11.048   4.489  1.00 81.51           H  
ATOM    213  HB3 SER A  14      -1.629 -12.512   4.700  1.00 81.51           H  
ATOM    214  O   SER A  14      -4.216 -11.105   3.812  1.00 81.51           O  
ATOM    215  OG  SER A  14      -0.610 -11.934   6.341  1.00 81.51           O  
ATOM    216  HG  SER A  14       0.297 -12.168   6.132  1.00 81.51           H  
ATOM    217  N   PHE A  15      -3.059  -9.206   3.600  1.00 84.39           N  
ATOM    218  H   PHE A  15      -2.412  -8.568   4.042  1.00 84.39           H  
ATOM    219  CA  PHE A  15      -3.674  -8.845   2.315  1.00 84.39           C  
ATOM    220  HA  PHE A  15      -4.182  -9.730   1.932  1.00 84.39           H  
ATOM    221  C   PHE A  15      -2.672  -8.482   1.231  1.00 84.39           C  
ATOM    222  CB  PHE A  15      -4.714  -7.742   2.499  1.00 84.39           C  
ATOM    223  HB2 PHE A  15      -5.449  -8.061   3.238  1.00 84.39           H  
ATOM    224  HB3 PHE A  15      -5.238  -7.591   1.556  1.00 84.39           H  
ATOM    225  O   PHE A  15      -3.033  -8.411   0.058  1.00 84.39           O  
ATOM    226  CG  PHE A  15      -4.134  -6.413   2.907  1.00 84.39           C  
ATOM    227  CD1 PHE A  15      -4.012  -6.110   4.270  1.00 84.39           C  
ATOM    228  HD1 PHE A  15      -4.299  -6.832   5.020  1.00 84.39           H  
ATOM    229  CD2 PHE A  15      -3.733  -5.479   1.931  1.00 84.39           C  
ATOM    230  HD2 PHE A  15      -3.806  -5.713   0.879  1.00 84.39           H  
ATOM    231  CE1 PHE A  15      -3.536  -4.852   4.656  1.00 84.39           C  
ATOM    232  HE1 PHE A  15      -3.440  -4.617   5.706  1.00 84.39           H  
ATOM    233  CE2 PHE A  15      -3.274  -4.213   2.325  1.00 84.39           C  
ATOM    234  HE2 PHE A  15      -2.999  -3.480   1.581  1.00 84.39           H  
ATOM    235  CZ  PHE A  15      -3.208  -3.889   3.689  1.00 84.39           C  
ATOM    236  HZ  PHE A  15      -2.910  -2.898   3.997  1.00 84.39           H  
ATOM    237  N   ARG A  16      -1.412  -8.313   1.621  1.00 83.63           N  
ATOM    238  H   ARG A  16      -1.224  -8.333   2.613  1.00 83.63           H  
ATOM    239  CA  ARG A  16      -0.269  -8.196   0.733  1.00 83.63           C  
ATOM    240  HA  ARG A  16      -0.519  -8.636  -0.232  1.00 83.63           H  
ATOM    241  C   ARG A  16       0.868  -8.972   1.367  1.00 83.63           C  
ATOM    242  CB  ARG A  16       0.032  -6.701   0.549  1.00 83.63           C  
ATOM    243  HB2 ARG A  16      -0.839  -6.232   0.091  1.00 83.63           H  
ATOM    244  HB3 ARG A  16       0.166  -6.248   1.531  1.00 83.63           H  
ATOM    245  O   ARG A  16       1.203  -8.716   2.515  1.00 83.63           O  
ATOM    246  CG  ARG A  16       1.270  -6.358  -0.281  1.00 83.63           C  
ATOM    247  HG2 ARG A  16       2.154  -6.673   0.273  1.00 83.63           H  
ATOM    248  HG3 ARG A  16       1.317  -5.275  -0.390  1.00 83.63           H  
ATOM    249  CD  ARG A  16       1.266  -6.990  -1.679  1.00 83.63           C  
ATOM    250  HD2 ARG A  16       1.242  -8.078  -1.610  1.00 83.63           H  
ATOM    251  HD3 ARG A  16       0.381  -6.665  -2.225  1.00 83.63           H  
ATOM    252  NE  ARG A  16       2.435  -6.566  -2.455  1.00 83.63           N  
ATOM    253  HE  ARG A  16       2.275  -5.848  -3.148  1.00 83.63           H  
ATOM    254  NH1 ARG A  16       3.936  -7.805  -1.304  1.00 83.63           N  
ATOM    255 HH11 ARG A  16       4.878  -8.140  -1.157  1.00 83.63           H  
ATOM    256 HH12 ARG A  16       3.162  -8.193  -0.783  1.00 83.63           H  
ATOM    257  NH2 ARG A  16       4.648  -6.582  -3.016  1.00 83.63           N  
ATOM    258 HH21 ARG A  16       5.604  -6.827  -2.799  1.00 83.63           H  
ATOM    259 HH22 ARG A  16       4.490  -5.751  -3.569  1.00 83.63           H  
ATOM    260  CZ  ARG A  16       3.668  -6.982  -2.270  1.00 83.63           C  
ATOM    261  N   ASN A  17       1.460  -9.912   0.646  1.00 79.63           N  
ATOM    262  H   ASN A  17       1.103 -10.111  -0.277  1.00 79.63           H  
ATOM    263  CA  ASN A  17       2.642 -10.646   1.102  1.00 79.63           C  
ATOM    264  HA  ASN A  17       3.084 -10.145   1.963  1.00 79.63           H  
ATOM    265  C   ASN A  17       3.683 -10.642  -0.014  1.00 79.63           C  
ATOM    266  CB  ASN A  17       2.238 -12.066   1.535  1.00 79.63           C  
ATOM    267  HB2 ASN A  17       1.902 -12.631   0.666  1.00 79.63           H  
ATOM    268  HB3 ASN A  17       1.420 -12.000   2.253  1.00 79.63           H  
ATOM    269  O   ASN A  17       3.315 -10.716  -1.184  1.00 79.63           O  
ATOM    270  CG  ASN A  17       3.387 -12.834   2.172  1.00 79.63           C  
ATOM    271  ND2 ASN A  17       3.337 -13.107   3.456  1.00 79.63           N  
ATOM    272 HD21 ASN A  17       4.138 -13.582   3.849  1.00 79.63           H  
ATOM    273 HD22 ASN A  17       2.593 -12.807   4.069  1.00 79.63           H  
ATOM    274  OD1 ASN A  17       4.370 -13.173   1.535  1.00 79.63           O  
ATOM    275  N   TYR A  18       4.951 -10.475   0.343  1.00 76.25           N  
ATOM    276  H   TYR A  18       5.158 -10.264   1.309  1.00 76.25           H  
ATOM    277  CA  TYR A  18       6.088 -10.741  -0.519  1.00 76.25           C  
ATOM    278  HA  TYR A  18       5.798 -11.529  -1.214  1.00 76.25           H  
ATOM    279  C   TYR A  18       7.284 -11.251   0.276  1.00 76.25           C  
ATOM    280  CB  TYR A  18       6.485  -9.504  -1.322  1.00 76.25           C  
ATOM    281  HB2 TYR A  18       6.468  -8.632  -0.669  1.00 76.25           H  
ATOM    282  HB3 TYR A  18       5.771  -9.376  -2.136  1.00 76.25           H  
ATOM    283  O   TYR A  18       7.640 -10.699   1.322  1.00 76.25           O  
ATOM    284  CG  TYR A  18       7.859  -9.615  -1.931  1.00 76.25           C  
ATOM    285  CD1 TYR A  18       8.959  -9.095  -1.238  1.00 76.25           C  
ATOM    286  HD1 TYR A  18       8.777  -8.518  -0.343  1.00 76.25           H  
ATOM    287  CD2 TYR A  18       8.040 -10.234  -3.177  1.00 76.25           C  
ATOM    288  HD2 TYR A  18       7.196 -10.635  -3.718  1.00 76.25           H  
ATOM    289  CE1 TYR A  18      10.248  -9.175  -1.793  1.00 76.25           C  
ATOM    290  HE1 TYR A  18      11.076  -8.676  -1.313  1.00 76.25           H  
ATOM    291  CE2 TYR A  18       9.321 -10.293  -3.753  1.00 76.25           C  
ATOM    292  HE2 TYR A  18       9.451 -10.718  -4.738  1.00 76.25           H  
ATOM    293  OH  TYR A  18      11.647  -9.686  -3.666  1.00 76.25           O  
ATOM    294  HH  TYR A  18      12.183  -9.041  -3.198  1.00 76.25           H  
ATOM    295  CZ  TYR A  18      10.423  -9.737  -3.074  1.00 76.25           C  
ATOM    296  N   THR A  19       7.973 -12.243  -0.292  1.00 67.53           N  
ATOM    297  H   THR A  19       7.658 -12.560  -1.198  1.00 67.53           H  
ATOM    298  CA  THR A  19       9.219 -12.785   0.259  1.00 67.53           C  
ATOM    299  HA  THR A  19       9.582 -12.105   1.030  1.00 67.53           H  
ATOM    300  C   THR A  19      10.318 -12.867  -0.807  1.00 67.53           C  
ATOM    301  CB  THR A  19       8.981 -14.145   0.947  1.00 67.53           C  
ATOM    302  HB  THR A  19       9.934 -14.500   1.338  1.00 67.53           H  
ATOM    303  O   THR A  19      10.301 -13.721  -1.692  1.00 67.53           O  
ATOM    304  CG2 THR A  19       7.993 -14.056   2.109  1.00 67.53           C  
ATOM    305 HG21 THR A  19       7.941 -15.017   2.621  1.00 67.53           H  
ATOM    306 HG22 THR A  19       6.998 -13.796   1.748  1.00 67.53           H  
ATOM    307 HG23 THR A  19       8.320 -13.293   2.816  1.00 67.53           H  
ATOM    308  OG1 THR A  19       8.470 -15.119   0.066  1.00 67.53           O  
ATOM    309  HG1 THR A  19       7.671 -14.744  -0.310  1.00 67.53           H  
ATOM    310  N   GLY A  20      11.365 -12.041  -0.693  1.00 59.43           N  
ATOM    311  H   GLY A  20      11.332 -11.277  -0.034  1.00 59.43           H  
ATOM    312  CA  GLY A  20      12.469 -12.014  -1.665  1.00 59.43           C  
ATOM    313  HA2 GLY A  20      13.099 -11.148  -1.464  1.00 59.43           H  
ATOM    314  HA3 GLY A  20      12.042 -11.911  -2.662  1.00 59.43           H  
ATOM    315  C   GLY A  20      13.352 -13.264  -1.690  1.00 59.43           C  
ATOM    316  O   GLY A  20      14.175 -13.422  -2.600  1.00 59.43           O  
ATOM    317  N   ARG A  21      13.156 -14.187  -0.735  1.00 57.38           N  
ATOM    318  H   ARG A  21      12.420 -13.982  -0.074  1.00 57.38           H  
ATOM    319  CA  ARG A  21      13.954 -15.412  -0.555  1.00 57.38           C  
ATOM    320  HA  ARG A  21      15.006 -15.145  -0.660  1.00 57.38           H  
ATOM    321  C   ARG A  21      13.728 -16.485  -1.627  1.00 57.38           C  
ATOM    322  CB  ARG A  21      13.745 -15.982   0.863  1.00 57.38           C  
ATOM    323  HB2 ARG A  21      12.680 -16.065   1.076  1.00 57.38           H  
ATOM    324  HB3 ARG A  21      14.178 -16.982   0.898  1.00 57.38           H  
ATOM    325  O   ARG A  21      14.588 -17.347  -1.786  1.00 57.38           O  
ATOM    326  CG  ARG A  21      14.433 -15.132   1.947  1.00 57.38           C  
ATOM    327  HG2 ARG A  21      13.942 -14.161   2.017  1.00 57.38           H  
ATOM    328  HG3 ARG A  21      15.476 -14.979   1.670  1.00 57.38           H  
ATOM    329  CD  ARG A  21      14.384 -15.831   3.316  1.00 57.38           C  
ATOM    330  HD2 ARG A  21      14.829 -16.821   3.218  1.00 57.38           H  
ATOM    331  HD3 ARG A  21      13.343 -15.939   3.618  1.00 57.38           H  
ATOM    332  NE  ARG A  21      15.119 -15.068   4.345  1.00 57.38           N  
ATOM    333  HE  ARG A  21      15.475 -14.161   4.076  1.00 57.38           H  
ATOM    334  NH1 ARG A  21      14.920 -16.574   6.075  1.00 57.38           N  
ATOM    335 HH11 ARG A  21      14.373 -17.184   5.485  1.00 57.38           H  
ATOM    336 HH12 ARG A  21      15.105 -16.820   7.037  1.00 57.38           H  
ATOM    337  NH2 ARG A  21      16.027 -14.667   6.398  1.00 57.38           N  
ATOM    338 HH21 ARG A  21      16.372 -13.771   6.083  1.00 57.38           H  
ATOM    339 HH22 ARG A  21      16.203 -14.940   7.354  1.00 57.38           H  
ATOM    340  CZ  ARG A  21      15.351 -15.439   5.595  1.00 57.38           C  
ATOM    341  N   ARG A  22      12.634 -16.464  -2.400  1.00 51.54           N  
ATOM    342  H   ARG A  22      11.963 -15.723  -2.257  1.00 51.54           H  
ATOM    343  CA  ARG A  22      12.379 -17.479  -3.447  1.00 51.54           C  
ATOM    344  HA  ARG A  22      13.078 -18.306  -3.324  1.00 51.54           H  
ATOM    345  C   ARG A  22      12.661 -16.926  -4.847  1.00 51.54           C  
ATOM    346  CB  ARG A  22      10.972 -18.082  -3.283  1.00 51.54           C  
ATOM    347  HB2 ARG A  22      10.236 -17.282  -3.197  1.00 51.54           H  
ATOM    348  HB3 ARG A  22      10.737 -18.671  -4.169  1.00 51.54           H  
ATOM    349  O   ARG A  22      11.751 -16.547  -5.574  1.00 51.54           O  
ATOM    350  CG  ARG A  22      10.894 -19.004  -2.052  1.00 51.54           C  
ATOM    351  HG2 ARG A  22      11.075 -18.424  -1.148  1.00 51.54           H  
ATOM    352  HG3 ARG A  22      11.658 -19.777  -2.136  1.00 51.54           H  
ATOM    353  CD  ARG A  22       9.517 -19.673  -1.953  1.00 51.54           C  
ATOM    354  HD2 ARG A  22       9.305 -20.184  -2.892  1.00 51.54           H  
ATOM    355  HD3 ARG A  22       8.769 -18.896  -1.797  1.00 51.54           H  
ATOM    356  NE  ARG A  22       9.459 -20.650  -0.846  1.00 51.54           N  
ATOM    357  HE  ARG A  22      10.304 -20.785  -0.308  1.00 51.54           H  
ATOM    358  NH1 ARG A  22       7.250 -21.234  -1.085  1.00 51.54           N  
ATOM    359 HH11 ARG A  22       6.432 -21.702  -0.724  1.00 51.54           H  
ATOM    360 HH12 ARG A  22       7.129 -20.478  -1.743  1.00 51.54           H  
ATOM    361  NH2 ARG A  22       8.469 -22.196   0.511  1.00 51.54           N  
ATOM    362 HH21 ARG A  22       7.650 -22.716   0.793  1.00 51.54           H  
ATOM    363 HH22 ARG A  22       9.333 -22.321   1.020  1.00 51.54           H  
ATOM    364  CZ  ARG A  22       8.400 -21.355  -0.482  1.00 51.54           C  
ATOM    365  N   ARG A  23      13.938 -16.932  -5.258  1.00 50.38           N  
ATOM    366  H   ARG A  23      14.634 -17.212  -4.582  1.00 50.38           H  
ATOM    367  CA  ARG A  23      14.378 -16.528  -6.616  1.00 50.38           C  
ATOM    368  HA  ARG A  23      14.141 -15.475  -6.774  1.00 50.38           H  
ATOM    369  C   ARG A  23      13.650 -17.254  -7.760  1.00 50.38           C  
ATOM    370  CB  ARG A  23      15.902 -16.719  -6.773  1.00 50.38           C  
ATOM    371  HB2 ARG A  23      16.199 -17.682  -6.359  1.00 50.38           H  
ATOM    372  HB3 ARG A  23      16.138 -16.728  -7.837  1.00 50.38           H  
ATOM    373  O   ARG A  23      13.539 -16.694  -8.840  1.00 50.38           O  
ATOM    374  CG  ARG A  23      16.729 -15.593  -6.130  1.00 50.38           C  
ATOM    375  HG2 ARG A  23      16.577 -15.594  -5.050  1.00 50.38           H  
ATOM    376  HG3 ARG A  23      16.401 -14.636  -6.534  1.00 50.38           H  
ATOM    377  CD  ARG A  23      18.225 -15.780  -6.438  1.00 50.38           C  
ATOM    378  HD2 ARG A  23      18.356 -15.854  -7.518  1.00 50.38           H  
ATOM    379  HD3 ARG A  23      18.559 -16.711  -5.982  1.00 50.38           H  
ATOM    380  NE  ARG A  23      19.040 -14.654  -5.936  1.00 50.38           N  
ATOM    381  HE  ARG A  23      18.549 -13.811  -5.673  1.00 50.38           H  
ATOM    382  NH1 ARG A  23      21.112 -15.633  -6.162  1.00 50.38           N  
ATOM    383 HH11 ARG A  23      20.685 -16.463  -6.550  1.00 50.38           H  
ATOM    384 HH12 ARG A  23      22.117 -15.572  -6.092  1.00 50.38           H  
ATOM    385  NH2 ARG A  23      20.961 -13.547  -5.398  1.00 50.38           N  
ATOM    386 HH21 ARG A  23      21.969 -13.517  -5.340  1.00 50.38           H  
ATOM    387 HH22 ARG A  23      20.438 -12.717  -5.157  1.00 50.38           H  
ATOM    388  CZ  ARG A  23      20.361 -14.618  -5.835  1.00 50.38           C  
ATOM    389  N   VAL A  24      13.142 -18.467  -7.535  1.00 48.45           N  
ATOM    390  H   VAL A  24      13.272 -18.866  -6.616  1.00 48.45           H  
ATOM    391  CA  VAL A  24      12.659 -19.353  -8.612  1.00 48.45           C  
ATOM    392  HA  VAL A  24      13.268 -19.167  -9.497  1.00 48.45           H  
ATOM    393  C   VAL A  24      11.214 -19.064  -9.062  1.00 48.45           C  
ATOM    394  CB  VAL A  24      12.899 -20.832  -8.218  1.00 48.45           C  
ATOM    395  HB  VAL A  24      12.344 -21.044  -7.305  1.00 48.45           H  
ATOM    396  O   VAL A  24      10.815 -19.537 -10.117  1.00 48.45           O  
ATOM    397  CG1 VAL A  24      12.481 -21.854  -9.282  1.00 48.45           C  
ATOM    398 HG11 VAL A  24      11.397 -21.865  -9.398  1.00 48.45           H  
ATOM    399 HG12 VAL A  24      12.937 -21.606 -10.240  1.00 48.45           H  
ATOM    400 HG13 VAL A  24      12.792 -22.857  -8.990  1.00 48.45           H  
ATOM    401  CG2 VAL A  24      14.395 -21.072  -7.943  1.00 48.45           C  
ATOM    402 HG21 VAL A  24      14.562 -22.119  -7.689  1.00 48.45           H  
ATOM    403 HG22 VAL A  24      14.745 -20.468  -7.106  1.00 48.45           H  
ATOM    404 HG23 VAL A  24      14.979 -20.833  -8.831  1.00 48.45           H  
ATOM    405  N   GLN A  25      10.408 -18.284  -8.327  1.00 49.91           N  
ATOM    406  H   GLN A  25      10.775 -17.833  -7.501  1.00 49.91           H  
ATOM    407  CA  GLN A  25       8.990 -18.066  -8.688  1.00 49.91           C  
ATOM    408  HA  GLN A  25       8.875 -18.253  -9.756  1.00 49.91           H  
ATOM    409  C   GLN A  25       8.518 -16.610  -8.526  1.00 49.91           C  
ATOM    410  CB  GLN A  25       8.079 -19.080  -7.967  1.00 49.91           C  
ATOM    411  HB2 GLN A  25       7.052 -18.871  -8.267  1.00 49.91           H  
ATOM    412  HB3 GLN A  25       8.159 -18.949  -6.888  1.00 49.91           H  
ATOM    413  O   GLN A  25       7.420 -16.359  -8.031  1.00 49.91           O  
ATOM    414  CG  GLN A  25       8.401 -20.542  -8.336  1.00 49.91           C  
ATOM    415  HG2 GLN A  25       9.334 -20.839  -7.857  1.00 49.91           H  
ATOM    416  HG3 GLN A  25       8.526 -20.623  -9.416  1.00 49.91           H  
ATOM    417  CD  GLN A  25       7.308 -21.523  -7.940  1.00 49.91           C  
ATOM    418  NE2 GLN A  25       7.604 -22.797  -7.823  1.00 49.91           N  
ATOM    419 HE21 GLN A  25       8.526 -23.128  -8.071  1.00 49.91           H  
ATOM    420 HE22 GLN A  25       6.847 -23.440  -7.641  1.00 49.91           H  
ATOM    421  OE1 GLN A  25       6.158 -21.175  -7.739  1.00 49.91           O  
ATOM    422  N   ARG A  26       9.347 -15.649  -8.952  1.00 53.46           N  
ATOM    423  H   ARG A  26      10.212 -15.945  -9.381  1.00 53.46           H  
ATOM    424  CA  ARG A  26       9.081 -14.196  -8.911  1.00 53.46           C  
ATOM    425  HA  ARG A  26       8.611 -13.935  -7.963  1.00 53.46           H  
ATOM    426  C   ARG A  26       8.108 -13.728 -10.013  1.00 53.46           C  
ATOM    427  CB  ARG A  26      10.417 -13.426  -9.027  1.00 53.46           C  
ATOM    428  HB2 ARG A  26      10.190 -12.361  -9.077  1.00 53.46           H  
ATOM    429  HB3 ARG A  26      10.917 -13.706  -9.955  1.00 53.46           H  
ATOM    430  O   ARG A  26       8.507 -12.937 -10.857  1.00 53.46           O  
ATOM    431  CG  ARG A  26      11.387 -13.622  -7.860  1.00 53.46           C  
ATOM    432  HG2 ARG A  26      11.713 -14.661  -7.815  1.00 53.46           H  
ATOM    433  HG3 ARG A  26      10.875 -13.368  -6.931  1.00 53.46           H  
ATOM    434  CD  ARG A  26      12.606 -12.703  -8.037  1.00 53.46           C  
ATOM    435  HD2 ARG A  26      12.253 -11.687  -8.217  1.00 53.46           H  
ATOM    436  HD3 ARG A  26      13.185 -13.034  -8.899  1.00 53.46           H  
ATOM    437  NE  ARG A  26      13.450 -12.717  -6.828  1.00 53.46           N  
ATOM    438  HE  ARG A  26      13.228 -13.424  -6.142  1.00 53.46           H  
ATOM    439  NH1 ARG A  26      14.594 -10.727  -7.143  1.00 53.46           N  
ATOM    440 HH11 ARG A  26      14.102 -10.481  -7.990  1.00 53.46           H  
ATOM    441 HH12 ARG A  26      15.163  -9.976  -6.779  1.00 53.46           H  
ATOM    442  NH2 ARG A  26      14.903 -11.888  -5.287  1.00 53.46           N  
ATOM    443 HH21 ARG A  26      14.566 -12.537  -4.590  1.00 53.46           H  
ATOM    444 HH22 ARG A  26      15.436 -11.093  -4.967  1.00 53.46           H  
ATOM    445  CZ  ARG A  26      14.304 -11.783  -6.442  1.00 53.46           C  
ATOM    446  N   ASN A  27       6.878 -14.252 -10.077  1.00 57.85           N  
ATOM    447  H   ASN A  27       6.599 -14.899  -9.353  1.00 57.85           H  
ATOM    448  CA  ASN A  27       6.018 -14.049 -11.262  1.00 57.85           C  
ATOM    449  HA  ASN A  27       6.509 -13.323 -11.911  1.00 57.85           H  
ATOM    450  C   ASN A  27       4.639 -13.412 -11.019  1.00 57.85           C  
ATOM    451  CB  ASN A  27       5.924 -15.364 -12.063  1.00 57.85           C  
ATOM    452  HB2 ASN A  27       6.873 -15.897 -12.008  1.00 57.85           H  
ATOM    453  HB3 ASN A  27       5.139 -15.992 -11.641  1.00 57.85           H  
ATOM    454  O   ASN A  27       3.854 -13.289 -11.960  1.00 57.85           O  
ATOM    455  CG  ASN A  27       5.643 -15.123 -13.543  1.00 57.85           C  
ATOM    456  ND2 ASN A  27       5.143 -16.107 -14.251  1.00 57.85           N  
ATOM    457 HD21 ASN A  27       4.994 -15.888 -15.226  1.00 57.85           H  
ATOM    458 HD22 ASN A  27       4.910 -16.999 -13.839  1.00 57.85           H  
ATOM    459  OD1 ASN A  27       5.915 -14.081 -14.104  1.00 57.85           O  
ATOM    460  N   THR A  28       4.295 -12.997  -9.797  1.00 69.86           N  
ATOM    461  H   THR A  28       4.944 -13.057  -9.025  1.00 69.86           H  
ATOM    462  CA  THR A  28       3.067 -12.205  -9.635  1.00 69.86           C  
ATOM    463  HA  THR A  28       2.318 -12.554 -10.345  1.00 69.86           H  
ATOM    464  C   THR A  28       3.384 -10.752  -9.970  1.00 69.86           C  
ATOM    465  CB  THR A  28       2.412 -12.339  -8.255  1.00 69.86           C  
ATOM    466  HB  THR A  28       3.027 -11.838  -7.507  1.00 69.86           H  
ATOM    467  O   THR A  28       3.832  -9.999  -9.115  1.00 69.86           O  
ATOM    468  CG2 THR A  28       1.009 -11.729  -8.270  1.00 69.86           C  
ATOM    469 HG21 THR A  28       0.381 -12.235  -9.003  1.00 69.86           H  
ATOM    470 HG22 THR A  28       1.068 -10.668  -8.511  1.00 69.86           H  
ATOM    471 HG23 THR A  28       0.562 -11.823  -7.281  1.00 69.86           H  
ATOM    472  OG1 THR A  28       2.232 -13.692  -7.889  1.00 69.86           O  
ATOM    473  HG1 THR A  28       1.935 -13.667  -6.976  1.00 69.86           H  
ATOM    474  N   SER A  29       3.167 -10.363 -11.228  1.00 83.83           N  
ATOM    475  H   SER A  29       2.980 -11.065 -11.929  1.00 83.83           H  
ATOM    476  CA  SER A  29       3.171  -8.946 -11.606  1.00 83.83           C  
ATOM    477  HA  SER A  29       4.140  -8.514 -11.355  1.00 83.83           H  
ATOM    478  C   SER A  29       2.082  -8.197 -10.833  1.00 83.83           C  
ATOM    479  CB  SER A  29       2.948  -8.778 -13.111  1.00 83.83           C  
ATOM    480  HB2 SER A  29       1.997  -9.226 -13.395  1.00 83.83           H  
ATOM    481  HB3 SER A  29       3.758  -9.259 -13.659  1.00 83.83           H  
ATOM    482  O   SER A  29       0.946  -8.679 -10.767  1.00 83.83           O  
ATOM    483  OG  SER A  29       2.924  -7.400 -13.408  1.00 83.83           O  
ATOM    484  HG  SER A  29       2.709  -7.263 -14.333  1.00 83.83           H  
ATOM    485  N   PHE A  30       2.434  -7.036 -10.283  1.00 89.44           N  
ATOM    486  H   PHE A  30       3.394  -6.737 -10.371  1.00 89.44           H  
ATOM    487  CA  PHE A  30       1.511  -6.081  -9.661  1.00 89.44           C  
ATOM    488  HA  PHE A  30       0.591  -6.597  -9.383  1.00 89.44           H  
ATOM    489  C   PHE A  30       1.077  -4.971 -10.636  1.00 89.44           C  
ATOM    490  CB  PHE A  30       2.136  -5.546  -8.369  1.00 89.44           C  
ATOM    491  HB2 PHE A  30       3.177  -5.286  -8.563  1.00 89.44           H  
ATOM    492  HB3 PHE A  30       1.623  -4.629  -8.080  1.00 89.44           H  
ATOM    493  O   PHE A  30       0.201  -4.174 -10.313  1.00 89.44           O  
ATOM    494  CG  PHE A  30       2.066  -6.524  -7.209  1.00 89.44           C  
ATOM    495  CD1 PHE A  30       1.018  -6.438  -6.273  1.00 89.44           C  
ATOM    496  HD1 PHE A  30       0.282  -5.653  -6.361  1.00 89.44           H  
ATOM    497  CD2 PHE A  30       3.028  -7.541  -7.075  1.00 89.44           C  
ATOM    498  HD2 PHE A  30       3.840  -7.609  -7.784  1.00 89.44           H  
ATOM    499  CE1 PHE A  30       0.920  -7.374  -5.228  1.00 89.44           C  
ATOM    500  HE1 PHE A  30       0.108  -7.302  -4.520  1.00 89.44           H  
ATOM    501  CE2 PHE A  30       2.936  -8.475  -6.028  1.00 89.44           C  
ATOM    502  HE2 PHE A  30       3.681  -9.253  -5.944  1.00 89.44           H  
ATOM    503  CZ  PHE A  30       1.877  -8.397  -5.106  1.00 89.44           C  
ATOM    504  HZ  PHE A  30       1.804  -9.114  -4.302  1.00 89.44           H  
ATOM    505  N   LYS A  31       1.574  -4.996 -11.880  1.00 92.65           N  
ATOM    506  H   LYS A  31       2.325  -5.638 -12.088  1.00 92.65           H  
ATOM    507  CA  LYS A  31       1.018  -4.222 -12.993  1.00 92.65           C  
ATOM    508  HA  LYS A  31       0.823  -3.209 -12.640  1.00 92.65           H  
ATOM    509  C   LYS A  31      -0.302  -4.843 -13.441  1.00 92.65           C  
ATOM    510  CB  LYS A  31       2.053  -4.137 -14.121  1.00 92.65           C  
ATOM    511  HB2 LYS A  31       2.149  -5.104 -14.616  1.00 92.65           H  
ATOM    512  HB3 LYS A  31       3.024  -3.880 -13.699  1.00 92.65           H  
ATOM    513  O   LYS A  31      -0.333  -5.681 -14.344  1.00 92.65           O  
ATOM    514  CG  LYS A  31       1.662  -3.066 -15.148  1.00 92.65           C  
ATOM    515  HG2 LYS A  31       1.651  -2.092 -14.660  1.00 92.65           H  
ATOM    516  HG3 LYS A  31       0.674  -3.272 -15.561  1.00 92.65           H  
ATOM    517  CD  LYS A  31       2.693  -3.066 -16.277  1.00 92.65           C  
ATOM    518  HD2 LYS A  31       3.686  -3.083 -15.827  1.00 92.65           H  
ATOM    519  HD3 LYS A  31       2.576  -3.964 -16.884  1.00 92.65           H  
ATOM    520  CE  LYS A  31       2.567  -1.820 -17.155  1.00 92.65           C  
ATOM    521  HE2 LYS A  31       1.664  -1.874 -17.763  1.00 92.65           H  
ATOM    522  HE3 LYS A  31       2.488  -0.956 -16.495  1.00 92.65           H  
ATOM    523  NZ  LYS A  31       3.782  -1.666 -17.993  1.00 92.65           N  
ATOM    524  HZ1 LYS A  31       3.860  -2.373 -18.710  1.00 92.65           H  
ATOM    525  HZ2 LYS A  31       3.854  -0.739 -18.387  1.00 92.65           H  
ATOM    526  HZ3 LYS A  31       4.596  -1.760 -17.403  1.00 92.65           H  
ATOM    527  N   ARG A  32      -1.379  -4.497 -12.740  1.00 95.58           N  
ATOM    528  H   ARG A  32      -1.232  -3.838 -11.989  1.00 95.58           H  
ATOM    529  CA  ARG A  32      -2.719  -5.087 -12.877  1.00 95.58           C  
ATOM    530  HA  ARG A  32      -2.772  -5.702 -13.775  1.00 95.58           H  
ATOM    531  C   ARG A  32      -3.770  -4.006 -13.040  1.00 95.58           C  
ATOM    532  CB  ARG A  32      -3.038  -5.949 -11.647  1.00 95.58           C  
ATOM    533  HB2 ARG A  32      -4.051  -6.342 -11.735  1.00 95.58           H  
ATOM    534  HB3 ARG A  32      -3.005  -5.326 -10.754  1.00 95.58           H  
ATOM    535  O   ARG A  32      -3.602  -2.905 -12.523  1.00 95.58           O  
ATOM    536  CG  ARG A  32      -2.075  -7.116 -11.439  1.00 95.58           C  
ATOM    537  HG2 ARG A  32      -2.332  -7.620 -10.507  1.00 95.58           H  
ATOM    538  HG3 ARG A  32      -1.048  -6.758 -11.363  1.00 95.58           H  
ATOM    539  CD  ARG A  32      -2.196  -8.122 -12.573  1.00 95.58           C  
ATOM    540  HD2 ARG A  32      -1.930  -7.659 -13.524  1.00 95.58           H  
ATOM    541  HD3 ARG A  32      -3.236  -8.446 -12.607  1.00 95.58           H  
ATOM    542  NE  ARG A  32      -1.328  -9.270 -12.324  1.00 95.58           N  
ATOM    543  HE  ARG A  32      -0.538  -9.094 -11.719  1.00 95.58           H  
ATOM    544  NH1 ARG A  32      -2.471 -10.774 -13.632  1.00 95.58           N  
ATOM    545 HH11 ARG A  32      -3.215 -10.106 -13.777  1.00 95.58           H  
ATOM    546 HH12 ARG A  32      -2.574 -11.675 -14.076  1.00 95.58           H  
ATOM    547  NH2 ARG A  32      -0.581 -11.370 -12.575  1.00 95.58           N  
ATOM    548 HH21 ARG A  32      -0.627 -12.270 -13.032  1.00 95.58           H  
ATOM    549 HH22 ARG A  32       0.182 -11.095 -11.973  1.00 95.58           H  
ATOM    550  CZ  ARG A  32      -1.474 -10.462 -12.850  1.00 95.58           C  
ATOM    551  N   ASN A  33      -4.847  -4.330 -13.745  1.00 97.94           N  
ATOM    552  H   ASN A  33      -4.950  -5.286 -14.053  1.00 97.94           H  
ATOM    553  CA  ASN A  33      -5.939  -3.384 -13.966  1.00 97.94           C  
ATOM    554  HA  ASN A  33      -5.498  -2.403 -14.142  1.00 97.94           H  
ATOM    555  C   ASN A  33      -6.841  -3.228 -12.722  1.00 97.94           C  
ATOM    556  CB  ASN A  33      -6.676  -3.781 -15.257  1.00 97.94           C  
ATOM    557  HB2 ASN A  33      -5.950  -3.857 -16.065  1.00 97.94           H  
ATOM    558  HB3 ASN A  33      -7.385  -3.000 -15.531  1.00 97.94           H  
ATOM    559  O   ASN A  33      -6.715  -3.971 -11.740  1.00 97.94           O  
ATOM    560  CG  ASN A  33      -7.466  -5.069 -15.158  1.00 97.94           C  
ATOM    561  ND2 ASN A  33      -7.442  -5.879 -16.187  1.00 97.94           N  
ATOM    562 HD21 ASN A  33      -7.889  -6.776 -16.055  1.00 97.94           H  
ATOM    563 HD22 ASN A  33      -6.831  -5.680 -16.966  1.00 97.94           H  
ATOM    564  OD1 ASN A  33      -8.142  -5.356 -14.185  1.00 97.94           O  
ATOM    565  N   TRP A  34      -7.773  -2.272 -12.767  1.00 98.68           N  
ATOM    566  H   TRP A  34      -7.771  -1.651 -13.563  1.00 98.68           H  
ATOM    567  CA  TRP A  34      -8.705  -1.981 -11.675  1.00 98.68           C  
ATOM    568  HA  TRP A  34      -8.155  -1.602 -10.814  1.00 98.68           H  
ATOM    569  C   TRP A  34      -9.489  -3.213 -11.227  1.00 98.68           C  
ATOM    570  CB  TRP A  34      -9.699  -0.906 -12.125  1.00 98.68           C  
ATOM    571  HB2 TRP A  34     -10.242  -1.255 -13.004  1.00 98.68           H  
ATOM    572  HB3 TRP A  34      -9.148  -0.013 -12.418  1.00 98.68           H  
ATOM    573  O   TRP A  34      -9.619  -3.481 -10.032  1.00 98.68           O  
ATOM    574  CG  TRP A  34     -10.680  -0.529 -11.058  1.00 98.68           C  
ATOM    575  CD1 TRP A  34     -11.928  -1.022 -10.884  1.00 98.68           C  
ATOM    576  HD1 TRP A  34     -12.389  -1.765 -11.518  1.00 98.68           H  
ATOM    577  CD2 TRP A  34     -10.464   0.395  -9.960  1.00 98.68           C  
ATOM    578  CE2 TRP A  34     -11.661   0.480  -9.186  1.00 98.68           C  
ATOM    579  CE3 TRP A  34      -9.372   1.188  -9.566  1.00 98.68           C  
ATOM    580  HE3 TRP A  34      -8.450   1.142 -10.126  1.00 98.68           H  
ATOM    581  NE1 TRP A  34     -12.513  -0.439  -9.772  1.00 98.68           N  
ATOM    582  HE1 TRP A  34     -13.455  -0.647  -9.475  1.00 98.68           H  
ATOM    583  CH2 TRP A  34     -10.685   2.180  -7.761  1.00 98.68           C  
ATOM    584  HH2 TRP A  34     -10.743   2.874  -6.936  1.00 98.68           H  
ATOM    585  CZ2 TRP A  34     -11.786   1.383  -8.116  1.00 98.68           C  
ATOM    586  HZ2 TRP A  34     -12.709   1.469  -7.561  1.00 98.68           H  
ATOM    587  CZ3 TRP A  34      -9.483   2.061  -8.475  1.00 98.68           C  
ATOM    588  HZ3 TRP A  34      -8.623   2.653  -8.200  1.00 98.68           H  
ATOM    589  N   GLN A  35     -10.012  -3.976 -12.189  1.00 98.63           N  
ATOM    590  H   GLN A  35      -9.768  -3.763 -13.146  1.00 98.63           H  
ATOM    591  CA  GLN A  35     -10.853  -5.136 -11.913  1.00 98.63           C  
ATOM    592  HA  GLN A  35     -11.641  -4.820 -11.229  1.00 98.63           H  
ATOM    593  C   GLN A  35     -10.059  -6.252 -11.217  1.00 98.63           C  
ATOM    594  CB  GLN A  35     -11.505  -5.602 -13.226  1.00 98.63           C  
ATOM    595  HB2 GLN A  35     -10.735  -5.975 -13.901  1.00 98.63           H  
ATOM    596  HB3 GLN A  35     -11.991  -4.751 -13.704  1.00 98.63           H  
ATOM    597  O   GLN A  35     -10.549  -6.849 -10.259  1.00 98.63           O  
ATOM    598  CG  GLN A  35     -12.550  -6.706 -13.014  1.00 98.63           C  
ATOM    599  HG2 GLN A  35     -12.966  -6.989 -13.981  1.00 98.63           H  
ATOM    600  HG3 GLN A  35     -12.063  -7.587 -12.597  1.00 98.63           H  
ATOM    601  CD  GLN A  35     -13.704  -6.284 -12.106  1.00 98.63           C  
ATOM    602  NE2 GLN A  35     -14.062  -7.081 -11.131  1.00 98.63           N  
ATOM    603 HE21 GLN A  35     -14.847  -6.820 -10.552  1.00 98.63           H  
ATOM    604 HE22 GLN A  35     -13.571  -7.947 -10.958  1.00 98.63           H  
ATOM    605  OE1 GLN A  35     -14.316  -5.234 -12.238  1.00 98.63           O  
ATOM    606  N   GLU A  36      -8.814  -6.490 -11.630  1.00 98.23           N  
ATOM    607  H   GLU A  36      -8.463  -5.963 -12.418  1.00 98.23           H  
ATOM    608  CA  GLU A  36      -7.908  -7.439 -10.979  1.00 98.23           C  
ATOM    609  HA  GLU A  36      -8.392  -8.414 -10.911  1.00 98.23           H  
ATOM    610  C   GLU A  36      -7.564  -7.003  -9.546  1.00 98.23           C  
ATOM    611  CB  GLU A  36      -6.623  -7.582 -11.806  1.00 98.23           C  
ATOM    612  HB2 GLU A  36      -6.238  -6.585 -12.016  1.00 98.23           H  
ATOM    613  HB3 GLU A  36      -5.883  -8.118 -11.212  1.00 98.23           H  
ATOM    614  O   GLU A  36      -7.636  -7.815  -8.625  1.00 98.23           O  
ATOM    615  CG  GLU A  36      -6.806  -8.338 -13.131  1.00 98.23           C  
ATOM    616  HG2 GLU A  36      -7.572  -7.858 -13.740  1.00 98.23           H  
ATOM    617  HG3 GLU A  36      -7.140  -9.352 -12.912  1.00 98.23           H  
ATOM    618  CD  GLU A  36      -5.480  -8.378 -13.905  1.00 98.23           C  
ATOM    619  OE1 GLU A  36      -4.892  -9.484 -14.026  1.00 98.23           O  
ATOM    620  OE2 GLU A  36      -4.992  -7.295 -14.304  1.00 98.23           O  
ATOM    621  N   TYR A  37      -7.251  -5.723  -9.315  1.00 98.34           N  
ATOM    622  H   TYR A  37      -7.187  -5.092 -10.101  1.00 98.34           H  
ATOM    623  CA  TYR A  37      -7.003  -5.199  -7.963  1.00 98.34           C  
ATOM    624  HA  TYR A  37      -6.255  -5.827  -7.479  1.00 98.34           H  
ATOM    625  C   TYR A  37      -8.242  -5.232  -7.068  1.00 98.34           C  
ATOM    626  CB  TYR A  37      -6.463  -3.768  -8.044  1.00 98.34           C  
ATOM    627  HB2 TYR A  37      -6.836  -3.191  -7.198  1.00 98.34           H  
ATOM    628  HB3 TYR A  37      -6.825  -3.277  -8.947  1.00 98.34           H  
ATOM    629  O   TYR A  37      -8.135  -5.484  -5.866  1.00 98.34           O  
ATOM    630  CG  TYR A  37      -4.958  -3.721  -7.987  1.00 98.34           C  
ATOM    631  CD1 TYR A  37      -4.316  -3.947  -6.756  1.00 98.34           C  
ATOM    632  HD1 TYR A  37      -4.907  -4.128  -5.870  1.00 98.34           H  
ATOM    633  CD2 TYR A  37      -4.201  -3.451  -9.139  1.00 98.34           C  
ATOM    634  HD2 TYR A  37      -4.689  -3.274 -10.086  1.00 98.34           H  
ATOM    635  CE1 TYR A  37      -2.917  -3.897  -6.666  1.00 98.34           C  
ATOM    636  HE1 TYR A  37      -2.433  -4.058  -5.714  1.00 98.34           H  
ATOM    637  CE2 TYR A  37      -2.798  -3.384  -9.050  1.00 98.34           C  
ATOM    638  HE2 TYR A  37      -2.206  -3.141  -9.920  1.00 98.34           H  
ATOM    639  OH  TYR A  37      -0.815  -3.479  -7.694  1.00 98.34           O  
ATOM    640  HH  TYR A  37      -0.548  -3.429  -6.773  1.00 98.34           H  
ATOM    641  CZ  TYR A  37      -2.157  -3.600  -7.813  1.00 98.34           C  
ATOM    642  N   LYS A  38      -9.426  -5.010  -7.640  1.00 98.46           N  
ATOM    643  H   LYS A  38      -9.429  -4.730  -8.610  1.00 98.46           H  
ATOM    644  CA  LYS A  38     -10.709  -5.132  -6.945  1.00 98.46           C  
ATOM    645  HA  LYS A  38     -10.692  -4.512  -6.049  1.00 98.46           H  
ATOM    646  C   LYS A  38     -10.966  -6.566  -6.494  1.00 98.46           C  
ATOM    647  CB  LYS A  38     -11.800  -4.605  -7.882  1.00 98.46           C  
ATOM    648  HB2 LYS A  38     -11.662  -3.531  -8.007  1.00 98.46           H  
ATOM    649  HB3 LYS A  38     -11.688  -5.074  -8.860  1.00 98.46           H  
ATOM    650  O   LYS A  38     -11.352  -6.770  -5.342  1.00 98.46           O  
ATOM    651  CG  LYS A  38     -13.222  -4.880  -7.381  1.00 98.46           C  
ATOM    652  HG2 LYS A  38     -13.395  -5.955  -7.333  1.00 98.46           H  
ATOM    653  HG3 LYS A  38     -13.365  -4.438  -6.396  1.00 98.46           H  
ATOM    654  CD  LYS A  38     -14.204  -4.272  -8.377  1.00 98.46           C  
ATOM    655  HD2 LYS A  38     -13.944  -4.595  -9.385  1.00 98.46           H  
ATOM    656  HD3 LYS A  38     -14.114  -3.186  -8.332  1.00 98.46           H  
ATOM    657  CE  LYS A  38     -15.642  -4.688  -8.080  1.00 98.46           C  
ATOM    658  HE2 LYS A  38     -15.898  -4.374  -7.068  1.00 98.46           H  
ATOM    659  HE3 LYS A  38     -15.721  -5.772  -8.160  1.00 98.46           H  
ATOM    660  NZ  LYS A  38     -16.543  -4.020  -9.043  1.00 98.46           N  
ATOM    661  HZ1 LYS A  38     -16.512  -3.032  -8.837  1.00 98.46           H  
ATOM    662  HZ2 LYS A  38     -17.511  -4.288  -8.931  1.00 98.46           H  
ATOM    663  HZ3 LYS A  38     -16.226  -4.121  -9.997  1.00 98.46           H  
ATOM    664  N   ASP A  39     -10.751  -7.538  -7.377  1.00 98.05           N  
ATOM    665  H   ASP A  39     -10.467  -7.273  -8.309  1.00 98.05           H  
ATOM    666  CA  ASP A  39     -11.049  -8.951  -7.128  1.00 98.05           C  
ATOM    667  HA  ASP A  39     -11.912  -9.011  -6.464  1.00 98.05           H  
ATOM    668  C   ASP A  39      -9.929  -9.715  -6.413  1.00 98.05           C  
ATOM    669  CB  ASP A  39     -11.414  -9.638  -8.452  1.00 98.05           C  
ATOM    670  HB2 ASP A  39     -10.637  -9.440  -9.190  1.00 98.05           H  
ATOM    671  HB3 ASP A  39     -11.453 -10.715  -8.289  1.00 98.05           H  
ATOM    672  O   ASP A  39     -10.193 -10.769  -5.833  1.00 98.05           O  
ATOM    673  CG  ASP A  39     -12.777  -9.209  -8.997  1.00 98.05           C  
ATOM    674  OD1 ASP A  39     -13.640  -8.762  -8.197  1.00 98.05           O  
ATOM    675  OD2 ASP A  39     -13.032  -9.441 -10.194  1.00 98.05           O  
ATOM    676  N   GLY A  40      -8.712  -9.179  -6.416  1.00 95.39           N  
ATOM    677  H   GLY A  40      -8.555  -8.393  -7.031  1.00 95.39           H  
ATOM    678  CA  GLY A  40      -7.533  -9.826  -5.858  1.00 95.39           C  
ATOM    679  HA2 GLY A  40      -6.809  -9.056  -5.592  1.00 95.39           H  
ATOM    680  HA3 GLY A  40      -7.795 -10.375  -4.954  1.00 95.39           H  
ATOM    681  C   GLY A  40      -6.873 -10.795  -6.837  1.00 95.39           C  
ATOM    682  O   GLY A  40      -7.492 -11.351  -7.746  1.00 95.39           O  
ATOM    683  N   PHE A  41      -5.577 -11.012  -6.640  1.00 93.83           N  
ATOM    684  H   PHE A  41      -5.143 -10.596  -5.829  1.00 93.83           H  
ATOM    685  CA  PHE A  41      -4.749 -11.846  -7.509  1.00 93.83           C  
ATOM    686  HA  PHE A  41      -5.351 -12.678  -7.873  1.00 93.83           H  
ATOM    687  C   PHE A  41      -3.559 -12.433  -6.746  1.00 93.83           C  
ATOM    688  CB  PHE A  41      -4.283 -11.027  -8.725  1.00 93.83           C  
ATOM    689  HB2 PHE A  41      -3.665 -11.653  -9.368  1.00 93.83           H  
ATOM    690  HB3 PHE A  41      -5.160 -10.750  -9.311  1.00 93.83           H  
ATOM    691  O   PHE A  41      -3.229 -12.009  -5.640  1.00 93.83           O  
ATOM    692  CG  PHE A  41      -3.513  -9.766  -8.383  1.00 93.83           C  
ATOM    693  CD1 PHE A  41      -4.188  -8.534  -8.321  1.00 93.83           C  
ATOM    694  HD1 PHE A  41      -5.248  -8.487  -8.524  1.00 93.83           H  
ATOM    695  CD2 PHE A  41      -2.130  -9.816  -8.126  1.00 93.83           C  
ATOM    696  HD2 PHE A  41      -1.603 -10.758  -8.172  1.00 93.83           H  
ATOM    697  CE1 PHE A  41      -3.486  -7.359  -8.010  1.00 93.83           C  
ATOM    698  HE1 PHE A  41      -4.000  -6.410  -7.989  1.00 93.83           H  
ATOM    699  CE2 PHE A  41      -1.426  -8.640  -7.813  1.00 93.83           C  
ATOM    700  HE2 PHE A  41      -0.362  -8.671  -7.630  1.00 93.83           H  
ATOM    701  CZ  PHE A  41      -2.106  -7.411  -7.757  1.00 93.83           C  
ATOM    702  HZ  PHE A  41      -1.568  -6.499  -7.544  1.00 93.83           H  
ATOM    703  N   GLY A  42      -2.889 -13.410  -7.356  1.00 89.50           N  
ATOM    704  H   GLY A  42      -3.222 -13.717  -8.259  1.00 89.50           H  
ATOM    705  CA  GLY A  42      -1.778 -14.137  -6.742  1.00 89.50           C  
ATOM    706  HA2 GLY A  42      -1.131 -14.541  -7.521  1.00 89.50           H  
ATOM    707  HA3 GLY A  42      -1.182 -13.448  -6.144  1.00 89.50           H  
ATOM    708  C   GLY A  42      -2.238 -15.288  -5.844  1.00 89.50           C  
ATOM    709  O   GLY A  42      -3.379 -15.746  -5.918  1.00 89.50           O  
ATOM    710  N   THR A  43      -1.325 -15.802  -5.016  1.00 82.17           N  
ATOM    711  H   THR A  43      -0.433 -15.334  -4.948  1.00 82.17           H  
ATOM    712  CA  THR A  43      -1.594 -16.948  -4.128  1.00 82.17           C  
ATOM    713  HA  THR A  43      -2.672 -17.097  -4.073  1.00 82.17           H  
ATOM    714  C   THR A  43      -1.043 -16.699  -2.722  1.00 82.17           C  
ATOM    715  CB  THR A  43      -0.991 -18.256  -4.668  1.00 82.17           C  
ATOM    716  HB  THR A  43      -1.165 -19.038  -3.929  1.00 82.17           H  
ATOM    717  O   THR A  43       0.132 -16.346  -2.635  1.00 82.17           O  
ATOM    718  CG2 THR A  43      -1.620 -18.701  -5.986  1.00 82.17           C  
ATOM    719 HG21 THR A  43      -2.701 -18.778  -5.872  1.00 82.17           H  
ATOM    720 HG22 THR A  43      -1.396 -17.981  -6.773  1.00 82.17           H  
ATOM    721 HG23 THR A  43      -1.221 -19.675  -6.269  1.00 82.17           H  
ATOM    722  OG1 THR A  43       0.402 -18.135  -4.869  1.00 82.17           O  
ATOM    723  HG1 THR A  43       0.693 -17.431  -4.285  1.00 82.17           H  
ATOM    724  N   PRO A  44      -1.795 -16.966  -1.633  1.00 72.12           N  
ATOM    725  CA  PRO A  44      -1.370 -16.678  -0.254  1.00 72.12           C  
ATOM    726  HA  PRO A  44      -1.320 -15.595  -0.143  1.00 72.12           H  
ATOM    727  C   PRO A  44      -0.022 -17.259   0.194  1.00 72.12           C  
ATOM    728  CB  PRO A  44      -2.505 -17.186   0.636  1.00 72.12           C  
ATOM    729  HB2 PRO A  44      -2.377 -18.249   0.843  1.00 72.12           H  
ATOM    730  HB3 PRO A  44      -2.572 -16.619   1.565  1.00 72.12           H  
ATOM    731  O   PRO A  44       0.629 -16.700   1.067  1.00 72.12           O  
ATOM    732  CG  PRO A  44      -3.735 -16.980  -0.241  1.00 72.12           C  
ATOM    733  HG2 PRO A  44      -4.557 -17.632   0.052  1.00 72.12           H  
ATOM    734  HG3 PRO A  44      -4.040 -15.934  -0.202  1.00 72.12           H  
ATOM    735  CD  PRO A  44      -3.214 -17.311  -1.637  1.00 72.12           C  
ATOM    736  HD2 PRO A  44      -3.331 -18.377  -1.834  1.00 72.12           H  
ATOM    737  HD3 PRO A  44      -3.773 -16.724  -2.366  1.00 72.12           H  
ATOM    738  N   CYS A  45       0.421 -18.370  -0.402  1.00 72.68           N  
ATOM    739  H   CYS A  45      -0.185 -18.827  -1.068  1.00 72.68           H  
ATOM    740  CA  CYS A  45       1.721 -18.987  -0.106  1.00 72.68           C  
ATOM    741  HA  CYS A  45       1.933 -18.851   0.954  1.00 72.68           H  
ATOM    742  C   CYS A  45       2.903 -18.349  -0.870  1.00 72.68           C  
ATOM    743  CB  CYS A  45       1.634 -20.493  -0.396  1.00 72.68           C  
ATOM    744  HB2 CYS A  45       2.556 -20.971  -0.065  1.00 72.68           H  
ATOM    745  HB3 CYS A  45       1.528 -20.651  -1.469  1.00 72.68           H  
ATOM    746  O   CYS A  45       4.022 -18.872  -0.822  1.00 72.68           O  
ATOM    747  SG  CYS A  45       0.226 -21.261   0.458  1.00 72.68           S  
ATOM    748  HG  CYS A  45       0.534 -20.869   1.698  1.00 72.68           H  
ATOM    749  N   LYS A  46       2.638 -17.289  -1.638  1.00 75.68           N  
ATOM    750  H   LYS A  46       1.715 -16.887  -1.552  1.00 75.68           H  
ATOM    751  CA  LYS A  46       3.581 -16.496  -2.435  1.00 75.68           C  
ATOM    752  HA  LYS A  46       4.582 -16.553  -2.007  1.00 75.68           H  
ATOM    753  C   LYS A  46       3.147 -15.025  -2.359  1.00 75.68           C  
ATOM    754  CB  LYS A  46       3.607 -16.980  -3.901  1.00 75.68           C  
ATOM    755  HB2 LYS A  46       2.655 -16.720  -4.365  1.00 75.68           H  
ATOM    756  HB3 LYS A  46       4.398 -16.441  -4.421  1.00 75.68           H  
ATOM    757  O   LYS A  46       2.585 -14.593  -1.357  1.00 75.68           O  
ATOM    758  CG  LYS A  46       3.858 -18.470  -4.127  1.00 75.68           C  
ATOM    759  HG2 LYS A  46       3.031 -19.045  -3.708  1.00 75.68           H  
ATOM    760  HG3 LYS A  46       4.792 -18.775  -3.655  1.00 75.68           H  
ATOM    761  CD  LYS A  46       3.928 -18.705  -5.639  1.00 75.68           C  
ATOM    762  HD2 LYS A  46       4.865 -18.313  -6.033  1.00 75.68           H  
ATOM    763  HD3 LYS A  46       3.099 -18.183  -6.118  1.00 75.68           H  
ATOM    764  CE  LYS A  46       3.808 -20.194  -5.945  1.00 75.68           C  
ATOM    765  HE2 LYS A  46       4.686 -20.718  -5.568  1.00 75.68           H  
ATOM    766  HE3 LYS A  46       2.924 -20.573  -5.432  1.00 75.68           H  
ATOM    767  NZ  LYS A  46       3.668 -20.410  -7.401  1.00 75.68           N  
ATOM    768  HZ1 LYS A  46       3.361 -21.352  -7.597  1.00 75.68           H  
ATOM    769  HZ2 LYS A  46       3.027 -19.747  -7.813  1.00 75.68           H  
ATOM    770  HZ3 LYS A  46       4.578 -20.321  -7.830  1.00 75.68           H  
ATOM    771  N   ASP A  47       3.345 -14.295  -3.448  1.00 84.84           N  
ATOM    772  H   ASP A  47       3.903 -14.677  -4.199  1.00 84.84           H  
ATOM    773  CA  ASP A  47       2.941 -12.911  -3.570  1.00 84.84           C  
ATOM    774  HA  ASP A  47       3.028 -12.465  -2.579  1.00 84.84           H  
ATOM    775  C   ASP A  47       1.484 -12.821  -4.023  1.00 84.84           C  
ATOM    776  CB  ASP A  47       3.890 -12.153  -4.503  1.00 84.84           C  
ATOM    777  HB2 ASP A  47       3.710 -11.084  -4.394  1.00 84.84           H  
ATOM    778  HB3 ASP A  47       3.657 -12.440  -5.528  1.00 84.84           H  
ATOM    779  O   ASP A  47       1.075 -13.470  -4.999  1.00 84.84           O  
ATOM    780  CG  ASP A  47       5.376 -12.443  -4.253  1.00 84.84           C  
ATOM    781  OD1 ASP A  47       5.767 -12.754  -3.105  1.00 84.84           O  
ATOM    782  OD2 ASP A  47       6.130 -12.416  -5.248  1.00 84.84           O  
ATOM    783  N   TYR A  48       0.698 -12.032  -3.298  1.00 90.49           N  
ATOM    784  H   TYR A  48       1.100 -11.516  -2.528  1.00 90.49           H  
ATOM    785  CA  TYR A  48      -0.715 -11.824  -3.587  1.00 90.49           C  
ATOM    786  HA  TYR A  48      -0.850 -11.856  -4.669  1.00 90.49           H  
ATOM    787  C   TYR A  48      -1.203 -10.459  -3.117  1.00 90.49           C  
ATOM    788  CB  TYR A  48      -1.558 -12.946  -2.960  1.00 90.49           C  
ATOM    789  HB2 TYR A  48      -1.076 -13.902  -3.166  1.00 90.49           H  
ATOM    790  HB3 TYR A  48      -2.532 -12.974  -3.448  1.00 90.49           H  
ATOM    791  O   TYR A  48      -0.594  -9.828  -2.250  1.00 90.49           O  
ATOM    792  CG  TYR A  48      -1.787 -12.842  -1.469  1.00 90.49           C  
ATOM    793  CD1 TYR A  48      -0.769 -13.241  -0.586  1.00 90.49           C  
ATOM    794  HD1 TYR A  48       0.181 -13.582  -0.970  1.00 90.49           H  
ATOM    795  CD2 TYR A  48      -3.029 -12.395  -0.973  1.00 90.49           C  
ATOM    796  HD2 TYR A  48      -3.803 -12.073  -1.655  1.00 90.49           H  
ATOM    797  CE1 TYR A  48      -1.015 -13.268   0.796  1.00 90.49           C  
ATOM    798  HE1 TYR A  48      -0.258 -13.645   1.469  1.00 90.49           H  
ATOM    799  CE2 TYR A  48      -3.271 -12.400   0.412  1.00 90.49           C  
ATOM    800  HE2 TYR A  48      -4.225 -12.094   0.814  1.00 90.49           H  
ATOM    801  OH  TYR A  48      -2.540 -13.033   2.597  1.00 90.49           O  
ATOM    802  HH  TYR A  48      -1.806 -13.435   3.066  1.00 90.49           H  
ATOM    803  CZ  TYR A  48      -2.273 -12.873   1.286  1.00 90.49           C  
ATOM    804  N   TRP A  49      -2.338 -10.064  -3.683  1.00 94.39           N  
ATOM    805  H   TRP A  49      -2.734 -10.660  -4.395  1.00 94.39           H  
ATOM    806  CA  TRP A  49      -3.188  -8.983  -3.217  1.00 94.39           C  
ATOM    807  HA  TRP A  49      -2.772  -8.548  -2.308  1.00 94.39           H  
ATOM    808  C   TRP A  49      -4.574  -9.555  -2.923  1.00 94.39           C  
ATOM    809  CB  TRP A  49      -3.259  -7.889  -4.281  1.00 94.39           C  
ATOM    810  HB2 TRP A  49      -3.750  -8.277  -5.174  1.00 94.39           H  
ATOM    811  HB3 TRP A  49      -2.247  -7.596  -4.561  1.00 94.39           H  
ATOM    812  O   TRP A  49      -5.158 -10.213  -3.785  1.00 94.39           O  
ATOM    813  CG  TRP A  49      -3.977  -6.665  -3.815  1.00 94.39           C  
ATOM    814  CD1 TRP A  49      -5.220  -6.274  -4.176  1.00 94.39           C  
ATOM    815  HD1 TRP A  49      -5.858  -6.789  -4.879  1.00 94.39           H  
ATOM    816  CD2 TRP A  49      -3.485  -5.638  -2.904  1.00 94.39           C  
ATOM    817  CE2 TRP A  49      -4.479  -4.632  -2.769  1.00 94.39           C  
ATOM    818  CE3 TRP A  49      -2.282  -5.442  -2.203  1.00 94.39           C  
ATOM    819  HE3 TRP A  49      -1.523  -6.206  -2.285  1.00 94.39           H  
ATOM    820  NE1 TRP A  49      -5.527  -5.088  -3.533  1.00 94.39           N  
ATOM    821  HE1 TRP A  49      -6.368  -4.548  -3.675  1.00 94.39           H  
ATOM    822  CH2 TRP A  49      -3.054  -3.296  -1.342  1.00 94.39           C  
ATOM    823  HH2 TRP A  49      -2.874  -2.394  -0.775  1.00 94.39           H  
ATOM    824  CZ2 TRP A  49      -4.279  -3.476  -2.004  1.00 94.39           C  
ATOM    825  HZ2 TRP A  49      -5.050  -2.721  -1.946  1.00 94.39           H  
ATOM    826  CZ3 TRP A  49      -2.058  -4.281  -1.437  1.00 94.39           C  
ATOM    827  HZ3 TRP A  49      -1.114  -4.133  -0.933  1.00 94.39           H  
ATOM    828  N   LEU A  50      -5.105  -9.342  -1.716  1.00 94.53           N  
ATOM    829  H   LEU A  50      -4.553  -8.830  -1.043  1.00 94.53           H  
ATOM    830  CA  LEU A  50      -6.380  -9.942  -1.292  1.00 94.53           C  
ATOM    831  HA  LEU A  50      -6.296 -11.024  -1.385  1.00 94.53           H  
ATOM    832  C   LEU A  50      -7.560  -9.499  -2.160  1.00 94.53           C  
ATOM    833  CB  LEU A  50      -6.640  -9.576   0.175  1.00 94.53           C  
ATOM    834  HB2 LEU A  50      -5.779  -9.916   0.752  1.00 94.53           H  
ATOM    835  HB3 LEU A  50      -6.719  -8.491   0.240  1.00 94.53           H  
ATOM    836  O   LEU A  50      -8.478 -10.284  -2.363  1.00 94.53           O  
ATOM    837  CG  LEU A  50      -7.896 -10.183   0.825  1.00 94.53           C  
ATOM    838  HG  LEU A  50      -8.782  -9.861   0.279  1.00 94.53           H  
ATOM    839  CD1 LEU A  50      -7.856 -11.711   0.850  1.00 94.53           C  
ATOM    840 HD11 LEU A  50      -8.736 -12.089   1.370  1.00 94.53           H  
ATOM    841 HD12 LEU A  50      -6.957 -12.054   1.363  1.00 94.53           H  
ATOM    842 HD13 LEU A  50      -7.872 -12.096  -0.170  1.00 94.53           H  
ATOM    843  CD2 LEU A  50      -8.015  -9.682   2.265  1.00 94.53           C  
ATOM    844 HD21 LEU A  50      -7.144  -9.991   2.844  1.00 94.53           H  
ATOM    845 HD22 LEU A  50      -8.915 -10.093   2.722  1.00 94.53           H  
ATOM    846 HD23 LEU A  50      -8.086  -8.594   2.273  1.00 94.53           H  
ATOM    847  N   GLY A  51      -7.515  -8.266  -2.666  1.00 97.23           N  
ATOM    848  H   GLY A  51      -6.696  -7.711  -2.465  1.00 97.23           H  
ATOM    849  CA  GLY A  51      -8.584  -7.639  -3.435  1.00 97.23           C  
ATOM    850  HA2 GLY A  51      -9.344  -8.369  -3.715  1.00 97.23           H  
ATOM    851  HA3 GLY A  51      -8.154  -7.248  -4.357  1.00 97.23           H  
ATOM    852  C   GLY A  51      -9.260  -6.515  -2.656  1.00 97.23           C  
ATOM    853  O   GLY A  51      -9.703  -6.715  -1.523  1.00 97.23           O  
ATOM    854  N   ASN A  52      -9.368  -5.333  -3.263  1.00 98.48           N  
ATOM    855  H   ASN A  52      -8.972  -5.240  -4.188  1.00 98.48           H  
ATOM    856  CA  ASN A  52      -9.846  -4.125  -2.583  1.00 98.48           C  
ATOM    857  HA  ASN A  52      -9.217  -3.946  -1.711  1.00 98.48           H  
ATOM    858  C   ASN A  52     -11.278  -4.270  -2.056  1.00 98.48           C  
ATOM    859  CB  ASN A  52      -9.716  -2.906  -3.514  1.00 98.48           C  
ATOM    860  HB2 ASN A  52     -10.256  -3.072  -4.447  1.00 98.48           H  
ATOM    861  HB3 ASN A  52     -10.159  -2.045  -3.014  1.00 98.48           H  
ATOM    862  O   ASN A  52     -11.573  -3.785  -0.966  1.00 98.48           O  
ATOM    863  CG  ASN A  52      -8.279  -2.531  -3.817  1.00 98.48           C  
ATOM    864  ND2 ASN A  52      -8.043  -1.692  -4.795  1.00 98.48           N  
ATOM    865 HD21 ASN A  52      -8.798  -1.243  -5.292  1.00 98.48           H  
ATOM    866 HD22 ASN A  52      -7.091  -1.375  -4.911  1.00 98.48           H  
ATOM    867  OD1 ASN A  52      -7.356  -3.004  -3.182  1.00 98.48           O  
ATOM    868  N   LYS A  53     -12.150  -5.015  -2.753  1.00 98.30           N  
ATOM    869  H   LYS A  53     -11.840  -5.428  -3.621  1.00 98.30           H  
ATOM    870  CA  LYS A  53     -13.519  -5.270  -2.270  1.00 98.30           C  
ATOM    871  HA  LYS A  53     -13.975  -4.307  -2.038  1.00 98.30           H  
ATOM    872  C   LYS A  53     -13.542  -6.066  -0.961  1.00 98.30           C  
ATOM    873  CB  LYS A  53     -14.355  -5.935  -3.376  1.00 98.30           C  
ATOM    874  HB2 LYS A  53     -15.410  -5.820  -3.128  1.00 98.30           H  
ATOM    875  HB3 LYS A  53     -14.175  -5.410  -4.314  1.00 98.30           H  
ATOM    876  O   LYS A  53     -14.402  -5.838  -0.115  1.00 98.30           O  
ATOM    877  CG  LYS A  53     -14.061  -7.433  -3.557  1.00 98.30           C  
ATOM    878  HG2 LYS A  53     -14.448  -7.983  -2.699  1.00 98.30           H  
ATOM    879  HG3 LYS A  53     -12.985  -7.599  -3.615  1.00 98.30           H  
ATOM    880  CD  LYS A  53     -14.727  -7.973  -4.824  1.00 98.30           C  
ATOM    881  HD2 LYS A  53     -14.326  -7.446  -5.689  1.00 98.30           H  
ATOM    882  HD3 LYS A  53     -15.805  -7.819  -4.769  1.00 98.30           H  
ATOM    883  CE  LYS A  53     -14.413  -9.461  -4.949  1.00 98.30           C  
ATOM    884  HE2 LYS A  53     -13.330  -9.580  -4.914  1.00 98.30           H  
ATOM    885  HE3 LYS A  53     -14.839  -9.984  -4.092  1.00 98.30           H  
ATOM    886  NZ  LYS A  53     -14.929 -10.023  -6.214  1.00 98.30           N  
ATOM    887  HZ1 LYS A  53     -14.641 -10.984  -6.327  1.00 98.30           H  
ATOM    888  HZ2 LYS A  53     -15.931  -9.927  -6.299  1.00 98.30           H  
ATOM    889  HZ3 LYS A  53     -14.518  -9.516  -6.985  1.00 98.30           H  
ATOM    890  N   TYR A  54     -12.588  -6.981  -0.781  1.00 97.16           N  
ATOM    891  H   TYR A  54     -11.862  -7.060  -1.479  1.00 97.16           H  
ATOM    892  CA  TYR A  54     -12.465  -7.785   0.432  1.00 97.16           C  
ATOM    893  HA  TYR A  54     -13.460  -8.058   0.784  1.00 97.16           H  
ATOM    894  C   TYR A  54     -11.788  -6.995   1.549  1.00 97.16           C  
ATOM    895  CB  TYR A  54     -11.692  -9.071   0.134  1.00 97.16           C  
ATOM    896  HB2 TYR A  54     -11.606  -9.648   1.055  1.00 97.16           H  
ATOM    897  HB3 TYR A  54     -10.684  -8.802  -0.180  1.00 97.16           H  
ATOM    898  O   TYR A  54     -12.260  -7.046   2.680  1.00 97.16           O  
ATOM    899  CG  TYR A  54     -12.321  -9.954  -0.925  1.00 97.16           C  
ATOM    900  CD1 TYR A  54     -13.545 -10.603  -0.677  1.00 97.16           C  
ATOM    901  HD1 TYR A  54     -14.047 -10.455   0.267  1.00 97.16           H  
ATOM    902  CD2 TYR A  54     -11.671 -10.140  -2.157  1.00 97.16           C  
ATOM    903  HD2 TYR A  54     -10.744  -9.626  -2.361  1.00 97.16           H  
ATOM    904  CE1 TYR A  54     -14.104 -11.454  -1.651  1.00 97.16           C  
ATOM    905  HE1 TYR A  54     -15.044 -11.947  -1.450  1.00 97.16           H  
ATOM    906  CE2 TYR A  54     -12.210 -11.009  -3.120  1.00 97.16           C  
ATOM    907  HE2 TYR A  54     -11.686 -11.181  -4.048  1.00 97.16           H  
ATOM    908  OH  TYR A  54     -13.978 -12.471  -3.822  1.00 97.16           O  
ATOM    909  HH  TYR A  54     -14.737 -12.935  -3.461  1.00 97.16           H  
ATOM    910  CZ  TYR A  54     -13.427 -11.669  -2.871  1.00 97.16           C  
ATOM    911  N   ILE A  55     -10.743  -6.219   1.235  1.00 97.69           N  
ATOM    912  H   ILE A  55     -10.398  -6.233   0.286  1.00 97.69           H  
ATOM    913  CA  ILE A  55     -10.098  -5.318   2.204  1.00 97.69           C  
ATOM    914  HA  ILE A  55      -9.732  -5.913   3.041  1.00 97.69           H  
ATOM    915  C   ILE A  55     -11.136  -4.342   2.770  1.00 97.69           C  
ATOM    916  CB  ILE A  55      -8.893  -4.583   1.573  1.00 97.69           C  
ATOM    917  HB  ILE A  55      -9.240  -4.031   0.700  1.00 97.69           H  
ATOM    918  O   ILE A  55     -11.289  -4.279   3.986  1.00 97.69           O  
ATOM    919  CG1 ILE A  55      -7.802  -5.590   1.133  1.00 97.69           C  
ATOM    920 HG12 ILE A  55      -8.257  -6.419   0.591  1.00 97.69           H  
ATOM    921 HG13 ILE A  55      -7.315  -6.007   2.015  1.00 97.69           H  
ATOM    922  CG2 ILE A  55      -8.289  -3.585   2.578  1.00 97.69           C  
ATOM    923 HG21 ILE A  55      -7.449  -3.055   2.129  1.00 97.69           H  
ATOM    924 HG22 ILE A  55      -7.940  -4.108   3.469  1.00 97.69           H  
ATOM    925 HG23 ILE A  55      -9.022  -2.836   2.876  1.00 97.69           H  
ATOM    926  CD1 ILE A  55      -6.736  -4.984   0.212  1.00 97.69           C  
ATOM    927 HD11 ILE A  55      -7.210  -4.516  -0.652  1.00 97.69           H  
ATOM    928 HD12 ILE A  55      -6.141  -4.241   0.744  1.00 97.69           H  
ATOM    929 HD13 ILE A  55      -6.074  -5.774  -0.141  1.00 97.69           H  
ATOM    930  N   HIS A  56     -11.916  -3.690   1.898  1.00 97.94           N  
ATOM    931  H   HIS A  56     -11.712  -3.774   0.913  1.00 97.94           H  
ATOM    932  CA  HIS A  56     -13.042  -2.835   2.276  1.00 97.94           C  
ATOM    933  HA  HIS A  56     -12.668  -1.965   2.817  1.00 97.94           H  
ATOM    934  C   HIS A  56     -14.032  -3.559   3.196  1.00 97.94           C  
ATOM    935  CB  HIS A  56     -13.754  -2.359   1.000  1.00 97.94           C  
ATOM    936  HB2 HIS A  56     -13.120  -1.638   0.485  1.00 97.94           H  
ATOM    937  HB3 HIS A  56     -13.914  -3.206   0.333  1.00 97.94           H  
ATOM    938  O   HIS A  56     -14.306  -3.096   4.303  1.00 97.94           O  
ATOM    939  CG  HIS A  56     -15.090  -1.726   1.285  1.00 97.94           C  
ATOM    940  CD2 HIS A  56     -16.327  -2.219   0.970  1.00 97.94           C  
ATOM    941  HD2 HIS A  56     -16.527  -3.137   0.437  1.00 97.94           H  
ATOM    942  ND1 HIS A  56     -15.284  -0.578   2.004  1.00 97.94           N  
ATOM    943  HD1 HIS A  56     -14.544  -0.014   2.396  1.00 97.94           H  
ATOM    944  CE1 HIS A  56     -16.604  -0.353   2.082  1.00 97.94           C  
ATOM    945  HE1 HIS A  56     -17.063   0.494   2.570  1.00 97.94           H  
ATOM    946  NE2 HIS A  56     -17.284  -1.341   1.483  1.00 97.94           N  
ATOM    947  N   SER A  57     -14.542  -4.719   2.760  1.00 97.68           N  
ATOM    948  H   SER A  57     -14.292  -5.040   1.836  1.00 97.68           H  
ATOM    949  CA  SER A  57     -15.538  -5.477   3.524  1.00 97.68           C  
ATOM    950  HA  SER A  57     -16.426  -4.857   3.646  1.00 97.68           H  
ATOM    951  C   SER A  57     -15.040  -5.866   4.916  1.00 97.68           C  
ATOM    952  CB  SER A  57     -15.930  -6.745   2.764  1.00 97.68           C  
ATOM    953  HB2 SER A  57     -16.310  -6.477   1.779  1.00 97.68           H  
ATOM    954  HB3 SER A  57     -15.052  -7.380   2.642  1.00 97.68           H  
ATOM    955  O   SER A  57     -15.831  -5.861   5.855  1.00 97.68           O  
ATOM    956  OG  SER A  57     -16.928  -7.460   3.469  1.00 97.68           O  
ATOM    957  HG  SER A  57     -16.949  -7.151   4.377  1.00 97.68           H  
ATOM    958  N   ILE A  58     -13.757  -6.214   5.060  1.00 96.10           N  
ATOM    959  H   ILE A  58     -13.158  -6.210   4.247  1.00 96.10           H  
ATOM    960  CA  ILE A  58     -13.178  -6.578   6.356  1.00 96.10           C  
ATOM    961  HA  ILE A  58     -13.878  -7.228   6.881  1.00 96.10           H  
ATOM    962  C   ILE A  58     -13.005  -5.325   7.209  1.00 96.10           C  
ATOM    963  CB  ILE A  58     -11.846  -7.342   6.193  1.00 96.10           C  
ATOM    964  HB  ILE A  58     -11.150  -6.719   5.632  1.00 96.10           H  
ATOM    965  O   ILE A  58     -13.523  -5.279   8.322  1.00 96.10           O  
ATOM    966  CG1 ILE A  58     -12.059  -8.670   5.436  1.00 96.10           C  
ATOM    967 HG12 ILE A  58     -12.726  -8.525   4.586  1.00 96.10           H  
ATOM    968 HG13 ILE A  58     -12.552  -9.382   6.098  1.00 96.10           H  
ATOM    969  CG2 ILE A  58     -11.251  -7.643   7.584  1.00 96.10           C  
ATOM    970 HG21 ILE A  58     -10.364  -8.272   7.505  1.00 96.10           H  
ATOM    971 HG22 ILE A  58     -11.991  -8.153   8.200  1.00 96.10           H  
ATOM    972 HG23 ILE A  58     -10.965  -6.718   8.083  1.00 96.10           H  
ATOM    973  CD1 ILE A  58     -10.754  -9.273   4.903  1.00 96.10           C  
ATOM    974 HD11 ILE A  58     -10.986 -10.109   4.243  1.00 96.10           H  
ATOM    975 HD12 ILE A  58     -10.131  -9.630   5.724  1.00 96.10           H  
ATOM    976 HD13 ILE A  58     -10.208  -8.523   4.331  1.00 96.10           H  
ATOM    977  N   SER A  59     -12.326  -4.298   6.694  1.00 96.18           N  
ATOM    978  H   SER A  59     -11.991  -4.341   5.742  1.00 96.18           H  
ATOM    979  CA  SER A  59     -11.985  -3.118   7.489  1.00 96.18           C  
ATOM    980  HA  SER A  59     -11.505  -3.450   8.409  1.00 96.18           H  
ATOM    981  C   SER A  59     -13.196  -2.285   7.902  1.00 96.18           C  
ATOM    982  CB  SER A  59     -10.988  -2.237   6.747  1.00 96.18           C  
ATOM    983  HB2 SER A  59     -10.687  -1.457   7.447  1.00 96.18           H  
ATOM    984  HB3 SER A  59     -10.106  -2.822   6.485  1.00 96.18           H  
ATOM    985  O   SER A  59     -13.136  -1.597   8.909  1.00 96.18           O  
ATOM    986  OG  SER A  59     -11.539  -1.660   5.570  1.00 96.18           O  
ATOM    987  HG  SER A  59     -12.453  -1.414   5.730  1.00 96.18           H  
ATOM    988  N   MET A  60     -14.300  -2.353   7.151  1.00 94.70           N  
ATOM    989  H   MET A  60     -14.270  -2.889   6.295  1.00 94.70           H  
ATOM    990  CA  MET A  60     -15.555  -1.672   7.493  1.00 94.70           C  
ATOM    991  HA  MET A  60     -15.327  -0.746   8.022  1.00 94.70           H  
ATOM    992  C   MET A  60     -16.463  -2.484   8.427  1.00 94.70           C  
ATOM    993  CB  MET A  60     -16.309  -1.317   6.207  1.00 94.70           C  
ATOM    994  HB2 MET A  60     -17.321  -0.996   6.452  1.00 94.70           H  
ATOM    995  HB3 MET A  60     -16.398  -2.205   5.582  1.00 94.70           H  
ATOM    996  O   MET A  60     -17.462  -1.959   8.910  1.00 94.70           O  
ATOM    997  CG  MET A  60     -15.623  -0.202   5.413  1.00 94.70           C  
ATOM    998  HG2 MET A  60     -14.605  -0.505   5.169  1.00 94.70           H  
ATOM    999  HG3 MET A  60     -16.177  -0.100   4.480  1.00 94.70           H  
ATOM   1000  SD  MET A  60     -15.577   1.447   6.169  1.00 94.70           S  
ATOM   1001  CE  MET A  60     -17.349   1.780   6.375  1.00 94.70           C  
ATOM   1002  HE1 MET A  60     -17.765   1.108   7.125  1.00 94.70           H  
ATOM   1003  HE2 MET A  60     -17.483   2.806   6.718  1.00 94.70           H  
ATOM   1004  HE3 MET A  60     -17.869   1.639   5.427  1.00 94.70           H  
ATOM   1005  N   SER A  61     -16.148  -3.757   8.695  1.00 93.94           N  
ATOM   1006  H   SER A  61     -15.305  -4.138   8.290  1.00 93.94           H  
ATOM   1007  CA  SER A  61     -16.962  -4.620   9.572  1.00 93.94           C  
ATOM   1008  HA  SER A  61     -18.011  -4.395   9.378  1.00 93.94           H  
ATOM   1009  C   SER A  61     -16.744  -4.371  11.072  1.00 93.94           C  
ATOM   1010  CB  SER A  61     -16.753  -6.096   9.222  1.00 93.94           C  
ATOM   1011  HB2 SER A  61     -17.505  -6.688   9.742  1.00 93.94           H  
ATOM   1012  HB3 SER A  61     -16.889  -6.239   8.150  1.00 93.94           H  
ATOM   1013  O   SER A  61     -17.404  -4.979  11.915  1.00 93.94           O  
ATOM   1014  OG  SER A  61     -15.472  -6.560   9.607  1.00 93.94           O  
ATOM   1015  HG  SER A  61     -14.795  -6.072   9.132  1.00 93.94           H  
ATOM   1016  N   GLY A  62     -15.817  -3.480  11.424  1.00 92.58           N  
ATOM   1017  H   GLY A  62     -15.315  -2.995  10.695  1.00 92.58           H  
ATOM   1018  CA  GLY A  62     -15.502  -3.092  12.794  1.00 92.58           C  
ATOM   1019  HA2 GLY A  62     -16.340  -2.539  13.218  1.00 92.58           H  
ATOM   1020  HA3 GLY A  62     -15.325  -3.984  13.394  1.00 92.58           H  
ATOM   1021  C   GLY A  62     -14.259  -2.210  12.833  1.00 92.58           C  
ATOM   1022  O   GLY A  62     -13.794  -1.739  11.804  1.00 92.58           O  
ATOM   1023  N   SER A  63     -13.683  -2.005  14.015  1.00 95.15           N  
ATOM   1024  H   SER A  63     -14.118  -2.356  14.856  1.00 95.15           H  
ATOM   1025  CA  SER A  63     -12.404  -1.299  14.134  1.00 95.15           C  
ATOM   1026  HA  SER A  63     -12.365  -0.496  13.397  1.00 95.15           H  
ATOM   1027  C   SER A  63     -11.248  -2.256  13.864  1.00 95.15           C  
ATOM   1028  CB  SER A  63     -12.259  -0.664  15.516  1.00 95.15           C  
ATOM   1029  HB2 SER A  63     -11.336  -0.086  15.552  1.00 95.15           H  
ATOM   1030  HB3 SER A  63     -12.215  -1.445  16.275  1.00 95.15           H  
ATOM   1031  O   SER A  63     -11.088  -3.244  14.583  1.00 95.15           O  
ATOM   1032  OG  SER A  63     -13.359   0.182  15.790  1.00 95.15           O  
ATOM   1033  HG  SER A  63     -13.451   0.816  15.075  1.00 95.15           H  
ATOM   1034  N   TYR A  64     -10.434  -1.961  12.853  1.00 96.80           N  
ATOM   1035  H   TYR A  64     -10.626  -1.145  12.289  1.00 96.80           H  
ATOM   1036  CA  TYR A  64      -9.249  -2.739  12.499  1.00 96.80           C  
ATOM   1037  HA  TYR A  64      -9.137  -3.564  13.202  1.00 96.80           H  
ATOM   1038  C   TYR A  64      -7.985  -1.892  12.617  1.00 96.80           C  
ATOM   1039  CB  TYR A  64      -9.397  -3.351  11.097  1.00 96.80           C  
ATOM   1040  HB2 TYR A  64      -9.811  -2.608  10.416  1.00 96.80           H  
ATOM   1041  HB3 TYR A  64      -8.407  -3.611  10.724  1.00 96.80           H  
ATOM   1042  O   TYR A  64      -7.990  -0.694  12.350  1.00 96.80           O  
ATOM   1043  CG  TYR A  64     -10.260  -4.601  11.073  1.00 96.80           C  
ATOM   1044  CD1 TYR A  64      -9.662  -5.871  10.968  1.00 96.80           C  
ATOM   1045  HD1 TYR A  64      -8.589  -5.944  10.871  1.00 96.80           H  
ATOM   1046  CD2 TYR A  64     -11.659  -4.496  11.176  1.00 96.80           C  
ATOM   1047  HD2 TYR A  64     -12.123  -3.521  11.206  1.00 96.80           H  
ATOM   1048  CE1 TYR A  64     -10.454  -7.035  10.989  1.00 96.80           C  
ATOM   1049  HE1 TYR A  64      -9.992  -8.008  10.903  1.00 96.80           H  
ATOM   1050  CE2 TYR A  64     -12.456  -5.655  11.220  1.00 96.80           C  
ATOM   1051  HE2 TYR A  64     -13.531  -5.578  11.289  1.00 96.80           H  
ATOM   1052  OH  TYR A  64     -12.623  -8.045  11.165  1.00 96.80           O  
ATOM   1053  HH  TYR A  64     -12.114  -8.846  11.016  1.00 96.80           H  
ATOM   1054  CZ  TYR A  64     -11.856  -6.925  11.123  1.00 96.80           C  
ATOM   1055  N   GLU A  65      -6.902  -2.550  13.006  1.00 96.62           N  
ATOM   1056  H   GLU A  65      -6.993  -3.537  13.197  1.00 96.62           H  
ATOM   1057  CA  GLU A  65      -5.542  -2.024  12.943  1.00 96.62           C  
ATOM   1058  HA  GLU A  65      -5.575  -0.945  12.794  1.00 96.62           H  
ATOM   1059  C   GLU A  65      -4.801  -2.633  11.747  1.00 96.62           C  
ATOM   1060  CB  GLU A  65      -4.798  -2.283  14.265  1.00 96.62           C  
ATOM   1061  HB2 GLU A  65      -3.755  -1.990  14.144  1.00 96.62           H  
ATOM   1062  HB3 GLU A  65      -5.242  -1.665  15.045  1.00 96.62           H  
ATOM   1063  O   GLU A  65      -5.073  -3.773  11.346  1.00 96.62           O  
ATOM   1064  CG  GLU A  65      -4.849  -3.755  14.703  1.00 96.62           C  
ATOM   1065  HG2 GLU A  65      -5.874  -4.005  14.978  1.00 96.62           H  
ATOM   1066  HG3 GLU A  65      -4.547  -4.392  13.873  1.00 96.62           H  
ATOM   1067  CD  GLU A  65      -3.967  -4.079  15.904  1.00 96.62           C  
ATOM   1068  OE1 GLU A  65      -3.666  -5.282  16.087  1.00 96.62           O  
ATOM   1069  OE2 GLU A  65      -3.576  -3.179  16.670  1.00 96.62           O  
ATOM   1070  N   LEU A  66      -3.838  -1.885  11.210  1.00 97.92           N  
ATOM   1071  H   LEU A  66      -3.655  -0.989  11.639  1.00 97.92           H  
ATOM   1072  CA  LEU A  66      -2.931  -2.321  10.149  1.00 97.92           C  
ATOM   1073  HA  LEU A  66      -3.266  -3.285   9.764  1.00 97.92           H  
ATOM   1074  C   LEU A  66      -1.520  -2.493  10.712  1.00 97.92           C  
ATOM   1075  CB  LEU A  66      -2.979  -1.305   8.992  1.00 97.92           C  
ATOM   1076  HB2 LEU A  66      -2.847  -0.306   9.407  1.00 97.92           H  
ATOM   1077  HB3 LEU A  66      -3.968  -1.354   8.538  1.00 97.92           H  
ATOM   1078  O   LEU A  66      -0.997  -1.611  11.385  1.00 97.92           O  
ATOM   1079  CG  LEU A  66      -1.924  -1.497   7.888  1.00 97.92           C  
ATOM   1080  HG  LEU A  66      -0.927  -1.542   8.324  1.00 97.92           H  
ATOM   1081  CD1 LEU A  66      -2.185  -2.770   7.095  1.00 97.92           C  
ATOM   1082 HD11 LEU A  66      -1.435  -2.867   6.310  1.00 97.92           H  
ATOM   1083 HD12 LEU A  66      -2.125  -3.641   7.747  1.00 97.92           H  
ATOM   1084 HD13 LEU A  66      -3.180  -2.700   6.656  1.00 97.92           H  
ATOM   1085  CD2 LEU A  66      -1.953  -0.337   6.897  1.00 97.92           C  
ATOM   1086 HD21 LEU A  66      -1.775   0.603   7.420  1.00 97.92           H  
ATOM   1087 HD22 LEU A  66      -1.178  -0.468   6.142  1.00 97.92           H  
ATOM   1088 HD23 LEU A  66      -2.922  -0.286   6.401  1.00 97.92           H  
ATOM   1089  N   ARG A  67      -0.868  -3.606  10.378  1.00 97.53           N  
ATOM   1090  H   ARG A  67      -1.381  -4.295   9.846  1.00 97.53           H  
ATOM   1091  CA  ARG A  67       0.562  -3.840  10.590  1.00 97.53           C  
ATOM   1092  HA  ARG A  67       1.013  -2.939  11.006  1.00 97.53           H  
ATOM   1093  C   ARG A  67       1.238  -4.116   9.253  1.00 97.53           C  
ATOM   1094  CB  ARG A  67       0.753  -4.989  11.589  1.00 97.53           C  
ATOM   1095  HB2 ARG A  67       0.297  -5.896  11.193  1.00 97.53           H  
ATOM   1096  HB3 ARG A  67       0.257  -4.727  12.524  1.00 97.53           H  
ATOM   1097  O   ARG A  67       0.821  -5.015   8.527  1.00 97.53           O  
ATOM   1098  CG  ARG A  67       2.241  -5.242  11.859  1.00 97.53           C  
ATOM   1099  HG2 ARG A  67       2.705  -4.319  12.206  1.00 97.53           H  
ATOM   1100  HG3 ARG A  67       2.737  -5.557  10.941  1.00 97.53           H  
ATOM   1101  CD  ARG A  67       2.437  -6.332  12.914  1.00 97.53           C  
ATOM   1102  HD2 ARG A  67       1.982  -7.254  12.553  1.00 97.53           H  
ATOM   1103  HD3 ARG A  67       1.947  -6.041  13.842  1.00 97.53           H  
ATOM   1104  NE  ARG A  67       3.872  -6.562  13.126  1.00 97.53           N  
ATOM   1105  HE  ARG A  67       4.361  -7.036  12.381  1.00 97.53           H  
ATOM   1106  NH1 ARG A  67       4.237  -5.112  14.885  1.00 97.53           N  
ATOM   1107 HH11 ARG A  67       3.254  -4.884  14.910  1.00 97.53           H  
ATOM   1108 HH12 ARG A  67       4.899  -4.570  15.422  1.00 97.53           H  
ATOM   1109  NH2 ARG A  67       5.950  -6.114  13.873  1.00 97.53           N  
ATOM   1110 HH21 ARG A  67       6.233  -6.471  12.972  1.00 97.53           H  
ATOM   1111 HH22 ARG A  67       6.595  -5.532  14.388  1.00 97.53           H  
ATOM   1112  CZ  ARG A  67       4.670  -5.939  13.972  1.00 97.53           C  
ATOM   1113  N   ILE A  68       2.305  -3.384   8.967  1.00 98.10           N  
ATOM   1114  H   ILE A  68       2.569  -2.657   9.616  1.00 98.10           H  
ATOM   1115  CA  ILE A  68       3.183  -3.588   7.819  1.00 98.10           C  
ATOM   1116  HA  ILE A  68       2.773  -4.368   7.177  1.00 98.10           H  
ATOM   1117  C   ILE A  68       4.531  -4.051   8.362  1.00 98.10           C  
ATOM   1118  CB  ILE A  68       3.312  -2.304   6.972  1.00 98.10           C  
ATOM   1119  HB  ILE A  68       3.851  -1.560   7.560  1.00 98.10           H  
ATOM   1120  O   ILE A  68       5.213  -3.289   9.041  1.00 98.10           O  
ATOM   1121  CG1 ILE A  68       1.927  -1.716   6.612  1.00 98.10           C  
ATOM   1122 HG12 ILE A  68       1.382  -1.494   7.529  1.00 98.10           H  
ATOM   1123 HG13 ILE A  68       1.350  -2.445   6.043  1.00 98.10           H  
ATOM   1124  CG2 ILE A  68       4.142  -2.606   5.711  1.00 98.10           C  
ATOM   1125 HG21 ILE A  68       3.593  -3.272   5.044  1.00 98.10           H  
ATOM   1126 HG22 ILE A  68       4.381  -1.680   5.190  1.00 98.10           H  
ATOM   1127 HG23 ILE A  68       5.088  -3.078   5.978  1.00 98.10           H  
ATOM   1128  CD1 ILE A  68       2.000  -0.402   5.827  1.00 98.10           C  
ATOM   1129 HD11 ILE A  68       1.004   0.034   5.744  1.00 98.10           H  
ATOM   1130 HD12 ILE A  68       2.380  -0.579   4.821  1.00 98.10           H  
ATOM   1131 HD13 ILE A  68       2.648   0.305   6.344  1.00 98.10           H  
ATOM   1132  N   ASP A  69       4.902  -5.295   8.082  1.00 96.77           N  
ATOM   1133  H   ASP A  69       4.306  -5.837   7.473  1.00 96.77           H  
ATOM   1134  CA  ASP A  69       6.215  -5.850   8.407  1.00 96.77           C  
ATOM   1135  HA  ASP A  69       6.683  -5.259   9.194  1.00 96.77           H  
ATOM   1136  C   ASP A  69       7.112  -5.784   7.173  1.00 96.77           C  
ATOM   1137  CB  ASP A  69       6.078  -7.291   8.916  1.00 96.77           C  
ATOM   1138  HB2 ASP A  69       7.068  -7.744   8.956  1.00 96.77           H  
ATOM   1139  HB3 ASP A  69       5.471  -7.869   8.219  1.00 96.77           H  
ATOM   1140  O   ASP A  69       6.715  -6.202   6.086  1.00 96.77           O  
ATOM   1141  CG  ASP A  69       5.471  -7.360  10.317  1.00 96.77           C  
ATOM   1142  OD1 ASP A  69       5.942  -6.652  11.229  1.00 96.77           O  
ATOM   1143  OD2 ASP A  69       4.547  -8.170  10.556  1.00 96.77           O  
ATOM   1144  N   MET A  70       8.326  -5.267   7.335  1.00 96.00           N  
ATOM   1145  H   MET A  70       8.601  -4.964   8.258  1.00 96.00           H  
ATOM   1146  CA  MET A  70       9.284  -5.031   6.257  1.00 96.00           C  
ATOM   1147  HA  MET A  70       8.954  -5.545   5.354  1.00 96.00           H  
ATOM   1148  C   MET A  70      10.659  -5.570   6.642  1.00 96.00           C  
ATOM   1149  CB  MET A  70       9.370  -3.529   5.954  1.00 96.00           C  
ATOM   1150  HB2 MET A  70       9.658  -3.009   6.867  1.00 96.00           H  
ATOM   1151  HB3 MET A  70      10.135  -3.353   5.198  1.00 96.00           H  
ATOM   1152  O   MET A  70      11.034  -5.595   7.812  1.00 96.00           O  
ATOM   1153  CG  MET A  70       8.045  -2.949   5.457  1.00 96.00           C  
ATOM   1154  HG2 MET A  70       7.259  -3.180   6.175  1.00 96.00           H  
ATOM   1155  HG3 MET A  70       7.793  -3.421   4.508  1.00 96.00           H  
ATOM   1156  SD  MET A  70       8.067  -1.157   5.219  1.00 96.00           S  
ATOM   1157  CE  MET A  70       7.974  -0.593   6.942  1.00 96.00           C  
ATOM   1158  HE1 MET A  70       7.079  -0.999   7.412  1.00 96.00           H  
ATOM   1159  HE2 MET A  70       7.921   0.495   6.961  1.00 96.00           H  
ATOM   1160  HE3 MET A  70       8.858  -0.917   7.491  1.00 96.00           H  
ATOM   1161  N   VAL A  71      11.446  -5.972   5.649  1.00 94.74           N  
ATOM   1162  H   VAL A  71      11.084  -5.931   4.707  1.00 94.74           H  
ATOM   1163  CA  VAL A  71      12.881  -6.230   5.823  1.00 94.74           C  
ATOM   1164  HA  VAL A  71      13.209  -5.810   6.774  1.00 94.74           H  
ATOM   1165  C   VAL A  71      13.620  -5.504   4.716  1.00 94.74           C  
ATOM   1166  CB  VAL A  71      13.220  -7.733   5.829  1.00 94.74           C  
ATOM   1167  HB  VAL A  71      12.931  -8.164   4.871  1.00 94.74           H  
ATOM   1168  O   VAL A  71      13.231  -5.605   3.554  1.00 94.74           O  
ATOM   1169  CG1 VAL A  71      14.722  -7.989   6.020  1.00 94.74           C  
ATOM   1170 HG11 VAL A  71      14.913  -9.062   6.055  1.00 94.74           H  
ATOM   1171 HG12 VAL A  71      15.288  -7.572   5.187  1.00 94.74           H  
ATOM   1172 HG13 VAL A  71      15.061  -7.533   6.950  1.00 94.74           H  
ATOM   1173  CG2 VAL A  71      12.488  -8.473   6.959  1.00 94.74           C  
ATOM   1174 HG21 VAL A  71      12.741  -9.533   6.935  1.00 94.74           H  
ATOM   1175 HG22 VAL A  71      11.409  -8.377   6.837  1.00 94.74           H  
ATOM   1176 HG23 VAL A  71      12.770  -8.051   7.923  1.00 94.74           H  
ATOM   1177  N   TYR A  72      14.683  -4.790   5.067  1.00 93.18           N  
ATOM   1178  H   TYR A  72      14.928  -4.725   6.045  1.00 93.18           H  
ATOM   1179  CA  TYR A  72      15.568  -4.146   4.106  1.00 93.18           C  
ATOM   1180  HA  TYR A  72      15.436  -4.603   3.125  1.00 93.18           H  
ATOM   1181  C   TYR A  72      17.022  -4.331   4.519  1.00 93.18           C  
ATOM   1182  CB  TYR A  72      15.229  -2.660   3.998  1.00 93.18           C  
ATOM   1183  HB2 TYR A  72      14.192  -2.556   3.678  1.00 93.18           H  
ATOM   1184  HB3 TYR A  72      15.314  -2.202   4.983  1.00 93.18           H  
ATOM   1185  O   TYR A  72      17.390  -4.031   5.654  1.00 93.18           O  
ATOM   1186  CG  TYR A  72      16.119  -1.922   3.019  1.00 93.18           C  
ATOM   1187  CD1 TYR A  72      16.971  -0.903   3.481  1.00 93.18           C  
ATOM   1188  HD1 TYR A  72      16.971  -0.626   4.524  1.00 93.18           H  
ATOM   1189  CD2 TYR A  72      16.115  -2.270   1.653  1.00 93.18           C  
ATOM   1190  HD2 TYR A  72      15.472  -3.057   1.290  1.00 93.18           H  
ATOM   1191  CE1 TYR A  72      17.781  -0.199   2.572  1.00 93.18           C  
ATOM   1192  HE1 TYR A  72      18.376   0.630   2.926  1.00 93.18           H  
ATOM   1193  CE2 TYR A  72      16.937  -1.576   0.744  1.00 93.18           C  
ATOM   1194  HE2 TYR A  72      16.914  -1.825  -0.306  1.00 93.18           H  
ATOM   1195  OH  TYR A  72      18.464   0.227   0.320  1.00 93.18           O  
ATOM   1196  HH  TYR A  72      18.452   1.150   0.584  1.00 93.18           H  
ATOM   1197  CZ  TYR A  72      17.742  -0.514   1.200  1.00 93.18           C  
ATOM   1198  N   LYS A  73      17.845  -4.846   3.600  1.00 92.41           N  
ATOM   1199  H   LYS A  73      17.418  -5.225   2.766  1.00 92.41           H  
ATOM   1200  CA  LYS A  73      19.250  -5.194   3.843  1.00 92.41           C  
ATOM   1201  HA  LYS A  73      19.565  -5.847   3.029  1.00 92.41           H  
ATOM   1202  C   LYS A  73      19.415  -6.032   5.115  1.00 92.41           C  
ATOM   1203  CB  LYS A  73      20.127  -3.930   3.814  1.00 92.41           C  
ATOM   1204  HB2 LYS A  73      19.754  -3.208   4.540  1.00 92.41           H  
ATOM   1205  HB3 LYS A  73      21.147  -4.197   4.089  1.00 92.41           H  
ATOM   1206  O   LYS A  73      20.314  -5.787   5.912  1.00 92.41           O  
ATOM   1207  CG  LYS A  73      20.160  -3.297   2.418  1.00 92.41           C  
ATOM   1208  HG2 LYS A  73      20.568  -4.018   1.710  1.00 92.41           H  
ATOM   1209  HG3 LYS A  73      19.150  -3.029   2.107  1.00 92.41           H  
ATOM   1210  CD  LYS A  73      21.032  -2.038   2.421  1.00 92.41           C  
ATOM   1211  HD2 LYS A  73      22.021  -2.275   2.812  1.00 92.41           H  
ATOM   1212  HD3 LYS A  73      20.563  -1.289   3.060  1.00 92.41           H  
ATOM   1213  CE  LYS A  73      21.154  -1.507   0.990  1.00 92.41           C  
ATOM   1214  HE2 LYS A  73      21.699  -2.234   0.389  1.00 92.41           H  
ATOM   1215  HE3 LYS A  73      20.152  -1.421   0.571  1.00 92.41           H  
ATOM   1216  NZ  LYS A  73      21.827  -0.185   0.947  1.00 92.41           N  
ATOM   1217  HZ1 LYS A  73      21.298   0.483   1.489  1.00 92.41           H  
ATOM   1218  HZ2 LYS A  73      22.767  -0.237   1.313  1.00 92.41           H  
ATOM   1219  HZ3 LYS A  73      21.855   0.158  -0.003  1.00 92.41           H  
ATOM   1220  N   GLN A  74      18.544  -7.032   5.280  1.00 92.24           N  
ATOM   1221  H   GLN A  74      17.870  -7.153   4.537  1.00 92.24           H  
ATOM   1222  CA  GLN A  74      18.470  -7.932   6.447  1.00 92.24           C  
ATOM   1223  HA  GLN A  74      17.697  -8.666   6.217  1.00 92.24           H  
ATOM   1224  C   GLN A  74      18.022  -7.284   7.773  1.00 92.24           C  
ATOM   1225  CB  GLN A  74      19.787  -8.716   6.632  1.00 92.24           C  
ATOM   1226  HB2 GLN A  74      20.572  -8.036   6.962  1.00 92.24           H  
ATOM   1227  HB3 GLN A  74      19.650  -9.453   7.423  1.00 92.24           H  
ATOM   1228  O   GLN A  74      17.857  -8.001   8.760  1.00 92.24           O  
ATOM   1229  CG  GLN A  74      20.257  -9.455   5.372  1.00 92.24           C  
ATOM   1230  HG2 GLN A  74      20.247  -8.790   4.508  1.00 92.24           H  
ATOM   1231  HG3 GLN A  74      19.585 -10.289   5.168  1.00 92.24           H  
ATOM   1232  CD  GLN A  74      21.672  -9.983   5.547  1.00 92.24           C  
ATOM   1233  NE2 GLN A  74      22.668  -9.311   5.014  1.00 92.24           N  
ATOM   1234 HE21 GLN A  74      23.593  -9.661   5.220  1.00 92.24           H  
ATOM   1235 HE22 GLN A  74      22.506  -8.402   4.604  1.00 92.24           H  
ATOM   1236  OE1 GLN A  74      21.908 -11.008   6.161  1.00 92.24           O  
ATOM   1237  N   THR A  75      17.757  -5.977   7.807  1.00 97.12           N  
ATOM   1238  H   THR A  75      17.929  -5.411   6.988  1.00 97.12           H  
ATOM   1239  CA  THR A  75      17.241  -5.283   8.994  1.00 97.12           C  
ATOM   1240  HA  THR A  75      17.615  -5.800   9.878  1.00 97.12           H  
ATOM   1241  C   THR A  75      15.709  -5.283   8.984  1.00 97.12           C  
ATOM   1242  CB  THR A  75      17.779  -3.851   9.076  1.00 97.12           C  
ATOM   1243  HB  THR A  75      17.460  -3.283   8.202  1.00 97.12           H  
ATOM   1244  O   THR A  75      15.113  -4.871   7.983  1.00 97.12           O  
ATOM   1245  CG2 THR A  75      17.338  -3.128  10.349  1.00 97.12           C  
ATOM   1246 HG21 THR A  75      16.255  -3.005  10.360  1.00 97.12           H  
ATOM   1247 HG22 THR A  75      17.791  -2.137  10.381  1.00 97.12           H  
ATOM   1248 HG23 THR A  75      17.648  -3.693  11.228  1.00 97.12           H  
ATOM   1249  OG1 THR A  75      19.186  -3.892   9.114  1.00 97.12           O  
ATOM   1250  HG1 THR A  75      19.499  -3.009   8.905  1.00 97.12           H  
ATOM   1251  N   PRO A  76      15.045  -5.747  10.060  1.00 97.65           N  
ATOM   1252  CA  PRO A  76      13.591  -5.732  10.155  1.00 97.65           C  
ATOM   1253  HA  PRO A  76      13.154  -6.017   9.198  1.00 97.65           H  
ATOM   1254  C   PRO A  76      13.053  -4.351  10.554  1.00 97.65           C  
ATOM   1255  CB  PRO A  76      13.247  -6.804  11.190  1.00 97.65           C  
ATOM   1256  HB2 PRO A  76      12.311  -6.594  11.707  1.00 97.65           H  
ATOM   1257  HB3 PRO A  76      13.204  -7.778  10.703  1.00 97.65           H  
ATOM   1258  O   PRO A  76      13.530  -3.722  11.501  1.00 97.65           O  
ATOM   1259  CG  PRO A  76      14.445  -6.763  12.139  1.00 97.65           C  
ATOM   1260  HG2 PRO A  76      14.593  -7.717  12.644  1.00 97.65           H  
ATOM   1261  HG3 PRO A  76      14.310  -5.964  12.869  1.00 97.65           H  
ATOM   1262  CD  PRO A  76      15.618  -6.423  11.219  1.00 97.65           C  
ATOM   1263  HD2 PRO A  76      16.324  -5.778  11.742  1.00 97.65           H  
ATOM   1264  HD3 PRO A  76      16.111  -7.340  10.897  1.00 97.65           H  
ATOM   1265  N   TYR A  77      11.986  -3.932   9.881  1.00 98.50           N  
ATOM   1266  H   TYR A  77      11.615  -4.534   9.160  1.00 98.50           H  
ATOM   1267  CA  TYR A  77      11.218  -2.726  10.169  1.00 98.50           C  
ATOM   1268  HA  TYR A  77      11.541  -2.316  11.126  1.00 98.50           H  
ATOM   1269  C   TYR A  77       9.730  -3.062  10.269  1.00 98.50           C  
ATOM   1270  CB  TYR A  77      11.467  -1.656   9.099  1.00 98.50           C  
ATOM   1271  HB2 TYR A  77      11.170  -2.046   8.125  1.00 98.50           H  
ATOM   1272  HB3 TYR A  77      10.838  -0.792   9.310  1.00 98.50           H  
ATOM   1273  O   TYR A  77       9.264  -4.058   9.716  1.00 98.50           O  
ATOM   1274  CG  TYR A  77      12.903  -1.192   9.009  1.00 98.50           C  
ATOM   1275  CD1 TYR A  77      13.338  -0.093   9.773  1.00 98.50           C  
ATOM   1276  HD1 TYR A  77      12.651   0.421  10.429  1.00 98.50           H  
ATOM   1277  CD2 TYR A  77      13.802  -1.862   8.157  1.00 98.50           C  
ATOM   1278  HD2 TYR A  77      13.469  -2.709   7.576  1.00 98.50           H  
ATOM   1279  CE1 TYR A  77      14.673   0.342   9.680  1.00 98.50           C  
ATOM   1280  HE1 TYR A  77      14.998   1.191  10.263  1.00 98.50           H  
ATOM   1281  CE2 TYR A  77      15.136  -1.429   8.060  1.00 98.50           C  
ATOM   1282  HE2 TYR A  77      15.829  -1.931   7.402  1.00 98.50           H  
ATOM   1283  OH  TYR A  77      16.862   0.091   8.722  1.00 98.50           O  
ATOM   1284  HH  TYR A  77      17.006   0.886   9.240  1.00 98.50           H  
ATOM   1285  CZ  TYR A  77      15.573  -0.326   8.821  1.00 98.50           C  
ATOM   1286  N   PHE A  78       8.965  -2.223  10.956  1.00 98.28           N  
ATOM   1287  H   PHE A  78       9.395  -1.439  11.425  1.00 98.28           H  
ATOM   1288  CA  PHE A  78       7.517  -2.292  10.963  1.00 98.28           C  
ATOM   1289  HA  PHE A  78       7.222  -2.698   9.995  1.00 98.28           H  
ATOM   1290  C   PHE A  78       6.884  -0.906  11.089  1.00 98.28           C  
ATOM   1291  CB  PHE A  78       7.016  -3.254  12.053  1.00 98.28           C  
ATOM   1292  HB2 PHE A  78       5.980  -3.507  11.827  1.00 98.28           H  
ATOM   1293  HB3 PHE A  78       7.582  -4.184  11.999  1.00 98.28           H  
ATOM   1294  O   PHE A  78       7.418  -0.007  11.743  1.00 98.28           O  
ATOM   1295  CG  PHE A  78       7.079  -2.709  13.468  1.00 98.28           C  
ATOM   1296  CD1 PHE A  78       8.277  -2.772  14.204  1.00 98.28           C  
ATOM   1297  HD1 PHE A  78       9.162  -3.201  13.757  1.00 98.28           H  
ATOM   1298  CD2 PHE A  78       5.941  -2.105  14.038  1.00 98.28           C  
ATOM   1299  HD2 PHE A  78       5.031  -2.014  13.464  1.00 98.28           H  
ATOM   1300  CE1 PHE A  78       8.337  -2.235  15.502  1.00 98.28           C  
ATOM   1301  HE1 PHE A  78       9.264  -2.259  16.055  1.00 98.28           H  
ATOM   1302  CE2 PHE A  78       5.998  -1.573  15.338  1.00 98.28           C  
ATOM   1303  HE2 PHE A  78       5.136  -1.075  15.756  1.00 98.28           H  
ATOM   1304  CZ  PHE A  78       7.198  -1.634  16.068  1.00 98.28           C  
ATOM   1305  HZ  PHE A  78       7.250  -1.196  17.054  1.00 98.28           H  
ATOM   1306  N   ALA A  79       5.705  -0.787  10.491  1.00 98.65           N  
ATOM   1307  H   ALA A  79       5.368  -1.583   9.969  1.00 98.65           H  
ATOM   1308  CA  ALA A  79       4.763   0.303  10.686  1.00 98.65           C  
ATOM   1309  HA  ALA A  79       5.141   0.998  11.436  1.00 98.65           H  
ATOM   1310  C   ALA A  79       3.443  -0.284  11.197  1.00 98.65           C  
ATOM   1311  CB  ALA A  79       4.595   1.061   9.366  1.00 98.65           C  
ATOM   1312  HB1 ALA A  79       3.819   1.819   9.470  1.00 98.65           H  
ATOM   1313  HB2 ALA A  79       5.534   1.542   9.094  1.00 98.65           H  
ATOM   1314  HB3 ALA A  79       4.302   0.378   8.568  1.00 98.65           H  
ATOM   1315  O   ALA A  79       3.000  -1.342  10.743  1.00 98.65           O  
ATOM   1316  N   HIS A  80       2.822   0.372  12.163  1.00 98.32           N  
ATOM   1317  H   HIS A  80       3.232   1.222  12.524  1.00 98.32           H  
ATOM   1318  CA  HIS A  80       1.562  -0.035  12.769  1.00 98.32           C  
ATOM   1319  HA  HIS A  80       1.074  -0.775  12.134  1.00 98.32           H  
ATOM   1320  C   HIS A  80       0.633   1.168  12.863  1.00 98.32           C  
ATOM   1321  CB  HIS A  80       1.837  -0.676  14.133  1.00 98.32           C  
ATOM   1322  HB2 HIS A  80       2.382  -1.607  13.984  1.00 98.32           H  
ATOM   1323  HB3 HIS A  80       2.470  -0.007  14.716  1.00 98.32           H  
ATOM   1324  O   HIS A  80       1.070   2.257  13.210  1.00 98.32           O  
ATOM   1325  CG  HIS A  80       0.595  -0.965  14.934  1.00 98.32           C  
ATOM   1326  CD2 HIS A  80      -0.311  -1.965  14.713  1.00 98.32           C  
ATOM   1327  HD2 HIS A  80      -0.302  -2.673  13.898  1.00 98.32           H  
ATOM   1328  ND1 HIS A  80       0.192  -0.225  16.038  1.00 98.32           N  
ATOM   1329  CE1 HIS A  80      -0.948  -0.787  16.461  1.00 98.32           C  
ATOM   1330  HE1 HIS A  80      -1.504  -0.477  17.333  1.00 98.32           H  
ATOM   1331  NE2 HIS A  80      -1.272  -1.836  15.696  1.00 98.32           N  
ATOM   1332  HE2 HIS A  80      -2.104  -2.388  15.851  1.00 98.32           H  
ATOM   1333  N   TYR A  81      -0.638   0.963  12.539  1.00 98.37           N  
ATOM   1334  H   TYR A  81      -0.920   0.030  12.274  1.00 98.37           H  
ATOM   1335  CA  TYR A  81      -1.680   1.982  12.562  1.00 98.37           C  
ATOM   1336  HA  TYR A  81      -1.305   2.892  13.030  1.00 98.37           H  
ATOM   1337  C   TYR A  81      -2.847   1.455  13.392  1.00 98.37           C  
ATOM   1338  CB  TYR A  81      -2.111   2.326  11.127  1.00 98.37           C  
ATOM   1339  HB2 TYR A  81      -2.534   1.437  10.658  1.00 98.37           H  
ATOM   1340  HB3 TYR A  81      -2.907   3.069  11.170  1.00 98.37           H  
ATOM   1341  O   TYR A  81      -3.411   0.404  13.072  1.00 98.37           O  
ATOM   1342  CG  TYR A  81      -0.992   2.859  10.253  1.00 98.37           C  
ATOM   1343  CD1 TYR A  81      -0.768   4.246  10.189  1.00 98.37           C  
ATOM   1344  HD1 TYR A  81      -1.414   4.926  10.725  1.00 98.37           H  
ATOM   1345  CD2 TYR A  81      -0.154   1.976   9.538  1.00 98.37           C  
ATOM   1346  HD2 TYR A  81      -0.327   0.912   9.593  1.00 98.37           H  
ATOM   1347  CE1 TYR A  81       0.303   4.754   9.434  1.00 98.37           C  
ATOM   1348  HE1 TYR A  81       0.478   5.819   9.396  1.00 98.37           H  
ATOM   1349  CE2 TYR A  81       0.932   2.481   8.796  1.00 98.37           C  
ATOM   1350  HE2 TYR A  81       1.604   1.817   8.273  1.00 98.37           H  
ATOM   1351  OH  TYR A  81       2.294   4.348   8.154  1.00 98.37           O  
ATOM   1352  HH  TYR A  81       2.357   5.297   8.287  1.00 98.37           H  
ATOM   1353  CZ  TYR A  81       1.180   3.870   8.769  1.00 98.37           C  
ATOM   1354  N   ASN A  82      -3.202   2.180  14.455  1.00 96.87           N  
ATOM   1355  H   ASN A  82      -2.672   3.019  14.643  1.00 96.87           H  
ATOM   1356  CA  ASN A  82      -4.294   1.826  15.371  1.00 96.87           C  
ATOM   1357  HA  ASN A  82      -4.139   0.810  15.734  1.00 96.87           H  
ATOM   1358  C   ASN A  82      -5.684   1.858  14.720  1.00 96.87           C  
ATOM   1359  CB  ASN A  82      -4.278   2.808  16.553  1.00 96.87           C  
ATOM   1360  HB2 ASN A  82      -4.188   3.826  16.175  1.00 96.87           H  
ATOM   1361  HB3 ASN A  82      -5.222   2.737  17.093  1.00 96.87           H  
ATOM   1362  O   ASN A  82      -6.636   1.285  15.264  1.00 96.87           O  
ATOM   1363  CG  ASN A  82      -3.184   2.531  17.560  1.00 96.87           C  
ATOM   1364  ND2 ASN A  82      -2.834   3.497  18.371  1.00 96.87           N  
ATOM   1365 HD21 ASN A  82      -2.051   3.291  18.975  1.00 96.87           H  
ATOM   1366 HD22 ASN A  82      -3.198   4.430  18.241  1.00 96.87           H  
ATOM   1367  OD1 ASN A  82      -2.678   1.436  17.694  1.00 96.87           O  
ATOM   1368  N   GLU A  83      -5.812   2.552  13.594  1.00 97.25           N  
ATOM   1369  H   GLU A  83      -5.015   3.067  13.248  1.00 97.25           H  
ATOM   1370  CA  GLU A  83      -7.021   2.602  12.790  1.00 97.25           C  
ATOM   1371  HA  GLU A  83      -7.670   1.768  13.056  1.00 97.25           H  
ATOM   1372  C   GLU A  83      -6.656   2.485  11.316  1.00 97.25           C  
ATOM   1373  CB  GLU A  83      -7.762   3.903  13.084  1.00 97.25           C  
ATOM   1374  HB2 GLU A  83      -7.166   4.725  12.687  1.00 97.25           H  
ATOM   1375  HB3 GLU A  83      -7.852   4.005  14.165  1.00 97.25           H  
ATOM   1376  O   GLU A  83      -5.749   3.158  10.825  1.00 97.25           O  
ATOM   1377  CG  GLU A  83      -9.162   3.969  12.465  1.00 97.25           C  
ATOM   1378  HG2 GLU A  83      -9.077   4.065  11.382  1.00 97.25           H  
ATOM   1379  HG3 GLU A  83      -9.681   3.037  12.686  1.00 97.25           H  
ATOM   1380  CD  GLU A  83      -9.970   5.146  13.033  1.00 97.25           C  
ATOM   1381  OE1 GLU A  83     -11.216   5.038  13.003  1.00 97.25           O  
ATOM   1382  OE2 GLU A  83      -9.346   6.098  13.560  1.00 97.25           O  
ATOM   1383  N   PHE A  84      -7.363   1.598  10.628  1.00 97.61           N  
ATOM   1384  H   PHE A  84      -8.014   1.008  11.126  1.00 97.61           H  
ATOM   1385  CA  PHE A  84      -7.227   1.372   9.203  1.00 97.61           C  
ATOM   1386  HA  PHE A  84      -6.855   2.279   8.728  1.00 97.61           H  
ATOM   1387  C   PHE A  84      -8.580   1.011   8.608  1.00 97.61           C  
ATOM   1388  CB  PHE A  84      -6.217   0.249   8.956  1.00 97.61           C  
ATOM   1389  HB2 PHE A  84      -5.221   0.631   9.183  1.00 97.61           H  
ATOM   1390  HB3 PHE A  84      -6.420  -0.571   9.645  1.00 97.61           H  
ATOM   1391  O   PHE A  84      -9.226   0.061   9.064  1.00 97.61           O  
ATOM   1392  CG  PHE A  84      -6.234  -0.300   7.540  1.00 97.61           C  
ATOM   1393  CD1 PHE A  84      -6.994  -1.445   7.235  1.00 97.61           C  
ATOM   1394  HD1 PHE A  84      -7.584  -1.914   8.008  1.00 97.61           H  
ATOM   1395  CD2 PHE A  84      -5.507   0.335   6.519  1.00 97.61           C  
ATOM   1396  HD2 PHE A  84      -4.950   1.235   6.734  1.00 97.61           H  
ATOM   1397  CE1 PHE A  84      -7.010  -1.958   5.925  1.00 97.61           C  
ATOM   1398  HE1 PHE A  84      -7.617  -2.818   5.688  1.00 97.61           H  
ATOM   1399  CE2 PHE A  84      -5.489  -0.203   5.221  1.00 97.61           C  
ATOM   1400  HE2 PHE A  84      -4.905   0.267   4.444  1.00 97.61           H  
ATOM   1401  CZ  PHE A  84      -6.239  -1.349   4.923  1.00 97.61           C  
ATOM   1402  HZ  PHE A  84      -6.238  -1.744   3.918  1.00 97.61           H  
ATOM   1403  N   TYR A  85      -8.965   1.705   7.542  1.00 98.19           N  
ATOM   1404  H   TYR A  85      -8.406   2.487   7.231  1.00 98.19           H  
ATOM   1405  CA  TYR A  85     -10.029   1.231   6.673  1.00 98.19           C  
ATOM   1406  HA  TYR A  85      -9.928   0.146   6.637  1.00 98.19           H  
ATOM   1407  C   TYR A  85      -9.869   1.673   5.225  1.00 98.19           C  
ATOM   1408  CB  TYR A  85     -11.415   1.569   7.250  1.00 98.19           C  
ATOM   1409  HB2 TYR A  85     -11.502   1.143   8.249  1.00 98.19           H  
ATOM   1410  HB3 TYR A  85     -12.175   1.079   6.641  1.00 98.19           H  
ATOM   1411  O   TYR A  85      -9.181   2.637   4.902  1.00 98.19           O  
ATOM   1412  CG  TYR A  85     -11.734   3.047   7.330  1.00 98.19           C  
ATOM   1413  CD1 TYR A  85     -11.296   3.806   8.433  1.00 98.19           C  
ATOM   1414  HD1 TYR A  85     -10.719   3.340   9.218  1.00 98.19           H  
ATOM   1415  CD2 TYR A  85     -12.485   3.656   6.307  1.00 98.19           C  
ATOM   1416  HD2 TYR A  85     -12.811   3.075   5.457  1.00 98.19           H  
ATOM   1417  CE1 TYR A  85     -11.593   5.179   8.513  1.00 98.19           C  
ATOM   1418  HE1 TYR A  85     -11.235   5.762   9.349  1.00 98.19           H  
ATOM   1419  CE2 TYR A  85     -12.811   5.021   6.399  1.00 98.19           C  
ATOM   1420  HE2 TYR A  85     -13.369   5.512   5.616  1.00 98.19           H  
ATOM   1421  OH  TYR A  85     -12.599   7.124   7.515  1.00 98.19           O  
ATOM   1422  HH  TYR A  85     -12.072   7.569   8.183  1.00 98.19           H  
ATOM   1423  CZ  TYR A  85     -12.354   5.788   7.494  1.00 98.19           C  
ATOM   1424  N   VAL A  86     -10.517   0.914   4.346  1.00 98.68           N  
ATOM   1425  H   VAL A  86     -11.008   0.103   4.694  1.00 98.68           H  
ATOM   1426  CA  VAL A  86     -10.634   1.209   2.921  1.00 98.68           C  
ATOM   1427  HA  VAL A  86     -10.098   2.134   2.705  1.00 98.68           H  
ATOM   1428  C   VAL A  86     -12.105   1.426   2.601  1.00 98.68           C  
ATOM   1429  CB  VAL A  86      -9.987   0.097   2.080  1.00 98.68           C  
ATOM   1430  HB  VAL A  86     -10.410  -0.866   2.364  1.00 98.68           H  
ATOM   1431  O   VAL A  86     -12.958   0.624   2.993  1.00 98.68           O  
ATOM   1432  CG1 VAL A  86     -10.198   0.291   0.579  1.00 98.68           C  
ATOM   1433 HG11 VAL A  86      -9.637  -0.457   0.020  1.00 98.68           H  
ATOM   1434 HG12 VAL A  86      -9.854   1.286   0.295  1.00 98.68           H  
ATOM   1435 HG13 VAL A  86     -11.254   0.181   0.333  1.00 98.68           H  
ATOM   1436  CG2 VAL A  86      -8.473   0.069   2.326  1.00 98.68           C  
ATOM   1437 HG21 VAL A  86      -8.268  -0.120   3.380  1.00 98.68           H  
ATOM   1438 HG22 VAL A  86      -8.013  -0.723   1.736  1.00 98.68           H  
ATOM   1439 HG23 VAL A  86      -8.032   1.027   2.052  1.00 98.68           H  
ATOM   1440  N   THR A  87     -12.424   2.520   1.914  1.00 98.71           N  
ATOM   1441  H   THR A  87     -11.686   3.155   1.645  1.00 98.71           H  
ATOM   1442  CA  THR A  87     -13.805   2.816   1.511  1.00 98.71           C  
ATOM   1443  HA  THR A  87     -14.452   2.616   2.366  1.00 98.71           H  
ATOM   1444  C   THR A  87     -14.282   1.895   0.387  1.00 98.71           C  
ATOM   1445  CB  THR A  87     -14.004   4.290   1.149  1.00 98.71           C  
ATOM   1446  HB  THR A  87     -15.063   4.451   0.947  1.00 98.71           H  
ATOM   1447  O   THR A  87     -13.550   1.046  -0.111  1.00 98.71           O  
ATOM   1448  CG2 THR A  87     -13.587   5.233   2.277  1.00 98.71           C  
ATOM   1449 HG21 THR A  87     -13.840   6.261   2.016  1.00 98.71           H  
ATOM   1450 HG22 THR A  87     -12.512   5.170   2.449  1.00 98.71           H  
ATOM   1451 HG23 THR A  87     -14.104   4.960   3.197  1.00 98.71           H  
ATOM   1452  OG1 THR A  87     -13.300   4.642  -0.007  1.00 98.71           O  
ATOM   1453  HG1 THR A  87     -13.205   5.598  -0.004  1.00 98.71           H  
ATOM   1454  N   ASP A  88     -15.553   1.999   0.027  1.00 98.40           N  
ATOM   1455  H   ASP A  88     -16.086   2.807   0.314  1.00 98.40           H  
ATOM   1456  CA  ASP A  88     -16.149   1.235  -1.061  1.00 98.40           C  
ATOM   1457  HA  ASP A  88     -15.826   0.197  -0.969  1.00 98.40           H  
ATOM   1458  C   ASP A  88     -15.684   1.740  -2.435  1.00 98.40           C  
ATOM   1459  CB  ASP A  88     -17.683   1.257  -0.930  1.00 98.40           C  
ATOM   1460  HB2 ASP A  88     -17.967   0.790   0.012  1.00 98.40           H  
ATOM   1461  HB3 ASP A  88     -18.113   0.656  -1.731  1.00 98.40           H  
ATOM   1462  O   ASP A  88     -15.066   2.798  -2.583  1.00 98.40           O  
ATOM   1463  CG  ASP A  88     -18.308   2.655  -0.954  1.00 98.40           C  
ATOM   1464  OD1 ASP A  88     -17.678   3.612  -0.441  1.00 98.40           O  
ATOM   1465  OD2 ASP A  88     -19.456   2.763  -1.412  1.00 98.40           O  
ATOM   1466  N   GLU A  89     -16.014   0.979  -3.477  1.00 98.66           N  
ATOM   1467  H   GLU A  89     -16.528   0.126  -3.308  1.00 98.66           H  
ATOM   1468  CA  GLU A  89     -15.619   1.295  -4.850  1.00 98.66           C  
ATOM   1469  HA  GLU A  89     -14.532   1.344  -4.896  1.00 98.66           H  
ATOM   1470  C   GLU A  89     -16.169   2.646  -5.332  1.00 98.66           C  
ATOM   1471  CB  GLU A  89     -16.103   0.167  -5.765  1.00 98.66           C  
ATOM   1472  HB2 GLU A  89     -17.192   0.165  -5.798  1.00 98.66           H  
ATOM   1473  HB3 GLU A  89     -15.770  -0.785  -5.351  1.00 98.66           H  
ATOM   1474  O   GLU A  89     -15.471   3.361  -6.047  1.00 98.66           O  
ATOM   1475  CG  GLU A  89     -15.545   0.316  -7.186  1.00 98.66           C  
ATOM   1476  HG2 GLU A  89     -14.463   0.422  -7.113  1.00 98.66           H  
ATOM   1477  HG3 GLU A  89     -15.957   1.209  -7.656  1.00 98.66           H  
ATOM   1478  CD  GLU A  89     -15.843  -0.891  -8.072  1.00 98.66           C  
ATOM   1479  OE1 GLU A  89     -15.226  -1.011  -9.155  1.00 98.66           O  
ATOM   1480  OE2 GLU A  89     -16.641  -1.770  -7.675  1.00 98.66           O  
ATOM   1481  N   ALA A  90     -17.377   3.035  -4.903  1.00 98.50           N  
ATOM   1482  H   ALA A  90     -17.888   2.432  -4.275  1.00 98.50           H  
ATOM   1483  CA  ALA A  90     -17.987   4.316  -5.268  1.00 98.50           C  
ATOM   1484  HA  ALA A  90     -18.032   4.387  -6.355  1.00 98.50           H  
ATOM   1485  C   ALA A  90     -17.178   5.526  -4.764  1.00 98.50           C  
ATOM   1486  CB  ALA A  90     -19.416   4.341  -4.716  1.00 98.50           C  
ATOM   1487  HB1 ALA A  90     -19.402   4.286  -3.628  1.00 98.50           H  
ATOM   1488  HB2 ALA A  90     -19.907   5.268  -5.015  1.00 98.50           H  
ATOM   1489  HB3 ALA A  90     -19.984   3.498  -5.110  1.00 98.50           H  
ATOM   1490  O   ALA A  90     -17.201   6.591  -5.378  1.00 98.50           O  
ATOM   1491  N   ARG A  91     -16.418   5.351  -3.675  1.00 98.51           N  
ATOM   1492  H   ARG A  91     -16.442   4.444  -3.230  1.00 98.51           H  
ATOM   1493  CA  ARG A  91     -15.472   6.342  -3.140  1.00 98.51           C  
ATOM   1494  HA  ARG A  91     -15.713   7.319  -3.560  1.00 98.51           H  
ATOM   1495  C   ARG A  91     -14.025   6.081  -3.570  1.00 98.51           C  
ATOM   1496  CB  ARG A  91     -15.638   6.428  -1.617  1.00 98.51           C  
ATOM   1497  HB2 ARG A  91     -14.826   7.019  -1.194  1.00 98.51           H  
ATOM   1498  HB3 ARG A  91     -15.593   5.421  -1.200  1.00 98.51           H  
ATOM   1499  O   ARG A  91     -13.118   6.744  -3.075  1.00 98.51           O  
ATOM   1500  CG  ARG A  91     -16.967   7.096  -1.231  1.00 98.51           C  
ATOM   1501  HG2 ARG A  91     -17.806   6.510  -1.606  1.00 98.51           H  
ATOM   1502  HG3 ARG A  91     -17.008   8.088  -1.681  1.00 98.51           H  
ATOM   1503  CD  ARG A  91     -17.094   7.247   0.289  1.00 98.51           C  
ATOM   1504  HD2 ARG A  91     -17.971   7.858   0.505  1.00 98.51           H  
ATOM   1505  HD3 ARG A  91     -16.208   7.753   0.673  1.00 98.51           H  
ATOM   1506  NE  ARG A  91     -17.256   5.933   0.920  1.00 98.51           N  
ATOM   1507  HE  ARG A  91     -17.509   5.180   0.296  1.00 98.51           H  
ATOM   1508  NH1 ARG A  91     -16.772   6.448   3.108  1.00 98.51           N  
ATOM   1509 HH11 ARG A  91     -16.634   7.415   2.850  1.00 98.51           H  
ATOM   1510 HH12 ARG A  91     -16.634   6.155   4.064  1.00 98.51           H  
ATOM   1511  NH2 ARG A  91     -17.283   4.345   2.495  1.00 98.51           N  
ATOM   1512 HH21 ARG A  91     -17.232   4.030   3.453  1.00 98.51           H  
ATOM   1513 HH22 ARG A  91     -17.620   3.753   1.749  1.00 98.51           H  
ATOM   1514  CZ  ARG A  91     -17.104   5.593   2.180  1.00 98.51           C  
ATOM   1515  N   GLY A  92     -13.808   5.160  -4.510  1.00 98.52           N  
ATOM   1516  H   GLY A  92     -14.607   4.672  -4.887  1.00 98.52           H  
ATOM   1517  CA  GLY A  92     -12.506   4.875  -5.108  1.00 98.52           C  
ATOM   1518  HA2 GLY A  92     -12.667   4.333  -6.040  1.00 98.52           H  
ATOM   1519  HA3 GLY A  92     -11.997   5.810  -5.340  1.00 98.52           H  
ATOM   1520  C   GLY A  92     -11.573   4.034  -4.237  1.00 98.52           C  
ATOM   1521  O   GLY A  92     -10.362   4.170  -4.381  1.00 98.52           O  
ATOM   1522  N   PHE A  93     -12.101   3.199  -3.329  1.00 98.80           N  
ATOM   1523  H   PHE A  93     -13.106   3.154  -3.231  1.00 98.80           H  
ATOM   1524  CA  PHE A  93     -11.288   2.420  -2.380  1.00 98.80           C  
ATOM   1525  HA  PHE A  93     -11.964   2.037  -1.616  1.00 98.80           H  
ATOM   1526  C   PHE A  93     -10.268   3.287  -1.623  1.00 98.80           C  
ATOM   1527  CB  PHE A  93     -10.632   1.209  -3.070  1.00 98.80           C  
ATOM   1528  HB2 PHE A  93      -9.967   1.567  -3.857  1.00 98.80           H  
ATOM   1529  HB3 PHE A  93     -10.010   0.686  -2.344  1.00 98.80           H  
ATOM   1530  O   PHE A  93      -9.102   2.925  -1.493  1.00 98.80           O  
ATOM   1531  CG  PHE A  93     -11.589   0.189  -3.646  1.00 98.80           C  
ATOM   1532  CD1 PHE A  93     -12.443  -0.531  -2.794  1.00 98.80           C  
ATOM   1533  HD1 PHE A  93     -12.429  -0.342  -1.731  1.00 98.80           H  
ATOM   1534  CD2 PHE A  93     -11.578  -0.095  -5.023  1.00 98.80           C  
ATOM   1535  HD2 PHE A  93     -10.907   0.443  -5.677  1.00 98.80           H  
ATOM   1536  CE1 PHE A  93     -13.305  -1.510  -3.315  1.00 98.80           C  
ATOM   1537  HE1 PHE A  93     -13.971  -2.039  -2.650  1.00 98.80           H  
ATOM   1538  CE2 PHE A  93     -12.432  -1.081  -5.547  1.00 98.80           C  
ATOM   1539  HE2 PHE A  93     -12.427  -1.284  -6.608  1.00 98.80           H  
ATOM   1540  CZ  PHE A  93     -13.298  -1.786  -4.693  1.00 98.80           C  
ATOM   1541  HZ  PHE A  93     -13.972  -2.527  -5.098  1.00 98.80           H  
ATOM   1542  N   MET A  94     -10.704   4.454  -1.156  1.00 98.79           N  
ATOM   1543  H   MET A  94     -11.692   4.645  -1.234  1.00 98.79           H  
ATOM   1544  CA  MET A  94      -9.869   5.426  -0.453  1.00 98.79           C  
ATOM   1545  HA  MET A  94      -9.041   5.686  -1.113  1.00 98.79           H  
ATOM   1546  C   MET A  94      -9.287   4.845   0.837  1.00 98.79           C  
ATOM   1547  CB  MET A  94     -10.699   6.682  -0.173  1.00 98.79           C  
ATOM   1548  HB2 MET A  94     -11.099   7.049  -1.118  1.00 98.79           H  
ATOM   1549  HB3 MET A  94     -11.531   6.415   0.479  1.00 98.79           H  
ATOM   1550  O   MET A  94     -10.017   4.207   1.599  1.00 98.79           O  
ATOM   1551  CG  MET A  94      -9.937   7.815   0.513  1.00 98.79           C  
ATOM   1552  HG2 MET A  94      -9.176   8.199  -0.165  1.00 98.79           H  
ATOM   1553  HG3 MET A  94      -9.443   7.435   1.408  1.00 98.79           H  
ATOM   1554  SD  MET A  94     -11.034   9.166   1.019  1.00 98.79           S  
ATOM   1555  CE  MET A  94     -11.463   9.842  -0.606  1.00 98.79           C  
ATOM   1556  HE1 MET A  94     -10.545  10.106  -1.133  1.00 98.79           H  
ATOM   1557  HE2 MET A  94     -12.023   9.109  -1.185  1.00 98.79           H  
ATOM   1558  HE3 MET A  94     -12.065  10.741  -0.473  1.00 98.79           H  
ATOM   1559  N   LEU A  95      -7.998   5.090   1.071  1.00 98.82           N  
ATOM   1560  H   LEU A  95      -7.493   5.662   0.409  1.00 98.82           H  
ATOM   1561  CA  LEU A  95      -7.280   4.687   2.276  1.00 98.82           C  
ATOM   1562  HA  LEU A  95      -7.630   3.699   2.576  1.00 98.82           H  
ATOM   1563  C   LEU A  95      -7.524   5.663   3.423  1.00 98.82           C  
ATOM   1564  CB  LEU A  95      -5.776   4.618   1.969  1.00 98.82           C  
ATOM   1565  HB2 LEU A  95      -5.619   3.894   1.170  1.00 98.82           H  
ATOM   1566  HB3 LEU A  95      -5.450   5.594   1.612  1.00 98.82           H  
ATOM   1567  O   LEU A  95      -7.505   6.877   3.230  1.00 98.82           O  
ATOM   1568  CG  LEU A  95      -4.887   4.206   3.153  1.00 98.82           C  
ATOM   1569  HG  LEU A  95      -5.030   4.885   3.993  1.00 98.82           H  
ATOM   1570  CD1 LEU A  95      -5.187   2.774   3.599  1.00 98.82           C  
ATOM   1571 HD11 LEU A  95      -4.446   2.472   4.339  1.00 98.82           H  
ATOM   1572 HD12 LEU A  95      -5.139   2.103   2.742  1.00 98.82           H  
ATOM   1573 HD13 LEU A  95      -6.175   2.720   4.056  1.00 98.82           H  
ATOM   1574  CD2 LEU A  95      -3.417   4.263   2.754  1.00 98.82           C  
ATOM   1575 HD21 LEU A  95      -3.180   5.271   2.412  1.00 98.82           H  
ATOM   1576 HD22 LEU A  95      -2.801   4.048   3.627  1.00 98.82           H  
ATOM   1577 HD23 LEU A  95      -3.211   3.556   1.951  1.00 98.82           H  
ATOM   1578  N   GLN A  96      -7.692   5.111   4.619  1.00 98.72           N  
ATOM   1579  H   GLN A  96      -7.815   4.110   4.679  1.00 98.72           H  
ATOM   1580  CA  GLN A  96      -7.723   5.844   5.876  1.00 98.72           C  
ATOM   1581  HA  GLN A  96      -7.359   6.861   5.735  1.00 98.72           H  
ATOM   1582  C   GLN A  96      -6.816   5.133   6.874  1.00 98.72           C  
ATOM   1583  CB  GLN A  96      -9.170   5.905   6.367  1.00 98.72           C  
ATOM   1584  HB2 GLN A  96      -9.592   4.901   6.347  1.00 98.72           H  
ATOM   1585  HB3 GLN A  96      -9.200   6.271   7.393  1.00 98.72           H  
ATOM   1586  O   GLN A  96      -7.013   3.943   7.140  1.00 98.72           O  
ATOM   1587  CG  GLN A  96      -9.997   6.815   5.446  1.00 98.72           C  
ATOM   1588  HG2 GLN A  96      -9.747   6.647   4.399  1.00 98.72           H  
ATOM   1589  HG3 GLN A  96     -11.056   6.565   5.497  1.00 98.72           H  
ATOM   1590  CD  GLN A  96      -9.871   8.291   5.757  1.00 98.72           C  
ATOM   1591  NE2 GLN A  96     -10.207   9.099   4.787  1.00 98.72           N  
ATOM   1592 HE21 GLN A  96      -9.997  10.074   4.941  1.00 98.72           H  
ATOM   1593 HE22 GLN A  96     -10.332   8.749   3.847  1.00 98.72           H  
ATOM   1594  OE1 GLN A  96      -9.573   8.727   6.857  1.00 98.72           O  
ATOM   1595  N   VAL A  97      -5.817   5.841   7.395  1.00 98.52           N  
ATOM   1596  H   VAL A  97      -5.718   6.802   7.102  1.00 98.52           H  
ATOM   1597  CA  VAL A  97      -4.857   5.333   8.384  1.00 98.52           C  
ATOM   1598  HA  VAL A  97      -5.290   4.454   8.862  1.00 98.52           H  
ATOM   1599  C   VAL A  97      -4.610   6.360   9.480  1.00 98.52           C  
ATOM   1600  CB  VAL A  97      -3.514   4.909   7.758  1.00 98.52           C  
ATOM   1601  HB  VAL A  97      -2.795   4.784   8.568  1.00 98.52           H  
ATOM   1602  O   VAL A  97      -4.339   7.525   9.212  1.00 98.52           O  
ATOM   1603  CG1 VAL A  97      -3.641   3.549   7.076  1.00 98.52           C  
ATOM   1604 HG11 VAL A  97      -4.405   3.603   6.300  1.00 98.52           H  
ATOM   1605 HG12 VAL A  97      -3.923   2.814   7.829  1.00 98.52           H  
ATOM   1606 HG13 VAL A  97      -2.685   3.263   6.636  1.00 98.52           H  
ATOM   1607  CG2 VAL A  97      -2.919   5.912   6.764  1.00 98.52           C  
ATOM   1608 HG21 VAL A  97      -2.789   6.880   7.249  1.00 98.52           H  
ATOM   1609 HG22 VAL A  97      -3.576   6.039   5.904  1.00 98.52           H  
ATOM   1610 HG23 VAL A  97      -1.943   5.568   6.421  1.00 98.52           H  
ATOM   1611  N   SER A  98      -4.653   5.932  10.741  1.00 98.21           N  
ATOM   1612  H   SER A  98      -4.917   4.974  10.927  1.00 98.21           H  
ATOM   1613  CA  SER A  98      -4.378   6.821  11.874  1.00 98.21           C  
ATOM   1614  HA  SER A  98      -3.667   7.576  11.538  1.00 98.21           H  
ATOM   1615  C   SER A  98      -3.712   6.094  13.047  1.00 98.21           C  
ATOM   1616  CB  SER A  98      -5.660   7.577  12.278  1.00 98.21           C  
ATOM   1617  HB2 SER A  98      -6.312   7.693  11.413  1.00 98.21           H  
ATOM   1618  HB3 SER A  98      -5.384   8.573  12.625  1.00 98.21           H  
ATOM   1619  O   SER A  98      -3.674   4.861  13.120  1.00 98.21           O  
ATOM   1620  OG  SER A  98      -6.354   6.924  13.323  1.00 98.21           O  
ATOM   1621  HG  SER A  98      -7.299   6.909  13.153  1.00 98.21           H  
ATOM   1622  N   GLY A  99      -3.138   6.874  13.970  1.00 97.90           N  
ATOM   1623  H   GLY A  99      -3.242   7.873  13.864  1.00 97.90           H  
ATOM   1624  CA  GLY A  99      -2.500   6.358  15.182  1.00 97.90           C  
ATOM   1625  HA2 GLY A  99      -2.224   7.197  15.821  1.00 97.90           H  
ATOM   1626  HA3 GLY A  99      -3.211   5.733  15.723  1.00 97.90           H  
ATOM   1627  C   GLY A  99      -1.238   5.542  14.902  1.00 97.90           C  
ATOM   1628  O   GLY A  99      -1.126   4.412  15.377  1.00 97.90           O  
ATOM   1629  N   PHE A 100      -0.323   6.105  14.109  1.00 98.62           N  
ATOM   1630  H   PHE A 100      -0.503   7.027  13.737  1.00 98.62           H  
ATOM   1631  CA  PHE A 100       0.938   5.468  13.745  1.00 98.62           C  
ATOM   1632  HA  PHE A 100       0.698   4.528  13.248  1.00 98.62           H  
ATOM   1633  C   PHE A 100       1.830   5.172  14.961  1.00 98.62           C  
ATOM   1634  CB  PHE A 100       1.699   6.333  12.732  1.00 98.62           C  
ATOM   1635  HB2 PHE A 100       1.131   6.376  11.803  1.00 98.62           H  
ATOM   1636  HB3 PHE A 100       1.773   7.350  13.117  1.00 98.62           H  
ATOM   1637  O   PHE A 100       2.073   6.037  15.804  1.00 98.62           O  
ATOM   1638  CG  PHE A 100       3.099   5.825  12.434  1.00 98.62           C  
ATOM   1639  CD1 PHE A 100       4.213   6.391  13.087  1.00 98.62           C  
ATOM   1640  HD1 PHE A 100       4.070   7.185  13.804  1.00 98.62           H  
ATOM   1641  CD2 PHE A 100       3.293   4.774  11.520  1.00 98.62           C  
ATOM   1642  HD2 PHE A 100       2.440   4.316  11.043  1.00 98.62           H  
ATOM   1643  CE1 PHE A 100       5.513   5.939  12.790  1.00 98.62           C  
ATOM   1644  HE1 PHE A 100       6.370   6.385  13.274  1.00 98.62           H  
ATOM   1645  CE2 PHE A 100       4.591   4.336  11.212  1.00 98.62           C  
ATOM   1646  HE2 PHE A 100       4.741   3.565  10.471  1.00 98.62           H  
ATOM   1647  CZ  PHE A 100       5.701   4.919  11.843  1.00 98.62           C  
ATOM   1648  HZ  PHE A 100       6.697   4.585  11.594  1.00 98.62           H  
ATOM   1649  N   THR A 101       2.398   3.969  14.983  1.00 98.47           N  
ATOM   1650  H   THR A 101       2.110   3.319  14.265  1.00 98.47           H  
ATOM   1651  CA  THR A 101       3.588   3.596  15.751  1.00 98.47           C  
ATOM   1652  HA  THR A 101       4.133   4.504  16.010  1.00 98.47           H  
ATOM   1653  C   THR A 101       4.502   2.735  14.875  1.00 98.47           C  
ATOM   1654  CB  THR A 101       3.246   2.858  17.058  1.00 98.47           C  
ATOM   1655  HB  THR A 101       4.175   2.729  17.613  1.00 98.47           H  
ATOM   1656  O   THR A 101       4.056   2.094  13.926  1.00 98.47           O  
ATOM   1657  CG2 THR A 101       2.269   3.609  17.961  1.00 98.47           C  
ATOM   1658 HG21 THR A 101       1.295   3.695  17.479  1.00 98.47           H  
ATOM   1659 HG22 THR A 101       2.654   4.608  18.166  1.00 98.47           H  
ATOM   1660 HG23 THR A 101       2.154   3.070  18.901  1.00 98.47           H  
ATOM   1661  OG1 THR A 101       2.715   1.576  16.823  1.00 98.47           O  
ATOM   1662  HG1 THR A 101       1.840   1.667  16.440  1.00 98.47           H  
ATOM   1663  N   GLY A 102       5.799   2.689  15.157  1.00 97.90           N  
ATOM   1664  H   GLY A 102       6.185   3.269  15.889  1.00 97.90           H  
ATOM   1665  CA  GLY A 102       6.726   1.902  14.348  1.00 97.90           C  
ATOM   1666  HA2 GLY A 102       6.579   2.140  13.294  1.00 97.90           H  
ATOM   1667  HA3 GLY A 102       6.522   0.840  14.482  1.00 97.90           H  
ATOM   1668  C   GLY A 102       8.178   2.173  14.689  1.00 97.90           C  
ATOM   1669  O   GLY A 102       8.485   3.058  15.485  1.00 97.90           O  
ATOM   1670  N   ASN A 103       9.076   1.416  14.064  1.00 97.78           N  
ATOM   1671  H   ASN A 103       8.742   0.721  13.412  1.00 97.78           H  
ATOM   1672  CA  ASN A 103      10.521   1.664  14.105  1.00 97.78           C  
ATOM   1673  HA  ASN A 103      10.717   2.441  14.845  1.00 97.78           H  
ATOM   1674  C   ASN A 103      11.047   2.243  12.771  1.00 97.78           C  
ATOM   1675  CB  ASN A 103      11.258   0.398  14.585  1.00 97.78           C  
ATOM   1676  HB2 ASN A 103      10.800   0.035  15.505  1.00 97.78           H  
ATOM   1677  HB3 ASN A 103      12.293   0.666  14.799  1.00 97.78           H  
ATOM   1678  O   ASN A 103      12.225   2.096  12.454  1.00 97.78           O  
ATOM   1679  CG  ASN A 103      11.260  -0.720  13.562  1.00 97.78           C  
ATOM   1680  ND2 ASN A 103      12.088  -1.726  13.742  1.00 97.78           N  
ATOM   1681 HD21 ASN A 103      12.760  -1.682  14.495  1.00 97.78           H  
ATOM   1682 HD22 ASN A 103      12.231  -2.359  12.969  1.00 97.78           H  
ATOM   1683  OD1 ASN A 103      10.518  -0.714  12.599  1.00 97.78           O  
ATOM   1684  N   SER A 104      10.164   2.879  11.995  1.00 93.69           N  
ATOM   1685  H   SER A 104       9.239   3.021  12.376  1.00 93.69           H  
ATOM   1686  CA  SER A 104      10.451   3.595  10.746  1.00 93.69           C  
ATOM   1687  HA  SER A 104      11.524   3.766  10.660  1.00 93.69           H  
ATOM   1688  C   SER A 104       9.746   4.963  10.744  1.00 93.69           C  
ATOM   1689  CB  SER A 104      10.003   2.740   9.553  1.00 93.69           C  
ATOM   1690  HB2 SER A 104      10.345   1.716   9.698  1.00 93.69           H  
ATOM   1691  HB3 SER A 104       8.915   2.745   9.484  1.00 93.69           H  
ATOM   1692  O   SER A 104       9.078   5.316  11.717  1.00 93.69           O  
ATOM   1693  OG  SER A 104      10.561   3.248   8.357  1.00 93.69           O  
ATOM   1694  HG  SER A 104      10.136   2.817   7.612  1.00 93.69           H  
ATOM   1695  N   VAL A 105       9.878   5.729   9.660  1.00 97.76           N  
ATOM   1696  H   VAL A 105      10.407   5.345   8.889  1.00 97.76           H  
ATOM   1697  CA  VAL A 105       9.079   6.939   9.399  1.00 97.76           C  
ATOM   1698  HA  VAL A 105       8.962   7.496  10.329  1.00 97.76           H  
ATOM   1699  C   VAL A 105       7.692   6.539   8.901  1.00 97.76           C  
ATOM   1700  CB  VAL A 105       9.778   7.850   8.372  1.00 97.76           C  
ATOM   1701  HB  VAL A 105       9.936   7.277   7.459  1.00 97.76           H  
ATOM   1702  O   VAL A 105       7.562   5.559   8.175  1.00 97.76           O  
ATOM   1703  CG1 VAL A 105       8.965   9.103   8.024  1.00 97.76           C  
ATOM   1704 HG11 VAL A 105       9.544   9.732   7.348  1.00 97.76           H  
ATOM   1705 HG12 VAL A 105       8.717   9.666   8.924  1.00 97.76           H  
ATOM   1706 HG13 VAL A 105       8.057   8.826   7.488  1.00 97.76           H  
ATOM   1707  CG2 VAL A 105      11.136   8.319   8.914  1.00 97.76           C  
ATOM   1708 HG21 VAL A 105      11.617   8.963   8.178  1.00 97.76           H  
ATOM   1709 HG22 VAL A 105      11.001   8.873   9.843  1.00 97.76           H  
ATOM   1710 HG23 VAL A 105      11.791   7.466   9.092  1.00 97.76           H  
ATOM   1711  N   ASP A 106       6.665   7.293   9.287  1.00 98.34           N  
ATOM   1712  H   ASP A 106       6.846   8.067   9.910  1.00 98.34           H  
ATOM   1713  CA  ASP A 106       5.289   7.118   8.823  1.00 98.34           C  
ATOM   1714  HA  ASP A 106       5.026   6.060   8.855  1.00 98.34           H  
ATOM   1715  C   ASP A 106       5.097   7.617   7.383  1.00 98.34           C  
ATOM   1716  CB  ASP A 106       4.367   7.865   9.785  1.00 98.34           C  
ATOM   1717  HB2 ASP A 106       4.501   7.462  10.789  1.00 98.34           H  
ATOM   1718  HB3 ASP A 106       4.668   8.912   9.828  1.00 98.34           H  
ATOM   1719  O   ASP A 106       4.698   8.767   7.173  1.00 98.34           O  
ATOM   1720  CG  ASP A 106       2.893   7.782   9.399  1.00 98.34           C  
ATOM   1721  OD1 ASP A 106       2.519   6.897   8.588  1.00 98.34           O  
ATOM   1722  OD2 ASP A 106       2.163   8.660   9.903  1.00 98.34           O  
ATOM   1723  N   GLU A 107       5.384   6.747   6.414  1.00 98.27           N  
ATOM   1724  H   GLU A 107       5.843   5.884   6.670  1.00 98.27           H  
ATOM   1725  CA  GLU A 107       5.232   7.047   4.985  1.00 98.27           C  
ATOM   1726  HA  GLU A 107       5.502   8.088   4.809  1.00 98.27           H  
ATOM   1727  C   GLU A 107       3.788   6.894   4.494  1.00 98.27           C  
ATOM   1728  CB  GLU A 107       6.156   6.149   4.145  1.00 98.27           C  
ATOM   1729  HB2 GLU A 107       5.819   5.119   4.260  1.00 98.27           H  
ATOM   1730  HB3 GLU A 107       6.049   6.417   3.094  1.00 98.27           H  
ATOM   1731  O   GLU A 107       3.386   7.582   3.557  1.00 98.27           O  
ATOM   1732  CG  GLU A 107       7.643   6.199   4.518  1.00 98.27           C  
ATOM   1733  HG2 GLU A 107       8.161   5.455   3.913  1.00 98.27           H  
ATOM   1734  HG3 GLU A 107       7.749   5.914   5.565  1.00 98.27           H  
ATOM   1735  CD  GLU A 107       8.337   7.547   4.330  1.00 98.27           C  
ATOM   1736  OE1 GLU A 107       9.575   7.541   4.507  1.00 98.27           O  
ATOM   1737  OE2 GLU A 107       7.665   8.559   4.051  1.00 98.27           O  
ATOM   1738  N   MET A 108       2.959   6.048   5.131  1.00 98.42           N  
ATOM   1739  H   MET A 108       3.298   5.552   5.943  1.00 98.42           H  
ATOM   1740  CA  MET A 108       1.557   5.882   4.702  1.00 98.42           C  
ATOM   1741  HA  MET A 108       1.549   5.710   3.626  1.00 98.42           H  
ATOM   1742  C   MET A 108       0.710   7.125   4.957  1.00 98.42           C  
ATOM   1743  CB  MET A 108       0.841   4.693   5.341  1.00 98.42           C  
ATOM   1744  HB2 MET A 108      -0.173   4.644   4.945  1.00 98.42           H  
ATOM   1745  HB3 MET A 108       0.725   4.883   6.408  1.00 98.42           H  
ATOM   1746  O   MET A 108      -0.315   7.282   4.308  1.00 98.42           O  
ATOM   1747  CG  MET A 108       1.517   3.345   5.088  1.00 98.42           C  
ATOM   1748  HG2 MET A 108       2.556   3.414   5.411  1.00 98.42           H  
ATOM   1749  HG3 MET A 108       1.023   2.600   5.712  1.00 98.42           H  
ATOM   1750  SD  MET A 108       1.490   2.754   3.370  1.00 98.42           S  
ATOM   1751  CE  MET A 108      -0.294   2.716   3.044  1.00 98.42           C  
ATOM   1752  HE1 MET A 108      -0.490   2.187   2.112  1.00 98.42           H  
ATOM   1753  HE2 MET A 108      -0.813   2.217   3.862  1.00 98.42           H  
ATOM   1754  HE3 MET A 108      -0.658   3.738   2.943  1.00 98.42           H  
ATOM   1755  N   ARG A 109       1.129   8.034   5.841  1.00 98.56           N  
ATOM   1756  H   ARG A 109       1.927   7.812   6.418  1.00 98.56           H  
ATOM   1757  CA  ARG A 109       0.453   9.325   6.025  1.00 98.56           C  
ATOM   1758  HA  ARG A 109      -0.591   9.144   6.282  1.00 98.56           H  
ATOM   1759  C   ARG A 109       0.419  10.180   4.759  1.00 98.56           C  
ATOM   1760  CB  ARG A 109       1.120  10.029   7.199  1.00 98.56           C  
ATOM   1761  HB2 ARG A 109       0.808   9.484   8.090  1.00 98.56           H  
ATOM   1762  HB3 ARG A 109       2.200   9.943   7.080  1.00 98.56           H  
ATOM   1763  O   ARG A 109      -0.517  10.949   4.598  1.00 98.56           O  
ATOM   1764  CG  ARG A 109       0.755  11.509   7.402  1.00 98.56           C  
ATOM   1765  HG2 ARG A 109       1.215  12.101   6.611  1.00 98.56           H  
ATOM   1766  HG3 ARG A 109      -0.327  11.635   7.351  1.00 98.56           H  
ATOM   1767  CD  ARG A 109       1.254  12.023   8.763  1.00 98.56           C  
ATOM   1768  HD2 ARG A 109       1.231  13.113   8.767  1.00 98.56           H  
ATOM   1769  HD3 ARG A 109       0.561  11.668   9.526  1.00 98.56           H  
ATOM   1770  NE  ARG A 109       2.594  11.491   9.086  1.00 98.56           N  
ATOM   1771  HE  ARG A 109       2.607  10.499   9.275  1.00 98.56           H  
ATOM   1772  NH1 ARG A 109       3.863  13.398   8.952  1.00 98.56           N  
ATOM   1773 HH11 ARG A 109       4.763  13.835   8.810  1.00 98.56           H  
ATOM   1774 HH12 ARG A 109       3.011  13.940   8.996  1.00 98.56           H  
ATOM   1775  NH2 ARG A 109       4.844  11.388   8.889  1.00 98.56           N  
ATOM   1776 HH21 ARG A 109       4.724  10.415   8.646  1.00 98.56           H  
ATOM   1777 HH22 ARG A 109       5.731  11.821   8.675  1.00 98.56           H  
ATOM   1778  CZ  ARG A 109       3.758  12.097   8.987  1.00 98.56           C  
ATOM   1779  N   HIS A 110       1.378  10.027   3.844  1.00 98.60           N  
ATOM   1780  H   HIS A 110       2.112   9.353   4.009  1.00 98.60           H  
ATOM   1781  CA  HIS A 110       1.306  10.665   2.521  1.00 98.60           C  
ATOM   1782  HA  HIS A 110       1.118  11.732   2.641  1.00 98.60           H  
ATOM   1783  C   HIS A 110       0.167  10.096   1.653  1.00 98.60           C  
ATOM   1784  CB  HIS A 110       2.664  10.479   1.841  1.00 98.60           C  
ATOM   1785  HB2 HIS A 110       2.864   9.416   1.712  1.00 98.60           H  
ATOM   1786  HB3 HIS A 110       3.436  10.895   2.488  1.00 98.60           H  
ATOM   1787  O   HIS A 110      -0.356  10.768   0.771  1.00 98.60           O  
ATOM   1788  CG  HIS A 110       2.762  11.147   0.497  1.00 98.60           C  
ATOM   1789  CD2 HIS A 110       2.631  10.537  -0.720  1.00 98.60           C  
ATOM   1790  HD2 HIS A 110       2.427   9.489  -0.883  1.00 98.60           H  
ATOM   1791  ND1 HIS A 110       2.990  12.481   0.257  1.00 98.60           N  
ATOM   1792  HD1 HIS A 110       3.053  13.219   0.944  1.00 98.60           H  
ATOM   1793  CE1 HIS A 110       3.008  12.665  -1.073  1.00 98.60           C  
ATOM   1794  HE1 HIS A 110       3.128  13.617  -1.569  1.00 98.60           H  
ATOM   1795  NE2 HIS A 110       2.804  11.503  -1.712  1.00 98.60           N  
ATOM   1796  N   HIS A 111      -0.232   8.856   1.930  1.00 98.70           N  
ATOM   1797  H   HIS A 111       0.192   8.389   2.719  1.00 98.70           H  
ATOM   1798  CA  HIS A 111      -1.265   8.108   1.220  1.00 98.70           C  
ATOM   1799  HA  HIS A 111      -1.403   8.534   0.226  1.00 98.70           H  
ATOM   1800  C   HIS A 111      -2.630   8.154   1.923  1.00 98.70           C  
ATOM   1801  CB  HIS A 111      -0.758   6.668   1.067  1.00 98.70           C  
ATOM   1802  HB2 HIS A 111      -0.625   6.205   2.045  1.00 98.70           H  
ATOM   1803  HB3 HIS A 111      -1.508   6.091   0.525  1.00 98.70           H  
ATOM   1804  O   HIS A 111      -3.620   7.642   1.397  1.00 98.70           O  
ATOM   1805  CG  HIS A 111       0.534   6.603   0.300  1.00 98.70           C  
ATOM   1806  CD2 HIS A 111       1.817   6.484   0.765  1.00 98.70           C  
ATOM   1807  HD2 HIS A 111       2.120   6.390   1.798  1.00 98.70           H  
ATOM   1808  ND1 HIS A 111       0.618   6.774  -1.049  1.00 98.70           N  
ATOM   1809  HD1 HIS A 111      -0.169   6.948  -1.657  1.00 98.70           H  
ATOM   1810  CE1 HIS A 111       1.898   6.733  -1.406  1.00 98.70           C  
ATOM   1811  HE1 HIS A 111       2.222   6.839  -2.431  1.00 98.70           H  
ATOM   1812  NE2 HIS A 111       2.686   6.564  -0.332  1.00 98.70           N  
ATOM   1813  N   ASP A 112      -2.696   8.738   3.120  1.00 98.71           N  
ATOM   1814  H   ASP A 112      -1.869   9.186   3.489  1.00 98.71           H  
ATOM   1815  CA  ASP A 112      -3.939   8.891   3.862  1.00 98.71           C  
ATOM   1816  HA  ASP A 112      -4.398   7.907   3.960  1.00 98.71           H  
ATOM   1817  C   ASP A 112      -4.915   9.797   3.098  1.00 98.71           C  
ATOM   1818  CB  ASP A 112      -3.642   9.417   5.271  1.00 98.71           C  
ATOM   1819  HB2 ASP A 112      -2.910   8.769   5.752  1.00 98.71           H  
ATOM   1820  HB3 ASP A 112      -3.222  10.421   5.202  1.00 98.71           H  
ATOM   1821  O   ASP A 112      -4.517  10.775   2.465  1.00 98.71           O  
ATOM   1822  CG  ASP A 112      -4.916   9.440   6.111  1.00 98.71           C  
ATOM   1823  OD1 ASP A 112      -5.598   8.389   6.132  1.00 98.71           O  
ATOM   1824  OD2 ASP A 112      -5.234  10.521   6.652  1.00 98.71           O  
ATOM   1825  N   ASN A 113      -6.205   9.459   3.134  1.00 98.60           N  
ATOM   1826  H   ASN A 113      -6.457   8.659   3.696  1.00 98.60           H  
ATOM   1827  CA  ASN A 113      -7.273  10.079   2.341  1.00 98.60           C  
ATOM   1828  HA  ASN A 113      -8.185   9.538   2.589  1.00 98.60           H  
ATOM   1829  C   ASN A 113      -7.147   9.936   0.807  1.00 98.60           C  
ATOM   1830  CB  ASN A 113      -7.490  11.544   2.779  1.00 98.60           C  
ATOM   1831  HB2 ASN A 113      -8.217  12.010   2.114  1.00 98.60           H  
ATOM   1832  HB3 ASN A 113      -6.567  12.118   2.698  1.00 98.60           H  
ATOM   1833  O   ASN A 113      -7.978  10.492   0.083  1.00 98.60           O  
ATOM   1834  CG  ASN A 113      -8.046  11.674   4.177  1.00 98.60           C  
ATOM   1835  ND2 ASN A 113      -7.256  11.952   5.176  1.00 98.60           N  
ATOM   1836 HD21 ASN A 113      -6.260  11.807   5.085  1.00 98.60           H  
ATOM   1837 HD22 ASN A 113      -7.630  11.798   6.102  1.00 98.60           H  
ATOM   1838  OD1 ASN A 113      -9.237  11.549   4.386  1.00 98.60           O  
ATOM   1839  N   MET A 114      -6.170   9.193   0.277  1.00 98.78           N  
ATOM   1840  H   MET A 114      -5.485   8.771   0.888  1.00 98.78           H  
ATOM   1841  CA  MET A 114      -6.009   9.026  -1.174  1.00 98.78           C  
ATOM   1842  HA  MET A 114      -6.368   9.932  -1.664  1.00 98.78           H  
ATOM   1843  C   MET A 114      -6.849   7.876  -1.722  1.00 98.78           C  
ATOM   1844  CB  MET A 114      -4.536   8.874  -1.565  1.00 98.78           C  
ATOM   1845  HB2 MET A 114      -4.468   8.724  -2.642  1.00 98.78           H  
ATOM   1846  HB3 MET A 114      -4.111   7.997  -1.076  1.00 98.78           H  
ATOM   1847  O   MET A 114      -7.028   6.841  -1.075  1.00 98.78           O  
ATOM   1848  CG  MET A 114      -3.709  10.109  -1.201  1.00 98.78           C  
ATOM   1849  HG2 MET A 114      -2.688   9.908  -1.527  1.00 98.78           H  
ATOM   1850  HG3 MET A 114      -3.685  10.232  -0.118  1.00 98.78           H  
ATOM   1851  SD  MET A 114      -4.256  11.662  -1.979  1.00 98.78           S  
ATOM   1852  CE  MET A 114      -5.139  12.459  -0.613  1.00 98.78           C  
ATOM   1853  HE1 MET A 114      -5.312  13.507  -0.857  1.00 98.78           H  
ATOM   1854  HE2 MET A 114      -6.103  11.974  -0.460  1.00 98.78           H  
ATOM   1855  HE3 MET A 114      -4.546  12.392   0.299  1.00 98.78           H  
ATOM   1856  N   LYS A 115      -7.377   8.057  -2.938  1.00 98.84           N  
ATOM   1857  H   LYS A 115      -7.084   8.882  -3.442  1.00 98.84           H  
ATOM   1858  CA  LYS A 115      -8.064   7.003  -3.697  1.00 98.84           C  
ATOM   1859  HA  LYS A 115      -8.734   6.449  -3.039  1.00 98.84           H  
ATOM   1860  C   LYS A 115      -7.047   6.007  -4.245  1.00 98.84           C  
ATOM   1861  CB  LYS A 115      -8.887   7.614  -4.833  1.00 98.84           C  
ATOM   1862  HB2 LYS A 115      -8.234   8.256  -5.425  1.00 98.84           H  
ATOM   1863  HB3 LYS A 115      -9.257   6.814  -5.475  1.00 98.84           H  
ATOM   1864  O   LYS A 115      -5.879   6.329  -4.422  1.00 98.84           O  
ATOM   1865  CG  LYS A 115     -10.080   8.424  -4.313  1.00 98.84           C  
ATOM   1866  HG2 LYS A 115     -10.750   7.770  -3.756  1.00 98.84           H  
ATOM   1867  HG3 LYS A 115      -9.730   9.222  -3.659  1.00 98.84           H  
ATOM   1868  CD  LYS A 115     -10.819   9.037  -5.504  1.00 98.84           C  
ATOM   1869  HD2 LYS A 115     -10.114   9.649  -6.067  1.00 98.84           H  
ATOM   1870  HD3 LYS A 115     -11.188   8.242  -6.152  1.00 98.84           H  
ATOM   1871  CE  LYS A 115     -11.982   9.911  -5.035  1.00 98.84           C  
ATOM   1872  HE2 LYS A 115     -11.601  10.622  -4.302  1.00 98.84           H  
ATOM   1873  HE3 LYS A 115     -12.723   9.277  -4.548  1.00 98.84           H  
ATOM   1874  NZ  LYS A 115     -12.566  10.632  -6.192  1.00 98.84           N  
ATOM   1875  HZ1 LYS A 115     -13.327  11.231  -5.908  1.00 98.84           H  
ATOM   1876  HZ2 LYS A 115     -11.853  11.200  -6.626  1.00 98.84           H  
ATOM   1877  HZ3 LYS A 115     -12.886   9.977  -6.891  1.00 98.84           H  
ATOM   1878  N   PHE A 116      -7.492   4.783  -4.506  1.00 98.84           N  
ATOM   1879  H   PHE A 116      -8.474   4.581  -4.389  1.00 98.84           H  
ATOM   1880  CA  PHE A 116      -6.652   3.801  -5.181  1.00 98.84           C  
ATOM   1881  HA  PHE A 116      -5.650   3.842  -4.754  1.00 98.84           H  
ATOM   1882  C   PHE A 116      -6.558   4.149  -6.671  1.00 98.84           C  
ATOM   1883  CB  PHE A 116      -7.226   2.400  -4.943  1.00 98.84           C  
ATOM   1884  HB2 PHE A 116      -7.618   2.352  -3.927  1.00 98.84           H  
ATOM   1885  HB3 PHE A 116      -8.063   2.227  -5.620  1.00 98.84           H  
ATOM   1886  O   PHE A 116      -7.578   4.476  -7.275  1.00 98.84           O  
ATOM   1887  CG  PHE A 116      -6.208   1.289  -5.085  1.00 98.84           C  
ATOM   1888  CD1 PHE A 116      -6.087   0.552  -6.275  1.00 98.84           C  
ATOM   1889  HD1 PHE A 116      -6.701   0.797  -7.129  1.00 98.84           H  
ATOM   1890  CD2 PHE A 116      -5.362   0.996  -4.004  1.00 98.84           C  
ATOM   1891  HD2 PHE A 116      -5.417   1.600  -3.110  1.00 98.84           H  
ATOM   1892  CE1 PHE A 116      -5.138  -0.483  -6.361  1.00 98.84           C  
ATOM   1893  HE1 PHE A 116      -5.021  -1.026  -7.287  1.00 98.84           H  
ATOM   1894  CE2 PHE A 116      -4.426  -0.045  -4.076  1.00 98.84           C  
ATOM   1895  HE2 PHE A 116      -3.783  -0.251  -3.234  1.00 98.84           H  
ATOM   1896  CZ  PHE A 116      -4.315  -0.787  -5.261  1.00 98.84           C  
ATOM   1897  HZ  PHE A 116      -3.572  -1.567  -5.338  1.00 98.84           H  
ATOM   1898  N   SER A 117      -5.384   4.022  -7.277  1.00 98.83           N  
ATOM   1899  H   SER A 117      -4.571   3.815  -6.714  1.00 98.83           H  
ATOM   1900  CA  SER A 117      -5.172   4.177  -8.722  1.00 98.83           C  
ATOM   1901  HA  SER A 117      -6.124   4.361  -9.221  1.00 98.83           H  
ATOM   1902  C   SER A 117      -4.585   2.894  -9.303  1.00 98.83           C  
ATOM   1903  CB  SER A 117      -4.270   5.378  -9.027  1.00 98.83           C  
ATOM   1904  HB2 SER A 117      -3.314   5.243  -8.522  1.00 98.83           H  
ATOM   1905  HB3 SER A 117      -4.103   5.452 -10.102  1.00 98.83           H  
ATOM   1906  O   SER A 117      -3.883   2.152  -8.615  1.00 98.83           O  
ATOM   1907  OG  SER A 117      -4.870   6.568  -8.568  1.00 98.83           O  
ATOM   1908  HG  SER A 117      -4.263   7.298  -8.707  1.00 98.83           H  
ATOM   1909  N   THR A 118      -4.880   2.620 -10.571  1.00 98.61           N  
ATOM   1910  H   THR A 118      -5.444   3.287 -11.077  1.00 98.61           H  
ATOM   1911  CA  THR A 118      -4.315   1.515 -11.366  1.00 98.61           C  
ATOM   1912  HA  THR A 118      -3.408   1.165 -10.874  1.00 98.61           H  
ATOM   1913  C   THR A 118      -3.922   2.029 -12.754  1.00 98.61           C  
ATOM   1914  CB  THR A 118      -5.287   0.324 -11.488  1.00 98.61           C  
ATOM   1915  HB  THR A 118      -4.850  -0.436 -12.135  1.00 98.61           H  
ATOM   1916  O   THR A 118      -4.397   3.088 -13.158  1.00 98.61           O  
ATOM   1917  CG2 THR A 118      -5.549  -0.319 -10.129  1.00 98.61           C  
ATOM   1918 HG21 THR A 118      -6.138   0.352  -9.503  1.00 98.61           H  
ATOM   1919 HG22 THR A 118      -4.598  -0.529  -9.640  1.00 98.61           H  
ATOM   1920 HG23 THR A 118      -6.085  -1.258 -10.271  1.00 98.61           H  
ATOM   1921  OG1 THR A 118      -6.538   0.696 -12.018  1.00 98.61           O  
ATOM   1922  HG1 THR A 118      -6.597   0.355 -12.914  1.00 98.61           H  
ATOM   1923  N   PRO A 119      -3.082   1.316 -13.531  1.00 97.24           N  
ATOM   1924  CA  PRO A 119      -2.644   1.790 -14.849  1.00 97.24           C  
ATOM   1925  HA  PRO A 119      -2.032   2.681 -14.704  1.00 97.24           H  
ATOM   1926  C   PRO A 119      -3.782   2.131 -15.831  1.00 97.24           C  
ATOM   1927  CB  PRO A 119      -1.767   0.661 -15.400  1.00 97.24           C  
ATOM   1928  HB2 PRO A 119      -2.380  -0.053 -15.950  1.00 97.24           H  
ATOM   1929  HB3 PRO A 119      -0.970   1.047 -16.035  1.00 97.24           H  
ATOM   1930  O   PRO A 119      -3.596   2.936 -16.739  1.00 97.24           O  
ATOM   1931  CG  PRO A 119      -1.211  -0.015 -14.147  1.00 97.24           C  
ATOM   1932  HG2 PRO A 119      -0.941  -1.055 -14.331  1.00 97.24           H  
ATOM   1933  HG3 PRO A 119      -0.353   0.543 -13.773  1.00 97.24           H  
ATOM   1934  CD  PRO A 119      -2.369   0.101 -13.163  1.00 97.24           C  
ATOM   1935  HD2 PRO A 119      -3.039  -0.747 -13.303  1.00 97.24           H  
ATOM   1936  HD3 PRO A 119      -1.989   0.135 -12.142  1.00 97.24           H  
ATOM   1937  N   ASP A 120      -4.955   1.513 -15.672  1.00 98.28           N  
ATOM   1938  H   ASP A 120      -5.054   0.855 -14.911  1.00 98.28           H  
ATOM   1939  CA  ASP A 120      -6.171   1.748 -16.462  1.00 98.28           C  
ATOM   1940  HA  ASP A 120      -5.893   2.197 -17.416  1.00 98.28           H  
ATOM   1941  C   ASP A 120      -7.179   2.702 -15.795  1.00 98.28           C  
ATOM   1942  CB  ASP A 120      -6.839   0.393 -16.751  1.00 98.28           C  
ATOM   1943  HB2 ASP A 120      -7.648   0.544 -17.466  1.00 98.28           H  
ATOM   1944  HB3 ASP A 120      -6.112  -0.277 -17.211  1.00 98.28           H  
ATOM   1945  O   ASP A 120      -8.213   3.012 -16.390  1.00 98.28           O  
ATOM   1946  CG  ASP A 120      -7.400  -0.272 -15.486  1.00 98.28           C  
ATOM   1947  OD1 ASP A 120      -6.679  -0.306 -14.458  1.00 98.28           O  
ATOM   1948  OD2 ASP A 120      -8.517  -0.829 -15.524  1.00 98.28           O  
ATOM   1949  N   ARG A 121      -6.918   3.149 -14.560  1.00 98.47           N  
ATOM   1950  H   ARG A 121      -6.027   2.917 -14.145  1.00 98.47           H  
ATOM   1951  CA  ARG A 121      -7.785   4.071 -13.823  1.00 98.47           C  
ATOM   1952  HA  ARG A 121      -8.306   4.696 -14.549  1.00 98.47           H  
ATOM   1953  C   ARG A 121      -6.976   4.996 -12.923  1.00 98.47           C  
ATOM   1954  CB  ARG A 121      -8.833   3.287 -13.024  1.00 98.47           C  
ATOM   1955  HB2 ARG A 121      -9.333   2.588 -13.696  1.00 98.47           H  
ATOM   1956  HB3 ARG A 121      -8.356   2.722 -12.223  1.00 98.47           H  
ATOM   1957  O   ARG A 121      -6.570   4.620 -11.823  1.00 98.47           O  
ATOM   1958  CG  ARG A 121      -9.857   4.271 -12.435  1.00 98.47           C  
ATOM   1959  HG2 ARG A 121     -10.267   4.890 -13.233  1.00 98.47           H  
ATOM   1960  HG3 ARG A 121      -9.359   4.930 -11.724  1.00 98.47           H  
ATOM   1961  CD  ARG A 121     -11.007   3.565 -11.721  1.00 98.47           C  
ATOM   1962  HD2 ARG A 121     -11.641   4.327 -11.267  1.00 98.47           H  
ATOM   1963  HD3 ARG A 121     -10.598   2.933 -10.933  1.00 98.47           H  
ATOM   1964  NE  ARG A 121     -11.801   2.761 -12.666  1.00 98.47           N  
ATOM   1965  HE  ARG A 121     -11.426   2.686 -13.601  1.00 98.47           H  
ATOM   1966  NH1 ARG A 121     -13.445   2.111 -11.211  1.00 98.47           N  
ATOM   1967 HH11 ARG A 121     -14.240   1.527 -10.994  1.00 98.47           H  
ATOM   1968 HH12 ARG A 121     -12.906   2.527 -10.465  1.00 98.47           H  
ATOM   1969  NH2 ARG A 121     -13.549   1.490 -13.353  1.00 98.47           N  
ATOM   1970 HH21 ARG A 121     -13.141   1.465 -14.277  1.00 98.47           H  
ATOM   1971 HH22 ARG A 121     -14.409   1.000 -13.151  1.00 98.47           H  
ATOM   1972  CZ  ARG A 121     -12.924   2.125 -12.404  1.00 98.47           C  
ATOM   1973  N   ASP A 122      -6.833   6.225 -13.390  1.00 98.64           N  
ATOM   1974  H   ASP A 122      -7.202   6.456 -14.301  1.00 98.64           H  
ATOM   1975  CA  ASP A 122      -6.173   7.295 -12.666  1.00 98.64           C  
ATOM   1976  HA  ASP A 122      -5.351   6.872 -12.088  1.00 98.64           H  
ATOM   1977  C   ASP A 122      -7.143   7.993 -11.701  1.00 98.64           C  
ATOM   1978  CB  ASP A 122      -5.573   8.261 -13.690  1.00 98.64           C  
ATOM   1979  HB2 ASP A 122      -5.031   7.686 -14.441  1.00 98.64           H  
ATOM   1980  HB3 ASP A 122      -6.370   8.811 -14.190  1.00 98.64           H  
ATOM   1981  O   ASP A 122      -8.196   8.488 -12.108  1.00 98.64           O  
ATOM   1982  CG  ASP A 122      -4.598   9.237 -13.046  1.00 98.64           C  
ATOM   1983  OD1 ASP A 122      -4.463   9.152 -11.805  1.00 98.64           O  
ATOM   1984  OD2 ASP A 122      -3.972   9.961 -13.845  1.00 98.64           O  
ATOM   1985  N   ASN A 123      -6.812   7.977 -10.413  1.00 98.56           N  
ATOM   1986  H   ASN A 123      -5.902   7.607 -10.177  1.00 98.56           H  
ATOM   1987  CA  ASN A 123      -7.518   8.700  -9.357  1.00 98.56           C  
ATOM   1988  HA  ASN A 123      -8.210   9.410  -9.812  1.00 98.56           H  
ATOM   1989  C   ASN A 123      -6.553   9.521  -8.487  1.00 98.56           C  
ATOM   1990  CB  ASN A 123      -8.299   7.711  -8.475  1.00 98.56           C  
ATOM   1991  HB2 ASN A 123      -7.587   7.039  -7.997  1.00 98.56           H  
ATOM   1992  HB3 ASN A 123      -8.807   8.273  -7.692  1.00 98.56           H  
ATOM   1993  O   ASN A 123      -6.949   9.938  -7.391  1.00 98.56           O  
ATOM   1994  CG  ASN A 123      -9.364   6.913  -9.189  1.00 98.56           C  
ATOM   1995  ND2 ASN A 123      -9.260   5.609  -9.157  1.00 98.56           N  
ATOM   1996 HD21 ASN A 123      -9.943   5.066  -9.666  1.00 98.56           H  
ATOM   1997 HD22 ASN A 123      -8.462   5.205  -8.687  1.00 98.56           H  
ATOM   1998  OD1 ASN A 123     -10.373   7.416  -9.658  1.00 98.56           O  
ATOM   1999  N   ASP A 124      -5.299   9.667  -8.920  1.00 98.57           N  
ATOM   2000  H   ASP A 124      -5.083   9.489  -9.890  1.00 98.57           H  
ATOM   2001  CA  ASP A 124      -4.267  10.350  -8.152  1.00 98.57           C  
ATOM   2002  HA  ASP A 124      -4.504  10.234  -7.094  1.00 98.57           H  
ATOM   2003  C   ASP A 124      -4.309  11.875  -8.400  1.00 98.57           C  
ATOM   2004  CB  ASP A 124      -2.936   9.598  -8.335  1.00 98.57           C  
ATOM   2005  HB2 ASP A 124      -3.126   8.543  -8.139  1.00 98.57           H  
ATOM   2006  HB3 ASP A 124      -2.237   9.912  -7.560  1.00 98.57           H  
ATOM   2007  O   ASP A 124      -5.240  12.385  -9.030  1.00 98.57           O  
ATOM   2008  CG  ASP A 124      -2.243   9.724  -9.690  1.00 98.57           C  
ATOM   2009  OD1 ASP A 124      -1.973  10.883 -10.061  1.00 98.57           O  
ATOM   2010  OD2 ASP A 124      -1.870   8.643 -10.229  1.00 98.57           O  
ATOM   2011  N   LEU A 125      -3.415  12.631  -7.760  1.00 98.26           N  
ATOM   2012  H   LEU A 125      -2.623  12.160  -7.346  1.00 98.26           H  
ATOM   2013  CA  LEU A 125      -3.412  14.102  -7.785  1.00 98.26           C  
ATOM   2014  HA  LEU A 125      -4.334  14.453  -8.247  1.00 98.26           H  
ATOM   2015  C   LEU A 125      -2.291  14.685  -8.657  1.00 98.26           C  
ATOM   2016  CB  LEU A 125      -3.344  14.673  -6.351  1.00 98.26           C  
ATOM   2017  HB2 LEU A 125      -2.391  14.377  -5.912  1.00 98.26           H  
ATOM   2018  HB3 LEU A 125      -3.350  15.760  -6.424  1.00 98.26           H  
ATOM   2019  O   LEU A 125      -2.103  15.903  -8.647  1.00 98.26           O  
ATOM   2020  CG  LEU A 125      -4.473  14.263  -5.392  1.00 98.26           C  
ATOM   2021  HG  LEU A 125      -4.383  13.203  -5.157  1.00 98.26           H  
ATOM   2022  CD1 LEU A 125      -4.343  15.066  -4.092  1.00 98.26           C  
ATOM   2023 HD11 LEU A 125      -4.561  16.117  -4.282  1.00 98.26           H  
ATOM   2024 HD12 LEU A 125      -3.325  14.985  -3.711  1.00 98.26           H  
ATOM   2025 HD13 LEU A 125      -5.039  14.673  -3.351  1.00 98.26           H  
ATOM   2026  CD2 LEU A 125      -5.873  14.536  -5.950  1.00 98.26           C  
ATOM   2027 HD21 LEU A 125      -5.955  15.578  -6.259  1.00 98.26           H  
ATOM   2028 HD22 LEU A 125      -6.045  13.894  -6.814  1.00 98.26           H  
ATOM   2029 HD23 LEU A 125      -6.624  14.306  -5.195  1.00 98.26           H  
ATOM   2030  N   ALA A 126      -1.515  13.851  -9.351  1.00 98.00           N  
ATOM   2031  H   ALA A 126      -1.781  12.881  -9.439  1.00 98.00           H  
ATOM   2032  CA  ALA A 126      -0.473  14.331 -10.247  1.00 98.00           C  
ATOM   2033  HA  ALA A 126      -0.013  15.218  -9.812  1.00 98.00           H  
ATOM   2034  C   ALA A 126      -1.052  14.743 -11.613  1.00 98.00           C  
ATOM   2035  CB  ALA A 126       0.612  13.256 -10.367  1.00 98.00           C  
ATOM   2036  HB1 ALA A 126       1.109  13.112  -9.408  1.00 98.00           H  
ATOM   2037  HB2 ALA A 126       1.355  13.552 -11.108  1.00 98.00           H  
ATOM   2038  HB3 ALA A 126       0.158  12.314 -10.677  1.00 98.00           H  
ATOM   2039  O   ALA A 126      -2.137  14.334 -12.014  1.00 98.00           O  
ATOM   2040  N   ASP A 127      -0.285  15.531 -12.373  1.00 96.98           N  
ATOM   2041  H   ASP A 127       0.545  15.937 -11.964  1.00 96.98           H  
ATOM   2042  CA  ASP A 127      -0.632  15.901 -13.758  1.00 96.98           C  
ATOM   2043  HA  ASP A 127      -1.690  16.160 -13.794  1.00 96.98           H  
ATOM   2044  C   ASP A 127      -0.415  14.743 -14.764  1.00 96.98           C  
ATOM   2045  CB  ASP A 127       0.180  17.137 -14.180  1.00 96.98           C  
ATOM   2046  HB2 ASP A 127      -0.024  17.352 -15.229  1.00 96.98           H  
ATOM   2047  HB3 ASP A 127       1.241  16.905 -14.091  1.00 96.98           H  
ATOM   2048  O   ASP A 127      -0.618  14.895 -15.970  1.00 96.98           O  
ATOM   2049  CG  ASP A 127      -0.138  18.407 -13.383  1.00 96.98           C  
ATOM   2050  OD1 ASP A 127      -1.321  18.628 -13.047  1.00 96.98           O  
ATOM   2051  OD2 ASP A 127       0.821  19.181 -13.155  1.00 96.98           O  
ATOM   2052  N   HIS A 128       0.044  13.588 -14.280  1.00 97.18           N  
ATOM   2053  H   HIS A 128       0.039  13.482 -13.276  1.00 97.18           H  
ATOM   2054  CA  HIS A 128       0.286  12.357 -15.026  1.00 97.18           C  
ATOM   2055  HA  HIS A 128      -0.314  12.362 -15.935  1.00 97.18           H  
ATOM   2056  C   HIS A 128      -0.139  11.165 -14.162  1.00 97.18           C  
ATOM   2057  CB  HIS A 128       1.778  12.242 -15.392  1.00 97.18           C  
ATOM   2058  HB2 HIS A 128       1.915  11.382 -16.048  1.00 97.18           H  
ATOM   2059  HB3 HIS A 128       2.080  13.134 -15.941  1.00 97.18           H  
ATOM   2060  O   HIS A 128      -0.151  11.269 -12.943  1.00 97.18           O  
ATOM   2061  CG  HIS A 128       2.678  12.075 -14.187  1.00 97.18           C  
ATOM   2062  CD2 HIS A 128       3.095  10.895 -13.625  1.00 97.18           C  
ATOM   2063  HD2 HIS A 128       2.889   9.901 -13.995  1.00 97.18           H  
ATOM   2064  ND1 HIS A 128       3.122  13.087 -13.368  1.00 97.18           N  
ATOM   2065  HD1 HIS A 128       2.920  14.070 -13.483  1.00 97.18           H  
ATOM   2066  CE1 HIS A 128       3.777  12.530 -12.335  1.00 97.18           C  
ATOM   2067  HE1 HIS A 128       4.215  13.068 -11.507  1.00 97.18           H  
ATOM   2068  NE2 HIS A 128       3.760  11.197 -12.435  1.00 97.18           N  
ATOM   2069  N   SER A 129      -0.394  10.006 -14.772  1.00 97.90           N  
ATOM   2070  H   SER A 129      -0.376   9.961 -15.781  1.00 97.90           H  
ATOM   2071  CA  SER A 129      -0.794   8.825 -14.003  1.00 97.90           C  
ATOM   2072  HA  SER A 129      -1.495   9.150 -13.235  1.00 97.90           H  
ATOM   2073  C   SER A 129       0.399   8.165 -13.310  1.00 97.90           C  
ATOM   2074  CB  SER A 129      -1.527   7.827 -14.896  1.00 97.90           C  
ATOM   2075  HB2 SER A 129      -2.401   8.310 -15.332  1.00 97.90           H  
ATOM   2076  HB3 SER A 129      -0.868   7.490 -15.697  1.00 97.90           H  
ATOM   2077  O   SER A 129       1.223   7.498 -13.952  1.00 97.90           O  
ATOM   2078  OG  SER A 129      -1.943   6.723 -14.112  1.00 97.90           O  
ATOM   2079  HG  SER A 129      -2.503   7.106 -13.432  1.00 97.90           H  
ATOM   2080  N   CYS A 130       0.450   8.256 -11.981  1.00 98.17           N  
ATOM   2081  H   CYS A 130      -0.249   8.807 -11.504  1.00 98.17           H  
ATOM   2082  CA  CYS A 130       1.502   7.629 -11.180  1.00 98.17           C  
ATOM   2083  HA  CYS A 130       2.475   7.977 -11.527  1.00 98.17           H  
ATOM   2084  C   CYS A 130       1.463   6.102 -11.295  1.00 98.17           C  
ATOM   2085  CB  CYS A 130       1.313   8.036  -9.720  1.00 98.17           C  
ATOM   2086  HB2 CYS A 130       0.342   7.693  -9.361  1.00 98.17           H  
ATOM   2087  HB3 CYS A 130       2.104   7.592  -9.115  1.00 98.17           H  
ATOM   2088  O   CYS A 130       2.498   5.438 -11.340  1.00 98.17           O  
ATOM   2089  SG  CYS A 130       1.378   9.835  -9.583  1.00 98.17           S  
ATOM   2090  HG  CYS A 130       1.949  10.118 -10.758  1.00 98.17           H  
ATOM   2091  N   ALA A 131       0.262   5.529 -11.389  1.00 97.91           N  
ATOM   2092  H   ALA A 131      -0.548   6.131 -11.351  1.00 97.91           H  
ATOM   2093  CA  ALA A 131       0.094   4.089 -11.550  1.00 97.91           C  
ATOM   2094  HA  ALA A 131       0.655   3.585 -10.763  1.00 97.91           H  
ATOM   2095  C   ALA A 131       0.643   3.575 -12.895  1.00 97.91           C  
ATOM   2096  CB  ALA A 131      -1.388   3.758 -11.373  1.00 97.91           C  
ATOM   2097  HB1 ALA A 131      -1.732   4.111 -10.401  1.00 97.91           H  
ATOM   2098  HB2 ALA A 131      -1.974   4.234 -12.159  1.00 97.91           H  
ATOM   2099  HB3 ALA A 131      -1.515   2.676 -11.419  1.00 97.91           H  
ATOM   2100  O   ALA A 131       1.143   2.450 -12.965  1.00 97.91           O  
ATOM   2101  N   GLN A 132       0.588   4.382 -13.963  1.00 96.59           N  
ATOM   2102  H   GLN A 132       0.190   5.304 -13.858  1.00 96.59           H  
ATOM   2103  CA  GLN A 132       1.249   4.048 -15.230  1.00 96.59           C  
ATOM   2104  HA  GLN A 132       1.053   3.002 -15.466  1.00 96.59           H  
ATOM   2105  C   GLN A 132       2.770   4.200 -15.137  1.00 96.59           C  
ATOM   2106  CB  GLN A 132       0.707   4.907 -16.380  1.00 96.59           C  
ATOM   2107  HB2 GLN A 132       0.774   5.963 -16.119  1.00 96.59           H  
ATOM   2108  HB3 GLN A 132       1.329   4.734 -17.258  1.00 96.59           H  
ATOM   2109  O   GLN A 132       3.489   3.326 -15.623  1.00 96.59           O  
ATOM   2110  CG  GLN A 132      -0.739   4.545 -16.741  1.00 96.59           C  
ATOM   2111  HG2 GLN A 132      -1.394   4.760 -15.896  1.00 96.59           H  
ATOM   2112  HG3 GLN A 132      -0.796   3.477 -16.950  1.00 96.59           H  
ATOM   2113  CD  GLN A 132      -1.262   5.297 -17.960  1.00 96.59           C  
ATOM   2114  NE2 GLN A 132      -2.464   4.993 -18.391  1.00 96.59           N  
ATOM   2115 HE21 GLN A 132      -2.831   5.577 -19.128  1.00 96.59           H  
ATOM   2116 HE22 GLN A 132      -3.027   4.350 -17.852  1.00 96.59           H  
ATOM   2117  OE1 GLN A 132      -0.612   6.131 -18.568  1.00 96.59           O  
ATOM   2118  N   GLU A 133       3.261   5.263 -14.492  1.00 95.49           N  
ATOM   2119  H   GLU A 133       2.620   5.965 -14.150  1.00 95.49           H  
ATOM   2120  CA  GLU A 133       4.697   5.521 -14.337  1.00 95.49           C  
ATOM   2121  HA  GLU A 133       5.157   5.516 -15.325  1.00 95.49           H  
ATOM   2122  C   GLU A 133       5.401   4.441 -13.503  1.00 95.49           C  
ATOM   2123  CB  GLU A 133       4.916   6.917 -13.730  1.00 95.49           C  
ATOM   2124  HB2 GLU A 133       4.447   6.975 -12.748  1.00 95.49           H  
ATOM   2125  HB3 GLU A 133       4.447   7.648 -14.388  1.00 95.49           H  
ATOM   2126  O   GLU A 133       6.415   3.885 -13.943  1.00 95.49           O  
ATOM   2127  CG  GLU A 133       6.420   7.224 -13.595  1.00 95.49           C  
ATOM   2128  HG2 GLU A 133       6.856   6.549 -12.859  1.00 95.49           H  
ATOM   2129  HG3 GLU A 133       6.904   7.028 -14.552  1.00 95.49           H  
ATOM   2130  CD  GLU A 133       6.713   8.672 -13.185  1.00 95.49           C  
ATOM   2131  OE1 GLU A 133       7.645   8.869 -12.366  1.00 95.49           O  
ATOM   2132  OE2 GLU A 133       6.057   9.564 -13.753  1.00 95.49           O  
ATOM   2133  N   TYR A 134       4.845   4.110 -12.332  1.00 94.58           N  
ATOM   2134  H   TYR A 134       4.041   4.642 -12.030  1.00 94.58           H  
ATOM   2135  CA  TYR A 134       5.408   3.131 -11.394  1.00 94.58           C  
ATOM   2136  HA  TYR A 134       6.481   3.092 -11.584  1.00 94.58           H  
ATOM   2137  C   TYR A 134       4.896   1.703 -11.599  1.00 94.58           C  
ATOM   2138  CB  TYR A 134       5.227   3.596  -9.944  1.00 94.58           C  
ATOM   2139  HB2 TYR A 134       5.721   2.888  -9.277  1.00 94.58           H  
ATOM   2140  HB3 TYR A 134       4.163   3.598  -9.706  1.00 94.58           H  
ATOM   2141  O   TYR A 134       5.270   0.804 -10.847  1.00 94.58           O  
ATOM   2142  CG  TYR A 134       5.809   4.966  -9.685  1.00 94.58           C  
ATOM   2143  CD1 TYR A 134       7.195   5.184  -9.816  1.00 94.58           C  
ATOM   2144  HD1 TYR A 134       7.857   4.363 -10.048  1.00 94.58           H  
ATOM   2145  CD2 TYR A 134       4.947   6.045  -9.429  1.00 94.58           C  
ATOM   2146  HD2 TYR A 134       3.881   5.887  -9.357  1.00 94.58           H  
ATOM   2147  CE1 TYR A 134       7.713   6.490  -9.740  1.00 94.58           C  
ATOM   2148  HE1 TYR A 134       8.760   6.682  -9.919  1.00 94.58           H  
ATOM   2149  CE2 TYR A 134       5.460   7.348  -9.371  1.00 94.58           C  
ATOM   2150  HE2 TYR A 134       4.784   8.188  -9.314  1.00 94.58           H  
ATOM   2151  OH  TYR A 134       7.309   8.849  -9.612  1.00 94.58           O  
ATOM   2152  HH  TYR A 134       7.614   9.003 -10.509  1.00 94.58           H  
ATOM   2153  CZ  TYR A 134       6.841   7.579  -9.534  1.00 94.58           C  
ATOM   2154  N   GLU A 135       4.061   1.503 -12.622  1.00 93.24           N  
ATOM   2155  H   GLU A 135       3.801   2.317 -13.159  1.00 93.24           H  
ATOM   2156  CA  GLU A 135       3.574   0.205 -13.095  1.00 93.24           C  
ATOM   2157  HA  GLU A 135       2.777   0.426 -13.804  1.00 93.24           H  
ATOM   2158  C   GLU A 135       2.892  -0.666 -12.022  1.00 93.24           C  
ATOM   2159  CB  GLU A 135       4.681  -0.524 -13.878  1.00 93.24           C  
ATOM   2160  HB2 GLU A 135       4.294  -1.495 -14.186  1.00 93.24           H  
ATOM   2161  HB3 GLU A 135       5.553  -0.666 -13.240  1.00 93.24           H  
ATOM   2162  O   GLU A 135       2.876  -1.891 -12.112  1.00 93.24           O  
ATOM   2163  CG  GLU A 135       5.119   0.248 -15.129  1.00 93.24           C  
ATOM   2164  HG2 GLU A 135       4.226   0.555 -15.673  1.00 93.24           H  
ATOM   2165  HG3 GLU A 135       5.662   1.144 -14.827  1.00 93.24           H  
ATOM   2166  CD  GLU A 135       5.985  -0.577 -16.091  1.00 93.24           C  
ATOM   2167  OE1 GLU A 135       6.604   0.034 -16.992  1.00 93.24           O  
ATOM   2168  OE2 GLU A 135       5.836  -1.819 -16.153  1.00 93.24           O  
ATOM   2169  N   ALA A 136       2.256  -0.050 -11.029  1.00 94.99           N  
ATOM   2170  H   ALA A 136       2.236   0.960 -11.024  1.00 94.99           H  
ATOM   2171  CA  ALA A 136       1.576  -0.753  -9.948  1.00 94.99           C  
ATOM   2172  HA  ALA A 136       1.304  -1.755 -10.281  1.00 94.99           H  
ATOM   2173  C   ALA A 136       0.282  -0.042  -9.551  1.00 94.99           C  
ATOM   2174  CB  ALA A 136       2.547  -0.894  -8.773  1.00 94.99           C  
ATOM   2175  HB1 ALA A 136       2.059  -1.417  -7.950  1.00 94.99           H  
ATOM   2176  HB2 ALA A 136       3.421  -1.461  -9.092  1.00 94.99           H  
ATOM   2177  HB3 ALA A 136       2.869   0.091  -8.433  1.00 94.99           H  
ATOM   2178  O   ALA A 136       0.094   1.139  -9.824  1.00 94.99           O  
ATOM   2179  N   GLY A 137      -0.631  -0.770  -8.908  1.00 97.66           N  
ATOM   2180  H   GLY A 137      -0.432  -1.744  -8.727  1.00 97.66           H  
ATOM   2181  CA  GLY A 137      -1.783  -0.165  -8.247  1.00 97.66           C  
ATOM   2182  HA2 GLY A 137      -2.062   0.735  -8.794  1.00 97.66           H  
ATOM   2183  HA3 GLY A 137      -2.635  -0.844  -8.254  1.00 97.66           H  
ATOM   2184  C   GLY A 137      -1.463   0.205  -6.802  1.00 97.66           C  
ATOM   2185  O   GLY A 137      -0.943  -0.628  -6.047  1.00 97.66           O  
ATOM   2186  N   TRP A 138      -1.793   1.430  -6.402  1.00 98.34           N  
ATOM   2187  H   TRP A 138      -2.261   2.042  -7.055  1.00 98.34           H  
ATOM   2188  CA  TRP A 138      -1.556   1.942  -5.051  1.00 98.34           C  
ATOM   2189  HA  TRP A 138      -1.810   1.163  -4.332  1.00 98.34           H  
ATOM   2190  C   TRP A 138      -2.429   3.163  -4.742  1.00 98.34           C  
ATOM   2191  CB  TRP A 138      -0.071   2.300  -4.897  1.00 98.34           C  
ATOM   2192  HB2 TRP A 138       0.551   1.546  -5.379  1.00 98.34           H  
ATOM   2193  HB3 TRP A 138       0.105   3.253  -5.395  1.00 98.34           H  
ATOM   2194  O   TRP A 138      -3.089   3.708  -5.624  1.00 98.34           O  
ATOM   2195  CG  TRP A 138       0.389   2.425  -3.486  1.00 98.34           C  
ATOM   2196  CD1 TRP A 138       0.893   3.544  -2.927  1.00 98.34           C  
ATOM   2197  HD1 TRP A 138       1.052   4.479  -3.443  1.00 98.34           H  
ATOM   2198  CD2 TRP A 138       0.390   1.414  -2.438  1.00 98.34           C  
ATOM   2199  CE2 TRP A 138       0.933   1.995  -1.257  1.00 98.34           C  
ATOM   2200  CE3 TRP A 138      -0.002   0.061  -2.373  1.00 98.34           C  
ATOM   2201  HE3 TRP A 138      -0.416  -0.397  -3.259  1.00 98.34           H  
ATOM   2202  NE1 TRP A 138       1.194   3.299  -1.606  1.00 98.34           N  
ATOM   2203  HE1 TRP A 138       1.736   3.955  -1.061  1.00 98.34           H  
ATOM   2204  CH2 TRP A 138       0.683  -0.076  -0.037  1.00 98.34           C  
ATOM   2205  HH2 TRP A 138       0.780  -0.642   0.878  1.00 98.34           H  
ATOM   2206  CZ2 TRP A 138       1.107   1.261  -0.078  1.00 98.34           C  
ATOM   2207  HZ2 TRP A 138       1.544   1.737   0.787  1.00 98.34           H  
ATOM   2208  CZ3 TRP A 138       0.135  -0.679  -1.184  1.00 98.34           C  
ATOM   2209  HZ3 TRP A 138      -0.179  -1.711  -1.152  1.00 98.34           H  
ATOM   2210  N   TRP A 139      -2.418   3.612  -3.489  1.00 98.74           N  
ATOM   2211  H   TRP A 139      -1.806   3.154  -2.829  1.00 98.74           H  
ATOM   2212  CA  TRP A 139      -3.060   4.854  -3.047  1.00 98.74           C  
ATOM   2213  HA  TRP A 139      -3.982   5.006  -3.607  1.00 98.74           H  
ATOM   2214  C   TRP A 139      -2.174   6.072  -3.332  1.00 98.74           C  
ATOM   2215  CB  TRP A 139      -3.421   4.729  -1.564  1.00 98.74           C  
ATOM   2216  HB2 TRP A 139      -3.835   5.677  -1.219  1.00 98.74           H  
ATOM   2217  HB3 TRP A 139      -2.514   4.537  -0.989  1.00 98.74           H  
ATOM   2218  O   TRP A 139      -1.723   6.740  -2.406  1.00 98.74           O  
ATOM   2219  CG  TRP A 139      -4.417   3.664  -1.256  1.00 98.74           C  
ATOM   2220  CD1 TRP A 139      -5.746   3.776  -1.455  1.00 98.74           C  
ATOM   2221  HD1 TRP A 139      -6.233   4.654  -1.854  1.00 98.74           H  
ATOM   2222  CD2 TRP A 139      -4.202   2.340  -0.685  1.00 98.74           C  
ATOM   2223  CE2 TRP A 139      -5.474   1.706  -0.542  1.00 98.74           C  
ATOM   2224  CE3 TRP A 139      -3.066   1.609  -0.275  1.00 98.74           C  
ATOM   2225  HE3 TRP A 139      -2.090   2.064  -0.364  1.00 98.74           H  
ATOM   2226  NE1 TRP A 139      -6.378   2.631  -1.020  1.00 98.74           N  
ATOM   2227  HE1 TRP A 139      -7.382   2.530  -1.057  1.00 98.74           H  
ATOM   2228  CH2 TRP A 139      -4.461  -0.290   0.376  1.00 98.74           C  
ATOM   2229  HH2 TRP A 139      -4.553  -1.286   0.783  1.00 98.74           H  
ATOM   2230  CZ2 TRP A 139      -5.610   0.408  -0.034  1.00 98.74           C  
ATOM   2231  HZ2 TRP A 139      -6.590  -0.040   0.036  1.00 98.74           H  
ATOM   2232  CZ3 TRP A 139      -3.194   0.311   0.256  1.00 98.74           C  
ATOM   2233  HZ3 TRP A 139      -2.308  -0.221   0.569  1.00 98.74           H  
ATOM   2234  N   TYR A 140      -1.830   6.313  -4.596  1.00 98.64           N  
ATOM   2235  H   TYR A 140      -2.259   5.768  -5.330  1.00 98.64           H  
ATOM   2236  CA  TYR A 140      -0.944   7.418  -4.974  1.00 98.64           C  
ATOM   2237  HA  TYR A 140      -0.028   7.337  -4.389  1.00 98.64           H  
ATOM   2238  C   TYR A 140      -1.572   8.788  -4.651  1.00 98.64           C  
ATOM   2239  CB  TYR A 140      -0.558   7.299  -6.457  1.00 98.64           C  
ATOM   2240  HB2 TYR A 140       0.056   8.159  -6.727  1.00 98.64           H  
ATOM   2241  HB3 TYR A 140      -1.464   7.349  -7.060  1.00 98.64           H  
ATOM   2242  O   TYR A 140      -2.777   8.976  -4.813  1.00 98.64           O  
ATOM   2243  CG  TYR A 140       0.212   6.036  -6.818  1.00 98.64           C  
ATOM   2244  CD1 TYR A 140       1.538   5.856  -6.389  1.00 98.64           C  
ATOM   2245  HD1 TYR A 140       2.012   6.621  -5.793  1.00 98.64           H  
ATOM   2246  CD2 TYR A 140      -0.384   5.037  -7.602  1.00 98.64           C  
ATOM   2247  HD2 TYR A 140      -1.396   5.172  -7.956  1.00 98.64           H  
ATOM   2248  CE1 TYR A 140       2.265   4.701  -6.721  1.00 98.64           C  
ATOM   2249  HE1 TYR A 140       3.277   4.568  -6.368  1.00 98.64           H  
ATOM   2250  CE2 TYR A 140       0.334   3.879  -7.948  1.00 98.64           C  
ATOM   2251  HE2 TYR A 140      -0.134   3.114  -8.549  1.00 98.64           H  
ATOM   2252  OH  TYR A 140       2.353   2.576  -7.800  1.00 98.64           O  
ATOM   2253  HH  TYR A 140       3.232   2.592  -7.415  1.00 98.64           H  
ATOM   2254  CZ  TYR A 140       1.663   3.707  -7.511  1.00 98.64           C  
ATOM   2255  N   GLN A 141      -0.745   9.735  -4.192  1.00 98.05           N  
ATOM   2256  H   GLN A 141       0.235   9.504  -4.114  1.00 98.05           H  
ATOM   2257  CA  GLN A 141      -1.105  11.157  -4.123  1.00 98.05           C  
ATOM   2258  HA  GLN A 141      -2.190  11.252  -4.171  1.00 98.05           H  
ATOM   2259  C   GLN A 141      -0.552  11.846  -5.374  1.00 98.05           C  
ATOM   2260  CB  GLN A 141      -0.647  11.799  -2.798  1.00 98.05           C  
ATOM   2261  HB2 GLN A 141       0.441  11.767  -2.731  1.00 98.05           H  
ATOM   2262  HB3 GLN A 141      -1.049  11.233  -1.958  1.00 98.05           H  
ATOM   2263  O   GLN A 141      -1.094  11.667  -6.451  1.00 98.05           O  
ATOM   2264  CG  GLN A 141      -1.129  13.256  -2.695  1.00 98.05           C  
ATOM   2265  HG2 GLN A 141      -0.717  13.869  -3.497  1.00 98.05           H  
ATOM   2266  HG3 GLN A 141      -2.213  13.270  -2.807  1.00 98.05           H  
ATOM   2267  CD  GLN A 141      -0.754  13.932  -1.386  1.00 98.05           C  
ATOM   2268  NE2 GLN A 141      -1.709  14.497  -0.685  1.00 98.05           N  
ATOM   2269 HE21 GLN A 141      -1.427  14.851   0.218  1.00 98.05           H  
ATOM   2270 HE22 GLN A 141      -2.672  14.345  -0.950  1.00 98.05           H  
ATOM   2271  OE1 GLN A 141       0.393  14.029  -0.989  1.00 98.05           O  
ATOM   2272  N   ALA A 142       0.559  12.569  -5.267  1.00 97.15           N  
ATOM   2273  H   ALA A 142       0.978  12.667  -4.353  1.00 97.15           H  
ATOM   2274  CA  ALA A 142       1.423  12.840  -6.400  1.00 97.15           C  
ATOM   2275  HA  ALA A 142       0.904  12.633  -7.335  1.00 97.15           H  
ATOM   2276  C   ALA A 142       2.579  11.855  -6.261  1.00 97.15           C  
ATOM   2277  CB  ALA A 142       1.835  14.314  -6.396  1.00 97.15           C  
ATOM   2278  HB1 ALA A 142       2.336  14.564  -5.460  1.00 97.15           H  
ATOM   2279  HB2 ALA A 142       2.517  14.499  -7.226  1.00 97.15           H  
ATOM   2280  HB3 ALA A 142       0.952  14.941  -6.518  1.00 97.15           H  
ATOM   2281  O   ALA A 142       3.550  12.123  -5.554  1.00 97.15           O  
ATOM   2282  N   CYS A 143       2.408  10.675  -6.856  1.00 93.95           N  
ATOM   2283  H   CYS A 143       1.614  10.565  -7.470  1.00 93.95           H  
ATOM   2284  CA  CYS A 143       3.323   9.550  -6.721  1.00 93.95           C  
ATOM   2285  HA  CYS A 143       2.966   8.760  -7.382  1.00 93.95           H  
ATOM   2286  C   CYS A 143       3.268   8.972  -5.297  1.00 93.95           C  
ATOM   2287  CB  CYS A 143       4.725   9.957  -7.227  1.00 93.95           C  
ATOM   2288  HB2 CYS A 143       5.355   9.074  -7.333  1.00 93.95           H  
ATOM   2289  HB3 CYS A 143       5.207  10.623  -6.511  1.00 93.95           H  
ATOM   2290  O   CYS A 143       2.182   8.645  -4.803  1.00 93.95           O  
ATOM   2291  SG  CYS A 143       4.622  10.832  -8.821  1.00 93.95           S  
ATOM   2292  HG  CYS A 143       5.832  10.514  -9.288  1.00 93.95           H  
ATOM   2293  N   HIS A 144       4.412   8.753  -4.645  1.00 97.07           N  
ATOM   2294  H   HIS A 144       5.287   9.085  -5.024  1.00 97.07           H  
ATOM   2295  CA  HIS A 144       4.446   8.021  -3.383  1.00 97.07           C  
ATOM   2296  HA  HIS A 144       3.592   8.345  -2.789  1.00 97.07           H  
ATOM   2297  C   HIS A 144       5.680   8.272  -2.522  1.00 97.07           C  
ATOM   2298  CB  HIS A 144       4.348   6.517  -3.689  1.00 97.07           C  
ATOM   2299  HB2 HIS A 144       4.382   5.984  -2.739  1.00 97.07           H  
ATOM   2300  HB3 HIS A 144       3.393   6.285  -4.162  1.00 97.07           H  
ATOM   2301  O   HIS A 144       6.756   8.562  -3.030  1.00 97.07           O  
ATOM   2302  CG  HIS A 144       5.450   5.973  -4.552  1.00 97.07           C  
ATOM   2303  CD2 HIS A 144       5.481   5.968  -5.917  1.00 97.07           C  
ATOM   2304  HD2 HIS A 144       4.741   6.389  -6.581  1.00 97.07           H  
ATOM   2305  ND1 HIS A 144       6.620   5.393  -4.064  1.00 97.07           N  
ATOM   2306  CE1 HIS A 144       7.353   5.103  -5.147  1.00 97.07           C  
ATOM   2307  HE1 HIS A 144       8.349   4.688  -5.119  1.00 97.07           H  
ATOM   2308  NE2 HIS A 144       6.684   5.407  -6.273  1.00 97.07           N  
ATOM   2309  HE2 HIS A 144       7.054   5.327  -7.209  1.00 97.07           H  
ATOM   2310  N   PHE A 145       5.517   8.056  -1.213  1.00 97.60           N  
ATOM   2311  H   PHE A 145       4.578   7.906  -0.872  1.00 97.60           H  
ATOM   2312  CA  PHE A 145       6.620   7.812  -0.274  1.00 97.60           C  
ATOM   2313  HA  PHE A 145       7.574   8.035  -0.751  1.00 97.60           H  
ATOM   2314  C   PHE A 145       6.705   6.337   0.150  1.00 97.60           C  
ATOM   2315  CB  PHE A 145       6.457   8.724   0.946  1.00 97.60           C  
ATOM   2316  HB2 PHE A 145       7.225   8.436   1.664  1.00 97.60           H  
ATOM   2317  HB3 PHE A 145       5.488   8.526   1.405  1.00 97.60           H  
ATOM   2318  O   PHE A 145       7.757   5.849   0.573  1.00 97.60           O  
ATOM   2319  CG  PHE A 145       6.601  10.221   0.724  1.00 97.60           C  
ATOM   2320  CD1 PHE A 145       7.227  10.755  -0.421  1.00 97.60           C  
ATOM   2321  HD1 PHE A 145       7.621  10.115  -1.198  1.00 97.60           H  
ATOM   2322  CD2 PHE A 145       6.144  11.096   1.726  1.00 97.60           C  
ATOM   2323  HD2 PHE A 145       5.724  10.686   2.632  1.00 97.60           H  
ATOM   2324  CE1 PHE A 145       7.350  12.145  -0.581  1.00 97.60           C  
ATOM   2325  HE1 PHE A 145       7.815  12.539  -1.472  1.00 97.60           H  
ATOM   2326  CE2 PHE A 145       6.260  12.489   1.565  1.00 97.60           C  
ATOM   2327  HE2 PHE A 145       5.902  13.152   2.339  1.00 97.60           H  
ATOM   2328  CZ  PHE A 145       6.859  13.013   0.407  1.00 97.60           C  
ATOM   2329  HZ  PHE A 145       6.951  14.081   0.276  1.00 97.60           H  
ATOM   2330  N   ALA A 146       5.615   5.588  -0.014  1.00 97.25           N  
ATOM   2331  H   ALA A 146       4.760   6.034  -0.315  1.00 97.25           H  
ATOM   2332  CA  ALA A 146       5.608   4.137   0.038  1.00 97.25           C  
ATOM   2333  HA  ALA A 146       6.635   3.773   0.049  1.00 97.25           H  
ATOM   2334  C   ALA A 146       4.919   3.581  -1.211  1.00 97.25           C  
ATOM   2335  CB  ALA A 146       4.917   3.682   1.328  1.00 97.25           C  
ATOM   2336  HB1 ALA A 146       5.478   4.045   2.189  1.00 97.25           H  
ATOM   2337  HB2 ALA A 146       4.883   2.593   1.362  1.00 97.25           H  
ATOM   2338  HB3 ALA A 146       3.902   4.077   1.368  1.00 97.25           H  
ATOM   2339  O   ALA A 146       3.810   3.983  -1.532  1.00 97.25           O  
ATOM   2340  N   ASN A 147       5.525   2.600  -1.875  1.00 95.61           N  
ATOM   2341  H   ASN A 147       6.433   2.307  -1.545  1.00 95.61           H  
ATOM   2342  CA  ASN A 147       4.891   1.838  -2.952  1.00 95.61           C  
ATOM   2343  HA  ASN A 147       3.811   1.985  -2.919  1.00 95.61           H  
ATOM   2344  C   ASN A 147       5.157   0.356  -2.718  1.00 95.61           C  
ATOM   2345  CB  ASN A 147       5.372   2.322  -4.328  1.00 95.61           C  
ATOM   2346  HB2 ASN A 147       5.047   3.354  -4.461  1.00 95.61           H  
ATOM   2347  HB3 ASN A 147       6.460   2.282  -4.382  1.00 95.61           H  
ATOM   2348  O   ASN A 147       6.120  -0.222  -3.224  1.00 95.61           O  
ATOM   2349  CG  ASN A 147       4.789   1.522  -5.479  1.00 95.61           C  
ATOM   2350  ND2 ASN A 147       5.306   1.709  -6.672  1.00 95.61           N  
ATOM   2351 HD21 ASN A 147       4.986   1.124  -7.431  1.00 95.61           H  
ATOM   2352 HD22 ASN A 147       6.104   2.318  -6.781  1.00 95.61           H  
ATOM   2353  OD1 ASN A 147       3.870   0.727  -5.323  1.00 95.61           O  
ATOM   2354  N   LEU A 148       4.301  -0.278  -1.917  1.00 95.20           N  
ATOM   2355  H   LEU A 148       3.526   0.242  -1.530  1.00 95.20           H  
ATOM   2356  CA  LEU A 148       4.509  -1.671  -1.519  1.00 95.20           C  
ATOM   2357  HA  LEU A 148       5.579  -1.793  -1.347  1.00 95.20           H  
ATOM   2358  C   LEU A 148       4.140  -2.670  -2.626  1.00 95.20           C  
ATOM   2359  CB  LEU A 148       3.799  -1.961  -0.188  1.00 95.20           C  
ATOM   2360  HB2 LEU A 148       2.722  -1.899  -0.340  1.00 95.20           H  
ATOM   2361  HB3 LEU A 148       4.036  -2.982   0.111  1.00 95.20           H  
ATOM   2362  O   LEU A 148       4.422  -3.863  -2.505  1.00 95.20           O  
ATOM   2363  CG  LEU A 148       4.208  -1.005   0.949  1.00 95.20           C  
ATOM   2364  HG  LEU A 148       3.866   0.004   0.719  1.00 95.20           H  
ATOM   2365  CD1 LEU A 148       3.546  -1.434   2.253  1.00 95.20           C  
ATOM   2366 HD11 LEU A 148       3.875  -2.430   2.548  1.00 95.20           H  
ATOM   2367 HD12 LEU A 148       2.462  -1.430   2.135  1.00 95.20           H  
ATOM   2368 HD13 LEU A 148       3.810  -0.715   3.029  1.00 95.20           H  
ATOM   2369  CD2 LEU A 148       5.726  -0.968   1.151  1.00 95.20           C  
ATOM   2370 HD21 LEU A 148       6.152  -1.971   1.114  1.00 95.20           H  
ATOM   2371 HD22 LEU A 148       6.178  -0.366   0.363  1.00 95.20           H  
ATOM   2372 HD23 LEU A 148       5.973  -0.504   2.105  1.00 95.20           H  
ATOM   2373  N   ASN A 149       3.534  -2.189  -3.712  1.00 94.27           N  
ATOM   2374  H   ASN A 149       3.381  -1.192  -3.762  1.00 94.27           H  
ATOM   2375  CA  ASN A 149       3.175  -2.969  -4.892  1.00 94.27           C  
ATOM   2376  HA  ASN A 149       3.243  -4.032  -4.662  1.00 94.27           H  
ATOM   2377  C   ASN A 149       4.139  -2.768  -6.069  1.00 94.27           C  
ATOM   2378  CB  ASN A 149       1.714  -2.660  -5.251  1.00 94.27           C  
ATOM   2379  HB2 ASN A 149       1.567  -1.581  -5.278  1.00 94.27           H  
ATOM   2380  HB3 ASN A 149       1.499  -3.046  -6.248  1.00 94.27           H  
ATOM   2381  O   ASN A 149       3.884  -3.315  -7.135  1.00 94.27           O  
ATOM   2382  CG  ASN A 149       0.717  -3.292  -4.300  1.00 94.27           C  
ATOM   2383  ND2 ASN A 149      -0.502  -2.813  -4.312  1.00 94.27           N  
ATOM   2384 HD21 ASN A 149      -0.694  -1.985  -4.857  1.00 94.27           H  
ATOM   2385 HD22 ASN A 149      -1.157  -3.168  -3.629  1.00 94.27           H  
ATOM   2386  OD1 ASN A 149       0.990  -4.253  -3.590  1.00 94.27           O  
ATOM   2387  N   GLY A 150       5.242  -2.039  -5.884  1.00 91.36           N  
ATOM   2388  H   GLY A 150       5.370  -1.537  -5.017  1.00 91.36           H  
ATOM   2389  CA  GLY A 150       6.246  -1.868  -6.927  1.00 91.36           C  
ATOM   2390  HA2 GLY A 150       6.974  -1.124  -6.606  1.00 91.36           H  
ATOM   2391  HA3 GLY A 150       5.762  -1.471  -7.820  1.00 91.36           H  
ATOM   2392  C   GLY A 150       6.987  -3.154  -7.326  1.00 91.36           C  
ATOM   2393  O   GLY A 150       6.751  -4.265  -6.841  1.00 91.36           O  
ATOM   2394  N   HIS A 151       7.921  -2.983  -8.247  1.00 86.39           N  
ATOM   2395  H   HIS A 151       8.103  -2.032  -8.534  1.00 86.39           H  
ATOM   2396  CA  HIS A 151       8.681  -4.008  -8.941  1.00 86.39           C  
ATOM   2397  HA  HIS A 151       8.076  -4.911  -9.021  1.00 86.39           H  
ATOM   2398  C   HIS A 151       9.986  -4.340  -8.210  1.00 86.39           C  
ATOM   2399  CB  HIS A 151       8.973  -3.495 -10.357  1.00 86.39           C  
ATOM   2400  HB2 HIS A 151       9.399  -2.493 -10.303  1.00 86.39           H  
ATOM   2401  HB3 HIS A 151       9.710  -4.148 -10.825  1.00 86.39           H  
ATOM   2402  O   HIS A 151      10.890  -3.521  -8.087  1.00 86.39           O  
ATOM   2403  CG  HIS A 151       7.765  -3.441 -11.251  1.00 86.39           C  
ATOM   2404  CD2 HIS A 151       6.595  -2.763 -11.038  1.00 86.39           C  
ATOM   2405  HD2 HIS A 151       6.341  -2.152 -10.184  1.00 86.39           H  
ATOM   2406  ND1 HIS A 151       7.685  -4.006 -12.501  1.00 86.39           N  
ATOM   2407  HD1 HIS A 151       8.491  -4.106 -13.102  1.00 86.39           H  
ATOM   2408  CE1 HIS A 151       6.476  -3.717 -13.003  1.00 86.39           C  
ATOM   2409  HE1 HIS A 151       6.179  -3.872 -14.030  1.00 86.39           H  
ATOM   2410  NE2 HIS A 151       5.764  -3.007 -12.127  1.00 86.39           N  
ATOM   2411  N   PHE A 152      10.161  -5.594  -7.793  1.00 70.91           N  
ATOM   2412  H   PHE A 152       9.371  -6.221  -7.844  1.00 70.91           H  
ATOM   2413  CA  PHE A 152      11.340  -5.987  -7.008  1.00 70.91           C  
ATOM   2414  HA  PHE A 152      11.442  -5.244  -6.217  1.00 70.91           H  
ATOM   2415  C   PHE A 152      12.681  -5.999  -7.760  1.00 70.91           C  
ATOM   2416  CB  PHE A 152      11.093  -7.354  -6.362  1.00 70.91           C  
ATOM   2417  HB2 PHE A 152      10.655  -8.038  -7.088  1.00 70.91           H  
ATOM   2418  HB3 PHE A 152      12.044  -7.779  -6.040  1.00 70.91           H  
ATOM   2419  O   PHE A 152      13.736  -5.963  -7.129  1.00 70.91           O  
ATOM   2420  CG  PHE A 152      10.210  -7.234  -5.150  1.00 70.91           C  
ATOM   2421  CD1 PHE A 152      10.769  -6.809  -3.934  1.00 70.91           C  
ATOM   2422  HD1 PHE A 152      11.836  -6.669  -3.845  1.00 70.91           H  
ATOM   2423  CD2 PHE A 152       8.830  -7.469  -5.246  1.00 70.91           C  
ATOM   2424  HD2 PHE A 152       8.389  -7.783  -6.181  1.00 70.91           H  
ATOM   2425  CE1 PHE A 152       9.939  -6.552  -2.835  1.00 70.91           C  
ATOM   2426  HE1 PHE A 152      10.345  -6.164  -1.912  1.00 70.91           H  
ATOM   2427  CE2 PHE A 152       8.012  -7.285  -4.124  1.00 70.91           C  
ATOM   2428  HE2 PHE A 152       6.953  -7.474  -4.213  1.00 70.91           H  
ATOM   2429  CZ  PHE A 152       8.567  -6.814  -2.922  1.00 70.91           C  
ATOM   2430  HZ  PHE A 152       7.932  -6.623  -2.070  1.00 70.91           H  
ATOM   2431  N   ASN A 153      12.668  -6.107  -9.090  1.00 68.13           N  
ATOM   2432  H   ASN A 153      11.775  -6.057  -9.559  1.00 68.13           H  
ATOM   2433  CA  ASN A 153      13.887  -6.176  -9.910  1.00 68.13           C  
ATOM   2434  HA  ASN A 153      14.743  -6.380  -9.268  1.00 68.13           H  
ATOM   2435  C   ASN A 153      14.218  -4.838 -10.596  1.00 68.13           C  
ATOM   2436  CB  ASN A 153      13.770  -7.338 -10.911  1.00 68.13           C  
ATOM   2437  HB2 ASN A 153      14.581  -7.263 -11.635  1.00 68.13           H  
ATOM   2438  HB3 ASN A 153      12.835  -7.241 -11.462  1.00 68.13           H  
ATOM   2439  O   ASN A 153      15.102  -4.790 -11.450  1.00 68.13           O  
ATOM   2440  CG  ASN A 153      13.859  -8.725 -10.302  1.00 68.13           C  
ATOM   2441  ND2 ASN A 153      13.600  -9.733 -11.101  1.00 68.13           N  
ATOM   2442 HD21 ASN A 153      13.336  -9.534 -12.056  1.00 68.13           H  
ATOM   2443 HD22 ASN A 153      13.704 -10.676 -10.755  1.00 68.13           H  
ATOM   2444  OD1 ASN A 153      14.169  -8.961  -9.144  1.00 68.13           O  
ATOM   2445  N   GLU A 154      13.527  -3.761 -10.225  1.00 74.45           N  
ATOM   2446  H   GLU A 154      12.821  -3.845  -9.507  1.00 74.45           H  
ATOM   2447  CA  GLU A 154      13.646  -2.447 -10.866  1.00 74.45           C  
ATOM   2448  HA  GLU A 154      14.355  -2.515 -11.691  1.00 74.45           H  
ATOM   2449  C   GLU A 154      14.251  -1.399  -9.929  1.00 74.45           C  
ATOM   2450  CB  GLU A 154      12.314  -2.024 -11.506  1.00 74.45           C  
ATOM   2451  HB2 GLU A 154      12.414  -1.014 -11.904  1.00 74.45           H  
ATOM   2452  HB3 GLU A 154      11.528  -2.032 -10.750  1.00 74.45           H  
ATOM   2453  O   GLU A 154      14.001  -0.214 -10.081  1.00 74.45           O  
ATOM   2454  CG  GLU A 154      11.961  -2.968 -12.666  1.00 74.45           C  
ATOM   2455  HG2 GLU A 154      12.792  -2.978 -13.372  1.00 74.45           H  
ATOM   2456  HG3 GLU A 154      11.850  -3.979 -12.275  1.00 74.45           H  
ATOM   2457  CD  GLU A 154      10.682  -2.584 -13.421  1.00 74.45           C  
ATOM   2458  OE1 GLU A 154      10.032  -3.540 -13.907  1.00 74.45           O  
ATOM   2459  OE2 GLU A 154      10.359  -1.380 -13.522  1.00 74.45           O  
ATOM   2460  N   SER A 155      15.132  -1.811  -9.007  1.00 68.45           N  
ATOM   2461  H   SER A 155      15.295  -2.802  -8.901  1.00 68.45           H  
ATOM   2462  CA  SER A 155      15.882  -0.886  -8.135  1.00 68.45           C  
ATOM   2463  HA  SER A 155      15.168  -0.306  -7.550  1.00 68.45           H  
ATOM   2464  C   SER A 155      16.752   0.121  -8.908  1.00 68.45           C  
ATOM   2465  CB  SER A 155      16.751  -1.697  -7.166  1.00 68.45           C  
ATOM   2466  HB2 SER A 155      17.207  -1.030  -6.434  1.00 68.45           H  
ATOM   2467  HB3 SER A 155      16.119  -2.408  -6.634  1.00 68.45           H  
ATOM   2468  O   SER A 155      17.238   1.095  -8.355  1.00 68.45           O  
ATOM   2469  OG  SER A 155      17.776  -2.399  -7.855  1.00 68.45           O  
ATOM   2470  HG  SER A 155      18.464  -1.758  -8.045  1.00 68.45           H  
ATOM   2471  N   HIS A 156      16.989  -0.111 -10.199  1.00 75.50           N  
ATOM   2472  H   HIS A 156      16.488  -0.871 -10.636  1.00 75.50           H  
ATOM   2473  CA  HIS A 156      17.709   0.818 -11.068  1.00 75.50           C  
ATOM   2474  HA  HIS A 156      18.470   1.334 -10.483  1.00 75.50           H  
ATOM   2475  C   HIS A 156      16.806   1.913 -11.660  1.00 75.50           C  
ATOM   2476  CB  HIS A 156      18.429   0.013 -12.159  1.00 75.50           C  
ATOM   2477  HB2 HIS A 156      19.122  -0.684 -11.687  1.00 75.50           H  
ATOM   2478  HB3 HIS A 156      19.017   0.700 -12.766  1.00 75.50           H  
ATOM   2479  O   HIS A 156      17.327   2.870 -12.227  1.00 75.50           O  
ATOM   2480  CG  HIS A 156      17.501  -0.761 -13.063  1.00 75.50           C  
ATOM   2481  CD2 HIS A 156      17.089  -0.383 -14.313  1.00 75.50           C  
ATOM   2482  HD2 HIS A 156      17.358   0.530 -14.823  1.00 75.50           H  
ATOM   2483  ND1 HIS A 156      16.913  -1.981 -12.794  1.00 75.50           N  
ATOM   2484  HD1 HIS A 156      17.054  -2.561 -11.979  1.00 75.50           H  
ATOM   2485  CE1 HIS A 156      16.157  -2.319 -13.852  1.00 75.50           C  
ATOM   2486  HE1 HIS A 156      15.571  -3.222 -13.936  1.00 75.50           H  
ATOM   2487  NE2 HIS A 156      16.249  -1.386 -14.807  1.00 75.50           N  
ATOM   2488  N   ILE A 157      15.480   1.785 -11.536  1.00 83.56           N  
ATOM   2489  H   ILE A 157      15.104   1.032 -10.978  1.00 83.56           H  
ATOM   2490  CA  ILE A 157      14.505   2.763 -12.019  1.00 83.56           C  
ATOM   2491  HA  ILE A 157      15.026   3.503 -12.628  1.00 83.56           H  
ATOM   2492  C   ILE A 157      13.906   3.483 -10.813  1.00 83.56           C  
ATOM   2493  CB  ILE A 157      13.416   2.126 -12.913  1.00 83.56           C  
ATOM   2494  HB  ILE A 157      12.772   1.500 -12.296  1.00 83.56           H  
ATOM   2495  O   ILE A 157      13.397   2.857  -9.882  1.00 83.56           O  
ATOM   2496  CG1 ILE A 157      14.044   1.235 -14.008  1.00 83.56           C  
ATOM   2497 HG12 ILE A 157      14.586   0.427 -13.516  1.00 83.56           H  
ATOM   2498 HG13 ILE A 157      14.751   1.820 -14.596  1.00 83.56           H  
ATOM   2499  CG2 ILE A 157      12.573   3.261 -13.528  1.00 83.56           C  
ATOM   2500 HG21 ILE A 157      13.206   3.925 -14.117  1.00 83.56           H  
ATOM   2501 HG22 ILE A 157      11.795   2.865 -14.180  1.00 83.56           H  
ATOM   2502 HG23 ILE A 157      12.080   3.841 -12.748  1.00 83.56           H  
ATOM   2503  CD1 ILE A 157      13.047   0.562 -14.957  1.00 83.56           C  
ATOM   2504 HD11 ILE A 157      13.577  -0.148 -15.591  1.00 83.56           H  
ATOM   2505 HD12 ILE A 157      12.295   0.024 -14.378  1.00 83.56           H  
ATOM   2506 HD13 ILE A 157      12.562   1.301 -15.595  1.00 83.56           H  
ATOM   2507  N   PHE A 158      13.976   4.810 -10.845  1.00 88.73           N  
ATOM   2508  H   PHE A 158      14.368   5.250 -11.667  1.00 88.73           H  
ATOM   2509  CA  PHE A 158      13.488   5.685  -9.786  1.00 88.73           C  
ATOM   2510  HA  PHE A 158      14.108   5.551  -8.900  1.00 88.73           H  
ATOM   2511  C   PHE A 158      12.030   5.365  -9.411  1.00 88.73           C  
ATOM   2512  CB  PHE A 158      13.639   7.130 -10.275  1.00 88.73           C  
ATOM   2513  HB2 PHE A 158      13.059   7.261 -11.189  1.00 88.73           H  
ATOM   2514  HB3 PHE A 158      14.685   7.316 -10.520  1.00 88.73           H  
ATOM   2515  O   PHE A 158      11.155   5.315 -10.273  1.00 88.73           O  
ATOM   2516  CG  PHE A 158      13.189   8.162  -9.267  1.00 88.73           C  
ATOM   2517  CD1 PHE A 158      11.850   8.593  -9.252  1.00 88.73           C  
ATOM   2518  HD1 PHE A 158      11.141   8.210  -9.971  1.00 88.73           H  
ATOM   2519  CD2 PHE A 158      14.101   8.670  -8.324  1.00 88.73           C  
ATOM   2520  HD2 PHE A 158      15.126   8.327  -8.316  1.00 88.73           H  
ATOM   2521  CE1 PHE A 158      11.420   9.512  -8.281  1.00 88.73           C  
ATOM   2522  HE1 PHE A 158      10.386   9.823  -8.252  1.00 88.73           H  
ATOM   2523  CE2 PHE A 158      13.674   9.605  -7.366  1.00 88.73           C  
ATOM   2524  HE2 PHE A 158      14.359   9.978  -6.619  1.00 88.73           H  
ATOM   2525  CZ  PHE A 158      12.330  10.013  -7.335  1.00 88.73           C  
ATOM   2526  HZ  PHE A 158      11.990  10.693  -6.568  1.00 88.73           H  
ATOM   2527  N   GLY A 159      11.777   5.110  -8.126  1.00 87.98           N  
ATOM   2528  H   GLY A 159      12.558   5.091  -7.486  1.00 87.98           H  
ATOM   2529  CA  GLY A 159      10.441   4.943  -7.546  1.00 87.98           C  
ATOM   2530  HA2 GLY A 159       9.829   5.797  -7.837  1.00 87.98           H  
ATOM   2531  HA3 GLY A 159      10.534   4.957  -6.460  1.00 87.98           H  
ATOM   2532  C   GLY A 159       9.689   3.666  -7.944  1.00 87.98           C  
ATOM   2533  O   GLY A 159       8.600   3.418  -7.423  1.00 87.98           O  
ATOM   2534  N   ARG A 160      10.235   2.831  -8.839  1.00 90.27           N  
ATOM   2535  H   ARG A 160      11.109   3.106  -9.266  1.00 90.27           H  
ATOM   2536  CA  ARG A 160       9.565   1.602  -9.300  1.00 90.27           C  
ATOM   2537  HA  ARG A 160       8.488   1.769  -9.323  1.00 90.27           H  
ATOM   2538  C   ARG A 160       9.748   0.415  -8.377  1.00 90.27           C  
ATOM   2539  CB  ARG A 160      10.021   1.225 -10.710  1.00 90.27           C  
ATOM   2540  HB2 ARG A 160      11.110   1.215 -10.764  1.00 90.27           H  
ATOM   2541  HB3 ARG A 160       9.660   0.222 -10.933  1.00 90.27           H  
ATOM   2542  O   ARG A 160       9.002  -0.545  -8.502  1.00 90.27           O  
ATOM   2543  CG  ARG A 160       9.443   2.192 -11.742  1.00 90.27           C  
ATOM   2544  HG2 ARG A 160       8.403   2.403 -11.494  1.00 90.27           H  
ATOM   2545  HG3 ARG A 160      10.009   3.123 -11.752  1.00 90.27           H  
ATOM   2546  CD  ARG A 160       9.483   1.519 -13.105  1.00 90.27           C  
ATOM   2547  HD2 ARG A 160      10.513   1.276 -13.364  1.00 90.27           H  
ATOM   2548  HD3 ARG A 160       8.921   0.587 -13.035  1.00 90.27           H  
ATOM   2549  NE  ARG A 160       8.868   2.349 -14.146  1.00 90.27           N  
ATOM   2550  HE  ARG A 160       8.368   3.180 -13.862  1.00 90.27           H  
ATOM   2551  NH1 ARG A 160       9.038   0.754 -15.782  1.00 90.27           N  
ATOM   2552 HH11 ARG A 160       9.535   0.166 -15.128  1.00 90.27           H  
ATOM   2553 HH12 ARG A 160       8.478   0.313 -16.498  1.00 90.27           H  
ATOM   2554  NH2 ARG A 160       7.756   2.546 -16.100  1.00 90.27           N  
ATOM   2555 HH21 ARG A 160       7.226   3.271 -15.638  1.00 90.27           H  
ATOM   2556 HH22 ARG A 160       7.313   2.000 -16.825  1.00 90.27           H  
ATOM   2557  CZ  ARG A 160       8.589   1.898 -15.347  1.00 90.27           C  
ATOM   2558  N   GLY A 161      10.714   0.467  -7.465  1.00 90.69           N  
ATOM   2559  H   GLY A 161      11.286   1.299  -7.448  1.00 90.69           H  
ATOM   2560  CA  GLY A 161      10.952  -0.575  -6.473  1.00 90.69           C  
ATOM   2561  HA2 GLY A 161      11.801  -0.275  -5.859  1.00 90.69           H  
ATOM   2562  HA3 GLY A 161      11.220  -1.503  -6.978  1.00 90.69           H  
ATOM   2563  C   GLY A 161       9.765  -0.825  -5.539  1.00 90.69           C  
ATOM   2564  O   GLY A 161       8.782  -0.089  -5.524  1.00 90.69           O  
ATOM   2565  N   VAL A 162       9.880  -1.834  -4.676  1.00 92.54           N  
ATOM   2566  H   VAL A 162      10.706  -2.412  -4.729  1.00 92.54           H  
ATOM   2567  CA  VAL A 162       9.031  -1.878  -3.474  1.00 92.54           C  
ATOM   2568  HA  VAL A 162       8.043  -1.495  -3.731  1.00 92.54           H  
ATOM   2569  C   VAL A 162       9.614  -0.925  -2.448  1.00 92.54           C  
ATOM   2570  CB  VAL A 162       8.825  -3.304  -2.959  1.00 92.54           C  
ATOM   2571  HB  VAL A 162       9.791  -3.786  -2.811  1.00 92.54           H  
ATOM   2572  O   VAL A 162      10.607  -1.253  -1.795  1.00 92.54           O  
ATOM   2573  CG1 VAL A 162       8.035  -3.382  -1.649  1.00 92.54           C  
ATOM   2574 HG11 VAL A 162       8.395  -2.637  -0.939  1.00 92.54           H  
ATOM   2575 HG12 VAL A 162       8.152  -4.374  -1.214  1.00 92.54           H  
ATOM   2576 HG13 VAL A 162       6.979  -3.203  -1.850  1.00 92.54           H  
ATOM   2577  CG2 VAL A 162       8.017  -4.031  -4.037  1.00 92.54           C  
ATOM   2578 HG21 VAL A 162       7.350  -3.331  -4.541  1.00 92.54           H  
ATOM   2579 HG22 VAL A 162       8.684  -4.472  -4.777  1.00 92.54           H  
ATOM   2580 HG23 VAL A 162       7.354  -4.781  -3.607  1.00 92.54           H  
ATOM   2581  N   ILE A 163       9.020   0.265  -2.377  1.00 94.23           N  
ATOM   2582  H   ILE A 163       8.207   0.410  -2.959  1.00 94.23           H  
ATOM   2583  CA  ILE A 163       9.585   1.439  -1.710  1.00 94.23           C  
ATOM   2584  HA  ILE A 163      10.647   1.261  -1.537  1.00 94.23           H  
ATOM   2585  C   ILE A 163       8.951   1.664  -0.342  1.00 94.23           C  
ATOM   2586  CB  ILE A 163       9.468   2.692  -2.617  1.00 94.23           C  
ATOM   2587  HB  ILE A 163       8.416   2.828  -2.869  1.00 94.23           H  
ATOM   2588  O   ILE A 163       7.731   1.619  -0.185  1.00 94.23           O  
ATOM   2589  CG1 ILE A 163      10.247   2.572  -3.946  1.00 94.23           C  
ATOM   2590 HG12 ILE A 163       9.694   1.920  -4.623  1.00 94.23           H  
ATOM   2591 HG13 ILE A 163      10.275   3.548  -4.432  1.00 94.23           H  
ATOM   2592  CG2 ILE A 163       9.919   3.984  -1.913  1.00 94.23           C  
ATOM   2593 HG21 ILE A 163       9.834   4.830  -2.596  1.00 94.23           H  
ATOM   2594 HG22 ILE A 163       9.270   4.208  -1.067  1.00 94.23           H  
ATOM   2595 HG23 ILE A 163      10.955   3.916  -1.579  1.00 94.23           H  
ATOM   2596  CD1 ILE A 163      11.685   2.059  -3.836  1.00 94.23           C  
ATOM   2597 HD11 ILE A 163      11.684   1.014  -3.525  1.00 94.23           H  
ATOM   2598 HD12 ILE A 163      12.168   2.138  -4.810  1.00 94.23           H  
ATOM   2599 HD13 ILE A 163      12.244   2.654  -3.115  1.00 94.23           H  
ATOM   2600  N   TRP A 164       9.815   1.974   0.619  1.00 96.86           N  
ATOM   2601  H   TRP A 164      10.791   1.976   0.361  1.00 96.86           H  
ATOM   2602  CA  TRP A 164       9.495   2.722   1.829  1.00 96.86           C  
ATOM   2603  HA  TRP A 164       8.545   3.244   1.715  1.00 96.86           H  
ATOM   2604  C   TRP A 164      10.612   3.753   1.981  1.00 96.86           C  
ATOM   2605  CB  TRP A 164       9.404   1.770   3.025  1.00 96.86           C  
ATOM   2606  HB2 TRP A 164      10.379   1.323   3.224  1.00 96.86           H  
ATOM   2607  HB3 TRP A 164       8.732   0.955   2.759  1.00 96.86           H  
ATOM   2608  O   TRP A 164      11.710   3.406   2.433  1.00 96.86           O  
ATOM   2609  CG  TRP A 164       8.876   2.398   4.276  1.00 96.86           C  
ATOM   2610  CD1 TRP A 164       9.550   3.183   5.149  1.00 96.86           C  
ATOM   2611  HD1 TRP A 164      10.577   3.498   5.032  1.00 96.86           H  
ATOM   2612  CD2 TRP A 164       7.500   2.368   4.754  1.00 96.86           C  
ATOM   2613  CE2 TRP A 164       7.427   3.084   5.982  1.00 96.86           C  
ATOM   2614  CE3 TRP A 164       6.297   1.827   4.255  1.00 96.86           C  
ATOM   2615  HE3 TRP A 164       6.311   1.329   3.297  1.00 96.86           H  
ATOM   2616  NE1 TRP A 164       8.695   3.586   6.161  1.00 96.86           N  
ATOM   2617  HE1 TRP A 164       8.888   4.347   6.797  1.00 96.86           H  
ATOM   2618  CH2 TRP A 164       5.059   2.636   6.195  1.00 96.86           C  
ATOM   2619  HH2 TRP A 164       4.134   2.736   6.744  1.00 96.86           H  
ATOM   2620  CZ2 TRP A 164       6.233   3.201   6.707  1.00 96.86           C  
ATOM   2621  HZ2 TRP A 164       6.202   3.728   7.650  1.00 96.86           H  
ATOM   2622  CZ3 TRP A 164       5.088   1.962   4.962  1.00 96.86           C  
ATOM   2623  HZ3 TRP A 164       4.175   1.562   4.547  1.00 96.86           H  
ATOM   2624  N   ILE A 165      10.383   4.974   1.491  1.00 95.80           N  
ATOM   2625  H   ILE A 165       9.447   5.218   1.202  1.00 95.80           H  
ATOM   2626  CA  ILE A 165      11.456   5.885   1.063  1.00 95.80           C  
ATOM   2627  HA  ILE A 165      12.006   5.369   0.275  1.00 95.80           H  
ATOM   2628  C   ILE A 165      12.473   6.180   2.172  1.00 95.80           C  
ATOM   2629  CB  ILE A 165      10.860   7.158   0.419  1.00 95.80           C  
ATOM   2630  HB  ILE A 165      10.130   6.835  -0.323  1.00 95.80           H  
ATOM   2631  O   ILE A 165      13.674   6.136   1.897  1.00 95.80           O  
ATOM   2632  CG1 ILE A 165      11.939   7.958  -0.336  1.00 95.80           C  
ATOM   2633 HG12 ILE A 165      12.417   7.302  -1.063  1.00 95.80           H  
ATOM   2634 HG13 ILE A 165      12.698   8.311   0.362  1.00 95.80           H  
ATOM   2635  CG2 ILE A 165      10.125   8.031   1.442  1.00 95.80           C  
ATOM   2636 HG21 ILE A 165       9.377   7.428   1.958  1.00 95.80           H  
ATOM   2637 HG22 ILE A 165      10.810   8.468   2.168  1.00 95.80           H  
ATOM   2638 HG23 ILE A 165       9.585   8.835   0.943  1.00 95.80           H  
ATOM   2639  CD1 ILE A 165      11.374   9.166  -1.093  1.00 95.80           C  
ATOM   2640 HD11 ILE A 165      10.559   8.853  -1.746  1.00 95.80           H  
ATOM   2641 HD12 ILE A 165      11.015   9.926  -0.399  1.00 95.80           H  
ATOM   2642 HD13 ILE A 165      12.162   9.612  -1.699  1.00 95.80           H  
ATOM   2643  N   ALA A 166      12.040   6.329   3.433  1.00 96.55           N  
ATOM   2644  H   ALA A 166      11.059   6.508   3.588  1.00 96.55           H  
ATOM   2645  CA  ALA A 166      12.939   6.531   4.573  1.00 96.55           C  
ATOM   2646  HA  ALA A 166      13.462   7.477   4.431  1.00 96.55           H  
ATOM   2647  C   ALA A 166      14.015   5.449   4.759  1.00 96.55           C  
ATOM   2648  CB  ALA A 166      12.110   6.627   5.856  1.00 96.55           C  
ATOM   2649  HB1 ALA A 166      12.764   6.594   6.727  1.00 96.55           H  
ATOM   2650  HB2 ALA A 166      11.591   7.586   5.866  1.00 96.55           H  
ATOM   2651  HB3 ALA A 166      11.388   5.813   5.908  1.00 96.55           H  
ATOM   2652  O   ALA A 166      15.062   5.738   5.338  1.00 96.55           O  
ATOM   2653  N   ILE A 167      13.780   4.212   4.307  1.00 95.45           N  
ATOM   2654  H   ILE A 167      12.924   4.055   3.795  1.00 95.45           H  
ATOM   2655  CA  ILE A 167      14.757   3.119   4.437  1.00 95.45           C  
ATOM   2656  HA  ILE A 167      15.629   3.493   4.974  1.00 95.45           H  
ATOM   2657  C   ILE A 167      15.309   2.668   3.089  1.00 95.45           C  
ATOM   2658  CB  ILE A 167      14.214   1.946   5.286  1.00 95.45           C  
ATOM   2659  HB  ILE A 167      15.016   1.214   5.379  1.00 95.45           H  
ATOM   2660  O   ILE A 167      16.487   2.327   3.003  1.00 95.45           O  
ATOM   2661  CG1 ILE A 167      13.001   1.237   4.648  1.00 95.45           C  
ATOM   2662 HG12 ILE A 167      13.276   0.879   3.655  1.00 95.45           H  
ATOM   2663 HG13 ILE A 167      12.184   1.951   4.548  1.00 95.45           H  
ATOM   2664  CG2 ILE A 167      13.889   2.458   6.701  1.00 95.45           C  
ATOM   2665 HG21 ILE A 167      13.715   1.622   7.379  1.00 95.45           H  
ATOM   2666 HG22 ILE A 167      14.726   3.040   7.087  1.00 95.45           H  
ATOM   2667 HG23 ILE A 167      13.002   3.091   6.684  1.00 95.45           H  
ATOM   2668  CD1 ILE A 167      12.485   0.030   5.440  1.00 95.45           C  
ATOM   2669 HD11 ILE A 167      12.150   0.336   6.432  1.00 95.45           H  
ATOM   2670 HD12 ILE A 167      11.626  -0.407   4.930  1.00 95.45           H  
ATOM   2671 HD13 ILE A 167      13.272  -0.719   5.531  1.00 95.45           H  
ATOM   2672  N   THR A 168      14.502   2.681   2.026  1.00 93.38           N  
ATOM   2673  H   THR A 168      13.547   2.994   2.127  1.00 93.38           H  
ATOM   2674  CA  THR A 168      14.941   2.201   0.713  1.00 93.38           C  
ATOM   2675  HA  THR A 168      15.672   1.407   0.865  1.00 93.38           H  
ATOM   2676  C   THR A 168      15.646   3.271  -0.111  1.00 93.38           C  
ATOM   2677  CB  THR A 168      13.791   1.579  -0.095  1.00 93.38           C  
ATOM   2678  HB  THR A 168      14.172   1.242  -1.059  1.00 93.38           H  
ATOM   2679  O   THR A 168      16.482   2.900  -0.934  1.00 93.38           O  
ATOM   2680  CG2 THR A 168      13.184   0.370   0.613  1.00 93.38           C  
ATOM   2681 HG21 THR A 168      12.626   0.693   1.491  1.00 93.38           H  
ATOM   2682 HG22 THR A 168      13.973  -0.323   0.906  1.00 93.38           H  
ATOM   2683 HG23 THR A 168      12.500  -0.134  -0.070  1.00 93.38           H  
ATOM   2684  OG1 THR A 168      12.748   2.488  -0.331  1.00 93.38           O  
ATOM   2685  HG1 THR A 168      13.037   3.108  -1.005  1.00 93.38           H  
ATOM   2686  N   SER A 169      15.355   4.565   0.092  1.00 91.42           N  
ATOM   2687  H   SER A 169      14.745   4.790   0.865  1.00 91.42           H  
ATOM   2688  CA  SER A 169      15.441   5.614  -0.946  1.00 91.42           C  
ATOM   2689  HA  SER A 169      15.013   6.522  -0.521  1.00 91.42           H  
ATOM   2690  C   SER A 169      14.593   5.278  -2.182  1.00 91.42           C  
ATOM   2691  CB  SER A 169      16.898   5.944  -1.316  1.00 91.42           C  
ATOM   2692  HB2 SER A 169      16.928   6.908  -1.822  1.00 91.42           H  
ATOM   2693  HB3 SER A 169      17.493   6.017  -0.405  1.00 91.42           H  
ATOM   2694  O   SER A 169      13.977   4.210  -2.239  1.00 91.42           O  
ATOM   2695  OG  SER A 169      17.456   4.963  -2.174  1.00 91.42           O  
ATOM   2696  HG  SER A 169      17.197   4.113  -1.811  1.00 91.42           H  
ATOM   2697  N   ASP A 170      14.587   6.149  -3.190  1.00 88.41           N  
ATOM   2698  H   ASP A 170      14.952   7.079  -3.046  1.00 88.41           H  
ATOM   2699  CA  ASP A 170      13.848   5.936  -4.443  1.00 88.41           C  
ATOM   2700  HA  ASP A 170      12.834   5.614  -4.205  1.00 88.41           H  
ATOM   2701  C   ASP A 170      14.467   4.882  -5.375  1.00 88.41           C  
ATOM   2702  CB  ASP A 170      13.748   7.265  -5.186  1.00 88.41           C  
ATOM   2703  HB2 ASP A 170      13.147   7.122  -6.084  1.00 88.41           H  
ATOM   2704  HB3 ASP A 170      14.745   7.592  -5.479  1.00 88.41           H  
ATOM   2705  O   ASP A 170      13.799   4.389  -6.278  1.00 88.41           O  
ATOM   2706  CG  ASP A 170      13.089   8.314  -4.303  1.00 88.41           C  
ATOM   2707  OD1 ASP A 170      11.871   8.172  -4.083  1.00 88.41           O  
ATOM   2708  OD2 ASP A 170      13.853   9.152  -3.770  1.00 88.41           O  
ATOM   2709  N   PHE A 171      15.732   4.509  -5.159  1.00 85.75           N  
ATOM   2710  H   PHE A 171      16.230   4.976  -4.415  1.00 85.75           H  
ATOM   2711  CA  PHE A 171      16.444   3.482  -5.943  1.00 85.75           C  
ATOM   2712  HA  PHE A 171      15.883   3.273  -6.854  1.00 85.75           H  
ATOM   2713  C   PHE A 171      16.558   2.143  -5.197  1.00 85.75           C  
ATOM   2714  CB  PHE A 171      17.816   4.024  -6.361  1.00 85.75           C  
ATOM   2715  HB2 PHE A 171      18.353   3.247  -6.905  1.00 85.75           H  
ATOM   2716  HB3 PHE A 171      18.395   4.255  -5.467  1.00 85.75           H  
ATOM   2717  O   PHE A 171      17.312   1.247  -5.577  1.00 85.75           O  
ATOM   2718  CG  PHE A 171      17.748   5.248  -7.250  1.00 85.75           C  
ATOM   2719  CD1 PHE A 171      17.473   5.102  -8.622  1.00 85.75           C  
ATOM   2720  HD1 PHE A 171      17.297   4.120  -9.036  1.00 85.75           H  
ATOM   2721  CD2 PHE A 171      17.952   6.532  -6.709  1.00 85.75           C  
ATOM   2722  HD2 PHE A 171      18.139   6.653  -5.652  1.00 85.75           H  
ATOM   2723  CE1 PHE A 171      17.420   6.234  -9.454  1.00 85.75           C  
ATOM   2724  HE1 PHE A 171      17.206   6.119 -10.507  1.00 85.75           H  
ATOM   2725  CE2 PHE A 171      17.896   7.664  -7.540  1.00 85.75           C  
ATOM   2726  HE2 PHE A 171      18.035   8.649  -7.122  1.00 85.75           H  
ATOM   2727  CZ  PHE A 171      17.638   7.514  -8.914  1.00 85.75           C  
ATOM   2728  HZ  PHE A 171      17.585   8.385  -9.551  1.00 85.75           H  
ATOM   2729  N   GLY A 172      15.864   1.999  -4.069  1.00 87.49           N  
ATOM   2730  H   GLY A 172      15.231   2.739  -3.801  1.00 87.49           H  
ATOM   2731  CA  GLY A 172      15.899   0.776  -3.281  1.00 87.49           C  
ATOM   2732  HA2 GLY A 172      15.845   1.022  -2.221  1.00 87.49           H  
ATOM   2733  HA3 GLY A 172      16.843   0.254  -3.436  1.00 87.49           H  
ATOM   2734  C   GLY A 172      14.764  -0.179  -3.610  1.00 87.49           C  
ATOM   2735  O   GLY A 172      13.916   0.050  -4.465  1.00 87.49           O  
ATOM   2736  N   THR A 173      14.752  -1.301  -2.908  1.00 90.88           N  
ATOM   2737  H   THR A 173      15.497  -1.469  -2.248  1.00 90.88           H  
ATOM   2738  CA  THR A 173      13.647  -2.255  -2.913  1.00 90.88           C  
ATOM   2739  HA  THR A 173      12.697  -1.721  -2.935  1.00 90.88           H  
ATOM   2740  C   THR A 173      13.734  -3.070  -1.628  1.00 90.88           C  
ATOM   2741  CB  THR A 173      13.740  -3.151  -4.153  1.00 90.88           C  
ATOM   2742  HB  THR A 173      14.770  -3.484  -4.284  1.00 90.88           H  
ATOM   2743  O   THR A 173      14.822  -3.514  -1.256  1.00 90.88           O  
ATOM   2744  CG2 THR A 173      12.839  -4.362  -4.080  1.00 90.88           C  
ATOM   2745 HG21 THR A 173      13.105  -4.970  -3.215  1.00 90.88           H  
ATOM   2746 HG22 THR A 173      13.041  -4.971  -4.962  1.00 90.88           H  
ATOM   2747 HG23 THR A 173      11.791  -4.065  -4.040  1.00 90.88           H  
ATOM   2748  OG1 THR A 173      13.318  -2.452  -5.297  1.00 90.88           O  
ATOM   2749  HG1 THR A 173      13.558  -1.529  -5.185  1.00 90.88           H  
ATOM   2750  N   LEU A 174      12.607  -3.269  -0.945  1.00 91.76           N  
ATOM   2751  H   LEU A 174      11.771  -2.795  -1.255  1.00 91.76           H  
ATOM   2752  CA  LEU A 174      12.540  -4.116   0.249  1.00 91.76           C  
ATOM   2753  HA  LEU A 174      13.280  -3.757   0.966  1.00 91.76           H  
ATOM   2754  C   LEU A 174      12.900  -5.586  -0.057  1.00 91.76           C  
ATOM   2755  CB  LEU A 174      11.143  -3.998   0.889  1.00 91.76           C  
ATOM   2756  HB2 LEU A 174      11.088  -4.693   1.728  1.00 91.76           H  
ATOM   2757  HB3 LEU A 174      10.401  -4.309   0.153  1.00 91.76           H  
ATOM   2758  O   LEU A 174      12.547  -6.134  -1.099  1.00 91.76           O  
ATOM   2759  CG  LEU A 174      10.768  -2.593   1.404  1.00 91.76           C  
ATOM   2760  HG  LEU A 174      10.810  -1.871   0.589  1.00 91.76           H  
ATOM   2761  CD1 LEU A 174       9.348  -2.601   1.964  1.00 91.76           C  
ATOM   2762 HD11 LEU A 174       9.295  -3.274   2.820  1.00 91.76           H  
ATOM   2763 HD12 LEU A 174       9.070  -1.595   2.275  1.00 91.76           H  
ATOM   2764 HD13 LEU A 174       8.640  -2.935   1.205  1.00 91.76           H  
ATOM   2765  CD2 LEU A 174      11.693  -2.120   2.519  1.00 91.76           C  
ATOM   2766 HD21 LEU A 174      11.700  -2.834   3.343  1.00 91.76           H  
ATOM   2767 HD22 LEU A 174      11.342  -1.149   2.871  1.00 91.76           H  
ATOM   2768 HD23 LEU A 174      12.700  -1.987   2.126  1.00 91.76           H  
ATOM   2769  N   ASP A 175      13.539  -6.275   0.888  1.00 89.58           N  
ATOM   2770  H   ASP A 175      13.747  -5.809   1.760  1.00 89.58           H  
ATOM   2771  CA  ASP A 175      13.805  -7.721   0.798  1.00 89.58           C  
ATOM   2772  HA  ASP A 175      14.200  -7.956  -0.190  1.00 89.58           H  
ATOM   2773  C   ASP A 175      12.533  -8.549   1.029  1.00 89.58           C  
ATOM   2774  CB  ASP A 175      14.828  -8.154   1.859  1.00 89.58           C  
ATOM   2775  HB2 ASP A 175      14.917  -9.240   1.828  1.00 89.58           H  
ATOM   2776  HB3 ASP A 175      14.451  -7.889   2.846  1.00 89.58           H  
ATOM   2777  O   ASP A 175      12.381  -9.650   0.492  1.00 89.58           O  
ATOM   2778  CG  ASP A 175      16.228  -7.577   1.678  1.00 89.58           C  
ATOM   2779  OD1 ASP A 175      16.701  -7.514   0.525  1.00 89.58           O  
ATOM   2780  OD2 ASP A 175      16.855  -7.276   2.723  1.00 89.58           O  
ATOM   2781  N   SER A 176      11.619  -8.041   1.855  1.00 90.52           N  
ATOM   2782  H   SER A 176      11.827  -7.152   2.287  1.00 90.52           H  
ATOM   2783  CA  SER A 176      10.289  -8.609   2.080  1.00 90.52           C  
ATOM   2784  HA  SER A 176       9.927  -9.010   1.133  1.00 90.52           H  
ATOM   2785  C   SER A 176       9.323  -7.545   2.588  1.00 90.52           C  
ATOM   2786  CB  SER A 176      10.312  -9.801   3.038  1.00 90.52           C  
ATOM   2787  HB2 SER A 176       9.297 -10.177   3.166  1.00 90.52           H  
ATOM   2788  HB3 SER A 176      10.920 -10.596   2.607  1.00 90.52           H  
ATOM   2789  O   SER A 176       9.748  -6.633   3.299  1.00 90.52           O  
ATOM   2790  OG  SER A 176      10.828  -9.465   4.302  1.00 90.52           O  
ATOM   2791  HG  SER A 176      10.508  -8.594   4.546  1.00 90.52           H  
ATOM   2792  N   VAL A 177       8.032  -7.696   2.287  1.00 92.93           N  
ATOM   2793  H   VAL A 177       7.740  -8.520   1.781  1.00 92.93           H  
ATOM   2794  CA  VAL A 177       6.972  -6.878   2.888  1.00 92.93           C  
ATOM   2795  HA  VAL A 177       7.316  -6.584   3.879  1.00 92.93           H  
ATOM   2796  C   VAL A 177       5.696  -7.689   3.070  1.00 92.93           C  
ATOM   2797  CB  VAL A 177       6.716  -5.572   2.111  1.00 92.93           C  
ATOM   2798  HB  VAL A 177       7.660  -5.030   2.062  1.00 92.93           H  
ATOM   2799  O   VAL A 177       5.294  -8.439   2.180  1.00 92.93           O  
ATOM   2800  CG1 VAL A 177       6.224  -5.784   0.673  1.00 92.93           C  
ATOM   2801 HG11 VAL A 177       6.956  -6.370   0.118  1.00 92.93           H  
ATOM   2802 HG12 VAL A 177       6.108  -4.817   0.185  1.00 92.93           H  
ATOM   2803 HG13 VAL A 177       5.259  -6.290   0.672  1.00 92.93           H  
ATOM   2804  CG2 VAL A 177       5.709  -4.684   2.849  1.00 92.93           C  
ATOM   2805 HG21 VAL A 177       5.971  -4.610   3.904  1.00 92.93           H  
ATOM   2806 HG22 VAL A 177       4.697  -5.078   2.757  1.00 92.93           H  
ATOM   2807 HG23 VAL A 177       5.741  -3.682   2.421  1.00 92.93           H  
ATOM   2808  N   GLU A 178       5.039  -7.529   4.210  1.00 93.87           N  
ATOM   2809  H   GLU A 178       5.447  -6.938   4.921  1.00 93.87           H  
ATOM   2810  CA  GLU A 178       3.734  -8.113   4.487  1.00 93.87           C  
ATOM   2811  HA  GLU A 178       3.278  -8.399   3.539  1.00 93.87           H  
ATOM   2812  C   GLU A 178       2.817  -7.092   5.164  1.00 93.87           C  
ATOM   2813  CB  GLU A 178       3.900  -9.387   5.328  1.00 93.87           C  
ATOM   2814  HB2 GLU A 178       4.336  -9.132   6.294  1.00 93.87           H  
ATOM   2815  HB3 GLU A 178       4.567 -10.075   4.809  1.00 93.87           H  
ATOM   2816  O   GLU A 178       3.173  -6.524   6.192  1.00 93.87           O  
ATOM   2817  CG  GLU A 178       2.546 -10.069   5.534  1.00 93.87           C  
ATOM   2818  HG2 GLU A 178       2.102 -10.264   4.558  1.00 93.87           H  
ATOM   2819  HG3 GLU A 178       1.885  -9.393   6.076  1.00 93.87           H  
ATOM   2820  CD  GLU A 178       2.643 -11.379   6.314  1.00 93.87           C  
ATOM   2821  OE1 GLU A 178       1.947 -12.330   5.879  1.00 93.87           O  
ATOM   2822  OE2 GLU A 178       3.330 -11.418   7.363  1.00 93.87           O  
ATOM   2823  N   MET A 179       1.618  -6.894   4.617  1.00 96.69           N  
ATOM   2824  H   MET A 179       1.370  -7.448   3.810  1.00 96.69           H  
ATOM   2825  CA  MET A 179       0.566  -6.079   5.222  1.00 96.69           C  
ATOM   2826  HA  MET A 179       0.993  -5.470   6.019  1.00 96.69           H  
ATOM   2827  C   MET A 179      -0.504  -6.988   5.819  1.00 96.69           C  
ATOM   2828  CB  MET A 179      -0.073  -5.126   4.210  1.00 96.69           C  
ATOM   2829  HB2 MET A 179      -0.746  -4.465   4.757  1.00 96.69           H  
ATOM   2830  HB3 MET A 179      -0.672  -5.700   3.503  1.00 96.69           H  
ATOM   2831  O   MET A 179      -1.038  -7.862   5.127  1.00 96.69           O  
ATOM   2832  CG  MET A 179       0.920  -4.258   3.432  1.00 96.69           C  
ATOM   2833  HG2 MET A 179       1.626  -4.905   2.912  1.00 96.69           H  
ATOM   2834  HG3 MET A 179       1.482  -3.628   4.122  1.00 96.69           H  
ATOM   2835  SD  MET A 179       0.109  -3.215   2.191  1.00 96.69           S  
ATOM   2836  CE  MET A 179      -0.460  -1.837   3.227  1.00 96.69           C  
ATOM   2837  HE1 MET A 179      -1.196  -1.245   2.683  1.00 96.69           H  
ATOM   2838  HE2 MET A 179       0.387  -1.197   3.476  1.00 96.69           H  
ATOM   2839  HE3 MET A 179      -0.898  -2.208   4.154  1.00 96.69           H  
ATOM   2840  N   LYS A 180      -0.826  -6.762   7.091  1.00 95.35           N  
ATOM   2841  H   LYS A 180      -0.327  -6.020   7.562  1.00 95.35           H  
ATOM   2842  CA  LYS A 180      -1.755  -7.547   7.907  1.00 95.35           C  
ATOM   2843  HA  LYS A 180      -2.318  -8.231   7.272  1.00 95.35           H  
ATOM   2844  C   LYS A 180      -2.749  -6.650   8.610  1.00 95.35           C  
ATOM   2845  CB  LYS A 180      -0.970  -8.342   8.958  1.00 95.35           C  
ATOM   2846  HB2 LYS A 180      -0.205  -7.699   9.393  1.00 95.35           H  
ATOM   2847  HB3 LYS A 180      -1.641  -8.664   9.755  1.00 95.35           H  
ATOM   2848  O   LYS A 180      -2.360  -5.647   9.193  1.00 95.35           O  
ATOM   2849  CG  LYS A 180      -0.346  -9.582   8.329  1.00 95.35           C  
ATOM   2850  HG2 LYS A 180       0.144  -9.318   7.391  1.00 95.35           H  
ATOM   2851  HG3 LYS A 180      -1.166 -10.268   8.116  1.00 95.35           H  
ATOM   2852  CD  LYS A 180       0.655 -10.304   9.228  1.00 95.35           C  
ATOM   2853  HD2 LYS A 180       0.972 -11.205   8.703  1.00 95.35           H  
ATOM   2854  HD3 LYS A 180       0.172 -10.602  10.159  1.00 95.35           H  
ATOM   2855  CE  LYS A 180       1.870  -9.426   9.527  1.00 95.35           C  
ATOM   2856  HE2 LYS A 180       1.641  -8.732  10.335  1.00 95.35           H  
ATOM   2857  HE3 LYS A 180       2.110  -8.842   8.638  1.00 95.35           H  
ATOM   2858  NZ  LYS A 180       3.038 -10.258   9.866  1.00 95.35           N  
ATOM   2859  HZ1 LYS A 180       2.848 -10.889  10.631  1.00 95.35           H  
ATOM   2860  HZ2 LYS A 180       3.804  -9.644  10.104  1.00 95.35           H  
ATOM   2861  HZ3 LYS A 180       3.307 -10.782   9.045  1.00 95.35           H  
ATOM   2862  N   ILE A 181      -4.006  -7.067   8.638  1.00 95.89           N  
ATOM   2863  H   ILE A 181      -4.243  -7.904   8.126  1.00 95.89           H  
ATOM   2864  CA  ILE A 181      -5.048  -6.432   9.443  1.00 95.89           C  
ATOM   2865  HA  ILE A 181      -4.616  -5.552   9.921  1.00 95.89           H  
ATOM   2866  C   ILE A 181      -5.500  -7.347  10.572  1.00 95.89           C  
ATOM   2867  CB  ILE A 181      -6.223  -5.930   8.584  1.00 95.89           C  
ATOM   2868  HB  ILE A 181      -6.968  -5.499   9.253  1.00 95.89           H  
ATOM   2869  O   ILE A 181      -5.536  -8.572  10.424  1.00 95.89           O  
ATOM   2870  CG1 ILE A 181      -6.889  -7.068   7.779  1.00 95.89           C  
ATOM   2871 HG12 ILE A 181      -6.149  -7.551   7.141  1.00 95.89           H  
ATOM   2872 HG13 ILE A 181      -7.286  -7.808   8.474  1.00 95.89           H  
ATOM   2873  CG2 ILE A 181      -5.729  -4.801   7.675  1.00 95.89           C  
ATOM   2874 HG21 ILE A 181      -5.153  -4.072   8.246  1.00 95.89           H  
ATOM   2875 HG22 ILE A 181      -6.583  -4.284   7.239  1.00 95.89           H  
ATOM   2876 HG23 ILE A 181      -5.118  -5.217   6.874  1.00 95.89           H  
ATOM   2877  CD1 ILE A 181      -8.035  -6.607   6.875  1.00 95.89           C  
ATOM   2878 HD11 ILE A 181      -7.658  -5.969   6.076  1.00 95.89           H  
ATOM   2879 HD12 ILE A 181      -8.772  -6.057   7.459  1.00 95.89           H  
ATOM   2880 HD13 ILE A 181      -8.501  -7.478   6.414  1.00 95.89           H  
ATOM   2881  N   ARG A 182      -5.866  -6.749  11.704  1.00 94.89           N  
ATOM   2882  H   ARG A 182      -5.770  -5.745  11.757  1.00 94.89           H  
ATOM   2883  CA  ARG A 182      -6.464  -7.443  12.850  1.00 94.89           C  
ATOM   2884  HA  ARG A 182      -6.919  -8.372  12.507  1.00 94.89           H  
ATOM   2885  C   ARG A 182      -7.560  -6.573  13.452  1.00 94.89           C  
ATOM   2886  CB  ARG A 182      -5.364  -7.771  13.870  1.00 94.89           C  
ATOM   2887  HB2 ARG A 182      -4.573  -8.319  13.358  1.00 94.89           H  
ATOM   2888  HB3 ARG A 182      -4.942  -6.839  14.246  1.00 94.89           H  
ATOM   2889  O   ARG A 182      -7.427  -5.355  13.480  1.00 94.89           O  
ATOM   2890  CG  ARG A 182      -5.875  -8.617  15.048  1.00 94.89           C  
ATOM   2891  HG2 ARG A 182      -6.370  -9.506  14.657  1.00 94.89           H  
ATOM   2892  HG3 ARG A 182      -6.600  -8.044  15.625  1.00 94.89           H  
ATOM   2893  CD  ARG A 182      -4.756  -9.064  15.996  1.00 94.89           C  
ATOM   2894  HD2 ARG A 182      -4.038  -9.662  15.435  1.00 94.89           H  
ATOM   2895  HD3 ARG A 182      -5.204  -9.689  16.768  1.00 94.89           H  
ATOM   2896  NE  ARG A 182      -4.068  -7.923  16.628  1.00 94.89           N  
ATOM   2897  HE  ARG A 182      -4.260  -6.995  16.280  1.00 94.89           H  
ATOM   2898  NH1 ARG A 182      -2.712  -9.054  18.089  1.00 94.89           N  
ATOM   2899 HH11 ARG A 182      -2.008  -9.016  18.812  1.00 94.89           H  
ATOM   2900 HH12 ARG A 182      -3.108  -9.923  17.760  1.00 94.89           H  
ATOM   2901  NH2 ARG A 182      -2.677  -6.819  18.025  1.00 94.89           N  
ATOM   2902 HH21 ARG A 182      -2.972  -5.993  17.525  1.00 94.89           H  
ATOM   2903 HH22 ARG A 182      -1.981  -6.735  18.753  1.00 94.89           H  
ATOM   2904  CZ  ARG A 182      -3.161  -7.938  17.582  1.00 94.89           C  
ATOM   2905  N   LYS A 183      -8.637  -7.192  13.937  1.00 94.43           N  
ATOM   2906  H   LYS A 183      -8.676  -8.201  13.899  1.00 94.43           H  
ATOM   2907  CA  LYS A 183      -9.688  -6.481  14.673  1.00 94.43           C  
ATOM   2908  HA  LYS A 183     -10.037  -5.647  14.064  1.00 94.43           H  
ATOM   2909  C   LYS A 183      -9.093  -5.918  15.968  1.00 94.43           C  
ATOM   2910  CB  LYS A 183     -10.866  -7.434  14.920  1.00 94.43           C  
ATOM   2911  HB2 LYS A 183     -10.567  -8.192  15.645  1.00 94.43           H  
ATOM   2912  HB3 LYS A 183     -11.108  -7.936  13.983  1.00 94.43           H  
ATOM   2913  O   LYS A 183      -8.401  -6.636  16.694  1.00 94.43           O  
ATOM   2914  CG  LYS A 183     -12.135  -6.722  15.416  1.00 94.43           C  
ATOM   2915  HG2 LYS A 183     -11.929  -6.220  16.362  1.00 94.43           H  
ATOM   2916  HG3 LYS A 183     -12.450  -5.983  14.680  1.00 94.43           H  
ATOM   2917  CD  LYS A 183     -13.255  -7.755  15.621  1.00 94.43           C  
ATOM   2918  HD2 LYS A 183     -13.471  -8.247  14.672  1.00 94.43           H  
ATOM   2919  HD3 LYS A 183     -12.906  -8.504  16.331  1.00 94.43           H  
ATOM   2920  CE  LYS A 183     -14.542  -7.122  16.165  1.00 94.43           C  
ATOM   2921  HE2 LYS A 183     -14.281  -6.502  17.023  1.00 94.43           H  
ATOM   2922  HE3 LYS A 183     -14.970  -6.477  15.398  1.00 94.43           H  
ATOM   2923  NZ  LYS A 183     -15.528  -8.160  16.587  1.00 94.43           N  
ATOM   2924  HZ1 LYS A 183     -15.789  -8.766  15.822  1.00 94.43           H  
ATOM   2925  HZ2 LYS A 183     -15.180  -8.758  17.322  1.00 94.43           H  
ATOM   2926  HZ3 LYS A 183     -16.364  -7.741  16.969  1.00 94.43           H  
ATOM   2927  N   ARG A 184      -9.339  -4.643  16.254  1.00 90.93           N  
ATOM   2928  H   ARG A 184      -9.937  -4.124  15.627  1.00 90.93           H  
ATOM   2929  CA  ARG A 184      -8.860  -3.983  17.470  1.00 90.93           C  
ATOM   2930  HA  ARG A 184      -7.796  -4.199  17.571  1.00 90.93           H  
ATOM   2931  C   ARG A 184      -9.590  -4.565  18.679  1.00 90.93           C  
ATOM   2932  CB  ARG A 184      -9.036  -2.461  17.337  1.00 90.93           C  
ATOM   2933  HB2 ARG A 184      -8.645  -2.151  16.367  1.00 90.93           H  
ATOM   2934  HB3 ARG A 184     -10.095  -2.208  17.377  1.00 90.93           H  
ATOM   2935  O   ARG A 184     -10.812  -4.701  18.662  1.00 90.93           O  
ATOM   2936  CG  ARG A 184      -8.272  -1.698  18.431  1.00 90.93           C  
ATOM   2937  HG2 ARG A 184      -8.707  -1.905  19.408  1.00 90.93           H  
ATOM   2938  HG3 ARG A 184      -7.235  -2.034  18.434  1.00 90.93           H  
ATOM   2939  CD  ARG A 184      -8.276  -0.185  18.179  1.00 90.93           C  
ATOM   2940  HD2 ARG A 184      -7.946  -0.004  17.156  1.00 90.93           H  
ATOM   2941  HD3 ARG A 184      -7.554   0.276  18.852  1.00 90.93           H  
ATOM   2942  NE  ARG A 184      -9.601   0.423  18.417  1.00 90.93           N  
ATOM   2943  HE  ARG A 184     -10.207  -0.044  19.077  1.00 90.93           H  
ATOM   2944  NH1 ARG A 184      -9.290   2.297  17.115  1.00 90.93           N  
ATOM   2945 HH11 ARG A 184      -9.627   3.166  16.726  1.00 90.93           H  
ATOM   2946 HH12 ARG A 184      -8.417   1.929  16.764  1.00 90.93           H  
ATOM   2947  NH2 ARG A 184     -11.185   2.052  18.269  1.00 90.93           N  
ATOM   2948 HH21 ARG A 184     -11.495   2.928  17.874  1.00 90.93           H  
ATOM   2949 HH22 ARG A 184     -11.795   1.531  18.882  1.00 90.93           H  
ATOM   2950  CZ  ARG A 184     -10.014   1.585  17.937  1.00 90.93           C  
ATOM   2951  N   ARG A 185      -8.837  -4.902  19.728  1.00 81.95           N  
ATOM   2952  H   ARG A 185      -7.849  -4.698  19.683  1.00 81.95           H  
ATOM   2953  CA  ARG A 185      -9.415  -5.240  21.033  1.00 81.95           C  
ATOM   2954  HA  ARG A 185     -10.332  -5.813  20.899  1.00 81.95           H  
ATOM   2955  C   ARG A 185      -9.793  -3.927  21.710  1.00 81.95           C  
ATOM   2956  CB  ARG A 185      -8.434  -6.070  21.873  1.00 81.95           C  
ATOM   2957  HB2 ARG A 185      -7.497  -5.524  21.983  1.00 81.95           H  
ATOM   2958  HB3 ARG A 185      -8.866  -6.215  22.863  1.00 81.95           H  
ATOM   2959  O   ARG A 185      -8.919  -3.081  21.889  1.00 81.95           O  
ATOM   2960  CG  ARG A 185      -8.168  -7.442  21.235  1.00 81.95           C  
ATOM   2961  HG2 ARG A 185      -9.113  -7.974  21.118  1.00 81.95           H  
ATOM   2962  HG3 ARG A 185      -7.711  -7.311  20.255  1.00 81.95           H  
ATOM   2963  CD  ARG A 185      -7.229  -8.267  22.119  1.00 81.95           C  
ATOM   2964  HD2 ARG A 185      -7.702  -8.413  23.090  1.00 81.95           H  
ATOM   2965  HD3 ARG A 185      -6.308  -7.701  22.257  1.00 81.95           H  
ATOM   2966  NE  ARG A 185      -6.928  -9.579  21.513  1.00 81.95           N  
ATOM   2967  HE  ARG A 185      -7.545  -9.894  20.778  1.00 81.95           H  
ATOM   2968  NH1 ARG A 185      -5.163 -10.122  22.873  1.00 81.95           N  
ATOM   2969 HH11 ARG A 185      -5.317  -9.260  23.377  1.00 81.95           H  
ATOM   2970 HH12 ARG A 185      -4.477 -10.788  23.199  1.00 81.95           H  
ATOM   2971  NH2 ARG A 185      -5.832 -11.553  21.292  1.00 81.95           N  
ATOM   2972 HH21 ARG A 185      -5.157 -12.229  21.619  1.00 81.95           H  
ATOM   2973 HH22 ARG A 185      -6.537 -11.826  20.622  1.00 81.95           H  
ATOM   2974  CZ  ARG A 185      -5.976 -10.408  21.893  1.00 81.95           C  
ATOM   2975  N   VAL A 186     -11.086  -3.742  21.964  1.00 64.51           N  
ATOM   2976  H   VAL A 186     -11.709  -4.524  21.824  1.00 64.51           H  
ATOM   2977  CA  VAL A 186     -11.602  -2.650  22.803  1.00 64.51           C  
ATOM   2978  HA  VAL A 186     -11.013  -1.747  22.643  1.00 64.51           H  
ATOM   2979  C   VAL A 186     -11.385  -3.019  24.262  1.00 64.51           C  
ATOM   2980  CB  VAL A 186     -13.078  -2.345  22.503  1.00 64.51           C  
ATOM   2981  HB  VAL A 186     -13.690  -3.203  22.779  1.00 64.51           H  
ATOM   2982  O   VAL A 186     -11.547  -4.222  24.572  1.00 64.51           O  
ATOM   2983  CG1 VAL A 186     -13.555  -1.117  23.287  1.00 64.51           C  
ATOM   2984 HG11 VAL A 186     -13.498  -1.320  24.356  1.00 64.51           H  
ATOM   2985 HG12 VAL A 186     -14.592  -0.888  23.038  1.00 64.51           H  
ATOM   2986 HG13 VAL A 186     -12.922  -0.258  23.064  1.00 64.51           H  
ATOM   2987  CG2 VAL A 186     -13.277  -2.048  21.008  1.00 64.51           C  
ATOM   2988 HG21 VAL A 186     -14.316  -1.777  20.822  1.00 64.51           H  
ATOM   2989 HG22 VAL A 186     -12.627  -1.227  20.707  1.00 64.51           H  
ATOM   2990 HG23 VAL A 186     -13.042  -2.932  20.415  1.00 64.51           H  
ATOM   2991  OXT VAL A 186     -11.015  -2.090  25.001  1.00 64.51           O  
TER    2992      VAL A 186                                                       
END   
