# Supplementary material for: Nuclear genome of Bulinus truncatus, an intermediate host of the carcinogenic human blood fluke Schistosoma haematobium
Source: Nat Commun. 2022 Feb 21;13:977. doi: 10.1038/s41467-022-28634-9 (PMC8861042; doi:10.1038/s41467-022-28634-9)
Supplement: Supplementary file 6 — Supplementary Data 3 [file 41467_2022_28634_MOESM6_ESM.zip › Supplementary_Data_3/btru_014330-t1.mature.pep.pdb]

ATOM      1  N   SER A   1     -26.035  61.808  40.448  1.00 34.43           N  
ATOM      2  H   SER A   1     -25.216  61.821  39.858  1.00 34.43           H  
ATOM      3  H2  SER A   1     -26.396  62.744  40.563  1.00 34.43           H  
ATOM      4  H3  SER A   1     -26.748  61.233  40.021  1.00 34.43           H  
ATOM      5  CA  SER A   1     -25.713  61.268  41.780  1.00 34.43           C  
ATOM      6  HA  SER A   1     -24.884  61.837  42.201  1.00 34.43           H  
ATOM      7  C   SER A   1     -25.289  59.827  41.633  1.00 34.43           C  
ATOM      8  CB  SER A   1     -26.905  61.425  42.717  1.00 34.43           C  
ATOM      9  HB2 SER A   1     -27.758  60.849  42.358  1.00 34.43           H  
ATOM     10  HB3 SER A   1     -26.634  61.104  43.722  1.00 34.43           H  
ATOM     11  O   SER A   1     -26.097  58.995  41.247  1.00 34.43           O  
ATOM     12  OG  SER A   1     -27.207  62.804  42.707  1.00 34.43           O  
ATOM     13  HG  SER A   1     -27.850  62.992  43.394  1.00 34.43           H  
ATOM     14  N   ILE A   2     -23.992  59.588  41.802  1.00 35.58           N  
ATOM     15  H   ILE A   2     -23.410  60.311  42.201  1.00 35.58           H  
ATOM     16  CA  ILE A   2     -23.315  58.309  41.583  1.00 35.58           C  
ATOM     17  HA  ILE A   2     -23.836  57.726  40.825  1.00 35.58           H  
ATOM     18  C   ILE A   2     -23.349  57.546  42.907  1.00 35.58           C  
ATOM     19  CB  ILE A   2     -21.869  58.592  41.098  1.00 35.58           C  
ATOM     20  HB  ILE A   2     -21.418  59.310  41.783  1.00 35.58           H  
ATOM     21  O   ILE A   2     -22.830  58.042  43.903  1.00 35.58           O  
ATOM     22  CG1 ILE A   2     -21.893  59.219  39.681  1.00 35.58           C  
ATOM     23 HG12 ILE A   2     -22.679  59.972  39.619  1.00 35.58           H  
ATOM     24 HG13 ILE A   2     -22.118  58.446  38.947  1.00 35.58           H  
ATOM     25  CG2 ILE A   2     -20.992  57.327  41.111  1.00 35.58           C  
ATOM     26 HG21 ILE A   2     -20.898  56.939  42.125  1.00 35.58           H  
ATOM     27 HG22 ILE A   2     -21.424  56.558  40.471  1.00 35.58           H  
ATOM     28 HG23 ILE A   2     -19.985  57.555  40.761  1.00 35.58           H  
ATOM     29  CD1 ILE A   2     -20.584  59.917  39.291  1.00 35.58           C  
ATOM     30 HD11 ILE A   2     -19.765  59.199  39.237  1.00 35.58           H  
ATOM     31 HD12 ILE A   2     -20.342  60.690  40.021  1.00 35.58           H  
ATOM     32 HD13 ILE A   2     -20.701  60.381  38.312  1.00 35.58           H  
ATOM     33  N   ILE A   3     -23.961  56.364  42.916  1.00 37.72           N  
ATOM     34  H   ILE A   3     -24.387  56.029  42.064  1.00 37.72           H  
ATOM     35  CA  ILE A   3     -23.839  55.396  44.008  1.00 37.72           C  
ATOM     36  HA  ILE A   3     -23.188  55.804  44.781  1.00 37.72           H  
ATOM     37  C   ILE A   3     -23.143  54.169  43.421  1.00 37.72           C  
ATOM     38  CB  ILE A   3     -25.199  55.103  44.682  1.00 37.72           C  
ATOM     39  HB  ILE A   3     -25.912  54.790  43.920  1.00 37.72           H  
ATOM     40  O   ILE A   3     -23.648  53.524  42.507  1.00 37.72           O  
ATOM     41  CG1 ILE A   3     -25.720  56.394  45.363  1.00 37.72           C  
ATOM     42 HG12 ILE A   3     -25.816  57.177  44.610  1.00 37.72           H  
ATOM     43 HG13 ILE A   3     -24.993  56.731  46.102  1.00 37.72           H  
ATOM     44  CG2 ILE A   3     -25.053  53.963  45.709  1.00 37.72           C  
ATOM     45 HG21 ILE A   3     -24.357  54.247  46.498  1.00 37.72           H  
ATOM     46 HG22 ILE A   3     -26.019  53.724  46.153  1.00 37.72           H  
ATOM     47 HG23 ILE A   3     -24.694  53.053  45.227  1.00 37.72           H  
ATOM     48  CD1 ILE A   3     -27.085  56.260  46.047  1.00 37.72           C  
ATOM     49 HD11 ILE A   3     -27.812  55.845  45.349  1.00 37.72           H  
ATOM     50 HD12 ILE A   3     -27.011  55.618  46.925  1.00 37.72           H  
ATOM     51 HD13 ILE A   3     -27.425  57.245  46.369  1.00 37.72           H  
ATOM     52  N   LEU A   4     -21.935  53.925  43.924  1.00 37.35           N  
ATOM     53  H   LEU A   4     -21.634  54.514  44.688  1.00 37.35           H  
ATOM     54  CA  LEU A   4     -21.052  52.816  43.587  1.00 37.35           C  
ATOM     55  HA  LEU A   4     -20.978  52.707  42.505  1.00 37.35           H  
ATOM     56  C   LEU A   4     -21.608  51.520  44.189  1.00 37.35           C  
ATOM     57  CB  LEU A   4     -19.663  53.128  44.185  1.00 37.35           C  
ATOM     58  HB2 LEU A   4     -19.798  53.402  45.232  1.00 37.35           H  
ATOM     59  HB3 LEU A   4     -19.059  52.221  44.173  1.00 37.35           H  
ATOM     60  O   LEU A   4     -21.645  51.380  45.409  1.00 37.35           O  
ATOM     61  CG  LEU A   4     -18.890  54.249  43.465  1.00 37.35           C  
ATOM     62  HG  LEU A   4     -19.584  55.013  43.115  1.00 37.35           H  
ATOM     63  CD1 LEU A   4     -17.894  54.917  44.413  1.00 37.35           C  
ATOM     64 HD11 LEU A   4     -18.428  55.369  45.249  1.00 37.35           H  
ATOM     65 HD12 LEU A   4     -17.351  55.700  43.884  1.00 37.35           H  
ATOM     66 HD13 LEU A   4     -17.185  54.183  44.795  1.00 37.35           H  
ATOM     67  CD2 LEU A   4     -18.120  53.689  42.269  1.00 37.35           C  
ATOM     68 HD21 LEU A   4     -17.396  52.942  42.596  1.00 37.35           H  
ATOM     69 HD22 LEU A   4     -17.593  54.496  41.759  1.00 37.35           H  
ATOM     70 HD23 LEU A   4     -18.812  53.228  41.565  1.00 37.35           H  
ATOM     71  N   LEU A   5     -21.991  50.563  43.344  1.00 40.68           N  
ATOM     72  H   LEU A   5     -21.992  50.762  42.354  1.00 40.68           H  
ATOM     73  CA  LEU A   5     -22.245  49.183  43.755  1.00 40.68           C  
ATOM     74  HA  LEU A   5     -22.240  49.117  44.843  1.00 40.68           H  
ATOM     75  C   LEU A   5     -21.086  48.309  43.270  1.00 40.68           C  
ATOM     76  CB  LEU A   5     -23.633  48.719  43.277  1.00 40.68           C  
ATOM     77  HB2 LEU A   5     -23.693  47.635  43.370  1.00 40.68           H  
ATOM     78  HB3 LEU A   5     -23.738  48.966  42.221  1.00 40.68           H  
ATOM     79  O   LEU A   5     -21.018  47.895  42.116  1.00 40.68           O  
ATOM     80  CG  LEU A   5     -24.800  49.343  44.071  1.00 40.68           C  
ATOM     81  HG  LEU A   5     -24.692  50.428  44.087  1.00 40.68           H  
ATOM     82  CD1 LEU A   5     -26.127  49.008  43.390  1.00 40.68           C  
ATOM     83 HD11 LEU A   5     -26.275  47.929  43.369  1.00 40.68           H  
ATOM     84 HD12 LEU A   5     -26.949  49.475  43.932  1.00 40.68           H  
ATOM     85 HD13 LEU A   5     -26.122  49.390  42.369  1.00 40.68           H  
ATOM     86  CD2 LEU A   5     -24.873  48.828  45.513  1.00 40.68           C  
ATOM     87 HD21 LEU A   5     -25.765  49.223  46.000  1.00 40.68           H  
ATOM     88 HD22 LEU A   5     -24.914  47.739  45.523  1.00 40.68           H  
ATOM     89 HD23 LEU A   5     -24.005  49.166  46.080  1.00 40.68           H  
ATOM     90  N   TYR A   6     -20.146  48.072  44.183  1.00 39.74           N  
ATOM     91  H   TYR A   6     -20.283  48.482  45.096  1.00 39.74           H  
ATOM     92  CA  TYR A   6     -19.140  47.022  44.090  1.00 39.74           C  
ATOM     93  HA  TYR A   6     -18.727  46.981  43.083  1.00 39.74           H  
ATOM     94  C   TYR A   6     -19.808  45.688  44.431  1.00 39.74           C  
ATOM     95  CB  TYR A   6     -18.014  47.309  45.100  1.00 39.74           C  
ATOM     96  HB2 TYR A   6     -18.449  47.562  46.067  1.00 39.74           H  
ATOM     97  HB3 TYR A   6     -17.443  46.392  45.244  1.00 39.74           H  
ATOM     98  O   TYR A   6     -20.349  45.541  45.524  1.00 39.74           O  
ATOM     99  CG  TYR A   6     -17.045  48.400  44.692  1.00 39.74           C  
ATOM    100  CD1 TYR A   6     -15.847  48.047  44.042  1.00 39.74           C  
ATOM    101  HD1 TYR A   6     -15.628  47.011  43.827  1.00 39.74           H  
ATOM    102  CD2 TYR A   6     -17.315  49.752  44.985  1.00 39.74           C  
ATOM    103  HD2 TYR A   6     -18.225  50.020  45.500  1.00 39.74           H  
ATOM    104  CE1 TYR A   6     -14.922  49.041  43.677  1.00 39.74           C  
ATOM    105  HE1 TYR A   6     -13.998  48.782  43.181  1.00 39.74           H  
ATOM    106  CE2 TYR A   6     -16.389  50.750  44.622  1.00 39.74           C  
ATOM    107  HE2 TYR A   6     -16.589  51.785  44.859  1.00 39.74           H  
ATOM    108  OH  TYR A   6     -14.290  51.345  43.609  1.00 39.74           O  
ATOM    109  HH  TYR A   6     -14.560  52.226  43.877  1.00 39.74           H  
ATOM    110  CZ  TYR A   6     -15.191  50.394  43.964  1.00 39.74           C  
ATOM    111  N   GLY A   7     -19.757  44.702  43.536  1.00 41.49           N  
ATOM    112  H   GLY A   7     -19.418  44.894  42.604  1.00 41.49           H  
ATOM    113  CA  GLY A   7     -20.185  43.352  43.896  1.00 41.49           C  
ATOM    114  HA2 GLY A   7     -21.133  43.409  44.430  1.00 41.49           H  
ATOM    115  HA3 GLY A   7     -19.454  42.920  44.580  1.00 41.49           H  
ATOM    116  C   GLY A   7     -20.400  42.413  42.717  1.00 41.49           C  
ATOM    117  O   GLY A   7     -21.338  42.558  41.944  1.00 41.49           O  
ATOM    118  N   SER A   8     -19.561  41.383  42.633  1.00 52.45           N  
ATOM    119  H   SER A   8     -18.802  41.384  43.299  1.00 52.45           H  
ATOM    120  CA  SER A   8     -19.789  40.098  41.944  1.00 52.45           C  
ATOM    121  HA  SER A   8     -18.893  39.510  42.144  1.00 52.45           H  
ATOM    122  C   SER A   8     -19.922  40.025  40.413  1.00 52.45           C  
ATOM    123  CB  SER A   8     -20.918  39.325  42.637  1.00 52.45           C  
ATOM    124  HB2 SER A   8     -20.951  38.305  42.254  1.00 52.45           H  
ATOM    125  HB3 SER A   8     -20.715  39.277  43.707  1.00 52.45           H  
ATOM    126  O   SER A   8     -19.885  38.917  39.887  1.00 52.45           O  
ATOM    127  OG  SER A   8     -22.178  39.933  42.435  1.00 52.45           O  
ATOM    128  HG  SER A   8     -22.078  40.864  42.222  1.00 52.45           H  
ATOM    129  N   HIS A   9     -19.961  41.128  39.661  1.00 49.46           N  
ATOM    130  H   HIS A   9     -20.138  42.015  40.111  1.00 49.46           H  
ATOM    131  CA  HIS A   9     -20.086  41.023  38.194  1.00 49.46           C  
ATOM    132  HA  HIS A   9     -20.725  40.166  37.983  1.00 49.46           H  
ATOM    133  C   HIS A   9     -18.787  40.706  37.431  1.00 49.46           C  
ATOM    134  CB  HIS A   9     -20.823  42.243  37.631  1.00 49.46           C  
ATOM    135  HB2 HIS A   9     -20.539  42.390  36.589  1.00 49.46           H  
ATOM    136  HB3 HIS A   9     -20.553  43.143  38.184  1.00 49.46           H  
ATOM    137  O   HIS A   9     -18.862  40.249  36.293  1.00 49.46           O  
ATOM    138  CG  HIS A   9     -22.313  42.031  37.669  1.00 49.46           C  
ATOM    139  CD2 HIS A   9     -23.209  42.593  38.538  1.00 49.46           C  
ATOM    140  HD2 HIS A   9     -22.982  43.298  39.323  1.00 49.46           H  
ATOM    141  ND1 HIS A   9     -23.016  41.161  36.865  1.00 49.46           N  
ATOM    142  HD1 HIS A   9     -22.638  40.595  36.118  1.00 49.46           H  
ATOM    143  CE1 HIS A   9     -24.305  41.201  37.237  1.00 49.46           C  
ATOM    144  HE1 HIS A   9     -25.103  40.628  36.787  1.00 49.46           H  
ATOM    145  NE2 HIS A   9     -24.471  42.065  38.249  1.00 49.46           N  
ATOM    146  N   LEU A  10     -17.601  40.874  38.030  1.00 46.73           N  
ATOM    147  H   LEU A  10     -17.573  41.250  38.967  1.00 46.73           H  
ATOM    148  CA  LEU A  10     -16.342  40.660  37.298  1.00 46.73           C  
ATOM    149  HA  LEU A  10     -16.496  41.033  36.285  1.00 46.73           H  
ATOM    150  C   LEU A  10     -15.969  39.173  37.130  1.00 46.73           C  
ATOM    151  CB  LEU A  10     -15.209  41.488  37.936  1.00 46.73           C  
ATOM    152  HB2 LEU A  10     -14.715  40.874  38.689  1.00 46.73           H  
ATOM    153  HB3 LEU A  10     -15.622  42.364  38.437  1.00 46.73           H  
ATOM    154  O   LEU A  10     -15.296  38.828  36.164  1.00 46.73           O  
ATOM    155  CG  LEU A  10     -14.169  41.972  36.902  1.00 46.73           C  
ATOM    156  HG  LEU A  10     -13.903  41.154  36.232  1.00 46.73           H  
ATOM    157  CD1 LEU A  10     -14.701  43.150  36.078  1.00 46.73           C  
ATOM    158 HD11 LEU A  10     -15.580  42.852  35.508  1.00 46.73           H  
ATOM    159 HD12 LEU A  10     -13.936  43.472  35.370  1.00 46.73           H  
ATOM    160 HD13 LEU A  10     -14.957  43.986  36.729  1.00 46.73           H  
ATOM    161  CD2 LEU A  10     -12.899  42.440  37.613  1.00 46.73           C  
ATOM    162 HD21 LEU A  10     -12.168  42.770  36.875  1.00 46.73           H  
ATOM    163 HD22 LEU A  10     -13.125  43.264  38.290  1.00 46.73           H  
ATOM    164 HD23 LEU A  10     -12.468  41.612  38.176  1.00 46.73           H  
ATOM    165  N   LEU A  11     -16.436  38.276  38.012  1.00 48.33           N  
ATOM    166  H   LEU A  11     -17.025  38.591  38.770  1.00 48.33           H  
ATOM    167  CA  LEU A  11     -16.155  36.837  37.874  1.00 48.33           C  
ATOM    168  HA  LEU A  11     -15.123  36.735  37.538  1.00 48.33           H  
ATOM    169  C   LEU A  11     -17.009  36.165  36.785  1.00 48.33           C  
ATOM    170  CB  LEU A  11     -16.310  36.104  39.226  1.00 48.33           C  
ATOM    171  HB2 LEU A  11     -17.063  35.325  39.105  1.00 48.33           H  
ATOM    172  HB3 LEU A  11     -16.685  36.779  39.995  1.00 48.33           H  
ATOM    173  O   LEU A  11     -16.561  35.205  36.164  1.00 48.33           O  
ATOM    174  CG  LEU A  11     -14.996  35.443  39.697  1.00 48.33           C  
ATOM    175  HG  LEU A  11     -14.365  35.208  38.839  1.00 48.33           H  
ATOM    176  CD1 LEU A  11     -14.230  36.377  40.637  1.00 48.33           C  
ATOM    177 HD11 LEU A  11     -13.286  35.912  40.921  1.00 48.33           H  
ATOM    178 HD12 LEU A  11     -14.017  37.315  40.124  1.00 48.33           H  
ATOM    179 HD13 LEU A  11     -14.816  36.574  41.535  1.00 48.33           H  
ATOM    180  CD2 LEU A  11     -15.269  34.133  40.432  1.00 48.33           C  
ATOM    181 HD21 LEU A  11     -15.908  34.310  41.297  1.00 48.33           H  
ATOM    182 HD22 LEU A  11     -14.328  33.692  40.760  1.00 48.33           H  
ATOM    183 HD23 LEU A  11     -15.760  33.432  39.757  1.00 48.33           H  
ATOM    184  N   VAL A  12     -18.217  36.674  36.522  1.00 49.66           N  
ATOM    185  H   VAL A  12     -18.532  37.475  37.052  1.00 49.66           H  
ATOM    186  CA  VAL A  12     -19.132  36.072  35.537  1.00 49.66           C  
ATOM    187  HA  VAL A  12     -19.119  34.990  35.671  1.00 49.66           H  
ATOM    188  C   VAL A  12     -18.659  36.332  34.103  1.00 49.66           C  
ATOM    189  CB  VAL A  12     -20.580  36.548  35.766  1.00 49.66           C  
ATOM    190  HB  VAL A  12     -20.624  37.631  35.646  1.00 49.66           H  
ATOM    191  O   VAL A  12     -18.787  35.459  33.250  1.00 49.66           O  
ATOM    192  CG1 VAL A  12     -21.564  35.906  34.780  1.00 49.66           C  
ATOM    193 HG11 VAL A  12     -22.584  36.211  35.014  1.00 49.66           H  
ATOM    194 HG12 VAL A  12     -21.341  36.227  33.763  1.00 49.66           H  
ATOM    195 HG13 VAL A  12     -21.494  34.819  34.832  1.00 49.66           H  
ATOM    196  CG2 VAL A  12     -21.052  36.194  37.186  1.00 49.66           C  
ATOM    197 HG21 VAL A  12     -22.090  36.500  37.318  1.00 49.66           H  
ATOM    198 HG22 VAL A  12     -20.452  36.716  37.932  1.00 49.66           H  
ATOM    199 HG23 VAL A  12     -20.975  35.119  37.348  1.00 49.66           H  
ATOM    200  N   VAL A  13     -18.030  37.482  33.839  1.00 46.31           N  
ATOM    201  H   VAL A  13     -17.932  38.165  34.576  1.00 46.31           H  
ATOM    202  CA  VAL A  13     -17.534  37.813  32.491  1.00 46.31           C  
ATOM    203  HA  VAL A  13     -18.333  37.617  31.775  1.00 46.31           H  
ATOM    204  C   VAL A  13     -16.364  36.913  32.077  1.00 46.31           C  
ATOM    205  CB  VAL A  13     -17.177  39.309  32.388  1.00 46.31           C  
ATOM    206  HB  VAL A  13     -16.398  39.542  33.114  1.00 46.31           H  
ATOM    207  O   VAL A  13     -16.251  36.567  30.904  1.00 46.31           O  
ATOM    208  CG1 VAL A  13     -16.679  39.698  30.990  1.00 46.31           C  
ATOM    209 HG11 VAL A  13     -15.737  39.196  30.769  1.00 46.31           H  
ATOM    210 HG12 VAL A  13     -17.414  39.415  30.237  1.00 46.31           H  
ATOM    211 HG13 VAL A  13     -16.507  40.773  30.938  1.00 46.31           H  
ATOM    212  CG2 VAL A  13     -18.405  40.182  32.688  1.00 46.31           C  
ATOM    213 HG21 VAL A  13     -18.139  41.236  32.603  1.00 46.31           H  
ATOM    214 HG22 VAL A  13     -19.203  39.957  31.980  1.00 46.31           H  
ATOM    215 HG23 VAL A  13     -18.766  40.005  33.701  1.00 46.31           H  
ATOM    216  N   LEU A  14     -15.529  36.460  33.023  1.00 46.50           N  
ATOM    217  H   LEU A  14     -15.671  36.734  33.985  1.00 46.50           H  
ATOM    218  CA  LEU A  14     -14.407  35.584  32.684  1.00 46.50           C  
ATOM    219  HA  LEU A  14     -13.939  35.995  31.789  1.00 46.50           H  
ATOM    220  C   LEU A  14     -14.873  34.170  32.311  1.00 46.50           C  
ATOM    221  CB  LEU A  14     -13.364  35.578  33.817  1.00 46.50           C  
ATOM    222  HB2 LEU A  14     -13.684  34.867  34.578  1.00 46.50           H  
ATOM    223  HB3 LEU A  14     -13.316  36.564  34.280  1.00 46.50           H  
ATOM    224  O   LEU A  14     -14.323  33.600  31.379  1.00 46.50           O  
ATOM    225  CG  LEU A  14     -11.953  35.203  33.313  1.00 46.50           C  
ATOM    226  HG  LEU A  14     -12.014  34.347  32.640  1.00 46.50           H  
ATOM    227  CD1 LEU A  14     -11.286  36.374  32.583  1.00 46.50           C  
ATOM    228 HD11 LEU A  14     -11.209  37.238  33.243  1.00 46.50           H  
ATOM    229 HD12 LEU A  14     -10.288  36.080  32.258  1.00 46.50           H  
ATOM    230 HD13 LEU A  14     -11.861  36.646  31.698  1.00 46.50           H  
ATOM    231  CD2 LEU A  14     -11.057  34.817  34.489  1.00 46.50           C  
ATOM    232 HD21 LEU A  14     -11.482  33.955  35.003  1.00 46.50           H  
ATOM    233 HD22 LEU A  14     -10.067  34.547  34.123  1.00 46.50           H  
ATOM    234 HD23 LEU A  14     -10.972  35.650  35.187  1.00 46.50           H  
ATOM    235  N   VAL A  15     -15.909  33.631  32.969  1.00 48.35           N  
ATOM    236  H   VAL A  15     -16.342  34.172  33.704  1.00 48.35           H  
ATOM    237  CA  VAL A  15     -16.432  32.277  32.685  1.00 48.35           C  
ATOM    238  HA  VAL A  15     -15.590  31.585  32.665  1.00 48.35           H  
ATOM    239  C   VAL A  15     -17.101  32.196  31.307  1.00 48.35           C  
ATOM    240  CB  VAL A  15     -17.367  31.788  33.809  1.00 48.35           C  
ATOM    241  HB  VAL A  15     -18.185  32.498  33.933  1.00 48.35           H  
ATOM    242  O   VAL A  15     -16.977  31.177  30.629  1.00 48.35           O  
ATOM    243  CG1 VAL A  15     -17.959  30.399  33.526  1.00 48.35           C  
ATOM    244 HG11 VAL A  15     -18.618  30.439  32.658  1.00 48.35           H  
ATOM    245 HG12 VAL A  15     -17.160  29.683  33.331  1.00 48.35           H  
ATOM    246 HG13 VAL A  15     -18.547  30.062  34.379  1.00 48.35           H  
ATOM    247  CG2 VAL A  15     -16.592  31.683  35.131  1.00 48.35           C  
ATOM    248 HG21 VAL A  15     -15.763  30.984  35.025  1.00 48.35           H  
ATOM    249 HG22 VAL A  15     -17.257  31.334  35.922  1.00 48.35           H  
ATOM    250 HG23 VAL A  15     -16.203  32.659  35.422  1.00 48.35           H  
ATOM    251  N   ILE A  16     -17.735  33.277  30.846  1.00 50.91           N  
ATOM    252  H   ILE A  16     -17.803  34.094  31.437  1.00 50.91           H  
ATOM    253  CA  ILE A  16     -18.409  33.292  29.538  1.00 50.91           C  
ATOM    254  HA  ILE A  16     -19.000  32.380  29.451  1.00 50.91           H  
ATOM    255  C   ILE A  16     -17.389  33.239  28.386  1.00 50.91           C  
ATOM    256  CB  ILE A  16     -19.396  34.480  29.461  1.00 50.91           C  
ATOM    257  HB  ILE A  16     -18.852  35.401  29.672  1.00 50.91           H  
ATOM    258  O   ILE A  16     -17.592  32.506  27.418  1.00 50.91           O  
ATOM    259  CG1 ILE A  16     -20.514  34.293  30.519  1.00 50.91           C  
ATOM    260 HG12 ILE A  16     -21.138  33.446  30.234  1.00 50.91           H  
ATOM    261 HG13 ILE A  16     -20.076  34.058  31.489  1.00 50.91           H  
ATOM    262  CG2 ILE A  16     -20.020  34.587  28.058  1.00 50.91           C  
ATOM    263 HG21 ILE A  16     -20.542  33.665  27.799  1.00 50.91           H  
ATOM    264 HG22 ILE A  16     -20.720  35.420  28.000  1.00 50.91           H  
ATOM    265 HG23 ILE A  16     -19.255  34.767  27.302  1.00 50.91           H  
ATOM    266  CD1 ILE A  16     -21.412  35.519  30.721  1.00 50.91           C  
ATOM    267 HD11 ILE A  16     -21.991  35.726  29.821  1.00 50.91           H  
ATOM    268 HD12 ILE A  16     -20.802  36.387  30.973  1.00 50.91           H  
ATOM    269 HD13 ILE A  16     -22.106  35.323  31.539  1.00 50.91           H  
ATOM    270  N   LEU A  17     -16.227  33.889  28.524  1.00 50.27           N  
ATOM    271  H   LEU A  17     -16.079  34.455  29.347  1.00 50.27           H  
ATOM    272  CA  LEU A  17     -15.184  33.844  27.488  1.00 50.27           C  
ATOM    273  HA  LEU A  17     -15.655  34.014  26.520  1.00 50.27           H  
ATOM    274  C   LEU A  17     -14.505  32.464  27.376  1.00 50.27           C  
ATOM    275  CB  LEU A  17     -14.165  34.969  27.744  1.00 50.27           C  
ATOM    276  HB2 LEU A  17     -13.319  34.835  27.071  1.00 50.27           H  
ATOM    277  HB3 LEU A  17     -13.798  34.877  28.766  1.00 50.27           H  
ATOM    278  O   LEU A  17     -14.065  32.073  26.291  1.00 50.27           O  
ATOM    279  CG  LEU A  17     -14.735  36.387  27.533  1.00 50.27           C  
ATOM    280  HG  LEU A  17     -15.644  36.513  28.122  1.00 50.27           H  
ATOM    281  CD1 LEU A  17     -13.715  37.424  28.007  1.00 50.27           C  
ATOM    282 HD11 LEU A  17     -13.506  37.268  29.066  1.00 50.27           H  
ATOM    283 HD12 LEU A  17     -14.126  38.425  27.876  1.00 50.27           H  
ATOM    284 HD13 LEU A  17     -12.794  37.331  27.433  1.00 50.27           H  
ATOM    285  CD2 LEU A  17     -15.053  36.675  26.063  1.00 50.27           C  
ATOM    286 HD21 LEU A  17     -15.860  36.029  25.716  1.00 50.27           H  
ATOM    287 HD22 LEU A  17     -14.173  36.507  25.442  1.00 50.27           H  
ATOM    288 HD23 LEU A  17     -15.387  37.706  25.949  1.00 50.27           H  
ATOM    289  N   ILE A  18     -14.458  31.685  28.464  1.00 52.78           N  
ATOM    290  H   ILE A  18     -14.827  32.050  29.330  1.00 52.78           H  
ATOM    291  CA  ILE A  18     -13.931  30.306  28.431  1.00 52.78           C  
ATOM    292  HA  ILE A  18     -13.100  30.308  27.726  1.00 52.78           H  
ATOM    293  C   ILE A  18     -14.951  29.312  27.849  1.00 52.78           C  
ATOM    294  CB  ILE A  18     -13.362  29.805  29.788  1.00 52.78           C  
ATOM    295  HB  ILE A  18     -13.989  28.985  30.141  1.00 52.78           H  
ATOM    296  O   ILE A  18     -14.549  28.338  27.209  1.00 52.78           O  
ATOM    297  CG1 ILE A  18     -13.345  30.872  30.894  1.00 52.78           C  
ATOM    298 HG12 ILE A  18     -14.374  31.218  30.993  1.00 52.78           H  
ATOM    299 HG13 ILE A  18     -12.708  31.703  30.589  1.00 52.78           H  
ATOM    300  CG2 ILE A  18     -11.945  29.252  29.561  1.00 52.78           C  
ATOM    301 HG21 ILE A  18     -11.578  28.756  30.459  1.00 52.78           H  
ATOM    302 HG22 ILE A  18     -11.965  28.519  28.754  1.00 52.78           H  
ATOM    303 HG23 ILE A  18     -11.267  30.061  29.286  1.00 52.78           H  
ATOM    304  CD1 ILE A  18     -12.911  30.407  32.288  1.00 52.78           C  
ATOM    305 HD11 ILE A  18     -13.510  29.550  32.596  1.00 52.78           H  
ATOM    306 HD12 ILE A  18     -11.855  30.136  32.287  1.00 52.78           H  
ATOM    307 HD13 ILE A  18     -13.060  31.220  32.999  1.00 52.78           H  
ATOM    308  N   SER A  19     -16.262  29.558  27.996  1.00 53.13           N  
ATOM    309  H   SER A  19     -16.567  30.339  28.559  1.00 53.13           H  
ATOM    310  CA  SER A  19     -17.280  28.728  27.326  1.00 53.13           C  
ATOM    311  HA  SER A  19     -16.983  27.684  27.421  1.00 53.13           H  
ATOM    312  C   SER A  19     -17.384  29.004  25.823  1.00 53.13           C  
ATOM    313  CB  SER A  19     -18.656  28.842  27.990  1.00 53.13           C  
ATOM    314  HB2 SER A  19     -18.581  28.492  29.020  1.00 53.13           H  
ATOM    315  HB3 SER A  19     -19.346  28.184  27.463  1.00 53.13           H  
ATOM    316  O   SER A  19     -17.645  28.091  25.042  1.00 53.13           O  
ATOM    317  OG  SER A  19     -19.197  30.149  27.991  1.00 53.13           O  
ATOM    318  HG  SER A  19     -18.834  30.681  27.279  1.00 53.13           H  
ATOM    319  N   GLU A  20     -17.130  30.239  25.386  1.00 49.22           N  
ATOM    320  H   GLU A  20     -16.973  30.986  26.047  1.00 49.22           H  
ATOM    321  CA  GLU A  20     -17.163  30.574  23.955  1.00 49.22           C  
ATOM    322  HA  GLU A  20     -18.006  30.070  23.483  1.00 49.22           H  
ATOM    323  C   GLU A  20     -15.912  30.086  23.213  1.00 49.22           C  
ATOM    324  CB  GLU A  20     -17.379  32.081  23.775  1.00 49.22           C  
ATOM    325  HB2 GLU A  20     -17.186  32.340  22.734  1.00 49.22           H  
ATOM    326  HB3 GLU A  20     -16.681  32.626  24.411  1.00 49.22           H  
ATOM    327  O   GLU A  20     -15.988  29.707  22.047  1.00 49.22           O  
ATOM    328  CG  GLU A  20     -18.829  32.470  24.116  1.00 49.22           C  
ATOM    329  HG2 GLU A  20     -19.498  31.918  23.455  1.00 49.22           H  
ATOM    330  HG3 GLU A  20     -19.051  32.167  25.139  1.00 49.22           H  
ATOM    331  CD  GLU A  20     -19.112  33.973  23.969  1.00 49.22           C  
ATOM    332  OE1 GLU A  20     -20.266  34.365  24.260  1.00 49.22           O  
ATOM    333  OE2 GLU A  20     -18.188  34.727  23.585  1.00 49.22           O  
ATOM    334  N   THR A  21     -14.761  29.992  23.886  1.00 47.67           N  
ATOM    335  H   THR A  21     -14.725  30.317  24.842  1.00 47.67           H  
ATOM    336  CA  THR A  21     -13.538  29.468  23.251  1.00 47.67           C  
ATOM    337  HA  THR A  21     -13.546  29.800  22.213  1.00 47.67           H  
ATOM    338  C   THR A  21     -13.484  27.942  23.176  1.00 47.67           C  
ATOM    339  CB  THR A  21     -12.261  30.038  23.879  1.00 47.67           C  
ATOM    340  HB  THR A  21     -11.407  29.440  23.561  1.00 47.67           H  
ATOM    341  O   THR A  21     -12.806  27.410  22.300  1.00 47.67           O  
ATOM    342  CG2 THR A  21     -12.030  31.482  23.440  1.00 47.67           C  
ATOM    343 HG21 THR A  21     -11.125  31.866  23.909  1.00 47.67           H  
ATOM    344 HG22 THR A  21     -11.911  31.520  22.357  1.00 47.67           H  
ATOM    345 HG23 THR A  21     -12.877  32.106  23.726  1.00 47.67           H  
ATOM    346  OG1 THR A  21     -12.325  30.040  25.284  1.00 47.67           O  
ATOM    347  HG1 THR A  21     -12.858  30.794  25.546  1.00 47.67           H  
ATOM    348  N   THR A  22     -14.239  27.219  24.011  1.00 48.54           N  
ATOM    349  H   THR A  22     -14.786  27.702  24.709  1.00 48.54           H  
ATOM    350  CA  THR A  22     -14.359  25.749  23.922  1.00 48.54           C  
ATOM    351  HA  THR A  22     -13.423  25.353  23.528  1.00 48.54           H  
ATOM    352  C   THR A  22     -15.423  25.274  22.930  1.00 48.54           C  
ATOM    353  CB  THR A  22     -14.564  25.099  25.299  1.00 48.54           C  
ATOM    354  HB  THR A  22     -14.950  24.088  25.169  1.00 48.54           H  
ATOM    355  O   THR A  22     -15.419  24.103  22.562  1.00 48.54           O  
ATOM    356  CG2 THR A  22     -13.247  25.015  26.067  1.00 48.54           C  
ATOM    357 HG21 THR A  22     -13.423  24.553  27.039  1.00 48.54           H  
ATOM    358 HG22 THR A  22     -12.538  24.403  25.510  1.00 48.54           H  
ATOM    359 HG23 THR A  22     -12.829  26.012  26.209  1.00 48.54           H  
ATOM    360  OG1 THR A  22     -15.460  25.835  26.101  1.00 48.54           O  
ATOM    361  HG1 THR A  22     -14.994  26.595  26.456  1.00 48.54           H  
ATOM    362  N   THR A  23     -16.279  26.168  22.422  1.00 49.70           N  
ATOM    363  H   THR A  23     -16.246  27.118  22.761  1.00 49.70           H  
ATOM    364  CA  THR A  23     -17.241  25.862  21.343  1.00 49.70           C  
ATOM    365  HA  THR A  23     -17.347  24.780  21.269  1.00 49.70           H  
ATOM    366  C   THR A  23     -16.760  26.302  19.957  1.00 49.70           C  
ATOM    367  CB  THR A  23     -18.642  26.408  21.650  1.00 49.70           C  
ATOM    368  HB  THR A  23     -19.284  26.284  20.778  1.00 49.70           H  
ATOM    369  O   THR A  23     -17.501  26.179  18.981  1.00 49.70           O  
ATOM    370  CG2 THR A  23     -19.285  25.679  22.829  1.00 49.70           C  
ATOM    371 HG21 THR A  23     -19.373  24.618  22.595  1.00 49.70           H  
ATOM    372 HG22 THR A  23     -18.681  25.797  23.728  1.00 49.70           H  
ATOM    373 HG23 THR A  23     -20.281  26.085  23.006  1.00 49.70           H  
ATOM    374  OG1 THR A  23     -18.589  27.769  21.997  1.00 49.70           O  
ATOM    375  HG1 THR A  23     -18.371  27.819  22.930  1.00 49.70           H  
ATOM    376  N   LEU A  24     -15.503  26.750  19.829  1.00 46.46           N  
ATOM    377  H   LEU A  24     -14.941  26.829  20.664  1.00 46.46           H  
ATOM    378  CA  LEU A  24     -14.858  27.002  18.539  1.00 46.46           C  
ATOM    379  HA  LEU A  24     -15.539  27.599  17.931  1.00 46.46           H  
ATOM    380  C   LEU A  24     -14.640  25.680  17.786  1.00 46.46           C  
ATOM    381  CB  LEU A  24     -13.558  27.811  18.733  1.00 46.46           C  
ATOM    382  HB2 LEU A  24     -13.055  27.443  19.627  1.00 46.46           H  
ATOM    383  HB3 LEU A  24     -12.888  27.632  17.892  1.00 46.46           H  
ATOM    384  O   LEU A  24     -13.560  25.097  17.789  1.00 46.46           O  
ATOM    385  CG  LEU A  24     -13.794  29.329  18.848  1.00 46.46           C  
ATOM    386  HG  LEU A  24     -14.660  29.520  19.481  1.00 46.46           H  
ATOM    387  CD1 LEU A  24     -12.583  30.019  19.471  1.00 46.46           C  
ATOM    388 HD11 LEU A  24     -12.822  31.063  19.674  1.00 46.46           H  
ATOM    389 HD12 LEU A  24     -12.323  29.526  20.408  1.00 46.46           H  
ATOM    390 HD13 LEU A  24     -11.728  29.959  18.798  1.00 46.46           H  
ATOM    391  CD2 LEU A  24     -14.009  29.970  17.474  1.00 46.46           C  
ATOM    392 HD21 LEU A  24     -13.183  29.731  16.804  1.00 46.46           H  
ATOM    393 HD22 LEU A  24     -14.952  29.602  17.068  1.00 46.46           H  
ATOM    394 HD23 LEU A  24     -14.091  31.051  17.586  1.00 46.46           H  
ATOM    395  N   PHE A  25     -15.693  25.271  17.084  1.00 48.21           N  
ATOM    396  H   PHE A  25     -16.566  25.732  17.298  1.00 48.21           H  
ATOM    397  CA  PHE A  25     -15.676  24.358  15.952  1.00 48.21           C  
ATOM    398  HA  PHE A  25     -16.712  24.213  15.645  1.00 48.21           H  
ATOM    399  C   PHE A  25     -15.131  22.959  16.267  1.00 48.21           C  
ATOM    400  CB  PHE A  25     -14.948  25.033  14.774  1.00 48.21           C  
ATOM    401  HB2 PHE A  25     -13.888  25.119  15.015  1.00 48.21           H  
ATOM    402  HB3 PHE A  25     -15.027  24.381  13.904  1.00 48.21           H  
ATOM    403  O   PHE A  25     -14.078  22.559  15.759  1.00 48.21           O  
ATOM    404  CG  PHE A  25     -15.468  26.406  14.390  1.00 48.21           C  
ATOM    405  CD1 PHE A  25     -16.591  26.518  13.551  1.00 48.21           C  
ATOM    406  HD1 PHE A  25     -17.101  25.630  13.209  1.00 48.21           H  
ATOM    407  CD2 PHE A  25     -14.824  27.572  14.852  1.00 48.21           C  
ATOM    408  HD2 PHE A  25     -13.961  27.492  15.496  1.00 48.21           H  
ATOM    409  CE1 PHE A  25     -17.070  27.786  13.175  1.00 48.21           C  
ATOM    410  HE1 PHE A  25     -17.945  27.867  12.548  1.00 48.21           H  
ATOM    411  CE2 PHE A  25     -15.300  28.839  14.467  1.00 48.21           C  
ATOM    412  HE2 PHE A  25     -14.801  29.735  14.805  1.00 48.21           H  
ATOM    413  CZ  PHE A  25     -16.427  28.946  13.637  1.00 48.21           C  
ATOM    414  HZ  PHE A  25     -16.802  29.920  13.357  1.00 48.21           H  
ATOM    415  N   GLU A  26     -15.935  22.128  16.941  1.00 51.23           N  
ATOM    416  H   GLU A  26     -16.750  22.507  17.401  1.00 51.23           H  
ATOM    417  CA  GLU A  26     -16.049  20.758  16.431  1.00 51.23           C  
ATOM    418  HA  GLU A  26     -15.088  20.250  16.500  1.00 51.23           H  
ATOM    419  C   GLU A  26     -16.431  20.911  14.956  1.00 51.23           C  
ATOM    420  CB  GLU A  26     -17.104  19.923  17.180  1.00 51.23           C  
ATOM    421  HB2 GLU A  26     -17.996  20.525  17.354  1.00 51.23           H  
ATOM    422  HB3 GLU A  26     -17.369  19.079  16.544  1.00 51.23           H  
ATOM    423  O   GLU A  26     -17.563  21.259  14.630  1.00 51.23           O  
ATOM    424  CG  GLU A  26     -16.577  19.367  18.512  1.00 51.23           C  
ATOM    425  HG2 GLU A  26     -16.370  20.202  19.181  1.00 51.23           H  
ATOM    426  HG3 GLU A  26     -15.636  18.851  18.319  1.00 51.23           H  
ATOM    427  CD  GLU A  26     -17.549  18.387  19.197  1.00 51.23           C  
ATOM    428  OE1 GLU A  26     -17.151  17.839  20.249  1.00 51.23           O  
ATOM    429  OE2 GLU A  26     -18.654  18.151  18.658  1.00 51.23           O  
ATOM    430  N   LYS A  27     -15.445  20.813  14.055  1.00 60.12           N  
ATOM    431  H   LYS A  27     -14.505  20.707  14.408  1.00 60.12           H  
ATOM    432  CA  LYS A  27     -15.698  20.805  12.617  1.00 60.12           C  
ATOM    433  HA  LYS A  27     -16.176  21.736  12.312  1.00 60.12           H  
ATOM    434  C   LYS A  27     -16.679  19.672  12.390  1.00 60.12           C  
ATOM    435  CB  LYS A  27     -14.408  20.566  11.816  1.00 60.12           C  
ATOM    436  HB2 LYS A  27     -14.684  20.175  10.837  1.00 60.12           H  
ATOM    437  HB3 LYS A  27     -13.796  19.817  12.320  1.00 60.12           H  
ATOM    438  O   LYS A  27     -16.273  18.513  12.465  1.00 60.12           O  
ATOM    439  CG  LYS A  27     -13.602  21.849  11.603  1.00 60.12           C  
ATOM    440  HG2 LYS A  27     -13.293  22.249  12.568  1.00 60.12           H  
ATOM    441  HG3 LYS A  27     -14.231  22.584  11.099  1.00 60.12           H  
ATOM    442  CD  LYS A  27     -12.366  21.561  10.742  1.00 60.12           C  
ATOM    443  HD2 LYS A  27     -12.679  21.110   9.801  1.00 60.12           H  
ATOM    444  HD3 LYS A  27     -11.711  20.874  11.279  1.00 60.12           H  
ATOM    445  CE  LYS A  27     -11.644  22.882  10.471  1.00 60.12           C  
ATOM    446  HE2 LYS A  27     -12.333  23.549   9.953  1.00 60.12           H  
ATOM    447  HE3 LYS A  27     -11.408  23.344  11.430  1.00 60.12           H  
ATOM    448  NZ  LYS A  27     -10.410  22.693   9.673  1.00 60.12           N  
ATOM    449  HZ1 LYS A  27     -10.637  22.280   8.780  1.00 60.12           H  
ATOM    450  HZ2 LYS A  27      -9.976  23.591   9.513  1.00 60.12           H  
ATOM    451  HZ3 LYS A  27      -9.761  22.107  10.178  1.00 60.12           H  
ATOM    452  N   GLU A  28     -17.945  20.014  12.166  1.00 72.61           N  
ATOM    453  H   GLU A  28     -18.233  20.963  12.358  1.00 72.61           H  
ATOM    454  CA  GLU A  28     -18.970  19.038  11.842  1.00 72.61           C  
ATOM    455  HA  GLU A  28     -19.164  18.418  12.718  1.00 72.61           H  
ATOM    456  C   GLU A  28     -18.419  18.163  10.720  1.00 72.61           C  
ATOM    457  CB  GLU A  28     -20.282  19.712  11.420  1.00 72.61           C  
ATOM    458  HB2 GLU A  28     -20.917  18.956  10.958  1.00 72.61           H  
ATOM    459  HB3 GLU A  28     -20.068  20.485  10.682  1.00 72.61           H  
ATOM    460  O   GLU A  28     -17.985  18.654   9.670  1.00 72.61           O  
ATOM    461  CG  GLU A  28     -21.045  20.314  12.610  1.00 72.61           C  
ATOM    462  HG2 GLU A  28     -21.173  19.538  13.365  1.00 72.61           H  
ATOM    463  HG3 GLU A  28     -20.447  21.116  13.043  1.00 72.61           H  
ATOM    464  CD  GLU A  28     -22.424  20.866  12.208  1.00 72.61           C  
ATOM    465  OE1 GLU A  28     -23.292  20.964  13.103  1.00 72.61           O  
ATOM    466  OE2 GLU A  28     -22.612  21.170  11.007  1.00 72.61           O  
ATOM    467  N   CYS A  29     -18.324  16.862  10.992  1.00 77.55           N  
ATOM    468  H   CYS A  29     -18.591  16.523  11.906  1.00 77.55           H  
ATOM    469  CA  CYS A  29     -17.831  15.931  10.002  1.00 77.55           C  
ATOM    470  HA  CYS A  29     -16.804  16.203   9.756  1.00 77.55           H  
ATOM    471  C   CYS A  29     -18.728  16.037   8.747  1.00 77.55           C  
ATOM    472  CB  CYS A  29     -17.863  14.509  10.556  1.00 77.55           C  
ATOM    473  HB2 CYS A  29     -18.913  14.260  10.710  1.00 77.55           H  
ATOM    474  HB3 CYS A  29     -17.462  13.870   9.769  1.00 77.55           H  
ATOM    475  O   CYS A  29     -19.950  16.164   8.882  1.00 77.55           O  
ATOM    476  SG  CYS A  29     -17.001  14.015  12.070  1.00 77.55           S  
ATOM    477  N   PRO A  30     -18.172  15.950   7.525  1.00 75.86           N  
ATOM    478  CA  PRO A  30     -18.979  16.030   6.310  1.00 75.86           C  
ATOM    479  HA  PRO A  30     -19.468  17.003   6.271  1.00 75.86           H  
ATOM    480  C   PRO A  30     -20.037  14.917   6.294  1.00 75.86           C  
ATOM    481  CB  PRO A  30     -17.988  15.894   5.152  1.00 75.86           C  
ATOM    482  HB2 PRO A  30     -17.641  16.884   4.856  1.00 75.86           H  
ATOM    483  HB3 PRO A  30     -18.420  15.371   4.298  1.00 75.86           H  
ATOM    484  O   PRO A  30     -19.767  13.830   6.816  1.00 75.86           O  
ATOM    485  CG  PRO A  30     -16.827  15.111   5.769  1.00 75.86           C  
ATOM    486  HG2 PRO A  30     -17.056  14.046   5.761  1.00 75.86           H  
ATOM    487  HG3 PRO A  30     -15.886  15.305   5.253  1.00 75.86           H  
ATOM    488  CD  PRO A  30     -16.795  15.615   7.209  1.00 75.86           C  
ATOM    489  HD2 PRO A  30     -16.179  16.512   7.281  1.00 75.86           H  
ATOM    490  HD3 PRO A  30     -16.411  14.833   7.864  1.00 75.86           H  
ATOM    491  N   PRO A  31     -21.219  15.136   5.691  1.00 70.99           N  
ATOM    492  CA  PRO A  31     -22.278  14.132   5.663  1.00 70.99           C  
ATOM    493  HA  PRO A  31     -22.602  13.931   6.684  1.00 70.99           H  
ATOM    494  C   PRO A  31     -21.790  12.817   5.036  1.00 70.99           C  
ATOM    495  CB  PRO A  31     -23.437  14.769   4.888  1.00 70.99           C  
ATOM    496  HB2 PRO A  31     -23.977  14.044   4.279  1.00 70.99           H  
ATOM    497  HB3 PRO A  31     -24.116  15.255   5.589  1.00 70.99           H  
ATOM    498  O   PRO A  31     -20.943  12.807   4.139  1.00 70.99           O  
ATOM    499  CG  PRO A  31     -22.754  15.832   4.027  1.00 70.99           C  
ATOM    500  HG2 PRO A  31     -23.430  16.650   3.778  1.00 70.99           H  
ATOM    501  HG3 PRO A  31     -22.360  15.370   3.121  1.00 70.99           H  
ATOM    502  CD  PRO A  31     -21.596  16.300   4.906  1.00 70.99           C  
ATOM    503  HD2 PRO A  31     -20.774  16.652   4.283  1.00 70.99           H  
ATOM    504  HD3 PRO A  31     -21.933  17.093   5.574  1.00 70.99           H  
ATOM    505  N   ALA A  32     -22.322  11.694   5.523  1.00 66.25           N  
ATOM    506  H   ALA A  32     -23.020  11.764   6.250  1.00 66.25           H  
ATOM    507  CA  ALA A  32     -21.970  10.367   5.026  1.00 66.25           C  
ATOM    508  HA  ALA A  32     -20.899  10.220   5.169  1.00 66.25           H  
ATOM    509  C   ALA A  32     -22.281  10.240   3.523  1.00 66.25           C  
ATOM    510  CB  ALA A  32     -22.726   9.316   5.849  1.00 66.25           C  
ATOM    511  HB1 ALA A  32     -22.476   9.422   6.905  1.00 66.25           H  
ATOM    512  HB2 ALA A  32     -22.444   8.318   5.514  1.00 66.25           H  
ATOM    513  HB3 ALA A  32     -23.801   9.443   5.718  1.00 66.25           H  
ATOM    514  O   ALA A  32     -23.364  10.624   3.082  1.00 66.25           O  
ATOM    515  N   ARG A  33     -21.372   9.638   2.741  1.00 66.28           N  
ATOM    516  H   ARG A  33     -20.521   9.306   3.171  1.00 66.28           H  
ATOM    517  CA  ARG A  33     -21.559   9.389   1.293  1.00 66.28           C  
ATOM    518  HA  ARG A  33     -22.093  10.238   0.866  1.00 66.28           H  
ATOM    519  C   ARG A  33     -22.468   8.179   1.015  1.00 66.28           C  
ATOM    520  CB  ARG A  33     -20.203   9.287   0.568  1.00 66.28           C  
ATOM    521  HB2 ARG A  33     -20.382   8.973  -0.460  1.00 66.28           H  
ATOM    522  HB3 ARG A  33     -19.586   8.529   1.051  1.00 66.28           H  
ATOM    523  O   ARG A  33     -22.160   7.317   0.193  1.00 66.28           O  
ATOM    524  CG  ARG A  33     -19.445  10.619   0.508  1.00 66.28           C  
ATOM    525  HG2 ARG A  33     -20.088  11.385   0.076  1.00 66.28           H  
ATOM    526  HG3 ARG A  33     -19.145  10.920   1.511  1.00 66.28           H  
ATOM    527  CD  ARG A  33     -18.205  10.446  -0.378  1.00 66.28           C  
ATOM    528  HD2 ARG A  33     -18.526  10.162  -1.380  1.00 66.28           H  
ATOM    529  HD3 ARG A  33     -17.597   9.640   0.033  1.00 66.28           H  
ATOM    530  NE  ARG A  33     -17.417  11.690  -0.465  1.00 66.28           N  
ATOM    531  HE  ARG A  33     -17.933  12.552  -0.362  1.00 66.28           H  
ATOM    532  NH1 ARG A  33     -15.450  10.715  -1.129  1.00 66.28           N  
ATOM    533 HH11 ARG A  33     -15.961   9.852  -1.248  1.00 66.28           H  
ATOM    534 HH12 ARG A  33     -14.505  10.788  -1.479  1.00 66.28           H  
ATOM    535  NH2 ARG A  33     -15.555  12.932  -0.898  1.00 66.28           N  
ATOM    536 HH21 ARG A  33     -16.083  13.776  -0.729  1.00 66.28           H  
ATOM    537 HH22 ARG A  33     -14.600  12.981  -1.223  1.00 66.28           H  
ATOM    538  CZ  ARG A  33     -16.149  11.773  -0.827  1.00 66.28           C  
ATOM    539  N   ALA A  34     -23.582   8.074   1.736  1.00 55.19           N  
ATOM    540  H   ALA A  34     -23.830   8.856   2.326  1.00 55.19           H  
ATOM    541  CA  ALA A  34     -24.522   6.965   1.614  1.00 55.19           C  
ATOM    542  HA  ALA A  34     -23.963   6.029   1.605  1.00 55.19           H  
ATOM    543  C   ALA A  34     -25.297   7.072   0.287  1.00 55.19           C  
ATOM    544  CB  ALA A  34     -25.433   6.955   2.850  1.00 55.19           C  
ATOM    545  HB1 ALA A  34     -26.133   6.122   2.781  1.00 55.19           H  
ATOM    546  HB2 ALA A  34     -25.996   7.887   2.906  1.00 55.19           H  
ATOM    547  HB3 ALA A  34     -24.833   6.841   3.753  1.00 55.19           H  
ATOM    548  O   ALA A  34     -26.252   7.836   0.180  1.00 55.19           O  
ATOM    549  N   GLY A  35     -24.879   6.317  -0.734  1.00 58.53           N  
ATOM    550  H   GLY A  35     -24.031   5.782  -0.611  1.00 58.53           H  
ATOM    551  CA  GLY A  35     -25.621   6.191  -1.996  1.00 58.53           C  
ATOM    552  HA2 GLY A  35     -26.307   7.031  -2.105  1.00 58.53           H  
ATOM    553  HA3 GLY A  35     -26.215   5.278  -1.958  1.00 58.53           H  
ATOM    554  C   GLY A  35     -24.786   6.145  -3.277  1.00 58.53           C  
ATOM    555  O   GLY A  35     -25.353   5.850  -4.325  1.00 58.53           O  
ATOM    556  N   GLU A  36     -23.473   6.393  -3.222  1.00 62.88           N  
ATOM    557  H   GLU A  36     -23.060   6.696  -2.352  1.00 62.88           H  
ATOM    558  CA  GLU A  36     -22.636   6.442  -4.436  1.00 62.88           C  
ATOM    559  HA  GLU A  36     -23.126   7.074  -5.177  1.00 62.88           H  
ATOM    560  C   GLU A  36     -22.458   5.076  -5.118  1.00 62.88           C  
ATOM    561  CB  GLU A  36     -21.265   7.070  -4.119  1.00 62.88           C  
ATOM    562  HB2 GLU A  36     -20.889   6.660  -3.182  1.00 62.88           H  
ATOM    563  HB3 GLU A  36     -20.567   6.811  -4.915  1.00 62.88           H  
ATOM    564  O   GLU A  36     -22.355   5.017  -6.338  1.00 62.88           O  
ATOM    565  CG  GLU A  36     -21.338   8.604  -4.037  1.00 62.88           C  
ATOM    566  HG2 GLU A  36     -22.061   8.875  -3.268  1.00 62.88           H  
ATOM    567  HG3 GLU A  36     -21.706   8.985  -4.990  1.00 62.88           H  
ATOM    568  CD  GLU A  36     -19.992   9.281  -3.709  1.00 62.88           C  
ATOM    569  OE1 GLU A  36     -19.964  10.532  -3.694  1.00 62.88           O  
ATOM    570  OE2 GLU A  36     -19.000   8.578  -3.401  1.00 62.88           O  
ATOM    571  N   CYS A  37     -22.474   3.965  -4.374  1.00 69.61           N  
ATOM    572  H   CYS A  37     -22.539   4.056  -3.371  1.00 69.61           H  
ATOM    573  CA  CYS A  37     -22.099   2.661  -4.939  1.00 69.61           C  
ATOM    574  HA  CYS A  37     -21.402   2.842  -5.757  1.00 69.61           H  
ATOM    575  C   CYS A  37     -23.249   1.859  -5.572  1.00 69.61           C  
ATOM    576  CB  CYS A  37     -21.344   1.827  -3.907  1.00 69.61           C  
ATOM    577  HB2 CYS A  37     -20.972   0.963  -4.457  1.00 69.61           H  
ATOM    578  HB3 CYS A  37     -22.043   1.462  -3.155  1.00 69.61           H  
ATOM    579  O   CYS A  37     -23.114   0.654  -5.765  1.00 69.61           O  
ATOM    580  SG  CYS A  37     -19.924   2.589  -3.072  1.00 69.61           S  
ATOM    581  N   ARG A  38     -24.383   2.502  -5.877  1.00 58.51           N  
ATOM    582  H   ARG A  38     -24.374   3.508  -5.787  1.00 58.51           H  
ATOM    583  CA  ARG A  38     -25.656   1.833  -6.206  1.00 58.51           C  
ATOM    584  HA  ARG A  38     -25.868   1.100  -5.428  1.00 58.51           H  
ATOM    585  C   ARG A  38     -25.679   0.988  -7.487  1.00 58.51           C  
ATOM    586  CB  ARG A  38     -26.789   2.878  -6.234  1.00 58.51           C  
ATOM    587  HB2 ARG A  38     -27.557   2.565  -6.942  1.00 58.51           H  
ATOM    588  HB3 ARG A  38     -26.401   3.839  -6.571  1.00 58.51           H  
ATOM    589  O   ARG A  38     -26.658   0.276  -7.667  1.00 58.51           O  
ATOM    590  CG  ARG A  38     -27.455   3.028  -4.861  1.00 58.51           C  
ATOM    591  HG2 ARG A  38     -27.860   2.064  -4.555  1.00 58.51           H  
ATOM    592  HG3 ARG A  38     -26.717   3.355  -4.129  1.00 58.51           H  
ATOM    593  CD  ARG A  38     -28.591   4.052  -4.942  1.00 58.51           C  
ATOM    594  HD2 ARG A  38     -28.159   5.027  -5.170  1.00 58.51           H  
ATOM    595  HD3 ARG A  38     -29.264   3.763  -5.749  1.00 58.51           H  
ATOM    596  NE  ARG A  38     -29.348   4.120  -3.679  1.00 58.51           N  
ATOM    597  HE  ARG A  38     -29.104   3.435  -2.977  1.00 58.51           H  
ATOM    598  NH1 ARG A  38     -30.759   5.823  -4.283  1.00 58.51           N  
ATOM    599 HH11 ARG A  38     -30.295   5.853  -5.180  1.00 58.51           H  
ATOM    600 HH12 ARG A  38     -31.518   6.454  -4.071  1.00 58.51           H  
ATOM    601  NH2 ARG A  38     -30.936   4.912  -2.251  1.00 58.51           N  
ATOM    602 HH21 ARG A  38     -30.650   4.226  -1.567  1.00 58.51           H  
ATOM    603 HH22 ARG A  38     -31.698   5.544  -2.048  1.00 58.51           H  
ATOM    604  CZ  ARG A  38     -30.341   4.948  -3.410  1.00 58.51           C  
ATOM    605  N   THR A  39     -24.687   1.066  -8.376  1.00 52.82           N  
ATOM    606  H   THR A  39     -23.916   1.696  -8.207  1.00 52.82           H  
ATOM    607  CA  THR A  39     -24.788   0.417  -9.701  1.00 52.82           C  
ATOM    608  HA  THR A  39     -25.752  -0.084  -9.787  1.00 52.82           H  
ATOM    609  C   THR A  39     -23.778  -0.688  -9.976  1.00 52.82           C  
ATOM    610  CB  THR A  39     -24.755   1.448 -10.835  1.00 52.82           C  
ATOM    611  HB  THR A  39     -24.831   0.931 -11.792  1.00 52.82           H  
ATOM    612  O   THR A  39     -24.060  -1.529 -10.820  1.00 52.82           O  
ATOM    613  CG2 THR A  39     -25.931   2.427 -10.718  1.00 52.82           C  
ATOM    614 HG21 THR A  39     -25.953   3.060 -11.605  1.00 52.82           H  
ATOM    615 HG22 THR A  39     -26.866   1.871 -10.653  1.00 52.82           H  
ATOM    616 HG23 THR A  39     -25.813   3.057  -9.837  1.00 52.82           H  
ATOM    617  OG1 THR A  39     -23.554   2.184 -10.809  1.00 52.82           O  
ATOM    618  HG1 THR A  39     -22.903   1.639 -11.256  1.00 52.82           H  
ATOM    619  N   ASP A  40     -22.645  -0.737  -9.270  1.00 51.01           N  
ATOM    620  H   ASP A  40     -22.484  -0.029  -8.569  1.00 51.01           H  
ATOM    621  CA  ASP A  40     -21.498  -1.541  -9.733  1.00 51.01           C  
ATOM    622  HA  ASP A  40     -21.777  -2.096 -10.629  1.00 51.01           H  
ATOM    623  C   ASP A  40     -21.046  -2.607  -8.721  1.00 51.01           C  
ATOM    624  CB  ASP A  40     -20.343  -0.604 -10.141  1.00 51.01           C  
ATOM    625  HB2 ASP A  40     -19.487  -1.212 -10.433  1.00 51.01           H  
ATOM    626  HB3 ASP A  40     -20.049  -0.021  -9.268  1.00 51.01           H  
ATOM    627  O   ASP A  40     -20.139  -3.388  -8.996  1.00 51.01           O  
ATOM    628  CG  ASP A  40     -20.645   0.366 -11.302  1.00 51.01           C  
ATOM    629  OD1 ASP A  40     -21.724   0.280 -11.928  1.00 51.01           O  
ATOM    630  OD2 ASP A  40     -19.808   1.278 -11.531  1.00 51.01           O  
ATOM    631  N   MET A  41     -21.673  -2.672  -7.545  1.00 52.84           N  
ATOM    632  H   MET A  41     -22.465  -2.065  -7.389  1.00 52.84           H  
ATOM    633  CA  MET A  41     -21.405  -3.734  -6.585  1.00 52.84           C  
ATOM    634  HA  MET A  41     -20.465  -4.228  -6.831  1.00 52.84           H  
ATOM    635  C   MET A  41     -22.474  -4.820  -6.701  1.00 52.84           C  
ATOM    636  CB  MET A  41     -21.237  -3.151  -5.165  1.00 52.84           C  
ATOM    637  HB2 MET A  41     -21.911  -2.308  -5.014  1.00 52.84           H  
ATOM    638  HB3 MET A  41     -21.495  -3.916  -4.432  1.00 52.84           H  
ATOM    639  O   MET A  41     -23.464  -4.791  -5.977  1.00 52.84           O  
ATOM    640  CG  MET A  41     -19.780  -2.717  -4.923  1.00 52.84           C  
ATOM    641  HG2 MET A  41     -19.123  -3.488  -5.327  1.00 52.84           H  
ATOM    642  HG3 MET A  41     -19.582  -1.800  -5.479  1.00 52.84           H  
ATOM    643  SD  MET A  41     -19.306  -2.489  -3.182  1.00 52.84           S  
ATOM    644  CE  MET A  41     -19.884  -0.811  -2.913  1.00 52.84           C  
ATOM    645  HE1 MET A  41     -19.681  -0.519  -1.883  1.00 52.84           H  
ATOM    646  HE2 MET A  41     -20.958  -0.772  -3.098  1.00 52.84           H  
ATOM    647  HE3 MET A  41     -19.345  -0.150  -3.592  1.00 52.84           H  
ATOM    648  N   ASP A  42     -22.181  -5.880  -7.464  1.00 50.01           N  
ATOM    649  H   ASP A  42     -21.420  -5.787  -8.121  1.00 50.01           H  
ATOM    650  CA  ASP A  42     -22.765  -7.236  -7.302  1.00 50.01           C  
ATOM    651  HA  ASP A  42     -23.845  -7.169  -7.433  1.00 50.01           H  
ATOM    652  C   ASP A  42     -22.532  -7.817  -5.874  1.00 50.01           C  
ATOM    653  CB  ASP A  42     -22.167  -8.173  -8.387  1.00 50.01           C  
ATOM    654  HB2 ASP A  42     -21.191  -7.796  -8.690  1.00 50.01           H  
ATOM    655  HB3 ASP A  42     -21.993  -9.162  -7.965  1.00 50.01           H  
ATOM    656  O   ASP A  42     -22.702  -9.003  -5.600  1.00 50.01           O  
ATOM    657  CG  ASP A  42     -23.036  -8.386  -9.636  1.00 50.01           C  
ATOM    658  OD1 ASP A  42     -24.253  -8.103  -9.581  1.00 50.01           O  
ATOM    659  OD2 ASP A  42     -22.467  -8.888 -10.633  1.00 50.01           O  
ATOM    660  N   SER A  43     -22.095  -6.978  -4.933  1.00 51.68           N  
ATOM    661  H   SER A  43     -22.135  -5.998  -5.176  1.00 51.68           H  
ATOM    662  CA  SER A  43     -21.429  -7.297  -3.686  1.00 51.68           C  
ATOM    663  HA  SER A  43     -21.555  -8.363  -3.494  1.00 51.68           H  
ATOM    664  C   SER A  43     -22.007  -6.554  -2.486  1.00 51.68           C  
ATOM    665  CB  SER A  43     -19.930  -7.014  -3.829  1.00 51.68           C  
ATOM    666  HB2 SER A  43     -19.401  -7.438  -2.976  1.00 51.68           H  
ATOM    667  HB3 SER A  43     -19.558  -7.492  -4.735  1.00 51.68           H  
ATOM    668  O   SER A  43     -21.288  -6.419  -1.495  1.00 51.68           O  
ATOM    669  OG  SER A  43     -19.674  -5.627  -3.892  1.00 51.68           O  
ATOM    670  HG  SER A  43     -19.992  -5.207  -3.090  1.00 51.68           H  
ATOM    671  N   GLU A  44     -23.274  -6.113  -2.502  1.00 53.64           N  
ATOM    672  H   GLU A  44     -23.810  -6.164  -3.356  1.00 53.64           H  
ATOM    673  CA  GLU A  44     -23.945  -5.686  -1.254  1.00 53.64           C  
ATOM    674  HA  GLU A  44     -23.449  -4.797  -0.864  1.00 53.64           H  
ATOM    675  C   GLU A  44     -23.825  -6.765  -0.153  1.00 53.64           C  
ATOM    676  CB  GLU A  44     -25.434  -5.353  -1.477  1.00 53.64           C  
ATOM    677  HB2 GLU A  44     -25.898  -5.288  -0.493  1.00 53.64           H  
ATOM    678  HB3 GLU A  44     -25.914  -6.164  -2.025  1.00 53.64           H  
ATOM    679  O   GLU A  44     -23.846  -6.464   1.037  1.00 53.64           O  
ATOM    680  CG  GLU A  44     -25.681  -4.015  -2.200  1.00 53.64           C  
ATOM    681  HG2 GLU A  44     -25.441  -4.136  -3.256  1.00 53.64           H  
ATOM    682  HG3 GLU A  44     -24.998  -3.273  -1.786  1.00 53.64           H  
ATOM    683  CD  GLU A  44     -27.127  -3.491  -2.046  1.00 53.64           C  
ATOM    684  OE1 GLU A  44     -27.340  -2.289  -2.337  1.00 53.64           O  
ATOM    685  OE2 GLU A  44     -28.006  -4.262  -1.595  1.00 53.64           O  
ATOM    686  N   THR A  45     -23.608  -8.031  -0.530  1.00 68.13           N  
ATOM    687  H   THR A  45     -23.648  -8.251  -1.515  1.00 68.13           H  
ATOM    688  CA  THR A  45     -23.346  -9.127   0.410  1.00 68.13           C  
ATOM    689  HA  THR A  45     -23.977  -8.981   1.286  1.00 68.13           H  
ATOM    690  C   THR A  45     -21.907  -9.212   0.924  1.00 68.13           C  
ATOM    691  CB  THR A  45     -23.718 -10.474  -0.221  1.00 68.13           C  
ATOM    692  HB  THR A  45     -23.433 -11.281   0.453  1.00 68.13           H  
ATOM    693  O   THR A  45     -21.690  -9.886   1.929  1.00 68.13           O  
ATOM    694  CG2 THR A  45     -25.220 -10.579  -0.480  1.00 68.13           C  
ATOM    695 HG21 THR A  45     -25.770 -10.427   0.448  1.00 68.13           H  
ATOM    696 HG22 THR A  45     -25.451 -11.568  -0.876  1.00 68.13           H  
ATOM    697 HG23 THR A  45     -25.532  -9.830  -1.208  1.00 68.13           H  
ATOM    698  OG1 THR A  45     -23.060 -10.648  -1.456  1.00 68.13           O  
ATOM    699  HG1 THR A  45     -22.149 -10.909  -1.304  1.00 68.13           H  
ATOM    700  N   TYR A  46     -20.920  -8.613   0.249  1.00 84.20           N  
ATOM    701  H   TYR A  46     -21.178  -7.988  -0.501  1.00 84.20           H  
ATOM    702  CA  TYR A  46     -19.499  -8.725   0.615  1.00 84.20           C  
ATOM    703  HA  TYR A  46     -19.391  -9.498   1.376  1.00 84.20           H  
ATOM    704  C   TYR A  46     -18.945  -7.438   1.228  1.00 84.20           C  
ATOM    705  CB  TYR A  46     -18.665  -9.171  -0.596  1.00 84.20           C  
ATOM    706  HB2 TYR A  46     -18.335  -8.295  -1.155  1.00 84.20           H  
ATOM    707  HB3 TYR A  46     -19.288  -9.765  -1.264  1.00 84.20           H  
ATOM    708  O   TYR A  46     -18.188  -7.496   2.201  1.00 84.20           O  
ATOM    709  CG  TYR A  46     -17.457 -10.008  -0.214  1.00 84.20           C  
ATOM    710  CD1 TYR A  46     -16.224  -9.399   0.091  1.00 84.20           C  
ATOM    711  HD1 TYR A  46     -16.124  -8.324   0.064  1.00 84.20           H  
ATOM    712  CD2 TYR A  46     -17.579 -11.410  -0.154  1.00 84.20           C  
ATOM    713  HD2 TYR A  46     -18.522 -11.878  -0.394  1.00 84.20           H  
ATOM    714  CE1 TYR A  46     -15.119 -10.192   0.458  1.00 84.20           C  
ATOM    715  HE1 TYR A  46     -14.178  -9.718   0.695  1.00 84.20           H  
ATOM    716  CE2 TYR A  46     -16.476 -12.203   0.213  1.00 84.20           C  
ATOM    717  HE2 TYR A  46     -16.562 -13.278   0.270  1.00 84.20           H  
ATOM    718  OH  TYR A  46     -14.216 -12.380   0.941  1.00 84.20           O  
ATOM    719  HH  TYR A  46     -13.489 -11.849   1.273  1.00 84.20           H  
ATOM    720  CZ  TYR A  46     -15.245 -11.596   0.532  1.00 84.20           C  
ATOM    721  N   TYR A  47     -19.367  -6.285   0.709  1.00 90.26           N  
ATOM    722  H   TYR A  47     -20.076  -6.298  -0.010  1.00 90.26           H  
ATOM    723  CA  TYR A  47     -18.900  -4.978   1.148  1.00 90.26           C  
ATOM    724  HA  TYR A  47     -18.183  -5.127   1.955  1.00 90.26           H  
ATOM    725  C   TYR A  47     -20.039  -4.111   1.687  1.00 90.26           C  
ATOM    726  CB  TYR A  47     -18.165  -4.262   0.013  1.00 90.26           C  
ATOM    727  HB2 TYR A  47     -17.912  -3.264   0.371  1.00 90.26           H  
ATOM    728  HB3 TYR A  47     -18.845  -4.150  -0.831  1.00 90.26           H  
ATOM    729  O   TYR A  47     -21.156  -4.141   1.180  1.00 90.26           O  
ATOM    730  CG  TYR A  47     -16.883  -4.929  -0.450  1.00 90.26           C  
ATOM    731  CD1 TYR A  47     -15.686  -4.730   0.264  1.00 90.26           C  
ATOM    732  HD1 TYR A  47     -15.683  -4.115   1.152  1.00 90.26           H  
ATOM    733  CD2 TYR A  47     -16.877  -5.728  -1.610  1.00 90.26           C  
ATOM    734  HD2 TYR A  47     -17.791  -5.867  -2.168  1.00 90.26           H  
ATOM    735  CE1 TYR A  47     -14.487  -5.314  -0.187  1.00 90.26           C  
ATOM    736  HE1 TYR A  47     -13.555  -5.125   0.325  1.00 90.26           H  
ATOM    737  CE2 TYR A  47     -15.688  -6.348  -2.040  1.00 90.26           C  
ATOM    738  HE2 TYR A  47     -15.687  -6.982  -2.915  1.00 90.26           H  
ATOM    739  OH  TYR A  47     -13.325  -6.703  -1.751  1.00 90.26           O  
ATOM    740  HH  TYR A  47     -12.589  -6.434  -1.197  1.00 90.26           H  
ATOM    741  CZ  TYR A  47     -14.488  -6.141  -1.325  1.00 90.26           C  
ATOM    742  N   ALA A  48     -19.729  -3.284   2.683  1.00 89.47           N  
ATOM    743  H   ALA A  48     -18.791  -3.330   3.053  1.00 89.47           H  
ATOM    744  CA  ALA A  48     -20.629  -2.269   3.220  1.00 89.47           C  
ATOM    745  HA  ALA A  48     -21.493  -2.166   2.565  1.00 89.47           H  
ATOM    746  C   ALA A  48     -19.922  -0.912   3.287  1.00 89.47           C  
ATOM    747  CB  ALA A  48     -21.125  -2.723   4.598  1.00 89.47           C  
ATOM    748  HB1 ALA A  48     -20.281  -2.852   5.276  1.00 89.47           H  
ATOM    749  HB2 ALA A  48     -21.654  -3.671   4.500  1.00 89.47           H  
ATOM    750  HB3 ALA A  48     -21.807  -1.979   5.009  1.00 89.47           H  
ATOM    751  O   ALA A  48     -18.732  -0.847   3.582  1.00 89.47           O  
ATOM    752  N   ILE A  49     -20.644   0.186   3.062  1.00 89.30           N  
ATOM    753  H   ILE A  49     -21.627   0.090   2.855  1.00 89.30           H  
ATOM    754  CA  ILE A  49     -20.110   1.530   3.322  1.00 89.30           C  
ATOM    755  HA  ILE A  49     -19.026   1.513   3.217  1.00 89.30           H  
ATOM    756  C   ILE A  49     -20.456   1.904   4.755  1.00 89.30           C  
ATOM    757  CB  ILE A  49     -20.644   2.586   2.341  1.00 89.30           C  
ATOM    758  HB  ILE A  49     -21.724   2.655   2.478  1.00 89.30           H  
ATOM    759  O   ILE A  49     -21.629   1.935   5.127  1.00 89.30           O  
ATOM    760  CG1 ILE A  49     -20.368   2.189   0.878  1.00 89.30           C  
ATOM    761 HG12 ILE A  49     -19.298   2.202   0.671  1.00 89.30           H  
ATOM    762 HG13 ILE A  49     -20.740   1.181   0.695  1.00 89.30           H  
ATOM    763  CG2 ILE A  49     -20.023   3.962   2.663  1.00 89.30           C  
ATOM    764 HG21 ILE A  49     -18.936   3.887   2.659  1.00 89.30           H  
ATOM    765 HG22 ILE A  49     -20.333   4.708   1.931  1.00 89.30           H  
ATOM    766 HG23 ILE A  49     -20.351   4.307   3.643  1.00 89.30           H  
ATOM    767  CD1 ILE A  49     -21.101   3.125  -0.087  1.00 89.30           C  
ATOM    768 HD11 ILE A  49     -21.487   2.543  -0.924  1.00 89.30           H  
ATOM    769 HD12 ILE A  49     -20.428   3.907  -0.440  1.00 89.30           H  
ATOM    770 HD13 ILE A  49     -21.962   3.588   0.395  1.00 89.30           H  
ATOM    771  N   ILE A  50     -19.442   2.223   5.548  1.00 88.59           N  
ATOM    772  H   ILE A  50     -18.506   2.197   5.169  1.00 88.59           H  
ATOM    773  CA  ILE A  50     -19.614   2.632   6.938  1.00 88.59           C  
ATOM    774  HA  ILE A  50     -20.678   2.681   7.172  1.00 88.59           H  
ATOM    775  C   ILE A  50     -19.040   4.030   7.109  1.00 88.59           C  
ATOM    776  CB  ILE A  50     -18.988   1.605   7.898  1.00 88.59           C  
ATOM    777  HB  ILE A  50     -17.927   1.556   7.656  1.00 88.59           H  
ATOM    778  O   ILE A  50     -17.968   4.358   6.604  1.00 88.59           O  
ATOM    779  CG1 ILE A  50     -19.584   0.194   7.681  1.00 88.59           C  
ATOM    780 HG12 ILE A  50     -20.660   0.224   7.856  1.00 88.59           H  
ATOM    781 HG13 ILE A  50     -19.422  -0.109   6.646  1.00 88.59           H  
ATOM    782  CG2 ILE A  50     -19.150   2.063   9.362  1.00 88.59           C  
ATOM    783 HG21 ILE A  50     -20.206   2.154   9.615  1.00 88.59           H  
ATOM    784 HG22 ILE A  50     -18.645   3.015   9.526  1.00 88.59           H  
ATOM    785 HG23 ILE A  50     -18.684   1.344  10.036  1.00 88.59           H  
ATOM    786  CD1 ILE A  50     -18.972  -0.904   8.560  1.00 88.59           C  
ATOM    787 HD11 ILE A  50     -19.330  -1.875   8.217  1.00 88.59           H  
ATOM    788 HD12 ILE A  50     -19.274  -0.776   9.599  1.00 88.59           H  
ATOM    789 HD13 ILE A  50     -17.884  -0.883   8.490  1.00 88.59           H  
ATOM    790  N   TYR A  51     -19.761   4.868   7.843  1.00 89.40           N  
ATOM    791  H   TYR A  51     -20.622   4.532   8.250  1.00 89.40           H  
ATOM    792  CA  TYR A  51     -19.303   6.196   8.209  1.00 89.40           C  
ATOM    793  HA  TYR A  51     -18.492   6.510   7.552  1.00 89.40           H  
ATOM    794  C   TYR A  51     -18.774   6.201   9.642  1.00 89.40           C  
ATOM    795  CB  TYR A  51     -20.457   7.170   8.014  1.00 89.40           C  
ATOM    796  HB2 TYR A  51     -21.295   6.879   8.648  1.00 89.40           H  
ATOM    797  HB3 TYR A  51     -20.790   7.120   6.978  1.00 89.40           H  
ATOM    798  O   TYR A  51     -19.534   5.966  10.584  1.00 89.40           O  
ATOM    799  CG  TYR A  51     -20.057   8.586   8.325  1.00 89.40           C  
ATOM    800  CD1 TYR A  51     -20.409   9.165   9.556  1.00 89.40           C  
ATOM    801  HD1 TYR A  51     -20.947   8.587  10.293  1.00 89.40           H  
ATOM    802  CD2 TYR A  51     -19.324   9.311   7.372  1.00 89.40           C  
ATOM    803  HD2 TYR A  51     -19.034   8.828   6.450  1.00 89.40           H  
ATOM    804  CE1 TYR A  51     -20.070  10.503   9.805  1.00 89.40           C  
ATOM    805  HE1 TYR A  51     -20.363  10.998  10.719  1.00 89.40           H  
ATOM    806  CE2 TYR A  51     -19.013  10.659   7.599  1.00 89.40           C  
ATOM    807  HE2 TYR A  51     -18.509  11.254   6.852  1.00 89.40           H  
ATOM    808  OH  TYR A  51     -19.252  12.561   9.006  1.00 89.40           O  
ATOM    809  HH  TYR A  51     -19.264  13.036   8.172  1.00 89.40           H  
ATOM    810  CZ  TYR A  51     -19.410  11.246   8.813  1.00 89.40           C  
ATOM    811  N   SER A  52     -17.486   6.500   9.826  1.00 89.26           N  
ATOM    812  H   SER A  52     -16.921   6.732   9.022  1.00 89.26           H  
ATOM    813  CA  SER A  52     -16.933   6.722  11.163  1.00 89.26           C  
ATOM    814  HA  SER A  52     -17.507   6.135  11.881  1.00 89.26           H  
ATOM    815  C   SER A  52     -17.050   8.181  11.559  1.00 89.26           C  
ATOM    816  CB  SER A  52     -15.496   6.230  11.292  1.00 89.26           C  
ATOM    817  HB2 SER A  52     -14.903   6.542  10.433  1.00 89.26           H  
ATOM    818  HB3 SER A  52     -15.548   5.144  11.369  1.00 89.26           H  
ATOM    819  O   SER A  52     -16.419   9.055  10.965  1.00 89.26           O  
ATOM    820  OG  SER A  52     -14.905   6.694  12.491  1.00 89.26           O  
ATOM    821  HG  SER A  52     -14.131   6.160  12.684  1.00 89.26           H  
ATOM    822  N   ARG A  53     -17.807   8.421  12.633  1.00 86.99           N  
ATOM    823  H   ARG A  53     -18.314   7.642  13.029  1.00 86.99           H  
ATOM    824  CA  ARG A  53     -17.862   9.722  13.312  1.00 86.99           C  
ATOM    825  HA  ARG A  53     -18.018  10.510  12.576  1.00 86.99           H  
ATOM    826  C   ARG A  53     -16.539  10.063  13.996  1.00 86.99           C  
ATOM    827  CB  ARG A  53     -19.015   9.743  14.325  1.00 86.99           C  
ATOM    828  HB2 ARG A  53     -18.918   8.902  15.012  1.00 86.99           H  
ATOM    829  HB3 ARG A  53     -18.950  10.666  14.903  1.00 86.99           H  
ATOM    830  O   ARG A  53     -16.153  11.219  13.999  1.00 86.99           O  
ATOM    831  CG  ARG A  53     -20.384   9.697  13.635  1.00 86.99           C  
ATOM    832  HG2 ARG A  53     -20.492   8.764  13.082  1.00 86.99           H  
ATOM    833  HG3 ARG A  53     -20.459  10.535  12.942  1.00 86.99           H  
ATOM    834  CD  ARG A  53     -21.512   9.809  14.667  1.00 86.99           C  
ATOM    835  HD2 ARG A  53     -21.430   8.975  15.365  1.00 86.99           H  
ATOM    836  HD3 ARG A  53     -21.393  10.729  15.239  1.00 86.99           H  
ATOM    837  NE  ARG A  53     -22.840   9.766  14.024  1.00 86.99           N  
ATOM    838  HE  ARG A  53     -23.260   8.852  13.925  1.00 86.99           H  
ATOM    839  NH1 ARG A  53     -23.132  12.028  13.687  1.00 86.99           N  
ATOM    840 HH11 ARG A  53     -23.696  12.804  13.370  1.00 86.99           H  
ATOM    841 HH12 ARG A  53     -22.244  12.219  14.128  1.00 86.99           H  
ATOM    842  NH2 ARG A  53     -24.724  10.601  13.058  1.00 86.99           N  
ATOM    843 HH21 ARG A  53     -25.107   9.670  12.981  1.00 86.99           H  
ATOM    844 HH22 ARG A  53     -25.268  11.396  12.753  1.00 86.99           H  
ATOM    845  CZ  ARG A  53     -23.553  10.796  13.596  1.00 86.99           C  
ATOM    846  N   THR A  54     -15.817   9.064  14.508  1.00 88.96           N  
ATOM    847  H   THR A  54     -16.194   8.128  14.488  1.00 88.96           H  
ATOM    848  CA  THR A  54     -14.506   9.253  15.153  1.00 88.96           C  
ATOM    849  HA  THR A  54     -14.605   9.968  15.970  1.00 88.96           H  
ATOM    850  C   THR A  54     -13.464   9.805  14.183  1.00 88.96           C  
ATOM    851  CB  THR A  54     -14.002   7.915  15.714  1.00 88.96           C  
ATOM    852  HB  THR A  54     -13.806   7.234  14.886  1.00 88.96           H  
ATOM    853  O   THR A  54     -12.662  10.655  14.553  1.00 88.96           O  
ATOM    854  CG2 THR A  54     -12.733   8.041  16.551  1.00 88.96           C  
ATOM    855 HG21 THR A  54     -11.904   8.375  15.928  1.00 88.96           H  
ATOM    856 HG22 THR A  54     -12.471   7.068  16.967  1.00 88.96           H  
ATOM    857 HG23 THR A  54     -12.880   8.756  17.361  1.00 88.96           H  
ATOM    858  OG1 THR A  54     -14.996   7.341  16.531  1.00 88.96           O  
ATOM    859  HG1 THR A  54     -14.904   7.726  17.406  1.00 88.96           H  
ATOM    860  N   PHE A  55     -13.475   9.335  12.934  1.00 89.37           N  
ATOM    861  H   PHE A  55     -14.155   8.629  12.692  1.00 89.37           H  
ATOM    862  CA  PHE A  55     -12.494   9.732  11.920  1.00 89.37           C  
ATOM    863  HA  PHE A  55     -11.687  10.281  12.404  1.00 89.37           H  
ATOM    864  C   PHE A  55     -13.061  10.701  10.871  1.00 89.37           C  
ATOM    865  CB  PHE A  55     -11.871   8.469  11.307  1.00 89.37           C  
ATOM    866  HB2 PHE A  55     -11.145   8.760  10.548  1.00 89.37           H  
ATOM    867  HB3 PHE A  55     -12.661   7.900  10.816  1.00 89.37           H  
ATOM    868  O   PHE A  55     -12.324  11.121   9.981  1.00 89.37           O  
ATOM    869  CG  PHE A  55     -11.171   7.572  12.314  1.00 89.37           C  
ATOM    870  CD1 PHE A  55     -10.072   8.055  13.050  1.00 89.37           C  
ATOM    871  HD1 PHE A  55      -9.711   9.061  12.893  1.00 89.37           H  
ATOM    872  CD2 PHE A  55     -11.617   6.252  12.518  1.00 89.37           C  
ATOM    873  HD2 PHE A  55     -12.407   5.844  11.904  1.00 89.37           H  
ATOM    874  CE1 PHE A  55      -9.440   7.233  13.998  1.00 89.37           C  
ATOM    875  HE1 PHE A  55      -8.592   7.598  14.559  1.00 89.37           H  
ATOM    876  CE2 PHE A  55     -11.000   5.437  13.483  1.00 89.37           C  
ATOM    877  HE2 PHE A  55     -11.329   4.418  13.630  1.00 89.37           H  
ATOM    878  CZ  PHE A  55      -9.914   5.930  14.224  1.00 89.37           C  
ATOM    879  HZ  PHE A  55      -9.428   5.300  14.954  1.00 89.37           H  
ATOM    880  N   CYS A  56     -14.343  11.073  10.975  1.00 89.79           N  
ATOM    881  H   CYS A  56     -14.871  10.729  11.763  1.00 89.79           H  
ATOM    882  CA  CYS A  56     -15.069  11.910  10.015  1.00 89.79           C  
ATOM    883  HA  CYS A  56     -16.129  11.832  10.256  1.00 89.79           H  
ATOM    884  C   CYS A  56     -14.930  11.441   8.549  1.00 89.79           C  
ATOM    885  CB  CYS A  56     -14.658  13.380  10.182  1.00 89.79           C  
ATOM    886  HB2 CYS A  56     -15.155  13.957   9.403  1.00 89.79           H  
ATOM    887  HB3 CYS A  56     -13.587  13.455   9.990  1.00 89.79           H  
ATOM    888  O   CYS A  56     -14.771  12.262   7.643  1.00 89.79           O  
ATOM    889  SG  CYS A  56     -15.007  14.227  11.743  1.00 89.79           S  
ATOM    890  N   VAL A  57     -14.954  10.128   8.300  1.00 88.88           N  
ATOM    891  H   VAL A  57     -15.159   9.503   9.067  1.00 88.88           H  
ATOM    892  CA  VAL A  57     -14.701   9.549   6.969  1.00 88.88           C  
ATOM    893  HA  VAL A  57     -14.929  10.314   6.226  1.00 88.88           H  
ATOM    894  C   VAL A  57     -15.633   8.369   6.689  1.00 88.88           C  
ATOM    895  CB  VAL A  57     -13.203   9.201   6.803  1.00 88.88           C  
ATOM    896  HB  VAL A  57     -12.625  10.059   7.144  1.00 88.88           H  
ATOM    897  O   VAL A  57     -15.946   7.583   7.586  1.00 88.88           O  
ATOM    898  CG1 VAL A  57     -12.767   7.987   7.628  1.00 88.88           C  
ATOM    899 HG11 VAL A  57     -11.680   7.902   7.609  1.00 88.88           H  
ATOM    900 HG12 VAL A  57     -13.201   7.073   7.222  1.00 88.88           H  
ATOM    901 HG13 VAL A  57     -13.096   8.112   8.660  1.00 88.88           H  
ATOM    902  CG2 VAL A  57     -12.821   8.961   5.339  1.00 88.88           C  
ATOM    903 HG21 VAL A  57     -13.120   9.814   4.729  1.00 88.88           H  
ATOM    904 HG22 VAL A  57     -13.288   8.053   4.959  1.00 88.88           H  
ATOM    905 HG23 VAL A  57     -11.739   8.847   5.262  1.00 88.88           H  
ATOM    906  N   SER A  58     -16.085   8.252   5.436  1.00 91.22           N  
ATOM    907  H   SER A  58     -15.692   8.873   4.744  1.00 91.22           H  
ATOM    908  CA  SER A  58     -16.767   7.049   4.937  1.00 91.22           C  
ATOM    909  HA  SER A  58     -17.332   6.580   5.743  1.00 91.22           H  
ATOM    910  C   SER A  58     -15.718   6.062   4.431  1.00 91.22           C  
ATOM    911  CB  SER A  58     -17.739   7.362   3.790  1.00 91.22           C  
ATOM    912  HB2 SER A  58     -18.287   6.456   3.528  1.00 91.22           H  
ATOM    913  HB3 SER A  58     -17.172   7.684   2.916  1.00 91.22           H  
ATOM    914  O   SER A  58     -14.863   6.457   3.641  1.00 91.22           O  
ATOM    915  OG  SER A  58     -18.661   8.383   4.132  1.00 91.22           O  
ATOM    916  HG  SER A  58     -18.147   9.139   4.424  1.00 91.22           H  
ATOM    917  N   TYR A  59     -15.795   4.800   4.839  1.00 91.13           N  
ATOM    918  H   TYR A  59     -16.520   4.532   5.490  1.00 91.13           H  
ATOM    919  CA  TYR A  59     -14.920   3.740   4.348  1.00 91.13           C  
ATOM    920  HA  TYR A  59     -14.332   4.120   3.512  1.00 91.13           H  
ATOM    921  C   TYR A  59     -15.709   2.551   3.810  1.00 91.13           C  
ATOM    922  CB  TYR A  59     -13.923   3.317   5.428  1.00 91.13           C  
ATOM    923  HB2 TYR A  59     -13.338   2.485   5.035  1.00 91.13           H  
ATOM    924  HB3 TYR A  59     -13.228   4.141   5.587  1.00 91.13           H  
ATOM    925  O   TYR A  59     -16.839   2.284   4.226  1.00 91.13           O  
ATOM    926  CG  TYR A  59     -14.521   2.921   6.765  1.00 91.13           C  
ATOM    927  CD1 TYR A  59     -14.443   3.821   7.841  1.00 91.13           C  
ATOM    928  HD1 TYR A  59     -13.974   4.784   7.704  1.00 91.13           H  
ATOM    929  CD2 TYR A  59     -15.076   1.641   6.964  1.00 91.13           C  
ATOM    930  HD2 TYR A  59     -15.101   0.931   6.151  1.00 91.13           H  
ATOM    931  CE1 TYR A  59     -14.927   3.447   9.103  1.00 91.13           C  
ATOM    932  HE1 TYR A  59     -14.769   4.112   9.938  1.00 91.13           H  
ATOM    933  CE2 TYR A  59     -15.568   1.273   8.232  1.00 91.13           C  
ATOM    934  HE2 TYR A  59     -15.969   0.284   8.399  1.00 91.13           H  
ATOM    935  OH  TYR A  59     -16.042   1.854  10.513  1.00 91.13           O  
ATOM    936  HH  TYR A  59     -15.891   2.532  11.175  1.00 91.13           H  
ATOM    937  CZ  TYR A  59     -15.532   2.190   9.298  1.00 91.13           C  
ATOM    938  N   LEU A  60     -15.079   1.832   2.884  1.00 93.26           N  
ATOM    939  H   LEU A  60     -14.141   2.100   2.623  1.00 93.26           H  
ATOM    940  CA  LEU A  60     -15.543   0.539   2.405  1.00 93.26           C  
ATOM    941  HA  LEU A  60     -16.631   0.549   2.348  1.00 93.26           H  
ATOM    942  C   LEU A  60     -15.104  -0.535   3.408  1.00 93.26           C  
ATOM    943  CB  LEU A  60     -14.968   0.318   0.996  1.00 93.26           C  
ATOM    944  HB2 LEU A  60     -15.191   1.186   0.375  1.00 93.26           H  
ATOM    945  HB3 LEU A  60     -13.882   0.254   1.072  1.00 93.26           H  
ATOM    946  O   LEU A  60     -13.930  -0.618   3.764  1.00 93.26           O  
ATOM    947  CG  LEU A  60     -15.500  -0.938   0.285  1.00 93.26           C  
ATOM    948  HG  LEU A  60     -15.461  -1.790   0.964  1.00 93.26           H  
ATOM    949  CD1 LEU A  60     -16.946  -0.717  -0.163  1.00 93.26           C  
ATOM    950 HD11 LEU A  60     -17.611  -0.704   0.701  1.00 93.26           H  
ATOM    951 HD12 LEU A  60     -17.030   0.221  -0.712  1.00 93.26           H  
ATOM    952 HD13 LEU A  60     -17.249  -1.522  -0.832  1.00 93.26           H  
ATOM    953  CD2 LEU A  60     -14.632  -1.261  -0.932  1.00 93.26           C  
ATOM    954 HD21 LEU A  60     -15.063  -2.096  -1.484  1.00 93.26           H  
ATOM    955 HD22 LEU A  60     -14.564  -0.394  -1.588  1.00 93.26           H  
ATOM    956 HD23 LEU A  60     -13.631  -1.545  -0.607  1.00 93.26           H  
ATOM    957  N   CYS A  61     -16.050  -1.330   3.886  1.00 93.60           N  
ATOM    958  H   CYS A  61     -16.999  -1.183   3.573  1.00 93.60           H  
ATOM    959  CA  CYS A  61     -15.835  -2.404   4.841  1.00 93.60           C  
ATOM    960  HA  CYS A  61     -14.823  -2.332   5.241  1.00 93.60           H  
ATOM    961  C   CYS A  61     -16.006  -3.747   4.140  1.00 93.60           C  
ATOM    962  CB  CYS A  61     -16.816  -2.235   6.006  1.00 93.60           C  
ATOM    963  HB2 CYS A  61     -17.836  -2.337   5.634  1.00 93.60           H  
ATOM    964  HB3 CYS A  61     -16.691  -1.240   6.434  1.00 93.60           H  
ATOM    965  O   CYS A  61     -17.083  -4.023   3.617  1.00 93.60           O  
ATOM    966  SG  CYS A  61     -16.501  -3.493   7.280  1.00 93.60           S  
ATOM    967  HG  CYS A  61     -17.468  -3.114   8.120  1.00 93.60           H  
ATOM    968  N   ASP A  62     -14.974  -4.584   4.141  1.00 94.77           N  
ATOM    969  H   ASP A  62     -14.146  -4.304   4.648  1.00 94.77           H  
ATOM    970  CA  ASP A  62     -15.099  -5.993   3.784  1.00 94.77           C  
ATOM    971  HA  ASP A  62     -15.814  -6.093   2.967  1.00 94.77           H  
ATOM    972  C   ASP A  62     -15.644  -6.768   4.990  1.00 94.77           C  
ATOM    973  CB  ASP A  62     -13.765  -6.518   3.257  1.00 94.77           C  
ATOM    974  HB2 ASP A  62     -13.525  -5.982   2.339  1.00 94.77           H  
ATOM    975  HB3 ASP A  62     -12.971  -6.281   3.964  1.00 94.77           H  
ATOM    976  O   ASP A  62     -15.035  -6.854   6.064  1.00 94.77           O  
ATOM    977  CG  ASP A  62     -13.730  -8.018   2.969  1.00 94.77           C  
ATOM    978  OD1 ASP A  62     -14.607  -8.799   3.403  1.00 94.77           O  
ATOM    979  OD2 ASP A  62     -12.750  -8.428   2.317  1.00 94.77           O  
ATOM    980  N   THR A  63     -16.839  -7.320   4.795  1.00 94.01           N  
ATOM    981  H   THR A  63     -17.223  -7.259   3.862  1.00 94.01           H  
ATOM    982  CA  THR A  63     -17.650  -7.956   5.838  1.00 94.01           C  
ATOM    983  HA  THR A  63     -17.321  -7.584   6.808  1.00 94.01           H  
ATOM    984  C   THR A  63     -17.502  -9.475   5.884  1.00 94.01           C  
ATOM    985  CB  THR A  63     -19.132  -7.579   5.687  1.00 94.01           C  
ATOM    986  HB  THR A  63     -19.684  -8.008   6.522  1.00 94.01           H  
ATOM    987  O   THR A  63     -18.158 -10.119   6.704  1.00 94.01           O  
ATOM    988  CG2 THR A  63     -19.366  -6.068   5.696  1.00 94.01           C  
ATOM    989 HG21 THR A  63     -18.920  -5.605   4.816  1.00 94.01           H  
ATOM    990 HG22 THR A  63     -18.927  -5.631   6.592  1.00 94.01           H  
ATOM    991 HG23 THR A  63     -20.438  -5.871   5.689  1.00 94.01           H  
ATOM    992  OG1 THR A  63     -19.666  -8.095   4.489  1.00 94.01           O  
ATOM    993  HG1 THR A  63     -19.167  -7.731   3.754  1.00 94.01           H  
ATOM    994  N   LYS A  64     -16.674 -10.071   5.017  1.00 93.92           N  
ATOM    995  H   LYS A  64     -16.118  -9.486   4.410  1.00 93.92           H  
ATOM    996  CA  LYS A  64     -16.640 -11.527   4.813  1.00 93.92           C  
ATOM    997  HA  LYS A  64     -17.209 -12.030   5.596  1.00 93.92           H  
ATOM    998  C   LYS A  64     -15.250 -12.127   4.905  1.00 93.92           C  
ATOM    999  CB  LYS A  64     -17.249 -11.852   3.442  1.00 93.92           C  
ATOM   1000  HB2 LYS A  64     -17.118 -12.913   3.229  1.00 93.92           H  
ATOM   1001  HB3 LYS A  64     -16.694 -11.279   2.700  1.00 93.92           H  
ATOM   1002  O   LYS A  64     -15.107 -13.192   5.506  1.00 93.92           O  
ATOM   1003  CG  LYS A  64     -18.731 -11.496   3.281  1.00 93.92           C  
ATOM   1004  HG2 LYS A  64     -19.036 -11.741   2.264  1.00 93.92           H  
ATOM   1005  HG3 LYS A  64     -18.857 -10.422   3.420  1.00 93.92           H  
ATOM   1006  CD  LYS A  64     -19.640 -12.246   4.258  1.00 93.92           C  
ATOM   1007  HD2 LYS A  64     -19.561 -13.319   4.086  1.00 93.92           H  
ATOM   1008  HD3 LYS A  64     -19.351 -12.016   5.284  1.00 93.92           H  
ATOM   1009  CE  LYS A  64     -21.070 -11.769   4.029  1.00 93.92           C  
ATOM   1010  HE2 LYS A  64     -21.384 -12.046   3.022  1.00 93.92           H  
ATOM   1011  HE3 LYS A  64     -21.072 -10.680   4.073  1.00 93.92           H  
ATOM   1012  NZ  LYS A  64     -21.997 -12.312   5.044  1.00 93.92           N  
ATOM   1013  HZ1 LYS A  64     -22.923 -11.944   4.882  1.00 93.92           H  
ATOM   1014  HZ2 LYS A  64     -22.016 -13.321   5.007  1.00 93.92           H  
ATOM   1015  HZ3 LYS A  64     -21.690 -12.014   5.959  1.00 93.92           H  
ATOM   1016  N   THR A  65     -14.240 -11.484   4.324  1.00 94.92           N  
ATOM   1017  H   THR A  65     -14.410 -10.595   3.878  1.00 94.92           H  
ATOM   1018  CA  THR A  65     -12.888 -12.050   4.279  1.00 94.92           C  
ATOM   1019  HA  THR A  65     -12.929 -13.011   3.766  1.00 94.92           H  
ATOM   1020  C   THR A  65     -12.362 -12.261   5.689  1.00 94.92           C  
ATOM   1021  CB  THR A  65     -11.917 -11.146   3.518  1.00 94.92           C  
ATOM   1022  HB  THR A  65     -11.828 -10.186   4.027  1.00 94.92           H  
ATOM   1023  O   THR A  65     -12.333 -11.322   6.479  1.00 94.92           O  
ATOM   1024  CG2 THR A  65     -10.534 -11.766   3.371  1.00 94.92           C  
ATOM   1025 HG21 THR A  65      -9.943 -11.145   2.698  1.00 94.92           H  
ATOM   1026 HG22 THR A  65     -10.610 -12.769   2.951  1.00 94.92           H  
ATOM   1027 HG23 THR A  65     -10.036 -11.808   4.340  1.00 94.92           H  
ATOM   1028  OG1 THR A  65     -12.381 -10.941   2.212  1.00 94.92           O  
ATOM   1029  HG1 THR A  65     -12.599 -10.007   2.185  1.00 94.92           H  
ATOM   1030  N   ASP A  66     -11.936 -13.486   6.006  1.00 94.16           N  
ATOM   1031  H   ASP A  66     -12.001 -14.218   5.314  1.00 94.16           H  
ATOM   1032  CA  ASP A  66     -11.317 -13.816   7.297  1.00 94.16           C  
ATOM   1033  HA  ASP A  66     -11.250 -14.902   7.361  1.00 94.16           H  
ATOM   1034  C   ASP A  66     -12.167 -13.374   8.510  1.00 94.16           C  
ATOM   1035  CB  ASP A  66      -9.875 -13.277   7.289  1.00 94.16           C  
ATOM   1036  HB2 ASP A  66      -9.380 -13.603   6.375  1.00 94.16           H  
ATOM   1037  HB3 ASP A  66      -9.895 -12.187   7.288  1.00 94.16           H  
ATOM   1038  O   ASP A  66     -11.669 -12.787   9.466  1.00 94.16           O  
ATOM   1039  CG  ASP A  66      -9.048 -13.767   8.473  1.00 94.16           C  
ATOM   1040  OD1 ASP A  66      -9.220 -14.949   8.841  1.00 94.16           O  
ATOM   1041  OD2 ASP A  66      -8.219 -12.956   8.948  1.00 94.16           O  
ATOM   1042  N   GLY A  67     -13.490 -13.564   8.436  1.00 94.14           N  
ATOM   1043  H   GLY A  67     -13.864 -13.958   7.585  1.00 94.14           H  
ATOM   1044  CA  GLY A  67     -14.437 -13.136   9.478  1.00 94.14           C  
ATOM   1045  HA2 GLY A  67     -13.971 -13.253  10.456  1.00 94.14           H  
ATOM   1046  HA3 GLY A  67     -15.315 -13.781   9.441  1.00 94.14           H  
ATOM   1047  C   GLY A  67     -14.919 -11.683   9.361  1.00 94.14           C  
ATOM   1048  O   GLY A  67     -15.778 -11.266  10.135  1.00 94.14           O  
ATOM   1049  N   GLY A  68     -14.425 -10.928   8.378  1.00 94.65           N  
ATOM   1050  H   GLY A  68     -13.672 -11.307   7.821  1.00 94.65           H  
ATOM   1051  CA  GLY A  68     -14.849  -9.560   8.093  1.00 94.65           C  
ATOM   1052  HA2 GLY A  68     -14.530  -9.287   7.088  1.00 94.65           H  
ATOM   1053  HA3 GLY A  68     -15.938  -9.520   8.130  1.00 94.65           H  
ATOM   1054  C   GLY A  68     -14.306  -8.520   9.075  1.00 94.65           C  
ATOM   1055  O   GLY A  68     -13.378  -8.774   9.848  1.00 94.65           O  
ATOM   1056  N   GLY A  69     -14.890  -7.320   9.021  1.00 94.61           N  
ATOM   1057  H   GLY A  69     -15.545  -7.153   8.271  1.00 94.61           H  
ATOM   1058  CA  GLY A  69     -14.498  -6.183   9.860  1.00 94.61           C  
ATOM   1059  HA2 GLY A  69     -14.279  -6.532  10.869  1.00 94.61           H  
ATOM   1060  HA3 GLY A  69     -15.329  -5.479   9.907  1.00 94.61           H  
ATOM   1061  C   GLY A  69     -13.276  -5.428   9.339  1.00 94.61           C  
ATOM   1062  O   GLY A  69     -12.647  -4.687  10.091  1.00 94.61           O  
ATOM   1063  N   TRP A  70     -12.928  -5.621   8.068  1.00 97.31           N  
ATOM   1064  H   TRP A  70     -13.520  -6.191   7.480  1.00 97.31           H  
ATOM   1065  CA  TRP A  70     -11.777  -4.977   7.452  1.00 97.31           C  
ATOM   1066  HA  TRP A  70     -11.013  -4.786   8.206  1.00 97.31           H  
ATOM   1067  C   TRP A  70     -12.169  -3.656   6.801  1.00 97.31           C  
ATOM   1068  CB  TRP A  70     -11.182  -5.898   6.401  1.00 97.31           C  
ATOM   1069  HB2 TRP A  70     -11.961  -6.117   5.671  1.00 97.31           H  
ATOM   1070  HB3 TRP A  70     -10.377  -5.353   5.907  1.00 97.31           H  
ATOM   1071  O   TRP A  70     -13.070  -3.606   5.971  1.00 97.31           O  
ATOM   1072  CG  TRP A  70     -10.626  -7.192   6.871  1.00 97.31           C  
ATOM   1073  CD1 TRP A  70     -11.263  -8.382   6.865  1.00 97.31           C  
ATOM   1074  HD1 TRP A  70     -12.272  -8.548   6.517  1.00 97.31           H  
ATOM   1075  CD2 TRP A  70      -9.298  -7.445   7.402  1.00 97.31           C  
ATOM   1076  CE2 TRP A  70      -9.206  -8.824   7.747  1.00 97.31           C  
ATOM   1077  CE3 TRP A  70      -8.164  -6.638   7.624  1.00 97.31           C  
ATOM   1078  HE3 TRP A  70      -8.197  -5.592   7.356  1.00 97.31           H  
ATOM   1079  NE1 TRP A  70     -10.431  -9.347   7.392  1.00 97.31           N  
ATOM   1080  HE1 TRP A  70     -10.720 -10.308   7.506  1.00 97.31           H  
ATOM   1081  CH2 TRP A  70      -6.948  -8.533   8.562  1.00 97.31           C  
ATOM   1082  HH2 TRP A  70      -6.060  -8.932   9.031  1.00 97.31           H  
ATOM   1083  CZ2 TRP A  70      -8.049  -9.371   8.314  1.00 97.31           C  
ATOM   1084  HZ2 TRP A  70      -8.016 -10.414   8.593  1.00 97.31           H  
ATOM   1085  CZ3 TRP A  70      -7.002  -7.173   8.206  1.00 97.31           C  
ATOM   1086  HZ3 TRP A  70      -6.148  -6.539   8.390  1.00 97.31           H  
ATOM   1087  N   ILE A  71     -11.442  -2.595   7.117  1.00 96.80           N  
ATOM   1088  H   ILE A  71     -10.702  -2.725   7.791  1.00 96.80           H  
ATOM   1089  CA  ILE A  71     -11.549  -1.279   6.496  1.00 96.80           C  
ATOM   1090  HA  ILE A  71     -12.572  -1.106   6.163  1.00 96.80           H  
ATOM   1091  C   ILE A  71     -10.620  -1.249   5.286  1.00 96.80           C  
ATOM   1092  CB  ILE A  71     -11.168  -0.192   7.524  1.00 96.80           C  
ATOM   1093  HB  ILE A  71     -10.150  -0.382   7.865  1.00 96.80           H  
ATOM   1094  O   ILE A  71      -9.403  -1.301   5.443  1.00 96.80           O  
ATOM   1095  CG1 ILE A  71     -12.105  -0.258   8.752  1.00 96.80           C  
ATOM   1096 HG12 ILE A  71     -12.046  -1.249   9.201  1.00 96.80           H  
ATOM   1097 HG13 ILE A  71     -13.135  -0.096   8.433  1.00 96.80           H  
ATOM   1098  CG2 ILE A  71     -11.196   1.200   6.872  1.00 96.80           C  
ATOM   1099 HG21 ILE A  71     -12.220   1.429   6.576  1.00 96.80           H  
ATOM   1100 HG22 ILE A  71     -10.547   1.241   5.997  1.00 96.80           H  
ATOM   1101 HG23 ILE A  71     -10.841   1.956   7.573  1.00 96.80           H  
ATOM   1102  CD1 ILE A  71     -11.761   0.747   9.858  1.00 96.80           C  
ATOM   1103 HD11 ILE A  71     -10.707   0.663  10.122  1.00 96.80           H  
ATOM   1104 HD12 ILE A  71     -12.367   0.532  10.738  1.00 96.80           H  
ATOM   1105 HD13 ILE A  71     -11.979   1.764   9.531  1.00 96.80           H  
ATOM   1106  N   VAL A  72     -11.171  -1.142   4.081  1.00 97.39           N  
ATOM   1107  H   VAL A  72     -12.176  -1.071   4.011  1.00 97.39           H  
ATOM   1108  CA  VAL A  72     -10.383  -1.027   2.851  1.00 97.39           C  
ATOM   1109  HA  VAL A  72      -9.565  -1.746   2.895  1.00 97.39           H  
ATOM   1110  C   VAL A  72      -9.765   0.368   2.761  1.00 97.39           C  
ATOM   1111  CB  VAL A  72     -11.223  -1.364   1.610  1.00 97.39           C  
ATOM   1112  HB  VAL A  72     -12.012  -0.620   1.504  1.00 97.39           H  
ATOM   1113  O   VAL A  72     -10.472   1.375   2.799  1.00 97.39           O  
ATOM   1114  CG1 VAL A  72     -10.346  -1.325   0.359  1.00 97.39           C  
ATOM   1115 HG11 VAL A  72     -10.899  -1.703  -0.501  1.00 97.39           H  
ATOM   1116 HG12 VAL A  72     -10.018  -0.309   0.141  1.00 97.39           H  
ATOM   1117 HG13 VAL A  72      -9.463  -1.942   0.521  1.00 97.39           H  
ATOM   1118  CG2 VAL A  72     -11.872  -2.752   1.714  1.00 97.39           C  
ATOM   1119 HG21 VAL A  72     -11.107  -3.517   1.846  1.00 97.39           H  
ATOM   1120 HG22 VAL A  72     -12.423  -2.971   0.799  1.00 97.39           H  
ATOM   1121 HG23 VAL A  72     -12.571  -2.789   2.550  1.00 97.39           H  
ATOM   1122  N   ILE A  73      -8.438   0.421   2.641  1.00 98.31           N  
ATOM   1123  H   ILE A  73      -7.942  -0.457   2.582  1.00 98.31           H  
ATOM   1124  CA  ILE A  73      -7.647   1.661   2.581  1.00 98.31           C  
ATOM   1125  HA  ILE A  73      -8.310   2.498   2.801  1.00 98.31           H  
ATOM   1126  C   ILE A  73      -7.080   1.941   1.183  1.00 98.31           C  
ATOM   1127  CB  ILE A  73      -6.541   1.670   3.661  1.00 98.31           C  
ATOM   1128  HB  ILE A  73      -5.997   2.610   3.559  1.00 98.31           H  
ATOM   1129  O   ILE A  73      -6.776   3.089   0.860  1.00 98.31           O  
ATOM   1130  CG1 ILE A  73      -5.524   0.521   3.495  1.00 98.31           C  
ATOM   1131 HG12 ILE A  73      -5.993  -0.425   3.765  1.00 98.31           H  
ATOM   1132 HG13 ILE A  73      -5.211   0.470   2.452  1.00 98.31           H  
ATOM   1133  CG2 ILE A  73      -7.181   1.641   5.062  1.00 98.31           C  
ATOM   1134 HG21 ILE A  73      -7.982   2.377   5.130  1.00 98.31           H  
ATOM   1135 HG22 ILE A  73      -6.435   1.867   5.823  1.00 98.31           H  
ATOM   1136 HG23 ILE A  73      -7.603   0.656   5.257  1.00 98.31           H  
ATOM   1137  CD1 ILE A  73      -4.253   0.689   4.336  1.00 98.31           C  
ATOM   1138 HD11 ILE A  73      -4.493   0.747   5.398  1.00 98.31           H  
ATOM   1139 HD12 ILE A  73      -3.730   1.597   4.035  1.00 98.31           H  
ATOM   1140 HD13 ILE A  73      -3.597  -0.165   4.171  1.00 98.31           H  
ATOM   1141  N   GLN A  74      -6.977   0.910   0.346  1.00 98.22           N  
ATOM   1142  H   GLN A  74      -7.234  -0.008   0.678  1.00 98.22           H  
ATOM   1143  CA  GLN A  74      -6.603   1.004  -1.061  1.00 98.22           C  
ATOM   1144  HA  GLN A  74      -6.896   1.982  -1.443  1.00 98.22           H  
ATOM   1145  C   GLN A  74      -7.337  -0.076  -1.845  1.00 98.22           C  
ATOM   1146  CB  GLN A  74      -5.084   0.840  -1.200  1.00 98.22           C  
ATOM   1147  HB2 GLN A  74      -4.614   1.575  -0.547  1.00 98.22           H  
ATOM   1148  HB3 GLN A  74      -4.785  -0.149  -0.853  1.00 98.22           H  
ATOM   1149  O   GLN A  74      -7.466  -1.197  -1.353  1.00 98.22           O  
ATOM   1150  CG  GLN A  74      -4.553   1.043  -2.630  1.00 98.22           C  
ATOM   1151  HG2 GLN A  74      -3.559   1.485  -2.559  1.00 98.22           H  
ATOM   1152  HG3 GLN A  74      -5.182   1.738  -3.185  1.00 98.22           H  
ATOM   1153  CD  GLN A  74      -4.360  -0.229  -3.438  1.00 98.22           C  
ATOM   1154  NE2 GLN A  74      -3.376  -0.224  -4.308  1.00 98.22           N  
ATOM   1155 HE21 GLN A  74      -2.768   0.580  -4.381  1.00 98.22           H  
ATOM   1156 HE22 GLN A  74      -3.212  -1.063  -4.845  1.00 98.22           H  
ATOM   1157  OE1 GLN A  74      -5.065  -1.215  -3.322  1.00 98.22           O  
ATOM   1158  N   ARG A  75      -7.789   0.252  -3.058  1.00 96.80           N  
ATOM   1159  H   ARG A  75      -7.666   1.203  -3.375  1.00 96.80           H  
ATOM   1160  CA  ARG A  75      -8.429  -0.710  -3.959  1.00 96.80           C  
ATOM   1161  HA  ARG A  75      -8.067  -1.709  -3.714  1.00 96.80           H  
ATOM   1162  C   ARG A  75      -8.067  -0.439  -5.415  1.00 96.80           C  
ATOM   1163  CB  ARG A  75      -9.942  -0.659  -3.704  1.00 96.80           C  
ATOM   1164  HB2 ARG A  75     -10.119  -0.832  -2.643  1.00 96.80           H  
ATOM   1165  HB3 ARG A  75     -10.320   0.330  -3.961  1.00 96.80           H  
ATOM   1166  O   ARG A  75      -8.102   0.714  -5.844  1.00 96.80           O  
ATOM   1167  CG  ARG A  75     -10.711  -1.712  -4.505  1.00 96.80           C  
ATOM   1168  HG2 ARG A  75     -10.683  -1.439  -5.560  1.00 96.80           H  
ATOM   1169  HG3 ARG A  75     -10.252  -2.690  -4.362  1.00 96.80           H  
ATOM   1170  CD  ARG A  75     -12.169  -1.765  -4.042  1.00 96.80           C  
ATOM   1171  HD2 ARG A  75     -12.204  -2.059  -2.993  1.00 96.80           H  
ATOM   1172  HD3 ARG A  75     -12.600  -0.768  -4.126  1.00 96.80           H  
ATOM   1173  NE  ARG A  75     -12.960  -2.693  -4.869  1.00 96.80           N  
ATOM   1174  HE  ARG A  75     -13.368  -2.295  -5.703  1.00 96.80           H  
ATOM   1175  NH1 ARG A  75     -12.782  -4.574  -3.554  1.00 96.80           N  
ATOM   1176 HH11 ARG A  75     -12.155  -4.132  -2.896  1.00 96.80           H  
ATOM   1177 HH12 ARG A  75     -13.085  -5.498  -3.282  1.00 96.80           H  
ATOM   1178  NH2 ARG A  75     -14.014  -4.648  -5.374  1.00 96.80           N  
ATOM   1179 HH21 ARG A  75     -14.245  -5.597  -5.116  1.00 96.80           H  
ATOM   1180 HH22 ARG A  75     -14.432  -4.216  -6.186  1.00 96.80           H  
ATOM   1181  CZ  ARG A  75     -13.241  -3.953  -4.591  1.00 96.80           C  
ATOM   1182  N   ARG A  76      -7.738  -1.501  -6.160  1.00 95.58           N  
ATOM   1183  H   ARG A  76      -7.639  -2.376  -5.666  1.00 95.58           H  
ATOM   1184  CA  ARG A  76      -7.391  -1.510  -7.593  1.00 95.58           C  
ATOM   1185  HA  ARG A  76      -7.729  -0.587  -8.062  1.00 95.58           H  
ATOM   1186  C   ARG A  76      -8.076  -2.677  -8.302  1.00 95.58           C  
ATOM   1187  CB  ARG A  76      -5.869  -1.642  -7.761  1.00 95.58           C  
ATOM   1188  HB2 ARG A  76      -5.548  -2.600  -7.350  1.00 95.58           H  
ATOM   1189  HB3 ARG A  76      -5.620  -1.633  -8.822  1.00 95.58           H  
ATOM   1190  O   ARG A  76      -7.637  -3.821  -8.187  1.00 95.58           O  
ATOM   1191  CG  ARG A  76      -5.055  -0.551  -7.080  1.00 95.58           C  
ATOM   1192  HG2 ARG A  76      -4.002  -0.802  -7.202  1.00 95.58           H  
ATOM   1193  HG3 ARG A  76      -5.285  -0.561  -6.014  1.00 95.58           H  
ATOM   1194  CD  ARG A  76      -5.312   0.858  -7.614  1.00 95.58           C  
ATOM   1195  HD2 ARG A  76      -6.338   1.151  -7.392  1.00 95.58           H  
ATOM   1196  HD3 ARG A  76      -4.646   1.534  -7.077  1.00 95.58           H  
ATOM   1197  NE  ARG A  76      -5.087   0.998  -9.061  1.00 95.58           N  
ATOM   1198  HE  ARG A  76      -5.909   1.152  -9.628  1.00 95.58           H  
ATOM   1199  NH1 ARG A  76      -2.793   0.867  -8.989  1.00 95.58           N  
ATOM   1200 HH11 ARG A  76      -2.802   0.498  -8.048  1.00 95.58           H  
ATOM   1201 HH12 ARG A  76      -1.924   0.952  -9.496  1.00 95.58           H  
ATOM   1202  NH2 ARG A  76      -3.780   1.405 -10.882  1.00 95.58           N  
ATOM   1203 HH21 ARG A  76      -4.589   1.713 -11.403  1.00 95.58           H  
ATOM   1204 HH22 ARG A  76      -2.833   1.469 -11.227  1.00 95.58           H  
ATOM   1205  CZ  ARG A  76      -3.902   1.086  -9.629  1.00 95.58           C  
ATOM   1206  N   VAL A  77      -9.139  -2.385  -9.044  1.00 91.76           N  
ATOM   1207  H   VAL A  77      -9.427  -1.417  -9.063  1.00 91.76           H  
ATOM   1208  CA  VAL A  77     -10.001  -3.358  -9.736  1.00 91.76           C  
ATOM   1209  HA  VAL A  77      -9.438  -4.272  -9.926  1.00 91.76           H  
ATOM   1210  C   VAL A  77     -10.482  -2.822 -11.084  1.00 91.76           C  
ATOM   1211  CB  VAL A  77     -11.233  -3.708  -8.871  1.00 91.76           C  
ATOM   1212  HB  VAL A  77     -11.874  -2.832  -8.774  1.00 91.76           H  
ATOM   1213  O   VAL A  77     -10.360  -3.507 -12.098  1.00 91.76           O  
ATOM   1214  CG1 VAL A  77     -12.060  -4.838  -9.498  1.00 91.76           C  
ATOM   1215 HG11 VAL A  77     -12.910  -5.081  -8.861  1.00 91.76           H  
ATOM   1216 HG12 VAL A  77     -12.450  -4.527 -10.467  1.00 91.76           H  
ATOM   1217 HG13 VAL A  77     -11.441  -5.725  -9.631  1.00 91.76           H  
ATOM   1218  CG2 VAL A  77     -10.828  -4.138  -7.459  1.00 91.76           C  
ATOM   1219 HG21 VAL A  77      -9.971  -4.809  -7.516  1.00 91.76           H  
ATOM   1220 HG22 VAL A  77     -11.658  -4.627  -6.950  1.00 91.76           H  
ATOM   1221 HG23 VAL A  77     -10.530  -3.262  -6.883  1.00 91.76           H  
ATOM   1222  N   TYR A  78     -11.018  -1.601 -11.108  1.00 88.28           N  
ATOM   1223  H   TYR A  78     -10.978  -1.041 -10.269  1.00 88.28           H  
ATOM   1224  CA  TYR A  78     -11.738  -1.044 -12.255  1.00 88.28           C  
ATOM   1225  HA  TYR A  78     -12.225  -1.858 -12.793  1.00 88.28           H  
ATOM   1226  C   TYR A  78     -10.832  -0.341 -13.260  1.00 88.28           C  
ATOM   1227  CB  TYR A  78     -12.831  -0.098 -11.756  1.00 88.28           C  
ATOM   1228  HB2 TYR A  78     -12.383   0.671 -11.126  1.00 88.28           H  
ATOM   1229  HB3 TYR A  78     -13.284   0.405 -12.610  1.00 88.28           H  
ATOM   1230  O   TYR A  78     -11.226  -0.179 -14.415  1.00 88.28           O  
ATOM   1231  CG  TYR A  78     -13.924  -0.810 -10.990  1.00 88.28           C  
ATOM   1232  CD1 TYR A  78     -14.991  -1.415 -11.681  1.00 88.28           C  
ATOM   1233  HD1 TYR A  78     -15.029  -1.379 -12.760  1.00 88.28           H  
ATOM   1234  CD2 TYR A  78     -13.863  -0.876  -9.587  1.00 88.28           C  
ATOM   1235  HD2 TYR A  78     -13.023  -0.433  -9.072  1.00 88.28           H  
ATOM   1236  CE1 TYR A  78     -16.017  -2.059 -10.964  1.00 88.28           C  
ATOM   1237  HE1 TYR A  78     -16.853  -2.513 -11.475  1.00 88.28           H  
ATOM   1238  CE2 TYR A  78     -14.906  -1.489  -8.865  1.00 88.28           C  
ATOM   1239  HE2 TYR A  78     -14.895  -1.492  -7.785  1.00 88.28           H  
ATOM   1240  OH  TYR A  78     -17.002  -2.651  -8.869  1.00 88.28           O  
ATOM   1241  HH  TYR A  78     -17.042  -2.376  -7.950  1.00 88.28           H  
ATOM   1242  CZ  TYR A  78     -15.986  -2.076  -9.556  1.00 88.28           C  
ATOM   1243  N   ARG A  79      -9.602   0.019 -12.861  1.00 89.17           N  
ATOM   1244  H   ARG A  79      -9.396  -0.044 -11.875  1.00 89.17           H  
ATOM   1245  CA  ARG A  79      -8.613   0.682 -13.729  1.00 89.17           C  
ATOM   1246  HA  ARG A  79      -7.753   0.912 -13.098  1.00 89.17           H  
ATOM   1247  C   ARG A  79      -9.106   2.034 -14.260  1.00 89.17           C  
ATOM   1248  CB  ARG A  79      -8.153  -0.248 -14.874  1.00 89.17           C  
ATOM   1249  HB2 ARG A  79      -8.841  -0.138 -15.713  1.00 89.17           H  
ATOM   1250  HB3 ARG A  79      -7.170   0.086 -15.207  1.00 89.17           H  
ATOM   1251  O   ARG A  79      -8.694   2.465 -15.334  1.00 89.17           O  
ATOM   1252  CG  ARG A  79      -8.097  -1.741 -14.526  1.00 89.17           C  
ATOM   1253  HG2 ARG A  79      -9.104  -2.125 -14.362  1.00 89.17           H  
ATOM   1254  HG3 ARG A  79      -7.526  -1.897 -13.611  1.00 89.17           H  
ATOM   1255  CD  ARG A  79      -7.480  -2.527 -15.677  1.00 89.17           C  
ATOM   1256  HD2 ARG A  79      -8.160  -2.492 -16.528  1.00 89.17           H  
ATOM   1257  HD3 ARG A  79      -6.537  -2.060 -15.959  1.00 89.17           H  
ATOM   1258  NE  ARG A  79      -7.248  -3.920 -15.275  1.00 89.17           N  
ATOM   1259  HE  ARG A  79      -7.623  -4.189 -14.376  1.00 89.17           H  
ATOM   1260  NH1 ARG A  79      -6.067  -4.569 -17.133  1.00 89.17           N  
ATOM   1261 HH11 ARG A  79      -6.159  -3.636 -17.508  1.00 89.17           H  
ATOM   1262 HH12 ARG A  79      -5.507  -5.253 -17.622  1.00 89.17           H  
ATOM   1263  NH2 ARG A  79      -6.435  -6.021 -15.467  1.00 89.17           N  
ATOM   1264 HH21 ARG A  79      -5.924  -6.725 -15.979  1.00 89.17           H  
ATOM   1265 HH22 ARG A  79      -6.843  -6.222 -14.565  1.00 89.17           H  
ATOM   1266  CZ  ARG A  79      -6.587  -4.827 -15.962  1.00 89.17           C  
ATOM   1267  N   ASP A  80      -9.999   2.685 -13.522  1.00 86.97           N  
ATOM   1268  H   ASP A  80     -10.254   2.305 -12.622  1.00 86.97           H  
ATOM   1269  CA  ASP A  80     -10.734   3.879 -13.941  1.00 86.97           C  
ATOM   1270  HA  ASP A  80     -10.847   3.851 -15.025  1.00 86.97           H  
ATOM   1271  C   ASP A  80     -10.006   5.189 -13.613  1.00 86.97           C  
ATOM   1272  CB  ASP A  80     -12.147   3.840 -13.332  1.00 86.97           C  
ATOM   1273  HB2 ASP A  80     -12.643   2.927 -13.661  1.00 86.97           H  
ATOM   1274  HB3 ASP A  80     -12.716   4.680 -13.731  1.00 86.97           H  
ATOM   1275  O   ASP A  80     -10.310   6.229 -14.199  1.00 86.97           O  
ATOM   1276  CG  ASP A  80     -12.190   3.889 -11.797  1.00 86.97           C  
ATOM   1277  OD1 ASP A  80     -11.352   3.214 -11.159  1.00 86.97           O  
ATOM   1278  OD2 ASP A  80     -13.107   4.554 -11.266  1.00 86.97           O  
ATOM   1279  N   ILE A  81      -9.017   5.143 -12.718  1.00 93.00           N  
ATOM   1280  H   ILE A  81      -8.857   4.266 -12.244  1.00 93.00           H  
ATOM   1281  CA  ILE A  81      -8.197   6.300 -12.353  1.00 93.00           C  
ATOM   1282  HA  ILE A  81      -8.344   7.066 -13.115  1.00 93.00           H  
ATOM   1283  C   ILE A  81      -6.702   5.977 -12.352  1.00 93.00           C  
ATOM   1284  CB  ILE A  81      -8.646   6.916 -11.009  1.00 93.00           C  
ATOM   1285  HB  ILE A  81      -8.079   7.837 -10.874  1.00 93.00           H  
ATOM   1286  O   ILE A  81      -6.267   4.855 -12.078  1.00 93.00           O  
ATOM   1287  CG1 ILE A  81      -8.309   5.989  -9.823  1.00 93.00           C  
ATOM   1288 HG12 ILE A  81      -8.833   5.041  -9.942  1.00 93.00           H  
ATOM   1289 HG13 ILE A  81      -7.236   5.795  -9.812  1.00 93.00           H  
ATOM   1290  CG2 ILE A  81     -10.137   7.303 -11.042  1.00 93.00           C  
ATOM   1291 HG21 ILE A  81     -10.365   7.841 -11.962  1.00 93.00           H  
ATOM   1292 HG22 ILE A  81     -10.387   7.940 -10.194  1.00 93.00           H  
ATOM   1293 HG23 ILE A  81     -10.757   6.408 -10.999  1.00 93.00           H  
ATOM   1294  CD1 ILE A  81      -8.660   6.588  -8.464  1.00 93.00           C  
ATOM   1295 HD11 ILE A  81      -9.745   6.630  -8.362  1.00 93.00           H  
ATOM   1296 HD12 ILE A  81      -8.254   5.960  -7.672  1.00 93.00           H  
ATOM   1297 HD13 ILE A  81      -8.242   7.592  -8.385  1.00 93.00           H  
ATOM   1298  N   TYR A  82      -5.896   7.009 -12.594  1.00 93.86           N  
ATOM   1299  H   TYR A  82      -6.315   7.896 -12.837  1.00 93.86           H  
ATOM   1300  CA  TYR A  82      -4.448   6.954 -12.419  1.00 93.86           C  
ATOM   1301  HA  TYR A  82      -4.108   5.945 -12.650  1.00 93.86           H  
ATOM   1302  C   TYR A  82      -4.055   7.268 -10.976  1.00 93.86           C  
ATOM   1303  CB  TYR A  82      -3.758   7.912 -13.394  1.00 93.86           C  
ATOM   1304  HB2 TYR A  82      -2.682   7.874 -13.223  1.00 93.86           H  
ATOM   1305  HB3 TYR A  82      -4.087   8.931 -13.191  1.00 93.86           H  
ATOM   1306  O   TYR A  82      -4.609   8.175 -10.355  1.00 93.86           O  
ATOM   1307  CG  TYR A  82      -4.016   7.573 -14.846  1.00 93.86           C  
ATOM   1308  CD1 TYR A  82      -3.396   6.444 -15.418  1.00 93.86           C  
ATOM   1309  HD1 TYR A  82      -2.727   5.833 -14.830  1.00 93.86           H  
ATOM   1310  CD2 TYR A  82      -4.885   8.368 -15.619  1.00 93.86           C  
ATOM   1311  HD2 TYR A  82      -5.365   9.233 -15.186  1.00 93.86           H  
ATOM   1312  CE1 TYR A  82      -3.638   6.112 -16.763  1.00 93.86           C  
ATOM   1313  HE1 TYR A  82      -3.150   5.253 -17.200  1.00 93.86           H  
ATOM   1314  CE2 TYR A  82      -5.132   8.035 -16.963  1.00 93.86           C  
ATOM   1315  HE2 TYR A  82      -5.796   8.634 -17.569  1.00 93.86           H  
ATOM   1316  OH  TYR A  82      -4.737   6.605 -18.841  1.00 93.86           O  
ATOM   1317  HH  TYR A  82      -4.232   5.839 -19.123  1.00 93.86           H  
ATOM   1318  CZ  TYR A  82      -4.508   6.910 -17.538  1.00 93.86           C  
ATOM   1319  N   PHE A  83      -3.041   6.559 -10.486  1.00 96.75           N  
ATOM   1320  H   PHE A  83      -2.664   5.808 -11.046  1.00 96.75           H  
ATOM   1321  CA  PHE A  83      -2.425   6.768  -9.171  1.00 96.75           C  
ATOM   1322  HA  PHE A  83      -3.116   7.316  -8.530  1.00 96.75           H  
ATOM   1323  C   PHE A  83      -1.163   7.653  -9.262  1.00 96.75           C  
ATOM   1324  CB  PHE A  83      -2.199   5.394  -8.517  1.00 96.75           C  
ATOM   1325  HB2 PHE A  83      -1.857   4.695  -9.281  1.00 96.75           H  
ATOM   1326  HB3 PHE A  83      -1.400   5.480  -7.781  1.00 96.75           H  
ATOM   1327  O   PHE A  83      -0.477   7.878  -8.273  1.00 96.75           O  
ATOM   1328  CG  PHE A  83      -3.425   4.803  -7.831  1.00 96.75           C  
ATOM   1329  CD1 PHE A  83      -3.374   4.474  -6.462  1.00 96.75           C  
ATOM   1330  HD1 PHE A  83      -2.463   4.627  -5.903  1.00 96.75           H  
ATOM   1331  CD2 PHE A  83      -4.625   4.587  -8.542  1.00 96.75           C  
ATOM   1332  HD2 PHE A  83      -4.690   4.797  -9.599  1.00 96.75           H  
ATOM   1333  CE1 PHE A  83      -4.509   3.964  -5.807  1.00 96.75           C  
ATOM   1334  HE1 PHE A  83      -4.459   3.714  -4.757  1.00 96.75           H  
ATOM   1335  CE2 PHE A  83      -5.765   4.099  -7.882  1.00 96.75           C  
ATOM   1336  HE2 PHE A  83      -6.682   3.944  -8.430  1.00 96.75           H  
ATOM   1337  CZ  PHE A  83      -5.711   3.795  -6.512  1.00 96.75           C  
ATOM   1338  HZ  PHE A  83      -6.583   3.402  -6.010  1.00 96.75           H  
ATOM   1339  N   ASN A  84      -0.882   8.229 -10.439  1.00 96.36           N  
ATOM   1340  H   ASN A  84      -1.476   8.022 -11.229  1.00 96.36           H  
ATOM   1341  CA  ASN A  84       0.101   9.302 -10.585  1.00 96.36           C  
ATOM   1342  HA  ASN A  84       0.982   9.048  -9.995  1.00 96.36           H  
ATOM   1343  C   ASN A  84      -0.490  10.613 -10.034  1.00 96.36           C  
ATOM   1344  CB  ASN A  84       0.529   9.428 -12.059  1.00 96.36           C  
ATOM   1345  HB2 ASN A  84      -0.292   9.820 -12.658  1.00 96.36           H  
ATOM   1346  HB3 ASN A  84       0.815   8.453 -12.453  1.00 96.36           H  
ATOM   1347  O   ASN A  84      -1.194  11.332 -10.749  1.00 96.36           O  
ATOM   1348  CG  ASN A  84       1.728  10.351 -12.193  1.00 96.36           C  
ATOM   1349  ND2 ASN A  84       2.053  10.794 -13.383  1.00 96.36           N  
ATOM   1350 HD21 ASN A  84       2.860  11.401 -13.409  1.00 96.36           H  
ATOM   1351 HD22 ASN A  84       1.534  10.523 -14.206  1.00 96.36           H  
ATOM   1352  OD1 ASN A  84       2.406  10.669 -11.236  1.00 96.36           O  
ATOM   1353  N   LYS A  85      -0.295  10.858  -8.737  1.00 97.74           N  
ATOM   1354  H   LYS A  85       0.302  10.223  -8.227  1.00 97.74           H  
ATOM   1355  CA  LYS A  85      -0.942  11.926  -7.964  1.00 97.74           C  
ATOM   1356  HA  LYS A  85      -1.359  12.674  -8.638  1.00 97.74           H  
ATOM   1357  C   LYS A  85       0.067  12.668  -7.089  1.00 97.74           C  
ATOM   1358  CB  LYS A  85      -2.060  11.321  -7.100  1.00 97.74           C  
ATOM   1359  HB2 LYS A  85      -1.637  10.557  -6.447  1.00 97.74           H  
ATOM   1360  HB3 LYS A  85      -2.471  12.108  -6.467  1.00 97.74           H  
ATOM   1361  O   LYS A  85       1.105  12.104  -6.746  1.00 97.74           O  
ATOM   1362  CG  LYS A  85      -3.230  10.703  -7.872  1.00 97.74           C  
ATOM   1363  HG2 LYS A  85      -3.911  10.244  -7.155  1.00 97.74           H  
ATOM   1364  HG3 LYS A  85      -2.870   9.925  -8.545  1.00 97.74           H  
ATOM   1365  CD  LYS A  85      -3.996  11.764  -8.662  1.00 97.74           C  
ATOM   1366  HD2 LYS A  85      -4.320  12.553  -7.984  1.00 97.74           H  
ATOM   1367  HD3 LYS A  85      -3.347  12.194  -9.426  1.00 97.74           H  
ATOM   1368  CE  LYS A  85      -5.204  11.119  -9.330  1.00 97.74           C  
ATOM   1369  HE2 LYS A  85      -4.849  10.309  -9.968  1.00 97.74           H  
ATOM   1370  HE3 LYS A  85      -5.844  10.689  -8.560  1.00 97.74           H  
ATOM   1371  NZ  LYS A  85      -5.934  12.122 -10.134  1.00 97.74           N  
ATOM   1372  HZ1 LYS A  85      -6.218  12.887  -9.539  1.00 97.74           H  
ATOM   1373  HZ2 LYS A  85      -5.316  12.493 -10.842  1.00 97.74           H  
ATOM   1374  HZ3 LYS A  85      -6.744  11.707 -10.572  1.00 97.74           H  
ATOM   1375  N   LEU A  86      -0.256  13.914  -6.740  1.00 98.44           N  
ATOM   1376  H   LEU A  86      -1.183  14.254  -6.951  1.00 98.44           H  
ATOM   1377  CA  LEU A  86       0.594  14.761  -5.902  1.00 98.44           C  
ATOM   1378  HA  LEU A  86       1.617  14.736  -6.278  1.00 98.44           H  
ATOM   1379  C   LEU A  86       0.629  14.247  -4.457  1.00 98.44           C  
ATOM   1380  CB  LEU A  86       0.064  16.210  -5.941  1.00 98.44           C  
ATOM   1381  HB2 LEU A  86      -0.981  16.196  -5.632  1.00 98.44           H  
ATOM   1382  HB3 LEU A  86       0.611  16.811  -5.215  1.00 98.44           H  
ATOM   1383  O   LEU A  86      -0.278  13.537  -4.009  1.00 98.44           O  
ATOM   1384  CG  LEU A  86       0.172  16.901  -7.312  1.00 98.44           C  
ATOM   1385  HG  LEU A  86      -0.197  16.238  -8.095  1.00 98.44           H  
ATOM   1386  CD1 LEU A  86      -0.673  18.176  -7.326  1.00 98.44           C  
ATOM   1387 HD11 LEU A  86      -1.716  17.916  -7.144  1.00 98.44           H  
ATOM   1388 HD12 LEU A  86      -0.328  18.858  -6.549  1.00 98.44           H  
ATOM   1389 HD13 LEU A  86      -0.593  18.660  -8.299  1.00 98.44           H  
ATOM   1390  CD2 LEU A  86       1.611  17.302  -7.630  1.00 98.44           C  
ATOM   1391 HD21 LEU A  86       1.676  17.717  -8.636  1.00 98.44           H  
ATOM   1392 HD22 LEU A  86       2.267  16.435  -7.551  1.00 98.44           H  
ATOM   1393 HD23 LEU A  86       1.961  18.039  -6.908  1.00 98.44           H  
ATOM   1394  N   TRP A  87       1.614  14.697  -3.681  1.00 98.72           N  
ATOM   1395  H   TRP A  87       2.360  15.223  -4.115  1.00 98.72           H  
ATOM   1396  CA  TRP A  87       1.689  14.453  -2.240  1.00 98.72           C  
ATOM   1397  HA  TRP A  87       1.874  13.395  -2.055  1.00 98.72           H  
ATOM   1398  C   TRP A  87       0.393  14.848  -1.527  1.00 98.72           C  
ATOM   1399  CB  TRP A  87       2.845  15.265  -1.652  1.00 98.72           C  
ATOM   1400  HB2 TRP A  87       2.696  16.324  -1.863  1.00 98.72           H  
ATOM   1401  HB3 TRP A  87       3.774  14.966  -2.136  1.00 98.72           H  
ATOM   1402  O   TRP A  87      -0.131  14.105  -0.693  1.00 98.72           O  
ATOM   1403  CG  TRP A  87       2.995  15.074  -0.176  1.00 98.72           C  
ATOM   1404  CD1 TRP A  87       2.482  15.858   0.799  1.00 98.72           C  
ATOM   1405  HD1 TRP A  87       1.904  16.753   0.623  1.00 98.72           H  
ATOM   1406  CD2 TRP A  87       3.680  13.989   0.504  1.00 98.72           C  
ATOM   1407  CE2 TRP A  87       3.584  14.200   1.913  1.00 98.72           C  
ATOM   1408  CE3 TRP A  87       4.407  12.870   0.055  1.00 98.72           C  
ATOM   1409  HE3 TRP A  87       4.513  12.694  -1.005  1.00 98.72           H  
ATOM   1410  NE1 TRP A  87       2.812  15.343   2.038  1.00 98.72           N  
ATOM   1411  HE1 TRP A  87       2.525  15.782   2.901  1.00 98.72           H  
ATOM   1412  CH2 TRP A  87       4.974  12.264   2.351  1.00 98.72           C  
ATOM   1413  HH2 TRP A  87       5.501  11.611   3.030  1.00 98.72           H  
ATOM   1414  CZ2 TRP A  87       4.231  13.357   2.832  1.00 98.72           C  
ATOM   1415  HZ2 TRP A  87       4.190  13.548   3.894  1.00 98.72           H  
ATOM   1416  CZ3 TRP A  87       5.045  12.020   0.970  1.00 98.72           C  
ATOM   1417  HZ3 TRP A  87       5.626  11.189   0.598  1.00 98.72           H  
ATOM   1418  N   ALA A  88      -0.158  16.013  -1.881  1.00 98.62           N  
ATOM   1419  H   ALA A  88       0.318  16.554  -2.589  1.00 98.62           H  
ATOM   1420  CA  ALA A  88      -1.398  16.521  -1.302  1.00 98.62           C  
ATOM   1421  HA  ALA A  88      -1.267  16.597  -0.222  1.00 98.62           H  
ATOM   1422  C   ALA A  88      -2.590  15.581  -1.558  1.00 98.62           C  
ATOM   1423  CB  ALA A  88      -1.653  17.924  -1.861  1.00 98.62           C  
ATOM   1424  HB1 ALA A  88      -2.553  18.341  -1.408  1.00 98.62           H  
ATOM   1425  HB2 ALA A  88      -1.793  17.876  -2.941  1.00 98.62           H  
ATOM   1426  HB3 ALA A  88      -0.807  18.574  -1.639  1.00 98.62           H  
ATOM   1427  O   ALA A  88      -3.397  15.352  -0.654  1.00 98.62           O  
ATOM   1428  N   ASP A  89      -2.671  14.987  -2.749  1.00 98.60           N  
ATOM   1429  H   ASP A  89      -1.942  15.148  -3.429  1.00 98.60           H  
ATOM   1430  CA  ASP A  89      -3.712  14.017  -3.088  1.00 98.60           C  
ATOM   1431  HA  ASP A  89      -4.695  14.436  -2.867  1.00 98.60           H  
ATOM   1432  C   ASP A  89      -3.534  12.729  -2.275  1.00 98.60           C  
ATOM   1433  CB  ASP A  89      -3.649  13.674  -4.576  1.00 98.60           C  
ATOM   1434  HB2 ASP A  89      -4.382  12.897  -4.792  1.00 98.60           H  
ATOM   1435  HB3 ASP A  89      -2.655  13.267  -4.767  1.00 98.60           H  
ATOM   1436  O   ASP A  89      -4.484  12.245  -1.666  1.00 98.60           O  
ATOM   1437  CG  ASP A  89      -3.898  14.841  -5.529  1.00 98.60           C  
ATOM   1438  OD1 ASP A  89      -4.876  15.584  -5.301  1.00 98.60           O  
ATOM   1439  OD2 ASP A  89      -3.141  14.922  -6.526  1.00 98.60           O  
ATOM   1440  N   TYR A  90      -2.313  12.189  -2.190  1.00 98.68           N  
ATOM   1441  H   TYR A  90      -1.562  12.616  -2.713  1.00 98.68           H  
ATOM   1442  CA  TYR A  90      -2.027  10.996  -1.383  1.00 98.68           C  
ATOM   1443  HA  TYR A  90      -2.701  10.198  -1.694  1.00 98.68           H  
ATOM   1444  C   TYR A  90      -2.269  11.211   0.110  1.00 98.68           C  
ATOM   1445  CB  TYR A  90      -0.587  10.537  -1.622  1.00 98.68           C  
ATOM   1446  HB2 TYR A  90      -0.204  10.059  -0.721  1.00 98.68           H  
ATOM   1447  HB3 TYR A  90       0.056  11.393  -1.831  1.00 98.68           H  
ATOM   1448  O   TYR A  90      -2.730  10.304   0.802  1.00 98.68           O  
ATOM   1449  CG  TYR A  90      -0.499   9.529  -2.739  1.00 98.68           C  
ATOM   1450  CD1 TYR A  90      -0.906   8.207  -2.487  1.00 98.68           C  
ATOM   1451  HD1 TYR A  90      -1.251   7.926  -1.502  1.00 98.68           H  
ATOM   1452  CD2 TYR A  90      -0.041   9.900  -4.017  1.00 98.68           C  
ATOM   1453  HD2 TYR A  90       0.262  10.917  -4.218  1.00 98.68           H  
ATOM   1454  CE1 TYR A  90      -0.832   7.241  -3.500  1.00 98.68           C  
ATOM   1455  HE1 TYR A  90      -1.133   6.225  -3.292  1.00 98.68           H  
ATOM   1456  CE2 TYR A  90       0.041   8.931  -5.034  1.00 98.68           C  
ATOM   1457  HE2 TYR A  90       0.420   9.194  -6.011  1.00 98.68           H  
ATOM   1458  OH  TYR A  90      -0.182   6.627  -5.702  1.00 98.68           O  
ATOM   1459  HH  TYR A  90      -0.317   5.759  -5.315  1.00 98.68           H  
ATOM   1460  CZ  TYR A  90      -0.337   7.597  -4.768  1.00 98.68           C  
ATOM   1461  N   LYS A  91      -2.022  12.420   0.617  1.00 98.64           N  
ATOM   1462  H   LYS A  91      -1.565  13.086   0.010  1.00 98.64           H  
ATOM   1463  CA  LYS A  91      -2.345  12.821   1.989  1.00 98.64           C  
ATOM   1464  HA  LYS A  91      -1.868  12.131   2.686  1.00 98.64           H  
ATOM   1465  C   LYS A  91      -3.844  12.769   2.265  1.00 98.64           C  
ATOM   1466  CB  LYS A  91      -1.765  14.221   2.211  1.00 98.64           C  
ATOM   1467  HB2 LYS A  91      -0.684  14.124   2.308  1.00 98.64           H  
ATOM   1468  HB3 LYS A  91      -1.960  14.835   1.331  1.00 98.64           H  
ATOM   1469  O   LYS A  91      -4.248  12.248   3.307  1.00 98.64           O  
ATOM   1470  CG  LYS A  91      -2.333  14.960   3.430  1.00 98.64           C  
ATOM   1471  HG2 LYS A  91      -3.393  15.172   3.288  1.00 98.64           H  
ATOM   1472  HG3 LYS A  91      -2.207  14.363   4.334  1.00 98.64           H  
ATOM   1473  CD  LYS A  91      -1.579  16.278   3.551  1.00 98.64           C  
ATOM   1474  HD2 LYS A  91      -0.515  16.051   3.612  1.00 98.64           H  
ATOM   1475  HD3 LYS A  91      -1.752  16.873   2.654  1.00 98.64           H  
ATOM   1476  CE  LYS A  91      -1.990  17.086   4.776  1.00 98.64           C  
ATOM   1477  HE2 LYS A  91      -3.013  17.437   4.637  1.00 98.64           H  
ATOM   1478  HE3 LYS A  91      -1.918  16.442   5.652  1.00 98.64           H  
ATOM   1479  NZ  LYS A  91      -1.050  18.217   4.926  1.00 98.64           N  
ATOM   1480  HZ1 LYS A  91      -0.954  18.758   4.079  1.00 98.64           H  
ATOM   1481  HZ2 LYS A  91      -0.140  17.816   5.100  1.00 98.64           H  
ATOM   1482  HZ3 LYS A  91      -1.224  18.793   5.737  1.00 98.64           H  
ATOM   1483  N   HIS A  92      -4.652  13.334   1.371  1.00 97.49           N  
ATOM   1484  H   HIS A  92      -4.237  13.733   0.541  1.00 97.49           H  
ATOM   1485  CA  HIS A  92      -6.090  13.519   1.581  1.00 97.49           C  
ATOM   1486  HA  HIS A  92      -6.283  13.543   2.654  1.00 97.49           H  
ATOM   1487  C   HIS A  92      -6.958  12.370   1.053  1.00 97.49           C  
ATOM   1488  CB  HIS A  92      -6.497  14.883   1.009  1.00 97.49           C  
ATOM   1489  HB2 HIS A  92      -6.132  14.980  -0.013  1.00 97.49           H  
ATOM   1490  HB3 HIS A  92      -7.584  14.951   0.984  1.00 97.49           H  
ATOM   1491  O   HIS A  92      -8.090  12.218   1.509  1.00 97.49           O  
ATOM   1492  CG  HIS A  92      -5.973  16.016   1.857  1.00 97.49           C  
ATOM   1493  CD2 HIS A  92      -5.057  16.977   1.516  1.00 97.49           C  
ATOM   1494  HD2 HIS A  92      -4.581  17.088   0.553  1.00 97.49           H  
ATOM   1495  ND1 HIS A  92      -6.334  16.246   3.163  1.00 97.49           N  
ATOM   1496  HD1 HIS A  92      -7.050  15.730   3.653  1.00 97.49           H  
ATOM   1497  CE1 HIS A  92      -5.660  17.321   3.597  1.00 97.49           C  
ATOM   1498  HE1 HIS A  92      -5.773  17.774   4.571  1.00 97.49           H  
ATOM   1499  NE2 HIS A  92      -4.848  17.790   2.643  1.00 97.49           N  
ATOM   1500  N   GLY A  93      -6.409  11.543   0.169  1.00 97.07           N  
ATOM   1501  H   GLY A  93      -5.520  11.812  -0.226  1.00 97.07           H  
ATOM   1502  CA  GLY A  93      -7.111  10.479  -0.530  1.00 97.07           C  
ATOM   1503  HA2 GLY A  93      -7.916  10.077   0.086  1.00 97.07           H  
ATOM   1504  HA3 GLY A  93      -6.401   9.677  -0.733  1.00 97.07           H  
ATOM   1505  C   GLY A  93      -7.698  10.946  -1.860  1.00 97.07           C  
ATOM   1506  O   GLY A  93      -7.941  12.131  -2.087  1.00 97.07           O  
ATOM   1507  N   PHE A  94      -7.928   9.991  -2.753  1.00 96.76           N  
ATOM   1508  H   PHE A  94      -7.764   9.033  -2.478  1.00 96.76           H  
ATOM   1509  CA  PHE A  94      -8.484  10.222  -4.084  1.00 96.76           C  
ATOM   1510  HA  PHE A  94      -9.214  11.029  -4.025  1.00 96.76           H  
ATOM   1511  C   PHE A  94      -9.209   8.973  -4.594  1.00 96.76           C  
ATOM   1512  CB  PHE A  94      -7.366  10.650  -5.050  1.00 96.76           C  
ATOM   1513  HB2 PHE A  94      -6.977  11.613  -4.720  1.00 96.76           H  
ATOM   1514  HB3 PHE A  94      -7.790  10.808  -6.042  1.00 96.76           H  
ATOM   1515  O   PHE A  94      -9.034   7.877  -4.064  1.00 96.76           O  
ATOM   1516  CG  PHE A  94      -6.212   9.672  -5.164  1.00 96.76           C  
ATOM   1517  CD1 PHE A  94      -5.028   9.900  -4.441  1.00 96.76           C  
ATOM   1518  HD1 PHE A  94      -4.943  10.765  -3.800  1.00 96.76           H  
ATOM   1519  CD2 PHE A  94      -6.318   8.532  -5.983  1.00 96.76           C  
ATOM   1520  HD2 PHE A  94      -7.231   8.333  -6.524  1.00 96.76           H  
ATOM   1521  CE1 PHE A  94      -3.949   9.007  -4.552  1.00 96.76           C  
ATOM   1522  HE1 PHE A  94      -3.034   9.194  -4.009  1.00 96.76           H  
ATOM   1523  CE2 PHE A  94      -5.243   7.633  -6.087  1.00 96.76           C  
ATOM   1524  HE2 PHE A  94      -5.330   6.754  -6.708  1.00 96.76           H  
ATOM   1525  CZ  PHE A  94      -4.055   7.874  -5.376  1.00 96.76           C  
ATOM   1526  HZ  PHE A  94      -3.223   7.191  -5.460  1.00 96.76           H  
ATOM   1527  N   GLY A  95      -9.997   9.143  -5.656  1.00 94.53           N  
ATOM   1528  H   GLY A  95     -10.127  10.080  -6.011  1.00 94.53           H  
ATOM   1529  CA  GLY A  95     -10.821   8.080  -6.231  1.00 94.53           C  
ATOM   1530  HA2 GLY A  95     -10.306   7.125  -6.130  1.00 94.53           H  
ATOM   1531  HA3 GLY A  95     -10.976   8.269  -7.293  1.00 94.53           H  
ATOM   1532  C   GLY A  95     -12.189   7.960  -5.566  1.00 94.53           C  
ATOM   1533  O   GLY A  95     -12.660   8.892  -4.908  1.00 94.53           O  
ATOM   1534  N   SER A  96     -12.838   6.815  -5.763  1.00 91.51           N  
ATOM   1535  H   SER A  96     -12.360   6.071  -6.250  1.00 91.51           H  
ATOM   1536  CA  SER A  96     -14.154   6.517  -5.191  1.00 91.51           C  
ATOM   1537  HA  SER A  96     -14.462   7.326  -4.529  1.00 91.51           H  
ATOM   1538  C   SER A  96     -14.097   5.233  -4.378  1.00 91.51           C  
ATOM   1539  CB  SER A  96     -15.210   6.388  -6.291  1.00 91.51           C  
ATOM   1540  HB2 SER A  96     -15.312   7.335  -6.821  1.00 91.51           H  
ATOM   1541  HB3 SER A  96     -14.900   5.618  -6.998  1.00 91.51           H  
ATOM   1542  O   SER A  96     -13.608   4.216  -4.860  1.00 91.51           O  
ATOM   1543  OG  SER A  96     -16.453   6.017  -5.718  1.00 91.51           O  
ATOM   1544  HG  SER A  96     -17.009   6.794  -5.618  1.00 91.51           H  
ATOM   1545  N   ILE A  97     -14.685   5.248  -3.179  1.00 88.33           N  
ATOM   1546  H   ILE A  97     -15.113   6.107  -2.863  1.00 88.33           H  
ATOM   1547  CA  ILE A  97     -14.804   4.056  -2.321  1.00 88.33           C  
ATOM   1548  HA  ILE A  97     -13.801   3.664  -2.153  1.00 88.33           H  
ATOM   1549  C   ILE A  97     -15.597   2.911  -2.976  1.00 88.33           C  
ATOM   1550  CB  ILE A  97     -15.396   4.421  -0.942  1.00 88.33           C  
ATOM   1551  HB  ILE A  97     -15.468   3.500  -0.364  1.00 88.33           H  
ATOM   1552  O   ILE A  97     -15.575   1.792  -2.478  1.00 88.33           O  
ATOM   1553  CG1 ILE A  97     -16.816   5.021  -1.064  1.00 88.33           C  
ATOM   1554 HG12 ILE A  97     -16.774   5.984  -1.574  1.00 88.33           H  
ATOM   1555 HG13 ILE A  97     -17.439   4.352  -1.658  1.00 88.33           H  
ATOM   1556  CG2 ILE A  97     -14.431   5.355  -0.188  1.00 88.33           C  
ATOM   1557 HG21 ILE A  97     -14.392   6.337  -0.661  1.00 88.33           H  
ATOM   1558 HG22 ILE A  97     -13.430   4.923  -0.189  1.00 88.33           H  
ATOM   1559 HG23 ILE A  97     -14.744   5.467   0.850  1.00 88.33           H  
ATOM   1560  CD1 ILE A  97     -17.513   5.211   0.286  1.00 88.33           C  
ATOM   1561 HD11 ILE A  97     -17.518   4.266   0.829  1.00 88.33           H  
ATOM   1562 HD12 ILE A  97     -17.000   5.969   0.878  1.00 88.33           H  
ATOM   1563 HD13 ILE A  97     -18.540   5.535   0.119  1.00 88.33           H  
ATOM   1564  N   CYS A  98     -16.290   3.182  -4.085  1.00 86.16           N  
ATOM   1565  H   CYS A  98     -16.287   4.132  -4.426  1.00 86.16           H  
ATOM   1566  CA  CYS A  98     -17.016   2.195  -4.882  1.00 86.16           C  
ATOM   1567  HA  CYS A  98     -17.375   1.396  -4.233  1.00 86.16           H  
ATOM   1568  C   CYS A  98     -16.166   1.561  -5.994  1.00 86.16           C  
ATOM   1569  CB  CYS A  98     -18.219   2.902  -5.514  1.00 86.16           C  
ATOM   1570  HB2 CYS A  98     -18.870   2.151  -5.962  1.00 86.16           H  
ATOM   1571  HB3 CYS A  98     -17.860   3.548  -6.314  1.00 86.16           H  
ATOM   1572  O   CYS A  98     -16.581   0.558  -6.574  1.00 86.16           O  
ATOM   1573  SG  CYS A  98     -19.188   3.925  -4.385  1.00 86.16           S  
ATOM   1574  N   LYS A  99     -15.021   2.169  -6.332  1.00 91.27           N  
ATOM   1575  H   LYS A  99     -14.692   2.919  -5.742  1.00 91.27           H  
ATOM   1576  CA  LYS A  99     -14.167   1.800  -7.467  1.00 91.27           C  
ATOM   1577  HA  LYS A  99     -14.457   0.802  -7.797  1.00 91.27           H  
ATOM   1578  C   LYS A  99     -12.708   1.673  -7.029  1.00 91.27           C  
ATOM   1579  CB  LYS A  99     -14.384   2.758  -8.656  1.00 91.27           C  
ATOM   1580  HB2 LYS A  99     -14.115   3.776  -8.375  1.00 91.27           H  
ATOM   1581  HB3 LYS A  99     -13.744   2.443  -9.481  1.00 91.27           H  
ATOM   1582  O   LYS A  99     -12.440   1.013  -6.024  1.00 91.27           O  
ATOM   1583  CG  LYS A  99     -15.830   2.724  -9.154  1.00 91.27           C  
ATOM   1584  HG2 LYS A  99     -16.129   1.685  -9.290  1.00 91.27           H  
ATOM   1585  HG3 LYS A  99     -16.483   3.186  -8.413  1.00 91.27           H  
ATOM   1586  CD  LYS A  99     -15.983   3.459 -10.486  1.00 91.27           C  
ATOM   1587  HD2 LYS A  99     -15.321   3.005 -11.223  1.00 91.27           H  
ATOM   1588  HD3 LYS A  99     -15.734   4.514 -10.368  1.00 91.27           H  
ATOM   1589  CE  LYS A  99     -17.441   3.284 -10.911  1.00 91.27           C  
ATOM   1590  HE2 LYS A  99     -17.697   2.228 -10.831  1.00 91.27           H  
ATOM   1591  HE3 LYS A  99     -18.092   3.818 -10.219  1.00 91.27           H  
ATOM   1592  NZ  LYS A  99     -17.692   3.717 -12.298  1.00 91.27           N  
ATOM   1593  HZ1 LYS A  99     -17.615   4.720 -12.391  1.00 91.27           H  
ATOM   1594  HZ2 LYS A  99     -17.039   3.254 -12.914  1.00 91.27           H  
ATOM   1595  HZ3 LYS A  99     -18.618   3.396 -12.542  1.00 91.27           H  
ATOM   1596  N   ASP A 100     -11.781   2.274  -7.769  1.00 94.41           N  
ATOM   1597  H   ASP A 100     -12.049   2.749  -8.619  1.00 94.41           H  
ATOM   1598  CA  ASP A 100     -10.384   2.364  -7.369  1.00 94.41           C  
ATOM   1599  HA  ASP A 100     -10.151   1.493  -6.758  1.00 94.41           H  
ATOM   1600  C   ASP A 100     -10.171   3.619  -6.517  1.00 94.41           C  
ATOM   1601  CB  ASP A 100      -9.452   2.335  -8.590  1.00 94.41           C  
ATOM   1602  HB2 ASP A 100      -8.433   2.497  -8.238  1.00 94.41           H  
ATOM   1603  HB3 ASP A 100      -9.712   3.156  -9.257  1.00 94.41           H  
ATOM   1604  O   ASP A 100     -10.675   4.705  -6.828  1.00 94.41           O  
ATOM   1605  CG  ASP A 100      -9.470   1.015  -9.370  1.00 94.41           C  
ATOM   1606  OD1 ASP A 100     -10.255   0.102  -9.027  1.00 94.41           O  
ATOM   1607  OD2 ASP A 100      -8.604   0.824 -10.259  1.00 94.41           O  
ATOM   1608  N   PHE A 101      -9.429   3.481  -5.418  1.00 96.12           N  
ATOM   1609  H   PHE A 101      -9.022   2.580  -5.211  1.00 96.12           H  
ATOM   1610  CA  PHE A 101      -9.160   4.603  -4.522  1.00 96.12           C  
ATOM   1611  HA  PHE A 101      -8.965   5.482  -5.137  1.00 96.12           H  
ATOM   1612  C   PHE A 101      -7.932   4.398  -3.640  1.00 96.12           C  
ATOM   1613  CB  PHE A 101     -10.394   4.906  -3.651  1.00 96.12           C  
ATOM   1614  HB2 PHE A 101     -11.266   5.010  -4.297  1.00 96.12           H  
ATOM   1615  HB3 PHE A 101     -10.258   5.874  -3.170  1.00 96.12           H  
ATOM   1616  O   PHE A 101      -7.461   3.279  -3.420  1.00 96.12           O  
ATOM   1617  CG  PHE A 101     -10.708   3.896  -2.567  1.00 96.12           C  
ATOM   1618  CD1 PHE A 101     -11.463   2.747  -2.863  1.00 96.12           C  
ATOM   1619  HD1 PHE A 101     -11.801   2.565  -3.872  1.00 96.12           H  
ATOM   1620  CD2 PHE A 101     -10.273   4.127  -1.248  1.00 96.12           C  
ATOM   1621  HD2 PHE A 101      -9.699   5.012  -1.015  1.00 96.12           H  
ATOM   1622  CE1 PHE A 101     -11.802   1.846  -1.839  1.00 96.12           C  
ATOM   1623  HE1 PHE A 101     -12.398   0.975  -2.065  1.00 96.12           H  
ATOM   1624  CE2 PHE A 101     -10.596   3.216  -0.228  1.00 96.12           C  
ATOM   1625  HE2 PHE A 101     -10.265   3.383   0.786  1.00 96.12           H  
ATOM   1626  CZ  PHE A 101     -11.372   2.084  -0.523  1.00 96.12           C  
ATOM   1627  HZ  PHE A 101     -11.640   1.398   0.267  1.00 96.12           H  
ATOM   1628  N   TRP A 102      -7.471   5.518  -3.090  1.00 98.18           N  
ATOM   1629  H   TRP A 102      -7.927   6.378  -3.358  1.00 98.18           H  
ATOM   1630  CA  TRP A 102      -6.572   5.597  -1.947  1.00 98.18           C  
ATOM   1631  HA  TRP A 102      -6.350   4.599  -1.570  1.00 98.18           H  
ATOM   1632  C   TRP A 102      -7.264   6.406  -0.850  1.00 98.18           C  
ATOM   1633  CB  TRP A 102      -5.267   6.273  -2.375  1.00 98.18           C  
ATOM   1634  HB2 TRP A 102      -4.851   5.733  -3.225  1.00 98.18           H  
ATOM   1635  HB3 TRP A 102      -5.475   7.293  -2.699  1.00 98.18           H  
ATOM   1636  O   TRP A 102      -7.702   7.528  -1.103  1.00 98.18           O  
ATOM   1637  CG  TRP A 102      -4.237   6.302  -1.293  1.00 98.18           C  
ATOM   1638  CD1 TRP A 102      -3.888   7.362  -0.530  1.00 98.18           C  
ATOM   1639  HD1 TRP A 102      -4.289   8.360  -0.630  1.00 98.18           H  
ATOM   1640  CD2 TRP A 102      -3.398   5.200  -0.850  1.00 98.18           C  
ATOM   1641  CE2 TRP A 102      -2.579   5.643   0.222  1.00 98.18           C  
ATOM   1642  CE3 TRP A 102      -3.230   3.873  -1.278  1.00 98.18           C  
ATOM   1643  HE3 TRP A 102      -3.827   3.538  -2.114  1.00 98.18           H  
ATOM   1644  NE1 TRP A 102      -2.920   6.966   0.376  1.00 98.18           N  
ATOM   1645  HE1 TRP A 102      -2.415   7.580   0.999  1.00 98.18           H  
ATOM   1646  CH2 TRP A 102      -1.521   3.478   0.417  1.00 98.18           C  
ATOM   1647  HH2 TRP A 102      -0.809   2.813   0.883  1.00 98.18           H  
ATOM   1648  CZ2 TRP A 102      -1.648   4.804   0.852  1.00 98.18           C  
ATOM   1649  HZ2 TRP A 102      -1.025   5.170   1.655  1.00 98.18           H  
ATOM   1650  CZ3 TRP A 102      -2.308   3.015  -0.646  1.00 98.18           C  
ATOM   1651  HZ3 TRP A 102      -2.193   1.990  -0.966  1.00 98.18           H  
ATOM   1652  N   ILE A 103      -7.386   5.868   0.367  1.00 97.03           N  
ATOM   1653  H   ILE A 103      -7.036   4.934   0.524  1.00 97.03           H  
ATOM   1654  CA  ILE A 103      -8.175   6.516   1.434  1.00 97.03           C  
ATOM   1655  HA  ILE A 103      -9.113   6.838   0.981  1.00 97.03           H  
ATOM   1656  C   ILE A 103      -7.514   7.781   2.003  1.00 97.03           C  
ATOM   1657  CB  ILE A 103      -8.517   5.499   2.542  1.00 97.03           C  
ATOM   1658  HB  ILE A 103      -8.801   4.567   2.053  1.00 97.03           H  
ATOM   1659  O   ILE A 103      -8.170   8.574   2.679  1.00 97.03           O  
ATOM   1660  CG1 ILE A 103      -9.728   5.971   3.376  1.00 97.03           C  
ATOM   1661 HG12 ILE A 103     -10.499   6.347   2.703  1.00 97.03           H  
ATOM   1662 HG13 ILE A 103      -9.430   6.782   4.040  1.00 97.03           H  
ATOM   1663  CG2 ILE A 103      -7.299   5.227   3.440  1.00 97.03           C  
ATOM   1664 HG21 ILE A 103      -7.517   4.417   4.136  1.00 97.03           H  
ATOM   1665 HG22 ILE A 103      -7.044   6.114   4.019  1.00 97.03           H  
ATOM   1666 HG23 ILE A 103      -6.443   4.934   2.831  1.00 97.03           H  
ATOM   1667  CD1 ILE A 103     -10.359   4.860   4.221  1.00 97.03           C  
ATOM   1668 HD11 ILE A 103     -11.208   5.267   4.771  1.00 97.03           H  
ATOM   1669 HD12 ILE A 103     -10.709   4.055   3.575  1.00 97.03           H  
ATOM   1670 HD13 ILE A 103      -9.637   4.461   4.935  1.00 97.03           H  
ATOM   1671  N   GLY A 104      -6.222   7.974   1.740  1.00 98.11           N  
ATOM   1672  H   GLY A 104      -5.751   7.271   1.189  1.00 98.11           H  
ATOM   1673  CA  GLY A 104      -5.439   9.109   2.214  1.00 98.11           C  
ATOM   1674  HA2 GLY A 104      -6.094   9.926   2.518  1.00 98.11           H  
ATOM   1675  HA3 GLY A 104      -4.832   9.470   1.384  1.00 98.11           H  
ATOM   1676  C   GLY A 104      -4.543   8.758   3.398  1.00 98.11           C  
ATOM   1677  O   GLY A 104      -5.016   8.252   4.418  1.00 98.11           O  
ATOM   1678  N   ASN A 105      -3.255   9.088   3.300  1.00 98.80           N  
ATOM   1679  H   ASN A 105      -2.937   9.487   2.428  1.00 98.80           H  
ATOM   1680  CA  ASN A 105      -2.247   8.767   4.316  1.00 98.80           C  
ATOM   1681  HA  ASN A 105      -2.207   7.686   4.449  1.00 98.80           H  
ATOM   1682  C   ASN A 105      -2.594   9.376   5.677  1.00 98.80           C  
ATOM   1683  CB  ASN A 105      -0.862   9.249   3.849  1.00 98.80           C  
ATOM   1684  HB2 ASN A 105      -0.151   9.048   4.651  1.00 98.80           H  
ATOM   1685  HB3 ASN A 105      -0.874  10.321   3.652  1.00 98.80           H  
ATOM   1686  O   ASN A 105      -2.448   8.729   6.709  1.00 98.80           O  
ATOM   1687  CG  ASN A 105      -0.337   8.523   2.629  1.00 98.80           C  
ATOM   1688  ND2 ASN A 105       0.738   8.978   2.037  1.00 98.80           N  
ATOM   1689 HD21 ASN A 105       1.284   9.712   2.464  1.00 98.80           H  
ATOM   1690 HD22 ASN A 105       1.126   8.410   1.297  1.00 98.80           H  
ATOM   1691  OD1 ASN A 105      -0.910   7.551   2.187  1.00 98.80           O  
ATOM   1692  N   LYS A 106      -3.167  10.586   5.694  1.00 98.21           N  
ATOM   1693  H   LYS A 106      -3.308  11.059   4.814  1.00 98.21           H  
ATOM   1694  CA  LYS A 106      -3.633  11.211   6.936  1.00 98.21           C  
ATOM   1695  HA  LYS A 106      -2.788  11.277   7.622  1.00 98.21           H  
ATOM   1696  C   LYS A 106      -4.708  10.376   7.641  1.00 98.21           C  
ATOM   1697  CB  LYS A 106      -4.134  12.619   6.604  1.00 98.21           C  
ATOM   1698  HB2 LYS A 106      -4.977  12.551   5.916  1.00 98.21           H  
ATOM   1699  HB3 LYS A 106      -3.327  13.166   6.116  1.00 98.21           H  
ATOM   1700  O   LYS A 106      -4.739  10.340   8.869  1.00 98.21           O  
ATOM   1701  CG  LYS A 106      -4.565  13.381   7.860  1.00 98.21           C  
ATOM   1702  HG2 LYS A 106      -5.420  12.886   8.319  1.00 98.21           H  
ATOM   1703  HG3 LYS A 106      -3.738  13.404   8.570  1.00 98.21           H  
ATOM   1704  CD  LYS A 106      -4.960  14.810   7.492  1.00 98.21           C  
ATOM   1705  HD2 LYS A 106      -4.102  15.312   7.044  1.00 98.21           H  
ATOM   1706  HD3 LYS A 106      -5.783  14.785   6.778  1.00 98.21           H  
ATOM   1707  CE  LYS A 106      -5.386  15.531   8.767  1.00 98.21           C  
ATOM   1708  HE2 LYS A 106      -4.565  15.469   9.481  1.00 98.21           H  
ATOM   1709  HE3 LYS A 106      -6.243  14.998   9.178  1.00 98.21           H  
ATOM   1710  NZ  LYS A 106      -5.735  16.946   8.507  1.00 98.21           N  
ATOM   1711  HZ1 LYS A 106      -6.497  17.005   7.847  1.00 98.21           H  
ATOM   1712  HZ2 LYS A 106      -5.993  17.410   9.366  1.00 98.21           H  
ATOM   1713  HZ3 LYS A 106      -4.933  17.426   8.123  1.00 98.21           H  
ATOM   1714  N   ASN A 107      -5.594   9.728   6.884  1.00 97.33           N  
ATOM   1715  H   ASN A 107      -5.446   9.709   5.885  1.00 97.33           H  
ATOM   1716  CA  ASN A 107      -6.645   8.877   7.441  1.00 97.33           C  
ATOM   1717  HA  ASN A 107      -7.070   9.362   8.320  1.00 97.33           H  
ATOM   1718  C   ASN A 107      -6.074   7.541   7.917  1.00 97.33           C  
ATOM   1719  CB  ASN A 107      -7.768   8.691   6.408  1.00 97.33           C  
ATOM   1720  HB2 ASN A 107      -8.501   7.983   6.794  1.00 97.33           H  
ATOM   1721  HB3 ASN A 107      -7.361   8.279   5.484  1.00 97.33           H  
ATOM   1722  O   ASN A 107      -6.421   7.111   9.014  1.00 97.33           O  
ATOM   1723  CG  ASN A 107      -8.503   9.984   6.106  1.00 97.33           C  
ATOM   1724  ND2 ASN A 107      -8.955  10.160   4.888  1.00 97.33           N  
ATOM   1725 HD21 ASN A 107      -8.742   9.499   4.156  1.00 97.33           H  
ATOM   1726 HD22 ASN A 107      -9.422  11.029   4.669  1.00 97.33           H  
ATOM   1727  OD1 ASN A 107      -8.663  10.855   6.951  1.00 97.33           O  
ATOM   1728  N   ILE A 108      -5.172   6.928   7.140  1.00 98.67           N  
ATOM   1729  H   ILE A 108      -4.940   7.341   6.248  1.00 98.67           H  
ATOM   1730  CA  ILE A 108      -4.480   5.692   7.535  1.00 98.67           C  
ATOM   1731  HA  ILE A 108      -5.227   4.919   7.716  1.00 98.67           H  
ATOM   1732  C   ILE A 108      -3.747   5.921   8.860  1.00 98.67           C  
ATOM   1733  CB  ILE A 108      -3.530   5.181   6.428  1.00 98.67           C  
ATOM   1734  HB  ILE A 108      -2.785   5.952   6.230  1.00 98.67           H  
ATOM   1735  O   ILE A 108      -4.069   5.247   9.831  1.00 98.67           O  
ATOM   1736  CG1 ILE A 108      -4.297   4.897   5.118  1.00 98.67           C  
ATOM   1737 HG12 ILE A 108      -4.929   5.752   4.877  1.00 98.67           H  
ATOM   1738 HG13 ILE A 108      -4.944   4.031   5.256  1.00 98.67           H  
ATOM   1739  CG2 ILE A 108      -2.821   3.896   6.896  1.00 98.67           C  
ATOM   1740 HG21 ILE A 108      -2.113   3.548   6.143  1.00 98.67           H  
ATOM   1741 HG22 ILE A 108      -2.251   4.068   7.810  1.00 98.67           H  
ATOM   1742 HG23 ILE A 108      -3.551   3.110   7.087  1.00 98.67           H  
ATOM   1743  CD1 ILE A 108      -3.395   4.665   3.899  1.00 98.67           C  
ATOM   1744 HD11 ILE A 108      -4.013   4.534   3.010  1.00 98.67           H  
ATOM   1745 HD12 ILE A 108      -2.785   3.771   4.029  1.00 98.67           H  
ATOM   1746 HD13 ILE A 108      -2.743   5.525   3.748  1.00 98.67           H  
ATOM   1747  N   HIS A 109      -2.890   6.947   8.934  1.00 98.68           N  
ATOM   1748  H   HIS A 109      -2.673   7.455   8.088  1.00 98.68           H  
ATOM   1749  CA  HIS A 109      -2.163   7.325  10.148  1.00 98.68           C  
ATOM   1750  HA  HIS A 109      -1.431   6.552  10.382  1.00 98.68           H  
ATOM   1751  C   HIS A 109      -3.097   7.466  11.359  1.00 98.68           C  
ATOM   1752  CB  HIS A 109      -1.417   8.645   9.894  1.00 98.68           C  
ATOM   1753  HB2 HIS A 109      -0.613   8.480   9.176  1.00 98.68           H  
ATOM   1754  HB3 HIS A 109      -2.102   9.377   9.467  1.00 98.68           H  
ATOM   1755  O   HIS A 109      -2.889   6.831  12.392  1.00 98.68           O  
ATOM   1756  CG  HIS A 109      -0.831   9.217  11.157  1.00 98.68           C  
ATOM   1757  CD2 HIS A 109      -1.314  10.276  11.872  1.00 98.68           C  
ATOM   1758  HD2 HIS A 109      -2.163  10.887  11.603  1.00 98.68           H  
ATOM   1759  ND1 HIS A 109       0.213   8.692  11.874  1.00 98.68           N  
ATOM   1760  HD1 HIS A 109       0.807   7.926  11.589  1.00 98.68           H  
ATOM   1761  CE1 HIS A 109       0.364   9.417  12.994  1.00 98.68           C  
ATOM   1762  HE1 HIS A 109       1.128   9.250  13.739  1.00 98.68           H  
ATOM   1763  NE2 HIS A 109      -0.563  10.395  13.040  1.00 98.68           N  
ATOM   1764  N   ARG A 110      -4.168   8.261  11.231  1.00 97.77           N  
ATOM   1765  H   ARG A 110      -4.303   8.726  10.344  1.00 97.77           H  
ATOM   1766  CA  ARG A 110      -5.126   8.492  12.326  1.00 97.77           C  
ATOM   1767  HA  ARG A 110      -4.596   8.895  13.189  1.00 97.77           H  
ATOM   1768  C   ARG A 110      -5.787   7.207  12.817  1.00 97.77           C  
ATOM   1769  CB  ARG A 110      -6.210   9.467  11.864  1.00 97.77           C  
ATOM   1770  HB2 ARG A 110      -6.553   9.180  10.870  1.00 97.77           H  
ATOM   1771  HB3 ARG A 110      -7.059   9.408  12.546  1.00 97.77           H  
ATOM   1772  O   ARG A 110      -5.993   7.060  14.017  1.00 97.77           O  
ATOM   1773  CG  ARG A 110      -5.708  10.911  11.854  1.00 97.77           C  
ATOM   1774  HG2 ARG A 110      -5.566  11.240  12.883  1.00 97.77           H  
ATOM   1775  HG3 ARG A 110      -4.758  10.989  11.326  1.00 97.77           H  
ATOM   1776  CD  ARG A 110      -6.759  11.781  11.167  1.00 97.77           C  
ATOM   1777  HD2 ARG A 110      -6.803  11.516  10.110  1.00 97.77           H  
ATOM   1778  HD3 ARG A 110      -7.727  11.569  11.622  1.00 97.77           H  
ATOM   1779  NE  ARG A 110      -6.441  13.209  11.319  1.00 97.77           N  
ATOM   1780  HE  ARG A 110      -5.530  13.408  11.706  1.00 97.77           H  
ATOM   1781  NH1 ARG A 110      -8.510  13.999  10.718  1.00 97.77           N  
ATOM   1782 HH11 ARG A 110      -8.767  13.062  10.441  1.00 97.77           H  
ATOM   1783 HH12 ARG A 110      -9.238  14.698  10.765  1.00 97.77           H  
ATOM   1784  NH2 ARG A 110      -6.984  15.397  11.570  1.00 97.77           N  
ATOM   1785 HH21 ARG A 110      -7.746  16.035  11.751  1.00 97.77           H  
ATOM   1786 HH22 ARG A 110      -6.156  15.489  12.140  1.00 97.77           H  
ATOM   1787  CZ  ARG A 110      -7.313  14.189  11.201  1.00 97.77           C  
ATOM   1788  N   MET A 111      -6.147   6.304  11.907  1.00 97.03           N  
ATOM   1789  H   MET A 111      -5.915   6.470  10.938  1.00 97.03           H  
ATOM   1790  CA  MET A 111      -6.786   5.041  12.270  1.00 97.03           C  
ATOM   1791  HA  MET A 111      -7.574   5.237  12.998  1.00 97.03           H  
ATOM   1792  C   MET A 111      -5.787   4.105  12.943  1.00 97.03           C  
ATOM   1793  CB  MET A 111      -7.426   4.383  11.040  1.00 97.03           C  
ATOM   1794  HB2 MET A 111      -6.691   4.312  10.238  1.00 97.03           H  
ATOM   1795  HB3 MET A 111      -7.748   3.376  11.306  1.00 97.03           H  
ATOM   1796  O   MET A 111      -6.027   3.686  14.075  1.00 97.03           O  
ATOM   1797  CG  MET A 111      -8.652   5.171  10.566  1.00 97.03           C  
ATOM   1798  HG2 MET A 111      -9.333   5.263  11.412  1.00 97.03           H  
ATOM   1799  HG3 MET A 111      -8.352   6.177  10.274  1.00 97.03           H  
ATOM   1800  SD  MET A 111      -9.578   4.415   9.201  1.00 97.03           S  
ATOM   1801  CE  MET A 111      -8.395   4.615   7.842  1.00 97.03           C  
ATOM   1802  HE1 MET A 111      -8.792   4.131   6.949  1.00 97.03           H  
ATOM   1803  HE2 MET A 111      -8.235   5.674   7.643  1.00 97.03           H  
ATOM   1804  HE3 MET A 111      -7.447   4.143   8.101  1.00 97.03           H  
ATOM   1805  N   THR A 112      -4.654   3.838  12.296  1.00 98.16           N  
ATOM   1806  H   THR A 112      -4.464   4.295  11.416  1.00 98.16           H  
ATOM   1807  CA  THR A 112      -3.670   2.845  12.748  1.00 98.16           C  
ATOM   1808  HA  THR A 112      -4.185   1.914  12.982  1.00 98.16           H  
ATOM   1809  C   THR A 112      -2.918   3.254  14.009  1.00 98.16           C  
ATOM   1810  CB  THR A 112      -2.650   2.533  11.654  1.00 98.16           C  
ATOM   1811  HB  THR A 112      -1.950   1.796  12.048  1.00 98.16           H  
ATOM   1812  O   THR A 112      -2.378   2.391  14.679  1.00 98.16           O  
ATOM   1813  CG2 THR A 112      -3.301   1.951  10.400  1.00 98.16           C  
ATOM   1814 HG21 THR A 112      -4.051   2.628   9.992  1.00 98.16           H  
ATOM   1815 HG22 THR A 112      -3.756   0.990  10.639  1.00 98.16           H  
ATOM   1816 HG23 THR A 112      -2.517   1.801   9.657  1.00 98.16           H  
ATOM   1817  OG1 THR A 112      -1.933   3.695  11.284  1.00 98.16           O  
ATOM   1818  HG1 THR A 112      -1.347   3.915  12.012  1.00 98.16           H  
ATOM   1819  N   ASN A 113      -2.900   4.543  14.361  1.00 98.07           N  
ATOM   1820  H   ASN A 113      -3.245   5.225  13.701  1.00 98.07           H  
ATOM   1821  CA  ASN A 113      -2.303   5.026  15.614  1.00 98.07           C  
ATOM   1822  HA  ASN A 113      -1.607   4.275  15.986  1.00 98.07           H  
ATOM   1823  C   ASN A 113      -3.328   5.218  16.748  1.00 98.07           C  
ATOM   1824  CB  ASN A 113      -1.480   6.293  15.343  1.00 98.07           C  
ATOM   1825  HB2 ASN A 113      -1.149   6.711  16.294  1.00 98.07           H  
ATOM   1826  HB3 ASN A 113      -2.077   7.048  14.832  1.00 98.07           H  
ATOM   1827  O   ASN A 113      -2.961   5.571  17.864  1.00 98.07           O  
ATOM   1828  CG  ASN A 113      -0.232   5.976  14.547  1.00 98.07           C  
ATOM   1829  ND2 ASN A 113      -0.319   5.976  13.240  1.00 98.07           N  
ATOM   1830 HD21 ASN A 113      -1.172   6.307  12.811  1.00 98.07           H  
ATOM   1831 HD22 ASN A 113       0.546   5.877  12.728  1.00 98.07           H  
ATOM   1832  OD1 ASN A 113       0.811   5.699  15.094  1.00 98.07           O  
ATOM   1833  N   SER A 114      -4.622   4.985  16.496  1.00 96.33           N  
ATOM   1834  H   SER A 114      -4.883   4.730  15.554  1.00 96.33           H  
ATOM   1835  CA  SER A 114      -5.666   5.042  17.536  1.00 96.33           C  
ATOM   1836  HA  SER A 114      -5.440   5.867  18.212  1.00 96.33           H  
ATOM   1837  C   SER A 114      -5.760   3.771  18.390  1.00 96.33           C  
ATOM   1838  CB  SER A 114      -7.025   5.318  16.887  1.00 96.33           C  
ATOM   1839  HB2 SER A 114      -7.736   5.589  17.667  1.00 96.33           H  
ATOM   1840  HB3 SER A 114      -6.927   6.154  16.194  1.00 96.33           H  
ATOM   1841  O   SER A 114      -6.354   3.776  19.468  1.00 96.33           O  
ATOM   1842  OG  SER A 114      -7.525   4.187  16.189  1.00 96.33           O  
ATOM   1843  HG  SER A 114      -6.923   4.005  15.464  1.00 96.33           H  
ATOM   1844  N   ALA A 115      -5.242   2.662  17.870  1.00 96.17           N  
ATOM   1845  H   ALA A 115      -4.719   2.750  17.011  1.00 96.17           H  
ATOM   1846  CA  ALA A 115      -5.236   1.332  18.464  1.00 96.17           C  
ATOM   1847  HA  ALA A 115      -4.884   1.383  19.494  1.00 96.17           H  
ATOM   1848  C   ALA A 115      -4.284   0.453  17.647  1.00 96.17           C  
ATOM   1849  CB  ALA A 115      -6.656   0.747  18.415  1.00 96.17           C  
ATOM   1850  HB1 ALA A 115      -6.656  -0.245  18.867  1.00 96.17           H  
ATOM   1851  HB2 ALA A 115      -7.342   1.390  18.967  1.00 96.17           H  
ATOM   1852  HB3 ALA A 115      -6.987   0.666  17.379  1.00 96.17           H  
ATOM   1853  O   ALA A 115      -3.817   0.873  16.597  1.00 96.17           O  
ATOM   1854  N   LYS A 116      -4.061  -0.790  18.069  1.00 97.67           N  
ATOM   1855  H   LYS A 116      -4.490  -1.109  18.926  1.00 97.67           H  
ATOM   1856  CA  LYS A 116      -3.335  -1.756  17.245  1.00 97.67           C  
ATOM   1857  HA  LYS A 116      -2.461  -1.254  16.830  1.00 97.67           H  
ATOM   1858  C   LYS A 116      -4.202  -2.221  16.067  1.00 97.67           C  
ATOM   1859  CB  LYS A 116      -2.850  -2.906  18.135  1.00 97.67           C  
ATOM   1860  HB2 LYS A 116      -2.382  -2.490  19.027  1.00 97.67           H  
ATOM   1861  HB3 LYS A 116      -3.690  -3.534  18.434  1.00 97.67           H  
ATOM   1862  O   LYS A 116      -5.356  -2.609  16.272  1.00 97.67           O  
ATOM   1863  CG  LYS A 116      -1.810  -3.739  17.385  1.00 97.67           C  
ATOM   1864  HG2 LYS A 116      -1.035  -3.070  17.010  1.00 97.67           H  
ATOM   1865  HG3 LYS A 116      -2.281  -4.226  16.531  1.00 97.67           H  
ATOM   1866  CD  LYS A 116      -1.149  -4.790  18.284  1.00 97.67           C  
ATOM   1867  HD2 LYS A 116      -0.687  -4.287  19.133  1.00 97.67           H  
ATOM   1868  HD3 LYS A 116      -1.887  -5.511  18.635  1.00 97.67           H  
ATOM   1869  CE  LYS A 116      -0.087  -5.491  17.427  1.00 97.67           C  
ATOM   1870  HE2 LYS A 116      -0.448  -6.457  17.075  1.00 97.67           H  
ATOM   1871  HE3 LYS A 116       0.067  -4.881  16.537  1.00 97.67           H  
ATOM   1872  NZ  LYS A 116       1.223  -5.603  18.105  1.00 97.67           N  
ATOM   1873  HZ1 LYS A 116       1.409  -4.779  18.659  1.00 97.67           H  
ATOM   1874  HZ2 LYS A 116       1.359  -6.461  18.620  1.00 97.67           H  
ATOM   1875  HZ3 LYS A 116       1.940  -5.492  17.403  1.00 97.67           H  
ATOM   1876  N   TYR A 117      -3.652  -2.196  14.855  1.00 98.43           N  
ATOM   1877  H   TYR A 117      -2.695  -1.887  14.761  1.00 98.43           H  
ATOM   1878  CA  TYR A 117      -4.300  -2.701  13.644  1.00 98.43           C  
ATOM   1879  HA  TYR A 117      -5.243  -3.178  13.914  1.00 98.43           H  
ATOM   1880  C   TYR A 117      -3.441  -3.773  12.982  1.00 98.43           C  
ATOM   1881  CB  TYR A 117      -4.619  -1.566  12.655  1.00 98.43           C  
ATOM   1882  HB2 TYR A 117      -3.767  -0.888  12.596  1.00 98.43           H  
ATOM   1883  HB3 TYR A 117      -4.749  -1.998  11.663  1.00 98.43           H  
ATOM   1884  O   TYR A 117      -2.217  -3.712  13.009  1.00 98.43           O  
ATOM   1885  CG  TYR A 117      -5.872  -0.777  12.993  1.00 98.43           C  
ATOM   1886  CD1 TYR A 117      -7.059  -0.954  12.256  1.00 98.43           C  
ATOM   1887  HD1 TYR A 117      -7.078  -1.661  11.440  1.00 98.43           H  
ATOM   1888  CD2 TYR A 117      -5.848   0.141  14.053  1.00 98.43           C  
ATOM   1889  HD2 TYR A 117      -4.924   0.296  14.590  1.00 98.43           H  
ATOM   1890  CE1 TYR A 117      -8.214  -0.212  12.576  1.00 98.43           C  
ATOM   1891  HE1 TYR A 117      -9.121  -0.332  12.001  1.00 98.43           H  
ATOM   1892  CE2 TYR A 117      -6.998   0.871  14.393  1.00 98.43           C  
ATOM   1893  HE2 TYR A 117      -6.953   1.580  15.206  1.00 98.43           H  
ATOM   1894  OH  TYR A 117      -9.272   1.454  13.958  1.00 98.43           O  
ATOM   1895  HH  TYR A 117      -9.027   2.126  14.599  1.00 98.43           H  
ATOM   1896  CZ  TYR A 117      -8.180   0.708  13.645  1.00 98.43           C  
ATOM   1897  N   GLU A 118      -4.106  -4.740  12.364  1.00 98.46           N  
ATOM   1898  H   GLU A 118      -5.115  -4.727  12.404  1.00 98.46           H  
ATOM   1899  CA  GLU A 118      -3.501  -5.649  11.395  1.00 98.46           C  
ATOM   1900  HA  GLU A 118      -2.419  -5.651  11.530  1.00 98.46           H  
ATOM   1901  C   GLU A 118      -3.779  -5.158   9.973  1.00 98.46           C  
ATOM   1902  CB  GLU A 118      -3.983  -7.096  11.600  1.00 98.46           C  
ATOM   1903  HB2 GLU A 118      -3.550  -7.489  12.520  1.00 98.46           H  
ATOM   1904  HB3 GLU A 118      -3.612  -7.701  10.773  1.00 98.46           H  
ATOM   1905  O   GLU A 118      -4.812  -4.534   9.712  1.00 98.46           O  
ATOM   1906  CG  GLU A 118      -5.510  -7.240  11.679  1.00 98.46           C  
ATOM   1907  HG2 GLU A 118      -5.956  -6.811  10.782  1.00 98.46           H  
ATOM   1908  HG3 GLU A 118      -5.871  -6.680  12.541  1.00 98.46           H  
ATOM   1909  CD  GLU A 118      -5.984  -8.689  11.836  1.00 98.46           C  
ATOM   1910  OE1 GLU A 118      -7.165  -8.865  12.220  1.00 98.46           O  
ATOM   1911  OE2 GLU A 118      -5.222  -9.632  11.540  1.00 98.46           O  
ATOM   1912  N   LEU A 119      -2.866  -5.470   9.055  1.00 98.83           N  
ATOM   1913  H   LEU A 119      -2.075  -6.018   9.362  1.00 98.83           H  
ATOM   1914  CA  LEU A 119      -3.004  -5.243   7.619  1.00 98.83           C  
ATOM   1915  HA  LEU A 119      -3.862  -4.598   7.435  1.00 98.83           H  
ATOM   1916  C   LEU A 119      -3.239  -6.574   6.913  1.00 98.83           C  
ATOM   1917  CB  LEU A 119      -1.743  -4.535   7.092  1.00 98.83           C  
ATOM   1918  HB2 LEU A 119      -1.707  -3.544   7.545  1.00 98.83           H  
ATOM   1919  HB3 LEU A 119      -0.871  -5.097   7.427  1.00 98.83           H  
ATOM   1920  O   LEU A 119      -2.545  -7.554   7.169  1.00 98.83           O  
ATOM   1921  CG  LEU A 119      -1.643  -4.359   5.566  1.00 98.83           C  
ATOM   1922  HG  LEU A 119      -1.790  -5.319   5.071  1.00 98.83           H  
ATOM   1923  CD1 LEU A 119      -2.669  -3.359   5.032  1.00 98.83           C  
ATOM   1924 HD11 LEU A 119      -2.512  -2.385   5.495  1.00 98.83           H  
ATOM   1925 HD12 LEU A 119      -2.559  -3.276   3.951  1.00 98.83           H  
ATOM   1926 HD13 LEU A 119      -3.678  -3.706   5.254  1.00 98.83           H  
ATOM   1927  CD2 LEU A 119      -0.257  -3.847   5.179  1.00 98.83           C  
ATOM   1928 HD21 LEU A 119      -0.076  -2.875   5.639  1.00 98.83           H  
ATOM   1929 HD22 LEU A 119       0.508  -4.544   5.520  1.00 98.83           H  
ATOM   1930 HD23 LEU A 119      -0.185  -3.747   4.096  1.00 98.83           H  
ATOM   1931  N   ARG A 120      -4.161  -6.575   5.953  1.00 98.67           N  
ATOM   1932  H   ARG A 120      -4.720  -5.741   5.849  1.00 98.67           H  
ATOM   1933  CA  ARG A 120      -4.324  -7.616   4.944  1.00 98.67           C  
ATOM   1934  HA  ARG A 120      -3.515  -8.338   5.049  1.00 98.67           H  
ATOM   1935  C   ARG A 120      -4.218  -6.998   3.556  1.00 98.67           C  
ATOM   1936  CB  ARG A 120      -5.654  -8.342   5.170  1.00 98.67           C  
ATOM   1937  HB2 ARG A 120      -6.473  -7.625   5.124  1.00 98.67           H  
ATOM   1938  HB3 ARG A 120      -5.641  -8.792   6.163  1.00 98.67           H  
ATOM   1939  O   ARG A 120      -4.845  -5.981   3.268  1.00 98.67           O  
ATOM   1940  CG  ARG A 120      -5.880  -9.440   4.128  1.00 98.67           C  
ATOM   1941  HG2 ARG A 120      -5.971  -8.994   3.137  1.00 98.67           H  
ATOM   1942  HG3 ARG A 120      -5.030 -10.122   4.127  1.00 98.67           H  
ATOM   1943  CD  ARG A 120      -7.158 -10.222   4.423  1.00 98.67           C  
ATOM   1944  HD2 ARG A 120      -7.100 -10.681   5.409  1.00 98.67           H  
ATOM   1945  HD3 ARG A 120      -8.006  -9.537   4.427  1.00 98.67           H  
ATOM   1946  NE  ARG A 120      -7.355 -11.233   3.380  1.00 98.67           N  
ATOM   1947  HE  ARG A 120      -7.660 -10.903   2.475  1.00 98.67           H  
ATOM   1948  NH1 ARG A 120      -6.400 -13.055   4.432  1.00 98.67           N  
ATOM   1949 HH11 ARG A 120      -6.323 -12.560   5.310  1.00 98.67           H  
ATOM   1950 HH12 ARG A 120      -6.038 -13.996   4.373  1.00 98.67           H  
ATOM   1951  NH2 ARG A 120      -7.079 -13.202   2.325  1.00 98.67           N  
ATOM   1952 HH21 ARG A 120      -7.172 -12.643   1.489  1.00 98.67           H  
ATOM   1953 HH22 ARG A 120      -6.618 -14.099   2.264  1.00 98.67           H  
ATOM   1954  CZ  ARG A 120      -6.953 -12.487   3.397  1.00 98.67           C  
ATOM   1955  N   ILE A 121      -3.453  -7.648   2.694  1.00 98.82           N  
ATOM   1956  H   ILE A 121      -2.959  -8.463   3.027  1.00 98.82           H  
ATOM   1957  CA  ILE A 121      -3.326  -7.333   1.278  1.00 98.82           C  
ATOM   1958  HA  ILE A 121      -3.915  -6.445   1.048  1.00 98.82           H  
ATOM   1959  C   ILE A 121      -3.881  -8.523   0.507  1.00 98.82           C  
ATOM   1960  CB  ILE A 121      -1.859  -7.040   0.903  1.00 98.82           C  
ATOM   1961  HB  ILE A 121      -1.277  -7.950   1.055  1.00 98.82           H  
ATOM   1962  O   ILE A 121      -3.350  -9.620   0.641  1.00 98.82           O  
ATOM   1963  CG1 ILE A 121      -1.262  -5.930   1.801  1.00 98.82           C  
ATOM   1964 HG12 ILE A 121      -1.848  -5.018   1.695  1.00 98.82           H  
ATOM   1965 HG13 ILE A 121      -1.315  -6.244   2.843  1.00 98.82           H  
ATOM   1966  CG2 ILE A 121      -1.784  -6.667  -0.586  1.00 98.82           C  
ATOM   1967 HG21 ILE A 121      -0.743  -6.608  -0.902  1.00 98.82           H  
ATOM   1968 HG22 ILE A 121      -2.260  -7.429  -1.202  1.00 98.82           H  
ATOM   1969 HG23 ILE A 121      -2.286  -5.714  -0.757  1.00 98.82           H  
ATOM   1970  CD1 ILE A 121       0.212  -5.619   1.518  1.00 98.82           C  
ATOM   1971 HD11 ILE A 121       0.583  -4.914   2.262  1.00 98.82           H  
ATOM   1972 HD12 ILE A 121       0.328  -5.166   0.533  1.00 98.82           H  
ATOM   1973 HD13 ILE A 121       0.803  -6.533   1.577  1.00 98.82           H  
ATOM   1974  N   ASP A 122      -4.925  -8.313  -0.287  1.00 98.48           N  
ATOM   1975  H   ASP A 122      -5.254  -7.363  -0.385  1.00 98.48           H  
ATOM   1976  CA  ASP A 122      -5.479  -9.316  -1.197  1.00 98.48           C  
ATOM   1977  HA  ASP A 122      -5.047 -10.291  -0.973  1.00 98.48           H  
ATOM   1978  C   ASP A 122      -5.107  -8.982  -2.638  1.00 98.48           C  
ATOM   1979  CB  ASP A 122      -7.000  -9.430  -1.032  1.00 98.48           C  
ATOM   1980  HB2 ASP A 122      -7.443  -8.435  -1.009  1.00 98.48           H  
ATOM   1981  HB3 ASP A 122      -7.407  -9.968  -1.888  1.00 98.48           H  
ATOM   1982  O   ASP A 122      -5.148  -7.825  -3.055  1.00 98.48           O  
ATOM   1983  CG  ASP A 122      -7.390 -10.203   0.223  1.00 98.48           C  
ATOM   1984  OD1 ASP A 122      -6.781 -11.247   0.524  1.00 98.48           O  
ATOM   1985  OD2 ASP A 122      -8.351  -9.822   0.917  1.00 98.48           O  
ATOM   1986  N   MET A 123      -4.737 -10.002  -3.408  1.00 98.36           N  
ATOM   1987  H   MET A 123      -4.721 -10.928  -3.004  1.00 98.36           H  
ATOM   1988  CA  MET A 123      -4.243  -9.859  -4.773  1.00 98.36           C  
ATOM   1989  HA  MET A 123      -4.564  -8.900  -5.179  1.00 98.36           H  
ATOM   1990  C   MET A 123      -4.781 -10.969  -5.668  1.00 98.36           C  
ATOM   1991  CB  MET A 123      -2.712  -9.901  -4.782  1.00 98.36           C  
ATOM   1992  HB2 MET A 123      -2.396 -10.848  -4.344  1.00 98.36           H  
ATOM   1993  HB3 MET A 123      -2.353  -9.863  -5.810  1.00 98.36           H  
ATOM   1994  O   MET A 123      -5.022 -12.092  -5.222  1.00 98.36           O  
ATOM   1995  CG  MET A 123      -2.066  -8.758  -3.999  1.00 98.36           C  
ATOM   1996  HG2 MET A 123      -2.498  -8.702  -3.000  1.00 98.36           H  
ATOM   1997  HG3 MET A 123      -2.265  -7.817  -4.511  1.00 98.36           H  
ATOM   1998  SD  MET A 123      -0.285  -8.977  -3.818  1.00 98.36           S  
ATOM   1999  CE  MET A 123      -0.244 -10.194  -2.469  1.00 98.36           C  
ATOM   2000  HE1 MET A 123      -0.742 -11.114  -2.775  1.00 98.36           H  
ATOM   2001  HE2 MET A 123       0.794 -10.416  -2.219  1.00 98.36           H  
ATOM   2002  HE3 MET A 123      -0.740  -9.784  -1.590  1.00 98.36           H  
ATOM   2003  N   GLU A 124      -4.899 -10.681  -6.960  1.00 97.92           N  
ATOM   2004  H   GLU A 124      -4.700  -9.739  -7.265  1.00 97.92           H  
ATOM   2005  CA  GLU A 124      -5.170 -11.698  -7.975  1.00 97.92           C  
ATOM   2006  HA  GLU A 124      -5.000 -12.680  -7.533  1.00 97.92           H  
ATOM   2007  C   GLU A 124      -4.208 -11.551  -9.152  1.00 97.92           C  
ATOM   2008  CB  GLU A 124      -6.637 -11.648  -8.423  1.00 97.92           C  
ATOM   2009  HB2 GLU A 124      -6.772 -10.822  -9.120  1.00 97.92           H  
ATOM   2010  HB3 GLU A 124      -7.272 -11.492  -7.551  1.00 97.92           H  
ATOM   2011  O   GLU A 124      -3.942 -10.445  -9.632  1.00 97.92           O  
ATOM   2012  CG  GLU A 124      -7.079 -12.941  -9.113  1.00 97.92           C  
ATOM   2013  HG2 GLU A 124      -6.951 -13.777  -8.426  1.00 97.92           H  
ATOM   2014  HG3 GLU A 124      -6.449 -13.123  -9.984  1.00 97.92           H  
ATOM   2015  CD  GLU A 124      -8.547 -12.854  -9.541  1.00 97.92           C  
ATOM   2016  OE1 GLU A 124      -8.758 -12.713 -10.768  1.00 97.92           O  
ATOM   2017  OE2 GLU A 124      -9.426 -12.961  -8.648  1.00 97.92           O  
ATOM   2018  N   TYR A 125      -3.688 -12.681  -9.626  1.00 96.58           N  
ATOM   2019  H   TYR A 125      -3.915 -13.546  -9.156  1.00 96.58           H  
ATOM   2020  CA  TYR A 125      -2.864 -12.757 -10.823  1.00 96.58           C  
ATOM   2021  HA  TYR A 125      -3.098 -11.912 -11.470  1.00 96.58           H  
ATOM   2022  C   TYR A 125      -3.152 -14.047 -11.574  1.00 96.58           C  
ATOM   2023  CB  TYR A 125      -1.386 -12.697 -10.444  1.00 96.58           C  
ATOM   2024  HB2 TYR A 125      -1.206 -11.772  -9.897  1.00 96.58           H  
ATOM   2025  HB3 TYR A 125      -1.161 -13.521  -9.766  1.00 96.58           H  
ATOM   2026  O   TYR A 125      -3.098 -15.130 -10.996  1.00 96.58           O  
ATOM   2027  CG  TYR A 125      -0.446 -12.754 -11.632  1.00 96.58           C  
ATOM   2028  CD1 TYR A 125       0.515 -13.778 -11.713  1.00 96.58           C  
ATOM   2029  HD1 TYR A 125       0.593 -14.509 -10.922  1.00 96.58           H  
ATOM   2030  CD2 TYR A 125      -0.520 -11.777 -12.645  1.00 96.58           C  
ATOM   2031  HD2 TYR A 125      -1.233 -10.969 -12.571  1.00 96.58           H  
ATOM   2032  CE1 TYR A 125       1.423 -13.812 -12.786  1.00 96.58           C  
ATOM   2033  HE1 TYR A 125       2.198 -14.565 -12.798  1.00 96.58           H  
ATOM   2034  CE2 TYR A 125       0.365 -11.826 -13.738  1.00 96.58           C  
ATOM   2035  HE2 TYR A 125       0.321 -11.067 -14.505  1.00 96.58           H  
ATOM   2036  OH  TYR A 125       2.234 -12.863 -14.829  1.00 96.58           O  
ATOM   2037  HH  TYR A 125       2.993 -13.401 -14.596  1.00 96.58           H  
ATOM   2038  CZ  TYR A 125       1.350 -12.834 -13.798  1.00 96.58           C  
ATOM   2039  N   ARG A 126      -3.458 -13.938 -12.874  1.00 95.40           N  
ATOM   2040  H   ARG A 126      -3.477 -13.009 -13.268  1.00 95.40           H  
ATOM   2041  CA  ARG A 126      -3.790 -15.091 -13.733  1.00 95.40           C  
ATOM   2042  HA  ARG A 126      -4.262 -14.722 -14.643  1.00 95.40           H  
ATOM   2043  C   ARG A 126      -4.835 -16.020 -13.088  1.00 95.40           C  
ATOM   2044  CB  ARG A 126      -2.506 -15.846 -14.135  1.00 95.40           C  
ATOM   2045  HB2 ARG A 126      -2.783 -16.707 -14.743  1.00 95.40           H  
ATOM   2046  HB3 ARG A 126      -2.006 -16.213 -13.239  1.00 95.40           H  
ATOM   2047  O   ARG A 126      -4.686 -17.235 -13.134  1.00 95.40           O  
ATOM   2048  CG  ARG A 126      -1.530 -14.990 -14.949  1.00 95.40           C  
ATOM   2049  HG2 ARG A 126      -1.207 -14.133 -14.359  1.00 95.40           H  
ATOM   2050  HG3 ARG A 126      -2.028 -14.637 -15.852  1.00 95.40           H  
ATOM   2051  CD  ARG A 126      -0.308 -15.828 -15.334  1.00 95.40           C  
ATOM   2052  HD2 ARG A 126       0.206 -16.134 -14.423  1.00 95.40           H  
ATOM   2053  HD3 ARG A 126      -0.649 -16.718 -15.864  1.00 95.40           H  
ATOM   2054  NE  ARG A 126       0.615 -15.068 -16.194  1.00 95.40           N  
ATOM   2055  HE  ARG A 126       0.476 -14.068 -16.239  1.00 95.40           H  
ATOM   2056  NH1 ARG A 126       2.051 -16.783 -16.697  1.00 95.40           N  
ATOM   2057 HH11 ARG A 126       2.885 -17.122 -17.154  1.00 95.40           H  
ATOM   2058 HH12 ARG A 126       1.505 -17.394 -16.106  1.00 95.40           H  
ATOM   2059  NH2 ARG A 126       2.419 -14.745 -17.541  1.00 95.40           N  
ATOM   2060 HH21 ARG A 126       2.226 -13.754 -17.559  1.00 95.40           H  
ATOM   2061 HH22 ARG A 126       3.235 -15.094 -18.024  1.00 95.40           H  
ATOM   2062  CZ  ARG A 126       1.684 -15.536 -16.810  1.00 95.40           C  
ATOM   2063  N   GLN A 127      -5.881 -15.430 -12.496  1.00 95.52           N  
ATOM   2064  H   GLN A 127      -5.904 -14.421 -12.478  1.00 95.52           H  
ATOM   2065  CA  GLN A 127      -6.983 -16.122 -11.803  1.00 95.52           C  
ATOM   2066  HA  GLN A 127      -7.677 -15.349 -11.473  1.00 95.52           H  
ATOM   2067  C   GLN A 127      -6.576 -16.874 -10.519  1.00 95.52           C  
ATOM   2068  CB  GLN A 127      -7.764 -17.030 -12.776  1.00 95.52           C  
ATOM   2069  HB2 GLN A 127      -7.143 -17.886 -13.043  1.00 95.52           H  
ATOM   2070  HB3 GLN A 127      -8.645 -17.417 -12.265  1.00 95.52           H  
ATOM   2071  O   GLN A 127      -7.395 -17.574  -9.928  1.00 95.52           O  
ATOM   2072  CG  GLN A 127      -8.227 -16.330 -14.064  1.00 95.52           C  
ATOM   2073  HG2 GLN A 127      -9.016 -15.617 -13.829  1.00 95.52           H  
ATOM   2074  HG3 GLN A 127      -7.398 -15.785 -14.516  1.00 95.52           H  
ATOM   2075  CD  GLN A 127      -8.745 -17.326 -15.096  1.00 95.52           C  
ATOM   2076  NE2 GLN A 127      -8.458 -17.126 -16.364  1.00 95.52           N  
ATOM   2077 HE21 GLN A 127      -7.943 -16.309 -16.659  1.00 95.52           H  
ATOM   2078 HE22 GLN A 127      -8.843 -17.811 -16.999  1.00 95.52           H  
ATOM   2079  OE1 GLN A 127      -9.409 -18.304 -14.804  1.00 95.52           O  
ATOM   2080  N   ILE A 128      -5.333 -16.722 -10.055  1.00 98.27           N  
ATOM   2081  H   ILE A 128      -4.681 -16.151 -10.573  1.00 98.27           H  
ATOM   2082  CA  ILE A 128      -4.866 -17.244  -8.769  1.00 98.27           C  
ATOM   2083  HA  ILE A 128      -5.537 -18.040  -8.447  1.00 98.27           H  
ATOM   2084  C   ILE A 128      -4.933 -16.118  -7.740  1.00 98.27           C  
ATOM   2085  CB  ILE A 128      -3.453 -17.856  -8.879  1.00 98.27           C  
ATOM   2086  HB  ILE A 128      -2.750 -17.070  -9.155  1.00 98.27           H  
ATOM   2087  O   ILE A 128      -4.465 -15.004  -7.989  1.00 98.27           O  
ATOM   2088  CG1 ILE A 128      -3.414 -18.953  -9.970  1.00 98.27           C  
ATOM   2089 HG12 ILE A 128      -4.092 -19.762  -9.699  1.00 98.27           H  
ATOM   2090 HG13 ILE A 128      -3.753 -18.534 -10.917  1.00 98.27           H  
ATOM   2091  CG2 ILE A 128      -3.032 -18.434  -7.512  1.00 98.27           C  
ATOM   2092 HG21 ILE A 128      -3.014 -17.655  -6.750  1.00 98.27           H  
ATOM   2093 HG22 ILE A 128      -3.717 -19.225  -7.206  1.00 98.27           H  
ATOM   2094 HG23 ILE A 128      -2.021 -18.838  -7.566  1.00 98.27           H  
ATOM   2095  CD1 ILE A 128      -2.019 -19.535 -10.227  1.00 98.27           C  
ATOM   2096 HD11 ILE A 128      -1.309 -18.729 -10.414  1.00 98.27           H  
ATOM   2097 HD12 ILE A 128      -2.057 -20.184 -11.101  1.00 98.27           H  
ATOM   2098 HD13 ILE A 128      -1.686 -20.126  -9.374  1.00 98.27           H  
ATOM   2099  N   ARG A 129      -5.522 -16.418  -6.579  1.00 98.10           N  
ATOM   2100  H   ARG A 129      -5.835 -17.368  -6.443  1.00 98.10           H  
ATOM   2101  CA  ARG A 129      -5.663 -15.477  -5.466  1.00 98.10           C  
ATOM   2102  HA  ARG A 129      -5.608 -14.461  -5.856  1.00 98.10           H  
ATOM   2103  C   ARG A 129      -4.526 -15.627  -4.466  1.00 98.10           C  
ATOM   2104  CB  ARG A 129      -7.024 -15.638  -4.783  1.00 98.10           C  
ATOM   2105  HB2 ARG A 129      -7.166 -16.677  -4.485  1.00 98.10           H  
ATOM   2106  HB3 ARG A 129      -7.041 -15.014  -3.890  1.00 98.10           H  
ATOM   2107  O   ARG A 129      -4.222 -16.731  -4.011  1.00 98.10           O  
ATOM   2108  CG  ARG A 129      -8.163 -15.198  -5.709  1.00 98.10           C  
ATOM   2109  HG2 ARG A 129      -8.189 -15.825  -6.600  1.00 98.10           H  
ATOM   2110  HG3 ARG A 129      -8.003 -14.163  -6.009  1.00 98.10           H  
ATOM   2111  CD  ARG A 129      -9.496 -15.309  -4.973  1.00 98.10           C  
ATOM   2112  HD2 ARG A 129      -9.673 -16.354  -4.719  1.00 98.10           H  
ATOM   2113  HD3 ARG A 129      -9.441 -14.719  -4.058  1.00 98.10           H  
ATOM   2114  NE  ARG A 129     -10.591 -14.803  -5.811  1.00 98.10           N  
ATOM   2115  HE  ARG A 129     -10.329 -14.369  -6.684  1.00 98.10           H  
ATOM   2116  NH1 ARG A 129     -12.305 -15.255  -4.347  1.00 98.10           N  
ATOM   2117 HH11 ARG A 129     -11.625 -15.585  -3.677  1.00 98.10           H  
ATOM   2118 HH12 ARG A 129     -13.286 -15.193  -4.111  1.00 98.10           H  
ATOM   2119  NH2 ARG A 129     -12.735 -14.301  -6.328  1.00 98.10           N  
ATOM   2120 HH21 ARG A 129     -12.388 -13.897  -7.186  1.00 98.10           H  
ATOM   2121 HH22 ARG A 129     -13.718 -14.247  -6.104  1.00 98.10           H  
ATOM   2122  CZ  ARG A 129     -11.870 -14.793  -5.491  1.00 98.10           C  
ATOM   2123  N   TYR A 130      -3.967 -14.492  -4.077  1.00 98.64           N  
ATOM   2124  H   TYR A 130      -4.339 -13.628  -4.445  1.00 98.64           H  
ATOM   2125  CA  TYR A 130      -2.903 -14.379  -3.092  1.00 98.64           C  
ATOM   2126  HA  TYR A 130      -2.710 -15.358  -2.653  1.00 98.64           H  
ATOM   2127  C   TYR A 130      -3.323 -13.425  -1.982  1.00 98.64           C  
ATOM   2128  CB  TYR A 130      -1.607 -13.908  -3.757  1.00 98.64           C  
ATOM   2129  HB2 TYR A 130      -1.755 -12.904  -4.155  1.00 98.64           H  
ATOM   2130  HB3 TYR A 130      -0.825 -13.846  -3.000  1.00 98.64           H  
ATOM   2131  O   TYR A 130      -4.126 -12.519  -2.200  1.00 98.64           O  
ATOM   2132  CG  TYR A 130      -1.126 -14.798  -4.881  1.00 98.64           C  
ATOM   2133  CD1 TYR A 130      -0.213 -15.835  -4.615  1.00 98.64           C  
ATOM   2134  HD1 TYR A 130       0.139 -16.003  -3.608  1.00 98.64           H  
ATOM   2135  CD2 TYR A 130      -1.590 -14.581  -6.194  1.00 98.64           C  
ATOM   2136  HD2 TYR A 130      -2.299 -13.792  -6.396  1.00 98.64           H  
ATOM   2137  CE1 TYR A 130       0.252 -16.648  -5.665  1.00 98.64           C  
ATOM   2138  HE1 TYR A 130       0.963 -17.433  -5.456  1.00 98.64           H  
ATOM   2139  CE2 TYR A 130      -1.137 -15.400  -7.243  1.00 98.64           C  
ATOM   2140  HE2 TYR A 130      -1.497 -15.250  -8.250  1.00 98.64           H  
ATOM   2141  OH  TYR A 130       0.244 -17.204  -8.000  1.00 98.64           O  
ATOM   2142  HH  TYR A 130       0.907 -17.825  -7.689  1.00 98.64           H  
ATOM   2143  CZ  TYR A 130      -0.208 -16.427  -6.982  1.00 98.64           C  
ATOM   2144  N   PHE A 131      -2.755 -13.613  -0.800  1.00 98.64           N  
ATOM   2145  H   PHE A 131      -2.129 -14.395  -0.674  1.00 98.64           H  
ATOM   2146  CA  PHE A 131      -2.875 -12.684   0.299  1.00 98.64           C  
ATOM   2147  HA  PHE A 131      -3.014 -11.701  -0.150  1.00 98.64           H  
ATOM   2148  C   PHE A 131      -1.605 -12.637   1.146  1.00 98.64           C  
ATOM   2149  CB  PHE A 131      -4.109 -13.001   1.148  1.00 98.64           C  
ATOM   2150  HB2 PHE A 131      -4.954 -13.183   0.484  1.00 98.64           H  
ATOM   2151  HB3 PHE A 131      -4.349 -12.112   1.732  1.00 98.64           H  
ATOM   2152  O   PHE A 131      -0.911 -13.643   1.325  1.00 98.64           O  
ATOM   2153  CG  PHE A 131      -3.959 -14.175   2.098  1.00 98.64           C  
ATOM   2154  CD1 PHE A 131      -4.197 -15.489   1.655  1.00 98.64           C  
ATOM   2155  HD1 PHE A 131      -4.457 -15.670   0.623  1.00 98.64           H  
ATOM   2156  CD2 PHE A 131      -3.577 -13.947   3.433  1.00 98.64           C  
ATOM   2157  HD2 PHE A 131      -3.362 -12.942   3.766  1.00 98.64           H  
ATOM   2158  CE1 PHE A 131      -4.063 -16.567   2.549  1.00 98.64           C  
ATOM   2159  HE1 PHE A 131      -4.230 -17.577   2.204  1.00 98.64           H  
ATOM   2160  CE2 PHE A 131      -3.463 -15.020   4.332  1.00 98.64           C  
ATOM   2161  HE2 PHE A 131      -3.172 -14.837   5.356  1.00 98.64           H  
ATOM   2162  CZ  PHE A 131      -3.701 -16.332   3.888  1.00 98.64           C  
ATOM   2163  HZ  PHE A 131      -3.596 -17.159   4.574  1.00 98.64           H  
ATOM   2164  N   ALA A 132      -1.354 -11.460   1.703  1.00 98.77           N  
ATOM   2165  H   ALA A 132      -1.989 -10.705   1.487  1.00 98.77           H  
ATOM   2166  CA  ALA A 132      -0.358 -11.195   2.730  1.00 98.77           C  
ATOM   2167  HA  ALA A 132       0.096 -12.128   3.063  1.00 98.77           H  
ATOM   2168  C   ALA A 132      -1.049 -10.540   3.931  1.00 98.77           C  
ATOM   2169  CB  ALA A 132       0.735 -10.301   2.139  1.00 98.77           C  
ATOM   2170  HB1 ALA A 132       1.451 -10.028   2.914  1.00 98.77           H  
ATOM   2171  HB2 ALA A 132       1.254 -10.827   1.337  1.00 98.77           H  
ATOM   2172  HB3 ALA A 132       0.299  -9.385   1.739  1.00 98.77           H  
ATOM   2173  O   ALA A 132      -1.967  -9.740   3.762  1.00 98.77           O  
ATOM   2174  N   GLN A 133      -0.632 -10.884   5.140  1.00 98.61           N  
ATOM   2175  H   GLN A 133       0.102 -11.573   5.220  1.00 98.61           H  
ATOM   2176  CA  GLN A 133      -1.145 -10.353   6.395  1.00 98.61           C  
ATOM   2177  HA  GLN A 133      -1.700  -9.439   6.184  1.00 98.61           H  
ATOM   2178  C   GLN A 133       0.011  -9.992   7.321  1.00 98.61           C  
ATOM   2179  CB  GLN A 133      -2.082 -11.359   7.085  1.00 98.61           C  
ATOM   2180  HB2 GLN A 133      -1.682 -12.367   6.973  1.00 98.61           H  
ATOM   2181  HB3 GLN A 133      -2.126 -11.129   8.150  1.00 98.61           H  
ATOM   2182  O   GLN A 133       0.978 -10.741   7.417  1.00 98.61           O  
ATOM   2183  CG  GLN A 133      -3.516 -11.294   6.540  1.00 98.61           C  
ATOM   2184  HG2 GLN A 133      -3.900 -10.289   6.718  1.00 98.61           H  
ATOM   2185  HG3 GLN A 133      -3.510 -11.474   5.465  1.00 98.61           H  
ATOM   2186  CD  GLN A 133      -4.455 -12.302   7.204  1.00 98.61           C  
ATOM   2187  NE2 GLN A 133      -5.753 -12.073   7.181  1.00 98.61           N  
ATOM   2188 HE21 GLN A 133      -6.035 -11.104   7.137  1.00 98.61           H  
ATOM   2189 HE22 GLN A 133      -6.285 -12.657   7.810  1.00 98.61           H  
ATOM   2190  OE1 GLN A 133      -4.054 -13.332   7.709  1.00 98.61           O  
ATOM   2191  N   TYR A 134      -0.133  -8.876   8.026  1.00 98.69           N  
ATOM   2192  H   TYR A 134      -0.979  -8.340   7.894  1.00 98.69           H  
ATOM   2193  CA  TYR A 134       0.805  -8.379   9.028  1.00 98.69           C  
ATOM   2194  HA  TYR A 134       1.559  -9.134   9.251  1.00 98.69           H  
ATOM   2195  C   TYR A 134       0.011  -8.081  10.293  1.00 98.69           C  
ATOM   2196  CB  TYR A 134       1.519  -7.123   8.503  1.00 98.69           C  
ATOM   2197  HB2 TYR A 134       2.199  -6.752   9.270  1.00 98.69           H  
ATOM   2198  HB3 TYR A 134       0.786  -6.337   8.322  1.00 98.69           H  
ATOM   2199  O   TYR A 134      -0.955  -7.317  10.246  1.00 98.69           O  
ATOM   2200  CG  TYR A 134       2.302  -7.371   7.231  1.00 98.69           C  
ATOM   2201  CD1 TYR A 134       3.647  -7.776   7.306  1.00 98.69           C  
ATOM   2202  HD1 TYR A 134       4.136  -7.856   8.266  1.00 98.69           H  
ATOM   2203  CD2 TYR A 134       1.664  -7.259   5.979  1.00 98.69           C  
ATOM   2204  HD2 TYR A 134       0.628  -6.956   5.930  1.00 98.69           H  
ATOM   2205  CE1 TYR A 134       4.351  -8.099   6.133  1.00 98.69           C  
ATOM   2206  HE1 TYR A 134       5.378  -8.430   6.181  1.00 98.69           H  
ATOM   2207  CE2 TYR A 134       2.362  -7.593   4.804  1.00 98.69           C  
ATOM   2208  HE2 TYR A 134       1.877  -7.549   3.840  1.00 98.69           H  
ATOM   2209  OH  TYR A 134       4.314  -8.492   3.771  1.00 98.69           O  
ATOM   2210  HH  TYR A 134       5.142  -8.927   3.986  1.00 98.69           H  
ATOM   2211  CZ  TYR A 134       3.698  -8.036   4.887  1.00 98.69           C  
ATOM   2212  N   SER A 135       0.378  -8.698  11.418  1.00 97.81           N  
ATOM   2213  H   SER A 135       1.221  -9.256  11.411  1.00 97.81           H  
ATOM   2214  CA  SER A 135      -0.371  -8.539  12.675  1.00 97.81           C  
ATOM   2215  HA  SER A 135      -1.429  -8.475  12.422  1.00 97.81           H  
ATOM   2216  C   SER A 135      -0.033  -7.250  13.430  1.00 97.81           C  
ATOM   2217  CB  SER A 135      -0.212  -9.761  13.579  1.00 97.81           C  
ATOM   2218  HB2 SER A 135      -0.325 -10.669  12.986  1.00 97.81           H  
ATOM   2219  HB3 SER A 135      -0.997  -9.741  14.335  1.00 97.81           H  
ATOM   2220  O   SER A 135      -0.540  -7.028  14.529  1.00 97.81           O  
ATOM   2221  OG  SER A 135       1.041  -9.767  14.228  1.00 97.81           O  
ATOM   2222  HG  SER A 135       1.102  -8.960  14.746  1.00 97.81           H  
ATOM   2223  N   ASP A 136       0.866  -6.437  12.886  1.00 98.01           N  
ATOM   2224  H   ASP A 136       1.295  -6.702  12.011  1.00 98.01           H  
ATOM   2225  CA  ASP A 136       1.087  -5.061  13.306  1.00 98.01           C  
ATOM   2226  HA  ASP A 136       0.209  -4.721  13.854  1.00 98.01           H  
ATOM   2227  C   ASP A 136       1.239  -4.202  12.058  1.00 98.01           C  
ATOM   2228  CB  ASP A 136       2.329  -4.951  14.206  1.00 98.01           C  
ATOM   2229  HB2 ASP A 136       2.494  -5.908  14.701  1.00 98.01           H  
ATOM   2230  HB3 ASP A 136       3.211  -4.726  13.607  1.00 98.01           H  
ATOM   2231  O   ASP A 136       2.002  -4.557  11.156  1.00 98.01           O  
ATOM   2232  CG  ASP A 136       2.156  -3.882  15.285  1.00 98.01           C  
ATOM   2233  OD1 ASP A 136       1.313  -2.976  15.107  1.00 98.01           O  
ATOM   2234  OD2 ASP A 136       2.680  -4.118  16.397  1.00 98.01           O  
ATOM   2235  N   PHE A 137       0.470  -3.122  11.984  1.00 98.75           N  
ATOM   2236  H   PHE A 137      -0.150  -2.924  12.756  1.00 98.75           H  
ATOM   2237  CA  PHE A 137       0.512  -2.173  10.887  1.00 98.75           C  
ATOM   2238  HA  PHE A 137       1.522  -2.157  10.477  1.00 98.75           H  
ATOM   2239  C   PHE A 137       0.160  -0.778  11.374  1.00 98.75           C  
ATOM   2240  CB  PHE A 137      -0.447  -2.585   9.768  1.00 98.75           C  
ATOM   2241  HB2 PHE A 137      -1.421  -2.813  10.201  1.00 98.75           H  
ATOM   2242  HB3 PHE A 137      -0.065  -3.497   9.310  1.00 98.75           H  
ATOM   2243  O   PHE A 137      -0.949  -0.530  11.861  1.00 98.75           O  
ATOM   2244  CG  PHE A 137      -0.619  -1.521   8.692  1.00 98.75           C  
ATOM   2245  CD1 PHE A 137      -1.808  -0.775   8.609  1.00 98.75           C  
ATOM   2246  HD1 PHE A 137      -2.588  -0.940   9.338  1.00 98.75           H  
ATOM   2247  CD2 PHE A 137       0.414  -1.258   7.776  1.00 98.75           C  
ATOM   2248  HD2 PHE A 137       1.356  -1.777   7.868  1.00 98.75           H  
ATOM   2249  CE1 PHE A 137      -1.967   0.199   7.603  1.00 98.75           C  
ATOM   2250  HE1 PHE A 137      -2.863   0.800   7.553  1.00 98.75           H  
ATOM   2251  CE2 PHE A 137       0.238  -0.311   6.752  1.00 98.75           C  
ATOM   2252  HE2 PHE A 137       1.026  -0.128   6.036  1.00 98.75           H  
ATOM   2253  CZ  PHE A 137      -0.952   0.421   6.664  1.00 98.75           C  
ATOM   2254  HZ  PHE A 137      -1.070   1.167   5.892  1.00 98.75           H  
ATOM   2255  N   TYR A 138       1.074   0.152  11.137  1.00 98.83           N  
ATOM   2256  H   TYR A 138       1.963  -0.121  10.743  1.00 98.83           H  
ATOM   2257  CA  TYR A 138       0.792   1.571  11.232  1.00 98.83           C  
ATOM   2258  HA  TYR A 138      -0.222   1.728  10.864  1.00 98.83           H  
ATOM   2259  C   TYR A 138       1.704   2.370  10.310  1.00 98.83           C  
ATOM   2260  CB  TYR A 138       0.871   2.042  12.695  1.00 98.83           C  
ATOM   2261  HB2 TYR A 138       0.474   3.055  12.758  1.00 98.83           H  
ATOM   2262  HB3 TYR A 138       0.226   1.417  13.312  1.00 98.83           H  
ATOM   2263  O   TYR A 138       2.710   1.875   9.802  1.00 98.83           O  
ATOM   2264  CG  TYR A 138       2.262   2.036  13.292  1.00 98.83           C  
ATOM   2265  CD1 TYR A 138       2.818   0.841  13.795  1.00 98.83           C  
ATOM   2266  HD1 TYR A 138       2.255  -0.080  13.767  1.00 98.83           H  
ATOM   2267  CD2 TYR A 138       2.995   3.236  13.355  1.00 98.83           C  
ATOM   2268  HD2 TYR A 138       2.573   4.165  13.003  1.00 98.83           H  
ATOM   2269  CE1 TYR A 138       4.116   0.847  14.345  1.00 98.83           C  
ATOM   2270  HE1 TYR A 138       4.558  -0.063  14.724  1.00 98.83           H  
ATOM   2271  CE2 TYR A 138       4.289   3.241  13.901  1.00 98.83           C  
ATOM   2272  HE2 TYR A 138       4.853   4.161  13.950  1.00 98.83           H  
ATOM   2273  OH  TYR A 138       6.121   2.067  14.881  1.00 98.83           O  
ATOM   2274  HH  TYR A 138       6.505   2.937  14.748  1.00 98.83           H  
ATOM   2275  CZ  TYR A 138       4.857   2.047  14.388  1.00 98.83           C  
ATOM   2276  N   ILE A 139       1.317   3.620  10.076  1.00 98.90           N  
ATOM   2277  H   ILE A 139       0.476   3.963  10.519  1.00 98.90           H  
ATOM   2278  CA  ILE A 139       2.186   4.595   9.428  1.00 98.90           C  
ATOM   2279  HA  ILE A 139       3.179   4.151   9.356  1.00 98.90           H  
ATOM   2280  C   ILE A 139       2.330   5.820  10.318  1.00 98.90           C  
ATOM   2281  CB  ILE A 139       1.738   4.927   7.990  1.00 98.90           C  
ATOM   2282  HB  ILE A 139       2.541   5.497   7.524  1.00 98.90           H  
ATOM   2283  O   ILE A 139       1.381   6.204  11.013  1.00 98.90           O  
ATOM   2284  CG1 ILE A 139       0.465   5.797   7.958  1.00 98.90           C  
ATOM   2285 HG12 ILE A 139      -0.350   5.284   8.469  1.00 98.90           H  
ATOM   2286 HG13 ILE A 139       0.671   6.729   8.484  1.00 98.90           H  
ATOM   2287  CG2 ILE A 139       1.556   3.627   7.185  1.00 98.90           C  
ATOM   2288 HG21 ILE A 139       0.693   3.066   7.544  1.00 98.90           H  
ATOM   2289 HG22 ILE A 139       1.421   3.848   6.126  1.00 98.90           H  
ATOM   2290 HG23 ILE A 139       2.446   3.006   7.290  1.00 98.90           H  
ATOM   2291  CD1 ILE A 139       0.021   6.173   6.542  1.00 98.90           C  
ATOM   2292 HD11 ILE A 139       0.870   6.546   5.970  1.00 98.90           H  
ATOM   2293 HD12 ILE A 139      -0.397   5.307   6.029  1.00 98.90           H  
ATOM   2294 HD13 ILE A 139      -0.734   6.957   6.600  1.00 98.90           H  
ATOM   2295  N   GLU A 140       3.501   6.436  10.291  1.00 98.84           N  
ATOM   2296  H   GLU A 140       4.252   6.021   9.758  1.00 98.84           H  
ATOM   2297  CA  GLU A 140       3.766   7.671  11.022  1.00 98.84           C  
ATOM   2298  HA  GLU A 140       3.402   7.564  12.044  1.00 98.84           H  
ATOM   2299  C   GLU A 140       3.016   8.865  10.409  1.00 98.84           C  
ATOM   2300  CB  GLU A 140       5.278   7.914  11.094  1.00 98.84           C  
ATOM   2301  HB2 GLU A 140       5.687   7.923  10.084  1.00 98.84           H  
ATOM   2302  HB3 GLU A 140       5.449   8.890  11.548  1.00 98.84           H  
ATOM   2303  O   GLU A 140       2.269   8.738   9.431  1.00 98.84           O  
ATOM   2304  CG  GLU A 140       6.033   6.880  11.945  1.00 98.84           C  
ATOM   2305  HG2 GLU A 140       7.101   7.029  11.781  1.00 98.84           H  
ATOM   2306  HG3 GLU A 140       5.777   5.879  11.600  1.00 98.84           H  
ATOM   2307  CD  GLU A 140       5.748   7.004  13.453  1.00 98.84           C  
ATOM   2308  OE1 GLU A 140       6.262   6.156  14.215  1.00 98.84           O  
ATOM   2309  OE2 GLU A 140       5.008   7.941  13.842  1.00 98.84           O  
ATOM   2310  N   ASP A 141       3.145  10.036  11.022  1.00 98.66           N  
ATOM   2311  H   ASP A 141       3.803  10.110  11.786  1.00 98.66           H  
ATOM   2312  CA  ASP A 141       2.503  11.252  10.536  1.00 98.66           C  
ATOM   2313  HA  ASP A 141       1.507  10.976  10.190  1.00 98.66           H  
ATOM   2314  C   ASP A 141       3.229  11.869   9.321  1.00 98.66           C  
ATOM   2315  CB  ASP A 141       2.292  12.229  11.706  1.00 98.66           C  
ATOM   2316  HB2 ASP A 141       1.548  12.964  11.400  1.00 98.66           H  
ATOM   2317  HB3 ASP A 141       1.879  11.687  12.556  1.00 98.66           H  
ATOM   2318  O   ASP A 141       4.207  11.347   8.783  1.00 98.66           O  
ATOM   2319  CG  ASP A 141       3.539  12.984  12.175  1.00 98.66           C  
ATOM   2320  OD1 ASP A 141       4.609  12.851  11.542  1.00 98.66           O  
ATOM   2321  OD2 ASP A 141       3.366  13.816  13.090  1.00 98.66           O  
ATOM   2322  N   GLU A 142       2.736  13.017   8.857  1.00 98.69           N  
ATOM   2323  H   GLU A 142       1.979  13.450   9.368  1.00 98.69           H  
ATOM   2324  CA  GLU A 142       3.330  13.724   7.719  1.00 98.69           C  
ATOM   2325  HA  GLU A 142       3.446  13.017   6.897  1.00 98.69           H  
ATOM   2326  C   GLU A 142       4.718  14.315   8.017  1.00 98.69           C  
ATOM   2327  CB  GLU A 142       2.368  14.839   7.297  1.00 98.69           C  
ATOM   2328  HB2 GLU A 142       2.350  15.608   8.069  1.00 98.69           H  
ATOM   2329  HB3 GLU A 142       1.365  14.420   7.216  1.00 98.69           H  
ATOM   2330  O   GLU A 142       5.503  14.510   7.087  1.00 98.69           O  
ATOM   2331  CG  GLU A 142       2.749  15.475   5.952  1.00 98.69           C  
ATOM   2332  HG2 GLU A 142       3.700  16.000   6.038  1.00 98.69           H  
ATOM   2333  HG3 GLU A 142       2.848  14.682   5.211  1.00 98.69           H  
ATOM   2334  CD  GLU A 142       1.699  16.466   5.457  1.00 98.69           C  
ATOM   2335  OE1 GLU A 142       1.723  16.819   4.257  1.00 98.69           O  
ATOM   2336  OE2 GLU A 142       0.783  16.859   6.216  1.00 98.69           O  
ATOM   2337  N   ALA A 143       5.024  14.621   9.284  1.00 98.61           N  
ATOM   2338  H   ALA A 143       4.450  14.249  10.027  1.00 98.61           H  
ATOM   2339  CA  ALA A 143       6.330  15.143   9.679  1.00 98.61           C  
ATOM   2340  HA  ALA A 143       6.612  15.944   8.996  1.00 98.61           H  
ATOM   2341  C   ALA A 143       7.411  14.059   9.581  1.00 98.61           C  
ATOM   2342  CB  ALA A 143       6.231  15.727  11.095  1.00 98.61           C  
ATOM   2343  HB1 ALA A 143       6.003  14.941  11.815  1.00 98.61           H  
ATOM   2344  HB2 ALA A 143       7.183  16.184  11.366  1.00 98.61           H  
ATOM   2345  HB3 ALA A 143       5.446  16.483  11.133  1.00 98.61           H  
ATOM   2346  O   ALA A 143       8.566  14.380   9.316  1.00 98.61           O  
ATOM   2347  N   GLN A 144       7.020  12.792   9.728  1.00 98.71           N  
ATOM   2348  H   GLN A 144       6.080  12.631  10.063  1.00 98.71           H  
ATOM   2349  CA  GLN A 144       7.848  11.610   9.484  1.00 98.71           C  
ATOM   2350  HA  GLN A 144       8.901  11.893   9.512  1.00 98.71           H  
ATOM   2351  C   GLN A 144       7.604  10.987   8.097  1.00 98.71           C  
ATOM   2352  CB  GLN A 144       7.592  10.589  10.598  1.00 98.71           C  
ATOM   2353  HB2 GLN A 144       6.544  10.302  10.513  1.00 98.71           H  
ATOM   2354  HB3 GLN A 144       8.213   9.708  10.435  1.00 98.71           H  
ATOM   2355  O   GLN A 144       7.824   9.793   7.897  1.00 98.71           O  
ATOM   2356  CG  GLN A 144       7.846  11.095  12.023  1.00 98.71           C  
ATOM   2357  HG2 GLN A 144       7.103  11.850  12.281  1.00 98.71           H  
ATOM   2358  HG3 GLN A 144       7.728  10.266  12.720  1.00 98.71           H  
ATOM   2359  CD  GLN A 144       9.247  11.673  12.186  1.00 98.71           C  
ATOM   2360  NE2 GLN A 144       9.372  12.962  12.409  1.00 98.71           N  
ATOM   2361 HE21 GLN A 144      10.318  13.315  12.394  1.00 98.71           H  
ATOM   2362 HE22 GLN A 144       8.546  13.543  12.425  1.00 98.71           H  
ATOM   2363  OE1 GLN A 144      10.258  11.000  12.079  1.00 98.71           O  
ATOM   2364  N   ASN A 145       7.105  11.771   7.133  1.00 98.73           N  
ATOM   2365  H   ASN A 145       6.936  12.741   7.358  1.00 98.73           H  
ATOM   2366  CA  ASN A 145       6.890  11.341   5.747  1.00 98.73           C  
ATOM   2367  HA  ASN A 145       6.326  12.132   5.254  1.00 98.73           H  
ATOM   2368  C   ASN A 145       6.024  10.071   5.598  1.00 98.73           C  
ATOM   2369  CB  ASN A 145       8.253  11.234   5.032  1.00 98.73           C  
ATOM   2370  HB2 ASN A 145       8.886  10.522   5.563  1.00 98.73           H  
ATOM   2371  HB3 ASN A 145       8.116  10.863   4.017  1.00 98.73           H  
ATOM   2372  O   ASN A 145       6.200   9.306   4.650  1.00 98.73           O  
ATOM   2373  CG  ASN A 145       8.988  12.551   4.917  1.00 98.73           C  
ATOM   2374  ND2 ASN A 145      10.290  12.557   5.016  1.00 98.73           N  
ATOM   2375 HD21 ASN A 145      10.801  13.383   4.739  1.00 98.73           H  
ATOM   2376 HD22 ASN A 145      10.792  11.682   5.061  1.00 98.73           H  
ATOM   2377  OD1 ASN A 145       8.395  13.597   4.704  1.00 98.73           O  
ATOM   2378  N   TYR A 146       5.067   9.844   6.506  1.00 98.87           N  
ATOM   2379  H   TYR A 146       4.987  10.478   7.288  1.00 98.87           H  
ATOM   2380  CA  TYR A 146       4.197   8.663   6.515  1.00 98.87           C  
ATOM   2381  HA  TYR A 146       3.665   8.675   7.466  1.00 98.87           H  
ATOM   2382  C   TYR A 146       4.959   7.331   6.492  1.00 98.87           C  
ATOM   2383  CB  TYR A 146       3.150   8.752   5.396  1.00 98.87           C  
ATOM   2384  HB2 TYR A 146       3.656   8.703   4.432  1.00 98.87           H  
ATOM   2385  HB3 TYR A 146       2.500   7.879   5.456  1.00 98.87           H  
ATOM   2386  O   TYR A 146       4.565   6.398   5.785  1.00 98.87           O  
ATOM   2387  CG  TYR A 146       2.271   9.978   5.432  1.00 98.87           C  
ATOM   2388  CD1 TYR A 146       1.365  10.158   6.492  1.00 98.87           C  
ATOM   2389  HD1 TYR A 146       1.334   9.438   7.297  1.00 98.87           H  
ATOM   2390  CD2 TYR A 146       2.331  10.912   4.382  1.00 98.87           C  
ATOM   2391  HD2 TYR A 146       3.046  10.773   3.585  1.00 98.87           H  
ATOM   2392  CE1 TYR A 146       0.508  11.271   6.504  1.00 98.87           C  
ATOM   2393  HE1 TYR A 146      -0.175  11.420   7.328  1.00 98.87           H  
ATOM   2394  CE2 TYR A 146       1.481  12.031   4.390  1.00 98.87           C  
ATOM   2395  HE2 TYR A 146       1.539  12.751   3.587  1.00 98.87           H  
ATOM   2396  OH  TYR A 146      -0.241  13.295   5.460  1.00 98.87           O  
ATOM   2397  HH  TYR A 146       0.050  13.906   4.779  1.00 98.87           H  
ATOM   2398  CZ  TYR A 146       0.572  12.209   5.455  1.00 98.87           C  
ATOM   2399  N   ARG A 147       6.066   7.250   7.238  1.00 98.87           N  
ATOM   2400  H   ARG A 147       6.369   8.078   7.731  1.00 98.87           H  
ATOM   2401  CA  ARG A 147       6.904   6.052   7.342  1.00 98.87           C  
ATOM   2402  HA  ARG A 147       7.383   5.895   6.375  1.00 98.87           H  
ATOM   2403  C   ARG A 147       6.094   4.796   7.677  1.00 98.87           C  
ATOM   2404  CB  ARG A 147       7.985   6.310   8.390  1.00 98.87           C  
ATOM   2405  HB2 ARG A 147       8.494   7.243   8.147  1.00 98.87           H  
ATOM   2406  HB3 ARG A 147       7.525   6.408   9.373  1.00 98.87           H  
ATOM   2407  O   ARG A 147       5.233   4.842   8.552  1.00 98.87           O  
ATOM   2408  CG  ARG A 147       9.008   5.172   8.423  1.00 98.87           C  
ATOM   2409  HG2 ARG A 147       8.519   4.237   8.696  1.00 98.87           H  
ATOM   2410  HG3 ARG A 147       9.476   5.059   7.446  1.00 98.87           H  
ATOM   2411  CD  ARG A 147      10.077   5.460   9.463  1.00 98.87           C  
ATOM   2412  HD2 ARG A 147      10.698   4.566   9.519  1.00 98.87           H  
ATOM   2413  HD3 ARG A 147       9.609   5.615  10.435  1.00 98.87           H  
ATOM   2414  NE  ARG A 147      10.910   6.622   9.104  1.00 98.87           N  
ATOM   2415  HE  ARG A 147      10.559   7.279   8.421  1.00 98.87           H  
ATOM   2416  NH1 ARG A 147      12.626   6.106  10.516  1.00 98.87           N  
ATOM   2417 HH11 ARG A 147      12.274   5.159  10.545  1.00 98.87           H  
ATOM   2418 HH12 ARG A 147      13.552   6.288  10.877  1.00 98.87           H  
ATOM   2419  NH2 ARG A 147      12.695   8.002   9.303  1.00 98.87           N  
ATOM   2420 HH21 ARG A 147      12.374   8.529   8.504  1.00 98.87           H  
ATOM   2421 HH22 ARG A 147      13.582   8.252   9.715  1.00 98.87           H  
ATOM   2422  CZ  ARG A 147      12.070   6.911   9.650  1.00 98.87           C  
ATOM   2423  N   LEU A 148       6.360   3.699   6.966  1.00 98.91           N  
ATOM   2424  H   LEU A 148       7.107   3.754   6.288  1.00 98.91           H  
ATOM   2425  CA  LEU A 148       5.653   2.421   7.095  1.00 98.91           C  
ATOM   2426  HA  LEU A 148       4.608   2.628   7.327  1.00 98.91           H  
ATOM   2427  C   LEU A 148       6.224   1.549   8.214  1.00 98.91           C  
ATOM   2428  CB  LEU A 148       5.727   1.674   5.749  1.00 98.91           C  
ATOM   2429  HB2 LEU A 148       6.776   1.568   5.470  1.00 98.91           H  
ATOM   2430  HB3 LEU A 148       5.237   2.283   4.990  1.00 98.91           H  
ATOM   2431  O   LEU A 148       7.431   1.331   8.264  1.00 98.91           O  
ATOM   2432  CG  LEU A 148       5.077   0.280   5.718  1.00 98.91           C  
ATOM   2433  HG  LEU A 148       5.560  -0.376   6.443  1.00 98.91           H  
ATOM   2434  CD1 LEU A 148       3.580   0.344   6.007  1.00 98.91           C  
ATOM   2435 HD11 LEU A 148       3.405   0.634   7.043  1.00 98.91           H  
ATOM   2436 HD12 LEU A 148       3.155  -0.648   5.851  1.00 98.91           H  
ATOM   2437 HD13 LEU A 148       3.102   1.060   5.338  1.00 98.91           H  
ATOM   2438  CD2 LEU A 148       5.227  -0.345   4.333  1.00 98.91           C  
ATOM   2439 HD21 LEU A 148       6.281  -0.372   4.055  1.00 98.91           H  
ATOM   2440 HD22 LEU A 148       4.855  -1.369   4.347  1.00 98.91           H  
ATOM   2441 HD23 LEU A 148       4.684   0.240   3.591  1.00 98.91           H  
ATOM   2442  N   HIS A 149       5.340   0.955   9.013  1.00 98.88           N  
ATOM   2443  H   HIS A 149       4.372   1.241   8.984  1.00 98.88           H  
ATOM   2444  CA  HIS A 149       5.678  -0.083   9.980  1.00 98.88           C  
ATOM   2445  HA  HIS A 149       6.714  -0.388   9.835  1.00 98.88           H  
ATOM   2446  C   HIS A 149       4.781  -1.309   9.792  1.00 98.88           C  
ATOM   2447  CB  HIS A 149       5.586   0.494  11.391  1.00 98.88           C  
ATOM   2448  HB2 HIS A 149       5.802  -0.290  12.116  1.00 98.88           H  
ATOM   2449  HB3 HIS A 149       4.573   0.858  11.563  1.00 98.88           H  
ATOM   2450  O   HIS A 149       3.553  -1.200   9.820  1.00 98.88           O  
ATOM   2451  CG  HIS A 149       6.559   1.626  11.592  1.00 98.88           C  
ATOM   2452  CD2 HIS A 149       6.302   2.961  11.440  1.00 98.88           C  
ATOM   2453  HD2 HIS A 149       5.347   3.399  11.187  1.00 98.88           H  
ATOM   2454  ND1 HIS A 149       7.902   1.499  11.856  1.00 98.88           N  
ATOM   2455  HD1 HIS A 149       8.403   0.632  11.987  1.00 98.88           H  
ATOM   2456  CE1 HIS A 149       8.441   2.729  11.870  1.00 98.88           C  
ATOM   2457  HE1 HIS A 149       9.486   2.946  12.032  1.00 98.88           H  
ATOM   2458  NE2 HIS A 149       7.504   3.654  11.617  1.00 98.88           N  
ATOM   2459  N   ILE A 150       5.403  -2.470   9.586  1.00 98.70           N  
ATOM   2460  H   ILE A 150       6.412  -2.457   9.547  1.00 98.70           H  
ATOM   2461  CA  ILE A 150       4.758  -3.777   9.425  1.00 98.70           C  
ATOM   2462  HA  ILE A 150       3.782  -3.732   9.908  1.00 98.70           H  
ATOM   2463  C   ILE A 150       5.560  -4.870  10.122  1.00 98.70           C  
ATOM   2464  CB  ILE A 150       4.549  -4.164   7.943  1.00 98.70           C  
ATOM   2465  HB  ILE A 150       4.314  -5.228   7.911  1.00 98.70           H  
ATOM   2466  O   ILE A 150       6.788  -4.883  10.067  1.00 98.70           O  
ATOM   2467  CG1 ILE A 150       5.814  -3.937   7.090  1.00 98.70           C  
ATOM   2468 HG12 ILE A 150       6.648  -4.479   7.537  1.00 98.70           H  
ATOM   2469 HG13 ILE A 150       6.064  -2.876   7.079  1.00 98.70           H  
ATOM   2470  CG2 ILE A 150       3.328  -3.430   7.383  1.00 98.70           C  
ATOM   2471 HG21 ILE A 150       3.534  -2.360   7.345  1.00 98.70           H  
ATOM   2472 HG22 ILE A 150       3.080  -3.801   6.388  1.00 98.70           H  
ATOM   2473 HG23 ILE A 150       2.479  -3.625   8.038  1.00 98.70           H  
ATOM   2474  CD1 ILE A 150       5.689  -4.399   5.641  1.00 98.70           C  
ATOM   2475 HD11 ILE A 150       5.466  -5.465   5.596  1.00 98.70           H  
ATOM   2476 HD12 ILE A 150       6.637  -4.196   5.142  1.00 98.70           H  
ATOM   2477 HD13 ILE A 150       4.918  -3.826   5.126  1.00 98.70           H  
ATOM   2478  N   GLU A 151       4.862  -5.826  10.737  1.00 98.16           N  
ATOM   2479  H   GLU A 151       3.860  -5.722  10.801  1.00 98.16           H  
ATOM   2480  CA  GLU A 151       5.498  -6.969  11.395  1.00 98.16           C  
ATOM   2481  HA  GLU A 151       6.464  -7.153  10.926  1.00 98.16           H  
ATOM   2482  C   GLU A 151       4.679  -8.261  11.280  1.00 98.16           C  
ATOM   2483  CB  GLU A 151       5.749  -6.676  12.883  1.00 98.16           C  
ATOM   2484  HB2 GLU A 151       6.211  -7.564  13.314  1.00 98.16           H  
ATOM   2485  HB3 GLU A 151       4.793  -6.513  13.382  1.00 98.16           H  
ATOM   2486  O   GLU A 151       3.471  -8.250  11.027  1.00 98.16           O  
ATOM   2487  CG  GLU A 151       6.684  -5.489  13.162  1.00 98.16           C  
ATOM   2488  HG2 GLU A 151       7.580  -5.606  12.552  1.00 98.16           H  
ATOM   2489  HG3 GLU A 151       6.185  -4.562  12.881  1.00 98.16           H  
ATOM   2490  CD  GLU A 151       7.104  -5.409  14.638  1.00 98.16           C  
ATOM   2491  OE1 GLU A 151       8.021  -4.609  14.926  1.00 98.16           O  
ATOM   2492  OE2 GLU A 151       6.551  -6.186  15.458  1.00 98.16           O  
ATOM   2493  N   ASN A 152       5.340  -9.390  11.564  1.00 97.83           N  
ATOM   2494  H   ASN A 152       6.316  -9.300  11.807  1.00 97.83           H  
ATOM   2495  CA  ASN A 152       4.716 -10.703  11.758  1.00 97.83           C  
ATOM   2496  HA  ASN A 152       5.521 -11.425  11.898  1.00 97.83           H  
ATOM   2497  C   ASN A 152       3.920 -11.192  10.538  1.00 97.83           C  
ATOM   2498  CB  ASN A 152       3.895 -10.684  13.056  1.00 97.83           C  
ATOM   2499  HB2 ASN A 152       3.471 -11.669  13.247  1.00 97.83           H  
ATOM   2500  HB3 ASN A 152       3.077  -9.977  12.922  1.00 97.83           H  
ATOM   2501  O   ASN A 152       2.734 -11.522  10.638  1.00 97.83           O  
ATOM   2502  CG  ASN A 152       4.719 -10.280  14.260  1.00 97.83           C  
ATOM   2503  ND2 ASN A 152       4.414  -9.164  14.881  1.00 97.83           N  
ATOM   2504 HD21 ASN A 152       3.743  -8.538  14.459  1.00 97.83           H  
ATOM   2505 HD22 ASN A 152       5.118  -8.787  15.499  1.00 97.83           H  
ATOM   2506  OD1 ASN A 152       5.669 -10.954  14.618  1.00 97.83           O  
ATOM   2507  N   PHE A 153       4.596 -11.248   9.390  1.00 98.51           N  
ATOM   2508  H   PHE A 153       5.551 -10.922   9.370  1.00 98.51           H  
ATOM   2509  CA  PHE A 153       4.026 -11.721   8.135  1.00 98.51           C  
ATOM   2510  HA  PHE A 153       3.255 -11.011   7.835  1.00 98.51           H  
ATOM   2511  C   PHE A 153       3.402 -13.121   8.238  1.00 98.51           C  
ATOM   2512  CB  PHE A 153       5.098 -11.711   7.045  1.00 98.51           C  
ATOM   2513  HB2 PHE A 153       5.364 -10.676   6.831  1.00 98.51           H  
ATOM   2514  HB3 PHE A 153       5.992 -12.210   7.418  1.00 98.51           H  
ATOM   2515  O   PHE A 153       3.985 -14.059   8.791  1.00 98.51           O  
ATOM   2516  CG  PHE A 153       4.665 -12.388   5.757  1.00 98.51           C  
ATOM   2517  CD1 PHE A 153       5.109 -13.692   5.464  1.00 98.51           C  
ATOM   2518  HD1 PHE A 153       5.780 -14.194   6.144  1.00 98.51           H  
ATOM   2519  CD2 PHE A 153       3.793 -11.734   4.870  1.00 98.51           C  
ATOM   2520  HD2 PHE A 153       3.452 -10.734   5.095  1.00 98.51           H  
ATOM   2521  CE1 PHE A 153       4.699 -14.330   4.279  1.00 98.51           C  
ATOM   2522  HE1 PHE A 153       5.057 -15.320   4.041  1.00 98.51           H  
ATOM   2523  CE2 PHE A 153       3.394 -12.368   3.682  1.00 98.51           C  
ATOM   2524  HE2 PHE A 153       2.762 -11.848   2.976  1.00 98.51           H  
ATOM   2525  CZ  PHE A 153       3.841 -13.664   3.390  1.00 98.51           C  
ATOM   2526  HZ  PHE A 153       3.533 -14.139   2.470  1.00 98.51           H  
ATOM   2527  N   LYS A 154       2.235 -13.273   7.612  1.00 98.21           N  
ATOM   2528  H   LYS A 154       1.809 -12.428   7.259  1.00 98.21           H  
ATOM   2529  CA  LYS A 154       1.605 -14.545   7.244  1.00 98.21           C  
ATOM   2530  HA  LYS A 154       2.374 -15.314   7.175  1.00 98.21           H  
ATOM   2531  C   LYS A 154       0.954 -14.393   5.875  1.00 98.21           C  
ATOM   2532  CB  LYS A 154       0.553 -14.947   8.288  1.00 98.21           C  
ATOM   2533  HB2 LYS A 154      -0.183 -14.148   8.379  1.00 98.21           H  
ATOM   2534  HB3 LYS A 154       0.043 -15.847   7.945  1.00 98.21           H  
ATOM   2535  O   LYS A 154       0.457 -13.329   5.535  1.00 98.21           O  
ATOM   2536  CG  LYS A 154       1.176 -15.224   9.661  1.00 98.21           C  
ATOM   2537  HG2 LYS A 154       1.638 -14.312  10.041  1.00 98.21           H  
ATOM   2538  HG3 LYS A 154       1.936 -15.999   9.567  1.00 98.21           H  
ATOM   2539  CD  LYS A 154       0.113 -15.669  10.664  1.00 98.21           C  
ATOM   2540  HD2 LYS A 154      -0.339 -16.603  10.329  1.00 98.21           H  
ATOM   2541  HD3 LYS A 154      -0.653 -14.897  10.729  1.00 98.21           H  
ATOM   2542  CE  LYS A 154       0.781 -15.857  12.026  1.00 98.21           C  
ATOM   2543  HE2 LYS A 154       1.515 -16.659  11.952  1.00 98.21           H  
ATOM   2544  HE3 LYS A 154       1.317 -14.940  12.268  1.00 98.21           H  
ATOM   2545  NZ  LYS A 154      -0.222 -16.150  13.076  1.00 98.21           N  
ATOM   2546  HZ1 LYS A 154      -0.727 -16.998  12.861  1.00 98.21           H  
ATOM   2547  HZ2 LYS A 154      -0.882 -15.387  13.128  1.00 98.21           H  
ATOM   2548  HZ3 LYS A 154       0.228 -16.238  13.975  1.00 98.21           H  
ATOM   2549  N   GLY A 155       0.884 -15.458   5.092  1.00 97.93           N  
ATOM   2550  H   GLY A 155       1.354 -16.314   5.352  1.00 97.93           H  
ATOM   2551  CA  GLY A 155       0.235 -15.393   3.788  1.00 97.93           C  
ATOM   2552  HA2 GLY A 155      -0.841 -15.274   3.914  1.00 97.93           H  
ATOM   2553  HA3 GLY A 155       0.611 -14.527   3.243  1.00 97.93           H  
ATOM   2554  C   GLY A 155       0.498 -16.624   2.945  1.00 97.93           C  
ATOM   2555  O   GLY A 155       1.170 -17.557   3.379  1.00 97.93           O  
ATOM   2556  N   ASN A 156      -0.027 -16.611   1.725  1.00 97.98           N  
ATOM   2557  H   ASN A 156      -0.554 -15.797   1.444  1.00 97.98           H  
ATOM   2558  CA  ASN A 156       0.253 -17.620   0.699  1.00 97.98           C  
ATOM   2559  HA  ASN A 156       0.847 -18.415   1.150  1.00 97.98           H  
ATOM   2560  C   ASN A 156       1.133 -17.055  -0.437  1.00 97.98           C  
ATOM   2561  CB  ASN A 156      -1.065 -18.259   0.223  1.00 97.98           C  
ATOM   2562  HB2 ASN A 156      -0.824 -19.127  -0.390  1.00 97.98           H  
ATOM   2563  HB3 ASN A 156      -1.645 -18.594   1.083  1.00 97.98           H  
ATOM   2564  O   ASN A 156       1.043 -17.495  -1.581  1.00 97.98           O  
ATOM   2565  CG  ASN A 156      -1.915 -17.315  -0.605  1.00 97.98           C  
ATOM   2566  ND2 ASN A 156      -2.874 -17.826  -1.343  1.00 97.98           N  
ATOM   2567 HD21 ASN A 156      -2.973 -18.830  -1.405  1.00 97.98           H  
ATOM   2568 HD22 ASN A 156      -3.324 -17.225  -2.019  1.00 97.98           H  
ATOM   2569  OD1 ASN A 156      -1.734 -16.115  -0.595  1.00 97.98           O  
ATOM   2570  N   THR A 157       1.968 -16.067  -0.112  1.00 95.91           N  
ATOM   2571  H   THR A 157       2.023 -15.814   0.864  1.00 95.91           H  
ATOM   2572  CA  THR A 157       2.962 -15.436  -0.992  1.00 95.91           C  
ATOM   2573  HA  THR A 157       3.110 -16.059  -1.874  1.00 95.91           H  
ATOM   2574  C   THR A 157       4.317 -15.344  -0.272  1.00 95.91           C  
ATOM   2575  CB  THR A 157       2.451 -14.066  -1.480  1.00 95.91           C  
ATOM   2576  HB  THR A 157       1.486 -14.215  -1.965  1.00 95.91           H  
ATOM   2577  O   THR A 157       4.434 -15.746   0.886  1.00 95.91           O  
ATOM   2578  CG2 THR A 157       2.265 -13.031  -0.371  1.00 95.91           C  
ATOM   2579 HG21 THR A 157       1.540 -13.394   0.358  1.00 95.91           H  
ATOM   2580 HG22 THR A 157       3.208 -12.836   0.138  1.00 95.91           H  
ATOM   2581 HG23 THR A 157       1.889 -12.100  -0.796  1.00 95.91           H  
ATOM   2582  OG1 THR A 157       3.336 -13.531  -2.437  1.00 95.91           O  
ATOM   2583  HG1 THR A 157       3.224 -12.578  -2.439  1.00 95.91           H  
ATOM   2584  N   PHE A 158       5.341 -14.829  -0.947  1.00 97.13           N  
ATOM   2585  H   PHE A 158       5.131 -14.443  -1.857  1.00 97.13           H  
ATOM   2586  CA  PHE A 158       6.599 -14.410  -0.324  1.00 97.13           C  
ATOM   2587  HA  PHE A 158       6.881 -15.126   0.448  1.00 97.13           H  
ATOM   2588  C   PHE A 158       6.440 -13.038   0.325  1.00 97.13           C  
ATOM   2589  CB  PHE A 158       7.707 -14.357  -1.377  1.00 97.13           C  
ATOM   2590  HB2 PHE A 158       7.403 -13.682  -2.177  1.00 97.13           H  
ATOM   2591  HB3 PHE A 158       8.604 -13.933  -0.926  1.00 97.13           H  
ATOM   2592  O   PHE A 158       5.684 -12.217  -0.189  1.00 97.13           O  
ATOM   2593  CG  PHE A 158       8.051 -15.708  -1.961  1.00 97.13           C  
ATOM   2594  CD1 PHE A 158       9.076 -16.479  -1.385  1.00 97.13           C  
ATOM   2595  HD1 PHE A 158       9.619 -16.105  -0.530  1.00 97.13           H  
ATOM   2596  CD2 PHE A 158       7.340 -16.206  -3.067  1.00 97.13           C  
ATOM   2597  HD2 PHE A 158       6.521 -15.637  -3.482  1.00 97.13           H  
ATOM   2598  CE1 PHE A 158       9.407 -17.731  -1.934  1.00 97.13           C  
ATOM   2599  HE1 PHE A 158      10.204 -18.315  -1.498  1.00 97.13           H  
ATOM   2600  CE2 PHE A 158       7.688 -17.443  -3.634  1.00 97.13           C  
ATOM   2601  HE2 PHE A 158       7.157 -17.806  -4.501  1.00 97.13           H  
ATOM   2602  CZ  PHE A 158       8.722 -18.206  -3.066  1.00 97.13           C  
ATOM   2603  HZ  PHE A 158       8.991 -19.158  -3.500  1.00 97.13           H  
ATOM   2604  N   ASP A 159       7.167 -12.778   1.412  1.00 98.17           N  
ATOM   2605  H   ASP A 159       7.796 -13.488   1.756  1.00 98.17           H  
ATOM   2606  CA  ASP A 159       7.090 -11.540   2.200  1.00 98.17           C  
ATOM   2607  HA  ASP A 159       6.036 -11.273   2.284  1.00 98.17           H  
ATOM   2608  C   ASP A 159       7.800 -10.341   1.534  1.00 98.17           C  
ATOM   2609  CB  ASP A 159       7.605 -11.817   3.619  1.00 98.17           C  
ATOM   2610  HB2 ASP A 159       7.167 -12.747   3.981  1.00 98.17           H  
ATOM   2611  HB3 ASP A 159       8.686 -11.952   3.593  1.00 98.17           H  
ATOM   2612  O   ASP A 159       8.700  -9.711   2.090  1.00 98.17           O  
ATOM   2613  CG  ASP A 159       7.249 -10.698   4.599  1.00 98.17           C  
ATOM   2614  OD1 ASP A 159       6.441  -9.811   4.227  1.00 98.17           O  
ATOM   2615  OD2 ASP A 159       7.754 -10.759   5.740  1.00 98.17           O  
ATOM   2616  N   ASP A 160       7.425 -10.030   0.293  1.00 98.20           N  
ATOM   2617  H   ASP A 160       6.753 -10.636  -0.156  1.00 98.20           H  
ATOM   2618  CA  ASP A 160       8.105  -9.003  -0.502  1.00 98.20           C  
ATOM   2619  HA  ASP A 160       9.177  -9.194  -0.471  1.00 98.20           H  
ATOM   2620  C   ASP A 160       7.866  -7.597   0.044  1.00 98.20           C  
ATOM   2621  CB  ASP A 160       7.642  -9.047  -1.963  1.00 98.20           C  
ATOM   2622  HB2 ASP A 160       6.557  -8.943  -1.997  1.00 98.20           H  
ATOM   2623  HB3 ASP A 160       8.079  -8.199  -2.491  1.00 98.20           H  
ATOM   2624  O   ASP A 160       8.728  -6.731  -0.127  1.00 98.20           O  
ATOM   2625  CG  ASP A 160       8.058 -10.306  -2.709  1.00 98.20           C  
ATOM   2626  OD1 ASP A 160       8.783 -11.141  -2.134  1.00 98.20           O  
ATOM   2627  OD2 ASP A 160       7.663 -10.458  -3.885  1.00 98.20           O  
ATOM   2628  N   PHE A 161       6.713  -7.373   0.684  1.00 98.48           N  
ATOM   2629  H   PHE A 161       6.090  -8.157   0.817  1.00 98.48           H  
ATOM   2630  CA  PHE A 161       6.320  -6.074   1.226  1.00 98.48           C  
ATOM   2631  HA  PHE A 161       6.562  -5.315   0.482  1.00 98.48           H  
ATOM   2632  C   PHE A 161       7.119  -5.712   2.485  1.00 98.48           C  
ATOM   2633  CB  PHE A 161       4.796  -6.055   1.440  1.00 98.48           C  
ATOM   2634  HB2 PHE A 161       4.546  -6.735   2.254  1.00 98.48           H  
ATOM   2635  HB3 PHE A 161       4.316  -6.432   0.537  1.00 98.48           H  
ATOM   2636  O   PHE A 161       7.332  -4.529   2.729  1.00 98.48           O  
ATOM   2637  CG  PHE A 161       4.182  -4.704   1.741  1.00 98.48           C  
ATOM   2638  CD1 PHE A 161       3.452  -4.469   2.922  1.00 98.48           C  
ATOM   2639  HD1 PHE A 161       3.346  -5.251   3.658  1.00 98.48           H  
ATOM   2640  CD2 PHE A 161       4.322  -3.676   0.802  1.00 98.48           C  
ATOM   2641  HD2 PHE A 161       4.858  -3.873  -0.114  1.00 98.48           H  
ATOM   2642  CE1 PHE A 161       2.891  -3.199   3.161  1.00 98.48           C  
ATOM   2643  HE1 PHE A 161       2.363  -3.011   4.084  1.00 98.48           H  
ATOM   2644  CE2 PHE A 161       3.795  -2.399   1.053  1.00 98.48           C  
ATOM   2645  HE2 PHE A 161       3.968  -1.597   0.350  1.00 98.48           H  
ATOM   2646  CZ  PHE A 161       3.071  -2.161   2.231  1.00 98.48           C  
ATOM   2647  HZ  PHE A 161       2.682  -1.174   2.436  1.00 98.48           H  
ATOM   2648  N   MET A 162       7.684  -6.687   3.214  1.00 98.05           N  
ATOM   2649  H   MET A 162       7.484  -7.652   2.994  1.00 98.05           H  
ATOM   2650  CA  MET A 162       8.586  -6.424   4.346  1.00 98.05           C  
ATOM   2651  HA  MET A 162       8.050  -5.816   5.075  1.00 98.05           H  
ATOM   2652  C   MET A 162       9.847  -5.646   3.950  1.00 98.05           C  
ATOM   2653  CB  MET A 162       8.949  -7.747   5.024  1.00 98.05           C  
ATOM   2654  HB2 MET A 162       9.547  -8.362   4.352  1.00 98.05           H  
ATOM   2655  HB3 MET A 162       8.014  -8.258   5.253  1.00 98.05           H  
ATOM   2656  O   MET A 162      10.379  -4.891   4.760  1.00 98.05           O  
ATOM   2657  CG  MET A 162       9.678  -7.582   6.359  1.00 98.05           C  
ATOM   2658  HG2 MET A 162      10.591  -7.005   6.214  1.00 98.05           H  
ATOM   2659  HG3 MET A 162       9.955  -8.574   6.716  1.00 98.05           H  
ATOM   2660  SD  MET A 162       8.653  -6.791   7.629  1.00 98.05           S  
ATOM   2661  CE  MET A 162       9.839  -6.689   8.989  1.00 98.05           C  
ATOM   2662  HE1 MET A 162      10.149  -7.693   9.279  1.00 98.05           H  
ATOM   2663  HE2 MET A 162       9.364  -6.196   9.837  1.00 98.05           H  
ATOM   2664  HE3 MET A 162      10.708  -6.113   8.672  1.00 98.05           H  
ATOM   2665  N   ASN A 163      10.290  -5.731   2.688  1.00 97.99           N  
ATOM   2666  H   ASN A 163       9.807  -6.352   2.054  1.00 97.99           H  
ATOM   2667  CA  ASN A 163      11.381  -4.887   2.176  1.00 97.99           C  
ATOM   2668  HA  ASN A 163      12.250  -5.011   2.823  1.00 97.99           H  
ATOM   2669  C   ASN A 163      11.035  -3.388   2.180  1.00 97.99           C  
ATOM   2670  CB  ASN A 163      11.759  -5.321   0.755  1.00 97.99           C  
ATOM   2671  HB2 ASN A 163      12.550  -4.672   0.379  1.00 97.99           H  
ATOM   2672  HB3 ASN A 163      10.895  -5.208   0.100  1.00 97.99           H  
ATOM   2673  O   ASN A 163      11.920  -2.557   1.982  1.00 97.99           O  
ATOM   2674  CG  ASN A 163      12.278  -6.739   0.703  1.00 97.99           C  
ATOM   2675  ND2 ASN A 163      11.595  -7.611   0.003  1.00 97.99           N  
ATOM   2676 HD21 ASN A 163      11.892  -8.573   0.088  1.00 97.99           H  
ATOM   2677 HD22 ASN A 163      10.671  -7.355  -0.311  1.00 97.99           H  
ATOM   2678  OD1 ASN A 163      13.281  -7.085   1.298  1.00 97.99           O  
ATOM   2679  N   GLN A 164       9.757  -3.049   2.375  1.00 97.76           N  
ATOM   2680  H   GLN A 164       9.076  -3.782   2.515  1.00 97.76           H  
ATOM   2681  CA  GLN A 164       9.273  -1.681   2.483  1.00 97.76           C  
ATOM   2682  HA  GLN A 164      10.054  -1.041   2.074  1.00 97.76           H  
ATOM   2683  C   GLN A 164       9.063  -1.208   3.923  1.00 97.76           C  
ATOM   2684  CB  GLN A 164       8.014  -1.483   1.634  1.00 97.76           C  
ATOM   2685  HB2 GLN A 164       7.769  -0.421   1.641  1.00 97.76           H  
ATOM   2686  HB3 GLN A 164       7.176  -2.026   2.072  1.00 97.76           H  
ATOM   2687  O   GLN A 164       8.709  -0.049   4.138  1.00 97.76           O  
ATOM   2688  CG  GLN A 164       8.220  -1.942   0.185  1.00 97.76           C  
ATOM   2689  HG2 GLN A 164       8.276  -3.029   0.139  1.00 97.76           H  
ATOM   2690  HG3 GLN A 164       9.147  -1.520  -0.203  1.00 97.76           H  
ATOM   2691  CD  GLN A 164       7.071  -1.473  -0.676  1.00 97.76           C  
ATOM   2692  NE2 GLN A 164       7.025  -0.211  -0.986  1.00 97.76           N  
ATOM   2693 HE21 GLN A 164       7.743   0.414  -0.649  1.00 97.76           H  
ATOM   2694 HE22 GLN A 164       6.222   0.128  -1.497  1.00 97.76           H  
ATOM   2695  OE1 GLN A 164       6.195  -2.205  -1.089  1.00 97.76           O  
ATOM   2696  N   ASN A 165       9.291  -2.073   4.912  1.00 98.57           N  
ATOM   2697  H   ASN A 165       9.635  -2.997   4.692  1.00 98.57           H  
ATOM   2698  CA  ASN A 165       9.238  -1.683   6.313  1.00 98.57           C  
ATOM   2699  HA  ASN A 165       8.249  -1.273   6.516  1.00 98.57           H  
ATOM   2700  C   ASN A 165      10.283  -0.592   6.616  1.00 98.57           C  
ATOM   2701  CB  ASN A 165       9.452  -2.936   7.174  1.00 98.57           C  
ATOM   2702  HB2 ASN A 165       8.817  -3.747   6.817  1.00 98.57           H  
ATOM   2703  HB3 ASN A 165      10.492  -3.253   7.095  1.00 98.57           H  
ATOM   2704  O   ASN A 165      11.396  -0.635   6.089  1.00 98.57           O  
ATOM   2705  CG  ASN A 165       9.099  -2.683   8.624  1.00 98.57           C  
ATOM   2706  ND2 ASN A 165       9.836  -3.231   9.557  1.00 98.57           N  
ATOM   2707 HD21 ASN A 165       9.488  -3.137  10.501  1.00 98.57           H  
ATOM   2708 HD22 ASN A 165      10.608  -3.833   9.308  1.00 98.57           H  
ATOM   2709  OD1 ASN A 165       8.148  -1.992   8.936  1.00 98.57           O  
ATOM   2710  N   ASP A 166       9.932   0.373   7.469  1.00 98.51           N  
ATOM   2711  H   ASP A 166       9.001   0.352   7.859  1.00 98.51           H  
ATOM   2712  CA  ASP A 166      10.758   1.536   7.838  1.00 98.51           C  
ATOM   2713  HA  ASP A 166      10.140   2.151   8.493  1.00 98.51           H  
ATOM   2714  C   ASP A 166      11.125   2.462   6.652  1.00 98.51           C  
ATOM   2715  CB  ASP A 166      11.944   1.058   8.697  1.00 98.51           C  
ATOM   2716  HB2 ASP A 166      11.559   0.447   9.514  1.00 98.51           H  
ATOM   2717  HB3 ASP A 166      12.595   0.427   8.093  1.00 98.51           H  
ATOM   2718  O   ASP A 166      12.049   3.277   6.720  1.00 98.51           O  
ATOM   2719  CG  ASP A 166      12.782   2.187   9.303  1.00 98.51           C  
ATOM   2720  OD1 ASP A 166      12.236   2.993  10.096  1.00 98.51           O  
ATOM   2721  OD2 ASP A 166      13.995   2.218   8.982  1.00 98.51           O  
ATOM   2722  N   LEU A 167      10.393   2.366   5.537  1.00 98.59           N  
ATOM   2723  H   LEU A 167       9.662   1.670   5.502  1.00 98.59           H  
ATOM   2724  CA  LEU A 167      10.537   3.281   4.406  1.00 98.59           C  
ATOM   2725  HA  LEU A 167      11.533   3.723   4.429  1.00 98.59           H  
ATOM   2726  C   LEU A 167       9.558   4.445   4.491  1.00 98.59           C  
ATOM   2727  CB  LEU A 167      10.388   2.542   3.075  1.00 98.59           C  
ATOM   2728  HB2 LEU A 167      10.492   3.274   2.275  1.00 98.59           H  
ATOM   2729  HB3 LEU A 167       9.380   2.130   3.021  1.00 98.59           H  
ATOM   2730  O   LEU A 167       8.443   4.313   4.995  1.00 98.59           O  
ATOM   2731  CG  LEU A 167      11.387   1.401   2.843  1.00 98.59           C  
ATOM   2732  HG  LEU A 167      11.167   0.550   3.487  1.00 98.59           H  
ATOM   2733  CD1 LEU A 167      11.286   0.987   1.389  1.00 98.59           C  
ATOM   2734 HD11 LEU A 167      10.252   0.748   1.138  1.00 98.59           H  
ATOM   2735 HD12 LEU A 167      11.568   1.858   0.798  1.00 98.59           H  
ATOM   2736 HD13 LEU A 167      11.934   0.135   1.181  1.00 98.59           H  
ATOM   2737  CD2 LEU A 167      12.827   1.827   3.068  1.00 98.59           C  
ATOM   2738 HD21 LEU A 167      13.041   2.735   2.504  1.00 98.59           H  
ATOM   2739 HD22 LEU A 167      12.932   2.003   4.139  1.00 98.59           H  
ATOM   2740 HD23 LEU A 167      13.497   1.019   2.776  1.00 98.59           H  
ATOM   2741  N   GLU A 168       9.977   5.585   3.954  1.00 98.68           N  
ATOM   2742  H   GLU A 168      10.876   5.606   3.495  1.00 98.68           H  
ATOM   2743  CA  GLU A 168       9.182   6.805   3.882  1.00 98.68           C  
ATOM   2744  HA  GLU A 168       8.474   6.822   4.711  1.00 98.68           H  
ATOM   2745  C   GLU A 168       8.360   6.838   2.591  1.00 98.68           C  
ATOM   2746  CB  GLU A 168      10.095   8.027   4.048  1.00 98.68           C  
ATOM   2747  HB2 GLU A 168       9.499   8.929   3.904  1.00 98.68           H  
ATOM   2748  HB3 GLU A 168      10.885   7.998   3.297  1.00 98.68           H  
ATOM   2749  O   GLU A 168       8.756   6.309   1.548  1.00 98.68           O  
ATOM   2750  CG  GLU A 168      10.714   8.031   5.458  1.00 98.68           C  
ATOM   2751  HG2 GLU A 168       9.906   7.989   6.189  1.00 98.68           H  
ATOM   2752  HG3 GLU A 168      11.319   7.134   5.589  1.00 98.68           H  
ATOM   2753  CD  GLU A 168      11.590   9.247   5.773  1.00 98.68           C  
ATOM   2754  OE1 GLU A 168      12.140   9.251   6.902  1.00 98.68           O  
ATOM   2755  OE2 GLU A 168      11.650  10.186   4.952  1.00 98.68           O  
ATOM   2756  N   PHE A 169       7.165   7.424   2.660  1.00 98.80           N  
ATOM   2757  H   PHE A 169       6.901   7.922   3.499  1.00 98.80           H  
ATOM   2758  CA  PHE A 169       6.310   7.544   1.487  1.00 98.80           C  
ATOM   2759  HA  PHE A 169       6.276   6.574   0.992  1.00 98.80           H  
ATOM   2760  C   PHE A 169       6.911   8.563   0.522  1.00 98.80           C  
ATOM   2761  CB  PHE A 169       4.886   7.924   1.899  1.00 98.80           C  
ATOM   2762  HB2 PHE A 169       4.842   8.989   2.130  1.00 98.80           H  
ATOM   2763  HB3 PHE A 169       4.637   7.380   2.809  1.00 98.80           H  
ATOM   2764  O   PHE A 169       7.384   9.614   0.940  1.00 98.80           O  
ATOM   2765  CG  PHE A 169       3.843   7.577   0.856  1.00 98.80           C  
ATOM   2766  CD1 PHE A 169       3.425   8.510  -0.110  1.00 98.80           C  
ATOM   2767  HD1 PHE A 169       3.865   9.496  -0.136  1.00 98.80           H  
ATOM   2768  CD2 PHE A 169       3.291   6.287   0.855  1.00 98.80           C  
ATOM   2769  HD2 PHE A 169       3.639   5.563   1.577  1.00 98.80           H  
ATOM   2770  CE1 PHE A 169       2.447   8.147  -1.055  1.00 98.80           C  
ATOM   2771  HE1 PHE A 169       2.140   8.856  -1.809  1.00 98.80           H  
ATOM   2772  CE2 PHE A 169       2.306   5.923  -0.074  1.00 98.80           C  
ATOM   2773  HE2 PHE A 169       1.888   4.927  -0.053  1.00 98.80           H  
ATOM   2774  CZ  PHE A 169       1.886   6.857  -1.032  1.00 98.80           C  
ATOM   2775  HZ  PHE A 169       1.148   6.570  -1.767  1.00 98.80           H  
ATOM   2776  N   THR A 170       6.848   8.281  -0.771  1.00 98.61           N  
ATOM   2777  H   THR A 170       6.479   7.382  -1.044  1.00 98.61           H  
ATOM   2778  CA  THR A 170       7.448   9.095  -1.829  1.00 98.61           C  
ATOM   2779  HA  THR A 170       7.749  10.070  -1.443  1.00 98.61           H  
ATOM   2780  C   THR A 170       6.437   9.310  -2.944  1.00 98.61           C  
ATOM   2781  CB  THR A 170       8.705   8.389  -2.346  1.00 98.61           C  
ATOM   2782  HB  THR A 170       8.480   7.344  -2.560  1.00 98.61           H  
ATOM   2783  O   THR A 170       5.745   8.371  -3.329  1.00 98.61           O  
ATOM   2784  CG2 THR A 170       9.298   9.052  -3.586  1.00 98.61           C  
ATOM   2785 HG21 THR A 170       9.346  10.128  -3.417  1.00 98.61           H  
ATOM   2786 HG22 THR A 170      10.306   8.678  -3.769  1.00 98.61           H  
ATOM   2787 HG23 THR A 170       8.679   8.845  -4.459  1.00 98.61           H  
ATOM   2788  OG1 THR A 170       9.684   8.440  -1.347  1.00 98.61           O  
ATOM   2789  HG1 THR A 170       9.507   7.787  -0.666  1.00 98.61           H  
ATOM   2790  N   THR A 171       6.357  10.528  -3.477  1.00 98.44           N  
ATOM   2791  H   THR A 171       6.993  11.233  -3.132  1.00 98.44           H  
ATOM   2792  CA  THR A 171       5.576  10.903  -4.672  1.00 98.44           C  
ATOM   2793  HA  THR A 171       5.234  10.003  -5.183  1.00 98.44           H  
ATOM   2794  C   THR A 171       6.475  11.667  -5.639  1.00 98.44           C  
ATOM   2795  CB  THR A 171       4.349  11.766  -4.327  1.00 98.44           C  
ATOM   2796  HB  THR A 171       3.853  12.063  -5.251  1.00 98.44           H  
ATOM   2797  O   THR A 171       7.554  12.096  -5.256  1.00 98.44           O  
ATOM   2798  CG2 THR A 171       3.337  11.014  -3.468  1.00 98.44           C  
ATOM   2799 HG21 THR A 171       3.023  10.111  -3.992  1.00 98.44           H  
ATOM   2800 HG22 THR A 171       3.779  10.750  -2.508  1.00 98.44           H  
ATOM   2801 HG23 THR A 171       2.463  11.646  -3.309  1.00 98.44           H  
ATOM   2802  OG1 THR A 171       4.710  12.922  -3.616  1.00 98.44           O  
ATOM   2803  HG1 THR A 171       4.472  13.676  -4.159  1.00 98.44           H  
ATOM   2804  N   PHE A 172       6.063  11.870  -6.893  1.00 96.65           N  
ATOM   2805  H   PHE A 172       5.150  11.548  -7.182  1.00 96.65           H  
ATOM   2806  CA  PHE A 172       6.905  12.570  -7.880  1.00 96.65           C  
ATOM   2807  HA  PHE A 172       7.866  12.059  -7.937  1.00 96.65           H  
ATOM   2808  C   PHE A 172       7.217  14.040  -7.526  1.00 96.65           C  
ATOM   2809  CB  PHE A 172       6.229  12.492  -9.255  1.00 96.65           C  
ATOM   2810  HB2 PHE A 172       6.930  12.861 -10.004  1.00 96.65           H  
ATOM   2811  HB3 PHE A 172       6.024  11.449  -9.493  1.00 96.65           H  
ATOM   2812  O   PHE A 172       8.107  14.643  -8.118  1.00 96.65           O  
ATOM   2813  CG  PHE A 172       4.949  13.301  -9.369  1.00 96.65           C  
ATOM   2814  CD1 PHE A 172       3.701  12.665  -9.266  1.00 96.65           C  
ATOM   2815  HD1 PHE A 172       3.645  11.598  -9.108  1.00 96.65           H  
ATOM   2816  CD2 PHE A 172       5.004  14.692  -9.586  1.00 96.65           C  
ATOM   2817  HD2 PHE A 172       5.959  15.191  -9.660  1.00 96.65           H  
ATOM   2818  CE1 PHE A 172       2.518  13.409  -9.407  1.00 96.65           C  
ATOM   2819  HE1 PHE A 172       1.564  12.904  -9.369  1.00 96.65           H  
ATOM   2820  CE2 PHE A 172       3.820  15.441  -9.695  1.00 96.65           C  
ATOM   2821  HE2 PHE A 172       3.872  16.509  -9.843  1.00 96.65           H  
ATOM   2822  CZ  PHE A 172       2.575  14.794  -9.619  1.00 96.65           C  
ATOM   2823  HZ  PHE A 172       1.662  15.361  -9.726  1.00 96.65           H  
ATOM   2824  N   ASP A 173       6.434  14.643  -6.628  1.00 98.02           N  
ATOM   2825  H   ASP A 173       5.653  14.127  -6.248  1.00 98.02           H  
ATOM   2826  CA  ASP A 173       6.596  16.006  -6.118  1.00 98.02           C  
ATOM   2827  HA  ASP A 173       7.280  16.544  -6.774  1.00 98.02           H  
ATOM   2828  C   ASP A 173       7.227  16.056  -4.714  1.00 98.02           C  
ATOM   2829  CB  ASP A 173       5.238  16.738  -6.172  1.00 98.02           C  
ATOM   2830  HB2 ASP A 173       4.878  16.731  -7.200  1.00 98.02           H  
ATOM   2831  HB3 ASP A 173       5.392  17.780  -5.890  1.00 98.02           H  
ATOM   2832  O   ASP A 173       7.427  17.147  -4.176  1.00 98.02           O  
ATOM   2833  CG  ASP A 173       4.154  16.130  -5.269  1.00 98.02           C  
ATOM   2834  OD1 ASP A 173       4.060  14.883  -5.182  1.00 98.02           O  
ATOM   2835  OD2 ASP A 173       3.334  16.880  -4.693  1.00 98.02           O  
ATOM   2836  N   ARG A 174       7.547  14.899  -4.112  1.00 97.85           N  
ATOM   2837  H   ARG A 174       7.400  14.044  -4.629  1.00 97.85           H  
ATOM   2838  CA  ARG A 174       8.251  14.794  -2.828  1.00 97.85           C  
ATOM   2839  HA  ARG A 174       8.953  15.625  -2.756  1.00 97.85           H  
ATOM   2840  C   ARG A 174       9.051  13.495  -2.754  1.00 97.85           C  
ATOM   2841  CB  ARG A 174       7.247  14.909  -1.672  1.00 97.85           C  
ATOM   2842  HB2 ARG A 174       6.609  15.776  -1.842  1.00 97.85           H  
ATOM   2843  HB3 ARG A 174       6.615  14.021  -1.638  1.00 97.85           H  
ATOM   2844  O   ARG A 174       8.499  12.430  -2.467  1.00 97.85           O  
ATOM   2845  CG  ARG A 174       7.974  15.091  -0.329  1.00 97.85           C  
ATOM   2846  HG2 ARG A 174       8.601  14.223  -0.122  1.00 97.85           H  
ATOM   2847  HG3 ARG A 174       8.604  15.980  -0.375  1.00 97.85           H  
ATOM   2848  CD  ARG A 174       6.940  15.263   0.783  1.00 97.85           C  
ATOM   2849  HD2 ARG A 174       6.288  16.096   0.519  1.00 97.85           H  
ATOM   2850  HD3 ARG A 174       6.347  14.349   0.830  1.00 97.85           H  
ATOM   2851  NE  ARG A 174       7.544  15.488   2.110  1.00 97.85           N  
ATOM   2852  HE  ARG A 174       8.492  15.172   2.252  1.00 97.85           H  
ATOM   2853  NH1 ARG A 174       5.668  16.365   3.109  1.00 97.85           N  
ATOM   2854 HH11 ARG A 174       5.162  16.189   2.253  1.00 97.85           H  
ATOM   2855 HH12 ARG A 174       5.209  16.695   3.946  1.00 97.85           H  
ATOM   2856  NH2 ARG A 174       7.490  16.057   4.322  1.00 97.85           N  
ATOM   2857 HH21 ARG A 174       6.926  16.184   5.151  1.00 97.85           H  
ATOM   2858 HH22 ARG A 174       8.270  15.429   4.452  1.00 97.85           H  
ATOM   2859  CZ  ARG A 174       6.910  15.972   3.166  1.00 97.85           C  
ATOM   2860  N   ASP A 175      10.351  13.626  -2.992  1.00 97.93           N  
ATOM   2861  H   ASP A 175      10.718  14.536  -3.231  1.00 97.93           H  
ATOM   2862  CA  ASP A 175      11.300  12.521  -2.991  1.00 97.93           C  
ATOM   2863  HA  ASP A 175      10.790  11.644  -3.387  1.00 97.93           H  
ATOM   2864  C   ASP A 175      11.794  12.196  -1.579  1.00 97.93           C  
ATOM   2865  CB  ASP A 175      12.470  12.849  -3.931  1.00 97.93           C  
ATOM   2866  HB2 ASP A 175      13.143  13.562  -3.456  1.00 97.93           H  
ATOM   2867  HB3 ASP A 175      12.081  13.317  -4.835  1.00 97.93           H  
ATOM   2868  O   ASP A 175      12.483  13.008  -0.963  1.00 97.93           O  
ATOM   2869  CG  ASP A 175      13.244  11.596  -4.337  1.00 97.93           C  
ATOM   2870  OD1 ASP A 175      12.752  10.492  -3.999  1.00 97.93           O  
ATOM   2871  OD2 ASP A 175      14.218  11.769  -5.098  1.00 97.93           O  
ATOM   2872  N   ASN A 176      11.413  11.029  -1.061  1.00 97.85           N  
ATOM   2873  H   ASN A 176      10.890  10.390  -1.643  1.00 97.85           H  
ATOM   2874  CA  ASN A 176      11.894  10.503   0.218  1.00 97.85           C  
ATOM   2875  HA  ASN A 176      12.750  11.092   0.547  1.00 97.85           H  
ATOM   2876  C   ASN A 176      12.394   9.056   0.055  1.00 97.85           C  
ATOM   2877  CB  ASN A 176      10.797  10.592   1.297  1.00 97.85           C  
ATOM   2878  HB2 ASN A 176      11.239  10.344   2.262  1.00 97.85           H  
ATOM   2879  HB3 ASN A 176      10.044   9.834   1.081  1.00 97.85           H  
ATOM   2880  O   ASN A 176      12.415   8.293   1.025  1.00 97.85           O  
ATOM   2881  CG  ASN A 176      10.114  11.940   1.451  1.00 97.85           C  
ATOM   2882  ND2 ASN A 176       8.806  11.959   1.361  1.00 97.85           N  
ATOM   2883 HD21 ASN A 176       8.338  12.846   1.478  1.00 97.85           H  
ATOM   2884 HD22 ASN A 176       8.331  11.093   1.152  1.00 97.85           H  
ATOM   2885  OD1 ASN A 176      10.684  12.987   1.717  1.00 97.85           O  
ATOM   2886  N   ASP A 177      12.709   8.637  -1.175  1.00 97.61           N  
ATOM   2887  H   ASP A 177      12.768   9.300  -1.934  1.00 97.61           H  
ATOM   2888  CA  ASP A 177      13.167   7.278  -1.416  1.00 97.61           C  
ATOM   2889  HA  ASP A 177      12.618   6.637  -0.726  1.00 97.61           H  
ATOM   2890  C   ASP A 177      14.645   7.106  -1.021  1.00 97.61           C  
ATOM   2891  CB  ASP A 177      12.742   6.797  -2.812  1.00 97.61           C  
ATOM   2892  HB2 ASP A 177      12.866   5.715  -2.850  1.00 97.61           H  
ATOM   2893  HB3 ASP A 177      11.678   7.004  -2.925  1.00 97.61           H  
ATOM   2894  O   ASP A 177      15.335   8.059  -0.656  1.00 97.61           O  
ATOM   2895  CG  ASP A 177      13.483   7.390  -4.002  1.00 97.61           C  
ATOM   2896  OD1 ASP A 177      14.720   7.254  -3.972  1.00 97.61           O  
ATOM   2897  OD2 ASP A 177      12.792   7.689  -5.012  1.00 97.61           O  
ATOM   2898  N   ARG A 178      15.128   5.858  -0.971  1.00 95.81           N  
ATOM   2899  H   ARG A 178      14.563   5.128  -1.381  1.00 95.81           H  
ATOM   2900  CA  ARG A 178      16.510   5.562  -0.544  1.00 95.81           C  
ATOM   2901  HA  ARG A 178      16.851   6.396   0.070  1.00 95.81           H  
ATOM   2902  C   ARG A 178      17.502   5.563  -1.717  1.00 95.81           C  
ATOM   2903  CB  ARG A 178      16.589   4.296   0.336  1.00 95.81           C  
ATOM   2904  HB2 ARG A 178      16.227   3.436  -0.229  1.00 95.81           H  
ATOM   2905  HB3 ARG A 178      17.636   4.116   0.577  1.00 95.81           H  
ATOM   2906  O   ARG A 178      18.642   5.131  -1.526  1.00 95.81           O  
ATOM   2907  CG  ARG A 178      15.821   4.401   1.668  1.00 95.81           C  
ATOM   2908  HG2 ARG A 178      14.752   4.481   1.472  1.00 95.81           H  
ATOM   2909  HG3 ARG A 178      16.148   5.299   2.193  1.00 95.81           H  
ATOM   2910  CD  ARG A 178      16.098   3.169   2.555  1.00 95.81           C  
ATOM   2911  HD2 ARG A 178      17.176   3.068   2.678  1.00 95.81           H  
ATOM   2912  HD3 ARG A 178      15.718   2.286   2.042  1.00 95.81           H  
ATOM   2913  NE  ARG A 178      15.471   3.272   3.895  1.00 95.81           N  
ATOM   2914  HE  ARG A 178      15.013   4.145   4.117  1.00 95.81           H  
ATOM   2915  NH1 ARG A 178      15.946   1.159   4.670  1.00 95.81           N  
ATOM   2916 HH11 ARG A 178      16.388   0.943   3.788  1.00 95.81           H  
ATOM   2917 HH12 ARG A 178      15.760   0.454   5.369  1.00 95.81           H  
ATOM   2918  NH2 ARG A 178      14.769   2.544   5.958  1.00 95.81           N  
ATOM   2919 HH21 ARG A 178      14.127   3.314   6.083  1.00 95.81           H  
ATOM   2920 HH22 ARG A 178      14.741   1.895   6.732  1.00 95.81           H  
ATOM   2921  CZ  ARG A 178      15.405   2.335   4.836  1.00 95.81           C  
ATOM   2922  N   MET A 179      17.101   5.986  -2.919  1.00 93.32           N  
ATOM   2923  H   MET A 179      16.196   6.425  -3.013  1.00 93.32           H  
ATOM   2924  CA  MET A 179      18.013   6.167  -4.047  1.00 93.32           C  
ATOM   2925  HA  MET A 179      18.862   5.493  -3.933  1.00 93.32           H  
ATOM   2926  C   MET A 179      18.575   7.589  -4.075  1.00 93.32           C  
ATOM   2927  CB  MET A 179      17.339   5.841  -5.387  1.00 93.32           C  
ATOM   2928  HB2 MET A 179      17.916   6.331  -6.172  1.00 93.32           H  
ATOM   2929  HB3 MET A 179      16.330   6.248  -5.444  1.00 93.32           H  
ATOM   2930  O   MET A 179      17.849   8.568  -4.095  1.00 93.32           O  
ATOM   2931  CG  MET A 179      17.313   4.342  -5.685  1.00 93.32           C  
ATOM   2932  HG2 MET A 179      16.296   3.965  -5.576  1.00 93.32           H  
ATOM   2933  HG3 MET A 179      17.949   3.819  -4.970  1.00 93.32           H  
ATOM   2934  SD  MET A 179      17.939   3.983  -7.351  1.00 93.32           S  
ATOM   2935  CE  MET A 179      16.399   4.023  -8.278  1.00 93.32           C  
ATOM   2936  HE1 MET A 179      15.959   3.028  -8.210  1.00 93.32           H  
ATOM   2937  HE2 MET A 179      15.736   4.784  -7.867  1.00 93.32           H  
ATOM   2938  HE3 MET A 179      16.611   4.241  -9.324  1.00 93.32           H  
ATOM   2939  N   ASN A 180      19.902   7.710  -4.140  1.00 87.46           N  
ATOM   2940  H   ASN A 180      20.471   6.878  -4.070  1.00 87.46           H  
ATOM   2941  CA  ASN A 180      20.555   9.025  -4.163  1.00 87.46           C  
ATOM   2942  HA  ASN A 180      20.007   9.706  -3.511  1.00 87.46           H  
ATOM   2943  C   ASN A 180      20.571   9.675  -5.559  1.00 87.46           C  
ATOM   2944  CB  ASN A 180      21.984   8.875  -3.624  1.00 87.46           C  
ATOM   2945  HB2 ASN A 180      22.526   8.156  -4.237  1.00 87.46           H  
ATOM   2946  HB3 ASN A 180      22.492   9.836  -3.715  1.00 87.46           H  
ATOM   2947  O   ASN A 180      20.564  10.897  -5.665  1.00 87.46           O  
ATOM   2948  CG  ASN A 180      22.046   8.467  -2.163  1.00 87.46           C  
ATOM   2949  ND2 ASN A 180      23.061   7.727  -1.784  1.00 87.46           N  
ATOM   2950 HD21 ASN A 180      23.764   7.457  -2.457  1.00 87.46           H  
ATOM   2951 HD22 ASN A 180      23.058   7.465  -0.808  1.00 87.46           H  
ATOM   2952  OD1 ASN A 180      21.225   8.801  -1.331  1.00 87.46           O  
ATOM   2953  N   ASP A 181      20.619   8.865  -6.622  1.00 88.63           N  
ATOM   2954  H   ASP A 181      20.618   7.869  -6.453  1.00 88.63           H  
ATOM   2955  CA  ASP A 181      20.868   9.331  -7.999  1.00 88.63           C  
ATOM   2956  HA  ASP A 181      21.112  10.393  -7.976  1.00 88.63           H  
ATOM   2957  C   ASP A 181      19.638   9.185  -8.915  1.00 88.63           C  
ATOM   2958  CB  ASP A 181      22.086   8.596  -8.585  1.00 88.63           C  
ATOM   2959  HB2 ASP A 181      21.857   7.532  -8.638  1.00 88.63           H  
ATOM   2960  HB3 ASP A 181      22.261   8.951  -9.601  1.00 88.63           H  
ATOM   2961  O   ASP A 181      19.736   9.276 -10.140  1.00 88.63           O  
ATOM   2962  CG  ASP A 181      23.385   8.798  -7.797  1.00 88.63           C  
ATOM   2963  OD1 ASP A 181      23.625   9.919  -7.299  1.00 88.63           O  
ATOM   2964  OD2 ASP A 181      24.159   7.816  -7.720  1.00 88.63           O  
ATOM   2965  N   SER A 182      18.470   8.893  -8.343  1.00 92.19           N  
ATOM   2966  H   SER A 182      18.406   8.909  -7.335  1.00 92.19           H  
ATOM   2967  CA  SER A 182      17.232   8.657  -9.081  1.00 92.19           C  
ATOM   2968  HA  SER A 182      17.179   9.336  -9.932  1.00 92.19           H  
ATOM   2969  C   SER A 182      16.037   8.906  -8.177  1.00 92.19           C  
ATOM   2970  CB  SER A 182      17.207   7.213  -9.587  1.00 92.19           C  
ATOM   2971  HB2 SER A 182      18.027   7.071 -10.292  1.00 92.19           H  
ATOM   2972  HB3 SER A 182      17.356   6.540  -8.742  1.00 92.19           H  
ATOM   2973  O   SER A 182      16.145   8.749  -6.974  1.00 92.19           O  
ATOM   2974  OG  SER A 182      15.982   6.898 -10.232  1.00 92.19           O  
ATOM   2975  HG  SER A 182      15.336   6.740  -9.541  1.00 92.19           H  
ATOM   2976  N   HIS A 183      14.890   9.202  -8.784  1.00 94.84           N  
ATOM   2977  H   HIS A 183      14.889   9.282  -9.791  1.00 94.84           H  
ATOM   2978  CA  HIS A 183      13.639   9.434  -8.077  1.00 94.84           C  
ATOM   2979  HA  HIS A 183      13.798   9.322  -7.005  1.00 94.84           H  
ATOM   2980  C   HIS A 183      12.585   8.406  -8.521  1.00 94.84           C  
ATOM   2981  CB  HIS A 183      13.233  10.888  -8.329  1.00 94.84           C  
ATOM   2982  HB2 HIS A 183      14.047  11.535  -8.000  1.00 94.84           H  
ATOM   2983  HB3 HIS A 183      13.074  11.047  -9.395  1.00 94.84           H  
ATOM   2984  O   HIS A 183      12.019   8.481  -9.620  1.00 94.84           O  
ATOM   2985  CG  HIS A 183      12.000  11.299  -7.584  1.00 94.84           C  
ATOM   2986  CD2 HIS A 183      11.395  12.519  -7.666  1.00 94.84           C  
ATOM   2987  HD2 HIS A 183      11.702  13.341  -8.296  1.00 94.84           H  
ATOM   2988  ND1 HIS A 183      11.354  10.575  -6.606  1.00 94.84           N  
ATOM   2989  HD1 HIS A 183      11.857   9.988  -5.955  1.00 94.84           H  
ATOM   2990  CE1 HIS A 183      10.331  11.329  -6.180  1.00 94.84           C  
ATOM   2991  HE1 HIS A 183       9.732  11.106  -5.309  1.00 94.84           H  
ATOM   2992  NE2 HIS A 183      10.298  12.508  -6.811  1.00 94.84           N  
ATOM   2993  N   CYS A 184      12.317   7.412  -7.675  1.00 97.02           N  
ATOM   2994  H   CYS A 184      12.758   7.444  -6.766  1.00 97.02           H  
ATOM   2995  CA  CYS A 184      11.399   6.306  -7.949  1.00 97.02           C  
ATOM   2996  HA  CYS A 184      11.717   5.805  -8.863  1.00 97.02           H  
ATOM   2997  C   CYS A 184       9.956   6.798  -8.150  1.00 97.02           C  
ATOM   2998  CB  CYS A 184      11.475   5.301  -6.791  1.00 97.02           C  
ATOM   2999  HB2 CYS A 184      10.771   4.487  -6.963  1.00 97.02           H  
ATOM   3000  HB3 CYS A 184      11.164   5.824  -5.887  1.00 97.02           H  
ATOM   3001  O   CYS A 184       9.243   6.273  -9.009  1.00 97.02           O  
ATOM   3002  SG  CYS A 184      13.119   4.603  -6.451  1.00 97.02           S  
ATOM   3003  N   GLY A 185       9.531   7.842  -7.426  1.00 96.02           N  
ATOM   3004  H   GLY A 185      10.172   8.237  -6.753  1.00 96.02           H  
ATOM   3005  CA  GLY A 185       8.209   8.460  -7.597  1.00 96.02           C  
ATOM   3006  HA2 GLY A 185       8.125   9.305  -6.914  1.00 96.02           H  
ATOM   3007  HA3 GLY A 185       7.432   7.735  -7.354  1.00 96.02           H  
ATOM   3008  C   GLY A 185       7.971   8.972  -9.022  1.00 96.02           C  
ATOM   3009  O   GLY A 185       6.898   8.757  -9.592  1.00 96.02           O  
ATOM   3010  N   VAL A 186       9.000   9.570  -9.635  1.00 96.03           N  
ATOM   3011  H   VAL A 186       9.852   9.702  -9.110  1.00 96.03           H  
ATOM   3012  CA  VAL A 186       8.981   9.992 -11.045  1.00 96.03           C  
ATOM   3013  HA  VAL A 186       8.036  10.494 -11.251  1.00 96.03           H  
ATOM   3014  C   VAL A 186       9.059   8.787 -11.980  1.00 96.03           C  
ATOM   3015  CB  VAL A 186      10.123  10.990 -11.332  1.00 96.03           C  
ATOM   3016  HB  VAL A 186      11.063  10.576 -10.967  1.00 96.03           H  
ATOM   3017  O   VAL A 186       8.285   8.705 -12.930  1.00 96.03           O  
ATOM   3018  CG1 VAL A 186      10.285  11.311 -12.825  1.00 96.03           C  
ATOM   3019 HG11 VAL A 186      11.038  12.088 -12.953  1.00 96.03           H  
ATOM   3020 HG12 VAL A 186       9.337  11.655 -13.239  1.00 96.03           H  
ATOM   3021 HG13 VAL A 186      10.618  10.426 -13.368  1.00 96.03           H  
ATOM   3022  CG2 VAL A 186       9.861  12.319 -10.620  1.00 96.03           C  
ATOM   3023 HG21 VAL A 186       9.624  12.151  -9.569  1.00 96.03           H  
ATOM   3024 HG22 VAL A 186       9.023  12.841 -11.082  1.00 96.03           H  
ATOM   3025 HG23 VAL A 186      10.748  12.951 -10.677  1.00 96.03           H  
ATOM   3026  N   TRP A 187       9.958   7.833 -11.718  1.00 94.54           N  
ATOM   3027  H   TRP A 187      10.575   7.956 -10.928  1.00 94.54           H  
ATOM   3028  CA  TRP A 187      10.213   6.728 -12.648  1.00 94.54           C  
ATOM   3029  HA  TRP A 187      10.329   7.159 -13.643  1.00 94.54           H  
ATOM   3030  C   TRP A 187       9.058   5.723 -12.748  1.00 94.54           C  
ATOM   3031  CB  TRP A 187      11.529   6.033 -12.281  1.00 94.54           C  
ATOM   3032  HB2 TRP A 187      12.274   6.791 -12.038  1.00 94.54           H  
ATOM   3033  HB3 TRP A 187      11.378   5.422 -11.391  1.00 94.54           H  
ATOM   3034  O   TRP A 187       8.735   5.259 -13.844  1.00 94.54           O  
ATOM   3035  CG  TRP A 187      12.093   5.187 -13.381  1.00 94.54           C  
ATOM   3036  CD1 TRP A 187      12.429   5.639 -14.610  1.00 94.54           C  
ATOM   3037  HD1 TRP A 187      12.338   6.667 -14.930  1.00 94.54           H  
ATOM   3038  CD2 TRP A 187      12.414   3.762 -13.388  1.00 94.54           C  
ATOM   3039  CE2 TRP A 187      12.910   3.413 -14.679  1.00 94.54           C  
ATOM   3040  CE3 TRP A 187      12.376   2.733 -12.428  1.00 94.54           C  
ATOM   3041  HE3 TRP A 187      12.067   2.989 -11.426  1.00 94.54           H  
ATOM   3042  NE1 TRP A 187      12.906   4.598 -15.379  1.00 94.54           N  
ATOM   3043  HE1 TRP A 187      13.244   4.714 -16.324  1.00 94.54           H  
ATOM   3044  CH2 TRP A 187      13.239   1.105 -14.035  1.00 94.54           C  
ATOM   3045  HH2 TRP A 187      13.573   0.104 -14.264  1.00 94.54           H  
ATOM   3046  CZ2 TRP A 187      13.309   2.110 -15.012  1.00 94.54           C  
ATOM   3047  HZ2 TRP A 187      13.689   1.892 -15.999  1.00 94.54           H  
ATOM   3048  CZ3 TRP A 187      12.784   1.421 -12.744  1.00 94.54           C  
ATOM   3049  HZ3 TRP A 187      12.789   0.656 -11.982  1.00 94.54           H  
ATOM   3050  N   PHE A 188       8.392   5.413 -11.630  1.00 95.26           N  
ATOM   3051  H   PHE A 188       8.722   5.789 -10.753  1.00 95.26           H  
ATOM   3052  CA  PHE A 188       7.203   4.553 -11.631  1.00 95.26           C  
ATOM   3053  HA  PHE A 188       7.248   3.908 -12.509  1.00 95.26           H  
ATOM   3054  C   PHE A 188       5.898   5.320 -11.750  1.00 95.26           C  
ATOM   3055  CB  PHE A 188       7.169   3.634 -10.415  1.00 95.26           C  
ATOM   3056  HB2 PHE A 188       6.288   2.995 -10.470  1.00 95.26           H  
ATOM   3057  HB3 PHE A 188       7.092   4.236  -9.510  1.00 95.26           H  
ATOM   3058  O   PHE A 188       4.868   4.696 -11.997  1.00 95.26           O  
ATOM   3059  CG  PHE A 188       8.377   2.750 -10.347  1.00 95.26           C  
ATOM   3060  CD1 PHE A 188       8.575   1.700 -11.262  1.00 95.26           C  
ATOM   3061  HD1 PHE A 188       7.840   1.513 -12.031  1.00 95.26           H  
ATOM   3062  CD2 PHE A 188       9.361   3.051  -9.413  1.00 95.26           C  
ATOM   3063  HD2 PHE A 188       9.243   3.880  -8.730  1.00 95.26           H  
ATOM   3064  CE1 PHE A 188       9.724   0.895 -11.181  1.00 95.26           C  
ATOM   3065  HE1 PHE A 188       9.877   0.087 -11.881  1.00 95.26           H  
ATOM   3066  CE2 PHE A 188      10.525   2.302  -9.400  1.00 95.26           C  
ATOM   3067  HE2 PHE A 188      11.310   2.670  -8.756  1.00 95.26           H  
ATOM   3068  CZ  PHE A 188      10.699   1.178 -10.216  1.00 95.26           C  
ATOM   3069  HZ  PHE A 188      11.602   0.590 -10.145  1.00 95.26           H  
ATOM   3070  N   THR A 189       5.921   6.651 -11.635  1.00 94.62           N  
ATOM   3071  H   THR A 189       6.809   7.097 -11.455  1.00 94.62           H  
ATOM   3072  CA  THR A 189       4.745   7.527 -11.764  1.00 94.62           C  
ATOM   3073  HA  THR A 189       5.068   8.527 -11.473  1.00 94.62           H  
ATOM   3074  C   THR A 189       3.619   7.164 -10.784  1.00 94.62           C  
ATOM   3075  CB  THR A 189       4.274   7.637 -13.227  1.00 94.62           C  
ATOM   3076  HB  THR A 189       3.446   8.345 -13.277  1.00 94.62           H  
ATOM   3077  O   THR A 189       2.452   7.044 -11.162  1.00 94.62           O  
ATOM   3078  CG2 THR A 189       5.363   8.115 -14.181  1.00 94.62           C  
ATOM   3079 HG21 THR A 189       5.747   9.078 -13.843  1.00 94.62           H  
ATOM   3080 HG22 THR A 189       4.946   8.231 -15.181  1.00 94.62           H  
ATOM   3081 HG23 THR A 189       6.182   7.398 -14.220  1.00 94.62           H  
ATOM   3082  OG1 THR A 189       3.840   6.406 -13.746  1.00 94.62           O  
ATOM   3083  HG1 THR A 189       4.285   5.714 -13.250  1.00 94.62           H  
ATOM   3084  N   THR A 190       3.971   6.918  -9.520  1.00 96.50           N  
ATOM   3085  H   THR A 190       4.931   7.089  -9.259  1.00 96.50           H  
ATOM   3086  CA  THR A 190       3.033   6.566  -8.435  1.00 96.50           C  
ATOM   3087  HA  THR A 190       2.085   7.068  -8.624  1.00 96.50           H  
ATOM   3088  C   THR A 190       3.558   7.088  -7.102  1.00 96.50           C  
ATOM   3089  CB  THR A 190       2.732   5.045  -8.330  1.00 96.50           C  
ATOM   3090  HB  THR A 190       1.649   4.929  -8.369  1.00 96.50           H  
ATOM   3091  O   THR A 190       4.764   7.272  -6.954  1.00 96.50           O  
ATOM   3092  CG2 THR A 190       3.330   4.153  -9.407  1.00 96.50           C  
ATOM   3093 HG21 THR A 190       2.910   4.424 -10.376  1.00 96.50           H  
ATOM   3094 HG22 THR A 190       4.416   4.244  -9.418  1.00 96.50           H  
ATOM   3095 HG23 THR A 190       3.048   3.121  -9.195  1.00 96.50           H  
ATOM   3096  OG1 THR A 190       3.169   4.452  -7.127  1.00 96.50           O  
ATOM   3097  HG1 THR A 190       4.086   4.692  -6.975  1.00 96.50           H  
ATOM   3098  N   GLY A 191       2.674   7.251  -6.118  1.00 98.25           N  
ATOM   3099  H   GLY A 191       1.700   7.057  -6.301  1.00 98.25           H  
ATOM   3100  CA  GLY A 191       3.071   7.384  -4.718  1.00 98.25           C  
ATOM   3101  HA2 GLY A 191       4.032   7.896  -4.690  1.00 98.25           H  
ATOM   3102  HA3 GLY A 191       2.349   7.996  -4.176  1.00 98.25           H  
ATOM   3103  C   GLY A 191       3.171   6.037  -4.000  1.00 98.25           C  
ATOM   3104  O   GLY A 191       2.223   5.244  -4.055  1.00 98.25           O  
ATOM   3105  N   TRP A 192       4.288   5.779  -3.314  1.00 98.55           N  
ATOM   3106  H   TRP A 192       5.005   6.489  -3.273  1.00 98.55           H  
ATOM   3107  CA  TRP A 192       4.520   4.534  -2.567  1.00 98.55           C  
ATOM   3108  HA  TRP A 192       3.622   4.298  -1.998  1.00 98.55           H  
ATOM   3109  C   TRP A 192       5.686   4.643  -1.568  1.00 98.55           C  
ATOM   3110  CB  TRP A 192       4.798   3.407  -3.572  1.00 98.55           C  
ATOM   3111  HB2 TRP A 192       5.852   3.457  -3.848  1.00 98.55           H  
ATOM   3112  HB3 TRP A 192       4.214   3.555  -4.480  1.00 98.55           H  
ATOM   3113  O   TRP A 192       6.416   5.628  -1.567  1.00 98.55           O  
ATOM   3114  CG  TRP A 192       4.501   2.026  -3.095  1.00 98.55           C  
ATOM   3115  CD1 TRP A 192       5.352   0.988  -3.175  1.00 98.55           C  
ATOM   3116  HD1 TRP A 192       6.352   1.030  -3.580  1.00 98.55           H  
ATOM   3117  CD2 TRP A 192       3.264   1.483  -2.537  1.00 98.55           C  
ATOM   3118  CE2 TRP A 192       3.453   0.094  -2.288  1.00 98.55           C  
ATOM   3119  CE3 TRP A 192       1.995   2.012  -2.230  1.00 98.55           C  
ATOM   3120  HE3 TRP A 192       1.820   3.067  -2.379  1.00 98.55           H  
ATOM   3121  NE1 TRP A 192       4.739  -0.140  -2.677  1.00 98.55           N  
ATOM   3122  HE1 TRP A 192       5.194  -1.041  -2.670  1.00 98.55           H  
ATOM   3123  CH2 TRP A 192       1.197  -0.183  -1.513  1.00 98.55           C  
ATOM   3124  HH2 TRP A 192       0.411  -0.818  -1.132  1.00 98.55           H  
ATOM   3125  CZ2 TRP A 192       2.451  -0.739  -1.788  1.00 98.55           C  
ATOM   3126  HZ2 TRP A 192       2.647  -1.787  -1.613  1.00 98.55           H  
ATOM   3127  CZ3 TRP A 192       0.969   1.186  -1.733  1.00 98.55           C  
ATOM   3128  HZ3 TRP A 192       0.001   1.608  -1.505  1.00 98.55           H  
ATOM   3129  N   TRP A 193       5.890   3.619  -0.736  1.00 98.68           N  
ATOM   3130  H   TRP A 193       5.255   2.835  -0.776  1.00 98.68           H  
ATOM   3131  CA  TRP A 193       7.031   3.516   0.188  1.00 98.68           C  
ATOM   3132  HA  TRP A 193       7.261   4.501   0.595  1.00 98.68           H  
ATOM   3133  C   TRP A 193       8.300   3.024  -0.522  1.00 98.68           C  
ATOM   3134  CB  TRP A 193       6.640   2.612   1.362  1.00 98.68           C  
ATOM   3135  HB2 TRP A 193       7.516   2.454   1.992  1.00 98.68           H  
ATOM   3136  HB3 TRP A 193       6.323   1.638   0.989  1.00 98.68           H  
ATOM   3137  O   TRP A 193       8.652   1.850  -0.440  1.00 98.68           O  
ATOM   3138  CG  TRP A 193       5.561   3.169   2.225  1.00 98.68           C  
ATOM   3139  CD1 TRP A 193       5.735   4.127   3.160  1.00 98.68           C  
ATOM   3140  HD1 TRP A 193       6.681   4.586   3.404  1.00 98.68           H  
ATOM   3141  CD2 TRP A 193       4.139   2.851   2.230  1.00 98.68           C  
ATOM   3142  CE2 TRP A 193       3.508   3.669   3.214  1.00 98.68           C  
ATOM   3143  CE3 TRP A 193       3.315   1.981   1.482  1.00 98.68           C  
ATOM   3144  HE3 TRP A 193       3.763   1.335   0.741  1.00 98.68           H  
ATOM   3145  NE1 TRP A 193       4.529   4.416   3.761  1.00 98.68           N  
ATOM   3146  HE1 TRP A 193       4.445   5.078   4.519  1.00 98.68           H  
ATOM   3147  CH2 TRP A 193       1.332   2.762   2.676  1.00 98.68           C  
ATOM   3148  HH2 TRP A 193       0.268   2.720   2.853  1.00 98.68           H  
ATOM   3149  CZ2 TRP A 193       2.124   3.655   3.413  1.00 98.68           C  
ATOM   3150  HZ2 TRP A 193       1.678   4.346   4.114  1.00 98.68           H  
ATOM   3151  CZ3 TRP A 193       1.927   1.929   1.710  1.00 98.68           C  
ATOM   3152  HZ3 TRP A 193       1.319   1.242   1.139  1.00 98.68           H  
ATOM   3153  N   PHE A 194       8.962   3.882  -1.292  1.00 98.20           N  
ATOM   3154  H   PHE A 194       8.674   4.850  -1.301  1.00 98.20           H  
ATOM   3155  CA  PHE A 194      10.095   3.474  -2.126  1.00 98.20           C  
ATOM   3156  HA  PHE A 194       9.902   2.457  -2.468  1.00 98.20           H  
ATOM   3157  C   PHE A 194      11.425   3.422  -1.350  1.00 98.20           C  
ATOM   3158  CB  PHE A 194      10.166   4.367  -3.370  1.00 98.20           C  
ATOM   3159  HB2 PHE A 194      11.099   4.163  -3.895  1.00 98.20           H  
ATOM   3160  HB3 PHE A 194      10.195   5.405  -3.038  1.00 98.20           H  
ATOM   3161  O   PHE A 194      11.774   4.338  -0.616  1.00 98.20           O  
ATOM   3162  CG  PHE A 194       9.019   4.198  -4.355  1.00 98.20           C  
ATOM   3163  CD1 PHE A 194       8.732   2.937  -4.907  1.00 98.20           C  
ATOM   3164  HD1 PHE A 194       9.322   2.085  -4.606  1.00 98.20           H  
ATOM   3165  CD2 PHE A 194       8.249   5.305  -4.748  1.00 98.20           C  
ATOM   3166  HD2 PHE A 194       8.472   6.287  -4.357  1.00 98.20           H  
ATOM   3167  CE1 PHE A 194       7.681   2.779  -5.830  1.00 98.20           C  
ATOM   3168  HE1 PHE A 194       7.442   1.804  -6.226  1.00 98.20           H  
ATOM   3169  CE2 PHE A 194       7.201   5.154  -5.670  1.00 98.20           C  
ATOM   3170  HE2 PHE A 194       6.619   6.018  -5.955  1.00 98.20           H  
ATOM   3171  CZ  PHE A 194       6.920   3.892  -6.221  1.00 98.20           C  
ATOM   3172  HZ  PHE A 194       6.113   3.773  -6.929  1.00 98.20           H  
ATOM   3173  N   GLY A 195      12.172   2.326  -1.511  1.00 96.22           N  
ATOM   3174  H   GLY A 195      11.803   1.612  -2.123  1.00 96.22           H  
ATOM   3175  CA  GLY A 195      13.509   2.119  -0.943  1.00 96.22           C  
ATOM   3176  HA2 GLY A 195      13.593   1.096  -0.576  1.00 96.22           H  
ATOM   3177  HA3 GLY A 195      13.685   2.804  -0.114  1.00 96.22           H  
ATOM   3178  C   GLY A 195      14.550   2.374  -2.017  1.00 96.22           C  
ATOM   3179  O   GLY A 195      14.583   3.456  -2.592  1.00 96.22           O  
ATOM   3180  N   ASN A 196      15.321   1.347  -2.391  1.00 95.37           N  
ATOM   3181  H   ASN A 196      15.241   0.476  -1.886  1.00 95.37           H  
ATOM   3182  CA  ASN A 196      15.887   1.300  -3.743  1.00 95.37           C  
ATOM   3183  HA  ASN A 196      16.242   2.296  -4.008  1.00 95.37           H  
ATOM   3184  C   ASN A 196      14.763   0.940  -4.730  1.00 95.37           C  
ATOM   3185  CB  ASN A 196      17.092   0.348  -3.801  1.00 95.37           C  
ATOM   3186  HB2 ASN A 196      17.816   0.632  -3.037  1.00 95.37           H  
ATOM   3187  HB3 ASN A 196      16.763  -0.676  -3.623  1.00 95.37           H  
ATOM   3188  O   ASN A 196      14.699  -0.162  -5.276  1.00 95.37           O  
ATOM   3189  CG  ASN A 196      17.785   0.418  -5.152  1.00 95.37           C  
ATOM   3190  ND2 ASN A 196      18.685  -0.488  -5.446  1.00 95.37           N  
ATOM   3191 HD21 ASN A 196      18.910  -1.226  -4.795  1.00 95.37           H  
ATOM   3192 HD22 ASN A 196      19.120  -0.372  -6.350  1.00 95.37           H  
ATOM   3193  OD1 ASN A 196      17.547   1.282  -5.967  1.00 95.37           O  
ATOM   3194  N   CYS A 197      13.796   1.848  -4.830  1.00 95.47           N  
ATOM   3195  H   CYS A 197      13.950   2.731  -4.365  1.00 95.47           H  
ATOM   3196  CA  CYS A 197      12.502   1.645  -5.451  1.00 95.47           C  
ATOM   3197  HA  CYS A 197      11.927   2.557  -5.288  1.00 95.47           H  
ATOM   3198  C   CYS A 197      11.647   0.568  -4.783  1.00 95.47           C  
ATOM   3199  CB  CYS A 197      12.695   1.524  -6.951  1.00 95.47           C  
ATOM   3200  HB2 CYS A 197      11.715   1.319  -7.382  1.00 95.47           H  
ATOM   3201  HB3 CYS A 197      13.331   0.667  -7.176  1.00 95.47           H  
ATOM   3202  O   CYS A 197      11.230   0.775  -3.646  1.00 95.47           O  
ATOM   3203  SG  CYS A 197      13.452   3.006  -7.699  1.00 95.47           S  
ATOM   3204  N   HIS A 198      11.280  -0.525  -5.452  1.00 97.10           N  
ATOM   3205  H   HIS A 198      11.683  -0.746  -6.351  1.00 97.10           H  
ATOM   3206  CA  HIS A 198      10.291  -1.440  -4.884  1.00 97.10           C  
ATOM   3207  HA  HIS A 198      10.383  -1.425  -3.798  1.00 97.10           H  
ATOM   3208  C   HIS A 198      10.456  -2.890  -5.306  1.00 97.10           C  
ATOM   3209  CB  HIS A 198       8.876  -0.965  -5.228  1.00 97.10           C  
ATOM   3210  HB2 HIS A 198       8.197  -1.588  -4.647  1.00 97.10           H  
ATOM   3211  HB3 HIS A 198       8.727   0.061  -4.893  1.00 97.10           H  
ATOM   3212  O   HIS A 198      10.873  -3.188  -6.420  1.00 97.10           O  
ATOM   3213  CG  HIS A 198       8.491  -1.085  -6.682  1.00 97.10           C  
ATOM   3214  CD2 HIS A 198       8.659  -0.132  -7.643  1.00 97.10           C  
ATOM   3215  HD2 HIS A 198       9.117   0.838  -7.513  1.00 97.10           H  
ATOM   3216  ND1 HIS A 198       7.864  -2.196  -7.252  1.00 97.10           N  
ATOM   3217  CE1 HIS A 198       7.684  -1.892  -8.544  1.00 97.10           C  
ATOM   3218  HE1 HIS A 198       7.212  -2.537  -9.270  1.00 97.10           H  
ATOM   3219  NE2 HIS A 198       8.138  -0.656  -8.803  1.00 97.10           N  
ATOM   3220  HE2 HIS A 198       8.099  -0.208  -9.708  1.00 97.10           H  
ATOM   3221  N   THR A 199      10.047  -3.772  -4.399  1.00 97.64           N  
ATOM   3222  H   THR A 199       9.870  -3.448  -3.459  1.00 97.64           H  
ATOM   3223  CA  THR A 199       9.688  -5.175  -4.650  1.00 97.64           C  
ATOM   3224  HA  THR A 199      10.170  -5.533  -5.560  1.00 97.64           H  
ATOM   3225  C   THR A 199       8.174  -5.346  -4.815  1.00 97.64           C  
ATOM   3226  CB  THR A 199      10.140  -6.029  -3.459  1.00 97.64           C  
ATOM   3227  HB  THR A 199       9.694  -7.022  -3.526  1.00 97.64           H  
ATOM   3228  O   THR A 199       7.714  -6.278  -5.472  1.00 97.64           O  
ATOM   3229  CG2 THR A 199      11.662  -6.162  -3.425  1.00 97.64           C  
ATOM   3230 HG21 THR A 199      11.952  -6.828  -2.613  1.00 97.64           H  
ATOM   3231 HG22 THR A 199      12.014  -6.583  -4.367  1.00 97.64           H  
ATOM   3232 HG23 THR A 199      12.125  -5.187  -3.269  1.00 97.64           H  
ATOM   3233  OG1 THR A 199       9.730  -5.381  -2.270  1.00 97.64           O  
ATOM   3234  HG1 THR A 199       9.379  -6.013  -1.637  1.00 97.64           H  
ATOM   3235  N   VAL A 200       7.379  -4.448  -4.233  1.00 98.46           N  
ATOM   3236  H   VAL A 200       7.810  -3.712  -3.692  1.00 98.46           H  
ATOM   3237  CA  VAL A 200       5.919  -4.408  -4.347  1.00 98.46           C  
ATOM   3238  HA  VAL A 200       5.595  -5.066  -5.154  1.00 98.46           H  
ATOM   3239  C   VAL A 200       5.515  -2.983  -4.693  1.00 98.46           C  
ATOM   3240  CB  VAL A 200       5.249  -4.872  -3.036  1.00 98.46           C  
ATOM   3241  HB  VAL A 200       5.593  -4.236  -2.221  1.00 98.46           H  
ATOM   3242  O   VAL A 200       5.985  -2.048  -4.064  1.00 98.46           O  
ATOM   3243  CG1 VAL A 200       3.720  -4.781  -3.093  1.00 98.46           C  
ATOM   3244 HG11 VAL A 200       3.415  -3.743  -3.225  1.00 98.46           H  
ATOM   3245 HG12 VAL A 200       3.338  -5.390  -3.912  1.00 98.46           H  
ATOM   3246 HG13 VAL A 200       3.299  -5.136  -2.152  1.00 98.46           H  
ATOM   3247  CG2 VAL A 200       5.638  -6.306  -2.673  1.00 98.46           C  
ATOM   3248 HG21 VAL A 200       5.406  -6.987  -3.492  1.00 98.46           H  
ATOM   3249 HG22 VAL A 200       6.706  -6.343  -2.458  1.00 98.46           H  
ATOM   3250 HG23 VAL A 200       5.102  -6.625  -1.779  1.00 98.46           H  
ATOM   3251  N   ASN A 201       4.618  -2.802  -5.657  1.00 97.91           N  
ATOM   3252  H   ASN A 201       4.265  -3.626  -6.123  1.00 97.91           H  
ATOM   3253  CA  ASN A 201       3.990  -1.520  -5.960  1.00 97.91           C  
ATOM   3254  HA  ASN A 201       3.996  -0.891  -5.070  1.00 97.91           H  
ATOM   3255  C   ASN A 201       2.531  -1.750  -6.352  1.00 97.91           C  
ATOM   3256  CB  ASN A 201       4.786  -0.784  -7.047  1.00 97.91           C  
ATOM   3257  HB2 ASN A 201       5.796  -0.609  -6.676  1.00 97.91           H  
ATOM   3258  HB3 ASN A 201       4.837  -1.393  -7.950  1.00 97.91           H  
ATOM   3259  O   ASN A 201       2.206  -1.982  -7.518  1.00 97.91           O  
ATOM   3260  CG  ASN A 201       4.194   0.567  -7.398  1.00 97.91           C  
ATOM   3261  ND2 ASN A 201       4.778   1.246  -8.354  1.00 97.91           N  
ATOM   3262 HD21 ASN A 201       4.390   2.154  -8.565  1.00 97.91           H  
ATOM   3263 HD22 ASN A 201       5.560   0.843  -8.850  1.00 97.91           H  
ATOM   3264  OD1 ASN A 201       3.208   1.022  -6.834  1.00 97.91           O  
ATOM   3265  N   LEU A 202       1.631  -1.670  -5.371  1.00 98.14           N  
ATOM   3266  H   LEU A 202       1.951  -1.470  -4.434  1.00 98.14           H  
ATOM   3267  CA  LEU A 202       0.195  -1.860  -5.604  1.00 98.14           C  
ATOM   3268  HA  LEU A 202       0.075  -2.673  -6.319  1.00 98.14           H  
ATOM   3269  C   LEU A 202      -0.470  -0.622  -6.231  1.00 98.14           C  
ATOM   3270  CB  LEU A 202      -0.497  -2.281  -4.299  1.00 98.14           C  
ATOM   3271  HB2 LEU A 202      -0.458  -1.447  -3.598  1.00 98.14           H  
ATOM   3272  HB3 LEU A 202      -1.545  -2.488  -4.516  1.00 98.14           H  
ATOM   3273  O   LEU A 202      -1.616  -0.683  -6.677  1.00 98.14           O  
ATOM   3274  CG  LEU A 202       0.113  -3.523  -3.626  1.00 98.14           C  
ATOM   3275  HG  LEU A 202       1.136  -3.299  -3.322  1.00 98.14           H  
ATOM   3276  CD1 LEU A 202      -0.682  -3.848  -2.369  1.00 98.14           C  
ATOM   3277 HD11 LEU A 202      -1.694  -4.160  -2.626  1.00 98.14           H  
ATOM   3278 HD12 LEU A 202      -0.171  -4.647  -1.831  1.00 98.14           H  
ATOM   3279 HD13 LEU A 202      -0.722  -2.974  -1.719  1.00 98.14           H  
ATOM   3280  CD2 LEU A 202       0.126  -4.756  -4.536  1.00 98.14           C  
ATOM   3281 HD21 LEU A 202       0.469  -5.623  -3.971  1.00 98.14           H  
ATOM   3282 HD22 LEU A 202      -0.875  -4.957  -4.917  1.00 98.14           H  
ATOM   3283 HD23 LEU A 202       0.816  -4.604  -5.366  1.00 98.14           H  
ATOM   3284  N   ASN A 203       0.249   0.497  -6.306  1.00 97.83           N  
ATOM   3285  H   ASN A 203       1.202   0.481  -5.972  1.00 97.83           H  
ATOM   3286  CA  ASN A 203      -0.221   1.750  -6.887  1.00 97.83           C  
ATOM   3287  HA  ASN A 203      -1.311   1.746  -6.917  1.00 97.83           H  
ATOM   3288  C   ASN A 203       0.222   1.938  -8.347  1.00 97.83           C  
ATOM   3289  CB  ASN A 203       0.192   2.898  -5.960  1.00 97.83           C  
ATOM   3290  HB2 ASN A 203       1.254   2.821  -5.726  1.00 97.83           H  
ATOM   3291  HB3 ASN A 203       0.038   3.849  -6.470  1.00 97.83           H  
ATOM   3292  O   ASN A 203      -0.122   2.945  -8.959  1.00 97.83           O  
ATOM   3293  CG  ASN A 203      -0.608   2.927  -4.668  1.00 97.83           C  
ATOM   3294  ND2 ASN A 203      -0.230   3.793  -3.762  1.00 97.83           N  
ATOM   3295 HD21 ASN A 203       0.660   4.258  -3.870  1.00 97.83           H  
ATOM   3296 HD22 ASN A 203      -0.697   3.752  -2.868  1.00 97.83           H  
ATOM   3297  OD1 ASN A 203      -1.603   2.236  -4.476  1.00 97.83           O  
ATOM   3298  N   GLY A 204       0.901   0.955  -8.945  1.00 95.93           N  
ATOM   3299  H   GLY A 204       1.232   0.188  -8.377  1.00 95.93           H  
ATOM   3300  CA  GLY A 204       1.330   1.006 -10.343  1.00 95.93           C  
ATOM   3301  HA2 GLY A 204       2.002   0.171 -10.542  1.00 95.93           H  
ATOM   3302  HA3 GLY A 204       1.904   1.918 -10.513  1.00 95.93           H  
ATOM   3303  C   GLY A 204       0.200   0.994 -11.375  1.00 95.93           C  
ATOM   3304  O   GLY A 204      -0.995   1.021 -11.067  1.00 95.93           O  
ATOM   3305  N   HIS A 205       0.569   0.972 -12.647  1.00 92.44           N  
ATOM   3306  H   HIS A 205       1.556   0.904 -12.850  1.00 92.44           H  
ATOM   3307  CA  HIS A 205      -0.337   1.158 -13.778  1.00 92.44           C  
ATOM   3308  HA  HIS A 205      -1.258   1.630 -13.437  1.00 92.44           H  
ATOM   3309  C   HIS A 205      -0.680  -0.170 -14.444  1.00 92.44           C  
ATOM   3310  CB  HIS A 205       0.314   2.111 -14.779  1.00 92.44           C  
ATOM   3311  HB2 HIS A 205      -0.314   2.191 -15.666  1.00 92.44           H  
ATOM   3312  HB3 HIS A 205       1.282   1.706 -15.075  1.00 92.44           H  
ATOM   3313  O   HIS A 205       0.189  -0.852 -14.977  1.00 92.44           O  
ATOM   3314  CG  HIS A 205       0.521   3.488 -14.217  1.00 92.44           C  
ATOM   3315  CD2 HIS A 205       1.629   3.911 -13.548  1.00 92.44           C  
ATOM   3316  HD2 HIS A 205       2.524   3.342 -13.346  1.00 92.44           H  
ATOM   3317  ND1 HIS A 205      -0.411   4.526 -14.282  1.00 92.44           N  
ATOM   3318  CE1 HIS A 205       0.178   5.564 -13.668  1.00 92.44           C  
ATOM   3319  HE1 HIS A 205      -0.251   6.551 -13.573  1.00 92.44           H  
ATOM   3320  NE2 HIS A 205       1.381   5.214 -13.195  1.00 92.44           N  
ATOM   3321  HE2 HIS A 205       2.035   5.835 -12.741  1.00 92.44           H  
ATOM   3322  N   PHE A 206      -1.968  -0.507 -14.523  1.00 87.79           N  
ATOM   3323  H   PHE A 206      -2.652   0.052 -14.033  1.00 87.79           H  
ATOM   3324  CA  PHE A 206      -2.411  -1.756 -15.155  1.00 87.79           C  
ATOM   3325  HA  PHE A 206      -1.968  -2.596 -14.620  1.00 87.79           H  
ATOM   3326  C   PHE A 206      -1.997  -1.906 -16.631  1.00 87.79           C  
ATOM   3327  CB  PHE A 206      -3.935  -1.851 -15.048  1.00 87.79           C  
ATOM   3328  HB2 PHE A 206      -4.383  -0.926 -15.411  1.00 87.79           H  
ATOM   3329  HB3 PHE A 206      -4.271  -2.652 -15.706  1.00 87.79           H  
ATOM   3330  O   PHE A 206      -1.856  -3.026 -17.110  1.00 87.79           O  
ATOM   3331  CG  PHE A 206      -4.454  -2.168 -13.661  1.00 87.79           C  
ATOM   3332  CD1 PHE A 206      -4.288  -3.468 -13.149  1.00 87.79           C  
ATOM   3333  HD1 PHE A 206      -3.736  -4.209 -13.706  1.00 87.79           H  
ATOM   3334  CD2 PHE A 206      -5.160  -1.204 -12.915  1.00 87.79           C  
ATOM   3335  HD2 PHE A 206      -5.305  -0.208 -13.307  1.00 87.79           H  
ATOM   3336  CE1 PHE A 206      -4.868  -3.815 -11.918  1.00 87.79           C  
ATOM   3337  HE1 PHE A 206      -4.765  -4.815 -11.522  1.00 87.79           H  
ATOM   3338  CE2 PHE A 206      -5.752  -1.561 -11.688  1.00 87.79           C  
ATOM   3339  HE2 PHE A 206      -6.350  -0.847 -11.141  1.00 87.79           H  
ATOM   3340  CZ  PHE A 206      -5.617  -2.873 -11.204  1.00 87.79           C  
ATOM   3341  HZ  PHE A 206      -6.103  -3.176 -10.288  1.00 87.79           H  
ATOM   3342  N   ASN A 207      -1.799  -0.804 -17.360  1.00 82.08           N  
ATOM   3343  H   ASN A 207      -1.902   0.092 -16.905  1.00 82.08           H  
ATOM   3344  CA  ASN A 207      -1.510  -0.831 -18.800  1.00 82.08           C  
ATOM   3345  HA  ASN A 207      -1.800  -1.801 -19.203  1.00 82.08           H  
ATOM   3346  C   ASN A 207      -0.014  -0.684 -19.136  1.00 82.08           C  
ATOM   3347  CB  ASN A 207      -2.380   0.228 -19.500  1.00 82.08           C  
ATOM   3348  HB2 ASN A 207      -2.135   0.248 -20.562  1.00 82.08           H  
ATOM   3349  HB3 ASN A 207      -2.155   1.210 -19.084  1.00 82.08           H  
ATOM   3350  O   ASN A 207       0.338  -0.663 -20.312  1.00 82.08           O  
ATOM   3351  CG  ASN A 207      -3.872  -0.044 -19.389  1.00 82.08           C  
ATOM   3352  ND2 ASN A 207      -4.683   0.980 -19.508  1.00 82.08           N  
ATOM   3353 HD21 ASN A 207      -5.672   0.785 -19.444  1.00 82.08           H  
ATOM   3354 HD22 ASN A 207      -4.325   1.901 -19.718  1.00 82.08           H  
ATOM   3355  OD1 ASN A 207      -4.337  -1.154 -19.181  1.00 82.08           O  
ATOM   3356  N   LEU A 208       0.869  -0.578 -18.135  1.00 80.49           N  
ATOM   3357  H   LEU A 208       0.537  -0.650 -17.184  1.00 80.49           H  
ATOM   3358  CA  LEU A 208       2.314  -0.384 -18.335  1.00 80.49           C  
ATOM   3359  HA  LEU A 208       2.503  -0.224 -19.396  1.00 80.49           H  
ATOM   3360  C   LEU A 208       3.128  -1.642 -18.001  1.00 80.49           C  
ATOM   3361  CB  LEU A 208       2.802   0.885 -17.603  1.00 80.49           C  
ATOM   3362  HB2 LEU A 208       3.875   0.997 -17.761  1.00 80.49           H  
ATOM   3363  HB3 LEU A 208       2.653   0.745 -16.533  1.00 80.49           H  
ATOM   3364  O   LEU A 208       4.294  -1.550 -17.635  1.00 80.49           O  
ATOM   3365  CG  LEU A 208       2.123   2.194 -18.052  1.00 80.49           C  
ATOM   3366  HG  LEU A 208       1.058   2.139 -17.825  1.00 80.49           H  
ATOM   3367  CD1 LEU A 208       2.710   3.384 -17.297  1.00 80.49           C  
ATOM   3368 HD11 LEU A 208       3.735   3.564 -17.620  1.00 80.49           H  
ATOM   3369 HD12 LEU A 208       2.118   4.280 -17.488  1.00 80.49           H  
ATOM   3370 HD13 LEU A 208       2.719   3.192 -16.225  1.00 80.49           H  
ATOM   3371  CD2 LEU A 208       2.288   2.479 -19.549  1.00 80.49           C  
ATOM   3372 HD21 LEU A 208       3.348   2.512 -19.801  1.00 80.49           H  
ATOM   3373 HD22 LEU A 208       1.842   3.444 -19.786  1.00 80.49           H  
ATOM   3374 HD23 LEU A 208       1.788   1.715 -20.144  1.00 80.49           H  
ATOM   3375  N   SER A 209       2.545  -2.833 -18.181  1.00 76.14           N  
ATOM   3376  H   SER A 209       1.597  -2.861 -18.526  1.00 76.14           H  
ATOM   3377  CA  SER A 209       3.209  -4.118 -17.903  1.00 76.14           C  
ATOM   3378  HA  SER A 209       3.500  -4.134 -16.852  1.00 76.14           H  
ATOM   3379  C   SER A 209       4.486  -4.352 -18.715  1.00 76.14           C  
ATOM   3380  CB  SER A 209       2.237  -5.276 -18.149  1.00 76.14           C  
ATOM   3381  HB2 SER A 209       2.760  -6.225 -18.033  1.00 76.14           H  
ATOM   3382  HB3 SER A 209       1.438  -5.223 -17.409  1.00 76.14           H  
ATOM   3383  O   SER A 209       5.313  -5.161 -18.322  1.00 76.14           O  
ATOM   3384  OG  SER A 209       1.661  -5.208 -19.442  1.00 76.14           O  
ATOM   3385  HG  SER A 209       2.285  -5.531 -20.096  1.00 76.14           H  
ATOM   3386  N   HIS A 210       4.669  -3.665 -19.844  1.00 78.84           N  
ATOM   3387  H   HIS A 210       3.958  -3.005 -20.123  1.00 78.84           H  
ATOM   3388  CA  HIS A 210       5.877  -3.793 -20.666  1.00 78.84           C  
ATOM   3389  HA  HIS A 210       6.195  -4.835 -20.657  1.00 78.84           H  
ATOM   3390  C   HIS A 210       7.068  -2.979 -20.139  1.00 78.84           C  
ATOM   3391  CB  HIS A 210       5.532  -3.419 -22.111  1.00 78.84           C  
ATOM   3392  HB2 HIS A 210       6.428  -3.511 -22.725  1.00 78.84           H  
ATOM   3393  HB3 HIS A 210       5.203  -2.380 -22.149  1.00 78.84           H  
ATOM   3394  O   HIS A 210       8.198  -3.221 -20.560  1.00 78.84           O  
ATOM   3395  CG  HIS A 210       4.464  -4.309 -22.691  1.00 78.84           C  
ATOM   3396  CD2 HIS A 210       3.186  -3.951 -23.028  1.00 78.84           C  
ATOM   3397  HD2 HIS A 210       2.759  -2.962 -22.950  1.00 78.84           H  
ATOM   3398  ND1 HIS A 210       4.581  -5.661 -22.919  1.00 78.84           N  
ATOM   3399  HD1 HIS A 210       5.406  -6.221 -22.758  1.00 78.84           H  
ATOM   3400  CE1 HIS A 210       3.405  -6.107 -23.390  1.00 78.84           C  
ATOM   3401  HE1 HIS A 210       3.191  -7.129 -23.665  1.00 78.84           H  
ATOM   3402  NE2 HIS A 210       2.522  -5.101 -23.466  1.00 78.84           N  
ATOM   3403  N   PHE A 211       6.835  -2.039 -19.220  1.00 88.70           N  
ATOM   3404  H   PHE A 211       5.912  -1.955 -18.820  1.00 88.70           H  
ATOM   3405  CA  PHE A 211       7.880  -1.218 -18.619  1.00 88.70           C  
ATOM   3406  HA  PHE A 211       8.761  -1.234 -19.260  1.00 88.70           H  
ATOM   3407  C   PHE A 211       8.273  -1.786 -17.259  1.00 88.70           C  
ATOM   3408  CB  PHE A 211       7.414   0.236 -18.522  1.00 88.70           C  
ATOM   3409  HB2 PHE A 211       8.182   0.822 -18.019  1.00 88.70           H  
ATOM   3410  HB3 PHE A 211       6.512   0.280 -17.911  1.00 88.70           H  
ATOM   3411  O   PHE A 211       7.416  -2.134 -16.448  1.00 88.70           O  
ATOM   3412  CG  PHE A 211       7.131   0.865 -19.871  1.00 88.70           C  
ATOM   3413  CD1 PHE A 211       8.193   1.320 -20.674  1.00 88.70           C  
ATOM   3414  HD1 PHE A 211       9.211   1.241 -20.320  1.00 88.70           H  
ATOM   3415  CD2 PHE A 211       5.808   0.975 -20.336  1.00 88.70           C  
ATOM   3416  HD2 PHE A 211       4.994   0.624 -19.719  1.00 88.70           H  
ATOM   3417  CE1 PHE A 211       7.932   1.890 -21.932  1.00 88.70           C  
ATOM   3418  HE1 PHE A 211       8.748   2.246 -22.543  1.00 88.70           H  
ATOM   3419  CE2 PHE A 211       5.545   1.548 -21.592  1.00 88.70           C  
ATOM   3420  HE2 PHE A 211       4.527   1.642 -21.940  1.00 88.70           H  
ATOM   3421  CZ  PHE A 211       6.607   2.007 -22.390  1.00 88.70           C  
ATOM   3422  HZ  PHE A 211       6.406   2.454 -23.352  1.00 88.70           H  
ATOM   3423  N   HIS A 212       9.581  -1.874 -17.014  1.00 93.92           N  
ATOM   3424  H   HIS A 212      10.227  -1.513 -17.701  1.00 93.92           H  
ATOM   3425  CA  HIS A 212      10.132  -2.480 -15.806  1.00 93.92           C  
ATOM   3426  HA  HIS A 212       9.879  -3.540 -15.801  1.00 93.92           H  
ATOM   3427  C   HIS A 212       9.542  -1.839 -14.538  1.00 93.92           C  
ATOM   3428  CB  HIS A 212      11.662  -2.350 -15.840  1.00 93.92           C  
ATOM   3429  HB2 HIS A 212      11.931  -1.298 -15.937  1.00 93.92           H  
ATOM   3430  HB3 HIS A 212      12.052  -2.880 -16.709  1.00 93.92           H  
ATOM   3431  O   HIS A 212       9.842  -0.695 -14.212  1.00 93.92           O  
ATOM   3432  CG  HIS A 212      12.324  -2.890 -14.598  1.00 93.92           C  
ATOM   3433  CD2 HIS A 212      13.002  -4.071 -14.465  1.00 93.92           C  
ATOM   3434  HD2 HIS A 212      13.181  -4.803 -15.239  1.00 93.92           H  
ATOM   3435  ND1 HIS A 212      12.326  -2.283 -13.364  1.00 93.92           N  
ATOM   3436  HD1 HIS A 212      11.889  -1.400 -13.143  1.00 93.92           H  
ATOM   3437  CE1 HIS A 212      12.981  -3.083 -12.506  1.00 93.92           C  
ATOM   3438  HE1 HIS A 212      13.132  -2.881 -11.455  1.00 93.92           H  
ATOM   3439  NE2 HIS A 212      13.414  -4.185 -13.138  1.00 93.92           N  
ATOM   3440  N   GLY A 213       8.727  -2.601 -13.811  1.00 94.13           N  
ATOM   3441  H   GLY A 213       8.427  -3.471 -14.226  1.00 94.13           H  
ATOM   3442  CA  GLY A 213       8.203  -2.287 -12.483  1.00 94.13           C  
ATOM   3443  HA2 GLY A 213       9.025  -2.001 -11.826  1.00 94.13           H  
ATOM   3444  HA3 GLY A 213       7.744  -3.189 -12.078  1.00 94.13           H  
ATOM   3445  C   GLY A 213       7.141  -1.189 -12.442  1.00 94.13           C  
ATOM   3446  O   GLY A 213       6.794  -0.736 -11.354  1.00 94.13           O  
ATOM   3447  N   GLN A 214       6.631  -0.732 -13.591  1.00 95.28           N  
ATOM   3448  H   GLN A 214       6.962  -1.131 -14.459  1.00 95.28           H  
ATOM   3449  CA  GLN A 214       5.578   0.292 -13.640  1.00 95.28           C  
ATOM   3450  HA  GLN A 214       5.712   0.981 -12.806  1.00 95.28           H  
ATOM   3451  C   GLN A 214       4.165  -0.287 -13.480  1.00 95.28           C  
ATOM   3452  CB  GLN A 214       5.682   1.105 -14.937  1.00 95.28           C  
ATOM   3453  HB2 GLN A 214       4.833   1.787 -14.983  1.00 95.28           H  
ATOM   3454  HB3 GLN A 214       5.627   0.432 -15.793  1.00 95.28           H  
ATOM   3455  O   GLN A 214       3.204   0.475 -13.375  1.00 95.28           O  
ATOM   3456  CG  GLN A 214       6.967   1.944 -15.014  1.00 95.28           C  
ATOM   3457  HG2 GLN A 214       7.084   2.500 -14.083  1.00 95.28           H  
ATOM   3458  HG3 GLN A 214       7.832   1.291 -15.132  1.00 95.28           H  
ATOM   3459  CD  GLN A 214       6.948   2.948 -16.163  1.00 95.28           C  
ATOM   3460  NE2 GLN A 214       7.872   3.878 -16.208  1.00 95.28           N  
ATOM   3461 HE21 GLN A 214       7.767   4.563 -16.943  1.00 95.28           H  
ATOM   3462 HE22 GLN A 214       8.435   4.081 -15.395  1.00 95.28           H  
ATOM   3463  OE1 GLN A 214       6.108   2.923 -17.046  1.00 95.28           O  
ATOM   3464  N   GLY A 215       4.024  -1.615 -13.474  1.00 95.33           N  
ATOM   3465  H   GLY A 215       4.867  -2.170 -13.438  1.00 95.33           H  
ATOM   3466  CA  GLY A 215       2.758  -2.316 -13.277  1.00 95.33           C  
ATOM   3467  HA2 GLY A 215       2.876  -3.352 -13.595  1.00 95.33           H  
ATOM   3468  HA3 GLY A 215       1.992  -1.855 -13.899  1.00 95.33           H  
ATOM   3469  C   GLY A 215       2.283  -2.318 -11.824  1.00 95.33           C  
ATOM   3470  O   GLY A 215       2.985  -1.885 -10.914  1.00 95.33           O  
ATOM   3471  N   VAL A 216       1.081  -2.851 -11.583  1.00 96.53           N  
ATOM   3472  H   VAL A 216       0.539  -3.214 -12.355  1.00 96.53           H  
ATOM   3473  CA  VAL A 216       0.668  -3.226 -10.223  1.00 96.53           C  
ATOM   3474  HA  VAL A 216       0.950  -2.428  -9.535  1.00 96.53           H  
ATOM   3475  C   VAL A 216       1.447  -4.492  -9.864  1.00 96.53           C  
ATOM   3476  CB  VAL A 216      -0.855  -3.431 -10.107  1.00 96.53           C  
ATOM   3477  HB  VAL A 216      -1.158  -4.312 -10.673  1.00 96.53           H  
ATOM   3478  O   VAL A 216       1.103  -5.581 -10.328  1.00 96.53           O  
ATOM   3479  CG1 VAL A 216      -1.269  -3.628  -8.649  1.00 96.53           C  
ATOM   3480 HG11 VAL A 216      -0.620  -4.358  -8.166  1.00 96.53           H  
ATOM   3481 HG12 VAL A 216      -2.302  -3.969  -8.598  1.00 96.53           H  
ATOM   3482 HG13 VAL A 216      -1.183  -2.681  -8.116  1.00 96.53           H  
ATOM   3483  CG2 VAL A 216      -1.637  -2.220 -10.629  1.00 96.53           C  
ATOM   3484 HG21 VAL A 216      -1.327  -1.328 -10.085  1.00 96.53           H  
ATOM   3485 HG22 VAL A 216      -2.705  -2.378 -10.479  1.00 96.53           H  
ATOM   3486 HG23 VAL A 216      -1.456  -2.082 -11.695  1.00 96.53           H  
ATOM   3487  N   ASN A 217       2.548  -4.350  -9.129  1.00 96.27           N  
ATOM   3488  H   ASN A 217       2.759  -3.429  -8.772  1.00 96.27           H  
ATOM   3489  CA  ASN A 217       3.548  -5.403  -8.967  1.00 96.27           C  
ATOM   3490  HA  ASN A 217       3.267  -6.239  -9.608  1.00 96.27           H  
ATOM   3491  C   ASN A 217       3.594  -5.974  -7.551  1.00 96.27           C  
ATOM   3492  CB  ASN A 217       4.931  -4.907  -9.446  1.00 96.27           C  
ATOM   3493  HB2 ASN A 217       5.160  -3.948  -8.981  1.00 96.27           H  
ATOM   3494  HB3 ASN A 217       5.698  -5.624  -9.152  1.00 96.27           H  
ATOM   3495  O   ASN A 217       3.524  -5.247  -6.566  1.00 96.27           O  
ATOM   3496  CG  ASN A 217       4.987  -4.756 -10.953  1.00 96.27           C  
ATOM   3497  ND2 ASN A 217       4.790  -5.833 -11.666  1.00 96.27           N  
ATOM   3498 HD21 ASN A 217       4.658  -5.707 -12.659  1.00 96.27           H  
ATOM   3499 HD22 ASN A 217       5.086  -6.725 -11.296  1.00 96.27           H  
ATOM   3500  OD1 ASN A 217       5.220  -3.704 -11.518  1.00 96.27           O  
ATOM   3501  N   TRP A 218       3.801  -7.286  -7.485  1.00 97.96           N  
ATOM   3502  H   TRP A 218       3.812  -7.806  -8.350  1.00 97.96           H  
ATOM   3503  CA  TRP A 218       4.363  -7.990  -6.338  1.00 97.96           C  
ATOM   3504  HA  TRP A 218       4.839  -7.289  -5.652  1.00 97.96           H  
ATOM   3505  C   TRP A 218       5.416  -8.923  -6.919  1.00 97.96           C  
ATOM   3506  CB  TRP A 218       3.262  -8.754  -5.598  1.00 97.96           C  
ATOM   3507  HB2 TRP A 218       2.830  -9.502  -6.262  1.00 97.96           H  
ATOM   3508  HB3 TRP A 218       2.468  -8.048  -5.359  1.00 97.96           H  
ATOM   3509  O   TRP A 218       5.060  -9.827  -7.679  1.00 97.96           O  
ATOM   3510  CG  TRP A 218       3.682  -9.417  -4.319  1.00 97.96           C  
ATOM   3511  CD1 TRP A 218       4.550 -10.446  -4.168  1.00 97.96           C  
ATOM   3512  HD1 TRP A 218       5.094 -10.932  -4.965  1.00 97.96           H  
ATOM   3513  CD2 TRP A 218       3.279  -9.052  -2.966  1.00 97.96           C  
ATOM   3514  CE2 TRP A 218       3.925  -9.919  -2.039  1.00 97.96           C  
ATOM   3515  CE3 TRP A 218       2.452  -8.043  -2.431  1.00 97.96           C  
ATOM   3516  HE3 TRP A 218       1.968  -7.349  -3.102  1.00 97.96           H  
ATOM   3517  NE1 TRP A 218       4.688 -10.753  -2.826  1.00 97.96           N  
ATOM   3518  HE1 TRP A 218       5.379 -11.396  -2.468  1.00 97.96           H  
ATOM   3519  CH2 TRP A 218       2.903  -8.787  -0.156  1.00 97.96           C  
ATOM   3520  HH2 TRP A 218       2.784  -8.663   0.910  1.00 97.96           H  
ATOM   3521  CZ2 TRP A 218       3.746  -9.788  -0.653  1.00 97.96           C  
ATOM   3522  HZ2 TRP A 218       4.259 -10.430   0.048  1.00 97.96           H  
ATOM   3523  CZ3 TRP A 218       2.254  -7.919  -1.045  1.00 97.96           C  
ATOM   3524  HZ3 TRP A 218       1.627  -7.129  -0.659  1.00 97.96           H  
ATOM   3525  N   PHE A 219       6.696  -8.657  -6.666  1.00 97.66           N  
ATOM   3526  H   PHE A 219       6.925  -7.914  -6.022  1.00 97.66           H  
ATOM   3527  CA  PHE A 219       7.800  -9.204  -7.455  1.00 97.66           C  
ATOM   3528  HA  PHE A 219       7.732  -8.799  -8.464  1.00 97.66           H  
ATOM   3529  C   PHE A 219       7.750 -10.731  -7.588  1.00 97.66           C  
ATOM   3530  CB  PHE A 219       9.131  -8.741  -6.853  1.00 97.66           C  
ATOM   3531  HB2 PHE A 219       9.148  -8.974  -5.788  1.00 97.66           H  
ATOM   3532  HB3 PHE A 219       9.212  -7.659  -6.963  1.00 97.66           H  
ATOM   3533  O   PHE A 219       7.793 -11.238  -8.708  1.00 97.66           O  
ATOM   3534  CG  PHE A 219      10.334  -9.366  -7.519  1.00 97.66           C  
ATOM   3535  CD1 PHE A 219      11.028 -10.411  -6.885  1.00 97.66           C  
ATOM   3536  HD1 PHE A 219      10.711 -10.763  -5.914  1.00 97.66           H  
ATOM   3537  CD2 PHE A 219      10.735  -8.928  -8.794  1.00 97.66           C  
ATOM   3538  HD2 PHE A 219      10.198  -8.127  -9.281  1.00 97.66           H  
ATOM   3539  CE1 PHE A 219      12.132 -11.007  -7.518  1.00 97.66           C  
ATOM   3540  HE1 PHE A 219      12.660 -11.811  -7.028  1.00 97.66           H  
ATOM   3541  CE2 PHE A 219      11.841  -9.522  -9.427  1.00 97.66           C  
ATOM   3542  HE2 PHE A 219      12.156  -9.177 -10.400  1.00 97.66           H  
ATOM   3543  CZ  PHE A 219      12.543 -10.558  -8.786  1.00 97.66           C  
ATOM   3544  HZ  PHE A 219      13.395 -11.015  -9.268  1.00 97.66           H  
ATOM   3545  N   ASN A 220       7.557 -11.468  -6.496  1.00 98.06           N  
ATOM   3546  H   ASN A 220       7.571 -11.016  -5.593  1.00 98.06           H  
ATOM   3547  CA  ASN A 220       7.486 -12.929  -6.542  1.00 98.06           C  
ATOM   3548  HA  ASN A 220       8.282 -13.286  -7.196  1.00 98.06           H  
ATOM   3549  C   ASN A 220       6.186 -13.496  -7.152  1.00 98.06           C  
ATOM   3550  CB  ASN A 220       7.754 -13.495  -5.144  1.00 98.06           C  
ATOM   3551  HB2 ASN A 220       7.371 -14.516  -5.119  1.00 98.06           H  
ATOM   3552  HB3 ASN A 220       7.244 -12.911  -4.378  1.00 98.06           H  
ATOM   3553  O   ASN A 220       6.105 -14.699  -7.393  1.00 98.06           O  
ATOM   3554  CG  ASN A 220       9.237 -13.601  -4.850  1.00 98.06           C  
ATOM   3555  ND2 ASN A 220       9.795 -12.777  -4.008  1.00 98.06           N  
ATOM   3556 HD21 ASN A 220      10.770 -12.921  -3.785  1.00 98.06           H  
ATOM   3557 HD22 ASN A 220       9.244 -12.116  -3.481  1.00 98.06           H  
ATOM   3558  OD1 ASN A 220       9.930 -14.437  -5.401  1.00 98.06           O  
ATOM   3559  N   ILE A 221       5.174 -12.666  -7.433  1.00 97.86           N  
ATOM   3560  H   ILE A 221       5.315 -11.682  -7.251  1.00 97.86           H  
ATOM   3561  CA  ILE A 221       3.939 -13.076  -8.124  1.00 97.86           C  
ATOM   3562  HA  ILE A 221       3.841 -14.161  -8.074  1.00 97.86           H  
ATOM   3563  C   ILE A 221       4.009 -12.709  -9.612  1.00 97.86           C  
ATOM   3564  CB  ILE A 221       2.688 -12.469  -7.439  1.00 97.86           C  
ATOM   3565  HB  ILE A 221       2.784 -11.383  -7.456  1.00 97.86           H  
ATOM   3566  O   ILE A 221       3.722 -13.536 -10.478  1.00 97.86           O  
ATOM   3567  CG1 ILE A 221       2.568 -12.932  -5.967  1.00 97.86           C  
ATOM   3568 HG12 ILE A 221       2.404 -14.010  -5.939  1.00 97.86           H  
ATOM   3569 HG13 ILE A 221       3.501 -12.728  -5.443  1.00 97.86           H  
ATOM   3570  CG2 ILE A 221       1.408 -12.842  -8.215  1.00 97.86           C  
ATOM   3571 HG21 ILE A 221       0.532 -12.380  -7.759  1.00 97.86           H  
ATOM   3572 HG22 ILE A 221       1.279 -13.925  -8.218  1.00 97.86           H  
ATOM   3573 HG23 ILE A 221       1.459 -12.484  -9.243  1.00 97.86           H  
ATOM   3574  CD1 ILE A 221       1.444 -12.242  -5.179  1.00 97.86           C  
ATOM   3575 HD11 ILE A 221       0.466 -12.530  -5.565  1.00 97.86           H  
ATOM   3576 HD12 ILE A 221       1.496 -12.540  -4.132  1.00 97.86           H  
ATOM   3577 HD13 ILE A 221       1.549 -11.159  -5.241  1.00 97.86           H  
ATOM   3578  N   THR A 222       4.372 -11.463  -9.928  1.00 96.22           N  
ATOM   3579  H   THR A 222       4.609 -10.831  -9.176  1.00 96.22           H  
ATOM   3580  CA  THR A 222       4.257 -10.903 -11.285  1.00 96.22           C  
ATOM   3581  HA  THR A 222       3.733 -11.619 -11.917  1.00 96.22           H  
ATOM   3582  C   THR A 222       5.600 -10.651 -11.973  1.00 96.22           C  
ATOM   3583  CB  THR A 222       3.404  -9.620 -11.283  1.00 96.22           C  
ATOM   3584  HB  THR A 222       3.284  -9.281 -12.312  1.00 96.22           H  
ATOM   3585  O   THR A 222       5.644 -10.487 -13.198  1.00 96.22           O  
ATOM   3586  CG2 THR A 222       2.019  -9.845 -10.691  1.00 96.22           C  
ATOM   3587 HG21 THR A 222       1.549 -10.702 -11.174  1.00 96.22           H  
ATOM   3588 HG22 THR A 222       2.093 -10.033  -9.620  1.00 96.22           H  
ATOM   3589 HG23 THR A 222       1.406  -8.959 -10.856  1.00 96.22           H  
ATOM   3590  OG1 THR A 222       3.956  -8.565 -10.536  1.00 96.22           O  
ATOM   3591  HG1 THR A 222       3.480  -7.776 -10.806  1.00 96.22           H  
ATOM   3592  N   GLY A 223       6.704 -10.620 -11.224  1.00 96.18           N  
ATOM   3593  H   GLY A 223       6.635 -10.849 -10.243  1.00 96.18           H  
ATOM   3594  CA  GLY A 223       7.948  -9.989 -11.662  1.00 96.18           C  
ATOM   3595  HA2 GLY A 223       8.704 -10.097 -10.884  1.00 96.18           H  
ATOM   3596  HA3 GLY A 223       8.307 -10.485 -12.564  1.00 96.18           H  
ATOM   3597  C   GLY A 223       7.749  -8.495 -11.948  1.00 96.18           C  
ATOM   3598  O   GLY A 223       6.748  -7.897 -11.557  1.00 96.18           O  
ATOM   3599  N   TYR A 224       8.683  -7.885 -12.680  1.00 96.04           N  
ATOM   3600  H   TYR A 224       9.533  -8.386 -12.896  1.00 96.04           H  
ATOM   3601  CA  TYR A 224       8.608  -6.462 -13.050  1.00 96.04           C  
ATOM   3602  HA  TYR A 224       7.981  -5.943 -12.324  1.00 96.04           H  
ATOM   3603  C   TYR A 224       7.949  -6.187 -14.410  1.00 96.04           C  
ATOM   3604  CB  TYR A 224      10.012  -5.846 -12.965  1.00 96.04           C  
ATOM   3605  HB2 TYR A 224       9.990  -4.826 -13.349  1.00 96.04           H  
ATOM   3606  HB3 TYR A 224      10.686  -6.411 -13.608  1.00 96.04           H  
ATOM   3607  O   TYR A 224       7.742  -5.032 -14.753  1.00 96.04           O  
ATOM   3608  CG  TYR A 224      10.572  -5.783 -11.557  1.00 96.04           C  
ATOM   3609  CD1 TYR A 224       9.849  -5.143 -10.528  1.00 96.04           C  
ATOM   3610  HD1 TYR A 224       8.892  -4.684 -10.725  1.00 96.04           H  
ATOM   3611  CD2 TYR A 224      11.833  -6.343 -11.281  1.00 96.04           C  
ATOM   3612  HD2 TYR A 224      12.419  -6.782 -12.076  1.00 96.04           H  
ATOM   3613  CE1 TYR A 224      10.372  -5.093  -9.222  1.00 96.04           C  
ATOM   3614  HE1 TYR A 224       9.833  -4.608  -8.422  1.00 96.04           H  
ATOM   3615  CE2 TYR A 224      12.363  -6.286  -9.979  1.00 96.04           C  
ATOM   3616  HE2 TYR A 224      13.333  -6.712  -9.768  1.00 96.04           H  
ATOM   3617  OH  TYR A 224      12.108  -5.676  -7.676  1.00 96.04           O  
ATOM   3618  HH  TYR A 224      12.981  -6.069  -7.608  1.00 96.04           H  
ATOM   3619  CZ  TYR A 224      11.625  -5.676  -8.943  1.00 96.04           C  
ATOM   3620  N   TYR A 225       7.602  -7.219 -15.184  1.00 95.34           N  
ATOM   3621  H   TYR A 225       7.777  -8.150 -14.834  1.00 95.34           H  
ATOM   3622  CA  TYR A 225       7.079  -7.072 -16.555  1.00 95.34           C  
ATOM   3623  HA  TYR A 225       6.991  -6.009 -16.779  1.00 95.34           H  
ATOM   3624  C   TYR A 225       5.664  -7.648 -16.735  1.00 95.34           C  
ATOM   3625  CB  TYR A 225       8.080  -7.646 -17.562  1.00 95.34           C  
ATOM   3626  HB2 TYR A 225       8.184  -8.717 -17.389  1.00 95.34           H  
ATOM   3627  HB3 TYR A 225       7.679  -7.516 -18.568  1.00 95.34           H  
ATOM   3628  O   TYR A 225       5.258  -8.032 -17.830  1.00 95.34           O  
ATOM   3629  CG  TYR A 225       9.447  -6.993 -17.527  1.00 95.34           C  
ATOM   3630  CD1 TYR A 225       9.654  -5.764 -18.184  1.00 95.34           C  
ATOM   3631  HD1 TYR A 225       8.831  -5.273 -18.681  1.00 95.34           H  
ATOM   3632  CD2 TYR A 225      10.515  -7.627 -16.863  1.00 95.34           C  
ATOM   3633  HD2 TYR A 225      10.359  -8.568 -16.357  1.00 95.34           H  
ATOM   3634  CE1 TYR A 225      10.938  -5.191 -18.220  1.00 95.34           C  
ATOM   3635  HE1 TYR A 225      11.096  -4.265 -18.752  1.00 95.34           H  
ATOM   3636  CE2 TYR A 225      11.798  -7.049 -16.884  1.00 95.34           C  
ATOM   3637  HE2 TYR A 225      12.632  -7.531 -16.395  1.00 95.34           H  
ATOM   3638  OH  TYR A 225      13.267  -5.322 -17.645  1.00 95.34           O  
ATOM   3639  HH  TYR A 225      13.305  -4.523 -18.175  1.00 95.34           H  
ATOM   3640  CZ  TYR A 225      12.015  -5.842 -17.580  1.00 95.34           C  
ATOM   3641  N   ASN A 226       4.910  -7.761 -15.641  1.00 94.78           N  
ATOM   3642  H   ASN A 226       5.286  -7.394 -14.779  1.00 94.78           H  
ATOM   3643  CA  ASN A 226       3.484  -8.091 -15.654  1.00 94.78           C  
ATOM   3644  HA  ASN A 226       3.072  -7.860 -16.637  1.00 94.78           H  
ATOM   3645  C   ASN A 226       2.754  -7.213 -14.631  1.00 94.78           C  
ATOM   3646  CB  ASN A 226       3.257  -9.591 -15.392  1.00 94.78           C  
ATOM   3647  HB2 ASN A 226       3.620  -9.855 -14.398  1.00 94.78           H  
ATOM   3648  HB3 ASN A 226       2.189  -9.806 -15.419  1.00 94.78           H  
ATOM   3649  O   ASN A 226       3.379  -6.426 -13.928  1.00 94.78           O  
ATOM   3650  CG  ASN A 226       3.909 -10.490 -16.422  1.00 94.78           C  
ATOM   3651  ND2 ASN A 226       5.089 -10.989 -16.135  1.00 94.78           N  
ATOM   3652 HD21 ASN A 226       5.504 -10.766 -15.242  1.00 94.78           H  
ATOM   3653 HD22 ASN A 226       5.583 -11.464 -16.877  1.00 94.78           H  
ATOM   3654  OD1 ASN A 226       3.342 -10.791 -17.461  1.00 94.78           O  
ATOM   3655  N   THR A 227       1.434  -7.342 -14.532  1.00 95.56           N  
ATOM   3656  H   THR A 227       0.961  -8.026 -15.105  1.00 95.56           H  
ATOM   3657  CA  THR A 227       0.619  -6.629 -13.541  1.00 95.56           C  
ATOM   3658  HA  THR A 227       1.266  -6.234 -12.757  1.00 95.56           H  
ATOM   3659  C   THR A 227      -0.365  -7.589 -12.884  1.00 95.56           C  
ATOM   3660  CB  THR A 227      -0.097  -5.427 -14.183  1.00 95.56           C  
ATOM   3661  HB  THR A 227       0.654  -4.796 -14.659  1.00 95.56           H  
ATOM   3662  O   THR A 227      -0.858  -8.516 -13.532  1.00 95.56           O  
ATOM   3663  CG2 THR A 227      -1.137  -5.817 -15.233  1.00 95.56           C  
ATOM   3664 HG21 THR A 227      -1.626  -4.916 -15.603  1.00 95.56           H  
ATOM   3665 HG22 THR A 227      -1.903  -6.464 -14.805  1.00 95.56           H  
ATOM   3666 HG23 THR A 227      -0.656  -6.324 -16.068  1.00 95.56           H  
ATOM   3667  OG1 THR A 227      -0.758  -4.649 -13.214  1.00 95.56           O  
ATOM   3668  HG1 THR A 227      -1.515  -5.147 -12.897  1.00 95.56           H  
ATOM   3669  N   LEU A 228      -0.679  -7.347 -11.613  1.00 96.20           N  
ATOM   3670  H   LEU A 228      -0.185  -6.608 -11.133  1.00 96.20           H  
ATOM   3671  CA  LEU A 228      -1.834  -7.935 -10.940  1.00 96.20           C  
ATOM   3672  HA  LEU A 228      -1.764  -9.022 -10.977  1.00 96.20           H  
ATOM   3673  C   LEU A 228      -3.123  -7.525 -11.673  1.00 96.20           C  
ATOM   3674  CB  LEU A 228      -1.860  -7.479  -9.466  1.00 96.20           C  
ATOM   3675  HB2 LEU A 228      -2.779  -7.845  -9.008  1.00 96.20           H  
ATOM   3676  HB3 LEU A 228      -1.898  -6.390  -9.443  1.00 96.20           H  
ATOM   3677  O   LEU A 228      -3.164  -6.483 -12.335  1.00 96.20           O  
ATOM   3678  CG  LEU A 228      -0.673  -7.949  -8.599  1.00 96.20           C  
ATOM   3679  HG  LEU A 228       0.270  -7.630  -9.043  1.00 96.20           H  
ATOM   3680  CD1 LEU A 228      -0.764  -7.353  -7.199  1.00 96.20           C  
ATOM   3681 HD11 LEU A 228       0.058  -7.716  -6.581  1.00 96.20           H  
ATOM   3682 HD12 LEU A 228      -1.713  -7.629  -6.740  1.00 96.20           H  
ATOM   3683 HD13 LEU A 228      -0.697  -6.266  -7.242  1.00 96.20           H  
ATOM   3684  CD2 LEU A 228      -0.646  -9.465  -8.448  1.00 96.20           C  
ATOM   3685 HD21 LEU A 228       0.121  -9.757  -7.731  1.00 96.20           H  
ATOM   3686 HD22 LEU A 228      -0.397  -9.901  -9.416  1.00 96.20           H  
ATOM   3687 HD23 LEU A 228      -1.617  -9.830  -8.112  1.00 96.20           H  
ATOM   3688  N   THR A 229      -4.173  -8.338 -11.558  1.00 95.28           N  
ATOM   3689  H   THR A 229      -4.072  -9.181 -11.010  1.00 95.28           H  
ATOM   3690  CA  THR A 229      -5.525  -8.023 -12.056  1.00 95.28           C  
ATOM   3691  HA  THR A 229      -5.446  -7.255 -12.826  1.00 95.28           H  
ATOM   3692  C   THR A 229      -6.427  -7.434 -10.975  1.00 95.28           C  
ATOM   3693  CB  THR A 229      -6.206  -9.248 -12.690  1.00 95.28           C  
ATOM   3694  HB  THR A 229      -7.253  -9.023 -12.889  1.00 95.28           H  
ATOM   3695  O   THR A 229      -7.390  -6.755 -11.316  1.00 95.28           O  
ATOM   3696  CG2 THR A 229      -5.526  -9.614 -14.011  1.00 95.28           C  
ATOM   3697 HG21 THR A 229      -5.574  -8.771 -14.700  1.00 95.28           H  
ATOM   3698 HG22 THR A 229      -6.040 -10.466 -14.455  1.00 95.28           H  
ATOM   3699 HG23 THR A 229      -4.483  -9.877 -13.834  1.00 95.28           H  
ATOM   3700  OG1 THR A 229      -6.119 -10.390 -11.868  1.00 95.28           O  
ATOM   3701  HG1 THR A 229      -7.003 -10.666 -11.613  1.00 95.28           H  
ATOM   3702  N   PHE A 230      -6.085  -7.652  -9.704  1.00 96.18           N  
ATOM   3703  H   PHE A 230      -5.288  -8.247  -9.529  1.00 96.18           H  
ATOM   3704  CA  PHE A 230      -6.754  -7.119  -8.521  1.00 96.18           C  
ATOM   3705  HA  PHE A 230      -7.271  -6.191  -8.766  1.00 96.18           H  
ATOM   3706  C   PHE A 230      -5.707  -6.846  -7.437  1.00 96.18           C  
ATOM   3707  CB  PHE A 230      -7.780  -8.153  -8.029  1.00 96.18           C  
ATOM   3708  HB2 PHE A 230      -7.263  -9.104  -7.904  1.00 96.18           H  
ATOM   3709  HB3 PHE A 230      -8.546  -8.287  -8.792  1.00 96.18           H  
ATOM   3710  O   PHE A 230      -4.801  -7.663  -7.246  1.00 96.18           O  
ATOM   3711  CG  PHE A 230      -8.442  -7.847  -6.702  1.00 96.18           C  
ATOM   3712  CD1 PHE A 230      -7.817  -8.218  -5.497  1.00 96.18           C  
ATOM   3713  HD1 PHE A 230      -6.860  -8.719  -5.510  1.00 96.18           H  
ATOM   3714  CD2 PHE A 230      -9.695  -7.217  -6.665  1.00 96.18           C  
ATOM   3715  HD2 PHE A 230     -10.202  -6.983  -7.590  1.00 96.18           H  
ATOM   3716  CE1 PHE A 230      -8.419  -7.914  -4.266  1.00 96.18           C  
ATOM   3717  HE1 PHE A 230      -7.916  -8.165  -3.344  1.00 96.18           H  
ATOM   3718  CE2 PHE A 230     -10.294  -6.901  -5.431  1.00 96.18           C  
ATOM   3719  HE2 PHE A 230     -11.250  -6.400  -5.403  1.00 96.18           H  
ATOM   3720  CZ  PHE A 230      -9.655  -7.249  -4.230  1.00 96.18           C  
ATOM   3721  HZ  PHE A 230     -10.110  -7.005  -3.282  1.00 96.18           H  
ATOM   3722  N   ALA A 231      -5.852  -5.737  -6.715  1.00 97.72           N  
ATOM   3723  H   ALA A 231      -6.599  -5.099  -6.951  1.00 97.72           H  
ATOM   3724  CA  ALA A 231      -5.150  -5.495  -5.460  1.00 97.72           C  
ATOM   3725  HA  ALA A 231      -4.912  -6.457  -5.006  1.00 97.72           H  
ATOM   3726  C   ALA A 231      -6.051  -4.723  -4.487  1.00 97.72           C  
ATOM   3727  CB  ALA A 231      -3.827  -4.763  -5.722  1.00 97.72           C  
ATOM   3728  HB1 ALA A 231      -3.301  -4.626  -4.777  1.00 97.72           H  
ATOM   3729  HB2 ALA A 231      -4.015  -3.785  -6.165  1.00 97.72           H  
ATOM   3730  HB3 ALA A 231      -3.204  -5.355  -6.393  1.00 97.72           H  
ATOM   3731  O   ALA A 231      -6.757  -3.795  -4.885  1.00 97.72           O  
ATOM   3732  N   GLU A 232      -6.013  -5.096  -3.215  1.00 97.79           N  
ATOM   3733  H   GLU A 232      -5.491  -5.925  -2.970  1.00 97.79           H  
ATOM   3734  CA  GLU A 232      -6.718  -4.407  -2.139  1.00 97.79           C  
ATOM   3735  HA  GLU A 232      -6.876  -3.367  -2.422  1.00 97.79           H  
ATOM   3736  C   GLU A 232      -5.874  -4.435  -0.869  1.00 97.79           C  
ATOM   3737  CB  GLU A 232      -8.089  -5.071  -1.919  1.00 97.79           C  
ATOM   3738  HB2 GLU A 232      -8.648  -5.012  -2.852  1.00 97.79           H  
ATOM   3739  HB3 GLU A 232      -7.955  -6.121  -1.657  1.00 97.79           H  
ATOM   3740  O   GLU A 232      -5.427  -5.499  -0.447  1.00 97.79           O  
ATOM   3741  CG  GLU A 232      -8.907  -4.380  -0.827  1.00 97.79           C  
ATOM   3742  HG2 GLU A 232      -8.932  -3.317  -1.067  1.00 97.79           H  
ATOM   3743  HG3 GLU A 232      -8.429  -4.511   0.144  1.00 97.79           H  
ATOM   3744  CD  GLU A 232     -10.344  -4.905  -0.775  1.00 97.79           C  
ATOM   3745  OE1 GLU A 232     -10.620  -5.901  -0.063  1.00 97.79           O  
ATOM   3746  OE2 GLU A 232     -11.203  -4.323  -1.471  1.00 97.79           O  
ATOM   3747  N   MET A 233      -5.691  -3.278  -0.234  1.00 98.81           N  
ATOM   3748  H   MET A 233      -6.137  -2.458  -0.621  1.00 98.81           H  
ATOM   3749  CA  MET A 233      -5.145  -3.187   1.120  1.00 98.81           C  
ATOM   3750  HA  MET A 233      -4.710  -4.142   1.413  1.00 98.81           H  
ATOM   3751  C   MET A 233      -6.266  -2.844   2.089  1.00 98.81           C  
ATOM   3752  CB  MET A 233      -4.058  -2.119   1.237  1.00 98.81           C  
ATOM   3753  HB2 MET A 233      -4.505  -1.142   1.055  1.00 98.81           H  
ATOM   3754  HB3 MET A 233      -3.683  -2.123   2.260  1.00 98.81           H  
ATOM   3755  O   MET A 233      -7.046  -1.918   1.845  1.00 98.81           O  
ATOM   3756  CG  MET A 233      -2.881  -2.295   0.282  1.00 98.81           C  
ATOM   3757  HG2 MET A 233      -2.382  -3.245   0.473  1.00 98.81           H  
ATOM   3758  HG3 MET A 233      -3.255  -2.301  -0.742  1.00 98.81           H  
ATOM   3759  SD  MET A 233      -1.691  -0.940   0.438  1.00 98.81           S  
ATOM   3760  CE  MET A 233      -0.873  -1.357   2.005  1.00 98.81           C  
ATOM   3761  HE1 MET A 233      -1.585  -1.304   2.828  1.00 98.81           H  
ATOM   3762  HE2 MET A 233      -0.065  -0.648   2.192  1.00 98.81           H  
ATOM   3763  HE3 MET A 233      -0.453  -2.361   1.946  1.00 98.81           H  
ATOM   3764  N   LYS A 234      -6.321  -3.541   3.221  1.00 98.62           N  
ATOM   3765  H   LYS A 234      -5.680  -4.311   3.348  1.00 98.62           H  
ATOM   3766  CA  LYS A 234      -7.335  -3.315   4.247  1.00 98.62           C  
ATOM   3767  HA  LYS A 234      -7.603  -2.259   4.223  1.00 98.62           H  
ATOM   3768  C   LYS A 234      -6.821  -3.590   5.645  1.00 98.62           C  
ATOM   3769  CB  LYS A 234      -8.588  -4.128   3.913  1.00 98.62           C  
ATOM   3770  HB2 LYS A 234      -9.377  -3.888   4.625  1.00 98.62           H  
ATOM   3771  HB3 LYS A 234      -8.924  -3.800   2.929  1.00 98.62           H  
ATOM   3772  O   LYS A 234      -5.967  -4.445   5.841  1.00 98.62           O  
ATOM   3773  CG  LYS A 234      -8.370  -5.648   3.867  1.00 98.62           C  
ATOM   3774  HG2 LYS A 234      -8.246  -6.051   4.872  1.00 98.62           H  
ATOM   3775  HG3 LYS A 234      -7.484  -5.875   3.274  1.00 98.62           H  
ATOM   3776  CD  LYS A 234      -9.580  -6.283   3.182  1.00 98.62           C  
ATOM   3777  HD2 LYS A 234     -10.453  -6.290   3.834  1.00 98.62           H  
ATOM   3778  HD3 LYS A 234      -9.824  -5.688   2.302  1.00 98.62           H  
ATOM   3779  CE  LYS A 234      -9.267  -7.693   2.723  1.00 98.62           C  
ATOM   3780  HE2 LYS A 234      -9.364  -8.388   3.558  1.00 98.62           H  
ATOM   3781  HE3 LYS A 234      -8.244  -7.726   2.348  1.00 98.62           H  
ATOM   3782  NZ  LYS A 234     -10.176  -8.066   1.626  1.00 98.62           N  
ATOM   3783  HZ1 LYS A 234     -10.239  -7.326   0.942  1.00 98.62           H  
ATOM   3784  HZ2 LYS A 234      -9.807  -8.885   1.164  1.00 98.62           H  
ATOM   3785  HZ3 LYS A 234     -11.120  -8.238   1.941  1.00 98.62           H  
ATOM   3786  N   ILE A 235      -7.357  -2.862   6.612  1.00 98.70           N  
ATOM   3787  H   ILE A 235      -8.090  -2.212   6.363  1.00 98.70           H  
ATOM   3788  CA  ILE A 235      -6.919  -2.907   8.004  1.00 98.70           C  
ATOM   3789  HA  ILE A 235      -6.147  -3.674   8.082  1.00 98.70           H  
ATOM   3790  C   ILE A 235      -8.050  -3.329   8.924  1.00 98.70           C  
ATOM   3791  CB  ILE A 235      -6.289  -1.574   8.448  1.00 98.70           C  
ATOM   3792  HB  ILE A 235      -5.949  -1.694   9.477  1.00 98.70           H  
ATOM   3793  O   ILE A 235      -9.207  -2.991   8.682  1.00 98.70           O  
ATOM   3794  CG1 ILE A 235      -7.293  -0.397   8.407  1.00 98.70           C  
ATOM   3795 HG12 ILE A 235      -8.135  -0.634   9.057  1.00 98.70           H  
ATOM   3796 HG13 ILE A 235      -7.672  -0.272   7.392  1.00 98.70           H  
ATOM   3797  CG2 ILE A 235      -5.046  -1.304   7.598  1.00 98.70           C  
ATOM   3798 HG21 ILE A 235      -4.537  -0.429   8.004  1.00 98.70           H  
ATOM   3799 HG22 ILE A 235      -4.365  -2.153   7.654  1.00 98.70           H  
ATOM   3800 HG23 ILE A 235      -5.315  -1.121   6.558  1.00 98.70           H  
ATOM   3801  CD1 ILE A 235      -6.736   0.949   8.886  1.00 98.70           C  
ATOM   3802 HD11 ILE A 235      -7.546   1.676   8.928  1.00 98.70           H  
ATOM   3803 HD12 ILE A 235      -6.307   0.839   9.882  1.00 98.70           H  
ATOM   3804 HD13 ILE A 235      -5.974   1.317   8.199  1.00 98.70           H  
ATOM   3805  N   ARG A 236      -7.732  -4.033  10.004  1.00 97.75           N  
ATOM   3806  H   ARG A 236      -6.770  -4.313  10.129  1.00 97.75           H  
ATOM   3807  CA  ARG A 236      -8.709  -4.393  11.035  1.00 97.75           C  
ATOM   3808  HA  ARG A 236      -9.598  -3.773  10.919  1.00 97.75           H  
ATOM   3809  C   ARG A 236      -8.130  -4.112  12.407  1.00 97.75           C  
ATOM   3810  CB  ARG A 236      -9.143  -5.851  10.840  1.00 97.75           C  
ATOM   3811  HB2 ARG A 236      -8.275  -6.506  10.911  1.00 97.75           H  
ATOM   3812  HB3 ARG A 236      -9.568  -5.944   9.841  1.00 97.75           H  
ATOM   3813  O   ARG A 236      -6.964  -4.387  12.667  1.00 97.75           O  
ATOM   3814  CG  ARG A 236     -10.204  -6.299  11.853  1.00 97.75           C  
ATOM   3815  HG2 ARG A 236     -11.006  -5.562  11.892  1.00 97.75           H  
ATOM   3816  HG3 ARG A 236      -9.759  -6.385  12.845  1.00 97.75           H  
ATOM   3817  CD  ARG A 236     -10.799  -7.649  11.450  1.00 97.75           C  
ATOM   3818  HD2 ARG A 236     -11.158  -7.582  10.424  1.00 97.75           H  
ATOM   3819  HD3 ARG A 236     -11.645  -7.870  12.101  1.00 97.75           H  
ATOM   3820  NE  ARG A 236      -9.809  -8.731  11.562  1.00 97.75           N  
ATOM   3821  HE  ARG A 236      -8.890  -8.519  11.925  1.00 97.75           H  
ATOM   3822  NH1 ARG A 236     -11.029 -10.385  10.580  1.00 97.75           N  
ATOM   3823 HH11 ARG A 236     -11.798  -9.746  10.439  1.00 97.75           H  
ATOM   3824 HH12 ARG A 236     -11.099 -11.343  10.270  1.00 97.75           H  
ATOM   3825  NH2 ARG A 236      -8.913 -10.774  11.227  1.00 97.75           N  
ATOM   3826 HH21 ARG A 236      -8.875 -11.646  10.719  1.00 97.75           H  
ATOM   3827 HH22 ARG A 236      -8.060 -10.370  11.587  1.00 97.75           H  
ATOM   3828  CZ  ARG A 236      -9.926  -9.965  11.125  1.00 97.75           C  
ATOM   3829  N   LYS A 237      -8.942  -3.518  13.280  1.00 96.96           N  
ATOM   3830  H   LYS A 237      -9.899  -3.351  13.005  1.00 96.96           H  
ATOM   3831  CA  LYS A 237      -8.541  -3.256  14.662  1.00 96.96           C  
ATOM   3832  HA  LYS A 237      -7.574  -2.753  14.660  1.00 96.96           H  
ATOM   3833  C   LYS A 237      -8.384  -4.589  15.389  1.00 96.96           C  
ATOM   3834  CB  LYS A 237      -9.573  -2.348  15.339  1.00 96.96           C  
ATOM   3835  HB2 LYS A 237      -9.670  -1.427  14.765  1.00 96.96           H  
ATOM   3836  HB3 LYS A 237     -10.540  -2.851  15.358  1.00 96.96           H  
ATOM   3837  O   LYS A 237      -9.314  -5.394  15.389  1.00 96.96           O  
ATOM   3838  CG  LYS A 237      -9.150  -2.007  16.772  1.00 96.96           C  
ATOM   3839  HG2 LYS A 237      -8.161  -1.547  16.759  1.00 96.96           H  
ATOM   3840  HG3 LYS A 237      -9.107  -2.920  17.365  1.00 96.96           H  
ATOM   3841  CD  LYS A 237     -10.149  -1.048  17.420  1.00 96.96           C  
ATOM   3842  HD2 LYS A 237     -11.152  -1.469  17.351  1.00 96.96           H  
ATOM   3843  HD3 LYS A 237     -10.114  -0.089  16.901  1.00 96.96           H  
ATOM   3844  CE  LYS A 237      -9.764  -0.876  18.890  1.00 96.96           C  
ATOM   3845  HE2 LYS A 237      -9.828  -1.851  19.373  1.00 96.96           H  
ATOM   3846  HE3 LYS A 237      -8.725  -0.554  18.943  1.00 96.96           H  
ATOM   3847  NZ  LYS A 237     -10.640   0.099  19.579  1.00 96.96           N  
ATOM   3848  HZ1 LYS A 237     -10.569   1.006  19.141  1.00 96.96           H  
ATOM   3849  HZ2 LYS A 237     -10.359   0.184  20.546  1.00 96.96           H  
ATOM   3850  HZ3 LYS A 237     -11.597  -0.222  19.551  1.00 96.96           H  
ATOM   3851  N   ILE A 238      -7.249  -4.788  16.049  1.00 94.90           N  
ATOM   3852  H   ILE A 238      -6.543  -4.067  16.031  1.00 94.90           H  
ATOM   3853  CA  ILE A 238      -7.024  -5.954  16.901  1.00 94.90           C  
ATOM   3854  HA  ILE A 238      -7.537  -6.811  16.463  1.00 94.90           H  
ATOM   3855  C   ILE A 238      -7.645  -5.659  18.263  1.00 94.90           C  
ATOM   3856  CB  ILE A 238      -5.528  -6.316  16.988  1.00 94.90           C  
ATOM   3857  HB  ILE A 238      -4.991  -5.485  17.446  1.00 94.90           H  
ATOM   3858  O   ILE A 238      -7.245  -4.725  18.962  1.00 94.90           O  
ATOM   3859  CG1 ILE A 238      -4.962  -6.539  15.567  1.00 94.90           C  
ATOM   3860 HG12 ILE A 238      -5.543  -7.303  15.051  1.00 94.90           H  
ATOM   3861 HG13 ILE A 238      -5.044  -5.611  15.002  1.00 94.90           H  
ATOM   3862  CG2 ILE A 238      -5.338  -7.564  17.873  1.00 94.90           C  
ATOM   3863 HG21 ILE A 238      -5.849  -8.421  17.433  1.00 94.90           H  
ATOM   3864 HG22 ILE A 238      -4.279  -7.797  17.977  1.00 94.90           H  
ATOM   3865 HG23 ILE A 238      -5.723  -7.389  18.877  1.00 94.90           H  
ATOM   3866  CD1 ILE A 238      -3.488  -6.944  15.545  1.00 94.90           C  
ATOM   3867 HD11 ILE A 238      -2.919  -6.351  16.260  1.00 94.90           H  
ATOM   3868 HD12 ILE A 238      -3.088  -6.768  14.546  1.00 94.90           H  
ATOM   3869 HD13 ILE A 238      -3.383  -8.002  15.787  1.00 94.90           H  
ATOM   3870  N   ASN A 239      -8.647  -6.447  18.641  1.00 84.02           N  
ATOM   3871  H   ASN A 239      -8.927  -7.199  18.027  1.00 84.02           H  
ATOM   3872  CA  ASN A 239      -9.174  -6.418  19.996  1.00 84.02           C  
ATOM   3873  HA  ASN A 239      -9.130  -5.404  20.392  1.00 84.02           H  
ATOM   3874  C   ASN A 239      -8.273  -7.306  20.855  1.00 84.02           C  
ATOM   3875  CB  ASN A 239     -10.644  -6.864  19.994  1.00 84.02           C  
ATOM   3876  HB2 ASN A 239     -10.999  -6.925  21.023  1.00 84.02           H  
ATOM   3877  HB3 ASN A 239     -10.714  -7.860  19.557  1.00 84.02           H  
ATOM   3878  O   ASN A 239      -8.332  -8.529  20.747  1.00 84.02           O  
ATOM   3879  CG  ASN A 239     -11.553  -5.907  19.240  1.00 84.02           C  
ATOM   3880  ND2 ASN A 239     -12.561  -6.429  18.579  1.00 84.02           N  
ATOM   3881 HD21 ASN A 239     -13.129  -5.791  18.040  1.00 84.02           H  
ATOM   3882 HD22 ASN A 239     -12.683  -7.431  18.558  1.00 84.02           H  
ATOM   3883  OD1 ASN A 239     -11.394  -4.693  19.239  1.00 84.02           O  
ATOM   3884  N   ASN A 240      -7.432  -6.694  21.689  1.00 68.97           N  
ATOM   3885  H   ASN A 240      -7.378  -5.685  21.686  1.00 68.97           H  
ATOM   3886  CA  ASN A 240      -6.825  -7.424  22.795  1.00 68.97           C  
ATOM   3887  HA  ASN A 240      -6.347  -8.328  22.419  1.00 68.97           H  
ATOM   3888  C   ASN A 240      -7.977  -7.823  23.727  1.00 68.97           C  
ATOM   3889  CB  ASN A 240      -5.765  -6.555  23.492  1.00 68.97           C  
ATOM   3890  HB2 ASN A 240      -5.426  -7.075  24.387  1.00 68.97           H  
ATOM   3891  HB3 ASN A 240      -6.220  -5.616  23.806  1.00 68.97           H  
ATOM   3892  O   ASN A 240      -8.676  -6.942  24.233  1.00 68.97           O  
ATOM   3893  CG  ASN A 240      -4.546  -6.261  22.632  1.00 68.97           C  
ATOM   3894  ND2 ASN A 240      -3.743  -5.301  23.028  1.00 68.97           N  
ATOM   3895 HD21 ASN A 240      -2.922  -5.149  22.460  1.00 68.97           H  
ATOM   3896 HD22 ASN A 240      -3.916  -4.827  23.903  1.00 68.97           H  
ATOM   3897  OD1 ASN A 240      -4.281  -6.867  21.608  1.00 68.97           O  
ATOM   3898  N   GLY A 241      -8.232  -9.130  23.832  1.00 47.10           N  
ATOM   3899  H   GLY A 241      -7.619  -9.774  23.353  1.00 47.10           H  
ATOM   3900  CA  GLY A 241      -9.186  -9.686  24.793  1.00 47.10           C  
ATOM   3901  HA2 GLY A 241      -9.272 -10.765  24.664  1.00 47.10           H  
ATOM   3902  HA3 GLY A 241     -10.164  -9.226  24.654  1.00 47.10           H  
ATOM   3903  C   GLY A 241      -8.775  -9.433  26.235  1.00 47.10           C  
ATOM   3904  O   GLY A 241      -7.583  -9.123  26.469  1.00 47.10           O  
ATOM   3905  OXT GLY A 241      -9.684  -9.602  27.070  1.00 47.10           O  
TER    3906      GLY A 241                                                       
END   
