# Supplementary material for: Nuclear genome of Bulinus truncatus, an intermediate host of the carcinogenic human blood fluke Schistosoma haematobium
Source: Nat Commun. 2022 Feb 21;13:977. doi: 10.1038/s41467-022-28634-9 (PMC8861042; doi:10.1038/s41467-022-28634-9)
Supplement: Supplementary file 6 — Supplementary Data 3 [file 41467_2022_28634_MOESM6_ESM.zip › Supplementary_Data_3/bglb014428-pb.mature.pep.pdb]

ATOM      1  N   SER A   1      37.749  -3.515 -10.539  1.00 41.93           N  
ATOM      2  H   SER A   1      38.754  -3.442 -10.470  1.00 41.93           H  
ATOM      3  H2  SER A   1      37.461  -3.480 -11.507  1.00 41.93           H  
ATOM      4  H3  SER A   1      37.453  -4.396 -10.144  1.00 41.93           H  
ATOM      5  CA  SER A   1      37.108  -2.412  -9.806  1.00 41.93           C  
ATOM      6  HA  SER A   1      37.346  -2.489  -8.745  1.00 41.93           H  
ATOM      7  C   SER A   1      35.610  -2.564  -9.967  1.00 41.93           C  
ATOM      8  CB  SER A   1      37.590  -1.044 -10.298  1.00 41.93           C  
ATOM      9  HB2 SER A   1      38.658  -0.937 -10.104  1.00 41.93           H  
ATOM     10  HB3 SER A   1      37.397  -0.932 -11.365  1.00 41.93           H  
ATOM     11  O   SER A   1      35.122  -2.576 -11.095  1.00 41.93           O  
ATOM     12  OG  SER A   1      36.884  -0.062  -9.587  1.00 41.93           O  
ATOM     13  HG  SER A   1      37.291   0.804  -9.663  1.00 41.93           H  
ATOM     14  N   SER A   2      34.913  -2.825  -8.869  1.00 50.56           N  
ATOM     15  H   SER A   2      35.346  -2.738  -7.961  1.00 50.56           H  
ATOM     16  CA  SER A   2      33.458  -2.932  -8.770  1.00 50.56           C  
ATOM     17  HA  SER A   2      33.066  -3.630  -9.510  1.00 50.56           H  
ATOM     18  C   SER A   2      32.841  -1.554  -8.999  1.00 50.56           C  
ATOM     19  CB  SER A   2      33.115  -3.444  -7.365  1.00 50.56           C  
ATOM     20  HB2 SER A   2      33.314  -4.514  -7.305  1.00 50.56           H  
ATOM     21  HB3 SER A   2      32.067  -3.259  -7.128  1.00 50.56           H  
ATOM     22  O   SER A   2      32.594  -0.791  -8.071  1.00 50.56           O  
ATOM     23  OG  SER A   2      33.951  -2.772  -6.448  1.00 50.56           O  
ATOM     24  HG  SER A   2      33.817  -3.218  -5.609  1.00 50.56           H  
ATOM     25  N   ARG A   3      32.626  -1.182 -10.265  1.00 49.81           N  
ATOM     26  H   ARG A   3      32.916  -1.803 -11.007  1.00 49.81           H  
ATOM     27  CA  ARG A   3      31.817   0.005 -10.566  1.00 49.81           C  
ATOM     28  HA  ARG A   3      32.330   0.876 -10.158  1.00 49.81           H  
ATOM     29  C   ARG A   3      30.466  -0.127  -9.848  1.00 49.81           C  
ATOM     30  CB  ARG A   3      31.599   0.175 -12.075  1.00 49.81           C  
ATOM     31  HB2 ARG A   3      30.716   0.796 -12.227  1.00 49.81           H  
ATOM     32  HB3 ARG A   3      31.410  -0.795 -12.535  1.00 49.81           H  
ATOM     33  O   ARG A   3      29.927  -1.241  -9.840  1.00 49.81           O  
ATOM     34  CG  ARG A   3      32.786   0.867 -12.751  1.00 49.81           C  
ATOM     35  HG2 ARG A   3      33.677   0.246 -12.657  1.00 49.81           H  
ATOM     36  HG3 ARG A   3      32.965   1.828 -12.269  1.00 49.81           H  
ATOM     37  CD  ARG A   3      32.468   1.098 -14.232  1.00 49.81           C  
ATOM     38  HD2 ARG A   3      31.539   1.663 -14.303  1.00 49.81           H  
ATOM     39  HD3 ARG A   3      32.331   0.132 -14.719  1.00 49.81           H  
ATOM     40  NE  ARG A   3      33.542   1.849 -14.908  1.00 49.81           N  
ATOM     41  HE  ARG A   3      34.319   2.147 -14.336  1.00 49.81           H  
ATOM     42  NH1 ARG A   3      32.537   1.988 -16.971  1.00 49.81           N  
ATOM     43 HH11 ARG A   3      31.711   1.548 -16.593  1.00 49.81           H  
ATOM     44 HH12 ARG A   3      32.506   2.370 -17.906  1.00 49.81           H  
ATOM     45  NH2 ARG A   3      34.532   2.935 -16.647  1.00 49.81           N  
ATOM     46 HH21 ARG A   3      35.284   3.227 -16.039  1.00 49.81           H  
ATOM     47 HH22 ARG A   3      34.501   3.272 -17.599  1.00 49.81           H  
ATOM     48  CZ  ARG A   3      33.533   2.249 -16.169  1.00 49.81           C  
ATOM     49  N   PRO A   4      29.903   0.965  -9.297  1.00 55.15           N  
ATOM     50  CA  PRO A   4      28.541   0.934  -8.789  1.00 55.15           C  
ATOM     51  HA  PRO A   4      28.506   0.300  -7.903  1.00 55.15           H  
ATOM     52  C   PRO A   4      27.635   0.359  -9.874  1.00 55.15           C  
ATOM     53  CB  PRO A   4      28.155   2.361  -8.401  1.00 55.15           C  
ATOM     54  HB2 PRO A   4      28.025   2.425  -7.320  1.00 55.15           H  
ATOM     55  HB3 PRO A   4      27.239   2.680  -8.897  1.00 55.15           H  
ATOM     56  O   PRO A   4      27.674   0.781 -11.033  1.00 55.15           O  
ATOM     57  CG  PRO A   4      29.326   3.237  -8.831  1.00 55.15           C  
ATOM     58  HG2 PRO A   4      29.015   3.893  -9.645  1.00 55.15           H  
ATOM     59  HG3 PRO A   4      29.654   3.842  -7.986  1.00 55.15           H  
ATOM     60  CD  PRO A   4      30.448   2.311  -9.289  1.00 55.15           C  
ATOM     61  HD2 PRO A   4      31.290   2.381  -8.600  1.00 55.15           H  
ATOM     62  HD3 PRO A   4      30.781   2.605 -10.285  1.00 55.15           H  
ATOM     63  N   LYS A   5      26.891  -0.689  -9.520  1.00 70.59           N  
ATOM     64  H   LYS A   5      26.914  -0.997  -8.558  1.00 70.59           H  
ATOM     65  CA  LYS A   5      26.056  -1.403 -10.479  1.00 70.59           C  
ATOM     66  HA  LYS A   5      26.524  -1.362 -11.463  1.00 70.59           H  
ATOM     67  C   LYS A   5      24.728  -0.676 -10.580  1.00 70.59           C  
ATOM     68  CB  LYS A   5      25.900  -2.882 -10.102  1.00 70.59           C  
ATOM     69  HB2 LYS A   5      25.122  -3.315 -10.730  1.00 70.59           H  
ATOM     70  HB3 LYS A   5      25.587  -2.965  -9.061  1.00 70.59           H  
ATOM     71  O   LYS A   5      23.942  -0.686  -9.637  1.00 70.59           O  
ATOM     72  CG  LYS A   5      27.205  -3.665 -10.324  1.00 70.59           C  
ATOM     73  HG2 LYS A   5      27.531  -3.538 -11.357  1.00 70.59           H  
ATOM     74  HG3 LYS A   5      27.978  -3.282  -9.658  1.00 70.59           H  
ATOM     75  CD  LYS A   5      26.989  -5.157 -10.044  1.00 70.59           C  
ATOM     76  HD2 LYS A   5      26.211  -5.536 -10.707  1.00 70.59           H  
ATOM     77  HD3 LYS A   5      26.662  -5.275  -9.011  1.00 70.59           H  
ATOM     78  CE  LYS A   5      28.283  -5.948 -10.265  1.00 70.59           C  
ATOM     79  HE2 LYS A   5      29.061  -5.516  -9.635  1.00 70.59           H  
ATOM     80  HE3 LYS A   5      28.588  -5.834 -11.305  1.00 70.59           H  
ATOM     81  NZ  LYS A   5      28.097  -7.384  -9.933  1.00 70.59           N  
ATOM     82  HZ1 LYS A   5      27.835  -7.487  -8.963  1.00 70.59           H  
ATOM     83  HZ2 LYS A   5      27.366  -7.792 -10.498  1.00 70.59           H  
ATOM     84  HZ3 LYS A   5      28.949  -7.905 -10.080  1.00 70.59           H  
ATOM     85  N   LEU A   6      24.495  -0.067 -11.736  1.00 86.81           N  
ATOM     86  H   LEU A   6      25.235  -0.046 -12.424  1.00 86.81           H  
ATOM     87  CA  LEU A   6      23.154   0.299 -12.160  1.00 86.81           C  
ATOM     88  HA  LEU A   6      22.733   1.005 -11.443  1.00 86.81           H  
ATOM     89  C   LEU A   6      22.303  -0.974 -12.156  1.00 86.81           C  
ATOM     90  CB  LEU A   6      23.264   0.993 -13.524  1.00 86.81           C  
ATOM     91  HB2 LEU A   6      23.895   1.867 -13.361  1.00 86.81           H  
ATOM     92  HB3 LEU A   6      23.764   0.343 -14.242  1.00 86.81           H  
ATOM     93  O   LEU A   6      22.637  -1.954 -12.830  1.00 86.81           O  
ATOM     94  CG  LEU A   6      21.922   1.477 -14.099  1.00 86.81           C  
ATOM     95  HG  LEU A   6      21.217   1.677 -13.292  1.00 86.81           H  
ATOM     96  CD1 LEU A   6      22.133   2.764 -14.892  1.00 86.81           C  
ATOM     97 HD11 LEU A   6      21.180   3.111 -15.292  1.00 86.81           H  
ATOM     98 HD12 LEU A   6      22.524   3.530 -14.222  1.00 86.81           H  
ATOM     99 HD13 LEU A   6      22.825   2.599 -15.717  1.00 86.81           H  
ATOM    100  CD2 LEU A   6      21.338   0.449 -15.054  1.00 86.81           C  
ATOM    101 HD21 LEU A   6      21.165  -0.490 -14.528  1.00 86.81           H  
ATOM    102 HD22 LEU A   6      22.013   0.307 -15.898  1.00 86.81           H  
ATOM    103 HD23 LEU A   6      20.379   0.811 -15.425  1.00 86.81           H  
ATOM    104  N   LYS A   7      21.246  -0.976 -11.346  1.00 90.02           N  
ATOM    105  H   LYS A   7      20.997  -0.113 -10.884  1.00 90.02           H  
ATOM    106  CA  LYS A   7      20.286  -2.073 -11.286  1.00 90.02           C  
ATOM    107  HA  LYS A   7      20.781  -3.014 -11.527  1.00 90.02           H  
ATOM    108  C   LYS A   7      19.222  -1.812 -12.336  1.00 90.02           C  
ATOM    109  CB  LYS A   7      19.668  -2.184  -9.889  1.00 90.02           C  
ATOM    110  HB2 LYS A   7      18.832  -2.881  -9.946  1.00 90.02           H  
ATOM    111  HB3 LYS A   7      19.276  -1.210  -9.595  1.00 90.02           H  
ATOM    112  O   LYS A   7      18.662  -0.721 -12.390  1.00 90.02           O  
ATOM    113  CG  LYS A   7      20.655  -2.681  -8.820  1.00 90.02           C  
ATOM    114  HG2 LYS A   7      21.099  -3.621  -9.145  1.00 90.02           H  
ATOM    115  HG3 LYS A   7      21.442  -1.943  -8.665  1.00 90.02           H  
ATOM    116  CD  LYS A   7      19.885  -2.904  -7.511  1.00 90.02           C  
ATOM    117  HD2 LYS A   7      19.053  -3.579  -7.715  1.00 90.02           H  
ATOM    118  HD3 LYS A   7      19.473  -1.952  -7.177  1.00 90.02           H  
ATOM    119  CE  LYS A   7      20.744  -3.509  -6.397  1.00 90.02           C  
ATOM    120  HE2 LYS A   7      21.497  -2.779  -6.097  1.00 90.02           H  
ATOM    121  HE3 LYS A   7      21.251  -4.390  -6.792  1.00 90.02           H  
ATOM    122  NZ  LYS A   7      19.888  -3.899  -5.241  1.00 90.02           N  
ATOM    123  HZ1 LYS A   7      20.408  -4.337  -4.495  1.00 90.02           H  
ATOM    124  HZ2 LYS A   7      19.374  -3.111  -4.874  1.00 90.02           H  
ATOM    125  HZ3 LYS A   7      19.186  -4.565  -5.531  1.00 90.02           H  
ATOM    126  N   PHE A   8      18.975  -2.804 -13.180  1.00 93.92           N  
ATOM    127  H   PHE A   8      19.432  -3.695 -13.051  1.00 93.92           H  
ATOM    128  CA  PHE A   8      17.935  -2.732 -14.191  1.00 93.92           C  
ATOM    129  HA  PHE A   8      17.194  -2.000 -13.867  1.00 93.92           H  
ATOM    130  C   PHE A   8      17.247  -4.083 -14.305  1.00 93.92           C  
ATOM    131  CB  PHE A   8      18.536  -2.278 -15.525  1.00 93.92           C  
ATOM    132  HB2 PHE A   8      19.233  -3.045 -15.864  1.00 93.92           H  
ATOM    133  HB3 PHE A   8      19.083  -1.350 -15.361  1.00 93.92           H  
ATOM    134  O   PHE A   8      17.924  -5.092 -14.505  1.00 93.92           O  
ATOM    135  CG  PHE A   8      17.524  -2.016 -16.618  1.00 93.92           C  
ATOM    136  CD1 PHE A   8      17.741  -2.497 -17.919  1.00 93.92           C  
ATOM    137  HD1 PHE A   8      18.618  -3.085 -18.143  1.00 93.92           H  
ATOM    138  CD2 PHE A   8      16.370  -1.265 -16.342  1.00 93.92           C  
ATOM    139  HD2 PHE A   8      16.199  -0.864 -15.354  1.00 93.92           H  
ATOM    140  CE1 PHE A   8      16.798  -2.229 -18.922  1.00 93.92           C  
ATOM    141  HE1 PHE A   8      16.946  -2.623 -19.917  1.00 93.92           H  
ATOM    142  CE2 PHE A   8      15.422  -1.015 -17.342  1.00 93.92           C  
ATOM    143  HE2 PHE A   8      14.535  -0.446 -17.104  1.00 93.92           H  
ATOM    144  CZ  PHE A   8      15.633  -1.500 -18.639  1.00 93.92           C  
ATOM    145  HZ  PHE A   8      14.896  -1.318 -19.407  1.00 93.92           H  
ATOM    146  N   SER A   9      15.929  -4.089 -14.150  1.00 92.17           N  
ATOM    147  H   SER A   9      15.449  -3.227 -13.935  1.00 92.17           H  
ATOM    148  CA  SER A   9      15.102  -5.293 -14.187  1.00 92.17           C  
ATOM    149  HA  SER A   9      15.612  -6.059 -14.772  1.00 92.17           H  
ATOM    150  C   SER A   9      13.761  -5.020 -14.863  1.00 92.17           C  
ATOM    151  CB  SER A   9      14.888  -5.854 -12.773  1.00 92.17           C  
ATOM    152  HB2 SER A   9      14.202  -6.699 -12.821  1.00 92.17           H  
ATOM    153  HB3 SER A   9      15.842  -6.206 -12.379  1.00 92.17           H  
ATOM    154  O   SER A   9      13.296  -3.879 -14.922  1.00 92.17           O  
ATOM    155  OG  SER A   9      14.364  -4.873 -11.898  1.00 92.17           O  
ATOM    156  HG  SER A   9      13.851  -5.316 -11.217  1.00 92.17           H  
ATOM    157  N   GLY A  10      13.159  -6.086 -15.389  1.00 89.24           N  
ATOM    158  H   GLY A  10      13.587  -6.990 -15.244  1.00 89.24           H  
ATOM    159  CA  GLY A  10      11.755  -6.127 -15.783  1.00 89.24           C  
ATOM    160  HA2 GLY A  10      11.655  -6.574 -16.773  1.00 89.24           H  
ATOM    161  HA3 GLY A  10      11.354  -5.114 -15.821  1.00 89.24           H  
ATOM    162  C   GLY A  10      10.948  -6.966 -14.790  1.00 89.24           C  
ATOM    163  O   GLY A  10      11.525  -7.818 -14.116  1.00 89.24           O  
ATOM    164  N   ASN A  11       9.633  -6.759 -14.715  1.00 91.78           N  
ATOM    165  H   ASN A  11       9.226  -6.014 -15.263  1.00 91.78           H  
ATOM    166  CA  ASN A  11       8.731  -7.604 -13.917  1.00 91.78           C  
ATOM    167  HA  ASN A  11       9.110  -7.641 -12.895  1.00 91.78           H  
ATOM    168  C   ASN A  11       8.669  -9.063 -14.402  1.00 91.78           C  
ATOM    169  CB  ASN A  11       7.319  -6.991 -13.880  1.00 91.78           C  
ATOM    170  HB2 ASN A  11       7.364  -6.007 -13.414  1.00 91.78           H  
ATOM    171  HB3 ASN A  11       6.697  -7.621 -13.243  1.00 91.78           H  
ATOM    172  O   ASN A  11       8.385  -9.955 -13.611  1.00 91.78           O  
ATOM    173  CG  ASN A  11       6.646  -6.866 -15.243  1.00 91.78           C  
ATOM    174  ND2 ASN A  11       5.362  -7.114 -15.334  1.00 91.78           N  
ATOM    175 HD21 ASN A  11       4.842  -7.446 -14.535  1.00 91.78           H  
ATOM    176 HD22 ASN A  11       4.921  -6.972 -16.231  1.00 91.78           H  
ATOM    177  OD1 ASN A  11       7.255  -6.498 -16.236  1.00 91.78           O  
ATOM    178  N   ALA A  12       8.935  -9.315 -15.684  1.00 86.39           N  
ATOM    179  H   ALA A  12       9.100  -8.537 -16.306  1.00 86.39           H  
ATOM    180  CA  ALA A  12       9.072 -10.657 -16.240  1.00 86.39           C  
ATOM    181  HA  ALA A  12       9.499 -11.314 -15.483  1.00 86.39           H  
ATOM    182  C   ALA A  12      10.003 -10.640 -17.456  1.00 86.39           C  
ATOM    183  CB  ALA A  12       7.686 -11.183 -16.630  1.00 86.39           C  
ATOM    184  HB1 ALA A  12       7.019 -11.159 -15.769  1.00 86.39           H  
ATOM    185  HB2 ALA A  12       7.269 -10.566 -17.426  1.00 86.39           H  
ATOM    186  HB3 ALA A  12       7.762 -12.211 -16.985  1.00 86.39           H  
ATOM    187  O   ALA A  12      10.083  -9.639 -18.163  1.00 86.39           O  
ATOM    188  N   GLU A  13      10.678 -11.756 -17.735  1.00 86.48           N  
ATOM    189  H   GLU A  13      10.639 -12.520 -17.074  1.00 86.48           H  
ATOM    190  CA  GLU A  13      11.495 -11.922 -18.951  1.00 86.48           C  
ATOM    191  HA  GLU A  13      11.997 -10.985 -19.190  1.00 86.48           H  
ATOM    192  C   GLU A  13      10.655 -12.319 -20.175  1.00 86.48           C  
ATOM    193  CB  GLU A  13      12.563 -12.998 -18.720  1.00 86.48           C  
ATOM    194  HB2 GLU A  13      13.109 -13.134 -19.653  1.00 86.48           H  
ATOM    195  HB3 GLU A  13      12.071 -13.937 -18.467  1.00 86.48           H  
ATOM    196  O   GLU A  13      11.037 -12.067 -21.320  1.00 86.48           O  
ATOM    197  CG  GLU A  13      13.567 -12.632 -17.616  1.00 86.48           C  
ATOM    198  HG2 GLU A  13      13.971 -11.643 -17.831  1.00 86.48           H  
ATOM    199  HG3 GLU A  13      13.047 -12.588 -16.659  1.00 86.48           H  
ATOM    200  CD  GLU A  13      14.726 -13.639 -17.515  1.00 86.48           C  
ATOM    201  OE1 GLU A  13      15.720 -13.299 -16.835  1.00 86.48           O  
ATOM    202  OE2 GLU A  13      14.641 -14.724 -18.140  1.00 86.48           O  
ATOM    203  N   ILE A  14       9.504 -12.953 -19.940  1.00 91.57           N  
ATOM    204  H   ILE A  14       9.210 -13.052 -18.979  1.00 91.57           H  
ATOM    205  CA  ILE A  14       8.564 -13.396 -20.967  1.00 91.57           C  
ATOM    206  HA  ILE A  14       8.873 -12.980 -21.926  1.00 91.57           H  
ATOM    207  C   ILE A  14       7.193 -12.835 -20.615  1.00 91.57           C  
ATOM    208  CB  ILE A  14       8.537 -14.936 -21.098  1.00 91.57           C  
ATOM    209  HB  ILE A  14       8.218 -15.359 -20.145  1.00 91.57           H  
ATOM    210  O   ILE A  14       6.718 -13.051 -19.505  1.00 91.57           O  
ATOM    211  CG1 ILE A  14       9.945 -15.485 -21.430  1.00 91.57           C  
ATOM    212 HG12 ILE A  14      10.282 -15.073 -22.381  1.00 91.57           H  
ATOM    213 HG13 ILE A  14      10.646 -15.162 -20.660  1.00 91.57           H  
ATOM    214  CG2 ILE A  14       7.522 -15.354 -22.182  1.00 91.57           C  
ATOM    215 HG21 ILE A  14       7.462 -16.440 -22.251  1.00 91.57           H  
ATOM    216 HG22 ILE A  14       7.810 -14.928 -23.143  1.00 91.57           H  
ATOM    217 HG23 ILE A  14       6.525 -14.998 -21.922  1.00 91.57           H  
ATOM    218  CD1 ILE A  14      10.033 -17.015 -21.489  1.00 91.57           C  
ATOM    219 HD11 ILE A  14       9.624 -17.444 -20.574  1.00 91.57           H  
ATOM    220 HD12 ILE A  14       9.490 -17.398 -22.352  1.00 91.57           H  
ATOM    221 HD13 ILE A  14      11.079 -17.309 -21.580  1.00 91.57           H  
ATOM    222  N   LEU A  15       6.571 -12.149 -21.570  1.00 91.36           N  
ATOM    223  H   LEU A  15       7.023 -12.074 -22.471  1.00 91.36           H  
ATOM    224  CA  LEU A  15       5.254 -11.538 -21.423  1.00 91.36           C  
ATOM    225  HA  LEU A  15       4.815 -11.851 -20.476  1.00 91.36           H  
ATOM    226  C   LEU A  15       4.314 -11.996 -22.531  1.00 91.36           C  
ATOM    227  CB  LEU A  15       5.383 -10.007 -21.426  1.00 91.36           C  
ATOM    228  HB2 LEU A  15       4.392  -9.562 -21.513  1.00 91.36           H  
ATOM    229  HB3 LEU A  15       5.958  -9.716 -22.305  1.00 91.36           H  
ATOM    230  O   LEU A  15       4.749 -12.376 -23.624  1.00 91.36           O  
ATOM    231  CG  LEU A  15       6.056  -9.437 -20.167  1.00 91.36           C  
ATOM    232  HG  LEU A  15       6.995  -9.954 -19.969  1.00 91.36           H  
ATOM    233  CD1 LEU A  15       6.353  -7.966 -20.407  1.00 91.36           C  
ATOM    234 HD11 LEU A  15       7.024  -7.850 -21.258  1.00 91.36           H  
ATOM    235 HD12 LEU A  15       6.819  -7.556 -19.511  1.00 91.36           H  
ATOM    236 HD13 LEU A  15       5.419  -7.436 -20.594  1.00 91.36           H  
ATOM    237  CD2 LEU A  15       5.155  -9.503 -18.937  1.00 91.36           C  
ATOM    238 HD21 LEU A  15       4.236  -8.948 -19.126  1.00 91.36           H  
ATOM    239 HD22 LEU A  15       5.656  -9.054 -18.079  1.00 91.36           H  
ATOM    240 HD23 LEU A  15       4.910 -10.537 -18.698  1.00 91.36           H  
ATOM    241  N   LYS A  16       3.014 -11.919 -22.270  1.00 90.04           N  
ATOM    242  H   LYS A  16       2.751 -11.711 -21.317  1.00 90.04           H  
ATOM    243  CA  LYS A  16       1.969 -12.193 -23.262  1.00 90.04           C  
ATOM    244  HA  LYS A  16       2.391 -12.771 -24.084  1.00 90.04           H  
ATOM    245  C   LYS A  16       1.423 -10.894 -23.839  1.00 90.04           C  
ATOM    246  CB  LYS A  16       0.869 -13.033 -22.624  1.00 90.04           C  
ATOM    247  HB2 LYS A  16       0.469 -12.475 -21.777  1.00 90.04           H  
ATOM    248  HB3 LYS A  16       0.070 -13.199 -23.346  1.00 90.04           H  
ATOM    249  O   LYS A  16       0.971 -10.011 -23.108  1.00 90.04           O  
ATOM    250  CG  LYS A  16       1.403 -14.387 -22.138  1.00 90.04           C  
ATOM    251  HG2 LYS A  16       1.612 -15.037 -22.988  1.00 90.04           H  
ATOM    252  HG3 LYS A  16       2.317 -14.251 -21.561  1.00 90.04           H  
ATOM    253  CD  LYS A  16       0.362 -15.024 -21.227  1.00 90.04           C  
ATOM    254  HD2 LYS A  16      -0.477 -15.376 -21.828  1.00 90.04           H  
ATOM    255  HD3 LYS A  16      -0.007 -14.279 -20.522  1.00 90.04           H  
ATOM    256  CE  LYS A  16       0.993 -16.163 -20.434  1.00 90.04           C  
ATOM    257  HE2 LYS A  16       1.303 -16.952 -21.120  1.00 90.04           H  
ATOM    258  HE3 LYS A  16       1.861 -15.761 -19.911  1.00 90.04           H  
ATOM    259  NZ  LYS A  16       0.021 -16.682 -19.453  1.00 90.04           N  
ATOM    260  HZ1 LYS A  16      -0.724 -17.139 -19.958  1.00 90.04           H  
ATOM    261  HZ2 LYS A  16      -0.347 -15.913 -18.912  1.00 90.04           H  
ATOM    262  HZ3 LYS A  16       0.445 -17.351 -18.826  1.00 90.04           H  
ATOM    263  N   GLU A  17       1.454 -10.804 -25.165  1.00 91.53           N  
ATOM    264  H   GLU A  17       1.826 -11.588 -25.683  1.00 91.53           H  
ATOM    265  CA  GLU A  17       1.020  -9.627 -25.918  1.00 91.53           C  
ATOM    266  HA  GLU A  17       1.712  -8.814 -25.701  1.00 91.53           H  
ATOM    267  C   GLU A  17      -0.397  -9.194 -25.520  1.00 91.53           C  
ATOM    268  CB  GLU A  17       1.054  -9.939 -27.426  1.00 91.53           C  
ATOM    269  HB2 GLU A  17       1.888 -10.604 -27.652  1.00 91.53           H  
ATOM    270  HB3 GLU A  17       0.127 -10.431 -27.717  1.00 91.53           H  
ATOM    271  O   GLU A  17      -1.306 -10.022 -25.507  1.00 91.53           O  
ATOM    272  CG  GLU A  17       1.234  -8.665 -28.249  1.00 91.53           C  
ATOM    273  HG2 GLU A  17       2.248  -8.327 -28.038  1.00 91.53           H  
ATOM    274  HG3 GLU A  17       0.550  -7.887 -27.910  1.00 91.53           H  
ATOM    275  CD  GLU A  17       1.092  -8.853 -29.768  1.00 91.53           C  
ATOM    276  OE1 GLU A  17       1.654  -7.990 -30.487  1.00 91.53           O  
ATOM    277  OE2 GLU A  17       0.522  -9.870 -30.228  1.00 91.53           O  
ATOM    278  N   LEU A  18      -0.591  -7.899 -25.242  1.00 82.86           N  
ATOM    279  H   LEU A  18       0.217  -7.295 -25.276  1.00 82.86           H  
ATOM    280  CA  LEU A  18      -1.890  -7.297 -24.878  1.00 82.86           C  
ATOM    281  HA  LEU A  18      -1.698  -6.250 -24.643  1.00 82.86           H  
ATOM    282  C   LEU A  18      -2.572  -7.866 -23.615  1.00 82.86           C  
ATOM    283  CB  LEU A  18      -2.866  -7.335 -26.077  1.00 82.86           C  
ATOM    284  HB2 LEU A  18      -3.752  -6.756 -25.815  1.00 82.86           H  
ATOM    285  HB3 LEU A  18      -3.190  -8.367 -26.217  1.00 82.86           H  
ATOM    286  O   LEU A  18      -3.742  -7.563 -23.382  1.00 82.86           O  
ATOM    287  CG  LEU A  18      -2.341  -6.812 -27.420  1.00 82.86           C  
ATOM    288  HG  LEU A  18      -1.479  -7.401 -27.732  1.00 82.86           H  
ATOM    289  CD1 LEU A  18      -3.409  -6.984 -28.499  1.00 82.86           C  
ATOM    290 HD11 LEU A  18      -3.014  -6.655 -29.461  1.00 82.86           H  
ATOM    291 HD12 LEU A  18      -4.296  -6.405 -28.243  1.00 82.86           H  
ATOM    292 HD13 LEU A  18      -3.675  -8.039 -28.573  1.00 82.86           H  
ATOM    293  CD2 LEU A  18      -1.947  -5.336 -27.351  1.00 82.86           C  
ATOM    294 HD21 LEU A  18      -2.781  -4.745 -26.973  1.00 82.86           H  
ATOM    295 HD22 LEU A  18      -1.660  -4.986 -28.343  1.00 82.86           H  
ATOM    296 HD23 LEU A  18      -1.084  -5.229 -26.694  1.00 82.86           H  
ATOM    297  N   ILE A  19      -1.881  -8.683 -22.816  1.00 84.60           N  
ATOM    298  H   ILE A  19      -0.941  -8.934 -23.089  1.00 84.60           H  
ATOM    299  CA  ILE A  19      -2.418  -9.256 -21.572  1.00 84.60           C  
ATOM    300  HA  ILE A  19      -3.452  -8.940 -21.434  1.00 84.60           H  
ATOM    301  C   ILE A  19      -1.643  -8.727 -20.370  1.00 84.60           C  
ATOM    302  CB  ILE A  19      -2.403 -10.803 -21.620  1.00 84.60           C  
ATOM    303  HB  ILE A  19      -1.375 -11.134 -21.772  1.00 84.60           H  
ATOM    304  O   ILE A  19      -2.240  -8.251 -19.408  1.00 84.60           O  
ATOM    305  CG1 ILE A  19      -3.260 -11.317 -22.800  1.00 84.60           C  
ATOM    306 HG12 ILE A  19      -2.855 -10.927 -23.734  1.00 84.60           H  
ATOM    307 HG13 ILE A  19      -4.275 -10.932 -22.701  1.00 84.60           H  
ATOM    308  CG2 ILE A  19      -2.910 -11.396 -20.289  1.00 84.60           C  
ATOM    309 HG21 ILE A  19      -2.823 -12.482 -20.289  1.00 84.60           H  
ATOM    310 HG22 ILE A  19      -3.949 -11.109 -20.126  1.00 84.60           H  
ATOM    311 HG23 ILE A  19      -2.323 -11.034 -19.446  1.00 84.60           H  
ATOM    312  CD1 ILE A  19      -3.316 -12.843 -22.941  1.00 84.60           C  
ATOM    313 HD11 ILE A  19      -2.306 -13.250 -23.006  1.00 84.60           H  
ATOM    314 HD12 ILE A  19      -3.868 -13.090 -23.848  1.00 84.60           H  
ATOM    315 HD13 ILE A  19      -3.838 -13.296 -22.098  1.00 84.60           H  
ATOM    316  N   GLU A  20      -0.316  -8.816 -20.423  1.00 85.03           N  
ATOM    317  H   GLU A  20       0.125  -9.167 -21.261  1.00 85.03           H  
ATOM    318  CA  GLU A  20       0.549  -8.535 -19.280  1.00 85.03           C  
ATOM    319  HA  GLU A  20      -0.060  -8.445 -18.381  1.00 85.03           H  
ATOM    320  C   GLU A  20       1.317  -7.228 -19.519  1.00 85.03           C  
ATOM    321  CB  GLU A  20       1.508  -9.713 -19.058  1.00 85.03           C  
ATOM    322  HB2 GLU A  20       2.201  -9.455 -18.257  1.00 85.03           H  
ATOM    323  HB3 GLU A  20       2.068  -9.865 -19.981  1.00 85.03           H  
ATOM    324  O   GLU A  20       1.974  -7.097 -20.555  1.00 85.03           O  
ATOM    325  CG  GLU A  20       0.784 -11.016 -18.663  1.00 85.03           C  
ATOM    326  HG2 GLU A  20      -0.068 -11.166 -19.327  1.00 85.03           H  
ATOM    327  HG3 GLU A  20       0.404 -10.915 -17.647  1.00 85.03           H  
ATOM    328  CD  GLU A  20       1.658 -12.276 -18.775  1.00 85.03           C  
ATOM    329  OE1 GLU A  20       1.157 -13.375 -18.428  1.00 85.03           O  
ATOM    330  OE2 GLU A  20       2.765 -12.184 -19.350  1.00 85.03           O  
ATOM    331  N   PRO A  21       1.269  -6.254 -18.593  1.00 92.73           N  
ATOM    332  CA  PRO A  21       2.053  -5.037 -18.728  1.00 92.73           C  
ATOM    333  HA  PRO A  21       1.900  -4.609 -19.719  1.00 92.73           H  
ATOM    334  C   PRO A  21       3.545  -5.329 -18.528  1.00 92.73           C  
ATOM    335  CB  PRO A  21       1.497  -4.078 -17.673  1.00 92.73           C  
ATOM    336  HB2 PRO A  21       0.640  -3.545 -18.085  1.00 92.73           H  
ATOM    337  HB3 PRO A  21       2.249  -3.375 -17.316  1.00 92.73           H  
ATOM    338  O   PRO A  21       3.929  -6.179 -17.720  1.00 92.73           O  
ATOM    339  CG  PRO A  21       1.023  -5.023 -16.568  1.00 92.73           C  
ATOM    340  HG2 PRO A  21       1.868  -5.305 -15.940  1.00 92.73           H  
ATOM    341  HG3 PRO A  21       0.232  -4.576 -15.966  1.00 92.73           H  
ATOM    342  CD  PRO A  21       0.525  -6.246 -17.339  1.00 92.73           C  
ATOM    343  HD2 PRO A  21       0.713  -7.150 -16.761  1.00 92.73           H  
ATOM    344  HD3 PRO A  21      -0.539  -6.144 -17.553  1.00 92.73           H  
ATOM    345  N   LEU A  22       4.396  -4.569 -19.218  1.00 93.17           N  
ATOM    346  H   LEU A  22       4.005  -3.844 -19.802  1.00 93.17           H  
ATOM    347  CA  LEU A  22       5.839  -4.572 -18.985  1.00 93.17           C  
ATOM    348  HA  LEU A  22       6.121  -5.510 -18.506  1.00 93.17           H  
ATOM    349  C   LEU A  22       6.202  -3.425 -18.043  1.00 93.17           C  
ATOM    350  CB  LEU A  22       6.587  -4.486 -20.328  1.00 93.17           C  
ATOM    351  HB2 LEU A  22       6.363  -5.368 -20.928  1.00 93.17           H  
ATOM    352  HB3 LEU A  22       6.212  -3.622 -20.876  1.00 93.17           H  
ATOM    353  O   LEU A  22       5.983  -2.261 -18.377  1.00 93.17           O  
ATOM    354  CG  LEU A  22       8.113  -4.331 -20.197  1.00 93.17           C  
ATOM    355  HG  LEU A  22       8.318  -3.376 -19.714  1.00 93.17           H  
ATOM    356  CD1 LEU A  22       8.804  -5.439 -19.397  1.00 93.17           C  
ATOM    357 HD11 LEU A  22       8.387  -5.511 -18.393  1.00 93.17           H  
ATOM    358 HD12 LEU A  22       9.865  -5.211 -19.297  1.00 93.17           H  
ATOM    359 HD13 LEU A  22       8.697  -6.400 -19.900  1.00 93.17           H  
ATOM    360  CD2 LEU A  22       8.741  -4.295 -21.589  1.00 93.17           C  
ATOM    361 HD21 LEU A  22       8.545  -5.229 -22.116  1.00 93.17           H  
ATOM    362 HD22 LEU A  22       9.817  -4.142 -21.510  1.00 93.17           H  
ATOM    363 HD23 LEU A  22       8.309  -3.485 -22.177  1.00 93.17           H  
ATOM    364  N   ILE A  23       6.798  -3.747 -16.900  1.00 93.75           N  
ATOM    365  H   ILE A  23       6.952  -4.726 -16.706  1.00 93.75           H  
ATOM    366  CA  ILE A  23       7.319  -2.777 -15.934  1.00 93.75           C  
ATOM    367  HA  ILE A  23       7.046  -1.770 -16.248  1.00 93.75           H  
ATOM    368  C   ILE A  23       8.838  -2.892 -15.932  1.00 93.75           C  
ATOM    369  CB  ILE A  23       6.732  -2.994 -14.524  1.00 93.75           C  
ATOM    370  HB  ILE A  23       7.082  -3.957 -14.152  1.00 93.75           H  
ATOM    371  O   ILE A  23       9.381  -3.945 -15.609  1.00 93.75           O  
ATOM    372  CG1 ILE A  23       5.186  -3.030 -14.557  1.00 93.75           C  
ATOM    373 HG12 ILE A  23       4.851  -3.784 -15.270  1.00 93.75           H  
ATOM    374 HG13 ILE A  23       4.807  -2.063 -14.887  1.00 93.75           H  
ATOM    375  CG2 ILE A  23       7.259  -1.897 -13.577  1.00 93.75           C  
ATOM    376 HG21 ILE A  23       8.347  -1.933 -13.512  1.00 93.75           H  
ATOM    377 HG22 ILE A  23       6.875  -2.045 -12.568  1.00 93.75           H  
ATOM    378 HG23 ILE A  23       6.954  -0.911 -13.928  1.00 93.75           H  
ATOM    379  CD1 ILE A  23       4.539  -3.388 -13.215  1.00 93.75           C  
ATOM    380 HD11 ILE A  23       3.466  -3.517 -13.357  1.00 93.75           H  
ATOM    381 HD12 ILE A  23       4.695  -2.590 -12.489  1.00 93.75           H  
ATOM    382 HD13 ILE A  23       4.960  -4.319 -12.836  1.00 93.75           H  
ATOM    383  N   LEU A  24       9.519  -1.810 -16.291  1.00 94.86           N  
ATOM    384  H   LEU A  24       8.984  -0.986 -16.527  1.00 94.86           H  
ATOM    385  CA  LEU A  24      10.973  -1.704 -16.320  1.00 94.86           C  
ATOM    386  HA  LEU A  24      11.424  -2.681 -16.147  1.00 94.86           H  
ATOM    387  C   LEU A  24      11.429  -0.761 -15.216  1.00 94.86           C  
ATOM    388  CB  LEU A  24      11.416  -1.179 -17.691  1.00 94.86           C  
ATOM    389  HB2 LEU A  24      12.484  -0.964 -17.665  1.00 94.86           H  
ATOM    390  HB3 LEU A  24      10.889  -0.243 -17.880  1.00 94.86           H  
ATOM    391  O   LEU A  24      11.054   0.410 -15.215  1.00 94.86           O  
ATOM    392  CG  LEU A  24      11.141  -2.148 -18.845  1.00 94.86           C  
ATOM    393  HG  LEU A  24      10.107  -2.492 -18.798  1.00 94.86           H  
ATOM    394  CD1 LEU A  24      11.335  -1.408 -20.162  1.00 94.86           C  
ATOM    395 HD11 LEU A  24      12.378  -1.117 -20.280  1.00 94.86           H  
ATOM    396 HD12 LEU A  24      11.038  -2.077 -20.970  1.00 94.86           H  
ATOM    397 HD13 LEU A  24      10.690  -0.529 -20.193  1.00 94.86           H  
ATOM    398  CD2 LEU A  24      12.078  -3.358 -18.824  1.00 94.86           C  
ATOM    399 HD21 LEU A  24      11.913  -3.967 -19.713  1.00 94.86           H  
ATOM    400 HD22 LEU A  24      13.118  -3.034 -18.796  1.00 94.86           H  
ATOM    401 HD23 LEU A  24      11.867  -3.968 -17.945  1.00 94.86           H  
ATOM    402  N   SER A  25      12.278  -1.253 -14.322  1.00 93.68           N  
ATOM    403  H   SER A  25      12.550  -2.221 -14.412  1.00 93.68           H  
ATOM    404  CA  SER A  25      12.765  -0.516 -13.156  1.00 93.68           C  
ATOM    405  HA  SER A  25      12.289   0.462 -13.101  1.00 93.68           H  
ATOM    406  C   SER A  25      14.268  -0.322 -13.252  1.00 93.68           C  
ATOM    407  CB  SER A  25      12.415  -1.276 -11.875  1.00 93.68           C  
ATOM    408  HB2 SER A  25      12.911  -0.810 -11.024  1.00 93.68           H  
ATOM    409  HB3 SER A  25      12.750  -2.310 -11.960  1.00 93.68           H  
ATOM    410  O   SER A  25      15.025  -1.293 -13.279  1.00 93.68           O  
ATOM    411  OG  SER A  25      11.017  -1.238 -11.669  1.00 93.68           O  
ATOM    412  HG  SER A  25      10.754  -2.041 -11.213  1.00 93.68           H  
ATOM    413  N   CYS A  26      14.710   0.933 -13.290  1.00 94.47           N  
ATOM    414  H   CYS A  26      14.040   1.688 -13.304  1.00 94.47           H  
ATOM    415  CA  CYS A  26      16.119   1.290 -13.301  1.00 94.47           C  
ATOM    416  HA  CYS A  26      16.724   0.384 -13.276  1.00 94.47           H  
ATOM    417  C   CYS A  26      16.498   2.150 -12.100  1.00 94.47           C  
ATOM    418  CB  CYS A  26      16.447   2.025 -14.592  1.00 94.47           C  
ATOM    419  HB2 CYS A  26      15.902   2.968 -14.626  1.00 94.47           H  
ATOM    420  HB3 CYS A  26      16.143   1.417 -15.444  1.00 94.47           H  
ATOM    421  O   CYS A  26      15.868   3.176 -11.856  1.00 94.47           O  
ATOM    422  SG  CYS A  26      18.215   2.345 -14.686  1.00 94.47           S  
ATOM    423  N   SER A  27      17.569   1.786 -11.397  1.00 92.54           N  
ATOM    424  H   SER A  27      18.042   0.926 -11.636  1.00 92.54           H  
ATOM    425  CA  SER A  27      18.100   2.572 -10.285  1.00 92.54           C  
ATOM    426  HA  SER A  27      17.772   3.604 -10.415  1.00 92.54           H  
ATOM    427  C   SER A  27      19.626   2.606 -10.260  1.00 92.54           C  
ATOM    428  CB  SER A  27      17.513   2.096  -8.952  1.00 92.54           C  
ATOM    429  HB2 SER A  27      17.890   2.724  -8.145  1.00 92.54           H  
ATOM    430  HB3 SER A  27      16.430   2.204  -8.992  1.00 92.54           H  
ATOM    431  O   SER A  27      20.314   1.646 -10.624  1.00 92.54           O  
ATOM    432  OG  SER A  27      17.830   0.743  -8.683  1.00 92.54           O  
ATOM    433  HG  SER A  27      17.145   0.407  -8.100  1.00 92.54           H  
ATOM    434  N   LEU A  28      20.169   3.742  -9.827  1.00 89.61           N  
ATOM    435  H   LEU A  28      19.549   4.488  -9.548  1.00 89.61           H  
ATOM    436  CA  LEU A  28      21.598   3.952  -9.640  1.00 89.61           C  
ATOM    437  HA  LEU A  28      22.105   2.990  -9.721  1.00 89.61           H  
ATOM    438  C   LEU A  28      21.859   4.505  -8.241  1.00 89.61           C  
ATOM    439  CB  LEU A  28      22.140   4.873 -10.747  1.00 89.61           C  
ATOM    440  HB2 LEU A  28      21.954   4.408 -11.715  1.00 89.61           H  
ATOM    441  HB3 LEU A  28      21.590   5.813 -10.712  1.00 89.61           H  
ATOM    442  O   LEU A  28      21.336   5.557  -7.864  1.00 89.61           O  
ATOM    443  CG  LEU A  28      23.647   5.178 -10.616  1.00 89.61           C  
ATOM    444  HG  LEU A  28      23.836   5.671  -9.662  1.00 89.61           H  
ATOM    445  CD1 LEU A  28      24.518   3.922 -10.723  1.00 89.61           C  
ATOM    446 HD11 LEU A  28      24.348   3.268  -9.867  1.00 89.61           H  
ATOM    447 HD12 LEU A  28      25.570   4.210 -10.719  1.00 89.61           H  
ATOM    448 HD13 LEU A  28      24.297   3.386 -11.646  1.00 89.61           H  
ATOM    449  CD2 LEU A  28      24.088   6.123 -11.730  1.00 89.61           C  
ATOM    450 HD21 LEU A  28      24.164   5.576 -12.670  1.00 89.61           H  
ATOM    451 HD22 LEU A  28      25.061   6.546 -11.479  1.00 89.61           H  
ATOM    452 HD23 LEU A  28      23.359   6.924 -11.847  1.00 89.61           H  
ATOM    453  N   LYS A  29      22.724   3.802  -7.505  1.00 82.47           N  
ATOM    454  H   LYS A  29      23.108   2.952  -7.893  1.00 82.47           H  
ATOM    455  CA  LYS A  29      23.195   4.244  -6.197  1.00 82.47           C  
ATOM    456  HA  LYS A  29      22.321   4.536  -5.614  1.00 82.47           H  
ATOM    457  C   LYS A  29      24.067   5.484  -6.316  1.00 82.47           C  
ATOM    458  CB  LYS A  29      23.928   3.125  -5.444  1.00 82.47           C  
ATOM    459  HB2 LYS A  29      24.261   3.539  -4.492  1.00 82.47           H  
ATOM    460  HB3 LYS A  29      24.807   2.807  -6.003  1.00 82.47           H  
ATOM    461  O   LYS A  29      25.000   5.505  -7.119  1.00 82.47           O  
ATOM    462  CG  LYS A  29      23.016   1.921  -5.177  1.00 82.47           C  
ATOM    463  HG2 LYS A  29      22.024   2.292  -4.920  1.00 82.47           H  
ATOM    464  HG3 LYS A  29      22.928   1.313  -6.078  1.00 82.47           H  
ATOM    465  CD  LYS A  29      23.534   1.067  -4.018  1.00 82.47           C  
ATOM    466  HD2 LYS A  29      23.812   1.727  -3.196  1.00 82.47           H  
ATOM    467  HD3 LYS A  29      24.409   0.501  -4.336  1.00 82.47           H  
ATOM    468  CE  LYS A  29      22.419   0.135  -3.540  1.00 82.47           C  
ATOM    469  HE2 LYS A  29      21.534   0.748  -3.370  1.00 82.47           H  
ATOM    470  HE3 LYS A  29      22.184  -0.581  -4.329  1.00 82.47           H  
ATOM    471  NZ  LYS A  29      22.806  -0.546  -2.281  1.00 82.47           N  
ATOM    472  HZ1 LYS A  29      23.633  -1.115  -2.396  1.00 82.47           H  
ATOM    473  HZ2 LYS A  29      22.040  -1.096  -1.918  1.00 82.47           H  
ATOM    474  HZ3 LYS A  29      23.003   0.161  -1.587  1.00 82.47           H  
ATOM    475  N   SER A  30      23.794   6.483  -5.481  1.00 75.97           N  
ATOM    476  H   SER A  30      23.026   6.382  -4.833  1.00 75.97           H  
ATOM    477  CA  SER A  30      24.604   7.704  -5.369  1.00 75.97           C  
ATOM    478  HA  SER A  30      24.744   8.140  -6.359  1.00 75.97           H  
ATOM    479  C   SER A  30      25.988   7.439  -4.778  1.00 75.97           C  
ATOM    480  CB  SER A  30      23.875   8.726  -4.489  1.00 75.97           C  
ATOM    481  HB2 SER A  30      23.013   9.114  -5.031  1.00 75.97           H  
ATOM    482  HB3 SER A  30      24.538   9.554  -4.238  1.00 75.97           H  
ATOM    483  O   SER A  30      26.906   8.221  -5.009  1.00 75.97           O  
ATOM    484  OG  SER A  30      23.416   8.087  -3.312  1.00 75.97           O  
ATOM    485  HG  SER A  30      23.899   8.375  -2.534  1.00 75.97           H  
ATOM    486  N   PHE A  31      26.160   6.345  -4.035  1.00 75.94           N  
ATOM    487  H   PHE A  31      25.356   5.759  -3.860  1.00 75.94           H  
ATOM    488  CA  PHE A  31      27.392   6.024  -3.324  1.00 75.94           C  
ATOM    489  HA  PHE A  31      28.197   6.659  -3.693  1.00 75.94           H  
ATOM    490  C   PHE A  31      27.819   4.569  -3.539  1.00 75.94           C  
ATOM    491  CB  PHE A  31      27.186   6.347  -1.842  1.00 75.94           C  
ATOM    492  HB2 PHE A  31      26.914   7.397  -1.744  1.00 75.94           H  
ATOM    493  HB3 PHE A  31      26.354   5.754  -1.462  1.00 75.94           H  
ATOM    494  O   PHE A  31      26.994   3.650  -3.521  1.00 75.94           O  
ATOM    495  CG  PHE A  31      28.411   6.099  -0.992  1.00 75.94           C  
ATOM    496  CD1 PHE A  31      28.386   5.116   0.010  1.00 75.94           C  
ATOM    497  HD1 PHE A  31      27.495   4.529   0.172  1.00 75.94           H  
ATOM    498  CD2 PHE A  31      29.573   6.862  -1.194  1.00 75.94           C  
ATOM    499  HD2 PHE A  31      29.599   7.617  -1.966  1.00 75.94           H  
ATOM    500  CE1 PHE A  31      29.509   4.918   0.829  1.00 75.94           C  
ATOM    501  HE1 PHE A  31      29.481   4.181   1.617  1.00 75.94           H  
ATOM    502  CE2 PHE A  31      30.693   6.672  -0.369  1.00 75.94           C  
ATOM    503  HE2 PHE A  31      31.570   7.289  -0.497  1.00 75.94           H  
ATOM    504  CZ  PHE A  31      30.652   5.710   0.651  1.00 75.94           C  
ATOM    505  HZ  PHE A  31      31.487   5.596   1.326  1.00 75.94           H  
ATOM    506  N   ASN A  32      29.121   4.359  -3.734  1.00 72.81           N  
ATOM    507  H   ASN A  32      29.736   5.160  -3.744  1.00 72.81           H  
ATOM    508  CA  ASN A  32      29.724   3.034  -3.810  1.00 72.81           C  
ATOM    509  HA  ASN A  32      28.940   2.280  -3.878  1.00 72.81           H  
ATOM    510  C   ASN A  32      30.549   2.733  -2.556  1.00 72.81           C  
ATOM    511  CB  ASN A  32      30.572   2.937  -5.083  1.00 72.81           C  
ATOM    512  HB2 ASN A  32      31.406   3.636  -5.026  1.00 72.81           H  
ATOM    513  HB3 ASN A  32      29.949   3.210  -5.934  1.00 72.81           H  
ATOM    514  O   ASN A  32      31.663   3.233  -2.417  1.00 72.81           O  
ATOM    515  CG  ASN A  32      31.105   1.533  -5.316  1.00 72.81           C  
ATOM    516  ND2 ASN A  32      31.826   1.341  -6.386  1.00 72.81           N  
ATOM    517 HD21 ASN A  32      32.162   0.406  -6.566  1.00 72.81           H  
ATOM    518 HD22 ASN A  32      32.308   2.143  -6.766  1.00 72.81           H  
ATOM    519  OD1 ASN A  32      30.862   0.600  -4.569  1.00 72.81           O  
ATOM    520  N   ASN A  33      30.040   1.847  -1.697  1.00 69.61           N  
ATOM    521  H   ASN A  33      29.083   1.552  -1.832  1.00 69.61           H  
ATOM    522  CA  ASN A  33      30.715   1.440  -0.461  1.00 69.61           C  
ATOM    523  HA  ASN A  33      30.878   2.323   0.158  1.00 69.61           H  
ATOM    524  C   ASN A  33      32.092   0.799  -0.699  1.00 69.61           C  
ATOM    525  CB  ASN A  33      29.826   0.441   0.308  1.00 69.61           C  
ATOM    526  HB2 ASN A  33      29.579  -0.403  -0.337  1.00 69.61           H  
ATOM    527  HB3 ASN A  33      30.399   0.060   1.153  1.00 69.61           H  
ATOM    528  O   ASN A  33      32.948   0.871   0.176  1.00 69.61           O  
ATOM    529  CG  ASN A  33      28.543   1.025   0.868  1.00 69.61           C  
ATOM    530  ND2 ASN A  33      27.788   0.258   1.617  1.00 69.61           N  
ATOM    531 HD21 ASN A  33      26.989   0.713   2.035  1.00 69.61           H  
ATOM    532 HD22 ASN A  33      28.104  -0.660   1.894  1.00 69.61           H  
ATOM    533  OD1 ASN A  33      28.168   2.152   0.631  1.00 69.61           O  
ATOM    534  N   GLU A  34      32.318   0.158  -1.851  1.00 69.09           N  
ATOM    535  H   GLU A  34      31.598   0.141  -2.560  1.00 69.09           H  
ATOM    536  CA  GLU A  34      33.592  -0.520  -2.124  1.00 69.09           C  
ATOM    537  HA  GLU A  34      33.952  -0.990  -1.209  1.00 69.09           H  
ATOM    538  C   GLU A  34      34.691   0.452  -2.568  1.00 69.09           C  
ATOM    539  CB  GLU A  34      33.405  -1.621  -3.179  1.00 69.09           C  
ATOM    540  HB2 GLU A  34      34.396  -1.999  -3.432  1.00 69.09           H  
ATOM    541  HB3 GLU A  34      32.962  -1.196  -4.079  1.00 69.09           H  
ATOM    542  O   GLU A  34      35.860   0.244  -2.247  1.00 69.09           O  
ATOM    543  CG  GLU A  34      32.542  -2.794  -2.679  1.00 69.09           C  
ATOM    544  HG2 GLU A  34      31.528  -2.435  -2.504  1.00 69.09           H  
ATOM    545  HG3 GLU A  34      32.944  -3.144  -1.728  1.00 69.09           H  
ATOM    546  CD  GLU A  34      32.508  -3.973  -3.667  1.00 69.09           C  
ATOM    547  OE1 GLU A  34      31.498  -4.709  -3.696  1.00 69.09           O  
ATOM    548  OE2 GLU A  34      33.479  -4.143  -4.437  1.00 69.09           O  
ATOM    549  N   THR A  35      34.335   1.514  -3.302  1.00 70.06           N  
ATOM    550  H   THR A  35      33.356   1.649  -3.509  1.00 70.06           H  
ATOM    551  CA  THR A  35      35.304   2.502  -3.813  1.00 70.06           C  
ATOM    552  HA  THR A  35      36.308   2.108  -3.658  1.00 70.06           H  
ATOM    553  C   THR A  35      35.297   3.827  -3.052  1.00 70.06           C  
ATOM    554  CB  THR A  35      35.181   2.735  -5.333  1.00 70.06           C  
ATOM    555  HB  THR A  35      35.970   3.423  -5.637  1.00 70.06           H  
ATOM    556  O   THR A  35      36.170   4.656  -3.297  1.00 70.06           O  
ATOM    557  CG2 THR A  35      35.357   1.438  -6.128  1.00 70.06           C  
ATOM    558 HG21 THR A  35      35.322   1.658  -7.195  1.00 70.06           H  
ATOM    559 HG22 THR A  35      34.567   0.730  -5.881  1.00 70.06           H  
ATOM    560 HG23 THR A  35      36.322   0.993  -5.884  1.00 70.06           H  
ATOM    561  OG1 THR A  35      33.944   3.291  -5.721  1.00 70.06           O  
ATOM    562  HG1 THR A  35      34.128   3.876  -6.459  1.00 70.06           H  
ATOM    563  N   ASN A  36      34.356   4.035  -2.121  1.00 72.53           N  
ATOM    564  H   ASN A  36      33.664   3.313  -1.976  1.00 72.53           H  
ATOM    565  CA  ASN A  36      34.103   5.318  -1.451  1.00 72.53           C  
ATOM    566  HA  ASN A  36      33.154   5.206  -0.928  1.00 72.53           H  
ATOM    567  C   ASN A  36      33.839   6.479  -2.438  1.00 72.53           C  
ATOM    568  CB  ASN A  36      35.211   5.597  -0.402  1.00 72.53           C  
ATOM    569  HB2 ASN A  36      36.098   5.006  -0.627  1.00 72.53           H  
ATOM    570  HB3 ASN A  36      35.512   6.644  -0.447  1.00 72.53           H  
ATOM    571  O   ASN A  36      34.097   7.647  -2.142  1.00 72.53           O  
ATOM    572  CG  ASN A  36      34.811   5.324   1.035  1.00 72.53           C  
ATOM    573  ND2 ASN A  36      35.700   5.564   1.968  1.00 72.53           N  
ATOM    574 HD21 ASN A  36      35.398   5.367   2.911  1.00 72.53           H  
ATOM    575 HD22 ASN A  36      36.615   5.915   1.723  1.00 72.53           H  
ATOM    576  OD1 ASN A  36      33.722   4.904   1.369  1.00 72.53           O  
ATOM    577  N   GLU A  37      33.331   6.172  -3.634  1.00 77.33           N  
ATOM    578  H   GLU A  37      33.101   5.205  -3.815  1.00 77.33           H  
ATOM    579  CA  GLU A  37      33.023   7.171  -4.659  1.00 77.33           C  
ATOM    580  HA  GLU A  37      33.628   8.059  -4.476  1.00 77.33           H  
ATOM    581  C   GLU A  37      31.554   7.596  -4.614  1.00 77.33           C  
ATOM    582  CB  GLU A  37      33.380   6.667  -6.061  1.00 77.33           C  
ATOM    583  HB2 GLU A  37      32.913   5.692  -6.203  1.00 77.33           H  
ATOM    584  HB3 GLU A  37      32.964   7.356  -6.795  1.00 77.33           H  
ATOM    585  O   GLU A  37      30.648   6.773  -4.462  1.00 77.33           O  
ATOM    586  CG  GLU A  37      34.894   6.580  -6.307  1.00 77.33           C  
ATOM    587  HG2 GLU A  37      35.347   5.935  -5.554  1.00 77.33           H  
ATOM    588  HG3 GLU A  37      35.321   7.578  -6.206  1.00 77.33           H  
ATOM    589  CD  GLU A  37      35.212   6.013  -7.699  1.00 77.33           C  
ATOM    590  OE1 GLU A  37      36.234   6.420  -8.292  1.00 77.33           O  
ATOM    591  OE2 GLU A  37      34.442   5.134  -8.160  1.00 77.33           O  
ATOM    592  N   HIS A  38      31.333   8.895  -4.824  1.00 80.50           N  
ATOM    593  H   HIS A  38      32.132   9.492  -4.981  1.00 80.50           H  
ATOM    594  CA  HIS A  38      30.016   9.516  -4.917  1.00 80.50           C  
ATOM    595  HA  HIS A  38      29.256   8.815  -4.571  1.00 80.50           H  
ATOM    596  C   HIS A  38      29.706   9.901  -6.362  1.00 80.50           C  
ATOM    597  CB  HIS A  38      29.962  10.753  -4.019  1.00 80.50           C  
ATOM    598  HB2 HIS A  38      29.038  11.294  -4.226  1.00 80.50           H  
ATOM    599  HB3 HIS A  38      30.796  11.415  -4.251  1.00 80.50           H  
ATOM    600  O   HIS A  38      30.545  10.505  -7.034  1.00 80.50           O  
ATOM    601  CG  HIS A  38      29.983  10.423  -2.554  1.00 80.50           C  
ATOM    602  CD2 HIS A  38      31.064  10.069  -1.792  1.00 80.50           C  
ATOM    603  HD2 HIS A  38      32.080   9.944  -2.136  1.00 80.50           H  
ATOM    604  ND1 HIS A  38      28.892  10.464  -1.725  1.00 80.50           N  
ATOM    605  HD1 HIS A  38      28.004  10.887  -1.957  1.00 80.50           H  
ATOM    606  CE1 HIS A  38      29.299  10.133  -0.488  1.00 80.50           C  
ATOM    607  HE1 HIS A  38      28.672  10.126   0.391  1.00 80.50           H  
ATOM    608  NE2 HIS A  38      30.622   9.904  -0.478  1.00 80.50           N  
ATOM    609  N   PHE A  39      28.489   9.608  -6.814  1.00 85.06           N  
ATOM    610  H   PHE A  39      27.856   9.145  -6.179  1.00 85.06           H  
ATOM    611  CA  PHE A  39      27.991   9.884  -8.155  1.00 85.06           C  
ATOM    612  HA  PHE A  39      28.751  10.438  -8.707  1.00 85.06           H  
ATOM    613  C   PHE A  39      26.726  10.736  -8.095  1.00 85.06           C  
ATOM    614  CB  PHE A  39      27.744   8.571  -8.909  1.00 85.06           C  
ATOM    615  HB2 PHE A  39      27.050   7.953  -8.338  1.00 85.06           H  
ATOM    616  HB3 PHE A  39      27.271   8.791  -9.866  1.00 85.06           H  
ATOM    617  O   PHE A  39      25.738  10.383  -7.456  1.00 85.06           O  
ATOM    618  CG  PHE A  39      29.015   7.791  -9.167  1.00 85.06           C  
ATOM    619  CD1 PHE A  39      29.805   8.073 -10.299  1.00 85.06           C  
ATOM    620  HD1 PHE A  39      29.488   8.822 -11.009  1.00 85.06           H  
ATOM    621  CD2 PHE A  39      29.451   6.839  -8.228  1.00 85.06           C  
ATOM    622  HD2 PHE A  39      28.869   6.647  -7.339  1.00 85.06           H  
ATOM    623  CE1 PHE A  39      31.022   7.394 -10.493  1.00 85.06           C  
ATOM    624  HE1 PHE A  39      31.637   7.612 -11.354  1.00 85.06           H  
ATOM    625  CE2 PHE A  39      30.682   6.188  -8.412  1.00 85.06           C  
ATOM    626  HE2 PHE A  39      31.054   5.512  -7.656  1.00 85.06           H  
ATOM    627  CZ  PHE A  39      31.461   6.451  -9.549  1.00 85.06           C  
ATOM    628  HZ  PHE A  39      32.416   5.962  -9.667  1.00 85.06           H  
ATOM    629  N   LYS A  40      26.741  11.857  -8.817  1.00 86.66           N  
ATOM    630  H   LYS A  40      27.604  12.092  -9.286  1.00 86.66           H  
ATOM    631  CA  LYS A  40      25.590  12.748  -8.984  1.00 86.66           C  
ATOM    632  HA  LYS A  40      24.829  12.506  -8.241  1.00 86.66           H  
ATOM    633  C   LYS A  40      24.980  12.533 -10.353  1.00 86.66           C  
ATOM    634  CB  LYS A  40      26.013  14.205  -8.777  1.00 86.66           C  
ATOM    635  HB2 LYS A  40      26.868  14.436  -9.412  1.00 86.66           H  
ATOM    636  HB3 LYS A  40      25.182  14.856  -9.049  1.00 86.66           H  
ATOM    637  O   LYS A  40      25.568  12.938 -11.356  1.00 86.66           O  
ATOM    638  CG  LYS A  40      26.371  14.441  -7.308  1.00 86.66           C  
ATOM    639  HG2 LYS A  40      25.509  14.195  -6.688  1.00 86.66           H  
ATOM    640  HG3 LYS A  40      27.200  13.793  -7.026  1.00 86.66           H  
ATOM    641  CD  LYS A  40      26.775  15.893  -7.050  1.00 86.66           C  
ATOM    642  HD2 LYS A  40      25.949  16.557  -7.304  1.00 86.66           H  
ATOM    643  HD3 LYS A  40      27.653  16.136  -7.649  1.00 86.66           H  
ATOM    644  CE  LYS A  40      27.103  16.001  -5.559  1.00 86.66           C  
ATOM    645  HE2 LYS A  40      26.212  15.750  -4.984  1.00 86.66           H  
ATOM    646  HE3 LYS A  40      27.851  15.246  -5.315  1.00 86.66           H  
ATOM    647  NZ  LYS A  40      27.601  17.343  -5.178  1.00 86.66           N  
ATOM    648  HZ1 LYS A  40      26.898  18.048  -5.343  1.00 86.66           H  
ATOM    649  HZ2 LYS A  40      28.451  17.560  -5.679  1.00 86.66           H  
ATOM    650  HZ3 LYS A  40      27.815  17.333  -4.191  1.00 86.66           H  
ATOM    651  N   VAL A  41      23.814  11.902 -10.386  1.00 89.94           N  
ATOM    652  H   VAL A  41      23.403  11.604  -9.513  1.00 89.94           H  
ATOM    653  CA  VAL A  41      23.072  11.645 -11.621  1.00 89.94           C  
ATOM    654  HA  VAL A  41      23.758  11.219 -12.353  1.00 89.94           H  
ATOM    655  C   VAL A  41      22.537  12.960 -12.185  1.00 89.94           C  
ATOM    656  CB  VAL A  41      21.955  10.614 -11.388  1.00 89.94           C  
ATOM    657  HB  VAL A  41      21.205  11.027 -10.714  1.00 89.94           H  
ATOM    658  O   VAL A  41      22.023  13.803 -11.450  1.00 89.94           O  
ATOM    659  CG1 VAL A  41      21.276  10.224 -12.703  1.00 89.94           C  
ATOM    660 HG11 VAL A  41      20.754  11.079 -13.132  1.00 89.94           H  
ATOM    661 HG12 VAL A  41      22.006   9.841 -13.416  1.00 89.94           H  
ATOM    662 HG13 VAL A  41      20.538   9.450 -12.492  1.00 89.94           H  
ATOM    663  CG2 VAL A  41      22.534   9.344 -10.752  1.00 89.94           C  
ATOM    664 HG21 VAL A  41      22.793   9.528  -9.709  1.00 89.94           H  
ATOM    665 HG22 VAL A  41      21.799   8.539 -10.773  1.00 89.94           H  
ATOM    666 HG23 VAL A  41      23.430   9.036 -11.291  1.00 89.94           H  
ATOM    667  N   HIS A  42      22.687  13.155 -13.491  1.00 90.79           N  
ATOM    668  H   HIS A  42      23.165  12.444 -14.027  1.00 90.79           H  
ATOM    669  CA  HIS A  42      22.132  14.305 -14.203  1.00 90.79           C  
ATOM    670  HA  HIS A  42      21.705  15.007 -13.486  1.00 90.79           H  
ATOM    671  C   HIS A  42      20.996  13.903 -15.143  1.00 90.79           C  
ATOM    672  CB  HIS A  42      23.251  15.034 -14.952  1.00 90.79           C  
ATOM    673  HB2 HIS A  42      24.025  15.325 -14.242  1.00 90.79           H  
ATOM    674  HB3 HIS A  42      23.694  14.358 -15.683  1.00 90.79           H  
ATOM    675  O   HIS A  42      20.031  14.652 -15.279  1.00 90.79           O  
ATOM    676  CG  HIS A  42      22.760  16.273 -15.659  1.00 90.79           C  
ATOM    677  CD2 HIS A  42      22.855  16.537 -16.998  1.00 90.79           C  
ATOM    678  HD2 HIS A  42      23.314  15.902 -17.743  1.00 90.79           H  
ATOM    679  ND1 HIS A  42      22.066  17.324 -15.093  1.00 90.79           N  
ATOM    680  HD1 HIS A  42      21.700  17.368 -14.153  1.00 90.79           H  
ATOM    681  CE1 HIS A  42      21.754  18.197 -16.066  1.00 90.79           C  
ATOM    682  HE1 HIS A  42      21.159  19.090 -15.940  1.00 90.79           H  
ATOM    683  NE2 HIS A  42      22.237  17.765 -17.240  1.00 90.79           N  
ATOM    684  N   ILE A  43      21.088  12.722 -15.753  1.00 94.11           N  
ATOM    685  H   ILE A  43      21.895  12.138 -15.590  1.00 94.11           H  
ATOM    686  CA  ILE A  43      20.059  12.201 -16.649  1.00 94.11           C  
ATOM    687  HA  ILE A  43      19.095  12.561 -16.290  1.00 94.11           H  
ATOM    688  C   ILE A  43      20.018  10.675 -16.582  1.00 94.11           C  
ATOM    689  CB  ILE A  43      20.246  12.759 -18.083  1.00 94.11           C  
ATOM    690  HB  ILE A  43      20.182  13.845 -18.008  1.00 94.11           H  
ATOM    691  O   ILE A  43      21.057  10.012 -16.519  1.00 94.11           O  
ATOM    692  CG1 ILE A  43      19.118  12.312 -19.032  1.00 94.11           C  
ATOM    693 HG12 ILE A  43      19.179  11.239 -19.210  1.00 94.11           H  
ATOM    694 HG13 ILE A  43      18.159  12.528 -18.559  1.00 94.11           H  
ATOM    695  CG2 ILE A  43      21.625  12.430 -18.668  1.00 94.11           C  
ATOM    696 HG21 ILE A  43      22.390  12.874 -18.031  1.00 94.11           H  
ATOM    697 HG22 ILE A  43      21.748  12.880 -19.654  1.00 94.11           H  
ATOM    698 HG23 ILE A  43      21.747  11.351 -18.754  1.00 94.11           H  
ATOM    699  CD1 ILE A  43      19.147  13.042 -20.383  1.00 94.11           C  
ATOM    700 HD11 ILE A  43      19.183  14.120 -20.226  1.00 94.11           H  
ATOM    701 HD12 ILE A  43      20.005  12.726 -20.976  1.00 94.11           H  
ATOM    702 HD13 ILE A  43      18.247  12.799 -20.947  1.00 94.11           H  
ATOM    703  N   MET A  44      18.806  10.132 -16.602  1.00 94.50           N  
ATOM    704  H   MET A  44      18.010  10.755 -16.620  1.00 94.50           H  
ATOM    705  CA  MET A  44      18.520   8.713 -16.775  1.00 94.50           C  
ATOM    706  HA  MET A  44      19.443   8.187 -17.018  1.00 94.50           H  
ATOM    707  C   MET A  44      17.548   8.538 -17.930  1.00 94.50           C  
ATOM    708  CB  MET A  44      17.924   8.095 -15.503  1.00 94.50           C  
ATOM    709  HB2 MET A  44      17.004   8.614 -15.237  1.00 94.50           H  
ATOM    710  HB3 MET A  44      17.688   7.050 -15.701  1.00 94.50           H  
ATOM    711  O   MET A  44      16.648   9.356 -18.116  1.00 94.50           O  
ATOM    712  CG  MET A  44      18.900   8.170 -14.330  1.00 94.50           C  
ATOM    713  HG2 MET A  44      19.069   9.225 -14.113  1.00 94.50           H  
ATOM    714  HG3 MET A  44      19.850   7.727 -14.629  1.00 94.50           H  
ATOM    715  SD  MET A  44      18.345   7.377 -12.795  1.00 94.50           S  
ATOM    716  CE  MET A  44      18.378   5.623 -13.261  1.00 94.50           C  
ATOM    717  HE1 MET A  44      19.375   5.344 -13.604  1.00 94.50           H  
ATOM    718  HE2 MET A  44      17.652   5.433 -14.051  1.00 94.50           H  
ATOM    719  HE3 MET A  44      18.117   5.017 -12.394  1.00 94.50           H  
ATOM    720  N   PHE A  45      17.693   7.460 -18.687  1.00 95.20           N  
ATOM    721  H   PHE A  45      18.469   6.834 -18.526  1.00 95.20           H  
ATOM    722  CA  PHE A  45      16.680   7.070 -19.655  1.00 95.20           C  
ATOM    723  HA  PHE A  45      15.705   7.349 -19.255  1.00 95.20           H  
ATOM    724  C   PHE A  45      16.652   5.565 -19.863  1.00 95.20           C  
ATOM    725  CB  PHE A  45      16.862   7.820 -20.979  1.00 95.20           C  
ATOM    726  HB2 PHE A  45      16.745   8.889 -20.799  1.00 95.20           H  
ATOM    727  HB3 PHE A  45      16.062   7.533 -21.662  1.00 95.20           H  
ATOM    728  O   PHE A  45      17.644   4.862 -19.656  1.00 95.20           O  
ATOM    729  CG  PHE A  45      18.180   7.591 -21.676  1.00 95.20           C  
ATOM    730  CD1 PHE A  45      19.241   8.482 -21.450  1.00 95.20           C  
ATOM    731  HD1 PHE A  45      19.120   9.301 -20.757  1.00 95.20           H  
ATOM    732  CD2 PHE A  45      18.322   6.543 -22.605  1.00 95.20           C  
ATOM    733  HD2 PHE A  45      17.501   5.866 -22.788  1.00 95.20           H  
ATOM    734  CE1 PHE A  45      20.427   8.354 -22.184  1.00 95.20           C  
ATOM    735  HE1 PHE A  45      21.196   9.105 -22.076  1.00 95.20           H  
ATOM    736  CE2 PHE A  45      19.522   6.401 -23.322  1.00 95.20           C  
ATOM    737  HE2 PHE A  45      19.620   5.622 -24.063  1.00 95.20           H  
ATOM    738  CZ  PHE A  45      20.573   7.312 -23.116  1.00 95.20           C  
ATOM    739  HZ  PHE A  45      21.473   7.243 -23.709  1.00 95.20           H  
ATOM    740  N   ILE A  46      15.492   5.091 -20.301  1.00 96.64           N  
ATOM    741  H   ILE A  46      14.754   5.759 -20.472  1.00 96.64           H  
ATOM    742  CA  ILE A  46      15.279   3.724 -20.757  1.00 96.64           C  
ATOM    743  HA  ILE A  46      16.194   3.152 -20.600  1.00 96.64           H  
ATOM    744  C   ILE A  46      15.010   3.777 -22.257  1.00 96.64           C  
ATOM    745  CB  ILE A  46      14.164   3.034 -19.943  1.00 96.64           C  
ATOM    746  HB  ILE A  46      13.278   3.668 -19.953  1.00 96.64           H  
ATOM    747  O   ILE A  46      14.195   4.576 -22.721  1.00 96.64           O  
ATOM    748  CG1 ILE A  46      14.638   2.841 -18.482  1.00 96.64           C  
ATOM    749 HG12 ILE A  46      15.027   3.783 -18.093  1.00 96.64           H  
ATOM    750 HG13 ILE A  46      15.452   2.117 -18.463  1.00 96.64           H  
ATOM    751  CG2 ILE A  46      13.801   1.672 -20.565  1.00 96.64           C  
ATOM    752 HG21 ILE A  46      13.445   1.799 -21.587  1.00 96.64           H  
ATOM    753 HG22 ILE A  46      14.669   1.013 -20.565  1.00 96.64           H  
ATOM    754 HG23 ILE A  46      12.992   1.205 -20.003  1.00 96.64           H  
ATOM    755  CD1 ILE A  46      13.547   2.378 -17.510  1.00 96.64           C  
ATOM    756 HD11 ILE A  46      13.138   1.412 -17.806  1.00 96.64           H  
ATOM    757 HD12 ILE A  46      12.749   3.119 -17.478  1.00 96.64           H  
ATOM    758 HD13 ILE A  46      13.971   2.283 -16.511  1.00 96.64           H  
ATOM    759  N   GLN A  47      15.695   2.925 -23.013  1.00 94.93           N  
ATOM    760  H   GLN A  47      16.344   2.300 -22.556  1.00 94.93           H  
ATOM    761  CA  GLN A  47      15.528   2.796 -24.457  1.00 94.93           C  
ATOM    762  HA  GLN A  47      14.614   3.315 -24.746  1.00 94.93           H  
ATOM    763  C   GLN A  47      15.350   1.337 -24.877  1.00 94.93           C  
ATOM    764  CB  GLN A  47      16.687   3.481 -25.202  1.00 94.93           C  
ATOM    765  HB2 GLN A  47      16.762   4.516 -24.871  1.00 94.93           H  
ATOM    766  HB3 GLN A  47      16.460   3.480 -26.268  1.00 94.93           H  
ATOM    767  O   GLN A  47      15.916   0.431 -24.264  1.00 94.93           O  
ATOM    768  CG  GLN A  47      18.047   2.798 -25.011  1.00 94.93           C  
ATOM    769  HG2 GLN A  47      17.960   1.741 -25.264  1.00 94.93           H  
ATOM    770  HG3 GLN A  47      18.355   2.891 -23.970  1.00 94.93           H  
ATOM    771  CD  GLN A  47      19.137   3.389 -25.896  1.00 94.93           C  
ATOM    772  NE2 GLN A  47      20.259   2.716 -26.030  1.00 94.93           N  
ATOM    773 HE21 GLN A  47      20.369   1.808 -25.603  1.00 94.93           H  
ATOM    774 HE22 GLN A  47      20.942   3.129 -26.649  1.00 94.93           H  
ATOM    775  OE1 GLN A  47      19.023   4.457 -26.472  1.00 94.93           O  
ATOM    776  N   HIS A  48      14.596   1.126 -25.948  1.00 94.54           N  
ATOM    777  H   HIS A  48      14.216   1.936 -26.417  1.00 94.54           H  
ATOM    778  CA  HIS A  48      14.480  -0.146 -26.650  1.00 94.54           C  
ATOM    779  HA  HIS A  48      14.673  -0.969 -25.962  1.00 94.54           H  
ATOM    780  C   HIS A  48      15.490  -0.208 -27.800  1.00 94.54           C  
ATOM    781  CB  HIS A  48      13.059  -0.279 -27.198  1.00 94.54           C  
ATOM    782  HB2 HIS A  48      12.330  -0.135 -26.401  1.00 94.54           H  
ATOM    783  HB3 HIS A  48      12.910   0.498 -27.947  1.00 94.54           H  
ATOM    784  O   HIS A  48      15.731   0.803 -28.463  1.00 94.54           O  
ATOM    785  CG  HIS A  48      12.799  -1.628 -27.805  1.00 94.54           C  
ATOM    786  CD2 HIS A  48      12.819  -2.816 -27.127  1.00 94.54           C  
ATOM    787  HD2 HIS A  48      13.006  -2.949 -26.071  1.00 94.54           H  
ATOM    788  ND1 HIS A  48      12.549  -1.924 -29.129  1.00 94.54           N  
ATOM    789  HD1 HIS A  48      12.326  -1.296 -29.888  1.00 94.54           H  
ATOM    790  CE1 HIS A  48      12.427  -3.256 -29.240  1.00 94.54           C  
ATOM    791  HE1 HIS A  48      12.187  -3.795 -30.144  1.00 94.54           H  
ATOM    792  NE2 HIS A  48      12.600  -3.833 -28.048  1.00 94.54           N  
ATOM    793  N   GLU A  49      16.037  -1.390 -28.085  1.00 93.22           N  
ATOM    794  H   GLU A  49      15.816  -2.182 -27.499  1.00 93.22           H  
ATOM    795  CA  GLU A  49      17.077  -1.566 -29.106  1.00 93.22           C  
ATOM    796  HA  GLU A  49      17.923  -0.941 -28.820  1.00 93.22           H  
ATOM    797  C   GLU A  49      16.671  -1.098 -30.510  1.00 93.22           C  
ATOM    798  CB  GLU A  49      17.565  -3.024 -29.114  1.00 93.22           C  
ATOM    799  HB2 GLU A  49      17.719  -3.344 -28.083  1.00 93.22           H  
ATOM    800  HB3 GLU A  49      18.529  -3.050 -29.622  1.00 93.22           H  
ATOM    801  O   GLU A  49      17.508  -0.563 -31.234  1.00 93.22           O  
ATOM    802  CG  GLU A  49      16.641  -4.057 -29.766  1.00 93.22           C  
ATOM    803  HG2 GLU A  49      16.628  -3.873 -30.841  1.00 93.22           H  
ATOM    804  HG3 GLU A  49      15.633  -3.941 -29.368  1.00 93.22           H  
ATOM    805  CD  GLU A  49      17.146  -5.488 -29.521  1.00 93.22           C  
ATOM    806  OE1 GLU A  49      16.304  -6.388 -29.330  1.00 93.22           O  
ATOM    807  OE2 GLU A  49      18.381  -5.700 -29.449  1.00 93.22           O  
ATOM    808  N   THR A  50      15.394  -1.244 -30.880  1.00 90.34           N  
ATOM    809  H   THR A  50      14.785  -1.783 -30.281  1.00 90.34           H  
ATOM    810  CA  THR A  50      14.878  -0.795 -32.185  1.00 90.34           C  
ATOM    811  HA  THR A  50      15.713  -0.557 -32.844  1.00 90.34           H  
ATOM    812  C   THR A  50      14.015   0.458 -32.113  1.00 90.34           C  
ATOM    813  CB  THR A  50      14.056  -1.890 -32.877  1.00 90.34           C  
ATOM    814  HB  THR A  50      13.716  -1.515 -33.842  1.00 90.34           H  
ATOM    815  O   THR A  50      13.967   1.208 -33.083  1.00 90.34           O  
ATOM    816  CG2 THR A  50      14.856  -3.169 -33.112  1.00 90.34           C  
ATOM    817 HG21 THR A  50      15.855  -2.930 -33.476  1.00 90.34           H  
ATOM    818 HG22 THR A  50      14.921  -3.740 -32.186  1.00 90.34           H  
ATOM    819 HG23 THR A  50      14.338  -3.781 -33.851  1.00 90.34           H  
ATOM    820  OG1 THR A  50      12.934  -2.220 -32.090  1.00 90.34           O  
ATOM    821  HG1 THR A  50      12.181  -1.702 -32.384  1.00 90.34           H  
ATOM    822  N   ASN A  51      13.320   0.691 -30.993  1.00 88.43           N  
ATOM    823  H   ASN A  51      13.508   0.111 -30.188  1.00 88.43           H  
ATOM    824  CA  ASN A  51      12.308   1.757 -30.901  1.00 88.43           C  
ATOM    825  HA  ASN A  51      11.999   2.020 -31.913  1.00 88.43           H  
ATOM    826  C   ASN A  51      12.891   3.051 -30.315  1.00 88.43           C  
ATOM    827  CB  ASN A  51      11.033   1.269 -30.177  1.00 88.43           C  
ATOM    828  HB2 ASN A  51      11.236   1.097 -29.119  1.00 88.43           H  
ATOM    829  HB3 ASN A  51      10.280   2.055 -30.230  1.00 88.43           H  
ATOM    830  O   ASN A  51      12.208   4.070 -30.266  1.00 88.43           O  
ATOM    831  CG  ASN A  51      10.424   0.014 -30.784  1.00 88.43           C  
ATOM    832  ND2 ASN A  51       9.650  -0.728 -30.031  1.00 88.43           N  
ATOM    833 HD21 ASN A  51       9.332  -1.604 -30.422  1.00 88.43           H  
ATOM    834 HD22 ASN A  51       9.367  -0.436 -29.107  1.00 88.43           H  
ATOM    835  OD1 ASN A  51      10.696  -0.364 -31.912  1.00 88.43           O  
ATOM    836  N   GLY A  52      14.160   3.024 -29.902  1.00 92.27           N  
ATOM    837  H   GLY A  52      14.658   2.145 -29.910  1.00 92.27           H  
ATOM    838  CA  GLY A  52      14.845   4.178 -29.343  1.00 92.27           C  
ATOM    839  HA2 GLY A  52      15.920   3.993 -29.334  1.00 92.27           H  
ATOM    840  HA3 GLY A  52      14.649   5.048 -29.970  1.00 92.27           H  
ATOM    841  C   GLY A  52      14.400   4.483 -27.916  1.00 92.27           C  
ATOM    842  O   GLY A  52      14.006   3.593 -27.161  1.00 92.27           O  
ATOM    843  N   VAL A  53      14.526   5.749 -27.524  1.00 93.84           N  
ATOM    844  H   VAL A  53      14.787   6.442 -28.211  1.00 93.84           H  
ATOM    845  CA  VAL A  53      14.269   6.199 -26.153  1.00 93.84           C  
ATOM    846  HA  VAL A  53      14.789   5.530 -25.467  1.00 93.84           H  
ATOM    847  C   VAL A  53      12.778   6.121 -25.835  1.00 93.84           C  
ATOM    848  CB  VAL A  53      14.820   7.614 -25.916  1.00 93.84           C  
ATOM    849  HB  VAL A  53      14.335   8.316 -26.595  1.00 93.84           H  
ATOM    850  O   VAL A  53      11.958   6.728 -26.514  1.00 93.84           O  
ATOM    851  CG1 VAL A  53      14.571   8.066 -24.475  1.00 93.84           C  
ATOM    852 HG11 VAL A  53      14.958   7.328 -23.772  1.00 93.84           H  
ATOM    853 HG12 VAL A  53      13.505   8.209 -24.298  1.00 93.84           H  
ATOM    854 HG13 VAL A  53      15.074   9.017 -24.303  1.00 93.84           H  
ATOM    855  CG2 VAL A  53      16.336   7.663 -26.165  1.00 93.84           C  
ATOM    856 HG21 VAL A  53      16.848   6.960 -25.507  1.00 93.84           H  
ATOM    857 HG22 VAL A  53      16.711   8.667 -25.968  1.00 93.84           H  
ATOM    858 HG23 VAL A  53      16.564   7.412 -27.200  1.00 93.84           H  
ATOM    859  N   ILE A  54      12.447   5.396 -24.770  1.00 92.79           N  
ATOM    860  H   ILE A  54      13.190   4.964 -24.239  1.00 92.79           H  
ATOM    861  CA  ILE A  54      11.077   5.202 -24.290  1.00 92.79           C  
ATOM    862  HA  ILE A  54      10.383   5.271 -25.127  1.00 92.79           H  
ATOM    863  C   ILE A  54      10.719   6.283 -23.286  1.00 92.79           C  
ATOM    864  CB  ILE A  54      10.924   3.818 -23.632  1.00 92.79           C  
ATOM    865  HB  ILE A  54      11.582   3.769 -22.765  1.00 92.79           H  
ATOM    866  O   ILE A  54       9.644   6.871 -23.362  1.00 92.79           O  
ATOM    867  CG1 ILE A  54      11.342   2.707 -24.610  1.00 92.79           C  
ATOM    868 HG12 ILE A  54      10.709   2.723 -25.496  1.00 92.79           H  
ATOM    869 HG13 ILE A  54      12.376   2.857 -24.920  1.00 92.79           H  
ATOM    870  CG2 ILE A  54       9.479   3.623 -23.139  1.00 92.79           C  
ATOM    871 HG21 ILE A  54       8.779   3.739 -23.967  1.00 92.79           H  
ATOM    872 HG22 ILE A  54       9.239   4.355 -22.368  1.00 92.79           H  
ATOM    873 HG23 ILE A  54       9.335   2.634 -22.705  1.00 92.79           H  
ATOM    874  CD1 ILE A  54      11.265   1.338 -23.951  1.00 92.79           C  
ATOM    875 HD11 ILE A  54      11.910   0.646 -24.493  1.00 92.79           H  
ATOM    876 HD12 ILE A  54      11.608   1.385 -22.917  1.00 92.79           H  
ATOM    877 HD13 ILE A  54      10.235   0.985 -23.980  1.00 92.79           H  
ATOM    878  N   SER A  55      11.616   6.539 -22.335  1.00 94.18           N  
ATOM    879  H   SER A  55      12.494   6.040 -22.341  1.00 94.18           H  
ATOM    880  CA  SER A  55      11.412   7.570 -21.331  1.00 94.18           C  
ATOM    881  HA  SER A  55      10.855   8.382 -21.800  1.00 94.18           H  
ATOM    882  C   SER A  55      12.726   8.122 -20.820  1.00 94.18           C  
ATOM    883  CB  SER A  55      10.599   7.031 -20.155  1.00 94.18           C  
ATOM    884  HB2 SER A  55       9.756   6.452 -20.530  1.00 94.18           H  
ATOM    885  HB3 SER A  55      11.228   6.389 -19.538  1.00 94.18           H  
ATOM    886  O   SER A  55      13.694   7.380 -20.656  1.00 94.18           O  
ATOM    887  OG  SER A  55      10.099   8.103 -19.383  1.00 94.18           O  
ATOM    888  HG  SER A  55      10.823   8.565 -18.954  1.00 94.18           H  
ATOM    889  N   THR A  56      12.707   9.409 -20.495  1.00 94.95           N  
ATOM    890  H   THR A  56      11.858   9.924 -20.677  1.00 94.95           H  
ATOM    891  CA  THR A  56      13.852  10.157 -19.980  1.00 94.95           C  
ATOM    892  HA  THR A  56      14.666   9.470 -19.748  1.00 94.95           H  
ATOM    893  C   THR A  56      13.469  10.896 -18.709  1.00 94.95           C  
ATOM    894  CB  THR A  56      14.355  11.153 -21.033  1.00 94.95           C  
ATOM    895  HB  THR A  56      13.565  11.871 -21.255  1.00 94.95           H  
ATOM    896  O   THR A  56      12.338  11.355 -18.560  1.00 94.95           O  
ATOM    897  CG2 THR A  56      15.617  11.908 -20.622  1.00 94.95           C  
ATOM    898 HG21 THR A  56      15.395  12.604 -19.813  1.00 94.95           H  
ATOM    899 HG22 THR A  56      16.385  11.205 -20.297  1.00 94.95           H  
ATOM    900 HG23 THR A  56      15.987  12.484 -21.470  1.00 94.95           H  
ATOM    901  OG1 THR A  56      14.684  10.465 -22.213  1.00 94.95           O  
ATOM    902  HG1 THR A  56      14.760  11.111 -22.919  1.00 94.95           H  
ATOM    903  N   LEU A  57      14.429  11.040 -17.808  1.00 92.94           N  
ATOM    904  H   LEU A  57      15.314  10.583 -17.977  1.00 92.94           H  
ATOM    905  CA  LEU A  57      14.344  11.879 -16.629  1.00 92.94           C  
ATOM    906  HA  LEU A  57      13.527  12.590 -16.744  1.00 92.94           H  
ATOM    907  C   LEU A  57      15.652  12.652 -16.481  1.00 92.94           C  
ATOM    908  CB  LEU A  57      14.066  10.976 -15.422  1.00 92.94           C  
ATOM    909  HB2 LEU A  57      13.116  10.466 -15.580  1.00 92.94           H  
ATOM    910  HB3 LEU A  57      14.853  10.224 -15.362  1.00 92.94           H  
ATOM    911  O   LEU A  57      16.715  12.056 -16.305  1.00 92.94           O  
ATOM    912  CG  LEU A  57      14.004  11.736 -14.090  1.00 92.94           C  
ATOM    913  HG  LEU A  57      14.917  12.314 -13.943  1.00 92.94           H  
ATOM    914  CD1 LEU A  57      12.801  12.676 -14.013  1.00 92.94           C  
ATOM    915 HD11 LEU A  57      12.872  13.456 -14.771  1.00 92.94           H  
ATOM    916 HD12 LEU A  57      11.875  12.117 -14.150  1.00 92.94           H  
ATOM    917 HD13 LEU A  57      12.776  13.164 -13.039  1.00 92.94           H  
ATOM    918  CD2 LEU A  57      13.900  10.720 -12.964  1.00 92.94           C  
ATOM    919 HD21 LEU A  57      14.762  10.053 -12.970  1.00 92.94           H  
ATOM    920 HD22 LEU A  57      12.991  10.130 -13.089  1.00 92.94           H  
ATOM    921 HD23 LEU A  57      13.867  11.254 -12.015  1.00 92.94           H  
ATOM    922  N   SER A  58      15.566  13.975 -16.533  1.00 91.63           N  
ATOM    923  H   SER A  58      14.672  14.390 -16.757  1.00 91.63           H  
ATOM    924  CA  SER A  58      16.689  14.876 -16.272  1.00 91.63           C  
ATOM    925  HA  SER A  58      17.624  14.315 -16.289  1.00 91.63           H  
ATOM    926  C   SER A  58      16.554  15.523 -14.898  1.00 91.63           C  
ATOM    927  CB  SER A  58      16.779  15.938 -17.364  1.00 91.63           C  
ATOM    928  HB2 SER A  58      15.842  16.493 -17.407  1.00 91.63           H  
ATOM    929  HB3 SER A  58      17.592  16.629 -17.140  1.00 91.63           H  
ATOM    930  O   SER A  58      15.450  15.723 -14.402  1.00 91.63           O  
ATOM    931  OG  SER A  58      17.026  15.321 -18.612  1.00 91.63           O  
ATOM    932  HG  SER A  58      16.572  15.821 -19.294  1.00 91.63           H  
ATOM    933  N   LYS A  59      17.679  15.897 -14.288  1.00 84.14           N  
ATOM    934  H   LYS A  59      18.549  15.644 -14.735  1.00 84.14           H  
ATOM    935  CA  LYS A  59      17.733  16.504 -12.948  1.00 84.14           C  
ATOM    936  HA  LYS A  59      17.351  15.789 -12.219  1.00 84.14           H  
ATOM    937  C   LYS A  59      16.856  17.756 -12.797  1.00 84.14           C  
ATOM    938  CB  LYS A  59      19.206  16.798 -12.643  1.00 84.14           C  
ATOM    939  HB2 LYS A  59      19.629  17.377 -13.463  1.00 84.14           H  
ATOM    940  HB3 LYS A  59      19.740  15.851 -12.568  1.00 84.14           H  
ATOM    941  O   LYS A  59      16.336  18.002 -11.715  1.00 84.14           O  
ATOM    942  CG  LYS A  59      19.389  17.587 -11.346  1.00 84.14           C  
ATOM    943  HG2 LYS A  59      18.866  17.092 -10.528  1.00 84.14           H  
ATOM    944  HG3 LYS A  59      18.976  18.586 -11.484  1.00 84.14           H  
ATOM    945  CD  LYS A  59      20.868  17.714 -10.996  1.00 84.14           C  
ATOM    946  HD2 LYS A  59      21.200  16.781 -10.540  1.00 84.14           H  
ATOM    947  HD3 LYS A  59      21.454  17.919 -11.892  1.00 84.14           H  
ATOM    948  CE  LYS A  59      21.004  18.883 -10.027  1.00 84.14           C  
ATOM    949  HE2 LYS A  59      20.198  18.817  -9.296  1.00 84.14           H  
ATOM    950  HE3 LYS A  59      20.874  19.810 -10.586  1.00 84.14           H  
ATOM    951  NZ  LYS A  59      22.306  18.845  -9.336  1.00 84.14           N  
ATOM    952  HZ1 LYS A  59      22.259  18.065  -8.697  1.00 84.14           H  
ATOM    953  HZ2 LYS A  59      23.055  18.716 -10.001  1.00 84.14           H  
ATOM    954  HZ3 LYS A  59      22.434  19.692  -8.801  1.00 84.14           H  
ATOM    955  N   ASP A  60      16.700  18.527 -13.870  1.00 78.21           N  
ATOM    956  H   ASP A  60      17.218  18.290 -14.704  1.00 78.21           H  
ATOM    957  CA  ASP A  60      15.925  19.773 -13.873  1.00 78.21           C  
ATOM    958  HA  ASP A  60      15.946  20.196 -12.869  1.00 78.21           H  
ATOM    959  C   ASP A  60      14.438  19.553 -14.222  1.00 78.21           C  
ATOM    960  CB  ASP A  60      16.610  20.790 -14.801  1.00 78.21           C  
ATOM    961  HB2 ASP A  60      16.104  21.752 -14.717  1.00 78.21           H  
ATOM    962  HB3 ASP A  60      16.516  20.444 -15.831  1.00 78.21           H  
ATOM    963  O   ASP A  60      13.669  20.508 -14.316  1.00 78.21           O  
ATOM    964  CG  ASP A  60      18.096  20.981 -14.458  1.00 78.21           C  
ATOM    965  OD1 ASP A  60      18.422  21.154 -13.260  1.00 78.21           O  
ATOM    966  OD2 ASP A  60      18.923  20.873 -15.390  1.00 78.21           O  
ATOM    967  N   GLN A  61      14.015  18.298 -14.424  1.00 77.20           N  
ATOM    968  H   GLN A  61      14.654  17.537 -14.244  1.00 77.20           H  
ATOM    969  CA  GLN A  61      12.629  17.933 -14.708  1.00 77.20           C  
ATOM    970  HA  GLN A  61      12.080  18.823 -15.014  1.00 77.20           H  
ATOM    971  C   GLN A  61      11.947  17.380 -13.455  1.00 77.20           C  
ATOM    972  CB  GLN A  61      12.556  16.924 -15.863  1.00 77.20           C  
ATOM    973  HB2 GLN A  61      11.526  16.586 -15.970  1.00 77.20           H  
ATOM    974  HB3 GLN A  61      13.174  16.056 -15.632  1.00 77.20           H  
ATOM    975  O   GLN A  61      12.484  16.521 -12.762  1.00 77.20           O  
ATOM    976  CG  GLN A  61      13.000  17.544 -17.194  1.00 77.20           C  
ATOM    977  HG2 GLN A  61      12.351  18.390 -17.422  1.00 77.20           H  
ATOM    978  HG3 GLN A  61      14.023  17.912 -17.114  1.00 77.20           H  
ATOM    979  CD  GLN A  61      12.941  16.537 -18.336  1.00 77.20           C  
ATOM    980  NE2 GLN A  61      12.354  16.887 -19.459  1.00 77.20           N  
ATOM    981 HE21 GLN A  61      12.285  16.162 -20.158  1.00 77.20           H  
ATOM    982 HE22 GLN A  61      11.889  17.780 -19.542  1.00 77.20           H  
ATOM    983  OE1 GLN A  61      13.451  15.430 -18.256  1.00 77.20           O  
ATOM    984  N   ALA A  62      10.725  17.847 -13.193  1.00 67.20           N  
ATOM    985  H   ALA A  62      10.355  18.595 -13.762  1.00 67.20           H  
ATOM    986  CA  ALA A  62       9.910  17.347 -12.086  1.00 67.20           C  
ATOM    987  HA  ALA A  62      10.540  17.235 -11.204  1.00 67.20           H  
ATOM    988  C   ALA A  62       9.284  15.970 -12.371  1.00 67.20           C  
ATOM    989  CB  ALA A  62       8.830  18.393 -11.782  1.00 67.20           C  
ATOM    990  HB1 ALA A  62       8.181  18.528 -12.648  1.00 67.20           H  
ATOM    991  HB2 ALA A  62       8.227  18.055 -10.939  1.00 67.20           H  
ATOM    992  HB3 ALA A  62       9.296  19.343 -11.523  1.00 67.20           H  
ATOM    993  O   ALA A  62       8.928  15.258 -11.438  1.00 67.20           O  
ATOM    994  N   VAL A  63       9.122  15.612 -13.650  1.00 76.44           N  
ATOM    995  H   VAL A  63       9.513  16.202 -14.371  1.00 76.44           H  
ATOM    996  CA  VAL A  63       8.410  14.406 -14.089  1.00 76.44           C  
ATOM    997  HA  VAL A  63       8.376  13.697 -13.262  1.00 76.44           H  
ATOM    998  C   VAL A  63       9.175  13.756 -15.238  1.00 76.44           C  
ATOM    999  CB  VAL A  63       6.955  14.728 -14.504  1.00 76.44           C  
ATOM   1000  HB  VAL A  63       6.966  15.317 -15.421  1.00 76.44           H  
ATOM   1001  O   VAL A  63       9.746  14.450 -16.083  1.00 76.44           O  
ATOM   1002  CG1 VAL A  63       6.139  13.453 -14.747  1.00 76.44           C  
ATOM   1003 HG11 VAL A  63       6.535  12.895 -15.596  1.00 76.44           H  
ATOM   1004 HG12 VAL A  63       5.106  13.710 -14.984  1.00 76.44           H  
ATOM   1005 HG13 VAL A  63       6.148  12.819 -13.860  1.00 76.44           H  
ATOM   1006  CG2 VAL A  63       6.203  15.530 -13.430  1.00 76.44           C  
ATOM   1007 HG21 VAL A  63       6.237  15.001 -12.477  1.00 76.44           H  
ATOM   1008 HG22 VAL A  63       6.647  16.518 -13.310  1.00 76.44           H  
ATOM   1009 HG23 VAL A  63       5.163  15.665 -13.724  1.00 76.44           H  
ATOM   1010  N   ALA A  64       9.180  12.424 -15.269  1.00 81.72           N  
ATOM   1011  H   ALA A  64       8.644  11.923 -14.575  1.00 81.72           H  
ATOM   1012  CA  ALA A  64       9.727  11.661 -16.381  1.00 81.72           C  
ATOM   1013  HA  ALA A  64      10.744  12.006 -16.568  1.00 81.72           H  
ATOM   1014  C   ALA A  64       8.899  11.890 -17.657  1.00 81.72           C  
ATOM   1015  CB  ALA A  64       9.784  10.181 -15.987  1.00 81.72           C  
ATOM   1016  HB1 ALA A  64       8.776   9.813 -15.795  1.00 81.72           H  
ATOM   1017  HB2 ALA A  64      10.224   9.604 -16.800  1.00 81.72           H  
ATOM   1018  HB3 ALA A  64      10.392  10.054 -15.091  1.00 81.72           H  
ATOM   1019  O   ALA A  64       7.671  11.954 -17.622  1.00 81.72           O  
ATOM   1020  N   VAL A  65       9.573  12.002 -18.797  1.00 82.50           N  
ATOM   1021  H   VAL A  65      10.578  11.908 -18.766  1.00 82.50           H  
ATOM   1022  CA  VAL A  65       8.938  12.240 -20.096  1.00 82.50           C  
ATOM   1023  HA  VAL A  65       7.886  12.486 -19.949  1.00 82.50           H  
ATOM   1024  C   VAL A  65       9.018  10.972 -20.926  1.00 82.50           C  
ATOM   1025  CB  VAL A  65       9.587  13.428 -20.828  1.00 82.50           C  
ATOM   1026  HB  VAL A  65      10.638  13.211 -21.020  1.00 82.50           H  
ATOM   1027  O   VAL A  65      10.117  10.538 -21.272  1.00 82.50           O  
ATOM   1028  CG1 VAL A  65       8.887  13.699 -22.168  1.00 82.50           C  
ATOM   1029 HG11 VAL A  65       9.341  14.562 -22.655  1.00 82.50           H  
ATOM   1030 HG12 VAL A  65       7.828  13.895 -22.005  1.00 82.50           H  
ATOM   1031 HG13 VAL A  65       8.995  12.842 -22.833  1.00 82.50           H  
ATOM   1032  CG2 VAL A  65       9.505  14.709 -19.987  1.00 82.50           C  
ATOM   1033 HG21 VAL A  65       9.904  15.553 -20.550  1.00 82.50           H  
ATOM   1034 HG22 VAL A  65       8.468  14.912 -19.718  1.00 82.50           H  
ATOM   1035 HG23 VAL A  65      10.088  14.596 -19.073  1.00 82.50           H  
ATOM   1036  N   SER A  66       7.862  10.406 -21.268  1.00 84.91           N  
ATOM   1037  H   SER A  66       7.006  10.781 -20.886  1.00 84.91           H  
ATOM   1038  CA  SER A  66       7.752   9.255 -22.168  1.00 84.91           C  
ATOM   1039  HA  SER A  66       8.686   8.695 -22.119  1.00 84.91           H  
ATOM   1040  C   SER A  66       7.539   9.687 -23.619  1.00 84.91           C  
ATOM   1041  CB  SER A  66       6.637   8.306 -21.722  1.00 84.91           C  
ATOM   1042  HB2 SER A  66       6.683   7.393 -22.316  1.00 84.91           H  
ATOM   1043  HB3 SER A  66       5.665   8.777 -21.870  1.00 84.91           H  
ATOM   1044  O   SER A  66       6.856  10.679 -23.880  1.00 84.91           O  
ATOM   1045  OG  SER A  66       6.796   7.985 -20.355  1.00 84.91           O  
ATOM   1046  HG  SER A  66       7.732   7.963 -20.143  1.00 84.91           H  
ATOM   1047  N   ALA A  67       8.097   8.925 -24.561  1.00 80.57           N  
ATOM   1048  H   ALA A  67       8.661   8.139 -24.270  1.00 80.57           H  
ATOM   1049  CA  ALA A  67       7.938   9.157 -25.996  1.00 80.57           C  
ATOM   1050  HA  ALA A  67       8.190  10.194 -26.218  1.00 80.57           H  
ATOM   1051  C   ALA A  67       6.492   8.926 -26.470  1.00 80.57           C  
ATOM   1052  CB  ALA A  67       8.925   8.246 -26.736  1.00 80.57           C  
ATOM   1053  HB1 ALA A  67       8.713   7.200 -26.518  1.00 80.57           H  
ATOM   1054  HB2 ALA A  67       9.944   8.477 -26.426  1.00 80.57           H  
ATOM   1055  HB3 ALA A  67       8.839   8.409 -27.811  1.00 80.57           H  
ATOM   1056  O   ALA A  67       6.004   9.659 -27.327  1.00 80.57           O  
ATOM   1057  N   ASP A  68       5.796   7.949 -25.879  1.00 80.68           N  
ATOM   1058  H   ASP A  68       6.267   7.364 -25.204  1.00 80.68           H  
ATOM   1059  CA  ASP A  68       4.377   7.679 -26.125  1.00 80.68           C  
ATOM   1060  HA  ASP A  68       3.968   8.445 -26.783  1.00 80.68           H  
ATOM   1061  C   ASP A  68       3.575   7.724 -24.819  1.00 80.68           C  
ATOM   1062  CB  ASP A  68       4.207   6.337 -26.853  1.00 80.68           C  
ATOM   1063  HB2 ASP A  68       4.722   6.387 -27.813  1.00 80.68           H  
ATOM   1064  HB3 ASP A  68       4.662   5.543 -26.260  1.00 80.68           H  
ATOM   1065  O   ASP A  68       3.460   6.733 -24.100  1.00 80.68           O  
ATOM   1066  CG  ASP A  68       2.729   5.999 -27.099  1.00 80.68           C  
ATOM   1067  OD1 ASP A  68       1.849   6.873 -26.896  1.00 80.68           O  
ATOM   1068  OD2 ASP A  68       2.440   4.832 -27.438  1.00 80.68           O  
ATOM   1069  N   GLN A  69       2.973   8.877 -24.527  1.00 72.50           N  
ATOM   1070  H   GLN A  69       3.094   9.651 -25.164  1.00 72.50           H  
ATOM   1071  CA  GLN A  69       2.164   9.076 -23.319  1.00 72.50           C  
ATOM   1072  HA  GLN A  69       2.737   8.741 -22.455  1.00 72.50           H  
ATOM   1073  C   GLN A  69       0.851   8.272 -23.308  1.00 72.50           C  
ATOM   1074  CB  GLN A  69       1.852  10.571 -23.156  1.00 72.50           C  
ATOM   1075  HB2 GLN A  69       1.203  10.696 -22.290  1.00 72.50           H  
ATOM   1076  HB3 GLN A  69       1.321  10.930 -24.038  1.00 72.50           H  
ATOM   1077  O   GLN A  69       0.207   8.171 -22.266  1.00 72.50           O  
ATOM   1078  CG  GLN A  69       3.113  11.420 -22.936  1.00 72.50           C  
ATOM   1079  HG2 GLN A  69       3.667  11.019 -22.087  1.00 72.50           H  
ATOM   1080  HG3 GLN A  69       3.754  11.369 -23.816  1.00 72.50           H  
ATOM   1081  CD  GLN A  69       2.799  12.887 -22.654  1.00 72.50           C  
ATOM   1082  NE2 GLN A  69       3.806  13.694 -22.404  1.00 72.50           N  
ATOM   1083 HE21 GLN A  69       4.752  13.343 -22.414  1.00 72.50           H  
ATOM   1084 HE22 GLN A  69       3.559  14.653 -22.202  1.00 72.50           H  
ATOM   1085  OE1 GLN A  69       1.670  13.350 -22.659  1.00 72.50           O  
ATOM   1086  N   SER A  70       0.418   7.714 -24.446  1.00 73.12           N  
ATOM   1087  H   SER A  70       1.014   7.734 -25.262  1.00 73.12           H  
ATOM   1088  CA  SER A  70      -0.851   6.980 -24.523  1.00 73.12           C  
ATOM   1089  HA  SER A  70      -1.584   7.495 -23.902  1.00 73.12           H  
ATOM   1090  C   SER A  70      -0.732   5.556 -23.975  1.00 73.12           C  
ATOM   1091  CB  SER A  70      -1.388   6.992 -25.959  1.00 73.12           C  
ATOM   1092  HB2 SER A  70      -1.368   8.013 -26.340  1.00 73.12           H  
ATOM   1093  HB3 SER A  70      -2.423   6.650 -25.944  1.00 73.12           H  
ATOM   1094  O   SER A  70      -1.624   5.074 -23.273  1.00 73.12           O  
ATOM   1095  OG  SER A  70      -0.663   6.152 -26.836  1.00 73.12           O  
ATOM   1096  HG  SER A  70       0.249   6.439 -26.913  1.00 73.12           H  
ATOM   1097  N   SER A  71       0.389   4.890 -24.260  1.00 75.93           N  
ATOM   1098  H   SER A  71       1.056   5.337 -24.872  1.00 75.93           H  
ATOM   1099  CA  SER A  71       0.640   3.495 -23.884  1.00 75.93           C  
ATOM   1100  HA  SER A  71      -0.292   3.028 -23.568  1.00 75.93           H  
ATOM   1101  C   SER A  71       1.641   3.351 -22.737  1.00 75.93           C  
ATOM   1102  CB  SER A  71       1.144   2.737 -25.112  1.00 75.93           C  
ATOM   1103  HB2 SER A  71       1.195   1.673 -24.881  1.00 75.93           H  
ATOM   1104  HB3 SER A  71       0.464   2.891 -25.950  1.00 75.93           H  
ATOM   1105  O   SER A  71       1.617   2.342 -22.024  1.00 75.93           O  
ATOM   1106  OG  SER A  71       2.435   3.194 -25.453  1.00 75.93           O  
ATOM   1107  HG  SER A  71       2.393   3.725 -26.252  1.00 75.93           H  
ATOM   1108  N   THR A  72       2.485   4.367 -22.538  1.00 83.77           N  
ATOM   1109  H   THR A  72       2.433   5.167 -23.154  1.00 83.77           H  
ATOM   1110  CA  THR A  72       3.610   4.340 -21.608  1.00 83.77           C  
ATOM   1111  HA  THR A  72       3.690   3.340 -21.183  1.00 83.77           H  
ATOM   1112  C   THR A  72       3.403   5.339 -20.484  1.00 83.77           C  
ATOM   1113  CB  THR A  72       4.933   4.620 -22.326  1.00 83.77           C  
ATOM   1114  HB  THR A  72       4.970   5.652 -22.676  1.00 83.77           H  
ATOM   1115  O   THR A  72       3.089   6.504 -20.714  1.00 83.77           O  
ATOM   1116  CG2 THR A  72       6.124   4.392 -21.412  1.00 83.77           C  
ATOM   1117 HG21 THR A  72       6.099   3.370 -21.035  1.00 83.77           H  
ATOM   1118 HG22 THR A  72       6.110   5.099 -20.582  1.00 83.77           H  
ATOM   1119 HG23 THR A  72       7.039   4.550 -21.984  1.00 83.77           H  
ATOM   1120  OG1 THR A  72       5.095   3.741 -23.414  1.00 83.77           O  
ATOM   1121  HG1 THR A  72       4.338   3.834 -23.997  1.00 83.77           H  
ATOM   1122  N   HIS A  73       3.581   4.871 -19.254  1.00 85.65           N  
ATOM   1123  H   HIS A  73       3.852   3.904 -19.146  1.00 85.65           H  
ATOM   1124  CA  HIS A  73       3.601   5.711 -18.062  1.00 85.65           C  
ATOM   1125  HA  HIS A  73       3.410   6.749 -18.333  1.00 85.65           H  
ATOM   1126  C   HIS A  73       4.994   5.627 -17.460  1.00 85.65           C  
ATOM   1127  CB  HIS A  73       2.515   5.275 -17.064  1.00 85.65           C  
ATOM   1128  HB2 HIS A  73       2.655   4.225 -16.809  1.00 85.65           H  
ATOM   1129  HB3 HIS A  73       2.628   5.859 -16.151  1.00 85.65           H  
ATOM   1130  O   HIS A  73       5.535   4.535 -17.314  1.00 85.65           O  
ATOM   1131  CG  HIS A  73       1.113   5.465 -17.589  1.00 85.65           C  
ATOM   1132  CD2 HIS A  73       0.105   6.200 -17.023  1.00 85.65           C  
ATOM   1133  HD2 HIS A  73       0.157   6.725 -16.080  1.00 85.65           H  
ATOM   1134  ND1 HIS A  73       0.642   5.007 -18.795  1.00 85.65           N  
ATOM   1135  HD1 HIS A  73       1.222   4.597 -19.514  1.00 85.65           H  
ATOM   1136  CE1 HIS A  73      -0.579   5.516 -18.991  1.00 85.65           C  
ATOM   1137  HE1 HIS A  73      -1.126   5.453 -19.920  1.00 85.65           H  
ATOM   1138  NE2 HIS A  73      -0.993   6.174 -17.898  1.00 85.65           N  
ATOM   1139  N   ALA A  74       5.579   6.763 -17.109  1.00 89.63           N  
ATOM   1140  H   ALA A  74       5.104   7.645 -17.243  1.00 89.63           H  
ATOM   1141  CA  ALA A  74       6.882   6.792 -16.473  1.00 89.63           C  
ATOM   1142  HA  ALA A  74       7.145   5.787 -16.143  1.00 89.63           H  
ATOM   1143  C   ALA A  74       6.857   7.677 -15.241  1.00 89.63           C  
ATOM   1144  CB  ALA A  74       7.936   7.246 -17.475  1.00 89.63           C  
ATOM   1145  HB1 ALA A  74       7.739   8.273 -17.781  1.00 89.63           H  
ATOM   1146  HB2 ALA A  74       8.922   7.188 -17.013  1.00 89.63           H  
ATOM   1147  HB3 ALA A  74       7.913   6.590 -18.345  1.00 89.63           H  
ATOM   1148  O   ALA A  74       6.226   8.734 -15.222  1.00 89.63           O  
ATOM   1149  N   HIS A  75       7.595   7.252 -14.229  1.00 87.70           N  
ATOM   1150  H   HIS A  75       8.095   6.379 -14.320  1.00 87.70           H  
ATOM   1151  CA  HIS A  75       7.846   8.039 -13.039  1.00 87.70           C  
ATOM   1152  HA  HIS A  75       7.755   9.097 -13.286  1.00 87.70           H  
ATOM   1153  C   HIS A  75       9.275   7.788 -12.570  1.00 87.70           C  
ATOM   1154  CB  HIS A  75       6.805   7.717 -11.962  1.00 87.70           C  
ATOM   1155  HB2 HIS A  75       5.803   7.810 -12.382  1.00 87.70           H  
ATOM   1156  HB3 HIS A  75       6.892   8.448 -11.158  1.00 87.70           H  
ATOM   1157  O   HIS A  75       9.902   6.781 -12.898  1.00 87.70           O  
ATOM   1158  CG  HIS A  75       6.969   6.345 -11.371  1.00 87.70           C  
ATOM   1159  CD2 HIS A  75       7.759   6.022 -10.302  1.00 87.70           C  
ATOM   1160  HD2 HIS A  75       8.373   6.707  -9.736  1.00 87.70           H  
ATOM   1161  ND1 HIS A  75       6.308   5.200 -11.750  1.00 87.70           N  
ATOM   1162  HD1 HIS A  75       5.547   5.133 -12.411  1.00 87.70           H  
ATOM   1163  CE1 HIS A  75       6.665   4.226 -10.898  1.00 87.70           C  
ATOM   1164  HE1 HIS A  75       6.187   3.260 -10.833  1.00 87.70           H  
ATOM   1165  NE2 HIS A  75       7.590   4.667 -10.035  1.00 87.70           N  
ATOM   1166  N   GLY A  76       9.829   8.727 -11.823  1.00 87.78           N  
ATOM   1167  H   GLY A  76       9.299   9.543 -11.551  1.00 87.78           H  
ATOM   1168  CA  GLY A  76      11.187   8.608 -11.329  1.00 87.78           C  
ATOM   1169  HA2 GLY A  76      11.247   7.776 -10.628  1.00 87.78           H  
ATOM   1170  HA3 GLY A  76      11.866   8.408 -12.157  1.00 87.78           H  
ATOM   1171  C   GLY A  76      11.628   9.872 -10.627  1.00 87.78           C  
ATOM   1172  O   GLY A  76      10.944  10.897 -10.665  1.00 87.78           O  
ATOM   1173  N   LYS A  77      12.791   9.798  -9.987  1.00 88.88           N  
ATOM   1174  H   LYS A  77      13.314   8.937 -10.058  1.00 88.88           H  
ATOM   1175  CA  LYS A  77      13.367  10.921  -9.254  1.00 88.88           C  
ATOM   1176  HA  LYS A  77      13.048  11.842  -9.742  1.00 88.88           H  
ATOM   1177  C   LYS A  77      14.888  10.863  -9.287  1.00 88.88           C  
ATOM   1178  CB  LYS A  77      12.785  10.899  -7.833  1.00 88.88           C  
ATOM   1179  HB2 LYS A  77      11.712  10.731  -7.917  1.00 88.88           H  
ATOM   1180  HB3 LYS A  77      13.207  10.065  -7.272  1.00 88.88           H  
ATOM   1181  O   LYS A  77      15.485   9.817  -9.037  1.00 88.88           O  
ATOM   1182  CG  LYS A  77      13.008  12.208  -7.062  1.00 88.88           C  
ATOM   1183  HG2 LYS A  77      12.886  13.060  -7.731  1.00 88.88           H  
ATOM   1184  HG3 LYS A  77      14.014  12.220  -6.643  1.00 88.88           H  
ATOM   1185  CD  LYS A  77      11.958  12.302  -5.947  1.00 88.88           C  
ATOM   1186  HD2 LYS A  77      10.972  12.369  -6.407  1.00 88.88           H  
ATOM   1187  HD3 LYS A  77      11.988  11.390  -5.351  1.00 88.88           H  
ATOM   1188  CE  LYS A  77      12.170  13.515  -5.040  1.00 88.88           C  
ATOM   1189  HE2 LYS A  77      13.151  13.430  -4.574  1.00 88.88           H  
ATOM   1190  HE3 LYS A  77      12.157  14.415  -5.655  1.00 88.88           H  
ATOM   1191  NZ  LYS A  77      11.103  13.580  -4.005  1.00 88.88           N  
ATOM   1192  HZ1 LYS A  77      10.195  13.665  -4.439  1.00 88.88           H  
ATOM   1193  HZ2 LYS A  77      11.230  14.363  -3.380  1.00 88.88           H  
ATOM   1194  HZ3 LYS A  77      11.082  12.733  -3.455  1.00 88.88           H  
ATOM   1195  N   ILE A  78      15.509  12.006  -9.578  1.00 87.90           N  
ATOM   1196  H   ILE A  78      14.941  12.817  -9.777  1.00 87.90           H  
ATOM   1197  CA  ILE A  78      16.957  12.204  -9.462  1.00 87.90           C  
ATOM   1198  HA  ILE A  78      17.445  11.234  -9.378  1.00 87.90           H  
ATOM   1199  C   ILE A  78      17.229  12.964  -8.168  1.00 87.90           C  
ATOM   1200  CB  ILE A  78      17.536  12.897 -10.716  1.00 87.90           C  
ATOM   1201  HB  ILE A  78      16.919  13.762 -10.961  1.00 87.90           H  
ATOM   1202  O   ILE A  78      16.771  14.093  -7.985  1.00 87.90           O  
ATOM   1203  CG1 ILE A  78      17.506  11.900 -11.895  1.00 87.90           C  
ATOM   1204 HG12 ILE A  78      18.192  11.078 -11.687  1.00 87.90           H  
ATOM   1205 HG13 ILE A  78      16.506  11.478 -11.985  1.00 87.90           H  
ATOM   1206  CG2 ILE A  78      18.976  13.376 -10.454  1.00 87.90           C  
ATOM   1207 HG21 ILE A  78      19.596  12.543 -10.124  1.00 87.90           H  
ATOM   1208 HG22 ILE A  78      18.988  14.152  -9.688  1.00 87.90           H  
ATOM   1209 HG23 ILE A  78      19.405  13.814 -11.355  1.00 87.90           H  
ATOM   1210  CD1 ILE A  78      17.869  12.502 -13.255  1.00 87.90           C  
ATOM   1211 HD11 ILE A  78      17.153  13.284 -13.505  1.00 87.90           H  
ATOM   1212 HD12 ILE A  78      18.882  12.904 -13.256  1.00 87.90           H  
ATOM   1213 HD13 ILE A  78      17.816  11.714 -14.007  1.00 87.90           H  
ATOM   1214  N   TYR A  79      17.983  12.345  -7.267  1.00 83.23           N  
ATOM   1215  H   TYR A  79      18.383  11.448  -7.506  1.00 83.23           H  
ATOM   1216  CA  TYR A  79      18.320  12.931  -5.975  1.00 83.23           C  
ATOM   1217  HA  TYR A  79      17.586  13.702  -5.741  1.00 83.23           H  
ATOM   1218  C   TYR A  79      19.696  13.603  -6.018  1.00 83.23           C  
ATOM   1219  CB  TYR A  79      18.206  11.875  -4.874  1.00 83.23           C  
ATOM   1220  HB2 TYR A  79      18.574  12.298  -3.939  1.00 83.23           H  
ATOM   1221  HB3 TYR A  79      18.853  11.035  -5.125  1.00 83.23           H  
ATOM   1222  O   TYR A  79      20.643  13.113  -6.627  1.00 83.23           O  
ATOM   1223  CG  TYR A  79      16.790  11.373  -4.648  1.00 83.23           C  
ATOM   1224  CD1 TYR A  79      15.927  12.046  -3.762  1.00 83.23           C  
ATOM   1225  HD1 TYR A  79      16.273  12.924  -3.236  1.00 83.23           H  
ATOM   1226  CD2 TYR A  79      16.351  10.195  -5.277  1.00 83.23           C  
ATOM   1227  HD2 TYR A  79      17.009   9.664  -5.949  1.00 83.23           H  
ATOM   1228  CE1 TYR A  79      14.665  11.502  -3.444  1.00 83.23           C  
ATOM   1229  HE1 TYR A  79      14.061  11.962  -2.676  1.00 83.23           H  
ATOM   1230  CE2 TYR A  79      15.081   9.663  -4.987  1.00 83.23           C  
ATOM   1231  HE2 TYR A  79      14.772   8.734  -5.443  1.00 83.23           H  
ATOM   1232  OH  TYR A  79      13.069   9.716  -3.691  1.00 83.23           O  
ATOM   1233  HH  TYR A  79      12.685  10.071  -2.886  1.00 83.23           H  
ATOM   1234  CZ  TYR A  79      14.249  10.294  -4.041  1.00 83.23           C  
ATOM   1235  N   ASN A  80      19.812  14.754  -5.349  1.00 71.22           N  
ATOM   1236  H   ASN A  80      18.980  15.124  -4.911  1.00 71.22           H  
ATOM   1237  CA  ASN A  80      21.070  15.505  -5.243  1.00 71.22           C  
ATOM   1238  HA  ASN A  80      21.677  15.317  -6.129  1.00 71.22           H  
ATOM   1239  C   ASN A  80      21.936  15.094  -4.042  1.00 71.22           C  
ATOM   1240  CB  ASN A  80      20.739  17.008  -5.162  1.00 71.22           C  
ATOM   1241  HB2 ASN A  80      19.949  17.172  -4.429  1.00 71.22           H  
ATOM   1242  HB3 ASN A  80      21.621  17.555  -4.830  1.00 71.22           H  
ATOM   1243  O   ASN A  80      23.097  15.500  -3.977  1.00 71.22           O  
ATOM   1244  CG  ASN A  80      20.340  17.589  -6.500  1.00 71.22           C  
ATOM   1245  ND2 ASN A  80      19.377  18.480  -6.531  1.00 71.22           N  
ATOM   1246 HD21 ASN A  80      18.862  18.704  -5.691  1.00 71.22           H  
ATOM   1247 HD22 ASN A  80      19.004  18.737  -7.434  1.00 71.22           H  
ATOM   1248  OD1 ASN A  80      20.943  17.311  -7.523  1.00 71.22           O  
ATOM   1249  N   LYS A  81      21.348  14.383  -3.072  1.00 64.11           N  
ATOM   1250  H   LYS A  81      20.458  13.955  -3.285  1.00 64.11           H  
ATOM   1251  CA  LYS A  81      21.973  14.021  -1.795  1.00 64.11           C  
ATOM   1252  HA  LYS A  81      22.784  14.718  -1.582  1.00 64.11           H  
ATOM   1253  C   LYS A  81      22.600  12.632  -1.880  1.00 64.11           C  
ATOM   1254  CB  LYS A  81      20.947  14.083  -0.648  1.00 64.11           C  
ATOM   1255  HB2 LYS A  81      20.107  13.430  -0.886  1.00 64.11           H  
ATOM   1256  HB3 LYS A  81      21.423  13.694   0.252  1.00 64.11           H  
ATOM   1257  O   LYS A  81      22.084  11.761  -2.569  1.00 64.11           O  
ATOM   1258  CG  LYS A  81      20.422  15.498  -0.341  1.00 64.11           C  
ATOM   1259  HG2 LYS A  81      21.265  16.161  -0.145  1.00 64.11           H  
ATOM   1260  HG3 LYS A  81      19.861  15.876  -1.195  1.00 64.11           H  
ATOM   1261  CD  LYS A  81      19.508  15.459   0.897  1.00 64.11           C  
ATOM   1262  HD2 LYS A  81      20.075  15.062   1.738  1.00 64.11           H  
ATOM   1263  HD3 LYS A  81      18.678  14.781   0.698  1.00 64.11           H  
ATOM   1264  CE  LYS A  81      18.950  16.839   1.281  1.00 64.11           C  
ATOM   1265  HE2 LYS A  81      19.785  17.514   1.467  1.00 64.11           H  
ATOM   1266  HE3 LYS A  81      18.375  17.230   0.441  1.00 64.11           H  
ATOM   1267  NZ  LYS A  81      18.085  16.755   2.493  1.00 64.11           N  
ATOM   1268  HZ1 LYS A  81      18.597  16.402   3.289  1.00 64.11           H  
ATOM   1269  HZ2 LYS A  81      17.311  16.122   2.351  1.00 64.11           H  
ATOM   1270  HZ3 LYS A  81      17.701  17.652   2.752  1.00 64.11           H  
ATOM   1271  N   ASP A  82      23.662  12.426  -1.111  1.00 61.92           N  
ATOM   1272  H   ASP A  82      24.042  13.206  -0.594  1.00 61.92           H  
ATOM   1273  CA  ASP A  82      24.495  11.220  -1.161  1.00 61.92           C  
ATOM   1274  HA  ASP A  82      24.778  11.040  -2.198  1.00 61.92           H  
ATOM   1275  C   ASP A  82      23.810   9.932  -0.671  1.00 61.92           C  
ATOM   1276  CB  ASP A  82      25.779  11.499  -0.365  1.00 61.92           C  
ATOM   1277  HB2 ASP A  82      26.391  10.597  -0.348  1.00 61.92           H  
ATOM   1278  HB3 ASP A  82      25.520  11.753   0.663  1.00 61.92           H  
ATOM   1279  O   ASP A  82      24.350   8.850  -0.885  1.00 61.92           O  
ATOM   1280  CG  ASP A  82      26.589  12.631  -1.002  1.00 61.92           C  
ATOM   1281  OD1 ASP A  82      26.900  12.505  -2.208  1.00 61.92           O  
ATOM   1282  OD2 ASP A  82      26.850  13.634  -0.308  1.00 61.92           O  
ATOM   1283  N   LEU A  83      22.623  10.024  -0.062  1.00 62.74           N  
ATOM   1284  H   LEU A  83      22.215  10.944   0.024  1.00 62.74           H  
ATOM   1285  CA  LEU A  83      21.946   8.909   0.615  1.00 62.74           C  
ATOM   1286  HA  LEU A  83      22.623   8.056   0.663  1.00 62.74           H  
ATOM   1287  C   LEU A  83      20.696   8.376  -0.104  1.00 62.74           C  
ATOM   1288  CB  LEU A  83      21.613   9.345   2.056  1.00 62.74           C  
ATOM   1289  HB2 LEU A  83      20.983   8.589   2.525  1.00 62.74           H  
ATOM   1290  HB3 LEU A  83      21.033  10.267   2.010  1.00 62.74           H  
ATOM   1291  O   LEU A  83      20.052   7.470   0.416  1.00 62.74           O  
ATOM   1292  CG  LEU A  83      22.842   9.559   2.956  1.00 62.74           C  
ATOM   1293  HG  LEU A  83      23.555  10.219   2.460  1.00 62.74           H  
ATOM   1294  CD1 LEU A  83      22.410  10.232   4.258  1.00 62.74           C  
ATOM   1295 HD11 LEU A  83      21.940  11.192   4.047  1.00 62.74           H  
ATOM   1296 HD12 LEU A  83      21.699   9.596   4.787  1.00 62.74           H  
ATOM   1297 HD13 LEU A  83      23.279  10.397   4.895  1.00 62.74           H  
ATOM   1298  CD2 LEU A  83      23.538   8.241   3.300  1.00 62.74           C  
ATOM   1299 HD21 LEU A  83      22.831   7.554   3.766  1.00 62.74           H  
ATOM   1300 HD22 LEU A  83      23.944   7.783   2.398  1.00 62.74           H  
ATOM   1301 HD23 LEU A  83      24.363   8.426   3.988  1.00 62.74           H  
ATOM   1302  N   GLN A  84      20.315   8.928  -1.260  1.00 75.22           N  
ATOM   1303  H   GLN A  84      20.930   9.586  -1.718  1.00 75.22           H  
ATOM   1304  CA  GLN A  84      19.114   8.488  -1.979  1.00 75.22           C  
ATOM   1305  HA  GLN A  84      18.729   7.582  -1.510  1.00 75.22           H  
ATOM   1306  C   GLN A  84      19.437   8.095  -3.421  1.00 75.22           C  
ATOM   1307  CB  GLN A  84      17.995   9.541  -1.880  1.00 75.22           C  
ATOM   1308  HB2 GLN A  84      17.224   9.305  -2.613  1.00 75.22           H  
ATOM   1309  HB3 GLN A  84      18.402  10.528  -2.103  1.00 75.22           H  
ATOM   1310  O   GLN A  84      19.961   8.889  -4.205  1.00 75.22           O  
ATOM   1311  CG  GLN A  84      17.343   9.537  -0.484  1.00 75.22           C  
ATOM   1312  HG2 GLN A  84      16.923   8.549  -0.299  1.00 75.22           H  
ATOM   1313  HG3 GLN A  84      18.102   9.721   0.276  1.00 75.22           H  
ATOM   1314  CD  GLN A  84      16.239  10.579  -0.297  1.00 75.22           C  
ATOM   1315  NE2 GLN A  84      15.306  10.346   0.602  1.00 75.22           N  
ATOM   1316 HE21 GLN A  84      15.342   9.535   1.202  1.00 75.22           H  
ATOM   1317 HE22 GLN A  84      14.621  11.060   0.803  1.00 75.22           H  
ATOM   1318  OE1 GLN A  84      16.221  11.638  -0.909  1.00 75.22           O  
ATOM   1319  N   ASP A  85      19.076   6.861  -3.766  1.00 83.85           N  
ATOM   1320  H   ASP A  85      18.739   6.240  -3.044  1.00 83.85           H  
ATOM   1321  CA  ASP A  85      19.280   6.290  -5.092  1.00 83.85           C  
ATOM   1322  HA  ASP A  85      20.315   6.465  -5.387  1.00 83.85           H  
ATOM   1323  C   ASP A  85      18.361   6.974  -6.109  1.00 83.85           C  
ATOM   1324  CB  ASP A  85      19.045   4.769  -5.067  1.00 83.85           C  
ATOM   1325  HB2 ASP A  85      19.125   4.393  -6.087  1.00 83.85           H  
ATOM   1326  HB3 ASP A  85      18.032   4.572  -4.716  1.00 83.85           H  
ATOM   1327  O   ASP A  85      17.150   7.096  -5.907  1.00 83.85           O  
ATOM   1328  CG  ASP A  85      20.037   3.984  -4.193  1.00 83.85           C  
ATOM   1329  OD1 ASP A  85      21.042   4.571  -3.736  1.00 83.85           O  
ATOM   1330  OD2 ASP A  85      19.830   2.757  -4.034  1.00 83.85           O  
ATOM   1331  N   SER A  86      18.941   7.413  -7.225  1.00 89.45           N  
ATOM   1332  H   SER A  86      19.898   7.137  -7.393  1.00 89.45           H  
ATOM   1333  CA  SER A  86      18.153   7.948  -8.337  1.00 89.45           C  
ATOM   1334  HA  SER A  86      17.346   8.564  -7.940  1.00 89.45           H  
ATOM   1335  C   SER A  86      17.530   6.797  -9.115  1.00 89.45           C  
ATOM   1336  CB  SER A  86      19.009   8.822  -9.247  1.00 89.45           C  
ATOM   1337  HB2 SER A  86      18.406   9.187 -10.078  1.00 89.45           H  
ATOM   1338  HB3 SER A  86      19.837   8.231  -9.638  1.00 89.45           H  
ATOM   1339  O   SER A  86      18.185   5.774  -9.332  1.00 89.45           O  
ATOM   1340  OG  SER A  86      19.507   9.920  -8.503  1.00 89.45           O  
ATOM   1341  HG  SER A  86      19.894   9.566  -7.699  1.00 89.45           H  
ATOM   1342  N   TYR A  87      16.280   6.954  -9.542  1.00 91.75           N  
ATOM   1343  H   TYR A  87      15.796   7.822  -9.365  1.00 91.75           H  
ATOM   1344  CA  TYR A  87      15.560   5.890 -10.235  1.00 91.75           C  
ATOM   1345  HA  TYR A  87      16.298   5.275 -10.751  1.00 91.75           H  
ATOM   1346  C   TYR A  87      14.609   6.411 -11.314  1.00 91.75           C  
ATOM   1347  CB  TYR A  87      14.839   4.992  -9.216  1.00 91.75           C  
ATOM   1348  HB2 TYR A  87      15.519   4.749  -8.400  1.00 91.75           H  
ATOM   1349  HB3 TYR A  87      14.584   4.051  -9.703  1.00 91.75           H  
ATOM   1350  O   TYR A  87      14.157   7.557 -11.279  1.00 91.75           O  
ATOM   1351  CG  TYR A  87      13.569   5.588  -8.645  1.00 91.75           C  
ATOM   1352  CD1 TYR A  87      13.620   6.459  -7.538  1.00 91.75           C  
ATOM   1353  HD1 TYR A  87      14.572   6.697  -7.087  1.00 91.75           H  
ATOM   1354  CD2 TYR A  87      12.331   5.266  -9.234  1.00 91.75           C  
ATOM   1355  HD2 TYR A  87      12.277   4.579 -10.065  1.00 91.75           H  
ATOM   1356  CE1 TYR A  87      12.430   7.010  -7.019  1.00 91.75           C  
ATOM   1357  HE1 TYR A  87      12.458   7.678  -6.171  1.00 91.75           H  
ATOM   1358  CE2 TYR A  87      11.146   5.820  -8.723  1.00 91.75           C  
ATOM   1359  HE2 TYR A  87      10.190   5.541  -9.141  1.00 91.75           H  
ATOM   1360  OH  TYR A  87      10.033   7.234  -7.158  1.00 91.75           O  
ATOM   1361  HH  TYR A  87      10.073   7.525  -6.244  1.00 91.75           H  
ATOM   1362  CZ  TYR A  87      11.190   6.695  -7.620  1.00 91.75           C  
ATOM   1363  N   LEU A  88      14.308   5.532 -12.266  1.00 92.96           N  
ATOM   1364  H   LEU A  88      14.731   4.617 -12.192  1.00 92.96           H  
ATOM   1365  CA  LEU A  88      13.345   5.711 -13.344  1.00 92.96           C  
ATOM   1366  HA  LEU A  88      12.613   6.466 -13.058  1.00 92.96           H  
ATOM   1367  C   LEU A  88      12.619   4.380 -13.565  1.00 92.96           C  
ATOM   1368  CB  LEU A  88      14.102   6.180 -14.603  1.00 92.96           C  
ATOM   1369  HB2 LEU A  88      14.545   7.154 -14.397  1.00 92.96           H  
ATOM   1370  HB3 LEU A  88      14.912   5.477 -14.797  1.00 92.96           H  
ATOM   1371  O   LEU A  88      13.264   3.368 -13.846  1.00 92.96           O  
ATOM   1372  CG  LEU A  88      13.242   6.281 -15.877  1.00 92.96           C  
ATOM   1373  HG  LEU A  88      12.825   5.303 -16.117  1.00 92.96           H  
ATOM   1374  CD1 LEU A  88      12.100   7.286 -15.737  1.00 92.96           C  
ATOM   1375 HD11 LEU A  88      12.484   8.253 -15.411  1.00 92.96           H  
ATOM   1376 HD12 LEU A  88      11.583   7.395 -16.691  1.00 92.96           H  
ATOM   1377 HD13 LEU A  88      11.374   6.922 -15.010  1.00 92.96           H  
ATOM   1378  CD2 LEU A  88      14.120   6.721 -17.050  1.00 92.96           C  
ATOM   1379 HD21 LEU A  88      14.506   7.725 -16.873  1.00 92.96           H  
ATOM   1380 HD22 LEU A  88      13.531   6.716 -17.968  1.00 92.96           H  
ATOM   1381 HD23 LEU A  88      14.953   6.027 -17.162  1.00 92.96           H  
ATOM   1382  N   GLN A  89      11.293   4.394 -13.459  1.00 93.71           N  
ATOM   1383  H   GLN A  89      10.828   5.258 -13.219  1.00 93.71           H  
ATOM   1384  CA  GLN A  89      10.426   3.267 -13.775  1.00 93.71           C  
ATOM   1385  HA  GLN A  89      11.060   2.428 -14.065  1.00 93.71           H  
ATOM   1386  C   GLN A  89       9.521   3.611 -14.960  1.00 93.71           C  
ATOM   1387  CB  GLN A  89       9.631   2.827 -12.539  1.00 93.71           C  
ATOM   1388  HB2 GLN A  89       8.902   3.600 -12.294  1.00 93.71           H  
ATOM   1389  HB3 GLN A  89      10.312   2.708 -11.696  1.00 93.71           H  
ATOM   1390  O   GLN A  89       9.019   4.730 -15.080  1.00 93.71           O  
ATOM   1391  CG  GLN A  89       8.910   1.491 -12.784  1.00 93.71           C  
ATOM   1392  HG2 GLN A  89       8.222   1.586 -13.624  1.00 93.71           H  
ATOM   1393  HG3 GLN A  89       9.643   0.721 -13.025  1.00 93.71           H  
ATOM   1394  CD  GLN A  89       8.099   1.031 -11.584  1.00 93.71           C  
ATOM   1395  NE2 GLN A  89       8.693   0.351 -10.631  1.00 93.71           N  
ATOM   1396 HE21 GLN A  89       9.652   0.051 -10.737  1.00 93.71           H  
ATOM   1397 HE22 GLN A  89       8.114   0.086  -9.847  1.00 93.71           H  
ATOM   1398  OE1 GLN A  89       6.906   1.251 -11.514  1.00 93.71           O  
ATOM   1399  N   VAL A  90       9.328   2.637 -15.846  1.00 92.86           N  
ATOM   1400  H   VAL A  90       9.769   1.747 -15.667  1.00 92.86           H  
ATOM   1401  CA  VAL A  90       8.502   2.752 -17.048  1.00 92.86           C  
ATOM   1402  HA  VAL A  90       7.912   3.667 -17.003  1.00 92.86           H  
ATOM   1403  C   VAL A  90       7.539   1.574 -17.112  1.00 92.86           C  
ATOM   1404  CB  VAL A  90       9.388   2.814 -18.303  1.00 92.86           C  
ATOM   1405  HB  VAL A  90      10.055   1.952 -18.326  1.00 92.86           H  
ATOM   1406  O   VAL A  90       7.957   0.427 -16.994  1.00 92.86           O  
ATOM   1407  CG1 VAL A  90       8.557   2.829 -19.583  1.00 92.86           C  
ATOM   1408 HG11 VAL A  90       9.220   2.919 -20.444  1.00 92.86           H  
ATOM   1409 HG12 VAL A  90       7.989   1.904 -19.688  1.00 92.86           H  
ATOM   1410 HG13 VAL A  90       7.874   3.678 -19.550  1.00 92.86           H  
ATOM   1411  CG2 VAL A  90      10.232   4.094 -18.322  1.00 92.86           C  
ATOM   1412 HG21 VAL A  90      10.825   4.175 -17.410  1.00 92.86           H  
ATOM   1413 HG22 VAL A  90      10.902   4.079 -19.182  1.00 92.86           H  
ATOM   1414 HG23 VAL A  90       9.578   4.964 -18.376  1.00 92.86           H  
ATOM   1415  N   ILE A  91       6.263   1.865 -17.335  1.00 92.34           N  
ATOM   1416  H   ILE A  91       6.011   2.841 -17.403  1.00 92.34           H  
ATOM   1417  CA  ILE A  91       5.175   0.898 -17.448  1.00 92.34           C  
ATOM   1418  HA  ILE A  91       5.564  -0.108 -17.289  1.00 92.34           H  
ATOM   1419  C   ILE A  91       4.597   0.990 -18.860  1.00 92.34           C  
ATOM   1420  CB  ILE A  91       4.090   1.159 -16.376  1.00 92.34           C  
ATOM   1421  HB  ILE A  91       3.643   2.134 -16.573  1.00 92.34           H  
ATOM   1422  O   ILE A  91       4.017   2.015 -19.226  1.00 92.34           O  
ATOM   1423  CG1 ILE A  91       4.688   1.198 -14.949  1.00 92.34           C  
ATOM   1424 HG12 ILE A  91       5.101   0.220 -14.701  1.00 92.34           H  
ATOM   1425 HG13 ILE A  91       5.501   1.923 -14.910  1.00 92.34           H  
ATOM   1426  CG2 ILE A  91       2.986   0.088 -16.499  1.00 92.34           C  
ATOM   1427 HG21 ILE A  91       3.409  -0.904 -16.343  1.00 92.34           H  
ATOM   1428 HG22 ILE A  91       2.204   0.259 -15.759  1.00 92.34           H  
ATOM   1429 HG23 ILE A  91       2.521   0.123 -17.484  1.00 92.34           H  
ATOM   1430  CD1 ILE A  91       3.691   1.608 -13.858  1.00 92.34           C  
ATOM   1431 HD11 ILE A  91       4.226   1.736 -12.917  1.00 92.34           H  
ATOM   1432 HD12 ILE A  91       3.212   2.550 -14.125  1.00 92.34           H  
ATOM   1433 HD13 ILE A  91       2.936   0.834 -13.718  1.00 92.34           H  
ATOM   1434  N   LEU A  92       4.714  -0.085 -19.637  1.00 90.97           N  
ATOM   1435  H   LEU A  92       5.193  -0.889 -19.256  1.00 90.97           H  
ATOM   1436  CA  LEU A  92       4.017  -0.257 -20.909  1.00 90.97           C  
ATOM   1437  HA  LEU A  92       3.705   0.716 -21.289  1.00 90.97           H  
ATOM   1438  C   LEU A  92       2.771  -1.104 -20.663  1.00 90.97           C  
ATOM   1439  CB  LEU A  92       4.917  -0.901 -21.977  1.00 90.97           C  
ATOM   1440  HB2 LEU A  92       4.298  -1.036 -22.864  1.00 90.97           H  
ATOM   1441  HB3 LEU A  92       5.225  -1.896 -21.654  1.00 90.97           H  
ATOM   1442  O   LEU A  92       2.875  -2.277 -20.306  1.00 90.97           O  
ATOM   1443  CG  LEU A  92       6.156  -0.075 -22.374  1.00 90.97           C  
ATOM   1444  HG  LEU A  92       5.936   0.987 -22.272  1.00 90.97           H  
ATOM   1445  CD1 LEU A  92       7.390  -0.419 -21.533  1.00 90.97           C  
ATOM   1446 HD11 LEU A  92       8.233   0.195 -21.848  1.00 90.97           H  
ATOM   1447 HD12 LEU A  92       7.641  -1.473 -21.652  1.00 90.97           H  
ATOM   1448 HD13 LEU A  92       7.193  -0.228 -20.477  1.00 90.97           H  
ATOM   1449  CD2 LEU A  92       6.514  -0.352 -23.834  1.00 90.97           C  
ATOM   1450 HD21 LEU A  92       5.690  -0.055 -24.483  1.00 90.97           H  
ATOM   1451 HD22 LEU A  92       7.389   0.229 -24.123  1.00 90.97           H  
ATOM   1452 HD23 LEU A  92       6.706  -1.415 -23.986  1.00 90.97           H  
ATOM   1453  N   LYS A  93       1.585  -0.513 -20.847  1.00 85.52           N  
ATOM   1454  H   LYS A  93       1.581   0.454 -21.138  1.00 85.52           H  
ATOM   1455  CA  LYS A  93       0.314  -1.171 -20.492  1.00 85.52           C  
ATOM   1456  HA  LYS A  93       0.388  -1.552 -19.473  1.00 85.52           H  
ATOM   1457  C   LYS A  93       0.014  -2.401 -21.348  1.00 85.52           C  
ATOM   1458  CB  LYS A  93      -0.849  -0.169 -20.568  1.00 85.52           C  
ATOM   1459  HB2 LYS A  93      -0.815   0.370 -21.514  1.00 85.52           H  
ATOM   1460  HB3 LYS A  93      -1.787  -0.723 -20.520  1.00 85.52           H  
ATOM   1461  O   LYS A  93      -0.482  -3.388 -20.828  1.00 85.52           O  
ATOM   1462  CG  LYS A  93      -0.812   0.821 -19.396  1.00 85.52           C  
ATOM   1463  HG2 LYS A  93      -0.808   0.260 -18.462  1.00 85.52           H  
ATOM   1464  HG3 LYS A  93       0.101   1.413 -19.450  1.00 85.52           H  
ATOM   1465  CD  LYS A  93      -2.024   1.762 -19.408  1.00 85.52           C  
ATOM   1466  HD2 LYS A  93      -2.944   1.176 -19.401  1.00 85.52           H  
ATOM   1467  HD3 LYS A  93      -1.988   2.377 -20.307  1.00 85.52           H  
ATOM   1468  CE  LYS A  93      -1.964   2.648 -18.158  1.00 85.52           C  
ATOM   1469  HE2 LYS A  93      -2.037   2.018 -17.272  1.00 85.52           H  
ATOM   1470  HE3 LYS A  93      -0.985   3.126 -18.128  1.00 85.52           H  
ATOM   1471  NZ  LYS A  93      -3.021   3.691 -18.136  1.00 85.52           N  
ATOM   1472  HZ1 LYS A  93      -3.034   4.206 -19.004  1.00 85.52           H  
ATOM   1473  HZ2 LYS A  93      -3.931   3.290 -17.955  1.00 85.52           H  
ATOM   1474  HZ3 LYS A  93      -2.805   4.364 -17.415  1.00 85.52           H  
ATOM   1475  N   ASN A  94       0.305  -2.320 -22.645  1.00 86.86           N  
ATOM   1476  H   ASN A  94       0.799  -1.497 -22.961  1.00 86.86           H  
ATOM   1477  CA  ASN A  94      -0.079  -3.325 -23.635  1.00 86.86           C  
ATOM   1478  HA  ASN A  94      -0.359  -4.254 -23.138  1.00 86.86           H  
ATOM   1479  C   ASN A  94       1.103  -3.626 -24.566  1.00 86.86           C  
ATOM   1480  CB  ASN A  94      -1.301  -2.803 -24.413  1.00 86.86           C  
ATOM   1481  HB2 ASN A  94      -1.050  -1.848 -24.876  1.00 86.86           H  
ATOM   1482  HB3 ASN A  94      -1.549  -3.510 -25.204  1.00 86.86           H  
ATOM   1483  O   ASN A  94       1.072  -3.202 -25.727  1.00 86.86           O  
ATOM   1484  CG  ASN A  94      -2.540  -2.642 -23.561  1.00 86.86           C  
ATOM   1485  ND2 ASN A  94      -3.310  -1.604 -23.782  1.00 86.86           N  
ATOM   1486 HD21 ASN A  94      -3.084  -0.932 -24.502  1.00 86.86           H  
ATOM   1487 HD22 ASN A  94      -4.143  -1.571 -23.212  1.00 86.86           H  
ATOM   1488  OD1 ASN A  94      -2.862  -3.436 -22.705  1.00 86.86           O  
ATOM   1489  N   PRO A  95       2.156  -4.296 -24.065  1.00 90.37           N  
ATOM   1490  CA  PRO A  95       3.342  -4.544 -24.856  1.00 90.37           C  
ATOM   1491  HA  PRO A  95       3.720  -3.578 -25.189  1.00 90.37           H  
ATOM   1492  C   PRO A  95       3.013  -5.423 -26.068  1.00 90.37           C  
ATOM   1493  CB  PRO A  95       4.372  -5.163 -23.912  1.00 90.37           C  
ATOM   1494  HB2 PRO A  95       5.024  -5.876 -24.418  1.00 90.37           H  
ATOM   1495  HB3 PRO A  95       4.961  -4.372 -23.448  1.00 90.37           H  
ATOM   1496  O   PRO A  95       2.260  -6.399 -25.975  1.00 90.37           O  
ATOM   1497  CG  PRO A  95       3.504  -5.838 -22.855  1.00 90.37           C  
ATOM   1498  HG2 PRO A  95       4.025  -5.923 -21.902  1.00 90.37           H  
ATOM   1499  HG3 PRO A  95       3.187  -6.819 -23.209  1.00 90.37           H  
ATOM   1500  CD  PRO A  95       2.290  -4.912 -22.754  1.00 90.37           C  
ATOM   1501  HD2 PRO A  95       1.403  -5.486 -22.487  1.00 90.37           H  
ATOM   1502  HD3 PRO A  95       2.479  -4.143 -22.005  1.00 90.37           H  
ATOM   1503  N   LYS A  96       3.575  -5.053 -27.216  1.00 91.46           N  
ATOM   1504  H   LYS A  96       4.147  -4.222 -27.173  1.00 91.46           H  
ATOM   1505  CA  LYS A  96       3.423  -5.730 -28.508  1.00 91.46           C  
ATOM   1506  HA  LYS A  96       2.512  -6.328 -28.491  1.00 91.46           H  
ATOM   1507  C   LYS A  96       4.600  -6.658 -28.770  1.00 91.46           C  
ATOM   1508  CB  LYS A  96       3.269  -4.699 -29.629  1.00 91.46           C  
ATOM   1509  HB2 LYS A  96       4.137  -4.040 -29.628  1.00 91.46           H  
ATOM   1510  HB3 LYS A  96       3.218  -5.215 -30.588  1.00 91.46           H  
ATOM   1511  O   LYS A  96       5.697  -6.449 -28.263  1.00 91.46           O  
ATOM   1512  CG  LYS A  96       1.993  -3.869 -29.447  1.00 91.46           C  
ATOM   1513  HG2 LYS A  96       1.123  -4.525 -29.473  1.00 91.46           H  
ATOM   1514  HG3 LYS A  96       2.024  -3.359 -28.484  1.00 91.46           H  
ATOM   1515  CD  LYS A  96       1.886  -2.820 -30.552  1.00 91.46           C  
ATOM   1516  HD2 LYS A  96       2.801  -2.228 -30.561  1.00 91.46           H  
ATOM   1517  HD3 LYS A  96       1.756  -3.311 -31.516  1.00 91.46           H  
ATOM   1518  CE  LYS A  96       0.693  -1.916 -30.242  1.00 91.46           C  
ATOM   1519  HE2 LYS A  96       0.793  -1.577 -29.211  1.00 91.46           H  
ATOM   1520  HE3 LYS A  96      -0.224  -2.502 -30.312  1.00 91.46           H  
ATOM   1521  NZ  LYS A  96       0.656  -0.749 -31.153  1.00 91.46           N  
ATOM   1522  HZ1 LYS A  96       0.577  -1.048 -32.115  1.00 91.46           H  
ATOM   1523  HZ2 LYS A  96      -0.117  -0.144 -30.914  1.00 91.46           H  
ATOM   1524  HZ3 LYS A  96       1.507  -0.218 -31.040  1.00 91.46           H  
ATOM   1525  N   ILE A  97       4.437  -7.631 -29.664  1.00 91.71           N  
ATOM   1526  H   ILE A  97       3.511  -7.782 -30.038  1.00 91.71           H  
ATOM   1527  CA  ILE A  97       5.554  -8.511 -30.064  1.00 91.71           C  
ATOM   1528  HA  ILE A  97       5.925  -9.039 -29.186  1.00 91.71           H  
ATOM   1529  C   ILE A  97       6.725  -7.714 -30.639  1.00 91.71           C  
ATOM   1530  CB  ILE A  97       5.076  -9.569 -31.064  1.00 91.71           C  
ATOM   1531  HB  ILE A  97       4.560  -9.057 -31.875  1.00 91.71           H  
ATOM   1532  O   ILE A  97       7.877  -8.071 -30.402  1.00 91.71           O  
ATOM   1533  CG1 ILE A  97       4.113 -10.521 -30.344  1.00 91.71           C  
ATOM   1534 HG12 ILE A  97       4.661 -11.301 -29.814  1.00 91.71           H  
ATOM   1535 HG13 ILE A  97       3.516  -9.990 -29.603  1.00 91.71           H  
ATOM   1536  CG2 ILE A  97       6.233 -10.397 -31.658  1.00 91.71           C  
ATOM   1537 HG21 ILE A  97       6.876  -9.770 -32.275  1.00 91.71           H  
ATOM   1538 HG22 ILE A  97       6.827 -10.829 -30.853  1.00 91.71           H  
ATOM   1539 HG23 ILE A  97       5.845 -11.199 -32.286  1.00 91.71           H  
ATOM   1540  CD1 ILE A  97       3.157 -11.150 -31.338  1.00 91.71           C  
ATOM   1541 HD11 ILE A  97       2.698 -10.387 -31.967  1.00 91.71           H  
ATOM   1542 HD12 ILE A  97       3.671 -11.886 -31.957  1.00 91.71           H  
ATOM   1543 HD13 ILE A  97       2.375 -11.610 -30.734  1.00 91.71           H  
ATOM   1544  N   SER A  98       6.439  -6.614 -31.344  1.00 90.17           N  
ATOM   1545  H   SER A  98       5.469  -6.349 -31.437  1.00 90.17           H  
ATOM   1546  CA  SER A  98       7.443  -5.680 -31.873  1.00 90.17           C  
ATOM   1547  HA  SER A  98       8.157  -6.237 -32.480  1.00 90.17           H  
ATOM   1548  C   SER A  98       8.252  -4.947 -30.797  1.00 90.17           C  
ATOM   1549  CB  SER A  98       6.752  -4.641 -32.762  1.00 90.17           C  
ATOM   1550  HB2 SER A  98       7.487  -3.926 -33.132  1.00 90.17           H  
ATOM   1551  HB3 SER A  98       6.302  -5.148 -33.615  1.00 90.17           H  
ATOM   1552  O   SER A  98       9.217  -4.266 -31.123  1.00 90.17           O  
ATOM   1553  OG  SER A  98       5.737  -3.955 -32.047  1.00 90.17           O  
ATOM   1554  HG  SER A  98       6.148  -3.447 -31.343  1.00 90.17           H  
ATOM   1555  N   GLU A  99       7.838  -5.040 -29.537  1.00 92.35           N  
ATOM   1556  H   GLU A  99       7.017  -5.590 -29.326  1.00 92.35           H  
ATOM   1557  CA  GLU A  99       8.540  -4.507 -28.367  1.00 92.35           C  
ATOM   1558  HA  GLU A  99       9.300  -3.793 -28.684  1.00 92.35           H  
ATOM   1559  C   GLU A  99       9.301  -5.614 -27.621  1.00 92.35           C  
ATOM   1560  CB  GLU A  99       7.539  -3.764 -27.468  1.00 92.35           C  
ATOM   1561  HB2 GLU A  99       8.066  -3.339 -26.614  1.00 92.35           H  
ATOM   1562  HB3 GLU A  99       6.795  -4.466 -27.094  1.00 92.35           H  
ATOM   1563  O   GLU A  99       9.895  -5.378 -26.578  1.00 92.35           O  
ATOM   1564  CG  GLU A  99       6.851  -2.613 -28.218  1.00 92.35           C  
ATOM   1565  HG2 GLU A  99       6.371  -2.982 -29.124  1.00 92.35           H  
ATOM   1566  HG3 GLU A  99       7.609  -1.889 -28.517  1.00 92.35           H  
ATOM   1567  CD  GLU A  99       5.783  -1.933 -27.365  1.00 92.35           C  
ATOM   1568  OE1 GLU A  99       5.809  -0.690 -27.283  1.00 92.35           O  
ATOM   1569  OE2 GLU A  99       4.891  -2.661 -26.889  1.00 92.35           O  
ATOM   1570  N   SER A 100       9.334  -6.836 -28.164  1.00 95.27           N  
ATOM   1571  H   SER A 100       8.858  -6.980 -29.043  1.00 95.27           H  
ATOM   1572  CA  SER A 100      10.341  -7.811 -27.751  1.00 95.27           C  
ATOM   1573  HA  SER A 100      10.283  -7.956 -26.672  1.00 95.27           H  
ATOM   1574  C   SER A 100      11.721  -7.303 -28.124  1.00 95.27           C  
ATOM   1575  CB  SER A 100      10.190  -9.157 -28.454  1.00 95.27           C  
ATOM   1576  HB2 SER A 100      10.358  -9.030 -29.523  1.00 95.27           H  
ATOM   1577  HB3 SER A 100      10.933  -9.849 -28.059  1.00 95.27           H  
ATOM   1578  O   SER A 100      11.928  -6.825 -29.240  1.00 95.27           O  
ATOM   1579  OG  SER A 100       8.909  -9.694 -28.253  1.00 95.27           O  
ATOM   1580  HG  SER A 100       8.321  -9.167 -28.799  1.00 95.27           H  
ATOM   1581  N   GLY A 101      12.680  -7.533 -27.241  1.00 95.13           N  
ATOM   1582  H   GLY A 101      12.444  -7.925 -26.341  1.00 95.13           H  
ATOM   1583  CA  GLY A 101      14.058  -7.188 -27.508  1.00 95.13           C  
ATOM   1584  HA2 GLY A 101      14.564  -8.018 -28.000  1.00 95.13           H  
ATOM   1585  HA3 GLY A 101      14.085  -6.332 -28.182  1.00 95.13           H  
ATOM   1586  C   GLY A 101      14.824  -6.807 -26.262  1.00 95.13           C  
ATOM   1587  O   GLY A 101      14.426  -7.066 -25.120  1.00 95.13           O  
ATOM   1588  N   LYS A 102      15.975  -6.195 -26.505  1.00 97.32           N  
ATOM   1589  H   LYS A 102      16.222  -6.075 -27.477  1.00 97.32           H  
ATOM   1590  CA  LYS A 102      16.817  -5.627 -25.462  1.00 97.32           C  
ATOM   1591  HA  LYS A 102      16.727  -6.248 -24.571  1.00 97.32           H  
ATOM   1592  C   LYS A 102      16.337  -4.236 -25.101  1.00 97.32           C  
ATOM   1593  CB  LYS A 102      18.282  -5.624 -25.884  1.00 97.32           C  
ATOM   1594  HB2 LYS A 102      18.868  -5.097 -25.131  1.00 97.32           H  
ATOM   1595  HB3 LYS A 102      18.390  -5.104 -26.836  1.00 97.32           H  
ATOM   1596  O   LYS A 102      16.245  -3.335 -25.936  1.00 97.32           O  
ATOM   1597  CG  LYS A 102      18.795  -7.058 -26.011  1.00 97.32           C  
ATOM   1598  HG2 LYS A 102      18.187  -7.610 -26.727  1.00 97.32           H  
ATOM   1599  HG3 LYS A 102      18.743  -7.548 -25.039  1.00 97.32           H  
ATOM   1600  CD  LYS A 102      20.237  -7.040 -26.500  1.00 97.32           C  
ATOM   1601  HD2 LYS A 102      20.866  -6.529 -25.771  1.00 97.32           H  
ATOM   1602  HD3 LYS A 102      20.275  -6.515 -27.454  1.00 97.32           H  
ATOM   1603  CE  LYS A 102      20.687  -8.485 -26.682  1.00 97.32           C  
ATOM   1604  HE2 LYS A 102      19.978  -8.973 -27.350  1.00 97.32           H  
ATOM   1605  HE3 LYS A 102      20.646  -8.992 -25.718  1.00 97.32           H  
ATOM   1606  NZ  LYS A 102      22.048  -8.530 -27.257  1.00 97.32           N  
ATOM   1607  HZ1 LYS A 102      22.701  -8.069 -26.639  1.00 97.32           H  
ATOM   1608  HZ2 LYS A 102      22.037  -8.047 -28.144  1.00 97.32           H  
ATOM   1609  HZ3 LYS A 102      22.331  -9.488 -27.406  1.00 97.32           H  
ATOM   1610  N   TYR A 103      16.120  -4.059 -23.813  1.00 97.37           N  
ATOM   1611  H   TYR A 103      16.225  -4.855 -23.201  1.00 97.37           H  
ATOM   1612  CA  TYR A 103      15.954  -2.763 -23.197  1.00 97.37           C  
ATOM   1613  HA  TYR A 103      15.728  -2.018 -23.960  1.00 97.37           H  
ATOM   1614  C   TYR A 103      17.259  -2.384 -22.524  1.00 97.37           C  
ATOM   1615  CB  TYR A 103      14.784  -2.798 -22.223  1.00 97.37           C  
ATOM   1616  HB2 TYR A 103      14.909  -3.631 -21.530  1.00 97.37           H  
ATOM   1617  HB3 TYR A 103      14.783  -1.874 -21.645  1.00 97.37           H  
ATOM   1618  O   TYR A 103      17.948  -3.230 -21.950  1.00 97.37           O  
ATOM   1619  CG  TYR A 103      13.451  -2.939 -22.918  1.00 97.37           C  
ATOM   1620  CD1 TYR A 103      12.639  -1.804 -23.086  1.00 97.37           C  
ATOM   1621  HD1 TYR A 103      12.964  -0.842 -22.720  1.00 97.37           H  
ATOM   1622  CD2 TYR A 103      13.021  -4.193 -23.396  1.00 97.37           C  
ATOM   1623  HD2 TYR A 103      13.647  -5.067 -23.296  1.00 97.37           H  
ATOM   1624  CE1 TYR A 103      11.361  -1.944 -23.654  1.00 97.37           C  
ATOM   1625  HE1 TYR A 103      10.668  -1.117 -23.697  1.00 97.37           H  
ATOM   1626  CE2 TYR A 103      11.765  -4.313 -24.019  1.00 97.37           C  
ATOM   1627  HE2 TYR A 103      11.422  -5.253 -24.425  1.00 97.37           H  
ATOM   1628  OH  TYR A 103       9.674  -3.300 -24.627  1.00 97.37           O  
ATOM   1629  HH  TYR A 103       9.188  -2.472 -24.654  1.00 97.37           H  
ATOM   1630  CZ  TYR A 103      10.922  -3.192 -24.120  1.00 97.37           C  
ATOM   1631  N   PHE A 104      17.582  -1.102 -22.566  1.00 96.60           N  
ATOM   1632  H   PHE A 104      16.969  -0.471 -23.061  1.00 96.60           H  
ATOM   1633  CA  PHE A 104      18.769  -0.550 -21.943  1.00 96.60           C  
ATOM   1634  HA  PHE A 104      19.275  -1.319 -21.359  1.00 96.60           H  
ATOM   1635  C   PHE A 104      18.354   0.572 -21.018  1.00 96.60           C  
ATOM   1636  CB  PHE A 104      19.743  -0.037 -23.005  1.00 96.60           C  
ATOM   1637  HB2 PHE A 104      20.659   0.282 -22.507  1.00 96.60           H  
ATOM   1638  HB3 PHE A 104      19.314   0.840 -23.491  1.00 96.60           H  
ATOM   1639  O   PHE A 104      17.651   1.488 -21.444  1.00 96.60           O  
ATOM   1640  CG  PHE A 104      20.094  -1.049 -24.068  1.00 96.60           C  
ATOM   1641  CD1 PHE A 104      21.187  -1.906 -23.877  1.00 96.60           C  
ATOM   1642  HD1 PHE A 104      21.750  -1.845 -22.957  1.00 96.60           H  
ATOM   1643  CD2 PHE A 104      19.323  -1.148 -25.238  1.00 96.60           C  
ATOM   1644  HD2 PHE A 104      18.460  -0.517 -25.386  1.00 96.60           H  
ATOM   1645  CE1 PHE A 104      21.522  -2.861 -24.852  1.00 96.60           C  
ATOM   1646  HE1 PHE A 104      22.350  -3.535 -24.684  1.00 96.60           H  
ATOM   1647  CE2 PHE A 104      19.672  -2.086 -26.218  1.00 96.60           C  
ATOM   1648  HE2 PHE A 104      19.098  -2.133 -27.131  1.00 96.60           H  
ATOM   1649  CZ  PHE A 104      20.762  -2.950 -26.029  1.00 96.60           C  
ATOM   1650  HZ  PHE A 104      21.006  -3.675 -26.791  1.00 96.60           H  
ATOM   1651  N   CYS A 105      18.841   0.533 -19.785  1.00 97.27           N  
ATOM   1652  H   CYS A 105      19.427  -0.245 -19.517  1.00 97.27           H  
ATOM   1653  CA  CYS A 105      18.855   1.720 -18.954  1.00 97.27           C  
ATOM   1654  HA  CYS A 105      18.151   2.453 -19.347  1.00 97.27           H  
ATOM   1655  C   CYS A 105      20.246   2.340 -18.976  1.00 97.27           C  
ATOM   1656  CB  CYS A 105      18.410   1.414 -17.538  1.00 97.27           C  
ATOM   1657  HB2 CYS A 105      17.397   1.012 -17.552  1.00 97.27           H  
ATOM   1658  HB3 CYS A 105      19.079   0.674 -17.098  1.00 97.27           H  
ATOM   1659  O   CYS A 105      21.246   1.635 -18.799  1.00 97.27           O  
ATOM   1660  SG  CYS A 105      18.434   2.947 -16.576  1.00 97.27           S  
ATOM   1661  N   LEU A 106      20.292   3.654 -19.187  1.00 95.69           N  
ATOM   1662  H   LEU A 106      19.420   4.146 -19.315  1.00 95.69           H  
ATOM   1663  CA  LEU A 106      21.502   4.455 -19.121  1.00 95.69           C  
ATOM   1664  HA  LEU A 106      22.329   3.820 -18.804  1.00 95.69           H  
ATOM   1665  C   LEU A 106      21.333   5.554 -18.074  1.00 95.69           C  
ATOM   1666  CB  LEU A 106      21.857   5.040 -20.499  1.00 95.69           C  
ATOM   1667  HB2 LEU A 106      20.984   5.536 -20.924  1.00 95.69           H  
ATOM   1668  HB3 LEU A 106      22.618   5.802 -20.332  1.00 95.69           H  
ATOM   1669  O   LEU A 106      20.306   6.229 -18.029  1.00 95.69           O  
ATOM   1670  CG  LEU A 106      22.424   4.013 -21.498  1.00 95.69           C  
ATOM   1671  HG  LEU A 106      23.098   3.338 -20.970  1.00 95.69           H  
ATOM   1672  CD1 LEU A 106      21.351   3.186 -22.215  1.00 95.69           C  
ATOM   1673 HD11 LEU A 106      20.849   2.519 -21.515  1.00 95.69           H  
ATOM   1674 HD12 LEU A 106      20.612   3.847 -22.668  1.00 95.69           H  
ATOM   1675 HD13 LEU A 106      21.813   2.577 -22.992  1.00 95.69           H  
ATOM   1676  CD2 LEU A 106      23.237   4.721 -22.582  1.00 95.69           C  
ATOM   1677 HD21 LEU A 106      23.726   3.980 -23.214  1.00 95.69           H  
ATOM   1678 HD22 LEU A 106      24.007   5.343 -22.126  1.00 95.69           H  
ATOM   1679 HD23 LEU A 106      22.585   5.342 -23.196  1.00 95.69           H  
ATOM   1680  N   ALA A 107      22.369   5.755 -17.264  1.00 94.00           N  
ATOM   1681  H   ALA A 107      23.171   5.150 -17.361  1.00 94.00           H  
ATOM   1682  CA  ALA A 107      22.456   6.857 -16.317  1.00 94.00           C  
ATOM   1683  HA  ALA A 107      21.648   7.563 -16.510  1.00 94.00           H  
ATOM   1684  C   ALA A 107      23.784   7.591 -16.496  1.00 94.00           C  
ATOM   1685  CB  ALA A 107      22.277   6.330 -14.893  1.00 94.00           C  
ATOM   1686  HB1 ALA A 107      23.105   5.663 -14.651  1.00 94.00           H  
ATOM   1687  HB2 ALA A 107      21.335   5.787 -14.816  1.00 94.00           H  
ATOM   1688  HB3 ALA A 107      22.269   7.163 -14.191  1.00 94.00           H  
ATOM   1689  O   ALA A 107      24.860   6.993 -16.404  1.00 94.00           O  
ATOM   1690  N   TYR A 108      23.699   8.895 -16.732  1.00 92.98           N  
ATOM   1691  H   TYR A 108      22.782   9.319 -16.746  1.00 92.98           H  
ATOM   1692  CA  TYR A 108      24.852   9.779 -16.809  1.00 92.98           C  
ATOM   1693  HA  TYR A 108      25.757   9.199 -16.992  1.00 92.98           H  
ATOM   1694  C   TYR A 108      24.985  10.495 -15.477  1.00 92.98           C  
ATOM   1695  CB  TYR A 108      24.709  10.786 -17.945  1.00 92.98           C  
ATOM   1696  HB2 TYR A 108      23.776  11.326 -17.787  1.00 92.98           H  
ATOM   1697  HB3 TYR A 108      25.518  11.512 -17.864  1.00 92.98           H  
ATOM   1698  O   TYR A 108      24.067  11.187 -15.023  1.00 92.98           O  
ATOM   1699  CG  TYR A 108      24.724  10.192 -19.338  1.00 92.98           C  
ATOM   1700  CD1 TYR A 108      25.847  10.394 -20.162  1.00 92.98           C  
ATOM   1701  HD1 TYR A 108      26.674  10.994 -19.810  1.00 92.98           H  
ATOM   1702  CD2 TYR A 108      23.643   9.418 -19.804  1.00 92.98           C  
ATOM   1703  HD2 TYR A 108      22.776   9.250 -19.182  1.00 92.98           H  
ATOM   1704  CE1 TYR A 108      25.897   9.824 -21.447  1.00 92.98           C  
ATOM   1705  HE1 TYR A 108      26.755   9.995 -22.081  1.00 92.98           H  
ATOM   1706  CE2 TYR A 108      23.713   8.810 -21.070  1.00 92.98           C  
ATOM   1707  HE2 TYR A 108      22.937   8.139 -21.404  1.00 92.98           H  
ATOM   1708  OH  TYR A 108      24.860   8.465 -23.136  1.00 92.98           O  
ATOM   1709  HH  TYR A 108      25.651   8.706 -23.624  1.00 92.98           H  
ATOM   1710  CZ  TYR A 108      24.824   9.030 -21.903  1.00 92.98           C  
ATOM   1711  N   ALA A 109      26.142  10.325 -14.858  1.00 90.59           N  
ATOM   1712  H   ALA A 109      26.858   9.772 -15.305  1.00 90.59           H  
ATOM   1713  CA  ALA A 109      26.463  10.908 -13.575  1.00 90.59           C  
ATOM   1714  HA  ALA A 109      25.733  11.686 -13.350  1.00 90.59           H  
ATOM   1715  C   ALA A 109      27.838  11.568 -13.610  1.00 90.59           C  
ATOM   1716  CB  ALA A 109      26.371   9.813 -12.509  1.00 90.59           C  
ATOM   1717  HB1 ALA A 109      25.396   9.328 -12.554  1.00 90.59           H  
ATOM   1718  HB2 ALA A 109      26.506  10.250 -11.519  1.00 90.59           H  
ATOM   1719  HB3 ALA A 109      27.148   9.068 -12.682  1.00 90.59           H  
ATOM   1720  O   ALA A 109      28.668  11.261 -14.459  1.00 90.59           O  
ATOM   1721  N   LYS A 110      28.098  12.451 -12.650  1.00 88.96           N  
ATOM   1722  H   LYS A 110      27.351  12.677 -12.009  1.00 88.96           H  
ATOM   1723  CA  LYS A 110      29.436  12.981 -12.379  1.00 88.96           C  
ATOM   1724  HA  LYS A 110      30.124  12.660 -13.161  1.00 88.96           H  
ATOM   1725  C   LYS A 110      29.949  12.411 -11.074  1.00 88.96           C  
ATOM   1726  CB  LYS A 110      29.421  14.511 -12.366  1.00 88.96           C  
ATOM   1727  HB2 LYS A 110      30.390  14.867 -12.018  1.00 88.96           H  
ATOM   1728  HB3 LYS A 110      28.645  14.873 -11.692  1.00 88.96           H  
ATOM   1729  O   LYS A 110      29.202  12.388 -10.095  1.00 88.96           O  
ATOM   1730  CG  LYS A 110      29.181  15.033 -13.784  1.00 88.96           C  
ATOM   1731  HG2 LYS A 110      28.198  14.718 -14.136  1.00 88.96           H  
ATOM   1732  HG3 LYS A 110      29.942  14.607 -14.438  1.00 88.96           H  
ATOM   1733  CD  LYS A 110      29.272  16.557 -13.850  1.00 88.96           C  
ATOM   1734  HD2 LYS A 110      28.476  17.005 -13.255  1.00 88.96           H  
ATOM   1735  HD3 LYS A 110      30.246  16.873 -13.478  1.00 88.96           H  
ATOM   1736  CE  LYS A 110      29.130  16.946 -15.321  1.00 88.96           C  
ATOM   1737  HE2 LYS A 110      29.879  16.386 -15.881  1.00 88.96           H  
ATOM   1738  HE3 LYS A 110      28.156  16.626 -15.692  1.00 88.96           H  
ATOM   1739  NZ  LYS A 110      29.347  18.388 -15.553  1.00 88.96           N  
ATOM   1740  HZ1 LYS A 110      28.650  18.945 -15.078  1.00 88.96           H  
ATOM   1741  HZ2 LYS A 110      29.299  18.557 -16.548  1.00 88.96           H  
ATOM   1742  HZ3 LYS A 110      30.277  18.634 -15.246  1.00 88.96           H  
ATOM   1743  N   ASN A 111      31.194  11.957 -11.057  1.00 83.78           N  
ATOM   1744  H   ASN A 111      31.760  12.051 -11.888  1.00 83.78           H  
ATOM   1745  CA  ASN A 111      31.829  11.528  -9.817  1.00 83.78           C  
ATOM   1746  HA  ASN A 111      31.096  10.948  -9.255  1.00 83.78           H  
ATOM   1747  C   ASN A 111      32.220  12.742  -8.942  1.00 83.78           C  
ATOM   1748  CB  ASN A 111      32.990  10.570 -10.141  1.00 83.78           C  
ATOM   1749  HB2 ASN A 111      32.642   9.799 -10.830  1.00 83.78           H  
ATOM   1750  HB3 ASN A 111      33.312  10.073  -9.227  1.00 83.78           H  
ATOM   1751  O   ASN A 111      32.028  13.903  -9.321  1.00 83.78           O  
ATOM   1752  CG  ASN A 111      34.192  11.250 -10.757  1.00 83.78           C  
ATOM   1753  ND2 ASN A 111      35.221  10.503 -11.068  1.00 83.78           N  
ATOM   1754 HD21 ASN A 111      35.232   9.515 -10.862  1.00 83.78           H  
ATOM   1755 HD22 ASN A 111      36.031  10.991 -11.426  1.00 83.78           H  
ATOM   1756  OD1 ASN A 111      34.230  12.453 -10.940  1.00 83.78           O  
ATOM   1757  N   SER A 112      32.808  12.484  -7.775  1.00 80.32           N  
ATOM   1758  H   SER A 112      32.918  11.520  -7.494  1.00 80.32           H  
ATOM   1759  CA  SER A 112      33.279  13.516  -6.842  1.00 80.32           C  
ATOM   1760  HA  SER A 112      32.430  14.138  -6.559  1.00 80.32           H  
ATOM   1761  C   SER A 112      34.348  14.453  -7.423  1.00 80.32           C  
ATOM   1762  CB  SER A 112      33.816  12.846  -5.573  1.00 80.32           C  
ATOM   1763  HB2 SER A 112      34.270  13.595  -4.925  1.00 80.32           H  
ATOM   1764  HB3 SER A 112      32.988  12.376  -5.042  1.00 80.32           H  
ATOM   1765  O   SER A 112      34.423  15.607  -7.003  1.00 80.32           O  
ATOM   1766  OG  SER A 112      34.769  11.855  -5.912  1.00 80.32           O  
ATOM   1767  HG  SER A 112      35.120  11.465  -5.108  1.00 80.32           H  
ATOM   1768  N   THR A 113      35.134  14.010  -8.412  1.00 83.96           N  
ATOM   1769  H   THR A 113      35.013  13.064  -8.745  1.00 83.96           H  
ATOM   1770  CA  THR A 113      36.124  14.851  -9.111  1.00 83.96           C  
ATOM   1771  HA  THR A 113      36.497  15.589  -8.401  1.00 83.96           H  
ATOM   1772  C   THR A 113      35.520  15.660 -10.264  1.00 83.96           C  
ATOM   1773  CB  THR A 113      37.347  14.045  -9.584  1.00 83.96           C  
ATOM   1774  HB  THR A 113      38.071  14.735 -10.017  1.00 83.96           H  
ATOM   1775  O   THR A 113      36.229  16.422 -10.920  1.00 83.96           O  
ATOM   1776  CG2 THR A 113      38.025  13.294  -8.437  1.00 83.96           C  
ATOM   1777 HG21 THR A 113      37.365  12.519  -8.048  1.00 83.96           H  
ATOM   1778 HG22 THR A 113      38.945  12.831  -8.794  1.00 83.96           H  
ATOM   1779 HG23 THR A 113      38.269  13.992  -7.636  1.00 83.96           H  
ATOM   1780  OG1 THR A 113      37.015  13.079 -10.552  1.00 83.96           O  
ATOM   1781  HG1 THR A 113      37.838  12.741 -10.913  1.00 83.96           H  
ATOM   1782  N   GLY A 114      34.209  15.534 -10.505  1.00 82.60           N  
ATOM   1783  H   GLY A 114      33.692  14.867  -9.950  1.00 82.60           H  
ATOM   1784  CA  GLY A 114      33.489  16.210 -11.584  1.00 82.60           C  
ATOM   1785  HA2 GLY A 114      32.430  16.239 -11.325  1.00 82.60           H  
ATOM   1786  HA3 GLY A 114      33.856  17.232 -11.676  1.00 82.60           H  
ATOM   1787  C   GLY A 114      33.621  15.532 -12.950  1.00 82.60           C  
ATOM   1788  O   GLY A 114      33.130  16.078 -13.938  1.00 82.60           O  
ATOM   1789  N   GLN A 115      34.255  14.361 -13.015  1.00 87.98           N  
ATOM   1790  H   GLN A 115      34.544  13.928 -12.149  1.00 87.98           H  
ATOM   1791  CA  GLN A 115      34.411  13.573 -14.230  1.00 87.98           C  
ATOM   1792  HA  GLN A 115      34.675  14.249 -15.043  1.00 87.98           H  
ATOM   1793  C   GLN A 115      33.103  12.862 -14.591  1.00 87.98           C  
ATOM   1794  CB  GLN A 115      35.561  12.576 -14.035  1.00 87.98           C  
ATOM   1795  HB2 GLN A 115      36.439  13.117 -13.682  1.00 87.98           H  
ATOM   1796  HB3 GLN A 115      35.271  11.848 -13.278  1.00 87.98           H  
ATOM   1797  O   GLN A 115      32.453  12.243 -13.742  1.00 87.98           O  
ATOM   1798  CG  GLN A 115      35.934  11.813 -15.312  1.00 87.98           C  
ATOM   1799  HG2 GLN A 115      36.211  12.527 -16.087  1.00 87.98           H  
ATOM   1800  HG3 GLN A 115      35.077  11.238 -15.661  1.00 87.98           H  
ATOM   1801  CD  GLN A 115      37.095  10.844 -15.100  1.00 87.98           C  
ATOM   1802  NE2 GLN A 115      37.603  10.249 -16.156  1.00 87.98           N  
ATOM   1803 HE21 GLN A 115      38.376   9.624 -15.976  1.00 87.98           H  
ATOM   1804 HE22 GLN A 115      37.208  10.413 -17.071  1.00 87.98           H  
ATOM   1805  OE1 GLN A 115      37.576  10.599 -14.005  1.00 87.98           O  
ATOM   1806  N   ASP A 116      32.748  12.915 -15.873  1.00 87.54           N  
ATOM   1807  H   ASP A 116      33.286  13.480 -16.514  1.00 87.54           H  
ATOM   1808  CA  ASP A 116      31.574  12.227 -16.398  1.00 87.54           C  
ATOM   1809  HA  ASP A 116      30.717  12.500 -15.782  1.00 87.54           H  
ATOM   1810  C   ASP A 116      31.744  10.704 -16.322  1.00 87.54           C  
ATOM   1811  CB  ASP A 116      31.272  12.682 -17.833  1.00 87.54           C  
ATOM   1812  HB2 ASP A 116      30.440  12.093 -18.218  1.00 87.54           H  
ATOM   1813  HB3 ASP A 116      32.143  12.488 -18.459  1.00 87.54           H  
ATOM   1814  O   ASP A 116      32.781  10.134 -16.668  1.00 87.54           O  
ATOM   1815  CG  ASP A 116      30.890  14.164 -17.916  1.00 87.54           C  
ATOM   1816  OD1 ASP A 116      30.113  14.631 -17.051  1.00 87.54           O  
ATOM   1817  OD2 ASP A 116      31.382  14.838 -18.844  1.00 87.54           O  
ATOM   1818  N   SER A 117      30.696  10.040 -15.856  1.00 87.82           N  
ATOM   1819  H   SER A 117      29.893  10.581 -15.569  1.00 87.82           H  
ATOM   1820  CA  SER A 117      30.585   8.595 -15.714  1.00 87.82           C  
ATOM   1821  HA  SER A 117      31.395   8.107 -16.255  1.00 87.82           H  
ATOM   1822  C   SER A 117      29.258   8.140 -16.299  1.00 87.82           C  
ATOM   1823  CB  SER A 117      30.680   8.199 -14.240  1.00 87.82           C  
ATOM   1824  HB2 SER A 117      30.468   7.136 -14.129  1.00 87.82           H  
ATOM   1825  HB3 SER A 117      29.958   8.771 -13.657  1.00 87.82           H  
ATOM   1826  O   SER A 117      28.201   8.681 -15.979  1.00 87.82           O  
ATOM   1827  OG  SER A 117      31.988   8.462 -13.778  1.00 87.82           O  
ATOM   1828  HG  SER A 117      32.227   9.347 -14.063  1.00 87.82           H  
ATOM   1829  N   VAL A 118      29.315   7.125 -17.158  1.00 91.04           N  
ATOM   1830  H   VAL A 118      30.213   6.713 -17.366  1.00 91.04           H  
ATOM   1831  CA  VAL A 118      28.130   6.535 -17.782  1.00 91.04           C  
ATOM   1832  HA  VAL A 118      27.247   7.103 -17.489  1.00 91.04           H  
ATOM   1833  C   VAL A 118      27.963   5.118 -17.267  1.00 91.04           C  
ATOM   1834  CB  VAL A 118      28.193   6.581 -19.319  1.00 91.04           C  
ATOM   1835  HB  VAL A 118      28.997   5.933 -19.671  1.00 91.04           H  
ATOM   1836  O   VAL A 118      28.885   4.300 -17.346  1.00 91.04           O  
ATOM   1837  CG1 VAL A 118      26.869   6.108 -19.934  1.00 91.04           C  
ATOM   1838 HG11 VAL A 118      26.918   6.175 -21.020  1.00 91.04           H  
ATOM   1839 HG12 VAL A 118      26.047   6.731 -19.581  1.00 91.04           H  
ATOM   1840 HG13 VAL A 118      26.670   5.070 -19.668  1.00 91.04           H  
ATOM   1841  CG2 VAL A 118      28.468   8.007 -19.810  1.00 91.04           C  
ATOM   1842 HG21 VAL A 118      29.475   8.318 -19.531  1.00 91.04           H  
ATOM   1843 HG22 VAL A 118      27.749   8.692 -19.360  1.00 91.04           H  
ATOM   1844 HG23 VAL A 118      28.384   8.052 -20.896  1.00 91.04           H  
ATOM   1845  N   PHE A 119      26.774   4.840 -16.750  1.00 91.45           N  
ATOM   1846  H   PHE A 119      26.082   5.575 -16.714  1.00 91.45           H  
ATOM   1847  CA  PHE A 119      26.360   3.520 -16.308  1.00 91.45           C  
ATOM   1848  HA  PHE A 119      27.216   2.846 -16.315  1.00 91.45           H  
ATOM   1849  C   PHE A 119      25.311   2.978 -17.263  1.00 91.45           C  
ATOM   1850  CB  PHE A 119      25.823   3.584 -14.882  1.00 91.45           C  
ATOM   1851  HB2 PHE A 119      25.529   2.576 -14.591  1.00 91.45           H  
ATOM   1852  HB3 PHE A 119      24.939   4.221 -14.853  1.00 91.45           H  
ATOM   1853  O   PHE A 119      24.421   3.709 -17.691  1.00 91.45           O  
ATOM   1854  CG  PHE A 119      26.841   4.094 -13.891  1.00 91.45           C  
ATOM   1855  CD1 PHE A 119      27.713   3.187 -13.266  1.00 91.45           C  
ATOM   1856  HD1 PHE A 119      27.626   2.127 -13.452  1.00 91.45           H  
ATOM   1857  CD2 PHE A 119      26.946   5.472 -13.625  1.00 91.45           C  
ATOM   1858  HD2 PHE A 119      26.281   6.172 -14.110  1.00 91.45           H  
ATOM   1859  CE1 PHE A 119      28.692   3.658 -12.381  1.00 91.45           C  
ATOM   1860  HE1 PHE A 119      29.347   2.953 -11.889  1.00 91.45           H  
ATOM   1861  CE2 PHE A 119      27.919   5.938 -12.727  1.00 91.45           C  
ATOM   1862  HE2 PHE A 119      27.997   6.993 -12.506  1.00 91.45           H  
ATOM   1863  CZ  PHE A 119      28.794   5.032 -12.108  1.00 91.45           C  
ATOM   1864  HZ  PHE A 119      29.535   5.390 -11.409  1.00 91.45           H  
ATOM   1865  N   GLN A 120      25.413   1.691 -17.575  1.00 93.08           N  
ATOM   1866  H   GLN A 120      26.147   1.132 -17.166  1.00 93.08           H  
ATOM   1867  CA  GLN A 120      24.482   1.015 -18.461  1.00 93.08           C  
ATOM   1868  HA  GLN A 120      23.542   1.566 -18.461  1.00 93.08           H  
ATOM   1869  C   GLN A 120      24.214  -0.395 -17.949  1.00 93.08           C  
ATOM   1870  CB  GLN A 120      25.038   1.021 -19.892  1.00 93.08           C  
ATOM   1871  HB2 GLN A 120      25.999   0.506 -19.906  1.00 93.08           H  
ATOM   1872  HB3 GLN A 120      25.198   2.056 -20.194  1.00 93.08           H  
ATOM   1873  O   GLN A 120      25.129  -1.085 -17.499  1.00 93.08           O  
ATOM   1874  CG  GLN A 120      24.096   0.348 -20.904  1.00 93.08           C  
ATOM   1875  HG2 GLN A 120      23.956  -0.698 -20.632  1.00 93.08           H  
ATOM   1876  HG3 GLN A 120      23.124   0.841 -20.889  1.00 93.08           H  
ATOM   1877  CD  GLN A 120      24.642   0.394 -22.327  1.00 93.08           C  
ATOM   1878  NE2 GLN A 120      24.275  -0.544 -23.172  1.00 93.08           N  
ATOM   1879 HE21 GLN A 120      23.618  -1.263 -22.907  1.00 93.08           H  
ATOM   1880 HE22 GLN A 120      24.626  -0.445 -24.114  1.00 93.08           H  
ATOM   1881  OE1 GLN A 120      25.414   1.254 -22.713  1.00 93.08           O  
ATOM   1882  N   SER A 121      22.962  -0.824 -18.062  1.00 93.73           N  
ATOM   1883  H   SER A 121      22.270  -0.182 -18.420  1.00 93.73           H  
ATOM   1884  CA  SER A 121      22.546  -2.210 -17.869  1.00 93.73           C  
ATOM   1885  HA  SER A 121      23.401  -2.866 -18.031  1.00 93.73           H  
ATOM   1886  C   SER A 121      21.476  -2.566 -18.895  1.00 93.73           C  
ATOM   1887  CB  SER A 121      22.049  -2.441 -16.445  1.00 93.73           C  
ATOM   1888  HB2 SER A 121      22.783  -2.069 -15.731  1.00 93.73           H  
ATOM   1889  HB3 SER A 121      21.104  -1.914 -16.312  1.00 93.73           H  
ATOM   1890  O   SER A 121      20.872  -1.686 -19.510  1.00 93.73           O  
ATOM   1891  OG  SER A 121      21.864  -3.825 -16.238  1.00 93.73           O  
ATOM   1892  HG  SER A 121      21.434  -3.959 -15.390  1.00 93.73           H  
ATOM   1893  N   THR A 122      21.295  -3.860 -19.133  1.00 94.85           N  
ATOM   1894  H   THR A 122      21.686  -4.520 -18.477  1.00 94.85           H  
ATOM   1895  CA  THR A 122      20.423  -4.392 -20.186  1.00 94.85           C  
ATOM   1896  HA  THR A 122      19.781  -3.595 -20.561  1.00 94.85           H  
ATOM   1897  C   THR A 122      19.551  -5.499 -19.619  1.00 94.85           C  
ATOM   1898  CB  THR A 122      21.247  -4.947 -21.358  1.00 94.85           C  
ATOM   1899  HB  THR A 122      21.777  -5.837 -21.019  1.00 94.85           H  
ATOM   1900  O   THR A 122      20.053  -6.348 -18.888  1.00 94.85           O  
ATOM   1901  CG2 THR A 122      20.424  -5.309 -22.593  1.00 94.85           C  
ATOM   1902 HG21 THR A 122      19.684  -6.072 -22.353  1.00 94.85           H  
ATOM   1903 HG22 THR A 122      21.087  -5.695 -23.366  1.00 94.85           H  
ATOM   1904 HG23 THR A 122      19.917  -4.422 -22.974  1.00 94.85           H  
ATOM   1905  OG1 THR A 122      22.206  -3.991 -21.748  1.00 94.85           O  
ATOM   1906  HG1 THR A 122      22.449  -3.541 -20.936  1.00 94.85           H  
ATOM   1907  N   VAL A 123      18.282  -5.523 -20.014  1.00 95.27           N  
ATOM   1908  H   VAL A 123      17.965  -4.807 -20.652  1.00 95.27           H  
ATOM   1909  CA  VAL A 123      17.380  -6.661 -19.804  1.00 95.27           C  
ATOM   1910  HA  VAL A 123      17.964  -7.501 -19.429  1.00 95.27           H  
ATOM   1911  C   VAL A 123      16.801  -7.072 -21.153  1.00 95.27           C  
ATOM   1912  CB  VAL A 123      16.311  -6.350 -18.736  1.00 95.27           C  
ATOM   1913  HB  VAL A 123      16.811  -5.884 -17.886  1.00 95.27           H  
ATOM   1914  O   VAL A 123      16.639  -6.234 -22.040  1.00 95.27           O  
ATOM   1915  CG1 VAL A 123      15.221  -5.393 -19.221  1.00 95.27           C  
ATOM   1916 HG11 VAL A 123      15.678  -4.491 -19.628  1.00 95.27           H  
ATOM   1917 HG12 VAL A 123      14.606  -5.864 -19.988  1.00 95.27           H  
ATOM   1918 HG13 VAL A 123      14.582  -5.116 -18.383  1.00 95.27           H  
ATOM   1919  CG2 VAL A 123      15.645  -7.631 -18.226  1.00 95.27           C  
ATOM   1920 HG21 VAL A 123      16.395  -8.299 -17.803  1.00 95.27           H  
ATOM   1921 HG22 VAL A 123      15.113  -8.146 -19.025  1.00 95.27           H  
ATOM   1922 HG23 VAL A 123      14.930  -7.385 -17.441  1.00 95.27           H  
ATOM   1923  N   THR A 124      16.549  -8.363 -21.345  1.00 95.10           N  
ATOM   1924  H   THR A 124      16.588  -8.988 -20.553  1.00 95.10           H  
ATOM   1925  CA  THR A 124      15.916  -8.872 -22.568  1.00 95.10           C  
ATOM   1926  HA  THR A 124      15.861  -8.087 -23.322  1.00 95.10           H  
ATOM   1927  C   THR A 124      14.502  -9.303 -22.233  1.00 95.10           C  
ATOM   1928  CB  THR A 124      16.711 -10.032 -23.175  1.00 95.10           C  
ATOM   1929  HB  THR A 124      16.733 -10.866 -22.474  1.00 95.10           H  
ATOM   1930  O   THR A 124      14.322 -10.132 -21.348  1.00 95.10           O  
ATOM   1931  CG2 THR A 124      16.131 -10.501 -24.509  1.00 95.10           C  
ATOM   1932 HG21 THR A 124      15.134 -10.913 -24.354  1.00 95.10           H  
ATOM   1933 HG22 THR A 124      16.072  -9.663 -25.203  1.00 95.10           H  
ATOM   1934 HG23 THR A 124      16.770 -11.279 -24.927  1.00 95.10           H  
ATOM   1935  OG1 THR A 124      18.035  -9.600 -23.414  1.00 95.10           O  
ATOM   1936  HG1 THR A 124      18.319  -9.203 -22.587  1.00 95.10           H  
ATOM   1937  N   ILE A 125      13.525  -8.748 -22.944  1.00 96.33           N  
ATOM   1938  H   ILE A 125      13.762  -8.096 -23.678  1.00 96.33           H  
ATOM   1939  CA  ILE A 125      12.112  -9.084 -22.787  1.00 96.33           C  
ATOM   1940  HA  ILE A 125      11.992  -9.775 -21.953  1.00 96.33           H  
ATOM   1941  C   ILE A 125      11.629  -9.779 -24.052  1.00 96.33           C  
ATOM   1942  CB  ILE A 125      11.270  -7.829 -22.490  1.00 96.33           C  
ATOM   1943  HB  ILE A 125      11.307  -7.185 -23.369  1.00 96.33           H  
ATOM   1944  O   ILE A 125      11.920  -9.339 -25.167  1.00 96.33           O  
ATOM   1945  CG1 ILE A 125      11.797  -7.002 -21.295  1.00 96.33           C  
ATOM   1946 HG12 ILE A 125      11.090  -6.196 -21.099  1.00 96.33           H  
ATOM   1947 HG13 ILE A 125      12.742  -6.531 -21.566  1.00 96.33           H  
ATOM   1948  CG2 ILE A 125       9.795  -8.216 -22.274  1.00 96.33           C  
ATOM   1949 HG21 ILE A 125       9.696  -8.969 -21.491  1.00 96.33           H  
ATOM   1950 HG22 ILE A 125       9.356  -8.597 -23.196  1.00 96.33           H  
ATOM   1951 HG23 ILE A 125       9.224  -7.335 -21.982  1.00 96.33           H  
ATOM   1952  CD1 ILE A 125      12.006  -7.795 -20.002  1.00 96.33           C  
ATOM   1953 HD11 ILE A 125      13.013  -8.212 -19.981  1.00 96.33           H  
ATOM   1954 HD12 ILE A 125      11.874  -7.140 -19.141  1.00 96.33           H  
ATOM   1955 HD13 ILE A 125      11.292  -8.616 -19.951  1.00 96.33           H  
ATOM   1956  N   LYS A 126      10.868 -10.859 -23.893  1.00 94.81           N  
ATOM   1957  H   LYS A 126      10.723 -11.198 -22.953  1.00 94.81           H  
ATOM   1958  CA  LYS A 126      10.240 -11.569 -25.003  1.00 94.81           C  
ATOM   1959  HA  LYS A 126      10.495 -11.069 -25.937  1.00 94.81           H  
ATOM   1960  C   LYS A 126       8.726 -11.530 -24.868  1.00 94.81           C  
ATOM   1961  CB  LYS A 126      10.801 -12.989 -25.056  1.00 94.81           C  
ATOM   1962  HB2 LYS A 126      10.410 -13.574 -24.223  1.00 94.81           H  
ATOM   1963  HB3 LYS A 126      11.886 -12.942 -24.966  1.00 94.81           H  
ATOM   1964  O   LYS A 126       8.156 -12.204 -24.019  1.00 94.81           O  
ATOM   1965  CG  LYS A 126      10.441 -13.652 -26.387  1.00 94.81           C  
ATOM   1966  HG2 LYS A 126       9.358 -13.713 -26.494  1.00 94.81           H  
ATOM   1967  HG3 LYS A 126      10.848 -13.055 -27.203  1.00 94.81           H  
ATOM   1968  CD  LYS A 126      11.042 -15.056 -26.435  1.00 94.81           C  
ATOM   1969  HD2 LYS A 126      12.100 -15.003 -26.178  1.00 94.81           H  
ATOM   1970  HD3 LYS A 126      10.529 -15.681 -25.704  1.00 94.81           H  
ATOM   1971  CE  LYS A 126      10.889 -15.636 -27.840  1.00 94.81           C  
ATOM   1972  HE2 LYS A 126      11.437 -14.999 -28.535  1.00 94.81           H  
ATOM   1973  HE3 LYS A 126       9.837 -15.604 -28.125  1.00 94.81           H  
ATOM   1974  NZ  LYS A 126      11.407 -17.022 -27.887  1.00 94.81           N  
ATOM   1975  HZ1 LYS A 126      12.381 -17.031 -27.620  1.00 94.81           H  
ATOM   1976  HZ2 LYS A 126      10.899 -17.600 -27.232  1.00 94.81           H  
ATOM   1977  HZ3 LYS A 126      11.314 -17.408 -28.816  1.00 94.81           H  
ATOM   1978  N   VAL A 127       8.077 -10.792 -25.756  1.00 94.97           N  
ATOM   1979  H   VAL A 127       8.602 -10.289 -26.457  1.00 94.97           H  
ATOM   1980  CA  VAL A 127       6.622 -10.734 -25.846  1.00 94.97           C  
ATOM   1981  HA  VAL A 127       6.206 -10.951 -24.862  1.00 94.97           H  
ATOM   1982  C   VAL A 127       6.152 -11.804 -26.829  1.00 94.97           C  
ATOM   1983  CB  VAL A 127       6.136  -9.327 -26.221  1.00 94.97           C  
ATOM   1984  HB  VAL A 127       6.467  -9.095 -27.233  1.00 94.97           H  
ATOM   1985  O   VAL A 127       6.547 -11.835 -27.997  1.00 94.97           O  
ATOM   1986  CG1 VAL A 127       4.606  -9.262 -26.159  1.00 94.97           C  
ATOM   1987 HG11 VAL A 127       4.260  -9.534 -25.162  1.00 94.97           H  
ATOM   1988 HG12 VAL A 127       4.166  -9.935 -26.894  1.00 94.97           H  
ATOM   1989 HG13 VAL A 127       4.273  -8.247 -26.375  1.00 94.97           H  
ATOM   1990  CG2 VAL A 127       6.712  -8.248 -25.297  1.00 94.97           C  
ATOM   1991 HG21 VAL A 127       7.800  -8.231 -25.351  1.00 94.97           H  
ATOM   1992 HG22 VAL A 127       6.397  -8.417 -24.267  1.00 94.97           H  
ATOM   1993 HG23 VAL A 127       6.359  -7.271 -25.626  1.00 94.97           H  
ATOM   1994  N   LEU A 128       5.333 -12.728 -26.344  1.00 92.29           N  
ATOM   1995  H   LEU A 128       5.040 -12.635 -25.382  1.00 92.29           H  
ATOM   1996  CA  LEU A 128       4.795 -13.841 -27.114  1.00 92.29           C  
ATOM   1997  HA  LEU A 128       5.334 -13.924 -28.058  1.00 92.29           H  
ATOM   1998  C   LEU A 128       3.329 -13.597 -27.458  1.00 92.29           C  
ATOM   1999  CB  LEU A 128       4.972 -15.151 -26.327  1.00 92.29           C  
ATOM   2000  HB2 LEU A 128       4.433 -15.057 -25.384  1.00 92.29           H  
ATOM   2001  HB3 LEU A 128       4.511 -15.962 -26.891  1.00 92.29           H  
ATOM   2002  O   LEU A 128       2.588 -12.993 -26.684  1.00 92.29           O  
ATOM   2003  CG  LEU A 128       6.432 -15.523 -26.018  1.00 92.29           C  
ATOM   2004  HG  LEU A 128       6.890 -14.758 -25.392  1.00 92.29           H  
ATOM   2005  CD1 LEU A 128       6.472 -16.856 -25.268  1.00 92.29           C  
ATOM   2006 HD11 LEU A 128       7.495 -17.089 -24.974  1.00 92.29           H  
ATOM   2007 HD12 LEU A 128       5.873 -16.766 -24.362  1.00 92.29           H  
ATOM   2008 HD13 LEU A 128       6.063 -17.655 -25.886  1.00 92.29           H  
ATOM   2009  CD2 LEU A 128       7.273 -15.693 -27.287  1.00 92.29           C  
ATOM   2010 HD21 LEU A 128       7.421 -14.719 -27.754  1.00 92.29           H  
ATOM   2011 HD22 LEU A 128       8.241 -16.110 -27.008  1.00 92.29           H  
ATOM   2012 HD23 LEU A 128       6.767 -16.363 -27.981  1.00 92.29           H  
ATOM   2013  N   LYS A 129       2.892 -14.141 -28.600  1.00 92.12           N  
ATOM   2014  H   LYS A 129       3.551 -14.651 -29.171  1.00 92.12           H  
ATOM   2015  CA  LYS A 129       1.459 -14.254 -28.889  1.00 92.12           C  
ATOM   2016  HA  LYS A 129       1.042 -13.247 -28.891  1.00 92.12           H  
ATOM   2017  C   LYS A 129       0.786 -15.078 -27.789  1.00 92.12           C  
ATOM   2018  CB  LYS A 129       1.172 -14.916 -30.246  1.00 92.12           C  
ATOM   2019  HB2 LYS A 129       1.775 -15.815 -30.366  1.00 92.12           H  
ATOM   2020  HB3 LYS A 129       0.118 -15.191 -30.287  1.00 92.12           H  
ATOM   2021  O   LYS A 129       1.287 -16.171 -27.500  1.00 92.12           O  
ATOM   2022  CG  LYS A 129       1.455 -13.926 -31.365  1.00 92.12           C  
ATOM   2023  HG2 LYS A 129       2.528 -13.735 -31.365  1.00 92.12           H  
ATOM   2024  HG3 LYS A 129       0.887 -13.020 -31.151  1.00 92.12           H  
ATOM   2025  CD  LYS A 129       1.056 -14.380 -32.763  1.00 92.12           C  
ATOM   2026  HD2 LYS A 129       1.620 -15.270 -33.039  1.00 92.12           H  
ATOM   2027  HD3 LYS A 129      -0.013 -14.594 -32.778  1.00 92.12           H  
ATOM   2028  CE  LYS A 129       1.380 -13.214 -33.705  1.00 92.12           C  
ATOM   2029  HE2 LYS A 129       0.886 -12.321 -33.321  1.00 92.12           H  
ATOM   2030  HE3 LYS A 129       2.453 -13.025 -33.674  1.00 92.12           H  
ATOM   2031  NZ  LYS A 129       0.935 -13.487 -35.089  1.00 92.12           N  
ATOM   2032  HZ1 LYS A 129      -0.065 -13.629 -35.099  1.00 92.12           H  
ATOM   2033  HZ2 LYS A 129       1.393 -14.308 -35.457  1.00 92.12           H  
ATOM   2034  HZ3 LYS A 129       1.144 -12.692 -35.676  1.00 92.12           H  
ATOM   2035  N   PRO A 130      -0.349 -14.616 -27.248  1.00 91.11           N  
ATOM   2036  CA  PRO A 130      -1.171 -15.421 -26.364  1.00 91.11           C  
ATOM   2037  HA  PRO A 130      -0.615 -15.627 -25.449  1.00 91.11           H  
ATOM   2038  C   PRO A 130      -1.586 -16.731 -27.033  1.00 91.11           C  
ATOM   2039  CB  PRO A 130      -2.390 -14.559 -26.033  1.00 91.11           C  
ATOM   2040  HB2 PRO A 130      -3.194 -14.755 -26.742  1.00 91.11           H  
ATOM   2041  HB3 PRO A 130      -2.736 -14.733 -25.014  1.00 91.11           H  
ATOM   2042  O   PRO A 130      -1.906 -16.771 -28.226  1.00 91.11           O  
ATOM   2043  CG  PRO A 130      -1.889 -13.131 -26.231  1.00 91.11           C  
ATOM   2044  HG2 PRO A 130      -1.355 -12.801 -25.340  1.00 91.11           H  
ATOM   2045  HG3 PRO A 130      -2.698 -12.441 -26.471  1.00 91.11           H  
ATOM   2046  CD  PRO A 130      -0.907 -13.280 -27.385  1.00 91.11           C  
ATOM   2047  HD2 PRO A 130      -0.131 -12.520 -27.291  1.00 91.11           H  
ATOM   2048  HD3 PRO A 130      -1.429 -13.188 -28.338  1.00 91.11           H  
ATOM   2049  N   LYS A 131      -1.595 -17.810 -26.257  1.00 89.75           N  
ATOM   2050  H   LYS A 131      -1.309 -17.700 -25.295  1.00 89.75           H  
ATOM   2051  CA  LYS A 131      -2.207 -19.082 -26.640  1.00 89.75           C  
ATOM   2052  HA  LYS A 131      -2.072 -19.235 -27.711  1.00 89.75           H  
ATOM   2053  C   LYS A 131      -3.707 -19.045 -26.366  1.00 89.75           C  
ATOM   2054  CB  LYS A 131      -1.534 -20.225 -25.872  1.00 89.75           C  
ATOM   2055  HB2 LYS A 131      -1.656 -20.054 -24.803  1.00 89.75           H  
ATOM   2056  HB3 LYS A 131      -2.028 -21.165 -26.122  1.00 89.75           H  
ATOM   2057  O   LYS A 131      -4.209 -18.164 -25.674  1.00 89.75           O  
ATOM   2058  CG  LYS A 131      -0.043 -20.351 -26.208  1.00 89.75           C  
ATOM   2059  HG2 LYS A 131       0.080 -20.555 -27.272  1.00 89.75           H  
ATOM   2060  HG3 LYS A 131       0.479 -19.428 -25.954  1.00 89.75           H  
ATOM   2061  CD  LYS A 131       0.547 -21.497 -25.388  1.00 89.75           C  
ATOM   2062  HD2 LYS A 131       0.377 -21.287 -24.332  1.00 89.75           H  
ATOM   2063  HD3 LYS A 131       0.042 -22.427 -25.647  1.00 89.75           H  
ATOM   2064  CE  LYS A 131       2.047 -21.627 -25.644  1.00 89.75           C  
ATOM   2065  HE2 LYS A 131       2.511 -20.662 -25.439  1.00 89.75           H  
ATOM   2066  HE3 LYS A 131       2.208 -21.872 -26.694  1.00 89.75           H  
ATOM   2067  NZ  LYS A 131       2.619 -22.669 -24.760  1.00 89.75           N  
ATOM   2068  HZ1 LYS A 131       2.447 -22.419 -23.797  1.00 89.75           H  
ATOM   2069  HZ2 LYS A 131       2.169 -23.559 -24.921  1.00 89.75           H  
ATOM   2070  HZ3 LYS A 131       3.617 -22.760 -24.892  1.00 89.75           H  
ATOM   2071  N   ALA A 132      -4.420 -20.052 -26.868  1.00 91.36           N  
ATOM   2072  H   ALA A 132      -3.952 -20.761 -27.414  1.00 91.36           H  
ATOM   2073  CA  ALA A 132      -5.842 -20.218 -26.580  1.00 91.36           C  
ATOM   2074  HA  ALA A 132      -6.386 -19.373 -27.001  1.00 91.36           H  
ATOM   2075  C   ALA A 132      -6.122 -20.230 -25.067  1.00 91.36           C  
ATOM   2076  CB  ALA A 132      -6.333 -21.501 -27.259  1.00 91.36           C  
ATOM   2077  HB1 ALA A 132      -6.166 -21.444 -28.334  1.00 91.36           H  
ATOM   2078  HB2 ALA A 132      -5.813 -22.366 -26.849  1.00 91.36           H  
ATOM   2079  HB3 ALA A 132      -7.401 -21.618 -27.073  1.00 91.36           H  
ATOM   2080  O   ALA A 132      -7.021 -19.526 -24.629  1.00 91.36           O  
ATOM   2081  N   ASP A 133      -5.309 -20.932 -24.272  1.00 88.88           N  
ATOM   2082  H   ASP A 133      -4.667 -21.593 -24.686  1.00 88.88           H  
ATOM   2083  CA  ASP A 133      -5.482 -20.997 -22.814  1.00 88.88           C  
ATOM   2084  HA  ASP A 133      -6.493 -21.341 -22.594  1.00 88.88           H  
ATOM   2085  C   ASP A 133      -5.299 -19.632 -22.135  1.00 88.88           C  
ATOM   2086  CB  ASP A 133      -4.498 -22.015 -22.217  1.00 88.88           C  
ATOM   2087  HB2 ASP A 133      -4.627 -22.033 -21.135  1.00 88.88           H  
ATOM   2088  HB3 ASP A 133      -3.481 -21.687 -22.430  1.00 88.88           H  
ATOM   2089  O   ASP A 133      -6.059 -19.282 -21.233  1.00 88.88           O  
ATOM   2090  CG  ASP A 133      -4.691 -23.439 -22.749  1.00 88.88           C  
ATOM   2091  OD1 ASP A 133      -5.808 -23.756 -23.216  1.00 88.88           O  
ATOM   2092  OD2 ASP A 133      -3.681 -24.176 -22.766  1.00 88.88           O  
ATOM   2093  N   ASP A 134      -4.353 -18.820 -22.618  1.00 86.39           N  
ATOM   2094  H   ASP A 134      -3.787 -19.143 -23.390  1.00 86.39           H  
ATOM   2095  CA  ASP A 134      -4.152 -17.452 -22.127  1.00 86.39           C  
ATOM   2096  HA  ASP A 134      -3.999 -17.477 -21.049  1.00 86.39           H  
ATOM   2097  C   ASP A 134      -5.390 -16.588 -22.416  1.00 86.39           C  
ATOM   2098  CB  ASP A 134      -2.915 -16.826 -22.792  1.00 86.39           C  
ATOM   2099  HB2 ASP A 134      -2.780 -15.823 -22.388  1.00 86.39           H  
ATOM   2100  HB3 ASP A 134      -3.096 -16.727 -23.862  1.00 86.39           H  
ATOM   2101  O   ASP A 134      -5.867 -15.849 -21.555  1.00 86.39           O  
ATOM   2102  CG  ASP A 134      -1.622 -17.613 -22.574  1.00 86.39           C  
ATOM   2103  OD1 ASP A 134      -1.319 -17.957 -21.411  1.00 86.39           O  
ATOM   2104  OD2 ASP A 134      -0.886 -17.816 -23.568  1.00 86.39           O  
ATOM   2105  N   LEU A 135      -5.963 -16.728 -23.617  1.00 88.48           N  
ATOM   2106  H   LEU A 135      -5.538 -17.372 -24.268  1.00 88.48           H  
ATOM   2107  CA  LEU A 135      -7.197 -16.038 -23.998  1.00 88.48           C  
ATOM   2108  HA  LEU A 135      -7.090 -14.979 -23.762  1.00 88.48           H  
ATOM   2109  C   LEU A 135      -8.406 -16.537 -23.202  1.00 88.48           C  
ATOM   2110  CB  LEU A 135      -7.450 -16.198 -25.506  1.00 88.48           C  
ATOM   2111  HB2 LEU A 135      -8.411 -15.739 -25.740  1.00 88.48           H  
ATOM   2112  HB3 LEU A 135      -7.529 -17.260 -25.738  1.00 88.48           H  
ATOM   2113  O   LEU A 135      -9.263 -15.732 -22.849  1.00 88.48           O  
ATOM   2114  CG  LEU A 135      -6.381 -15.572 -26.417  1.00 88.48           C  
ATOM   2115  HG  LEU A 135      -5.405 -16.006 -26.203  1.00 88.48           H  
ATOM   2116  CD1 LEU A 135      -6.730 -15.874 -27.876  1.00 88.48           C  
ATOM   2117 HD11 LEU A 135      -7.693 -15.429 -28.130  1.00 88.48           H  
ATOM   2118 HD12 LEU A 135      -6.777 -16.953 -28.022  1.00 88.48           H  
ATOM   2119 HD13 LEU A 135      -5.957 -15.465 -28.526  1.00 88.48           H  
ATOM   2120  CD2 LEU A 135      -6.280 -14.056 -26.246  1.00 88.48           C  
ATOM   2121 HD21 LEU A 135      -7.256 -13.593 -26.393  1.00 88.48           H  
ATOM   2122 HD22 LEU A 135      -5.572 -13.647 -26.966  1.00 88.48           H  
ATOM   2123 HD23 LEU A 135      -5.916 -13.820 -25.246  1.00 88.48           H  
ATOM   2124  N   VAL A 136      -8.481 -17.833 -22.888  1.00 90.48           N  
ATOM   2125  H   VAL A 136      -7.755 -18.445 -23.234  1.00 90.48           H  
ATOM   2126  CA  VAL A 136      -9.534 -18.408 -22.036  1.00 90.48           C  
ATOM   2127  HA  VAL A 136     -10.507 -18.126 -22.440  1.00 90.48           H  
ATOM   2128  C   VAL A 136      -9.455 -17.828 -20.626  1.00 90.48           C  
ATOM   2129  CB  VAL A 136      -9.452 -19.948 -22.011  1.00 90.48           C  
ATOM   2130  HB  VAL A 136      -8.424 -20.255 -21.823  1.00 90.48           H  
ATOM   2131  O   VAL A 136     -10.490 -17.496 -20.050  1.00 90.48           O  
ATOM   2132  CG1 VAL A 136     -10.346 -20.580 -20.933  1.00 90.48           C  
ATOM   2133 HG11 VAL A 136     -10.328 -21.666 -21.030  1.00 90.48           H  
ATOM   2134 HG12 VAL A 136     -11.371 -20.224 -21.036  1.00 90.48           H  
ATOM   2135 HG13 VAL A 136      -9.973 -20.329 -19.940  1.00 90.48           H  
ATOM   2136  CG2 VAL A 136      -9.906 -20.533 -23.355  1.00 90.48           C  
ATOM   2137 HG21 VAL A 136      -9.703 -21.603 -23.373  1.00 90.48           H  
ATOM   2138 HG22 VAL A 136     -10.973 -20.362 -23.495  1.00 90.48           H  
ATOM   2139 HG23 VAL A 136      -9.371 -20.064 -24.181  1.00 90.48           H  
ATOM   2140  N   GLN A 137      -8.248 -17.641 -20.087  1.00 81.65           N  
ATOM   2141  H   GLN A 137      -7.434 -17.966 -20.589  1.00 81.65           H  
ATOM   2142  CA  GLN A 137      -8.057 -17.015 -18.782  1.00 81.65           C  
ATOM   2143  HA  GLN A 137      -8.638 -17.574 -18.048  1.00 81.65           H  
ATOM   2144  C   GLN A 137      -8.567 -15.567 -18.774  1.00 81.65           C  
ATOM   2145  CB  GLN A 137      -6.575 -17.109 -18.399  1.00 81.65           C  
ATOM   2146  HB2 GLN A 137      -6.245 -18.142 -18.508  1.00 81.65           H  
ATOM   2147  HB3 GLN A 137      -5.981 -16.486 -19.069  1.00 81.65           H  
ATOM   2148  O   GLN A 137      -9.349 -15.195 -17.896  1.00 81.65           O  
ATOM   2149  CG  GLN A 137      -6.324 -16.667 -16.950  1.00 81.65           C  
ATOM   2150  HG2 GLN A 137      -6.643 -15.633 -16.820  1.00 81.65           H  
ATOM   2151  HG3 GLN A 137      -6.907 -17.297 -16.278  1.00 81.65           H  
ATOM   2152  CD  GLN A 137      -4.853 -16.761 -16.549  1.00 81.65           C  
ATOM   2153  NE2 GLN A 137      -4.533 -16.507 -15.300  1.00 81.65           N  
ATOM   2154 HE21 GLN A 137      -3.548 -16.556 -15.082  1.00 81.65           H  
ATOM   2155 HE22 GLN A 137      -5.229 -16.249 -14.614  1.00 81.65           H  
ATOM   2156  OE1 GLN A 137      -3.964 -17.057 -17.329  1.00 81.65           O  
ATOM   2157  N   VAL A 138      -8.190 -14.771 -19.780  1.00 85.77           N  
ATOM   2158  H   VAL A 138      -7.523 -15.130 -20.448  1.00 85.77           H  
ATOM   2159  CA  VAL A 138      -8.661 -13.381 -19.927  1.00 85.77           C  
ATOM   2160  HA  VAL A 138      -8.459 -12.843 -19.001  1.00 85.77           H  
ATOM   2161  C   VAL A 138     -10.172 -13.328 -20.159  1.00 85.77           C  
ATOM   2162  CB  VAL A 138      -7.911 -12.668 -21.066  1.00 85.77           C  
ATOM   2163  HB  VAL A 138      -8.013 -13.244 -21.986  1.00 85.77           H  
ATOM   2164  O   VAL A 138     -10.864 -12.510 -19.556  1.00 85.77           O  
ATOM   2165  CG1 VAL A 138      -8.443 -11.249 -21.317  1.00 85.77           C  
ATOM   2166 HG11 VAL A 138      -9.465 -11.286 -21.695  1.00 85.77           H  
ATOM   2167 HG12 VAL A 138      -8.418 -10.674 -20.392  1.00 85.77           H  
ATOM   2168 HG13 VAL A 138      -7.824 -10.750 -22.063  1.00 85.77           H  
ATOM   2169  CG2 VAL A 138      -6.424 -12.539 -20.727  1.00 85.77           C  
ATOM   2170 HG21 VAL A 138      -5.972 -13.518 -20.570  1.00 85.77           H  
ATOM   2171 HG22 VAL A 138      -6.298 -11.946 -19.821  1.00 85.77           H  
ATOM   2172 HG23 VAL A 138      -5.905 -12.049 -21.551  1.00 85.77           H  
ATOM   2173  N   LEU A 139     -10.717 -14.227 -20.979  1.00 89.76           N  
ATOM   2174  H   LEU A 139     -10.106 -14.864 -21.470  1.00 89.76           H  
ATOM   2175  CA  LEU A 139     -12.155 -14.329 -21.216  1.00 89.76           C  
ATOM   2176  HA  LEU A 139     -12.511 -13.358 -21.559  1.00 89.76           H  
ATOM   2177  C   LEU A 139     -12.909 -14.673 -19.927  1.00 89.76           C  
ATOM   2178  CB  LEU A 139     -12.409 -15.375 -22.313  1.00 89.76           C  
ATOM   2179  HB2 LEU A 139     -12.009 -16.333 -21.980  1.00 89.76           H  
ATOM   2180  HB3 LEU A 139     -11.869 -15.079 -23.212  1.00 89.76           H  
ATOM   2181  O   LEU A 139     -13.930 -14.056 -19.641  1.00 89.76           O  
ATOM   2182  CG  LEU A 139     -13.895 -15.566 -22.667  1.00 89.76           C  
ATOM   2183  HG  LEU A 139     -14.452 -15.867 -21.780  1.00 89.76           H  
ATOM   2184  CD1 LEU A 139     -14.519 -14.291 -23.239  1.00 89.76           C  
ATOM   2185 HD11 LEU A 139     -13.940 -13.937 -24.093  1.00 89.76           H  
ATOM   2186 HD12 LEU A 139     -14.552 -13.517 -22.472  1.00 89.76           H  
ATOM   2187 HD13 LEU A 139     -15.543 -14.494 -23.553  1.00 89.76           H  
ATOM   2188  CD2 LEU A 139     -14.028 -16.680 -23.704  1.00 89.76           C  
ATOM   2189 HD21 LEU A 139     -15.081 -16.841 -23.935  1.00 89.76           H  
ATOM   2190 HD22 LEU A 139     -13.614 -17.604 -23.301  1.00 89.76           H  
ATOM   2191 HD23 LEU A 139     -13.493 -16.411 -24.615  1.00 89.76           H  
ATOM   2192  N   GLY A 140     -12.390 -15.600 -19.122  1.00 86.85           N  
ATOM   2193  H   GLY A 140     -11.563 -16.094 -19.426  1.00 86.85           H  
ATOM   2194  CA  GLY A 140     -12.953 -15.931 -17.815  1.00 86.85           C  
ATOM   2195  HA2 GLY A 140     -13.975 -16.290 -17.938  1.00 86.85           H  
ATOM   2196  HA3 GLY A 140     -12.351 -16.720 -17.364  1.00 86.85           H  
ATOM   2197  C   GLY A 140     -12.966 -14.731 -16.865  1.00 86.85           C  
ATOM   2198  O   GLY A 140     -13.940 -14.527 -16.143  1.00 86.85           O  
ATOM   2199  N   GLN A 141     -11.926 -13.893 -16.895  1.00 83.87           N  
ATOM   2200  H   GLN A 141     -11.147 -14.113 -17.499  1.00 83.87           H  
ATOM   2201  CA  GLN A 141     -11.889 -12.641 -16.131  1.00 83.87           C  
ATOM   2202  HA  GLN A 141     -12.154 -12.845 -15.094  1.00 83.87           H  
ATOM   2203  C   GLN A 141     -12.898 -11.609 -16.656  1.00 83.87           C  
ATOM   2204  CB  GLN A 141     -10.475 -12.050 -16.164  1.00 83.87           C  
ATOM   2205  HB2 GLN A 141     -10.505 -11.047 -15.739  1.00 83.87           H  
ATOM   2206  HB3 GLN A 141     -10.145 -11.964 -17.200  1.00 83.87           H  
ATOM   2207  O   GLN A 141     -13.576 -10.955 -15.863  1.00 83.87           O  
ATOM   2208  CG  GLN A 141      -9.449 -12.870 -15.369  1.00 83.87           C  
ATOM   2209  HG2 GLN A 141      -9.450 -13.908 -15.702  1.00 83.87           H  
ATOM   2210  HG3 GLN A 141      -9.719 -12.850 -14.313  1.00 83.87           H  
ATOM   2211  CD  GLN A 141      -8.034 -12.318 -15.524  1.00 83.87           C  
ATOM   2212  NE2 GLN A 141      -7.079 -12.800 -14.760  1.00 83.87           N  
ATOM   2213 HE21 GLN A 141      -7.267 -13.479 -14.036  1.00 83.87           H  
ATOM   2214 HE22 GLN A 141      -6.175 -12.368 -14.884  1.00 83.87           H  
ATOM   2215  OE1 GLN A 141      -7.757 -11.439 -16.320  1.00 83.87           O  
ATOM   2216  N   LEU A 142     -13.033 -11.472 -17.978  1.00 85.66           N  
ATOM   2217  H   LEU A 142     -12.425 -12.009 -18.579  1.00 85.66           H  
ATOM   2218  CA  LEU A 142     -14.014 -10.575 -18.592  1.00 85.66           C  
ATOM   2219  HA  LEU A 142     -13.902  -9.583 -18.154  1.00 85.66           H  
ATOM   2220  C   LEU A 142     -15.451 -11.006 -18.290  1.00 85.66           C  
ATOM   2221  CB  LEU A 142     -13.779 -10.492 -20.109  1.00 85.66           C  
ATOM   2222  HB2 LEU A 142     -14.663 -10.058 -20.577  1.00 85.66           H  
ATOM   2223  HB3 LEU A 142     -13.666 -11.503 -20.500  1.00 85.66           H  
ATOM   2224  O   LEU A 142     -16.263 -10.152 -17.952  1.00 85.66           O  
ATOM   2225  CG  LEU A 142     -12.559  -9.649 -20.517  1.00 85.66           C  
ATOM   2226  HG  LEU A 142     -11.672  -9.994 -19.985  1.00 85.66           H  
ATOM   2227  CD1 LEU A 142     -12.319  -9.806 -22.019  1.00 85.66           C  
ATOM   2228 HD11 LEU A 142     -12.135 -10.856 -22.248  1.00 85.66           H  
ATOM   2229 HD12 LEU A 142     -13.188  -9.460 -22.579  1.00 85.66           H  
ATOM   2230 HD13 LEU A 142     -11.441  -9.231 -22.313  1.00 85.66           H  
ATOM   2231  CD2 LEU A 142     -12.764  -8.159 -20.222  1.00 85.66           C  
ATOM   2232 HD21 LEU A 142     -12.833  -7.993 -19.146  1.00 85.66           H  
ATOM   2233 HD22 LEU A 142     -13.674  -7.804 -20.705  1.00 85.66           H  
ATOM   2234 HD23 LEU A 142     -11.912  -7.594 -20.601  1.00 85.66           H  
ATOM   2235  N   LEU A 143     -15.754 -12.306 -18.343  1.00 89.70           N  
ATOM   2236  H   LEU A 143     -15.043 -12.951 -18.658  1.00 89.70           H  
ATOM   2237  CA  LEU A 143     -17.074 -12.841 -17.999  1.00 89.70           C  
ATOM   2238  HA  LEU A 143     -17.827 -12.358 -18.622  1.00 89.70           H  
ATOM   2239  C   LEU A 143     -17.451 -12.507 -16.556  1.00 89.70           C  
ATOM   2240  CB  LEU A 143     -17.105 -14.358 -18.242  1.00 89.70           C  
ATOM   2241  HB2 LEU A 143     -16.208 -14.802 -17.810  1.00 89.70           H  
ATOM   2242  HB3 LEU A 143     -17.965 -14.778 -17.721  1.00 89.70           H  
ATOM   2243  O   LEU A 143     -18.505 -11.928 -16.331  1.00 89.70           O  
ATOM   2244  CG  LEU A 143     -17.206 -14.743 -19.728  1.00 89.70           C  
ATOM   2245  HG  LEU A 143     -16.445 -14.216 -20.303  1.00 89.70           H  
ATOM   2246  CD1 LEU A 143     -16.973 -16.246 -19.882  1.00 89.70           C  
ATOM   2247 HD11 LEU A 143     -17.035 -16.523 -20.935  1.00 89.70           H  
ATOM   2248 HD12 LEU A 143     -15.980 -16.499 -19.511  1.00 89.70           H  
ATOM   2249 HD13 LEU A 143     -17.724 -16.797 -19.316  1.00 89.70           H  
ATOM   2250  CD2 LEU A 143     -18.578 -14.408 -20.318  1.00 89.70           C  
ATOM   2251 HD21 LEU A 143     -18.637 -14.761 -21.348  1.00 89.70           H  
ATOM   2252 HD22 LEU A 143     -18.741 -13.330 -20.317  1.00 89.70           H  
ATOM   2253 HD23 LEU A 143     -19.364 -14.880 -19.730  1.00 89.70           H  
ATOM   2254  N   LYS A 144     -16.539 -12.722 -15.599  1.00 84.50           N  
ATOM   2255  H   LYS A 144     -15.689 -13.209 -15.849  1.00 84.50           H  
ATOM   2256  CA  LYS A 144     -16.760 -12.318 -14.200  1.00 84.50           C  
ATOM   2257  HA  LYS A 144     -17.636 -12.841 -13.817  1.00 84.50           H  
ATOM   2258  C   LYS A 144     -17.066 -10.821 -14.063  1.00 84.50           C  
ATOM   2259  CB  LYS A 144     -15.532 -12.675 -13.353  1.00 84.50           C  
ATOM   2260  HB2 LYS A 144     -15.630 -12.192 -12.381  1.00 84.50           H  
ATOM   2261  HB3 LYS A 144     -14.634 -12.288 -13.836  1.00 84.50           H  
ATOM   2262  O   LYS A 144     -17.898 -10.426 -13.247  1.00 84.50           O  
ATOM   2263  CG  LYS A 144     -15.390 -14.185 -13.125  1.00 84.50           C  
ATOM   2264  HG2 LYS A 144     -15.365 -14.713 -14.077  1.00 84.50           H  
ATOM   2265  HG3 LYS A 144     -16.249 -14.541 -12.556  1.00 84.50           H  
ATOM   2266  CD  LYS A 144     -14.105 -14.470 -12.340  1.00 84.50           C  
ATOM   2267  HD2 LYS A 144     -14.160 -13.956 -11.381  1.00 84.50           H  
ATOM   2268  HD3 LYS A 144     -13.251 -14.093 -12.901  1.00 84.50           H  
ATOM   2269  CE  LYS A 144     -13.946 -15.975 -12.112  1.00 84.50           C  
ATOM   2270  HE2 LYS A 144     -13.817 -16.462 -13.079  1.00 84.50           H  
ATOM   2271  HE3 LYS A 144     -14.868 -16.353 -11.670  1.00 84.50           H  
ATOM   2272  NZ  LYS A 144     -12.798 -16.266 -11.216  1.00 84.50           N  
ATOM   2273  HZ1 LYS A 144     -12.711 -17.260 -11.059  1.00 84.50           H  
ATOM   2274  HZ2 LYS A 144     -11.937 -15.916 -11.610  1.00 84.50           H  
ATOM   2275  HZ3 LYS A 144     -12.941 -15.823 -10.319  1.00 84.50           H  
ATOM   2276  N   ARG A 145     -16.412  -9.968 -14.861  1.00 84.77           N  
ATOM   2277  H   ARG A 145     -15.744 -10.356 -15.512  1.00 84.77           H  
ATOM   2278  CA  ARG A 145     -16.675  -8.517 -14.867  1.00 84.77           C  
ATOM   2279  HA  ARG A 145     -16.735  -8.165 -13.838  1.00 84.77           H  
ATOM   2280  C   ARG A 145     -18.024  -8.172 -15.489  1.00 84.77           C  
ATOM   2281  CB  ARG A 145     -15.554  -7.758 -15.587  1.00 84.77           C  
ATOM   2282  HB2 ARG A 145     -15.880  -6.731 -15.753  1.00 84.77           H  
ATOM   2283  HB3 ARG A 145     -15.362  -8.214 -16.559  1.00 84.77           H  
ATOM   2284  O   ARG A 145     -18.678  -7.259 -14.995  1.00 84.77           O  
ATOM   2285  CG  ARG A 145     -14.263  -7.734 -14.761  1.00 84.77           C  
ATOM   2286  HG2 ARG A 145     -13.968  -8.755 -14.519  1.00 84.77           H  
ATOM   2287  HG3 ARG A 145     -14.433  -7.199 -13.826  1.00 84.77           H  
ATOM   2288  CD  ARG A 145     -13.120  -7.071 -15.534  1.00 84.77           C  
ATOM   2289  HD2 ARG A 145     -13.014  -7.566 -16.500  1.00 84.77           H  
ATOM   2290  HD3 ARG A 145     -12.202  -7.222 -14.966  1.00 84.77           H  
ATOM   2291  NE  ARG A 145     -13.339  -5.622 -15.721  1.00 84.77           N  
ATOM   2292  HE  ARG A 145     -14.161  -5.233 -15.282  1.00 84.77           H  
ATOM   2293  NH1 ARG A 145     -11.417  -5.190 -16.896  1.00 84.77           N  
ATOM   2294 HH11 ARG A 145     -10.766  -4.537 -17.308  1.00 84.77           H  
ATOM   2295 HH12 ARG A 145     -11.175  -6.169 -16.828  1.00 84.77           H  
ATOM   2296  NH2 ARG A 145     -12.786  -3.508 -16.362  1.00 84.77           N  
ATOM   2297 HH21 ARG A 145     -13.597  -3.154 -15.876  1.00 84.77           H  
ATOM   2298 HH22 ARG A 145     -12.128  -2.863 -16.777  1.00 84.77           H  
ATOM   2299  CZ  ARG A 145     -12.518  -4.783 -16.326  1.00 84.77           C  
ATOM   2300  N   VAL A 146     -18.436  -8.878 -16.540  1.00 87.13           N  
ATOM   2301  H   VAL A 146     -17.840  -9.616 -16.888  1.00 87.13           H  
ATOM   2302  CA  VAL A 146     -19.775  -8.734 -17.128  1.00 87.13           C  
ATOM   2303  HA  VAL A 146     -19.952  -7.681 -17.347  1.00 87.13           H  
ATOM   2304  C   VAL A 146     -20.834  -9.150 -16.114  1.00 87.13           C  
ATOM   2305  CB  VAL A 146     -19.911  -9.513 -18.448  1.00 87.13           C  
ATOM   2306  HB  VAL A 146     -19.599 -10.547 -18.302  1.00 87.13           H  
ATOM   2307  O   VAL A 146     -21.736  -8.361 -15.864  1.00 87.13           O  
ATOM   2308  CG1 VAL A 146     -21.351  -9.507 -18.975  1.00 87.13           C  
ATOM   2309 HG11 VAL A 146     -21.399  -9.987 -19.952  1.00 87.13           H  
ATOM   2310 HG12 VAL A 146     -21.727  -8.487 -19.055  1.00 87.13           H  
ATOM   2311 HG13 VAL A 146     -22.004 -10.068 -18.306  1.00 87.13           H  
ATOM   2312  CG2 VAL A 146     -19.030  -8.877 -19.535  1.00 87.13           C  
ATOM   2313 HG21 VAL A 146     -19.388  -7.872 -19.761  1.00 87.13           H  
ATOM   2314 HG22 VAL A 146     -19.074  -9.488 -20.437  1.00 87.13           H  
ATOM   2315 HG23 VAL A 146     -17.994  -8.822 -19.202  1.00 87.13           H  
ATOM   2316  N   ASP A 147     -20.670 -10.289 -15.441  1.00 85.43           N  
ATOM   2317  H   ASP A 147     -19.964 -10.942 -15.751  1.00 85.43           H  
ATOM   2318  CA  ASP A 147     -21.588 -10.741 -14.387  1.00 85.43           C  
ATOM   2319  HA  ASP A 147     -22.578 -10.896 -14.817  1.00 85.43           H  
ATOM   2320  C   ASP A 147     -21.706  -9.693 -13.268  1.00 85.43           C  
ATOM   2321  CB  ASP A 147     -21.096 -12.073 -13.791  1.00 85.43           C  
ATOM   2322  HB2 ASP A 147     -20.087 -11.938 -13.399  1.00 85.43           H  
ATOM   2323  HB3 ASP A 147     -21.742 -12.331 -12.952  1.00 85.43           H  
ATOM   2324  O   ASP A 147     -22.805  -9.357 -12.824  1.00 85.43           O  
ATOM   2325  CG  ASP A 147     -21.099 -13.256 -14.765  1.00 85.43           C  
ATOM   2326  OD1 ASP A 147     -21.895 -13.235 -15.727  1.00 85.43           O  
ATOM   2327  OD2 ASP A 147     -20.310 -14.198 -14.514  1.00 85.43           O  
ATOM   2328  N   THR A 148     -20.574  -9.107 -12.863  1.00 76.93           N  
ATOM   2329  H   THR A 148     -19.711  -9.463 -13.250  1.00 76.93           H  
ATOM   2330  CA  THR A 148     -20.531  -8.018 -11.873  1.00 76.93           C  
ATOM   2331  HA  THR A 148     -21.014  -8.359 -10.958  1.00 76.93           H  
ATOM   2332  C   THR A 148     -21.286  -6.776 -12.369  1.00 76.93           C  
ATOM   2333  CB  THR A 148     -19.079  -7.637 -11.536  1.00 76.93           C  
ATOM   2334  HB  THR A 148     -18.602  -7.212 -12.418  1.00 76.93           H  
ATOM   2335  O   THR A 148     -22.082  -6.192 -11.633  1.00 76.93           O  
ATOM   2336  CG2 THR A 148     -18.997  -6.628 -10.391  1.00 76.93           C  
ATOM   2337 HG21 THR A 148     -19.424  -5.672 -10.692  1.00 76.93           H  
ATOM   2338 HG22 THR A 148     -19.538  -7.012  -9.526  1.00 76.93           H  
ATOM   2339 HG23 THR A 148     -17.953  -6.476 -10.117  1.00 76.93           H  
ATOM   2340  OG1 THR A 148     -18.329  -8.756 -11.118  1.00 76.93           O  
ATOM   2341  HG1 THR A 148     -18.315  -9.408 -11.822  1.00 76.93           H  
ATOM   2342  N   LEU A 149     -21.078  -6.368 -13.626  1.00 81.53           N  
ATOM   2343  H   LEU A 149     -20.449  -6.909 -14.202  1.00 81.53           H  
ATOM   2344  CA  LEU A 149     -21.773  -5.232 -14.245  1.00 81.53           C  
ATOM   2345  HA  LEU A 149     -21.655  -4.356 -13.609  1.00 81.53           H  
ATOM   2346  C   LEU A 149     -23.280  -5.476 -14.370  1.00 81.53           C  
ATOM   2347  CB  LEU A 149     -21.160  -4.951 -15.631  1.00 81.53           C  
ATOM   2348  HB2 LEU A 149     -20.885  -5.898 -16.094  1.00 81.53           H  
ATOM   2349  HB3 LEU A 149     -21.911  -4.491 -16.274  1.00 81.53           H  
ATOM   2350  O   LEU A 149     -24.070  -4.578 -14.085  1.00 81.53           O  
ATOM   2351  CG  LEU A 149     -19.935  -4.026 -15.574  1.00 81.53           C  
ATOM   2352  HG  LEU A 149     -19.318  -4.279 -14.712  1.00 81.53           H  
ATOM   2353  CD1 LEU A 149     -19.087  -4.187 -16.837  1.00 81.53           C  
ATOM   2354 HD11 LEU A 149     -18.229  -3.516 -16.793  1.00 81.53           H  
ATOM   2355 HD12 LEU A 149     -18.731  -5.215 -16.900  1.00 81.53           H  
ATOM   2356 HD13 LEU A 149     -19.687  -3.962 -17.719  1.00 81.53           H  
ATOM   2357  CD2 LEU A 149     -20.366  -2.558 -15.477  1.00 81.53           C  
ATOM   2358 HD21 LEU A 149     -19.485  -1.919 -15.419  1.00 81.53           H  
ATOM   2359 HD22 LEU A 149     -20.965  -2.407 -14.579  1.00 81.53           H  
ATOM   2360 HD23 LEU A 149     -20.959  -2.281 -16.349  1.00 81.53           H  
ATOM   2361  N   GLU A 150     -23.691  -6.682 -14.755  1.00 83.49           N  
ATOM   2362  H   GLU A 150     -22.998  -7.374 -15.000  1.00 83.49           H  
ATOM   2363  CA  GLU A 150     -25.100  -7.063 -14.834  1.00 83.49           C  
ATOM   2364  HA  GLU A 150     -25.632  -6.366 -15.482  1.00 83.49           H  
ATOM   2365  C   GLU A 150     -25.778  -7.029 -13.465  1.00 83.49           C  
ATOM   2366  CB  GLU A 150     -25.250  -8.476 -15.402  1.00 83.49           C  
ATOM   2367  HB2 GLU A 150     -24.581  -9.160 -14.879  1.00 83.49           H  
ATOM   2368  HB3 GLU A 150     -26.276  -8.787 -15.207  1.00 83.49           H  
ATOM   2369  O   GLU A 150     -26.911  -6.559 -13.355  1.00 83.49           O  
ATOM   2370  CG  GLU A 150     -25.006  -8.566 -16.913  1.00 83.49           C  
ATOM   2371  HG2 GLU A 150     -23.962  -8.348 -17.136  1.00 83.49           H  
ATOM   2372  HG3 GLU A 150     -25.619  -7.809 -17.403  1.00 83.49           H  
ATOM   2373  CD  GLU A 150     -25.387  -9.947 -17.471  1.00 83.49           C  
ATOM   2374  OE1 GLU A 150     -25.245 -10.117 -18.702  1.00 83.49           O  
ATOM   2375  OE2 GLU A 150     -25.936 -10.775 -16.697  1.00 83.49           O  
ATOM   2376  N   GLN A 151     -25.101  -7.496 -12.413  1.00 75.18           N  
ATOM   2377  H   GLN A 151     -24.194  -7.913 -12.564  1.00 75.18           H  
ATOM   2378  CA  GLN A 151     -25.618  -7.406 -11.046  1.00 75.18           C  
ATOM   2379  HA  GLN A 151     -26.597  -7.884 -11.003  1.00 75.18           H  
ATOM   2380  C   GLN A 151     -25.815  -5.948 -10.611  1.00 75.18           C  
ATOM   2381  CB  GLN A 151     -24.675  -8.134 -10.082  1.00 75.18           C  
ATOM   2382  HB2 GLN A 151     -24.933  -7.847  -9.062  1.00 75.18           H  
ATOM   2383  HB3 GLN A 151     -23.647  -7.825 -10.271  1.00 75.18           H  
ATOM   2384  O   GLN A 151     -26.853  -5.615 -10.034  1.00 75.18           O  
ATOM   2385  CG  GLN A 151     -24.781  -9.663 -10.189  1.00 75.18           C  
ATOM   2386  HG2 GLN A 151     -24.582  -9.987 -11.210  1.00 75.18           H  
ATOM   2387  HG3 GLN A 151     -25.793  -9.971  -9.928  1.00 75.18           H  
ATOM   2388  CD  GLN A 151     -23.809 -10.370  -9.248  1.00 75.18           C  
ATOM   2389  NE2 GLN A 151     -23.687 -11.676  -9.326  1.00 75.18           N  
ATOM   2390 HE21 GLN A 151     -24.106 -12.196 -10.083  1.00 75.18           H  
ATOM   2391 HE22 GLN A 151     -23.014 -12.076  -8.688  1.00 75.18           H  
ATOM   2392  OE1 GLN A 151     -23.168  -9.775  -8.401  1.00 75.18           O  
ATOM   2393  N   LEU A 152     -24.871  -5.064 -10.948  1.00 71.26           N  
ATOM   2394  H   LEU A 152     -24.037  -5.408 -11.401  1.00 71.26           H  
ATOM   2395  CA  LEU A 152     -24.989  -3.627 -10.679  1.00 71.26           C  
ATOM   2396  HA  LEU A 152     -25.221  -3.487  -9.624  1.00 71.26           H  
ATOM   2397  C   LEU A 152     -26.145  -2.982 -11.462  1.00 71.26           C  
ATOM   2398  CB  LEU A 152     -23.653  -2.935 -11.005  1.00 71.26           C  
ATOM   2399  HB2 LEU A 152     -23.360  -3.204 -12.020  1.00 71.26           H  
ATOM   2400  HB3 LEU A 152     -23.805  -1.856 -10.984  1.00 71.26           H  
ATOM   2401  O   LEU A 152     -26.873  -2.157 -10.910  1.00 71.26           O  
ATOM   2402  CG  LEU A 152     -22.498  -3.280 -10.046  1.00 71.26           C  
ATOM   2403  HG  LEU A 152     -22.398  -4.361  -9.945  1.00 71.26           H  
ATOM   2404  CD1 LEU A 152     -21.188  -2.716 -10.604  1.00 71.26           C  
ATOM   2405 HD11 LEU A 152     -20.989  -3.169 -11.575  1.00 71.26           H  
ATOM   2406 HD12 LEU A 152     -20.365  -2.973  -9.938  1.00 71.26           H  
ATOM   2407 HD13 LEU A 152     -21.255  -1.634 -10.713  1.00 71.26           H  
ATOM   2408  CD2 LEU A 152     -22.714  -2.689  -8.651  1.00 71.26           C  
ATOM   2409 HD21 LEU A 152     -22.853  -1.610  -8.716  1.00 71.26           H  
ATOM   2410 HD22 LEU A 152     -21.851  -2.918  -8.025  1.00 71.26           H  
ATOM   2411 HD23 LEU A 152     -23.592  -3.143  -8.191  1.00 71.26           H  
ATOM   2412  N   LEU A 153     -26.348  -3.369 -12.725  1.00 78.56           N  
ATOM   2413  H   LEU A 153     -25.694  -4.022 -13.134  1.00 78.56           H  
ATOM   2414  CA  LEU A 153     -27.450  -2.865 -13.550  1.00 78.56           C  
ATOM   2415  HA  LEU A 153     -27.469  -1.778 -13.481  1.00 78.56           H  
ATOM   2416  C   LEU A 153     -28.815  -3.338 -13.040  1.00 78.56           C  
ATOM   2417  CB  LEU A 153     -27.239  -3.276 -15.017  1.00 78.56           C  
ATOM   2418  HB2 LEU A 153     -26.986  -4.336 -15.051  1.00 78.56           H  
ATOM   2419  HB3 LEU A 153     -28.178  -3.147 -15.556  1.00 78.56           H  
ATOM   2420  O   LEU A 153     -29.715  -2.515 -12.880  1.00 78.56           O  
ATOM   2421  CG  LEU A 153     -26.151  -2.470 -15.750  1.00 78.56           C  
ATOM   2422  HG  LEU A 153     -25.224  -2.486 -15.177  1.00 78.56           H  
ATOM   2423  CD1 LEU A 153     -25.889  -3.100 -17.118  1.00 78.56           C  
ATOM   2424 HD11 LEU A 153     -25.544  -4.126 -16.984  1.00 78.56           H  
ATOM   2425 HD12 LEU A 153     -26.804  -3.104 -17.711  1.00 78.56           H  
ATOM   2426 HD13 LEU A 153     -25.116  -2.540 -17.644  1.00 78.56           H  
ATOM   2427  CD2 LEU A 153     -26.563  -1.010 -15.970  1.00 78.56           C  
ATOM   2428 HD21 LEU A 153     -27.517  -0.969 -16.494  1.00 78.56           H  
ATOM   2429 HD22 LEU A 153     -25.804  -0.502 -16.565  1.00 78.56           H  
ATOM   2430 HD23 LEU A 153     -26.653  -0.495 -15.014  1.00 78.56           H  
ATOM   2431  N   LYS A 154     -28.959  -4.628 -12.706  1.00 70.82           N  
ATOM   2432  H   LYS A 154     -28.177  -5.247 -12.865  1.00 70.82           H  
ATOM   2433  CA  LYS A 154     -30.203  -5.183 -12.143  1.00 70.82           C  
ATOM   2434  HA  LYS A 154     -31.022  -4.992 -12.838  1.00 70.82           H  
ATOM   2435  C   LYS A 154     -30.594  -4.485 -10.840  1.00 70.82           C  
ATOM   2436  CB  LYS A 154     -30.064  -6.699 -11.930  1.00 70.82           C  
ATOM   2437  HB2 LYS A 154     -30.871  -7.045 -11.285  1.00 70.82           H  
ATOM   2438  HB3 LYS A 154     -29.114  -6.907 -11.437  1.00 70.82           H  
ATOM   2439  O   LYS A 154     -31.768  -4.179 -10.655  1.00 70.82           O  
ATOM   2440  CG  LYS A 154     -30.147  -7.465 -13.258  1.00 70.82           C  
ATOM   2441  HG2 LYS A 154     -29.443  -7.034 -13.970  1.00 70.82           H  
ATOM   2442  HG3 LYS A 154     -31.152  -7.363 -13.668  1.00 70.82           H  
ATOM   2443  CD  LYS A 154     -29.817  -8.953 -13.078  1.00 70.82           C  
ATOM   2444  HD2 LYS A 154     -30.546  -9.421 -12.417  1.00 70.82           H  
ATOM   2445  HD3 LYS A 154     -28.822  -9.032 -12.638  1.00 70.82           H  
ATOM   2446  CE  LYS A 154     -29.826  -9.634 -14.453  1.00 70.82           C  
ATOM   2447  HE2 LYS A 154     -29.317  -8.971 -15.152  1.00 70.82           H  
ATOM   2448  HE3 LYS A 154     -30.856  -9.740 -14.793  1.00 70.82           H  
ATOM   2449  NZ  LYS A 154     -29.124 -10.943 -14.451  1.00 70.82           N  
ATOM   2450  HZ1 LYS A 154     -29.076 -11.316 -15.389  1.00 70.82           H  
ATOM   2451  HZ2 LYS A 154     -28.157 -10.813 -14.191  1.00 70.82           H  
ATOM   2452  HZ3 LYS A 154     -29.556 -11.612 -13.831  1.00 70.82           H  
ATOM   2453  N   GLY A 155     -29.620  -4.174  -9.980  1.00 60.69           N  
ATOM   2454  H   GLY A 155     -28.679  -4.480 -10.186  1.00 60.69           H  
ATOM   2455  CA  GLY A 155     -29.857  -3.405  -8.755  1.00 60.69           C  
ATOM   2456  HA2 GLY A 155     -28.922  -3.334  -8.201  1.00 60.69           H  
ATOM   2457  HA3 GLY A 155     -30.592  -3.925  -8.141  1.00 60.69           H  
ATOM   2458  C   GLY A 155     -30.368  -1.979  -9.006  1.00 60.69           C  
ATOM   2459  O   GLY A 155     -31.154  -1.461  -8.212  1.00 60.69           O  
ATOM   2460  N   ASN A 156     -29.979  -1.357 -10.124  1.00 57.10           N  
ATOM   2461  H   ASN A 156     -29.342  -1.835 -10.744  1.00 57.10           H  
ATOM   2462  CA  ASN A 156     -30.457  -0.027 -10.508  1.00 57.10           C  
ATOM   2463  HA  ASN A 156     -30.575   0.577  -9.609  1.00 57.10           H  
ATOM   2464  C   ASN A 156     -31.841  -0.052 -11.175  1.00 57.10           C  
ATOM   2465  CB  ASN A 156     -29.414   0.650 -11.414  1.00 57.10           C  
ATOM   2466  HB2 ASN A 156     -29.001  -0.074 -12.116  1.00 57.10           H  
ATOM   2467  HB3 ASN A 156     -29.909   1.430 -11.993  1.00 57.10           H  
ATOM   2468  O   ASN A 156     -32.638   0.854 -10.933  1.00 57.10           O  
ATOM   2469  CG  ASN A 156     -28.280   1.319 -10.657  1.00 57.10           C  
ATOM   2470  ND2 ASN A 156     -27.326   1.868 -11.372  1.00 57.10           N  
ATOM   2471 HD21 ASN A 156     -26.572   2.289 -10.849  1.00 57.10           H  
ATOM   2472 HD22 ASN A 156     -27.330   1.768 -12.377  1.00 57.10           H  
ATOM   2473  OD1 ASN A 156     -28.240   1.419  -9.442  1.00 57.10           O  
ATOM   2474  N   GLU A 157     -32.164  -1.066 -11.982  1.00 54.04           N  
ATOM   2475  H   GLU A 157     -31.463  -1.761 -12.198  1.00 54.04           H  
ATOM   2476  CA  GLU A 157     -33.472  -1.154 -12.653  1.00 54.04           C  
ATOM   2477  HA  GLU A 157     -33.704  -0.186 -13.098  1.00 54.04           H  
ATOM   2478  C   GLU A 157     -34.618  -1.456 -11.681  1.00 54.04           C  
ATOM   2479  CB  GLU A 157     -33.444  -2.188 -13.785  1.00 54.04           C  
ATOM   2480  HB2 GLU A 157     -33.030  -3.126 -13.415  1.00 54.04           H  
ATOM   2481  HB3 GLU A 157     -34.468  -2.360 -14.114  1.00 54.04           H  
ATOM   2482  O   GLU A 157     -35.701  -0.875 -11.814  1.00 54.04           O  
ATOM   2483  CG  GLU A 157     -32.629  -1.685 -14.986  1.00 54.04           C  
ATOM   2484  HG2 GLU A 157     -32.986  -0.691 -15.253  1.00 54.04           H  
ATOM   2485  HG3 GLU A 157     -31.581  -1.598 -14.699  1.00 54.04           H  
ATOM   2486  CD  GLU A 157     -32.743  -2.599 -16.217  1.00 54.04           C  
ATOM   2487  OE1 GLU A 157     -32.346  -2.130 -17.307  1.00 54.04           O  
ATOM   2488  OE2 GLU A 157     -33.217  -3.750 -16.072  1.00 54.04           O  
ATOM   2489  N   THR A 158     -34.369  -2.251 -10.631  1.00 49.46           N  
ATOM   2490  H   THR A 158     -33.482  -2.730 -10.566  1.00 49.46           H  
ATOM   2491  CA  THR A 158     -35.340  -2.426  -9.535  1.00 49.46           C  
ATOM   2492  HA  THR A 158     -36.280  -2.763  -9.971  1.00 49.46           H  
ATOM   2493  C   THR A 158     -35.674  -1.123  -8.805  1.00 49.46           C  
ATOM   2494  CB  THR A 158     -34.893  -3.489  -8.516  1.00 49.46           C  
ATOM   2495  HB  THR A 158     -35.470  -3.374  -7.598  1.00 49.46           H  
ATOM   2496  O   THR A 158     -36.701  -1.065  -8.138  1.00 49.46           O  
ATOM   2497  CG2 THR A 158     -35.139  -4.896  -9.059  1.00 49.46           C  
ATOM   2498 HG21 THR A 158     -36.201  -5.032  -9.263  1.00 49.46           H  
ATOM   2499 HG22 THR A 158     -34.821  -5.629  -8.318  1.00 49.46           H  
ATOM   2500 HG23 THR A 158     -34.569  -5.042  -9.977  1.00 49.46           H  
ATOM   2501  OG1 THR A 158     -33.517  -3.411  -8.208  1.00 49.46           O  
ATOM   2502  HG1 THR A 158     -33.284  -2.516  -7.952  1.00 49.46           H  
ATOM   2503  N   ASN A 159     -34.876  -0.060  -8.966  1.00 49.01           N  
ATOM   2504  H   ASN A 159     -34.067  -0.143  -9.565  1.00 49.01           H  
ATOM   2505  CA  ASN A 159     -35.186   1.254  -8.403  1.00 49.01           C  
ATOM   2506  HA  ASN A 159     -35.811   1.114  -7.520  1.00 49.01           H  
ATOM   2507  C   ASN A 159     -36.028   2.161  -9.317  1.00 49.01           C  
ATOM   2508  CB  ASN A 159     -33.887   1.940  -7.939  1.00 49.01           C  
ATOM   2509  HB2 ASN A 159     -34.078   3.003  -7.786  1.00 49.01           H  
ATOM   2510  HB3 ASN A 159     -33.115   1.847  -8.703  1.00 49.01           H  
ATOM   2511  O   ASN A 159     -36.440   3.222  -8.854  1.00 49.01           O  
ATOM   2512  CG  ASN A 159     -33.366   1.403  -6.619  1.00 49.01           C  
ATOM   2513  ND2 ASN A 159     -32.111   1.639  -6.318  1.00 49.01           N  
ATOM   2514 HD21 ASN A 159     -31.781   1.195  -5.474  1.00 49.01           H  
ATOM   2515 HD22 ASN A 159     -31.493   2.044  -7.007  1.00 49.01           H  
ATOM   2516  OD1 ASN A 159     -34.059   0.795  -5.823  1.00 49.01           O  
ATOM   2517  N   PHE A 160     -36.314   1.799 -10.577  1.00 46.52           N  
ATOM   2518  H   PHE A 160     -35.968   0.916 -10.925  1.00 46.52           H  
ATOM   2519  CA  PHE A 160     -37.026   2.718 -11.485  1.00 46.52           C  
ATOM   2520  HA  PHE A 160     -37.516   3.490 -10.891  1.00 46.52           H  
ATOM   2521  C   PHE A 160     -38.194   2.131 -12.293  1.00 46.52           C  
ATOM   2522  CB  PHE A 160     -36.000   3.447 -12.372  1.00 46.52           C  
ATOM   2523  HB2 PHE A 160     -36.481   3.746 -13.303  1.00 46.52           H  
ATOM   2524  HB3 PHE A 160     -35.186   2.771 -12.632  1.00 46.52           H  
ATOM   2525  O   PHE A 160     -39.042   2.897 -12.750  1.00 46.52           O  
ATOM   2526  CG  PHE A 160     -35.449   4.701 -11.714  1.00 46.52           C  
ATOM   2527  CD1 PHE A 160     -36.179   5.903 -11.794  1.00 46.52           C  
ATOM   2528  HD1 PHE A 160     -37.114   5.927 -12.335  1.00 46.52           H  
ATOM   2529  CD2 PHE A 160     -34.246   4.666 -10.983  1.00 46.52           C  
ATOM   2530  HD2 PHE A 160     -33.695   3.741 -10.901  1.00 46.52           H  
ATOM   2531  CE1 PHE A 160     -35.711   7.064 -11.153  1.00 46.52           C  
ATOM   2532  HE1 PHE A 160     -36.283   7.978 -11.208  1.00 46.52           H  
ATOM   2533  CE2 PHE A 160     -33.779   5.826 -10.337  1.00 46.52           C  
ATOM   2534  HE2 PHE A 160     -32.864   5.790  -9.764  1.00 46.52           H  
ATOM   2535  CZ  PHE A 160     -34.511   7.025 -10.422  1.00 46.52           C  
ATOM   2536  HZ  PHE A 160     -34.156   7.910  -9.916  1.00 46.52           H  
ATOM   2537  N   GLY A 161     -38.306   0.813 -12.463  1.00 38.34           N  
ATOM   2538  H   GLY A 161     -37.597   0.209 -12.072  1.00 38.34           H  
ATOM   2539  CA  GLY A 161     -39.273   0.222 -13.398  1.00 38.34           C  
ATOM   2540  HA2 GLY A 161     -39.602   0.967 -14.122  1.00 38.34           H  
ATOM   2541  HA3 GLY A 161     -38.762  -0.562 -13.957  1.00 38.34           H  
ATOM   2542  C   GLY A 161     -40.520  -0.403 -12.769  1.00 38.34           C  
ATOM   2543  O   GLY A 161     -40.716  -1.599 -12.948  1.00 38.34           O  
ATOM   2544  N   GLY A 162     -41.373   0.348 -12.061  1.00 39.34           N  
ATOM   2545  H   GLY A 162     -41.157   1.322 -11.909  1.00 39.34           H  
ATOM   2546  CA  GLY A 162     -42.656  -0.233 -11.621  1.00 39.34           C  
ATOM   2547  HA2 GLY A 162     -42.469  -1.226 -11.212  1.00 39.34           H  
ATOM   2548  HA3 GLY A 162     -43.292  -0.360 -12.497  1.00 39.34           H  
ATOM   2549  C   GLY A 162     -43.479   0.508 -10.575  1.00 39.34           C  
ATOM   2550  O   GLY A 162     -44.337  -0.111  -9.965  1.00 39.34           O  
ATOM   2551  N   VAL A 163     -43.251   1.800 -10.331  1.00 44.57           N  
ATOM   2552  H   VAL A 163     -42.540   2.296 -10.850  1.00 44.57           H  
ATOM   2553  CA  VAL A 163     -44.054   2.532  -9.340  1.00 44.57           C  
ATOM   2554  HA  VAL A 163     -44.187   1.893  -8.467  1.00 44.57           H  
ATOM   2555  C   VAL A 163     -45.447   2.807  -9.915  1.00 44.57           C  
ATOM   2556  CB  VAL A 163     -43.352   3.816  -8.853  1.00 44.57           C  
ATOM   2557  HB  VAL A 163     -43.281   4.530  -9.674  1.00 44.57           H  
ATOM   2558  O   VAL A 163     -45.674   3.825 -10.569  1.00 44.57           O  
ATOM   2559  CG1 VAL A 163     -44.129   4.460  -7.695  1.00 44.57           C  
ATOM   2560 HG11 VAL A 163     -45.126   4.751  -8.025  1.00 44.57           H  
ATOM   2561 HG12 VAL A 163     -43.607   5.352  -7.348  1.00 44.57           H  
ATOM   2562 HG13 VAL A 163     -44.224   3.755  -6.869  1.00 44.57           H  
ATOM   2563  CG2 VAL A 163     -41.929   3.523  -8.354  1.00 44.57           C  
ATOM   2564 HG21 VAL A 163     -41.480   4.434  -7.958  1.00 44.57           H  
ATOM   2565 HG22 VAL A 163     -41.302   3.165  -9.170  1.00 44.57           H  
ATOM   2566 HG23 VAL A 163     -41.959   2.768  -7.568  1.00 44.57           H  
ATOM   2567  N   THR A 164     -46.390   1.894  -9.689  1.00 43.67           N  
ATOM   2568  H   THR A 164     -46.119   1.018  -9.266  1.00 43.67           H  
ATOM   2569  CA  THR A 164     -47.816   2.236  -9.711  1.00 43.67           C  
ATOM   2570  HA  THR A 164     -47.971   3.019 -10.452  1.00 43.67           H  
ATOM   2571  C   THR A 164     -48.205   2.813  -8.349  1.00 43.67           C  
ATOM   2572  CB  THR A 164     -48.716   1.062 -10.122  1.00 43.67           C  
ATOM   2573  HB  THR A 164     -49.719   1.464 -10.266  1.00 43.67           H  
ATOM   2574  O   THR A 164     -47.569   2.527  -7.336  1.00 43.67           O  
ATOM   2575  CG2 THR A 164     -48.285   0.413 -11.436  1.00 43.67           C  
ATOM   2576 HG21 THR A 164     -49.024  -0.335 -11.723  1.00 43.67           H  
ATOM   2577 HG22 THR A 164     -48.210   1.169 -12.218  1.00 43.67           H  
ATOM   2578 HG23 THR A 164     -47.321  -0.080 -11.312  1.00 43.67           H  
ATOM   2579  OG1 THR A 164     -48.805   0.091  -9.115  1.00 43.67           O  
ATOM   2580  HG1 THR A 164     -48.065  -0.519  -9.154  1.00 43.67           H  
ATOM   2581  N   ALA A 165     -49.233   3.665  -8.304  1.00 50.64           N  
ATOM   2582  H   ALA A 165     -49.744   3.876  -9.149  1.00 50.64           H  
ATOM   2583  CA  ALA A 165     -49.681   4.268  -7.046  1.00 50.64           C  
ATOM   2584  HA  ALA A 165     -48.838   4.794  -6.597  1.00 50.64           H  
ATOM   2585  C   ALA A 165     -50.150   3.219  -6.018  1.00 50.64           C  
ATOM   2586  CB  ALA A 165     -50.780   5.289  -7.359  1.00 50.64           C  
ATOM   2587  HB1 ALA A 165     -50.405   6.041  -8.053  1.00 50.64           H  
ATOM   2588  HB2 ALA A 165     -51.089   5.777  -6.434  1.00 50.64           H  
ATOM   2589  HB3 ALA A 165     -51.642   4.782  -7.792  1.00 50.64           H  
ATOM   2590  O   ALA A 165     -50.095   3.485  -4.820  1.00 50.64           O  
ATOM   2591  N   ASP A 166     -50.537   2.027  -6.480  1.00 48.52           N  
ATOM   2592  H   ASP A 166     -50.546   1.862  -7.476  1.00 48.52           H  
ATOM   2593  CA  ASP A 166     -50.932   0.912  -5.620  1.00 48.52           C  
ATOM   2594  HA  ASP A 166     -51.395   1.311  -4.718  1.00 48.52           H  
ATOM   2595  C   ASP A 166     -49.723   0.077  -5.144  1.00 48.52           C  
ATOM   2596  CB  ASP A 166     -51.997   0.071  -6.343  1.00 48.52           C  
ATOM   2597  HB2 ASP A 166     -51.606  -0.244  -7.310  1.00 48.52           H  
ATOM   2598  HB3 ASP A 166     -52.194  -0.824  -5.752  1.00 48.52           H  
ATOM   2599  O   ASP A 166     -49.761  -0.474  -4.043  1.00 48.52           O  
ATOM   2600  CG  ASP A 166     -53.333   0.811  -6.541  1.00 48.52           C  
ATOM   2601  OD1 ASP A 166     -53.646   1.725  -5.742  1.00 48.52           O  
ATOM   2602  OD2 ASP A 166     -54.054   0.457  -7.501  1.00 48.52           O  
ATOM   2603  N   ASP A 167     -48.600   0.079  -5.876  1.00 40.69           N  
ATOM   2604  H   ASP A 167     -48.609   0.521  -6.784  1.00 40.69           H  
ATOM   2605  CA  ASP A 167     -47.331  -0.517  -5.414  1.00 40.69           C  
ATOM   2606  HA  ASP A 167     -47.553  -1.486  -4.966  1.00 40.69           H  
ATOM   2607  C   ASP A 167     -46.640   0.312  -4.318  1.00 40.69           C  
ATOM   2608  CB  ASP A 167     -46.367  -0.764  -6.584  1.00 40.69           C  
ATOM   2609  HB2 ASP A 167     -45.391  -1.047  -6.188  1.00 40.69           H  
ATOM   2610  HB3 ASP A 167     -46.240   0.158  -7.152  1.00 40.69           H  
ATOM   2611  O   ASP A 167     -45.705  -0.164  -3.673  1.00 40.69           O  
ATOM   2612  CG  ASP A 167     -46.833  -1.892  -7.504  1.00 40.69           C  
ATOM   2613  OD1 ASP A 167     -47.240  -2.956  -6.986  1.00 40.69           O  
ATOM   2614  OD2 ASP A 167     -46.805  -1.662  -8.735  1.00 40.69           O  
ATOM   2615  N   ILE A 168     -47.139   1.519  -4.014  1.00 40.74           N  
ATOM   2616  H   ILE A 168     -47.908   1.860  -4.573  1.00 40.74           H  
ATOM   2617  CA  ILE A 168     -46.725   2.270  -2.815  1.00 40.74           C  
ATOM   2618  HA  ILE A 168     -45.637   2.340  -2.832  1.00 40.74           H  
ATOM   2619  C   ILE A 168     -47.074   1.488  -1.531  1.00 40.74           C  
ATOM   2620  CB  ILE A 168     -47.289   3.717  -2.845  1.00 40.74           C  
ATOM   2621  HB  ILE A 168     -48.375   3.662  -2.917  1.00 40.74           H  
ATOM   2622  O   ILE A 168     -46.547   1.794  -0.460  1.00 40.74           O  
ATOM   2623  CG1 ILE A 168     -46.739   4.455  -4.093  1.00 40.74           C  
ATOM   2624 HG12 ILE A 168     -47.009   3.892  -4.987  1.00 40.74           H  
ATOM   2625 HG13 ILE A 168     -45.651   4.490  -4.042  1.00 40.74           H  
ATOM   2626  CG2 ILE A 168     -46.944   4.518  -1.570  1.00 40.74           C  
ATOM   2627 HG21 ILE A 168     -47.435   4.074  -0.704  1.00 40.74           H  
ATOM   2628 HG22 ILE A 168     -47.313   5.541  -1.641  1.00 40.74           H  
ATOM   2629 HG23 ILE A 168     -45.865   4.523  -1.413  1.00 40.74           H  
ATOM   2630  CD1 ILE A 168     -47.267   5.881  -4.298  1.00 40.74           C  
ATOM   2631 HD11 ILE A 168     -46.971   6.231  -5.287  1.00 40.74           H  
ATOM   2632 HD12 ILE A 168     -48.355   5.886  -4.233  1.00 40.74           H  
ATOM   2633 HD13 ILE A 168     -46.847   6.559  -3.555  1.00 40.74           H  
ATOM   2634  N   LEU A 169     -47.900   0.436  -1.615  1.00 38.32           N  
ATOM   2635  H   LEU A 169     -48.302   0.203  -2.511  1.00 38.32           H  
ATOM   2636  CA  LEU A 169     -48.314  -0.329  -0.449  1.00 38.32           C  
ATOM   2637  HA  LEU A 169     -47.641  -0.077   0.371  1.00 38.32           H  
ATOM   2638  C   LEU A 169     -48.171  -1.852  -0.576  1.00 38.32           C  
ATOM   2639  CB  LEU A 169     -49.728   0.128  -0.037  1.00 38.32           C  
ATOM   2640  HB2 LEU A 169     -50.458  -0.430  -0.625  1.00 38.32           H  
ATOM   2641  HB3 LEU A 169     -49.863   1.183  -0.273  1.00 38.32           H  
ATOM   2642  O   LEU A 169     -49.045  -2.551  -0.086  1.00 38.32           O  
ATOM   2643  CG  LEU A 169     -49.988  -0.071   1.469  1.00 38.32           C  
ATOM   2644  HG  LEU A 169     -49.550  -1.007   1.817  1.00 38.32           H  
ATOM   2645  CD1 LEU A 169     -49.385   1.072   2.292  1.00 38.32           C  
ATOM   2646 HD11 LEU A 169     -49.837   2.020   2.001  1.00 38.32           H  
ATOM   2647 HD12 LEU A 169     -48.310   1.128   2.117  1.00 38.32           H  
ATOM   2648 HD13 LEU A 169     -49.559   0.894   3.353  1.00 38.32           H  
ATOM   2649  CD2 LEU A 169     -51.489  -0.123   1.749  1.00 38.32           C  
ATOM   2650 HD21 LEU A 169     -51.959   0.802   1.417  1.00 38.32           H  
ATOM   2651 HD22 LEU A 169     -51.922  -0.961   1.202  1.00 38.32           H  
ATOM   2652 HD23 LEU A 169     -51.663  -0.267   2.815  1.00 38.32           H  
ATOM   2653  N   ILE A 170     -47.076  -2.404  -1.116  1.00 34.30           N  
ATOM   2654  H   ILE A 170     -46.437  -1.818  -1.636  1.00 34.30           H  
ATOM   2655  CA  ILE A 170     -46.640  -3.762  -0.722  1.00 34.30           C  
ATOM   2656  HA  ILE A 170     -46.977  -3.913   0.303  1.00 34.30           H  
ATOM   2657  C   ILE A 170     -45.104  -3.881  -0.676  1.00 34.30           C  
ATOM   2658  CB  ILE A 170     -47.314  -4.900  -1.556  1.00 34.30           C  
ATOM   2659  HB  ILE A 170     -47.283  -4.625  -2.611  1.00 34.30           H  
ATOM   2660  O   ILE A 170     -44.393  -3.695  -1.654  1.00 34.30           O  
ATOM   2661  CG1 ILE A 170     -48.777  -5.250  -1.151  1.00 34.30           C  
ATOM   2662 HG12 ILE A 170     -49.009  -4.884  -0.151  1.00 34.30           H  
ATOM   2663 HG13 ILE A 170     -48.904  -6.329  -1.063  1.00 34.30           H  
ATOM   2664  CG2 ILE A 170     -46.556  -6.236  -1.405  1.00 34.30           C  
ATOM   2665 HG21 ILE A 170     -46.500  -6.537  -0.359  1.00 34.30           H  
ATOM   2666 HG22 ILE A 170     -47.052  -7.013  -1.987  1.00 34.30           H  
ATOM   2667 HG23 ILE A 170     -45.557  -6.143  -1.832  1.00 34.30           H  
ATOM   2668  CD1 ILE A 170     -49.835  -4.811  -2.164  1.00 34.30           C  
ATOM   2669 HD11 ILE A 170     -49.672  -5.328  -3.110  1.00 34.30           H  
ATOM   2670 HD12 ILE A 170     -50.826  -5.063  -1.787  1.00 34.30           H  
ATOM   2671 HD13 ILE A 170     -49.778  -3.735  -2.333  1.00 34.30           H  
ATOM   2672  N   SER A 171     -44.625  -4.344   0.482  1.00 37.41           N  
ATOM   2673  H   SER A 171     -45.303  -4.444   1.224  1.00 37.41           H  
ATOM   2674  CA  SER A 171     -43.306  -4.942   0.722  1.00 37.41           C  
ATOM   2675  HA  SER A 171     -43.397  -5.393   1.711  1.00 37.41           H  
ATOM   2676  C   SER A 171     -42.108  -3.997   0.871  1.00 37.41           C  
ATOM   2677  CB  SER A 171     -43.054  -6.136  -0.206  1.00 37.41           C  
ATOM   2678  HB2 SER A 171     -43.943  -6.767  -0.236  1.00 37.41           H  
ATOM   2679  HB3 SER A 171     -42.827  -5.787  -1.213  1.00 37.41           H  
ATOM   2680  O   SER A 171     -40.985  -4.324   0.485  1.00 37.41           O  
ATOM   2681  OG  SER A 171     -41.978  -6.903   0.293  1.00 37.41           O  
ATOM   2682  HG  SER A 171     -41.183  -6.385   0.142  1.00 37.41           H  
ATOM   2683  N   THR A 172     -42.270  -2.956   1.688  1.00 35.72           N  
ATOM   2684  H   THR A 172     -43.207  -2.641   1.894  1.00 35.72           H  
ATOM   2685  CA  THR A 172     -41.268  -2.690   2.731  1.00 35.72           C  
ATOM   2686  HA  THR A 172     -40.284  -2.619   2.268  1.00 35.72           H  
ATOM   2687  C   THR A 172     -41.238  -3.867   3.715  1.00 35.72           C  
ATOM   2688  CB  THR A 172     -41.532  -1.373   3.480  1.00 35.72           C  
ATOM   2689  HB  THR A 172     -40.871  -1.311   4.344  1.00 35.72           H  
ATOM   2690  O   THR A 172     -41.531  -3.742   4.903  1.00 35.72           O  
ATOM   2691  CG2 THR A 172     -41.288  -0.150   2.603  1.00 35.72           C  
ATOM   2692 HG21 THR A 172     -41.469   0.756   3.181  1.00 35.72           H  
ATOM   2693 HG22 THR A 172     -41.961  -0.165   1.745  1.00 35.72           H  
ATOM   2694 HG23 THR A 172     -40.257  -0.147   2.249  1.00 35.72           H  
ATOM   2695  OG1 THR A 172     -42.872  -1.333   3.909  1.00 35.72           O  
ATOM   2696  HG1 THR A 172     -42.870  -1.062   4.830  1.00 35.72           H  
ATOM   2697  N   THR A 173     -40.820  -5.052   3.257  1.00 38.79           N  
ATOM   2698  H   THR A 173     -40.636  -5.144   2.268  1.00 38.79           H  
ATOM   2699  CA  THR A 173     -40.019  -5.870   4.160  1.00 38.79           C  
ATOM   2700  HA  THR A 173     -40.553  -6.037   5.095  1.00 38.79           H  
ATOM   2701  C   THR A 173     -38.810  -5.001   4.412  1.00 38.79           C  
ATOM   2702  CB  THR A 173     -39.607  -7.233   3.591  1.00 38.79           C  
ATOM   2703  HB  THR A 173     -38.885  -7.686   4.269  1.00 38.79           H  
ATOM   2704  O   THR A 173     -37.967  -4.848   3.530  1.00 38.79           O  
ATOM   2705  CG2 THR A 173     -40.810  -8.164   3.478  1.00 38.79           C  
ATOM   2706 HG21 THR A 173     -41.241  -8.334   4.465  1.00 38.79           H  
ATOM   2707 HG22 THR A 173     -41.565  -7.725   2.826  1.00 38.79           H  
ATOM   2708 HG23 THR A 173     -40.493  -9.117   3.057  1.00 38.79           H  
ATOM   2709  OG1 THR A 173     -39.010  -7.108   2.323  1.00 38.79           O  
ATOM   2710  HG1 THR A 173     -38.452  -6.327   2.351  1.00 38.79           H  
ATOM   2711  N   HIS A 174     -38.818  -4.317   5.550  1.00 43.65           N  
ATOM   2712  H   HIS A 174     -39.663  -4.347   6.102  1.00 43.65           H  
ATOM   2713  CA  HIS A 174     -37.687  -3.608   6.099  1.00 43.65           C  
ATOM   2714  HA  HIS A 174     -37.451  -2.733   5.494  1.00 43.65           H  
ATOM   2715  C   HIS A 174     -36.492  -4.569   6.096  1.00 43.65           C  
ATOM   2716  CB  HIS A 174     -38.045  -3.178   7.535  1.00 43.65           C  
ATOM   2717  HB2 HIS A 174     -37.127  -2.870   8.035  1.00 43.65           H  
ATOM   2718  HB3 HIS A 174     -38.437  -4.032   8.087  1.00 43.65           H  
ATOM   2719  O   HIS A 174     -36.205  -5.212   7.099  1.00 43.65           O  
ATOM   2720  CG  HIS A 174     -39.020  -2.034   7.655  1.00 43.65           C  
ATOM   2721  CD2 HIS A 174     -40.386  -2.105   7.757  1.00 43.65           C  
ATOM   2722  HD2 HIS A 174     -40.985  -3.002   7.711  1.00 43.65           H  
ATOM   2723  ND1 HIS A 174     -38.672  -0.712   7.809  1.00 43.65           N  
ATOM   2724  HD1 HIS A 174     -37.734  -0.337   7.819  1.00 43.65           H  
ATOM   2725  CE1 HIS A 174     -39.796  -0.002   7.997  1.00 43.65           C  
ATOM   2726  HE1 HIS A 174     -39.841   1.066   8.154  1.00 43.65           H  
ATOM   2727  NE2 HIS A 174     -40.867  -0.808   7.969  1.00 43.65           N  
ATOM   2728  N   LYS A 175     -35.775  -4.697   4.975  1.00 56.75           N  
ATOM   2729  H   LYS A 175     -36.145  -4.290   4.127  1.00 56.75           H  
ATOM   2730  CA  LYS A 175     -34.368  -5.048   5.029  1.00 56.75           C  
ATOM   2731  HA  LYS A 175     -34.193  -5.822   5.776  1.00 56.75           H  
ATOM   2732  C   LYS A 175     -33.737  -3.779   5.550  1.00 56.75           C  
ATOM   2733  CB  LYS A 175     -33.814  -5.528   3.682  1.00 56.75           C  
ATOM   2734  HB2 LYS A 175     -32.734  -5.385   3.691  1.00 56.75           H  
ATOM   2735  HB3 LYS A 175     -34.234  -4.942   2.865  1.00 56.75           H  
ATOM   2736  O   LYS A 175     -33.404  -2.874   4.792  1.00 56.75           O  
ATOM   2737  CG  LYS A 175     -34.107  -7.023   3.483  1.00 56.75           C  
ATOM   2738  HG2 LYS A 175     -33.802  -7.572   4.374  1.00 56.75           H  
ATOM   2739  HG3 LYS A 175     -35.177  -7.168   3.328  1.00 56.75           H  
ATOM   2740  CD  LYS A 175     -33.328  -7.572   2.282  1.00 56.75           C  
ATOM   2741  HD2 LYS A 175     -33.657  -7.058   1.379  1.00 56.75           H  
ATOM   2742  HD3 LYS A 175     -32.266  -7.379   2.433  1.00 56.75           H  
ATOM   2743  CE  LYS A 175     -33.556  -9.080   2.138  1.00 56.75           C  
ATOM   2744  HE2 LYS A 175     -33.274  -9.563   3.074  1.00 56.75           H  
ATOM   2745  HE3 LYS A 175     -34.619  -9.257   1.974  1.00 56.75           H  
ATOM   2746  NZ  LYS A 175     -32.759  -9.637   1.016  1.00 56.75           N  
ATOM   2747  HZ1 LYS A 175     -31.774  -9.480   1.173  1.00 56.75           H  
ATOM   2748  HZ2 LYS A 175     -32.912 -10.632   0.926  1.00 56.75           H  
ATOM   2749  HZ3 LYS A 175     -33.015  -9.192   0.147  1.00 56.75           H  
ATOM   2750  N   THR A 176     -33.758  -3.672   6.874  1.00 59.75           N  
ATOM   2751  H   THR A 176     -34.129  -4.449   7.400  1.00 59.75           H  
ATOM   2752  CA  THR A 176     -32.974  -2.710   7.629  1.00 59.75           C  
ATOM   2753  HA  THR A 176     -33.486  -1.747   7.645  1.00 59.75           H  
ATOM   2754  C   THR A 176     -31.620  -2.601   6.939  1.00 59.75           C  
ATOM   2755  CB  THR A 176     -32.789  -3.200   9.073  1.00 59.75           C  
ATOM   2756  HB  THR A 176     -31.898  -2.748   9.510  1.00 59.75           H  
ATOM   2757  O   THR A 176     -30.970  -3.637   6.768  1.00 59.75           O  
ATOM   2758  CG2 THR A 176     -34.000  -2.822   9.923  1.00 59.75           C  
ATOM   2759 HG21 THR A 176     -34.109  -1.738   9.953  1.00 59.75           H  
ATOM   2760 HG22 THR A 176     -33.852  -3.189  10.938  1.00 59.75           H  
ATOM   2761 HG23 THR A 176     -34.902  -3.274   9.510  1.00 59.75           H  
ATOM   2762  OG1 THR A 176     -32.686  -4.608   9.117  1.00 59.75           O  
ATOM   2763  HG1 THR A 176     -31.810  -4.833   8.793  1.00 59.75           H  
ATOM   2764  N   PRO A 177     -31.235  -1.405   6.459  1.00 76.11           N  
ATOM   2765  CA  PRO A 177     -29.922  -1.209   5.872  1.00 76.11           C  
ATOM   2766  HA  PRO A 177     -29.880  -1.715   4.908  1.00 76.11           H  
ATOM   2767  C   PRO A 177     -28.871  -1.776   6.820  1.00 76.11           C  
ATOM   2768  CB  PRO A 177     -29.778   0.303   5.683  1.00 76.11           C  
ATOM   2769  HB2 PRO A 177     -29.355   0.754   6.580  1.00 76.11           H  
ATOM   2770  HB3 PRO A 177     -29.174   0.546   4.810  1.00 76.11           H  
ATOM   2771  O   PRO A 177     -28.966  -1.558   8.030  1.00 76.11           O  
ATOM   2772  CG  PRO A 177     -31.221   0.778   5.533  1.00 76.11           C  
ATOM   2773  HG2 PRO A 177     -31.338   1.820   5.829  1.00 76.11           H  
ATOM   2774  HG3 PRO A 177     -31.547   0.631   4.503  1.00 76.11           H  
ATOM   2775  CD  PRO A 177     -31.993  -0.164   6.451  1.00 76.11           C  
ATOM   2776  HD2 PRO A 177     -32.025   0.247   7.459  1.00 76.11           H  
ATOM   2777  HD3 PRO A 177     -33.001  -0.313   6.062  1.00 76.11           H  
ATOM   2778  N   PHE A 178     -27.908  -2.523   6.283  1.00 83.97           N  
ATOM   2779  H   PHE A 178     -27.899  -2.694   5.287  1.00 83.97           H  
ATOM   2780  CA  PHE A 178     -26.855  -3.117   7.097  1.00 83.97           C  
ATOM   2781  HA  PHE A 178     -27.304  -3.805   7.814  1.00 83.97           H  
ATOM   2782  C   PHE A 178     -26.148  -2.007   7.869  1.00 83.97           C  
ATOM   2783  CB  PHE A 178     -25.878  -3.894   6.211  1.00 83.97           C  
ATOM   2784  HB2 PHE A 178     -25.096  -4.313   6.844  1.00 83.97           H  
ATOM   2785  HB3 PHE A 178     -25.399  -3.204   5.517  1.00 83.97           H  
ATOM   2786  O   PHE A 178     -25.665  -1.039   7.278  1.00 83.97           O  
ATOM   2787  CG  PHE A 178     -26.517  -5.031   5.436  1.00 83.97           C  
ATOM   2788  CD1 PHE A 178     -27.081  -6.119   6.123  1.00 83.97           C  
ATOM   2789  HD1 PHE A 178     -27.109  -6.122   7.202  1.00 83.97           H  
ATOM   2790  CD2 PHE A 178     -26.544  -5.015   4.030  1.00 83.97           C  
ATOM   2791  HD2 PHE A 178     -26.113  -4.185   3.491  1.00 83.97           H  
ATOM   2792  CE1 PHE A 178     -27.620  -7.209   5.423  1.00 83.97           C  
ATOM   2793  HE1 PHE A 178     -28.016  -8.051   5.971  1.00 83.97           H  
ATOM   2794  CE2 PHE A 178     -27.102  -6.097   3.324  1.00 83.97           C  
ATOM   2795  HE2 PHE A 178     -27.097  -6.092   2.244  1.00 83.97           H  
ATOM   2796  CZ  PHE A 178     -27.625  -7.202   4.020  1.00 83.97           C  
ATOM   2797  HZ  PHE A 178     -28.023  -8.047   3.478  1.00 83.97           H  
ATOM   2798  N   THR A 179     -26.130  -2.107   9.192  1.00 86.66           N  
ATOM   2799  H   THR A 179     -26.525  -2.924   9.637  1.00 86.66           H  
ATOM   2800  CA  THR A 179     -25.418  -1.120  10.011  1.00 86.66           C  
ATOM   2801  HA  THR A 179     -25.522  -0.133   9.559  1.00 86.66           H  
ATOM   2802  C   THR A 179     -23.929  -1.415  10.042  1.00 86.66           C  
ATOM   2803  CB  THR A 179     -25.994  -1.029  11.424  1.00 86.66           C  
ATOM   2804  HB  THR A 179     -25.345  -0.383  12.015  1.00 86.66           H  
ATOM   2805  O   THR A 179     -23.123  -0.492  10.132  1.00 86.66           O  
ATOM   2806  CG2 THR A 179     -27.382  -0.386  11.397  1.00 86.66           C  
ATOM   2807 HG21 THR A 179     -27.774  -0.339  12.413  1.00 86.66           H  
ATOM   2808 HG22 THR A 179     -27.309   0.626  10.998  1.00 86.66           H  
ATOM   2809 HG23 THR A 179     -28.061  -0.973  10.779  1.00 86.66           H  
ATOM   2810  OG1 THR A 179     -26.103  -2.263  12.102  1.00 86.66           O  
ATOM   2811  HG1 THR A 179     -26.031  -3.033  11.534  1.00 86.66           H  
ATOM   2812  N   SER A 180     -23.584  -2.693   9.886  1.00 90.89           N  
ATOM   2813  H   SER A 180     -24.321  -3.382   9.835  1.00 90.89           H  
ATOM   2814  CA  SER A 180     -22.228  -3.216   9.920  1.00 90.89           C  
ATOM   2815  HA  SER A 180     -21.516  -2.430   9.671  1.00 90.89           H  
ATOM   2816  C   SER A 180     -22.072  -4.367   8.924  1.00 90.89           C  
ATOM   2817  CB  SER A 180     -21.963  -3.691  11.350  1.00 90.89           C  
ATOM   2818  HB2 SER A 180     -22.664  -4.482  11.614  1.00 90.89           H  
ATOM   2819  HB3 SER A 180     -22.109  -2.855  12.035  1.00 90.89           H  
ATOM   2820  O   SER A 180     -23.051  -5.008   8.536  1.00 90.89           O  
ATOM   2821  OG  SER A 180     -20.643  -4.168  11.487  1.00 90.89           O  
ATOM   2822  HG  SER A 180     -20.313  -3.749  12.285  1.00 90.89           H  
ATOM   2823  N   CYS A 181     -20.830  -4.690   8.552  1.00 95.55           N  
ATOM   2824  H   CYS A 181     -20.060  -4.170   8.946  1.00 95.55           H  
ATOM   2825  CA  CYS A 181     -20.545  -5.914   7.799  1.00 95.55           C  
ATOM   2826  HA  CYS A 181     -21.165  -5.921   6.903  1.00 95.55           H  
ATOM   2827  C   CYS A 181     -20.898  -7.186   8.590  1.00 95.55           C  
ATOM   2828  CB  CYS A 181     -19.081  -5.934   7.347  1.00 95.55           C  
ATOM   2829  HB2 CYS A 181     -18.440  -5.695   8.196  1.00 95.55           H  
ATOM   2830  HB3 CYS A 181     -18.827  -6.944   7.024  1.00 95.55           H  
ATOM   2831  O   CYS A 181     -21.063  -8.235   7.974  1.00 95.55           O  
ATOM   2832  SG  CYS A 181     -18.692  -4.815   5.976  1.00 95.55           S  
ATOM   2833  N   ARG A 182     -21.069  -7.116   9.923  1.00 93.11           N  
ATOM   2834  H   ARG A 182     -20.894  -6.231  10.377  1.00 93.11           H  
ATOM   2835  CA  ARG A 182     -21.552  -8.243  10.752  1.00 93.11           C  
ATOM   2836  HA  ARG A 182     -20.905  -9.108  10.606  1.00 93.11           H  
ATOM   2837  C   ARG A 182     -22.949  -8.724  10.359  1.00 93.11           C  
ATOM   2838  CB  ARG A 182     -21.542  -7.857  12.241  1.00 93.11           C  
ATOM   2839  HB2 ARG A 182     -22.027  -8.651  12.808  1.00 93.11           H  
ATOM   2840  HB3 ARG A 182     -22.110  -6.939  12.389  1.00 93.11           H  
ATOM   2841  O   ARG A 182     -23.254  -9.901  10.514  1.00 93.11           O  
ATOM   2842  CG  ARG A 182     -20.114  -7.673  12.777  1.00 93.11           C  
ATOM   2843  HG2 ARG A 182     -19.524  -8.564  12.562  1.00 93.11           H  
ATOM   2844  HG3 ARG A 182     -19.649  -6.827  12.271  1.00 93.11           H  
ATOM   2845  CD  ARG A 182     -20.069  -7.409  14.287  1.00 93.11           C  
ATOM   2846  HD2 ARG A 182     -19.050  -7.114  14.538  1.00 93.11           H  
ATOM   2847  HD3 ARG A 182     -20.729  -6.576  14.528  1.00 93.11           H  
ATOM   2848  NE  ARG A 182     -20.434  -8.589  15.104  1.00 93.11           N  
ATOM   2849  HE  ARG A 182     -20.829  -9.393  14.638  1.00 93.11           H  
ATOM   2850  NH1 ARG A 182     -19.918  -7.635  17.130  1.00 93.11           N  
ATOM   2851 HH11 ARG A 182     -19.294  -6.948  16.734  1.00 93.11           H  
ATOM   2852 HH12 ARG A 182     -20.288  -7.498  18.060  1.00 93.11           H  
ATOM   2853  NH2 ARG A 182     -20.942  -9.574  17.124  1.00 93.11           N  
ATOM   2854 HH21 ARG A 182     -21.413 -10.359  16.698  1.00 93.11           H  
ATOM   2855 HH22 ARG A 182     -20.984  -9.428  18.123  1.00 93.11           H  
ATOM   2856  CZ  ARG A 182     -20.423  -8.601  16.431  1.00 93.11           C  
ATOM   2857  N   ASP A 183     -23.766  -7.827   9.816  1.00 90.77           N  
ATOM   2858  H   ASP A 183     -23.447  -6.872   9.734  1.00 90.77           H  
ATOM   2859  CA  ASP A 183     -25.129  -8.130   9.379  1.00 90.77           C  
ATOM   2860  HA  ASP A 183     -25.571  -8.857  10.060  1.00 90.77           H  
ATOM   2861  C   ASP A 183     -25.165  -8.721   7.952  1.00 90.77           C  
ATOM   2862  CB  ASP A 183     -25.963  -6.840   9.444  1.00 90.77           C  
ATOM   2863  HB2 ASP A 183     -25.568  -6.153   8.696  1.00 90.77           H  
ATOM   2864  HB3 ASP A 183     -26.995  -7.082   9.192  1.00 90.77           H  
ATOM   2865  O   ASP A 183     -26.210  -9.177   7.479  1.00 90.77           O  
ATOM   2866  CG  ASP A 183     -25.967  -6.113  10.792  1.00 90.77           C  
ATOM   2867  OD1 ASP A 183     -26.037  -6.812  11.825  1.00 90.77           O  
ATOM   2868  OD2 ASP A 183     -25.933  -4.850  10.754  1.00 90.77           O  
ATOM   2869  N   VAL A 184     -24.034  -8.691   7.235  1.00 90.12           N  
ATOM   2870  H   VAL A 184     -23.184  -8.405   7.699  1.00 90.12           H  
ATOM   2871  CA  VAL A 184     -23.944  -9.067   5.821  1.00 90.12           C  
ATOM   2872  HA  VAL A 184     -24.894  -8.823   5.346  1.00 90.12           H  
ATOM   2873  C   VAL A 184     -23.718 -10.567   5.689  1.00 90.12           C  
ATOM   2874  CB  VAL A 184     -22.855  -8.265   5.084  1.00 90.12           C  
ATOM   2875  HB  VAL A 184     -21.884  -8.435   5.550  1.00 90.12           H  
ATOM   2876  O   VAL A 184     -22.640 -11.086   5.966  1.00 90.12           O  
ATOM   2877  CG1 VAL A 184     -22.756  -8.665   3.605  1.00 90.12           C  
ATOM   2878 HG11 VAL A 184     -22.416  -9.697   3.516  1.00 90.12           H  
ATOM   2879 HG12 VAL A 184     -22.026  -8.025   3.109  1.00 90.12           H  
ATOM   2880 HG13 VAL A 184     -23.724  -8.553   3.116  1.00 90.12           H  
ATOM   2881  CG2 VAL A 184     -23.173  -6.766   5.128  1.00 90.12           C  
ATOM   2882 HG21 VAL A 184     -22.372  -6.209   4.641  1.00 90.12           H  
ATOM   2883 HG22 VAL A 184     -23.256  -6.423   6.159  1.00 90.12           H  
ATOM   2884 HG23 VAL A 184     -24.115  -6.568   4.617  1.00 90.12           H  
ATOM   2885  N   ASN A 185     -24.731 -11.265   5.182  1.00 86.46           N  
ATOM   2886  H   ASN A 185     -25.602 -10.781   5.016  1.00 86.46           H  
ATOM   2887  CA  ASN A 185     -24.636 -12.677   4.831  1.00 86.46           C  
ATOM   2888  HA  ASN A 185     -23.748 -13.104   5.297  1.00 86.46           H  
ATOM   2889  C   ASN A 185     -24.497 -12.837   3.308  1.00 86.46           C  
ATOM   2890  CB  ASN A 185     -25.857 -13.403   5.415  1.00 86.46           C  
ATOM   2891  HB2 ASN A 185     -25.945 -13.157   6.473  1.00 86.46           H  
ATOM   2892  HB3 ASN A 185     -26.759 -13.072   4.900  1.00 86.46           H  
ATOM   2893  O   ASN A 185     -25.431 -12.525   2.567  1.00 86.46           O  
ATOM   2894  CG  ASN A 185     -25.745 -14.912   5.300  1.00 86.46           C  
ATOM   2895  ND2 ASN A 185     -26.803 -15.624   5.606  1.00 86.46           N  
ATOM   2896 HD21 ASN A 185     -27.634 -15.171   5.958  1.00 86.46           H  
ATOM   2897 HD22 ASN A 185     -26.682 -16.626   5.563  1.00 86.46           H  
ATOM   2898  OD1 ASN A 185     -24.726 -15.480   4.950  1.00 86.46           O  
ATOM   2899  N   SER A 186     -23.340 -13.320   2.850  1.00 86.29           N  
ATOM   2900  H   SER A 186     -22.636 -13.590   3.522  1.00 86.29           H  
ATOM   2901  CA  SER A 186     -23.046 -13.582   1.435  1.00 86.29           C  
ATOM   2902  HA  SER A 186     -23.981 -13.605   0.875  1.00 86.29           H  
ATOM   2903  C   SER A 186     -22.357 -14.937   1.249  1.00 86.29           C  
ATOM   2904  CB  SER A 186     -22.177 -12.467   0.837  1.00 86.29           C  
ATOM   2905  HB2 SER A 186     -22.634 -11.498   1.035  1.00 86.29           H  
ATOM   2906  HB3 SER A 186     -21.179 -12.501   1.276  1.00 86.29           H  
ATOM   2907  O   SER A 186     -21.661 -15.432   2.141  1.00 86.29           O  
ATOM   2908  OG  SER A 186     -22.085 -12.672  -0.559  1.00 86.29           O  
ATOM   2909  HG  SER A 186     -21.514 -12.016  -0.964  1.00 86.29           H  
ATOM   2910  N   SER A 187     -22.530 -15.548   0.076  1.00 84.60           N  
ATOM   2911  H   SER A 187     -23.068 -15.076  -0.637  1.00 84.60           H  
ATOM   2912  CA  SER A 187     -21.707 -16.683  -0.360  1.00 84.60           C  
ATOM   2913  HA  SER A 187     -21.621 -17.402   0.455  1.00 84.60           H  
ATOM   2914  C   SER A 187     -20.292 -16.253  -0.744  1.00 84.60           C  
ATOM   2915  CB  SER A 187     -22.362 -17.395  -1.547  1.00 84.60           C  
ATOM   2916  HB2 SER A 187     -23.252 -17.915  -1.193  1.00 84.60           H  
ATOM   2917  HB3 SER A 187     -21.673 -18.129  -1.964  1.00 84.60           H  
ATOM   2918  O   SER A 187     -19.364 -17.040  -0.574  1.00 84.60           O  
ATOM   2919  OG  SER A 187     -22.754 -16.481  -2.555  1.00 84.60           O  
ATOM   2920  HG  SER A 187     -21.988 -16.137  -3.021  1.00 84.60           H  
ATOM   2921  N   ASP A 188     -20.130 -15.018  -1.220  1.00 84.38           N  
ATOM   2922  H   ASP A 188     -20.934 -14.410  -1.285  1.00 84.38           H  
ATOM   2923  CA  ASP A 188     -18.858 -14.493  -1.716  1.00 84.38           C  
ATOM   2924  HA  ASP A 188     -18.383 -15.261  -2.327  1.00 84.38           H  
ATOM   2925  C   ASP A 188     -17.915 -14.132  -0.569  1.00 84.38           C  
ATOM   2926  CB  ASP A 188     -19.092 -13.262  -2.603  1.00 84.38           C  
ATOM   2927  HB2 ASP A 188     -18.133 -12.927  -3.000  1.00 84.38           H  
ATOM   2928  HB3 ASP A 188     -19.506 -12.458  -1.995  1.00 84.38           H  
ATOM   2929  O   ASP A 188     -18.342 -13.574   0.442  1.00 84.38           O  
ATOM   2930  CG  ASP A 188     -20.031 -13.554  -3.773  1.00 84.38           C  
ATOM   2931  OD1 ASP A 188     -19.926 -14.665  -4.342  1.00 84.38           O  
ATOM   2932  OD2 ASP A 188     -20.891 -12.689  -4.036  1.00 84.38           O  
ATOM   2933  N   GLU A 189     -16.618 -14.396  -0.739  1.00 87.39           N  
ATOM   2934  H   GLU A 189     -16.325 -14.892  -1.569  1.00 87.39           H  
ATOM   2935  CA  GLU A 189     -15.602 -14.049   0.263  1.00 87.39           C  
ATOM   2936  HA  GLU A 189     -15.834 -14.543   1.207  1.00 87.39           H  
ATOM   2937  C   GLU A 189     -15.550 -12.549   0.545  1.00 87.39           C  
ATOM   2938  CB  GLU A 189     -14.213 -14.490  -0.195  1.00 87.39           C  
ATOM   2939  HB2 GLU A 189     -13.489 -14.092   0.516  1.00 87.39           H  
ATOM   2940  HB3 GLU A 189     -14.010 -14.058  -1.174  1.00 87.39           H  
ATOM   2941  O   GLU A 189     -15.472 -12.139   1.703  1.00 87.39           O  
ATOM   2942  CG  GLU A 189     -14.039 -16.010  -0.262  1.00 87.39           C  
ATOM   2943  HG2 GLU A 189     -14.264 -16.436   0.716  1.00 87.39           H  
ATOM   2944  HG3 GLU A 189     -14.740 -16.419  -0.991  1.00 87.39           H  
ATOM   2945  CD  GLU A 189     -12.608 -16.399  -0.649  1.00 87.39           C  
ATOM   2946  OE1 GLU A 189     -12.381 -17.620  -0.779  1.00 87.39           O  
ATOM   2947  OE2 GLU A 189     -11.771 -15.473  -0.822  1.00 87.39           O  
ATOM   2948  N   ARG A 190     -15.630 -11.739  -0.518  1.00 90.76           N  
ATOM   2949  H   ARG A 190     -15.779 -12.170  -1.419  1.00 90.76           H  
ATOM   2950  CA  ARG A 190     -15.727 -10.284  -0.443  1.00 90.76           C  
ATOM   2951  HA  ARG A 190     -15.855 -10.015   0.605  1.00 90.76           H  
ATOM   2952  C   ARG A 190     -16.955  -9.788  -1.188  1.00 90.76           C  
ATOM   2953  CB  ARG A 190     -14.463  -9.586  -0.967  1.00 90.76           C  
ATOM   2954  HB2 ARG A 190     -14.692  -8.525  -1.060  1.00 90.76           H  
ATOM   2955  HB3 ARG A 190     -14.213  -9.953  -1.962  1.00 90.76           H  
ATOM   2956  O   ARG A 190     -17.185 -10.183  -2.326  1.00 90.76           O  
ATOM   2957  CG  ARG A 190     -13.258  -9.705  -0.026  1.00 90.76           C  
ATOM   2958  HG2 ARG A 190     -13.597  -9.836   1.002  1.00 90.76           H  
ATOM   2959  HG3 ARG A 190     -12.703  -8.768  -0.076  1.00 90.76           H  
ATOM   2960  CD  ARG A 190     -12.308 -10.840  -0.408  1.00 90.76           C  
ATOM   2961  HD2 ARG A 190     -12.848 -11.785  -0.348  1.00 90.76           H  
ATOM   2962  HD3 ARG A 190     -11.961 -10.696  -1.431  1.00 90.76           H  
ATOM   2963  NE  ARG A 190     -11.156 -10.873   0.507  1.00 90.76           N  
ATOM   2964  HE  ARG A 190     -11.049 -10.103   1.152  1.00 90.76           H  
ATOM   2965  NH1 ARG A 190     -10.324 -12.962  -0.013  1.00 90.76           N  
ATOM   2966 HH11 ARG A 190     -11.180 -13.295  -0.433  1.00 90.76           H  
ATOM   2967 HH12 ARG A 190      -9.653 -13.693   0.174  1.00 90.76           H  
ATOM   2968  NH2 ARG A 190      -9.213 -11.581   1.373  1.00 90.76           N  
ATOM   2969 HH21 ARG A 190      -9.169 -10.732   1.917  1.00 90.76           H  
ATOM   2970 HH22 ARG A 190      -8.519 -12.295   1.540  1.00 90.76           H  
ATOM   2971  CZ  ARG A 190     -10.248 -11.818   0.617  1.00 90.76           C  
ATOM   2972  N   VAL A 191     -17.699  -8.876  -0.571  1.00 91.36           N  
ATOM   2973  H   VAL A 191     -17.425  -8.600   0.361  1.00 91.36           H  
ATOM   2974  CA  VAL A 191     -18.874  -8.233  -1.174  1.00 91.36           C  
ATOM   2975  HA  VAL A 191     -18.804  -8.335  -2.257  1.00 91.36           H  
ATOM   2976  C   VAL A 191     -18.882  -6.747  -0.853  1.00 91.36           C  
ATOM   2977  CB  VAL A 191     -20.177  -8.933  -0.739  1.00 91.36           C  
ATOM   2978  HB  VAL A 191     -20.088  -9.989  -0.991  1.00 91.36           H  
ATOM   2979  O   VAL A 191     -18.539  -6.339   0.251  1.00 91.36           O  
ATOM   2980  CG1 VAL A 191     -20.445  -8.837   0.768  1.00 91.36           C  
ATOM   2981 HG11 VAL A 191     -20.607  -7.801   1.065  1.00 91.36           H  
ATOM   2982 HG12 VAL A 191     -19.596  -9.238   1.321  1.00 91.36           H  
ATOM   2983 HG13 VAL A 191     -21.331  -9.420   1.018  1.00 91.36           H  
ATOM   2984  CG2 VAL A 191     -21.395  -8.385  -1.493  1.00 91.36           C  
ATOM   2985 HG21 VAL A 191     -21.226  -8.461  -2.568  1.00 91.36           H  
ATOM   2986 HG22 VAL A 191     -21.589  -7.347  -1.223  1.00 91.36           H  
ATOM   2987 HG23 VAL A 191     -22.273  -8.981  -1.245  1.00 91.36           H  
ATOM   2988  N   VAL A 192     -19.269  -5.918  -1.816  1.00 90.84           N  
ATOM   2989  H   VAL A 192     -19.597  -6.307  -2.689  1.00 90.84           H  
ATOM   2990  CA  VAL A 192     -19.362  -4.469  -1.623  1.00 90.84           C  
ATOM   2991  HA  VAL A 192     -18.733  -4.182  -0.780  1.00 90.84           H  
ATOM   2992  C   VAL A 192     -20.801  -4.096  -1.288  1.00 90.84           C  
ATOM   2993  CB  VAL A 192     -18.841  -3.714  -2.850  1.00 90.84           C  
ATOM   2994  HB  VAL A 192     -19.463  -3.957  -3.712  1.00 90.84           H  
ATOM   2995  O   VAL A 192     -21.717  -4.437  -2.033  1.00 90.84           O  
ATOM   2996  CG1 VAL A 192     -18.864  -2.199  -2.637  1.00 90.84           C  
ATOM   2997 HG11 VAL A 192     -19.892  -1.852  -2.528  1.00 90.84           H  
ATOM   2998 HG12 VAL A 192     -18.296  -1.939  -1.744  1.00 90.84           H  
ATOM   2999 HG13 VAL A 192     -18.394  -1.729  -3.500  1.00 90.84           H  
ATOM   3000  CG2 VAL A 192     -17.393  -4.096  -3.178  1.00 90.84           C  
ATOM   3001 HG21 VAL A 192     -16.721  -3.759  -2.389  1.00 90.84           H  
ATOM   3002 HG22 VAL A 192     -17.291  -5.174  -3.300  1.00 90.84           H  
ATOM   3003 HG23 VAL A 192     -17.118  -3.637  -4.128  1.00 90.84           H  
ATOM   3004  N   VAL A 193     -21.002  -3.375  -0.187  1.00 91.00           N  
ATOM   3005  H   VAL A 193     -20.194  -3.090   0.349  1.00 91.00           H  
ATOM   3006  CA  VAL A 193     -22.322  -2.938   0.292  1.00 91.00           C  
ATOM   3007  HA  VAL A 193     -23.048  -3.065  -0.511  1.00 91.00           H  
ATOM   3008  C   VAL A 193     -22.310  -1.453   0.648  1.00 91.00           C  
ATOM   3009  CB  VAL A 193     -22.814  -3.783   1.489  1.00 91.00           C  
ATOM   3010  HB  VAL A 193     -23.827  -3.463   1.731  1.00 91.00           H  
ATOM   3011  O   VAL A 193     -21.253  -0.853   0.838  1.00 91.00           O  
ATOM   3012  CG1 VAL A 193     -22.877  -5.278   1.151  1.00 91.00           C  
ATOM   3013 HG11 VAL A 193     -23.376  -5.814   1.958  1.00 91.00           H  
ATOM   3014 HG12 VAL A 193     -23.434  -5.427   0.226  1.00 91.00           H  
ATOM   3015 HG13 VAL A 193     -21.871  -5.680   1.032  1.00 91.00           H  
ATOM   3016  CG2 VAL A 193     -21.951  -3.585   2.739  1.00 91.00           C  
ATOM   3017 HG21 VAL A 193     -20.919  -3.862   2.526  1.00 91.00           H  
ATOM   3018 HG22 VAL A 193     -22.330  -4.202   3.554  1.00 91.00           H  
ATOM   3019 HG23 VAL A 193     -21.977  -2.545   3.066  1.00 91.00           H  
ATOM   3020  N   THR A 194     -23.495  -0.861   0.770  1.00 90.88           N  
ATOM   3021  H   THR A 194     -24.329  -1.408   0.611  1.00 90.88           H  
ATOM   3022  CA  THR A 194     -23.674   0.476   1.347  1.00 90.88           C  
ATOM   3023  HA  THR A 194     -22.707   0.967   1.455  1.00 90.88           H  
ATOM   3024  C   THR A 194     -24.293   0.327   2.729  1.00 90.88           C  
ATOM   3025  CB  THR A 194     -24.539   1.366   0.447  1.00 90.88           C  
ATOM   3026  HB  THR A 194     -25.541   0.945   0.368  1.00 90.88           H  
ATOM   3027  O   THR A 194     -25.376  -0.246   2.860  1.00 90.88           O  
ATOM   3028  CG2 THR A 194     -24.631   2.798   0.968  1.00 90.88           C  
ATOM   3029 HG21 THR A 194     -25.137   2.811   1.933  1.00 90.88           H  
ATOM   3030 HG22 THR A 194     -23.629   3.212   1.082  1.00 90.88           H  
ATOM   3031 HG23 THR A 194     -25.201   3.414   0.273  1.00 90.88           H  
ATOM   3032  OG1 THR A 194     -23.973   1.452  -0.844  1.00 90.88           O  
ATOM   3033  HG1 THR A 194     -24.524   2.060  -1.342  1.00 90.88           H  
ATOM   3034  N   LEU A 195     -23.602   0.823   3.754  1.00 89.64           N  
ATOM   3035  H   LEU A 195     -22.729   1.293   3.567  1.00 89.64           H  
ATOM   3036  CA  LEU A 195     -24.078   0.780   5.135  1.00 89.64           C  
ATOM   3037  HA  LEU A 195     -24.493  -0.210   5.323  1.00 89.64           H  
ATOM   3038  C   LEU A 195     -25.206   1.795   5.366  1.00 89.64           C  
ATOM   3039  CB  LEU A 195     -22.901   1.018   6.102  1.00 89.64           C  
ATOM   3040  HB2 LEU A 195     -23.280   1.000   7.124  1.00 89.64           H  
ATOM   3041  HB3 LEU A 195     -22.497   2.012   5.911  1.00 89.64           H  
ATOM   3042  O   LEU A 195     -25.383   2.738   4.594  1.00 89.64           O  
ATOM   3043  CG  LEU A 195     -21.748   0.002   6.003  1.00 89.64           C  
ATOM   3044  HG  LEU A 195     -21.310   0.058   5.006  1.00 89.64           H  
ATOM   3045  CD1 LEU A 195     -20.666   0.361   7.023  1.00 89.64           C  
ATOM   3046 HD11 LEU A 195     -19.824  -0.325   6.926  1.00 89.64           H  
ATOM   3047 HD12 LEU A 195     -20.310   1.376   6.846  1.00 89.64           H  
ATOM   3048 HD13 LEU A 195     -21.066   0.287   8.034  1.00 89.64           H  
ATOM   3049  CD2 LEU A 195     -22.203  -1.436   6.263  1.00 89.64           C  
ATOM   3050 HD21 LEU A 195     -21.341  -2.104   6.258  1.00 89.64           H  
ATOM   3051 HD22 LEU A 195     -22.698  -1.499   7.231  1.00 89.64           H  
ATOM   3052 HD23 LEU A 195     -22.892  -1.763   5.484  1.00 89.64           H  
ATOM   3053  N   ALA A 196     -25.926   1.660   6.481  1.00 88.30           N  
ATOM   3054  H   ALA A 196     -25.783   0.819   7.021  1.00 88.30           H  
ATOM   3055  CA  ALA A 196     -26.960   2.604   6.919  1.00 88.30           C  
ATOM   3056  HA  ALA A 196     -27.771   2.594   6.191  1.00 88.30           H  
ATOM   3057  C   ALA A 196     -26.457   4.059   7.034  1.00 88.30           C  
ATOM   3058  CB  ALA A 196     -27.495   2.117   8.272  1.00 88.30           C  
ATOM   3059  HB1 ALA A 196     -26.718   2.206   9.032  1.00 88.30           H  
ATOM   3060  HB2 ALA A 196     -27.800   1.073   8.208  1.00 88.30           H  
ATOM   3061  HB3 ALA A 196     -28.352   2.722   8.567  1.00 88.30           H  
ATOM   3062  O   ALA A 196     -27.240   4.998   6.923  1.00 88.30           O  
ATOM   3063  N   SER A 197     -25.147   4.252   7.223  1.00 85.57           N  
ATOM   3064  H   SER A 197     -24.551   3.439   7.268  1.00 85.57           H  
ATOM   3065  CA  SER A 197     -24.482   5.561   7.210  1.00 85.57           C  
ATOM   3066  HA  SER A 197     -25.050   6.251   7.834  1.00 85.57           H  
ATOM   3067  C   SER A 197     -24.371   6.199   5.816  1.00 85.57           C  
ATOM   3068  CB  SER A 197     -23.075   5.411   7.801  1.00 85.57           C  
ATOM   3069  HB2 SER A 197     -23.149   5.054   8.828  1.00 85.57           H  
ATOM   3070  HB3 SER A 197     -22.572   6.378   7.797  1.00 85.57           H  
ATOM   3071  O   SER A 197     -23.944   7.345   5.714  1.00 85.57           O  
ATOM   3072  OG  SER A 197     -22.326   4.484   7.035  1.00 85.57           O  
ATOM   3073  HG  SER A 197     -21.421   4.453   7.352  1.00 85.57           H  
ATOM   3074  N   GLY A 198     -24.703   5.470   4.746  1.00 86.73           N  
ATOM   3075  H   GLY A 198     -25.060   4.538   4.901  1.00 86.73           H  
ATOM   3076  CA  GLY A 198     -24.468   5.861   3.353  1.00 86.73           C  
ATOM   3077  HA2 GLY A 198     -25.184   5.339   2.717  1.00 86.73           H  
ATOM   3078  HA3 GLY A 198     -24.630   6.934   3.245  1.00 86.73           H  
ATOM   3079  C   GLY A 198     -23.059   5.538   2.844  1.00 86.73           C  
ATOM   3080  O   GLY A 198     -22.774   5.720   1.662  1.00 86.73           O  
ATOM   3081  N   GLN A 199     -22.174   5.035   3.707  1.00 88.84           N  
ATOM   3082  H   GLN A 199     -22.467   4.880   4.661  1.00 88.84           H  
ATOM   3083  CA  GLN A 199     -20.801   4.697   3.349  1.00 88.84           C  
ATOM   3084  HA  GLN A 199     -20.398   5.499   2.731  1.00 88.84           H  
ATOM   3085  C   GLN A 199     -20.747   3.385   2.562  1.00 88.84           C  
ATOM   3086  CB  GLN A 199     -19.979   4.625   4.634  1.00 88.84           C  
ATOM   3087  HB2 GLN A 199     -20.299   3.756   5.210  1.00 88.84           H  
ATOM   3088  HB3 GLN A 199     -20.185   5.521   5.221  1.00 88.84           H  
ATOM   3089  O   GLN A 199     -21.276   2.361   3.001  1.00 88.84           O  
ATOM   3090  CG  GLN A 199     -18.464   4.550   4.407  1.00 88.84           C  
ATOM   3091  HG2 GLN A 199     -18.209   3.649   3.849  1.00 88.84           H  
ATOM   3092  HG3 GLN A 199     -18.135   5.422   3.841  1.00 88.84           H  
ATOM   3093  CD  GLN A 199     -17.729   4.528   5.743  1.00 88.84           C  
ATOM   3094  NE2 GLN A 199     -16.425   4.559   5.746  1.00 88.84           N  
ATOM   3095 HE21 GLN A 199     -15.994   4.623   6.657  1.00 88.84           H  
ATOM   3096 HE22 GLN A 199     -15.903   4.613   4.883  1.00 88.84           H  
ATOM   3097  OE1 GLN A 199     -18.314   4.477   6.812  1.00 88.84           O  
ATOM   3098  N   LYS A 200     -20.081   3.407   1.406  1.00 91.07           N  
ATOM   3099  H   LYS A 200     -19.663   4.280   1.117  1.00 91.07           H  
ATOM   3100  CA  LYS A 200     -19.829   2.214   0.594  1.00 91.07           C  
ATOM   3101  HA  LYS A 200     -20.660   1.521   0.727  1.00 91.07           H  
ATOM   3102  C   LYS A 200     -18.557   1.522   1.076  1.00 91.07           C  
ATOM   3103  CB  LYS A 200     -19.773   2.611  -0.886  1.00 91.07           C  
ATOM   3104  HB2 LYS A 200     -18.893   3.228  -1.065  1.00 91.07           H  
ATOM   3105  HB3 LYS A 200     -20.661   3.199  -1.119  1.00 91.07           H  
ATOM   3106  O   LYS A 200     -17.502   2.154   1.089  1.00 91.07           O  
ATOM   3107  CG  LYS A 200     -19.744   1.386  -1.808  1.00 91.07           C  
ATOM   3108  HG2 LYS A 200     -20.611   0.758  -1.601  1.00 91.07           H  
ATOM   3109  HG3 LYS A 200     -18.840   0.806  -1.623  1.00 91.07           H  
ATOM   3110  CD  LYS A 200     -19.781   1.829  -3.276  1.00 91.07           C  
ATOM   3111  HD2 LYS A 200     -20.710   2.369  -3.461  1.00 91.07           H  
ATOM   3112  HD3 LYS A 200     -18.935   2.486  -3.475  1.00 91.07           H  
ATOM   3113  CE  LYS A 200     -19.705   0.599  -4.182  1.00 91.07           C  
ATOM   3114  HE2 LYS A 200     -20.509  -0.085  -3.910  1.00 91.07           H  
ATOM   3115  HE3 LYS A 200     -18.756   0.102  -3.980  1.00 91.07           H  
ATOM   3116  NZ  LYS A 200     -19.789   0.946  -5.621  1.00 91.07           N  
ATOM   3117  HZ1 LYS A 200     -20.672   1.393  -5.824  1.00 91.07           H  
ATOM   3118  HZ2 LYS A 200     -19.719   0.110  -6.184  1.00 91.07           H  
ATOM   3119  HZ3 LYS A 200     -19.038   1.568  -5.881  1.00 91.07           H  
ATOM   3120  N   VAL A 201     -18.652   0.244   1.430  1.00 95.86           N  
ATOM   3121  H   VAL A 201     -19.551  -0.208   1.338  1.00 95.86           H  
ATOM   3122  CA  VAL A 201     -17.561  -0.556   2.010  1.00 95.86           C  
ATOM   3123  HA  VAL A 201     -16.612  -0.043   1.853  1.00 95.86           H  
ATOM   3124  C   VAL A 201     -17.453  -1.920   1.335  1.00 95.86           C  
ATOM   3125  CB  VAL A 201     -17.727  -0.734   3.532  1.00 95.86           C  
ATOM   3126  HB  VAL A 201     -16.866  -1.303   3.883  1.00 95.86           H  
ATOM   3127  O   VAL A 201     -18.447  -2.446   0.835  1.00 95.86           O  
ATOM   3128  CG1 VAL A 201     -17.728   0.614   4.265  1.00 95.86           C  
ATOM   3129 HG11 VAL A 201     -18.631   1.176   4.028  1.00 95.86           H  
ATOM   3130 HG12 VAL A 201     -16.850   1.191   3.975  1.00 95.86           H  
ATOM   3131 HG13 VAL A 201     -17.692   0.444   5.341  1.00 95.86           H  
ATOM   3132  CG2 VAL A 201     -18.988  -1.514   3.922  1.00 95.86           C  
ATOM   3133 HG21 VAL A 201     -19.056  -1.584   5.008  1.00 95.86           H  
ATOM   3134 HG22 VAL A 201     -18.943  -2.528   3.525  1.00 95.86           H  
ATOM   3135 HG23 VAL A 201     -19.878  -1.018   3.535  1.00 95.86           H  
ATOM   3136  N   MET A 202     -16.259  -2.514   1.349  1.00 97.33           N  
ATOM   3137  H   MET A 202     -15.485  -2.036   1.788  1.00 97.33           H  
ATOM   3138  CA  MET A 202     -16.070  -3.927   1.017  1.00 97.33           C  
ATOM   3139  HA  MET A 202     -16.902  -4.273   0.404  1.00 97.33           H  
ATOM   3140  C   MET A 202     -16.054  -4.748   2.309  1.00 97.33           C  
ATOM   3141  CB  MET A 202     -14.790  -4.102   0.191  1.00 97.33           C  
ATOM   3142  HB2 MET A 202     -13.926  -3.830   0.797  1.00 97.33           H  
ATOM   3143  HB3 MET A 202     -14.833  -3.433  -0.669  1.00 97.33           H  
ATOM   3144  O   MET A 202     -15.213  -4.518   3.175  1.00 97.33           O  
ATOM   3145  CG  MET A 202     -14.623  -5.539  -0.315  1.00 97.33           C  
ATOM   3146  HG2 MET A 202     -15.482  -5.803  -0.932  1.00 97.33           H  
ATOM   3147  HG3 MET A 202     -14.617  -6.216   0.539  1.00 97.33           H  
ATOM   3148  SD  MET A 202     -13.105  -5.811  -1.278  1.00 97.33           S  
ATOM   3149  CE  MET A 202     -13.629  -5.153  -2.884  1.00 97.33           C  
ATOM   3150  HE1 MET A 202     -13.986  -4.129  -2.772  1.00 97.33           H  
ATOM   3151  HE2 MET A 202     -14.434  -5.768  -3.288  1.00 97.33           H  
ATOM   3152  HE3 MET A 202     -12.790  -5.169  -3.580  1.00 97.33           H  
ATOM   3153  N   CYS A 203     -16.978  -5.695   2.430  1.00 97.43           N  
ATOM   3154  H   CYS A 203     -17.636  -5.831   1.677  1.00 97.43           H  
ATOM   3155  CA  CYS A 203     -17.044  -6.635   3.537  1.00 97.43           C  
ATOM   3156  HA  CYS A 203     -16.606  -6.154   4.411  1.00 97.43           H  
ATOM   3157  C   CYS A 203     -16.273  -7.915   3.211  1.00 97.43           C  
ATOM   3158  CB  CYS A 203     -18.499  -6.989   3.861  1.00 97.43           C  
ATOM   3159  HB2 CYS A 203     -18.497  -7.711   4.677  1.00 97.43           H  
ATOM   3160  HB3 CYS A 203     -18.936  -7.478   2.990  1.00 97.43           H  
ATOM   3161  O   CYS A 203     -16.475  -8.476   2.135  1.00 97.43           O  
ATOM   3162  SG  CYS A 203     -19.576  -5.618   4.338  1.00 97.43           S  
ATOM   3163  N   ASP A 204     -15.477  -8.416   4.154  1.00 97.81           N  
ATOM   3164  H   ASP A 204     -15.390  -7.893   5.014  1.00 97.81           H  
ATOM   3165  CA  ASP A 204     -15.024  -9.809   4.179  1.00 97.81           C  
ATOM   3166  HA  ASP A 204     -15.068 -10.217   3.168  1.00 97.81           H  
ATOM   3167  C   ASP A 204     -15.985 -10.634   5.048  1.00 97.81           C  
ATOM   3168  CB  ASP A 204     -13.551  -9.882   4.598  1.00 97.81           C  
ATOM   3169  HB2 ASP A 204     -12.959  -9.464   3.783  1.00 97.81           H  
ATOM   3170  HB3 ASP A 204     -13.371  -9.244   5.464  1.00 97.81           H  
ATOM   3171  O   ASP A 204     -16.202 -10.348   6.232  1.00 97.81           O  
ATOM   3172  CG  ASP A 204     -13.002 -11.281   4.891  1.00 97.81           C  
ATOM   3173  OD1 ASP A 204     -13.746 -12.287   4.940  1.00 97.81           O  
ATOM   3174  OD2 ASP A 204     -11.772 -11.354   5.087  1.00 97.81           O  
ATOM   3175  N   THR A 205     -16.603 -11.641   4.425  1.00 95.33           N  
ATOM   3176  H   THR A 205     -16.312 -11.854   3.482  1.00 95.33           H  
ATOM   3177  CA  THR A 205     -17.678 -12.447   5.026  1.00 95.33           C  
ATOM   3178  HA  THR A 205     -18.027 -11.936   5.924  1.00 95.33           H  
ATOM   3179  C   THR A 205     -17.225 -13.833   5.485  1.00 95.33           C  
ATOM   3180  CB  THR A 205     -18.902 -12.569   4.104  1.00 95.33           C  
ATOM   3181  HB  THR A 205     -19.732 -12.926   4.713  1.00 95.33           H  
ATOM   3182  O   THR A 205     -18.060 -14.627   5.926  1.00 95.33           O  
ATOM   3183  CG2 THR A 205     -19.332 -11.243   3.478  1.00 95.33           C  
ATOM   3184 HG21 THR A 205     -20.298 -11.367   2.989  1.00 95.33           H  
ATOM   3185 HG22 THR A 205     -18.593 -10.910   2.749  1.00 95.33           H  
ATOM   3186 HG23 THR A 205     -19.434 -10.489   4.259  1.00 95.33           H  
ATOM   3187  OG1 THR A 205     -18.683 -13.530   3.094  1.00 95.33           O  
ATOM   3188  HG1 THR A 205     -18.477 -13.114   2.254  1.00 95.33           H  
ATOM   3189  N   LYS A 206     -15.928 -14.158   5.372  1.00 94.73           N  
ATOM   3190  H   LYS A 206     -15.282 -13.445   5.065  1.00 94.73           H  
ATOM   3191  CA  LYS A 206     -15.415 -15.519   5.615  1.00 94.73           C  
ATOM   3192  HA  LYS A 206     -16.196 -16.127   6.070  1.00 94.73           H  
ATOM   3193  C   LYS A 206     -14.280 -15.568   6.621  1.00 94.73           C  
ATOM   3194  CB  LYS A 206     -14.979 -16.175   4.291  1.00 94.73           C  
ATOM   3195  HB2 LYS A 206     -14.605 -17.178   4.495  1.00 94.73           H  
ATOM   3196  HB3 LYS A 206     -14.161 -15.596   3.862  1.00 94.73           H  
ATOM   3197  O   LYS A 206     -14.292 -16.454   7.476  1.00 94.73           O  
ATOM   3198  CG  LYS A 206     -16.098 -16.270   3.246  1.00 94.73           C  
ATOM   3199  HG2 LYS A 206     -15.685 -16.683   2.325  1.00 94.73           H  
ATOM   3200  HG3 LYS A 206     -16.459 -15.262   3.044  1.00 94.73           H  
ATOM   3201  CD  LYS A 206     -17.286 -17.139   3.657  1.00 94.73           C  
ATOM   3202  HD2 LYS A 206     -17.635 -16.834   4.644  1.00 94.73           H  
ATOM   3203  HD3 LYS A 206     -16.995 -18.189   3.688  1.00 94.73           H  
ATOM   3204  CE  LYS A 206     -18.402 -16.919   2.634  1.00 94.73           C  
ATOM   3205  HE2 LYS A 206     -18.283 -17.591   1.784  1.00 94.73           H  
ATOM   3206  HE3 LYS A 206     -18.318 -15.900   2.256  1.00 94.73           H  
ATOM   3207  NZ  LYS A 206     -19.725 -17.059   3.272  1.00 94.73           N  
ATOM   3208  HZ1 LYS A 206     -19.748 -16.459   4.085  1.00 94.73           H  
ATOM   3209  HZ2 LYS A 206     -20.436 -16.682   2.662  1.00 94.73           H  
ATOM   3210  HZ3 LYS A 206     -19.930 -18.013   3.531  1.00 94.73           H  
ATOM   3211  N   THR A 207     -13.321 -14.648   6.544  1.00 95.07           N  
ATOM   3212  H   THR A 207     -13.385 -13.914   5.854  1.00 95.07           H  
ATOM   3213  CA  THR A 207     -12.144 -14.682   7.420  1.00 95.07           C  
ATOM   3214  HA  THR A 207     -11.632 -15.635   7.280  1.00 95.07           H  
ATOM   3215  C   THR A 207     -12.578 -14.553   8.870  1.00 95.07           C  
ATOM   3216  CB  THR A 207     -11.153 -13.570   7.082  1.00 95.07           C  
ATOM   3217  HB  THR A 207     -11.615 -12.600   7.267  1.00 95.07           H  
ATOM   3218  O   THR A 207     -13.301 -13.625   9.218  1.00 95.07           O  
ATOM   3219  CG2 THR A 207      -9.859 -13.665   7.886  1.00 95.07           C  
ATOM   3220 HG21 THR A 207      -9.159 -12.909   7.529  1.00 95.07           H  
ATOM   3221 HG22 THR A 207     -10.055 -13.487   8.943  1.00 95.07           H  
ATOM   3222 HG23 THR A 207      -9.408 -14.649   7.753  1.00 95.07           H  
ATOM   3223  OG1 THR A 207     -10.799 -13.677   5.728  1.00 95.07           O  
ATOM   3224  HG1 THR A 207     -11.208 -12.917   5.307  1.00 95.07           H  
ATOM   3225  N   ASP A 208     -12.158 -15.493   9.717  1.00 93.18           N  
ATOM   3226  H   ASP A 208     -11.561 -16.227   9.363  1.00 93.18           H  
ATOM   3227  CA  ASP A 208     -12.482 -15.505  11.150  1.00 93.18           C  
ATOM   3228  HA  ASP A 208     -12.227 -16.496  11.525  1.00 93.18           H  
ATOM   3229  C   ASP A 208     -13.989 -15.326  11.448  1.00 93.18           C  
ATOM   3230  CB  ASP A 208     -11.568 -14.505  11.881  1.00 93.18           C  
ATOM   3231  HB2 ASP A 208     -11.834 -13.489  11.590  1.00 93.18           H  
ATOM   3232  HB3 ASP A 208     -10.534 -14.684  11.584  1.00 93.18           H  
ATOM   3233  O   ASP A 208     -14.387 -14.576  12.333  1.00 93.18           O  
ATOM   3234  CG  ASP A 208     -11.665 -14.652  13.399  1.00 93.18           C  
ATOM   3235  OD1 ASP A 208     -11.632 -15.814  13.860  1.00 93.18           O  
ATOM   3236  OD2 ASP A 208     -11.784 -13.604  14.076  1.00 93.18           O  
ATOM   3237  N   GLY A 209     -14.857 -15.961  10.651  1.00 92.37           N  
ATOM   3238  H   GLY A 209     -14.490 -16.475   9.863  1.00 92.37           H  
ATOM   3239  CA  GLY A 209     -16.316 -15.857  10.802  1.00 92.37           C  
ATOM   3240  HA2 GLY A 209     -16.565 -15.810  11.862  1.00 92.37           H  
ATOM   3241  HA3 GLY A 209     -16.776 -16.753  10.384  1.00 92.37           H  
ATOM   3242  C   GLY A 209     -16.955 -14.643  10.118  1.00 92.37           C  
ATOM   3243  O   GLY A 209     -18.173 -14.488  10.175  1.00 92.37           O  
ATOM   3244  N   GLY A 210     -16.164 -13.817   9.431  1.00 95.53           N  
ATOM   3245  H   GLY A 210     -15.165 -13.954   9.490  1.00 95.53           H  
ATOM   3246  CA  GLY A 210     -16.643 -12.663   8.681  1.00 95.53           C  
ATOM   3247  HA2 GLY A 210     -15.880 -12.357   7.965  1.00 95.53           H  
ATOM   3248  HA3 GLY A 210     -17.535 -12.956   8.126  1.00 95.53           H  
ATOM   3249  C   GLY A 210     -17.000 -11.464   9.559  1.00 95.53           C  
ATOM   3250  O   GLY A 210     -16.596 -11.350  10.718  1.00 95.53           O  
ATOM   3251  N   GLY A 211     -17.762 -10.541   8.972  1.00 96.44           N  
ATOM   3252  H   GLY A 211     -18.017 -10.677   8.004  1.00 96.44           H  
ATOM   3253  CA  GLY A 211     -18.186  -9.310   9.636  1.00 96.44           C  
ATOM   3254  HA2 GLY A 211     -18.385  -9.513  10.688  1.00 96.44           H  
ATOM   3255  HA3 GLY A 211     -19.112  -8.980   9.164  1.00 96.44           H  
ATOM   3256  C   GLY A 211     -17.175  -8.169   9.551  1.00 96.44           C  
ATOM   3257  O   GLY A 211     -17.330  -7.165  10.245  1.00 96.44           O  
ATOM   3258  N   TRP A 212     -16.157  -8.311   8.706  1.00 98.45           N  
ATOM   3259  H   TRP A 212     -16.116  -9.141   8.132  1.00 98.45           H  
ATOM   3260  CA  TRP A 212     -15.053  -7.367   8.597  1.00 98.45           C  
ATOM   3261  HA  TRP A 212     -14.903  -6.873   9.557  1.00 98.45           H  
ATOM   3262  C   TRP A 212     -15.316  -6.314   7.523  1.00 98.45           C  
ATOM   3263  CB  TRP A 212     -13.788  -8.145   8.256  1.00 98.45           C  
ATOM   3264  HB2 TRP A 212     -12.978  -7.433   8.093  1.00 98.45           H  
ATOM   3265  HB3 TRP A 212     -13.973  -8.681   7.326  1.00 98.45           H  
ATOM   3266  O   TRP A 212     -15.680  -6.660   6.404  1.00 98.45           O  
ATOM   3267  CG  TRP A 212     -13.332  -9.135   9.271  1.00 98.45           C  
ATOM   3268  CD1 TRP A 212     -13.563 -10.464   9.230  1.00 98.45           C  
ATOM   3269  HD1 TRP A 212     -14.096 -10.982   8.447  1.00 98.45           H  
ATOM   3270  CD2 TRP A 212     -12.545  -8.902  10.474  1.00 98.45           C  
ATOM   3271  CE2 TRP A 212     -12.394 -10.142  11.162  1.00 98.45           C  
ATOM   3272  CE3 TRP A 212     -11.942  -7.765  11.048  1.00 98.45           C  
ATOM   3273  HE3 TRP A 212     -12.020  -6.815  10.540  1.00 98.45           H  
ATOM   3274  NE1 TRP A 212     -13.024 -11.058  10.351  1.00 98.45           N  
ATOM   3275  HE1 TRP A 212     -13.080 -12.054  10.513  1.00 98.45           H  
ATOM   3276  CH2 TRP A 212     -11.171  -9.078  12.957  1.00 98.45           C  
ATOM   3277  HH2 TRP A 212     -10.669  -9.135  13.911  1.00 98.45           H  
ATOM   3278  CZ2 TRP A 212     -11.710 -10.241  12.380  1.00 98.45           C  
ATOM   3279  HZ2 TRP A 212     -11.614 -11.194  12.878  1.00 98.45           H  
ATOM   3280  CZ3 TRP A 212     -11.275  -7.847  12.284  1.00 98.45           C  
ATOM   3281  HZ3 TRP A 212     -10.844  -6.960  12.725  1.00 98.45           H  
ATOM   3282  N   ILE A 213     -15.063  -5.045   7.829  1.00 98.26           N  
ATOM   3283  H   ILE A 213     -14.774  -4.851   8.778  1.00 98.26           H  
ATOM   3284  CA  ILE A 213     -14.970  -3.941   6.868  1.00 98.26           C  
ATOM   3285  HA  ILE A 213     -15.585  -4.156   5.994  1.00 98.26           H  
ATOM   3286  C   ILE A 213     -13.513  -3.818   6.429  1.00 98.26           C  
ATOM   3287  CB  ILE A 213     -15.458  -2.618   7.507  1.00 98.26           C  
ATOM   3288  HB  ILE A 213     -14.909  -2.457   8.435  1.00 98.26           H  
ATOM   3289  O   ILE A 213     -12.656  -3.478   7.241  1.00 98.26           O  
ATOM   3290  CG1 ILE A 213     -16.964  -2.674   7.838  1.00 98.26           C  
ATOM   3291 HG12 ILE A 213     -17.527  -2.589   6.909  1.00 98.26           H  
ATOM   3292 HG13 ILE A 213     -17.199  -3.626   8.315  1.00 98.26           H  
ATOM   3293  CG2 ILE A 213     -15.173  -1.434   6.562  1.00 98.26           C  
ATOM   3294 HG21 ILE A 213     -15.564  -1.650   5.568  1.00 98.26           H  
ATOM   3295 HG22 ILE A 213     -15.619  -0.514   6.939  1.00 98.26           H  
ATOM   3296 HG23 ILE A 213     -14.099  -1.261   6.484  1.00 98.26           H  
ATOM   3297  CD1 ILE A 213     -17.454  -1.569   8.778  1.00 98.26           C  
ATOM   3298 HD11 ILE A 213     -17.377  -0.592   8.302  1.00 98.26           H  
ATOM   3299 HD12 ILE A 213     -16.867  -1.575   9.697  1.00 98.26           H  
ATOM   3300 HD13 ILE A 213     -18.500  -1.749   9.028  1.00 98.26           H  
ATOM   3301  N   ILE A 214     -13.216  -4.050   5.154  1.00 98.74           N  
ATOM   3302  H   ILE A 214     -13.961  -4.292   4.516  1.00 98.74           H  
ATOM   3303  CA  ILE A 214     -11.872  -3.848   4.607  1.00 98.74           C  
ATOM   3304  HA  ILE A 214     -11.142  -4.226   5.323  1.00 98.74           H  
ATOM   3305  C   ILE A 214     -11.622  -2.346   4.435  1.00 98.74           C  
ATOM   3306  CB  ILE A 214     -11.681  -4.635   3.296  1.00 98.74           C  
ATOM   3307  HB  ILE A 214     -12.397  -4.256   2.566  1.00 98.74           H  
ATOM   3308  O   ILE A 214     -12.405  -1.654   3.781  1.00 98.74           O  
ATOM   3309  CG1 ILE A 214     -11.951  -6.147   3.495  1.00 98.74           C  
ATOM   3310 HG12 ILE A 214     -11.185  -6.577   4.140  1.00 98.74           H  
ATOM   3311 HG13 ILE A 214     -12.919  -6.293   3.974  1.00 98.74           H  
ATOM   3312  CG2 ILE A 214     -10.253  -4.402   2.770  1.00 98.74           C  
ATOM   3313 HG21 ILE A 214     -10.082  -4.945   1.840  1.00 98.74           H  
ATOM   3314 HG22 ILE A 214     -10.074  -3.346   2.564  1.00 98.74           H  
ATOM   3315 HG23 ILE A 214      -9.528  -4.730   3.515  1.00 98.74           H  
ATOM   3316  CD1 ILE A 214     -11.991  -6.920   2.175  1.00 98.74           C  
ATOM   3317 HD11 ILE A 214     -12.724  -6.460   1.512  1.00 98.74           H  
ATOM   3318 HD12 ILE A 214     -11.016  -6.913   1.688  1.00 98.74           H  
ATOM   3319 HD13 ILE A 214     -12.279  -7.955   2.360  1.00 98.74           H  
ATOM   3320  N   ILE A 215     -10.528  -1.848   5.013  1.00 98.73           N  
ATOM   3321  H   ILE A 215      -9.924  -2.494   5.501  1.00 98.73           H  
ATOM   3322  CA  ILE A 215     -10.151  -0.425   5.002  1.00 98.73           C  
ATOM   3323  HA  ILE A 215     -10.987   0.139   4.588  1.00 98.73           H  
ATOM   3324  C   ILE A 215      -8.952  -0.121   4.100  1.00 98.73           C  
ATOM   3325  CB  ILE A 215      -9.926   0.116   6.429  1.00 98.73           C  
ATOM   3326  HB  ILE A 215      -9.735   1.185   6.335  1.00 98.73           H  
ATOM   3327  O   ILE A 215      -8.787   1.016   3.665  1.00 98.73           O  
ATOM   3328  CG1 ILE A 215      -8.713  -0.523   7.140  1.00 98.73           C  
ATOM   3329 HG12 ILE A 215      -7.846  -0.478   6.482  1.00 98.73           H  
ATOM   3330 HG13 ILE A 215      -8.930  -1.568   7.363  1.00 98.73           H  
ATOM   3331  CG2 ILE A 215     -11.206  -0.059   7.261  1.00 98.73           C  
ATOM   3332 HG21 ILE A 215     -12.078   0.253   6.686  1.00 98.73           H  
ATOM   3333 HG22 ILE A 215     -11.149   0.550   8.163  1.00 98.73           H  
ATOM   3334 HG23 ILE A 215     -11.338  -1.105   7.538  1.00 98.73           H  
ATOM   3335  CD1 ILE A 215      -8.313   0.172   8.446  1.00 98.73           C  
ATOM   3336 HD11 ILE A 215      -7.439  -0.326   8.865  1.00 98.73           H  
ATOM   3337 HD12 ILE A 215      -8.063   1.215   8.250  1.00 98.73           H  
ATOM   3338 HD13 ILE A 215      -9.122   0.123   9.175  1.00 98.73           H  
ATOM   3339  N   GLN A 216      -8.132  -1.123   3.799  1.00 98.74           N  
ATOM   3340  H   GLN A 216      -8.312  -2.034   4.196  1.00 98.74           H  
ATOM   3341  CA  GLN A 216      -7.009  -1.026   2.876  1.00 98.74           C  
ATOM   3342  HA  GLN A 216      -7.242  -0.287   2.109  1.00 98.74           H  
ATOM   3343  C   GLN A 216      -6.825  -2.383   2.206  1.00 98.74           C  
ATOM   3344  CB  GLN A 216      -5.763  -0.555   3.647  1.00 98.74           C  
ATOM   3345  HB2 GLN A 216      -5.990   0.421   4.076  1.00 98.74           H  
ATOM   3346  HB3 GLN A 216      -5.561  -1.234   4.475  1.00 98.74           H  
ATOM   3347  O   GLN A 216      -6.982  -3.416   2.861  1.00 98.74           O  
ATOM   3348  CG  GLN A 216      -4.485  -0.407   2.806  1.00 98.74           C  
ATOM   3349  HG2 GLN A 216      -3.888   0.390   3.248  1.00 98.74           H  
ATOM   3350  HG3 GLN A 216      -4.738  -0.115   1.787  1.00 98.74           H  
ATOM   3351  CD  GLN A 216      -3.612  -1.658   2.770  1.00 98.74           C  
ATOM   3352  NE2 GLN A 216      -2.345  -1.510   2.472  1.00 98.74           N  
ATOM   3353 HE21 GLN A 216      -1.775  -2.339   2.562  1.00 98.74           H  
ATOM   3354 HE22 GLN A 216      -1.935  -0.591   2.381  1.00 98.74           H  
ATOM   3355  OE1 GLN A 216      -4.040  -2.772   3.011  1.00 98.74           O  
ATOM   3356  N   ARG A 217      -6.521  -2.383   0.905  1.00 98.38           N  
ATOM   3357  H   ARG A 217      -6.492  -1.499   0.417  1.00 98.38           H  
ATOM   3358  CA  ARG A 217      -6.196  -3.606   0.171  1.00 98.38           C  
ATOM   3359  HA  ARG A 217      -5.752  -4.307   0.878  1.00 98.38           H  
ATOM   3360  C   ARG A 217      -5.174  -3.359  -0.932  1.00 98.38           C  
ATOM   3361  CB  ARG A 217      -7.488  -4.224  -0.371  1.00 98.38           C  
ATOM   3362  HB2 ARG A 217      -7.914  -3.578  -1.139  1.00 98.38           H  
ATOM   3363  HB3 ARG A 217      -8.203  -4.309   0.447  1.00 98.38           H  
ATOM   3364  O   ARG A 217      -5.353  -2.454  -1.749  1.00 98.38           O  
ATOM   3365  CG  ARG A 217      -7.236  -5.619  -0.949  1.00 98.38           C  
ATOM   3366  HG2 ARG A 217      -6.725  -6.236  -0.210  1.00 98.38           H  
ATOM   3367  HG3 ARG A 217      -6.620  -5.547  -1.845  1.00 98.38           H  
ATOM   3368  CD  ARG A 217      -8.577  -6.257  -1.292  1.00 98.38           C  
ATOM   3369  HD2 ARG A 217      -9.120  -6.368  -0.354  1.00 98.38           H  
ATOM   3370  HD3 ARG A 217      -9.157  -5.596  -1.937  1.00 98.38           H  
ATOM   3371  NE  ARG A 217      -8.380  -7.560  -1.956  1.00 98.38           N  
ATOM   3372  HE  ARG A 217      -7.598  -7.632  -2.591  1.00 98.38           H  
ATOM   3373  NH1 ARG A 217     -10.072  -8.583  -0.876  1.00 98.38           N  
ATOM   3374 HH11 ARG A 217      -9.783  -8.776   0.073  1.00 98.38           H  
ATOM   3375 HH12 ARG A 217     -10.507  -7.672  -0.874  1.00 98.38           H  
ATOM   3376  NH2 ARG A 217      -8.648  -9.842  -1.995  1.00 98.38           N  
ATOM   3377 HH21 ARG A 217      -7.783  -9.977  -2.499  1.00 98.38           H  
ATOM   3378 HH22 ARG A 217      -9.176 -10.631  -1.651  1.00 98.38           H  
ATOM   3379  CZ  ARG A 217      -9.025  -8.655  -1.623  1.00 98.38           C  
ATOM   3380  N   ARG A 218      -4.139  -4.199  -0.965  1.00 96.66           N  
ATOM   3381  H   ARG A 218      -4.086  -4.873  -0.215  1.00 96.66           H  
ATOM   3382  CA  ARG A 218      -3.062  -4.252  -1.959  1.00 96.66           C  
ATOM   3383  HA  ARG A 218      -3.304  -3.625  -2.817  1.00 96.66           H  
ATOM   3384  C   ARG A 218      -2.903  -5.695  -2.434  1.00 96.66           C  
ATOM   3385  CB  ARG A 218      -1.735  -3.788  -1.343  1.00 96.66           C  
ATOM   3386  HB2 ARG A 218      -1.032  -3.645  -2.164  1.00 96.66           H  
ATOM   3387  HB3 ARG A 218      -1.361  -4.576  -0.689  1.00 96.66           H  
ATOM   3388  O   ARG A 218      -2.788  -6.597  -1.607  1.00 96.66           O  
ATOM   3389  CG  ARG A 218      -1.754  -2.504  -0.522  1.00 96.66           C  
ATOM   3390  HG2 ARG A 218      -2.521  -2.602   0.246  1.00 96.66           H  
ATOM   3391  HG3 ARG A 218      -0.789  -2.390  -0.027  1.00 96.66           H  
ATOM   3392  CD  ARG A 218      -2.047  -1.257  -1.352  1.00 96.66           C  
ATOM   3393  HD2 ARG A 218      -3.039  -1.357  -1.792  1.00 96.66           H  
ATOM   3394  HD3 ARG A 218      -2.057  -0.402  -0.676  1.00 96.66           H  
ATOM   3395  NE  ARG A 218      -1.064  -1.021  -2.426  1.00 96.66           N  
ATOM   3396  HE  ARG A 218      -1.373  -1.219  -3.367  1.00 96.66           H  
ATOM   3397  NH1 ARG A 218       0.694  -0.206  -1.149  1.00 96.66           N  
ATOM   3398 HH11 ARG A 218       1.625   0.185  -1.131  1.00 96.66           H  
ATOM   3399 HH12 ARG A 218       0.262  -0.499  -0.285  1.00 96.66           H  
ATOM   3400  NH2 ARG A 218       0.831  -0.166  -3.347  1.00 96.66           N  
ATOM   3401 HH21 ARG A 218       0.435  -0.256  -4.271  1.00 96.66           H  
ATOM   3402 HH22 ARG A 218       1.737   0.258  -3.202  1.00 96.66           H  
ATOM   3403  CZ  ARG A 218       0.132  -0.473  -2.296  1.00 96.66           C  
ATOM   3404  N   ILE A 219      -2.926  -5.922  -3.742  1.00 84.66           N  
ATOM   3405  H   ILE A 219      -2.946  -5.124  -4.361  1.00 84.66           H  
ATOM   3406  CA  ILE A 219      -2.884  -7.280  -4.313  1.00 84.66           C  
ATOM   3407  HA  ILE A 219      -2.301  -7.913  -3.645  1.00 84.66           H  
ATOM   3408  C   ILE A 219      -2.164  -7.361  -5.665  1.00 84.66           C  
ATOM   3409  CB  ILE A 219      -4.322  -7.863  -4.369  1.00 84.66           C  
ATOM   3410  HB  ILE A 219      -4.721  -7.813  -3.357  1.00 84.66           H  
ATOM   3411  O   ILE A 219      -1.668  -8.426  -6.012  1.00 84.66           O  
ATOM   3412  CG1 ILE A 219      -4.316  -9.355  -4.768  1.00 84.66           C  
ATOM   3413 HG12 ILE A 219      -3.520  -9.864  -4.224  1.00 84.66           H  
ATOM   3414 HG13 ILE A 219      -4.103  -9.443  -5.833  1.00 84.66           H  
ATOM   3415  CG2 ILE A 219      -5.267  -7.039  -5.267  1.00 84.66           C  
ATOM   3416 HG21 ILE A 219      -5.382  -6.039  -4.848  1.00 84.66           H  
ATOM   3417 HG22 ILE A 219      -4.878  -6.954  -6.281  1.00 84.66           H  
ATOM   3418 HG23 ILE A 219      -6.261  -7.486  -5.305  1.00 84.66           H  
ATOM   3419  CD1 ILE A 219      -5.631 -10.091  -4.475  1.00 84.66           C  
ATOM   3420 HD11 ILE A 219      -6.437  -9.705  -5.099  1.00 84.66           H  
ATOM   3421 HD12 ILE A 219      -5.892  -9.980  -3.423  1.00 84.66           H  
ATOM   3422 HD13 ILE A 219      -5.500 -11.151  -4.695  1.00 84.66           H  
ATOM   3423  N   MET A 220      -2.105  -6.275  -6.444  1.00 77.01           N  
ATOM   3424  H   MET A 220      -2.467  -5.403  -6.084  1.00 77.01           H  
ATOM   3425  CA  MET A 220      -1.559  -6.288  -7.813  1.00 77.01           C  
ATOM   3426  HA  MET A 220      -0.888  -7.140  -7.924  1.00 77.01           H  
ATOM   3427  C   MET A 220      -0.720  -5.050  -8.170  1.00 77.01           C  
ATOM   3428  CB  MET A 220      -2.709  -6.446  -8.825  1.00 77.01           C  
ATOM   3429  HB2 MET A 220      -3.445  -5.661  -8.649  1.00 77.01           H  
ATOM   3430  HB3 MET A 220      -2.317  -6.318  -9.834  1.00 77.01           H  
ATOM   3431  O   MET A 220      -0.024  -5.066  -9.185  1.00 77.01           O  
ATOM   3432  CG  MET A 220      -3.411  -7.810  -8.764  1.00 77.01           C  
ATOM   3433  HG2 MET A 220      -3.752  -7.997  -7.745  1.00 77.01           H  
ATOM   3434  HG3 MET A 220      -4.292  -7.769  -9.405  1.00 77.01           H  
ATOM   3435  SD  MET A 220      -2.404  -9.224  -9.285  1.00 77.01           S  
ATOM   3436  CE  MET A 220      -3.462 -10.587  -8.734  1.00 77.01           C  
ATOM   3437  HE1 MET A 220      -3.523 -10.578  -7.645  1.00 77.01           H  
ATOM   3438  HE2 MET A 220      -3.022 -11.533  -9.051  1.00 77.01           H  
ATOM   3439  HE3 MET A 220      -4.458 -10.480  -9.163  1.00 77.01           H  
ATOM   3440  N   GLY A 221      -0.766  -3.979  -7.373  1.00 76.73           N  
ATOM   3441  H   GLY A 221      -1.397  -3.988  -6.584  1.00 76.73           H  
ATOM   3442  CA  GLY A 221      -0.010  -2.749  -7.616  1.00 76.73           C  
ATOM   3443  HA2 GLY A 221      -0.003  -2.159  -6.699  1.00 76.73           H  
ATOM   3444  HA3 GLY A 221       1.018  -3.002  -7.876  1.00 76.73           H  
ATOM   3445  C   GLY A 221      -0.558  -1.871  -8.743  1.00 76.73           C  
ATOM   3446  O   GLY A 221       0.181  -1.063  -9.301  1.00 76.73           O  
ATOM   3447  N   TYR A 222      -1.834  -2.017  -9.107  1.00 78.39           N  
ATOM   3448  H   TYR A 222      -2.417  -2.604  -8.529  1.00 78.39           H  
ATOM   3449  CA  TYR A 222      -2.499  -1.199 -10.126  1.00 78.39           C  
ATOM   3450  HA  TYR A 222      -1.791  -0.986 -10.927  1.00 78.39           H  
ATOM   3451  C   TYR A 222      -2.952   0.161  -9.611  1.00 78.39           C  
ATOM   3452  CB  TYR A 222      -3.709  -1.955 -10.686  1.00 78.39           C  
ATOM   3453  HB2 TYR A 222      -4.372  -2.210  -9.859  1.00 78.39           H  
ATOM   3454  HB3 TYR A 222      -4.259  -1.288 -11.350  1.00 78.39           H  
ATOM   3455  O   TYR A 222      -3.125   1.094 -10.401  1.00 78.39           O  
ATOM   3456  CG  TYR A 222      -3.390  -3.208 -11.475  1.00 78.39           C  
ATOM   3457  CD1 TYR A 222      -2.266  -3.255 -12.328  1.00 78.39           C  
ATOM   3458  HD1 TYR A 222      -1.593  -2.414 -12.404  1.00 78.39           H  
ATOM   3459  CD2 TYR A 222      -4.243  -4.324 -11.380  1.00 78.39           C  
ATOM   3460  HD2 TYR A 222      -5.092  -4.299 -10.713  1.00 78.39           H  
ATOM   3461  CE1 TYR A 222      -1.985  -4.415 -13.068  1.00 78.39           C  
ATOM   3462  HE1 TYR A 222      -1.106  -4.457 -13.693  1.00 78.39           H  
ATOM   3463  CE2 TYR A 222      -3.977  -5.480 -12.137  1.00 78.39           C  
ATOM   3464  HE2 TYR A 222      -4.614  -6.349 -12.059  1.00 78.39           H  
ATOM   3465  OH  TYR A 222      -2.586  -6.647 -13.698  1.00 78.39           O  
ATOM   3466  HH  TYR A 222      -1.730  -6.604 -14.131  1.00 78.39           H  
ATOM   3467  CZ  TYR A 222      -2.844  -5.528 -12.975  1.00 78.39           C  
ATOM   3468  N   VAL A 223      -3.151   0.286  -8.302  1.00 79.56           N  
ATOM   3469  H   VAL A 223      -3.064  -0.542  -7.731  1.00 79.56           H  
ATOM   3470  CA  VAL A 223      -3.440   1.567  -7.664  1.00 79.56           C  
ATOM   3471  HA  VAL A 223      -3.744   2.283  -8.427  1.00 79.56           H  
ATOM   3472  C   VAL A 223      -2.167   2.107  -7.024  1.00 79.56           C  
ATOM   3473  CB  VAL A 223      -4.626   1.441  -6.696  1.00 79.56           C  
ATOM   3474  HB  VAL A 223      -4.414   0.665  -5.961  1.00 79.56           H  
ATOM   3475  O   VAL A 223      -1.522   1.438  -6.221  1.00 79.56           O  
ATOM   3476  CG1 VAL A 223      -4.927   2.759  -5.970  1.00 79.56           C  
ATOM   3477 HG11 VAL A 223      -4.076   3.052  -5.356  1.00 79.56           H  
ATOM   3478 HG12 VAL A 223      -5.145   3.549  -6.689  1.00 79.56           H  
ATOM   3479 HG13 VAL A 223      -5.782   2.621  -5.309  1.00 79.56           H  
ATOM   3480  CG2 VAL A 223      -5.884   1.051  -7.486  1.00 79.56           C  
ATOM   3481 HG21 VAL A 223      -6.746   1.012  -6.820  1.00 79.56           H  
ATOM   3482 HG22 VAL A 223      -6.077   1.777  -8.275  1.00 79.56           H  
ATOM   3483 HG23 VAL A 223      -5.753   0.066  -7.934  1.00 79.56           H  
ATOM   3484  N   ASP A 224      -1.818   3.340  -7.390  1.00 85.49           N  
ATOM   3485  H   ASP A 224      -2.331   3.778  -8.141  1.00 85.49           H  
ATOM   3486  CA  ASP A 224      -0.748   4.101  -6.748  1.00 85.49           C  
ATOM   3487  HA  ASP A 224       0.132   3.466  -6.645  1.00 85.49           H  
ATOM   3488  C   ASP A 224      -1.191   4.550  -5.347  1.00 85.49           C  
ATOM   3489  CB  ASP A 224      -0.371   5.288  -7.647  1.00 85.49           C  
ATOM   3490  HB2 ASP A 224      -0.030   4.904  -8.609  1.00 85.49           H  
ATOM   3491  HB3 ASP A 224      -1.258   5.896  -7.824  1.00 85.49           H  
ATOM   3492  O   ASP A 224      -2.249   5.172  -5.211  1.00 85.49           O  
ATOM   3493  CG  ASP A 224       0.729   6.172  -7.057  1.00 85.49           C  
ATOM   3494  OD1 ASP A 224       1.388   5.715  -6.098  1.00 85.49           O  
ATOM   3495  OD2 ASP A 224       0.862   7.302  -7.571  1.00 85.49           O  
ATOM   3496  N   PHE A 225      -0.391   4.228  -4.329  1.00 95.90           N  
ATOM   3497  H   PHE A 225       0.502   3.820  -4.565  1.00 95.90           H  
ATOM   3498  CA  PHE A 225      -0.616   4.583  -2.922  1.00 95.90           C  
ATOM   3499  HA  PHE A 225      -1.634   4.957  -2.812  1.00 95.90           H  
ATOM   3500  C   PHE A 225       0.287   5.733  -2.450  1.00 95.90           C  
ATOM   3501  CB  PHE A 225      -0.497   3.333  -2.030  1.00 95.90           C  
ATOM   3502  HB2 PHE A 225      -0.194   3.640  -1.028  1.00 95.90           H  
ATOM   3503  HB3 PHE A 225       0.295   2.686  -2.408  1.00 95.90           H  
ATOM   3504  O   PHE A 225       0.128   6.209  -1.324  1.00 95.90           O  
ATOM   3505  CG  PHE A 225      -1.786   2.538  -1.904  1.00 95.90           C  
ATOM   3506  CD1 PHE A 225      -2.424   2.406  -0.658  1.00 95.90           C  
ATOM   3507  HD1 PHE A 225      -2.000   2.869   0.221  1.00 95.90           H  
ATOM   3508  CD2 PHE A 225      -2.365   1.942  -3.037  1.00 95.90           C  
ATOM   3509  HD2 PHE A 225      -1.873   2.040  -3.993  1.00 95.90           H  
ATOM   3510  CE1 PHE A 225      -3.624   1.680  -0.552  1.00 95.90           C  
ATOM   3511  HE1 PHE A 225      -4.104   1.581   0.411  1.00 95.90           H  
ATOM   3512  CE2 PHE A 225      -3.562   1.215  -2.935  1.00 95.90           C  
ATOM   3513  HE2 PHE A 225      -3.986   0.737  -3.805  1.00 95.90           H  
ATOM   3514  CZ  PHE A 225      -4.191   1.081  -1.689  1.00 95.90           C  
ATOM   3515  HZ  PHE A 225      -5.093   0.493  -1.603  1.00 95.90           H  
ATOM   3516  N   TYR A 226       1.169   6.263  -3.300  1.00 94.59           N  
ATOM   3517  H   TYR A 226       1.258   5.895  -4.236  1.00 94.59           H  
ATOM   3518  CA  TYR A 226       1.943   7.463  -2.996  1.00 94.59           C  
ATOM   3519  HA  TYR A 226       2.205   7.433  -1.939  1.00 94.59           H  
ATOM   3520  C   TYR A 226       1.093   8.729  -3.215  1.00 94.59           C  
ATOM   3521  CB  TYR A 226       3.258   7.434  -3.779  1.00 94.59           C  
ATOM   3522  HB2 TYR A 226       3.044   7.506  -4.845  1.00 94.59           H  
ATOM   3523  HB3 TYR A 226       3.752   6.478  -3.605  1.00 94.59           H  
ATOM   3524  O   TYR A 226       1.269   9.492  -4.164  1.00 94.59           O  
ATOM   3525  CG  TYR A 226       4.212   8.534  -3.365  1.00 94.59           C  
ATOM   3526  CD1 TYR A 226       4.603   9.512  -4.295  1.00 94.59           C  
ATOM   3527  HD1 TYR A 226       4.204   9.472  -5.298  1.00 94.59           H  
ATOM   3528  CD2 TYR A 226       4.686   8.593  -2.041  1.00 94.59           C  
ATOM   3529  HD2 TYR A 226       4.377   7.841  -1.330  1.00 94.59           H  
ATOM   3530  CE1 TYR A 226       5.474  10.546  -3.907  1.00 94.59           C  
ATOM   3531  HE1 TYR A 226       5.747  11.304  -4.626  1.00 94.59           H  
ATOM   3532  CE2 TYR A 226       5.570   9.614  -1.650  1.00 94.59           C  
ATOM   3533  HE2 TYR A 226       5.938   9.656  -0.636  1.00 94.59           H  
ATOM   3534  OH  TYR A 226       6.797  11.606  -2.228  1.00 94.59           O  
ATOM   3535  HH  TYR A 226       6.728  12.297  -2.891  1.00 94.59           H  
ATOM   3536  CZ  TYR A 226       5.966  10.590  -2.585  1.00 94.59           C  
ATOM   3537  N   ARG A 227       0.104   8.923  -2.332  1.00 93.99           N  
ATOM   3538  H   ARG A 227       0.029   8.234  -1.598  1.00 93.99           H  
ATOM   3539  CA  ARG A 227      -0.938   9.965  -2.417  1.00 93.99           C  
ATOM   3540  HA  ARG A 227      -0.843  10.475  -3.375  1.00 93.99           H  
ATOM   3541  C   ARG A 227      -0.795  11.057  -1.358  1.00 93.99           C  
ATOM   3542  CB  ARG A 227      -2.339   9.333  -2.357  1.00 93.99           C  
ATOM   3543  HB2 ARG A 227      -3.076  10.123  -2.500  1.00 93.99           H  
ATOM   3544  HB3 ARG A 227      -2.512   8.902  -1.371  1.00 93.99           H  
ATOM   3545  O   ARG A 227      -0.164  10.855  -0.319  1.00 93.99           O  
ATOM   3546  CG  ARG A 227      -2.610   8.254  -3.403  1.00 93.99           C  
ATOM   3547  HG2 ARG A 227      -1.962   7.394  -3.237  1.00 93.99           H  
ATOM   3548  HG3 ARG A 227      -3.646   7.930  -3.298  1.00 93.99           H  
ATOM   3549  CD  ARG A 227      -2.399   8.798  -4.812  1.00 93.99           C  
ATOM   3550  HD2 ARG A 227      -2.936   9.741  -4.914  1.00 93.99           H  
ATOM   3551  HD3 ARG A 227      -1.338   8.987  -4.974  1.00 93.99           H  
ATOM   3552  NE  ARG A 227      -2.855   7.815  -5.792  1.00 93.99           N  
ATOM   3553  HE  ARG A 227      -2.595   6.860  -5.591  1.00 93.99           H  
ATOM   3554  NH1 ARG A 227      -3.939   9.222  -7.249  1.00 93.99           N  
ATOM   3555 HH11 ARG A 227      -4.456   9.382  -8.102  1.00 93.99           H  
ATOM   3556 HH12 ARG A 227      -3.978   9.932  -6.532  1.00 93.99           H  
ATOM   3557  NH2 ARG A 227      -3.683   7.041  -7.724  1.00 93.99           N  
ATOM   3558 HH21 ARG A 227      -3.283   6.159  -7.436  1.00 93.99           H  
ATOM   3559 HH22 ARG A 227      -4.096   7.186  -8.635  1.00 93.99           H  
ATOM   3560  CZ  ARG A 227      -3.485   8.044  -6.918  1.00 93.99           C  
ATOM   3561  N   GLY A 228      -1.393  12.215  -1.639  1.00 93.28           N  
ATOM   3562  H   GLY A 228      -1.921  12.283  -2.496  1.00 93.28           H  
ATOM   3563  CA  GLY A 228      -1.378  13.369  -0.737  1.00 93.28           C  
ATOM   3564  HA2 GLY A 228      -1.565  14.278  -1.309  1.00 93.28           H  
ATOM   3565  HA3 GLY A 228      -0.390  13.464  -0.287  1.00 93.28           H  
ATOM   3566  C   GLY A 228      -2.416  13.279   0.386  1.00 93.28           C  
ATOM   3567  O   GLY A 228      -3.287  12.403   0.389  1.00 93.28           O  
ATOM   3568  N   TRP A 229      -2.365  14.230   1.323  1.00 98.59           N  
ATOM   3569  H   TRP A 229      -1.609  14.897   1.258  1.00 98.59           H  
ATOM   3570  CA  TRP A 229      -3.233  14.278   2.509  1.00 98.59           C  
ATOM   3571  HA  TRP A 229      -3.026  13.431   3.163  1.00 98.59           H  
ATOM   3572  C   TRP A 229      -4.711  14.198   2.156  1.00 98.59           C  
ATOM   3573  CB  TRP A 229      -2.974  15.559   3.308  1.00 98.59           C  
ATOM   3574  HB2 TRP A 229      -3.178  16.429   2.685  1.00 98.59           H  
ATOM   3575  HB3 TRP A 229      -1.920  15.593   3.585  1.00 98.59           H  
ATOM   3576  O   TRP A 229      -5.445  13.393   2.719  1.00 98.59           O  
ATOM   3577  CG  TRP A 229      -3.793  15.646   4.562  1.00 98.59           C  
ATOM   3578  CD1 TRP A 229      -4.980  16.277   4.716  1.00 98.59           C  
ATOM   3579  HD1 TRP A 229      -5.506  16.811   3.938  1.00 98.59           H  
ATOM   3580  CD2 TRP A 229      -3.516  15.013   5.843  1.00 98.59           C  
ATOM   3581  CE2 TRP A 229      -4.551  15.365   6.762  1.00 98.59           C  
ATOM   3582  CE3 TRP A 229      -2.461  14.213   6.324  1.00 98.59           C  
ATOM   3583  HE3 TRP A 229      -1.667  13.916   5.656  1.00 98.59           H  
ATOM   3584  NE1 TRP A 229      -5.442  16.101   6.007  1.00 98.59           N  
ATOM   3585  HE1 TRP A 229      -6.337  16.444   6.325  1.00 98.59           H  
ATOM   3586  CH2 TRP A 229      -3.427  14.220   8.573  1.00 98.59           C  
ATOM   3587  HH2 TRP A 229      -3.374  13.904   9.604  1.00 98.59           H  
ATOM   3588  CZ2 TRP A 229      -4.508  14.993   8.114  1.00 98.59           C  
ATOM   3589  HZ2 TRP A 229      -5.298  15.279   8.793  1.00 98.59           H  
ATOM   3590  CZ3 TRP A 229      -2.423  13.824   7.673  1.00 98.59           C  
ATOM   3591  HZ3 TRP A 229      -1.609  13.205   8.019  1.00 98.59           H  
ATOM   3592  N   LYS A 230      -5.150  15.014   1.193  1.00 98.18           N  
ATOM   3593  H   LYS A 230      -4.467  15.609   0.746  1.00 98.18           H  
ATOM   3594  CA  LYS A 230      -6.560  15.085   0.801  1.00 98.18           C  
ATOM   3595  HA  LYS A 230      -7.157  15.294   1.689  1.00 98.18           H  
ATOM   3596  C   LYS A 230      -7.076  13.750   0.254  1.00 98.18           C  
ATOM   3597  CB  LYS A 230      -6.741  16.223  -0.208  1.00 98.18           C  
ATOM   3598  HB2 LYS A 230      -6.176  15.997  -1.112  1.00 98.18           H  
ATOM   3599  HB3 LYS A 230      -6.363  17.150   0.223  1.00 98.18           H  
ATOM   3600  O   LYS A 230      -8.179  13.344   0.593  1.00 98.18           O  
ATOM   3601  CG  LYS A 230      -8.222  16.399  -0.557  1.00 98.18           C  
ATOM   3602  HG2 LYS A 230      -8.620  15.465  -0.954  1.00 98.18           H  
ATOM   3603  HG3 LYS A 230      -8.778  16.661   0.343  1.00 98.18           H  
ATOM   3604  CD  LYS A 230      -8.417  17.478  -1.616  1.00 98.18           C  
ATOM   3605  HD2 LYS A 230      -7.825  17.226  -2.496  1.00 98.18           H  
ATOM   3606  HD3 LYS A 230      -8.108  18.446  -1.221  1.00 98.18           H  
ATOM   3607  CE  LYS A 230      -9.904  17.485  -1.968  1.00 98.18           C  
ATOM   3608  HE2 LYS A 230     -10.472  17.789  -1.089  1.00 98.18           H  
ATOM   3609  HE3 LYS A 230     -10.207  16.463  -2.194  1.00 98.18           H  
ATOM   3610  NZ  LYS A 230     -10.178  18.374  -3.119  1.00 98.18           N  
ATOM   3611  HZ1 LYS A 230      -9.910  19.323  -2.902  1.00 98.18           H  
ATOM   3612  HZ2 LYS A 230      -9.659  18.046  -3.920  1.00 98.18           H  
ATOM   3613  HZ3 LYS A 230     -11.164  18.335  -3.337  1.00 98.18           H  
ATOM   3614  N   GLU A 231      -6.287  13.065  -0.568  1.00 98.21           N  
ATOM   3615  H   GLU A 231      -5.344  13.390  -0.725  1.00 98.21           H  
ATOM   3616  CA  GLU A 231      -6.671  11.766  -1.130  1.00 98.21           C  
ATOM   3617  HA  GLU A 231      -7.664  11.829  -1.575  1.00 98.21           H  
ATOM   3618  C   GLU A 231      -6.740  10.696  -0.034  1.00 98.21           C  
ATOM   3619  CB  GLU A 231      -5.668  11.355  -2.214  1.00 98.21           C  
ATOM   3620  HB2 GLU A 231      -5.847  10.317  -2.494  1.00 98.21           H  
ATOM   3621  HB3 GLU A 231      -4.668  11.431  -1.787  1.00 98.21           H  
ATOM   3622  O   GLU A 231      -7.716   9.955   0.029  1.00 98.21           O  
ATOM   3623  CG  GLU A 231      -5.742  12.220  -3.481  1.00 98.21           C  
ATOM   3624  HG2 GLU A 231      -6.702  12.057  -3.970  1.00 98.21           H  
ATOM   3625  HG3 GLU A 231      -5.676  13.274  -3.211  1.00 98.21           H  
ATOM   3626  CD  GLU A 231      -4.589  11.872  -4.433  1.00 98.21           C  
ATOM   3627  OE1 GLU A 231      -4.830  11.191  -5.462  1.00 98.21           O  
ATOM   3628  OE2 GLU A 231      -3.447  12.274  -4.114  1.00 98.21           O  
ATOM   3629  N   TYR A 232      -5.766  10.653   0.881  1.00 98.82           N  
ATOM   3630  H   TYR A 232      -4.970  11.267   0.783  1.00 98.82           H  
ATOM   3631  CA  TYR A 232      -5.815   9.746   2.035  1.00 98.82           C  
ATOM   3632  HA  TYR A 232      -6.003   8.735   1.673  1.00 98.82           H  
ATOM   3633  C   TYR A 232      -6.950  10.066   3.005  1.00 98.82           C  
ATOM   3634  CB  TYR A 232      -4.477   9.759   2.780  1.00 98.82           C  
ATOM   3635  HB2 TYR A 232      -4.652   9.584   3.841  1.00 98.82           H  
ATOM   3636  HB3 TYR A 232      -3.998  10.734   2.688  1.00 98.82           H  
ATOM   3637  O   TYR A 232      -7.490   9.156   3.630  1.00 98.82           O  
ATOM   3638  CG  TYR A 232      -3.561   8.669   2.287  1.00 98.82           C  
ATOM   3639  CD1 TYR A 232      -3.799   7.344   2.694  1.00 98.82           C  
ATOM   3640  HD1 TYR A 232      -4.602   7.126   3.383  1.00 98.82           H  
ATOM   3641  CD2 TYR A 232      -2.516   8.962   1.395  1.00 98.82           C  
ATOM   3642  HD2 TYR A 232      -2.329   9.980   1.087  1.00 98.82           H  
ATOM   3643  CE1 TYR A 232      -3.000   6.301   2.201  1.00 98.82           C  
ATOM   3644  HE1 TYR A 232      -3.183   5.278   2.495  1.00 98.82           H  
ATOM   3645  CE2 TYR A 232      -1.714   7.917   0.898  1.00 98.82           C  
ATOM   3646  HE2 TYR A 232      -0.892   8.136   0.232  1.00 98.82           H  
ATOM   3647  OH  TYR A 232      -1.192   5.571   0.841  1.00 98.82           O  
ATOM   3648  HH  TYR A 232      -0.598   5.854   0.142  1.00 98.82           H  
ATOM   3649  CZ  TYR A 232      -1.959   6.587   1.300  1.00 98.82           C  
ATOM   3650  N   ARG A 233      -7.329  11.339   3.129  1.00 98.73           N  
ATOM   3651  H   ARG A 233      -6.776  12.040   2.656  1.00 98.73           H  
ATOM   3652  CA  ARG A 233      -8.479  11.779   3.917  1.00 98.73           C  
ATOM   3653  HA  ARG A 233      -8.376  11.413   4.939  1.00 98.73           H  
ATOM   3654  C   ARG A 233      -9.781  11.215   3.357  1.00 98.73           C  
ATOM   3655  CB  ARG A 233      -8.518  13.313   3.928  1.00 98.73           C  
ATOM   3656  HB2 ARG A 233      -7.528  13.715   4.145  1.00 98.73           H  
ATOM   3657  HB3 ARG A 233      -8.849  13.695   2.963  1.00 98.73           H  
ATOM   3658  O   ARG A 233     -10.535  10.572   4.085  1.00 98.73           O  
ATOM   3659  CG  ARG A 233      -9.463  13.779   5.021  1.00 98.73           C  
ATOM   3660  HG2 ARG A 233      -8.892  13.654   5.941  1.00 98.73           H  
ATOM   3661  HG3 ARG A 233     -10.368  13.173   5.056  1.00 98.73           H  
ATOM   3662  CD  ARG A 233      -9.856  15.241   4.922  1.00 98.73           C  
ATOM   3663  HD2 ARG A 233      -8.955  15.854   4.893  1.00 98.73           H  
ATOM   3664  HD3 ARG A 233     -10.422  15.485   5.821  1.00 98.73           H  
ATOM   3665  NE  ARG A 233     -10.698  15.490   3.746  1.00 98.73           N  
ATOM   3666  HE  ARG A 233     -10.976  14.704   3.177  1.00 98.73           H  
ATOM   3667  NH1 ARG A 233     -10.907  17.728   4.074  1.00 98.73           N  
ATOM   3668 HH11 ARG A 233     -10.406  17.582   4.938  1.00 98.73           H  
ATOM   3669 HH12 ARG A 233     -11.406  18.594   3.928  1.00 98.73           H  
ATOM   3670  NH2 ARG A 233     -12.000  16.690   2.381  1.00 98.73           N  
ATOM   3671 HH21 ARG A 233     -12.121  15.801   1.917  1.00 98.73           H  
ATOM   3672 HH22 ARG A 233     -12.541  17.510   2.146  1.00 98.73           H  
ATOM   3673  CZ  ARG A 233     -11.198  16.647   3.404  1.00 98.73           C  
ATOM   3674  N   ASP A 234     -10.006  11.461   2.069  1.00 97.76           N  
ATOM   3675  H   ASP A 234      -9.308  11.994   1.569  1.00 97.76           H  
ATOM   3676  CA  ASP A 234     -11.268  11.190   1.379  1.00 97.76           C  
ATOM   3677  HA  ASP A 234     -12.094  11.404   2.057  1.00 97.76           H  
ATOM   3678  C   ASP A 234     -11.402   9.709   0.963  1.00 97.76           C  
ATOM   3679  CB  ASP A 234     -11.387  12.144   0.166  1.00 97.76           C  
ATOM   3680  HB2 ASP A 234     -12.285  11.876  -0.391  1.00 97.76           H  
ATOM   3681  HB3 ASP A 234     -10.534  11.983  -0.493  1.00 97.76           H  
ATOM   3682  O   ASP A 234     -12.514   9.188   0.871  1.00 97.76           O  
ATOM   3683  CG  ASP A 234     -11.481  13.649   0.511  1.00 97.76           C  
ATOM   3684  OD1 ASP A 234     -11.783  14.010   1.674  1.00 97.76           O  
ATOM   3685  OD2 ASP A 234     -11.303  14.504  -0.393  1.00 97.76           O  
ATOM   3686  N   GLY A 235     -10.276   9.021   0.761  1.00 97.90           N  
ATOM   3687  H   GLY A 235      -9.409   9.540   0.791  1.00 97.90           H  
ATOM   3688  CA  GLY A 235     -10.200   7.668   0.218  1.00 97.90           C  
ATOM   3689  HA2 GLY A 235     -11.116   7.116   0.431  1.00 97.90           H  
ATOM   3690  HA3 GLY A 235      -9.372   7.148   0.700  1.00 97.90           H  
ATOM   3691  C   GLY A 235      -9.961   7.658  -1.293  1.00 97.90           C  
ATOM   3692  O   GLY A 235     -10.279   8.607  -2.013  1.00 97.90           O  
ATOM   3693  N   PHE A 236      -9.373   6.572  -1.787  1.00 96.49           N  
ATOM   3694  H   PHE A 236      -9.193   5.798  -1.163  1.00 96.49           H  
ATOM   3695  CA  PHE A 236      -9.044   6.397  -3.203  1.00 96.49           C  
ATOM   3696  HA  PHE A 236      -9.836   6.849  -3.801  1.00 96.49           H  
ATOM   3697  C   PHE A 236      -8.968   4.917  -3.588  1.00 96.49           C  
ATOM   3698  CB  PHE A 236      -7.724   7.120  -3.531  1.00 96.49           C  
ATOM   3699  HB2 PHE A 236      -7.527   7.045  -4.600  1.00 96.49           H  
ATOM   3700  HB3 PHE A 236      -7.843   8.181  -3.311  1.00 96.49           H  
ATOM   3701  O   PHE A 236      -8.980   4.027  -2.739  1.00 96.49           O  
ATOM   3702  CG  PHE A 236      -6.513   6.602  -2.778  1.00 96.49           C  
ATOM   3703  CD1 PHE A 236      -6.126   7.220  -1.575  1.00 96.49           C  
ATOM   3704  HD1 PHE A 236      -6.693   8.056  -1.193  1.00 96.49           H  
ATOM   3705  CD2 PHE A 236      -5.777   5.504  -3.265  1.00 96.49           C  
ATOM   3706  HD2 PHE A 236      -6.060   5.022  -4.189  1.00 96.49           H  
ATOM   3707  CE1 PHE A 236      -5.013   6.746  -0.862  1.00 96.49           C  
ATOM   3708  HE1 PHE A 236      -4.719   7.224   0.061  1.00 96.49           H  
ATOM   3709  CE2 PHE A 236      -4.671   5.023  -2.544  1.00 96.49           C  
ATOM   3710  HE2 PHE A 236      -4.111   4.176  -2.913  1.00 96.49           H  
ATOM   3711  CZ  PHE A 236      -4.289   5.643  -1.343  1.00 96.49           C  
ATOM   3712  HZ  PHE A 236      -3.441   5.268  -0.789  1.00 96.49           H  
ATOM   3713  N   GLY A 237      -8.854   4.661  -4.891  1.00 88.88           N  
ATOM   3714  H   GLY A 237      -8.905   5.444  -5.527  1.00 88.88           H  
ATOM   3715  CA  GLY A 237      -8.852   3.322  -5.474  1.00 88.88           C  
ATOM   3716  HA2 GLY A 237      -8.514   2.590  -4.740  1.00 88.88           H  
ATOM   3717  HA3 GLY A 237      -8.157   3.289  -6.313  1.00 88.88           H  
ATOM   3718  C   GLY A 237     -10.229   2.903  -5.977  1.00 88.88           C  
ATOM   3719  O   GLY A 237     -11.127   3.732  -6.136  1.00 88.88           O  
ATOM   3720  N   ASP A 238     -10.379   1.617  -6.278  1.00 83.15           N  
ATOM   3721  H   ASP A 238      -9.626   0.978  -6.068  1.00 83.15           H  
ATOM   3722  CA  ASP A 238     -11.602   1.071  -6.865  1.00 83.15           C  
ATOM   3723  HA  ASP A 238     -12.448   1.692  -6.573  1.00 83.15           H  
ATOM   3724  C   ASP A 238     -11.850  -0.348  -6.347  1.00 83.15           C  
ATOM   3725  CB  ASP A 238     -11.504   1.108  -8.402  1.00 83.15           C  
ATOM   3726  HB2 ASP A 238     -10.690   0.455  -8.715  1.00 83.15           H  
ATOM   3727  HB3 ASP A 238     -11.257   2.124  -8.712  1.00 83.15           H  
ATOM   3728  O   ASP A 238     -11.027  -1.251  -6.516  1.00 83.15           O  
ATOM   3729  CG  ASP A 238     -12.787   0.682  -9.137  1.00 83.15           C  
ATOM   3730  OD1 ASP A 238     -13.729   0.158  -8.496  1.00 83.15           O  
ATOM   3731  OD2 ASP A 238     -12.844   0.836 -10.373  1.00 83.15           O  
ATOM   3732  N   TYR A 239     -13.029  -0.565  -5.766  1.00 85.12           N  
ATOM   3733  H   TYR A 239     -13.673   0.210  -5.697  1.00 85.12           H  
ATOM   3734  CA  TYR A 239     -13.461  -1.881  -5.309  1.00 85.12           C  
ATOM   3735  HA  TYR A 239     -12.751  -2.237  -4.562  1.00 85.12           H  
ATOM   3736  C   TYR A 239     -13.492  -2.935  -6.427  1.00 85.12           C  
ATOM   3737  CB  TYR A 239     -14.849  -1.766  -4.672  1.00 85.12           C  
ATOM   3738  HB2 TYR A 239     -15.164  -2.778  -4.418  1.00 85.12           H  
ATOM   3739  HB3 TYR A 239     -15.549  -1.374  -5.410  1.00 85.12           H  
ATOM   3740  O   TYR A 239     -13.299  -4.111  -6.137  1.00 85.12           O  
ATOM   3741  CG  TYR A 239     -14.925  -0.941  -3.400  1.00 85.12           C  
ATOM   3742  CD1 TYR A 239     -14.086  -1.264  -2.321  1.00 85.12           C  
ATOM   3743  HD1 TYR A 239     -13.364  -2.063  -2.401  1.00 85.12           H  
ATOM   3744  CD2 TYR A 239     -15.848   0.120  -3.273  1.00 85.12           C  
ATOM   3745  HD2 TYR A 239     -16.473   0.387  -4.112  1.00 85.12           H  
ATOM   3746  CE1 TYR A 239     -14.173  -0.544  -1.121  1.00 85.12           C  
ATOM   3747  HE1 TYR A 239     -13.544  -0.791  -0.279  1.00 85.12           H  
ATOM   3748  CE2 TYR A 239     -15.931   0.849  -2.065  1.00 85.12           C  
ATOM   3749  HE2 TYR A 239     -16.611   1.681  -1.959  1.00 85.12           H  
ATOM   3750  OH  TYR A 239     -15.131   1.170   0.199  1.00 85.12           O  
ATOM   3751  HH  TYR A 239     -15.865   1.780   0.301  1.00 85.12           H  
ATOM   3752  CZ  TYR A 239     -15.084   0.513  -0.986  1.00 85.12           C  
ATOM   3753  N   ASN A 240     -13.699  -2.535  -7.687  1.00 79.39           N  
ATOM   3754  H   ASN A 240     -13.811  -1.547  -7.867  1.00 79.39           H  
ATOM   3755  CA  ASN A 240     -13.683  -3.448  -8.834  1.00 79.39           C  
ATOM   3756  HA  ASN A 240     -14.250  -4.346  -8.586  1.00 79.39           H  
ATOM   3757  C   ASN A 240     -12.265  -3.886  -9.219  1.00 79.39           C  
ATOM   3758  CB  ASN A 240     -14.327  -2.769 -10.048  1.00 79.39           C  
ATOM   3759  HB2 ASN A 240     -13.722  -1.911 -10.341  1.00 79.39           H  
ATOM   3760  HB3 ASN A 240     -14.335  -3.471 -10.882  1.00 79.39           H  
ATOM   3761  O   ASN A 240     -12.083  -4.997  -9.710  1.00 79.39           O  
ATOM   3762  CG  ASN A 240     -15.753  -2.324  -9.815  1.00 79.39           C  
ATOM   3763  ND2 ASN A 240     -16.017  -1.057 -10.011  1.00 79.39           N  
ATOM   3764 HD21 ASN A 240     -16.964  -0.753  -9.833  1.00 79.39           H  
ATOM   3765 HD22 ASN A 240     -15.234  -0.419 -10.027  1.00 79.39           H  
ATOM   3766  OD1 ASN A 240     -16.637  -3.090  -9.471  1.00 79.39           O  
ATOM   3767  N   ILE A 241     -11.270  -3.014  -9.023  1.00 70.90           N  
ATOM   3768  H   ILE A 241     -11.493  -2.126  -8.595  1.00 70.90           H  
ATOM   3769  CA  ILE A 241      -9.849  -3.369  -9.168  1.00 70.90           C  
ATOM   3770  HA  ILE A 241      -9.723  -3.982 -10.061  1.00 70.90           H  
ATOM   3771  C   ILE A 241      -9.419  -4.232  -7.974  1.00 70.90           C  
ATOM   3772  CB  ILE A 241      -8.983  -2.093  -9.325  1.00 70.90           C  
ATOM   3773  HB  ILE A 241      -9.154  -1.447  -8.465  1.00 70.90           H  
ATOM   3774  O   ILE A 241      -8.557  -5.096  -8.109  1.00 70.90           O  
ATOM   3775  CG1 ILE A 241      -9.397  -1.332 -10.610  1.00 70.90           C  
ATOM   3776 HG12 ILE A 241      -9.229  -1.970 -11.477  1.00 70.90           H  
ATOM   3777 HG13 ILE A 241     -10.462  -1.105 -10.566  1.00 70.90           H  
ATOM   3778  CG2 ILE A 241      -7.480  -2.434  -9.366  1.00 70.90           C  
ATOM   3779 HG21 ILE A 241      -7.166  -2.908  -8.436  1.00 70.90           H  
ATOM   3780 HG22 ILE A 241      -6.880  -1.529  -9.467  1.00 70.90           H  
ATOM   3781 HG23 ILE A 241      -7.267  -3.106 -10.196  1.00 70.90           H  
ATOM   3782  CD1 ILE A 241      -8.665  -0.001 -10.830  1.00 70.90           C  
ATOM   3783 HD11 ILE A 241      -9.156   0.551 -11.632  1.00 70.90           H  
ATOM   3784 HD12 ILE A 241      -7.629  -0.179 -11.118  1.00 70.90           H  
ATOM   3785 HD13 ILE A 241      -8.689   0.599  -9.920  1.00 70.90           H  
ATOM   3786  N   GLY A 242     -10.057  -4.026  -6.819  1.00 83.31           N  
ATOM   3787  H   GLY A 242     -10.733  -3.277  -6.782  1.00 83.31           H  
ATOM   3788  CA  GLY A 242      -9.745  -4.725  -5.578  1.00 83.31           C  
ATOM   3789  HA2 GLY A 242     -10.628  -4.716  -4.938  1.00 83.31           H  
ATOM   3790  HA3 GLY A 242      -9.480  -5.759  -5.794  1.00 83.31           H  
ATOM   3791  C   GLY A 242      -8.592  -4.083  -4.810  1.00 83.31           C  
ATOM   3792  O   GLY A 242      -8.107  -4.678  -3.857  1.00 83.31           O  
ATOM   3793  N   GLU A 243      -8.169  -2.877  -5.194  1.00 88.06           N  
ATOM   3794  H   GLU A 243      -8.639  -2.424  -5.965  1.00 88.06           H  
ATOM   3795  CA  GLU A 243      -7.142  -2.105  -4.496  1.00 88.06           C  
ATOM   3796  HA  GLU A 243      -6.889  -2.606  -3.561  1.00 88.06           H  
ATOM   3797  C   GLU A 243      -7.673  -0.722  -4.161  1.00 88.06           C  
ATOM   3798  CB  GLU A 243      -5.866  -1.982  -5.324  1.00 88.06           C  
ATOM   3799  HB2 GLU A 243      -5.174  -1.326  -4.796  1.00 88.06           H  
ATOM   3800  HB3 GLU A 243      -6.102  -1.547  -6.295  1.00 88.06           H  
ATOM   3801  O   GLU A 243      -8.147   0.012  -5.034  1.00 88.06           O  
ATOM   3802  CG  GLU A 243      -5.199  -3.337  -5.522  1.00 88.06           C  
ATOM   3803  HG2 GLU A 243      -5.106  -3.821  -4.550  1.00 88.06           H  
ATOM   3804  HG3 GLU A 243      -5.813  -3.963  -6.170  1.00 88.06           H  
ATOM   3805  CD  GLU A 243      -3.818  -3.169  -6.138  1.00 88.06           C  
ATOM   3806  OE1 GLU A 243      -2.853  -3.689  -5.534  1.00 88.06           O  
ATOM   3807  OE2 GLU A 243      -3.709  -2.539  -7.211  1.00 88.06           O  
ATOM   3808  N   PHE A 244      -7.633  -0.379  -2.880  1.00 96.99           N  
ATOM   3809  H   PHE A 244      -7.201  -1.002  -2.212  1.00 96.99           H  
ATOM   3810  CA  PHE A 244      -8.185   0.872  -2.386  1.00 96.99           C  
ATOM   3811  HA  PHE A 244      -7.835   1.683  -3.024  1.00 96.99           H  
ATOM   3812  C   PHE A 244      -7.700   1.173  -0.972  1.00 96.99           C  
ATOM   3813  CB  PHE A 244      -9.728   0.824  -2.431  1.00 96.99           C  
ATOM   3814  HB2 PHE A 244     -10.123   1.803  -2.161  1.00 96.99           H  
ATOM   3815  HB3 PHE A 244     -10.066   0.627  -3.448  1.00 96.99           H  
ATOM   3816  O   PHE A 244      -7.222   0.295  -0.248  1.00 96.99           O  
ATOM   3817  CG  PHE A 244     -10.341  -0.204  -1.506  1.00 96.99           C  
ATOM   3818  CD1 PHE A 244     -10.518  -1.533  -1.936  1.00 96.99           C  
ATOM   3819  HD1 PHE A 244     -10.236  -1.817  -2.939  1.00 96.99           H  
ATOM   3820  CD2 PHE A 244     -10.693   0.165  -0.194  1.00 96.99           C  
ATOM   3821  HD2 PHE A 244     -10.559   1.183   0.139  1.00 96.99           H  
ATOM   3822  CE1 PHE A 244     -11.035  -2.493  -1.050  1.00 96.99           C  
ATOM   3823  HE1 PHE A 244     -11.154  -3.518  -1.370  1.00 96.99           H  
ATOM   3824  CE2 PHE A 244     -11.197  -0.797   0.695  1.00 96.99           C  
ATOM   3825  HE2 PHE A 244     -11.452  -0.516   1.705  1.00 96.99           H  
ATOM   3826  CZ  PHE A 244     -11.374  -2.122   0.263  1.00 96.99           C  
ATOM   3827  HZ  PHE A 244     -11.770  -2.858   0.947  1.00 96.99           H  
ATOM   3828  N   TYR A 245      -7.888   2.427  -0.587  1.00 98.76           N  
ATOM   3829  H   TYR A 245      -8.274   3.072  -1.262  1.00 98.76           H  
ATOM   3830  CA  TYR A 245      -7.807   2.901   0.781  1.00 98.76           C  
ATOM   3831  HA  TYR A 245      -7.676   2.057   1.459  1.00 98.76           H  
ATOM   3832  C   TYR A 245      -9.125   3.605   1.109  1.00 98.76           C  
ATOM   3833  CB  TYR A 245      -6.597   3.827   0.915  1.00 98.76           C  
ATOM   3834  HB2 TYR A 245      -5.734   3.364   0.437  1.00 98.76           H  
ATOM   3835  HB3 TYR A 245      -6.792   4.764   0.393  1.00 98.76           H  
ATOM   3836  O   TYR A 245      -9.534   4.519   0.393  1.00 98.76           O  
ATOM   3837  CG  TYR A 245      -6.245   4.107   2.356  1.00 98.76           C  
ATOM   3838  CD1 TYR A 245      -6.759   5.246   3.000  1.00 98.76           C  
ATOM   3839  HD1 TYR A 245      -7.364   5.952   2.450  1.00 98.76           H  
ATOM   3840  CD2 TYR A 245      -5.427   3.203   3.059  1.00 98.76           C  
ATOM   3841  HD2 TYR A 245      -5.032   2.333   2.556  1.00 98.76           H  
ATOM   3842  CE1 TYR A 245      -6.458   5.478   4.354  1.00 98.76           C  
ATOM   3843  HE1 TYR A 245      -6.843   6.359   4.845  1.00 98.76           H  
ATOM   3844  CE2 TYR A 245      -5.121   3.433   4.413  1.00 98.76           C  
ATOM   3845  HE2 TYR A 245      -4.507   2.740   4.969  1.00 98.76           H  
ATOM   3846  OH  TYR A 245      -5.306   4.809   6.359  1.00 98.76           O  
ATOM   3847  HH  TYR A 245      -5.670   5.639   6.673  1.00 98.76           H  
ATOM   3848  CZ  TYR A 245      -5.631   4.576   5.062  1.00 98.76           C  
ATOM   3849  N   LEU A 246      -9.814   3.169   2.167  1.00 98.49           N  
ATOM   3850  H   LEU A 246      -9.411   2.426   2.720  1.00 98.49           H  
ATOM   3851  CA  LEU A 246     -11.180   3.605   2.485  1.00 98.49           C  
ATOM   3852  HA  LEU A 246     -11.803   3.421   1.610  1.00 98.49           H  
ATOM   3853  C   LEU A 246     -11.269   5.107   2.790  1.00 98.49           C  
ATOM   3854  CB  LEU A 246     -11.697   2.744   3.654  1.00 98.49           C  
ATOM   3855  HB2 LEU A 246     -11.024   2.867   4.503  1.00 98.49           H  
ATOM   3856  HB3 LEU A 246     -11.664   1.702   3.335  1.00 98.49           H  
ATOM   3857  O   LEU A 246     -12.323   5.708   2.599  1.00 98.49           O  
ATOM   3858  CG  LEU A 246     -13.132   3.054   4.120  1.00 98.49           C  
ATOM   3859  HG  LEU A 246     -13.196   4.097   4.429  1.00 98.49           H  
ATOM   3860  CD1 LEU A 246     -14.166   2.786   3.025  1.00 98.49           C  
ATOM   3861 HD11 LEU A 246     -14.083   1.754   2.684  1.00 98.49           H  
ATOM   3862 HD12 LEU A 246     -14.000   3.456   2.182  1.00 98.49           H  
ATOM   3863 HD13 LEU A 246     -15.173   2.957   3.406  1.00 98.49           H  
ATOM   3864  CD2 LEU A 246     -13.504   2.198   5.326  1.00 98.49           C  
ATOM   3865 HD21 LEU A 246     -12.816   2.404   6.145  1.00 98.49           H  
ATOM   3866 HD22 LEU A 246     -13.455   1.142   5.058  1.00 98.49           H  
ATOM   3867 HD23 LEU A 246     -14.516   2.434   5.655  1.00 98.49           H  
ATOM   3868  N   GLY A 247     -10.167   5.708   3.232  1.00 98.77           N  
ATOM   3869  H   GLY A 247      -9.346   5.133   3.357  1.00 98.77           H  
ATOM   3870  CA  GLY A 247     -10.081   7.113   3.612  1.00 98.77           C  
ATOM   3871  HA2 GLY A 247      -9.175   7.534   3.177  1.00 98.77           H  
ATOM   3872  HA3 GLY A 247     -10.927   7.678   3.222  1.00 98.77           H  
ATOM   3873  C   GLY A 247     -10.054   7.277   5.126  1.00 98.77           C  
ATOM   3874  O   GLY A 247     -10.830   6.651   5.845  1.00 98.77           O  
ATOM   3875  N   ASN A 248      -9.155   8.115   5.627  1.00 98.89           N  
ATOM   3876  H   ASN A 248      -8.549   8.604   4.985  1.00 98.89           H  
ATOM   3877  CA  ASN A 248      -8.964   8.305   7.061  1.00 98.89           C  
ATOM   3878  HA  ASN A 248      -8.806   7.335   7.532  1.00 98.89           H  
ATOM   3879  C   ASN A 248     -10.198   8.913   7.731  1.00 98.89           C  
ATOM   3880  CB  ASN A 248      -7.720   9.168   7.295  1.00 98.89           C  
ATOM   3881  HB2 ASN A 248      -7.706   9.461   8.345  1.00 98.89           H  
ATOM   3882  HB3 ASN A 248      -7.769  10.073   6.689  1.00 98.89           H  
ATOM   3883  O   ASN A 248     -10.556   8.480   8.821  1.00 98.89           O  
ATOM   3884  CG  ASN A 248      -6.416   8.442   7.037  1.00 98.89           C  
ATOM   3885  ND2 ASN A 248      -5.350   9.169   6.806  1.00 98.89           N  
ATOM   3886 HD21 ASN A 248      -4.470   8.683   6.708  1.00 98.89           H  
ATOM   3887 HD22 ASN A 248      -5.406  10.177   6.845  1.00 98.89           H  
ATOM   3888  OD1 ASN A 248      -6.327   7.224   7.064  1.00 98.89           O  
ATOM   3889  N   GLU A 249     -10.905   9.836   7.072  1.00 98.58           N  
ATOM   3890  H   GLU A 249     -10.607  10.142   6.156  1.00 98.58           H  
ATOM   3891  CA  GLU A 249     -12.144  10.385   7.633  1.00 98.58           C  
ATOM   3892  HA  GLU A 249     -11.932  10.735   8.644  1.00 98.58           H  
ATOM   3893  C   GLU A 249     -13.217   9.298   7.742  1.00 98.58           C  
ATOM   3894  CB  GLU A 249     -12.626  11.562   6.770  1.00 98.58           C  
ATOM   3895  HB2 GLU A 249     -12.913  11.197   5.784  1.00 98.58           H  
ATOM   3896  HB3 GLU A 249     -11.804  12.265   6.635  1.00 98.58           H  
ATOM   3897  O   GLU A 249     -13.857   9.115   8.772  1.00 98.58           O  
ATOM   3898  CG  GLU A 249     -13.816  12.311   7.390  1.00 98.58           C  
ATOM   3899  HG2 GLU A 249     -14.040  13.180   6.770  1.00 98.58           H  
ATOM   3900  HG3 GLU A 249     -14.689  11.659   7.369  1.00 98.58           H  
ATOM   3901  CD  GLU A 249     -13.544  12.770   8.832  1.00 98.58           C  
ATOM   3902  OE1 GLU A 249     -14.516  12.761   9.626  1.00 98.58           O  
ATOM   3903  OE2 GLU A 249     -12.361  13.069   9.136  1.00 98.58           O  
ATOM   3904  N   ASN A 250     -13.337   8.485   6.699  1.00 97.65           N  
ATOM   3905  H   ASN A 250     -12.739   8.662   5.905  1.00 97.65           H  
ATOM   3906  CA  ASN A 250     -14.239   7.344   6.648  1.00 97.65           C  
ATOM   3907  HA  ASN A 250     -15.261   7.684   6.816  1.00 97.65           H  
ATOM   3908  C   ASN A 250     -13.932   6.297   7.738  1.00 97.65           C  
ATOM   3909  CB  ASN A 250     -14.106   6.788   5.223  1.00 97.65           C  
ATOM   3910  HB2 ASN A 250     -13.056   6.772   4.930  1.00 97.65           H  
ATOM   3911  HB3 ASN A 250     -14.433   5.749   5.173  1.00 97.65           H  
ATOM   3912  O   ASN A 250     -14.854   5.745   8.339  1.00 97.65           O  
ATOM   3913  CG  ASN A 250     -14.862   7.593   4.184  1.00 97.65           C  
ATOM   3914  ND2 ASN A 250     -14.431   7.523   2.951  1.00 97.65           N  
ATOM   3915 HD21 ASN A 250     -14.786   8.196   2.286  1.00 97.65           H  
ATOM   3916 HD22 ASN A 250     -13.602   6.989   2.732  1.00 97.65           H  
ATOM   3917  OD1 ASN A 250     -15.842   8.266   4.456  1.00 97.65           O  
ATOM   3918  N   ILE A 251     -12.653   6.040   8.023  1.00 98.49           N  
ATOM   3919  H   ILE A 251     -11.950   6.500   7.462  1.00 98.49           H  
ATOM   3920  CA  ILE A 251     -12.201   5.131   9.089  1.00 98.49           C  
ATOM   3921  HA  ILE A 251     -12.787   4.213   9.045  1.00 98.49           H  
ATOM   3922  C   ILE A 251     -12.432   5.748  10.480  1.00 98.49           C  
ATOM   3923  CB  ILE A 251     -10.716   4.767   8.858  1.00 98.49           C  
ATOM   3924  HB  ILE A 251     -10.146   5.692   8.773  1.00 98.49           H  
ATOM   3925  O   ILE A 251     -12.901   5.063  11.393  1.00 98.49           O  
ATOM   3926  CG1 ILE A 251     -10.525   3.945   7.561  1.00 98.49           C  
ATOM   3927 HG12 ILE A 251     -10.821   2.911   7.741  1.00 98.49           H  
ATOM   3928 HG13 ILE A 251     -11.170   4.327   6.770  1.00 98.49           H  
ATOM   3929  CG2 ILE A 251     -10.161   3.963  10.046  1.00 98.49           C  
ATOM   3930 HG21 ILE A 251     -10.790   3.092  10.230  1.00 98.49           H  
ATOM   3931 HG22 ILE A 251     -10.134   4.581  10.944  1.00 98.49           H  
ATOM   3932 HG23 ILE A 251      -9.141   3.637   9.844  1.00 98.49           H  
ATOM   3933  CD1 ILE A 251      -9.082   3.975   7.034  1.00 98.49           C  
ATOM   3934 HD11 ILE A 251      -8.764   5.005   6.876  1.00 98.49           H  
ATOM   3935 HD12 ILE A 251      -8.400   3.496   7.737  1.00 98.49           H  
ATOM   3936 HD13 ILE A 251      -9.030   3.448   6.081  1.00 98.49           H  
ATOM   3937  N   HIS A 252     -12.157   7.043  10.648  1.00 98.38           N  
ATOM   3938  H   HIS A 252     -11.756   7.558   9.877  1.00 98.38           H  
ATOM   3939  CA  HIS A 252     -12.422   7.789  11.880  1.00 98.38           C  
ATOM   3940  HA  HIS A 252     -11.859   7.346  12.701  1.00 98.38           H  
ATOM   3941  C   HIS A 252     -13.909   7.728  12.254  1.00 98.38           C  
ATOM   3942  CB  HIS A 252     -11.952   9.242  11.702  1.00 98.38           C  
ATOM   3943  HB2 HIS A 252     -12.344   9.648  10.770  1.00 98.38           H  
ATOM   3944  HB3 HIS A 252     -10.864   9.263  11.649  1.00 98.38           H  
ATOM   3945  O   HIS A 252     -14.256   7.368  13.382  1.00 98.38           O  
ATOM   3946  CG  HIS A 252     -12.404  10.132  12.828  1.00 98.38           C  
ATOM   3947  CD2 HIS A 252     -13.259  11.199  12.749  1.00 98.38           C  
ATOM   3948  HD2 HIS A 252     -13.700  11.597  11.847  1.00 98.38           H  
ATOM   3949  ND1 HIS A 252     -12.094   9.956  14.151  1.00 98.38           N  
ATOM   3950  HD1 HIS A 252     -11.462   9.261  14.521  1.00 98.38           H  
ATOM   3951  CE1 HIS A 252     -12.742  10.891  14.862  1.00 98.38           C  
ATOM   3952  HE1 HIS A 252     -12.698  10.991  15.937  1.00 98.38           H  
ATOM   3953  NE2 HIS A 252     -13.478  11.666  14.052  1.00 98.38           N  
ATOM   3954  N   GLN A 253     -14.796   7.982  11.287  1.00 96.17           N  
ATOM   3955  H   GLN A 253     -14.444   8.311  10.399  1.00 96.17           H  
ATOM   3956  CA  GLN A 253     -16.246   7.936  11.485  1.00 96.17           C  
ATOM   3957  HA  GLN A 253     -16.503   8.614  12.299  1.00 96.17           H  
ATOM   3958  C   GLN A 253     -16.764   6.548  11.887  1.00 96.17           C  
ATOM   3959  CB  GLN A 253     -16.953   8.393  10.197  1.00 96.17           C  
ATOM   3960  HB2 GLN A 253     -16.569   7.820   9.354  1.00 96.17           H  
ATOM   3961  HB3 GLN A 253     -18.019   8.183  10.282  1.00 96.17           H  
ATOM   3962  O   GLN A 253     -17.763   6.463  12.605  1.00 96.17           O  
ATOM   3963  CG  GLN A 253     -16.782   9.892   9.903  1.00 96.17           C  
ATOM   3964  HG2 GLN A 253     -17.275  10.135   8.962  1.00 96.17           H  
ATOM   3965  HG3 GLN A 253     -15.725  10.135   9.789  1.00 96.17           H  
ATOM   3966  CD  GLN A 253     -17.341  10.793  10.992  1.00 96.17           C  
ATOM   3967  NE2 GLN A 253     -16.724  11.934  11.208  1.00 96.17           N  
ATOM   3968 HE21 GLN A 253     -15.915  12.191  10.661  1.00 96.17           H  
ATOM   3969 HE22 GLN A 253     -17.000  12.504  11.995  1.00 96.17           H  
ATOM   3970  OE1 GLN A 253     -18.335  10.475  11.642  1.00 96.17           O  
ATOM   3971  N   LEU A 254     -16.122   5.467  11.435  1.00 95.38           N  
ATOM   3972  H   LEU A 254     -15.336   5.603  10.815  1.00 95.38           H  
ATOM   3973  CA  LEU A 254     -16.455   4.102  11.853  1.00 95.38           C  
ATOM   3974  HA  LEU A 254     -17.538   3.972  11.851  1.00 95.38           H  
ATOM   3975  C   LEU A 254     -15.987   3.846  13.290  1.00 95.38           C  
ATOM   3976  CB  LEU A 254     -15.824   3.091  10.873  1.00 95.38           C  
ATOM   3977  HB2 LEU A 254     -14.767   3.331  10.754  1.00 95.38           H  
ATOM   3978  HB3 LEU A 254     -15.883   2.094  11.310  1.00 95.38           H  
ATOM   3979  O   LEU A 254     -16.779   3.489  14.162  1.00 95.38           O  
ATOM   3980  CG  LEU A 254     -16.483   3.052   9.482  1.00 95.38           C  
ATOM   3981  HG  LEU A 254     -16.585   4.064   9.089  1.00 95.38           H  
ATOM   3982  CD1 LEU A 254     -15.616   2.236   8.522  1.00 95.38           C  
ATOM   3983 HD11 LEU A 254     -15.476   1.228   8.911  1.00 95.38           H  
ATOM   3984 HD12 LEU A 254     -16.101   2.183   7.547  1.00 95.38           H  
ATOM   3985 HD13 LEU A 254     -14.645   2.718   8.408  1.00 95.38           H  
ATOM   3986  CD2 LEU A 254     -17.874   2.416   9.534  1.00 95.38           C  
ATOM   3987 HD21 LEU A 254     -18.281   2.347   8.526  1.00 95.38           H  
ATOM   3988 HD22 LEU A 254     -17.813   1.418   9.967  1.00 95.38           H  
ATOM   3989 HD23 LEU A 254     -18.546   3.030  10.135  1.00 95.38           H  
ATOM   3990  N   THR A 255     -14.705   4.091  13.544  1.00 97.32           N  
ATOM   3991  H   THR A 255     -14.139   4.448  12.787  1.00 97.32           H  
ATOM   3992  CA  THR A 255     -14.029   3.705  14.792  1.00 97.32           C  
ATOM   3993  HA  THR A 255     -14.340   2.694  15.057  1.00 97.32           H  
ATOM   3994  C   THR A 255     -14.393   4.582  15.988  1.00 97.32           C  
ATOM   3995  CB  THR A 255     -12.510   3.675  14.600  1.00 97.32           C  
ATOM   3996  HB  THR A 255     -12.047   3.432  15.557  1.00 97.32           H  
ATOM   3997  O   THR A 255     -14.323   4.126  17.124  1.00 97.32           O  
ATOM   3998  CG2 THR A 255     -12.087   2.631  13.572  1.00 97.32           C  
ATOM   3999 HG21 THR A 255     -12.681   2.702  12.661  1.00 97.32           H  
ATOM   4000 HG22 THR A 255     -12.208   1.637  14.003  1.00 97.32           H  
ATOM   4001 HG23 THR A 255     -11.040   2.793  13.315  1.00 97.32           H  
ATOM   4002  OG1 THR A 255     -12.007   4.911  14.140  1.00 97.32           O  
ATOM   4003  HG1 THR A 255     -12.276   5.008  13.224  1.00 97.32           H  
ATOM   4004  N   SER A 256     -14.852   5.814  15.754  1.00 95.56           N  
ATOM   4005  H   SER A 256     -14.789   6.171  14.811  1.00 95.56           H  
ATOM   4006  CA  SER A 256     -15.271   6.731  16.826  1.00 95.56           C  
ATOM   4007  HA  SER A 256     -14.602   6.600  17.677  1.00 95.56           H  
ATOM   4008  C   SER A 256     -16.687   6.478  17.336  1.00 95.56           C  
ATOM   4009  CB  SER A 256     -15.148   8.179  16.362  1.00 95.56           C  
ATOM   4010  HB2 SER A 256     -15.493   8.853  17.147  1.00 95.56           H  
ATOM   4011  HB3 SER A 256     -15.711   8.337  15.443  1.00 95.56           H  
ATOM   4012  O   SER A 256     -17.049   6.956  18.409  1.00 95.56           O  
ATOM   4013  OG  SER A 256     -13.790   8.422  16.116  1.00 95.56           O  
ATOM   4014  HG  SER A 256     -13.589   8.065  15.248  1.00 95.56           H  
ATOM   4015  N   LYS A 257     -17.511   5.745  16.579  1.00 91.70           N  
ATOM   4016  H   LYS A 257     -17.147   5.364  15.717  1.00 91.70           H  
ATOM   4017  CA  LYS A 257     -18.900   5.454  16.969  1.00 91.70           C  
ATOM   4018  HA  LYS A 257     -19.292   6.282  17.559  1.00 91.70           H  
ATOM   4019  C   LYS A 257     -19.005   4.232  17.865  1.00 91.70           C  
ATOM   4020  CB  LYS A 257     -19.769   5.272  15.721  1.00 91.70           C  
ATOM   4021  HB2 LYS A 257     -19.283   4.575  15.037  1.00 91.70           H  
ATOM   4022  HB3 LYS A 257     -20.737   4.862  16.010  1.00 91.70           H  
ATOM   4023  O   LYS A 257     -19.854   4.208  18.754  1.00 91.70           O  
ATOM   4024  CG  LYS A 257     -19.990   6.620  15.033  1.00 91.70           C  
ATOM   4025  HG2 LYS A 257     -19.024   7.077  14.821  1.00 91.70           H  
ATOM   4026  HG3 LYS A 257     -20.545   7.281  15.700  1.00 91.70           H  
ATOM   4027  CD  LYS A 257     -20.764   6.452  13.726  1.00 91.70           C  
ATOM   4028  HD2 LYS A 257     -20.265   5.700  13.114  1.00 91.70           H  
ATOM   4029  HD3 LYS A 257     -21.788   6.140  13.929  1.00 91.70           H  
ATOM   4030  CE  LYS A 257     -20.738   7.803  13.010  1.00 91.70           C  
ATOM   4031  HE2 LYS A 257     -19.716   8.179  13.046  1.00 91.70           H  
ATOM   4032  HE3 LYS A 257     -21.368   8.514  13.545  1.00 91.70           H  
ATOM   4033  NZ  LYS A 257     -21.145   7.682  11.596  1.00 91.70           N  
ATOM   4034  HZ1 LYS A 257     -21.020   8.575  11.141  1.00 91.70           H  
ATOM   4035  HZ2 LYS A 257     -20.521   7.030  11.143  1.00 91.70           H  
ATOM   4036  HZ3 LYS A 257     -22.101   7.368  11.511  1.00 91.70           H  
ATOM   4037  N   LYS A 258     -18.183   3.218  17.603  1.00 91.92           N  
ATOM   4038  H   LYS A 258     -17.488   3.342  16.880  1.00 91.92           H  
ATOM   4039  CA  LYS A 258     -18.178   1.948  18.326  1.00 91.92           C  
ATOM   4040  HA  LYS A 258     -18.531   2.127  19.342  1.00 91.92           H  
ATOM   4041  C   LYS A 258     -16.766   1.373  18.392  1.00 91.92           C  
ATOM   4042  CB  LYS A 258     -19.111   0.943  17.644  1.00 91.92           C  
ATOM   4043  HB2 LYS A 258     -18.963  -0.031  18.110  1.00 91.92           H  
ATOM   4044  HB3 LYS A 258     -18.845   0.854  16.590  1.00 91.92           H  
ATOM   4045  O   LYS A 258     -15.979   1.633  17.480  1.00 91.92           O  
ATOM   4046  CG  LYS A 258     -20.591   1.334  17.778  1.00 91.92           C  
ATOM   4047  HG2 LYS A 258     -20.843   1.479  18.829  1.00 91.92           H  
ATOM   4048  HG3 LYS A 258     -20.803   2.242  17.214  1.00 91.92           H  
ATOM   4049  CD  LYS A 258     -21.418   0.197  17.208  1.00 91.92           C  
ATOM   4050  HD2 LYS A 258     -21.174   0.103  16.150  1.00 91.92           H  
ATOM   4051  HD3 LYS A 258     -21.119  -0.712  17.729  1.00 91.92           H  
ATOM   4052  CE  LYS A 258     -22.929   0.348  17.358  1.00 91.92           C  
ATOM   4053  HE2 LYS A 258     -23.162   0.378  18.423  1.00 91.92           H  
ATOM   4054  HE3 LYS A 258     -23.256   1.275  16.886  1.00 91.92           H  
ATOM   4055  NZ  LYS A 258     -23.571  -0.829  16.727  1.00 91.92           N  
ATOM   4056  HZ1 LYS A 258     -24.538  -0.981  16.973  1.00 91.92           H  
ATOM   4057  HZ2 LYS A 258     -23.422  -0.843  15.728  1.00 91.92           H  
ATOM   4058  HZ3 LYS A 258     -23.032  -1.651  16.961  1.00 91.92           H  
ATOM   4059  N   PRO A 259     -16.440   0.574  19.418  1.00 96.44           N  
ATOM   4060  CA  PRO A 259     -15.155  -0.103  19.479  1.00 96.44           C  
ATOM   4061  HA  PRO A 259     -14.363   0.645  19.451  1.00 96.44           H  
ATOM   4062  C   PRO A 259     -15.001  -1.065  18.297  1.00 96.44           C  
ATOM   4063  CB  PRO A 259     -15.121  -0.824  20.832  1.00 96.44           C  
ATOM   4064  HB2 PRO A 259     -14.154  -0.712  21.321  1.00 96.44           H  
ATOM   4065  HB3 PRO A 259     -15.353  -1.882  20.704  1.00 96.44           H  
ATOM   4066  O   PRO A 259     -15.927  -1.798  17.957  1.00 96.44           O  
ATOM   4067  CG  PRO A 259     -16.240  -0.174  21.644  1.00 96.44           C  
ATOM   4068  HG2 PRO A 259     -15.860   0.717  22.145  1.00 96.44           H  
ATOM   4069  HG3 PRO A 259     -16.673  -0.868  22.365  1.00 96.44           H  
ATOM   4070  CD  PRO A 259     -17.249   0.230  20.578  1.00 96.44           C  
ATOM   4071  HD2 PRO A 259     -17.889  -0.618  20.337  1.00 96.44           H  
ATOM   4072  HD3 PRO A 259     -17.843   1.068  20.944  1.00 96.44           H  
ATOM   4073  N   HIS A 260     -13.831  -1.053  17.668  1.00 98.18           N  
ATOM   4074  H   HIS A 260     -13.100  -0.434  17.989  1.00 98.18           H  
ATOM   4075  CA  HIS A 260     -13.476  -1.985  16.603  1.00 98.18           C  
ATOM   4076  HA  HIS A 260     -14.249  -2.749  16.514  1.00 98.18           H  
ATOM   4077  C   HIS A 260     -12.170  -2.684  16.956  1.00 98.18           C  
ATOM   4078  CB  HIS A 260     -13.344  -1.258  15.257  1.00 98.18           C  
ATOM   4079  HB2 HIS A 260     -12.895  -1.944  14.540  1.00 98.18           H  
ATOM   4080  HB3 HIS A 260     -12.669  -0.410  15.372  1.00 98.18           H  
ATOM   4081  O   HIS A 260     -11.279  -2.060  17.530  1.00 98.18           O  
ATOM   4082  CG  HIS A 260     -14.652  -0.773  14.684  1.00 98.18           C  
ATOM   4083  CD2 HIS A 260     -15.311  -1.289  13.601  1.00 98.18           C  
ATOM   4084  HD2 HIS A 260     -14.990  -2.130  13.005  1.00 98.18           H  
ATOM   4085  ND1 HIS A 260     -15.417   0.266  15.155  1.00 98.18           N  
ATOM   4086  HD1 HIS A 260     -15.274   0.781  16.012  1.00 98.18           H  
ATOM   4087  CE1 HIS A 260     -16.510   0.367  14.388  1.00 98.18           C  
ATOM   4088  HE1 HIS A 260     -17.315   1.069  14.549  1.00 98.18           H  
ATOM   4089  NE2 HIS A 260     -16.482  -0.549  13.410  1.00 98.18           N  
ATOM   4090  N   GLU A 261     -12.038  -3.944  16.566  1.00 98.36           N  
ATOM   4091  H   GLU A 261     -12.827  -4.387  16.118  1.00 98.36           H  
ATOM   4092  CA  GLU A 261     -10.747  -4.619  16.452  1.00 98.36           C  
ATOM   4093  HA  GLU A 261     -10.028  -4.135  17.112  1.00 98.36           H  
ATOM   4094  C   GLU A 261     -10.205  -4.497  15.024  1.00 98.36           C  
ATOM   4095  CB  GLU A 261     -10.841  -6.078  16.913  1.00 98.36           C  
ATOM   4096  HB2 GLU A 261     -11.119  -6.096  17.967  1.00 98.36           H  
ATOM   4097  HB3 GLU A 261      -9.851  -6.524  16.818  1.00 98.36           H  
ATOM   4098  O   GLU A 261     -10.968  -4.335  14.065  1.00 98.36           O  
ATOM   4099  CG  GLU A 261     -11.844  -6.919  16.111  1.00 98.36           C  
ATOM   4100  HG2 GLU A 261     -11.578  -6.879  15.054  1.00 98.36           H  
ATOM   4101  HG3 GLU A 261     -12.841  -6.496  16.231  1.00 98.36           H  
ATOM   4102  CD  GLU A 261     -11.874  -8.382  16.557  1.00 98.36           C  
ATOM   4103  OE1 GLU A 261     -12.889  -9.055  16.265  1.00 98.36           O  
ATOM   4104  OE2 GLU A 261     -10.872  -8.871  17.123  1.00 98.36           O  
ATOM   4105  N   LEU A 262      -8.882  -4.578  14.885  1.00 98.84           N  
ATOM   4106  H   LEU A 262      -8.338  -4.795  15.707  1.00 98.84           H  
ATOM   4107  CA  LEU A 262      -8.187  -4.553  13.598  1.00 98.84           C  
ATOM   4108  HA  LEU A 262      -8.900  -4.343  12.801  1.00 98.84           H  
ATOM   4109  C   LEU A 262      -7.567  -5.917  13.326  1.00 98.84           C  
ATOM   4110  CB  LEU A 262      -7.131  -3.430  13.604  1.00 98.84           C  
ATOM   4111  HB2 LEU A 262      -6.563  -3.507  14.531  1.00 98.84           H  
ATOM   4112  HB3 LEU A 262      -7.651  -2.472  13.598  1.00 98.84           H  
ATOM   4113  O   LEU A 262      -6.873  -6.459  14.182  1.00 98.84           O  
ATOM   4114  CG  LEU A 262      -6.133  -3.445  12.428  1.00 98.84           C  
ATOM   4115  HG  LEU A 262      -5.705  -4.441  12.315  1.00 98.84           H  
ATOM   4116  CD1 LEU A 262      -6.786  -3.026  11.112  1.00 98.84           C  
ATOM   4117 HD11 LEU A 262      -6.040  -3.044  10.318  1.00 98.84           H  
ATOM   4118 HD12 LEU A 262      -7.206  -2.024  11.199  1.00 98.84           H  
ATOM   4119 HD13 LEU A 262      -7.577  -3.730  10.852  1.00 98.84           H  
ATOM   4120  CD2 LEU A 262      -4.971  -2.489  12.678  1.00 98.84           C  
ATOM   4121 HD21 LEU A 262      -5.312  -1.457  12.596  1.00 98.84           H  
ATOM   4122 HD22 LEU A 262      -4.203  -2.651  11.921  1.00 98.84           H  
ATOM   4123 HD23 LEU A 262      -4.537  -2.661  13.663  1.00 98.84           H  
ATOM   4124  N   ARG A 263      -7.727  -6.406  12.098  1.00 98.80           N  
ATOM   4125  H   ARG A 263      -8.342  -5.907  11.472  1.00 98.80           H  
ATOM   4126  CA  ARG A 263      -6.967  -7.523  11.539  1.00 98.80           C  
ATOM   4127  HA  ARG A 263      -6.214  -7.842  12.259  1.00 98.80           H  
ATOM   4128  C   ARG A 263      -6.237  -7.069  10.278  1.00 98.80           C  
ATOM   4129  CB  ARG A 263      -7.921  -8.699  11.297  1.00 98.80           C  
ATOM   4130  HB2 ARG A 263      -8.713  -8.388  10.616  1.00 98.80           H  
ATOM   4131  HB3 ARG A 263      -8.372  -8.984  12.247  1.00 98.80           H  
ATOM   4132  O   ARG A 263      -6.803  -6.361   9.447  1.00 98.80           O  
ATOM   4133  CG  ARG A 263      -7.199  -9.913  10.709  1.00 98.80           C  
ATOM   4134  HG2 ARG A 263      -6.397 -10.220  11.380  1.00 98.80           H  
ATOM   4135  HG3 ARG A 263      -6.771  -9.653   9.741  1.00 98.80           H  
ATOM   4136  CD  ARG A 263      -8.170 -11.076  10.511  1.00 98.80           C  
ATOM   4137  HD2 ARG A 263      -8.568 -11.395  11.475  1.00 98.80           H  
ATOM   4138  HD3 ARG A 263      -9.007 -10.746   9.895  1.00 98.80           H  
ATOM   4139  NE  ARG A 263      -7.473 -12.173   9.829  1.00 98.80           N  
ATOM   4140  HE  ARG A 263      -7.195 -12.018   8.871  1.00 98.80           H  
ATOM   4141  NH1 ARG A 263      -6.886 -13.432  11.666  1.00 98.80           N  
ATOM   4142 HH11 ARG A 263      -6.286 -14.138  12.069  1.00 98.80           H  
ATOM   4143 HH12 ARG A 263      -7.442 -12.845  12.272  1.00 98.80           H  
ATOM   4144  NH2 ARG A 263      -6.105 -13.938   9.633  1.00 98.80           N  
ATOM   4145 HH21 ARG A 263      -5.850 -13.498   8.760  1.00 98.80           H  
ATOM   4146 HH22 ARG A 263      -5.483 -14.622  10.038  1.00 98.80           H  
ATOM   4147  CZ  ARG A 263      -6.840 -13.182  10.387  1.00 98.80           C  
ATOM   4148  N   ILE A 264      -4.991  -7.493  10.136  1.00 98.92           N  
ATOM   4149  H   ILE A 264      -4.593  -8.045  10.883  1.00 98.92           H  
ATOM   4150  CA  ILE A 264      -4.154  -7.289   8.957  1.00 98.92           C  
ATOM   4151  HA  ILE A 264      -4.721  -6.767   8.186  1.00 98.92           H  
ATOM   4152  C   ILE A 264      -3.761  -8.667   8.443  1.00 98.92           C  
ATOM   4153  CB  ILE A 264      -2.907  -6.447   9.295  1.00 98.92           C  
ATOM   4154  HB  ILE A 264      -2.291  -7.014   9.993  1.00 98.92           H  
ATOM   4155  O   ILE A 264      -3.138  -9.417   9.189  1.00 98.92           O  
ATOM   4156  CG1 ILE A 264      -3.296  -5.116   9.982  1.00 98.92           C  
ATOM   4157 HG12 ILE A 264      -3.979  -4.556   9.344  1.00 98.92           H  
ATOM   4158 HG13 ILE A 264      -3.813  -5.335  10.917  1.00 98.92           H  
ATOM   4159  CG2 ILE A 264      -2.077  -6.211   8.019  1.00 98.92           C  
ATOM   4160 HG21 ILE A 264      -1.873  -7.152   7.508  1.00 98.92           H  
ATOM   4161 HG22 ILE A 264      -1.110  -5.782   8.280  1.00 98.92           H  
ATOM   4162 HG23 ILE A 264      -2.610  -5.551   7.335  1.00 98.92           H  
ATOM   4163  CD1 ILE A 264      -2.092  -4.239  10.339  1.00 98.92           C  
ATOM   4164 HD11 ILE A 264      -1.381  -4.825  10.922  1.00 98.92           H  
ATOM   4165 HD12 ILE A 264      -2.413  -3.383  10.932  1.00 98.92           H  
ATOM   4166 HD13 ILE A 264      -1.611  -3.864   9.435  1.00 98.92           H  
ATOM   4167  N   ASP A 265      -4.107  -8.981   7.199  1.00 98.83           N  
ATOM   4168  H   ASP A 265      -4.582  -8.282   6.647  1.00 98.83           H  
ATOM   4169  CA  ASP A 265      -3.666 -10.193   6.505  1.00 98.83           C  
ATOM   4170  HA  ASP A 265      -3.253 -10.899   7.226  1.00 98.83           H  
ATOM   4171  C   ASP A 265      -2.561  -9.849   5.503  1.00 98.83           C  
ATOM   4172  CB  ASP A 265      -4.846 -10.882   5.807  1.00 98.83           C  
ATOM   4173  HB2 ASP A 265      -5.354 -10.161   5.167  1.00 98.83           H  
ATOM   4174  HB3 ASP A 265      -4.458 -11.680   5.173  1.00 98.83           H  
ATOM   4175  O   ASP A 265      -2.642  -8.835   4.804  1.00 98.83           O  
ATOM   4176  CG  ASP A 265      -5.854 -11.502   6.776  1.00 98.83           C  
ATOM   4177  OD1 ASP A 265      -5.493 -11.942   7.887  1.00 98.83           O  
ATOM   4178  OD2 ASP A 265      -7.051 -11.578   6.431  1.00 98.83           O  
ATOM   4179  N   LEU A 266      -1.534 -10.695   5.443  1.00 98.62           N  
ATOM   4180  H   LEU A 266      -1.557 -11.519   6.027  1.00 98.62           H  
ATOM   4181  CA  LEU A 266      -0.351 -10.536   4.602  1.00 98.62           C  
ATOM   4182  HA  LEU A 266      -0.558  -9.796   3.828  1.00 98.62           H  
ATOM   4183  C   LEU A 266      -0.009 -11.867   3.921  1.00 98.62           C  
ATOM   4184  CB  LEU A 266       0.846 -10.061   5.451  1.00 98.62           C  
ATOM   4185  HB2 LEU A 266       1.704  -9.927   4.793  1.00 98.62           H  
ATOM   4186  HB3 LEU A 266       1.090 -10.868   6.142  1.00 98.62           H  
ATOM   4187  O   LEU A 266      -0.137 -12.926   4.534  1.00 98.62           O  
ATOM   4188  CG  LEU A 266       0.647  -8.784   6.288  1.00 98.62           C  
ATOM   4189  HG  LEU A 266      -0.243  -8.885   6.909  1.00 98.62           H  
ATOM   4190  CD1 LEU A 266       1.841  -8.585   7.222  1.00 98.62           C  
ATOM   4191 HD11 LEU A 266       1.693  -7.688   7.825  1.00 98.62           H  
ATOM   4192 HD12 LEU A 266       2.760  -8.488   6.644  1.00 98.62           H  
ATOM   4193 HD13 LEU A 266       1.930  -9.441   7.891  1.00 98.62           H  
ATOM   4194  CD2 LEU A 266       0.510  -7.530   5.424  1.00 98.62           C  
ATOM   4195 HD21 LEU A 266       0.309  -6.671   6.064  1.00 98.62           H  
ATOM   4196 HD22 LEU A 266       1.430  -7.362   4.864  1.00 98.62           H  
ATOM   4197 HD23 LEU A 266      -0.318  -7.664   4.728  1.00 98.62           H  
ATOM   4198  N   GLU A 267       0.492 -11.807   2.689  1.00 92.45           N  
ATOM   4199  H   GLU A 267       0.577 -10.905   2.245  1.00 92.45           H  
ATOM   4200  CA  GLU A 267       1.082 -12.963   1.999  1.00 92.45           C  
ATOM   4201  HA  GLU A 267       1.088 -13.824   2.669  1.00 92.45           H  
ATOM   4202  C   GLU A 267       2.526 -12.646   1.614  1.00 92.45           C  
ATOM   4203  CB  GLU A 267       0.252 -13.353   0.770  1.00 92.45           C  
ATOM   4204  HB2 GLU A 267      -0.801 -13.363   1.051  1.00 92.45           H  
ATOM   4205  HB3 GLU A 267       0.417 -12.606  -0.007  1.00 92.45           H  
ATOM   4206  O   GLU A 267       2.802 -11.611   0.999  1.00 92.45           O  
ATOM   4207  CG  GLU A 267       0.617 -14.722   0.183  1.00 92.45           C  
ATOM   4208  HG2 GLU A 267       0.419 -15.491   0.929  1.00 92.45           H  
ATOM   4209  HG3 GLU A 267       1.683 -14.736  -0.044  1.00 92.45           H  
ATOM   4210  CD  GLU A 267      -0.178 -15.039  -1.099  1.00 92.45           C  
ATOM   4211  OE1 GLU A 267       0.328 -15.859  -1.898  1.00 92.45           O  
ATOM   4212  OE2 GLU A 267      -1.281 -14.473  -1.288  1.00 92.45           O  
ATOM   4213  N   PHE A 268       3.449 -13.530   1.979  1.00 89.33           N  
ATOM   4214  H   PHE A 268       3.158 -14.375   2.449  1.00 89.33           H  
ATOM   4215  CA  PHE A 268       4.867 -13.403   1.662  1.00 89.33           C  
ATOM   4216  HA  PHE A 268       4.980 -12.880   0.712  1.00 89.33           H  
ATOM   4217  C   PHE A 268       5.494 -14.788   1.524  1.00 89.33           C  
ATOM   4218  CB  PHE A 268       5.570 -12.597   2.757  1.00 89.33           C  
ATOM   4219  HB2 PHE A 268       5.115 -11.608   2.814  1.00 89.33           H  
ATOM   4220  HB3 PHE A 268       5.413 -13.095   3.713  1.00 89.33           H  
ATOM   4221  O   PHE A 268       5.181 -15.680   2.303  1.00 89.33           O  
ATOM   4222  CG  PHE A 268       7.054 -12.431   2.512  1.00 89.33           C  
ATOM   4223  CD1 PHE A 268       7.990 -13.076   3.344  1.00 89.33           C  
ATOM   4224  HD1 PHE A 268       7.656 -13.684   4.172  1.00 89.33           H  
ATOM   4225  CD2 PHE A 268       7.499 -11.669   1.417  1.00 89.33           C  
ATOM   4226  HD2 PHE A 268       6.795 -11.175   0.764  1.00 89.33           H  
ATOM   4227  CE1 PHE A 268       9.367 -12.942   3.090  1.00 89.33           C  
ATOM   4228  HE1 PHE A 268      10.083 -13.438   3.728  1.00 89.33           H  
ATOM   4229  CE2 PHE A 268       8.873 -11.545   1.160  1.00 89.33           C  
ATOM   4230  HE2 PHE A 268       9.207 -10.974   0.306  1.00 89.33           H  
ATOM   4231  CZ  PHE A 268       9.809 -12.176   1.997  1.00 89.33           C  
ATOM   4232  HZ  PHE A 268      10.863 -12.079   1.782  1.00 89.33           H  
ATOM   4233  N   ASP A 269       6.354 -14.970   0.521  1.00 84.52           N  
ATOM   4234  H   ASP A 269       6.657 -14.159   0.002  1.00 84.52           H  
ATOM   4235  CA  ASP A 269       7.025 -16.248   0.227  1.00 84.52           C  
ATOM   4236  HA  ASP A 269       7.409 -16.150  -0.788  1.00 84.52           H  
ATOM   4237  C   ASP A 269       6.072 -17.469   0.185  1.00 84.52           C  
ATOM   4238  CB  ASP A 269       8.253 -16.424   1.142  1.00 84.52           C  
ATOM   4239  HB2 ASP A 269       8.768 -15.466   1.225  1.00 84.52           H  
ATOM   4240  HB3 ASP A 269       7.922 -16.715   2.139  1.00 84.52           H  
ATOM   4241  O   ASP A 269       6.392 -18.560   0.646  1.00 84.52           O  
ATOM   4242  CG  ASP A 269       9.264 -17.451   0.607  1.00 84.52           C  
ATOM   4243  OD1 ASP A 269       9.249 -17.719  -0.622  1.00 84.52           O  
ATOM   4244  OD2 ASP A 269      10.106 -17.916   1.410  1.00 84.52           O  
ATOM   4245  N   ASN A 270       4.875 -17.283  -0.392  1.00 77.72           N  
ATOM   4246  H   ASN A 270       4.673 -16.349  -0.720  1.00 77.72           H  
ATOM   4247  CA  ASN A 270       3.779 -18.268  -0.470  1.00 77.72           C  
ATOM   4248  HA  ASN A 270       2.959 -17.767  -0.984  1.00 77.72           H  
ATOM   4249  C   ASN A 270       3.183 -18.708   0.884  1.00 77.72           C  
ATOM   4250  CB  ASN A 270       4.171 -19.481  -1.335  1.00 77.72           C  
ATOM   4251  HB2 ASN A 270       4.839 -20.124  -0.762  1.00 77.72           H  
ATOM   4252  HB3 ASN A 270       3.274 -20.057  -1.561  1.00 77.72           H  
ATOM   4253  O   ASN A 270       2.400 -19.659   0.932  1.00 77.72           O  
ATOM   4254  CG  ASN A 270       4.830 -19.112  -2.644  1.00 77.72           C  
ATOM   4255  ND2 ASN A 270       6.136 -19.217  -2.717  1.00 77.72           N  
ATOM   4256 HD21 ASN A 270       6.575 -18.806  -3.528  1.00 77.72           H  
ATOM   4257 HD22 ASN A 270       6.644 -19.339  -1.853  1.00 77.72           H  
ATOM   4258  OD1 ASN A 270       4.195 -18.734  -3.615  1.00 77.72           O  
ATOM   4259  N   GLU A 271       3.512 -18.014   1.971  1.00 84.01           N  
ATOM   4260  H   GLU A 271       4.192 -17.273   1.885  1.00 84.01           H  
ATOM   4261  CA  GLU A 271       2.963 -18.238   3.304  1.00 84.01           C  
ATOM   4262  HA  GLU A 271       2.383 -19.161   3.303  1.00 84.01           H  
ATOM   4263  C   GLU A 271       2.006 -17.107   3.704  1.00 84.01           C  
ATOM   4264  CB  GLU A 271       4.101 -18.418   4.321  1.00 84.01           C  
ATOM   4265  HB2 GLU A 271       4.801 -17.588   4.222  1.00 84.01           H  
ATOM   4266  HB3 GLU A 271       3.693 -18.383   5.330  1.00 84.01           H  
ATOM   4267  O   GLU A 271       2.137 -15.953   3.284  1.00 84.01           O  
ATOM   4268  CG  GLU A 271       4.878 -19.736   4.138  1.00 84.01           C  
ATOM   4269  HG2 GLU A 271       5.717 -19.730   4.834  1.00 84.01           H  
ATOM   4270  HG3 GLU A 271       5.292 -19.775   3.130  1.00 84.01           H  
ATOM   4271  CD  GLU A 271       4.037 -20.998   4.405  1.00 84.01           C  
ATOM   4272  OE1 GLU A 271       4.341 -22.058   3.809  1.00 84.01           O  
ATOM   4273  OE2 GLU A 271       3.109 -20.928   5.249  1.00 84.01           O  
ATOM   4274  N   ASN A 272       1.018 -17.452   4.534  1.00 94.59           N  
ATOM   4275  H   ASN A 272       1.055 -18.376   4.940  1.00 94.59           H  
ATOM   4276  CA  ASN A 272      -0.010 -16.522   5.001  1.00 94.59           C  
ATOM   4277  HA  ASN A 272       0.008 -15.627   4.379  1.00 94.59           H  
ATOM   4278  C   ASN A 272       0.263 -16.086   6.444  1.00 94.59           C  
ATOM   4279  CB  ASN A 272      -1.406 -17.146   4.859  1.00 94.59           C  
ATOM   4280  HB2 ASN A 272      -2.130 -16.499   5.355  1.00 94.59           H  
ATOM   4281  HB3 ASN A 272      -1.429 -18.123   5.340  1.00 94.59           H  
ATOM   4282  O   ASN A 272       0.400 -16.908   7.357  1.00 94.59           O  
ATOM   4283  CG  ASN A 272      -1.842 -17.275   3.413  1.00 94.59           C  
ATOM   4284  ND2 ASN A 272      -1.569 -18.382   2.766  1.00 94.59           N  
ATOM   4285 HD21 ASN A 272      -0.906 -19.037   3.156  1.00 94.59           H  
ATOM   4286 HD22 ASN A 272      -1.731 -18.328   1.771  1.00 94.59           H  
ATOM   4287  OD1 ASN A 272      -2.458 -16.391   2.852  1.00 94.59           O  
ATOM   4288  N   TYR A 273       0.247 -14.777   6.664  1.00 98.53           N  
ATOM   4289  H   TYR A 273       0.081 -14.162   5.880  1.00 98.53           H  
ATOM   4290  CA  TYR A 273       0.474 -14.154   7.960  1.00 98.53           C  
ATOM   4291  HA  TYR A 273       0.554 -14.927   8.724  1.00 98.53           H  
ATOM   4292  C   TYR A 273      -0.691 -13.246   8.330  1.00 98.53           C  
ATOM   4293  CB  TYR A 273       1.794 -13.377   7.954  1.00 98.53           C  
ATOM   4294  HB2 TYR A 273       1.714 -12.541   7.260  1.00 98.53           H  
ATOM   4295  HB3 TYR A 273       1.960 -12.965   8.950  1.00 98.53           H  
ATOM   4296  O   TYR A 273      -1.375 -12.693   7.471  1.00 98.53           O  
ATOM   4297  CG  TYR A 273       3.008 -14.190   7.572  1.00 98.53           C  
ATOM   4298  CD1 TYR A 273       3.805 -14.774   8.574  1.00 98.53           C  
ATOM   4299  HD1 TYR A 273       3.556 -14.640   9.617  1.00 98.53           H  
ATOM   4300  CD2 TYR A 273       3.340 -14.355   6.213  1.00 98.53           C  
ATOM   4301  HD2 TYR A 273       2.726 -13.921   5.439  1.00 98.53           H  
ATOM   4302  CE1 TYR A 273       4.944 -15.520   8.218  1.00 98.53           C  
ATOM   4303  HE1 TYR A 273       5.569 -15.954   8.984  1.00 98.53           H  
ATOM   4304  CE2 TYR A 273       4.470 -15.111   5.856  1.00 98.53           C  
ATOM   4305  HE2 TYR A 273       4.727 -15.259   4.818  1.00 98.53           H  
ATOM   4306  OH  TYR A 273       6.375 -16.402   6.506  1.00 98.53           O  
ATOM   4307  HH  TYR A 273       6.856 -16.745   7.263  1.00 98.53           H  
ATOM   4308  CZ  TYR A 273       5.275 -15.690   6.856  1.00 98.53           C  
ATOM   4309  N   PHE A 274      -0.900 -13.061   9.628  1.00 98.79           N  
ATOM   4310  H   PHE A 274      -0.351 -13.586  10.294  1.00 98.79           H  
ATOM   4311  CA  PHE A 274      -1.826 -12.072  10.140  1.00 98.79           C  
ATOM   4312  HA  PHE A 274      -1.867 -11.282   9.390  1.00 98.79           H  
ATOM   4313  C   PHE A 274      -1.348 -11.435  11.445  1.00 98.79           C  
ATOM   4314  CB  PHE A 274      -3.231 -12.668  10.276  1.00 98.79           C  
ATOM   4315  HB2 PHE A 274      -3.468 -13.213   9.361  1.00 98.79           H  
ATOM   4316  HB3 PHE A 274      -3.942 -11.845  10.346  1.00 98.79           H  
ATOM   4317  O   PHE A 274      -0.685 -12.067  12.274  1.00 98.79           O  
ATOM   4318  CG  PHE A 274      -3.431 -13.582  11.471  1.00 98.79           C  
ATOM   4319  CD1 PHE A 274      -3.061 -14.938  11.403  1.00 98.79           C  
ATOM   4320  HD1 PHE A 274      -2.599 -15.324  10.507  1.00 98.79           H  
ATOM   4321  CD2 PHE A 274      -3.994 -13.071  12.656  1.00 98.79           C  
ATOM   4322  HD2 PHE A 274      -4.266 -12.027  12.720  1.00 98.79           H  
ATOM   4323  CE1 PHE A 274      -3.261 -15.779  12.512  1.00 98.79           C  
ATOM   4324  HE1 PHE A 274      -2.961 -16.815  12.459  1.00 98.79           H  
ATOM   4325  CE2 PHE A 274      -4.213 -13.915  13.758  1.00 98.79           C  
ATOM   4326  HE2 PHE A 274      -4.656 -13.517  14.659  1.00 98.79           H  
ATOM   4327  CZ  PHE A 274      -3.845 -15.270  13.687  1.00 98.79           C  
ATOM   4328  HZ  PHE A 274      -4.004 -15.917  14.537  1.00 98.79           H  
ATOM   4329  N   ALA A 275      -1.738 -10.179  11.628  1.00 98.88           N  
ATOM   4330  H   ALA A 275      -2.265  -9.754  10.878  1.00 98.88           H  
ATOM   4331  CA  ALA A 275      -1.625  -9.418  12.865  1.00 98.88           C  
ATOM   4332  HA  ALA A 275      -1.216 -10.045  13.658  1.00 98.88           H  
ATOM   4333  C   ALA A 275      -3.021  -8.951  13.285  1.00 98.88           C  
ATOM   4334  CB  ALA A 275      -0.682  -8.230  12.643  1.00 98.88           C  
ATOM   4335  HB1 ALA A 275       0.334  -8.582  12.464  1.00 98.88           H  
ATOM   4336  HB2 ALA A 275      -1.009  -7.644  11.783  1.00 98.88           H  
ATOM   4337  HB3 ALA A 275      -0.685  -7.585  13.521  1.00 98.88           H  
ATOM   4338  O   ALA A 275      -3.801  -8.495  12.450  1.00 98.88           O  
ATOM   4339  N   GLN A 276      -3.344  -9.048  14.569  1.00 98.82           N  
ATOM   4340  H   GLN A 276      -2.675  -9.440  15.216  1.00 98.82           H  
ATOM   4341  CA  GLN A 276      -4.632  -8.635  15.115  1.00 98.82           C  
ATOM   4342  HA  GLN A 276      -5.130  -8.008  14.376  1.00 98.82           H  
ATOM   4343  C   GLN A 276      -4.433  -7.794  16.371  1.00 98.82           C  
ATOM   4344  CB  GLN A 276      -5.512  -9.872  15.338  1.00 98.82           C  
ATOM   4345  HB2 GLN A 276      -5.036 -10.536  16.059  1.00 98.82           H  
ATOM   4346  HB3 GLN A 276      -5.564 -10.396  14.383  1.00 98.82           H  
ATOM   4347  O   GLN A 276      -3.604  -8.119  17.219  1.00 98.82           O  
ATOM   4348  CG  GLN A 276      -6.951  -9.565  15.801  1.00 98.82           C  
ATOM   4349  HG2 GLN A 276      -7.374  -8.772  15.184  1.00 98.82           H  
ATOM   4350  HG3 GLN A 276      -6.941  -9.226  16.837  1.00 98.82           H  
ATOM   4351  CD  GLN A 276      -7.867 -10.784  15.679  1.00 98.82           C  
ATOM   4352  NE2 GLN A 276      -9.100 -10.721  16.126  1.00 98.82           N  
ATOM   4353 HE21 GLN A 276      -9.508  -9.904  16.558  1.00 98.82           H  
ATOM   4354 HE22 GLN A 276      -9.676 -11.540  15.993  1.00 98.82           H  
ATOM   4355  OE1 GLN A 276      -7.503 -11.817  15.133  1.00 98.82           O  
ATOM   4356  N   TYR A 277      -5.213  -6.723  16.484  1.00 98.83           N  
ATOM   4357  H   TYR A 277      -5.894  -6.557  15.757  1.00 98.83           H  
ATOM   4358  CA  TYR A 277      -5.181  -5.783  17.598  1.00 98.83           C  
ATOM   4359  HA  TYR A 277      -4.464  -6.133  18.340  1.00 98.83           H  
ATOM   4360  C   TYR A 277      -6.560  -5.713  18.243  1.00 98.83           C  
ATOM   4361  CB  TYR A 277      -4.710  -4.402  17.125  1.00 98.83           C  
ATOM   4362  HB2 TYR A 277      -4.751  -3.712  17.967  1.00 98.83           H  
ATOM   4363  HB3 TYR A 277      -5.394  -4.028  16.364  1.00 98.83           H  
ATOM   4364  O   TYR A 277      -7.550  -5.447  17.558  1.00 98.83           O  
ATOM   4365  CG  TYR A 277      -3.300  -4.409  16.571  1.00 98.83           C  
ATOM   4366  CD1 TYR A 277      -2.212  -4.199  17.439  1.00 98.83           C  
ATOM   4367  HD1 TYR A 277      -2.380  -4.009  18.489  1.00 98.83           H  
ATOM   4368  CD2 TYR A 277      -3.074  -4.693  15.208  1.00 98.83           C  
ATOM   4369  HD2 TYR A 277      -3.909  -4.882  14.549  1.00 98.83           H  
ATOM   4370  CE1 TYR A 277      -0.897  -4.297  16.951  1.00 98.83           C  
ATOM   4371  HE1 TYR A 277      -0.059  -4.178  17.623  1.00 98.83           H  
ATOM   4372  CE2 TYR A 277      -1.758  -4.787  14.717  1.00 98.83           C  
ATOM   4373  HE2 TYR A 277      -1.569  -5.040  13.684  1.00 98.83           H  
ATOM   4374  OH  TYR A 277       0.599  -4.799  15.145  1.00 98.83           O  
ATOM   4375  HH  TYR A 277       1.218  -4.761  15.878  1.00 98.83           H  
ATOM   4376  CZ  TYR A 277      -0.668  -4.609  15.594  1.00 98.83           C  
ATOM   4377  N   SER A 278      -6.616  -5.915  19.563  1.00 98.39           N  
ATOM   4378  H   SER A 278      -5.758  -6.141  20.044  1.00 98.39           H  
ATOM   4379  CA  SER A 278      -7.873  -5.999  20.326  1.00 98.39           C  
ATOM   4380  HA  SER A 278      -8.491  -6.778  19.879  1.00 98.39           H  
ATOM   4381  C   SER A 278      -8.707  -4.715  20.312  1.00 98.39           C  
ATOM   4382  CB  SER A 278      -7.584  -6.400  21.776  1.00 98.39           C  
ATOM   4383  HB2 SER A 278      -8.529  -6.555  22.295  1.00 98.39           H  
ATOM   4384  HB3 SER A 278      -7.030  -7.339  21.779  1.00 98.39           H  
ATOM   4385  O   SER A 278      -9.896  -4.746  20.617  1.00 98.39           O  
ATOM   4386  OG  SER A 278      -6.831  -5.414  22.468  1.00 98.39           O  
ATOM   4387  HG  SER A 278      -6.668  -5.752  23.351  1.00 98.39           H  
ATOM   4388  N   SER A 279      -8.101  -3.585  19.954  1.00 98.38           N  
ATOM   4389  H   SER A 279      -7.123  -3.633  19.704  1.00 98.38           H  
ATOM   4390  CA  SER A 279      -8.806  -2.344  19.663  1.00 98.38           C  
ATOM   4391  HA  SER A 279      -9.793  -2.609  19.286  1.00 98.38           H  
ATOM   4392  C   SER A 279      -8.085  -1.543  18.584  1.00 98.38           C  
ATOM   4393  CB  SER A 279      -9.016  -1.514  20.933  1.00 98.38           C  
ATOM   4394  HB2 SER A 279      -9.510  -2.135  21.680  1.00 98.38           H  
ATOM   4395  HB3 SER A 279      -9.670  -0.673  20.700  1.00 98.38           H  
ATOM   4396  O   SER A 279      -6.863  -1.632  18.431  1.00 98.38           O  
ATOM   4397  OG  SER A 279      -7.802  -1.017  21.465  1.00 98.38           O  
ATOM   4398  HG  SER A 279      -7.983  -0.695  22.351  1.00 98.38           H  
ATOM   4399  N   PHE A 280      -8.847  -0.751  17.840  1.00 98.67           N  
ATOM   4400  H   PHE A 280      -9.849  -0.857  17.913  1.00 98.67           H  
ATOM   4401  CA  PHE A 280      -8.359   0.174  16.832  1.00 98.67           C  
ATOM   4402  HA  PHE A 280      -7.338   0.469  17.076  1.00 98.67           H  
ATOM   4403  C   PHE A 280      -9.239   1.423  16.807  1.00 98.67           C  
ATOM   4404  CB  PHE A 280      -8.336  -0.530  15.475  1.00 98.67           C  
ATOM   4405  HB2 PHE A 280      -7.683  -1.399  15.565  1.00 98.67           H  
ATOM   4406  HB3 PHE A 280      -9.336  -0.891  15.237  1.00 98.67           H  
ATOM   4407  O   PHE A 280     -10.456   1.342  16.623  1.00 98.67           O  
ATOM   4408  CG  PHE A 280      -7.838   0.347  14.343  1.00 98.67           C  
ATOM   4409  CD1 PHE A 280      -8.740   1.151  13.631  1.00 98.67           C  
ATOM   4410  HD1 PHE A 280      -9.786   1.123  13.897  1.00 98.67           H  
ATOM   4411  CD2 PHE A 280      -6.477   0.367  14.000  1.00 98.67           C  
ATOM   4412  HD2 PHE A 280      -5.780  -0.261  14.535  1.00 98.67           H  
ATOM   4413  CE1 PHE A 280      -8.288   1.972  12.583  1.00 98.67           C  
ATOM   4414  HE1 PHE A 280      -8.989   2.595  12.048  1.00 98.67           H  
ATOM   4415  CE2 PHE A 280      -6.026   1.166  12.934  1.00 98.67           C  
ATOM   4416  HE2 PHE A 280      -4.985   1.152  12.646  1.00 98.67           H  
ATOM   4417  CZ  PHE A 280      -6.929   1.978  12.230  1.00 98.67           C  
ATOM   4418  HZ  PHE A 280      -6.579   2.601  11.420  1.00 98.67           H  
ATOM   4419  N   LEU A 281      -8.610   2.581  16.977  1.00 98.62           N  
ATOM   4420  H   LEU A 281      -7.612   2.564  17.132  1.00 98.62           H  
ATOM   4421  CA  LEU A 281      -9.248   3.885  16.884  1.00 98.62           C  
ATOM   4422  HA  LEU A 281     -10.186   3.779  16.340  1.00 98.62           H  
ATOM   4423  C   LEU A 281      -8.356   4.827  16.083  1.00 98.62           C  
ATOM   4424  CB  LEU A 281      -9.577   4.402  18.297  1.00 98.62           C  
ATOM   4425  HB2 LEU A 281      -8.677   4.353  18.910  1.00 98.62           H  
ATOM   4426  HB3 LEU A 281     -10.311   3.734  18.748  1.00 98.62           H  
ATOM   4427  O   LEU A 281      -7.171   4.992  16.384  1.00 98.62           O  
ATOM   4428  CG  LEU A 281     -10.122   5.842  18.344  1.00 98.62           C  
ATOM   4429  HG  LEU A 281      -9.424   6.514  17.844  1.00 98.62           H  
ATOM   4430  CD1 LEU A 281     -11.492   5.961  17.682  1.00 98.62           C  
ATOM   4431 HD11 LEU A 281     -11.864   6.981  17.779  1.00 98.62           H  
ATOM   4432 HD12 LEU A 281     -12.197   5.274  18.150  1.00 98.62           H  
ATOM   4433 HD13 LEU A 281     -11.419   5.738  16.617  1.00 98.62           H  
ATOM   4434  CD2 LEU A 281     -10.270   6.304  19.791  1.00 98.62           C  
ATOM   4435 HD21 LEU A 281      -9.302   6.259  20.289  1.00 98.62           H  
ATOM   4436 HD22 LEU A 281     -10.632   7.332  19.816  1.00 98.62           H  
ATOM   4437 HD23 LEU A 281     -10.975   5.660  20.318  1.00 98.62           H  
ATOM   4438  N   LEU A 282      -8.957   5.472  15.087  1.00 98.55           N  
ATOM   4439  H   LEU A 282      -9.936   5.299  14.912  1.00 98.55           H  
ATOM   4440  CA  LEU A 282      -8.343   6.582  14.379  1.00 98.55           C  
ATOM   4441  HA  LEU A 282      -7.279   6.602  14.612  1.00 98.55           H  
ATOM   4442  C   LEU A 282      -8.969   7.878  14.888  1.00 98.55           C  
ATOM   4443  CB  LEU A 282      -8.532   6.364  12.868  1.00 98.55           C  
ATOM   4444  HB2 LEU A 282      -8.347   5.315  12.637  1.00 98.55           H  
ATOM   4445  HB3 LEU A 282      -9.565   6.588  12.603  1.00 98.55           H  
ATOM   4446  O   LEU A 282     -10.188   8.035  14.811  1.00 98.55           O  
ATOM   4447  CG  LEU A 282      -7.590   7.218  12.010  1.00 98.55           C  
ATOM   4448  HG  LEU A 282      -7.725   8.275  12.240  1.00 98.55           H  
ATOM   4449  CD1 LEU A 282      -6.134   6.826  12.247  1.00 98.55           C  
ATOM   4450 HD11 LEU A 282      -6.022   5.743  12.211  1.00 98.55           H  
ATOM   4451 HD12 LEU A 282      -5.511   7.282  11.478  1.00 98.55           H  
ATOM   4452 HD13 LEU A 282      -5.796   7.188  13.218  1.00 98.55           H  
ATOM   4453  CD2 LEU A 282      -7.896   6.987  10.532  1.00 98.55           C  
ATOM   4454 HD21 LEU A 282      -7.249   7.614   9.918  1.00 98.55           H  
ATOM   4455 HD22 LEU A 282      -7.736   5.942  10.268  1.00 98.55           H  
ATOM   4456 HD23 LEU A 282      -8.933   7.259  10.337  1.00 98.55           H  
ATOM   4457  N   LEU A 283      -8.160   8.788  15.435  1.00 98.75           N  
ATOM   4458  H   LEU A 283      -7.171   8.589  15.492  1.00 98.75           H  
ATOM   4459  CA  LEU A 283      -8.659  10.103  15.860  1.00 98.75           C  
ATOM   4460  HA  LEU A 283      -9.590   9.957  16.408  1.00 98.75           H  
ATOM   4461  C   LEU A 283      -9.033  10.979  14.653  1.00 98.75           C  
ATOM   4462  CB  LEU A 283      -7.662  10.796  16.802  1.00 98.75           C  
ATOM   4463  HB2 LEU A 283      -6.749  11.015  16.249  1.00 98.75           H  
ATOM   4464  HB3 LEU A 283      -8.112  11.741  17.106  1.00 98.75           H  
ATOM   4465  O   LEU A 283      -8.822  10.578  13.510  1.00 98.75           O  
ATOM   4466  CG  LEU A 283      -7.300  10.026  18.084  1.00 98.75           C  
ATOM   4467  HG  LEU A 283      -6.650   9.187  17.836  1.00 98.75           H  
ATOM   4468  CD1 LEU A 283      -6.554  10.963  19.041  1.00 98.75           C  
ATOM   4469 HD11 LEU A 283      -7.233  11.742  19.387  1.00 98.75           H  
ATOM   4470 HD12 LEU A 283      -6.187  10.398  19.898  1.00 98.75           H  
ATOM   4471 HD13 LEU A 283      -5.721  11.442  18.527  1.00 98.75           H  
ATOM   4472  CD2 LEU A 283      -8.523   9.499  18.836  1.00 98.75           C  
ATOM   4473 HD21 LEU A 283      -9.038   8.754  18.230  1.00 98.75           H  
ATOM   4474 HD22 LEU A 283      -8.218   9.022  19.767  1.00 98.75           H  
ATOM   4475 HD23 LEU A 283      -9.212  10.316  19.053  1.00 98.75           H  
ATOM   4476  N   GLY A 284      -9.625  12.147  14.902  1.00 98.37           N  
ATOM   4477  H   GLY A 284      -9.645  12.518  15.841  1.00 98.37           H  
ATOM   4478  CA  GLY A 284     -10.110  13.034  13.850  1.00 98.37           C  
ATOM   4479  HA2 GLY A 284     -10.704  12.463  13.136  1.00 98.37           H  
ATOM   4480  HA3 GLY A 284     -10.751  13.793  14.297  1.00 98.37           H  
ATOM   4481  C   GLY A 284      -8.988  13.740  13.090  1.00 98.37           C  
ATOM   4482  O   GLY A 284      -7.799  13.626  13.410  1.00 98.37           O  
ATOM   4483  N   GLU A 285      -9.375  14.507  12.067  1.00 98.56           N  
ATOM   4484  H   GLU A 285     -10.351  14.516  11.808  1.00 98.56           H  
ATOM   4485  CA  GLU A 285      -8.431  15.305  11.275  1.00 98.56           C  
ATOM   4486  HA  GLU A 285      -7.679  14.625  10.874  1.00 98.56           H  
ATOM   4487  C   GLU A 285      -7.699  16.356  12.133  1.00 98.56           C  
ATOM   4488  CB  GLU A 285      -9.163  15.984  10.095  1.00 98.56           C  
ATOM   4489  HB2 GLU A 285      -9.746  16.830  10.458  1.00 98.56           H  
ATOM   4490  HB3 GLU A 285      -9.848  15.271   9.635  1.00 98.56           H  
ATOM   4491  O   GLU A 285      -6.523  16.641  11.890  1.00 98.56           O  
ATOM   4492  CG  GLU A 285      -8.145  16.465   9.045  1.00 98.56           C  
ATOM   4493  HG2 GLU A 285      -7.488  15.626   8.812  1.00 98.56           H  
ATOM   4494  HG3 GLU A 285      -7.528  17.249   9.484  1.00 98.56           H  
ATOM   4495  CD  GLU A 285      -8.702  16.994   7.711  1.00 98.56           C  
ATOM   4496  OE1 GLU A 285      -7.845  17.276   6.833  1.00 98.56           O  
ATOM   4497  OE2 GLU A 285      -9.926  17.148   7.513  1.00 98.56           O  
ATOM   4498  N   GLU A 286      -8.367  16.902  13.158  1.00 98.33           N  
ATOM   4499  H   GLU A 286      -9.311  16.589  13.334  1.00 98.33           H  
ATOM   4500  CA  GLU A 286      -7.791  17.876  14.099  1.00 98.33           C  
ATOM   4501  HA  GLU A 286      -7.362  18.703  13.534  1.00 98.33           H  
ATOM   4502  C   GLU A 286      -6.650  17.268  14.928  1.00 98.33           C  
ATOM   4503  CB  GLU A 286      -8.880  18.445  15.028  1.00 98.33           C  
ATOM   4504  HB2 GLU A 286      -8.391  19.102  15.748  1.00 98.33           H  
ATOM   4505  HB3 GLU A 286      -9.358  17.630  15.571  1.00 98.33           H  
ATOM   4506  O   GLU A 286      -5.637  17.926  15.172  1.00 98.33           O  
ATOM   4507  CG  GLU A 286      -9.947  19.253  14.268  1.00 98.33           C  
ATOM   4508  HG2 GLU A 286      -9.436  19.959  13.614  1.00 98.33           H  
ATOM   4509  HG3 GLU A 286     -10.521  18.572  13.640  1.00 98.33           H  
ATOM   4510  CD  GLU A 286     -10.916  20.041  15.175  1.00 98.33           C  
ATOM   4511  OE1 GLU A 286     -11.744  20.788  14.603  1.00 98.33           O  
ATOM   4512  OE2 GLU A 286     -10.808  19.956  16.419  1.00 98.33           O  
ATOM   4513  N   GLU A 287      -6.757  15.986  15.281  1.00 98.74           N  
ATOM   4514  H   GLU A 287      -7.646  15.526  15.149  1.00 98.74           H  
ATOM   4515  CA  GLU A 287      -5.694  15.207  15.918  1.00 98.74           C  
ATOM   4516  HA  GLU A 287      -5.054  15.901  16.463  1.00 98.74           H  
ATOM   4517  C   GLU A 287      -4.784  14.486  14.915  1.00 98.74           C  
ATOM   4518  CB  GLU A 287      -6.262  14.214  16.938  1.00 98.74           C  
ATOM   4519  HB2 GLU A 287      -5.424  13.727  17.436  1.00 98.74           H  
ATOM   4520  HB3 GLU A 287      -6.825  13.441  16.415  1.00 98.74           H  
ATOM   4521  O   GLU A 287      -4.049  13.570  15.298  1.00 98.74           O  
ATOM   4522  CG  GLU A 287      -7.111  14.857  18.042  1.00 98.74           C  
ATOM   4523  HG2 GLU A 287      -7.116  14.173  18.890  1.00 98.74           H  
ATOM   4524  HG3 GLU A 287      -6.623  15.774  18.373  1.00 98.74           H  
ATOM   4525  CD  GLU A 287      -8.569  15.141  17.650  1.00 98.74           C  
ATOM   4526  OE1 GLU A 287      -9.249  15.742  18.507  1.00 98.74           O  
ATOM   4527  OE2 GLU A 287      -9.003  14.692  16.561  1.00 98.74           O  
ATOM   4528  N   LEU A 288      -4.803  14.905  13.645  1.00 98.76           N  
ATOM   4529  H   LEU A 288      -5.471  15.624  13.408  1.00 98.76           H  
ATOM   4530  CA  LEU A 288      -3.929  14.409  12.579  1.00 98.76           C  
ATOM   4531  HA  LEU A 288      -4.253  14.896  11.659  1.00 98.76           H  
ATOM   4532  C   LEU A 288      -4.074  12.902  12.322  1.00 98.76           C  
ATOM   4533  CB  LEU A 288      -2.467  14.825  12.851  1.00 98.76           C  
ATOM   4534  HB2 LEU A 288      -1.862  14.564  11.983  1.00 98.76           H  
ATOM   4535  HB3 LEU A 288      -2.103  14.239  13.695  1.00 98.76           H  
ATOM   4536  O   LEU A 288      -3.084  12.225  12.032  1.00 98.76           O  
ATOM   4537  CG  LEU A 288      -2.244  16.310  13.174  1.00 98.76           C  
ATOM   4538  HG  LEU A 288      -2.861  16.613  14.020  1.00 98.76           H  
ATOM   4539  CD1 LEU A 288      -0.785  16.541  13.562  1.00 98.76           C  
ATOM   4540 HD11 LEU A 288      -0.537  15.929  14.429  1.00 98.76           H  
ATOM   4541 HD12 LEU A 288      -0.631  17.590  13.817  1.00 98.76           H  
ATOM   4542 HD13 LEU A 288      -0.130  16.276  12.732  1.00 98.76           H  
ATOM   4543  CD2 LEU A 288      -2.570  17.195  11.974  1.00 98.76           C  
ATOM   4544 HD21 LEU A 288      -3.631  17.099  11.745  1.00 98.76           H  
ATOM   4545 HD22 LEU A 288      -2.355  18.230  12.239  1.00 98.76           H  
ATOM   4546 HD23 LEU A 288      -1.967  16.883  11.122  1.00 98.76           H  
ATOM   4547  N   TYR A 289      -5.295  12.370  12.442  1.00 98.84           N  
ATOM   4548  H   TYR A 289      -6.063  12.971  12.704  1.00 98.84           H  
ATOM   4549  CA  TYR A 289      -5.582  10.943  12.265  1.00 98.84           C  
ATOM   4550  HA  TYR A 289      -6.581  10.770  12.664  1.00 98.84           H  
ATOM   4551  C   TYR A 289      -4.655  10.050  13.095  1.00 98.84           C  
ATOM   4552  CB  TYR A 289      -5.614  10.581  10.771  1.00 98.84           C  
ATOM   4553  HB2 TYR A 289      -4.644  10.801  10.325  1.00 98.84           H  
ATOM   4554  HB3 TYR A 289      -5.790   9.510  10.665  1.00 98.84           H  
ATOM   4555  O   TYR A 289      -4.089   9.076  12.600  1.00 98.84           O  
ATOM   4556  CG  TYR A 289      -6.698  11.295  10.000  1.00 98.84           C  
ATOM   4557  CD1 TYR A 289      -8.040  11.104  10.378  1.00 98.84           C  
ATOM   4558  HD1 TYR A 289      -8.289  10.434  11.187  1.00 98.84           H  
ATOM   4559  CD2 TYR A 289      -6.384  12.135   8.913  1.00 98.84           C  
ATOM   4560  HD2 TYR A 289      -5.356  12.279   8.619  1.00 98.84           H  
ATOM   4561  CE1 TYR A 289      -9.070  11.783   9.716  1.00 98.84           C  
ATOM   4562  HE1 TYR A 289     -10.096  11.660  10.032  1.00 98.84           H  
ATOM   4563  CE2 TYR A 289      -7.420  12.805   8.232  1.00 98.84           C  
ATOM   4564  HE2 TYR A 289      -7.194  13.480   7.419  1.00 98.84           H  
ATOM   4565  OH  TYR A 289      -9.781  13.309   8.054  1.00 98.84           O  
ATOM   4566  HH  TYR A 289     -10.623  13.205   8.505  1.00 98.84           H  
ATOM   4567  CZ  TYR A 289      -8.764  12.641   8.649  1.00 98.84           C  
ATOM   4568  N   LYS A 290      -4.449  10.407  14.365  1.00 98.83           N  
ATOM   4569  H   LYS A 290      -4.856  11.278  14.676  1.00 98.83           H  
ATOM   4570  CA  LYS A 290      -3.567   9.668  15.272  1.00 98.83           C  
ATOM   4571  HA  LYS A 290      -2.584   9.625  14.802  1.00 98.83           H  
ATOM   4572  C   LYS A 290      -4.040   8.231  15.491  1.00 98.83           C  
ATOM   4573  CB  LYS A 290      -3.450  10.442  16.580  1.00 98.83           C  
ATOM   4574  HB2 LYS A 290      -4.440  10.509  17.033  1.00 98.83           H  
ATOM   4575  HB3 LYS A 290      -3.110  11.446  16.328  1.00 98.83           H  
ATOM   4576  O   LYS A 290      -5.214   8.001  15.786  1.00 98.83           O  
ATOM   4577  CG  LYS A 290      -2.478   9.800  17.579  1.00 98.83           C  
ATOM   4578  HG2 LYS A 290      -1.510   9.659  17.098  1.00 98.83           H  
ATOM   4579  HG3 LYS A 290      -2.862   8.828  17.888  1.00 98.83           H  
ATOM   4580  CD  LYS A 290      -2.306  10.672  18.827  1.00 98.83           C  
ATOM   4581  HD2 LYS A 290      -1.722  10.119  19.562  1.00 98.83           H  
ATOM   4582  HD3 LYS A 290      -3.289  10.890  19.244  1.00 98.83           H  
ATOM   4583  CE  LYS A 290      -1.576  11.972  18.468  1.00 98.83           C  
ATOM   4584  HE2 LYS A 290      -0.558  11.721  18.167  1.00 98.83           H  
ATOM   4585  HE3 LYS A 290      -2.059  12.434  17.608  1.00 98.83           H  
ATOM   4586  NZ  LYS A 290      -1.574  12.928  19.595  1.00 98.83           N  
ATOM   4587  HZ1 LYS A 290      -2.523  13.174  19.837  1.00 98.83           H  
ATOM   4588  HZ2 LYS A 290      -1.090  13.768  19.311  1.00 98.83           H  
ATOM   4589  HZ3 LYS A 290      -1.101  12.524  20.392  1.00 98.83           H  
ATOM   4590  N   LEU A 291      -3.100   7.292  15.404  1.00 98.86           N  
ATOM   4591  H   LEU A 291      -2.170   7.586  15.142  1.00 98.86           H  
ATOM   4592  CA  LEU A 291      -3.338   5.859  15.554  1.00 98.86           C  
ATOM   4593  HA  LEU A 291      -4.293   5.616  15.087  1.00 98.86           H  
ATOM   4594  C   LEU A 291      -3.389   5.437  17.024  1.00 98.86           C  
ATOM   4595  CB  LEU A 291      -2.219   5.111  14.809  1.00 98.86           C  
ATOM   4596  HB2 LEU A 291      -2.264   5.394  13.757  1.00 98.86           H  
ATOM   4597  HB3 LEU A 291      -1.255   5.431  15.204  1.00 98.86           H  
ATOM   4598  O   LEU A 291      -2.402   5.576  17.747  1.00 98.86           O  
ATOM   4599  CG  LEU A 291      -2.298   3.580  14.884  1.00 98.86           C  
ATOM   4600  HG  LEU A 291      -2.295   3.266  15.928  1.00 98.86           H  
ATOM   4601  CD1 LEU A 291      -3.559   3.054  14.200  1.00 98.86           C  
ATOM   4602 HD11 LEU A 291      -3.612   3.428  13.177  1.00 98.86           H  
ATOM   4603 HD12 LEU A 291      -4.451   3.361  14.745  1.00 98.86           H  
ATOM   4604 HD13 LEU A 291      -3.526   1.965  14.176  1.00 98.86           H  
ATOM   4605  CD2 LEU A 291      -1.086   2.951  14.204  1.00 98.86           C  
ATOM   4606 HD21 LEU A 291      -1.075   3.208  13.145  1.00 98.86           H  
ATOM   4607 HD22 LEU A 291      -0.169   3.314  14.667  1.00 98.86           H  
ATOM   4608 HD23 LEU A 291      -1.128   1.867  14.312  1.00 98.86           H  
ATOM   4609  N   GLN A 292      -4.491   4.830  17.455  1.00 98.78           N  
ATOM   4610  H   GLN A 292      -5.301   4.795  16.852  1.00 98.78           H  
ATOM   4611  CA  GLN A 292      -4.581   4.128  18.733  1.00 98.78           C  
ATOM   4612  HA  GLN A 292      -3.627   4.187  19.257  1.00 98.78           H  
ATOM   4613  C   GLN A 292      -4.890   2.650  18.498  1.00 98.78           C  
ATOM   4614  CB  GLN A 292      -5.637   4.775  19.631  1.00 98.78           C  
ATOM   4615  HB2 GLN A 292      -5.720   4.184  20.543  1.00 98.78           H  
ATOM   4616  HB3 GLN A 292      -6.597   4.764  19.116  1.00 98.78           H  
ATOM   4617  O   GLN A 292      -5.864   2.312  17.830  1.00 98.78           O  
ATOM   4618  CG  GLN A 292      -5.295   6.224  20.003  1.00 98.78           C  
ATOM   4619  HG2 GLN A 292      -4.286   6.263  20.413  1.00 98.78           H  
ATOM   4620  HG3 GLN A 292      -5.329   6.847  19.109  1.00 98.78           H  
ATOM   4621  CD  GLN A 292      -6.256   6.804  21.034  1.00 98.78           C  
ATOM   4622  NE2 GLN A 292      -6.072   8.042  21.430  1.00 98.78           N  
ATOM   4623 HE21 GLN A 292      -6.768   8.395  22.072  1.00 98.78           H  
ATOM   4624 HE22 GLN A 292      -5.346   8.604  21.010  1.00 98.78           H  
ATOM   4625  OE1 GLN A 292      -7.169   6.173  21.534  1.00 98.78           O  
ATOM   4626  N   ILE A 293      -4.059   1.772  19.062  1.00 98.70           N  
ATOM   4627  H   ILE A 293      -3.289   2.121  19.615  1.00 98.70           H  
ATOM   4628  CA  ILE A 293      -4.186   0.314  18.935  1.00 98.70           C  
ATOM   4629  HA  ILE A 293      -5.186   0.097  18.559  1.00 98.70           H  
ATOM   4630  C   ILE A 293      -4.083  -0.386  20.290  1.00 98.70           C  
ATOM   4631  CB  ILE A 293      -3.184  -0.275  17.916  1.00 98.70           C  
ATOM   4632  HB  ILE A 293      -3.300  -1.359  17.925  1.00 98.70           H  
ATOM   4633  O   ILE A 293      -3.356   0.068  21.185  1.00 98.70           O  
ATOM   4634  CG1 ILE A 293      -1.719   0.054  18.278  1.00 98.70           C  
ATOM   4635 HG12 ILE A 293      -1.584   1.134  18.331  1.00 98.70           H  
ATOM   4636 HG13 ILE A 293      -1.498  -0.376  19.255  1.00 98.70           H  
ATOM   4637  CG2 ILE A 293      -3.556   0.207  16.509  1.00 98.70           C  
ATOM   4638 HG21 ILE A 293      -3.330   1.268  16.406  1.00 98.70           H  
ATOM   4639 HG22 ILE A 293      -3.014  -0.363  15.754  1.00 98.70           H  
ATOM   4640 HG23 ILE A 293      -4.624   0.056  16.352  1.00 98.70           H  
ATOM   4641  CD1 ILE A 293      -0.692  -0.499  17.288  1.00 98.70           C  
ATOM   4642 HD11 ILE A 293      -0.841  -1.570  17.149  1.00 98.70           H  
ATOM   4643 HD12 ILE A 293      -0.784   0.012  16.329  1.00 98.70           H  
ATOM   4644 HD13 ILE A 293       0.313  -0.325  17.674  1.00 98.70           H  
ATOM   4645  N   GLY A 294      -4.823  -1.484  20.421  1.00 98.29           N  
ATOM   4646  H   GLY A 294      -5.441  -1.711  19.654  1.00 98.29           H  
ATOM   4647  CA  GLY A 294      -4.888  -2.347  21.597  1.00 98.29           C  
ATOM   4648  HA2 GLY A 294      -5.835  -2.886  21.576  1.00 98.29           H  
ATOM   4649  HA3 GLY A 294      -4.872  -1.744  22.505  1.00 98.29           H  
ATOM   4650  C   GLY A 294      -3.758  -3.372  21.680  1.00 98.29           C  
ATOM   4651  O   GLY A 294      -2.654  -3.142  21.184  1.00 98.29           O  
ATOM   4652  N   ASP A 295      -4.051  -4.490  22.338  1.00 98.55           N  
ATOM   4653  H   ASP A 295      -5.009  -4.637  22.623  1.00 98.55           H  
ATOM   4654  CA  ASP A 295      -3.121  -5.601  22.541  1.00 98.55           C  
ATOM   4655  HA  ASP A 295      -2.142  -5.195  22.794  1.00 98.55           H  
ATOM   4656  C   ASP A 295      -2.986  -6.433  21.265  1.00 98.55           C  
ATOM   4657  CB  ASP A 295      -3.577  -6.499  23.701  1.00 98.55           C  
ATOM   4658  HB2 ASP A 295      -4.560  -6.908  23.469  1.00 98.55           H  
ATOM   4659  HB3 ASP A 295      -2.880  -7.332  23.793  1.00 98.55           H  
ATOM   4660  O   ASP A 295      -3.976  -6.697  20.578  1.00 98.55           O  
ATOM   4661  CG  ASP A 295      -3.631  -5.772  25.047  1.00 98.55           C  
ATOM   4662  OD1 ASP A 295      -2.745  -4.923  25.300  1.00 98.55           O  
ATOM   4663  OD2 ASP A 295      -4.577  -6.066  25.811  1.00 98.55           O  
ATOM   4664  N   TYR A 296      -1.760  -6.858  20.970  1.00 98.79           N  
ATOM   4665  H   TYR A 296      -1.001  -6.615  21.591  1.00 98.79           H  
ATOM   4666  CA  TYR A 296      -1.424  -7.626  19.777  1.00 98.79           C  
ATOM   4667  HA  TYR A 296      -2.073  -7.300  18.964  1.00 98.79           H  
ATOM   4668  C   TYR A 296      -1.626  -9.138  19.960  1.00 98.79           C  
ATOM   4669  CB  TYR A 296       0.016  -7.300  19.359  1.00 98.79           C  
ATOM   4670  HB2 TYR A 296       0.044  -6.277  18.984  1.00 98.79           H  
ATOM   4671  HB3 TYR A 296       0.662  -7.345  20.236  1.00 98.79           H  
ATOM   4672  O   TYR A 296      -1.326  -9.715  21.008  1.00 98.79           O  
ATOM   4673  CG  TYR A 296       0.579  -8.235  18.306  1.00 98.79           C  
ATOM   4674  CD1 TYR A 296       1.264  -9.400  18.708  1.00 98.79           C  
ATOM   4675  HD1 TYR A 296       1.413  -9.592  19.760  1.00 98.79           H  
ATOM   4676  CD2 TYR A 296       0.375  -7.977  16.938  1.00 98.79           C  
ATOM   4677  HD2 TYR A 296      -0.150  -7.086  16.630  1.00 98.79           H  
ATOM   4678  CE1 TYR A 296       1.705 -10.329  17.748  1.00 98.79           C  
ATOM   4679  HE1 TYR A 296       2.195 -11.240  18.058  1.00 98.79           H  
ATOM   4680  CE2 TYR A 296       0.856  -8.884  15.974  1.00 98.79           C  
ATOM   4681  HE2 TYR A 296       0.724  -8.694  14.919  1.00 98.79           H  
ATOM   4682  OH  TYR A 296       1.849 -11.009  15.463  1.00 98.79           O  
ATOM   4683  HH  TYR A 296       1.988 -11.859  15.887  1.00 98.79           H  
ATOM   4684  CZ  TYR A 296       1.490 -10.074  16.379  1.00 98.79           C  
ATOM   4685  N   SER A 297      -2.039  -9.795  18.878  1.00 98.69           N  
ATOM   4686  H   SER A 297      -2.282  -9.237  18.072  1.00 98.69           H  
ATOM   4687  CA  SER A 297      -1.948 -11.240  18.661  1.00 98.69           C  
ATOM   4688  HA  SER A 297      -1.097 -11.627  19.222  1.00 98.69           H  
ATOM   4689  C   SER A 297      -1.713 -11.543  17.173  1.00 98.69           C  
ATOM   4690  CB  SER A 297      -3.219 -11.921  19.178  1.00 98.69           C  
ATOM   4691  HB2 SER A 297      -3.125 -13.002  19.075  1.00 98.69           H  
ATOM   4692  HB3 SER A 297      -3.352 -11.679  20.232  1.00 98.69           H  
ATOM   4693  O   SER A 297      -1.915 -10.681  16.322  1.00 98.69           O  
ATOM   4694  OG  SER A 297      -4.348 -11.484  18.455  1.00 98.69           O  
ATOM   4695  HG  SER A 297      -4.329 -10.524  18.427  1.00 98.69           H  
ATOM   4696  N   GLY A 298      -1.286 -12.762  16.836  1.00 98.46           N  
ATOM   4697  H   GLY A 298      -1.066 -13.419  17.571  1.00 98.46           H  
ATOM   4698  CA  GLY A 298      -1.076 -13.193  15.447  1.00 98.46           C  
ATOM   4699  HA2 GLY A 298      -1.252 -12.369  14.756  1.00 98.46           H  
ATOM   4700  HA3 GLY A 298      -1.796 -13.976  15.207  1.00 98.46           H  
ATOM   4701  C   GLY A 298       0.325 -13.737  15.177  1.00 98.46           C  
ATOM   4702  O   GLY A 298       1.188 -13.745  16.061  1.00 98.46           O  
ATOM   4703  N   ASN A 299       0.549 -14.209  13.952  1.00 98.34           N  
ATOM   4704  H   ASN A 299      -0.163 -14.070  13.249  1.00 98.34           H  
ATOM   4705  CA  ASN A 299       1.794 -14.850  13.514  1.00 98.34           C  
ATOM   4706  HA  ASN A 299       2.390 -15.079  14.397  1.00 98.34           H  
ATOM   4707  C   ASN A 299       2.695 -13.949  12.645  1.00 98.34           C  
ATOM   4708  CB  ASN A 299       1.476 -16.200  12.829  1.00 98.34           C  
ATOM   4709  HB2 ASN A 299       2.414 -16.727  12.656  1.00 98.34           H  
ATOM   4710  HB3 ASN A 299       0.855 -16.811  13.484  1.00 98.34           H  
ATOM   4711  O   ASN A 299       3.757 -14.406  12.238  1.00 98.34           O  
ATOM   4712  CG  ASN A 299       0.766 -16.051  11.493  1.00 98.34           C  
ATOM   4713  ND2 ASN A 299       0.822 -17.036  10.628  1.00 98.34           N  
ATOM   4714 HD21 ASN A 299       0.463 -16.869   9.699  1.00 98.34           H  
ATOM   4715 HD22 ASN A 299       1.426 -17.831  10.784  1.00 98.34           H  
ATOM   4716  OD1 ASN A 299       0.137 -15.047  11.224  1.00 98.34           O  
ATOM   4717  N   ALA A 300       2.310 -12.697  12.372  1.00 98.56           N  
ATOM   4718  H   ALA A 300       1.382 -12.406  12.645  1.00 98.56           H  
ATOM   4719  CA  ALA A 300       3.105 -11.760  11.564  1.00 98.56           C  
ATOM   4720  HA  ALA A 300       3.621 -12.317  10.782  1.00 98.56           H  
ATOM   4721  C   ALA A 300       4.189 -10.991  12.353  1.00 98.56           C  
ATOM   4722  CB  ALA A 300       2.133 -10.785  10.889  1.00 98.56           C  
ATOM   4723  HB1 ALA A 300       1.362 -11.325  10.339  1.00 98.56           H  
ATOM   4724  HB2 ALA A 300       2.678 -10.146  10.194  1.00 98.56           H  
ATOM   4725  HB3 ALA A 300       1.662 -10.159  11.646  1.00 98.56           H  
ATOM   4726  O   ALA A 300       5.016 -10.301  11.766  1.00 98.56           O  
ATOM   4727  N   GLY A 301       4.170 -11.052  13.687  1.00 98.51           N  
ATOM   4728  H   GLY A 301       3.395 -11.547  14.105  1.00 98.51           H  
ATOM   4729  CA  GLY A 301       4.947 -10.158  14.554  1.00 98.51           C  
ATOM   4730  HA2 GLY A 301       5.028 -10.609  15.543  1.00 98.51           H  
ATOM   4731  HA3 GLY A 301       5.952 -10.030  14.151  1.00 98.51           H  
ATOM   4732  C   GLY A 301       4.300  -8.772  14.695  1.00 98.51           C  
ATOM   4733  O   GLY A 301       3.575  -8.318  13.813  1.00 98.51           O  
ATOM   4734  N   ASP A 302       4.539  -8.090  15.817  1.00 98.56           N  
ATOM   4735  H   ASP A 302       5.151  -8.489  16.515  1.00 98.56           H  
ATOM   4736  CA  ASP A 302       3.894  -6.806  16.135  1.00 98.56           C  
ATOM   4737  HA  ASP A 302       2.900  -6.812  15.688  1.00 98.56           H  
ATOM   4738  C   ASP A 302       4.641  -5.601  15.540  1.00 98.56           C  
ATOM   4739  CB  ASP A 302       3.688  -6.669  17.649  1.00 98.56           C  
ATOM   4740  HB2 ASP A 302       4.654  -6.545  18.139  1.00 98.56           H  
ATOM   4741  HB3 ASP A 302       3.245  -7.589  18.031  1.00 98.56           H  
ATOM   4742  O   ASP A 302       5.255  -4.795  16.243  1.00 98.56           O  
ATOM   4743  CG  ASP A 302       2.774  -5.488  18.007  1.00 98.56           C  
ATOM   4744  OD1 ASP A 302       2.320  -4.755  17.089  1.00 98.56           O  
ATOM   4745  OD2 ASP A 302       2.515  -5.325  19.219  1.00 98.56           O  
ATOM   4746  N   SER A 303       4.610  -5.474  14.215  1.00 98.68           N  
ATOM   4747  H   SER A 303       4.175  -6.206  13.672  1.00 98.68           H  
ATOM   4748  CA  SER A 303       5.328  -4.406  13.510  1.00 98.68           C  
ATOM   4749  HA  SER A 303       6.221  -4.168  14.088  1.00 98.68           H  
ATOM   4750  C   SER A 303       4.551  -3.085  13.393  1.00 98.68           C  
ATOM   4751  CB  SER A 303       5.823  -4.893  12.151  1.00 98.68           C  
ATOM   4752  HB2 SER A 303       6.464  -4.120  11.726  1.00 98.68           H  
ATOM   4753  HB3 SER A 303       4.979  -5.047  11.479  1.00 98.68           H  
ATOM   4754  O   SER A 303       5.028  -2.167  12.723  1.00 98.68           O  
ATOM   4755  OG  SER A 303       6.576  -6.083  12.280  1.00 98.68           O  
ATOM   4756  HG  SER A 303       7.401  -5.874  12.723  1.00 98.68           H  
ATOM   4757  N   LEU A 304       3.377  -2.953  14.029  1.00 98.61           N  
ATOM   4758  H   LEU A 304       3.021  -3.756  14.526  1.00 98.61           H  
ATOM   4759  CA  LEU A 304       2.625  -1.686  14.123  1.00 98.61           C  
ATOM   4760  HA  LEU A 304       3.035  -0.987  13.395  1.00 98.61           H  
ATOM   4761  C   LEU A 304       2.755  -1.009  15.496  1.00 98.61           C  
ATOM   4762  CB  LEU A 304       1.149  -1.932  13.771  1.00 98.61           C  
ATOM   4763  HB2 LEU A 304       1.106  -2.586  12.900  1.00 98.61           H  
ATOM   4764  HB3 LEU A 304       0.686  -2.430  14.622  1.00 98.61           H  
ATOM   4765  O   LEU A 304       2.503   0.191  15.609  1.00 98.61           O  
ATOM   4766  CG  LEU A 304       0.294  -0.693  13.465  1.00 98.61           C  
ATOM   4767  HG  LEU A 304       0.314  -0.005  14.311  1.00 98.61           H  
ATOM   4768  CD1 LEU A 304       0.783   0.042  12.218  1.00 98.61           C  
ATOM   4769 HD11 LEU A 304       0.082   0.833  11.953  1.00 98.61           H  
ATOM   4770 HD12 LEU A 304       1.756   0.494  12.409  1.00 98.61           H  
ATOM   4771 HD13 LEU A 304       0.871  -0.664  11.392  1.00 98.61           H  
ATOM   4772  CD2 LEU A 304      -1.156  -1.130  13.237  1.00 98.61           C  
ATOM   4773 HD21 LEU A 304      -1.212  -1.800  12.379  1.00 98.61           H  
ATOM   4774 HD22 LEU A 304      -1.526  -1.652  14.119  1.00 98.61           H  
ATOM   4775 HD23 LEU A 304      -1.782  -0.256  13.054  1.00 98.61           H  
ATOM   4776  N   ALA A 305       3.172  -1.734  16.542  1.00 98.56           N  
ATOM   4777  H   ALA A 305       3.273  -2.734  16.445  1.00 98.56           H  
ATOM   4778  CA  ALA A 305       3.333  -1.168  17.884  1.00 98.56           C  
ATOM   4779  HA  ALA A 305       2.357  -0.848  18.250  1.00 98.56           H  
ATOM   4780  C   ALA A 305       4.257   0.057  17.929  1.00 98.56           C  
ATOM   4781  CB  ALA A 305       3.855  -2.254  18.822  1.00 98.56           C  
ATOM   4782  HB1 ALA A 305       4.703  -2.777  18.378  1.00 98.56           H  
ATOM   4783  HB2 ALA A 305       3.048  -2.960  19.015  1.00 98.56           H  
ATOM   4784  HB3 ALA A 305       4.154  -1.817  19.775  1.00 98.56           H  
ATOM   4785  O   ALA A 305       4.006   0.985  18.698  1.00 98.56           O  
ATOM   4786  N   TYR A 306       5.294   0.098  17.087  1.00 98.60           N  
ATOM   4787  H   TYR A 306       5.416  -0.674  16.447  1.00 98.60           H  
ATOM   4788  CA  TYR A 306       6.222   1.232  17.011  1.00 98.60           C  
ATOM   4789  HA  TYR A 306       6.611   1.421  18.012  1.00 98.60           H  
ATOM   4790  C   TYR A 306       5.554   2.539  16.539  1.00 98.60           C  
ATOM   4791  CB  TYR A 306       7.393   0.843  16.102  1.00 98.60           C  
ATOM   4792  HB2 TYR A 306       7.017   0.621  15.103  1.00 98.60           H  
ATOM   4793  HB3 TYR A 306       7.855  -0.065  16.489  1.00 98.60           H  
ATOM   4794  O   TYR A 306       5.999   3.635  16.889  1.00 98.60           O  
ATOM   4795  CG  TYR A 306       8.456   1.917  16.013  1.00 98.60           C  
ATOM   4796  CD1 TYR A 306       8.644   2.635  14.816  1.00 98.60           C  
ATOM   4797  HD1 TYR A 306       8.048   2.399  13.947  1.00 98.60           H  
ATOM   4798  CD2 TYR A 306       9.228   2.225  17.149  1.00 98.60           C  
ATOM   4799  HD2 TYR A 306       9.080   1.671  18.064  1.00 98.60           H  
ATOM   4800  CE1 TYR A 306       9.609   3.659  14.754  1.00 98.60           C  
ATOM   4801  HE1 TYR A 306       9.781   4.203  13.837  1.00 98.60           H  
ATOM   4802  CE2 TYR A 306      10.174   3.265  17.100  1.00 98.60           C  
ATOM   4803  HE2 TYR A 306      10.753   3.513  17.978  1.00 98.60           H  
ATOM   4804  OH  TYR A 306      11.241   5.019  15.859  1.00 98.60           O  
ATOM   4805  HH  TYR A 306      11.718   5.123  16.685  1.00 98.60           H  
ATOM   4806  CZ  TYR A 306      10.359   3.988  15.902  1.00 98.60           C  
ATOM   4807  N   GLN A 307       4.461   2.420  15.785  1.00 98.34           N  
ATOM   4808  H   GLN A 307       4.186   1.490  15.505  1.00 98.34           H  
ATOM   4809  CA  GLN A 307       3.650   3.517  15.264  1.00 98.34           C  
ATOM   4810  HA  GLN A 307       4.265   4.414  15.198  1.00 98.34           H  
ATOM   4811  C   GLN A 307       2.458   3.867  16.175  1.00 98.34           C  
ATOM   4812  CB  GLN A 307       3.179   3.165  13.845  1.00 98.34           C  
ATOM   4813  HB2 GLN A 307       2.513   3.961  13.510  1.00 98.34           H  
ATOM   4814  HB3 GLN A 307       2.586   2.251  13.864  1.00 98.34           H  
ATOM   4815  O   GLN A 307       1.681   4.775  15.870  1.00 98.34           O  
ATOM   4816  CG  GLN A 307       4.318   3.032  12.814  1.00 98.34           C  
ATOM   4817  HG2 GLN A 307       3.931   3.373  11.854  1.00 98.34           H  
ATOM   4818  HG3 GLN A 307       5.156   3.677  13.081  1.00 98.34           H  
ATOM   4819  CD  GLN A 307       4.810   1.605  12.617  1.00 98.34           C  
ATOM   4820  NE2 GLN A 307       5.116   1.212  11.403  1.00 98.34           N  
ATOM   4821 HE21 GLN A 307       5.079   0.210  11.275  1.00 98.34           H  
ATOM   4822 HE22 GLN A 307       4.965   1.813  10.606  1.00 98.34           H  
ATOM   4823  OE1 GLN A 307       4.931   0.805  13.526  1.00 98.34           O  
ATOM   4824  N   LYS A 308       2.287   3.185  17.315  1.00 98.53           N  
ATOM   4825  H   LYS A 308       2.948   2.455  17.538  1.00 98.53           H  
ATOM   4826  CA  LYS A 308       1.217   3.492  18.273  1.00 98.53           C  
ATOM   4827  HA  LYS A 308       0.267   3.373  17.751  1.00 98.53           H  
ATOM   4828  C   LYS A 308       1.316   4.944  18.754  1.00 98.53           C  
ATOM   4829  CB  LYS A 308       1.271   2.488  19.432  1.00 98.53           C  
ATOM   4830  HB2 LYS A 308       1.192   1.484  19.015  1.00 98.53           H  
ATOM   4831  HB3 LYS A 308       2.234   2.572  19.935  1.00 98.53           H  
ATOM   4832  O   LYS A 308       2.379   5.409  19.159  1.00 98.53           O  
ATOM   4833  CG  LYS A 308       0.152   2.692  20.465  1.00 98.53           C  
ATOM   4834  HG2 LYS A 308      -0.809   2.768  19.955  1.00 98.53           H  
ATOM   4835  HG3 LYS A 308       0.334   3.612  21.020  1.00 98.53           H  
ATOM   4836  CD  LYS A 308       0.114   1.509  21.439  1.00 98.53           C  
ATOM   4837  HD2 LYS A 308      -0.097   0.607  20.866  1.00 98.53           H  
ATOM   4838  HD3 LYS A 308       1.088   1.392  21.914  1.00 98.53           H  
ATOM   4839  CE  LYS A 308      -0.963   1.694  22.516  1.00 98.53           C  
ATOM   4840  HE2 LYS A 308      -0.578   2.355  23.292  1.00 98.53           H  
ATOM   4841  HE3 LYS A 308      -1.834   2.164  22.060  1.00 98.53           H  
ATOM   4842  NZ  LYS A 308      -1.373   0.385  23.086  1.00 98.53           N  
ATOM   4843  HZ1 LYS A 308      -1.916  -0.106  22.391  1.00 98.53           H  
ATOM   4844  HZ2 LYS A 308      -1.987   0.486  23.881  1.00 98.53           H  
ATOM   4845  HZ3 LYS A 308      -0.587  -0.205  23.320  1.00 98.53           H  
ATOM   4846  N   ASN A 309       0.179   5.637  18.776  1.00 98.63           N  
ATOM   4847  H   ASN A 309      -0.643   5.194  18.391  1.00 98.63           H  
ATOM   4848  CA  ASN A 309       0.018   7.058  19.107  1.00 98.63           C  
ATOM   4849  HA  ASN A 309      -1.049   7.266  19.021  1.00 98.63           H  
ATOM   4850  C   ASN A 309       0.672   8.047  18.130  1.00 98.63           C  
ATOM   4851  CB  ASN A 309       0.400   7.331  20.573  1.00 98.63           C  
ATOM   4852  HB2 ASN A 309       1.465   7.145  20.718  1.00 98.63           H  
ATOM   4853  HB3 ASN A 309       0.219   8.380  20.803  1.00 98.63           H  
ATOM   4854  O   ASN A 309       0.732   9.240  18.448  1.00 98.63           O  
ATOM   4855  CG  ASN A 309      -0.410   6.521  21.559  1.00 98.63           C  
ATOM   4856  ND2 ASN A 309       0.230   5.932  22.542  1.00 98.63           N  
ATOM   4857 HD21 ASN A 309      -0.341   5.455  23.225  1.00 98.63           H  
ATOM   4858 HD22 ASN A 309       1.239   5.970  22.572  1.00 98.63           H  
ATOM   4859  OD1 ASN A 309      -1.623   6.436  21.495  1.00 98.63           O  
ATOM   4860  N   MET A 310       1.138   7.594  16.965  1.00 98.78           N  
ATOM   4861  H   MET A 310       1.066   6.613  16.735  1.00 98.78           H  
ATOM   4862  CA  MET A 310       1.696   8.479  15.943  1.00 98.78           C  
ATOM   4863  HA  MET A 310       2.210   9.305  16.435  1.00 98.78           H  
ATOM   4864  C   MET A 310       0.604   9.099  15.075  1.00 98.78           C  
ATOM   4865  CB  MET A 310       2.736   7.751  15.087  1.00 98.78           C  
ATOM   4866  HB2 MET A 310       3.113   8.436  14.327  1.00 98.78           H  
ATOM   4867  HB3 MET A 310       2.268   6.910  14.577  1.00 98.78           H  
ATOM   4868  O   MET A 310      -0.455   8.505  14.853  1.00 98.78           O  
ATOM   4869  CG  MET A 310       3.924   7.241  15.905  1.00 98.78           C  
ATOM   4870  HG2 MET A 310       4.585   6.742  15.197  1.00 98.78           H  
ATOM   4871  HG3 MET A 310       3.587   6.493  16.623  1.00 98.78           H  
ATOM   4872  SD  MET A 310       4.891   8.509  16.776  1.00 98.78           S  
ATOM   4873  CE  MET A 310       4.171   8.457  18.437  1.00 98.78           C  
ATOM   4874  HE1 MET A 310       4.060   7.421  18.757  1.00 98.78           H  
ATOM   4875  HE2 MET A 310       4.831   8.980  19.129  1.00 98.78           H  
ATOM   4876  HE3 MET A 310       3.200   8.953  18.435  1.00 98.78           H  
ATOM   4877  N   SER A 311       0.870  10.316  14.610  1.00 98.82           N  
ATOM   4878  H   SER A 311       1.786  10.703  14.786  1.00 98.82           H  
ATOM   4879  CA  SER A 311       0.040  11.026  13.637  1.00 98.82           C  
ATOM   4880  HA  SER A 311      -1.013  10.919  13.895  1.00 98.82           H  
ATOM   4881  C   SER A 311       0.264  10.456  12.238  1.00 98.82           C  
ATOM   4882  CB  SER A 311       0.388  12.513  13.649  1.00 98.82           C  
ATOM   4883  HB2 SER A 311      -0.223  13.035  12.912  1.00 98.82           H  
ATOM   4884  HB3 SER A 311       1.436  12.630  13.373  1.00 98.82           H  
ATOM   4885  O   SER A 311       1.323   9.901  11.950  1.00 98.82           O  
ATOM   4886  OG  SER A 311       0.177  13.078  14.935  1.00 98.82           O  
ATOM   4887  HG  SER A 311       0.694  13.887  14.947  1.00 98.82           H  
ATOM   4888  N   PHE A 312      -0.730  10.577  11.362  1.00 98.90           N  
ATOM   4889  H   PHE A 312      -1.571  11.069  11.626  1.00 98.90           H  
ATOM   4890  CA  PHE A 312      -0.587  10.156   9.971  1.00 98.90           C  
ATOM   4891  HA  PHE A 312      -0.079   9.192   9.944  1.00 98.90           H  
ATOM   4892  C   PHE A 312       0.263  11.169   9.198  1.00 98.90           C  
ATOM   4893  CB  PHE A 312      -1.980   9.984   9.358  1.00 98.90           C  
ATOM   4894  HB2 PHE A 312      -2.620   9.485  10.085  1.00 98.90           H  
ATOM   4895  HB3 PHE A 312      -2.414  10.965   9.161  1.00 98.90           H  
ATOM   4896  O   PHE A 312       0.092  12.371   9.388  1.00 98.90           O  
ATOM   4897  CG  PHE A 312      -1.997   9.151   8.095  1.00 98.90           C  
ATOM   4898  CD1 PHE A 312      -2.090   9.753   6.827  1.00 98.90           C  
ATOM   4899  HD1 PHE A 312      -2.120  10.829   6.737  1.00 98.90           H  
ATOM   4900  CD2 PHE A 312      -1.930   7.751   8.195  1.00 98.90           C  
ATOM   4901  HD2 PHE A 312      -1.823   7.286   9.164  1.00 98.90           H  
ATOM   4902  CE1 PHE A 312      -2.135   8.948   5.674  1.00 98.90           C  
ATOM   4903  HE1 PHE A 312      -2.190   9.407   4.698  1.00 98.90           H  
ATOM   4904  CE2 PHE A 312      -1.991   6.946   7.048  1.00 98.90           C  
ATOM   4905  HE2 PHE A 312      -1.956   5.870   7.140  1.00 98.90           H  
ATOM   4906  CZ  PHE A 312      -2.091   7.547   5.784  1.00 98.90           C  
ATOM   4907  HZ  PHE A 312      -2.117   6.932   4.897  1.00 98.90           H  
ATOM   4908  N   SER A 313       1.133  10.712   8.302  1.00 98.87           N  
ATOM   4909  H   SER A 313       1.264   9.714   8.223  1.00 98.87           H  
ATOM   4910  CA  SER A 313       2.005  11.568   7.489  1.00 98.87           C  
ATOM   4911  HA  SER A 313       1.711  12.611   7.598  1.00 98.87           H  
ATOM   4912  C   SER A 313       1.903  11.205   6.012  1.00 98.87           C  
ATOM   4913  CB  SER A 313       3.456  11.453   7.960  1.00 98.87           C  
ATOM   4914  HB2 SER A 313       3.712  10.399   8.066  1.00 98.87           H  
ATOM   4915  HB3 SER A 313       4.122  11.928   7.239  1.00 98.87           H  
ATOM   4916  O   SER A 313       1.874  10.028   5.651  1.00 98.87           O  
ATOM   4917  OG  SER A 313       3.604  12.083   9.211  1.00 98.87           O  
ATOM   4918  HG  SER A 313       4.496  11.931   9.533  1.00 98.87           H  
ATOM   4919  N   THR A 314       1.883  12.224   5.156  1.00 98.66           N  
ATOM   4920  H   THR A 314       1.950  13.157   5.537  1.00 98.66           H  
ATOM   4921  CA  THR A 314       1.901  12.117   3.687  1.00 98.66           C  
ATOM   4922  HA  THR A 314       2.060  11.079   3.398  1.00 98.66           H  
ATOM   4923  C   THR A 314       3.054  12.939   3.117  1.00 98.66           C  
ATOM   4924  CB  THR A 314       0.577  12.588   3.054  1.00 98.66           C  
ATOM   4925  HB  THR A 314       0.682  12.604   1.969  1.00 98.66           H  
ATOM   4926  O   THR A 314       3.659  13.766   3.805  1.00 98.66           O  
ATOM   4927  CG2 THR A 314      -0.593  11.676   3.400  1.00 98.66           C  
ATOM   4928 HG21 THR A 314      -0.435  10.708   2.925  1.00 98.66           H  
ATOM   4929 HG22 THR A 314      -1.516  12.076   2.979  1.00 98.66           H  
ATOM   4930 HG23 THR A 314      -0.692  11.567   4.480  1.00 98.66           H  
ATOM   4931  OG1 THR A 314       0.245  13.883   3.491  1.00 98.66           O  
ATOM   4932  HG1 THR A 314       0.190  14.450   2.718  1.00 98.66           H  
ATOM   4933  N   TYR A 315       3.367  12.758   1.830  1.00 96.60           N  
ATOM   4934  H   TYR A 315       2.857  12.082   1.280  1.00 96.60           H  
ATOM   4935  CA  TYR A 315       4.471  13.496   1.204  1.00 96.60           C  
ATOM   4936  HA  TYR A 315       5.374  13.283   1.776  1.00 96.60           H  
ATOM   4937  C   TYR A 315       4.274  15.025   1.226  1.00 96.60           C  
ATOM   4938  CB  TYR A 315       4.686  12.991  -0.230  1.00 96.60           C
[truncated: 78,822 more chars]
