# Supplementary material for: Nuclear genome of Bulinus truncatus, an intermediate host of the carcinogenic human blood fluke Schistosoma haematobium
Source: Nat Commun. 2022 Feb 21;13:977. doi: 10.1038/s41467-022-28634-9 (PMC8861042; doi:10.1038/s41467-022-28634-9)
Supplement: Supplementary file 6 — Supplementary Data 3 [file 41467_2022_28634_MOESM6_ESM.zip › Supplementary_Data_3/bglb017893-pa.mature.pep.pdb]

ATOM      1  N   ALA A   1      25.865 -35.183 -14.749  1.00 46.26           N  
ATOM      2  H   ALA A   1      26.758 -35.289 -15.209  1.00 46.26           H  
ATOM      3  H2  ALA A   1      25.539 -36.088 -14.442  1.00 46.26           H  
ATOM      4  H3  ALA A   1      25.225 -34.766 -15.409  1.00 46.26           H  
ATOM      5  CA  ALA A   1      26.068 -34.285 -13.600  1.00 46.26           C  
ATOM      6  HA  ALA A   1      25.113 -34.088 -13.113  1.00 46.26           H  
ATOM      7  C   ALA A   1      26.611 -32.967 -14.138  1.00 46.26           C  
ATOM      8  CB  ALA A   1      27.015 -34.939 -12.591  1.00 46.26           C  
ATOM      9  HB1 ALA A   1      27.189 -34.262 -11.754  1.00 46.26           H  
ATOM     10  HB2 ALA A   1      27.972 -35.160 -13.063  1.00 46.26           H  
ATOM     11  HB3 ALA A   1      26.581 -35.865 -12.212  1.00 46.26           H  
ATOM     12  O   ALA A   1      27.190 -32.980 -15.217  1.00 46.26           O  
ATOM     13  N   SER A   2      26.344 -31.846 -13.472  1.00 57.19           N  
ATOM     14  H   SER A   2      25.830 -31.867 -12.603  1.00 57.19           H  
ATOM     15  CA  SER A   2      26.923 -30.549 -13.839  1.00 57.19           C  
ATOM     16  HA  SER A   2      26.865 -30.403 -14.918  1.00 57.19           H  
ATOM     17  C   SER A   2      28.391 -30.556 -13.412  1.00 57.19           C  
ATOM     18  CB  SER A   2      26.150 -29.413 -13.160  1.00 57.19           C  
ATOM     19  HB2 SER A   2      26.404 -28.468 -13.640  1.00 57.19           H  
ATOM     20  HB3 SER A   2      26.428 -29.361 -12.107  1.00 57.19           H  
ATOM     21  O   SER A   2      28.692 -30.642 -12.221  1.00 57.19           O  
ATOM     22  OG  SER A   2      24.746 -29.624 -13.249  1.00 57.19           O  
ATOM     23  HG  SER A   2      24.320 -28.928 -12.744  1.00 57.19           H  
ATOM     24  N   GLU A   3      29.291 -30.583 -14.385  1.00 78.54           N  
ATOM     25  H   GLU A   3      28.960 -30.528 -15.337  1.00 78.54           H  
ATOM     26  CA  GLU A   3      30.725 -30.782 -14.188  1.00 78.54           C  
ATOM     27  HA  GLU A   3      30.937 -30.812 -13.119  1.00 78.54           H  
ATOM     28  C   GLU A   3      31.518 -29.605 -14.759  1.00 78.54           C  
ATOM     29  CB  GLU A   3      31.168 -32.138 -14.773  1.00 78.54           C  
ATOM     30  HB2 GLU A   3      30.742 -32.258 -15.769  1.00 78.54           H  
ATOM     31  HB3 GLU A   3      32.255 -32.152 -14.851  1.00 78.54           H  
ATOM     32  O   GLU A   3      31.171 -29.018 -15.793  1.00 78.54           O  
ATOM     33  CG  GLU A   3      30.725 -33.297 -13.859  1.00 78.54           C  
ATOM     34  HG2 GLU A   3      31.239 -33.199 -12.903  1.00 78.54           H  
ATOM     35  HG3 GLU A   3      29.656 -33.205 -13.668  1.00 78.54           H  
ATOM     36  CD  GLU A   3      30.990 -34.700 -14.430  1.00 78.54           C  
ATOM     37  OE1 GLU A   3      30.383 -35.649 -13.879  1.00 78.54           O  
ATOM     38  OE2 GLU A   3      31.730 -34.823 -15.431  1.00 78.54           O  
ATOM     39  N   LEU A   4      32.592 -29.264 -14.049  1.00 90.46           N  
ATOM     40  H   LEU A   4      32.800 -29.815 -13.228  1.00 90.46           H  
ATOM     41  CA  LEU A   4      33.675 -28.440 -14.559  1.00 90.46           C  
ATOM     42  HA  LEU A   4      33.268 -27.547 -15.033  1.00 90.46           H  
ATOM     43  C   LEU A   4      34.436 -29.271 -15.597  1.00 90.46           C  
ATOM     44  CB  LEU A   4      34.562 -28.051 -13.365  1.00 90.46           C  
ATOM     45  HB2 LEU A   4      34.923 -28.965 -12.894  1.00 90.46           H  
ATOM     46  HB3 LEU A   4      33.958 -27.513 -12.634  1.00 90.46           H  
ATOM     47  O   LEU A   4      34.962 -30.332 -15.266  1.00 90.46           O  
ATOM     48  CG  LEU A   4      35.775 -27.189 -13.741  1.00 90.46           C  
ATOM     49  HG  LEU A   4      36.334 -27.668 -14.545  1.00 90.46           H  
ATOM     50  CD1 LEU A   4      35.366 -25.799 -14.214  1.00 90.46           C  
ATOM     51 HD11 LEU A   4      36.250 -25.172 -14.330  1.00 90.46           H  
ATOM     52 HD12 LEU A   4      34.859 -25.866 -15.176  1.00 90.46           H  
ATOM     53 HD13 LEU A   4      34.701 -25.344 -13.480  1.00 90.46           H  
ATOM     54  CD2 LEU A   4      36.672 -27.044 -12.517  1.00 90.46           C  
ATOM     55 HD21 LEU A   4      37.513 -26.392 -12.753  1.00 90.46           H  
ATOM     56 HD22 LEU A   4      36.111 -26.611 -11.689  1.00 90.46           H  
ATOM     57 HD23 LEU A   4      37.051 -28.023 -12.221  1.00 90.46           H  
ATOM     58  N   VAL A   5      34.486 -28.803 -16.841  1.00 91.51           N  
ATOM     59  H   VAL A   5      34.052 -27.914 -17.045  1.00 91.51           H  
ATOM     60  CA  VAL A   5      35.043 -29.557 -17.967  1.00 91.51           C  
ATOM     61  HA  VAL A   5      35.462 -30.492 -17.596  1.00 91.51           H  
ATOM     62  C   VAL A   5      36.171 -28.772 -18.615  1.00 91.51           C  
ATOM     63  CB  VAL A   5      33.959 -29.934 -18.998  1.00 91.51           C  
ATOM     64  HB  VAL A   5      33.511 -29.025 -19.401  1.00 91.51           H  
ATOM     65  O   VAL A   5      36.055 -27.574 -18.884  1.00 91.51           O  
ATOM     66  CG1 VAL A   5      34.536 -30.754 -20.161  1.00 91.51           C  
ATOM     67 HG11 VAL A   5      35.239 -30.155 -20.741  1.00 91.51           H  
ATOM     68 HG12 VAL A   5      33.734 -31.059 -20.833  1.00 91.51           H  
ATOM     69 HG13 VAL A   5      35.039 -31.645 -19.784  1.00 91.51           H  
ATOM     70  CG2 VAL A   5      32.854 -30.785 -18.360  1.00 91.51           C  
ATOM     71 HG21 VAL A   5      33.280 -31.673 -17.893  1.00 91.51           H  
ATOM     72 HG22 VAL A   5      32.128 -31.088 -19.115  1.00 91.51           H  
ATOM     73 HG23 VAL A   5      32.328 -30.204 -17.603  1.00 91.51           H  
ATOM     74  N   ILE A   6      37.252 -29.487 -18.913  1.00 94.67           N  
ATOM     75  H   ILE A   6      37.253 -30.470 -18.683  1.00 94.67           H  
ATOM     76  CA  ILE A   6      38.295 -29.032 -19.820  1.00 94.67           C  
ATOM     77  HA  ILE A   6      37.986 -28.065 -20.216  1.00 94.67           H  
ATOM     78  C   ILE A   6      38.391 -30.001 -21.000  1.00 94.67           C  
ATOM     79  CB  ILE A   6      39.620 -28.792 -19.077  1.00 94.67           C  
ATOM     80  HB  ILE A   6      39.410 -28.077 -18.281  1.00 94.67           H  
ATOM     81  O   ILE A   6      38.532 -31.211 -20.814  1.00 94.67           O  
ATOM     82  CG1 ILE A   6      40.640 -28.137 -20.031  1.00 94.67           C  
ATOM     83 HG12 ILE A   6      40.163 -27.292 -20.527  1.00 94.67           H  
ATOM     84 HG13 ILE A   6      40.939 -28.852 -20.798  1.00 94.67           H  
ATOM     85  CG2 ILE A   6      40.146 -30.075 -18.416  1.00 94.67           C  
ATOM     86 HG21 ILE A   6      40.287 -30.840 -19.179  1.00 94.67           H  
ATOM     87 HG22 ILE A   6      39.412 -30.480 -17.719  1.00 94.67           H  
ATOM     88 HG23 ILE A   6      41.078 -29.889 -17.883  1.00 94.67           H  
ATOM     89  CD1 ILE A   6      41.899 -27.609 -19.338  1.00 94.67           C  
ATOM     90 HD11 ILE A   6      42.495 -27.063 -20.069  1.00 94.67           H  
ATOM     91 HD12 ILE A   6      41.632 -26.931 -18.527  1.00 94.67           H  
ATOM     92 HD13 ILE A   6      42.492 -28.436 -18.947  1.00 94.67           H  
ATOM     93  N   ASP A   7      38.306 -29.464 -22.209  1.00 94.07           N  
ATOM     94  H   ASP A   7      38.196 -28.463 -22.285  1.00 94.07           H  
ATOM     95  CA  ASP A   7      38.465 -30.211 -23.453  1.00 94.07           C  
ATOM     96  HA  ASP A   7      38.755 -31.233 -23.212  1.00 94.07           H  
ATOM     97  C   ASP A   7      39.593 -29.604 -24.290  1.00 94.07           C  
ATOM     98  CB  ASP A   7      37.135 -30.278 -24.220  1.00 94.07           C  
ATOM     99  HB2 ASP A   7      36.874 -29.284 -24.583  1.00 94.07           H  
ATOM    100  HB3 ASP A   7      36.349 -30.615 -23.544  1.00 94.07           H  
ATOM    101  O   ASP A   7      39.780 -28.386 -24.301  1.00 94.07           O  
ATOM    102  CG  ASP A   7      37.218 -31.261 -25.393  1.00 94.07           C  
ATOM    103  OD1 ASP A   7      37.847 -32.329 -25.199  1.00 94.07           O  
ATOM    104  OD2 ASP A   7      36.679 -30.939 -26.473  1.00 94.07           O  
ATOM    105  N   VAL A   8      40.359 -30.454 -24.973  1.00 95.38           N  
ATOM    106  H   VAL A   8      40.044 -31.411 -25.041  1.00 95.38           H  
ATOM    107  CA  VAL A   8      41.417 -30.022 -25.898  1.00 95.38           C  
ATOM    108  HA  VAL A   8      41.221 -28.976 -26.135  1.00 95.38           H  
ATOM    109  C   VAL A   8      41.322 -30.786 -27.197  1.00 95.38           C  
ATOM    110  CB  VAL A   8      42.868 -30.115 -25.374  1.00 95.38           C  
ATOM    111  HB  VAL A   8      43.510 -30.545 -26.143  1.00 95.38           H  
ATOM    112  O   VAL A   8      41.277 -32.017 -27.193  1.00 95.38           O  
ATOM    113  CG1 VAL A   8      43.403 -28.725 -25.065  1.00 95.38           C  
ATOM    114 HG11 VAL A   8      42.756 -28.242 -24.332  1.00 95.38           H  
ATOM    115 HG12 VAL A   8      43.416 -28.140 -25.984  1.00 95.38           H  
ATOM    116 HG13 VAL A   8      44.416 -28.782 -24.667  1.00 95.38           H  
ATOM    117  CG2 VAL A   8      43.030 -30.940 -24.114  1.00 95.38           C  
ATOM    118 HG21 VAL A   8      42.519 -30.427 -23.299  1.00 95.38           H  
ATOM    119 HG22 VAL A   8      42.614 -31.930 -24.295  1.00 95.38           H  
ATOM    120 HG23 VAL A   8      44.089 -31.039 -23.875  1.00 95.38           H  
ATOM    121  N   GLN A   9      41.344 -30.045 -28.303  1.00 92.75           N  
ATOM    122  H   GLN A   9      41.386 -29.041 -28.205  1.00 92.75           H  
ATOM    123  CA  GLN A   9      41.306 -30.602 -29.645  1.00 92.75           C  
ATOM    124  HA  GLN A   9      41.478 -31.675 -29.564  1.00 92.75           H  
ATOM    125  C   GLN A   9      42.378 -29.983 -30.553  1.00 92.75           C  
ATOM    126  CB  GLN A   9      39.916 -30.433 -30.267  1.00 92.75           C  
ATOM    127  HB2 GLN A   9      39.986 -30.787 -31.296  1.00 92.75           H  
ATOM    128  HB3 GLN A   9      39.625 -29.383 -30.282  1.00 92.75           H  
ATOM    129  O   GLN A   9      42.348 -28.769 -30.771  1.00 92.75           O  
ATOM    130  CG  GLN A   9      38.859 -31.260 -29.519  1.00 92.75           C  
ATOM    131  HG2 GLN A   9      38.439 -30.669 -28.705  1.00 92.75           H  
ATOM    132  HG3 GLN A   9      39.328 -32.140 -29.079  1.00 92.75           H  
ATOM    133  CD  GLN A   9      37.732 -31.765 -30.411  1.00 92.75           C  
ATOM    134  NE2 GLN A   9      36.917 -32.653 -29.893  1.00 92.75           N  
ATOM    135 HE21 GLN A   9      36.955 -32.800 -28.894  1.00 92.75           H  
ATOM    136 HE22 GLN A   9      36.131 -32.933 -30.462  1.00 92.75           H  
ATOM    137  OE1 GLN A   9      37.569 -31.411 -31.570  1.00 92.75           O  
ATOM    138  N   PRO A  10      43.277 -30.793 -31.143  1.00 91.95           N  
ATOM    139  CA  PRO A  10      43.520 -32.212 -30.846  1.00 91.95           C  
ATOM    140  HA  PRO A  10      42.587 -32.775 -30.815  1.00 91.95           H  
ATOM    141  C   PRO A  10      44.267 -32.403 -29.508  1.00 91.95           C  
ATOM    142  CB  PRO A  10      44.318 -32.721 -32.046  1.00 91.95           C  
ATOM    143  HB2 PRO A  10      43.635 -32.988 -32.852  1.00 91.95           H  
ATOM    144  HB3 PRO A  10      44.955 -33.570 -31.794  1.00 91.95           H  
ATOM    145  O   PRO A  10      44.874 -31.473 -28.986  1.00 91.95           O  
ATOM    146  CG  PRO A  10      45.133 -31.500 -32.458  1.00 91.95           C  
ATOM    147  HG2 PRO A  10      46.018 -31.443 -31.824  1.00 91.95           H  
ATOM    148  HG3 PRO A  10      45.415 -31.537 -33.510  1.00 91.95           H  
ATOM    149  CD  PRO A  10      44.217 -30.319 -32.148  1.00 91.95           C  
ATOM    150  HD2 PRO A  10      44.803 -29.481 -31.773  1.00 91.95           H  
ATOM    151  HD3 PRO A  10      43.673 -30.023 -33.046  1.00 91.95           H  
ATOM    152  N   SER A  11      44.238 -33.616 -28.944  1.00 88.96           N  
ATOM    153  H   SER A  11      43.705 -34.357 -29.375  1.00 88.96           H  
ATOM    154  CA  SER A  11      44.996 -33.956 -27.724  1.00 88.96           C  
ATOM    155  HA  SER A  11      44.942 -33.117 -27.030  1.00 88.96           H  
ATOM    156  C   SER A  11      46.482 -34.226 -27.979  1.00 88.96           C  
ATOM    157  CB  SER A  11      44.365 -35.171 -27.041  1.00 88.96           C  
ATOM    158  HB2 SER A  11      44.944 -35.440 -26.157  1.00 88.96           H  
ATOM    159  HB3 SER A  11      43.355 -34.907 -26.727  1.00 88.96           H  
ATOM    160  O   SER A  11      47.266 -34.252 -27.035  1.00 88.96           O  
ATOM    161  OG  SER A  11      44.296 -36.275 -27.928  1.00 88.96           O  
ATOM    162  HG  SER A  11      45.149 -36.716 -27.923  1.00 88.96           H  
ATOM    163  N   VAL A  12      46.856 -34.434 -29.242  1.00 88.64           N  
ATOM    164  H   VAL A  12      46.155 -34.344 -29.963  1.00 88.64           H  
ATOM    165  CA  VAL A  12      48.234 -34.614 -29.707  1.00 88.64           C  
ATOM    166  HA  VAL A  12      48.921 -34.433 -28.880  1.00 88.64           H  
ATOM    167  C   VAL A  12      48.483 -33.588 -30.804  1.00 88.64           C  
ATOM    168  CB  VAL A  12      48.488 -36.041 -30.234  1.00 88.64           C  
ATOM    169  HB  VAL A  12      47.907 -36.194 -31.143  1.00 88.64           H  
ATOM    170  O   VAL A  12      47.679 -33.487 -31.733  1.00 88.64           O  
ATOM    171  CG1 VAL A  12      49.970 -36.241 -30.564  1.00 88.64           C  
ATOM    172 HG11 VAL A  12      50.289 -35.548 -31.342  1.00 88.64           H  
ATOM    173 HG12 VAL A  12      50.580 -36.088 -29.673  1.00 88.64           H  
ATOM    174 HG13 VAL A  12      50.134 -37.253 -30.935  1.00 88.64           H  
ATOM    175  CG2 VAL A  12      48.066 -37.119 -29.225  1.00 88.64           C  
ATOM    176 HG21 VAL A  12      48.340 -38.103 -29.605  1.00 88.64           H  
ATOM    177 HG22 VAL A  12      46.987 -37.096 -29.074  1.00 88.64           H  
ATOM    178 HG23 VAL A  12      48.572 -36.964 -28.271  1.00 88.64           H  
ATOM    179  N   ILE A  13      49.564 -32.821 -30.690  1.00 87.95           N  
ATOM    180  H   ILE A  13      50.174 -32.977 -29.901  1.00 87.95           H  
ATOM    181  CA  ILE A  13      49.947 -31.785 -31.651  1.00 87.95           C  
ATOM    182  HA  ILE A  13      49.227 -31.794 -32.470  1.00 87.95           H  
ATOM    183  C   ILE A  13      51.313 -32.091 -32.279  1.00 87.95           C  
ATOM    184  CB  ILE A  13      49.883 -30.373 -31.021  1.00 87.95           C  
ATOM    185  HB  ILE A  13      50.145 -29.660 -31.802  1.00 87.95           H  
ATOM    186  O   ILE A  13      52.172 -32.718 -31.661  1.00 87.95           O  
ATOM    187  CG1 ILE A  13      50.861 -30.194 -29.846  1.00 87.95           C  
ATOM    188 HG12 ILE A  13      51.822 -30.628 -30.121  1.00 87.95           H  
ATOM    189 HG13 ILE A  13      50.500 -30.733 -28.970  1.00 87.95           H  
ATOM    190  CG2 ILE A  13      48.458 -30.049 -30.542  1.00 87.95           C  
ATOM    191 HG21 ILE A  13      47.742 -30.304 -31.322  1.00 87.95           H  
ATOM    192 HG22 ILE A  13      48.367 -28.988 -30.311  1.00 87.95           H  
ATOM    193 HG23 ILE A  13      48.210 -30.637 -29.658  1.00 87.95           H  
ATOM    194  CD1 ILE A  13      51.096 -28.726 -29.479  1.00 87.95           C  
ATOM    195 HD11 ILE A  13      51.490 -28.198 -30.348  1.00 87.95           H  
ATOM    196 HD12 ILE A  13      50.171 -28.258 -29.143  1.00 87.95           H  
ATOM    197 HD13 ILE A  13      51.830 -28.654 -28.676  1.00 87.95           H  
ATOM    198  N   SER A  14      51.526 -31.616 -33.506  1.00 82.37           N  
ATOM    199  H   SER A  14      50.778 -31.101 -33.948  1.00 82.37           H  
ATOM    200  CA  SER A  14      52.824 -31.641 -34.190  1.00 82.37           C  
ATOM    201  HA  SER A  14      53.606 -31.711 -33.434  1.00 82.37           H  
ATOM    202  C   SER A  14      53.042 -30.340 -34.968  1.00 82.37           C  
ATOM    203  CB  SER A  14      52.965 -32.874 -35.098  1.00 82.37           C  
ATOM    204  HB2 SER A  14      53.997 -33.220 -35.037  1.00 82.37           H  
ATOM    205  HB3 SER A  14      52.317 -33.681 -34.753  1.00 82.37           H  
ATOM    206  O   SER A  14      52.077 -29.754 -35.469  1.00 82.37           O  
ATOM    207  OG  SER A  14      52.701 -32.560 -36.454  1.00 82.37           O  
ATOM    208  HG  SER A  14      51.805 -32.819 -36.683  1.00 82.37           H  
ATOM    209  N   LEU A  15      54.306 -29.916 -35.087  1.00 70.09           N  
ATOM    210  H   LEU A  15      55.031 -30.478 -34.663  1.00 70.09           H  
ATOM    211  CA  LEU A  15      54.709 -28.621 -35.658  1.00 70.09           C  
ATOM    212  HA  LEU A  15      54.305 -27.829 -35.028  1.00 70.09           H  
ATOM    213  C   LEU A  15      54.193 -28.382 -37.087  1.00 70.09           C  
ATOM    214  CB  LEU A  15      56.250 -28.570 -35.646  1.00 70.09           C  
ATOM    215  HB2 LEU A  15      56.607 -28.930 -34.681  1.00 70.09           H  
ATOM    216  HB3 LEU A  15      56.620 -29.254 -36.409  1.00 70.09           H  
ATOM    217  O   LEU A  15      53.895 -27.248 -37.447  1.00 70.09           O  
ATOM    218  CG  LEU A  15      56.868 -27.179 -35.880  1.00 70.09           C  
ATOM    219  HG  LEU A  15      56.395 -26.692 -36.733  1.00 70.09           H  
ATOM    220  CD1 LEU A  15      56.717 -26.295 -34.639  1.00 70.09           C  
ATOM    221 HD11 LEU A  15      57.181 -25.326 -34.823  1.00 70.09           H  
ATOM    222 HD12 LEU A  15      55.657 -26.137 -34.436  1.00 70.09           H  
ATOM    223 HD13 LEU A  15      57.187 -26.769 -33.778  1.00 70.09           H  
ATOM    224  CD2 LEU A  15      58.361 -27.320 -36.181  1.00 70.09           C  
ATOM    225 HD21 LEU A  15      58.494 -27.912 -37.087  1.00 70.09           H  
ATOM    226 HD22 LEU A  15      58.868 -27.812 -35.351  1.00 70.09           H  
ATOM    227 HD23 LEU A  15      58.798 -26.334 -36.346  1.00 70.09           H  
ATOM    228  N   GLU A  16      54.102 -29.437 -37.903  1.00 69.07           N  
ATOM    229  H   GLU A  16      54.365 -30.341 -37.536  1.00 69.07           H  
ATOM    230  CA  GLU A  16      53.793 -29.317 -39.337  1.00 69.07           C  
ATOM    231  HA  GLU A  16      53.822 -28.267 -39.628  1.00 69.07           H  
ATOM    232  C   GLU A  16      52.389 -29.809 -39.713  1.00 69.07           C  
ATOM    233  CB  GLU A  16      54.858 -30.045 -40.173  1.00 69.07           C  
ATOM    234  HB2 GLU A  16      54.553 -29.991 -41.218  1.00 69.07           H  
ATOM    235  HB3 GLU A  16      54.901 -31.093 -39.877  1.00 69.07           H  
ATOM    236  O   GLU A  16      51.874 -29.436 -40.767  1.00 69.07           O  
ATOM    237  CG  GLU A  16      56.252 -29.408 -40.032  1.00 69.07           C  
ATOM    238  HG2 GLU A  16      56.615 -29.575 -39.017  1.00 69.07           H  
ATOM    239  HG3 GLU A  16      56.158 -28.332 -40.182  1.00 69.07           H  
ATOM    240  CD  GLU A  16      57.287 -29.952 -41.034  1.00 69.07           C  
ATOM    241  OE1 GLU A  16      58.472 -29.579 -40.889  1.00 69.07           O  
ATOM    242  OE2 GLU A  16      56.905 -30.715 -41.951  1.00 69.07           O  
ATOM    243  N   THR A  17      51.746 -30.632 -38.875  1.00 71.84           N  
ATOM    244  H   THR A  17      52.206 -30.907 -38.019  1.00 71.84           H  
ATOM    245  CA  THR A  17      50.436 -31.221 -39.211  1.00 71.84           C  
ATOM    246  HA  THR A  17      50.236 -31.055 -40.270  1.00 71.84           H  
ATOM    247  C   THR A  17      49.265 -30.586 -38.475  1.00 71.84           C  
ATOM    248  CB  THR A  17      50.396 -32.743 -39.015  1.00 71.84           C  
ATOM    249  HB  THR A  17      49.461 -33.110 -39.438  1.00 71.84           H  
ATOM    250  O   THR A  17      48.126 -30.743 -38.912  1.00 71.84           O  
ATOM    251  CG2 THR A  17      51.547 -33.462 -39.721  1.00 71.84           C  
ATOM    252 HG21 THR A  17      52.497 -33.227 -39.242  1.00 71.84           H  
ATOM    253 HG22 THR A  17      51.382 -34.539 -39.685  1.00 71.84           H  
ATOM    254 HG23 THR A  17      51.585 -33.151 -40.765  1.00 71.84           H  
ATOM    255  OG1 THR A  17      50.421 -33.093 -37.646  1.00 71.84           O  
ATOM    256  HG1 THR A  17      50.118 -34.002 -37.587  1.00 71.84           H  
ATOM    257  N   THR A  18      49.507 -29.877 -37.368  1.00 82.12           N  
ATOM    258  H   THR A  18      50.462 -29.709 -37.085  1.00 82.12           H  
ATOM    259  CA  THR A  18      48.428 -29.320 -36.543  1.00 82.12           C  
ATOM    260  HA  THR A  18      47.514 -29.880 -36.740  1.00 82.12           H  
ATOM    261  C   THR A  18      48.204 -27.843 -36.866  1.00 82.12           C  
ATOM    262  CB  THR A  18      48.713 -29.516 -35.055  1.00 82.12           C  
ATOM    263  HB  THR A  18      49.586 -28.937 -34.755  1.00 82.12           H  
ATOM    264  O   THR A  18      49.023 -27.016 -36.479  1.00 82.12           O  
ATOM    265  CG2 THR A  18      47.501 -29.114 -34.218  1.00 82.12           C  
ATOM    266 HG21 THR A  18      47.276 -28.058 -34.363  1.00 82.12           H  
ATOM    267 HG22 THR A  18      46.634 -29.716 -34.489  1.00 82.12           H  
ATOM    268 HG23 THR A  18      47.735 -29.259 -33.163  1.00 82.12           H  
ATOM    269  OG1 THR A  18      48.953 -30.886 -34.833  1.00 82.12           O  
ATOM    270  HG1 THR A  18      49.476 -31.194 -35.577  1.00 82.12           H  
ATOM    271  N   PRO A  19      47.095 -27.465 -37.531  1.00 83.55           N  
ATOM    272  CA  PRO A  19      46.837 -26.063 -37.859  1.00 83.55           C  
ATOM    273  HA  PRO A  19      47.727 -25.604 -38.288  1.00 83.55           H  
ATOM    274  C   PRO A  19      46.421 -25.243 -36.632  1.00 83.55           C  
ATOM    275  CB  PRO A  19      45.725 -26.106 -38.912  1.00 83.55           C  
ATOM    276  HB2 PRO A  19      45.079 -25.229 -38.865  1.00 83.55           H  
ATOM    277  HB3 PRO A  19      46.174 -26.190 -39.901  1.00 83.55           H  
ATOM    278  O   PRO A  19      46.730 -24.058 -36.543  1.00 83.55           O  
ATOM    279  CG  PRO A  19      44.964 -27.393 -38.590  1.00 83.55           C  
ATOM    280  HG2 PRO A  19      44.461 -27.796 -39.468  1.00 83.55           H  
ATOM    281  HG3 PRO A  19      44.247 -27.209 -37.790  1.00 83.55           H  
ATOM    282  CD  PRO A  19      46.062 -28.327 -38.091  1.00 83.55           C  
ATOM    283  HD2 PRO A  19      45.658 -29.013 -37.346  1.00 83.55           H  
ATOM    284  HD3 PRO A  19      46.473 -28.881 -38.936  1.00 83.55           H  
ATOM    285  N   GLN A  20      45.710 -25.861 -35.686  1.00 89.39           N  
ATOM    286  H   GLN A  20      45.532 -26.852 -35.772  1.00 89.39           H  
ATOM    287  CA  GLN A  20      45.223 -25.194 -34.485  1.00 89.39           C  
ATOM    288  HA  GLN A  20      45.970 -24.453 -34.202  1.00 89.39           H  
ATOM    289  C   GLN A  20      45.066 -26.170 -33.316  1.00 89.39           C  
ATOM    290  CB  GLN A  20      43.906 -24.448 -34.781  1.00 89.39           C  
ATOM    291  HB2 GLN A  20      44.074 -23.754 -35.604  1.00 89.39           H  
ATOM    292  HB3 GLN A  20      43.633 -23.861 -33.904  1.00 89.39           H  
ATOM    293  O   GLN A  20      44.707 -27.330 -33.516  1.00 89.39           O  
ATOM    294  CG  GLN A  20      42.734 -25.381 -35.137  1.00 89.39           C  
ATOM    295  HG2 GLN A  20      43.017 -26.025 -35.970  1.00 89.39           H  
ATOM    296  HG3 GLN A  20      42.508 -26.015 -34.279  1.00 89.39           H  
ATOM    297  CD  GLN A  20      41.455 -24.648 -35.527  1.00 89.39           C  
ATOM    298  NE2 GLN A  20      40.354 -25.357 -35.645  1.00 89.39           N  
ATOM    299 HE21 GLN A  20      40.354 -26.339 -35.412  1.00 89.39           H  
ATOM    300 HE22 GLN A  20      39.518 -24.829 -35.854  1.00 89.39           H  
ATOM    301  OE1 GLN A  20      41.397 -23.450 -35.745  1.00 89.39           O  
ATOM    302  N   LEU A  21      45.284 -25.665 -32.104  1.00 91.66           N  
ATOM    303  H   LEU A  21      45.610 -24.711 -32.058  1.00 91.66           H  
ATOM    304  CA  LEU A  21      44.972 -26.315 -30.834  1.00 91.66           C  
ATOM    305  HA  LEU A  21      44.585 -27.317 -31.017  1.00 91.66           H  
ATOM    306  C   LEU A  21      43.892 -25.501 -30.121  1.00 91.66           C  
ATOM    307  CB  LEU A  21      46.264 -26.433 -30.009  1.00 91.66           C  
ATOM    308  HB2 LEU A  21      46.773 -25.469 -30.023  1.00 91.66           H  
ATOM    309  HB3 LEU A  21      46.912 -27.164 -30.492  1.00 91.66           H  
ATOM    310  O   LEU A  21      44.106 -24.339 -29.782  1.00 91.66           O  
ATOM    311  CG  LEU A  21      46.071 -26.850 -28.541  1.00 91.66           C  
ATOM    312  HG  LEU A  21      45.416 -26.140 -28.036  1.00 91.66           H  
ATOM    313  CD1 LEU A  21      45.473 -28.252 -28.426  1.00 91.66           C  
ATOM    314 HD11 LEU A  21      45.399 -28.537 -27.376  1.00 91.66           H  
ATOM    315 HD12 LEU A  21      44.473 -28.281 -28.859  1.00 91.66           H  
ATOM    316 HD13 LEU A  21      46.103 -28.978 -28.940  1.00 91.66           H  
ATOM    317  CD2 LEU A  21      47.424 -26.823 -27.836  1.00 91.66           C  
ATOM    318 HD21 LEU A  21      47.301 -27.029 -26.773  1.00 91.66           H  
ATOM    319 HD22 LEU A  21      48.087 -27.567 -28.278  1.00 91.66           H  
ATOM    320 HD23 LEU A  21      47.893 -25.846 -27.951  1.00 91.66           H  
ATOM    321  N   VAL A  22      42.735 -26.107 -29.886  1.00 94.89           N  
ATOM    322  H   VAL A  22      42.629 -27.064 -30.192  1.00 94.89           H  
ATOM    323  CA  VAL A  22      41.602 -25.486 -29.196  1.00 94.89           C  
ATOM    324  HA  VAL A  22      41.755 -24.408 -29.136  1.00 94.89           H  
ATOM    325  C   VAL A  22      41.523 -26.042 -27.782  1.00 94.89           C  
ATOM    326  CB  VAL A  22      40.287 -25.727 -29.959  1.00 94.89           C  
ATOM    327  HB  VAL A  22      40.067 -26.795 -29.975  1.00 94.89           H  
ATOM    328  O   VAL A  22      41.377 -27.246 -27.609  1.00 94.89           O  
ATOM    329  CG1 VAL A  22      39.124 -24.992 -29.279  1.00 94.89           C  
ATOM    330 HG11 VAL A  22      39.339 -23.925 -29.228  1.00 94.89           H  
ATOM    331 HG12 VAL A  22      38.966 -25.383 -28.274  1.00 94.89           H  
ATOM    332 HG13 VAL A  22      38.209 -25.147 -29.850  1.00 94.89           H  
ATOM    333  CG2 VAL A  22      40.364 -25.231 -31.410  1.00 94.89           C  
ATOM    334 HG21 VAL A  22      39.422 -25.437 -31.918  1.00 94.89           H  
ATOM    335 HG22 VAL A  22      40.546 -24.156 -31.424  1.00 94.89           H  
ATOM    336 HG23 VAL A  22      41.161 -25.745 -31.947  1.00 94.89           H  
ATOM    337  N   ILE A  23      41.592 -25.170 -26.781  1.00 96.31           N  
ATOM    338  H   ILE A  23      41.755 -24.203 -27.021  1.00 96.31           H  
ATOM    339  CA  ILE A  23      41.470 -25.485 -25.356  1.00 96.31           C  
ATOM    340  HA  ILE A  23      41.403 -26.564 -25.218  1.00 96.31           H  
ATOM    341  C   ILE A  23      40.186 -24.839 -24.848  1.00 96.31           C  
ATOM    342  CB  ILE A  23      42.691 -24.956 -24.572  1.00 96.31           C  
ATOM    343  HB  ILE A  23      42.691 -23.870 -24.670  1.00 96.31           H  
ATOM    344  O   ILE A  23      40.070 -23.613 -24.824  1.00 96.31           O  
ATOM    345  CG1 ILE A  23      44.046 -25.478 -25.102  1.00 96.31           C  
ATOM    346 HG12 ILE A  23      44.389 -26.316 -24.495  1.00 96.31           H  
ATOM    347 HG13 ILE A  23      43.965 -25.820 -26.134  1.00 96.31           H  
ATOM    348  CG2 ILE A  23      42.565 -25.297 -23.074  1.00 96.31           C  
ATOM    349 HG21 ILE A  23      42.429 -26.370 -22.941  1.00 96.31           H  
ATOM    350 HG22 ILE A  23      43.473 -24.991 -22.554  1.00 96.31           H  
ATOM    351 HG23 ILE A  23      41.718 -24.771 -22.634  1.00 96.31           H  
ATOM    352  CD1 ILE A  23      45.122 -24.395 -25.060  1.00 96.31           C  
ATOM    353 HD11 ILE A  23      44.859 -23.593 -25.749  1.00 96.31           H  
ATOM    354 HD12 ILE A  23      46.076 -24.822 -25.371  1.00 96.31           H  
ATOM    355 HD13 ILE A  23      45.201 -23.990 -24.052  1.00 96.31           H  
ATOM    356  N   ASN A  24      39.221 -25.647 -24.429  1.00 95.62           N  
ATOM    357  H   ASN A  24      39.389 -26.642 -24.446  1.00 95.62           H  
ATOM    358  CA  ASN A  24      37.941 -25.184 -23.916  1.00 95.62           C  
ATOM    359  HA  ASN A  24      37.872 -24.102 -24.030  1.00 95.62           H  
ATOM    360  C   ASN A  24      37.817 -25.500 -22.423  1.00 95.62           C  
ATOM    361  CB  ASN A  24      36.822 -25.815 -24.756  1.00 95.62           C  
ATOM    362  HB2 ASN A  24      36.784 -26.887 -24.562  1.00 95.62           H  
ATOM    363  HB3 ASN A  24      37.029 -25.663 -25.815  1.00 95.62           H  
ATOM    364  O   ASN A  24      37.885 -26.656 -22.025  1.00 95.62           O  
ATOM    365  CG  ASN A  24      35.467 -25.207 -24.454  1.00 95.62           C  
ATOM    366  ND2 ASN A  24      34.411 -25.798 -24.955  1.00 95.62           N  
ATOM    367 HD21 ASN A  24      34.511 -26.655 -25.479  1.00 95.62           H  
ATOM    368 HD22 ASN A  24      33.514 -25.390 -24.734  1.00 95.62           H  
ATOM    369  OD1 ASN A  24      35.340 -24.182 -23.804  1.00 95.62           O  
ATOM    370  N   CYS A  25      37.622 -24.476 -21.603  1.00 95.57           N  
ATOM    371  H   CYS A  25      37.519 -23.563 -22.023  1.00 95.57           H  
ATOM    372  CA  CYS A  25      37.385 -24.554 -20.167  1.00 95.57           C  
ATOM    373  HA  CYS A  25      37.450 -25.586 -19.820  1.00 95.57           H  
ATOM    374  C   CYS A  25      35.977 -24.032 -19.898  1.00 95.57           C  
ATOM    375  CB  CYS A  25      38.474 -23.731 -19.471  1.00 95.57           C  
ATOM    376  HB2 CYS A  25      38.591 -22.793 -20.013  1.00 95.57           H  
ATOM    377  HB3 CYS A  25      39.407 -24.288 -19.565  1.00 95.57           H  
ATOM    378  O   CYS A  25      35.688 -22.869 -20.167  1.00 95.57           O  
ATOM    379  SG  CYS A  25      38.245 -23.308 -17.721  1.00 95.57           S  
ATOM    380  N   SER A  26      35.081 -24.884 -19.407  1.00 93.17           N  
ATOM    381  H   SER A  26      35.375 -25.812 -19.137  1.00 93.17           H  
ATOM    382  CA  SER A  26      33.665 -24.538 -19.270  1.00 93.17           C  
ATOM    383  HA  SER A  26      33.578 -23.464 -19.105  1.00 93.17           H  
ATOM    384  C   SER A  26      33.013 -25.214 -18.071  1.00 93.17           C  
ATOM    385  CB  SER A  26      32.915 -24.870 -20.567  1.00 93.17           C  
ATOM    386  HB2 SER A  26      31.883 -24.526 -20.490  1.00 93.17           H  
ATOM    387  HB3 SER A  26      33.393 -24.352 -21.398  1.00 93.17           H  
ATOM    388  O   SER A  26      33.458 -26.264 -17.610  1.00 93.17           O  
ATOM    389  OG  SER A  26      32.924 -26.259 -20.829  1.00 93.17           O  
ATOM    390  HG  SER A  26      33.817 -26.585 -20.696  1.00 93.17           H  
ATOM    391  N   ILE A  27      31.942 -24.605 -17.566  1.00 88.50           N  
ATOM    392  H   ILE A  27      31.670 -23.712 -17.952  1.00 88.50           H  
ATOM    393  CA  ILE A  27      31.077 -25.192 -16.542  1.00 88.50           C  
ATOM    394  HA  ILE A  27      31.539 -26.090 -16.133  1.00 88.50           H  
ATOM    395  C   ILE A  27      29.769 -25.602 -17.207  1.00 88.50           C  
ATOM    396  CB  ILE A  27      30.864 -24.205 -15.378  1.00 88.50           C  
ATOM    397  HB  ILE A  27      30.473 -23.272 -15.782  1.00 88.50           H  
ATOM    398  O   ILE A  27      29.016 -24.762 -17.702  1.00 88.50           O  
ATOM    399  CG1 ILE A  27      32.219 -23.924 -14.688  1.00 88.50           C  
ATOM    400 HG12 ILE A  27      32.594 -24.854 -14.260  1.00 88.50           H  
ATOM    401 HG13 ILE A  27      32.940 -23.575 -15.427  1.00 88.50           H  
ATOM    402  CG2 ILE A  27      29.823 -24.766 -14.392  1.00 88.50           C  
ATOM    403 HG21 ILE A  27      30.128 -25.752 -14.039  1.00 88.50           H  
ATOM    404 HG22 ILE A  27      28.853 -24.867 -14.879  1.00 88.50           H  
ATOM    405 HG23 ILE A  27      29.688 -24.091 -13.547  1.00 88.50           H  
ATOM    406  CD1 ILE A  27      32.161 -22.864 -13.587  1.00 88.50           C  
ATOM    407 HD11 ILE A  27      31.660 -21.969 -13.957  1.00 88.50           H  
ATOM    408 HD12 ILE A  27      33.171 -22.600 -13.273  1.00 88.50           H  
ATOM    409 HD13 ILE A  27      31.633 -23.254 -12.716  1.00 88.50           H  
ATOM    410  N   THR A  28      29.472 -26.897 -17.205  1.00 80.60           N  
ATOM    411  H   THR A  28      30.095 -27.541 -16.739  1.00 80.60           H  
ATOM    412  CA  THR A  28      28.195 -27.385 -17.738  1.00 80.60           C  
ATOM    413  HA  THR A  28      28.003 -26.856 -18.672  1.00 80.60           H  
ATOM    414  C   THR A  28      27.045 -27.040 -16.785  1.00 80.60           C  
ATOM    415  CB  THR A  28      28.243 -28.879 -18.084  1.00 80.60           C  
ATOM    416  HB  THR A  28      27.243 -29.204 -18.374  1.00 80.60           H  
ATOM    417  O   THR A  28      27.181 -27.118 -15.567  1.00 80.60           O  
ATOM    418  CG2 THR A  28      29.201 -29.166 -19.239  1.00 80.60           C  
ATOM    419 HG21 THR A  28      30.217 -28.875 -18.975  1.00 80.60           H  
ATOM    420 HG22 THR A  28      28.889 -28.613 -20.125  1.00 80.60           H  
ATOM    421 HG23 THR A  28      29.186 -30.233 -19.465  1.00 80.60           H  
ATOM    422  OG1 THR A  28      28.672 -29.650 -16.995  1.00 80.60           O  
ATOM    423  HG1 THR A  28      29.584 -29.416 -16.805  1.00 80.60           H  
ATOM    424  N   ASN A  29      25.898 -26.623 -17.335  1.00 72.57           N  
ATOM    425  H   ASN A  29      25.845 -26.584 -18.343  1.00 72.57           H  
ATOM    426  CA  ASN A  29      24.685 -26.240 -16.590  1.00 72.57           C  
ATOM    427  HA  ASN A  29      23.989 -25.821 -17.317  1.00 72.57           H  
ATOM    428  C   ASN A  29      24.860 -25.132 -15.526  1.00 72.57           C  
ATOM    429  CB  ASN A  29      24.019 -27.499 -16.005  1.00 72.57           C  
ATOM    430  HB2 ASN A  29      23.110 -27.221 -15.472  1.00 72.57           H  
ATOM    431  HB3 ASN A  29      24.701 -27.953 -15.286  1.00 72.57           H  
ATOM    432  O   ASN A  29      24.016 -25.015 -14.640  1.00 72.57           O  
ATOM    433  CG  ASN A  29      23.627 -28.528 -17.039  1.00 72.57           C  
ATOM    434  ND2 ASN A  29      23.569 -29.777 -16.643  1.00 72.57           N  
ATOM    435 HD21 ASN A  29      23.318 -30.459 -17.345  1.00 72.57           H  
ATOM    436 HD22 ASN A  29      23.818 -30.000 -15.690  1.00 72.57           H  
ATOM    437  OD1 ASN A  29      23.364 -28.236 -18.193  1.00 72.57           O  
ATOM    438  N   ASN A  30      25.923 -24.318 -15.594  1.00 68.26           N  
ATOM    439  H   ASN A  30      26.579 -24.452 -16.351  1.00 68.26           H  
ATOM    440  CA  ASN A  30      26.220 -23.237 -14.637  1.00 68.26           C  
ATOM    441  HA  ASN A  30      27.232 -22.895 -14.853  1.00 68.26           H  
ATOM    442  C   ASN A  30      26.254 -23.673 -13.160  1.00 68.26           C  
ATOM    443  CB  ASN A  30      25.270 -22.046 -14.869  1.00 68.26           C  
ATOM    444  HB2 ASN A  30      25.472 -21.273 -14.127  1.00 68.26           H  
ATOM    445  HB3 ASN A  30      24.239 -22.372 -14.740  1.00 68.26           H  
ATOM    446  O   ASN A  30      26.062 -22.853 -12.264  1.00 68.26           O  
ATOM    447  CG  ASN A  30      25.427 -21.398 -16.225  1.00 68.26           C  
ATOM    448  ND2 ASN A  30      24.495 -20.563 -16.609  1.00 68.26           N  
ATOM    449 HD21 ASN A  30      24.642 -20.163 -17.525  1.00 68.26           H  
ATOM    450 HD22 ASN A  30      23.690 -20.396 -16.022  1.00 68.26           H  
ATOM    451  OD1 ASN A  30      26.374 -21.607 -16.959  1.00 68.26           O  
ATOM    452  N   GLN A  31      26.493 -24.956 -12.899  1.00 71.45           N  
ATOM    453  H   GLN A  31      26.669 -25.584 -13.671  1.00 71.45           H  
ATOM    454  CA  GLN A  31      26.587 -25.512 -11.556  1.00 71.45           C  
ATOM    455  HA  GLN A  31      26.726 -24.710 -10.830  1.00 71.45           H  
ATOM    456  C   GLN A  31      27.810 -26.417 -11.483  1.00 71.45           C  
ATOM    457  CB  GLN A  31      25.301 -26.274 -11.196  1.00 71.45           C  
ATOM    458  HB2 GLN A  31      25.474 -26.828 -10.274  1.00 71.45           H  
ATOM    459  HB3 GLN A  31      25.065 -26.984 -11.989  1.00 71.45           H  
ATOM    460  O   GLN A  31      28.074 -27.193 -12.397  1.00 71.45           O  
ATOM    461  CG  GLN A  31      24.105 -25.335 -10.978  1.00 71.45           C  
ATOM    462  HG2 GLN A  31      24.385 -24.575 -10.248  1.00 71.45           H  
ATOM    463  HG3 GLN A  31      23.849 -24.832 -11.911  1.00 71.45           H  
ATOM    464  CD  GLN A  31      22.869 -26.070 -10.471  1.00 71.45           C  
ATOM    465  NE2 GLN A  31      22.008 -25.402  -9.735  1.00 71.45           N  
ATOM    466 HE21 GLN A  31      22.205 -24.450  -9.464  1.00 71.45           H  
ATOM    467 HE22 GLN A  31      21.229 -25.930  -9.366  1.00 71.45           H  
ATOM    468  OE1 GLN A  31      22.652 -27.248 -10.719  1.00 71.45           O  
ATOM    469  N   VAL A  32      28.548 -26.335 -10.382  1.00 75.04           N  
ATOM    470  H   VAL A  32      28.261 -25.709  -9.643  1.00 75.04           H  
ATOM    471  CA  VAL A  32      29.653 -27.246 -10.080  1.00 75.04           C  
ATOM    472  HA  VAL A  32      29.687 -28.051 -10.814  1.00 75.04           H  
ATOM    473  C   VAL A  32      29.355 -27.849  -8.717  1.00 75.04           C  
ATOM    474  CB  VAL A  32      31.014 -26.521 -10.092  1.00 75.04           C  
ATOM    475  HB  VAL A  32      31.038 -25.784  -9.289  1.00 75.04           H  
ATOM    476  O   VAL A  32      29.019 -27.117  -7.788  1.00 75.04           O  
ATOM    477  CG1 VAL A  32      32.168 -27.508  -9.898  1.00 75.04           C  
ATOM    478 HG11 VAL A  32      33.119 -26.976  -9.902  1.00 75.04           H  
ATOM    479 HG12 VAL A  32      32.065 -28.018  -8.940  1.00 75.04           H  
ATOM    480 HG13 VAL A  32      32.169 -28.250 -10.696  1.00 75.04           H  
ATOM    481  CG2 VAL A  32      31.282 -25.794 -11.411  1.00 75.04           C  
ATOM    482 HG21 VAL A  32      31.257 -26.508 -12.234  1.00 75.04           H  
ATOM    483 HG22 VAL A  32      32.260 -25.313 -11.379  1.00 75.04           H  
ATOM    484 HG23 VAL A  32      30.524 -25.025 -11.564  1.00 75.04           H  
ATOM    485  N   GLN A  33      29.450 -29.173  -8.580  1.00 76.92           N  
ATOM    486  H   GLN A  33      29.731 -29.736  -9.370  1.00 76.92           H  
ATOM    487  CA  GLN A  33      29.292 -29.809  -7.269  1.00 76.92           C  
ATOM    488  HA  GLN A  33      28.266 -29.660  -6.932  1.00 76.92           H  
ATOM    489  C   GLN A  33      30.217 -29.146  -6.237  1.00 76.92           C  
ATOM    490  CB  GLN A  33      29.581 -31.316  -7.350  1.00 76.92           C  
ATOM    491  HB2 GLN A  33      29.832 -31.674  -6.351  1.00 76.92           H  
ATOM    492  HB3 GLN A  33      30.438 -31.497  -7.999  1.00 76.92           H  
ATOM    493  O   GLN A  33      31.384 -28.917  -6.527  1.00 76.92           O  
ATOM    494  CG  GLN A  33      28.365 -32.117  -7.834  1.00 76.92           C  
ATOM    495  HG2 GLN A  33      28.137 -31.850  -8.866  1.00 76.92           H  
ATOM    496  HG3 GLN A  33      27.506 -31.864  -7.213  1.00 76.92           H  
ATOM    497  CD  GLN A  33      28.597 -33.624  -7.756  1.00 76.92           C  
ATOM    498  NE2 GLN A  33      27.563 -34.415  -7.567  1.00 76.92           N  
ATOM    499 HE21 GLN A  33      27.796 -35.395  -7.488  1.00 76.92           H  
ATOM    500 HE22 GLN A  33      26.640 -34.037  -7.410  1.00 76.92           H  
ATOM    501  OE1 GLN A  33      29.694 -34.134  -7.865  1.00 76.92           O  
ATOM    502  N   HIS A  34      29.688 -28.865  -5.042  1.00 80.72           N  
ATOM    503  H   HIS A  34      28.706 -29.068  -4.921  1.00 80.72           H  
ATOM    504  CA  HIS A  34      30.346 -28.177  -3.914  1.00 80.72           C  
ATOM    505  HA  HIS A  34      29.690 -28.335  -3.059  1.00 80.72           H  
ATOM    506  C   HIS A  34      30.481 -26.646  -4.005  1.00 80.72           C  
ATOM    507  CB  HIS A  34      31.686 -28.842  -3.543  1.00 80.72           C  
ATOM    508  HB2 HIS A  34      32.458 -28.536  -4.249  1.00 80.72           H  
ATOM    509  HB3 HIS A  34      31.995 -28.479  -2.563  1.00 80.72           H  
ATOM    510  O   HIS A  34      30.864 -26.038  -3.007  1.00 80.72           O  
ATOM    511  CG  HIS A  34      31.634 -30.345  -3.494  1.00 80.72           C  
ATOM    512  CD2 HIS A  34      32.149 -31.221  -4.413  1.00 80.72           C  
ATOM    513  HD2 HIS A  34      32.681 -30.956  -5.315  1.00 80.72           H  
ATOM    514  ND1 HIS A  34      31.022 -31.089  -2.516  1.00 80.72           N  
ATOM    515  HD1 HIS A  34      30.574 -30.726  -1.686  1.00 80.72           H  
ATOM    516  CE1 HIS A  34      31.166 -32.385  -2.832  1.00 80.72           C  
ATOM    517  HE1 HIS A  34      30.800 -33.214  -2.243  1.00 80.72           H  
ATOM    518  NE2 HIS A  34      31.842 -32.516  -3.982  1.00 80.72           N  
ATOM    519  N   LEU A  35      30.131 -26.015  -5.129  1.00 82.45           N  
ATOM    520  H   LEU A  35      29.778 -26.554  -5.908  1.00 82.45           H  
ATOM    521  CA  LEU A  35      30.103 -24.556  -5.272  1.00 82.45           C  
ATOM    522  HA  LEU A  35      30.514 -24.079  -4.382  1.00 82.45           H  
ATOM    523  C   LEU A  35      28.659 -24.059  -5.416  1.00 82.45           C  
ATOM    524  CB  LEU A  35      30.956 -24.151  -6.489  1.00 82.45           C  
ATOM    525  HB2 LEU A  35      30.692 -23.134  -6.778  1.00 82.45           H  
ATOM    526  HB3 LEU A  35      30.688 -24.802  -7.321  1.00 82.45           H  
ATOM    527  O   LEU A  35      28.021 -24.311  -6.437  1.00 82.45           O  
ATOM    528  CG  LEU A  35      32.475 -24.217  -6.257  1.00 82.45           C  
ATOM    529  HG  LEU A  35      32.759 -25.193  -5.863  1.00 82.45           H  
ATOM    530  CD1 LEU A  35      33.220 -23.985  -7.575  1.00 82.45           C  
ATOM    531 HD11 LEU A  35      32.977 -22.999  -7.973  1.00 82.45           H  
ATOM    532 HD12 LEU A  35      32.935 -24.749  -8.298  1.00 82.45           H  
ATOM    533 HD13 LEU A  35      34.294 -24.051  -7.405  1.00 82.45           H  
ATOM    534  CD2 LEU A  35      32.906 -23.125  -5.283  1.00 82.45           C  
ATOM    535 HD21 LEU A  35      32.432 -22.185  -5.565  1.00 82.45           H  
ATOM    536 HD22 LEU A  35      32.591 -23.382  -4.271  1.00 82.45           H  
ATOM    537 HD23 LEU A  35      33.990 -23.007  -5.291  1.00 82.45           H  
ATOM    538  N   ASP A  36      28.178 -23.304  -4.427  1.00 84.01           N  
ATOM    539  H   ASP A  36      28.782 -23.072  -3.651  1.00 84.01           H  
ATOM    540  CA  ASP A  36      26.856 -22.662  -4.470  1.00 84.01           C  
ATOM    541  HA  ASP A  36      26.151 -23.306  -4.994  1.00 84.01           H  
ATOM    542  C   ASP A  36      26.910 -21.339  -5.244  1.00 84.01           C  
ATOM    543  CB  ASP A  36      26.334 -22.423  -3.040  1.00 84.01           C  
ATOM    544  HB2 ASP A  36      27.154 -22.099  -2.400  1.00 84.01           H  
ATOM    545  HB3 ASP A  36      25.605 -21.613  -3.073  1.00 84.01           H  
ATOM    546  O   ASP A  36      25.979 -20.996  -5.974  1.00 84.01           O  
ATOM    547  CG  ASP A  36      25.637 -23.635  -2.410  1.00 84.01           C  
ATOM    548  OD1 ASP A  36      25.587 -24.714  -3.043  1.00 84.01           O  
ATOM    549  OD2 ASP A  36      25.138 -23.471  -1.278  1.00 84.01           O  
ATOM    550  N   VAL A  37      28.023 -20.602  -5.130  1.00 87.59           N  
ATOM    551  H   VAL A  37      28.734 -20.932  -4.492  1.00 87.59           H  
ATOM    552  CA  VAL A  37      28.240 -19.338  -5.846  1.00 87.59           C  
ATOM    553  HA  VAL A  37      27.466 -19.220  -6.605  1.00 87.59           H  
ATOM    554  C   VAL A  37      29.588 -19.363  -6.549  1.00 87.59           C  
ATOM    555  CB  VAL A  37      28.145 -18.124  -4.902  1.00 87.59           C  
ATOM    556  HB  VAL A  37      28.932 -18.183  -4.150  1.00 87.59           H  
ATOM    557  O   VAL A  37      30.631 -19.279  -5.910  1.00 87.59           O  
ATOM    558  CG1 VAL A  37      28.313 -16.811  -5.684  1.00 87.59           C  
ATOM    559 HG11 VAL A  37      29.304 -16.758  -6.135  1.00 87.59           H  
ATOM    560 HG12 VAL A  37      27.554 -16.741  -6.463  1.00 87.59           H  
ATOM    561 HG13 VAL A  37      28.207 -15.967  -5.003  1.00 87.59           H  
ATOM    562  CG2 VAL A  37      26.793 -18.068  -4.180  1.00 87.59           C  
ATOM    563 HG21 VAL A  37      26.687 -18.932  -3.524  1.00 87.59           H  
ATOM    564 HG22 VAL A  37      26.733 -17.171  -3.565  1.00 87.59           H  
ATOM    565 HG23 VAL A  37      25.979 -18.074  -4.905  1.00 87.59           H  
ATOM    566  N   ILE A  38      29.585 -19.408  -7.880  1.00 87.75           N  
ATOM    567  H   ILE A  38      28.694 -19.485  -8.350  1.00 87.75           H  
ATOM    568  CA  ILE A  38      30.808 -19.335  -8.690  1.00 87.75           C  
ATOM    569  HA  ILE A  38      31.600 -19.889  -8.186  1.00 87.75           H  
ATOM    570  C   ILE A  38      31.233 -17.867  -8.803  1.00 87.75           C  
ATOM    571  CB  ILE A  38      30.578 -19.984 -10.073  1.00 87.75           C  
ATOM    572  HB  ILE A  38      29.781 -19.436 -10.576  1.00 87.75           H  
ATOM    573  O   ILE A  38      30.452 -17.041  -9.270  1.00 87.75           O  
ATOM    574  CG1 ILE A  38      30.149 -21.467  -9.943  1.00 87.75           C  
ATOM    575 HG12 ILE A  38      31.028 -22.091  -9.778  1.00 87.75           H  
ATOM    576 HG13 ILE A  38      29.485 -21.610  -9.090  1.00 87.75           H  
ATOM    577  CG2 ILE A  38      31.860 -19.882 -10.924  1.00 87.75           C  
ATOM    578 HG21 ILE A  38      32.096 -18.841 -11.143  1.00 87.75           H  
ATOM    579 HG22 ILE A  38      32.699 -20.336 -10.396  1.00 87.75           H  
ATOM    580 HG23 ILE A  38      31.726 -20.402 -11.872  1.00 87.75           H  
ATOM    581  CD1 ILE A  38      29.392 -21.973 -11.174  1.00 87.75           C  
ATOM    582 HD11 ILE A  38      29.148 -23.028 -11.043  1.00 87.75           H  
ATOM    583 HD12 ILE A  38      29.995 -21.852 -12.074  1.00 87.75           H  
ATOM    584 HD13 ILE A  38      28.465 -21.412 -11.291  1.00 87.75           H  
ATOM    585  N   LYS A  39      32.467 -17.535  -8.413  1.00 91.20           N  
ATOM    586  H   LYS A  39      33.050 -18.281  -8.062  1.00 91.20           H  
ATOM    587  CA  LYS A  39      33.059 -16.182  -8.479  1.00 91.20           C  
ATOM    588  HA  LYS A  39      32.270 -15.432  -8.526  1.00 91.20           H  
ATOM    589  C   LYS A  39      33.926 -15.970  -9.717  1.00 91.20           C  
ATOM    590  CB  LYS A  39      33.909 -15.930  -7.223  1.00 91.20           C  
ATOM    591  HB2 LYS A  39      34.515 -15.038  -7.380  1.00 91.20           H  
ATOM    592  HB3 LYS A  39      34.583 -16.770  -7.055  1.00 91.20           H  
ATOM    593  O   LYS A  39      33.942 -14.879 -10.292  1.00 91.20           O  
ATOM    594  CG  LYS A  39      33.042 -15.701  -5.983  1.00 91.20           C  
ATOM    595  HG2 LYS A  39      32.366 -16.544  -5.840  1.00 91.20           H  
ATOM    596  HG3 LYS A  39      32.446 -14.801  -6.135  1.00 91.20           H  
ATOM    597  CD  LYS A  39      33.905 -15.536  -4.726  1.00 91.20           C  
ATOM    598  HD2 LYS A  39      34.668 -14.773  -4.881  1.00 91.20           H  
ATOM    599  HD3 LYS A  39      34.378 -16.489  -4.489  1.00 91.20           H  
ATOM    600  CE  LYS A  39      32.974 -15.118  -3.589  1.00 91.20           C  
ATOM    601  HE2 LYS A  39      32.635 -14.093  -3.744  1.00 91.20           H  
ATOM    602  HE3 LYS A  39      32.093 -15.759  -3.625  1.00 91.20           H  
ATOM    603  NZ  LYS A  39      33.577 -15.272  -2.250  1.00 91.20           N  
ATOM    604  HZ1 LYS A  39      32.821 -15.234  -1.582  1.00 91.20           H  
ATOM    605  HZ2 LYS A  39      34.333 -14.642  -2.025  1.00 91.20           H  
ATOM    606  HZ3 LYS A  39      33.816 -16.241  -2.094  1.00 91.20           H  
ATOM    607  N   SER A  40      34.662 -16.996 -10.130  1.00 93.24           N  
ATOM    608  H   SER A  40      34.646 -17.858  -9.605  1.00 93.24           H  
ATOM    609  CA  SER A  40      35.521 -16.913 -11.309  1.00 93.24           C  
ATOM    610  HA  SER A  40      34.979 -16.352 -12.070  1.00 93.24           H  
ATOM    611  C   SER A  40      35.832 -18.271 -11.918  1.00 93.24           C  
ATOM    612  CB  SER A  40      36.830 -16.161 -11.013  1.00 93.24           C  
ATOM    613  HB2 SER A  40      36.614 -15.093 -10.986  1.00 93.24           H  
ATOM    614  HB3 SER A  40      37.545 -16.332 -11.817  1.00 93.24           H  
ATOM    615  O   SER A  40      35.779 -19.298 -11.244  1.00 93.24           O  
ATOM    616  OG  SER A  40      37.414 -16.516  -9.778  1.00 93.24           O  
ATOM    617  HG  SER A  40      37.444 -17.471  -9.682  1.00 93.24           H  
ATOM    618  N   LEU A  41      36.184 -18.236 -13.199  1.00 93.99           N  
ATOM    619  H   LEU A  41      36.201 -17.335 -13.654  1.00 93.99           H  
ATOM    620  CA  LEU A  41      36.693 -19.356 -13.975  1.00 93.99           C  
ATOM    621  HA  LEU A  41      36.788 -20.228 -13.328  1.00 93.99           H  
ATOM    622  C   LEU A  41      38.076 -18.983 -14.513  1.00 93.99           C  
ATOM    623  CB  LEU A  41      35.687 -19.661 -15.096  1.00 93.99           C  
ATOM    624  HB2 LEU A  41      34.699 -19.798 -14.656  1.00 93.99           H  
ATOM    625  HB3 LEU A  41      35.638 -18.800 -15.763  1.00 93.99           H  
ATOM    626  O   LEU A  41      38.239 -17.931 -15.125  1.00 93.99           O  
ATOM    627  CG  LEU A  41      36.032 -20.907 -15.925  1.00 93.99           C  
ATOM    628  HG  LEU A  41      37.038 -20.815 -16.334  1.00 93.99           H  
ATOM    629  CD1 LEU A  41      35.934 -22.179 -15.082  1.00 93.99           C  
ATOM    630 HD11 LEU A  41      36.758 -22.226 -14.370  1.00 93.99           H  
ATOM    631 HD12 LEU A  41      34.986 -22.202 -14.545  1.00 93.99           H  
ATOM    632 HD13 LEU A  41      35.988 -23.055 -15.728  1.00 93.99           H  
ATOM    633  CD2 LEU A  41      35.046 -21.027 -17.082  1.00 93.99           C  
ATOM    634 HD21 LEU A  41      34.038 -21.180 -16.695  1.00 93.99           H  
ATOM    635 HD22 LEU A  41      35.071 -20.124 -17.692  1.00 93.99           H  
ATOM    636 HD23 LEU A  41      35.317 -21.877 -17.707  1.00 93.99           H  
ATOM    637  N   THR A  42      39.064 -19.838 -14.294  1.00 96.01           N  
ATOM    638  H   THR A  42      38.860 -20.667 -13.754  1.00 96.01           H  
ATOM    639  CA  THR A  42      40.463 -19.579 -14.626  1.00 96.01           C  
ATOM    640  HA  THR A  42      40.537 -18.639 -15.173  1.00 96.01           H  
ATOM    641  C   THR A  42      41.010 -20.692 -15.507  1.00 96.01           C  
ATOM    642  CB  THR A  42      41.307 -19.433 -13.354  1.00 96.01           C  
ATOM    643  HB  THR A  42      41.255 -20.355 -12.774  1.00 96.01           H  
ATOM    644  O   THR A  42      40.928 -21.866 -15.148  1.00 96.01           O  
ATOM    645  CG2 THR A  42      42.770 -19.135 -13.663  1.00 96.01           C  
ATOM    646 HG21 THR A  42      42.859 -18.350 -14.415  1.00 96.01           H  
ATOM    647 HG22 THR A  42      43.251 -20.033 -14.048  1.00 96.01           H  
ATOM    648 HG23 THR A  42      43.287 -18.835 -12.752  1.00 96.01           H  
ATOM    649  OG1 THR A  42      40.831 -18.381 -12.546  1.00 96.01           O  
ATOM    650  HG1 THR A  42      41.568 -18.106 -11.997  1.00 96.01           H  
ATOM    651  N   LEU A  43      41.601 -20.317 -16.641  1.00 96.48           N  
ATOM    652  H   LEU A  43      41.658 -19.326 -16.830  1.00 96.48           H  
ATOM    653  CA  LEU A  43      42.386 -21.207 -17.487  1.00 96.48           C  
ATOM    654  HA  LEU A  43      42.151 -22.238 -17.224  1.00 96.48           H  
ATOM    655  C   LEU A  43      43.871 -20.963 -17.217  1.00 96.48           C  
ATOM    656  CB  LEU A  43      42.010 -20.992 -18.964  1.00 96.48           C  
ATOM    657  HB2 LEU A  43      40.943 -21.182 -19.085  1.00 96.48           H  
ATOM    658  HB3 LEU A  43      42.200 -19.950 -19.220  1.00 96.48           H  
ATOM    659  O   LEU A  43      44.377 -19.864 -17.454  1.00 96.48           O  
ATOM    660  CG  LEU A  43      42.795 -21.886 -19.944  1.00 96.48           C  
ATOM    661  HG  LEU A  43      43.864 -21.706 -19.826  1.00 96.48           H  
ATOM    662  CD1 LEU A  43      42.524 -23.375 -19.730  1.00 96.48           C  
ATOM    663 HD11 LEU A  43      41.459 -23.581 -19.839  1.00 96.48           H  
ATOM    664 HD12 LEU A  43      43.079 -23.958 -20.465  1.00 96.48           H  
ATOM    665 HD13 LEU A  43      42.859 -23.685 -18.740  1.00 96.48           H  
ATOM    666  CD2 LEU A  43      42.419 -21.538 -21.384  1.00 96.48           C  
ATOM    667 HD21 LEU A  43      42.675 -20.498 -21.589  1.00 96.48           H  
ATOM    668 HD22 LEU A  43      42.973 -22.173 -22.075  1.00 96.48           H  
ATOM    669 HD23 LEU A  43      41.351 -21.688 -21.543  1.00 96.48           H  
ATOM    670  N   SER A  44      44.567 -21.999 -16.763  1.00 95.40           N  
ATOM    671  H   SER A  44      44.066 -22.854 -16.569  1.00 95.40           H  
ATOM    672  CA  SER A  44      45.997 -21.972 -16.459  1.00 95.40           C  
ATOM    673  HA  SER A  44      46.390 -20.987 -16.714  1.00 95.40           H  
ATOM    674  C   SER A  44      46.750 -23.008 -17.296  1.00 95.40           C  
ATOM    675  CB  SER A  44      46.272 -22.214 -14.963  1.00 95.40           C  
ATOM    676  HB2 SER A  44      47.242 -21.797 -14.690  1.00 95.40           H  
ATOM    677  HB3 SER A  44      46.326 -23.291 -14.806  1.00 95.40           H  
ATOM    678  O   SER A  44      46.184 -24.019 -17.718  1.00 95.40           O  
ATOM    679  OG  SER A  44      45.284 -21.711 -14.083  1.00 95.40           O  
ATOM    680  HG  SER A  44      45.572 -20.885 -13.688  1.00 95.40           H  
ATOM    681  N   ARG A  45      48.051 -22.800 -17.493  1.00 93.06           N  
ATOM    682  H   ARG A  45      48.454 -21.964 -17.095  1.00 93.06           H  
ATOM    683  CA  ARG A  45      48.962 -23.754 -18.142  1.00 93.06           C  
ATOM    684  HA  ARG A  45      48.426 -24.673 -18.377  1.00 93.06           H  
ATOM    685  C   ARG A  45      50.093 -24.122 -17.193  1.00 93.06           C  
ATOM    686  CB  ARG A  45      49.459 -23.149 -19.462  1.00 93.06           C  
ATOM    687  HB2 ARG A  45      49.956 -22.200 -19.261  1.00 93.06           H  
ATOM    688  HB3 ARG A  45      48.583 -22.968 -20.085  1.00 93.06           H  
ATOM    689  O   ARG A  45      50.594 -23.269 -16.468  1.00 93.06           O  
ATOM    690  CG  ARG A  45      50.408 -24.077 -20.234  1.00 93.06           C  
ATOM    691  HG2 ARG A  45      49.919 -25.044 -20.353  1.00 93.06           H  
ATOM    692  HG3 ARG A  45      51.334 -24.217 -19.678  1.00 93.06           H  
ATOM    693  CD  ARG A  45      50.741 -23.533 -21.630  1.00 93.06           C  
ATOM    694  HD2 ARG A  45      49.811 -23.347 -22.166  1.00 93.06           H  
ATOM    695  HD3 ARG A  45      51.294 -24.296 -22.177  1.00 93.06           H  
ATOM    696  NE  ARG A  45      51.536 -22.290 -21.594  1.00 93.06           N  
ATOM    697  HE  ARG A  45      51.783 -21.922 -20.686  1.00 93.06           H  
ATOM    698  NH1 ARG A  45      51.767 -22.089 -23.876  1.00 93.06           N  
ATOM    699 HH11 ARG A  45      51.377 -23.011 -24.010  1.00 93.06           H  
ATOM    700 HH12 ARG A  45      52.132 -21.669 -24.719  1.00 93.06           H  
ATOM    701  NH2 ARG A  45      52.642 -20.534 -22.521  1.00 93.06           N  
ATOM    702 HH21 ARG A  45      52.999 -20.091 -23.356  1.00 93.06           H  
ATOM    703 HH22 ARG A  45      52.858 -20.186 -21.598  1.00 93.06           H  
ATOM    704  CZ  ARG A  45      51.978 -21.646 -22.664  1.00 93.06           C  
ATOM    705  N   ASN A  46      50.489 -25.388 -17.187  1.00 93.11           N  
ATOM    706  H   ASN A  46      50.002 -26.058 -17.765  1.00 93.11           H  
ATOM    707  CA  ASN A  46      51.593 -25.867 -16.365  1.00 93.11           C  
ATOM    708  HA  ASN A  46      51.409 -25.589 -15.327  1.00 93.11           H  
ATOM    709  C   ASN A  46      52.917 -25.229 -16.807  1.00 93.11           C  
ATOM    710  CB  ASN A  46      51.647 -27.399 -16.455  1.00 93.11           C  
ATOM    711  HB2 ASN A  46      50.684 -27.815 -16.161  1.00 93.11           H  
ATOM    712  HB3 ASN A  46      51.865 -27.696 -17.481  1.00 93.11           H  
ATOM    713  O   ASN A  46      53.296 -25.335 -17.977  1.00 93.11           O  
ATOM    714  CG  ASN A  46      52.697 -27.978 -15.525  1.00 93.11           C  
ATOM    715  ND2 ASN A  46      53.372 -29.032 -15.917  1.00 93.11           N  
ATOM    716 HD21 ASN A  46      53.275 -29.410 -16.848  1.00 93.11           H  
ATOM    717 HD22 ASN A  46      54.083 -29.364 -15.280  1.00 93.11           H  
ATOM    718  OD1 ASN A  46      52.924 -27.491 -14.435  1.00 93.11           O  
ATOM    719  N   ASN A  47      53.629 -24.606 -15.871  1.00 87.63           N  
ATOM    720  H   ASN A  47      53.268 -24.557 -14.929  1.00 87.63           H  
ATOM    721  CA  ASN A  47      55.010 -24.188 -16.053  1.00 87.63           C  
ATOM    722  HA  ASN A  47      55.260 -24.207 -17.114  1.00 87.63           H  
ATOM    723  C   ASN A  47      55.922 -25.193 -15.344  1.00 87.63           C  
ATOM    724  CB  ASN A  47      55.185 -22.737 -15.580  1.00 87.63           C  
ATOM    725  HB2 ASN A  47      54.524 -22.107 -16.175  1.00 87.63           H  
ATOM    726  HB3 ASN A  47      54.912 -22.649 -14.529  1.00 87.63           H  
ATOM    727  O   ASN A  47      56.083 -25.174 -14.126  1.00 87.63           O  
ATOM    728  CG  ASN A  47      56.606 -22.229 -15.759  1.00 87.63           C  
ATOM    729  ND2 ASN A  47      56.832 -20.947 -15.820  1.00 87.63           N  
ATOM    730 HD21 ASN A  47      56.088 -20.267 -15.745  1.00 87.63           H  
ATOM    731 HD22 ASN A  47      57.794 -20.652 -15.910  1.00 87.63           H  
ATOM    732  OD1 ASN A  47      57.567 -22.970 -15.860  1.00 87.63           O  
ATOM    733  N   GLU A  48      56.552 -26.057 -16.135  1.00 81.14           N  
ATOM    734  H   GLU A  48      56.358 -26.030 -17.126  1.00 81.14           H  
ATOM    735  CA  GLU A  48      57.471 -27.089 -15.645  1.00 81.14           C  
ATOM    736  HA  GLU A  48      56.956 -27.729 -14.928  1.00 81.14           H  
ATOM    737  C   GLU A  48      58.701 -26.513 -14.929  1.00 81.14           C  
ATOM    738  CB  GLU A  48      57.924 -27.937 -16.837  1.00 81.14           C  
ATOM    739  HB2 GLU A  48      58.764 -28.566 -16.542  1.00 81.14           H  
ATOM    740  HB3 GLU A  48      58.257 -27.259 -17.623  1.00 81.14           H  
ATOM    741  O   GLU A  48      59.206 -27.138 -13.998  1.00 81.14           O  
ATOM    742  CG  GLU A  48      56.797 -28.845 -17.356  1.00 81.14           C  
ATOM    743  HG2 GLU A  48      56.663 -29.678 -16.666  1.00 81.14           H  
ATOM    744  HG3 GLU A  48      55.865 -28.280 -17.380  1.00 81.14           H  
ATOM    745  CD  GLU A  48      57.065 -29.370 -18.768  1.00 81.14           C  
ATOM    746  OE1 GLU A  48      56.092 -29.834 -19.398  1.00 81.14           O  
ATOM    747  OE2 GLU A  48      58.143 -29.093 -19.335  1.00 81.14           O  
ATOM    748  N   THR A  49      59.153 -25.316 -15.315  1.00 80.51           N  
ATOM    749  H   THR A  49      58.669 -24.829 -16.056  1.00 80.51           H  
ATOM    750  CA  THR A  49      60.307 -24.640 -14.708  1.00 80.51           C  
ATOM    751  HA  THR A  49      61.137 -25.344 -14.653  1.00 80.51           H  
ATOM    752  C   THR A  49      59.994 -24.168 -13.291  1.00 80.51           C  
ATOM    753  CB  THR A  49      60.747 -23.430 -15.551  1.00 80.51           C  
ATOM    754  HB  THR A  49      60.005 -22.636 -15.472  1.00 80.51           H  
ATOM    755  O   THR A  49      60.803 -24.362 -12.387  1.00 80.51           O  
ATOM    756  CG2 THR A  49      62.100 -22.872 -15.114  1.00 80.51           C  
ATOM    757 HG21 THR A  49      62.387 -22.045 -15.763  1.00 80.51           H  
ATOM    758 HG22 THR A  49      62.040 -22.505 -14.089  1.00 80.51           H  
ATOM    759 HG23 THR A  49      62.857 -23.655 -15.169  1.00 80.51           H  
ATOM    760  OG1 THR A  49      60.874 -23.792 -16.908  1.00 80.51           O  
ATOM    761  HG1 THR A  49      61.118 -23.008 -17.404  1.00 80.51           H  
ATOM    762  N   LEU A  50      58.820 -23.560 -13.089  1.00 82.63           N  
ATOM    763  H   LEU A  50      58.197 -23.465 -13.878  1.00 82.63           H  
ATOM    764  CA  LEU A  50      58.379 -23.071 -11.776  1.00 82.63           C  
ATOM    765  HA  LEU A  50      59.253 -22.795 -11.187  1.00 82.63           H  
ATOM    766  C   LEU A  50      57.669 -24.151 -10.944  1.00 82.63           C  
ATOM    767  CB  LEU A  50      57.503 -21.815 -11.953  1.00 82.63           C  
ATOM    768  HB2 LEU A  50      57.116 -21.524 -10.976  1.00 82.63           H  
ATOM    769  HB3 LEU A  50      56.648 -22.071 -12.578  1.00 82.63           H  
ATOM    770  O   LEU A  50      57.472 -23.956  -9.751  1.00 82.63           O  
ATOM    771  CG  LEU A  50      58.230 -20.600 -12.564  1.00 82.63           C  
ATOM    772  HG  LEU A  50      58.604 -20.861 -13.553  1.00 82.63           H  
ATOM    773  CD1 LEU A  50      57.253 -19.433 -12.717  1.00 82.63           C  
ATOM    774 HD11 LEU A  50      57.746 -18.591 -13.202  1.00 82.63           H  
ATOM    775 HD12 LEU A  50      56.400 -19.738 -13.322  1.00 82.63           H  
ATOM    776 HD13 LEU A  50      56.889 -19.125 -11.737  1.00 82.63           H  
ATOM    777  CD2 LEU A  50      59.407 -20.117 -11.711  1.00 82.63           C  
ATOM    778 HD21 LEU A  50      59.069 -19.922 -10.694  1.00 82.63           H  
ATOM    779 HD22 LEU A  50      59.822 -19.202 -12.134  1.00 82.63           H  
ATOM    780 HD23 LEU A  50      60.191 -20.875 -11.692  1.00 82.63           H  
ATOM    781  N   LYS A  51      57.315 -25.292 -11.554  1.00 82.95           N  
ATOM    782  H   LYS A  51      57.492 -25.344 -12.547  1.00 82.95           H  
ATOM    783  CA  LYS A  51      56.478 -26.359 -10.970  1.00 82.95           C  
ATOM    784  HA  LYS A  51      56.222 -27.041 -11.780  1.00 82.95           H  
ATOM    785  C   LYS A  51      55.124 -25.857 -10.455  1.00 82.95           C  
ATOM    786  CB  LYS A  51      57.247 -27.157  -9.907  1.00 82.95           C  
ATOM    787  HB2 LYS A  51      56.582 -27.919  -9.502  1.00 82.95           H  
ATOM    788  HB3 LYS A  51      57.536 -26.495  -9.091  1.00 82.95           H  
ATOM    789  O   LYS A  51      54.571 -26.402  -9.502  1.00 82.95           O  
ATOM    790  CG  LYS A  51      58.486 -27.859 -10.467  1.00 82.95           C  
ATOM    791  HG2 LYS A  51      59.221 -27.122 -10.791  1.00 82.95           H  
ATOM    792  HG3 LYS A  51      58.199 -28.480 -11.316  1.00 82.95           H  
ATOM    793  CD  LYS A  51      59.087 -28.739  -9.369  1.00 82.95           C  
ATOM    794  HD2 LYS A  51      58.337 -29.457  -9.037  1.00 82.95           H  
ATOM    795  HD3 LYS A  51      59.382 -28.110  -8.530  1.00 82.95           H  
ATOM    796  CE  LYS A  51      60.303 -29.481  -9.920  1.00 82.95           C  
ATOM    797  HE2 LYS A  51      61.038 -28.744 -10.244  1.00 82.95           H  
ATOM    798  HE3 LYS A  51      59.995 -30.047 -10.799  1.00 82.95           H  
ATOM    799  NZ  LYS A  51      60.879 -30.382  -8.894  1.00 82.95           N  
ATOM    800  HZ1 LYS A  51      61.678 -30.872  -9.272  1.00 82.95           H  
ATOM    801  HZ2 LYS A  51      61.173 -29.841  -8.093  1.00 82.95           H  
ATOM    802  HZ3 LYS A  51      60.187 -31.055  -8.598  1.00 82.95           H  
ATOM    803  N   GLU A  52      54.576 -24.845 -11.117  1.00 90.15           N  
ATOM    804  H   GLU A  52      55.049 -24.519 -11.947  1.00 90.15           H  
ATOM    805  CA  GLU A  52      53.300 -24.223 -10.775  1.00 90.15           C  
ATOM    806  HA  GLU A  52      52.744 -24.880 -10.107  1.00 90.15           H  
ATOM    807  C   GLU A  52      52.444 -24.026 -12.031  1.00 90.15           C  
ATOM    808  CB  GLU A  52      53.523 -22.889 -10.042  1.00 90.15           C  
ATOM    809  HB2 GLU A  52      52.561 -22.383  -9.957  1.00 90.15           H  
ATOM    810  HB3 GLU A  52      54.195 -22.263 -10.629  1.00 90.15           H  
ATOM    811  O   GLU A  52      52.940 -23.999 -13.159  1.00 90.15           O  
ATOM    812  CG  GLU A  52      54.093 -23.082  -8.624  1.00 90.15           C  
ATOM    813  HG2 GLU A  52      53.424 -23.744  -8.075  1.00 90.15           H  
ATOM    814  HG3 GLU A  52      55.067 -23.568  -8.691  1.00 90.15           H  
ATOM    815  CD  GLU A  52      54.245 -21.768  -7.838  1.00 90.15           C  
ATOM    816  OE1 GLU A  52      54.747 -21.841  -6.693  1.00 90.15           O  
ATOM    817  OE2 GLU A  52      53.830 -20.708  -8.360  1.00 90.15           O  
ATOM    818  N   PHE A  53      51.133 -23.881 -11.840  1.00 92.00           N  
ATOM    819  H   PHE A  53      50.803 -23.791 -10.890  1.00 92.00           H  
ATOM    820  CA  PHE A  53      50.233 -23.497 -12.923  1.00 92.00           C  
ATOM    821  HA  PHE A  53      50.594 -23.915 -13.863  1.00 92.00           H  
ATOM    822  C   PHE A  53      50.216 -21.980 -13.066  1.00 92.00           C  
ATOM    823  CB  PHE A  53      48.827 -24.046 -12.675  1.00 92.00           C  
ATOM    824  HB2 PHE A  53      48.578 -23.923 -11.621  1.00 92.00           H  
ATOM    825  HB3 PHE A  53      48.117 -23.453 -13.251  1.00 92.00           H  
ATOM    826  O   PHE A  53      49.818 -21.277 -12.142  1.00 92.00           O  
ATOM    827  CG  PHE A  53      48.670 -25.493 -13.080  1.00 92.00           C  
ATOM    828  CD1 PHE A  53      48.320 -25.814 -14.405  1.00 92.00           C  
ATOM    829  HD1 PHE A  53      48.150 -25.031 -15.129  1.00 92.00           H  
ATOM    830  CD2 PHE A  53      48.917 -26.520 -12.151  1.00 92.00           C  
ATOM    831  HD2 PHE A  53      49.229 -26.283 -11.145  1.00 92.00           H  
ATOM    832  CE1 PHE A  53      48.221 -27.159 -14.800  1.00 92.00           C  
ATOM    833  HE1 PHE A  53      47.967 -27.406 -15.820  1.00 92.00           H  
ATOM    834  CE2 PHE A  53      48.803 -27.864 -12.544  1.00 92.00           C  
ATOM    835  HE2 PHE A  53      49.013 -28.654 -11.838  1.00 92.00           H  
ATOM    836  CZ  PHE A  53      48.459 -28.184 -13.869  1.00 92.00           C  
ATOM    837  HZ  PHE A  53      48.397 -29.218 -14.174  1.00 92.00           H  
ATOM    838  N   GLU A  54      50.583 -21.496 -14.246  1.00 91.03           N  
ATOM    839  H   GLU A  54      50.862 -22.138 -14.974  1.00 91.03           H  
ATOM    840  CA  GLU A  54      50.482 -20.087 -14.601  1.00 91.03           C  
ATOM    841  HA  GLU A  54      50.672 -19.470 -13.723  1.00 91.03           H  
ATOM    842  C   GLU A  54      49.086 -19.776 -15.131  1.00 91.03           C  
ATOM    843  CB  GLU A  54      51.507 -19.726 -15.679  1.00 91.03           C  
ATOM    844  HB2 GLU A  54      51.307 -18.705 -16.004  1.00 91.03           H  
ATOM    845  HB3 GLU A  54      51.382 -20.389 -16.535  1.00 91.03           H  
ATOM    846  O   GLU A  54      48.644 -20.374 -16.116  1.00 91.03           O  
ATOM    847  CG  GLU A  54      52.955 -19.795 -15.192  1.00 91.03           C  
ATOM    848  HG2 GLU A  54      53.046 -19.184 -14.294  1.00 91.03           H  
ATOM    849  HG3 GLU A  54      53.202 -20.824 -14.928  1.00 91.03           H  
ATOM    850  CD  GLU A  54      53.931 -19.267 -16.258  1.00 91.03           C  
ATOM    851  OE1 GLU A  54      55.072 -18.898 -15.910  1.00 91.03           O  
ATOM    852  OE2 GLU A  54      53.587 -19.120 -17.456  1.00 91.03           O  
ATOM    853  N   ASP A  55      48.405 -18.814 -14.515  1.00 93.54           N  
ATOM    854  H   ASP A  55      48.786 -18.390 -13.682  1.00 93.54           H  
ATOM    855  CA  ASP A  55      47.110 -18.341 -14.994  1.00 93.54           C  
ATOM    856  HA  ASP A  55      46.469 -19.204 -15.178  1.00 93.54           H  
ATOM    857  C   ASP A  55      47.277 -17.603 -16.324  1.00 93.54           C  
ATOM    858  CB  ASP A  55      46.423 -17.477 -13.927  1.00 93.54           C  
ATOM    859  HB2 ASP A  55      47.102 -16.687 -13.607  1.00 93.54           H  
ATOM    860  HB3 ASP A  55      45.546 -17.009 -14.374  1.00 93.54           H  
ATOM    861  O   ASP A  55      48.039 -16.644 -16.439  1.00 93.54           O  
ATOM    862  CG  ASP A  55      45.959 -18.287 -12.709  1.00 93.54           C  
ATOM    863  OD1 ASP A  55      45.918 -19.541 -12.799  1.00 93.54           O  
ATOM    864  OD2 ASP A  55      45.569 -17.648 -11.710  1.00 93.54           O  
ATOM    865  N   LEU A  56      46.563 -18.066 -17.349  1.00 92.20           N  
ATOM    866  H   LEU A  56      45.950 -18.853 -17.191  1.00 92.20           H  
ATOM    867  CA  LEU A  56      46.533 -17.427 -18.661  1.00 92.20           C  
ATOM    868  HA  LEU A  56      47.458 -16.873 -18.822  1.00 92.20           H  
ATOM    869  C   LEU A  56      45.389 -16.419 -18.718  1.00 92.20           C  
ATOM    870  CB  LEU A  56      46.388 -18.491 -19.766  1.00 92.20           C  
ATOM    871  HB2 LEU A  56      45.434 -19.004 -19.652  1.00 92.20           H  
ATOM    872  HB3 LEU A  56      46.360 -17.967 -20.721  1.00 92.20           H  
ATOM    873  O   LEU A  56      45.595 -15.254 -19.072  1.00 92.20           O  
ATOM    874  CG  LEU A  56      47.500 -19.553 -19.826  1.00 92.20           C  
ATOM    875  HG  LEU A  56      47.493 -20.154 -18.917  1.00 92.20           H  
ATOM    876  CD1 LEU A  56      47.224 -20.472 -21.018  1.00 92.20           C  
ATOM    877 HD11 LEU A  56      46.316 -21.047 -20.834  1.00 92.20           H  
ATOM    878 HD12 LEU A  56      47.097 -19.883 -21.926  1.00 92.20           H  
ATOM    879 HD13 LEU A  56      48.060 -21.155 -21.168  1.00 92.20           H  
ATOM    880  CD2 LEU A  56      48.887 -18.929 -19.998  1.00 92.20           C  
ATOM    881 HD21 LEU A  56      48.894 -18.248 -20.848  1.00 92.20           H  
ATOM    882 HD22 LEU A  56      49.630 -19.714 -20.143  1.00 92.20           H  
ATOM    883 HD23 LEU A  56      49.151 -18.383 -19.092  1.00 92.20           H  
ATOM    884  N   LEU A  57      44.191 -16.885 -18.354  1.00 94.08           N  
ATOM    885  H   LEU A  57      44.145 -17.832 -18.009  1.00 94.08           H  
ATOM    886  CA  LEU A  57      42.933 -16.160 -18.481  1.00 94.08           C  
ATOM    887  HA  LEU A  57      43.135 -15.095 -18.595  1.00 94.08           H  
ATOM    888  C   LEU A  57      42.087 -16.360 -17.223  1.00 94.08           C  
ATOM    889  CB  LEU A  57      42.169 -16.662 -19.723  1.00 94.08           C  
ATOM    890  HB2 LEU A  57      41.249 -16.084 -19.811  1.00 94.08           H  
ATOM    891  HB3 LEU A  57      41.889 -17.702 -19.555  1.00 94.08           H  
ATOM    892  O   LEU A  57      41.885 -17.494 -16.796  1.00 94.08           O  
ATOM    893  CG  LEU A  57      42.925 -16.575 -21.062  1.00 94.08           C  
ATOM    894  HG  LEU A  57      43.879 -17.097 -20.985  1.00 94.08           H  
ATOM    895  CD1 LEU A  57      42.121 -17.254 -22.167  1.00 94.08           C  
ATOM    896 HD11 LEU A  57      41.151 -16.770 -22.276  1.00 94.08           H  
ATOM    897 HD12 LEU A  57      42.665 -17.192 -23.109  1.00 94.08           H  
ATOM    898 HD13 LEU A  57      41.972 -18.306 -21.921  1.00 94.08           H  
ATOM    899  CD2 LEU A  57      43.186 -15.131 -21.484  1.00 94.08           C  
ATOM    900 HD21 LEU A  57      43.793 -15.127 -22.390  1.00 94.08           H  
ATOM    901 HD22 LEU A  57      43.740 -14.609 -20.704  1.00 94.08           H  
ATOM    902 HD23 LEU A  57      42.249 -14.606 -21.667  1.00 94.08           H  
ATOM    903  N   VAL A  58      41.556 -15.273 -16.665  1.00 94.84           N  
ATOM    904  H   VAL A  58      41.798 -14.376 -17.060  1.00 94.84           H  
ATOM    905  CA  VAL A  58      40.626 -15.299 -15.526  1.00 94.84           C  
ATOM    906  HA  VAL A  58      40.361 -16.330 -15.289  1.00 94.84           H  
ATOM    907  C   VAL A  58      39.355 -14.559 -15.907  1.00 94.84           C  
ATOM    908  CB  VAL A  58      41.244 -14.680 -14.259  1.00 94.84           C  
ATOM    909  HB  VAL A  58      41.500 -13.639 -14.459  1.00 94.84           H  
ATOM    910  O   VAL A  58      39.385 -13.357 -16.167  1.00 94.84           O  
ATOM    911  CG1 VAL A  58      40.262 -14.715 -13.078  1.00 94.84           C  
ATOM    912 HG11 VAL A  58      39.930 -15.739 -12.902  1.00 94.84           H  
ATOM    913 HG12 VAL A  58      39.393 -14.089 -13.284  1.00 94.84           H  
ATOM    914 HG13 VAL A  58      40.750 -14.343 -12.178  1.00 94.84           H  
ATOM    915  CG2 VAL A  58      42.512 -15.416 -13.818  1.00 94.84           C  
ATOM    916 HG21 VAL A  58      43.243 -15.464 -14.626  1.00 94.84           H  
ATOM    917 HG22 VAL A  58      42.968 -14.912 -12.967  1.00 94.84           H  
ATOM    918 HG23 VAL A  58      42.256 -16.431 -13.514  1.00 94.84           H  
ATOM    919  N   LEU A  59      38.236 -15.269 -15.913  1.00 91.63           N  
ATOM    920  H   LEU A  59      38.302 -16.249 -15.680  1.00 91.63           H  
ATOM    921  CA  LEU A  59      36.902 -14.738 -16.141  1.00 91.63           C  
ATOM    922  HA  LEU A  59      36.969 -13.776 -16.649  1.00 91.63           H  
ATOM    923  C   LEU A  59      36.198 -14.548 -14.799  1.00 91.63           C  
ATOM    924  CB  LEU A  59      36.150 -15.725 -17.044  1.00 91.63           C  
ATOM    925  HB2 LEU A  59      36.151 -16.698 -16.552  1.00 91.63           H  
ATOM    926  HB3 LEU A  59      36.680 -15.829 -17.990  1.00 91.63           H  
ATOM    927  O   LEU A  59      35.983 -15.510 -14.064  1.00 91.63           O  
ATOM    928  CG  LEU A  59      34.695 -15.333 -17.328  1.00 91.63           C  
ATOM    929  HG  LEU A  59      34.162 -15.186 -16.388  1.00 91.63           H  
ATOM    930  CD1 LEU A  59      34.597 -14.052 -18.159  1.00 91.63           C  
ATOM    931 HD11 LEU A  59      33.556 -13.870 -18.427  1.00 91.63           H  
ATOM    932 HD12 LEU A  59      35.187 -14.151 -19.070  1.00 91.63           H  
ATOM    933 HD13 LEU A  59      34.958 -13.199 -17.584  1.00 91.63           H  
ATOM    934  CD2 LEU A  59      34.016 -16.478 -18.069  1.00 91.63           C  
ATOM    935 HD21 LEU A  59      34.419 -16.577 -19.077  1.00 91.63           H  
ATOM    936 HD22 LEU A  59      34.156 -17.415 -17.530  1.00 91.63           H  
ATOM    937 HD23 LEU A  59      32.948 -16.269 -18.118  1.00 91.63           H  
ATOM    938  N   ASN A  60      35.800 -13.321 -14.483  1.00 90.44           N  
ATOM    939  H   ASN A  60      35.995 -12.571 -15.130  1.00 90.44           H  
ATOM    940  CA  ASN A  60      34.952 -13.054 -13.324  1.00 90.44           C  
ATOM    941  HA  ASN A  60      35.223 -13.731 -12.514  1.00 90.44           H  
ATOM    942  C   ASN A  60      33.479 -13.316 -13.681  1.00 90.44           C  
ATOM    943  CB  ASN A  60      35.229 -11.622 -12.862  1.00 90.44           C  
ATOM    944  HB2 ASN A  60      35.019 -10.941 -13.687  1.00 90.44           H  
ATOM    945  HB3 ASN A  60      36.284 -11.525 -12.606  1.00 90.44           H  
ATOM    946  O   ASN A  60      32.974 -12.759 -14.653  1.00 90.44           O  
ATOM    947  CG  ASN A  60      34.383 -11.241 -11.665  1.00 90.44           C  
ATOM    948  ND2 ASN A  60      34.939 -11.218 -10.481  1.00 90.44           N  
ATOM    949 HD21 ASN A  60      35.876 -11.572 -10.348  1.00 90.44           H  
ATOM    950 HD22 ASN A  60      34.310 -11.066  -9.706  1.00 90.44           H  
ATOM    951  OD1 ASN A  60      33.207 -10.946 -11.784  1.00 90.44           O  
ATOM    952  N   SER A  61      32.783 -14.140 -12.899  1.00 85.01           N  
ATOM    953  H   SER A  61      33.198 -14.494 -12.048  1.00 85.01           H  
ATOM    954  CA  SER A  61      31.411 -14.569 -13.210  1.00 85.01           C  
ATOM    955  HA  SER A  61      31.376 -14.945 -14.233  1.00 85.01           H  
ATOM    956  C   SER A  61      30.385 -13.438 -13.098  1.00 85.01           C  
ATOM    957  CB  SER A  61      31.001 -15.696 -12.263  1.00 85.01           C  
ATOM    958  HB2 SER A  61      30.000 -16.044 -12.517  1.00 85.01           H  
ATOM    959  HB3 SER A  61      31.703 -16.526 -12.348  1.00 85.01           H  
ATOM    960  O   SER A  61      29.443 -13.389 -13.881  1.00 85.01           O  
ATOM    961  OG  SER A  61      31.008 -15.188 -10.946  1.00 85.01           O  
ATOM    962  HG  SER A  61      30.704 -15.875 -10.348  1.00 85.01           H  
ATOM    963  N   SER A  62      30.566 -12.516 -12.147  1.00 83.71           N  
ATOM    964  H   SER A  62      31.338 -12.645 -11.508  1.00 83.71           H  
ATOM    965  CA  SER A  62      29.602 -11.443 -11.863  1.00 83.71           C  
ATOM    966  HA  SER A  62      28.592 -11.845 -11.937  1.00 83.71           H  
ATOM    967  C   SER A  62      29.711 -10.289 -12.856  1.00 83.71           C  
ATOM    968  CB  SER A  62      29.806 -10.895 -10.445  1.00 83.71           C  
ATOM    969  HB2 SER A  62      30.646 -10.200 -10.439  1.00 83.71           H  
ATOM    970  HB3 SER A  62      28.909 -10.355 -10.139  1.00 83.71           H  
ATOM    971  O   SER A  62      28.713  -9.676 -13.214  1.00 83.71           O  
ATOM    972  OG  SER A  62      30.079 -11.928  -9.517  1.00 83.71           O  
ATOM    973  HG  SER A  62      29.611 -12.720  -9.790  1.00 83.71           H  
ATOM    974  N   THR A  63      30.934  -9.977 -13.290  1.00 84.38           N  
ATOM    975  H   THR A  63      31.702 -10.534 -12.942  1.00 84.38           H  
ATOM    976  CA  THR A  63      31.216  -8.857 -14.204  1.00 84.38           C  
ATOM    977  HA  THR A  63      30.369  -8.171 -14.198  1.00 84.38           H  
ATOM    978  C   THR A  63      31.388  -9.293 -15.656  1.00 84.38           C  
ATOM    979  CB  THR A  63      32.450  -8.058 -13.759  1.00 84.38           C  
ATOM    980  HB  THR A  63      32.646  -7.266 -14.482  1.00 84.38           H  
ATOM    981  O   THR A  63      31.434  -8.431 -16.529  1.00 84.38           O  
ATOM    982  CG2 THR A  63      32.279  -7.431 -12.375  1.00 84.38           C  
ATOM    983 HG21 THR A  63      32.126  -8.202 -11.619  1.00 84.38           H  
ATOM    984 HG22 THR A  63      33.167  -6.853 -12.122  1.00 84.38           H  
ATOM    985 HG23 THR A  63      31.416  -6.766 -12.386  1.00 84.38           H  
ATOM    986  OG1 THR A  63      33.580  -8.890 -13.679  1.00 84.38           O  
ATOM    987  HG1 THR A  63      33.400  -9.508 -12.967  1.00 84.38           H  
ATOM    988  N   LEU A  64      31.524 -10.602 -15.917  1.00 82.49           N  
ATOM    989  H   LEU A  64      31.465 -11.251 -15.146  1.00 82.49           H  
ATOM    990  CA  LEU A  64      31.901 -11.174 -17.218  1.00 82.49           C  
ATOM    991  HA  LEU A  64      32.185 -12.212 -17.040  1.00 82.49           H  
ATOM    992  C   LEU A  64      33.167 -10.535 -17.815  1.00 82.49           C  
ATOM    993  CB  LEU A  64      30.692 -11.183 -18.172  1.00 82.49           C  
ATOM    994  HB2 LEU A  64      31.014 -11.535 -19.153  1.00 82.49           H  
ATOM    995  HB3 LEU A  64      30.339 -10.159 -18.292  1.00 82.49           H  
ATOM    996  O   LEU A  64      33.359 -10.505 -19.028  1.00 82.49           O  
ATOM    997  CG  LEU A  64      29.525 -12.072 -17.706  1.00 82.49           C  
ATOM    998  HG  LEU A  64      29.241 -11.812 -16.686  1.00 82.49           H  
ATOM    999  CD1 LEU A  64      28.319 -11.831 -18.613  1.00 82.49           C  
ATOM   1000 HD11 LEU A  64      27.485 -12.449 -18.283  1.00 82.49           H  
ATOM   1001 HD12 LEU A  64      28.022 -10.784 -18.551  1.00 82.49           H  
ATOM   1002 HD13 LEU A  64      28.570 -12.076 -19.645  1.00 82.49           H  
ATOM   1003  CD2 LEU A  64      29.880 -13.562 -17.766  1.00 82.49           C  
ATOM   1004 HD21 LEU A  64      30.664 -13.787 -17.043  1.00 82.49           H  
ATOM   1005 HD22 LEU A  64      30.216 -13.834 -18.766  1.00 82.49           H  
ATOM   1006 HD23 LEU A  64      29.005 -14.155 -17.499  1.00 82.49           H  
ATOM   1007  N   ASN A  65      34.047 -10.018 -16.954  1.00 84.77           N  
ATOM   1008  H   ASN A  65      33.832 -10.076 -15.969  1.00 84.77           H  
ATOM   1009  CA  ASN A  65      35.304  -9.409 -17.356  1.00 84.77           C  
ATOM   1010  HA  ASN A  65      35.187  -8.993 -18.357  1.00 84.77           H  
ATOM   1011  C   ASN A  65      36.401 -10.479 -17.410  1.00 84.77           C  
ATOM   1012  CB  ASN A  65      35.611  -8.246 -16.399  1.00 84.77           C  
ATOM   1013  HB2 ASN A  65      35.847  -8.636 -15.409  1.00 84.77           H  
ATOM   1014  HB3 ASN A  65      34.719  -7.625 -16.319  1.00 84.77           H  
ATOM   1015  O   ASN A  65      36.627 -11.188 -16.423  1.00 84.77           O  
ATOM   1016  CG  ASN A  65      36.762  -7.375 -16.868  1.00 84.77           C  
ATOM   1017  ND2 ASN A  65      36.758  -6.112 -16.516  1.00 84.77           N  
ATOM   1018 HD21 ASN A  65      35.958  -5.728 -16.032  1.00 84.77           H  
ATOM   1019 HD22 ASN A  65      37.482  -5.543 -16.930  1.00 84.77           H  
ATOM   1020  OD1 ASN A  65      37.686  -7.794 -17.536  1.00 84.77           O  
ATOM   1021  N   LEU A  66      37.071 -10.581 -18.558  1.00 88.17           N  
ATOM   1022  H   LEU A  66      36.846  -9.935 -19.302  1.00 88.17           H  
ATOM   1023  CA  LEU A  66      38.202 -11.471 -18.775  1.00 88.17           C  
ATOM   1024  HA  LEU A  66      38.155 -12.278 -18.044  1.00 88.17           H  
ATOM   1025  C   LEU A  66      39.521 -10.710 -18.592  1.00 88.17           C  
ATOM   1026  CB  LEU A  66      38.100 -12.088 -20.180  1.00 88.17           C  
ATOM   1027  HB2 LEU A  66      38.296 -11.309 -20.916  1.00 88.17           H  
ATOM   1028  HB3 LEU A  66      37.088 -12.455 -20.351  1.00 88.17           H  
ATOM   1029  O   LEU A  66      39.820  -9.770 -19.327  1.00 88.17           O  
ATOM   1030  CG  LEU A  66      39.098 -13.243 -20.379  1.00 88.17           C  
ATOM   1031  HG  LEU A  66      40.060 -12.995 -19.931  1.00 88.17           H  
ATOM   1032  CD1 LEU A  66      38.570 -14.532 -19.749  1.00 88.17           C  
ATOM   1033 HD11 LEU A  66      37.565 -14.741 -20.115  1.00 88.17           H  
ATOM   1034 HD12 LEU A  66      39.209 -15.375 -20.011  1.00 88.17           H  
ATOM   1035 HD13 LEU A  66      38.548 -14.430 -18.664  1.00 88.17           H  
ATOM   1036  CD2 LEU A  66      39.333 -13.508 -21.857  1.00 88.17           C  
ATOM   1037 HD21 LEU A  66      39.715 -12.611 -22.344  1.00 88.17           H  
ATOM   1038 HD22 LEU A  66      40.061 -14.313 -21.956  1.00 88.17           H  
ATOM   1039 HD23 LEU A  66      38.401 -13.819 -22.329  1.00 88.17           H  
ATOM   1040  N   LYS A  67      40.351 -11.164 -17.653  1.00 88.97           N  
ATOM   1041  H   LYS A  67      40.038 -11.945 -17.096  1.00 88.97           H  
ATOM   1042  CA  LYS A  67      41.728 -10.691 -17.482  1.00 88.97           C  
ATOM   1043  HA  LYS A  67      41.844  -9.738 -17.998  1.00 88.97           H  
ATOM   1044  C   LYS A  67      42.706 -11.672 -18.109  1.00 88.97           C  
ATOM   1045  CB  LYS A  67      42.043 -10.471 -16.000  1.00 88.97           C  
ATOM   1046  HB2 LYS A  67      43.112 -10.282 -15.898  1.00 88.97           H  
ATOM   1047  HB3 LYS A  67      41.797 -11.370 -15.435  1.00 88.97           H  
ATOM   1048  O   LYS A  67      42.703 -12.852 -17.766  1.00 88.97           O  
ATOM   1049  CG  LYS A  67      41.272  -9.271 -15.438  1.00 88.97           C  
ATOM   1050  HG2 LYS A  67      40.201  -9.475 -15.464  1.00 88.97           H  
ATOM   1051  HG3 LYS A  67      41.482  -8.389 -16.044  1.00 88.97           H  
ATOM   1052  CD  LYS A  67      41.705  -9.007 -13.994  1.00 88.97           C  
ATOM   1053  HD2 LYS A  67      41.485  -9.887 -13.390  1.00 88.97           H  
ATOM   1054  HD3 LYS A  67      42.778  -8.816 -13.972  1.00 88.97           H  
ATOM   1055  CE  LYS A  67      40.951  -7.794 -13.443  1.00 88.97           C  
ATOM   1056  HE2 LYS A  67      41.156  -6.938 -14.086  1.00 88.97           H  
ATOM   1057  HE3 LYS A  67      39.882  -8.001 -13.495  1.00 88.97           H  
ATOM   1058  NZ  LYS A  67      41.358  -7.502 -12.047  1.00 88.97           N  
ATOM   1059  HZ1 LYS A  67      41.166  -8.297 -11.454  1.00 88.97           H  
ATOM   1060  HZ2 LYS A  67      42.348  -7.306 -12.005  1.00 88.97           H  
ATOM   1061  HZ3 LYS A  67      40.853  -6.703 -11.691  1.00 88.97           H  
ATOM   1062  N   GLN A  68      43.567 -11.161 -18.981  1.00 88.77           N  
ATOM   1063  H   GLN A  68      43.493 -10.179 -19.206  1.00 88.77           H  
ATOM   1064  CA  GLN A  68      44.670 -11.899 -19.584  1.00 88.77           C  
ATOM   1065  HA  GLN A  68      44.510 -12.969 -19.445  1.00 88.77           H  
ATOM   1066  C   GLN A  68      45.983 -11.525 -18.893  1.00 88.77           C  
ATOM   1067  CB  GLN A  68      44.685 -11.610 -21.090  1.00 88.77           C  
ATOM   1068  HB2 GLN A  68      44.783 -10.537 -21.253  1.00 88.77           H  
ATOM   1069  HB3 GLN A  68      43.737 -11.940 -21.514  1.00 88.77           H  
ATOM   1070  O   GLN A  68      46.332 -10.348 -18.824  1.00 88.77           O  
ATOM   1071  CG  GLN A  68      45.831 -12.326 -21.817  1.00 88.77           C  
ATOM   1072  HG2 GLN A  68      45.785 -13.396 -21.614  1.00 88.77           H  
ATOM   1073  HG3 GLN A  68      46.783 -11.944 -21.448  1.00 88.77           H  
ATOM   1074  CD  GLN A  68      45.793 -12.113 -23.327  1.00 88.77           C  
ATOM   1075  NE2 GLN A  68      46.748 -12.642 -24.052  1.00 88.77           N  
ATOM   1076 HE21 GLN A  68      46.611 -12.580 -25.051  1.00 88.77           H  
ATOM   1077 HE22 GLN A  68      47.457 -13.194 -23.591  1.00 88.77           H  
ATOM   1078  OE1 GLN A  68      44.917 -11.483 -23.892  1.00 88.77           O  
ATOM   1079  N   PHE A  69      46.709 -12.523 -18.391  1.00 79.29           N  
ATOM   1080  H   PHE A  69      46.351 -13.464 -18.462  1.00 79.29           H  
ATOM   1081  CA  PHE A  69      47.936 -12.303 -17.612  1.00 79.29           C  
ATOM   1082  HA  PHE A  69      47.933 -11.292 -17.206  1.00 79.29           H  
ATOM   1083  C   PHE A  69      49.216 -12.420 -18.445  1.00 79.29           C  
ATOM   1084  CB  PHE A  69      47.948 -13.269 -16.428  1.00 79.29           C  
ATOM   1085  HB2 PHE A  69      48.953 -13.313 -16.010  1.00 79.29           H  
ATOM   1086  HB3 PHE A  69      47.696 -14.266 -16.790  1.00 79.29           H  
ATOM   1087  O   PHE A  69      50.228 -11.816 -18.092  1.00 79.29           O  
ATOM   1088  CG  PHE A  69      46.985 -12.881 -15.325  1.00 79.29           C  
ATOM   1089  CD1 PHE A  69      47.438 -12.111 -14.238  1.00 79.29           C  
ATOM   1090  HD1 PHE A  69      48.477 -11.821 -14.178  1.00 79.29           H  
ATOM   1091  CD2 PHE A  69      45.634 -13.265 -15.395  1.00 79.29           C  
ATOM   1092  HD2 PHE A  69      45.279 -13.858 -16.225  1.00 79.29           H  
ATOM   1093  CE1 PHE A  69      46.549 -11.742 -13.212  1.00 79.29           C  
ATOM   1094  HE1 PHE A  69      46.912 -11.182 -12.362  1.00 79.29           H  
ATOM   1095  CE2 PHE A  69      44.743 -12.868 -14.385  1.00 79.29           C  
ATOM   1096  HE2 PHE A  69      43.700 -13.141 -14.458  1.00 79.29           H  
ATOM   1097  CZ  PHE A  69      45.200 -12.125 -13.284  1.00 79.29           C  
ATOM   1098  HZ  PHE A  69      44.518 -11.860 -12.490  1.00 79.29           H  
ATOM   1099  N   LYS A  70      49.181 -13.145 -19.573  1.00 72.93           N  
ATOM   1100  H   LYS A  70      48.320 -13.622 -19.802  1.00 72.93           H  
ATOM   1101  CA  LYS A  70      50.295 -13.217 -20.528  1.00 72.93           C  
ATOM   1102  HA  LYS A  70      50.981 -12.405 -20.286  1.00 72.93           H  
ATOM   1103  C   LYS A  70      49.838 -13.015 -21.973  1.00 72.93           C  
ATOM   1104  CB  LYS A  70      51.069 -14.540 -20.397  1.00 72.93           C  
ATOM   1105  HB2 LYS A  70      50.381 -15.366 -20.216  1.00 72.93           H  
ATOM   1106  HB3 LYS A  70      51.586 -14.732 -21.337  1.00 72.93           H  
ATOM   1107  O   LYS A  70      48.775 -13.519 -22.341  1.00 72.93           O  
ATOM   1108  CG  LYS A  70      52.126 -14.474 -19.282  1.00 72.93           C  
ATOM   1109  HG2 LYS A  70      51.629 -14.496 -18.312  1.00 72.93           H  
ATOM   1110  HG3 LYS A  70      52.688 -13.545 -19.369  1.00 72.93           H  
ATOM   1111  CD  LYS A  70      53.113 -15.646 -19.391  1.00 72.93           C  
ATOM   1112  HD2 LYS A  70      53.607 -15.626 -20.362  1.00 72.93           H  
ATOM   1113  HD3 LYS A  70      52.554 -16.577 -19.296  1.00 72.93           H  
ATOM   1114  CE  LYS A  70      54.166 -15.577 -18.276  1.00 72.93           C  
ATOM   1115  HE2 LYS A  70      54.816 -14.718 -18.442  1.00 72.93           H  
ATOM   1116  HE3 LYS A  70      53.643 -15.427 -17.332  1.00 72.93           H  
ATOM   1117  NZ  LYS A  70      54.961 -16.832 -18.182  1.00 72.93           N  
ATOM   1118  HZ1 LYS A  70      55.525 -16.869 -17.345  1.00 72.93           H  
ATOM   1119  HZ2 LYS A  70      54.358 -17.630 -18.040  1.00 72.93           H  
ATOM   1120  HZ3 LYS A  70      55.529 -17.018 -18.996  1.00 72.93           H  
ATOM   1121  N   PRO A  71      50.643 -12.340 -22.815  1.00 72.59           N  
ATOM   1122  CA  PRO A  71      50.426 -12.318 -24.255  1.00 72.59           C  
ATOM   1123  HA  PRO A  71      49.466 -11.847 -24.467  1.00 72.59           H  
ATOM   1124  C   PRO A  71      50.455 -13.746 -24.802  1.00 72.59           C  
ATOM   1125  CB  PRO A  71      51.555 -11.472 -24.859  1.00 72.59           C  
ATOM   1126  HB2 PRO A  71      52.326 -12.113 -25.287  1.00 72.59           H  
ATOM   1127  HB3 PRO A  71      51.177 -10.787 -25.618  1.00 72.59           H  
ATOM   1128  O   PRO A  71      51.390 -14.499 -24.536  1.00 72.59           O  
ATOM   1129  CG  PRO A  71      52.144 -10.717 -23.670  1.00 72.59           C  
ATOM   1130  HG2 PRO A  71      51.603  -9.781 -23.531  1.00 72.59           H  
ATOM   1131  HG3 PRO A  71      53.209 -10.527 -23.796  1.00 72.59           H  
ATOM   1132  CD  PRO A  71      51.871 -11.635 -22.485  1.00 72.59           C  
ATOM   1133  HD2 PRO A  71      51.769 -11.030 -21.584  1.00 72.59           H  
ATOM   1134  HD3 PRO A  71      52.684 -12.353 -22.376  1.00 72.59           H  
ATOM   1135  N   LEU A  72      49.429 -14.106 -25.565  1.00 78.27           N  
ATOM   1136  H   LEU A  72      48.700 -13.430 -25.743  1.00 78.27           H  
ATOM   1137  CA  LEU A  72      49.323 -15.388 -26.252  1.00 78.27           C  
ATOM   1138  HA  LEU A  72      50.140 -16.050 -25.966  1.00 78.27           H  
ATOM   1139  C   LEU A  72      49.429 -15.096 -27.758  1.00 78.27           C  
ATOM   1140  CB  LEU A  72      48.008 -16.071 -25.831  1.00 78.27           C  
ATOM   1141  HB2 LEU A  72      47.193 -15.360 -25.970  1.00 78.27           H  
ATOM   1142  HB3 LEU A  72      47.827 -16.925 -26.483  1.00 78.27           H  
ATOM   1143  O   LEU A  72      48.416 -14.766 -28.381  1.00 78.27           O  
ATOM   1144  CG  LEU A  72      47.994 -16.563 -24.372  1.00 78.27           C  
ATOM   1145  HG  LEU A  72      48.407 -15.796 -23.718  1.00 78.27           H  
ATOM   1146  CD1 LEU A  72      46.562 -16.836 -23.921  1.00 78.27           C  
ATOM   1147 HD11 LEU A  72      45.956 -15.938 -24.041  1.00 78.27           H  
ATOM   1148 HD12 LEU A  72      46.556 -17.123 -22.869  1.00 78.27           H  
ATOM   1149 HD13 LEU A  72      46.138 -17.644 -24.518  1.00 78.27           H  
ATOM   1150  CD2 LEU A  72      48.805 -17.849 -24.201  1.00 78.27           C  
ATOM   1151 HD21 LEU A  72      48.733 -18.196 -23.170  1.00 78.27           H  
ATOM   1152 HD22 LEU A  72      48.425 -18.624 -24.866  1.00 78.27           H  
ATOM   1153 HD23 LEU A  72      49.853 -17.661 -24.433  1.00 78.27           H  
ATOM   1154  N   PRO A  73      50.645 -15.088 -28.337  1.00 73.08           N  
ATOM   1155  CA  PRO A  73      50.827 -14.817 -29.759  1.00 73.08           C  
ATOM   1156  HA  PRO A  73      50.400 -13.844 -30.002  1.00 73.08           H  
ATOM   1157  C   PRO A  73      50.126 -15.882 -30.608  1.00 73.08           C  
ATOM   1158  CB  PRO A  73      52.341 -14.768 -29.989  1.00 73.08           C  
ATOM   1159  HB2 PRO A  73      52.688 -13.740 -29.885  1.00 73.08           H  
ATOM   1160  HB3 PRO A  73      52.625 -15.166 -30.964  1.00 73.08           H  
ATOM   1161  O   PRO A  73      49.998 -17.028 -30.188  1.00 73.08           O  
ATOM   1162  CG  PRO A  73      52.910 -15.611 -28.849  1.00 73.08           C  
ATOM   1163  HG2 PRO A  73      53.917 -15.296 -28.574  1.00 73.08           H  
ATOM   1164  HG3 PRO A  73      52.906 -16.661 -29.139  1.00 73.08           H  
ATOM   1165  CD  PRO A  73      51.920 -15.400 -27.707  1.00 73.08           C  
ATOM   1166  HD2 PRO A  73      51.866 -16.309 -27.108  1.00 73.08           H  
ATOM   1167  HD3 PRO A  73      52.240 -14.558 -27.093  1.00 73.08           H  
ATOM   1168  N   ASN A  74      49.653 -15.485 -31.794  1.00 75.54           N  
ATOM   1169  H   ASN A  74      49.868 -14.551 -32.109  1.00 75.54           H  
ATOM   1170  CA  ASN A  74      48.909 -16.347 -32.723  1.00 75.54           C  
ATOM   1171  HA  ASN A  74      48.471 -15.699 -33.482  1.00 75.54           H  
ATOM   1172  C   ASN A  74      47.711 -17.069 -32.085  1.00 75.54           C  
ATOM   1173  CB  ASN A  74      49.884 -17.291 -33.448  1.00 75.54           C  
ATOM   1174  HB2 ASN A  74      50.403 -17.915 -32.720  1.00 75.54           H  
ATOM   1175  HB3 ASN A  74      49.331 -17.957 -34.110  1.00 75.54           H  
ATOM   1176  O   ASN A  74      47.394 -18.197 -32.450  1.00 75.54           O  
ATOM   1177  CG  ASN A  74      50.897 -16.555 -34.298  1.00 75.54           C  
ATOM   1178  ND2 ASN A  74      51.937 -17.236 -34.711  1.00 75.54           N  
ATOM   1179 HD21 ASN A  74      52.029 -18.208 -34.453  1.00 75.54           H  
ATOM   1180 HD22 ASN A  74      52.617 -16.748 -35.276  1.00 75.54           H  
ATOM   1181  OD1 ASN A  74      50.769 -15.378 -34.601  1.00 75.54           O  
ATOM   1182  N   SER A  75      47.027 -16.421 -31.140  1.00 84.17           N  
ATOM   1183  H   SER A  75      47.313 -15.491 -30.872  1.00 84.17           H  
ATOM   1184  CA  SER A  75      45.871 -17.004 -30.465  1.00 84.17           C  
ATOM   1185  HA  SER A  75      45.710 -17.998 -30.881  1.00 84.17           H  
ATOM   1186  C   SER A  75      44.580 -16.225 -30.696  1.00 84.17           C  
ATOM   1187  CB  SER A  75      46.150 -17.204 -28.979  1.00 84.17           C  
ATOM   1188  HB2 SER A  75      45.410 -17.897 -28.577  1.00 84.17           H  
ATOM   1189  HB3 SER A  75      47.147 -17.625 -28.849  1.00 84.17           H  
ATOM   1190  O   SER A  75      44.586 -15.033 -31.004  1.00 84.17           O  
ATOM   1191  OG  SER A  75      46.058 -15.990 -28.270  1.00 84.17           O  
ATOM   1192  HG  SER A  75      46.864 -15.492 -28.428  1.00 84.17           H  
ATOM   1193  N   GLN A  76      43.459 -16.918 -30.535  1.00 86.53           N  
ATOM   1194  H   GLN A  76      43.553 -17.899 -30.316  1.00 86.53           H  
ATOM   1195  CA  GLN A  76      42.118 -16.352 -30.479  1.00 86.53           C  
ATOM   1196  HA  GLN A  76      42.176 -15.264 -30.490  1.00 86.53           H  
ATOM   1197  C   GLN A  76      41.461 -16.781 -29.172  1.00 86.53           C  
ATOM   1198  CB  GLN A  76      41.292 -16.814 -31.682  1.00 86.53           C  
ATOM   1199  HB2 GLN A  76      40.248 -16.545 -31.526  1.00 86.53           H  
ATOM   1200  HB3 GLN A  76      41.360 -17.899 -31.762  1.00 86.53           H  
ATOM   1201  O   GLN A  76      41.540 -17.944 -28.779  1.00 86.53           O  
ATOM   1202  CG  GLN A  76      41.770 -16.172 -32.991  1.00 86.53           C  
ATOM   1203  HG2 GLN A  76      42.842 -16.327 -33.112  1.00 86.53           H  
ATOM   1204  HG3 GLN A  76      41.584 -15.098 -32.951  1.00 86.53           H  
ATOM   1205  CD  GLN A  76      41.075 -16.756 -34.212  1.00 86.53           C  
ATOM   1206  NE2 GLN A  76      41.257 -16.179 -35.375  1.00 86.53           N  
ATOM   1207 HE21 GLN A  76      41.936 -15.441 -35.498  1.00 86.53           H  
ATOM   1208 HE22 GLN A  76      40.856 -16.657 -36.169  1.00 86.53           H  
ATOM   1209  OE1 GLN A  76      40.412 -17.774 -34.177  1.00 86.53           O  
ATOM   1210  N   ILE A  77      40.804 -15.836 -28.506  1.00 88.44           N  
ATOM   1211  H   ILE A  77      40.740 -14.909 -28.901  1.00 88.44           H  
ATOM   1212  CA  ILE A  77      40.141 -16.065 -27.226  1.00 88.44           C  
ATOM   1213  HA  ILE A  77      40.244 -17.113 -26.943  1.00 88.44           H  
ATOM   1214  C   ILE A  77      38.656 -15.762 -27.397  1.00 88.44           C  
ATOM   1215  CB  ILE A  77      40.789 -15.222 -26.108  1.00 88.44           C  
ATOM   1216  HB  ILE A  77      40.674 -14.168 -26.359  1.00 88.44           H  
ATOM   1217  O   ILE A  77      38.288 -14.664 -27.809  1.00 88.44           O  
ATOM   1218  CG1 ILE A  77      42.298 -15.531 -25.942  1.00 88.44           C  
ATOM   1219 HG12 ILE A  77      42.780 -15.625 -26.915  1.00 88.44           H  
ATOM   1220 HG13 ILE A  77      42.414 -16.482 -25.423  1.00 88.44           H  
ATOM   1221  CG2 ILE A  77      40.059 -15.502 -24.782  1.00 88.44           C  
ATOM   1222 HG21 ILE A  77      40.560 -14.975 -23.970  1.00 88.44           H  
ATOM   1223 HG22 ILE A  77      39.030 -15.145 -24.829  1.00 88.44           H  
ATOM   1224 HG23 ILE A  77      40.059 -16.571 -24.569  1.00 88.44           H  
ATOM   1225  CD1 ILE A  77      43.060 -14.436 -25.184  1.00 88.44           C  
ATOM   1226 HD11 ILE A  77      43.013 -13.502 -25.744  1.00 88.44           H  
ATOM   1227 HD12 ILE A  77      44.104 -14.729 -25.079  1.00 88.44           H  
ATOM   1228 HD13 ILE A  77      42.633 -14.274 -24.194  1.00 88.44           H  
ATOM   1229  N   SER A  78      37.813 -16.730 -27.054  1.00 88.51           N  
ATOM   1230  H   SER A  78      38.209 -17.597 -26.719  1.00 88.51           H  
ATOM   1231  CA  SER A  78      36.365 -16.568 -26.932  1.00 88.51           C  
ATOM   1232  HA  SER A  78      36.086 -15.543 -27.176  1.00 88.51           H  
ATOM   1233  C   SER A  78      35.959 -16.851 -25.493  1.00 88.51           C  
ATOM   1234  CB  SER A  78      35.635 -17.497 -27.902  1.00 88.51           C  
ATOM   1235  HB2 SER A  78      36.017 -17.327 -28.908  1.00 88.51           H  
ATOM   1236  HB3 SER A  78      35.807 -18.538 -27.629  1.00 88.51           H  
ATOM   1237  O   SER A  78      36.500 -17.754 -24.861  1.00 88.51           O  
ATOM   1238  OG  SER A  78      34.247 -17.219 -27.891  1.00 88.51           O  
ATOM   1239  HG  SER A  78      33.794 -17.770 -27.249  1.00 88.51           H  
ATOM   1240  N   PHE A  79      35.017 -16.090 -24.954  1.00 89.48           N  
ATOM   1241  H   PHE A  79      34.560 -15.385 -25.515  1.00 89.48           H  
ATOM   1242  CA  PHE A  79      34.515 -16.286 -23.598  1.00 89.48           C  
ATOM   1243  HA  PHE A  79      34.526 -17.352 -23.367  1.00 89.48           H  
ATOM   1244  C   PHE A  79      33.067 -15.819 -23.503  1.00 89.48           C  
ATOM   1245  CB  PHE A  79      35.413 -15.561 -22.581  1.00 89.48           C  
ATOM   1246  HB2 PHE A  79      35.081 -15.822 -21.576  1.00 89.48           H  
ATOM   1247  HB3 PHE A  79      36.432 -15.935 -22.679  1.00 89.48           H  
ATOM   1248  O   PHE A  79      32.577 -15.062 -24.341  1.00 89.48           O  
ATOM   1249  CG  PHE A  79      35.431 -14.049 -22.713  1.00 89.48           C  
ATOM   1250  CD1 PHE A  79      36.264 -13.433 -23.666  1.00 89.48           C  
ATOM   1251  HD1 PHE A  79      36.885 -14.035 -24.312  1.00 89.48           H  
ATOM   1252  CD2 PHE A  79      34.609 -13.255 -21.891  1.00 89.48           C  
ATOM   1253  HD2 PHE A  79      33.949 -13.717 -21.172  1.00 89.48           H  
ATOM   1254  CE1 PHE A  79      36.303 -12.033 -23.774  1.00 89.48           C  
ATOM   1255  HE1 PHE A  79      36.949 -11.565 -24.503  1.00 89.48           H  
ATOM   1256  CE2 PHE A  79      34.638 -11.855 -22.008  1.00 89.48           C  
ATOM   1257  HE2 PHE A  79      34.003 -11.249 -21.379  1.00 89.48           H  
ATOM   1258  CZ  PHE A  79      35.491 -11.243 -22.943  1.00 89.48           C  
ATOM   1259  HZ  PHE A  79      35.510 -10.167 -23.031  1.00 89.48           H  
ATOM   1260  N   GLY A  80      32.375 -16.271 -22.467  1.00 85.42           N  
ATOM   1261  H   GLY A  80      32.830 -16.896 -21.817  1.00 85.42           H  
ATOM   1262  CA  GLY A  80      31.002 -15.866 -22.207  1.00 85.42           C  
ATOM   1263  HA2 GLY A  80      30.349 -16.270 -22.980  1.00 85.42           H  
ATOM   1264  HA3 GLY A  80      30.931 -14.778 -22.232  1.00 85.42           H  
ATOM   1265  C   GLY A  80      30.547 -16.341 -20.842  1.00 85.42           C  
ATOM   1266  O   GLY A  80      31.329 -16.349 -19.898  1.00 85.42           O  
ATOM   1267  N   ASN A  81      29.281 -16.734 -20.722  1.00 84.36           N  
ATOM   1268  H   ASN A  81      28.681 -16.740 -21.534  1.00 84.36           H  
ATOM   1269  CA  ASN A  81      28.748 -17.208 -19.451  1.00 84.36           C  
ATOM   1270  HA  ASN A  81      28.964 -16.459 -18.690  1.00 84.36           H  
ATOM   1271  C   ASN A  81      29.431 -18.523 -19.030  1.00 84.36           C  
ATOM   1272  CB  ASN A  81      27.222 -17.342 -19.572  1.00 84.36           C  
ATOM   1273  HB2 ASN A  81      26.976 -18.179 -20.224  1.00 84.36           H  
ATOM   1274  HB3 ASN A  81      26.802 -16.428 -19.992  1.00 84.36           H  
ATOM   1275  O   ASN A  81      29.116 -19.580 -19.570  1.00 84.36           O  
ATOM   1276  CG  ASN A  81      26.574 -17.559 -18.218  1.00 84.36           C  
ATOM   1277  ND2 ASN A  81      25.348 -18.023 -18.187  1.00 84.36           N  
ATOM   1278 HD21 ASN A  81      24.952 -18.101 -17.260  1.00 84.36           H  
ATOM   1279 HD22 ASN A  81      24.856 -18.230 -19.044  1.00 84.36           H  
ATOM   1280  OD1 ASN A  81      27.127 -17.263 -17.175  1.00 84.36           O  
ATOM   1281  N   LEU A  82      30.384 -18.425 -18.097  1.00 87.14           N  
ATOM   1282  H   LEU A  82      30.617 -17.492 -17.789  1.00 87.14           H  
ATOM   1283  CA  LEU A  82      31.123 -19.540 -17.489  1.00 87.14           C  
ATOM   1284  HA  LEU A  82      31.940 -19.098 -16.920  1.00 87.14           H  
ATOM   1285  C   LEU A  82      31.828 -20.481 -18.486  1.00 87.14           C  
ATOM   1286  CB  LEU A  82      30.220 -20.280 -16.486  1.00 87.14           C  
ATOM   1287  HB2 LEU A  82      30.807 -21.074 -16.025  1.00 87.14           H  
ATOM   1288  HB3 LEU A  82      29.400 -20.746 -17.033  1.00 87.14           H  
ATOM   1289  O   LEU A  82      31.938 -21.687 -18.247  1.00 87.14           O  
ATOM   1290  CG  LEU A  82      29.639 -19.410 -15.358  1.00 87.14           C  
ATOM   1291  HG  LEU A  82      29.062 -18.585 -15.776  1.00 87.14           H  
ATOM   1292  CD1 LEU A  82      28.702 -20.261 -14.508  1.00 87.14           C  
ATOM   1293 HD11 LEU A  82      29.223 -21.143 -14.135  1.00 87.14           H  
ATOM   1294 HD12 LEU A  82      28.314 -19.679 -13.672  1.00 87.14           H  
ATOM   1295 HD13 LEU A  82      27.863 -20.578 -15.128  1.00 87.14           H  
ATOM   1296  CD2 LEU A  82      30.733 -18.833 -14.454  1.00 87.14           C  
ATOM   1297 HD21 LEU A  82      31.396 -19.628 -14.113  1.00 87.14           H  
ATOM   1298 HD22 LEU A  82      31.310 -18.087 -15.001  1.00 87.14           H  
ATOM   1299 HD23 LEU A  82      30.273 -18.350 -13.591  1.00 87.14           H  
ATOM   1300  N   TYR A  83      32.360 -19.925 -19.577  1.00 91.57           N  
ATOM   1301  H   TYR A  83      32.231 -18.935 -19.732  1.00 91.57           H  
ATOM   1302  CA  TYR A  83      33.284 -20.638 -20.459  1.00 91.57           C  
ATOM   1303  HA  TYR A  83      33.772 -21.409 -19.863  1.00 91.57           H  
ATOM   1304  C   TYR A  83      34.393 -19.726 -20.996  1.00 91.57           C  
ATOM   1305  CB  TYR A  83      32.529 -21.346 -21.595  1.00 91.57           C  
ATOM   1306  HB2 TYR A  83      33.165 -22.147 -21.970  1.00 91.57           H  
ATOM   1307  HB3 TYR A  83      31.626 -21.812 -21.201  1.00 91.57           H  
ATOM   1308  O   TYR A  83      34.205 -18.518 -21.167  1.00 91.57           O  
ATOM   1309  CG  TYR A  83      32.173 -20.448 -22.763  1.00 91.57           C  
ATOM   1310  CD1 TYR A  83      30.972 -19.715 -22.765  1.00 91.57           C  
ATOM   1311  HD1 TYR A  83      30.282 -19.821 -21.940  1.00 91.57           H  
ATOM   1312  CD2 TYR A  83      33.071 -20.337 -23.842  1.00 91.57           C  
ATOM   1313  HD2 TYR A  83      33.984 -20.914 -23.853  1.00 91.57           H  
ATOM   1314  CE1 TYR A  83      30.673 -18.860 -23.845  1.00 91.57           C  
ATOM   1315  HE1 TYR A  83      29.741 -18.315 -23.863  1.00 91.57           H  
ATOM   1316  CE2 TYR A  83      32.786 -19.473 -24.911  1.00 91.57           C  
ATOM   1317  HE2 TYR A  83      33.477 -19.393 -25.736  1.00 91.57           H  
ATOM   1318  OH  TYR A  83      31.348 -17.877 -25.943  1.00 91.57           O  
ATOM   1319  HH  TYR A  83      30.548 -17.361 -25.819  1.00 91.57           H  
ATOM   1320  CZ  TYR A  83      31.592 -18.727 -24.912  1.00 91.57           C  
ATOM   1321  N   ILE A  84      35.545 -20.333 -21.274  1.00 94.29           N  
ATOM   1322  H   ILE A  84      35.598 -21.321 -21.069  1.00 94.29           H  
ATOM   1323  CA  ILE A  84      36.737 -19.744 -21.877  1.00 94.29           C  
ATOM   1324  HA  ILE A  84      36.480 -18.799 -22.357  1.00 94.29           H  
ATOM   1325  C   ILE A  84      37.243 -20.726 -22.935  1.00 94.29           C  
ATOM   1326  CB  ILE A  84      37.836 -19.494 -20.814  1.00 94.29           C  
ATOM   1327  HB  ILE A  84      38.105 -20.454 -20.374  1.00 94.29           H  
ATOM   1328  O   ILE A  84      37.548 -21.875 -22.627  1.00 94.29           O  
ATOM   1329  CG1 ILE A  84      37.353 -18.569 -19.673  1.00 94.29           C  
ATOM   1330 HG12 ILE A  84      37.153 -17.573 -20.066  1.00 94.29           H  
ATOM   1331 HG13 ILE A  84      36.424 -18.958 -19.256  1.00 94.29           H  
ATOM   1332  CG2 ILE A  84      39.092 -18.901 -21.482  1.00 94.29           C  
ATOM   1333 HG21 ILE A  84      39.887 -18.778 -20.745  1.00 94.29           H  
ATOM   1334 HG22 ILE A  84      38.857 -17.935 -21.929  1.00 94.29           H  
ATOM   1335 HG23 ILE A  84      39.475 -19.569 -22.253  1.00 94.29           H  
ATOM   1336  CD1 ILE A  84      38.347 -18.468 -18.508  1.00 94.29           C  
ATOM   1337 HD11 ILE A  84      37.869 -17.944 -17.679  1.00 94.29           H  
ATOM   1338 HD12 ILE A  84      38.635 -19.463 -18.172  1.00 94.29           H  
ATOM   1339 HD13 ILE A  84      39.233 -17.905 -18.800  1.00 94.29           H  
ATOM   1340  N   THR A  85      37.390 -20.270 -24.171  1.00 94.38           N  
ATOM   1341  H   THR A  85      37.106 -19.321 -24.368  1.00 94.38           H  
ATOM   1342  CA  THR A  85      37.982 -21.036 -25.267  1.00 94.38           C  
ATOM   1343  HA  THR A  85      38.296 -22.011 -24.897  1.00 94.38           H  
ATOM   1344  C   THR A  85      39.211 -20.305 -25.786  1.00 94.38           C  
ATOM   1345  CB  THR A  85      36.974 -21.284 -26.394  1.00 94.38           C  
ATOM   1346  HB  THR A  85      36.745 -20.339 -26.886  1.00 94.38           H  
ATOM   1347  O   THR A  85      39.116 -19.180 -26.275  1.00 94.38           O  
ATOM   1348  CG2 THR A  85      37.519 -22.259 -27.435  1.00 94.38           C  
ATOM   1349 HG21 THR A  85      36.749 -22.459 -28.181  1.00 94.38           H  
ATOM   1350 HG22 THR A  85      37.807 -23.196 -26.958  1.00 94.38           H  
ATOM   1351 HG23 THR A  85      38.385 -21.829 -27.938  1.00 94.38           H  
ATOM   1352  OG1 THR A  85      35.769 -21.823 -25.890  1.00 94.38           O  
ATOM   1353  HG1 THR A  85      35.965 -22.471 -25.209  1.00 94.38           H  
ATOM   1354  N   LEU A  86      40.367 -20.952 -25.684  1.00 93.86           N  
ATOM   1355  H   LEU A  86      40.349 -21.885 -25.297  1.00 93.86           H  
ATOM   1356  CA  LEU A  86      41.643 -20.488 -26.211  1.00 93.86           C  
ATOM   1357  HA  LEU A  86      41.559 -19.442 -26.509  1.00 93.86           H  
ATOM   1358  C   LEU A  86      42.001 -21.319 -27.443  1.00 93.86           C  
ATOM   1359  CB  LEU A  86      42.696 -20.598 -25.094  1.00 93.86           C  
ATOM   1360  HB2 LEU A  86      42.436 -19.900 -24.298  1.00 93.86           H  
ATOM   1361  HB3 LEU A  86      42.659 -21.605 -24.680  1.00 93.86           H  
ATOM   1362  O   LEU A  86      42.190 -22.524 -27.339  1.00 93.86           O  
ATOM   1363  CG  LEU A  86      44.138 -20.324 -25.555  1.00 93.86           C  
ATOM   1364  HG  LEU A  86      44.418 -21.032 -26.336  1.00 93.86           H  
ATOM   1365  CD1 LEU A  86      44.295 -18.904 -26.097  1.00 93.86           C  
ATOM   1366 HD11 LEU A  86      45.335 -18.736 -26.380  1.00 93.86           H  
ATOM   1367 HD12 LEU A  86      44.000 -18.178 -25.340  1.00 93.86           H  
ATOM   1368 HD13 LEU A  86      43.684 -18.764 -26.989  1.00 93.86           H  
ATOM   1369  CD2 LEU A  86      45.100 -20.511 -24.380  1.00 93.86           C  
ATOM   1370 HD21 LEU A  86      45.004 -21.525 -23.990  1.00 93.86           H  
ATOM   1371 HD22 LEU A  86      46.125 -20.363 -24.719  1.00 93.86           H  
ATOM   1372 HD23 LEU A  86      44.869 -19.797 -23.590  1.00 93.86           H  
ATOM   1373  N   THR A  87      42.116 -20.678 -28.599  1.00 92.66           N  
ATOM   1374  H   THR A  87      41.963 -19.679 -28.610  1.00 92.66           H  
ATOM   1375  CA  THR A  87      42.572 -21.306 -29.844  1.00 92.66           C  
ATOM   1376  HA  THR A  87      42.600 -22.390 -29.731  1.00 92.66           H  
ATOM   1377  C   THR A  87      43.973 -20.814 -30.162  1.00 92.66           C  
ATOM   1378  CB  THR A  87      41.616 -20.990 -30.998  1.00 92.66           C  
ATOM   1379  HB  THR A  87      41.606 -19.914 -31.172  1.00 92.66           H  
ATOM   1380  O   THR A  87      44.168 -19.615 -30.329  1.00 92.66           O  
ATOM   1381  CG2 THR A  87      42.006 -21.696 -32.295  1.00 92.66           C  
ATOM   1382 HG21 THR A  87      42.917 -21.256 -32.700  1.00 92.66           H  
ATOM   1383 HG22 THR A  87      41.210 -21.583 -33.030  1.00 92.66           H  
ATOM   1384 HG23 THR A  87      42.181 -22.757 -32.112  1.00 92.66           H  
ATOM   1385  OG1 THR A  87      40.313 -21.392 -30.642  1.00 92.66           O  
ATOM   1386  HG1 THR A  87      40.083 -20.911 -29.844  1.00 92.66           H  
ATOM   1387  N   LEU A  88      44.943 -21.718 -30.235  1.00 89.36           N  
ATOM   1388  H   LEU A  88      44.696 -22.685 -30.083  1.00 89.36           H  
ATOM   1389  CA  LEU A  88      46.332 -21.448 -30.601  1.00 89.36           C  
ATOM   1390  HA  LEU A  88      46.544 -20.381 -30.537  1.00 89.36           H  
ATOM   1391  C   LEU A  88      46.546 -21.885 -32.052  1.00 89.36           C  
ATOM   1392  CB  LEU A  88      47.265 -22.206 -29.633  1.00 89.36           C  
ATOM   1393  HB2 LEU A  88      47.070 -23.273 -29.734  1.00 89.36           H  
ATOM   1394  HB3 LEU A  88      48.298 -22.032 -29.936  1.00 89.36           H  
ATOM   1395  O   LEU A  88      46.354 -23.058 -32.366  1.00 89.36           O  
ATOM   1396  CG  LEU A  88      47.110 -21.830 -28.147  1.00 89.36           C  
ATOM   1397  HG  LEU A  88      46.073 -21.965 -27.839  1.00 89.36           H  
ATOM   1398  CD1 LEU A  88      47.975 -22.717 -27.259  1.00 89.36           C  
ATOM   1399 HD11 LEU A  88      49.018 -22.651 -27.568  1.00 89.36           H  
ATOM   1400 HD12 LEU A  88      47.636 -23.750 -27.345  1.00 89.36           H  
ATOM   1401 HD13 LEU A  88      47.882 -22.407 -26.218  1.00 89.36           H  
ATOM   1402  CD2 LEU A  88      47.508 -20.380 -27.889  1.00 89.36           C  
ATOM   1403 HD21 LEU A  88      48.518 -20.201 -28.260  1.00 89.36           H  
ATOM   1404 HD22 LEU A  88      47.468 -20.160 -26.823  1.00 89.36           H  
ATOM   1405 HD23 LEU A  88      46.802 -19.734 -28.411  1.00 89.36           H  
ATOM   1406  N   HIS A  89      46.920 -20.960 -32.934  1.00 85.76           N  
ATOM   1407  H   HIS A  89      47.103 -20.022 -32.608  1.00 85.76           H  
ATOM   1408  CA  HIS A  89      47.209 -21.243 -34.343  1.00 85.76           C  
ATOM   1409  HA  HIS A  89      46.600 -22.084 -34.675  1.00 85.76           H  
ATOM   1410  C   HIS A  89      48.676 -21.628 -34.519  1.00 85.76           C  
ATOM   1411  CB  HIS A  89      46.842 -20.037 -35.218  1.00 85.76           C  
ATOM   1412  HB2 HIS A  89      47.376 -19.150 -34.876  1.00 85.76           H  
ATOM   1413  HB3 HIS A  89      47.154 -20.243 -36.242  1.00 85.76           H  
ATOM   1414  O   HIS A  89      49.557 -20.947 -33.996  1.00 85.76           O  
ATOM   1415  CG  HIS A  89      45.361 -19.764 -35.235  1.00 85.76           C  
ATOM   1416  CD2 HIS A  89      44.698 -18.788 -34.546  1.00 85.76           C  
ATOM   1417  HD2 HIS A  89      45.152 -18.060 -33.890  1.00 85.76           H  
ATOM   1418  ND1 HIS A  89      44.430 -20.566 -35.888  1.00 85.76           N  
ATOM   1419  CE1 HIS A  89      43.226 -20.076 -35.572  1.00 85.76           C  
ATOM   1420  HE1 HIS A  89      42.290 -20.523 -35.875  1.00 85.76           H  
ATOM   1421  NE2 HIS A  89      43.353 -19.003 -34.776  1.00 85.76           N  
ATOM   1422  HE2 HIS A  89      42.571 -18.538 -34.338  1.00 85.76           H  
ATOM   1423  N   ASN A  90      48.925 -22.688 -35.292  1.00 82.57           N  
ATOM   1424  H   ASN A  90      48.142 -23.141 -35.740  1.00 82.57           H  
ATOM   1425  CA  ASN A  90      50.242 -23.304 -35.492  1.00 82.57           C  
ATOM   1426  HA  ASN A  90      50.088 -24.263 -35.988  1.00 82.57           H  
ATOM   1427  C   ASN A  90      50.960 -23.615 -34.159  1.00 82.57           C  
ATOM   1428  CB  ASN A  90      51.075 -22.437 -36.449  1.00 82.57           C  
ATOM   1429  HB2 ASN A  90      51.319 -21.496 -35.954  1.00 82.57           H  
ATOM   1430  HB3 ASN A  90      52.009 -22.952 -36.674  1.00 82.57           H  
ATOM   1431  O   ASN A  90      52.029 -23.056 -33.892  1.00 82.57           O  
ATOM   1432  CG  ASN A  90      50.369 -22.155 -37.758  1.00 82.57           C  
ATOM   1433  ND2 ASN A  90      50.442 -20.936 -38.240  1.00 82.57           N  
ATOM   1434 HD21 ASN A  90      50.950 -20.227 -37.732  1.00 82.57           H  
ATOM   1435 HD22 ASN A  90      49.953 -20.780 -39.111  1.00 82.57           H  
ATOM   1436  OD1 ASN A  90      49.740 -22.998 -38.373  1.00 82.57           O  
ATOM   1437  N   PRO A  91      50.357 -24.451 -33.292  1.00 86.37           N  
ATOM   1438  CA  PRO A  91      50.911 -24.766 -31.983  1.00 86.37           C  
ATOM   1439  HA  PRO A  91      51.045 -23.848 -31.412  1.00 86.37           H  
ATOM   1440  C   PRO A  91      52.266 -25.476 -32.102  1.00 86.37           C  
ATOM   1441  CB  PRO A  91      49.852 -25.634 -31.300  1.00 86.37           C  
ATOM   1442  HB2 PRO A  91      50.284 -26.318 -30.570  1.00 86.37           H  
ATOM   1443  HB3 PRO A  91      49.114 -24.992 -30.819  1.00 86.37           H  
ATOM   1444  O   PRO A  91      52.497 -26.299 -32.989  1.00 86.37           O  
ATOM   1445  CG  PRO A  91      49.206 -26.361 -32.479  1.00 86.37           C  
ATOM   1446  HG2 PRO A  91      48.204 -26.725 -32.249  1.00 86.37           H  
ATOM   1447  HG3 PRO A  91      49.845 -27.178 -32.813  1.00 86.37           H  
ATOM   1448  CD  PRO A  91      49.171 -25.261 -33.534  1.00 86.37           C  
ATOM   1449  HD2 PRO A  91      48.279 -24.649 -33.398  1.00 86.37           H  
ATOM   1450  HD3 PRO A  91      49.182 -25.698 -34.532  1.00 86.37           H  
ATOM   1451  N   THR A  92      53.158 -25.163 -31.171  1.00 84.35           N  
ATOM   1452  H   THR A  92      52.865 -24.525 -30.446  1.00 84.35           H  
ATOM   1453  CA  THR A  92      54.519 -25.714 -31.107  1.00 84.35           C  
ATOM   1454  HA  THR A  92      54.727 -26.281 -32.014  1.00 84.35           H  
ATOM   1455  C   THR A  92      54.666 -26.674 -29.927  1.00 84.35           C  
ATOM   1456  CB  THR A  92      55.554 -24.582 -31.019  1.00 84.35           C  
ATOM   1457  HB  THR A  92      56.551 -25.021 -31.045  1.00 84.35           H  
ATOM   1458  O   THR A  92      53.766 -26.799 -29.098  1.00 84.35           O  
ATOM   1459  CG2 THR A  92      55.453 -23.579 -32.169  1.00 84.35           C  
ATOM   1460 HG21 THR A  92      56.281 -22.874 -32.107  1.00 84.35           H  
ATOM   1461 HG22 THR A  92      54.512 -23.031 -32.116  1.00 84.35           H  
ATOM   1462 HG23 THR A  92      55.499 -24.104 -33.123  1.00 84.35           H  
ATOM   1463  OG1 THR A  92      55.411 -23.875 -29.806  1.00 84.35           O  
ATOM   1464  HG1 THR A  92      54.502 -23.573 -29.746  1.00 84.35           H  
ATOM   1465  N   GLU A  93      55.828 -27.314 -29.782  1.00 84.71           N  
ATOM   1466  H   GLU A  93      56.529 -27.244 -30.506  1.00 84.71           H  
ATOM   1467  CA  GLU A  93      56.160 -28.119 -28.594  1.00 84.71           C  
ATOM   1468  HA  GLU A  93      55.515 -28.997 -28.559  1.00 84.71           H  
ATOM   1469  C   GLU A  93      55.964 -27.346 -27.273  1.00 84.71           C  
ATOM   1470  CB  GLU A  93      57.616 -28.582 -28.733  1.00 84.71           C  
ATOM   1471  HB2 GLU A  93      58.269 -27.709 -28.699  1.00 84.71           H  
ATOM   1472  HB3 GLU A  93      57.735 -29.057 -29.707  1.00 84.71           H  
ATOM   1473  O   GLU A  93      55.570 -27.919 -26.260  1.00 84.71           O  
ATOM   1474  CG  GLU A  93      58.039 -29.572 -27.638  1.00 84.71           C  
ATOM   1475  HG2 GLU A  93      57.332 -30.402 -27.616  1.00 84.71           H  
ATOM   1476  HG3 GLU A  93      57.995 -29.068 -26.672  1.00 84.71           H  
ATOM   1477  CD  GLU A  93      59.462 -30.119 -27.835  1.00 84.71           C  
ATOM   1478  OE1 GLU A  93      59.894 -30.906 -26.963  1.00 84.71           O  
ATOM   1479  OE2 GLU A  93      60.121 -29.745 -28.834  1.00 84.71           O  
ATOM   1480  N   PHE A  94      56.152 -26.022 -27.277  1.00 86.37           N  
ATOM   1481  H   PHE A  94      56.418 -25.575 -28.143  1.00 86.37           H  
ATOM   1482  CA  PHE A  94      55.931 -25.181 -26.095  1.00 86.37           C  
ATOM   1483  HA  PHE A  94      56.463 -25.631 -25.257  1.00 86.37           H  
ATOM   1484  C   PHE A  94      54.457 -25.077 -25.674  1.00 86.37           C  
ATOM   1485  CB  PHE A  94      56.512 -23.787 -26.350  1.00 86.37           C  
ATOM   1486  HB2 PHE A  94      56.281 -23.150 -25.496  1.00 86.37           H  
ATOM   1487  HB3 PHE A  94      56.026 -23.348 -27.221  1.00 86.37           H  
ATOM   1488  O   PHE A  94      54.171 -24.726 -24.525  1.00 86.37           O  
ATOM   1489  CG  PHE A  94      58.014 -23.783 -26.542  1.00 86.37           C  
ATOM   1490  CD1 PHE A  94      58.858 -23.975 -25.432  1.00 86.37           C  
ATOM   1491  HD1 PHE A  94      58.433 -24.125 -24.451  1.00 86.37           H  
ATOM   1492  CD2 PHE A  94      58.570 -23.610 -27.823  1.00 86.37           C  
ATOM   1493  HD2 PHE A  94      57.926 -23.476 -28.680  1.00 86.37           H  
ATOM   1494  CE1 PHE A  94      60.253 -23.994 -25.600  1.00 86.37           C  
ATOM   1495  HE1 PHE A  94      60.900 -24.163 -24.752  1.00 86.37           H  
ATOM   1496  CE2 PHE A  94      59.966 -23.629 -27.991  1.00 86.37           C  
ATOM   1497  HE2 PHE A  94      60.391 -23.515 -28.977  1.00 86.37           H  
ATOM   1498  CZ  PHE A  94      60.807 -23.821 -26.881  1.00 86.37           C  
ATOM   1499  HZ  PHE A  94      61.878 -23.857 -27.017  1.00 86.37           H  
ATOM   1500  N   ASP A  95      53.531 -25.392 -26.577  1.00 88.99           N  
ATOM   1501  H   ASP A  95      53.835 -25.691 -27.493  1.00 88.99           H  
ATOM   1502  CA  ASP A  95      52.090 -25.409 -26.325  1.00 88.99           C  
ATOM   1503  HA  ASP A  95      51.868 -24.727 -25.504  1.00 88.99           H  
ATOM   1504  C   ASP A  95      51.591 -26.796 -25.887  1.00 88.99           C  
ATOM   1505  CB  ASP A  95      51.353 -24.880 -27.563  1.00 88.99           C  
ATOM   1506  HB2 ASP A  95      51.495 -25.568 -28.396  1.00 88.99           H  
ATOM   1507  HB3 ASP A  95      50.286 -24.826 -27.346  1.00 88.99           H  
ATOM   1508  O   ASP A  95      50.501 -26.910 -25.325  1.00 88.99           O  
ATOM   1509  CG  ASP A  95      51.858 -23.485 -27.941  1.00 88.99           C  
ATOM   1510  OD1 ASP A  95      51.792 -22.590 -27.056  1.00 88.99           O  
ATOM   1511  OD2 ASP A  95      52.344 -23.340 -29.089  1.00 88.99           O  
ATOM   1512  N   ALA A  96      52.407 -27.843 -26.053  1.00 89.78           N  
ATOM   1513  H   ALA A  96      53.309 -27.685 -26.479  1.00 89.78           H  
ATOM   1514  CA  ALA A  96      52.134 -29.186 -25.552  1.00 89.78           C  
ATOM   1515  HA  ALA A  96      51.088 -29.429 -25.741  1.00 89.78           H  
ATOM   1516  C   ALA A  96      52.376 -29.259 -24.041  1.00 89.78           C  
ATOM   1517  CB  ALA A  96      52.985 -30.189 -26.313  1.00 89.78           C  
ATOM   1518  HB1 ALA A  96      54.041 -29.983 -26.140  1.00 89.78           H  
ATOM   1519  HB2 ALA A  96      52.760 -31.194 -25.956  1.00 89.78           H  
ATOM   1520  HB3 ALA A  96      52.770 -30.134 -27.380  1.00 89.78           H  
ATOM   1521  O   ALA A  96      53.425 -29.683 -23.549  1.00 89.78           O  
ATOM   1522  N   LYS A  97      51.406 -28.753 -23.282  1.00 92.33           N  
ATOM   1523  H   LYS A  97      50.610 -28.364 -23.768  1.00 92.33           H  
ATOM   1524  CA  LYS A  97      51.461 -28.673 -21.822  1.00 92.33           C  
ATOM   1525  HA  LYS A  97      52.269 -29.315 -21.470  1.00 92.33           H  
ATOM   1526  C   LYS A  97      50.198 -29.246 -21.199  1.00 92.33           C  
ATOM   1527  CB  LYS A  97      51.736 -27.213 -21.399  1.00 92.33           C  
ATOM   1528  HB2 LYS A  97      50.951 -26.591 -21.829  1.00 92.33           H  
ATOM   1529  HB3 LYS A  97      51.680 -27.126 -20.314  1.00 92.33           H  
ATOM   1530  O   LYS A  97      49.195 -29.514 -21.859  1.00 92.33           O  
ATOM   1531  CG  LYS A  97      53.102 -26.660 -21.859  1.00 92.33           C  
ATOM   1532  HG2 LYS A  97      53.146 -25.595 -21.632  1.00 92.33           H  
ATOM   1533  HG3 LYS A  97      53.187 -26.770 -22.940  1.00 92.33           H  
ATOM   1534  CD  LYS A  97      54.296 -27.348 -21.175  1.00 92.33           C  
ATOM   1535  HD2 LYS A  97      54.160 -28.429 -21.206  1.00 92.33           H  
ATOM   1536  HD3 LYS A  97      54.355 -27.039 -20.132  1.00 92.33           H  
ATOM   1537  CE  LYS A  97      55.611 -27.031 -21.894  1.00 92.33           C  
ATOM   1538  HE2 LYS A  97      55.439 -27.190 -22.958  1.00 92.33           H  
ATOM   1539  HE3 LYS A  97      55.886 -25.987 -21.745  1.00 92.33           H  
ATOM   1540  NZ  LYS A  97      56.691 -27.954 -21.448  1.00 92.33           N  
ATOM   1541  HZ1 LYS A  97      57.407 -28.089 -22.148  1.00 92.33           H  
ATOM   1542  HZ2 LYS A  97      57.138 -27.722 -20.572  1.00 92.33           H  
ATOM   1543  HZ3 LYS A  97      56.323 -28.871 -21.239  1.00 92.33           H  
ATOM   1544  N   VAL A  98      50.244 -29.415 -19.882  1.00 94.98           N  
ATOM   1545  H   VAL A  98      51.110 -29.199 -19.407  1.00 94.98           H  
ATOM   1546  CA  VAL A  98      49.047 -29.698 -19.090  1.00 94.98           C  
ATOM   1547  HA  VAL A  98      48.383 -30.333 -19.677  1.00 94.98           H  
ATOM   1548  C   VAL A  98      48.316 -28.389 -18.828  1.00 94.98           C  
ATOM   1549  CB  VAL A  98      49.368 -30.457 -17.793  1.00 94.98           C  
ATOM   1550  HB  VAL A  98      49.968 -29.826 -17.138  1.00 94.98           H  
ATOM   1551  O   VAL A  98      48.886 -27.452 -18.267  1.00 94.98           O  
ATOM   1552  CG1 VAL A  98      48.077 -30.846 -17.058  1.00 94.98           C  
ATOM   1553 HG11 VAL A  98      48.322 -31.404 -16.154  1.00 94.98           H  
ATOM   1554 HG12 VAL A  98      47.453 -31.466 -17.701  1.00 94.98           H  
ATOM   1555 HG13 VAL A  98      47.520 -29.955 -16.770  1.00 94.98           H  
ATOM   1556  CG2 VAL A  98      50.157 -31.741 -18.083  1.00 94.98           C  
ATOM   1557 HG21 VAL A  98      51.129 -31.504 -18.515  1.00 94.98           H  
ATOM   1558 HG22 VAL A  98      50.323 -32.293 -17.159  1.00 94.98           H  
ATOM   1559 HG23 VAL A  98      49.606 -32.371 -18.781  1.00 94.98           H  
ATOM   1560  N   TYR A  99      47.051 -28.329 -19.217  1.00 96.32           N  
ATOM   1561  H   TYR A  99      46.653 -29.131 -19.684  1.00 96.32           H  
ATOM   1562  CA  TYR A  99      46.167 -27.201 -18.964  1.00 96.32           C  
ATOM   1563  HA  TYR A  99      46.764 -26.329 -18.699  1.00 96.32           H  
ATOM   1564  C   TYR A  99      45.250 -27.507 -17.783  1.00 96.32           C  
ATOM   1565  CB  TYR A  99      45.398 -26.847 -20.237  1.00 96.32           C  
ATOM   1566  HB2 TYR A  99      44.893 -27.734 -20.619  1.00 96.32           H  
ATOM   1567  HB3 TYR A  99      44.636 -26.108 -19.989  1.00 96.32           H  
ATOM   1568  O   TYR A  99      44.844 -28.652 -17.572  1.00 96.32           O  
ATOM   1569  CG  TYR A  99      46.287 -26.266 -21.317  1.00 96.32           C  
ATOM   1570  CD1 TYR A  99      46.441 -24.870 -21.416  1.00 96.32           C  
ATOM   1571  HD1 TYR A  99      45.915 -24.221 -20.732  1.00 96.32           H  
ATOM   1572  CD2 TYR A  99      46.980 -27.116 -22.201  1.00 96.32           C  
ATOM   1573  HD2 TYR A  99      46.873 -28.188 -22.127  1.00 96.32           H  
ATOM   1574  CE1 TYR A  99      47.264 -24.322 -22.418  1.00 96.32           C  
ATOM   1575  HE1 TYR A  99      47.354 -23.250 -22.517  1.00 96.32           H  
ATOM   1576  CE2 TYR A  99      47.825 -26.571 -23.186  1.00 96.32           C  
ATOM   1577  HE2 TYR A  99      48.357 -27.213 -23.873  1.00 96.32           H  
ATOM   1578  OH  TYR A  99      48.739 -24.640 -24.280  1.00 96.32           O  
ATOM   1579  HH  TYR A  99      48.539 -23.722 -24.478  1.00 96.32           H  
ATOM   1580  CZ  TYR A  99      47.956 -25.173 -23.307  1.00 96.32           C  
ATOM   1581  N   LYS A 100      44.936 -26.469 -17.008  1.00 96.16           N  
ATOM   1582  H   LYS A 100      45.293 -25.565 -17.281  1.00 96.16           H  
ATOM   1583  CA  LYS A 100      44.063 -26.521 -15.835  1.00 96.16           C  
ATOM   1584  HA  LYS A 100      43.662 -27.529 -15.731  1.00 96.16           H  
ATOM   1585  C   LYS A 100      42.896 -25.571 -16.028  1.00 96.16           C  
ATOM   1586  CB  LYS A 100      44.872 -26.172 -14.577  1.00 96.16           C  
ATOM   1587  HB2 LYS A 100      45.303 -25.180 -14.708  1.00 96.16           H  
ATOM   1588  HB3 LYS A 100      45.685 -26.892 -14.481  1.00 96.16           H  
ATOM   1589  O   LYS A 100      43.107 -24.385 -16.256  1.00 96.16           O  
ATOM   1590  CG  LYS A 100      44.044 -26.205 -13.281  1.00 96.16           C  
ATOM   1591  HG2 LYS A 100      43.214 -25.503 -13.354  1.00 96.16           H  
ATOM   1592  HG3 LYS A 100      43.626 -27.203 -13.149  1.00 96.16           H  
ATOM   1593  CD  LYS A 100      44.874 -25.852 -12.036  1.00 96.16           C  
ATOM   1594  HD2 LYS A 100      45.773 -26.467 -12.007  1.00 96.16           H  
ATOM   1595  HD3 LYS A 100      44.273 -26.068 -11.153  1.00 96.16           H  
ATOM   1596  CE  LYS A 100      45.245 -24.360 -12.045  1.00 96.16           C  
ATOM   1597  HE2 LYS A 100      44.341 -23.772 -12.201  1.00 96.16           H  
ATOM   1598  HE3 LYS A 100      45.896 -24.166 -12.898  1.00 96.16           H  
ATOM   1599  NZ  LYS A 100      45.917 -23.923 -10.796  1.00 96.16           N  
ATOM   1600  HZ1 LYS A 100      45.312 -24.047  -9.997  1.00 96.16           H  
ATOM   1601  HZ2 LYS A 100      46.150 -22.943 -10.867  1.00 96.16           H  
ATOM   1602  HZ3 LYS A 100      46.774 -24.438 -10.650  1.00 96.16           H  
ATOM   1603  N   CYS A 101      41.685 -26.084 -15.876  1.00 95.82           N  
ATOM   1604  H   CYS A 101      41.614 -27.067 -15.656  1.00 95.82           H  
ATOM   1605  CA  CYS A 101      40.474 -25.281 -15.762  1.00 95.82           C  
ATOM   1606  HA  CYS A 101      40.657 -24.258 -16.090  1.00 95.82           H  
ATOM   1607  C   CYS A 101      40.072 -25.276 -14.289  1.00 95.82           C  
ATOM   1608  CB  CYS A 101      39.409 -25.897 -16.666  1.00 95.82           C  
ATOM   1609  HB2 CYS A 101      39.809 -25.957 -17.678  1.00 95.82           H  
ATOM   1610  HB3 CYS A 101      39.210 -26.909 -16.313  1.00 95.82           H  
ATOM   1611  O   CYS A 101      39.890 -26.345 -13.711  1.00 95.82           O  
ATOM   1612  SG  CYS A 101      37.823 -25.048 -16.773  1.00 95.82           S  
ATOM   1613  N   ASN A 102      40.007 -24.100 -13.670  1.00 94.70           N  
ATOM   1614  H   ASN A 102      40.182 -23.267 -14.214  1.00 94.70           H  
ATOM   1615  CA  ASN A 102      39.771 -23.929 -12.239  1.00 94.70           C  
ATOM   1616  HA  ASN A 102      39.547 -24.893 -11.782  1.00 94.70           H  
ATOM   1617  C   ASN A 102      38.572 -23.005 -12.006  1.00 94.70           C  
ATOM   1618  CB  ASN A 102      41.059 -23.379 -11.603  1.00 94.70           C  
ATOM   1619  HB2 ASN A 102      41.298 -22.419 -12.062  1.00 94.70           H  
ATOM   1620  HB3 ASN A 102      41.879 -24.070 -11.797  1.00 94.70           H  
ATOM   1621  O   ASN A 102      38.561 -21.886 -12.507  1.00 94.70           O  
ATOM   1622  CG  ASN A 102      40.948 -23.204 -10.098  1.00 94.70           C  
ATOM   1623  ND2 ASN A 102      41.582 -22.203  -9.537  1.00 94.70           N  
ATOM   1624 HD21 ASN A 102      42.028 -21.492 -10.100  1.00 94.70           H  
ATOM   1625 HD22 ASN A 102      41.477 -22.123  -8.535  1.00 94.70           H  
ATOM   1626  OD1 ASN A 102      40.344 -23.987  -9.396  1.00 94.70           O  
ATOM   1627  N   ALA A 103      37.591 -23.448 -11.230  1.00 93.55           N  
ATOM   1628  H   ALA A 103      37.703 -24.352 -10.794  1.00 93.55           H  
ATOM   1629  CA  ALA A 103      36.457 -22.647 -10.793  1.00 93.55           C  
ATOM   1630  HA  ALA A 103      36.434 -21.709 -11.348  1.00 93.55           H  
ATOM   1631  C   ALA A 103      36.600 -22.319  -9.305  1.00 93.55           C  
ATOM   1632  CB  ALA A 103      35.158 -23.395 -11.100  1.00 93.55           C  
ATOM   1633  HB1 ALA A 103      35.079 -23.547 -12.177  1.00 93.55           H  
ATOM   1634  HB2 ALA A 103      34.306 -22.808 -10.760  1.00 93.55           H  
ATOM   1635  HB3 ALA A 103      35.154 -24.360 -10.593  1.00 93.55           H  
ATOM   1636  O   ALA A 103      36.768 -23.212  -8.475  1.00 93.55           O  
ATOM   1637  N   THR A 104      36.520 -21.036  -8.969  1.00 92.44           N  
ATOM   1638  H   THR A 104      36.380 -20.358  -9.705  1.00 92.44           H  
ATOM   1639  CA  THR A 104      36.587 -20.525  -7.595  1.00 92.44           C  
ATOM   1640  HA  THR A 104      36.769 -21.352  -6.909  1.00 92.44           H  
ATOM   1641  C   THR A 104      35.260 -19.915  -7.194  1.00 92.44           C  
ATOM   1642  CB  THR A 104      37.709 -19.491  -7.404  1.00 92.44           C  
ATOM   1643  HB  THR A 104      37.391 -18.726  -6.694  1.00 92.44           H  
ATOM   1644  O   THR A 104      34.611 -19.237  -7.996  1.00 92.44           O  
ATOM   1645  CG2 THR A 104      38.971 -20.140  -6.858  1.00 92.44           C  
ATOM   1646 HG21 THR A 104      39.769 -19.403  -6.772  1.00 92.44           H  
ATOM   1647 HG22 THR A 104      38.753 -20.531  -5.864  1.00 92.44           H  
ATOM   1648 HG23 THR A 104      39.282 -20.950  -7.517  1.00 92.44           H  
ATOM   1649  OG1 THR A 104      38.081 -18.869  -8.614  1.00 92.44           O  
ATOM   1650  HG1 THR A 104      38.959 -18.505  -8.478  1.00 92.44           H  
ATOM   1651  N   GLY A 105      34.857 -20.125  -5.947  1.00 91.73           N  
ATOM   1652  H   GLY A 105      35.407 -20.699  -5.323  1.00 91.73           H  
ATOM   1653  CA  GLY A 105      33.569 -19.667  -5.455  1.00 91.73           C  
ATOM   1654  HA2 GLY A 105      32.799 -20.103  -6.091  1.00 91.73           H  
ATOM   1655  HA3 GLY A 105      33.506 -18.581  -5.523  1.00 91.73           H  
ATOM   1656  C   GLY A 105      33.299 -20.076  -4.014  1.00 91.73           C  
ATOM   1657  O   GLY A 105      34.153 -20.672  -3.367  1.00 91.73           O  
ATOM   1658  N   ASP A 106      32.112 -19.752  -3.520  1.00 91.57           N  
ATOM   1659  H   ASP A 106      31.408 -19.396  -4.151  1.00 91.57           H  
ATOM   1660  CA  ASP A 106      31.706 -20.077  -2.154  1.00 91.57           C  
ATOM   1661  HA  ASP A 106      32.602 -20.245  -1.555  1.00 91.57           H  
ATOM   1662  C   ASP A 106      30.889 -21.373  -2.127  1.00 91.57           C  
ATOM   1663  CB  ASP A 106      30.969 -18.898  -1.503  1.00 91.57           C  
ATOM   1664  HB2 ASP A 106      30.056 -18.694  -2.063  1.00 91.57           H  
ATOM   1665  HB3 ASP A 106      30.691 -19.179  -0.488  1.00 91.57           H  
ATOM   1666  O   ASP A 106      30.022 -21.600  -2.978  1.00 91.57           O  
ATOM   1667  CG  ASP A 106      31.824 -17.627  -1.437  1.00 91.57           C  
ATOM   1668  OD1 ASP A 106      33.075 -17.699  -1.329  1.00 91.57           O  
ATOM   1669  OD2 ASP A 106      31.275 -16.509  -1.579  1.00 91.57           O  
ATOM   1670  N   ASN A 107      31.179 -22.227  -1.148  1.00 86.07           N  
ATOM   1671  H   ASN A 107      31.911 -21.974  -0.500  1.00 86.07           H  
ATOM   1672  CA  ASN A 107      30.359 -23.392  -0.824  1.00 86.07           C  
ATOM   1673  HA  ASN A 107      29.980 -23.818  -1.753  1.00 86.07           H  
ATOM   1674  C   ASN A 107      29.129 -22.992   0.023  1.00 86.07           C  
ATOM   1675  CB  ASN A 107      31.264 -24.454  -0.162  1.00 86.07           C  
ATOM   1676  HB2 ASN A 107      32.149 -24.592  -0.783  1.00 86.07           H  
ATOM   1677  HB3 ASN A 107      30.730 -25.404  -0.138  1.00 86.07           H  
ATOM   1678  O   ASN A 107      28.967 -21.829   0.392  1.00 86.07           O  
ATOM   1679  CG  ASN A 107      31.718 -24.134   1.256  1.00 86.07           C  
ATOM   1680  ND2 ASN A 107      32.474 -25.013   1.869  1.00 86.07           N  
ATOM   1681 HD21 ASN A 107      32.746 -25.870   1.409  1.00 86.07           H  
ATOM   1682 HD22 ASN A 107      32.648 -24.856   2.851  1.00 86.07           H  
ATOM   1683  OD1 ASN A 107      31.369 -23.135   1.858  1.00 86.07           O  
ATOM   1684  N   ALA A 108      28.293 -23.969   0.389  1.00 84.42           N  
ATOM   1685  H   ALA A 108      28.416 -24.888  -0.012  1.00 84.42           H  
ATOM   1686  CA  ALA A 108      27.094 -23.754   1.210  1.00 84.42           C  
ATOM   1687  HA  ALA A 108      26.437 -23.057   0.690  1.00 84.42           H  
ATOM   1688  C   ALA A 108      27.364 -23.144   2.602  1.00 84.42           C  
ATOM   1689  CB  ALA A 108      26.375 -25.104   1.340  1.00 84.42           C  
ATOM   1690  HB1 ALA A 108      26.129 -25.484   0.348  1.00 84.42           H  
ATOM   1691  HB2 ALA A 108      25.447 -24.963   1.893  1.00 84.42           H  
ATOM   1692  HB3 ALA A 108      27.005 -25.819   1.868  1.00 84.42           H  
ATOM   1693  O   ALA A 108      26.479 -22.534   3.198  1.00 84.42           O  
ATOM   1694  N   GLU A 109      28.586 -23.278   3.123  1.00 84.88           N  
ATOM   1695  H   GLU A 109      29.297 -23.728   2.564  1.00 84.88           H  
ATOM   1696  CA  GLU A 109      29.012 -22.689   4.400  1.00 84.88           C  
ATOM   1697  HA  GLU A 109      28.152 -22.619   5.066  1.00 84.88           H  
ATOM   1698  C   GLU A 109      29.554 -21.254   4.235  1.00 84.88           C  
ATOM   1699  CB  GLU A 109      30.053 -23.604   5.071  1.00 84.88           C  
ATOM   1700  HB2 GLU A 109      30.383 -23.141   6.001  1.00 84.88           H  
ATOM   1701  HB3 GLU A 109      30.914 -23.697   4.410  1.00 84.88           H  
ATOM   1702  O   GLU A 109      29.957 -20.627   5.214  1.00 84.88           O  
ATOM   1703  CG  GLU A 109      29.503 -25.005   5.398  1.00 84.88           C  
ATOM   1704  HG2 GLU A 109      28.670 -24.897   6.094  1.00 84.88           H  
ATOM   1705  HG3 GLU A 109      29.123 -25.464   4.486  1.00 84.88           H  
ATOM   1706  CD  GLU A 109      30.558 -25.945   6.004  1.00 84.88           C  
ATOM   1707  OE1 GLU A 109      30.166 -27.073   6.380  1.00 84.88           O  
ATOM   1708  OE2 GLU A 109      31.750 -25.561   6.053  1.00 84.88           O  
ATOM   1709  N   GLY A 110      29.590 -20.725   3.006  1.00 83.39           N  
ATOM   1710  H   GLY A 110      29.237 -21.279   2.239  1.00 83.39           H  
ATOM   1711  CA  GLY A 110      30.167 -19.417   2.682  1.00 83.39           C  
ATOM   1712  HA2 GLY A 110      29.796 -19.108   1.705  1.00 83.39           H  
ATOM   1713  HA3 GLY A 110      29.843 -18.687   3.424  1.00 83.39           H  
ATOM   1714  C   GLY A 110      31.699 -19.405   2.636  1.00 83.39           C  
ATOM   1715  O   GLY A 110      32.306 -18.334   2.597  1.00 83.39           O  
ATOM   1716  N   THR A 111      32.343 -20.574   2.645  1.00 87.60           N  
ATOM   1717  H   THR A 111      31.787 -21.416   2.586  1.00 87.60           H  
ATOM   1718  CA  THR A 111      33.801 -20.701   2.547  1.00 87.60           C  
ATOM   1719  HA  THR A 111      34.253 -19.839   3.038  1.00 87.60           H  
ATOM   1720  C   THR A 111      34.229 -20.705   1.084  1.00 87.60           C  
ATOM   1721  CB  THR A 111      34.316 -21.955   3.266  1.00 87.60           C  
ATOM   1722  HB  THR A 111      33.910 -22.851   2.796  1.00 87.60           H  
ATOM   1723  O   THR A 111      33.688 -21.455   0.271  1.00 87.60           O  
ATOM   1724  CG2 THR A 111      35.844 -22.039   3.270  1.00 87.60           C  
ATOM   1725 HG21 THR A 111      36.268 -21.130   3.698  1.00 87.60           H  
ATOM   1726 HG22 THR A 111      36.216 -22.180   2.256  1.00 87.60           H  
ATOM   1727 HG23 THR A 111      36.152 -22.894   3.872  1.00 87.60           H  
ATOM   1728  OG1 THR A 111      33.935 -21.920   4.620  1.00 87.60           O  
ATOM   1729  HG1 THR A 111      32.989 -22.072   4.678  1.00 87.60           H  
ATOM   1730  N   ASN A 112      35.236 -19.893   0.757  1.00 89.43           N  
ATOM   1731  H   ASN A 112      35.633 -19.308   1.478  1.00 89.43           H  
ATOM   1732  CA  ASN A 112      35.792 -19.815  -0.589  1.00 89.43           C  
ATOM   1733  HA  ASN A 112      34.961 -19.784  -1.294  1.00 89.43           H  
ATOM   1734  C   ASN A 112      36.647 -21.055  -0.884  1.00 89.43           C  
ATOM   1735  CB  ASN A 112      36.571 -18.499  -0.722  1.00 89.43           C  
ATOM   1736  HB2 ASN A 112      35.923 -17.689  -0.388  1.00 89.43           H  
ATOM   1737  HB3 ASN A 112      37.452 -18.532  -0.082  1.00 89.43           H  
ATOM   1738  O   ASN A 112      37.678 -21.270  -0.242  1.00 89.43           O  
ATOM   1739  CG  ASN A 112      37.017 -18.180  -2.141  1.00 89.43           C  
ATOM   1740  ND2 ASN A 112      37.414 -16.950  -2.375  1.00 89.43           N  
ATOM   1741 HD21 ASN A 112      37.519 -16.309  -1.601  1.00 89.43           H  
ATOM   1742 HD22 ASN A 112      37.798 -16.797  -3.296  1.00 89.43           H  
ATOM   1743  OD1 ASN A 112      37.046 -18.977  -3.059  1.00 89.43           O  
ATOM   1744  N   ILE A 113      36.218 -21.856  -1.855  1.00 91.43           N  
ATOM   1745  H   ILE A 113      35.397 -21.567  -2.368  1.00 91.43           H  
ATOM   1746  CA  ILE A 113      36.905 -23.062  -2.310  1.00 91.43           C  
ATOM   1747  HA  ILE A 113      37.880 -23.103  -1.824  1.00 91.43           H  
ATOM   1748  C   ILE A 113      37.182 -22.992  -3.817  1.00 91.43           C  
ATOM   1749  CB  ILE A 113      36.145 -24.345  -1.898  1.00 91.43           C  
ATOM   1750  HB  ILE A 113      36.775 -25.187  -2.185  1.00 91.43           H  
ATOM   1751  O   ILE A 113      36.556 -22.237  -4.566  1.00 91.43           O  
ATOM   1752  CG1 ILE A 113      34.798 -24.498  -2.633  1.00 91.43           C  
ATOM   1753 HG12 ILE A 113      34.089 -23.750  -2.279  1.00 91.43           H  
ATOM   1754 HG13 ILE A 113      34.959 -24.343  -3.700  1.00 91.43           H  
ATOM   1755  CG2 ILE A 113      35.962 -24.415  -0.371  1.00 91.43           C  
ATOM   1756 HG21 ILE A 113      36.908 -24.205   0.127  1.00 91.43           H  
ATOM   1757 HG22 ILE A 113      35.625 -25.408  -0.074  1.00 91.43           H  
ATOM   1758 HG23 ILE A 113      35.224 -23.681  -0.045  1.00 91.43           H  
ATOM   1759  CD1 ILE A 113      34.188 -25.895  -2.488  1.00 91.43           C  
ATOM   1760 HD11 ILE A 113      34.928 -26.653  -2.745  1.00 91.43           H  
ATOM   1761 HD12 ILE A 113      33.836 -26.061  -1.470  1.00 91.43           H  
ATOM   1762 HD13 ILE A 113      33.352 -25.988  -3.182  1.00 91.43           H  
ATOM   1763  N   SER A 114      38.130 -23.806  -4.276  1.00 90.38           N  
ATOM   1764  H   SER A 114      38.611 -24.407  -3.622  1.00 90.38           H  
ATOM   1765  CA  SER A 114      38.491 -23.928  -5.688  1.00 90.38           C  
ATOM   1766  HA  SER A 114      37.788 -23.357  -6.294  1.00 90.38           H  
ATOM   1767  C   SER A 114      38.433 -25.381  -6.139  1.00 90.38           C  
ATOM   1768  CB  SER A 114      39.887 -23.356  -5.938  1.00 90.38           C  
ATOM   1769  HB2 SER A 114      39.938 -22.333  -5.565  1.00 90.38           H  
ATOM   1770  HB3 SER A 114      40.083 -23.354  -7.011  1.00 90.38           H  
ATOM   1771  O   SER A 114      39.004 -26.248  -5.474  1.00 90.38           O  
ATOM   1772  OG  SER A 114      40.881 -24.117  -5.283  1.00 90.38           O  
ATOM   1773  HG  SER A 114      40.581 -25.028  -5.260  1.00 90.38           H  
ATOM   1774  N   LEU A 115      37.812 -25.636  -7.284  1.00 91.44           N  
ATOM   1775  H   LEU A 115      37.420 -24.859  -7.795  1.00 91.44           H  
ATOM   1776  CA  LEU A 115      37.760 -26.948  -7.924  1.00 91.44           C  
ATOM   1777  HA  LEU A 115      38.310 -27.681  -7.334  1.00 91.44           H  
ATOM   1778  C   LEU A 115      38.415 -26.858  -9.291  1.00 91.44           C  
ATOM   1779  CB  LEU A 115      36.303 -27.402  -8.062  1.00 91.44           C  
ATOM   1780  HB2 LEU A 115      36.265 -28.327  -8.637  1.00 91.44           H  
ATOM   1781  HB3 LEU A 115      35.759 -26.638  -8.619  1.00 91.44           H  
ATOM   1782  O   LEU A 115      38.181 -25.899 -10.021  1.00 91.44           O  
ATOM   1783  CG  LEU A 115      35.611 -27.625  -6.711  1.00 91.44           C  
ATOM   1784  HG  LEU A 115      35.726 -26.746  -6.077  1.00 91.44           H  
ATOM   1785  CD1 LEU A 115      34.130 -27.827  -6.960  1.00 91.44           C  
ATOM   1786 HD11 LEU A 115      33.623 -27.906  -5.998  1.00 91.44           H  
ATOM   1787 HD12 LEU A 115      33.718 -26.964  -7.482  1.00 91.44           H  
ATOM   1788 HD13 LEU A 115      33.955 -28.733  -7.539  1.00 91.44           H  
ATOM   1789  CD2 LEU A 115      36.152 -28.851  -5.971  1.00 91.44           C  
ATOM   1790 HD21 LEU A 115      35.573 -29.009  -5.061  1.00 91.44           H  
ATOM   1791 HD22 LEU A 115      37.192 -28.689  -5.688  1.00 91.44           H  
ATOM   1792 HD23 LEU A 115      36.074 -29.737  -6.601  1.00 91.44           H  
ATOM   1793  N   PHE A 116      39.205 -27.862  -9.659  1.00 93.49           N  
ATOM   1794  H   PHE A 116      39.319 -28.667  -9.059  1.00 93.49           H  
ATOM   1795  CA  PHE A 116      39.911 -27.851 -10.930  1.00 93.49           C  
ATOM   1796  HA  PHE A 116      39.381 -27.171 -11.597  1.00 93.49           H  
ATOM   1797  C   PHE A 116      39.908 -29.208 -11.623  1.00 93.49           C  
ATOM   1798  CB  PHE A 116      41.333 -27.306 -10.746  1.00 93.49           C  
ATOM   1799  HB2 PHE A 116      41.280 -26.338 -10.247  1.00 93.49           H  
ATOM   1800  HB3 PHE A 116      41.762 -27.133 -11.732  1.00 93.49           H  
ATOM   1801  O   PHE A 116      39.823 -30.259 -10.991  1.00 93.49           O  
ATOM   1802  CG  PHE A 116      42.255 -28.218  -9.962  1.00 93.49           C  
ATOM   1803  CD1 PHE A 116      42.335 -28.105  -8.561  1.00 93.49           C  
ATOM   1804  HD1 PHE A 116      41.750 -27.359  -8.044  1.00 93.49           H  
ATOM   1805  CD2 PHE A 116      43.004 -29.206 -10.629  1.00 93.49           C  
ATOM   1806  HD2 PHE A 116      42.927 -29.311 -11.701  1.00 93.49           H  
ATOM   1807  CE1 PHE A 116      43.155 -28.982  -7.830  1.00 93.49           C  
ATOM   1808  HE1 PHE A 116      43.202 -28.906  -6.754  1.00 93.49           H  
ATOM   1809  CE2 PHE A 116      43.822 -30.085  -9.897  1.00 93.49           C  
ATOM   1810  HE2 PHE A 116      44.376 -30.860 -10.405  1.00 93.49           H  
ATOM   1811  CZ  PHE A 116      43.897 -29.972  -8.498  1.00 93.49           C  
ATOM   1812  HZ  PHE A 116      44.513 -30.656  -7.933  1.00 93.49           H  
ATOM   1813  N   VAL A 117      40.062 -29.158 -12.941  1.00 93.88           N  
ATOM   1814  H   VAL A 117      40.090 -28.243 -13.370  1.00 93.88           H  
ATOM   1815  CA  VAL A 117      40.256 -30.312 -13.820  1.00 93.88           C  
ATOM   1816  HA  VAL A 117      40.484 -31.185 -13.210  1.00 93.88           H  
ATOM   1817  C   VAL A 117      41.459 -30.064 -14.722  1.00 93.88           C  
ATOM   1818  CB  VAL A 117      38.994 -30.634 -14.638  1.00 93.88           C  
ATOM   1819  HB  VAL A 117      39.241 -31.414 -15.359  1.00 93.88           H  
ATOM   1820  O   VAL A 117      41.765 -28.920 -15.070  1.00 93.88           O  
ATOM   1821  CG1 VAL A 117      37.882 -31.170 -13.734  1.00 93.88           C  
ATOM   1822 HG11 VAL A 117      37.049 -31.517 -14.344  1.00 93.88           H  
ATOM   1823 HG12 VAL A 117      37.526 -30.391 -13.059  1.00 93.88           H  
ATOM   1824 HG13 VAL A 117      38.251 -32.010 -13.145  1.00 93.88           H  
ATOM   1825  CG2 VAL A 117      38.478 -29.411 -15.398  1.00 93.88           C  
ATOM   1826 HG21 VAL A 117      38.221 -28.618 -14.695  1.00 93.88           H  
ATOM   1827 HG22 VAL A 117      37.595 -29.680 -15.978  1.00 93.88           H  
ATOM   1828 HG23 VAL A 117      39.255 -29.035 -16.063  1.00 93.88           H  
ATOM   1829  N   LEU A 118      42.160 -31.140 -15.075  1.00 95.31           N  
ATOM   1830  H   LEU A 118      41.805 -32.052 -14.824  1.00 95.31           H  
ATOM   1831  CA  LEU A 118      43.398 -31.099 -15.848  1.00 95.31           C  
ATOM   1832  HA  LEU A 118      43.633 -30.064 -16.096  1.00 95.31           H  
ATOM   1833  C   LEU A 118      43.246 -31.856 -17.161  1.00 95.31           C  
ATOM   1834  CB  LEU A 118      44.566 -31.689 -15.034  1.00 95.31           C  
ATOM   1835  HB2 LEU A 118      45.461 -31.660 -15.655  1.00 95.31           H  
ATOM   1836  HB3 LEU A 118      44.345 -32.736 -14.826  1.00 95.31           H  
ATOM   1837  O   LEU A 118      42.585 -32.895 -17.213  1.00 95.31           O  
ATOM   1838  CG  LEU A 118      44.876 -30.986 -13.703  1.00 95.31           C  
ATOM   1839  HG  LEU A 118      44.015 -31.061 -13.038  1.00 95.31           H  
ATOM   1840  CD1 LEU A 118      46.067 -31.657 -13.024  1.00 95.31           C  
ATOM   1841 HD11 LEU A 118      46.287 -31.158 -12.080  1.00 95.31           H  
ATOM   1842 HD12 LEU A 118      46.945 -31.610 -13.669  1.00 95.31           H  
ATOM   1843 HD13 LEU A 118      45.829 -32.701 -12.819  1.00 95.31           H  
ATOM   1844  CD2 LEU A 118      45.219 -29.518 -13.909  1.00 95.31           C  
ATOM   1845 HD21 LEU A 118      45.543 -29.072 -12.969  1.00 95.31           H  
ATOM   1846 HD22 LEU A 118      46.003 -29.418 -14.660  1.00 95.31           H  
ATOM   1847 HD23 LEU A 118      44.323 -29.003 -14.256  1.00 95.31           H  
ATOM   1848  N   LYS A 119      43.920 -31.376 -18.206  1.00 96.12           N  
ATOM   1849  H   LYS A 119      44.394 -30.490 -18.107  1.00 96.12           H  
ATOM   1850  CA  LYS A 119      44.033 -32.094 -19.476  1.00 96.12           C  
ATOM   1851  HA  LYS A 119      43.961 -33.162 -19.272  1.00 96.12           H  
ATOM   1852  C   LYS A 119      45.380 -31.824 -20.125  1.00 96.12           C  
ATOM   1853  CB  LYS A 119      42.856 -31.686 -20.357  1.00 96.12           C  
ATOM   1854  HB2 LYS A 119      41.963 -31.749 -19.735  1.00 96.12           H  
ATOM   1855  HB3 LYS A 119      42.984 -30.655 -20.688  1.00 96.12           H  
ATOM   1856  O   LYS A 119      45.816 -30.678 -20.214  1.00 96.12           O  
ATOM   1857  CG  LYS A 119      42.583 -32.579 -21.561  1.00 96.12           C  
ATOM   1858  HG2 LYS A 119      43.491 -32.690 -22.152  1.00 96.12           H  
ATOM   1859  HG3 LYS A 119      41.806 -32.072 -22.132  1.00 96.12           H  
ATOM   1860  CD  LYS A 119      42.006 -33.956 -21.247  1.00 96.12           C  
ATOM   1861  HD2 LYS A 119      42.748 -34.577 -20.745  1.00 96.12           H  
ATOM   1862  HD3 LYS A 119      41.126 -33.839 -20.614  1.00 96.12           H  
ATOM   1863  CE  LYS A 119      41.607 -34.573 -22.595  1.00 96.12           C  
ATOM   1864  HE2 LYS A 119      41.052 -33.827 -23.163  1.00 96.12           H  
ATOM   1865  HE3 LYS A 119      42.511 -34.806 -23.158  1.00 96.12           H  
ATOM   1866  NZ  LYS A 119      40.766 -35.779 -22.424  1.00 96.12           N  
ATOM   1867  HZ1 LYS A 119      39.922 -35.535 -21.925  1.00 96.12           H  
ATOM   1868  HZ2 LYS A 119      41.265 -36.497 -21.918  1.00 96.12           H  
ATOM   1869  HZ3 LYS A 119      40.497 -36.134 -23.330  1.00 96.12           H  
ATOM   1870  N   ALA A 120      46.052 -32.897 -20.520  1.00 94.41           N  
ATOM   1871  H   ALA A 120      45.612 -33.804 -20.456  1.00 94.41           H  
ATOM   1872  CA  ALA A 120      47.347 -32.841 -21.177  1.00 94.41           C  
ATOM   1873  HA  ALA A 120      47.894 -31.964 -20.830  1.00 94.41           H  
ATOM   1874  C   ALA A 120      47.178 -32.710 -22.691  1.00 94.41           C  
ATOM   1875  CB  ALA A 120      48.161 -34.079 -20.785  1.00 94.41           C  
ATOM   1876  HB1 ALA A 120      49.158 -34.012 -21.221  1.00 94.41           H  
ATOM   1877  HB2 ALA A 120      48.249 -34.150 -19.701  1.00 94.41           H  
ATOM   1878  HB3 ALA A 120      47.679 -34.979 -21.169  1.00 94.41           H  
ATOM   1879  O   ALA A 120      46.281 -33.325 -23.271  1.00 94.41           O  
ATOM   1880  N   VAL A 121      48.058 -31.919 -23.296  1.00 93.74           N  
ATOM   1881  H   VAL A 121      48.710 -31.389 -22.736  1.00 93.74           H  
ATOM   1882  CA  VAL A 121      48.307 -31.910 -24.735  1.00 93.74           C  
ATOM   1883  HA  VAL A 121      47.571 -32.531 -25.245  1.00 93.74           H  
ATOM   1884  C   VAL A 121      49.689 -32.507 -24.951  1.00 93.74           C  
ATOM   1885  CB  VAL A 121      48.221 -30.490 -25.309  1.00 93.74           C  
ATOM   1886  HB  VAL A 121      48.969 -29.856 -24.832  1.00 93.74           H  
ATOM   1887  O   VAL A 121      50.668 -32.010 -24.396  1.00 93.74           O  
ATOM   1888  CG1 VAL A 121      48.469 -30.507 -26.817  1.00 93.74           C  
ATOM   1889 HG11 VAL A 121      49.460 -30.907 -27.026  1.00 93.74           H  
ATOM   1890 HG12 VAL A 121      47.722 -31.125 -27.316  1.00 93.74           H  
ATOM   1891 HG13 VAL A 121      48.423 -29.491 -27.209  1.00 93.74           H  
ATOM   1892  CG2 VAL A 121      46.840 -29.880 -25.059  1.00 93.74           C  
ATOM   1893 HG21 VAL A 121      46.638 -29.826 -23.989  1.00 93.74           H  
ATOM   1894 HG22 VAL A 121      46.813 -28.868 -25.463  1.00 93.74           H  
ATOM   1895 HG23 VAL A 121      46.076 -30.487 -25.545  1.00 93.74           H  
ATOM   1896  N   GLU A 122      49.757 -33.580 -25.725  1.00 89.87           N  
ATOM   1897  H   GLU A 122      48.915 -33.913 -26.172  1.00 89.87           H  
ATOM   1898  CA  GLU A 122      51.004 -34.273 -26.041  1.00 89.87           C  
ATOM   1899  HA  GLU A 122      51.722 -34.099 -25.240  1.00 89.87           H  
ATOM   1900  C   GLU A 122      51.616 -33.719 -27.331  1.00 89.87           C  
ATOM   1901  CB  GLU A 122      50.763 -35.788 -26.122  1.00 89.87           C  
ATOM   1902  HB2 GLU A 122      49.986 -35.982 -26.861  1.00 89.87           H  
ATOM   1903  HB3 GLU A 122      51.686 -36.271 -26.444  1.00 89.87           H  
ATOM   1904  O   GLU A 122      50.902 -33.281 -28.233  1.00 89.87           O  
ATOM   1905  CG  GLU A 122      50.345 -36.371 -24.759  1.00 89.87           C  
ATOM   1906  HG2 GLU A 122      51.128 -36.148 -24.035  1.00 89.87           H  
ATOM   1907  HG3 GLU A 122      49.433 -35.877 -24.424  1.00 89.87           H  
ATOM   1908  CD  GLU A 122      50.094 -37.889 -24.774  1.00 89.87           C  
ATOM   1909  OE1 GLU A 122      49.739 -38.409 -23.690  1.00 89.87           O  
ATOM   1910  OE2 GLU A 122      50.236 -38.519 -25.845  1.00 89.87           O  
ATOM   1911  N   TYR A 123      52.944 -33.738 -27.420  1.00 86.62           N  
ATOM   1912  H   TYR A 123      53.479 -34.156 -26.672  1.00 86.62           H  
ATOM   1913  CA  TYR A 123      53.674 -33.374 -28.632  1.00 86.62           C  
ATOM   1914  HA  TYR A 123      53.006 -32.864 -29.326  1.00 86.62           H  
ATOM   1915  C   TYR A 123      54.211 -34.631 -29.304  1.00 86.62           C  
ATOM   1916  CB  TYR A 123      54.825 -32.424 -28.300  1.00 86.62           C  
ATOM   1917  HB2 TYR A 123      54.454 -31.581 -27.716  1.00 86.62           H  
ATOM   1918  HB3 TYR A 123      55.550 -32.944 -27.675  1.00 86.62           H  
ATOM   1919  O   TYR A 123      54.920 -35.416 -28.671  1.00 86.62           O  
ATOM   1920  CG  TYR A 123      55.515 -31.847 -29.514  1.00 86.62           C  
ATOM   1921  CD1 TYR A 123      56.848 -32.191 -29.777  1.00 86.62           C  
ATOM   1922  HD1 TYR A 123      57.381 -32.844 -29.101  1.00 86.62           H  
ATOM   1923  CD2 TYR A 123      54.851 -30.923 -30.342  1.00 86.62           C  
ATOM   1924  HD2 TYR A 123      53.843 -30.621 -30.103  1.00 86.62           H  
ATOM   1925  CE1 TYR A 123      57.514 -31.611 -30.868  1.00 86.62           C  
ATOM   1926  HE1 TYR A 123      58.572 -31.780 -31.004  1.00 86.62           H  
ATOM   1927  CE2 TYR A 123      55.496 -30.378 -31.466  1.00 86.62           C  
ATOM   1928  HE2 TYR A 123      54.989 -29.669 -32.105  1.00 86.62           H  
ATOM   1929  OH  TYR A 123      57.496 -30.186 -32.776  1.00 86.62           O  
ATOM   1930  HH  TYR A 123      58.419 -30.449 -32.764  1.00 86.62           H  
ATOM   1931  CZ  TYR A 123      56.832 -30.734 -31.730  1.00 86.62           C  
ATOM   1932  N   GLU A 124      53.919 -34.807 -30.588  1.00 79.33           N  
ATOM   1933  H   GLU A 124      53.341 -34.123 -31.054  1.00 79.33           H  
ATOM   1934  CA  GLU A 124      54.480 -35.894 -31.383  1.00 79.33           C  
ATOM   1935  HA  GLU A 124      54.960 -36.606 -30.712  1.00 79.33           H  
ATOM   1936  C   GLU A 124      55.563 -35.351 -32.326  1.00 79.33           C  
ATOM   1937  CB  GLU A 124      53.356 -36.671 -32.087  1.00 79.33           C  
ATOM   1938  HB2 GLU A 124      52.893 -36.048 -32.852  1.00 79.33           H  
ATOM   1939  HB3 GLU A 124      52.607 -36.938 -31.341  1.00 79.33           H  
ATOM   1940  O   GLU A 124      55.286 -34.635 -33.286  1.00 79.33           O  
ATOM   1941  CG  GLU A 124      53.896 -37.967 -32.710  1.00 79.33           C  
ATOM   1942  HG2 GLU A 124      54.562 -37.706 -33.533  1.00 79.33           H  
ATOM   1943  HG3 GLU A 124      54.490 -38.492 -31.963  1.00 79.33           H  
ATOM   1944  CD  GLU A 124      52.805 -38.915 -33.235  1.00 79.33           C  
ATOM   1945  OE1 GLU A 124      53.140 -40.116 -33.381  1.00 79.33           O  
ATOM   1946  OE2 GLU A 124      51.688 -38.445 -33.545  1.00 79.33           O  
ATOM   1947  N   THR A 125      56.821 -35.714 -32.059  1.00 67.84           N  
ATOM   1948  H   THR A 125      57.007 -36.236 -31.215  1.00 67.84           H  
ATOM   1949  CA  THR A 125      57.988 -35.392 -32.906  1.00 67.84           C  
ATOM   1950  HA  THR A 125      57.886 -34.375 -33.284  1.00 67.84           H  
ATOM   1951  C   THR A 125      58.122 -36.306 -34.123  1.00 67.84           C  
ATOM   1952  CB  THR A 125      59.295 -35.501 -32.098  1.00 67.84           C  
ATOM   1953  HB  THR A 125      60.142 -35.626 -32.772  1.00 67.84           H  
ATOM   1954  O   THR A 125      58.957 -36.062 -34.994  1.00 67.84           O  
ATOM   1955  CG2 THR A 125      59.564 -34.269 -31.251  1.00 67.84           C  
ATOM   1956 HG21 THR A 125      59.673 -33.409 -31.912  1.00 67.84           H  
ATOM   1957 HG22 THR A 125      58.741 -34.115 -30.554  1.00 67.84           H  
ATOM   1958 HG23 THR A 125      60.491 -34.391 -30.692  1.00 67.84           H  
ATOM   1959  OG1 THR A 125      59.252 -36.594 -31.206  1.00 67.84           O  
ATOM   1960  HG1 THR A 125      59.880 -36.409 -30.504  1.00 67.84           H  
ATOM   1961  N   ASN A 126      57.353 -37.395 -34.178  1.00 56.94           N  
ATOM   1962  H   ASN A 126      56.626 -37.504 -33.485  1.00 56.94           H  
ATOM   1963  CA  ASN A 126      57.636 -38.491 -35.089  1.00 56.94           C  
ATOM   1964  HA  ASN A 126      58.717 -38.632 -35.071  1.00 56.94           H  
ATOM   1965  C   ASN A 126      57.281 -38.156 -36.541  1.00 56.94           C  
ATOM   1966  CB  ASN A 126      56.972 -39.789 -34.590  1.00 56.94           C  
ATOM   1967  HB2 ASN A 126      56.102 -39.556 -33.976  1.00 56.94           H  
ATOM   1968  HB3 ASN A 126      56.609 -40.357 -35.446  1.00 56.94           H  
ATOM   1969  O   ASN A 126      56.148 -37.828 -36.893  1.00 56.94           O  
ATOM   1970  CG  ASN A 126      57.910 -40.703 -33.819  1.00 56.94           C  
ATOM   1971  ND2 ASN A 126      57.360 -41.633 -33.076  1.00 56.94           N  
ATOM   1972 HD21 ASN A 126      56.359 -41.625 -32.937  1.00 56.94           H  
ATOM   1973 HD22 ASN A 126      57.987 -42.191 -32.515  1.00 56.94           H  
ATOM   1974  OD1 ASN A 126      59.125 -40.639 -33.901  1.00 56.94           O  
ATOM   1975  N   SER A 127      58.258 -38.396 -37.415  1.00 57.13           N  
ATOM   1976  H   SER A 127      59.148 -38.694 -37.043  1.00 57.13           H  
ATOM   1977  CA  SER A 127      58.142 -38.374 -38.876  1.00 57.13           C  
ATOM   1978  HA  SER A 127      57.939 -37.350 -39.190  1.00 57.13           H  
ATOM   1979  C   SER A 127      57.005 -39.251 -39.425  1.00 57.13           C  
ATOM   1980  CB  SER A 127      59.491 -38.807 -39.465  1.00 57.13           C  
ATOM   1981  HB2 SER A 127      59.383 -39.008 -40.530  1.00 57.13           H  
ATOM   1982  HB3 SER A 127      60.199 -37.988 -39.336  1.00 57.13           H  
ATOM   1983  O   SER A 127      56.606 -39.088 -40.576  1.00 57.13           O  
ATOM   1984  OG  SER A 127      59.997 -39.952 -38.795  1.00 57.13           O  
ATOM   1985  HG  SER A 127      60.919 -40.070 -39.038  1.00 57.13           H  
ATOM   1986  N   THR A 128      56.426 -40.138 -38.612  1.00 55.98           N  
ATOM   1987  H   THR A 128      56.826 -40.264 -37.693  1.00 55.98           H  
ATOM   1988  CA  THR A 128      55.236 -40.938 -38.925  1.00 55.98           C  
ATOM   1989  HA  THR A 128      55.473 -41.574 -39.778  1.00 55.98           H  
ATOM   1990  C   THR A 128      54.020 -40.085 -39.302  1.00 55.98           C  
ATOM   1991  CB  THR A 128      54.861 -41.843 -37.739  1.00 55.98           C  
ATOM   1992  HB  THR A 128      54.266 -41.278 -37.021  1.00 55.98           H  
ATOM   1993  O   THR A 128      53.327 -40.439 -40.255  1.00 55.98           O  
ATOM   1994  CG2 THR A 128      54.088 -43.076 -38.202  1.00 55.98           C  
ATOM   1995 HG21 THR A 128      53.168 -42.768 -38.700  1.00 55.98           H  
ATOM   1996 HG22 THR A 128      54.696 -43.663 -38.889  1.00 55.98           H  
ATOM   1997 HG23 THR A 128      53.823 -43.685 -37.337  1.00 55.98           H  
ATOM   1998  OG1 THR A 128      56.015 -42.323 -37.083  1.00 55.98           O  
ATOM   1999  HG1 THR A 128      55.730 -42.647 -36.225  1.00 55.98           H  
ATOM   2000  N   ALA A 129      53.789 -38.946 -38.636  1.00 54.87           N  
ATOM   2001  H   ALA A 129      54.399 -38.683 -37.875  1.00 54.87           H  
ATOM   2002  CA  ALA A 129      52.672 -38.048 -38.954  1.00 54.87           C  
ATOM   2003  HA  ALA A 129      51.751 -38.630 -38.986  1.00 54.87           H  
ATOM   2004  C   ALA A 129      52.848 -37.381 -40.331  1.00 54.87           C  
ATOM   2005  CB  ALA A 129      52.541 -37.015 -37.828  1.00 54.87           C  
ATOM   2006  HB1 ALA A 129      51.688 -36.365 -38.021  1.00 54.87           H  
ATOM   2007  HB2 ALA A 129      53.445 -36.409 -37.758  1.00 54.87           H  
ATOM   2008  HB3 ALA A 129      52.382 -37.522 -36.876  1.00 54.87           H  
ATOM   2009  O   ALA A 129      51.903 -37.311 -41.120  1.00 54.87           O  
ATOM   2010  N   LEU A 130      54.083 -36.985 -40.670  1.00 52.87           N  
ATOM   2011  H   LEU A 130      54.814 -37.059 -39.976  1.00 52.87           H  
ATOM   2012  CA  LEU A 130      54.435 -36.542 -42.023  1.00 52.87           C  
ATOM   2013  HA  LEU A 130      53.764 -35.731 -42.306  1.00 52.87           H  
ATOM   2014  C   LEU A 130      54.225 -37.658 -43.051  1.00 52.87           C  
ATOM   2015  CB  LEU A 130      55.900 -36.061 -42.083  1.00 52.87           C  
ATOM   2016  HB2 LEU A 130      56.454 -36.426 -41.218  1.00 52.87           H  
ATOM   2017  HB3 LEU A 130      56.374 -36.521 -42.950  1.00 52.87           H  
ATOM   2018  O   LEU A 130      53.703 -37.399 -44.129  1.00 52.87           O  
ATOM   2019  CG  LEU A 130      56.048 -34.531 -42.211  1.00 52.87           C  
ATOM   2020  HG  LEU A 130      55.083 -34.069 -42.418  1.00 52.87           H  
ATOM   2021  CD1 LEU A 130      56.593 -33.968 -40.903  1.00 52.87           C  
ATOM   2022 HD11 LEU A 130      57.599 -34.340 -40.711  1.00 52.87           H  
ATOM   2023 HD12 LEU A 130      56.632 -32.880 -40.962  1.00 52.87           H  
ATOM   2024 HD13 LEU A 130      55.933 -34.236 -40.077  1.00 52.87           H  
ATOM   2025  CD2 LEU A 130      56.995 -34.183 -43.362  1.00 52.87           C  
ATOM   2026 HD21 LEU A 130      57.098 -33.099 -43.411  1.00 52.87           H  
ATOM   2027 HD22 LEU A 130      57.978 -34.620 -43.188  1.00 52.87           H  
ATOM   2028 HD23 LEU A 130      56.583 -34.541 -44.306  1.00 52.87           H  
ATOM   2029  N   ILE A 131      54.606 -38.901 -42.737  1.00 58.62           N  
ATOM   2030  H   ILE A 131      55.062 -39.041 -41.847  1.00 58.62           H  
ATOM   2031  CA  ILE A 131      54.453 -40.044 -43.652  1.00 58.62           C  
ATOM   2032  HA  ILE A 131      54.884 -39.764 -44.613  1.00 58.62           H  
ATOM   2033  C   ILE A 131      52.971 -40.360 -43.911  1.00 58.62           C  
ATOM   2034  CB  ILE A 131      55.231 -41.273 -43.124  1.00 58.62           C  
ATOM   2035  HB  ILE A 131      54.952 -41.439 -42.083  1.00 58.62           H  
ATOM   2036  O   ILE A 131      52.609 -40.647 -45.054  1.00 58.62           O  
ATOM   2037  CG1 ILE A 131      56.756 -41.024 -43.201  1.00 58.62           C  
ATOM   2038 HG12 ILE A 131      57.081 -41.085 -44.240  1.00 58.62           H  
ATOM   2039 HG13 ILE A 131      56.988 -40.016 -42.858  1.00 58.62           H  
ATOM   2040  CG2 ILE A 131      54.886 -42.549 -43.922  1.00 58.62           C  
ATOM   2041 HG21 ILE A 131      55.078 -42.385 -44.983  1.00 58.62           H  
ATOM   2042 HG22 ILE A 131      55.479 -43.392 -43.567  1.00 58.62           H  
ATOM   2043 HG23 ILE A 131      53.837 -42.806 -43.776  1.00 58.62           H  
ATOM   2044  CD1 ILE A 131      57.587 -42.004 -42.360  1.00 58.62           C  
ATOM   2045 HD11 ILE A 131      58.633 -41.700 -42.389  1.00 58.62           H  
ATOM   2046 HD12 ILE A 131      57.248 -41.986 -41.324  1.00 58.62           H  
ATOM   2047 HD13 ILE A 131      57.510 -43.018 -42.752  1.00 58.62           H  
ATOM   2048  N   GLU A 132      52.113 -40.309 -42.891  1.00 58.56           N  
ATOM   2049  H   GLU A 132      52.476 -40.096 -41.973  1.00 58.56           H  
ATOM   2050  CA  GLU A 132      50.654 -40.461 -43.019  1.00 58.56           C  
ATOM   2051  HA  GLU A 132      50.416 -41.416 -43.487  1.00 58.56           H  
ATOM   2052  C   GLU A 132      50.050 -39.363 -43.905  1.00 58.56           C  
ATOM   2053  CB  GLU A 132      50.006 -40.431 -41.623  1.00 58.56           C  
ATOM   2054  HB2 GLU A 132      50.551 -39.719 -41.004  1.00 58.56           H  
ATOM   2055  HB3 GLU A 132      48.991 -40.044 -41.712  1.00 58.56           H  
ATOM   2056  O   GLU A 132      49.326 -39.672 -44.855  1.00 58.56           O  
ATOM   2057  CG  GLU A 132      49.990 -41.795 -40.905  1.00 58.56           C  
ATOM   2058  HG2 GLU A 132      50.222 -41.626 -39.854  1.00 58.56           H  
ATOM   2059  HG3 GLU A 132      50.783 -42.425 -41.309  1.00 58.56           H  
ATOM   2060  CD  GLU A 132      48.635 -42.521 -40.981  1.00 58.56           C  
ATOM   2061  OE1 GLU A 132      48.664 -43.748 -41.243  1.00 58.56           O  
ATOM   2062  OE2 GLU A 132      47.585 -41.860 -40.828  1.00 58.56           O  
ATOM   2063  N   GLU A 133      50.408 -38.097 -43.675  1.00 58.74           N  
ATOM   2064  H   GLU A 133      50.971 -37.890 -42.862  1.00 58.74           H  
ATOM   2065  CA  GLU A 133      49.890 -36.967 -44.457  1.00 58.74           C  
ATOM   2066  HA  GLU A 133      48.807 -37.073 -44.517  1.00 58.74           H  
ATOM   2067  C   GLU A 133      50.433 -36.973 -45.897  1.00 58.74           C  
ATOM   2068  CB  GLU A 133      50.204 -35.662 -43.705  1.00 58.74           C  
ATOM   2069  HB2 GLU A 133      49.904 -35.771 -42.663  1.00 58.74           H  
ATOM   2070  HB3 GLU A 133      51.280 -35.494 -43.724  1.00 58.74           H  
ATOM   2071  O   GLU A 133      49.684 -36.765 -46.857  1.00 58.74           O  
ATOM   2072  CG  GLU A 133      49.501 -34.422 -44.279  1.00 58.74           C  
ATOM   2073  HG2 GLU A 133      49.852 -34.267 -45.299  1.00 58.74           H  
ATOM   2074  HG3 GLU A 133      49.817 -33.556 -43.697  1.00 58.74           H  
ATOM   2075  CD  GLU A 133      47.960 -34.477 -44.277  1.00 58.74           C  
ATOM   2076  OE1 GLU A 133      47.381 -33.666 -45.043  1.00 58.74           O  
ATOM   2077  OE2 GLU A 133      47.358 -35.335 -43.587  1.00 58.74           O  
ATOM   2078  N   MET A 134      51.709 -37.335 -46.085  1.00 59.22           N  
ATOM   2079  H   MET A 134      52.288 -37.460 -45.267  1.00 59.22           H  
ATOM   2080  CA  MET A 134      52.290 -37.592 -47.404  1.00 59.22           C  
ATOM   2081  HA  MET A 134      52.159 -36.703 -48.022  1.00 59.22           H  
ATOM   2082  C   MET A 134      51.575 -38.745 -48.115  1.00 59.22           C  
ATOM   2083  CB  MET A 134      53.791 -37.908 -47.312  1.00 59.22           C  
ATOM   2084  HB2 MET A 134      53.967 -38.637 -46.521  1.00 59.22           H  
ATOM   2085  HB3 MET A 134      54.100 -38.360 -48.255  1.00 59.22           H  
ATOM   2086  O   MET A 134      51.306 -38.628 -49.308  1.00 59.22           O  
ATOM   2087  CG  MET A 134      54.669 -36.674 -47.079  1.00 59.22           C  
ATOM   2088  HG2 MET A 134      54.473 -35.940 -47.861  1.00 59.22           H  
ATOM   2089  HG3 MET A 134      54.405 -36.217 -46.126  1.00 59.22           H  
ATOM   2090  SD  MET A 134      56.446 -37.050 -47.064  1.00 59.22           S  
ATOM   2091  CE  MET A 134      56.757 -37.264 -48.836  1.00 59.22           C  
ATOM   2092  HE1 MET A 134      56.469 -36.356 -49.366  1.00 59.22           H  
ATOM   2093  HE2 MET A 134      56.184 -38.109 -49.215  1.00 59.22           H  
ATOM   2094  HE3 MET A 134      57.821 -37.445 -48.990  1.00 59.22           H  
ATOM   2095  N   ARG A 135      51.226 -39.846 -47.426  1.00 59.82           N  
ATOM   2096  H   ARG A 135      51.473 -39.885 -46.447  1.00 59.82           H  
ATOM   2097  CA  ARG A 135      50.438 -40.952 -48.011  1.00 59.82           C  
ATOM   2098  HA  ARG A 135      50.911 -41.285 -48.935  1.00 59.82           H  
ATOM   2099  C   ARG A 135      49.036 -40.502 -48.402  1.00 59.82           C  
ATOM   2100  CB  ARG A 135      50.318 -42.132 -47.035  1.00 59.82           C  
ATOM   2101  HB2 ARG A 135      49.435 -42.715 -47.297  1.00 59.82           H  
ATOM   2102  HB3 ARG A 135      50.177 -41.758 -46.021  1.00 59.82           H  
ATOM   2103  O   ARG A 135      48.554 -40.913 -49.459  1.00 59.82           O  
ATOM   2104  CG  ARG A 135      51.521 -43.077 -47.071  1.00 59.82           C  
ATOM   2105  HG2 ARG A 135      51.622 -43.510 -48.067  1.00 59.82           H  
ATOM   2106  HG3 ARG A 135      52.430 -42.531 -46.819  1.00 59.82           H  
ATOM   2107  CD  ARG A 135      51.279 -44.187 -46.044  1.00 59.82           C  
ATOM   2108  HD2 ARG A 135      50.394 -44.756 -46.328  1.00 59.82           H  
ATOM   2109  HD3 ARG A 135      51.088 -43.710 -45.083  1.00 59.82           H  
ATOM   2110  NE  ARG A 135      52.434 -45.094 -45.926  1.00 59.82           N  
ATOM   2111  HE  ARG A 135      53.077 -45.127 -46.705  1.00 59.82           H  
ATOM   2112  NH1 ARG A 135      52.008 -45.783 -43.770  1.00 59.82           N  
ATOM   2113 HH11 ARG A 135      51.198 -45.182 -43.718  1.00 59.82           H  
ATOM   2114 HH12 ARG A 135      52.280 -46.270 -42.928  1.00 59.82           H  
ATOM   2115  NH2 ARG A 135      53.826 -46.524 -44.830  1.00 59.82           N  
ATOM   2116 HH21 ARG A 135      54.455 -46.533 -45.620  1.00 59.82           H  
ATOM   2117 HH22 ARG A 135      54.064 -47.024 -43.986  1.00 59.82           H  
ATOM   2118  CZ  ARG A 135      52.745 -45.793 -44.848  1.00 59.82           C  
ATOM   2119  N   ARG A 136      48.396 -39.669 -47.579  1.00 59.87           N  
ATOM   2120  H   ARG A 136      48.848 -39.432 -46.708  1.00 59.87           H  
ATOM   2121  CA  ARG A 136      47.060 -39.123 -47.843  1.00 59.87           C  
ATOM   2122  HA  ARG A 136      46.385 -39.953 -48.050  1.00 59.87           H  
ATOM   2123  C   ARG A 136      47.071 -38.251 -49.096  1.00 59.87           C  
ATOM   2124  CB  ARG A 136      46.571 -38.363 -46.597  1.00 59.87           C  
ATOM   2125  HB2 ARG A 136      46.763 -37.295 -46.703  1.00 59.87           H  
ATOM   2126  HB3 ARG A 136      47.113 -38.709 -45.717  1.00 59.87           H  
ATOM   2127  O   ARG A 136      46.288 -38.501 -50.008  1.00 59.87           O  
ATOM   2128  CG  ARG A 136      45.083 -38.606 -46.342  1.00 59.87           C  
ATOM   2129  HG2 ARG A 136      44.917 -39.673 -46.190  1.00 59.87           H  
ATOM   2130  HG3 ARG A 136      44.498 -38.262 -47.195  1.00 59.87           H  
ATOM   2131  CD  ARG A 136      44.661 -37.844 -45.085  1.00 59.87           C  
ATOM   2132  HD2 ARG A 136      45.360 -38.076 -44.281  1.00 59.87           H  
ATOM   2133  HD3 ARG A 136      44.722 -36.774 -45.285  1.00 59.87           H  
ATOM   2134  NE  ARG A 136      43.297 -38.209 -44.658  1.00 59.87           N  
ATOM   2135  HE  ARG A 136      42.826 -38.932 -45.183  1.00 59.87           H  
ATOM   2136  NH1 ARG A 136      43.212 -36.736 -42.908  1.00 59.87           N  
ATOM   2137 HH11 ARG A 136      42.776 -36.369 -42.075  1.00 59.87           H  
ATOM   2138 HH12 ARG A 136      44.142 -36.419 -43.145  1.00 59.87           H  
ATOM   2139  NH2 ARG A 136      41.499 -38.130 -43.262  1.00 59.87           N  
ATOM   2140 HH21 ARG A 136      41.065 -38.888 -43.769  1.00 59.87           H  
ATOM   2141 HH22 ARG A 136      41.057 -37.738 -42.443  1.00 59.87           H  
ATOM   2142  CZ  ARG A 136      42.676 -37.691 -43.616  1.00 59.87           C  
ATOM   2143  N   ARG A 137      48.034 -37.328 -49.201  1.00 57.76           N  
ATOM   2144  H   ARG A 137      48.627 -37.179 -48.397  1.00 57.76           H  
ATOM   2145  CA  ARG A 137      48.201 -36.461 -50.380  1.00 57.76           C  
ATOM   2146  HA  ARG A 137      47.227 -36.046 -50.642  1.00 57.76           H  
ATOM   2147  C   ARG A 137      48.643 -37.218 -51.632  1.00 57.76           C  
ATOM   2148  CB  ARG A 137      49.147 -35.299 -50.056  1.00 57.76           C  
ATOM   2149  HB2 ARG A 137      49.382 -34.777 -50.984  1.00 57.76           H  
ATOM   2150  HB3 ARG A 137      50.075 -35.675 -49.624  1.00 57.76           H  
ATOM   2151  O   ARG A 137      48.135 -36.930 -52.712  1.00 57.76           O  
ATOM   2152  CG  ARG A 137      48.478 -34.310 -49.092  1.00 57.76           C  
ATOM   2153  HG2 ARG A 137      47.485 -34.058 -49.465  1.00 57.76           H  
ATOM   2154  HG3 ARG A 137      48.378 -34.762 -48.105  1.00 57.76           H  
ATOM   2155  CD  ARG A 137      49.297 -33.025 -48.984  1.00 57.76           C  
ATOM   2156  HD2 ARG A 137      49.425 -32.599 -49.979  1.00 57.76           H  
ATOM   2157  HD3 ARG A 137      50.281 -33.271 -48.586  1.00 57.76           H  
ATOM   2158  NE  ARG A 137      48.639 -32.074 -48.071  1.00 57.76           N  
ATOM   2159  HE  ARG A 137      48.441 -32.426 -47.145  1.00 57.76           H  
ATOM   2160  NH1 ARG A 137      48.381 -30.286 -49.505  1.00 57.76           N  
ATOM   2161 HH11 ARG A 137      48.109 -29.325 -49.655  1.00 57.76           H  
ATOM   2162 HH12 ARG A 137      48.775 -30.842 -50.251  1.00 57.76           H  
ATOM   2163  NH2 ARG A 137      47.772 -30.114 -47.359  1.00 57.76           N  
ATOM   2164 HH21 ARG A 137      47.519 -29.145 -47.493  1.00 57.76           H  
ATOM   2165 HH22 ARG A 137      47.680 -30.539 -46.448  1.00 57.76           H  
ATOM   2166  CZ  ARG A 137      48.270 -30.833 -48.323  1.00 57.76           C  
ATOM   2167  N   LYS A 138      49.487 -38.252 -51.508  1.00 54.96           N  
ATOM   2168  H   LYS A 138      49.929 -38.402 -50.612  1.00 54.96           H  
ATOM   2169  CA  LYS A 138      49.854 -39.109 -52.654  1.00 54.96           C  
ATOM   2170  HA  LYS A 138      50.186 -38.454 -53.459  1.00 54.96           H  
ATOM   2171  C   LYS A 138      48.670 -39.881 -53.233  1.00 54.96           C  
ATOM   2172  CB  LYS A 138      50.985 -40.091 -52.296  1.00 54.96           C  
ATOM   2173  HB2 LYS A 138      51.268 -40.003 -51.247  1.00 54.96           H  
ATOM   2174  HB3 LYS A 138      50.652 -41.117 -52.453  1.00 54.96           H  
ATOM   2175  O   LYS A 138      48.710 -40.245 -54.406  1.00 54.96           O  
ATOM   2176  CG  LYS A 138      52.209 -39.830 -53.176  1.00 54.96           C  
ATOM   2177  HG2 LYS A 138      52.539 -38.800 -53.034  1.00 54.96           H  
ATOM   2178  HG3 LYS A 138      51.934 -39.971 -54.221  1.00 54.96           H  
ATOM   2179  CD  LYS A 138      53.357 -40.779 -52.821  1.00 54.96           C  
ATOM   2180  HD2 LYS A 138      53.650 -40.608 -51.785  1.00 54.96           H  
ATOM   2181  HD3 LYS A 138      53.030 -41.811 -52.947  1.00 54.96           H  
ATOM   2182  CE  LYS A 138      54.530 -40.481 -53.757  1.00 54.96           C  
ATOM   2183  HE2 LYS A 138      54.752 -39.415 -53.697  1.00 54.96           H  
ATOM   2184  HE3 LYS A 138      54.218 -40.686 -54.781  1.00 54.96           H  
ATOM   2185  NZ  LYS A 138      55.733 -41.273 -53.406  1.00 54.96           N  
ATOM   2186  HZ1 LYS A 138      56.029 -41.055 -52.465  1.00 54.96           H  
ATOM   2187  HZ2 LYS A 138      56.487 -41.039 -54.036  1.00 54.96           H  
ATOM   2188  HZ3 LYS A 138      55.540 -42.262 -53.481  1.00 54.96           H  
ATOM   2189  N   LYS A 139      47.629 -40.159 -52.440  1.00 51.49           N  
ATOM   2190  H   LYS A 139      47.650 -39.844 -51.480  1.00 51.49           H  
ATOM   2191  CA  LYS A 139      46.436 -40.851 -52.942  1.00 51.49           C  
ATOM   2192  HA  LYS A 139      46.777 -41.642 -53.609  1.00 51.49           H  
ATOM   2193  C   LYS A 139      45.566 -39.948 -53.825  1.00 51.49           C  
ATOM   2194  CB  LYS A 139      45.664 -41.491 -51.776  1.00 51.49           C  
ATOM   2195  HB2 LYS A 139      44.799 -40.877 -51.524  1.00 51.49           H  
ATOM   2196  HB3 LYS A 139      46.306 -41.551 -50.898  1.00 51.49           H  
ATOM   2197  O   LYS A 139      44.936 -40.468 -54.740  1.00 51.49           O  
ATOM   2198  CG  LYS A 139      45.219 -42.915 -52.146  1.00 51.49           C  
ATOM   2199  HG2 LYS A 139      46.097 -43.505 -52.407  1.00 51.49           H  
ATOM   2200  HG3 LYS A 139      44.551 -42.873 -53.006  1.00 51.49           H  
ATOM   2201  CD  LYS A 139      44.498 -43.587 -50.973  1.00 51.49           C  
ATOM   2202  HD2 LYS A 139      43.591 -43.026 -50.752  1.00 51.49           H  
ATOM   2203  HD3 LYS A 139      45.149 -43.573 -50.098  1.00 51.49           H  
ATOM   2204  CE  LYS A 139      44.146 -45.035 -51.333  1.00 51.49           C  
ATOM   2205  HE2 LYS A 139      43.537 -45.023 -52.237  1.00 51.49           H  
ATOM   2206  HE3 LYS A 139      45.068 -45.571 -51.557  1.00 51.49           H  
ATOM   2207  NZ  LYS A 139      43.413 -45.701 -50.227  1.00 51.49           N  
ATOM   2208  HZ1 LYS A 139      43.971 -45.706 -49.386  1.00 51.49           H  
ATOM   2209  HZ2 LYS A 139      42.555 -45.203 -50.035  1.00 51.49           H  
ATOM   2210  HZ3 LYS A 139      43.181 -46.652 -50.475  1.00 51.49           H  
ATOM   2211  N   ASP A 140      45.610 -38.631 -53.621  1.00 50.42           N  
ATOM   2212  H   ASP A 140      46.136 -38.276 -52.835  1.00 50.42           H  
ATOM   2213  CA  ASP A 140      44.866 -37.660 -54.436  1.00 50.42           C  
ATOM   2214  HA  ASP A 140      43.959 -38.135 -54.811  1.00 50.42           H  
ATOM   2215  C   ASP A 140      45.626 -37.194 -55.692  1.00 50.42           C  
ATOM   2216  CB  ASP A 140      44.444 -36.464 -53.562  1.00 50.42           C  
ATOM   2217  HB2 ASP A 140      44.235 -35.616 -54.214  1.00 50.42           H  
ATOM   2218  HB3 ASP A 140      45.270 -36.180 -52.909  1.00 50.42           H  
ATOM   2219  O   ASP A 140      44.999 -36.818 -56.686  1.00 50.42           O  
ATOM   2220  CG  ASP A 140      43.180 -36.715 -52.727  1.00 50.42           C  
ATOM   2221  OD1 ASP A 140      42.460 -37.703 -52.999  1.00 50.42           O  
ATOM   2222  OD2 ASP A 140      42.918 -35.878 -51.837  1.00 50.42           O  
ATOM   2223  N   GLU A 141      46.962 -37.261 -55.712  1.00 44.83           N  
ATOM   2224  H   GLU A 141      47.450 -37.482 -54.855  1.00 44.83           H  
ATOM   2225  CA  GLU A 141      47.745 -36.848 -56.891  1.00 44.83           C  
ATOM   2226  HA  GLU A 141      47.388 -35.868 -57.207  1.00 44.83           H  
ATOM   2227  C   GLU A 141      47.549 -37.754 -58.116  1.00 44.83           C  
ATOM   2228  CB  GLU A 141      49.236 -36.717 -56.547  1.00 44.83           C  
ATOM   2229  HB2 GLU A 141      49.829 -36.936 -57.435  1.00 44.83           H  
ATOM   2230  HB3 GLU A 141      49.503 -37.433 -55.769  1.00 44.83           H  
ATOM   2231  O   GLU A 141      47.640 -37.276 -59.248  1.00 44.83           O  
ATOM   2232  CG  GLU A 141      49.566 -35.285 -56.101  1.00 44.83           C  
ATOM   2233  HG2 GLU A 141      49.224 -34.594 -56.872  1.00 44.83           H  
ATOM   2234  HG3 GLU A 141      49.017 -35.067 -55.185  1.00 44.83           H  
ATOM   2235  CD  GLU A 141      51.066 -35.058 -55.859  1.00 44.83           C  
ATOM   2236  OE1 GLU A 141      51.471 -33.875 -55.886  1.00 44.83           O  
ATOM   2237  OE2 GLU A 141      51.793 -36.054 -55.618  1.00 44.83           O  
ATOM   2238  N   ASN A 142      47.178 -39.026 -57.939  1.00 45.65           N  
ATOM   2239  H   ASN A 142      47.069 -39.368 -56.994  1.00 45.65           H  
ATOM   2240  CA  ASN A 142      46.960 -39.929 -59.076  1.00 45.65           C  
ATOM   2241  HA  ASN A 142      47.772 -39.742 -59.779  1.00 45.65           H  
ATOM   2242  C   ASN A 142      45.699 -39.623 -59.910  1.00 45.65           C  
ATOM   2243  CB  ASN A 142      47.046 -41.400 -58.618  1.00 45.65           C  
ATOM   2244  HB2 ASN A 142      46.219 -41.962 -59.054  1.00 45.65           H  
ATOM   2245  HB3 ASN A 142      46.950 -41.466 -57.535  1.00 45.65           H  
ATOM   2246  O   ASN A 142      45.448 -40.319 -60.893  1.00 45.65           O  
ATOM   2247  CG  ASN A 142      48.336 -42.092 -59.037  1.00 45.65           C  
ATOM   2248  ND2 ASN A 142      48.416 -43.386 -58.841  1.00 45.65           N  
ATOM   2249 HD21 ASN A 142      47.627 -43.891 -58.465  1.00 45.65           H  
ATOM   2250 HD22 ASN A 142      49.268 -43.820 -59.166  1.00 45.65           H  
ATOM   2251  OD1 ASN A 142      49.288 -41.522 -59.537  1.00 45.65           O  
ATOM   2252  N   SER A 143      44.924 -38.583 -59.580  1.00 42.46           N  
ATOM   2253  H   SER A 143      45.148 -38.068 -58.741  1.00 42.46           H  
ATOM   2254  CA  SER A 143      43.770 -38.163 -60.390  1.00 42.46           C  
ATOM   2255  HA  SER A 143      43.706 -38.812 -61.263  1.00 42.46           H  
ATOM   2256  C   SER A 143      43.868 -36.771 -61.015  1.00 42.46           C  
ATOM   2257  CB  SER A 143      42.458 -38.357 -59.619  1.00 42.46           C  
ATOM   2258  HB2 SER A 143      42.598 -38.112 -58.567  1.00 42.46           H  
ATOM   2259  HB3 SER A 143      41.679 -37.712 -60.026  1.00 42.46           H  
ATOM   2260  O   SER A 143      42.901 -36.348 -61.645  1.00 42.46           O  
ATOM   2261  OG  SER A 143      42.025 -39.697 -59.756  1.00 42.46           O  
ATOM   2262  HG  SER A 143      42.146 -39.970 -60.669  1.00 42.46           H  
ATOM   2263  N   ARG A 144      44.994 -36.047 -60.927  1.00 39.36           N  
ATOM   2264  H   ARG A 144      45.783 -36.418 -60.417  1.00 39.36           H  
ATOM   2265  CA  ARG A 144      45.103 -34.729 -61.588  1.00 39.36           C  
ATOM   2266  HA  ARG A 144      44.350 -34.660 -62.374  1.00 39.36           H  
ATOM   2267  C   ARG A 144      46.425 -34.543 -62.331  1.00 39.36           C  
ATOM   2268  CB  ARG A 144      44.786 -33.588 -60.602  1.00 39.36           C  
ATOM   2269  HB2 ARG A 144      44.905 -32.640 -61.126  1.00 39.36           H  
ATOM   2270  HB3 ARG A 144      45.496 -33.614 -59.775  1.00 39.36           H  
ATOM   2271  O   ARG A 144      47.325 -33.847 -61.877  1.00 39.36           O  
ATOM   2272  CG  ARG A 144      43.351 -33.669 -60.049  1.00 39.36           C  
ATOM   2273  HG2 ARG A 144      42.642 -33.802 -60.865  1.00 39.36           H  
ATOM   2274  HG3 ARG A 144      43.285 -34.524 -59.376  1.00 39.36           H  
ATOM   2275  CD  ARG A 144      42.977 -32.399 -59.280  1.00 39.36           C  
ATOM   2276  HD2 ARG A 144      42.730 -31.618 -59.999  1.00 39.36           H  
ATOM   2277  HD3 ARG A 144      43.839 -32.079 -58.694  1.00 39.36           H  
ATOM   2278  NE  ARG A 144      41.851 -32.646 -58.357  1.00 39.36           N  
ATOM   2279  HE  ARG A 144      41.707 -33.607 -58.084  1.00 39.36           H  
ATOM   2280  NH1 ARG A 144      41.199 -30.467 -58.041  1.00 39.36           N  
ATOM   2281 HH11 ARG A 144      41.876 -30.179 -58.733  1.00 39.36           H  
ATOM   2282 HH12 ARG A 144      40.600 -29.790 -57.590  1.00 39.36           H  
ATOM   2283  NH2 ARG A 144      40.221 -32.096 -56.870  1.00 39.36           N  
ATOM   2284 HH21 ARG A 144      40.154 -33.065 -56.591  1.00 39.36           H  
ATOM   2285 HH22 ARG A 144      39.647 -31.406 -56.406  1.00 39.36           H  
ATOM   2286  CZ  ARG A 144      41.097 -31.738 -57.766  1.00 39.36           C  
ATOM   2287  N   GLN A 145      46.510 -35.123 -63.529  1.00 37.15           N  
ATOM   2288  H   GLN A 145      45.743 -35.710 -63.823  1.00 37.15           H  
ATOM   2289  CA  GLN A 145      47.466 -34.691 -64.552  1.00 37.15           C  
ATOM   2290  HA  GLN A 145      48.465 -34.642 -64.117  1.00 37.15           H  
ATOM   2291  C   GLN A 145      47.090 -33.280 -65.031  1.00 37.15           C  
ATOM   2292  CB  GLN A 145      47.485 -35.698 -65.718  1.00 37.15           C  
ATOM   2293  HB2 GLN A 145      46.476 -36.073 -65.887  1.00 37.15           H  
ATOM   2294  HB3 GLN A 145      47.816 -35.195 -66.627  1.00 37.15           H  
ATOM   2295  O   GLN A 145      46.169 -33.099 -65.826  1.00 37.15           O  
ATOM   2296  CG  GLN A 145      48.455 -36.860 -65.448  1.00 37.15           C  
ATOM   2297  HG2 GLN A 145      48.265 -37.267 -64.455  1.00 37.15           H  
ATOM   2298  HG3 GLN A 145      49.476 -36.479 -65.469  1.00 37.15           H  
ATOM   2299  CD  GLN A 145      48.322 -38.004 -66.449  1.00 37.15           C  
ATOM   2300  NE2 GLN A 145      49.379 -38.740 -66.714  1.00 37.15           N  
ATOM   2301 HE21 GLN A 145      50.265 -38.560 -66.264  1.00 37.15           H  
ATOM   2302 HE22 GLN A 145      49.227 -39.494 -67.369  1.00 37.15           H  
ATOM   2303  OE1 GLN A 145      47.268 -38.287 -66.988  1.00 37.15           O  
ATOM   2304  N   CYS A 146      47.794 -32.269 -64.525  1.00 32.53           N  
ATOM   2305  H   CYS A 146      48.449 -32.466 -63.782  1.00 32.53           H  
ATOM   2306  CA  CYS A 146      47.684 -30.892 -64.997  1.00 32.53           C  
ATOM   2307  HA  CYS A 146      46.642 -30.672 -65.230  1.00 32.53           H  
ATOM   2308  C   CYS A 146      48.512 -30.710 -66.277  1.00 32.53           C  
ATOM   2309  CB  CYS A 146      48.134 -29.931 -63.887  1.00 32.53           C  
ATOM   2310  HB2 CYS A 146      48.248 -28.929 -64.302  1.00 32.53           H  
ATOM   2311  HB3 CYS A 146      49.097 -30.254 -63.490  1.00 32.53           H  
ATOM   2312  O   CYS A 146      49.742 -30.721 -66.240  1.00 32.53           O  
ATOM   2313  SG  CYS A 146      46.890 -29.884 -62.564  1.00 32.53           S  
ATOM   2314  HG  CYS A 146      47.606 -29.166 -61.694  1.00 32.53           H  
ATOM   2315  N   TYR A 147      47.836 -30.511 -67.409  1.00 34.42           N  
ATOM   2316  H   TYR A 147      46.828 -30.562 -67.383  1.00 34.42           H  
ATOM   2317  CA  TYR A 147      48.464 -30.066 -68.651  1.00 34.42           C  
ATOM   2318  HA  TYR A 147      49.434 -30.553 -68.753  1.00 34.42           H  
ATOM   2319  C   TYR A 147      48.693 -28.549 -68.604  1.00 34.42           C  
ATOM   2320  CB  TYR A 147      47.613 -30.484 -69.858  1.00 34.42           C  
ATOM   2321  HB2 TYR A 147      46.565 -30.250 -69.668  1.00 34.42           H  
ATOM   2322  HB3 TYR A 147      47.920 -29.891 -70.720  1.00 34.42           H  
ATOM   2323  O   TYR A 147      47.751 -27.764 -68.510  1.00 34.42           O  
ATOM   2324  CG  TYR A 147      47.753 -31.952 -70.221  1.00 34.42           C  
ATOM   2325  CD1 TYR A 147      48.725 -32.345 -71.164  1.00 34.42           C  
ATOM   2326  HD1 TYR A 147      49.353 -31.602 -71.633  1.00 34.42           H  
ATOM   2327  CD2 TYR A 147      46.935 -32.924 -69.612  1.00 34.42           C  
ATOM   2328  HD2 TYR A 147      46.198 -32.635 -68.878  1.00 34.42           H  
ATOM   2329  CE1 TYR A 147      48.875 -33.703 -71.504  1.00 34.42           C  
ATOM   2330  HE1 TYR A 147      49.616 -33.999 -72.232  1.00 34.42           H  
ATOM   2331  CE2 TYR A 147      47.082 -34.284 -69.951  1.00 34.42           C  
ATOM   2332  HE2 TYR A 147      46.462 -35.037 -69.488  1.00 34.42           H  
ATOM   2333  OH  TYR A 147      48.190 -35.986 -71.224  1.00 34.42           O  
ATOM   2334  HH  TYR A 147      48.870 -36.124 -71.888  1.00 34.42           H  
ATOM   2335  CZ  TYR A 147      48.051 -34.675 -70.898  1.00 34.42           C  
ATOM   2336  N   PHE A 148      49.959 -28.137 -68.682  1.00 30.45           N  
ATOM   2337  H   PHE A 148      50.681 -28.843 -68.711  1.00 30.45           H  
ATOM   2338  CA  PHE A 148      50.369 -26.750 -68.893  1.00 30.45           C  
ATOM   2339  HA  PHE A 148      49.691 -26.079 -68.365  1.00 30.45           H  
ATOM   2340  C   PHE A 148      50.295 -26.423 -70.391  1.00 30.45           C  
ATOM   2341  CB  PHE A 148      51.796 -26.538 -68.342  1.00 30.45           C  
ATOM   2342  HB2 PHE A 148      52.321 -27.491 -68.283  1.00 30.45           H  
ATOM   2343  HB3 PHE A 148      52.364 -25.923 -69.039  1.00 30.45           H  
ATOM   2344  O   PHE A 148      51.228 -26.715 -71.136  1.00 30.45           O  
ATOM   2345  CG  PHE A 148      51.868 -25.842 -66.999  1.00 30.45           C  
ATOM   2346  CD1 PHE A 148      51.984 -24.439 -66.949  1.00 30.45           C  
ATOM   2347  HD1 PHE A 148      51.989 -23.862 -67.863  1.00 30.45           H  
ATOM   2348  CD2 PHE A 148      51.858 -26.586 -65.805  1.00 30.45           C  
ATOM   2349  HD2 PHE A 148      51.770 -27.662 -65.837  1.00 30.45           H  
ATOM   2350  CE1 PHE A 148      52.099 -23.783 -65.712  1.00 30.45           C  
ATOM   2351  HE1 PHE A 148      52.189 -22.707 -65.674  1.00 30.45           H  
ATOM   2352  CE2 PHE A 148      51.974 -25.928 -64.567  1.00 30.45           C  
ATOM   2353  HE2 PHE A 148      51.972 -26.500 -63.651  1.00 30.45           H  
ATOM   2354  CZ  PHE A 148      52.096 -24.528 -64.520  1.00 30.45           C  
ATOM   2355  HZ  PHE A 148      52.185 -24.027 -63.568  1.00 30.45           H  
ATOM   2356  N   ASN A 149      49.211 -25.788 -70.839  1.00 34.31           N  
ATOM   2357  H   ASN A 149      48.444 -25.624 -70.203  1.00 34.31           H  
ATOM   2358  CA  ASN A 149      49.188 -25.141 -72.151  1.00 34.31           C  
ATOM   2359  HA  ASN A 149      49.918 -25.618 -72.804  1.00 34.31           H  
ATOM   2360  C   ASN A 149      49.634 -23.682 -71.998  1.00 34.31           C  
ATOM   2361  CB  ASN A 149      47.812 -25.313 -72.822  1.00 34.31           C  
ATOM   2362  HB2 ASN A 149      47.696 -24.554 -73.596  1.00 34.31           H  
ATOM   2363  HB3 ASN A 149      47.019 -25.171 -72.088  1.00 34.31           H  
ATOM   2364  O   ASN A 149      48.911 -22.845 -71.460  1.00 34.31           O  
ATOM   2365  CG  ASN A 149      47.653 -26.667 -73.500  1.00 34.31           C  
ATOM   2366  ND2 ASN A 149      46.442 -27.064 -73.809  1.00 34.31           N  
ATOM   2367 HD21 ASN A 149      46.377 -27.951 -74.286  1.00 34.31           H  
ATOM   2368 HD22 ASN A 149      45.641 -26.478 -73.623  1.00 34.31           H  
ATOM   2369  OD1 ASN A 149      48.599 -27.380 -73.782  1.00 34.31           O  
ATOM   2370  N   LYS A 150      50.847 -23.388 -72.482  1.00 30.39           N  
ATOM   2371  H   LYS A 150      51.377 -24.152 -72.875  1.00 30.39           H  
ATOM   2372  CA  LYS A 150      51.323 -22.026 -72.751  1.00 30.39           C  
ATOM   2373  HA  LYS A 150      51.159 -21.382 -71.886  1.00 30.39           H  
ATOM   2374  C   LYS A 150      50.514 -21.463 -73.921  1.00 30.39           C  
ATOM   2375  CB  LYS A 150      52.820 -22.038 -73.126  1.00 30.39           C  
ATOM   2376  HB2 LYS A 150      53.033 -22.913 -73.740  1.00 30.39           H  
ATOM   2377  HB3 LYS A 150      53.020 -21.158 -73.737  1.00 30.39           H  
ATOM   2378  O   LYS A 150      50.878 -21.681 -75.070  1.00 30.39           O  
ATOM   2379  CG  LYS A 150      53.798 -21.979 -71.948  1.00 30.39           C  
ATOM   2380  HG2 LYS A 150      53.622 -21.065 -71.380  1.00 30.39           H  
ATOM   2381  HG3 LYS A 150      53.652 -22.842 -71.299  1.00 30.39           H  
ATOM   2382  CD  LYS A 150      55.233 -21.978 -72.502  1.00 30.39           C  
ATOM   2383  HD2 LYS A 150      55.323 -21.193 -73.252  1.00 30.39           H  
ATOM   2384  HD3 LYS A 150      55.427 -22.939 -72.978  1.00 30.39           H  
ATOM   2385  CE  LYS A 150      56.267 -21.726 -71.400  1.00 30.39           C  
ATOM   2386  HE2 LYS A 150      56.157 -22.493 -70.634  1.00 30.39           H  
ATOM   2387  HE3 LYS A 150      56.054 -20.759 -70.943  1.00 30.39           H  
ATOM   2388  NZ  LYS A 150      57.645 -21.738 -71.953  1.00 30.39           N  
ATOM   2389  HZ1 LYS A 150      57.855 -22.635 -72.366  1.00 30.39           H  
ATOM   2390  HZ2 LYS A 150      58.323 -21.539 -71.232  1.00 30.39           H  
ATOM   2391  HZ3 LYS A 150      57.732 -21.034 -72.672  1.00 30.39           H  
ATOM   2392  N   HIS A 151      49.433 -20.745 -73.640  1.00 30.91           N  
ATOM   2393  H   HIS A 151      49.123 -20.682 -72.681  1.00 30.91           H  
ATOM   2394  CA  HIS A 151      48.901 -19.793 -74.607  1.00 30.91           C  
ATOM   2395  HA  HIS A 151      49.273 -20.049 -75.599  1.00 30.91           H  
ATOM   2396  C   HIS A 151      49.470 -18.412 -74.296  1.00 30.91           C  
ATOM   2397  CB  HIS A 151      47.370 -19.851 -74.704  1.00 30.91           C  
ATOM   2398  HB2 HIS A 151      46.983 -18.843 -74.855  1.00 30.91           H  
ATOM   2399  HB3 HIS A 151      46.943 -20.240 -73.779  1.00 30.91           H  
ATOM   2400  O   HIS A 151      49.137 -17.787 -73.290  1.00 30.91           O  
ATOM   2401  CG  HIS A 151      46.926 -20.688 -75.881  1.00 30.91           C  
ATOM   2402  CD2 HIS A 151      46.171 -21.829 -75.851  1.00 30.91           C  
ATOM   2403  HD2 HIS A 151      45.765 -22.296 -74.966  1.00 30.91           H  
ATOM   2404  ND1 HIS A 151      47.239 -20.447 -77.202  1.00 30.91           N  
ATOM   2405  HD1 HIS A 151      47.743 -19.649 -77.561  1.00 30.91           H  
ATOM   2406  CE1 HIS A 151      46.698 -21.426 -77.945  1.00 30.91           C  
ATOM   2407  HE1 HIS A 151      46.766 -21.499 -79.020  1.00 30.91           H  
ATOM   2408  NE2 HIS A 151      46.034 -22.293 -77.164  1.00 30.91           N  
ATOM   2409  N   GLU A 152      50.370 -17.975 -75.174  1.00 26.48           N  
ATOM   2410  H   GLU A 152      50.636 -18.594 -75.927  1.00 26.48           H  
ATOM   2411  CA  GLU A 152      50.716 -16.575 -75.377  1.00 26.48           C  
ATOM   2412  HA  GLU A 152      51.136 -16.147 -74.467  1.00 26.48           H  
ATOM   2413  C   GLU A 152      49.432 -15.824 -75.750  1.00 26.48           C  
ATOM   2414  CB  GLU A 152      51.749 -16.473 -76.517  1.00 26.48           C  
ATOM   2415  HB2 GLU A 152      51.856 -15.427 -76.803  1.00 26.48           H  
ATOM   2416  HB3 GLU A 152      51.376 -17.033 -77.374  1.00 26.48           H  
ATOM   2417  O   GLU A 152      48.868 -16.037 -76.821  1.00 26.48           O  
ATOM   2418  CG  GLU A 152      53.132 -17.008 -76.109  1.00 26.48           C  
ATOM   2419  HG2 GLU A 152      53.017 -18.009 -75.694  1.00 26.48           H  
ATOM   2420  HG3 GLU A 152      53.527 -16.370 -75.318  1.00 26.48           H  
ATOM   2421  CD  GLU A 152      54.140 -17.084 -77.269  1.00 26.48           C  
ATOM   2422  OE1 GLU A 152      55.351 -17.140 -76.953  1.00 26.48           O  
ATOM   2423  OE2 GLU A 152      53.704 -17.157 -78.439  1.00 26.48           O  
ATOM   2424  N   SER A 153      48.936 -14.983 -74.845  1.00 28.79           N  
ATOM   2425  H   SER A 153      49.367 -14.944 -73.932  1.00 28.79           H  
ATOM   2426  CA  SER A 153      47.906 -13.996 -75.155  1.00 28.79           C  
ATOM   2427  HA  SER A 153      47.872 -13.856 -76.235  1.00 28.79           H  
ATOM   2428  C   SER A 153      48.314 -12.679 -74.516  1.00 28.79           C  
ATOM   2429  CB  SER A 153      46.509 -14.457 -74.731  1.00 28.79           C  
ATOM   2430  HB2 SER A 153      46.377 -14.338 -73.655  1.00 28.79           H  
ATOM   2431  HB3 SER A 153      46.396 -15.512 -74.982  1.00 28.79           H  
ATOM   2432  O   SER A 153      48.167 -12.448 -73.315  1.00 28.79           O  
ATOM   2433  OG  SER A 153      45.519 -13.730 -75.435  1.00 28.79           O  
ATOM   2434  HG  SER A 153      45.517 -12.809 -75.166  1.00 28.79           H  
ATOM   2435  N   SER A 154      48.889 -11.835 -75.360  1.00 31.31           N  
ATOM   2436  H   SER A 154      49.009 -12.150 -76.312  1.00 31.31           H  
ATOM   2437  CA  SER A 154      49.015 -10.397 -75.200  1.00 31.31           C  
ATOM   2438  HA  SER A 154      49.589 -10.154 -74.305  1.00 31.31           H  
ATOM   2439  C   SER A 154      47.618  -9.776 -75.107  1.00 31.31           C  
ATOM   2440  CB  SER A 154      49.750  -9.880 -76.450  1.00 31.31           C  
ATOM   2441  HB2 SER A 154      49.711  -8.792 -76.480  1.00 31.31           H  
ATOM   2442  HB3 SER A 154      50.793 -10.194 -76.411  1.00 31.31           H  
ATOM   2443  O   SER A 154      47.011  -9.542 -76.140  1.00 31.31           O  
ATOM   2444  OG  SER A 154      49.154 -10.418 -77.622  1.00 31.31           O  
ATOM   2445  HG  SER A 154      48.252 -10.088 -77.633  1.00 31.31           H  
ATOM   2446  N   ASP A 155      47.085  -9.613 -73.891  1.00 34.23           N  
ATOM   2447  H   ASP A 155      47.539 -10.095 -73.128  1.00 34.23           H  
ATOM   2448  CA  ASP A 155      46.004  -8.656 -73.558  1.00 34.23           C  
ATOM   2449  HA  ASP A 155      46.407  -7.660 -73.741  1.00 34.23           H  
ATOM   2450  C   ASP A 155      45.679  -8.653 -72.047  1.00 34.23           C  
ATOM   2451  CB  ASP A 155      44.738  -8.850 -74.440  1.00 34.23           C  
ATOM   2452  HB2 ASP A 155      43.825  -8.765 -73.852  1.00 34.23           H  
ATOM   2453  HB3 ASP A 155      44.731  -9.855 -74.861  1.00 34.23           H  
ATOM   2454  O   ASP A 155      44.530  -8.611 -71.608  1.00 34.23           O  
ATOM   2455  CG  ASP A 155      44.608  -7.809 -75.567  1.00 34.23           C  
ATOM   2456  OD1 ASP A 155      45.292  -6.759 -75.502  1.00 34.23           O  
ATOM   2457  OD2 ASP A 155      43.757  -8.044 -76.452  1.00 34.23           O  
ATOM   2458  N   LEU A 156      46.704  -8.700 -71.189  1.00 36.67           N  
ATOM   2459  H   LEU A 156      47.642  -8.673 -71.562  1.00 36.67           H  
ATOM   2460  CA  LEU A 156      46.516  -8.562 -69.739  1.00 36.67           C  
ATOM   2461  HA  LEU A 156      45.540  -8.974 -69.479  1.00 36.67           H  
ATOM   2462  C   LEU A 156      46.419  -7.083 -69.342  1.00 36.67           C  
ATOM   2463  CB  LEU A 156      47.565  -9.397 -68.986  1.00 36.67           C  
ATOM   2464  HB2 LEU A 156      47.713  -8.997 -67.983  1.00 36.67           H  
ATOM   2465  HB3 LEU A 156      48.516  -9.325 -69.513  1.00 36.67           H  
ATOM   2466  O   LEU A 156      47.247  -6.552 -68.605  1.00 36.67           O  
ATOM   2467  CG  LEU A 156      47.126 -10.870 -68.875  1.00 36.67           C  
ATOM   2468  HG  LEU A 156      46.614 -11.181 -69.786  1.00 36.67           H  
ATOM   2469  CD1 LEU A 156      48.331 -11.784 -68.673  1.00 36.67           C  
ATOM   2470 HD11 LEU A 156      48.877 -11.499 -67.774  1.00 36.67           H  
ATOM   2471 HD12 LEU A 156      48.004 -12.822 -68.597  1.00 36.67           H  
ATOM   2472 HD13 LEU A 156      48.994 -11.698 -69.534  1.00 36.67           H  
ATOM   2473  CD2 LEU A 156      46.196 -11.072 -67.679  1.00 36.67           C  
ATOM   2474 HD21 LEU A 156      46.719 -10.770 -66.771  1.00 36.67           H  
ATOM   2475 HD22 LEU A 156      45.301 -10.463 -67.805  1.00 36.67           H  
ATOM   2476 HD23 LEU A 156      45.910 -12.123 -67.627  1.00 36.67           H  
ATOM   2477  N   ASN A 157      45.367  -6.429 -69.834  1.00 37.53           N  
ATOM   2478  H   ASN A 157      44.778  -6.939 -70.476  1.00 37.53           H  
ATOM   2479  CA  ASN A 157      44.822  -5.215 -69.238  1.00 37.53           C  
ATOM   2480  HA  ASN A 157      45.551  -4.411 -69.334  1.00 37.53           H  
ATOM   2481  C   ASN A 157      44.568  -5.463 -67.734  1.00 37.53           C  
ATOM   2482  CB  ASN A 157      43.516  -4.835 -69.978  1.00 37.53           C  
ATOM   2483  HB2 ASN A 157      42.819  -4.394 -69.265  1.00 37.53           H  
ATOM   2484  HB3 ASN A 157      43.040  -5.728 -70.382  1.00 37.53           H  
ATOM   2485  O   ASN A 157      43.815  -6.359 -67.360  1.00 37.53           O  
ATOM   2486  CG  ASN A 157      43.697  -3.806 -71.084  1.00 37.53           C  
ATOM   2487  ND2 ASN A 157      42.799  -3.761 -72.039  1.00 37.53           N  
ATOM   2488 HD21 ASN A 157      42.997  -3.124 -72.798  1.00 37.53           H  
ATOM   2489 HD22 ASN A 157      42.076  -4.463 -72.101  1.00 37.53           H  
ATOM   2490  OD1 ASN A 157      44.613  -3.004 -71.079  1.00 37.53           O  
ATOM   2491  N   GLN A 158      45.226  -4.673 -66.880  1.00 43.34           N  
ATOM   2492  H   GLN A 158      45.923  -4.071 -67.295  1.00 43.34           H  
ATOM   2493  CA  GLN A 158      44.831  -4.352 -65.497  1.00 43.34           C  
ATOM   2494  HA  GLN A 158      45.723  -3.973 -64.998  1.00 43.34           H  
ATOM   2495  C   GLN A 158      44.347  -5.516 -64.599  1.00 43.34           C  
ATOM   2496  CB  GLN A 158      43.819  -3.190 -65.533  1.00 43.34           C  
ATOM   2497  HB2 GLN A 158      43.419  -3.028 -64.532  1.00 43.34           H  
ATOM   2498  HB3 GLN A 158      42.992  -3.454 -66.191  1.00 43.34           H  
ATOM   2499  O   GLN A 158      43.282  -5.441 -63.989  1.00 43.34           O  
ATOM   2500  CG  GLN A 158      44.444  -1.861 -65.976  1.00 43.34           C  
ATOM   2501  HG2 GLN A 158      44.864  -1.959 -66.977  1.00 43.34           H  
ATOM   2502  HG3 GLN A 158      45.246  -1.598 -65.287  1.00 43.34           H  
ATOM   2503  CD  GLN A 158      43.420  -0.730 -66.002  1.00 43.34           C  
ATOM   2504  NE2 GLN A 158      43.842   0.506 -65.847  1.00 43.34           N  
ATOM   2505 HE21 GLN A 158      43.125   1.217 -65.887  1.00 43.34           H  
ATOM   2506 HE22 GLN A 158      44.820   0.711 -65.705  1.00 43.34           H  
ATOM   2507  OE1 GLN A 158      42.230  -0.919 -66.174  1.00 43.34           O  
ATOM   2508  N   ARG A 159      45.145  -6.582 -64.426  1.00 46.58           N  
ATOM   2509  H   ARG A 159      45.987  -6.637 -64.982  1.00 46.58           H  
ATOM   2510  CA  ARG A 159      44.843  -7.650 -63.440  1.00 46.58           C  
ATOM   2511  HA  ARG A 159      43.757  -7.713 -63.370  1.00 46.58           H  
ATOM   2512  C   ARG A 159      45.237  -7.350 -61.983  1.00 46.58           C  
ATOM   2513  CB  ARG A 159      45.353  -9.023 -63.918  1.00 46.58           C  
ATOM   2514  HB2 ARG A 159      45.640  -9.627 -63.057  1.00 46.58           H  
ATOM   2515  HB3 ARG A 159      46.241  -8.904 -64.539  1.00 46.58           H  
ATOM   2516  O   ARG A 159      45.080  -8.222 -61.127  1.00 46.58           O  
ATOM   2517  CG  ARG A 159      44.269  -9.790 -64.690  1.00 46.58           C  
ATOM   2518  HG2 ARG A 159      43.301  -9.663 -64.207  1.00 46.58           H  
ATOM   2519  HG3 ARG A 159      44.211  -9.400 -65.706  1.00 46.58           H  
ATOM   2520  CD  ARG A 159      44.595 -11.287 -64.710  1.00 46.58           C  
ATOM   2521  HD2 ARG A 159      44.520 -11.670 -63.692  1.00 46.58           H  
ATOM   2522  HD3 ARG A 159      45.623 -11.425 -65.047  1.00 46.58           H  
ATOM   2523  NE  ARG A 159      43.663 -12.031 -65.577  1.00 46.58           N  
ATOM   2524  HE  ARG A 159      42.830 -11.539 -65.866  1.00 46.58           H  
ATOM   2525  NH1 ARG A 159      44.878 -13.973 -65.746  1.00 46.58           N  
ATOM   2526 HH11 ARG A 159      44.986 -14.907 -66.113  1.00 46.58           H  
ATOM   2527 HH12 ARG A 159      45.592 -13.560 -65.162  1.00 46.58           H  
ATOM   2528  NH2 ARG A 159      42.906 -13.806 -66.781  1.00 46.58           N  
ATOM   2529 HH21 ARG A 159      42.083 -13.278 -67.033  1.00 46.58           H  
ATOM   2530 HH22 ARG A 159      43.029 -14.736 -67.156  1.00 46.58           H  
ATOM   2531  CZ  ARG A 159      43.820 -13.262 -66.027  1.00 46.58           C  
ATOM   2532  N   SER A 160      45.712  -6.150 -61.660  1.00 53.03           N  
ATOM   2533  H   SER A 160      45.850  -5.457 -62.381  1.00 53.03           H  
ATOM   2534  CA  SER A 160      46.095  -5.799 -60.285  1.00 53.03           C  
ATOM   2535  HA  SER A 160      46.538  -6.673 -59.807  1.00 53.03           H  
ATOM   2536  C   SER A 160      44.868  -5.371 -59.467  1.00 53.03           C  
ATOM   2537  CB  SER A 160      47.178  -4.712 -60.276  1.00 53.03           C  
ATOM   2538  HB2 SER A 160      47.625  -4.655 -59.283  1.00 53.03           H  
ATOM   2539  HB3 SER A 160      46.732  -3.746 -60.512  1.00 53.03           H  
ATOM   2540  O   SER A 160      44.387  -4.250 -59.595  1.00 53.03           O  
ATOM   2541  OG  SER A 160      48.177  -4.994 -61.241  1.00 53.03           O  
ATOM   2542  HG  SER A 160      48.936  -4.449 -61.023  1.00 53.03           H  
ATOM   2543  N   ARG A 161      44.333  -6.278 -58.636  1.00 78.70           N  
ATOM   2544  H   ARG A 161      44.719  -7.210 -58.677  1.00 78.70           H  
ATOM   2545  CA  ARG A 161      43.239  -6.002 -57.670  1.00 78.70           C  
ATOM   2546  HA  ARG A 161      42.517  -5.318 -58.115  1.00 78.70           H  
ATOM   2547  C   ARG A 161      43.710  -5.331 -56.377  1.00 78.70           C  
ATOM   2548  CB  ARG A 161      42.545  -7.313 -57.288  1.00 78.70           C  
ATOM   2549  HB2 ARG A 161      41.847  -7.094 -56.480  1.00 78.70           H  
ATOM   2550  HB3 ARG A 161      43.284  -8.024 -56.920  1.00 78.70           H  
ATOM   2551  O   ARG A 161      42.906  -4.789 -55.618  1.00 78.70           O  
ATOM   2552  CG  ARG A 161      41.748  -7.941 -58.435  1.00 78.70           C  
ATOM   2553  HG2 ARG A 161      42.412  -8.242 -59.246  1.00 78.70           H  
ATOM   2554  HG3 ARG A 161      41.017  -7.222 -58.803  1.00 78.70           H  
ATOM   2555  CD  ARG A 161      41.030  -9.161 -57.862  1.00 78.70           C  
ATOM   2556  HD2 ARG A 161      40.533  -8.848 -56.944  1.00 78.70           H  
ATOM   2557  HD3 ARG A 161      41.775  -9.917 -57.613  1.00 78.70           H  
ATOM   2558  NE  ARG A 161      40.000  -9.711 -58.760  1.00 78.70           N  
ATOM   2559  HE  ARG A 161      39.744  -9.163 -59.569  1.00 78.70           H  
ATOM   2560  NH1 ARG A 161      39.655 -11.642 -57.580  1.00 78.70           N  
ATOM   2561 HH11 ARG A 161      39.311 -12.591 -57.605  1.00 78.70           H  
ATOM   2562 HH12 ARG A 161      40.406 -11.377 -56.959  1.00 78.70           H  
ATOM   2563  NH2 ARG A 161      38.435 -11.259 -59.385  1.00 78.70           N  
ATOM   2564 HH21 ARG A 161      38.122 -10.689 -60.158  1.00 78.70           H  
ATOM   2565 HH22 ARG A 161      38.072 -12.196 -59.280  1.00 78.70           H  
ATOM   2566  CZ  ARG A 161      39.370 -10.857 -58.575  1.00 78.70           C  
ATOM   2567  N   VAL A 162      45.005  -5.454 -56.120  1.00 88.58           N  
ATOM   2568  H   VAL A 162      45.592  -5.801 -56.865  1.00 88.58           H  
ATOM   2569  CA  VAL A 162      45.700  -4.907 -54.965  1.00 88.58           C  
ATOM   2570  HA  VAL A 162      44.983  -4.697 -54.171  1.00 88.58           H  
ATOM   2571  C   VAL A 162      46.353  -3.600 -55.391  1.00 88.58           C  
ATOM   2572  CB  VAL A 162      46.719  -5.930 -54.439  1.00 88.58           C  
ATOM   2573  HB  VAL A 162      47.367  -6.259 -55.252  1.00 88.58           H  
ATOM   2574  O   VAL A 162      46.883  -3.535 -56.497  1.00 88.58           O  
ATOM   2575  CG1 VAL A 162      47.572  -5.334 -53.333  1.00 88.58           C  
ATOM   2576 HG11 VAL A 162      48.230  -4.566 -53.741  1.00 88.58           H  
ATOM   2577 HG12 VAL A 162      46.918  -4.877 -52.590  1.00 88.58           H  
ATOM   2578 HG13 VAL A 162      48.197  -6.107 -52.886  1.00 88.58           H  
ATOM   2579  CG2 VAL A 162      45.991  -7.152 -53.862  1.00 88.58           C  
ATOM   2580 HG21 VAL A 162      45.399  -6.845 -53.000  1.00 88.58           H  
ATOM   2581 HG22 VAL A 162      45.338  -7.595 -54.614  1.00 88.58           H  
ATOM   2582 HG23 VAL A 162      46.724  -7.892 -53.541  1.00 88.58           H  
ATOM   2583  N   HIS A 163      46.247  -2.585 -54.537  1.00 91.32           N  
ATOM   2584  H   HIS A 163      45.761  -2.750 -53.667  1.00 91.32           H  
ATOM   2585  CA  HIS A 163      46.929  -1.307 -54.681  1.00 91.32           C  
ATOM   2586  HA  HIS A 163      47.634  -1.360 -55.511  1.00 91.32           H  
ATOM   2587  C   HIS A 163      47.708  -1.009 -53.396  1.00 91.32           C  
ATOM   2588  CB  HIS A 163      45.918  -0.216 -55.035  1.00 91.32           C  
ATOM   2589  HB2 HIS A 163      45.176  -0.119 -54.243  1.00 91.32           H  
ATOM   2590  HB3 HIS A 163      45.396  -0.510 -55.946  1.00 91.32           H  
ATOM   2591  O   HIS A 163      47.112  -0.846 -52.325  1.00 91.32           O  
ATOM   2592  CG  HIS A 163      46.566   1.120 -55.274  1.00 91.32           C  
ATOM   2593  CD2 HIS A 163      47.161   1.536 -56.435  1.00 91.32           C  
ATOM   2594  HD2 HIS A 163      47.257   0.957 -57.341  1.00 91.32           H  
ATOM   2595  ND1 HIS A 163      46.701   2.141 -54.363  1.00 91.32           N  
ATOM   2596  HD1 HIS A 163      46.468   2.097 -53.381  1.00 91.32           H  
ATOM   2597  CE1 HIS A 163      47.357   3.149 -54.961  1.00 91.32           C  
ATOM   2598  HE1 HIS A 163      47.651   4.072 -54.483  1.00 91.32           H  
ATOM   2599  NE2 HIS A 163      47.633   2.837 -56.233  1.00 91.32           N  
ATOM   2600  N   PHE A 164      49.032  -0.948 -53.500  1.00 94.77           N  
ATOM   2601  H   PHE A 164      49.423  -1.211 -54.393  1.00 94.77           H  
ATOM   2602  CA  PHE A 164      49.954  -0.882 -52.375  1.00 94.77           C  
ATOM   2603  HA  PHE A 164      49.370  -0.774 -51.462  1.00 94.77           H  
ATOM   2604  C   PHE A 164      50.894   0.318 -52.480  1.00 94.77           C  
ATOM   2605  CB  PHE A 164      50.730  -2.200 -52.301  1.00 94.77           C  
ATOM   2606  HB2 PHE A 164      50.014  -3.022 -52.332  1.00 94.77           H  
ATOM   2607  HB3 PHE A 164      51.366  -2.285 -53.182  1.00 94.77           H  
ATOM   2608  O   PHE A 164      51.680   0.425 -53.416  1.00 94.77           O  
ATOM   2609  CG  PHE A 164      51.568  -2.364 -51.052  1.00 94.77           C  
ATOM   2610  CD1 PHE A 164      52.895  -2.813 -51.142  1.00 94.77           C  
ATOM   2611  HD1 PHE A 164      53.348  -2.973 -52.110  1.00 94.77           H  
ATOM   2612  CD2 PHE A 164      50.996  -2.145 -49.788  1.00 94.77           C  
ATOM   2613  HD2 PHE A 164      49.965  -1.832 -49.711  1.00 94.77           H  
ATOM   2614  CE1 PHE A 164      53.621  -3.075 -49.971  1.00 94.77           C  
ATOM   2615  HE1 PHE A 164      54.646  -3.407 -50.050  1.00 94.77           H  
ATOM   2616  CE2 PHE A 164      51.705  -2.446 -48.619  1.00 94.77           C  
ATOM   2617  HE2 PHE A 164      51.226  -2.351 -47.655  1.00 94.77           H  
ATOM   2618  CZ  PHE A 164      53.012  -2.939 -48.715  1.00 94.77           C  
ATOM   2619  HZ  PHE A 164      53.539  -3.239 -47.821  1.00 94.77           H  
ATOM   2620  N   TYR A 165      50.812   1.233 -51.512  1.00 94.15           N  
ATOM   2621  H   TYR A 165      50.170   1.080 -50.748  1.00 94.15           H  
ATOM   2622  CA  TYR A 165      51.560   2.492 -51.546  1.00 94.15           C  
ATOM   2623  HA  TYR A 165      52.506   2.321 -52.060  1.00 94.15           H  
ATOM   2624  C   TYR A 165      51.879   3.018 -50.143  1.00 94.15           C  
ATOM   2625  CB  TYR A 165      50.798   3.542 -52.366  1.00 94.15           C  
ATOM   2626  HB2 TYR A 165      51.440   4.415 -52.487  1.00 94.15           H  
ATOM   2627  HB3 TYR A 165      50.613   3.146 -53.365  1.00 94.15           H  
ATOM   2628  O   TYR A 165      51.090   2.871 -49.201  1.00 94.15           O  
ATOM   2629  CG  TYR A 165      49.479   3.978 -51.761  1.00 94.15           C  
ATOM   2630  CD1 TYR A 165      48.356   3.142 -51.869  1.00 94.15           C  
ATOM   2631  HD1 TYR A 165      48.454   2.185 -52.361  1.00 94.15           H  
ATOM   2632  CD2 TYR A 165      49.386   5.198 -51.065  1.00 94.15           C  
ATOM   2633  HD2 TYR A 165      50.259   5.827 -50.970  1.00 94.15           H  
ATOM   2634  CE1 TYR A 165      47.129   3.537 -51.313  1.00 94.15           C  
ATOM   2635  HE1 TYR A 165      46.272   2.883 -51.366  1.00 94.15           H  
ATOM   2636  CE2 TYR A 165      48.157   5.598 -50.504  1.00 94.15           C  
ATOM   2637  HE2 TYR A 165      48.090   6.540 -49.980  1.00 94.15           H  
ATOM   2638  OH  TYR A 165      45.834   5.140 -50.097  1.00 94.15           O  
ATOM   2639  HH  TYR A 165      45.898   5.998 -49.671  1.00 94.15           H  
ATOM   2640  CZ  TYR A 165      47.023   4.769 -50.638  1.00 94.15           C  
ATOM   2641  N   GLY A 166      53.045   3.649 -50.008  1.00 90.12           N  
ATOM   2642  H   GLY A 166      53.629   3.750 -50.825  1.00 90.12           H  
ATOM   2643  CA  GLY A 166      53.483   4.344 -48.799  1.00 90.12           C  
ATOM   2644  HA2 GLY A 166      54.560   4.215 -48.687  1.00 90.12           H  
ATOM   2645  HA3 GLY A 166      53.000   3.913 -47.922  1.00 90.12           H  
ATOM   2646  C   GLY A 166      53.186   5.845 -48.847  1.00 90.12           C  
ATOM   2647  O   GLY A 166      52.877   6.395 -49.901  1.00 90.12           O  
ATOM   2648  N   SER A 167      53.308   6.534 -47.709  1.00 89.39           N  
ATOM   2649  H   SER A 167      53.450   6.028 -46.847  1.00 89.39           H  
ATOM   2650  CA  SER A 167      53.304   8.006 -47.676  1.00 89.39           C  
ATOM   2651  HA  SER A 167      52.451   8.359 -48.256  1.00 89.39           H  
ATOM   2652  C   SER A 167      54.552   8.611 -48.335  1.00 89.39           C  
ATOM   2653  CB  SER A 167      53.131   8.524 -46.242  1.00 89.39           C  
ATOM   2654  HB2 SER A 167      52.155   8.206 -45.875  1.00 89.39           H  
ATOM   2655  HB3 SER A 167      53.155   9.613 -46.250  1.00 89.39           H  
ATOM   2656  O   SER A 167      54.507   9.748 -48.791  1.00 89.39           O  
ATOM   2657  OG  SER A 167      54.124   8.036 -45.356  1.00 89.39           O  
ATOM   2658  HG  SER A 167      54.651   8.788 -45.077  1.00 89.39           H  
ATOM   2659  N   SER A 168      55.644   7.844 -48.396  1.00 87.87           N  
ATOM   2660  H   SER A 168      55.581   6.920 -47.991  1.00 87.87           H  
ATOM   2661  CA  SER A 168      56.849   8.106 -49.189  1.00 87.87           C  
ATOM   2662  HA  SER A 168      56.564   8.546 -50.145  1.00 87.87           H  
ATOM   2663  C   SER A 168      57.597   6.792 -49.445  1.00 87.87           C  
ATOM   2664  CB  SER A 168      57.780   9.075 -48.451  1.00 87.87           C  
ATOM   2665  HB2 SER A 168      58.136   8.610 -47.531  1.00 87.87           H  
ATOM   2666  HB3 SER A 168      57.242   9.991 -48.205  1.00 87.87           H  
ATOM   2667  O   SER A 168      57.531   5.887 -48.610  1.00 87.87           O  
ATOM   2668  OG  SER A 168      58.880   9.389 -49.282  1.00 87.87           O  
ATOM   2669  HG  SER A 168      59.651   9.565 -48.738  1.00 87.87           H  
ATOM   2670  N   ASP A 169      58.336   6.706 -50.552  1.00 85.81           N  
ATOM   2671  H   ASP A 169      58.271   7.457 -51.224  1.00 85.81           H  
ATOM   2672  CA  ASP A 169      59.197   5.556 -50.881  1.00 85.81           C  
ATOM   2673  HA  ASP A 169      58.781   4.659 -50.422  1.00 85.81           H  
ATOM   2674  C   ASP A 169      60.632   5.731 -50.353  1.00 85.81           C  
ATOM   2675  CB  ASP A 169      59.209   5.335 -52.400  1.00 85.81           C  
ATOM   2676  HB2 ASP A 169      59.857   4.488 -52.624  1.00 85.81           H  
ATOM   2677  HB3 ASP A 169      59.633   6.218 -52.879  1.00 85.81           H  
ATOM   2678  O   ASP A 169      61.368   4.762 -50.141  1.00 85.81           O  
ATOM   2679  CG  ASP A 169      57.825   5.053 -52.996  1.00 85.81           C  
ATOM   2680  OD1 ASP A 169      56.926   4.605 -52.245  1.00 85.81           O  
ATOM   2681  OD2 ASP A 169      57.682   5.311 -54.210  1.00 85.81           O  
ATOM   2682  N   ILE A 170      61.023   6.987 -50.110  1.00 85.31           N  
ATOM   2683  H   ILE A 170      60.334   7.712 -50.249  1.00 85.31           H  
ATOM   2684  CA  ILE A 170      62.304   7.375 -49.519  1.00 85.31           C  
ATOM   2685  HA  ILE A 170      62.871   6.474 -49.287  1.00 85.31           H  
ATOM   2686  C   ILE A 170      62.011   8.115 -48.219  1.00 85.31           C  
ATOM   2687  CB  ILE A 170      63.157   8.226 -50.483  1.00 85.31           C  
ATOM   2688  HB  ILE A 170      62.628   9.157 -50.688  1.00 85.31           H  
ATOM   2689  O   ILE A 170      61.368   9.166 -48.224  1.00 85.31           O  
ATOM   2690  CG1 ILE A 170      63.385   7.488 -51.823  1.00 85.31           C  
ATOM   2691 HG12 ILE A 170      63.941   6.568 -51.642  1.00 85.31           H  
ATOM   2692 HG13 ILE A 170      62.422   7.217 -52.256  1.00 85.31           H  
ATOM   2693  CG2 ILE A 170      64.503   8.561 -49.807  1.00 85.31           C  
ATOM   2694 HG21 ILE A 170      64.343   9.110 -48.879  1.00 85.31           H  
ATOM   2695 HG22 ILE A 170      65.109   9.198 -50.452  1.00 85.31           H  
ATOM   2696 HG23 ILE A 170      65.046   7.642 -49.588  1.00 85.31           H  
ATOM   2697  CD1 ILE A 170      64.122   8.323 -52.878  1.00 85.31           C  
ATOM   2698 HD11 ILE A 170      63.619   9.280 -53.013  1.00 85.31           H  
ATOM   2699 HD12 ILE A 170      64.119   7.784 -53.825  1.00 85.31           H  
ATOM   2700 HD13 ILE A 170      65.158   8.489 -52.581  1.00 85.31           H  
ATOM   2701  N   ILE A 171      62.465   7.562 -47.099  1.00 84.73           N  
ATOM   2702  H   ILE A 171      63.020   6.722 -47.172  1.00 84.73           H  
ATOM   2703  CA  ILE A 171      62.085   8.037 -45.765  1.00 84.73           C  
ATOM   2704  HA  ILE A 171      61.491   8.946 -45.854  1.00 84.73           H  
ATOM   2705  C   ILE A 171      63.343   8.372 -44.985  1.00 84.73           C  
ATOM   2706  CB  ILE A 171      61.231   6.990 -45.027  1.00 84.73           C  
ATOM   2707  HB  ILE A 171      61.866   6.125 -44.841  1.00 84.73           H  
ATOM   2708  O   ILE A 171      64.328   7.639 -45.033  1.00 84.73           O  
ATOM   2709  CG1 ILE A 171      60.010   6.543 -45.867  1.00 84.73           C  
ATOM   2710 HG12 ILE A 171      60.247   6.492 -46.929  1.00 84.73           H  
ATOM   2711 HG13 ILE A 171      59.183   7.243 -45.747  1.00 84.73           H  
ATOM   2712  CG2 ILE A 171      60.757   7.550 -43.672  1.00 84.73           C  
ATOM   2713 HG21 ILE A 171      61.595   7.655 -42.983  1.00 84.73           H  
ATOM   2714 HG22 ILE A 171      60.032   6.874 -43.221  1.00 84.73           H  
ATOM   2715 HG23 ILE A 171      60.273   8.517 -43.808  1.00 84.73           H  
ATOM   2716  CD1 ILE A 171      59.570   5.137 -45.478  1.00 84.73           C  
ATOM   2717 HD11 ILE A 171      59.048   5.170 -44.522  1.00 84.73           H  
ATOM   2718 HD12 ILE A 171      60.434   4.478 -45.395  1.00 84.73           H  
ATOM   2719 HD13 ILE A 171      58.910   4.743 -46.251  1.00 84.73           H  
ATOM   2720  N   LYS A 172      63.320   9.474 -44.243  1.00 83.23           N  
ATOM   2721  H   LYS A 172      62.470  10.018 -44.209  1.00 83.23           H  
ATOM   2722  CA  LYS A 172      64.432   9.849 -43.373  1.00 83.23           C  
ATOM   2723  HA  LYS A 172      65.360   9.443 -43.778  1.00 83.23           H  
ATOM   2724  C   LYS A 172      64.250   9.244 -41.986  1.00 83.23           C  
ATOM   2725  CB  LYS A 172      64.581  11.365 -43.343  1.00 83.23           C  
ATOM   2726  HB2 LYS A 172      65.398  11.612 -42.664  1.00 83.23           H  
ATOM   2727  HB3 LYS A 172      63.664  11.817 -42.963  1.00 83.23           H  
ATOM   2728  O   LYS A 172      63.208   9.420 -41.351  1.00 83.23           O  
ATOM   2729  CG  LYS A 172      64.898  11.934 -44.733  1.00 83.23           C  
ATOM   2730  HG2 LYS A 172      64.022  11.864 -45.378  1.00 83.23           H  
ATOM   2731  HG3 LYS A 172      65.728  11.388 -45.180  1.00 83.23           H  
ATOM   2732  CD  LYS A 172      65.293  13.394 -44.551  1.00 83.23           C  
ATOM   2733  HD2 LYS A 172      64.497  13.921 -44.024  1.00 83.23           H  
ATOM   2734  HD3 LYS A 172      66.195  13.408 -43.939  1.00 83.23           H  
ATOM   2735  CE  LYS A 172      65.578  14.104 -45.872  1.00 83.23           C  
ATOM   2736  HE2 LYS A 172      64.673  14.098 -46.480  1.00 83.23           H  
ATOM   2737  HE3 LYS A 172      66.361  13.561 -46.402  1.00 83.23           H  
ATOM   2738  NZ  LYS A 172      66.006  15.492 -45.589  1.00 83.23           N  
ATOM   2739  HZ1 LYS A 172      66.771  15.487 -44.929  1.00 83.23           H  
ATOM   2740  HZ2 LYS A 172      65.320  15.984 -45.034  1.00 83.23           H  
ATOM   2741  HZ3 LYS A 172      66.237  16.028 -46.413  1.00 83.23           H  
ATOM   2742  N   GLU A 173      65.267   8.524 -41.526  1.00 82.20           N  
ATOM   2743  H   GLU A 173      66.082   8.435 -42.116  1.00 82.20           H  
ATOM   2744  CA  GLU A 173      65.278   7.819 -40.244  1.00 82.20           C  
ATOM   2745  HA  GLU A 173      64.528   7.029 -40.280  1.00 82.20           H  
ATOM   2746  C   GLU A 173      64.912   8.764 -39.075  1.00 82.20           C  
ATOM   2747  CB  GLU A 173      66.655   7.139 -40.078  1.00 82.20           C  
ATOM   2748  HB2 GLU A 173      67.444   7.870 -40.254  1.00 82.20           H  
ATOM   2749  HB3 GLU A 173      66.749   6.347 -40.821  1.00 82.20           H  
ATOM   2750  O   GLU A 173      65.584   9.761 -38.815  1.00 82.20           O  
ATOM   2751  CG  GLU A 173      66.852   6.531 -38.685  1.00 82.20           C  
ATOM   2752  HG2 GLU A 173      65.963   5.977 -38.384  1.00 82.20           H  
ATOM   2753  HG3 GLU A 173      66.995   7.365 -37.998  1.00 82.20           H  
ATOM   2754  CD  GLU A 173      68.091   5.656 -38.520  1.00 82.20           C  
ATOM   2755  OE1 GLU A 173      67.961   4.581 -37.881  1.00 82.20           O  
ATOM   2756  OE2 GLU A 173      69.178   6.107 -38.936  1.00 82.20           O  
ATOM   2757  N   ARG A 174      63.861   8.426 -38.319  1.00 74.04           N  
ATOM   2758  H   ARG A 174      63.407   7.554 -38.549  1.00 74.04           H  
ATOM   2759  CA  ARG A 174      63.344   9.179 -37.147  1.00 74.04           C  
ATOM   2760  HA  ARG A 174      62.495   8.603 -36.778  1.00 74.04           H  
ATOM   2761  C   ARG A 174      62.769  10.582 -37.383  1.00 74.04           C  
ATOM   2762  CB  ARG A 174      64.351   9.252 -35.980  1.00 74.04           C  
ATOM   2763  HB2 ARG A 174      64.882  10.203 -36.021  1.00 74.04           H  
ATOM   2764  HB3 ARG A 174      63.771   9.245 -35.057  1.00 74.04           H  
ATOM   2765  O   ARG A 174      62.601  11.315 -36.410  1.00 74.04           O  
ATOM   2766  CG  ARG A 174      65.416   8.166 -35.927  1.00 74.04           C  
ATOM   2767  HG2 ARG A 174      65.031   7.217 -36.300  1.00 74.04           H  
ATOM   2768  HG3 ARG A 174      66.251   8.513 -36.536  1.00 74.04           H  
ATOM   2769  CD  ARG A 174      65.950   7.995 -34.519  1.00 74.04           C  
ATOM   2770  HD2 ARG A 174      66.590   8.843 -34.275  1.00 74.04           H  
ATOM   2771  HD3 ARG A 174      65.099   7.978 -33.839  1.00 74.04           H  
ATOM   2772  NE  ARG A 174      66.696   6.736 -34.416  1.00 74.04           N  
ATOM   2773  HE  ARG A 174      67.049   6.355 -35.282  1.00 74.04           H  
ATOM   2774  NH1 ARG A 174      66.371   6.451 -32.172  1.00 74.04           N  
ATOM   2775 HH11 ARG A 174      66.017   7.396 -32.142  1.00 74.04           H  
ATOM   2776 HH12 ARG A 174      66.542   5.935 -31.321  1.00 74.04           H  
ATOM   2777  NH2 ARG A 174      67.435   4.875 -33.367  1.00 74.04           N  
ATOM   2778 HH21 ARG A 174      67.802   4.579 -34.261  1.00 74.04           H  
ATOM   2779 HH22 ARG A 174      67.652   4.365 -32.523  1.00 74.04           H  
ATOM   2780  CZ  ARG A 174      66.828   6.024 -33.321  1.00 74.04           C  
ATOM   2781  N   VAL A 175      62.478  10.979 -38.620  1.00 75.40           N  
ATOM   2782  H   VAL A 175      62.683  10.359 -39.391  1.00 75.40           H  
ATOM   2783  CA  VAL A 175      61.985  12.344 -38.902  1.00 75.40           C  
ATOM   2784  HA  VAL A 175      62.203  12.989 -38.051  1.00 75.40           H  
ATOM   2785  C   VAL A 175      60.476  12.368 -39.072  1.00 75.40           C  
ATOM   2786  CB  VAL A 175      62.689  12.968 -40.117  1.00 75.40           C  
ATOM   2787  HB  VAL A 175      62.463  12.371 -41.001  1.00 75.40           H  
ATOM   2788  O   VAL A 175      59.783  13.118 -38.386  1.00 75.40           O  
ATOM   2789  CG1 VAL A 175      62.267  14.421 -40.373  1.00 75.40           C  
ATOM   2790 HG11 VAL A 175      61.185  14.505 -40.474  1.00 75.40           H  
ATOM   2791 HG12 VAL A 175      62.724  14.776 -41.297  1.00 75.40           H  
ATOM   2792 HG13 VAL A 175      62.587  15.059 -39.549  1.00 75.40           H  
ATOM   2793  CG2 VAL A 175      64.202  12.981 -39.903  1.00 75.40           C  
ATOM   2794 HG21 VAL A 175      64.542  11.987 -39.613  1.00 75.40           H  
ATOM   2795 HG22 VAL A 175      64.473  13.685 -39.116  1.00 75.40           H  
ATOM   2796 HG23 VAL A 175      64.700  13.244 -40.837  1.00 75.40           H  
ATOM   2797  N   GLU A 176      59.966  11.545 -39.985  1.00 69.94           N  
ATOM   2798  H   GLU A 176      60.577  10.911 -40.479  1.00 69.94           H  
ATOM   2799  CA  GLU A 176      58.560  11.565 -40.377  1.00 69.94           C  
ATOM   2800  HA  GLU A 176      58.058  12.356 -39.820  1.00 69.94           H  
ATOM   2801  C   GLU A 176      57.894  10.234 -40.043  1.00 69.94           C  
ATOM   2802  CB  GLU A 176      58.402  11.906 -41.864  1.00 69.94           C  
ATOM   2803  HB2 GLU A 176      58.944  11.171 -42.461  1.00 69.94           H  
ATOM   2804  HB3 GLU A 176      57.344  11.866 -42.124  1.00 69.94           H  
ATOM   2805  O   GLU A 176      58.476   9.171 -40.292  1.00 69.94           O  
ATOM   2806  CG  GLU A 176      58.936  13.316 -42.156  1.00 69.94           C  
ATOM   2807  HG2 GLU A 176      60.004  13.335 -41.937  1.00 69.94           H  
ATOM   2808  HG3 GLU A 176      58.436  14.024 -41.496  1.00 69.94           H  
ATOM   2809  CD  GLU A 176      58.760  13.759 -43.611  1.00 69.94           C  
ATOM   2810  OE1 GLU A 176      58.827  14.990 -43.827  1.00 69.94           O  
ATOM   2811  OE2 GLU A 176      58.596  12.879 -44.485  1.00 69.94           O  
ATOM   2812  N   PRO A 177      56.667  10.263 -39.494  1.00 81.44           N  
ATOM   2813  CA  PRO A 177      55.887   9.054 -39.392  1.00 81.44           C  
ATOM   2814  HA  PRO A 177      56.473   8.308 -38.856  1.00 81.44           H  
ATOM   2815  C   PRO A 177      55.570   8.555 -40.800  1.00 81.44           C  
ATOM   2816  CB  PRO A 177      54.637   9.418 -38.594  1.00 81.44           C  
ATOM   2817  HB2 PRO A 177      54.842   9.302 -37.530  1.00 81.44           H  
ATOM   2818  HB3 PRO A 177      53.773   8.820 -38.883  1.00 81.44           H  
ATOM   2819  O   PRO A 177      55.171   9.318 -41.681  1.00 81.44           O  
ATOM   2820  CG  PRO A 177      54.444  10.900 -38.918  1.00 81.44           C  
ATOM   2821  HG2 PRO A 177      53.893  11.001 -39.853  1.00 81.44           H  
ATOM   2822  HG3 PRO A 177      53.928  11.425 -38.114  1.00 81.44           H  
ATOM   2823  CD  PRO A 177      55.870  11.419 -39.107  1.00 81.44           C  
ATOM   2824  HD2 PRO A 177      55.879  12.187 -39.879  1.00 81.44           H  
ATOM   2825  HD3 PRO A 177      56.249  11.819 -38.167  1.00 81.44           H  
ATOM   2826  N   TRP A 178      55.721   7.257 -41.006  1.00 86.57           N  
ATOM   2827  H   TRP A 178      55.992   6.676 -40.225  1.00 86.57           H  
ATOM   2828  CA  TRP A 178      55.443   6.636 -42.290  1.00 86.57           C  
ATOM   2829  HA  TRP A 178      55.292   7.404 -43.048  1.00 86.57           H  
ATOM   2830  C   TRP A 178      54.180   5.807 -42.208  1.00 86.57           C  
ATOM   2831  CB  TRP A 178      56.631   5.809 -42.734  1.00 86.57           C  
ATOM   2832  HB2 TRP A 178      57.508   6.455 -42.771  1.00 86.57           H  
ATOM   2833  HB3 TRP A 178      56.794   5.033 -41.987  1.00 86.57           H  
ATOM   2834  O   TRP A 178      53.920   5.162 -41.194  1.00 86.57           O  
ATOM   2835  CG  TRP A 178      56.466   5.169 -44.072  1.00 86.57           C  
ATOM   2836  CD1 TRP A 178      56.323   5.824 -45.246  1.00 86.57           C  
ATOM   2837  HD1 TRP A 178      56.340   6.898 -45.360  1.00 86.57           H  
ATOM   2838  CD2 TRP A 178      56.557   3.756 -44.413  1.00 86.57           C  
ATOM   2839  CE2 TRP A 178      56.411   3.630 -45.822  1.00 86.57           C  
ATOM   2840  CE3 TRP A 178      56.817   2.574 -43.687  1.00 86.57           C  
ATOM   2841  HE3 TRP A 178      56.953   2.623 -42.617  1.00 86.57           H  
ATOM   2842  NE1 TRP A 178      56.277   4.917 -46.284  1.00 86.57           N  
ATOM   2843  HE1 TRP A 178      56.479   5.171 -47.241  1.00 86.57           H  
ATOM   2844  CH2 TRP A 178      56.758   1.240 -45.720  1.00 86.57           C  
ATOM   2845  HH2 TRP A 178      56.843   0.278 -46.204  1.00 86.57           H  
ATOM   2846  CZ2 TRP A 178      56.497   2.399 -46.471  1.00 86.57           C  
ATOM   2847  HZ2 TRP A 178      56.383   2.353 -47.544  1.00 86.57           H  
ATOM   2848  CZ3 TRP A 178      56.933   1.332 -44.332  1.00 86.57           C  
ATOM   2849  HZ3 TRP A 178      57.155   0.444 -43.759  1.00 86.57           H  
ATOM   2850  N   THR A 179      53.387   5.837 -43.270  1.00 91.07           N  
ATOM   2851  H   THR A 179      53.692   6.344 -44.089  1.00 91.07           H  
ATOM   2852  CA  THR A 179      52.144   5.074 -43.354  1.00 91.07           C  
ATOM   2853  HA  THR A 179      52.066   4.399 -42.502  1.00 91.07           H  
ATOM   2854  C   THR A 179      52.148   4.246 -44.620  1.00 91.07           C  
ATOM   2855  CB  THR A 179      50.929   6.002 -43.324  1.00 91.07           C  
ATOM   2856  HB  THR A 179      50.935   6.643 -44.206  1.00 91.07           H  
ATOM   2857  O   THR A 179      52.335   4.791 -45.705  1.00 91.07           O  
ATOM   2858  CG2 THR A 179      49.620   5.224 -43.270  1.00 91.07           C  
ATOM   2859 HG21 THR A 179      49.640   4.529 -42.431  1.00 91.07           H  
ATOM   2860 HG22 THR A 179      49.474   4.668 -44.197  1.00 91.07           H  
ATOM   2861 HG23 THR A 179      48.792   5.922 -43.142  1.00 91.07           H  
ATOM   2862  OG1 THR A 179      50.974   6.811 -42.172  1.00 91.07           O  
ATOM   2863  HG1 THR A 179      51.844   7.217 -42.153  1.00 91.07           H  
ATOM   2864  N   LEU A 180      51.895   2.950 -44.487  1.00 92.36           N  
ATOM   2865  H   LEU A 180      51.736   2.584 -43.560  1.00 92.36           H  
ATOM   2866  CA  LEU A 180      51.813   2.022 -45.607  1.00 92.36           C  
ATOM   2867  HA  LEU A 180      52.073   2.545 -46.527  1.00 92.36           H  
ATOM   2868  C   LEU A 180      50.382   1.514 -45.742  1.00 92.36           C  
ATOM   2869  CB  LEU A 180      52.843   0.915 -45.377  1.00 92.36           C  
ATOM   2870  HB2 LEU A 180      53.802   1.387 -45.166  1.00 92.36           H  
ATOM   2871  HB3 LEU A 180      52.532   0.338 -44.506  1.00 92.36           H  
ATOM   2872  O   LEU A 180      49.782   1.082 -44.756  1.00 92.36           O  
ATOM   2873  CG  LEU A 180      53.050  -0.067 -46.529  1.00 92.36           C  
ATOM   2874  HG  LEU A 180      52.097  -0.542 -46.757  1.00 92.36           H  
ATOM   2875  CD1 LEU A 180      53.584   0.601 -47.790  1.00 92.36           C  
ATOM   2876 HD11 LEU A 180      52.863   1.327 -48.166  1.00 92.36           H  
ATOM   2877 HD12 LEU A 180      54.532   1.097 -47.584  1.00 92.36           H  
ATOM   2878 HD13 LEU A 180      53.734  -0.148 -48.567  1.00 92.36           H  
ATOM   2879  CD2 LEU A 180      54.047  -1.127 -46.060  1.00 92.36           C  
ATOM   2880 HD21 LEU A 180      53.529  -1.877 -45.462  1.00 92.36           H  
ATOM   2881 HD22 LEU A 180      54.540  -1.595 -46.912  1.00 92.36           H  
ATOM   2882 HD23 LEU A 180      54.829  -0.673 -45.452  1.00 92.36           H  
ATOM   2883  N   ASN A 181      49.840   1.593 -46.955  1.00 95.22           N  
ATOM   2884  H   ASN A 181      50.408   1.939 -47.716  1.00 95.22           H  
ATOM   2885  CA  ASN A 181      48.446   1.300 -47.260  1.00 95.22           C  
ATOM   2886  HA  ASN A 181      47.923   0.996 -46.353  1.00 95.22           H  
ATOM   2887  C   ASN A 181      48.353   0.164 -48.274  1.00 95.22           C  
ATOM   2888  CB  ASN A 181      47.761   2.558 -47.810  1.00 95.22           C  
ATOM   2889  HB2 ASN A 181      46.728   2.326 -48.069  1.00 95.22           H  
ATOM   2890  HB3 ASN A 181      48.272   2.879 -48.717  1.00 95.22           H  
ATOM   2891  O   ASN A 181      48.864   0.271 -49.383  1.00 95.22           O  
ATOM   2892  CG  ASN A 181      47.752   3.686 -46.809  1.00 95.22           C  
ATOM   2893  ND2 ASN A 181      48.626   4.653 -46.965  1.00 95.22           N  
ATOM   2894 HD21 ASN A 181      49.299   4.585 -47.715  1.00 95.22           H  
ATOM   2895 HD22 ASN A 181      48.659   5.389 -46.274  1.00 95.22           H  
ATOM   2896  OD1 ASN A 181      46.976   3.702 -45.869  1.00 95.22           O  
ATOM   2897  N   CYS A 182      47.653  -0.893 -47.886  1.00 96.07           N  
ATOM   2898  H   CYS A 182      47.285  -0.885 -46.946  1.00 96.07           H  
ATOM   2899  CA  CYS A 182      47.329  -2.071 -48.678  1.00 96.07           C  
ATOM   2900  HA  CYS A 182      47.854  -2.066 -49.634  1.00 96.07           H  
ATOM   2901  C   CYS A 182      45.828  -2.040 -48.952  1.00 96.07           C  
ATOM   2902  CB  CYS A 182      47.795  -3.271 -47.841  1.00 96.07           C  
ATOM   2903  HB2 CYS A 182      48.882  -3.226 -47.781  1.00 96.07           H  
ATOM   2904  HB3 CYS A 182      47.411  -3.134 -46.830  1.00 96.07           H  
ATOM   2905  O   CYS A 182      45.028  -2.257 -48.043  1.00 96.07           O  
ATOM   2906  SG  CYS A 182      47.349  -4.959 -48.308  1.00 96.07           S  
ATOM   2907  N   LEU A 183      45.444  -1.702 -50.182  1.00 94.31           N  
ATOM   2908  H   LEU A 183      46.153  -1.519 -50.877  1.00 94.31           H  
ATOM   2909  CA  LEU A 183      44.052  -1.615 -50.613  1.00 94.31           C  
ATOM   2910  HA  LEU A 183      43.397  -1.657 -49.744  1.00 94.31           H  
ATOM   2911  C   LEU A 183      43.707  -2.794 -51.517  1.00 94.31           C  
ATOM   2912  CB  LEU A 183      43.790  -0.292 -51.356  1.00 94.31           C  
ATOM   2913  HB2 LEU A 183      44.390  -0.300 -52.265  1.00 94.31           H  
ATOM   2914  HB3 LEU A 183      42.741  -0.272 -51.653  1.00 94.31           H  
ATOM   2915  O   LEU A 183      44.490  -3.178 -52.381  1.00 94.31           O  
ATOM   2916  CG  LEU A 183      44.109   1.004 -50.598  1.00 94.31           C  
ATOM   2917  HG  LEU A 183      45.173   1.043 -50.361  1.00 94.31           H  
ATOM   2918  CD1 LEU A 183      43.750   2.208 -51.465  1.00 94.31           C  
ATOM   2919 HD11 LEU A 183      42.681   2.209 -51.677  1.00 94.31           H  
ATOM   2920 HD12 LEU A 183      44.006   3.131 -50.945  1.00 94.31           H  
ATOM   2921 HD13 LEU A 183      44.296   2.163 -52.408  1.00 94.31           H  
ATOM   2922  CD2 LEU A 183      43.308   1.114 -49.315  1.00 94.31           C  
ATOM   2923 HD21 LEU A 183      43.664   0.319 -48.660  1.00 94.31           H  
ATOM   2924 HD22 LEU A 183      42.243   0.996 -49.516  1.00 94.31           H  
ATOM   2925 HD23 LEU A 183      43.494   2.074 -48.833  1.00 94.31           H  
ATOM   2926  N   TYR A 184      42.497  -3.316 -51.372  1.00 90.93           N  
ATOM   2927  H   TYR A 184      41.919  -2.972 -50.618  1.00 90.93           H  
ATOM   2928  CA  TYR A 184      41.925  -4.297 -52.280  1.00 90.93           C  
ATOM   2929  HA  TYR A 184      42.543  -4.368 -53.175  1.00 90.93           H  
ATOM   2930  C   TYR A 184      40.532  -3.854 -52.707  1.00 90.93           C  
ATOM   2931  CB  TYR A 184      41.913  -5.675 -51.619  1.00 90.93           C  
ATOM   2932  HB2 TYR A 184      41.386  -5.618 -50.667  1.00 90.93           H  
ATOM   2933  HB3 TYR A 184      42.946  -5.958 -51.417  1.00 90.93           H  
ATOM   2934  O   TYR A 184      39.660  -3.605 -51.869  1.00 90.93           O  
ATOM   2935  CG  TYR A 184      41.272  -6.745 -52.479  1.00 90.93           C  
ATOM   2936  CD1 TYR A 184      39.874  -6.908 -52.466  1.00 90.93           C  
ATOM   2937  HD1 TYR A 184      39.261  -6.274 -51.843  1.00 90.93           H  
ATOM   2938  CD2 TYR A 184      42.064  -7.547 -53.321  1.00 90.93           C  
ATOM   2939  HD2 TYR A 184      43.134  -7.404 -53.344  1.00 90.93           H  
ATOM   2940  CE1 TYR A 184      39.268  -7.873 -53.284  1.00 90.93           C  
ATOM   2941  HE1 TYR A 184      38.193  -7.969 -53.279  1.00 90.93           H  
ATOM   2942  CE2 TYR A 184      41.463  -8.529 -54.132  1.00 90.93           C  
ATOM   2943  HE2 TYR A 184      42.068  -9.156 -54.771  1.00 90.93           H  
ATOM   2944  OH  TYR A 184      39.449  -9.599 -54.917  1.00 90.93           O  
ATOM   2945  HH  TYR A 184      38.499  -9.557 -54.790  1.00 90.93           H  
ATOM   2946  CZ  TYR A 184      40.060  -8.684 -54.119  1.00 90.93           C  
ATOM   2947  N   LYS A 185      40.305  -3.794 -54.019  1.00 87.09           N  
ATOM   2948  H   LYS A 185      41.051  -4.060 -54.646  1.00 87.09           H  
ATOM   2949  CA  LYS A 185      39.003  -3.448 -54.590  1.00 87.09           C  
ATOM   2950  HA  LYS A 185      38.272  -3.387 -53.783  1.00 87.09           H  
ATOM   2951  C   LYS A 185      38.530  -4.544 -55.536  1.00 87.09           C  
ATOM   2952  CB  LYS A 185      39.082  -2.068 -55.257  1.00 87.09           C  
ATOM   2953  HB2 LYS A 185      39.605  -1.383 -54.589  1.00 87.09           H  
ATOM   2954  HB3 LYS A 185      39.645  -2.142 -56.188  1.00 87.09           H  
ATOM   2955  O   LYS A 185      39.297  -5.065 -56.344  1.00 87.09           O  
ATOM   2956  CG  LYS A 185      37.680  -1.509 -55.532  1.00 87.09           C  
ATOM   2957  HG2 LYS A 185      37.162  -2.157 -56.239  1.00 87.09           H  
ATOM   2958  HG3 LYS A 185      37.116  -1.483 -54.599  1.00 87.09           H  
ATOM   2959  CD  LYS A 185      37.746  -0.096 -56.113  1.00 87.09           C  
ATOM   2960  HD2 LYS A 185      38.254   0.562 -55.407  1.00 87.09           H  
ATOM   2961  HD3 LYS A 185      38.296  -0.118 -57.054  1.00 87.09           H  
ATOM   2962  CE  LYS A 185      36.315   0.395 -56.353  1.00 87.09           C  
ATOM   2963  HE2 LYS A 185      35.822  -0.289 -57.043  1.00 87.09           H  
ATOM   2964  HE3 LYS A 185      35.764   0.344 -55.414  1.00 87.09           H  
ATOM   2965  NZ  LYS A 185      36.296   1.778 -56.884  1.00 87.09           N  
ATOM   2966  HZ1 LYS A 185      36.729   2.409 -56.225  1.00 87.09           H  
ATOM   2967  HZ2 LYS A 185      36.787   1.821 -57.766  1.00 87.09           H  
ATOM   2968  HZ3 LYS A 185      35.339   2.068 -57.023  1.00 87.09           H  
ATOM   2969  N   PHE A 186      37.248  -4.878 -55.448  1.00 79.94           N  
ATOM   2970  H   PHE A 186      36.657  -4.403 -54.780  1.00 79.94           H  
ATOM   2971  CA  PHE A 186      36.623  -5.776 -56.410  1.00 79.94           C  
ATOM   2972  HA  PHE A 186      37.272  -6.640 -56.549  1.00 79.94           H  
ATOM   2973  C   PHE A 186      36.480  -5.067 -57.762  1.00 79.94           C  
ATOM   2974  CB  PHE A 186      35.284  -6.279 -55.865  1.00 79.94           C  
ATOM   2975  HB2 PHE A 186      34.627  -5.425 -55.695  1.00 79.94           H  
ATOM   2976  HB3 PHE A 186      34.810  -6.906 -56.620  1.00 79.94           H  
ATOM   2977  O   PHE A 186      36.018  -3.929 -57.830  1.00 79.94           O  
ATOM   2978  CG  PHE A 186      35.416  -7.078 -54.583  1.00 79.94           C  
ATOM   2979  CD1 PHE A 186      35.745  -8.445 -54.639  1.00 79.94           C  
ATOM   2980  HD1 PHE A 186      35.888  -8.919 -55.599  1.00 79.94           H  
ATOM   2981  CD2 PHE A 186      35.221  -6.458 -53.336  1.00 79.94           C  
ATOM   2982  HD2 PHE A 186      34.963  -5.411 -53.278  1.00 79.94           H  
ATOM   2983  CE1 PHE A 186      35.852  -9.197 -53.454  1.00 79.94           C  
ATOM   2984  HE1 PHE A 186      36.063 -10.256 -53.495  1.00 79.94           H  
ATOM   2985  CE2 PHE A 186      35.346  -7.204 -52.154  1.00 79.94           C  
ATOM   2986  HE2 PHE A 186      35.187  -6.720 -51.202  1.00 79.94           H  
ATOM   2987  CZ  PHE A 186      35.651  -8.573 -52.211  1.00 79.94           C  
ATOM   2988  HZ  PHE A 186      35.715  -9.138 -51.293  1.00 79.94           H  
ATOM   2989  N   VAL A 187      36.894  -5.743 -58.833  1.00 72.85           N  
ATOM   2990  H   VAL A 187      37.229  -6.687 -58.703  1.00 72.85           H  
ATOM   2991  CA  VAL A 187      36.704  -5.292 -60.217  1.00 72.85           C  
ATOM   2992  HA  VAL A 187      36.342  -4.264 -60.214  1.00 72.85           H  
ATOM   2993  C   VAL A 187      35.636  -6.173 -60.846  1.00 72.85           C  
ATOM   2994  CB  VAL A 187      38.013  -5.319 -61.029  1.00 72.85           C  
ATOM   2995  HB  VAL A 187      38.376  -6.345 -61.092  1.00 72.85           H  
ATOM   2996  O   VAL A 187      35.688  -7.397 -60.718  1.00 72.85           O  
ATOM   2997  CG1 VAL A 187      37.800  -4.783 -62.452  1.00 72.85           C  
ATOM   2998 HG11 VAL A 187      37.109  -5.421 -63.003  1.00 72.85           H  
ATOM   2999 HG12 VAL A 187      38.747  -4.779 -62.990  1.00 72.85           H  
ATOM   3000 HG13 VAL A 187      37.408  -3.767 -62.422  1.00 72.85           H  
ATOM   3001  CG2 VAL A 187      39.098  -4.462 -60.361  1.00 72.85           C  
ATOM   3002 HG21 VAL A 187      39.343  -4.855 -59.375  1.00 72.85           H  
ATOM   3003 HG22 VAL A 187      38.752  -3.433 -60.259  1.00 72.85           H  
ATOM   3004 HG23 VAL A 187      40.004  -4.474 -60.967  1.00 72.85           H  
ATOM   3005  N   ASN A 188      34.677  -5.534 -61.508  1.00 64.07           N  
ATOM   3006  H   ASN A 188      34.732  -4.527 -61.574  1.00 64.07           H  
ATOM   3007  CA  ASN A 188      33.540  -6.172 -62.148  1.00 64.07           C  
ATOM   3008  HA  ASN A 188      33.085  -6.875 -61.450  1.00 64.07           H  
ATOM   3009  C   ASN A 188      34.014  -6.943 -63.394  1.00 64.07           C  
ATOM   3010  CB  ASN A 188      32.527  -5.046 -62.447  1.00 64.07           C  
ATOM   3011  HB2 ASN A 188      32.841  -4.477 -63.322  1.00 64.07           H  
ATOM   3012  HB3 ASN A 188      32.486  -4.373 -61.591  1.00 64.07           H  
ATOM   3013  O   ASN A 188      34.319  -6.332 -64.416  1.00 64.07           O  
ATOM   3014  CG  ASN A 188      31.110  -5.535 -62.663  1.00 64.07           C  
ATOM   3015  ND2 ASN A 188      30.162  -4.631 -62.730  1.00 64.07           N  
ATOM   3016 HD21 ASN A 188      29.229  -5.013 -62.681  1.00 64.07           H  
ATOM   3017 HD22 ASN A 188      30.364  -3.681 -62.453  1.00 64.07           H  
ATOM   3018  OD1 ASN A 188      30.827  -6.713 -62.763  1.00 64.07           O  
ATOM   3019  N   HIS A 189      34.131  -8.268 -63.297  1.00 58.08           N  
ATOM   3020  H   HIS A 189      33.934  -8.711 -62.411  1.00 58.08           H  
ATOM   3021  CA  HIS A 189      34.314  -9.141 -64.455  1.00 58.08           C  
ATOM   3022  HA  HIS A 189      33.806  -8.676 -65.300  1.00 58.08           H  
ATOM   3023  C   HIS A 189      33.636 -10.494 -64.217  1.00 58.08           C  
ATOM   3024  CB  HIS A 189      35.800  -9.290 -64.835  1.00 58.08           C  
ATOM   3025  HB2 HIS A 189      36.013 -10.337 -65.054  1.00 58.08           H  
ATOM   3026  HB3 HIS A 189      36.434  -8.991 -64.000  1.00 58.08           H  
ATOM   3027  O   HIS A 189      33.926 -11.177 -63.240  1.00 58.08           O  
ATOM   3028  CG  HIS A 189      36.158  -8.486 -66.062  1.00 58.08           C  
ATOM   3029  CD2 HIS A 189      36.901  -7.336 -66.112  1.00 58.08           C  
ATOM   3030  HD2 HIS A 189      37.348  -6.834 -65.268  1.00 58.08           H  
ATOM   3031  ND1 HIS A 189      35.743  -8.756 -67.348  1.00 58.08           N  
ATOM   3032  HD1 HIS A 189      35.217  -9.565 -67.647  1.00 58.08           H  
ATOM   3033  CE1 HIS A 189      36.222  -7.789 -68.149  1.00 58.08           C  
ATOM   3034  HE1 HIS A 189      36.073  -7.740 -69.217  1.00 58.08           H  
ATOM   3035  NE2 HIS A 189      36.949  -6.909 -67.444  1.00 58.08           N  
ATOM   3036  N   ASP A 190      32.755 -10.834 -65.158  1.00 51.43           N  
ATOM   3037  H   ASP A 190      32.669 -10.187 -65.929  1.00 51.43           H  
ATOM   3038  CA  ASP A 190      32.020 -12.086 -65.343  1.00 51.43           C  
ATOM   3039  HA  ASP A 190      31.353 -11.890 -66.183  1.00 51.43           H  
ATOM   3040  C   ASP A 190      31.074 -12.512 -64.205  1.00 51.43           C  
ATOM   3041  CB  ASP A 190      32.962 -13.184 -65.857  1.00 51.43           C  
ATOM   3042  HB2 ASP A 190      32.392 -14.104 -65.989  1.00 51.43           H  
ATOM   3043  HB3 ASP A 190      33.747 -13.368 -65.123  1.00 51.43           H  
ATOM   3044  O   ASP A 190      31.458 -13.036 -63.166  1.00 51.43           O  
ATOM   3045  CG  ASP A 190      33.579 -12.794 -67.209  1.00 51.43           C  
ATOM   3046  OD1 ASP A 190      32.853 -12.165 -68.015  1.00 51.43           O  
ATOM   3047  OD2 ASP A 190      34.767 -13.109 -67.430  1.00 51.43           O  
ATOM   3048  N   GLN A 191      29.774 -12.352 -64.481  1.00 52.82           N  
ATOM   3049  H   GLN A 191      29.574 -11.948 -65.385  1.00 52.82           H  
ATOM   3050  CA  GLN A 191      28.604 -12.571 -63.613  1.00 52.82           C  
ATOM   3051  HA  GLN A 191      28.684 -11.900 -62.758  1.00 52.82           H  
ATOM   3052  C   GLN A 191      28.424 -13.997 -63.043  1.00 52.82           C  
ATOM   3053  CB  GLN A 191      27.343 -12.201 -64.424  1.00 52.82           C  
ATOM   3054  HB2 GLN A 191      27.308 -12.819 -65.322  1.00 52.82           H  
ATOM   3055  HB3 GLN A 191      26.455 -12.420 -63.831  1.00 52.82           H  
ATOM   3056  O   GLN A 191      27.343 -14.320 -62.554  1.00 52.82           O  
ATOM   3057  CG  GLN A 191      27.250 -10.723 -64.822  1.00 52.82           C  
ATOM   3058  HG2 GLN A 191      27.275 -10.112 -63.919  1.00 52.82           H  
ATOM   3059  HG3 GLN A 191      28.101 -10.447 -65.445  1.00 52.82           H  
ATOM   3060  CD  GLN A 191      25.972 -10.412 -65.598  1.00 52.82           C  
ATOM   3061  NE2 GLN A 191      25.618  -9.154 -65.735  1.00 52.82           N  
ATOM   3062 HE21 GLN A 191      26.171  -8.416 -65.322  1.00 52.82           H  
ATOM   3063 HE22 GLN A 191      24.775  -8.989 -66.265  1.00 52.82           H  
ATOM   3064  OE1 GLN A 191      25.279 -11.271 -66.118  1.00 52.82           O  
ATOM   3065  N   LYS A 192      29.418 -14.886 -63.128  1.00 57.13           N  
ATOM   3066  H   LYS A 192      30.329 -14.542 -63.397  1.00 57.13           H  
ATOM   3067  CA  LYS A 192      29.255 -16.286 -62.710  1.00 57.13           C  
ATOM   3068  HA  LYS A 192      28.191 -16.505 -62.616  1.00 57.13           H  
ATOM   3069  C   LYS A 192      29.771 -16.600 -61.311  1.00 57.13           C  
ATOM   3070  CB  LYS A 192      29.803 -17.237 -63.778  1.00 57.13           C  
ATOM   3071  HB2 LYS A 192      30.792 -16.912 -64.102  1.00 57.13           H  
ATOM   3072  HB3 LYS A 192      29.889 -18.234 -63.346  1.00 57.13           H  
ATOM   3073  O   LYS A 192      29.261 -17.538 -60.708  1.00 57.13           O  
ATOM   3074  CG  LYS A 192      28.832 -17.296 -64.967  1.00 57.13           C  
ATOM   3075  HG2 LYS A 192      27.828 -17.516 -64.603  1.00 57.13           H  
ATOM   3076  HG3 LYS A 192      28.819 -16.335 -65.482  1.00 57.13           H  
ATOM   3077  CD  LYS A 192      29.249 -18.395 -65.945  1.00 57.13           C  
ATOM   3078  HD2 LYS A 192      30.231 -18.156 -66.352  1.00 57.13           H  
ATOM   3079  HD3 LYS A 192      29.305 -19.343 -65.410  1.00 57.13           H  
ATOM   3080  CE  LYS A 192      28.219 -18.498 -67.072  1.00 57.13           C  
ATOM   3081  HE2 LYS A 192      28.177 -17.541 -67.592  1.00 57.13           H  
ATOM   3082  HE3 LYS A 192      27.241 -18.686 -66.629  1.00 57.13           H  
ATOM   3083  NZ  LYS A 192      28.580 -19.587 -68.011  1.00 57.13           N  
ATOM   3084  HZ1 LYS A 192      27.898 -19.660 -68.752  1.00 57.13           H  
ATOM   3085  HZ2 LYS A 192      28.628 -20.465 -67.514  1.00 57.13           H  
ATOM   3086  HZ3 LYS A 192      29.488 -19.404 -68.414  1.00 57.13           H  
ATOM   3087  N   GLU A 193      30.697 -15.823 -60.755  1.00 66.43           N  
ATOM   3088  H   GLU A 193      31.056 -15.026 -61.262  1.00 66.43           H  
ATOM   3089  CA  GLU A 193      31.248 -16.111 -59.427  1.00 66.43           C  
ATOM   3090  HA  GLU A 193      30.605 -16.819 -58.904  1.00 66.43           H  
ATOM   3091  C   GLU A 193      31.325 -14.859 -58.556  1.00 66.43           C  
ATOM   3092  CB  GLU A 193      32.632 -16.763 -59.541  1.00 66.43           C  
ATOM   3093  HB2 GLU A 193      33.041 -16.829 -58.532  1.00 66.43           H  
ATOM   3094  HB3 GLU A 193      33.284 -16.129 -60.142  1.00 66.43           H  
ATOM   3095  O   GLU A 193      31.818 -13.820 -58.983  1.00 66.43           O  
ATOM   3096  CG  GLU A 193      32.598 -18.181 -60.135  1.00 66.43           C  
ATOM   3097  HG2 GLU A 193      32.169 -18.138 -61.136  1.00 66.43           H  
ATOM   3098  HG3 GLU A 193      31.958 -18.805 -59.511  1.00 66.43           H  
ATOM   3099  CD  GLU A 193      33.999 -18.810 -60.214  1.00 66.43           C  
ATOM   3100  OE1 GLU A 193      34.187 -19.730 -61.034  1.00 66.43           O  
ATOM   3101  OE2 GLU A 193      34.900 -18.370 -59.460  1.00 66.43           O  
ATOM   3102  N   THR A 194      30.876 -14.965 -57.303  1.00 74.70           N  
ATOM   3103  H   THR A 194      30.455 -15.833 -57.003  1.00 74.70           H  
ATOM   3104  CA  THR A 194      30.986 -13.878 -56.322  1.00 74.70           C  
ATOM   3105  HA  THR A 194      31.017 -12.926 -56.853  1.00 74.70           H  
ATOM   3106  C   THR A 194      32.270 -14.048 -55.501  1.00 74.70           C  
ATOM   3107  CB  THR A 194      29.757 -13.808 -55.405  1.00 74.70           C  
ATOM   3108  HB  THR A 194      29.943 -13.065 -54.630  1.00 74.70           H  
ATOM   3109  O   THR A 194      32.311 -14.918 -54.620  1.00 74.70           O  
ATOM   3110  CG2 THR A 194      28.494 -13.408 -56.165  1.00 74.70           C  
ATOM   3111 HG21 THR A 194      28.258 -14.154 -56.924  1.00 74.70           H  
ATOM   3112 HG22 THR A 194      28.643 -12.441 -56.646  1.00 74.70           H  
ATOM   3113 HG23 THR A 194      27.661 -13.333 -55.466  1.00 74.70           H  
ATOM   3114  OG1 THR A 194      29.531 -15.058 -54.793  1.00 74.70           O  
ATOM   3115  HG1 THR A 194      30.387 -15.337 -54.458  1.00 74.70           H  
ATOM   3116  N   PRO A 195      33.335 -13.264 -55.753  1.00 81.95           N  
ATOM   3117  CA  PRO A 195      34.542 -13.301 -54.937  1.00 81.95           C  
ATOM   3118  HA  PRO A 195      34.898 -14.327 -54.844  1.00 81.95           H  
ATOM   3119  C   PRO A 195      34.284 -12.721 -53.544  1.00 81.95           C  
ATOM   3120  CB  PRO A 195      35.578 -12.476 -55.703  1.00 81.95           C  
ATOM   3121  HB2 PRO A 195      36.283 -11.973 -55.041  1.00 81.95           H  
ATOM   3122  HB3 PRO A 195      36.114 -13.119 -56.401  1.00 81.95           H  
ATOM   3123  O   PRO A 195      33.633 -11.693 -53.385  1.00 81.95           O  
ATOM   3124  CG  PRO A 195      34.725 -11.478 -56.483  1.00 81.95           C  
ATOM   3125  HG2 PRO A 195      35.235 -11.115 -57.375  1.00 81.95           H  
ATOM   3126  HG3 PRO A 195      34.434 -10.650 -55.836  1.00 81.95           H  
ATOM   3127  CD  PRO A 195      33.481 -12.286 -56.826  1.00 81.95           C  
ATOM   3128  HD2 PRO A 195      32.622 -11.619 -56.901  1.00 81.95           H  
ATOM   3129  HD3 PRO A 195      33.647 -12.804 -57.770  1.00 81.95           H  
ATOM   3130  N   THR A 196      34.868 -13.338 -52.521  1.00 85.93           N  
ATOM   3131  H   THR A 196      35.353 -14.205 -52.704  1.00 85.93           H  
ATOM   3132  CA  THR A 196      34.871 -12.825 -51.147  1.00 85.93           C  
ATOM   3133  HA  THR A 196      34.422 -11.832 -51.135  1.00 85.93           H  
ATOM   3134  C   THR A 196      36.298 -12.685 -50.645  1.00 85.93           C  
ATOM   3135  CB  THR A 196      34.047 -13.699 -50.190  1.00 85.93           C  
ATOM   3136  HB  THR A 196      34.147 -13.286 -49.186  1.00 85.93           H  
ATOM   3137  O   THR A 196      37.065 -13.647 -50.649  1.00 85.93           O  
ATOM   3138  CG2 THR A 196      32.561 -13.701 -50.541  1.00 85.93           C  
ATOM   3139 HG21 THR A 196      32.408 -14.141 -51.526  1.00 85.93           H  
ATOM   3140 HG22 THR A 196      32.183 -12.679 -50.554  1.00 85.93           H  
ATOM   3141 HG23 THR A 196      32.008 -14.284 -49.805  1.00 85.93           H  
ATOM   3142  OG1 THR A 196      34.485 -15.040 -50.154  1.00 85.93           O  
ATOM   3143  HG1 THR A 196      34.644 -15.320 -51.058  1.00 85.93           H  
ATOM   3144  N   LEU A 197      36.663 -11.487 -50.200  1.00 88.54           N  
ATOM   3145  H   LEU A 197      35.998 -10.727 -50.207  1.00 88.54           H  
ATOM   3146  CA  LEU A 197      37.953 -11.250 -49.563  1.00 88.54           C  
ATOM   3147  HA  LEU A 197      38.730 -11.722 -50.164  1.00 88.54           H  
ATOM   3148  C   LEU A 197      37.947 -11.898 -48.171  1.00 88.54           C  
ATOM   3149  CB  LEU A 197      38.211  -9.738 -49.531  1.00 88.54           C  
ATOM   3150  HB2 LEU A 197      37.443  -9.271 -48.915  1.00 88.54           H  
ATOM   3151  HB3 LEU A 197      38.119  -9.341 -50.542  1.00 88.54           H  
ATOM   3152  O   LEU A 197      37.048 -11.646 -47.366  1.00 88.54           O  
ATOM   3153  CG  LEU A 197      39.593  -9.344 -48.983  1.00 88.54           C  
ATOM   3154  HG  LEU A 197      39.731  -9.764 -47.986  1.00 88.54           H  
ATOM   3155  CD1 LEU A 197      40.742  -9.784 -49.887  1.00 88.54           C  
ATOM   3156 HD11 LEU A 197      41.684  -9.449 -49.452  1.00 88.54           H  
ATOM   3157 HD12 LEU A 197      40.778 -10.871 -49.962  1.00 88.54           H  
ATOM   3158 HD13 LEU A 197      40.634  -9.352 -50.881  1.00 88.54           H  
ATOM   3159  CD2 LEU A 197      39.640  -7.828 -48.891  1.00 88.54           C  
ATOM   3160 HD21 LEU A 197      40.584  -7.508 -48.452  1.00 88.54           H  
ATOM   3161 HD22 LEU A 197      38.810  -7.483 -48.274  1.00 88.54           H  
ATOM   3162 HD23 LEU A 197      39.539  -7.386 -49.882  1.00 88.54           H  
ATOM   3163  N   GLN A 198      38.916 -12.773 -47.921  1.00 90.25           N  
ATOM   3164  H   GLN A 198      39.621 -12.923 -48.628  1.00 90.25           H  
ATOM   3165  CA  GLN A 198      39.069 -13.498 -46.659  1.00 90.25           C  
ATOM   3166  HA  GLN A 198      38.115 -13.532 -46.134  1.00 90.25           H  
ATOM   3167  C   GLN A 198      40.052 -12.791 -45.732  1.00 90.25           C  
ATOM   3168  CB  GLN A 198      39.531 -14.939 -46.931  1.00 90.25           C  
ATOM   3169  HB2 GLN A 198      39.716 -15.436 -45.979  1.00 90.25           H  
ATOM   3170  HB3 GLN A 198      40.468 -14.923 -47.487  1.00 90.25           H  
ATOM   3171  O   GLN A 198      39.793 -12.706 -44.533  1.00 90.25           O  
ATOM   3172  CG  GLN A 198      38.497 -15.754 -47.720  1.00 90.25           C  
ATOM   3173  HG2 GLN A 198      38.336 -15.292 -48.694  1.00 90.25           H  
ATOM   3174  HG3 GLN A 198      38.899 -16.754 -47.889  1.00 90.25           H  
ATOM   3175  CD  GLN A 198      37.165 -15.895 -46.990  1.00 90.25           C  
ATOM   3176  NE2 GLN A 198      36.043 -15.760 -47.662  1.00 90.25           N  
ATOM   3177 HE21 GLN A 198      36.030 -15.490 -48.635  1.00 90.25           H  
ATOM   3178 HE22 GLN A 198      35.194 -15.912 -47.135  1.00 90.25           H  
ATOM   3179  OE1 GLN A 198      37.084 -16.165 -45.805  1.00 90.25           O  
ATOM   3180  N   SER A 199      41.149 -12.269 -46.280  1.00 93.82           N  
ATOM   3181  H   SER A 199      41.336 -12.407 -47.263  1.00 93.82           H  
ATOM   3182  CA  SER A 199      42.177 -11.592 -45.494  1.00 93.82           C  
ATOM   3183  HA  SER A 199      41.670 -10.953 -44.771  1.00 93.82           H  
ATOM   3184  C   SER A 199      43.086 -10.694 -46.331  1.00 93.82           C  
ATOM   3185  CB  SER A 199      43.009 -12.621 -44.718  1.00 93.82           C  
ATOM   3186  HB2 SER A 199      42.374 -13.062 -43.948  1.00 93.82           H  
ATOM   3187  HB3 SER A 199      43.856 -12.134 -44.235  1.00 93.82           H  
ATOM   3188  O   SER A 199      43.217 -10.874 -47.546  1.00 93.82           O  
ATOM   3189  OG  SER A 199      43.460 -13.661 -45.560  1.00 93.82           O  
ATOM   3190  HG  SER A 199      44.041 -14.219 -45.038  1.00 93.82           H  
ATOM   3191  N   LEU A 200      43.707  -9.724 -45.655  1.00 94.43           N  
ATOM   3192  H   LEU A 200      43.536  -9.679 -44.661  1.00 94.43           H  
ATOM   3193  CA  LEU A 200      44.796  -8.889 -46.162  1.00 94.43           C  
ATOM   3194  HA  LEU A 200      45.098  -9.254 -47.144  1.00 94.43           H  
ATOM   3195  C   LEU A 200      46.005  -9.008 -45.239  1.00 94.43           C  
ATOM   3196  CB  LEU A 200      44.372  -7.408 -46.266  1.00 94.43           C  
ATOM   3197  HB2 LEU A 200      45.263  -6.792 -46.382  1.00 94.43           H  
ATOM   3198  HB3 LEU A 200      43.896  -7.121 -45.328  1.00 94.43           H  
ATOM   3199  O   LEU A 200      45.852  -9.014 -44.017  1.00 94.43           O  
ATOM   3200  CG  LEU A 200      43.417  -7.081 -47.418  1.00 94.43           C  
ATOM   3201  HG  LEU A 200      42.583  -7.782 -47.399  1.00 94.43           H  
ATOM   3202  CD1 LEU A 200      42.875  -5.655 -47.282  1.00 94.43           C  
ATOM   3203 HD11 LEU A 200      42.166  -5.449 -48.084  1.00 94.43           H  
ATOM   3204 HD12 LEU A 200      43.694  -4.937 -47.341  1.00 94.43           H  
ATOM   3205 HD13 LEU A 200      42.376  -5.530 -46.321  1.00 94.43           H  
ATOM   3206  CD2 LEU A 200      44.118  -7.162 -48.770  1.00 94.43           C  
ATOM   3207 HD21 LEU A 200      44.822  -6.338 -48.887  1.00 94.43           H  
ATOM   3208 HD22 LEU A 200      43.369  -7.120 -49.560  1.00 94.43           H  
ATOM   3209 HD23 LEU A 200      44.671  -8.098 -48.856  1.00 94.43           H  
ATOM   3210  N   PHE A 201      47.196  -9.042 -45.827  1.00 95.22           N  
ATOM   3211  H   PHE A 201      47.224  -9.074 -46.836  1.00 95.22           H  
ATOM   3212  CA  PHE A 201      48.475  -9.094 -45.129  1.00 95.22           C  
ATOM   3213  HA  PHE A 201      48.318  -8.934 -44.062  1.00 95.22           H  
ATOM   3214  C   PHE A 201      49.400  -8.003 -45.651  1.00 95.22           C  
ATOM   3215  CB  PHE A 201      49.138 -10.464 -45.320  1.00 95.22           C  
ATOM   3216  HB2 PHE A 201      49.374 -10.598 -46.375  1.00 95.22           H  
ATOM   3217  HB3 PHE A 201      50.083 -10.472 -44.776  1.00 95.22           H  
ATOM   3218  O   PHE A 201      49.444  -7.747 -46.851  1.00 95.22           O  
ATOM   3219  CG  PHE A 201      48.300 -11.634 -44.855  1.00 95.22           C  
ATOM   3220  CD1 PHE A 201      48.453 -12.136 -43.551  1.00 95.22           C  
ATOM   3221  HD1 PHE A 201      49.199 -11.710 -42.896  1.00 95.22           H  
ATOM   3222  CD2 PHE A 201      47.363 -12.220 -45.723  1.00 95.22           C  
ATOM   3223  HD2 PHE A 201      47.256 -11.853 -46.733  1.00 95.22           H  
ATOM   3224  CE1 PHE A 201      47.634 -13.183 -43.095  1.00 95.22           C  
ATOM   3225  HE1 PHE A 201      47.736 -13.548 -42.084  1.00 95.22           H  
ATOM   3226  CE2 PHE A 201      46.571 -13.290 -45.281  1.00 95.22           C  
ATOM   3227  HE2 PHE A 201      45.884 -13.752 -45.975  1.00 95.22           H  
ATOM   3228  CZ  PHE A 201      46.686 -13.758 -43.959  1.00 95.22           C  
ATOM   3229  HZ  PHE A 201      46.065 -14.570 -43.612  1.00 95.22           H  
ATOM   3230  N   ILE A 202      50.179  -7.414 -44.751  1.00 94.26           N  
ATOM   3231  H   ILE A 202      50.060  -7.674 -43.783  1.00 94.26           H  
ATOM   3232  CA  ILE A 202      51.367  -6.628 -45.080  1.00 94.26           C  
ATOM   3233  HA  ILE A 202      51.480  -6.573 -46.162  1.00 94.26           H  
ATOM   3234  C   ILE A 202      52.562  -7.376 -44.506  1.00 94.26           C  
ATOM   3235  CB  ILE A 202      51.254  -5.189 -44.543  1.00 94.26           C  
ATOM   3236  HB  ILE A 202      50.999  -5.233 -43.484  1.00 94.26           H  
ATOM   3237  O   ILE A 202      52.582  -7.687 -43.313  1.00 94.26           O  
ATOM   3238  CG1 ILE A 202      50.137  -4.441 -45.302  1.00 94.26           C  
ATOM   3239 HG12 ILE A 202      49.214  -5.019 -45.258  1.00 94.26           H  
ATOM   3240 HG13 ILE A 202      50.414  -4.348 -46.352  1.00 94.26           H  
ATOM   3241  CG2 ILE A 202      52.591  -4.441 -44.692  1.00 94.26           C  
ATOM   3242 HG21 ILE A 202      52.852  -4.345 -45.746  1.00 94.26           H  
ATOM   3243 HG22 ILE A 202      53.393  -4.966 -44.173  1.00 94.26           H  
ATOM   3244 HG23 ILE A 202      52.514  -3.454 -44.236  1.00 94.26           H  
ATOM   3245  CD1 ILE A 202      49.833  -3.049 -44.739  1.00 94.26           C  
ATOM   3246 HD11 ILE A 202      50.659  -2.368 -44.944  1.00 94.26           H  
ATOM   3247 HD12 ILE A 202      48.939  -2.649 -45.218  1.00 94.26           H  
ATOM   3248 HD13 ILE A 202      49.656  -3.116 -43.665  1.00 94.26           H  
ATOM   3249  N   LEU A 203      53.553  -7.667 -45.342  1.00 92.49           N  
ATOM   3250  H   LEU A 203      53.467  -7.373 -46.304  1.00 92.49           H  
ATOM   3251  CA  LEU A 203      54.743  -8.430 -44.965  1.00 92.49           C  
ATOM   3252  HA  LEU A 203      54.826  -8.386 -43.879  1.00 92.49           H  
ATOM   3253  C   LEU A 203      56.019  -7.765 -45.491  1.00 92.49           C  
ATOM   3254  CB  LEU A 203      54.630  -9.937 -45.339  1.00 92.49           C  
ATOM   3255  HB2 LEU A 203      55.561 -10.263 -45.801  1.00 92.49           H  
ATOM   3256  HB3 LEU A 203      54.553 -10.499 -44.408  1.00 92.49           H  
ATOM   3257  O   LEU A 203      56.005  -7.117 -46.534  1.00 92.49           O  
ATOM   3258  CG  LEU A 203      53.449 -10.390 -46.221  1.00 92.49           C  
ATOM   3259  HG  LEU A 203      52.517  -9.936 -45.885  1.00 92.49           H  
ATOM   3260  CD1 LEU A 203      53.725 -10.014 -47.658  1.00 92.49           C  
ATOM   3261 HD11 LEU A 203      52.827 -10.164 -48.258  1.00 92.49           H  
ATOM   3262 HD12 LEU A 203      54.543 -10.611 -48.063  1.00 92.49           H  
ATOM   3263 HD13 LEU A 203      54.016  -8.964 -47.684  1.00 92.49           H  
ATOM   3264  CD2 LEU A 203      53.257 -11.902 -46.196  1.00 92.49           C  
ATOM   3265 HD21 LEU A 203      53.032 -12.240 -45.184  1.00 92.49           H  
ATOM   3266 HD22 LEU A 203      54.159 -12.401 -46.547  1.00 92.49           H  
ATOM   3267 HD23 LEU A 203      52.430 -12.177 -46.851  1.00 92.49           H  
ATOM   3268  N   HIS A 204      57.112  -7.928 -44.752  1.00 89.78           N  
ATOM   3269  H   HIS A 204      57.030  -8.506 -43.928  1.00 89.78           H  
ATOM   3270  CA  HIS A 204      58.460  -7.505 -45.127  1.00 89.78           C  
ATOM   3271  HA  HIS A 204      58.414  -6.769 -45.929  1.00 89.78           H  
ATOM   3272  C   HIS A 204      59.276  -8.708 -45.596  1.00 89.78           C  
ATOM   3273  CB  HIS A 204      59.152  -6.886 -43.911  1.00 89.78           C  
ATOM   3274  HB2 HIS A 204      58.505  -6.129 -43.469  1.00 89.78           H  
ATOM   3275  HB3 HIS A 204      59.314  -7.675 -43.177  1.00 89.78           H  
ATOM   3276  O   HIS A 204      59.148  -9.791 -45.021  1.00 89.78           O  
ATOM   3277  CG  HIS A 204      60.461  -6.224 -44.237  1.00 89.78           C  
ATOM   3278  CD2 HIS A 204      60.601  -5.112 -45.019  1.00 89.78           C  
ATOM   3279  HD2 HIS A 204      59.801  -4.579 -45.511  1.00 89.78           H  
ATOM   3280  ND1 HIS A 204      61.731  -6.608 -43.853  1.00 89.78           N  
ATOM   3281  HD1 HIS A 204      62.019  -7.338 -43.218  1.00 89.78           H  
ATOM   3282  CE1 HIS A 204      62.604  -5.744 -44.398  1.00 89.78           C  
ATOM   3283  HE1 HIS A 204      63.676  -5.762 -44.266  1.00 89.78           H  
ATOM   3284  NE2 HIS A 204      61.958  -4.822 -45.116  1.00 89.78           N  
ATOM   3285  N   GLU A 205      60.167  -8.516 -46.566  1.00 89.90           N  
ATOM   3286  H   GLU A 205      60.214  -7.611 -47.011  1.00 89.90           H  
ATOM   3287  CA  GLU A 205      60.969  -9.605 -47.139  1.00 89.90           C  
ATOM   3288  HA  GLU A 205      60.280 -10.331 -47.570  1.00 89.90           H  
ATOM   3289  C   GLU A 205      61.807 -10.378 -46.108  1.00 89.90           C  
ATOM   3290  CB  GLU A 205      61.839  -9.067 -48.285  1.00 89.90           C  
ATOM   3291  HB2 GLU A 205      61.198  -8.505 -48.964  1.00 89.90           H  
ATOM   3292  HB3 GLU A 205      62.241  -9.918 -48.834  1.00 89.90           H  
ATOM   3293  O   GLU A 205      61.952 -11.591 -46.240  1.00 89.90           O  
ATOM   3294  CG  GLU A 205      63.007  -8.169 -47.847  1.00 89.90           C  
ATOM   3295  HG2 GLU A 205      63.732  -8.788 -47.318  1.00 89.90           H  
ATOM   3296  HG3 GLU A 205      62.636  -7.403 -47.167  1.00 89.90           H  
ATOM   3297  CD  GLU A 205      63.718  -7.505 -49.036  1.00 89.90           C  
ATOM   3298  OE1 GLU A 205      64.208  -6.371 -48.854  1.00 89.90           O  
ATOM   3299  OE2 GLU A 205      63.733  -8.084 -50.150  1.00 89.90           O  
ATOM   3300  N   THR A 206      62.316  -9.710 -45.064  1.00 84.72           N  
ATOM   3301  H   THR A 206      62.239  -8.703 -45.066  1.00 84.72           H  
ATOM   3302  CA  THR A 206      63.108 -10.359 -44.001  1.00 84.72           C  
ATOM   3303  HA  THR A 206      63.440 -11.337 -44.348  1.00 84.72           H  
ATOM   3304  C   THR A 206      62.339 -10.606 -42.705  1.00 84.72           C  
ATOM   3305  CB  THR A 206      64.368  -9.554 -43.658  1.00 84.72           C  
ATOM   3306  HB  THR A 206      64.903 -10.072 -42.862  1.00 84.72           H  
ATOM   3307  O   THR A 206      62.649 -11.563 -42.000  1.00 84.72           O  
ATOM   3308  CG2 THR A 206      65.316  -9.376 -44.841  1.00 84.72           C  
ATOM   3309 HG21 THR A 206      66.298  -9.072 -44.476  1.00 84.72           H  
ATOM   3310 HG22 THR A 206      64.942  -8.602 -45.511  1.00 84.72           H  
ATOM   3311 HG23 THR A 206      65.416 -10.315 -45.386  1.00 84.72           H  
ATOM   3312  OG1 THR A 206      64.003  -8.269 -43.210  1.00 84.72           O  
ATOM   3313  HG1 THR A 206      64.799  -7.842 -42.885  1.00 84.72           H  
ATOM   3314  N   ASN A 207      61.345  -9.771 -42.376  1.00 81.82           N  
ATOM   3315  H   ASN A 207      61.067  -9.077 -43.055  1.00 81.82           H  
ATOM   3316  CA  ASN A 207      60.654  -9.827 -41.077  1.00 81.82           C  
ATOM   3317  HA  ASN A 207      61.287 -10.368 -40.373  1.00 81.82           H  
ATOM   3318  C   ASN A 207      59.336 -10.619 -41.132  1.00 81.82           C  
ATOM   3319  CB  ASN A 207      60.455  -8.410 -40.497  1.00 81.82           C  
ATOM   3320  HB2 ASN A 207      59.781  -7.833 -41.131  1.00 81.82           H  
ATOM   3321  HB3 ASN A 207      59.976  -8.500 -39.522  1.00 81.82           H  
ATOM   3322  O   ASN A 207      58.728 -10.868 -40.094  1.00 81.82           O  
ATOM   3323  CG  ASN A 207      61.747  -7.641 -40.286  1.00 81.82           C  
ATOM   3324  ND2 ASN A 207      61.759  -6.357 -40.563  1.00 81.82           N  
ATOM   3325 HD21 ASN A 207      60.948  -5.876 -40.923  1.00 81.82           H  
ATOM   3326 HD22 ASN A 207      62.629  -5.866 -40.411  1.00 81.82           H  
ATOM   3327  OD1 ASN A 207      62.758  -8.176 -39.870  1.00 81.82           O  
ATOM   3328  N   GLY A 208      58.880 -11.015 -42.325  1.00 87.93           N  
ATOM   3329  H   GLY A 208      59.383 -10.747 -43.158  1.00 87.93           H  
ATOM   3330  CA  GLY A 208      57.618 -11.730 -42.498  1.00 87.93           C  
ATOM   3331  HA2 GLY A 208      57.571 -12.137 -43.508  1.00 87.93           H  
ATOM   3332  HA3 GLY A 208      57.579 -12.558 -41.790  1.00 87.93           H  
ATOM   3333  C   GLY A 208      56.400 -10.830 -42.282  1.00 87.93           C  
ATOM   3334  O   GLY A 208      56.439  -9.638 -42.586  1.00 87.93           O  
ATOM   3335  N   VAL A 209      55.292 -11.410 -41.802  1.00 89.35           N  
ATOM   3336  H   VAL A 209      55.351 -12.373 -41.504  1.00 89.35           H  
ATOM   3337  CA  VAL A 209      54.020 -10.694 -41.590  1.00 89.35           C  
ATOM   3338  HA  VAL A 209      53.716 -10.216 -42.522  1.00 89.35           H  
ATOM   3339  C   VAL A 209      54.204  -9.596 -40.551  1.00 89.35           C  
ATOM   3340  CB  VAL A 209      52.874 -11.635 -41.168  1.00 89.35           C  
ATOM   3341  HB  VAL A 209      53.133 -12.117 -40.225  1.00 89.35           H  
ATOM   3342  O   VAL A 209      54.559  -9.865 -39.410  1.00 89.35           O  
ATOM   3343  CG1 VAL A 209      51.552 -10.869 -40.990  1.00 89.35           C  
ATOM   3344 HG11 VAL A 209      51.292 -10.342 -41.908  1.00 89.35           H  
ATOM   3345 HG12 VAL A 209      51.640 -10.147 -40.178  1.00 89.35           H  
ATOM   3346 HG13 VAL A 209      50.753 -11.564 -40.732  1.00 89.35           H  
ATOM   3347  CG2 VAL A 209      52.619 -12.727 -42.213  1.00 89.35           C  
ATOM   3348 HG21 VAL A 209      53.525 -13.303 -42.403  1.00 89.35           H  
ATOM   3349 HG22 VAL A 209      52.264 -12.275 -43.139  1.00 89.35           H  
ATOM   3350 HG23 VAL A 209      51.853 -13.409 -41.843  1.00 89.35           H  
ATOM   3351  N   LEU A 210      53.906  -8.364 -40.947  1.00 88.51           N  
ATOM   3352  H   LEU A 210      53.617  -8.236 -41.907  1.00 88.51           H  
ATOM   3353  CA  LEU A 210      53.933  -7.183 -40.091  1.00 88.51           C  
ATOM   3354  HA  LEU A 210      54.616  -7.337 -39.254  1.00 88.51           H  
ATOM   3355  C   LEU A 210      52.553  -6.880 -39.523  1.00 88.51           C  
ATOM   3356  CB  LEU A 210      54.400  -5.987 -40.923  1.00 88.51           C  
ATOM   3357  HB2 LEU A 210      53.678  -5.815 -41.722  1.00 88.51           H  
ATOM   3358  HB3 LEU A 210      54.377  -5.103 -40.287  1.00 88.51           H  
ATOM   3359  O   LEU A 210      52.418  -6.556 -38.345  1.00 88.51           O  
ATOM   3360  CG  LEU A 210      55.786  -6.131 -41.564  1.00 88.51           C  
ATOM   3361  HG  LEU A 210      55.744  -6.890 -42.346  1.00 88.51           H  
ATOM   3362  CD1 LEU A 210      56.114  -4.793 -42.209  1.00 88.51           C  
ATOM   3363 HD11 LEU A 210      56.397  -4.078 -41.437  1.00 88.51           H  
ATOM   3364 HD12 LEU A 210      56.949  -4.912 -42.900  1.00 88.51           H  
ATOM   3365 HD13 LEU A 210      55.263  -4.415 -42.774  1.00 88.51           H  
ATOM   3366  CD2 LEU A 210      56.901  -6.486 -40.580  1.00 88.51           C  
ATOM   3367 HD21 LEU A 210      56.947  -5.759 -39.769  1.00 88.51           H  
ATOM   3368 HD22 LEU A 210      57.855  -6.486 -41.108  1.00 88.51           H  
ATOM   3369 HD23 LEU A 210      56.736  -7.485 -40.177  1.00 88.51           H  
ATOM   3370  N   ALA A 211      51.531  -6.988 -40.367  1.00 90.92           N  
ATOM   3371  H   ALA A 211      51.721  -7.270 -41.318  1.00 90.92           H  
ATOM   3372  CA  ALA A 211      50.144  -6.796 -39.991  1.00 90.92           C  
ATOM   3373  HA  ALA A 211      50.025  -7.120 -38.957  1.00 90.92           H  
ATOM   3374  C   ALA A 211      49.233  -7.653 -40.862  1.00 90.92           C  
ATOM   3375  CB  ALA A 211      49.781  -5.309 -40.099  1.00 90.92           C  
ATOM   3376  HB1 ALA A 211      49.944  -4.955 -41.117  1.00 90.92           H  
ATOM   3377  HB2 ALA A 211      50.396  -4.733 -39.409  1.00 90.92           H  
ATOM   3378  HB3 ALA A 211      48.733  -5.168 -39.833  1.00 90.92           H  
ATOM   3379  O   ALA A 211      49.556  -7.953 -42.014  1.00 90.92           O  
ATOM   3380  N   TYR A 212      48.080  -8.019 -40.319  1.00 93.44           N  
ATOM   3381  H   TYR A 212      47.868  -7.735 -39.373  1.00 93.44           H  
ATOM   3382  CA  TYR A 212      47.046  -8.711 -41.071  1.00 93.44           C  
ATOM   3383  HA  TYR A 212      47.106  -8.377 -42.107  1.00 93.44           H  
ATOM   3384  C   TYR A 212      45.653  -8.360 -40.558  1.00 93.44           C  
ATOM   3385  CB  TYR A 212      47.294 -10.223 -41.053  1.00 93.44           C  
ATOM   3386  HB2 TYR A 212      46.651 -10.687 -41.800  1.00 93.44           H  
ATOM   3387  HB3 TYR A 212      48.327 -10.406 -41.350  1.00 93.44           H  
ATOM   3388  O   TYR A 212      45.474  -7.906 -39.427  1.00 93.44           O  
ATOM   3389  CG  TYR A 212      47.052 -10.894 -39.717  1.00 93.44           C  
ATOM   3390  CD1 TYR A 212      48.073 -10.921 -38.748  1.00 93.44           C  
ATOM   3391  HD1 TYR A 212      49.032 -10.473 -38.964  1.00 93.44           H  
ATOM   3392  CD2 TYR A 212      45.798 -11.474 -39.441  1.00 93.44           C  
ATOM   3393  HD2 TYR A 212      45.016 -11.455 -40.186  1.00 93.44           H  
ATOM   3394  CE1 TYR A 212      47.846 -11.529 -37.500  1.00 93.44           C  
ATOM   3395  HE1 TYR A 212      48.632 -11.553 -36.760  1.00 93.44           H  
ATOM   3396  CE2 TYR A 212      45.562 -12.066 -38.186  1.00 93.44           C  
ATOM   3397  HE2 TYR A 212      44.598 -12.488 -37.946  1.00 93.44           H  
ATOM   3398  OH  TYR A 212      46.356 -12.688 -36.016  1.00 93.44           O  
ATOM   3399  HH  TYR A 212      47.140 -12.675 -35.463  1.00 93.44           H  
ATOM   3400  CZ  TYR A 212      46.586 -12.100 -37.219  1.00 93.44           C  
ATOM   3401  N   ILE A 213      44.656  -8.594 -41.400  1.00 93.09           N  
ATOM   3402  H   ILE A 213      44.887  -8.926 -42.325  1.00 93.09           H  
ATOM   3403  CA  ILE A 213      43.244  -8.536 -41.037  1.00 93.09           C  
ATOM   3404  HA  ILE A 213      43.162  -8.683 -39.960  1.00 93.09           H  
ATOM   3405  C   ILE A 213      42.522  -9.697 -41.713  1.00 93.09           C  
ATOM   3406  CB  ILE A 213      42.635  -7.154 -41.363  1.00 93.09           C  
ATOM   3407  HB  ILE A 213      43.187  -6.412 -40.786  1.00 93.09           H  
ATOM   3408  O   ILE A 213      42.723  -9.958 -42.898  1.00 93.09           O  
ATOM   3409  CG1 ILE A 213      41.169  -7.113 -40.890  1.00 93.09           C  
ATOM   3410 HG12 ILE A 213      41.136  -7.448 -39.853  1.00 93.09           H  
ATOM   3411 HG13 ILE A 213      40.566  -7.798 -41.486  1.00 93.09           H  
ATOM   3412  CG2 ILE A 213      42.783  -6.784 -42.846  1.00 93.09           C  
ATOM   3413 HG21 ILE A 213      42.252  -7.508 -43.463  1.00 93.09           H  
ATOM   3414 HG22 ILE A 213      43.839  -6.787 -43.118  1.00 93.09           H  
ATOM   3415 HG23 ILE A 213      42.393  -5.785 -43.038  1.00 93.09           H  
ATOM   3416  CD1 ILE A 213      40.527  -5.726 -40.949  1.00 93.09           C  
ATOM   3417 HD11 ILE A 213      39.519  -5.779 -40.538  1.00 93.09           H  
ATOM   3418 HD12 ILE A 213      41.112  -5.027 -40.352  1.00 93.09           H  
ATOM   3419 HD13 ILE A 213      40.463  -5.372 -41.978  1.00 93.09           H  
ATOM   3420  N   ASN A 214      41.680 -10.388 -40.952  1.00 91.90           N  
ATOM   3421  H   ASN A 214      41.515 -10.062 -40.010  1.00 91.90           H  
ATOM   3422  CA  ASN A 214      40.818 -11.454 -41.449  1.00 91.90           C  
ATOM   3423  HA  ASN A 214      41.081 -11.702 -42.477  1.00 91.90           H  
ATOM   3424  C   ASN A 214      39.363 -10.990 -41.432  1.00 91.90           C  
ATOM   3425  CB  ASN A 214      40.993 -12.711 -40.588  1.00 91.90           C  
ATOM   3426  HB2 ASN A 214      40.307 -13.487 -40.929  1.00 91.90           H  
ATOM   3427  HB3 ASN A 214      40.733 -12.464 -39.559  1.00 91.90           H  
ATOM   3428  O   ASN A 214      38.979 -10.115 -40.654  1.00 91.90           O  
ATOM   3429  CG  ASN A 214      42.390 -13.296 -40.625  1.00 91.90           C  
ATOM   3430  ND2 ASN A 214      42.843 -13.818 -39.512  1.00 91.90           N  
ATOM   3431 HD21 ASN A 214      42.271 -13.793 -38.680  1.00 91.90           H  
ATOM   3432 HD22 ASN A 214      43.776 -14.204 -39.533  1.00 91.90           H  
ATOM   3433  OD1 ASN A 214      43.072 -13.314 -41.634  1.00 91.90           O  
ATOM   3434  N   LYS A 215      38.523 -11.614 -42.257  1.00 85.01           N  
ATOM   3435  H   LYS A 215      38.911 -12.275 -42.915  1.00 85.01           H  
ATOM   3436  CA  LYS A 215      37.091 -11.322 -42.302  1.00 85.01           C  
ATOM   3437  HA  LYS A 215      36.964 -10.273 -42.571  1.00 85.01           H  
ATOM   3438  C   LYS A 215      36.455 -11.525 -40.923  1.00 85.01           C  
ATOM   3439  CB  LYS A 215      36.450 -12.185 -43.393  1.00 85.01           C  
ATOM   3440  HB2 LYS A 215      36.523 -13.237 -43.119  1.00 85.01           H  
ATOM   3441  HB3 LYS A 215      36.992 -12.030 -44.326  1.00 85.01           H  
ATOM   3442  O   LYS A 215      36.515 -12.614 -40.361  1.00 85.01           O  
ATOM   3443  CG  LYS A 215      34.982 -11.802 -43.605  1.00 85.01           C  
ATOM   3444  HG2 LYS A 215      34.416 -11.998 -42.695  1.00 85.01           H  
ATOM   3445  HG3 LYS A 215      34.919 -10.740 -43.843  1.00 85.01           H  
ATOM   3446  CD  LYS A 215      34.380 -12.613 -44.753  1.00 85.01           C  
ATOM   3447  HD2 LYS A 215      34.946 -12.417 -45.664  1.00 85.01           H  
ATOM   3448  HD3 LYS A 215      34.438 -13.675 -44.514  1.00 85.01           H  
ATOM   3449  CE  LYS A 215      32.921 -12.189 -44.941  1.00 85.01           C  
ATOM   3450  HE2 LYS A 215      32.382 -12.376 -44.012  1.00 85.01           H  
ATOM   3451  HE3 LYS A 215      32.899 -11.116 -45.129  1.00 85.01           H  
ATOM   3452  NZ  LYS A 215      32.288 -12.920 -46.064  1.00 85.01           N  
ATOM   3453  HZ1 LYS A 215      32.290 -13.913 -45.881  1.00 85.01           H  
ATOM   3454  HZ2 LYS A 215      31.334 -12.611 -46.189  1.00 85.01           H  
ATOM   3455  HZ3 LYS A 215      32.799 -12.743 -46.917  1.00 85.01           H  
ATOM   3456  N   GLY A 216      35.822 -10.471 -40.405  1.00 83.47           N  
ATOM   3457  H   GLY A 216      35.885  -9.591 -40.897  1.00 83.47           H  
ATOM   3458  CA  GLY A 216      35.164 -10.472 -39.095  1.00 83.47           C  
ATOM   3459  HA2 GLY A 216      34.630 -11.413 -38.958  1.00 83.47           H  
ATOM   3460  HA3 GLY A 216      34.438  -9.659 -39.068  1.00 83.47           H  
ATOM   3461  C   GLY A 216      36.102 -10.287 -37.897  1.00 83.47           C  
ATOM   3462  O   GLY A 216      35.662 -10.479 -36.767  1.00 83.47           O  
ATOM   3463  N   GLN A 217      37.373  -9.933 -38.115  1.00 87.13           N  
ATOM   3464  H   GLN A 217      37.691  -9.768 -39.059  1.00 87.13           H  
ATOM   3465  CA  GLN A 217      38.349  -9.686 -37.050  1.00 87.13           C  
ATOM   3466  HA  GLN A 217      37.840  -9.742 -36.088  1.00 87.13           H  
ATOM   3467  C   GLN A 217      38.959  -8.284 -37.177  1.00 87.13           C  
ATOM   3468  CB  GLN A 217      39.448 -10.761 -37.067  1.00 87.13           C  
ATOM   3469  HB2 GLN A 217      40.111 -10.602 -36.217  1.00 87.13           H  
ATOM   3470  HB3 GLN A 217      40.036 -10.676 -37.981  1.00 87.13           H  
ATOM   3471  O   GLN A 217      39.092  -7.787 -38.295  1.00 87.13           O  
ATOM   3472  CG  GLN A 217      38.848 -12.168 -36.978  1.00 87.13           C  
ATOM   3473  HG2 GLN A 217      38.449 -12.461 -37.950  1.00 87.13           H  
ATOM   3474  HG3 GLN A 217      38.022 -12.157 -36.267  1.00 87.13           H  
ATOM   3475  CD  GLN A 217      39.861 -13.210 -36.539  1.00 87.13           C  
ATOM   3476  NE2 GLN A 217      39.625 -13.817 -35.398  1.00 87.13           N  
ATOM   3477 HE21 GLN A 217      38.795 -13.593 -34.868  1.00 87.13           H  
ATOM   3478 HE22 GLN A 217      40.189 -14.628 -35.186  1.00 87.13           H  
ATOM   3479  OE1 GLN A 217      40.846 -13.510 -37.203  1.00 87.13           O  
ATOM   3480  N   PRO A 218      39.354  -7.642 -36.061  1.00 86.99           N  
ATOM   3481  CA  PRO A 218      40.082  -6.380 -36.123  1.00 86.99           C  
ATOM   3482  HA  PRO A 218      39.532  -5.662 -36.731  1.00 86.99           H  
ATOM   3483  C   PRO A 218      41.474  -6.585 -36.734  1.00 86.99           C  
ATOM   3484  CB  PRO A 218      40.152  -5.883 -34.676  1.00 86.99           C  
ATOM   3485  HB2 PRO A 218      39.254  -5.310 -34.445  1.00 86.99           H  
ATOM   3486  HB3 PRO A 218      41.043  -5.284 -34.486  1.00 86.99           H  
ATOM   3487  O   PRO A 218      42.039  -7.678 -36.669  1.00 86.99           O  
ATOM   3488  CG  PRO A 218      40.152  -7.179 -33.864  1.00 86.99           C  
ATOM   3489  HG2 PRO A 218      39.771  -7.025 -32.855  1.00 86.99           H  
ATOM   3490  HG3 PRO A 218      41.160  -7.593 -33.835  1.00 86.99           H  
ATOM   3491  CD  PRO A 218      39.245  -8.099 -34.680  1.00 86.99           C  
ATOM   3492  HD2 PRO A 218      38.213  -7.990 -34.347  1.00 86.99           H  
ATOM   3493  HD3 PRO A 218      39.571  -9.133 -34.568  1.00 86.99           H  
ATOM   3494  N   ALA A 219      42.045  -5.523 -37.299  1.00 88.11           N  
ATOM   3495  H   ALA A 219      41.531  -4.655 -37.348  1.00 88.11           H  
ATOM   3496  CA  ALA A 219      43.415  -5.551 -37.796  1.00 88.11           C  
ATOM   3497  HA  ALA A 219      43.511  -6.401 -38.471  1.00 88.11           H  
ATOM   3498  C   ALA A 219      44.425  -5.743 -36.649  1.00 88.11           C  
ATOM   3499  CB  ALA A 219      43.682  -4.273 -38.594  1.00 88.11           C  
ATOM   3500  HB1 ALA A 219      42.923  -4.146 -39.366  1.00 88.11           H  
ATOM   3501  HB2 ALA A 219      44.655  -4.358 -39.079  1.00 88.11           H  
ATOM   3502  HB3 ALA A 219      43.673  -3.408 -37.931  1.00 88.11           H  
ATOM   3503  O   ALA A 219      44.318  -5.113 -35.595  1.00 88.11           O  
ATOM   3504  N   VAL A 220      45.423  -6.600 -36.868  1.00 84.21           N  
ATOM   3505  H   VAL A 220      45.453  -7.074 -37.760  1.00 84.21           H  
ATOM   3506  CA  VAL A 220      46.431  -6.985 -35.871  1.00 84.21           C  
ATOM   3507  HA  VAL A 220      46.280  -6.396 -34.967  1.00 84.21           H  
ATOM   3508  C   VAL A 220      47.831  -6.681 -36.402  1.00 84.21           C  
ATOM   3509  CB  VAL A 220      46.283  -8.474 -35.487  1.00 84.21           C  
ATOM   3510  HB  VAL A 220      46.426  -9.089 -36.374  1.00 84.21           H  
ATOM   3511  O   VAL A 220      48.130  -6.948 -37.563  1.00 84.21           O  
ATOM   3512  CG1 VAL A 220      47.309  -8.901 -34.428  1.00 84.21           C  
ATOM   3513 HG11 VAL A 220      47.123  -9.933 -34.131  1.00 84.21           H  
ATOM   3514 HG12 VAL A 220      47.242  -8.259 -33.550  1.00 84.21           H  
ATOM   3515 HG13 VAL A 220      48.317  -8.856 -34.841  1.00 84.21           H  
ATOM   3516  CG2 VAL A 220      44.893  -8.770 -34.908  1.00 84.21           C  
ATOM   3517 HG21 VAL A 220      44.138  -8.629 -35.681  1.00 84.21           H  
ATOM   3518 HG22 VAL A 220      44.836  -9.808 -34.580  1.00 84.21           H  
ATOM   3519 HG23 VAL A 220      44.679  -8.107 -34.070  1.00 84.21           H  
ATOM   3520  N   SER A 221      48.697  -6.144 -35.535  1.00 82.58           N  
ATOM   3521  H   SER A 221      48.376  -6.009 -34.587  1.00 82.58           H  
ATOM   3522  CA  SER A 221      50.143  -6.010 -35.766  1.00 82.58           C  
ATOM   3523  HA  SER A 221      50.351  -5.971 -36.835  1.00 82.58           H  
ATOM   3524  C   SER A 221      50.889  -7.189 -35.142  1.00 82.58           C  
ATOM   3525  CB  SER A 221      50.676  -4.727 -35.121  1.00 82.58           C  
ATOM   3526  HB2 SER A 221      50.092  -3.866 -35.445  1.00 82.58           H  
ATOM   3527  HB3 SER A 221      50.580  -4.808 -34.038  1.00 82.58           H  
ATOM   3528  O   SER A 221      50.590  -7.569 -34.010  1.00 82.58           O  
ATOM   3529  OG  SER A 221      52.039  -4.534 -35.447  1.00 82.58           O  
ATOM   3530  HG  SER A 221      52.461  -4.069 -34.721  1.00 82.58           H  
ATOM   3531  N   VAL A 222      51.886  -7.727 -35.842  1.00 76.24           N  
ATOM   3532  H   VAL A 222      52.061  -7.349 -36.762  1.00 76.24           H  
ATOM   3533  CA  VAL A 222      52.815  -8.756 -35.338  1.00 76.24           C  
ATOM   3534  HA  VAL A 222      52.364  -9.255 -34.480  1.00 76.24           H  
ATOM   3535  C   VAL A 222      54.130  -8.123 -34.849  1.00 76.24           C  
ATOM   3536  CB  VAL A 222      53.069  -9.825 -36.423  1.00 76.24           C  
ATOM   3537  HB  VAL A 222      53.657  -9.354 -37.211  1.00 76.24           H  
ATOM   3538  O   VAL A 222      54.893  -8.750 -34.115  1.00 76.24           O  
ATOM   3539  CG1 VAL A 222      53.832 -11.048 -35.894  1.00 76.24           C  
ATOM   3540 HG11 VAL A 222      53.300 -11.492 -35.052  1.00 76.24           H  
ATOM   3541 HG12 VAL A 222      54.838 -10.764 -35.584  1.00 76.24           H  
ATOM   3542 HG13 VAL A 222      53.937 -11.788 -36.687  1.00 76.24           H  
ATOM   3543  CG2 VAL A 222      51.761 -10.352 -37.038  1.00 76.24           C  
ATOM   3544 HG21 VAL A 222      51.984 -11.136 -37.761  1.00 76.24           H  
ATOM   3545 HG22 VAL A 222      51.239  -9.553 -37.566  1.00 76.24           H  
ATOM   3546 HG23 VAL A 222      51.117 -10.754 -36.256  1.00 76.24           H  
ATOM   3547  N   ILE A 223      54.401  -6.860 -35.202  1.00 66.39           N  
ATOM   3548  H   ILE A 223      53.717  -6.361 -35.754  1.00 66.39           H  
ATOM   3549  CA  ILE A 223      55.651  -6.179 -34.843  1.00 66.39           C  
ATOM   3550  HA  ILE A 223      56.473  -6.850 -35.094  1.00 66.39           H  
ATOM   3551  C   ILE A 223      55.706  -5.900 -33.332  1.00 66.39           C  
ATOM   3552  CB  ILE A 223      55.853  -4.875 -35.651  1.00 66.39           C  
ATOM   3553  HB  ILE A 223      55.097  -4.156 -35.333  1.00 66.39           H  
ATOM   3554  O   ILE A 223      54.872  -5.170 -32.789  1.00 66.39           O  
ATOM   3555  CG1 ILE A 223      55.685  -5.085 -37.172  1.00 66.39           C  
ATOM   3556 HG12 ILE A 223      54.671  -5.430 -37.376  1.00 66.39           H  
ATOM   3557 HG13 ILE A 223      56.383  -5.849 -37.513  1.00 66.39           H  
ATOM   3558  CG2 ILE A 223      57.246  -4.293 -35.334  1.00 66.39           C  
ATOM   3559 HG21 ILE A 223      57.398  -3.338 -35.836  1.00 66.39           H  
ATOM   3560 HG22 ILE A 223      58.025  -4.986 -35.655  1.00 66.39           H  
ATOM   3561 HG23 ILE A 223      57.356  -4.102 -34.267  1.00 66.39           H  
ATOM   3562  CD1 ILE A 223      55.899  -3.798 -37.984  1.00 66.39           C  
ATOM   3563 HD11 ILE A 223      55.307  -2.988 -37.558  1.00 66.39           H  
ATOM   3564 HD12 ILE A 223      56.953  -3.519 -37.989  1.00 66.39           H  
ATOM   3565 HD13 ILE A 223      55.595  -3.942 -39.021  1.00 66.39           H  
ATOM   3566  N   GLN A 224      56.745  -6.401 -32.657  1.00 50.26           N  
ATOM   3567  H   GLN A 224      57.393  -6.997 -33.153  1.00 50.26           H  
ATOM   3568  CA  GLN A 224      57.056  -6.022 -31.276  1.00 50.26           C  
ATOM   3569  HA  GLN A 224      56.180  -6.221 -30.659  1.00 50.26           H  
ATOM   3570  C   GLN A 224      57.378  -4.521 -31.179  1.00 50.26           C  
ATOM   3571  CB  GLN A 224      58.235  -6.847 -30.734  1.00 50.26           C  
ATOM   3572  HB2 GLN A 224      59.037  -6.868 -31.472  1.00 50.26           H  
ATOM   3573  HB3 GLN A 224      58.614  -6.355 -29.838  1.00 50.26           H  
ATOM   3574  O   GLN A 224      58.263  -4.015 -31.864  1.00 50.26           O  
ATOM   3575  CG  GLN A 224      57.844  -8.282 -30.347  1.00 50.26           C  
ATOM   3576  HG2 GLN A 224      57.515  -8.823 -31.235  1.00 50.26           H  
ATOM   3577  HG3 GLN A 224      57.015  -8.247 -29.640  1.00 50.26           H  
ATOM   3578  CD  GLN A 224      58.998  -9.052 -29.705  1.00 50.26           C  
ATOM   3579  NE2 GLN A 224      58.736 -10.186 -29.094  1.00 50.26           N  
ATOM   3580 HE21 GLN A 224      57.808 -10.584 -29.114  1.00 50.26           H  
ATOM   3581 HE22 GLN A 224      59.541 -10.676 -28.730  1.00 50.26           H  
ATOM   3582  OE1 GLN A 224      60.150  -8.658 -29.724  1.00 50.26           O  
ATOM   3583  N   GLY A 225      56.671  -3.806 -30.300  1.00 48.45           N  
ATOM   3584  H   GLY A 225      55.926  -4.273 -29.802  1.00 48.45           H  
ATOM   3585  CA  GLY A 225      56.884  -2.374 -30.043  1.00 48.45           C  
ATOM   3586  HA2 GLY A 225      56.676  -2.171 -28.993  1.00 48.45           H  
ATOM   3587  HA3 GLY A 225      57.928  -2.124 -30.231  1.00 48.45           H  
ATOM   3588  C   GLY A 225      56.023  -1.425 -30.882  1.00 48.45           C  
ATOM   3589  O   GLY A 225      55.950  -0.239 -30.565  1.00 48.45           O  
ATOM   3590  N   VAL A 226      55.308  -1.922 -31.895  1.00 53.46           N  
ATOM   3591  H   VAL A 226      55.382  -2.907 -32.109  1.00 53.46           H  
ATOM   3592  CA  VAL A 226      54.273  -1.141 -32.585  1.00 53.46           C  
ATOM   3593  HA  VAL A 226      54.551  -0.087 -32.574  1.00 53.46           H  
ATOM   3594  C   VAL A 226      52.970  -1.296 -31.807  1.00 53.46           C  
ATOM   3595  CB  VAL A 226      54.149  -1.556 -34.061  1.00 53.46           C  
ATOM   3596  HB  VAL A 226      53.947  -2.625 -34.122  1.00 53.46           H  
ATOM   3597  O   VAL A 226      52.382  -2.374 -31.760  1.00 53.46           O  
ATOM   3598  CG1 VAL A 226      53.029  -0.804 -34.785  1.00 53.46           C  
ATOM   3599 HG11 VAL A 226      53.004  -1.102 -35.833  1.00 53.46           H  
ATOM   3600 HG12 VAL A 226      53.205   0.270 -34.726  1.00 53.46           H  
ATOM   3601 HG13 VAL A 226      52.065  -1.052 -34.341  1.00 53.46           H  
ATOM   3602  CG2 VAL A 226      55.457  -1.235 -34.797  1.00 53.46           C  
ATOM   3603 HG21 VAL A 226      56.285  -1.791 -34.357  1.00 53.46           H  
ATOM   3604 HG22 VAL A 226      55.371  -1.510 -35.848  1.00 53.46           H  
ATOM   3605 HG23 VAL A 226      55.676  -0.170 -34.732  1.00 53.46           H  
ATOM   3606  N   HIS A 227      52.523  -0.221 -31.156  1.00 54.13           N  
ATOM   3607  H   HIS A 227      53.077   0.623 -31.183  1.00 54.13           H  
ATOM   3608  CA  HIS A 227      51.246  -0.216 -30.444  1.00 54.13           C  
ATOM   3609  HA  HIS A 227      51.268  -1.002 -29.689  1.00 54.13           H  
ATOM   3610  C   HIS A 227      50.089  -0.519 -31.402  1.00 54.13           C  
ATOM   3611  CB  HIS A 227      51.031   1.142 -29.755  1.00 54.13           C  
ATOM   3612  HB2 HIS A 227      51.337   1.947 -30.423  1.00 54.13           H  
ATOM   3613  HB3 HIS A 227      49.967   1.271 -29.554  1.00 54.13           H  
ATOM   3614  O   HIS A 227      50.063  -0.005 -32.517  1.00 54.13           O  
ATOM   3615  CG  HIS A 227      51.749   1.264 -28.437  1.00 54.13           C  
ATOM   3616  CD2 HIS A 227      52.778   2.114 -28.130  1.00 54.13           C  
ATOM   3617  HD2 HIS A 227      53.245   2.821 -28.800  1.00 54.13           H  
ATOM   3618  ND1 HIS A 227      51.463   0.545 -27.296  1.00 54.13           N  
ATOM   3619  HD1 HIS A 227      50.788  -0.200 -27.204  1.00 54.13           H  
ATOM   3620  CE1 HIS A 227      52.300   0.950 -26.328  1.00 54.13           C  
ATOM   3621  HE1 HIS A 227      52.333   0.557 -25.323  1.00 54.13           H  
ATOM   3622  NE2 HIS A 227      53.111   1.912 -26.788  1.00 54.13           N  
ATOM   3623  N   SER A 228      49.070  -1.256 -30.944  1.00 53.40           N  
ATOM   3624  H   SER A 228      49.176  -1.763 -30.076  1.00 53.40           H  
ATOM   3625  CA  SER A 228      47.864  -1.571 -31.733  1.00 53.40           C  
ATOM   3626  HA  SER A 228      48.152  -2.218 -32.562  1.00 53.40           H  
ATOM   3627  C   SER A 228      47.176  -0.335 -32.330  1.00 53.40           C  
ATOM   3628  CB  SER A 228      46.842  -2.320 -30.867  1.00 53.40           C  
ATOM   3629  HB2 SER A 228      46.352  -1.616 -30.195  1.00 53.40           H  
ATOM   3630  HB3 SER A 228      46.087  -2.772 -31.511  1.00 53.40           H  
ATOM   3631  O   SER A 228      46.475  -0.443 -33.325  1.00 53.40           O  
ATOM   3632  OG  SER A 228      47.475  -3.320 -30.089  1.00 53.40           O  
ATOM   3633  HG  SER A 228      47.073  -4.168 -30.291  1.00 53.40           H  
ATOM   3634  N   LYS A 229      47.415   0.859 -31.766  1.00 63.59           N  
ATOM   3635  H   LYS A 229      48.062   0.871 -30.990  1.00 63.59           H  
ATOM   3636  CA  LYS A 229      46.937   2.149 -32.292  1.00 63.59           C  
ATOM   3637  HA  LYS A 229      45.855   2.101 -32.419  1.00 63.59           H  
ATOM   3638  C   LYS A 229      47.488   2.507 -33.679  1.00 63.59           C  
ATOM   3639  CB  LYS A 229      47.288   3.269 -31.301  1.00 63.59           C  
ATOM   3640  HB2 LYS A 229      48.359   3.261 -31.103  1.00 63.59           H  
ATOM   3641  HB3 LYS A 229      47.038   4.225 -31.763  1.00 63.59           H  
ATOM   3642  O   LYS A 229      46.917   3.365 -34.346  1.00 63.59           O  
ATOM   3643  CG  LYS A 229      46.508   3.150 -29.984  1.00 63.59           C  
ATOM   3644  HG2 LYS A 229      46.817   2.251 -29.450  1.00 63.59           H  
ATOM   3645  HG3 LYS A 229      45.442   3.082 -30.204  1.00 63.59           H  
ATOM   3646  CD  LYS A 229      46.759   4.379 -29.102  1.00 63.59           C  
ATOM   3647  HD2 LYS A 229      47.819   4.429 -28.851  1.00 63.59           H  
ATOM   3648  HD3 LYS A 229      46.487   5.275 -29.660  1.00 63.59           H  
ATOM   3649  CE  LYS A 229      45.922   4.305 -27.819  1.00 63.59           C  
ATOM   3650  HE2 LYS A 229      44.873   4.200 -28.095  1.00 63.59           H  
ATOM   3651  HE3 LYS A 229      46.213   3.413 -27.263  1.00 63.59           H  
ATOM   3652  NZ  LYS A 229      46.109   5.517 -26.979  1.00 63.59           N  
ATOM   3653  HZ1 LYS A 229      47.077   5.623 -26.713  1.00 63.59           H  
ATOM   3654  HZ2 LYS A 229      45.834   6.347 -27.485  1.00 63.59           H  
ATOM   3655  HZ3 LYS A 229      45.552   5.463 -26.138  1.00 63.59           H  
ATOM   3656  N   ASN A 230      48.572   1.866 -34.102  1.00 80.12           N  
ATOM   3657  H   ASN A 230      48.996   1.185 -33.488  1.00 80.12           H  
ATOM   3658  CA  ASN A 230      49.259   2.161 -35.350  1.00 80.12           C  
ATOM   3659  HA  ASN A 230      49.086   3.200 -35.632  1.00 80.12           H  
ATOM   3660  C   ASN A 230      48.786   1.300 -36.525  1.00 80.12           C  
ATOM   3661  CB  ASN A 230      50.757   1.964 -35.122  1.00 80.12           C  
ATOM   3662  HB2 ASN A 230      50.932   0.979 -34.689  1.00 80.12           H  
ATOM   3663  HB3 ASN A 230      51.242   1.974 -36.098  1.00 80.12           H  
ATOM   3664  O   ASN A 230      49.224   1.538 -37.646  1.00 80.12           O  
ATOM   3665  CG  ASN A 230      51.417   3.011 -34.246  1.00 80.12           C  
ATOM   3666  ND2 ASN A 230      52.727   3.032 -34.241  1.00 80.12           N  
ATOM   3667 HD21 ASN A 230      53.197   2.535 -34.983  1.00 80.12           H  
ATOM   3668 HD22 ASN A 230      53.164   3.785 -33.729  1.00 80.12           H  
ATOM   3669  OD1 ASN A 230      50.795   3.801 -33.555  1.00 80.12           O  
ATOM   3670  N   VAL A 231      47.930   0.301 -36.295  1.00 88.64           N  
ATOM   3671  H   VAL A 231      47.556   0.174 -35.366  1.00 88.64           H  
ATOM   3672  CA  VAL A 231      47.366  -0.529 -37.363  1.00 88.64           C  
ATOM   3673  HA  VAL A 231      47.784  -0.203 -38.316  1.00 88.64           H  
ATOM   3674  C   VAL A 231      45.865  -0.298 -37.439  1.00 88.64           C  
ATOM   3675  CB  VAL A 231      47.742  -2.014 -37.212  1.00 88.64           C  
ATOM   3676  HB  VAL A 231      47.413  -2.382 -36.241  1.00 88.64           H  
ATOM   3677  O   VAL A 231      45.163  -0.324 -36.431  1.00 88.64           O  
ATOM   3678  CG1 VAL A 231      47.120  -2.883 -38.309  1.00 88.64           C  
ATOM   3679 HG11 VAL A 231      46.034  -2.803 -38.266  1.00 88.64           H  
ATOM   3680 HG12 VAL A 231      47.468  -2.566 -39.292  1.00 88.64           H  
ATOM   3681 HG13 VAL A 231      47.389  -3.927 -38.152  1.00 88.64           H  
ATOM   3682  CG2 VAL A 231      49.262  -2.175 -37.328  1.00 88.64           C  
ATOM   3683 HG21 VAL A 231      49.525  -3.231 -37.397  1.00 88.64           H  
ATOM   3684 HG22 VAL A 231      49.612  -1.682 -38.235  1.00 88.64           H  
ATOM   3685 HG23 VAL A 231      49.759  -1.731 -36.465  1.00 88.64           H  
ATOM   3686  N   LYS A 232      45.374  -0.055 -38.652  1.00 90.84           N  
ATOM   3687  H   LYS A 232      46.019  -0.086 -39.429  1.00 90.84           H  
ATOM   3688  CA  LYS A 232      43.953   0.126 -38.956  1.00 90.84           C  
ATOM   3689  HA  LYS A 232      43.349  -0.231 -38.123  1.00 90.84           H  
ATOM   3690  C   LYS A 232      43.611  -0.704 -40.176  1.00 90.84           C  
ATOM   3691  CB  LYS A 232      43.642   1.606 -39.217  1.00 90.84           C  
ATOM   3692  HB2 LYS A 232      44.283   1.970 -40.020  1.00 90.84           H  
ATOM   3693  HB3 LYS A 232      42.604   1.692 -39.540  1.00 90.84           H  
ATOM   3694  O   LYS A 232      44.394  -0.770 -41.112  1.00 90.84           O  
ATOM   3695  CG  LYS A 232      43.844   2.480 -37.973  1.00 90.84           C  
ATOM   3696  HG2 LYS A 232      44.881   2.419 -37.643  1.00 90.84           H  
ATOM   3697  HG3 LYS A 232      43.193   2.130 -37.171  1.00 90.84           H  
ATOM   3698  CD  LYS A 232      43.517   3.938 -38.304  1.00 90.84           C  
ATOM   3699  HD2 LYS A 232      44.160   4.262 -39.122  1.00 90.84           H  
ATOM   3700  HD3 LYS A 232      42.475   4.018 -38.611  1.00 90.84           H  
ATOM   3701  CE  LYS A 232      43.772   4.815 -37.077  1.00 90.84           C  
ATOM   3702  HE2 LYS A 232      44.788   4.627 -36.729  1.00 90.84           H  
ATOM   3703  HE3 LYS A 232      43.085   4.522 -36.282  1.00 90.84           H  
ATOM   3704  NZ  LYS A 232      43.610   6.248 -37.416  1.00 90.84           N  
ATOM   3705  HZ1 LYS A 232      43.826   6.829 -36.619  1.00 90.84           H  
ATOM   3706  HZ2 LYS A 232      42.670   6.439 -37.733  1.00 90.84           H  
ATOM   3707  HZ3 LYS A 232      44.252   6.486 -38.159  1.00 90.84           H  
ATOM   3708  N   GLY A 233      42.435  -1.300 -40.208  1.00 92.16           N  
ATOM   3709  H   GLY A 233      41.801  -1.249 -39.424  1.00 92.16           H  
ATOM   3710  CA  GLY A 233      41.982  -2.016 -41.387  1.00 92.16           C  
ATOM   3711  HA2 GLY A 233      42.566  -2.924 -41.537  1.00 92.16           H  
ATOM   3712  HA3 GLY A 233      42.100  -1.375 -42.261  1.00 92.16           H  
ATOM   3713  C   GLY A 233      40.524  -2.389 -41.259  1.00 92.16           C  
ATOM   3714  O   GLY A 233      40.022  -2.525 -40.147  1.00 92.16           O  
ATOM   3715  N   GLU A 234      39.877  -2.539 -42.403  1.00 93.11           N  
ATOM   3716  H   GLU A 234      40.399  -2.451 -43.263  1.00 93.11           H  
ATOM   3717  CA  GLU A 234      38.483  -2.946 -42.512  1.00 93.11           C  
ATOM   3718  HA  GLU A 234      38.238  -3.598 -41.674  1.00 93.11           H  
ATOM   3719  C   GLU A 234      38.302  -3.719 -43.823  1.00 93.11           C  
ATOM   3720  CB  GLU A 234      37.576  -1.706 -42.453  1.00 93.11           C  
ATOM   3721  HB2 GLU A 234      37.698  -1.131 -43.371  1.00 93.11           H  
ATOM   3722  HB3 GLU A 234      37.886  -1.069 -41.625  1.00 93.11           H  
ATOM   3723  O   GLU A 234      38.842  -3.329 -44.867  1.00 93.11           O  
ATOM   3724  CG  GLU A 234      36.089  -2.047 -42.275  1.00 93.11           C  
ATOM   3725  HG2 GLU A 234      35.521  -1.117 -42.278  1.00 93.11           H  
ATOM   3726  HG3 GLU A 234      35.756  -2.641 -43.126  1.00 93.11           H  
ATOM   3727  CD  GLU A 234      35.799  -2.783 -40.961  1.00 93.11           C  
ATOM   3728  OE1 GLU A 234      35.188  -3.872 -41.039  1.00 93.11           O  
ATOM   3729  OE2 GLU A 234      36.209  -2.268 -39.898  1.00 93.11           O  
ATOM   3730  N   LEU A 235      37.559  -4.826 -43.768  1.00 91.00           N  
ATOM   3731  H   LEU A 235      37.058  -5.022 -42.913  1.00 91.00           H  
ATOM   3732  CA  LEU A 235      37.282  -5.666 -44.932  1.00 91.00           C  
ATOM   3733  HA  LEU A 235      37.894  -5.335 -45.771  1.00 91.00           H  
ATOM   3734  C   LEU A 235      35.825  -5.505 -45.356  1.00 91.00           C  
ATOM   3735  CB  LEU A 235      37.633  -7.138 -44.659  1.00 91.00           C  
ATOM   3736  HB2 LEU A 235      37.365  -7.711 -45.546  1.00 91.00           H  
ATOM   3737  HB3 LEU A 235      37.020  -7.497 -43.832  1.00 91.00           H  
ATOM   3738  O   LEU A 235      34.904  -5.968 -44.685  1.00 91.00           O  
ATOM   3739  CG  LEU A 235      39.109  -7.417 -44.326  1.00 91.00           C  
ATOM   3740  HG  LEU A 235      39.339  -7.015 -43.339  1.00 91.00           H  
ATOM   3741  CD1 LEU A 235      39.336  -8.925 -44.307  1.00 91.00           C  
ATOM   3742 HD11 LEU A 235      38.625  -9.370 -43.611  1.00 91.00           H  
ATOM   3743 HD12 LEU A 235      40.348  -9.139 -43.963  1.00 91.00           H  
ATOM   3744 HD13 LEU A 235      39.190  -9.348 -45.301  1.00 91.00           H  
ATOM   3745  CD2 LEU A 235      40.074  -6.820 -45.343  1.00 91.00           C  
ATOM   3746 HD21 LEU A 235      39.704  -7.014 -46.350  1.00 91.00           H  
ATOM   3747 HD22 LEU A 235      41.065  -7.262 -45.245  1.00 91.00           H  
ATOM   3748 HD23 LEU A 235      40.151  -5.744 -45.183  1.00 91.00           H  
ATOM   3749  N   TYR A 236      35.623  -4.898 -46.517  1.00 86.57           N  
ATOM   3750  H   TYR A 236      36.433  -4.635 -47.059  1.00 86.57           H  
ATOM   3751  CA  TYR A 236      34.312  -4.696 -47.113  1.00 86.57           C  
ATOM   3752  HA  TYR A 236      33.564  -4.741 -46.322  1.00 86.57           H  
ATOM   3753  C   TYR A 236      33.991  -5.800 -48.126  1.00 86.57           C  
ATOM   3754  CB  TYR A 236      34.230  -3.297 -47.725  1.00 86.57           C  
ATOM   3755  HB2 TYR A 236      34.913  -3.229 -48.572  1.00 86.57           H  
ATOM   3756  HB3 TYR A 236      33.216  -3.156 -48.099  1.00 86.57           H  
ATOM   3757  O   TYR A 236      34.862  -6.296 -48.838  1.00 86.57           O  
ATOM   3758  CG  TYR A 236      34.519  -2.179 -46.742  1.00 86.57           C  
ATOM   3759  CD1 TYR A 236      33.549  -1.800 -45.795  1.00 86.57           C  
ATOM   3760  HD1 TYR A 236      32.600  -2.313 -45.752  1.00 86.57           H  
ATOM   3761  CD2 TYR A 236      35.764  -1.529 -46.767  1.00 86.57           C  
ATOM   3762  HD2 TYR A 236      36.501  -1.816 -47.502  1.00 86.57           H  
ATOM   3763  CE1 TYR A 236      33.822  -0.757 -44.889  1.00 86.57           C  
ATOM   3764  HE1 TYR A 236      33.094  -0.462 -44.148  1.00 86.57           H  
ATOM   3765  CE2 TYR A 236      36.049  -0.495 -45.857  1.00 86.57           C  
ATOM   3766  HE2 TYR A 236      37.008  -0.000 -45.890  1.00 86.57           H  
ATOM   3767  OH  TYR A 236      35.317   0.918 -44.059  1.00 86.57           O  
ATOM   3768  HH  TYR A 236      36.232   1.207 -44.102  1.00 86.57           H  
ATOM   3769  CZ  TYR A 236      35.070  -0.101 -44.921  1.00 86.57           C  
ATOM   3770  N   GLY A 237      32.718  -6.193 -48.197  1.00 73.59           N  
ATOM   3771  H   GLY A 237      32.057  -5.756 -47.570  1.00 73.59           H  
ATOM   3772  CA  GLY A 237      32.225  -7.210 -49.136  1.00 73.59           C  
ATOM   3773  HA2 GLY A 237      33.043  -7.869 -49.429  1.00 73.59           H  
ATOM   3774  HA3 GLY A 237      31.469  -7.813 -48.634  1.00 73.59           H  
ATOM   3775  C   GLY A 237      31.599  -6.653 -50.417  1.00 73.59           C  
ATOM   3776  O   GLY A 237      31.042  -7.425 -51.188  1.00 73.59           O  
ATOM   3777  N   ASN A 238      31.614  -5.334 -50.614  1.00 68.80           N  
ATOM   3778  H   ASN A 238      32.198  -4.760 -50.023  1.00 68.80           H  
ATOM   3779  CA  ASN A 238      30.926  -4.642 -51.703  1.00 68.80           C  
ATOM   3780  HA  ASN A 238      30.307  -5.363 -52.237  1.00 68.80           H  
ATOM   3781  C   ASN A 238      31.911  -4.081 -52.744  1.00 68.80           C  
ATOM   3782  CB  ASN A 238      29.977  -3.577 -51.105  1.00 68.80           C  
ATOM   3783  HB2 ASN A 238      29.203  -4.091 -50.535  1.00 68.80           H  
ATOM   3784  HB3 ASN A 238      29.489  -3.033 -51.914  1.00 68.80           H  
ATOM   3785  O   ASN A 238      33.080  -3.844 -52.463  1.00 68.80           O  
ATOM   3786  CG  ASN A 238      30.642  -2.566 -50.181  1.00 68.80           C  
ATOM   3787  ND2 ASN A 238      29.880  -1.714 -49.539  1.00 68.80           N  
ATOM   3788 HD21 ASN A 238      28.877  -1.719 -49.656  1.00 68.80           H  
ATOM   3789 HD22 ASN A 238      30.360  -1.074 -48.923  1.00 68.80           H  
ATOM   3790  OD1 ASN A 238      31.840  -2.520 -49.999  1.00 68.80           O  
ATOM   3791  N   GLU A 239      31.428  -3.847 -53.965  1.00 66.12           N  
ATOM   3792  H   GLU A 239      30.487  -4.140 -54.184  1.00 66.12           H  
ATOM   3793  CA  GLU A 239      32.265  -3.384 -55.087  1.00 66.12           C  
ATOM   3794  HA  GLU A 239      33.193  -3.956 -55.102  1.00 66.12           H  
ATOM   3795  C   GLU A 239      32.665  -1.902 -54.982  1.00 66.12           C  
ATOM   3796  CB  GLU A 239      31.520  -3.633 -56.406  1.00 66.12           C  
ATOM   3797  HB2 GLU A 239      32.129  -3.245 -57.223  1.00 66.12           H  
ATOM   3798  HB3 GLU A 239      30.577  -3.087 -56.384  1.00 66.12           H  
ATOM   3799  O   GLU A 239      33.659  -1.460 -55.564  1.00 66.12           O  
ATOM   3800  CG  GLU A 239      31.245  -5.124 -56.663  1.00 66.12           C  
ATOM   3801  HG2 GLU A 239      30.629  -5.518 -55.854  1.00 66.12           H  
ATOM   3802  HG3 GLU A 239      32.195  -5.657 -56.655  1.00 66.12           H  
ATOM   3803  CD  GLU A 239      30.526  -5.384 -57.997  1.00 66.12           C  
ATOM   3804  OE1 GLU A 239      30.350  -6.578 -58.312  1.00 66.12           O  
ATOM   3805  OE2 GLU A 239      30.156  -4.400 -58.681  1.00 66.12           O  
ATOM   3806  N   SER A 240      31.897  -1.109 -54.231  1.00 69.96           N  
ATOM   3807  H   SER A 240      31.070  -1.512 -53.814  1.00 69.96           H  
ATOM   3808  CA  SER A 240      32.072   0.344 -54.167  1.00 69.96           C  
ATOM   3809  HA  SER A 240      32.308   0.708 -55.167  1.00 69.96           H  
ATOM   3810  C   SER A 240      33.215   0.781 -53.247  1.00 69.96           C  
ATOM   3811  CB  SER A 240      30.768   1.013 -53.723  1.00 69.96           C  
ATOM   3812  HB2 SER A 240      30.842   2.090 -53.873  1.00 69.96           H  
ATOM   3813  HB3 SER A 240      30.605   0.818 -52.663  1.00 69.96           H  
ATOM   3814  O   SER A 240      33.860   1.790 -53.535  1.00 69.96           O  
ATOM   3815  OG  SER A 240      29.666   0.502 -54.451  1.00 69.96           O  
ATOM   3816  HG  SER A 240      29.814   0.628 -55.391  1.00 69.96           H  
ATOM   3817  N   VAL A 241      33.483   0.038 -52.166  1.00 82.21           N  
ATOM   3818  H   VAL A 241      33.019  -0.852 -52.055  1.00 82.21           H  
ATOM   3819  CA  VAL A 241      34.445   0.422 -51.122  1.00 82.21           C  
ATOM   3820  HA  VAL A 241      34.817   1.424 -51.336  1.00 82.21           H  
ATOM   3821  C   VAL A 241      35.635  -0.531 -51.141  1.00 82.21           C  
ATOM   3822  CB  VAL A 241      33.794   0.477 -49.724  1.00 82.21           C  
ATOM   3823  HB  VAL A 241      33.552  -0.533 -49.391  1.00 82.21           H  
ATOM   3824  O   VAL A 241      35.476  -1.747 -51.084  1.00 82.21           O  
ATOM   3825  CG1 VAL A 241      34.747   1.117 -48.708  1.00 82.21           C  
ATOM   3826 HG11 VAL A 241      34.285   1.116 -47.721  1.00 82.21           H  
ATOM   3827 HG12 VAL A 241      34.979   2.144 -48.993  1.00 82.21           H  
ATOM   3828 HG13 VAL A 241      35.673   0.545 -48.641  1.00 82.21           H  
ATOM   3829  CG2 VAL A 241      32.506   1.315 -49.727  1.00 82.21           C  
ATOM   3830 HG21 VAL A 241      32.708   2.312 -50.119  1.00 82.21           H  
ATOM   3831 HG22 VAL A 241      32.124   1.400 -48.710  1.00 82.21           H  
ATOM   3832 HG23 VAL A 241      31.745   0.828 -50.336  1.00 82.21           H  
ATOM   3833  N   ALA A 242      36.844   0.022 -51.228  1.00 86.88           N  
ATOM   3834  H   ALA A 242      36.931   1.028 -51.194  1.00 86.88           H  
ATOM   3835  CA  ALA A 242      38.055  -0.778 -51.138  1.00 86.88           C  
ATOM   3836  HA  ALA A 242      37.936  -1.660 -51.767  1.00 86.88           H  
ATOM   3837  C   ALA A 242      38.262  -1.246 -49.691  1.00 86.88           C  
ATOM   3838  CB  ALA A 242      39.249   0.020 -51.672  1.00 86.88           C  
ATOM   3839  HB1 ALA A 242      40.143  -0.602 -51.636  1.00 86.88           H  
ATOM   3840  HB2 ALA A 242      39.413   0.904 -51.056  1.00 86.88           H  
ATOM   3841  HB3 ALA A 242      39.064   0.321 -52.704  1.00 86.88           H  
ATOM   3842  O   ALA A 242      38.256  -0.439 -48.760  1.00 86.88           O  
ATOM   3843  N   SER A 243      38.468  -2.548 -49.516  1.00 92.26           N  
ATOM   3844  H   SER A 243      38.581  -3.104 -50.351  1.00 92.26           H  
ATOM   3845  CA  SER A 243      38.996  -3.096 -48.267  1.00 92.26           C  
ATOM   3846  HA  SER A 243      38.397  -2.778 -47.415  1.00 92.26           H  
ATOM   3847  C   SER A 243      40.418  -2.605 -48.071  1.00 92.26           C  
ATOM   3848  CB  SER A 243      39.012  -4.613 -48.324  1.00 92.26           C  
ATOM   3849  HB2 SER A 243      39.610  -4.943 -49.174  1.00 92.26           H  
ATOM   3850  HB3 SER A 243      39.458  -4.998 -47.407  1.00 92.26           H  
ATOM   3851  O   SER A 243      41.152  -2.470 -49.052  1.00 92.26           O  
ATOM   3852  OG  SER A 243      37.694  -5.099 -48.448  1.00 92.26           O  
ATOM   3853  HG  SER A 243      37.312  -4.789 -49.273  1.00 92.26           H  
ATOM   3854  N   TYR A 244      40.818  -2.345 -46.832  1.00 94.91           N  
ATOM   3855  H   TYR A 244      40.203  -2.521 -46.051  1.00 94.91           H  
ATOM   3856  CA  TYR A 244      42.149  -1.817 -46.575  1.00 94.91           C  
ATOM   3857  HA  TYR A 244      42.790  -2.125 -47.401  1.00 94.91           H  
ATOM   3858  C   TYR A 244      42.790  -2.368 -45.313  1.00 94.91           C  
ATOM   3859  CB  TYR A 244      42.135  -0.285 -46.566  1.00 94.91           C  
ATOM   3860  HB2 TYR A 244      43.169   0.050 -46.639  1.00 94.91           H  
ATOM   3861  HB3 TYR A 244      41.589   0.072 -47.439  1.00 94.91           H  
ATOM   3862  O   TYR A 244      42.121  -2.725 -44.345  1.00 94.91           O  
ATOM   3863  CG  TYR A 244      41.555   0.364 -45.336  1.00 94.91           C  
ATOM   3864  CD1 TYR A 244      40.165   0.539 -45.220  1.00 94.91           C  
ATOM   3865  HD1 TYR A 244      39.511   0.196 -46.008  1.00 94.91           H  
ATOM   3866  CD2 TYR A 244      42.421   0.804 -44.316  1.00 94.91           C  
ATOM   3867  HD2 TYR A 244      43.488   0.667 -44.414  1.00 94.91           H  
ATOM   3868  CE1 TYR A 244      39.637   1.153 -44.070  1.00 94.91           C  
ATOM   3869  HE1 TYR A 244      38.572   1.282 -43.952  1.00 94.91           H  
ATOM   3870  CE2 TYR A 244      41.897   1.416 -43.166  1.00 94.91           C  
ATOM   3871  HE2 TYR A 244      42.563   1.749 -42.384  1.00 94.91           H  
ATOM   3872  OH  TYR A 244      39.988   2.187 -41.941  1.00 94.91           O  
ATOM   3873  HH  TYR A 244      40.670   2.381 -41.295  1.00 94.91           H  
ATOM   3874  CZ  TYR A 244      40.501   1.591 -43.046  1.00 94.91           C  
ATOM   3875  N   LEU A 245      44.117  -2.365 -45.332  1.00 95.46           N  
ATOM   3876  H   LEU A 245      44.566  -2.135 -46.207  1.00 95.46           H  
ATOM   3877  CA  LEU A 245      44.984  -2.558 -44.186  1.00 95.46           C  
ATOM   3878  HA  LEU A 245      44.398  -2.440 -43.275  1.00 95.46           H  
ATOM   3879  C   LEU A 245      46.062  -1.471 -44.223  1.00 95.46           C  
ATOM   3880  CB  LEU A 245      45.548  -3.985 -44.242  1.00 95.46           C  
ATOM   3881  HB2 LEU A 245      46.088  -4.107 -45.180  1.00 95.46           H  
ATOM   3882  HB3 LEU A 245      44.714  -4.687 -44.244  1.00 95.46           H  
ATOM   3883  O   LEU A 245      46.706  -1.248 -45.246  1.00 95.46           O  
ATOM   3884  CG  LEU A 245      46.492  -4.340 -43.083  1.00 95.46           C  
ATOM   3885  HG  LEU A 245      47.345  -3.661 -43.087  1.00 95.46           H  
ATOM   3886  CD1 LEU A 245      45.804  -4.268 -41.718  1.00 95.46           C  
ATOM   3887 HD11 LEU A 245      45.553  -3.235 -41.476  1.00 95.46           H  
ATOM   3888 HD12 LEU A 245      44.896  -4.871 -41.724  1.00 95.46           H  
ATOM   3889 HD13 LEU A 245      46.478  -4.644 -40.949  1.00 95.46           H  
ATOM   3890  CD2 LEU A 245      47.004  -5.763 -43.281  1.00 95.46           C  
ATOM   3891 HD21 LEU A 245      46.189  -6.475 -43.151  1.00 95.46           H  
ATOM   3892 HD22 LEU A 245      47.410  -5.884 -44.285  1.00 95.46           H  
ATOM   3893 HD23 LEU A 245      47.791  -5.968 -42.555  1.00 95.46           H  
ATOM   3894  N   GLN A 246      46.231  -0.777 -43.109  1.00 94.21           N  
ATOM   3895  H   GLN A 246      45.653  -1.012 -42.315  1.00 94.21           H  
ATOM   3896  CA  GLN A 246      47.130   0.349 -42.931  1.00 94.21           C  
ATOM   3897  HA  GLN A 246      47.779   0.424 -43.804  1.00 94.21           H  
ATOM   3898  C   GLN A 246      47.987   0.117 -41.694  1.00 94.21           C  
ATOM   3899  CB  GLN A 246      46.319   1.650 -42.818  1.00 94.21           C  
ATOM   3900  HB2 GLN A 246      45.610   1.561 -41.995  1.00 94.21           H  
ATOM   3901  HB3 GLN A 246      45.759   1.798 -43.742  1.00 94.21           H  
ATOM   3902  O   GLN A 246      47.480  -0.281 -40.645  1.00 94.21           O  
ATOM   3903  CG  GLN A 246      47.207   2.879 -42.574  1.00 94.21           C  
ATOM   3904  HG2 GLN A 246      47.905   2.977 -43.405  1.00 94.21           H  
ATOM   3905  HG3 GLN A 246      47.779   2.757 -41.654  1.00 94.21           H  
ATOM   3906  CD  GLN A 246      46.386   4.154 -42.432  1.00 94.21           C  
ATOM   3907  NE2 GLN A 246      46.143   4.870 -43.504  1.00 94.21           N  
ATOM   3908 HE21 GLN A 246      45.592   5.710 -43.397  1.00 94.21           H  
ATOM   3909 HE22 GLN A 246      46.448   4.525 -44.403  1.00 94.21           H  
ATOM   3910  OE1 GLN A 246      45.918   4.513 -41.360  1.00 94.21           O  
ATOM   3911  N   ILE A 247      49.273   0.424 -41.803  1.00 90.98           N  
ATOM   3912  H   ILE A 247      49.616   0.740 -42.699  1.00 90.98           H  
ATOM   3913  CA  ILE A 247      50.225   0.380 -40.695  1.00 90.98           C  
ATOM   3914  HA  ILE A 247      49.663   0.337 -39.762  1.00 90.98           H  
ATOM   3915  C   ILE A 247      51.033   1.680 -40.658  1.00 90.98           C  
ATOM   3916  CB  ILE A 247      51.071  -0.911 -40.756  1.00 90.98           C  
ATOM   3917  HB  ILE A 247      50.391  -1.745 -40.580  1.00 90.98           H  
ATOM   3918  O   ILE A 247      51.413   2.216 -41.700  1.00 90.98           O  
ATOM   3919  CG1 ILE A 247      52.134  -0.939 -39.639  1.00 90.98           C  
ATOM   3920 HG12 ILE A 247      51.673  -0.627 -38.702  1.00 90.98           H  
ATOM   3921 HG13 ILE A 247      52.931  -0.232 -39.869  1.00 90.98           H  
ATOM   3922  CG2 ILE A 247      51.669  -1.108 -42.152  1.00 90.98           C  
ATOM   3923 HG21 ILE A 247      52.352  -1.957 -42.172  1.00 90.98           H  
ATOM   3924 HG22 ILE A 247      50.874  -1.295 -42.874  1.00 90.98           H  
ATOM   3925 HG23 ILE A 247      52.176  -0.191 -42.451  1.00 90.98           H  
ATOM   3926  CD1 ILE A 247      52.751  -2.325 -39.413  1.00 90.98           C  
ATOM   3927 HD11 ILE A 247      53.411  -2.274 -38.547  1.00 90.98           H  
ATOM   3928 HD12 ILE A 247      51.967  -3.055 -39.211  1.00 90.98           H  
ATOM   3929 HD13 ILE A 247      53.331  -2.640 -40.280  1.00 90.98           H  
ATOM   3930  N   MET A 248      51.241   2.203 -39.450  1.00 87.95           N  
ATOM   3931  H   MET A 248      50.806   1.741 -38.665  1.00 87.95           H  
ATOM   3932  CA  MET A 248      51.938   3.455 -39.178  1.00 87.95           C  
ATOM   3933  HA  MET A 248      52.244   3.898 -40.126  1.00 87.95           H  
ATOM   3934  C   MET A 248      53.192   3.220 -38.331  1.00 87.95           C  
ATOM   3935  CB  MET A 248      51.013   4.461 -38.476  1.00 87.95           C  
ATOM   3936  HB2 MET A 248      51.598   5.353 -38.253  1.00 87.95           H  
ATOM   3937  HB3 MET A 248      50.666   4.038 -37.533  1.00 87.95           H  
ATOM   3938  O   MET A 248      53.151   2.581 -37.276  1.00 87.95           O  
ATOM   3939  CG  MET A 248      49.797   4.868 -39.316  1.00 87.95           C  
ATOM   3940  HG2 MET A 248      50.145   5.266 -40.269  1.00 87.95           H  
ATOM   3941  HG3 MET A 248      49.198   3.980 -39.518  1.00 87.95           H  
ATOM   3942  SD  MET A 248      48.719   6.104 -38.529  1.00 87.95           S  
ATOM   3943  CE  MET A 248      49.812   7.553 -38.566  1.00 87.95           C  
ATOM   3944  HE1 MET A 248      50.677   7.389 -37.923  1.00 87.95           H  
ATOM   3945  HE2 MET A 248      49.266   8.428 -38.212  1.00 87.95           H  
ATOM   3946  HE3 MET A 248      50.148   7.730 -39.587  1.00 87.95           H  
ATOM   3947  N   TRP A 249      54.305   3.816 -38.736  1.00 83.11           N  
ATOM   3948  H   TRP A 249      54.276   4.345 -39.596  1.00 83.11           H  
ATOM   3949  CA  TRP A 249      55.544   3.827 -37.970  1.00 83.11           C  
ATOM   3950  HA  TRP A 249      55.458   3.157 -37.115  1.00 83.11           H  
ATOM   3951  C   TRP A 249      55.807   5.226 -37.455  1.00 83.11           C  
ATOM   3952  CB  TRP A 249      56.717   3.332 -38.809  1.00 83.11           C  
ATOM   3953  HB2 TRP A 249      57.639   3.499 -38.252  1.00 83.11           H  
ATOM   3954  HB3 TRP A 249      56.773   3.914 -39.729  1.00 83.11           H  
ATOM   3955  O   TRP A 249      55.712   6.195 -38.199  1.00 83.11           O  
ATOM   3956  CG  TRP A 249      56.639   1.885 -39.158  1.00 83.11           C  
ATOM   3957  CD1 TRP A 249      57.350   0.884 -38.593  1.00 83.11           C  
ATOM   3958  HD1 TRP A 249      58.090   1.008 -37.816  1.00 83.11           H  
ATOM   3959  CD2 TRP A 249      55.839   1.268 -40.204  1.00 83.11           C  
ATOM   3960  CE2 TRP A 249      56.134  -0.125 -40.232  1.00 83.11           C  
ATOM   3961  CE3 TRP A 249      54.942   1.761 -41.167  1.00 83.11           C  
ATOM   3962  HE3 TRP A 249      54.713   2.816 -41.202  1.00 83.11           H  
ATOM   3963  NE1 TRP A 249      57.038  -0.310 -39.212  1.00 83.11           N  
ATOM   3964  HE1 TRP A 249      57.539  -1.170 -39.038  1.00 83.11           H  
ATOM   3965  CH2 TRP A 249      54.760  -0.447 -42.188  1.00 83.11           C  
ATOM   3966  HH2 TRP A 249      54.395  -1.077 -42.986  1.00 83.11           H  
ATOM   3967  CZ2 TRP A 249      55.595  -0.981 -41.198  1.00 83.11           C  
ATOM   3968  HZ2 TRP A 249      55.874  -2.025 -41.214  1.00 83.11           H  
ATOM   3969  CZ3 TRP A 249      54.423   0.918 -42.156  1.00 83.11           C  
ATOM   3970  HZ3 TRP A 249      53.791   1.349 -42.918  1.00 83.11           H  
ATOM   3971  N   SER A 250      56.175   5.323 -36.183  1.00 73.44           N  
ATOM   3972  H   SER A 250      56.175   4.500 -35.598  1.00 73.44           H  
ATOM   3973  CA  SER A 250      56.629   6.571 -35.570  1.00 73.44           C  
ATOM   3974  HA  SER A 250      56.162   7.420 -36.070  1.00 73.44           H  
ATOM   3975  C   SER A 250      58.141   6.768 -35.683  1.00 73.44           C  
ATOM   3976  CB  SER A 250      56.196   6.594 -34.101  1.00 73.44           C  
ATOM   3977  HB2 SER A 250      55.121   6.769 -34.053  1.00 73.44           H  
ATOM   3978  HB3 SER A 250      56.703   7.408 -33.584  1.00 73.44           H  
ATOM   3979  O   SER A 250      58.616   7.887 -35.532  1.00 73.44           O  
ATOM   3980  OG  SER A 250      56.488   5.356 -33.466  1.00 73.44           O  
ATOM   3981  HG  SER A 250      56.398   5.480 -32.519  1.00 73.44           H  
ATOM   3982  N   ASN A 251      58.907   5.695 -35.910  1.00 74.54           N  
ATOM   3983  H   ASN A 251      58.459   4.799 -36.032  1.00 74.54           H  
ATOM   3984  CA  ASN A 251      60.367   5.742 -35.891  1.00 74.54           C  
ATOM   3985  HA  ASN A 251      60.698   6.676 -36.345  1.00 74.54           H  
ATOM   3986  C   ASN A 251      60.977   4.588 -36.704  1.00 74.54           C  
ATOM   3987  CB  ASN A 251      60.809   5.729 -34.415  1.00 74.54           C  
ATOM   3988  HB2 ASN A 251      60.255   6.489 -33.864  1.00 74.54           H  
ATOM   3989  HB3 ASN A 251      60.594   4.756 -33.972  1.00 74.54           H  
ATOM   3990  O   ASN A 251      61.382   3.570 -36.139  1.00 74.54           O  
ATOM   3991  CG  ASN A 251      62.279   6.041 -34.243  1.00 74.54           C  
ATOM   3992  ND2 ASN A 251      62.773   5.988 -33.029  1.00 74.54           N  
ATOM   3993 HD21 ASN A 251      63.747   6.242 -32.945  1.00 74.54           H  
ATOM   3994 HD22 ASN A 251      62.161   5.788 -32.251  1.00 74.54           H  
ATOM   3995  OD1 ASN A 251      63.006   6.371 -35.157  1.00 74.54           O  
ATOM   3996  N   LEU A 252      60.993   4.739 -38.029  1.00 81.64           N  
ATOM   3997  H   LEU A 252      60.646   5.601 -38.425  1.00 81.64           H  
ATOM   3998  CA  LEU A 252      61.673   3.804 -38.927  1.00 81.64           C  
ATOM   3999  HA  LEU A 252      61.367   2.783 -38.700  1.00 81.64           H  
ATOM   4000  C   LEU A 252      63.185   3.891 -38.767  1.00 81.64           C  
ATOM   4001  CB  LEU A 252      61.327   4.131 -40.380  1.00 81.64           C  
ATOM   4002  HB2 LEU A 252      62.080   3.698 -41.039  1.00 81.64           H  
ATOM   4003  HB3 LEU A 252      61.371   5.212 -40.508  1.00 81.64           H  
ATOM   4004  O   LEU A 252      63.738   4.987 -38.641  1.00 81.64           O  
ATOM   4005  CG  LEU A 252      59.959   3.596 -40.805  1.00 81.64           C  
ATOM   4006  HG  LEU A 252      59.230   3.750 -40.010  1.00 81.64           H  
ATOM   4007  CD1 LEU A 252      59.546   4.410 -42.009  1.00 81.64           C  
ATOM   4008 HD11 LEU A 252      58.681   3.950 -42.486  1.00 81.64           H  
ATOM   4009 HD12 LEU A 252      59.305   5.424 -41.690  1.00 81.64           H  
ATOM   4010 HD13 LEU A 252      60.359   4.429 -42.736  1.00 81.64           H  
ATOM   4011  CD2 LEU A 252      59.999   2.119 -41.191  1.00 81.64           C  
ATOM   4012 HD21 LEU A 252      60.681   1.964 -42.028  1.00 81.64           H  
ATOM   4013 HD22 LEU A 252      60.333   1.519 -40.345  1.00 81.64           H  
ATOM   4014 HD23 LEU A 252      59.004   1.781 -41.482  1.00 81.64           H  
ATOM   4015  N   LYS A 253      63.834   2.733 -38.843  1.00 82.97           N  
ATOM   4016  H   LYS A 253      63.278   1.898 -38.964  1.00 82.97           H  
ATOM   4017  CA  LYS A 253      65.286   2.570 -38.838  1.00 82.97           C  
ATOM   4018  HA  LYS A 253      65.764   3.497 -38.519  1.00 82.97           H  
ATOM   4019  C   LYS A 253      65.788   2.240 -40.234  1.00 82.97           C  
ATOM   4020  CB  LYS A 253      65.660   1.446 -37.868  1.00 82.97           C  
ATOM   4021  HB2 LYS A 253      65.175   0.528 -38.198  1.00 82.97           H  
ATOM   4022  HB3 LYS A 253      66.739   1.297 -37.892  1.00 82.97           H  
ATOM   4023  O   LYS A 253      65.055   1.698 -41.056  1.00 82.97           O  
ATOM   4024  CG  LYS A 253      65.235   1.757 -36.428  1.00 82.97           C  
ATOM   4025  HG2 LYS A 253      64.161   1.940 -36.384  1.00 82.97           H  
ATOM   4026  HG3 LYS A 253      65.765   2.639 -36.069  1.00 82.97           H  
ATOM   4027  CD  LYS A 253      65.562   0.554 -35.547  1.00 82.97           C  
ATOM   4028  HD2 LYS A 253      66.641   0.398 -35.529  1.00 82.97           H  
ATOM   4029  HD3 LYS A 253      65.080  -0.327 -35.972  1.00 82.97           H  
ATOM   4030  CE  LYS A 253      65.032   0.793 -34.135  1.00 82.97           C  
ATOM   4031  HE2 LYS A 253      65.552   1.647 -33.701  1.00 82.97           H  
ATOM   4032  HE3 LYS A 253      63.973   1.041 -34.213  1.00 82.97           H  
ATOM   4033  NZ  LYS A 253      65.213  -0.424 -33.311  1.00 82.97           N  
ATOM   4034  HZ1 LYS A 253      64.835  -0.298 -32.382  1.00 82.97           H  
ATOM   4035  HZ2 LYS A 253      66.189  -0.681 -33.262  1.00 82.97           H  
ATOM   4036  HZ3 LYS A 253      64.719  -1.188 -33.750  1.00 82.97           H  
ATOM   4037  N   ILE A 254      67.079   2.459 -40.471  1.00 82.77           N  
ATOM   4038  H   ILE A 254      67.612   2.964 -39.778  1.00 82.77           H  
ATOM   4039  CA  ILE A 254      67.730   2.056 -41.732  1.00 82.77           C  
ATOM   4040  HA  ILE A 254      67.273   2.610 -42.553  1.00 82.77           H  
ATOM   4041  C   ILE A 254      67.513   0.559 -42.031  1.00 82.77           C  
ATOM   4042  CB  ILE A 254      69.223   2.448 -41.701  1.00 82.77           C  
ATOM   4043  HB  ILE A 254      69.668   2.045 -40.791  1.00 82.77           H  
ATOM   4044  O   ILE A 254      67.300   0.188 -43.185  1.00 82.77           O  
ATOM   4045  CG1 ILE A 254      69.356   3.989 -41.691  1.00 82.77           C  
ATOM   4046 HG12 ILE A 254      69.091   4.387 -42.670  1.00 82.77           H  
ATOM   4047 HG13 ILE A 254      68.659   4.416 -40.969  1.00 82.77           H  
ATOM   4048  CG2 ILE A 254      69.979   1.869 -42.912  1.00 82.77           C  
ATOM   4049 HG21 ILE A 254      69.972   0.779 -42.890  1.00 82.77           H  
ATOM   4050 HG22 ILE A 254      71.022   2.187 -42.903  1.00 82.77           H  
ATOM   4051 HG23 ILE A 254      69.513   2.209 -43.837  1.00 82.77           H  
ATOM   4052  CD1 ILE A 254      70.755   4.486 -41.307  1.00 82.77           C  
ATOM   4053 HD11 ILE A 254      71.042   4.075 -40.339  1.00 82.77           H  
ATOM   4054 HD12 ILE A 254      70.738   5.573 -41.234  1.00 82.77           H  
ATOM   4055 HD13 ILE A 254      71.488   4.202 -42.062  1.00 82.77           H  
ATOM   4056  N   SER A 255      67.485  -0.290 -40.993  1.00 82.87           N  
ATOM   4057  H   SER A 255      67.592   0.093 -40.065  1.00 82.87           H  
ATOM   4058  CA  SER A 255      67.221  -1.735 -41.092  1.00 82.87           C  
ATOM   4059  HA  SER A 255      67.914  -2.167 -41.813  1.00 82.87           H  
ATOM   4060  C   SER A 255      65.810  -2.107 -41.556  1.00 82.87           C  
ATOM   4061  CB  SER A 255      67.461  -2.398 -39.730  1.00 82.87           C  
ATOM   4062  HB2 SER A 255      67.263  -3.467 -39.805  1.00 82.87           H  
ATOM   4063  HB3 SER A 255      68.504  -2.260 -39.446  1.00 82.87           H  
ATOM   4064  O   SER A 255      65.588  -3.265 -41.894  1.00 82.87           O  
ATOM   4065  OG  SER A 255      66.629  -1.830 -38.727  1.00 82.87           O  
ATOM   4066  HG  SER A 255      65.715  -2.014 -38.955  1.00 82.87           H  
ATOM   4067  N   ASP A 256      64.869  -1.159 -41.545  1.00 85.58           N  
ATOM   4068  H   ASP A 256      65.114  -0.219 -41.270  1.00 85.58           H  
ATOM   4069  CA  ASP A 256      63.493  -1.361 -42.015  1.00 85.58           C  
ATOM   4070  HA  ASP A 256      63.216  -2.403 -41.857  1.00 85.58           H  
ATOM   4071  C   ASP A 256      63.359  -1.087 -43.525  1.00 85.58           C  
ATOM   4072  CB  ASP A 256      62.519  -0.489 -41.200  1.00 85.58           C  
ATOM   4073  HB2 ASP A 256      61.499  -0.711 -41.517  1.00 85.58           H  
ATOM   4074  HB3 ASP A 256      62.712   0.559 -41.426  1.00 85.58           H  
ATOM   4075  O   ASP A 256      62.266  -1.188 -44.083  1.00 85.58           O  
ATOM   4076  CG  ASP A 256      62.596  -0.702 -39.682  1.00 85.58           C  
ATOM   4077  OD1 ASP A 256      62.849  -1.844 -39.233  1.00 85.58           O  
ATOM   4078  OD2 ASP A 256      62.426   0.301 -38.947  1.00 85.58           O  
ATOM   4079  N   SER A 257      64.462  -0.725 -44.193  1.00 88.63           N  
ATOM   4080  H   SER A 257      65.328  -0.670 -43.677  1.00 88.63           H  
ATOM   4081  CA  SER A 257      64.527  -0.670 -45.654  1.00 88.63           C  
ATOM   4082  HA  SER A 257      63.717  -0.041 -46.023  1.00 88.63           H  
ATOM   4083  C   SER A 257      64.385  -2.067 -46.243  1.00 88.63           C  
ATOM   4084  CB  SER A 257      65.860  -0.112 -46.156  1.00 88.63           C  
ATOM   4085  HB2 SER A 257      65.810   0.006 -47.238  1.00 88.63           H  
ATOM   4086  HB3 SER A 257      66.660  -0.813 -45.918  1.00 88.63           H  
ATOM   4087  O   SER A 257      64.930  -3.031 -45.705  1.00 88.63           O  
ATOM   4088  OG  SER A 257      66.156   1.133 -45.568  1.00 88.63           O  
ATOM   4089  HG  SER A 257      66.538   0.940 -44.709  1.00 88.63           H  
ATOM   4090  N   GLY A 258      63.739  -2.155 -47.397  1.00 91.44           N  
ATOM   4091  H   GLY A 258      63.341  -1.321 -47.805  1.00 91.44           H  
ATOM   4092  CA  GLY A 258      63.564  -3.419 -48.093  1.00 91.44           C  
ATOM   4093  HA2 GLY A 258      63.545  -4.236 -47.372  1.00 91.44           H  
ATOM   4094  HA3 GLY A 258      64.403  -3.591 -48.767  1.00 91.44           H  
ATOM   4095  C   GLY A 258      62.275  -3.475 -48.889  1.00 91.44           C  
ATOM   4096  O   GLY A 258      61.606  -2.463 -49.132  1.00 91.44           O  
ATOM   4097  N   LYS A 259      61.941  -4.684 -49.326  1.00 94.23           N  
ATOM   4098  H   LYS A 259      62.590  -5.430 -49.118  1.00 94.23           H  
ATOM   4099  CA  LYS A 259      60.709  -4.976 -50.058  1.00 94.23           C  
ATOM   4100  HA  LYS A 259      60.412  -4.085 -50.612  1.00 94.23           H  
ATOM   4101  C   LYS A 259      59.584  -5.313 -49.095  1.00 94.23           C  
ATOM   4102  CB  LYS A 259      60.924  -6.097 -51.072  1.00 94.23           C  
ATOM   4103  HB2 LYS A 259      59.980  -6.311 -51.573  1.00 94.23           H  
ATOM   4104  HB3 LYS A 259      61.252  -6.997 -50.552  1.00 94.23           H  
ATOM   4105  O   LYS A 259      59.667  -6.253 -48.302  1.00 94.23           O  
ATOM   4106  CG  LYS A 259      61.970  -5.703 -52.115  1.00 94.23           C  
ATOM   4107  HG2 LYS A 259      62.904  -5.435 -51.623  1.00 94.23           H  
ATOM   4108  HG3 LYS A 259      61.609  -4.851 -52.691  1.00 94.23           H  
ATOM   4109  CD  LYS A 259      62.231  -6.883 -53.043  1.00 94.23           C  
ATOM   4110  HD2 LYS A 259      62.527  -7.742 -52.440  1.00 94.23           H  
ATOM   4111  HD3 LYS A 259      61.327  -7.123 -53.603  1.00 94.23           H  
ATOM   4112  CE  LYS A 259      63.364  -6.496 -53.986  1.00 94.23           C  
ATOM   4113  HE2 LYS A 259      64.162  -6.060 -53.384  1.00 94.23           H  
ATOM   4114  HE3 LYS A 259      63.005  -5.735 -54.678  1.00 94.23           H  
ATOM   4115  NZ  LYS A 259      63.866  -7.691 -54.695  1.00 94.23           N  
ATOM   4116  HZ1 LYS A 259      64.199  -8.346 -54.001  1.00 94.23           H  
ATOM   4117  HZ2 LYS A 259      63.120  -8.123 -55.222  1.00 94.23           H  
ATOM   4118  HZ3 LYS A 259      64.631  -7.441 -55.304  1.00 94.23           H  
ATOM   4119  N   TYR A 260      58.505  -4.564 -49.225  1.00 94.13           N  
ATOM   4120  H   TYR A 260      58.524  -3.827 -49.916  1.00 94.13           H  
ATOM   4121  CA  TYR A 260      57.236  -4.818 -48.575  1.00 94.13           C  
ATOM   4122  HA  TYR A 260      57.375  -5.535 -47.766  1.00 94.13           H  
ATOM   4123  C   TYR A 260      56.275  -5.411 -49.594  1.00 94.13           C  
ATOM   4124  CB  TYR A 260      56.690  -3.518 -47.978  1.00 94.13           C  
ATOM   4125  HB2 TYR A 260      55.670  -3.708 -47.644  1.00 94.13           H  
ATOM   4126  HB3 TYR A 260      56.654  -2.747 -48.748  1.00 94.13           H  
ATOM   4127  O   TYR A 260      56.326  -5.062 -50.774  1.00 94.13           O  
ATOM   4128  CG  TYR A 260      57.484  -3.003 -46.798  1.00 94.13           C  
ATOM   4129  CD1 TYR A 260      56.971  -3.153 -45.495  1.00 94.13           C  
ATOM   4130  HD1 TYR A 260      56.007  -3.614 -45.339  1.00 94.13           H  
ATOM   4131  CD2 TYR A 260      58.736  -2.384 -46.995  1.00 94.13           C  
ATOM   4132  HD2 TYR A 260      59.133  -2.255 -47.991  1.00 94.13           H  
ATOM   4133  CE1 TYR A 260      57.712  -2.683 -44.396  1.00 94.13           C  
ATOM   4134  HE1 TYR A 260      57.328  -2.744 -43.388  1.00 94.13           H  
ATOM   4135  CE2 TYR A 260      59.498  -1.962 -45.890  1.00 94.13           C  
ATOM   4136  HE2 TYR A 260      60.481  -1.538 -46.032  1.00 94.13           H  
ATOM   4137  OH  TYR A 260      59.713  -1.759 -43.501  1.00 94.13           O  
ATOM   4138  HH  TYR A 260      60.604  -1.503 -43.749  1.00 94.13           H  
ATOM   4139  CZ  TYR A 260      58.986  -2.118 -44.586  1.00 94.13           C  
ATOM   4140  N   PHE A 261      55.361  -6.262 -49.143  1.00 95.39           N  
ATOM   4141  H   PHE A 261      55.377  -6.529 -48.169  1.00 95.39           H  
ATOM   4142  CA  PHE A 261      54.301  -6.785 -49.991  1.00 95.39           C  
ATOM   4143  HA  PHE A 261      54.241  -6.145 -50.871  1.00 95.39           H  
ATOM   4144  C   PHE A 261      52.951  -6.674 -49.292  1.00 95.39           C  
ATOM   4145  CB  PHE A 261      54.580  -8.211 -50.504  1.00 95.39           C  
ATOM   4146  HB2 PHE A 261      54.237  -8.956 -49.786  1.00 95.39           H  
ATOM   4147  HB3 PHE A 261      53.942  -8.357 -51.376  1.00 95.39           H  
ATOM   4148  O   PHE A 261      52.843  -6.830 -48.074  1.00 95.39           O  
ATOM   4149  CG  PHE A 261      56.004  -8.571 -50.884  1.00 95.39           C  
ATOM   4150  CD1 PHE A 261      56.289  -8.880 -52.224  1.00 95.39           C  
ATOM   4151  HD1 PHE A 261      55.500  -8.858 -52.962  1.00 95.39           H  
ATOM   4152  CD2 PHE A 261      57.030  -8.654 -49.919  1.00 95.39           C  
ATOM   4153  HD2 PHE A 261      56.818  -8.460 -48.878  1.00 95.39           H  
ATOM   4154  CE1 PHE A 261      57.595  -9.223 -52.612  1.00 95.39           C  
ATOM   4155  HE1 PHE A 261      57.804  -9.460 -53.645  1.00 95.39           H  
ATOM   4156  CE2 PHE A 261      58.343  -8.962 -50.313  1.00 95.39           C  
ATOM   4157  HE2 PHE A 261      59.126  -8.991 -49.570  1.00 95.39           H  
ATOM   4158  CZ  PHE A 261      58.629  -9.240 -51.660  1.00 95.39           C  
ATOM   4159  HZ  PHE A 261      59.639  -9.486 -51.952  1.00 95.39           H  
ATOM   4160  N   CYS A 262      51.925  -6.418 -50.088  1.00 96.53           N  
ATOM   4161  H   CYS A 262      52.122  -6.280 -51.069  1.00 96.53           H  
ATOM   4162  CA  CYS A 262      50.528  -6.520 -49.701  1.00 96.53           C  
ATOM   4163  HA  CYS A 262      50.440  -6.590 -48.617  1.00 96.53           H  
ATOM   4164  C   CYS A 262      49.963  -7.782 -50.347  1.00 96.53           C  
ATOM   4165  CB  CYS A 262      49.825  -5.245 -50.158  1.00 96.53           C  
ATOM   4166  HB2 CYS A 262      50.168  -4.441 -49.507  1.00 96.53           H  
ATOM   4167  HB3 CYS A 262      50.158  -5.030 -51.173  1.00 96.53           H  
ATOM   4168  O   CYS A 262      50.030  -7.909 -51.565  1.00 96.53           O  
ATOM   4169  SG  CYS A 262      48.016  -5.202 -50.184  1.00 96.53           S  
ATOM   4170  N   GLU A 263      49.439  -8.718 -49.555  1.00 94.17           N  
ATOM   4171  H   GLU A 263      49.405  -8.528 -48.564  1.00 94.17           H  
ATOM   4172  CA  GLU A 263      48.860  -9.977 -50.039  1.00 94.17           C  
ATOM   4173  HA  GLU A 263      48.934  -9.993 -51.127  1.00 94.17           H  
ATOM   4174  C   GLU A 263      47.372 -10.046 -49.670  1.00 94.17           C  
ATOM   4175  CB  GLU A 263      49.666 -11.189 -49.522  1.00 94.17           C  
ATOM   4176  HB2 GLU A 263      49.497 -11.304 -48.452  1.00 94.17           H  
ATOM   4177  HB3 GLU A 263      50.725 -10.991 -49.686  1.00 94.17           H  
ATOM   4178  O   GLU A 263      47.005  -9.920 -48.504  1.00 94.17           O  
ATOM   4179  CG  GLU A 263      49.307 -12.515 -50.230  1.00 94.17           C  
ATOM   4180  HG2 GLU A 263      48.237 -12.688 -50.118  1.00 94.17           H  
ATOM   4181  HG3 GLU A 263      49.511 -12.409 -51.295  1.00 94.17           H  
ATOM   4182  CD  GLU A 263      50.076 -13.748 -49.696  1.00 94.17           C  
ATOM   4183  OE1 GLU A 263      49.603 -14.902 -49.906  1.00 94.17           O  
ATOM   4184  OE2 GLU A 263      51.121 -13.582 -49.045  1.00 94.17           O  
ATOM   4185  N   ALA A 264      46.508 -10.263 -50.660  1.00 92.45           N  
ATOM   4186  H   ALA A 264      46.885 -10.352 -51.593  1.00 92.45           H  
ATOM   4187  CA  ALA A 264      45.065 -10.403 -50.504  1.00 92.45           C  
ATOM   4188  HA  ALA A 264      44.786 -10.189 -49.472  1.00 92.45           H  
ATOM   4189  C   ALA A 264      44.631 -11.834 -50.822  1.00 92.45           C  
ATOM   4190  CB  ALA A 264      44.366  -9.388 -51.414  1.00 92.45           C  
ATOM   4191  HB1 ALA A 264      44.559  -9.631 -52.458  1.00 92.45           H  
ATOM   4192  HB2 ALA A 264      44.744  -8.386 -51.213  1.00 92.45           H  
ATOM   4193  HB3 ALA A 264      43.290  -9.410 -51.237  1.00 92.45           H  
ATOM   4194  O   ALA A 264      44.909 -12.346 -51.911  1.00 92.45           O  
ATOM   4195  N   HIS A 265      43.934 -12.484 -49.889  1.00 92.17           N  
ATOM   4196  H   HIS A 265      43.730 -12.006 -49.022  1.00 92.17           H  
ATOM   4197  CA  HIS A 265      43.410 -13.841 -50.074  1.00 92.17           C  
ATOM   4198  HA  HIS A 265      43.898 -14.315 -50.925  1.00 92.17           H  
ATOM   4199  C   HIS A 265      41.920 -13.778 -50.362  1.00 92.17           C  
ATOM   4200  CB  HIS A 265      43.672 -14.718 -48.847  1.00 92.17           C  
ATOM   4201  HB2 HIS A 265      43.139 -15.660 -48.979  1.00 92.17           H  
ATOM   4202  HB3 HIS A 265      43.248 -14.224 -47.973  1.00 92.17           H  
ATOM   4203  O   HIS A 265      41.134 -13.283 -49.554  1.00 92.17           O  
ATOM   4204  CG  HIS A 265      45.113 -15.057 -48.564  1.00 92.17           C  
ATOM   4205  CD2 HIS A 265      46.219 -14.470 -49.102  1.00 92.17           C  
ATOM   4206  HD2 HIS A 265      46.248 -13.677 -49.834  1.00 92.17           H  
ATOM   4207  ND1 HIS A 265      45.527 -16.032 -47.653  1.00 92.17           N  
ATOM   4208  CE1 HIS A 265      46.863 -15.964 -47.618  1.00 92.17           C  
ATOM   4209  HE1 HIS A 265      47.492 -16.544 -46.958  1.00 92.17           H  
ATOM   4210  NE2 HIS A 265      47.302 -15.053 -48.496  1.00 92.17           N  
ATOM   4211  HE2 HIS A 265      48.268 -14.826 -48.688  1.00 92.17           H  
ATOM   4212  N   VAL A 266      41.519 -14.307 -51.511  1.00 87.91           N  
ATOM   4213  H   VAL A 266      42.211 -14.735 -52.109  1.00 87.91           H  
ATOM   4214  CA  VAL A 266      40.149 -14.231 -52.019  1.00 87.91           C  
ATOM   4215  HA  VAL A 266      39.517 -13.716 -51.296  1.00 87.91           H  
ATOM   4216  C   VAL A 266      39.616 -15.639 -52.209  1.00 87.91           C  
ATOM   4217  CB  VAL A 266      40.102 -13.440 -53.336  1.00 87.91           C  
ATOM   4218  HB  VAL A 266      40.686 -13.970 -54.089  1.00 87.91           H  
ATOM   4219  O   VAL A 266      40.310 -16.505 -52.735  1.00 87.91           O  
ATOM   4220  CG1 VAL A 266      38.668 -13.274 -53.860  1.00 87.91           C  
ATOM   4221 HG11 VAL A 266      38.682 -12.666 -54.764  1.00 87.91           H  
ATOM   4222 HG12 VAL A 266      38.048 -12.785 -53.109  1.00 87.91           H  
ATOM   4223 HG13 VAL A 266      38.242 -14.244 -54.116  1.00 87.91           H  
ATOM   4224  CG2 VAL A 266      40.703 -12.040 -53.162  1.00 87.91           C  
ATOM   4225 HG21 VAL A 266      40.091 -11.440 -52.488  1.00 87.91           H  
ATOM   4226 HG22 VAL A 266      41.719 -12.092 -52.772  1.00 87.91           H  
ATOM   4227 HG23 VAL A 266      40.765 -11.559 -54.138  1.00 87.91           H  
ATOM   4228  N   LYS A 267      38.370 -15.866 -51.805  1.00 86.04           N  
ATOM   4229  H   LYS A 267      37.862 -15.093 -51.399  1.00 86.04           H  
ATOM   4230  CA  LYS A 267      37.661 -17.132 -51.976  1.00 86.04           C  
ATOM   4231  HA  LYS A 267      38.299 -17.837 -52.510  1.00 86.04           H  
ATOM   4232  C   LYS A 267      36.406 -16.919 -52.812  1.00 86.04           C  
ATOM   4233  CB  LYS A 267      37.364 -17.718 -50.594  1.00 86.04           C  
ATOM   4234  HB2 LYS A 267      38.293 -17.745 -50.025  1.00 86.04           H  
ATOM   4235  HB3 LYS A 267      36.649 -17.079 -50.076  1.00 86.04           H  
ATOM   4236  O   LYS A 267      35.622 -16.015 -52.526  1.00 86.04           O  
ATOM   4237  CG  LYS A 267      36.809 -19.141 -50.688  1.00 86.04           C  
ATOM   4238  HG2 LYS A 267      35.848 -19.130 -51.203  1.00 86.04           H  
ATOM   4239  HG3 LYS A 267      37.506 -19.765 -51.247  1.00 86.04           H  
ATOM   4240  CD  LYS A 267      36.619 -19.721 -49.284  1.00 86.04           C  
ATOM   4241  HD2 LYS A 267      35.892 -19.117 -48.741  1.00 86.04           H  
ATOM   4242  HD3 LYS A 267      37.572 -19.702 -48.756  1.00 86.04           H  
ATOM   4243  CE  LYS A 267      36.123 -21.164 -49.401  1.00 86.04           C  
ATOM   4244  HE2 LYS A 267      35.186 -21.164 -49.959  1.00 86.04           H  
ATOM   4245  HE3 LYS A 267      36.849 -21.733 -49.981  1.00 86.04           H  
ATOM   4246  NZ  LYS A 267      35.930 -21.782 -48.066  1.00 86.04           N  
ATOM   4247  HZ1 LYS A 267      35.608 -22.733 -48.166  1.00 86.04           H  
ATOM   4248  HZ2 LYS A 267      35.246 -21.264 -47.532  1.00 86.04           H  
ATOM   4249  HZ3 LYS A 267      36.801 -21.791 -47.554  1.00 86.04           H  
ATOM   4250  N   TYR A 268      36.215 -17.760 -53.815  1.00 82.45           N  
ATOM   4251  H   TYR A 268      36.898 -18.489 -53.962  1.00 82.45           H  
ATOM   4252  CA  TYR A 268      35.058 -17.753 -54.703  1.00 82.45           C  
ATOM   4253  HA  TYR A 268      34.610 -16.759 -54.714  1.00 82.45           H  
ATOM   4254  C   TYR A 268      33.988 -18.734 -54.214  1.00 82.45           C  
ATOM   4255  CB  TYR A 268      35.521 -18.062 -56.130  1.00 82.45           C  
ATOM   4256  HB2 TYR A 268      35.999 -19.041 -56.150  1.00 82.45           H  
ATOM   4257  HB3 TYR A 268      34.647 -18.119 -56.780  1.00 82.45           H  
ATOM   4258  O   TYR A 268      34.263 -19.644 -53.425  1.00 82.45           O  
ATOM   4259  CG  TYR A 268      36.474 -17.026 -56.698  1.00 82.45           C  
ATOM   4260  CD1 TYR A 268      35.969 -15.955 -57.458  1.00 82.45           C  
ATOM   4261  HD1 TYR A 268      34.911 -15.894 -57.665  1.00 82.45           H  
ATOM   4262  CD2 TYR A 268      37.863 -17.139 -56.489  1.00 82.45           C  
ATOM   4263  HD2 TYR A 268      38.259 -17.964 -55.916  1.00 82.45           H  
ATOM   4264  CE1 TYR A 268      36.843 -15.016 -58.033  1.00 82.45           C  
ATOM   4265  HE1 TYR A 268      36.451 -14.240 -58.673  1.00 82.45           H  
ATOM   4266  CE2 TYR A 268      38.739 -16.198 -57.056  1.00 82.45           C  
ATOM   4267  HE2 TYR A 268      39.805 -16.291 -56.908  1.00 82.45           H  
ATOM   4268  OH  TYR A 268      39.080 -14.261 -58.432  1.00 82.45           O  
ATOM   4269  HH  TYR A 268      39.955 -14.643 -58.535  1.00 82.45           H  
ATOM   4270  CZ  TYR A 268      38.233 -15.145 -57.843  1.00 82.45           C  
ATOM   4271  N   SER A 269      32.759 -18.553 -54.692  1.00 78.34           N  
ATOM   4272  H   SER A 269      32.602 -17.827 -55.376  1.00 78.34           H  
ATOM   4273  CA  SER A 269      31.594 -19.374 -54.340  1.00 78.34           C  
ATOM   4274  HA  SER A 269      31.416 -19.285 -53.269  1.00 78.34           H  
ATOM   4275  C   SER A 269      31.781 -20.869 -54.636  1.00 78.34           C  
ATOM   4276  CB  SER A 269      30.358 -18.825 -55.068  1.00 78.34           C  
ATOM   4277  HB2 SER A 269      30.018 -17.933 -54.542  1.00 78.34           H  
ATOM   4278  HB3 SER A 269      29.554 -19.562 -55.052  1.00 78.34           H  
ATOM   4279  O   SER A 269      31.319 -21.692 -53.852  1.00 78.34           O  
ATOM   4280  OG  SER A 269      30.667 -18.450 -56.404  1.00 78.34           O  
ATOM   4281  HG  SER A 269      30.390 -19.137 -57.014  1.00 78.34           H  
ATOM   4282  N   GLU A 270      32.516 -21.236 -55.691  1.00 70.36           N  
ATOM   4283  H   GLU A 270      32.827 -20.523 -56.335  1.00 70.36           H  
ATOM   4284  CA  GLU A 270      32.815 -22.639 -56.042  1.00 70.36           C  
ATOM   4285  HA  GLU A 270      31.923 -23.238 -55.856  1.00 70.36           H  
ATOM   4286  C   GLU A 270      33.934 -23.274 -55.188  1.00 70.36           C  
ATOM   4287  CB  GLU A 270      33.136 -22.760 -57.541  1.00 70.36           C  
ATOM   4288  HB2 GLU A 270      33.371 -23.804 -57.745  1.00 70.36           H  
ATOM   4289  HB3 GLU A 270      34.010 -22.153 -57.776  1.00 70.36           H  
ATOM   4290  O   GLU A 270      34.355 -24.406 -55.421  1.00 70.36           O  
ATOM   4291  CG  GLU A 270      31.958 -22.346 -58.441  1.00 70.36           C  
ATOM   4292  HG2 GLU A 270      31.045 -22.771 -58.025  1.00 70.36           H  
ATOM   4293  HG3 GLU A 270      31.860 -21.261 -58.421  1.00 70.36           H  
ATOM   4294  CD  GLU A 270      32.109 -22.831 -59.896  1.00 70.36           C  
ATOM   4295  OE1 GLU A 270      31.078 -22.796 -60.608  1.00 70.36           O  
ATOM   4296  OE2 GLU A 270      33.207 -23.315 -60.257  1.00 70.36           O  
ATOM   4297  N   GLY A 271      34.451 -22.555 -54.185  1.00 71.66           N  
ATOM   4298  H   GLY A 271      34.072 -21.632 -54.025  1.00 71.66           H  
ATOM   4299  CA  GLY A 271      35.507 -23.038 -53.291  1.00 71.66           C  
ATOM   4300  HA2 GLY A 271      35.417 -22.514 -52.340  1.00 71.66           H  
ATOM   4301  HA3 GLY A 271      35.367 -24.104 -53.113  1.00 71.66           H  
ATOM   4302  C   GLY A 271      36.931 -22.828 -53.810  1.00 71.66           C  
ATOM   4303  O   GLY A 271      37.881 -23.082 -53.068  1.00 71.66           O  
ATOM   4304  N   ARG A 272      37.101 -22.309 -55.033  1.00 80.35           N  
ATOM   4305  H   ARG A 272      36.273 -22.161 -55.592  1.00 80.35           H  
ATOM   4306  CA  ARG A 272      38.391 -21.818 -55.539  1.00 80.35           C  
ATOM   4307  HA  ARG A 272      39.111 -22.635 -55.488  1.00 80.35           H  
ATOM   4308  C   ARG A 272      38.897 -20.678 -54.652  1.00 80.35           C  
ATOM   4309  CB  ARG A 272      38.227 -21.386 -57.009  1.00 80.35           C  
ATOM   4310  HB2 ARG A 272      37.466 -20.607 -57.065  1.00 80.35           H  
ATOM   4311  HB3 ARG A 272      37.870 -22.241 -57.583  1.00 80.35           H  
ATOM   4312  O   ARG A 272      38.131 -19.791 -54.277  1.00 80.35           O  
ATOM   4313  CG  ARG A 272      39.519 -20.860 -57.660  1.00 80.35           C  
ATOM   4314  HG2 ARG A 272      39.874 -19.981 -57.122  1.00 80.35           H  
ATOM   4315  HG3 ARG A 272      40.286 -21.634 -57.639  1.00 80.35           H  
ATOM   4316  CD  ARG A 272      39.225 -20.463 -59.110  1.00 80.35           C  
ATOM   4317  HD2 ARG A 272      38.899 -21.351 -59.651  1.00 80.35           H  
ATOM   4318  HD3 ARG A 272      38.407 -19.742 -59.115  1.00 80.35           H  
ATOM   4319  NE  ARG A 272      40.393 -19.863 -59.785  1.00 80.35           N  
ATOM   4320  HE  ARG A 272      41.134 -19.472 -59.221  1.00 80.35           H  
ATOM   4321  NH1 ARG A 272      39.506 -19.935 -61.899  1.00 80.35           N  
ATOM   4322 HH11 ARG A 272      38.627 -20.233 -61.501  1.00 80.35           H  
ATOM   4323 HH12 ARG A 272      39.537 -19.671 -62.873  1.00 80.35           H  
ATOM   4324  NH2 ARG A 272      41.530 -19.067 -61.588  1.00 80.35           N  
ATOM   4325 HH21 ARG A 272      41.980 -18.417 -60.960  1.00 80.35           H  
ATOM   4326 HH22 ARG A 272      41.535 -18.820 -62.568  1.00 80.35           H  
ATOM   4327  CZ  ARG A 272      40.477 -19.632 -61.083  1.00 80.35           C  
ATOM   4328  N   SER A 273      40.194 -20.673 -54.367  1.00 82.58           N  
ATOM   4329  H   SER A 273      40.770 -21.422 -54.722  1.00 82.58           H  
ATOM   4330  CA  SER A 273      40.871 -19.573 -53.677  1.00 82.58           C  
ATOM   4331  HA  SER A 273      40.156 -18.775 -53.478  1.00 82.58           H  
ATOM   4332  C   SER A 273      41.972 -19.004 -54.562  1.00 82.58           C  
ATOM   4333  CB  SER A 273      41.450 -20.019 -52.333  1.00 82.58           C  
ATOM   4334  HB2 SER A 273      41.984 -19.183 -51.880  1.00 82.58           H  
ATOM   4335  HB3 SER A 273      42.153 -20.835 -52.499  1.00 82.58           H  
ATOM   4336  O   SER A 273      42.675 -19.754 -55.239  1.00 82.58           O  
ATOM   4337  OG  SER A 273      40.429 -20.446 -51.449  1.00 82.58           O  
ATOM   4338  HG  SER A 273      40.850 -20.849 -50.687  1.00 82.58           H  
ATOM   4339  N   GLU A 274      42.141 -17.687 -54.538  1.00 84.76           N  
ATOM   4340  H   GLU A 274      41.552 -17.142 -53.925  1.00 84.76           H  
ATOM   4341  CA  GLU A 274      43.207 -16.976 -55.239  1.00 84.76           C  
ATOM   4342  HA  GLU A 274      43.946 -17.694 -55.594  1.00 84.76           H  
ATOM   4343  C   GLU A 274      43.933 -16.015 -54.309  1.00 84.76           C  
ATOM   4344  CB  GLU A 274      42.673 -16.207 -56.450  1.00 84.76           C  
ATOM   4345  HB2 GLU A 274      43.445 -15.524 -56.804  1.00 84.76           H  
ATOM   4346  HB3 GLU A 274      41.805 -15.619 -56.151  1.00 84.76           H  
ATOM   4347  O   GLU A 274      43.385 -15.527 -53.317  1.00 84.76           O  
ATOM   4348  CG  GLU A 274      42.325 -17.157 -57.599  1.00 84.76           C  
ATOM   4349  HG2 GLU A 274      41.521 -17.826 -57.292  1.00 84.76           H  
ATOM   4350  HG3 GLU A 274      43.199 -17.768 -57.824  1.00 84.76           H  
ATOM   4351  CD  GLU A 274      41.900 -16.410 -58.863  1.00 84.76           C  
ATOM   4352  OE1 GLU A 274      41.960 -17.058 -59.928  1.00 84.76           O  
ATOM   4353  OE2 GLU A 274      41.464 -15.241 -58.766  1.00 84.76           O  
ATOM   4354  N   LYS A 275      45.183 -15.738 -54.667  1.00 89.29           N  
ATOM   4355  H   LYS A 275      45.528 -16.112 -55.540  1.00 89.29           H  
ATOM   4356  CA  LYS A 275      46.052 -14.804 -53.968  1.00 89.29           C  
ATOM   4357  HA  LYS A 275      45.515 -14.340 -53.141  1.00 89.29           H  
ATOM   4358  C   LYS A 275      46.477 -13.711 -54.929  1.00 89.29           C  
ATOM   4359  CB  LYS A 275      47.269 -15.538 -53.409  1.00 89.29           C  
ATOM   4360  HB2 LYS A 275      47.961 -14.798 -53.009  1.00 89.29           H  
ATOM   4361  HB3 LYS A 275      47.768 -16.077 -54.214  1.00 89.29           H  
ATOM   4362  O   LYS A 275      46.960 -14.004 -56.020  1.00 89.29           O  
ATOM   4363  CG  LYS A 275      46.894 -16.515 -52.287  1.00 89.29           C  
ATOM   4364  HG2 LYS A 275      46.168 -17.251 -52.633  1.00 89.29           H  
ATOM   4365  HG3 LYS A 275      46.468 -15.950 -51.458  1.00 89.29           H  
ATOM   4366  CD  LYS A 275      48.167 -17.231 -51.837  1.00 89.29           C  
ATOM   4367  HD2 LYS A 275      48.969 -16.494 -51.792  1.00 89.29           H  
ATOM   4368  HD3 LYS A 275      48.448 -17.987 -52.570  1.00 89.29           H  
ATOM   4369  CE  LYS A 275      47.994 -17.876 -50.463  1.00 89.29           C  
ATOM   4370  HE2 LYS A 275      47.201 -17.348 -49.933  1.00 89.29           H  
ATOM   4371  HE3 LYS A 275      47.708 -18.922 -50.572  1.00 89.29           H  
ATOM   4372  NZ  LYS A 275      49.259 -17.726 -49.706  1.00 89.29           N  
ATOM   4373  HZ1 LYS A 275      50.034 -18.187 -50.160  1.00 89.29           H  
ATOM   4374  HZ2 LYS A 275      49.494 -16.744 -49.682  1.00 89.29           H  
ATOM   4375  HZ3 LYS A 275      49.175 -18.035 -48.749  1.00 89.29           H  
ATOM   4376  N   PHE A 276      46.326 -12.471 -54.495  1.00 90.46           N  
ATOM   4377  H   PHE A 276      45.940 -12.331 -53.573  1.00 90.46           H  
ATOM   4378  CA  PHE A 276      46.822 -11.299 -55.205  1.00 90.46           C  
ATOM   4379  HA  PHE A 276      47.259 -11.594 -56.159  1.00 90.46           H  
ATOM   4380  C   PHE A 276      47.908 -10.663 -54.360  1.00 90.46           C  
ATOM   4381  CB  PHE A 276      45.672 -10.329 -55.485  1.00 90.46           C  
ATOM   4382  HB2 PHE A 276      45.241 -10.000 -54.539  1.00 90.46           H  
ATOM   4383  HB3 PHE A 276      46.068  -9.453 -55.999  1.00 90.46           H  
ATOM   4384  O   PHE A 276      47.758 -10.593 -53.143  1.00 90.46           O  
ATOM   4385  CG  PHE A 276      44.585 -10.947 -56.332  1.00 90.46           C  
ATOM   4386  CD1 PHE A 276      44.694 -10.916 -57.733  1.00 90.46           C  
ATOM   4387  HD1 PHE A 276      45.518 -10.401 -58.205  1.00 90.46           H  
ATOM   4388  CD2 PHE A 276      43.523 -11.641 -55.720  1.00 90.46           C  
ATOM   4389  HD2 PHE A 276      43.463 -11.695 -54.643  1.00 90.46           H  
ATOM   4390  CE1 PHE A 276      43.753 -11.593 -58.524  1.00 90.46           C  
ATOM   4391  HE1 PHE A 276      43.850 -11.591 -59.599  1.00 90.46           H  
ATOM   4392  CE2 PHE A 276      42.593 -12.335 -56.512  1.00 90.46           C  
ATOM   4393  HE2 PHE A 276      41.824 -12.932 -56.045  1.00 90.46           H  
ATOM   4394  CZ  PHE A 276      42.714 -12.314 -57.913  1.00 90.46           C  
ATOM   4395  HZ  PHE A 276      42.026 -12.874 -58.528  1.00 90.46           H  
ATOM   4396  N   ASN A 277      48.990 -10.215 -54.985  1.00 91.25           N  
ATOM   4397  H   ASN A 277      49.059 -10.243 -55.992  1.00 91.25           H  
ATOM   4398  CA  ASN A 277      50.017  -9.471 -54.280  1.00 91.25           C  
ATOM   4399  HA  ASN A 277      49.532  -9.024 -53.412  1.00 91.25           H  
ATOM   4400  C   ASN A 277      50.537  -8.299 -55.105  1.00 91.25           C  
ATOM   4401  CB  ASN A 277      51.135 -10.403 -53.779  1.00 91.25           C  
ATOM   4402  HB2 ASN A 277      50.704 -11.180 -53.147  1.00 91.25           H  
ATOM   4403  HB3 ASN A 277      51.824  -9.826 -53.162  1.00 91.25           H  
ATOM   4404  O   ASN A 277      50.468  -8.314 -56.333  1.00 91.25           O  
ATOM   4405  CG  ASN A 277      51.940 -11.033 -54.901  1.00 91.25           C  
ATOM   4406  ND2 ASN A 277      51.802 -12.321 -55.118  1.00 91.25           N  
ATOM   4407 HD21 ASN A 277      52.375 -12.699 -55.858  1.00 91.25           H  
ATOM   4408 HD22 ASN A 277      51.204 -12.874 -54.521  1.00 91.25           H  
ATOM   4409  OD1 ASN A 277      52.709 -10.398 -55.596  1.00 91.25           O  
ATOM   4410  N   GLU A 278      51.051  -7.302 -54.397  1.00 93.99           N  
ATOM   4411  H   GLU A 278      51.012  -7.359 -53.390  1.00 93.99           H  
ATOM   4412  CA  GLU A 278      51.806  -6.189 -54.957  1.00 93.99           C  
ATOM   4413  HA  GLU A 278      52.194  -6.479 -55.934  1.00 93.99           H  
ATOM   4414  C   GLU A 278      52.990  -5.880 -54.039  1.00 93.99           C  
ATOM   4415  CB  GLU A 278      50.886  -4.982 -55.142  1.00 93.99           C  
ATOM   4416  HB2 GLU A 278      49.990  -5.311 -55.667  1.00 93.99           H  
ATOM   4417  HB3 GLU A 278      50.601  -4.601 -54.161  1.00 93.99           H  
ATOM   4418  O   GLU A 278      52.908  -6.087 -52.825  1.00 93.99           O  
ATOM   4419  CG  GLU A 278      51.552  -3.870 -55.967  1.00 93.99           C  
ATOM   4420  HG2 GLU A 278      51.959  -4.306 -56.879  1.00 93.99           H  
ATOM   4421  HG3 GLU A 278      52.374  -3.440 -55.394  1.00 93.99           H  
ATOM   4422  CD  GLU A 278      50.557  -2.764 -56.326  1.00 93.99           C  
ATOM   4423  OE1 GLU A 278      50.771  -2.084 -57.350  1.00 93.99           O  
ATOM   4424  OE2 GLU A 278      49.575  -2.615 -55.570  1.00 93.99           O  
ATOM   4425  N   MET A 279      54.097  -5.424 -54.622  1.00 93.76           N  
ATOM   4426  H   MET A 279      54.051  -5.147 -55.592  1.00 93.76           H  
ATOM   4427  CA  MET A 279      55.351  -5.165 -53.920  1.00 93.76           C  
ATOM   4428  HA  MET A 279      55.222  -5.402 -52.864  1.00 93.76           H  
ATOM   4429  C   MET A 279      55.740  -3.696 -54.038  1.00 93.76           C  
ATOM   4430  CB  MET A 279      56.455  -6.073 -54.476  1.00 93.76           C  
ATOM   4431  HB2 MET A 279      56.133  -7.110 -54.383  1.00 93.76           H  
ATOM   4432  HB3 MET A 279      56.581  -5.861 -55.538  1.00 93.76           H  
ATOM   4433  O   MET A 279      55.662  -3.117 -55.119  1.00 93.76           O  
ATOM   4434  CG  MET A 279      57.807  -5.909 -53.756  1.00 93.76           C  
ATOM   4435  HG2 MET A 279      58.138  -6.887 -53.407  1.00 93.76           H  
ATOM   4436  HG3 MET A 279      57.686  -5.292 -52.865  1.00 93.76           H  
ATOM   4437  SD  MET A 279      59.148  -5.210 -54.756  1.00 93.76           S  
ATOM   4438  CE  MET A 279      59.403  -6.582 -55.911  1.00 93.76           C  
ATOM   4439  HE1 MET A 279      58.506  -6.724 -56.515  1.00 93.76           H  
ATOM   4440  HE2 MET A 279      60.239  -6.346 -56.569  1.00 93.76           H  
ATOM   4441  HE3 MET A 279      59.613  -7.496 -55.357  1.00 93.76           H  
ATOM   4442  N   LEU A 280      56.228  -3.136 -52.936  1.00 93.45           N  
ATOM   4443  H   LEU A 280      56.288  -3.705 -52.104  1.00 93.45           H  
ATOM   4444  CA  LEU A 280      56.788  -1.795 -52.859  1.00 93.45           C  
ATOM   4445  HA  LEU A 280      56.899  -1.398 -53.868  1.00 93.45           H  
ATOM   4446  C   LEU A 280      58.169  -1.865 -52.202  1.00 93.45           C  
ATOM   4447  CB  LEU A 280      55.807  -0.909 -52.079  1.00 93.45           C  
ATOM   4448  HB2 LEU A 280      54.822  -0.987 -52.540  1.00 93.45           H  
ATOM   4449  HB3 LEU A 280      55.736  -1.288 -51.059  1.00 93.45           H  
ATOM   4450  O   LEU A 280      58.340  -2.533 -51.183  1.00 93.45           O  
ATOM   4451  CG  LEU A 280      56.199   0.575 -52.025  1.00 93.45           C  
ATOM   4452  HG  LEU A 280      57.202   0.678 -51.610  1.00 93.45           H  
ATOM   4453  CD1 LEU A 280      56.156   1.226 -53.407  1.00 93.45           C  
ATOM   4454 HD11 LEU A 280      56.918   0.803 -54.062  1.00 93.45           H  
ATOM   4455 HD12 LEU A 280      56.357   2.293 -53.313  1.00 93.45           H  
ATOM   4456 HD13 LEU A 280      55.171   1.095 -53.856  1.00 93.45           H  
ATOM   4457  CD2 LEU A 280      55.209   1.292 -51.113  1.00 93.45           C  
ATOM   4458 HD21 LEU A 280      55.427   2.360 -51.120  1.00 93.45           H  
ATOM   4459 HD22 LEU A 280      55.306   0.910 -50.096  1.00 93.45           H  
ATOM   4460 HD23 LEU A 280      54.195   1.117 -51.472  1.00 93.45           H  
ATOM   4461  N   THR A 281      59.163  -1.195 -52.782  1.00 93.75           N  
ATOM   4462  H   THR A 281      58.940  -0.566 -53.541  1.00 93.75           H  
ATOM   4463  CA  THR A 281      60.515  -1.122 -52.206  1.00 93.75           C  
ATOM   4464  HA  THR A 281      60.646  -1.914 -51.469  1.00 93.75           H  
ATOM   4465  C   THR A 281      60.696   0.209 -51.504  1.00 93.75           C  
ATOM   4466  CB  THR A 281      61.604  -1.306 -53.265  1.00 93.75           C  
ATOM   4467  HB  THR A 281      61.548  -0.496 -53.993  1.00 93.75           H  
ATOM   4468  O   THR A 281      60.476   1.254 -52.107  1.00 93.75           O  
ATOM   4469  CG2 THR A 281      63.007  -1.349 -52.656  1.00 93.75           C  
ATOM   4470 HG21 THR A 281      63.260  -0.381 -52.224  1.00 93.75           H  
ATOM   4471 HG22 THR A 281      63.054  -2.114 -51.881  1.00 93.75           H  
ATOM   4472 HG23 THR A 281      63.734  -1.579 -53.435  1.00 93.75           H  
ATOM   4473  OG1 THR A 281      61.410  -2.535 -53.930  1.00 93.75           O  
ATOM   4474  HG1 THR A 281      60.470  -2.607 -54.110  1.00 93.75           H  
ATOM   4475  N   ILE A 282      61.136   0.161 -50.251  1.00 90.15           N  
ATOM   4476  H   ILE A 282      61.322  -0.740 -49.835  1.00 90.15           H  
ATOM   4477  CA  ILE A 282      61.280   1.333 -49.394  1.00 90.15           C  
ATOM   4478  HA  ILE A 282      60.998   2.230 -49.947  1.00 90.15           H  
ATOM   4479  C   ILE A 282      62.733   1.488 -48.986  1.00 90.15           C  
ATOM   4480  CB  ILE A 282      60.347   1.205 -48.181  1.00 90.15           C  
ATOM   4481  HB  ILE A 282      60.614   0.296 -47.642  1.00 90.15           H  
ATOM   4482  O   ILE A 282      63.380   0.525 -48.570  1.00 90.15           O  
ATOM   4483  CG1 ILE A 282      58.880   1.061 -48.634  1.00 90.15           C  
ATOM   4484 HG12 ILE A 282      58.277   0.875 -47.745  1.00 90.15           H  
ATOM   4485 HG13 ILE A 282      58.763   0.179 -49.263  1.00 90.15           H  
ATOM   4486  CG2 ILE A 282      60.518   2.385 -47.210  1.00 90.15           C  
ATOM   4487 HG21 ILE A 282      61.500   2.349 -46.737  1.00 90.15           H  
ATOM   4488 HG22 ILE A 282      59.765   2.314 -46.424  1.00 90.15           H  
ATOM   4489 HG23 ILE A 282      60.408   3.334 -47.734  1.00 90.15           H  
ATOM   4490  CD1 ILE A 282      58.314   2.274 -49.383  1.00 90.15           C  
ATOM   4491 HD11 ILE A 282      58.832   2.417 -50.331  1.00 90.15           H  
ATOM   4492 HD12 ILE A 282      58.395   3.174 -48.773  1.00 90.15           H  
ATOM   4493 HD13 ILE A 282      57.259   2.105 -49.596  1.00 90.15           H  
ATOM   4494  N   THR A 283      63.239   2.714 -49.098  1.00 90.50           N  
ATOM   4495  H   THR A 283      62.628   3.453 -49.414  1.00 90.50           H  
ATOM   4496  CA  THR A 283      64.610   3.054 -48.711  1.00 90.50           C  
ATOM   4497  HA  THR A 283      65.127   2.161 -48.360  1.00 90.50           H  
ATOM   4498  C   THR A 283      64.594   4.063 -47.574  1.00 90.50           C  
ATOM   4499  CB  THR A 283      65.405   3.592 -49.906  1.00 90.50           C  
ATOM   4500  HB  THR A 283      64.981   4.541 -50.233  1.00 90.50           H  
ATOM   4501  O   THR A 283      64.179   5.209 -47.749  1.00 90.50           O  
ATOM   4502  CG2 THR A 283      66.885   3.779 -49.569  1.00 90.50           C  
ATOM   4503 HG21 THR A 283      67.307   2.837 -49.220  1.00 90.50           H  
ATOM   4504 HG22 THR A 283      67.001   4.538 -48.795  1.00 90.50           H  
ATOM   4505 HG23 THR A 283      67.418   4.101 -50.464  1.00 90.50           H  
ATOM   4506  OG1 THR A 283      65.345   2.673 -50.971  1.00 90.50           O  
ATOM   4507  HG1 THR A 283      64.415   2.490 -51.126  1.00 90.50           H  
ATOM   4508  N   VAL A 284      65.085   3.650 -46.409  1.00 86.25           N  
ATOM   4509  H   VAL A 284      65.415   2.700 -46.320  1.00 86.25           H  
ATOM   4510  CA  VAL A 284      65.267   4.527 -45.255  1.00 86.25           C  
ATOM   4511  HA  VAL A 284      64.568   5.358 -45.355  1.00 86.25           H  
ATOM   4512  C   VAL A 284      66.693   5.078 -45.271  1.00 86.25           C  
ATOM   4513  CB  VAL A 284      64.915   3.828 -43.932  1.00 86.25           C  
ATOM   4514  HB  VAL A 284      65.626   3.023 -43.747  1.00 86.25           H  
ATOM   4515  O   VAL A 284      67.669   4.331 -45.222  1.00 86.25           O  
ATOM   4516  CG1 VAL A 284      64.978   4.831 -42.773  1.00 86.25           C  
ATOM   4517 HG11 VAL A 284      64.676   4.347 -41.844  1.00 86.25           H  
ATOM   4518 HG12 VAL A 284      65.998   5.199 -42.658  1.00 86.25           H  
ATOM   4519 HG13 VAL A 284      64.311   5.671 -42.966  1.00 86.25           H  
ATOM   4520  CG2 VAL A 284      63.509   3.213 -43.959  1.00 86.25           C  
ATOM   4521 HG21 VAL A 284      63.293   2.749 -42.997  1.00 86.25           H  
ATOM   4522 HG22 VAL A 284      63.452   2.434 -44.719  1.00 86.25           H  
ATOM   4523 HG23 VAL A 284      62.762   3.979 -44.168  1.00 86.25           H  
ATOM   4524  N   GLN A 285      66.817   6.398 -45.358  1.00 87.30           N  
ATOM   4525  H   GLN A 285      65.969   6.946 -45.339  1.00 87.30           H  
ATOM   4526  CA  GLN A 285      68.088   7.116 -45.389  1.00 87.30           C  
ATOM   4527  HA  GLN A 285      68.889   6.419 -45.634  1.00 87.30           H  
ATOM   4528  C   GLN A 285      68.408   7.719 -44.022  1.00 87.30           C  
ATOM   4529  CB  GLN A 285      68.055   8.202 -46.473  1.00 87.30           C  
ATOM   4530  HB2 GLN A 285      68.975   8.783 -46.419  1.00 87.30           H  
ATOM   4531  HB3 GLN A 285      67.214   8.870 -46.286  1.00 87.30           H  
ATOM   4532  O   GLN A 285      67.514   8.096 -43.262  1.00 87.30           O  
ATOM   4533  CG  GLN A 285      67.937   7.605 -47.884  1.00 87.30           C  
ATOM   4534  HG2 GLN A 285      68.768   6.920 -48.050  1.00 87.30           H  
ATOM   4535  HG3 GLN A 285      67.007   7.044 -47.972  1.00 87.30           H  
ATOM   4536  CD  GLN A 285      67.953   8.666 -48.981  1.00 87.30           C  
ATOM   4537  NE2 GLN A 285      68.140   8.272 -50.221  1.00 87.30           N  
ATOM   4538 HE21 GLN A 285      68.106   8.998 -50.922  1.00 87.30           H  
ATOM   4539 HE22 GLN A 285      68.222   7.290 -50.443  1.00 87.30           H  
ATOM   4540  OE1 GLN A 285      67.801   9.856 -48.764  1.00 87.30           O  
ATOM   4541  N   SER A 286      69.700   7.861 -43.730  1.00 82.03           N  
ATOM   4542  H   SER A 286      70.396   7.562 -44.398  1.00 82.03           H  
ATOM   4543  CA  SER A 286      70.163   8.594 -42.555  1.00 82.03           C  
ATOM   4544  HA  SER A 286      69.744   8.130 -41.662  1.00 82.03           H  
ATOM   4545  C   SER A 286      69.713  10.052 -42.621  1.00 82.03           C  
ATOM   4546  CB  SER A 286      71.688   8.542 -42.458  1.00 82.03           C  
ATOM   4547  HB2 SER A 286      72.019   9.144 -41.612  1.00 82.03           H  
ATOM   4548  HB3 SER A 286      72.010   7.512 -42.305  1.00 82.03           H  
ATOM   4549  O   SER A 286      69.904  10.726 -43.637  1.00 82.03           O  
ATOM   4550  OG  SER A 286      72.263   9.041 -43.652  1.00 82.03           O  
ATOM   4551  HG  SER A 286      71.779   9.835 -43.893  1.00 82.03           H  
ATOM   4552  N   SER A 287      69.169  10.548 -41.519  1.00 82.60           N  
ATOM   4553  H   SER A 287      68.974   9.924 -40.749  1.00 82.60           H  
ATOM   4554  CA  SER A 287      68.711  11.931 -41.408  1.00 82.60           C  
ATOM   4555  HA  SER A 287      68.099  12.160 -42.280  1.00 82.60           H  
ATOM   4556  C   SER A 287      69.857  12.928 -41.378  1.00 82.60           C  
ATOM   4557  CB  SER A 287      67.834  12.071 -40.174  1.00 82.60           C  
ATOM   4558  HB2 SER A 287      68.344  11.686 -39.291  1.00 82.60           H  
ATOM   4559  HB3 SER A 287      67.534  13.108 -40.023  1.00 82.60           H  
ATOM   4560  O   SER A 287      70.938  12.648 -40.857  1.00 82.60           O  
ATOM   4561  OG  SER A 287      66.722  11.286 -40.499  1.00 82.60           O  
ATOM   4562  HG  SER A 287      66.367  10.839 -39.727  1.00 82.60           H  
ATOM   4563  N   THR A 288      69.610  14.119 -41.920  1.00 86.90           N  
ATOM   4564  H   THR A 288      68.694  14.312 -42.298  1.00 86.90           H  
ATOM   4565  CA  THR A 288      70.565  15.225 -41.826  1.00 86.90           C  
ATOM   4566  HA  THR A 288      71.573  14.811 -41.847  1.00 86.90           H  
ATOM   4567  C   THR A 288      70.399  15.963 -40.501  1.00 86.90           C  
ATOM   4568  CB  THR A 288      70.457  16.199 -43.007  1.00 86.90           C  
ATOM   4569  HB  THR A 288      71.314  16.871 -42.965  1.00 86.90           H  
ATOM   4570  O   THR A 288      69.358  15.879 -39.847  1.00 86.90           O  
ATOM   4571  CG2 THR A 288      70.473  15.504 -44.368  1.00 86.90           C  
ATOM   4572 HG21 THR A 288      69.592  14.873 -44.489  1.00 86.90           H  
ATOM   4573 HG22 THR A 288      71.368  14.889 -44.454  1.00 86.90           H  
ATOM   4574 HG23 THR A 288      70.483  16.258 -45.155  1.00 86.90           H  
ATOM   4575  OG1 THR A 288      69.297  16.988 -42.914  1.00 86.90           O  
ATOM   4576  HG1 THR A 288      68.546  16.401 -43.029  1.00 86.90           H  
ATOM   4577  N   LEU A 289      71.410  16.752 -40.126  1.00 83.31           N  
ATOM   4578  H   LEU A 289      72.257  16.759 -40.676  1.00 83.31           H  
ATOM   4579  CA  LEU A 289      71.333  17.622 -38.952  1.00 83.31           C  
ATOM   4580  HA  LEU A 289      71.225  16.991 -38.069  1.00 83.31           H  
ATOM   4581  C   LEU A 289      70.106  18.550 -39.005  1.00 83.31           C  
ATOM   4582  CB  LEU A 289      72.646  18.419 -38.852  1.00 83.31           C  
ATOM   4583  HB2 LEU A 289      72.751  19.026 -39.751  1.00 83.31           H  
ATOM   4584  HB3 LEU A 289      73.481  17.719 -38.817  1.00 83.31           H  
ATOM   4585  O   LEU A 289      69.434  18.717 -37.997  1.00 83.31           O  
ATOM   4586  CG  LEU A 289      72.734  19.350 -37.625  1.00 83.31           C  
ATOM   4587  HG  LEU A 289      71.906  20.058 -37.639  1.00 83.31           H  
ATOM   4588  CD1 LEU A 289      72.706  18.570 -36.309  1.00 83.31           C  
ATOM   4589 HD11 LEU A 289      73.494  17.817 -36.296  1.00 83.31           H  
ATOM   4590 HD12 LEU A 289      72.849  19.257 -35.475  1.00 83.31           H  
ATOM   4591 HD13 LEU A 289      71.735  18.091 -36.181  1.00 83.31           H  
ATOM   4592  CD2 LEU A 289      74.037  20.146 -37.689  1.00 83.31           C  
ATOM   4593 HD21 LEU A 289      74.894  19.472 -37.662  1.00 83.31           H  
ATOM   4594 HD22 LEU A 289      74.089  20.828 -36.841  1.00 83.31           H  
ATOM   4595 HD23 LEU A 289      74.065  20.735 -38.606  1.00 83.31           H  
ATOM   4596  N   ASN A 290      69.775  19.098 -40.179  1.00 86.60           N  
ATOM   4597  H   ASN A 290      70.319  18.864 -40.997  1.00 86.60           H  
ATOM   4598  CA  ASN A 290      68.635  20.002 -40.341  1.00 86.60           C  
ATOM   4599  HA  ASN A 290      68.706  20.794 -39.596  1.00 86.60           H  
ATOM   4600  C   ASN A 290      67.288  19.294 -40.124  1.00 86.60           C  
ATOM   4601  CB  ASN A 290      68.719  20.633 -41.738  1.00 86.60           C  
ATOM   4602  HB2 ASN A 290      69.734  20.985 -41.922  1.00 86.60           H  
ATOM   4603  HB3 ASN A 290      68.456  19.902 -42.502  1.00 86.60           H  
ATOM   4604  O   ASN A 290      66.372  19.867 -39.543  1.00 86.60           O  
ATOM   4605  CG  ASN A 290      67.807  21.840 -41.842  1.00 86.60           C  
ATOM   4606  ND2 ASN A 290      66.610  21.696 -42.355  1.00 86.60           N  
ATOM   4607 HD21 ASN A 290      66.021  22.509 -42.244  1.00 86.60           H  
ATOM   4608 HD22 ASN A 290      66.239  20.776 -42.543  1.00 86.60           H  
ATOM   4609  OD1 ASN A 290      68.171  22.930 -41.451  1.00 86.60           O  
ATOM   4610  N   ASP A 291      67.172  18.033 -40.553  1.00 83.20           N  
ATOM   4611  H   ASP A 291      67.970  17.588 -40.984  1.00 83.20           H  
ATOM   4612  CA  ASP A 291      65.960  17.243 -40.320  1.00 83.20           C  
ATOM   4613  HA  ASP A 291      65.096  17.796 -40.691  1.00 83.20           H  
ATOM   4614  C   ASP A 291      65.748  16.986 -38.823  1.00 83.20           C  
ATOM   4615  CB  ASP A 291      66.030  15.906 -41.061  1.00 83.20           C  
ATOM   4616  HB2 ASP A 291      65.075  15.403 -40.910  1.00 83.20           H  
ATOM   4617  HB3 ASP A 291      66.820  15.289 -40.632  1.00 83.20           H  
ATOM   4618  O   ASP A 291      64.635  17.117 -38.318  1.00 83.20           O  
ATOM   4619  CG  ASP A 291      66.249  16.044 -42.562  1.00 83.20           C  
ATOM   4620  OD1 ASP A 291      65.462  16.724 -43.253  1.00 83.20           O  
ATOM   4621  OD2 ASP A 291      67.218  15.446 -43.091  1.00 83.20           O  
ATOM   4622  N   LEU A 292      66.832  16.679 -38.102  1.00 82.36           N  
ATOM   4623  H   LEU A 292      67.716  16.598 -38.584  1.00 82.36           H  
ATOM   4624  CA  LEU A 292      66.800  16.490 -36.652  1.00 82.36           C  
ATOM   4625  HA  LEU A 292      65.998  15.792 -36.408  1.00 82.36           H  
ATOM   4626  C   LEU A 292      66.468  17.794 -35.913  1.00 82.36           C  
ATOM   4627  CB  LEU A 292      68.142  15.907 -36.176  1.00 82.36           C  
ATOM   4628  HB2 LEU A 292      68.941  16.580 -36.485  1.00 82.36           H  
ATOM   4629  HB3 LEU A 292      68.138  15.878 -35.086  1.00 82.36           H  
ATOM   4630  O   LEU A 292      65.705  17.757 -34.952  1.00 82.36           O  
ATOM   4631  CG  LEU A 292      68.451  14.492 -36.701  1.00 82.36           C  
ATOM   4632  HG  LEU A 292      68.413  14.483 -37.791  1.00 82.36           H  
ATOM   4633  CD1 LEU A 292      69.862  14.090 -36.269  1.00 82.36           C  
ATOM   4634 HD11 LEU A 292      69.932  14.075 -35.182  1.00 82.36           H  
ATOM   4635 HD12 LEU A 292      70.582  14.803 -36.671  1.00 82.36           H  
ATOM   4636 HD13 LEU A 292      70.098  13.102 -36.665  1.00 82.36           H  
ATOM   4637  CD2 LEU A 292      67.469  13.444 -36.170  1.00 82.36           C  
ATOM   4638 HD21 LEU A 292      67.771  12.452 -36.509  1.00 82.36           H  
ATOM   4639 HD22 LEU A 292      67.446  13.468 -35.081  1.00 82.36           H  
ATOM   4640 HD23 LEU A 292      66.470  13.640 -36.558  1.00 82.36           H  
ATOM   4641  N   VAL A 293      66.978  18.941 -36.377  1.00 87.53           N  
ATOM   4642  H   VAL A 293      67.621  18.899 -37.155  1.00 87.53           H  
ATOM   4643  CA  VAL A 293      66.639  20.262 -35.817  1.00 87.53           C  
ATOM   4644  HA  VAL A 293      66.854  20.252 -34.748  1.00 87.53           H  
ATOM   4645  C   VAL A 293      65.138  20.543 -35.945  1.00 87.53           C  
ATOM   4646  CB  VAL A 293      67.496  21.376 -36.453  1.00 87.53           C  
ATOM   4647  HB  VAL A 293      67.470  21.277 -37.538  1.00 87.53           H  
ATOM   4648  O   VAL A 293      64.514  20.892 -34.949  1.00 87.53           O  
ATOM   4649  CG1 VAL A 293      67.017  22.784 -36.081  1.00 87.53           C  
ATOM   4650 HG11 VAL A 293      66.946  22.895 -34.999  1.00 87.53           H  
ATOM   4651 HG12 VAL A 293      67.703  23.533 -36.477  1.00 87.53           H  
ATOM   4652 HG13 VAL A 293      66.037  22.982 -36.515  1.00 87.53           H  
ATOM   4653  CG2 VAL A 293      68.954  21.269 -35.979  1.00 87.53           C  
ATOM   4654 HG21 VAL A 293      69.334  20.255 -36.108  1.00 87.53           H  
ATOM   4655 HG22 VAL A 293      69.017  21.525 -34.922  1.00 87.53           H  
ATOM   4656 HG23 VAL A 293      69.574  21.957 -36.553  1.00 87.53           H  
ATOM   4657  N   ASN A 294      64.524  20.281 -37.104  1.00 83.23           N  
ATOM   4658  H   ASN A 294      65.091  20.037 -37.903  1.00 83.23           H  
ATOM   4659  CA  ASN A 294      63.079  20.476 -37.297  1.00 83.23           C  
ATOM   4660  HA  ASN A 294      62.827  21.516 -37.086  1.00 83.23           H  
ATOM   4661  C   ASN A 294      62.222  19.593 -36.370  1.00 83.23           C  
ATOM   4662  CB  ASN A 294      62.728  20.151 -38.758  1.00 83.23           C  
ATOM   4663  HB2 ASN A 294      61.643  20.139 -38.862  1.00 83.23           H  
ATOM   4664  HB3 ASN A 294      63.106  19.160 -39.010  1.00 83.23           H  
ATOM   4665  O   ASN A 294      61.156  20.005 -35.909  1.00 83.23           O  
ATOM   4666  CG  ASN A 294      63.254  21.150 -39.769  1.00 83.23           C  
ATOM   4667  ND2 ASN A 294      63.269  20.784 -41.029  1.00 83.23           N  
ATOM   4668 HD21 ASN A 294      63.571  21.502 -41.672  1.00 83.23           H  
ATOM   4669 HD22 ASN A 294      62.999  19.849 -41.299  1.00 83.23           H  
ATOM   4670  OD1 ASN A 294      63.615  22.272 -39.485  1.00 83.23           O  
ATOM   4671  N   VAL A 295      62.661  18.357 -36.105  1.00 84.16           N  
ATOM   4672  H   VAL A 295      63.519  18.051 -36.541  1.00 84.16           H  
ATOM   4673  CA  VAL A 295      61.990  17.466 -35.142  1.00 84.16           C  
ATOM   4674  HA  VAL A 295      60.924  17.437 -35.366  1.00 84.16           H  
ATOM   4675  C   VAL A 295      62.134  18.014 -33.723  1.00 84.16           C  
ATOM   4676  CB  VAL A 295      62.540  16.031 -35.228  1.00 84.16           C  
ATOM   4677  HB  VAL A 295      63.622  16.052 -35.099  1.00 84.16           H  
ATOM   4678  O   VAL A 295      61.155  18.029 -32.981  1.00 84.16           O  
ATOM   4679  CG1 VAL A 295      61.944  15.103 -34.160  1.00 84.16           C  
ATOM   4680 HG11 VAL A 295      60.855  15.125 -34.209  1.00 84.16           H  
ATOM   4681 HG12 VAL A 295      62.266  15.415 -33.167  1.00 84.16           H  
ATOM   4682 HG13 VAL A 295      62.288  14.081 -34.324  1.00 84.16           H  
ATOM   4683  CG2 VAL A 295      62.228  15.400 -36.587  1.00 84.16           C  
ATOM   4684 HG21 VAL A 295      62.770  14.457 -36.659  1.00 84.16           H  
ATOM   4685 HG22 VAL A 295      61.158  15.216 -36.689  1.00 84.16           H  
ATOM   4686 HG23 VAL A 295      62.557  16.050 -37.398  1.00 84.16           H  
ATOM   4687  N   ILE A 296      63.325  18.498 -33.356  1.00 86.57           N  
ATOM   4688  H   ILE A 296      64.080  18.478 -34.026  1.00 86.57           H  
ATOM   4689  CA  ILE A 296      63.580  19.115 -32.047  1.00 86.57           C  
ATOM   4690  HA  ILE A 296      63.287  18.408 -31.271  1.00 86.57           H  
ATOM   4691  C   ILE A 296      62.700  20.354 -31.850  1.00 86.57           C  
ATOM   4692  CB  ILE A 296      65.088  19.417 -31.871  1.00 86.57           C  
ATOM   4693  HB  ILE A 296      65.450  19.931 -32.761  1.00 86.57           H  
ATOM   4694  O   ILE A 296      62.086  20.478 -30.797  1.00 86.57           O  
ATOM   4695  CG1 ILE A 296      65.874  18.096 -31.702  1.00 86.57           C  
ATOM   4696 HG12 ILE A 296      65.541  17.371 -32.444  1.00 86.57           H  
ATOM   4697 HG13 ILE A 296      65.662  17.672 -30.720  1.00 86.57           H  
ATOM   4698  CG2 ILE A 296      65.344  20.332 -30.658  1.00 86.57           C  
ATOM   4699 HG21 ILE A 296      64.917  19.894 -29.756  1.00 86.57           H  
ATOM   4700 HG22 ILE A 296      66.412  20.497 -30.514  1.00 86.57           H  
ATOM   4701 HG23 ILE A 296      64.893  21.310 -30.827  1.00 86.57           H  
ATOM   4702  CD1 ILE A 296      67.393  18.254 -31.860  1.00 86.57           C  
ATOM   4703 HD11 ILE A 296      67.618  18.729 -32.815  1.00 86.57           H  
ATOM   4704 HD12 ILE A 296      67.859  17.269 -31.839  1.00 86.57           H  
ATOM   4705 HD13 ILE A 296      67.808  18.850 -31.047  1.00 86.57           H  
ATOM   4706  N   GLU A 297      62.569  21.228 -32.850  1.00 90.07           N  
ATOM   4707  H   GLU A 297      63.133  21.108 -33.679  1.00 90.07           H  
ATOM   4708  CA  GLU A 297      61.699  22.411 -32.772  1.00 90.07           C  
ATOM   4709  HA  GLU A 297      62.004  23.031 -31.929  1.00 90.07           H  
ATOM   4710  C   GLU A 297      60.230  22.034 -32.528  1.00 90.07           C  
ATOM   4711  CB  GLU A 297      61.827  23.245 -34.054  1.00 90.07           C  
ATOM   4712  HB2 GLU A 297      61.724  22.588 -34.918  1.00 90.07           H  
ATOM   4713  HB3 GLU A 297      61.018  23.975 -34.074  1.00 90.07           H  
ATOM   4714  O   GLU A 297      59.601  22.577 -31.621  1.00 90.07           O  
ATOM   4715  CG  GLU A 297      63.162  24.003 -34.125  1.00 90.07           C  
ATOM   4716  HG2 GLU A 297      63.987  23.294 -34.067  1.00 90.07           H  
ATOM   4717  HG3 GLU A 297      63.230  24.659 -33.256  1.00 90.07           H  
ATOM   4718  CD  GLU A 297      63.311  24.844 -35.404  1.00 90.07           C  
ATOM   4719  OE1 GLU A 297      64.283  25.631 -35.453  1.00 90.07           O  
ATOM   4720  OE2 GLU A 297      62.466  24.699 -36.319  1.00 90.07           O  
ATOM   4721  N   LYS A 298      59.699  21.041 -33.258  1.00 86.02           N  
ATOM   4722  H   LYS A 298      60.269  20.640 -33.988  1.00 86.02           H  
ATOM   4723  CA  LYS A 298      58.332  20.530 -33.037  1.00 86.02           C  
ATOM   4724  HA  LYS A 298      57.625  21.357 -33.106  1.00 86.02           H  
ATOM   4725  C   LYS A 298      58.151  19.939 -31.642  1.00 86.02           C  
ATOM   4726  CB  LYS A 298      57.987  19.460 -34.079  1.00 86.02           C  
ATOM   4727  HB2 LYS A 298      57.074  18.952 -33.768  1.00 86.02           H  
ATOM   4728  HB3 LYS A 298      58.791  18.725 -34.118  1.00 86.02           H  
ATOM   4729  O   LYS A 298      57.115  20.149 -31.017  1.00 86.02           O  
ATOM   4730  CG  LYS A 298      57.755  20.049 -35.474  1.00 86.02           C  
ATOM   4731  HG2 LYS A 298      56.890  20.711 -35.447  1.00 86.02           H  
ATOM   4732  HG3 LYS A 298      58.627  20.622 -35.788  1.00 86.02           H  
ATOM   4733  CD  LYS A 298      57.503  18.912 -36.469  1.00 86.02           C  
ATOM   4734  HD2 LYS A 298      58.362  18.241 -36.459  1.00 86.02           H  
ATOM   4735  HD3 LYS A 298      56.612  18.361 -36.168  1.00 86.02           H  
ATOM   4736  CE  LYS A 298      57.317  19.481 -37.876  1.00 86.02           C  
ATOM   4737  HE2 LYS A 298      58.198  20.074 -38.121  1.00 86.02           H  
ATOM   4738  HE3 LYS A 298      56.457  20.151 -37.869  1.00 86.02           H  
ATOM   4739  NZ  LYS A 298      57.130  18.397 -38.873  1.00 86.02           N  
ATOM   4740  HZ1 LYS A 298      56.310  17.850 -38.653  1.00 86.02           H  
ATOM   4741  HZ2 LYS A 298      57.030  18.782 -39.802  1.00 86.02           H  
ATOM   4742  HZ3 LYS A 298      57.932  17.784 -38.874  1.00 86.02           H  
ATOM   4743  N   LEU A 299      59.148  19.195 -31.158  1.00 87.09           N  
ATOM   4744  H   LEU A 299      59.968  19.062 -31.733  1.00 87.09           H  
ATOM   4745  CA  LEU A 299      59.124  18.629 -29.811  1.00 87.09           C  
ATOM   4746  HA  LEU A 299      58.186  18.093 -29.671  1.00 87.09           H  
ATOM   4747  C   LEU A 299      59.141  19.726 -28.742  1.00 87.09           C  
ATOM   4748  CB  LEU A 299      60.303  17.660 -29.619  1.00 87.09           C  
ATOM   4749  HB2 LEU A 299      61.216  18.152 -29.953  1.00 87.09           H  
ATOM   4750  HB3 LEU A 299      60.412  17.457 -28.553  1.00 87.09           H  
ATOM   4751  O   LEU A 299      58.428  19.588 -27.756  1.00 87.09           O  
ATOM   4752  CG  LEU A 299      60.156  16.314 -30.350  1.00 87.09           C  
ATOM   4753  HG  LEU A 299      59.943  16.478 -31.406  1.00 87.09           H  
ATOM   4754  CD1 LEU A 299      61.465  15.530 -30.227  1.00 87.09           C  
ATOM   4755 HD11 LEU A 299      62.273  16.111 -30.673  1.00 87.09           H  
ATOM   4756 HD12 LEU A 299      61.378  14.585 -30.763  1.00 87.09           H  
ATOM   4757 HD13 LEU A 299      61.690  15.340 -29.178  1.00 87.09           H  
ATOM   4758  CD2 LEU A 299      59.033  15.452 -29.766  1.00 87.09           C  
ATOM   4759 HD21 LEU A 299      59.186  15.310 -28.696  1.00 87.09           H  
ATOM   4760 HD22 LEU A 299      58.070  15.936 -29.926  1.00 87.09           H  
ATOM   4761 HD23 LEU A 299      59.014  14.484 -30.265  1.00 87.09           H  
ATOM   4762  N   ILE A 300      59.896  20.812 -28.938  1.00 92.66           N  
ATOM   4763  H   ILE A 300      60.470  20.859 -29.768  1.00 92.66           H  
ATOM   4764  CA  ILE A 300      59.897  21.961 -28.021  1.00 92.66           C  
ATOM   4765  HA  ILE A 300      60.117  21.603 -27.015  1.00 92.66           H  
ATOM   4766  C   ILE A 300      58.497  22.584 -27.956  1.00 92.66           C  
ATOM   4767  CB  ILE A 300      60.992  22.982 -28.413  1.00 92.66           C  
ATOM   4768  HB  ILE A 300      60.902  23.201 -29.477  1.00 92.66           H  
ATOM   4769  O   ILE A 300      57.969  22.748 -26.860  1.00 92.66           O  
ATOM   4770  CG1 ILE A 300      62.396  22.392 -28.138  1.00 92.66           C  
ATOM   4771 HG12 ILE A 300      62.442  21.359 -28.484  1.00 92.66           H  
ATOM   4772 HG13 ILE A 300      62.578  22.377 -27.064  1.00 92.66           H  
ATOM   4773  CG2 ILE A 300      60.833  24.303 -27.633  1.00 92.66           C  
ATOM   4774 HG21 ILE A 300      60.852  24.115 -26.560  1.00 92.66           H  
ATOM   4775 HG22 ILE A 300      59.885  24.783 -27.874  1.00 92.66           H  
ATOM   4776 HG23 ILE A 300      61.621  25.009 -27.893  1.00 92.66           H  
ATOM   4777  CD1 ILE A 300      63.535  23.159 -28.824  1.00 92.66           C  
ATOM   4778 HD11 ILE A 300      63.355  23.212 -29.898  1.00 92.66           H  
ATOM   4779 HD12 ILE A 300      64.474  22.635 -28.645  1.00 92.66           H  
ATOM   4780 HD13 ILE A 300      63.620  24.168 -28.419  1.00 92.66           H  
ATOM   4781  N   THR A 301      57.855  22.842 -29.102  1.00 89.74           N  
ATOM   4782  H   THR A 301      58.340  22.711 -29.978  1.00 89.74           H  
ATOM   4783  CA  THR A 301      56.487  23.392 -29.131  1.00 89.74           C  
ATOM   4784  HA  THR A 301      56.479  24.330 -28.576  1.00 89.74           H  
ATOM   4785  C   THR A 301      55.477  22.469 -28.448  1.00 89.74           C  
ATOM   4786  CB  THR A 301      56.031  23.668 -30.571  1.00 89.74           C  
ATOM   4787  HB  THR A 301      55.938  22.727 -31.113  1.00 89.74           H  
ATOM   4788  O   THR A 301      54.688  22.933 -27.630  1.00 89.74           O  
ATOM   4789  CG2 THR A 301      54.700  24.415 -30.636  1.00 89.74           C  
ATOM   4790 HG21 THR A 301      53.895  23.787 -30.254  1.00 89.74           H  
ATOM   4791 HG22 THR A 301      54.748  25.326 -30.041  1.00 89.74           H  
ATOM   4792 HG23 THR A 301      54.472  24.668 -31.672  1.00 89.74           H  
ATOM   4793  OG1 THR A 301      56.980  24.473 -31.233  1.00 89.74           O  
ATOM   4794  HG1 THR A 301      57.240  25.166 -30.621  1.00 89.74           H  
ATOM   4795  N   GLN A 302      55.528  21.160 -28.720  1.00 90.58           N  
ATOM   4796  H   GLN A 302      56.180  20.825 -29.415  1.00 90.58           H  
ATOM   4797  CA  GLN A 302      54.629  20.201 -28.071  1.00 90.58           C  
ATOM   4798  HA  GLN A 302      53.604  20.528 -28.245  1.00 90.58           H  
ATOM   4799  C   GLN A 302      54.847  20.149 -26.553  1.00 90.58           C  
ATOM   4800  CB  GLN A 302      54.826  18.805 -28.686  1.00 90.58           C  
ATOM   4801  HB2 GLN A 302      54.766  18.881 -29.772  1.00 90.58           H  
ATOM   4802  HB3 GLN A 302      55.817  18.434 -28.426  1.00 90.58           H  
ATOM   4803  O   GLN A 302      53.886  20.064 -25.796  1.00 90.58           O  
ATOM   4804  CG  GLN A 302      53.769  17.793 -28.201  1.00 90.58           C  
ATOM   4805  HG2 GLN A 302      53.995  16.814 -28.623  1.00 90.58           H  
ATOM   4806  HG3 GLN A 302      53.798  17.701 -27.116  1.00 90.58           H  
ATOM   4807  CD  GLN A 302      52.369  18.195 -28.652  1.00 90.58           C  
ATOM   4808  NE2 GLN A 302      51.459  18.511 -27.758  1.00 90.58           N  
ATOM   4809 HE21 GLN A 302      51.630  18.431 -26.765  1.00 90.58           H  
ATOM   4810 HE22 GLN A 302      50.692  19.075 -28.095  1.00 90.58           H  
ATOM   4811  OE1 GLN A 302      52.092  18.232 -29.843  1.00 90.58           O  
ATOM   4812  N   VAL A 303      56.101  20.221 -26.097  1.00 93.83           N  
ATOM   4813  H   VAL A 303      56.854  20.297 -26.766  1.00 93.83           H  
ATOM   4814  CA  VAL A 303      56.433  20.244 -24.665  1.00 93.83           C  
ATOM   4815  HA  VAL A 303      55.952  19.390 -24.187  1.00 93.83           H  
ATOM   4816  C   VAL A 303      55.865  21.490 -23.983  1.00 93.83           C  
ATOM   4817  CB  VAL A 303      57.957  20.120 -24.466  1.00 93.83           C  
ATOM   4818  HB  VAL A 303      58.473  20.771 -25.172  1.00 93.83           H  
ATOM   4819  O   VAL A 303      55.381  21.385 -22.855  1.00 93.83           O  
ATOM   4820  CG1 VAL A 303      58.429  20.490 -23.053  1.00 93.83           C  
ATOM   4821 HG11 VAL A 303      57.867  19.922 -22.311  1.00 93.83           H  
ATOM   4822 HG12 VAL A 303      58.274  21.556 -22.885  1.00 93.83           H  
ATOM   4823 HG13 VAL A 303      59.494  20.283 -22.951  1.00 93.83           H  
ATOM   4824  CG2 VAL A 303      58.406  18.671 -24.713  1.00 93.83           C  
ATOM   4825 HG21 VAL A 303      58.019  18.023 -23.927  1.00 93.83           H  
ATOM   4826 HG22 VAL A 303      59.495  18.621 -24.733  1.00 93.83           H  
ATOM   4827 HG23 VAL A 303      58.020  18.313 -25.668  1.00 93.83           H  
ATOM   4828  N   ASP A 304      55.884  22.647 -24.646  1.00 93.82           N  
ATOM   4829  H   ASP A 304      56.326  22.687 -25.553  1.00 93.82           H  
ATOM   4830  CA  ASP A 304      55.285  23.876 -24.115  1.00 93.82           C  
ATOM   4831  HA  ASP A 304      55.634  24.019 -23.092  1.00 93.82           H  
ATOM   4832  C   ASP A 304      53.748  23.781 -24.038  1.00 93.82           C  
ATOM   4833  CB  ASP A 304      55.745  25.089 -24.944  1.00 93.82           C  
ATOM   4834  HB2 ASP A 304      55.122  25.942 -24.677  1.00 93.82           H  
ATOM   4835  HB3 ASP A 304      55.592  24.885 -26.004  1.00 93.82           H  
ATOM   4836  O   ASP A 304      53.163  24.134 -23.011  1.00 93.82           O  
ATOM   4837  CG  ASP A 304      57.209  25.493 -24.700  1.00 93.82           C  
ATOM   4838  OD1 ASP A 304      57.711  25.283 -23.565  1.00 93.82           O  
ATOM   4839  OD2 ASP A 304      57.804  26.095 -25.624  1.00 93.82           O  
ATOM   4840  N   GLU A 305      53.086  23.230 -25.061  1.00 92.53           N  
ATOM   4841  H   GLU A 305      53.609  22.971 -25.886  1.00 92.53           H  
ATOM   4842  CA  GLU A 305      51.633  22.982 -25.046  1.00 92.53           C  
ATOM   4843  HA  GLU A 305      51.111  23.915 -24.837  1.00 92.53           H  
ATOM   4844  C   GLU A 305      51.223  21.976 -23.958  1.00 92.53           C  
ATOM   4845  CB  GLU A 305      51.171  22.451 -26.413  1.00 92.53           C  
ATOM   4846  HB2 GLU A 305      50.144  22.099 -26.311  1.00 92.53           H  
ATOM   4847  HB3 GLU A 305      51.797  21.605 -26.698  1.00 92.53           H  
ATOM   4848  O   GLU A 305      50.268  22.200 -23.204  1.00 92.53           O  
ATOM   4849  CG  GLU A 305      51.203  23.510 -27.525  1.00 92.53           C  
ATOM   4850  HG2 GLU A 305      50.554  24.335 -27.231  1.00 92.53           H  
ATOM   4851  HG3 GLU A 305      52.215  23.902 -27.624  1.00 92.53           H  
ATOM   4852  CD  GLU A 305      50.737  22.966 -28.889  1.00 92.53           C  
ATOM   4853  OE1 GLU A 305      50.709  23.774 -29.847  1.00 92.53           O  
ATOM   4854  OE2 GLU A 305      50.373  21.768 -28.976  1.00 92.53           O  
ATOM   4855  N   ASP A 306      51.973  20.880 -23.828  1.00 94.53           N  
ATOM   4856  H   ASP A 306      52.697  20.716 -24.512  1.00 94.53           H  
ATOM   4857  CA  ASP A 306      51.736  19.857 -22.811  1.00 94.53           C  
ATOM   4858  HA  ASP A 306      50.705  19.512 -22.892  1.00 94.53           H  
ATOM   4859  C   ASP A 306      51.928  20.431 -21.401  1.00 94.53           C  
ATOM   4860  CB  ASP A 306      52.672  18.655 -23.029  1.00 94.53           C  
ATOM   4861  HB2 ASP A 306      52.647  18.041 -22.129  1.00 94.53           H  
ATOM   4862  HB3 ASP A 306      53.695  19.010 -23.153  1.00 94.53           H  
ATOM   4863  O   ASP A 306      51.182  20.087 -20.482  1.00 94.53           O  
ATOM   4864  CG  ASP A 306      52.298  17.746 -24.211  1.00 94.53           C  
ATOM   4865  OD1 ASP A 306      51.246  17.966 -24.855  1.00 94.53           O  
ATOM   4866  OD2 ASP A 306      53.043  16.761 -24.423  1.00 94.53           O  
ATOM   4867  N   LYS A 307      52.884  21.348 -21.215  1.00 95.46           N  
ATOM   4868  H   LYS A 307      53.455  21.591 -22.011  1.00 95.46           H  
ATOM   4869  CA  LYS A 307      53.120  22.034 -19.938  1.00 95.46           C  
ATOM   4870  HA  LYS A 307      53.252  21.281 -19.162  1.00 95.46           H  
ATOM   4871  C   LYS A 307      51.927  22.899 -19.521  1.00 95.46           C  
ATOM   4872  CB  LYS A 307      54.408  22.848 -20.071  1.00 95.46           C  
ATOM   4873  HB2 LYS A 307      54.276  23.592 -20.857  1.00 95.46           H  
ATOM   4874  HB3 LYS A 307      55.215  22.179 -20.368  1.00 95.46           H  
ATOM   4875  O   LYS A 307      51.517  22.826 -18.360  1.00 95.46           O  
ATOM   4876  CG  LYS A 307      54.814  23.559 -18.778  1.00 95.46           C  
ATOM   4877  HG2 LYS A 307      54.010  24.212 -18.439  1.00 95.46           H  
ATOM   4878  HG3 LYS A 307      55.043  22.826 -18.005  1.00 95.46           H  
ATOM   4879  CD  LYS A 307      56.046  24.405 -19.089  1.00 95.46           C  
ATOM   4880  HD2 LYS A 307      56.865  23.757 -19.401  1.00 95.46           H  
ATOM   4881  HD3 LYS A 307      55.802  25.075 -19.913  1.00 95.46           H  
ATOM   4882  CE  LYS A 307      56.460  25.233 -17.877  1.00 95.46           C  
ATOM   4883  HE2 LYS A 307      55.580  25.759 -17.508  1.00 95.46           H  
ATOM   4884  HE3 LYS A 307      56.826  24.567 -17.095  1.00 95.46           H  
ATOM   4885  NZ  LYS A 307      57.497  26.203 -18.295  1.00 95.46           N  
ATOM   4886  HZ1 LYS A 307      57.789  26.792 -17.529  1.00 95.46           H  
ATOM   4887  HZ2 LYS A 307      57.111  26.786 -19.023  1.00 95.46           H  
ATOM   4888  HZ3 LYS A 307      58.285  25.723 -18.705  1.00 95.46           H  
ATOM   4889  N   GLU A 308      51.343  23.659 -20.446  1.00 93.94           N  
ATOM   4890  H   GLU A 308      51.749  23.686 -21.370  1.00 93.94           H  
ATOM   4891  CA  GLU A 308      50.121  24.438 -20.192  1.00 93.94           C  
ATOM   4892  HA  GLU A 308      50.269  25.082 -19.326  1.00 93.94           H  
ATOM   4893  C   GLU A 308      48.933  23.518 -19.868  1.00 93.94           C  
ATOM   4894  CB  GLU A 308      49.801  25.323 -21.410  1.00 93.94           C  
ATOM   4895  HB2 GLU A 308      49.806  24.711 -22.312  1.00 93.94           H  
ATOM   4896  HB3 GLU A 308      48.794  25.728 -21.299  1.00 93.94           H  
ATOM   4897  O   GLU A 308      48.219  23.724 -18.881  1.00 93.94           O  
ATOM   4898  CG  GLU A 308      50.786  26.491 -21.598  1.00 93.94           C  
ATOM   4899  HG2 GLU A 308      51.788  26.089 -21.750  1.00 93.94           H  
ATOM   4900  HG3 GLU A 308      50.506  27.033 -22.502  1.00 93.94           H  
ATOM   4901  CD  GLU A 308      50.802  27.475 -20.416  1.00 93.94           C  
ATOM   4902  OE1 GLU A 308      51.880  28.057 -20.148  1.00 93.94           O  
ATOM   4903  OE2 GLU A 308      49.745  27.634 -19.760  1.00 93.94           O  
ATOM   4904  N   SER A 309      48.771  22.429 -20.627  1.00 95.39           N  
ATOM   4905  H   SER A 309      49.378  22.320 -21.427  1.00 95.39           H  
ATOM   4906  CA  SER A 309      47.743  21.410 -20.372  1.00 95.39           C  
ATOM   4907  HA  SER A 309      46.762  21.884 -20.421  1.00 95.39           H  
ATOM   4908  C   SER A 309      47.890  20.771 -18.981  1.00 95.39           C  
ATOM   4909  CB  SER A 309      47.820  20.352 -21.475  1.00 95.39           C  
ATOM   4910  HB2 SER A 309      47.741  20.846 -22.443  1.00 95.39           H  
ATOM   4911  HB3 SER A 309      48.780  19.839 -21.428  1.00 95.39           H  
ATOM   4912  O   SER A 309      46.912  20.623 -18.240  1.00 95.39           O  
ATOM   4913  OG  SER A 309      46.774  19.404 -21.355  1.00 95.39           O  
ATOM   4914  HG  SER A 309      46.813  18.869 -22.152  1.00 95.39           H  
ATOM   4915  N   ILE A 310      49.121  20.452 -18.565  1.00 95.74           N  
ATOM   4916  H   ILE A 310      49.881  20.575 -19.218  1.00 95.74           H  
ATOM   4917  CA  ILE A 310      49.427  19.931 -17.224  1.00 95.74           C  
ATOM   4918  HA  ILE A 310      48.803  19.055 -17.045  1.00 95.74           H  
ATOM   4919  C   ILE A 310      49.068  20.955 -16.140  1.00 95.74           C  
ATOM   4920  CB  ILE A 310      50.909  19.488 -17.147  1.00 95.74           C  
ATOM   4921  HB  ILE A 310      51.529  20.271 -17.583  1.00 95.74           H  
ATOM   4922  O   ILE A 310      48.517  20.572 -15.105  1.00 95.74           O  
ATOM   4923  CG1 ILE A 310      51.113  18.181 -17.948  1.00 95.74           C  
ATOM   4924 HG12 ILE A 310      50.680  17.346 -17.397  1.00 95.74           H  
ATOM   4925 HG13 ILE A 310      50.584  18.242 -18.899  1.00 95.74           H  
ATOM   4926  CG2 ILE A 310      51.371  19.267 -15.691  1.00 95.74           C  
ATOM   4927 HG21 ILE A 310      52.400  18.908 -15.668  1.00 95.74           H  
ATOM   4928 HG22 ILE A 310      51.349  20.209 -15.142  1.00 95.74           H  
ATOM   4929 HG23 ILE A 310      50.723  18.543 -15.198  1.00 95.74           H  
ATOM   4930  CD1 ILE A 310      52.585  17.868 -18.254  1.00 95.74           C  
ATOM   4931 HD11 ILE A 310      52.636  17.002 -18.914  1.00 95.74           H  
ATOM   4932 HD12 ILE A 310      53.133  17.640 -17.340  1.00 95.74           H  
ATOM   4933 HD13 ILE A 310      53.048  18.717 -18.757  1.00 95.74           H  
ATOM   4934  N   GLN A 311      49.337  22.243 -16.361  1.00 94.91           N  
ATOM   4935  H   GLN A 311      49.788  22.504 -17.227  1.00 94.91           H  
ATOM   4936  CA  GLN A 311      49.017  23.300 -15.401  1.00 94.91           C  
ATOM   4937  HA  GLN A 311      49.425  23.008 -14.433  1.00 94.91           H  
ATOM   4938  C   GLN A 311      47.502  23.474 -15.215  1.00 94.91           C
[truncated: 406,305 more chars]
