# Supplementary material for: Nuclear genome of Bulinus truncatus, an intermediate host of the carcinogenic human blood fluke Schistosoma haematobium
Source: Nat Commun. 2022 Feb 21;13:977. doi: 10.1038/s41467-022-28634-9 (PMC8861042; doi:10.1038/s41467-022-28634-9)
Supplement: Supplementary file 6 — Supplementary Data 3 [file 41467_2022_28634_MOESM6_ESM.zip › Supplementary_Data_3/btru_063417-t1.mature.pep.pdb]

ATOM      1  N   SER A   1     -21.356  -3.682  14.932  1.00 45.02           N  
ATOM      2  H   SER A   1     -21.149  -4.140  14.056  1.00 45.02           H  
ATOM      3  H2  SER A   1     -22.141  -4.150  15.363  1.00 45.02           H  
ATOM      4  H3  SER A   1     -21.568  -2.710  14.762  1.00 45.02           H  
ATOM      5  CA  SER A   1     -20.157  -3.812  15.779  1.00 45.02           C  
ATOM      6  HA  SER A   1     -20.335  -3.358  16.753  1.00 45.02           H  
ATOM      7  C   SER A   1     -19.012  -3.075  15.105  1.00 45.02           C  
ATOM      8  CB  SER A   1     -19.800  -5.288  15.974  1.00 45.02           C  
ATOM      9  HB2 SER A   1     -18.780  -5.376  16.348  1.00 45.02           H  
ATOM     10  HB3 SER A   1     -20.483  -5.738  16.694  1.00 45.02           H  
ATOM     11  O   SER A   1     -18.887  -3.159  13.887  1.00 45.02           O  
ATOM     12  OG  SER A   1     -19.923  -5.958  14.737  1.00 45.02           O  
ATOM     13  HG  SER A   1     -19.432  -6.782  14.776  1.00 45.02           H  
ATOM     14  N   LEU A   2     -18.237  -2.291  15.858  1.00 54.64           N  
ATOM     15  H   LEU A   2     -18.355  -2.279  16.861  1.00 54.64           H  
ATOM     16  CA  LEU A   2     -17.001  -1.685  15.354  1.00 54.64           C  
ATOM     17  HA  LEU A   2     -17.194  -1.177  14.409  1.00 54.64           H  
ATOM     18  C   LEU A   2     -15.993  -2.811  15.101  1.00 54.64           C  
ATOM     19  CB  LEU A   2     -16.470  -0.667  16.381  1.00 54.64           C  
ATOM     20  HB2 LEU A   2     -16.479  -1.133  17.366  1.00 54.64           H  
ATOM     21  HB3 LEU A   2     -15.431  -0.429  16.152  1.00 54.64           H  
ATOM     22  O   LEU A   2     -15.829  -3.682  15.950  1.00 54.64           O  
ATOM     23  CG  LEU A   2     -17.280   0.644  16.420  1.00 54.64           C  
ATOM     24  HG  LEU A   2     -18.342   0.419  16.329  1.00 54.64           H  
ATOM     25  CD1 LEU A   2     -17.067   1.362  17.751  1.00 54.64           C  
ATOM     26 HD11 LEU A   2     -16.010   1.593  17.882  1.00 54.64           H  
ATOM     27 HD12 LEU A   2     -17.403   0.734  18.575  1.00 54.64           H  
ATOM     28 HD13 LEU A   2     -17.635   2.293  17.762  1.00 54.64           H  
ATOM     29  CD2 LEU A   2     -16.872   1.583  15.284  1.00 54.64           C  
ATOM     30 HD21 LEU A   2     -15.817   1.844  15.370  1.00 54.64           H  
ATOM     31 HD22 LEU A   2     -17.046   1.115  14.315  1.00 54.64           H  
ATOM     32 HD23 LEU A   2     -17.459   2.500  15.332  1.00 54.64           H  
ATOM     33  N   VAL A   3     -15.388  -2.828  13.916  1.00 69.06           N  
ATOM     34  H   VAL A   3     -15.585  -2.087  13.260  1.00 69.06           H  
ATOM     35  CA  VAL A   3     -14.492  -3.914  13.485  1.00 69.06           C  
ATOM     36  HA  VAL A   3     -14.934  -4.874  13.751  1.00 69.06           H  
ATOM     37  C   VAL A   3     -13.138  -3.837  14.198  1.00 69.06           C  
ATOM     38  CB  VAL A   3     -14.330  -3.856  11.959  1.00 69.06           C  
ATOM     39  HB  VAL A   3     -13.928  -2.878  11.695  1.00 69.06           H  
ATOM     40  O   VAL A   3     -12.545  -4.865  14.497  1.00 69.06           O  
ATOM     41  CG1 VAL A   3     -13.390  -4.933  11.439  1.00 69.06           C  
ATOM     42 HG11 VAL A   3     -12.374  -4.719  11.770  1.00 69.06           H  
ATOM     43 HG12 VAL A   3     -13.407  -4.928  10.350  1.00 69.06           H  
ATOM     44 HG13 VAL A   3     -13.688  -5.914  11.811  1.00 69.06           H  
ATOM     45  CG2 VAL A   3     -15.671  -4.045  11.232  1.00 69.06           C  
ATOM     46 HG21 VAL A   3     -15.516  -3.940  10.158  1.00 69.06           H  
ATOM     47 HG22 VAL A   3     -16.388  -3.286  11.542  1.00 69.06           H  
ATOM     48 HG23 VAL A   3     -16.078  -5.033  11.449  1.00 69.06           H  
ATOM     49  N   CYS A   4     -12.693  -2.623  14.522  1.00 71.07           N  
ATOM     50  H   CYS A   4     -13.246  -1.821  14.257  1.00 71.07           H  
ATOM     51  CA  CYS A   4     -11.463  -2.357  15.253  1.00 71.07           C  
ATOM     52  HA  CYS A   4     -10.865  -3.266  15.319  1.00 71.07           H  
ATOM     53  C   CYS A   4     -11.805  -1.858  16.668  1.00 71.07           C  
ATOM     54  CB  CYS A   4     -10.648  -1.343  14.448  1.00 71.07           C  
ATOM     55  HB2 CYS A   4      -9.836  -0.972  15.073  1.00 71.07           H  
ATOM     56  HB3 CYS A   4     -11.281  -0.496  14.185  1.00 71.07           H  
ATOM     57  O   CYS A   4     -12.233  -0.708  16.808  1.00 71.07           O  
ATOM     58  SG  CYS A   4      -9.935  -2.033  12.936  1.00 71.07           S  
ATOM     59  N   PRO A   5     -11.690  -2.706  17.709  1.00 61.97           N  
ATOM     60  CA  PRO A   5     -11.893  -2.299  19.092  1.00 61.97           C  
ATOM     61  HA  PRO A   5     -12.834  -1.756  19.187  1.00 61.97           H  
ATOM     62  C   PRO A   5     -10.753  -1.393  19.577  1.00 61.97           C  
ATOM     63  CB  PRO A   5     -11.982  -3.608  19.886  1.00 61.97           C  
ATOM     64  HB2 PRO A   5     -13.007  -3.979  19.859  1.00 61.97           H  
ATOM     65  HB3 PRO A   5     -11.648  -3.498  20.918  1.00 61.97           H  
ATOM     66  O   PRO A   5      -9.693  -1.297  18.955  1.00 61.97           O  
ATOM     67  CG  PRO A   5     -11.081  -4.555  19.100  1.00 61.97           C  
ATOM     68  HG2 PRO A   5     -10.045  -4.403  19.402  1.00 61.97           H  
ATOM     69  HG3 PRO A   5     -11.369  -5.598  19.234  1.00 61.97           H  
ATOM     70  CD  PRO A   5     -11.265  -4.097  17.655  1.00 61.97           C  
ATOM     71  HD2 PRO A   5     -10.310  -4.177  17.135  1.00 61.97           H  
ATOM     72  HD3 PRO A   5     -12.027  -4.702  17.163  1.00 61.97           H  
ATOM     73  N   LYS A   6     -10.969  -0.735  20.721  1.00 55.24           N  
ATOM     74  H   LYS A   6     -11.822  -0.939  21.222  1.00 55.24           H  
ATOM     75  CA  LYS A   6      -9.881  -0.081  21.461  1.00 55.24           C  
ATOM     76  HA  LYS A   6      -9.315   0.527  20.755  1.00 55.24           H  
ATOM     77  C   LYS A   6      -8.929  -1.165  22.008  1.00 55.24           C  
ATOM     78  CB  LYS A   6     -10.441   0.826  22.566  1.00 55.24           C  
ATOM     79  HB2 LYS A   6     -11.094   0.247  23.220  1.00 55.24           H  
ATOM     80  HB3 LYS A   6      -9.611   1.203  23.163  1.00 55.24           H  
ATOM     81  O   LYS A   6      -9.406  -2.248  22.339  1.00 55.24           O  
ATOM     82  CG  LYS A   6     -11.210   2.019  21.975  1.00 55.24           C  
ATOM     83  HG2 LYS A   6     -10.573   2.533  21.255  1.00 55.24           H  
ATOM     84  HG3 LYS A   6     -12.102   1.660  21.462  1.00 55.24           H  
ATOM     85  CD  LYS A   6     -11.624   3.009  23.070  1.00 55.24           C  
ATOM     86  HD2 LYS A   6     -12.267   2.501  23.789  1.00 55.24           H  
ATOM     87  HD3 LYS A   6     -10.729   3.365  23.580  1.00 55.24           H  
ATOM     88  CE  LYS A   6     -12.367   4.193  22.442  1.00 55.24           C  
ATOM     89  HE2 LYS A   6     -13.255   3.818  21.933  1.00 55.24           H  
ATOM     90  HE3 LYS A   6     -11.722   4.645  21.689  1.00 55.24           H  
ATOM     91  NZ  LYS A   6     -12.743   5.203  23.461  1.00 55.24           N  
ATOM     92  HZ1 LYS A   6     -11.912   5.573  23.899  1.00 55.24           H  
ATOM     93  HZ2 LYS A   6     -13.234   5.971  23.027  1.00 55.24           H  
ATOM     94  HZ3 LYS A   6     -13.330   4.793  24.174  1.00 55.24           H  
ATOM     95  N   PRO A   7      -7.613  -0.915  22.054  1.00 53.24           N  
ATOM     96  CA  PRO A   7      -6.618  -1.963  22.253  1.00 53.24           C  
ATOM     97  HA  PRO A   7      -6.812  -2.784  21.563  1.00 53.24           H  
ATOM     98  C   PRO A   7      -6.647  -2.517  23.682  1.00 53.24           C  
ATOM     99  CB  PRO A   7      -5.272  -1.317  21.896  1.00 53.24           C  
ATOM    100  HB2 PRO A   7      -4.452  -1.712  22.495  1.00 53.24           H  
ATOM    101  HB3 PRO A   7      -5.070  -1.469  20.836  1.00 53.24           H  
ATOM    102  O   PRO A   7      -6.666  -1.745  24.637  1.00 53.24           O  
ATOM    103  CG  PRO A   7      -5.497   0.173  22.157  1.00 53.24           C  
ATOM    104  HG2 PRO A   7      -4.863   0.795  21.526  1.00 53.24           H  
ATOM    105  HG3 PRO A   7      -5.317   0.388  23.210  1.00 53.24           H  
ATOM    106  CD  PRO A   7      -6.977   0.372  21.845  1.00 53.24           C  
ATOM    107  HD2 PRO A   7      -7.097   0.653  20.799  1.00 53.24           H  
ATOM    108  HD3 PRO A   7      -7.396   1.138  22.496  1.00 53.24           H  
ATOM    109  N   GLU A   8      -6.582  -3.845  23.813  1.00 50.27           N  
ATOM    110  H   GLU A   8      -6.726  -4.417  22.994  1.00 50.27           H  
ATOM    111  CA  GLU A   8      -6.249  -4.527  25.076  1.00 50.27           C  
ATOM    112  HA  GLU A   8      -6.175  -3.787  25.873  1.00 50.27           H  
ATOM    113  C   GLU A   8      -4.855  -5.187  25.033  1.00 50.27           C  
ATOM    114  CB  GLU A   8      -7.364  -5.508  25.497  1.00 50.27           C  
ATOM    115  HB2 GLU A   8      -7.630  -6.140  24.650  1.00 50.27           H  
ATOM    116  HB3 GLU A   8      -6.982  -6.141  26.298  1.00 50.27           H  
ATOM    117  O   GLU A   8      -4.245  -5.311  26.085  1.00 50.27           O  
ATOM    118  CG  GLU A   8      -8.611  -4.765  26.021  1.00 50.27           C  
ATOM    119  HG2 GLU A   8      -8.298  -4.093  26.820  1.00 50.27           H  
ATOM    120  HG3 GLU A   8      -9.017  -4.155  25.214  1.00 50.27           H  
ATOM    121  CD  GLU A   8      -9.726  -5.683  26.557  1.00 50.27           C  
ATOM    122  OE1 GLU A   8     -10.722  -5.127  27.077  1.00 50.27           O  
ATOM    123  OE2 GLU A   8      -9.601  -6.923  26.432  1.00 50.27           O  
ATOM    124  N   ASN A   9      -4.298  -5.518  23.852  1.00 48.41           N  
ATOM    125  H   ASN A   9      -4.852  -5.409  23.015  1.00 48.41           H  
ATOM    126  CA  ASN A   9      -2.920  -6.020  23.662  1.00 48.41           C  
ATOM    127  HA  ASN A   9      -2.251  -5.526  24.366  1.00 48.41           H  
ATOM    128  C   ASN A   9      -2.418  -5.742  22.224  1.00 48.41           C  
ATOM    129  CB  ASN A   9      -2.903  -7.538  23.935  1.00 48.41           C  
ATOM    130  HB2 ASN A   9      -3.720  -8.018  23.397  1.00 48.41           H  
ATOM    131  HB3 ASN A   9      -1.970  -7.961  23.564  1.00 48.41           H  
ATOM    132  O   ASN A   9      -3.114  -6.090  21.281  1.00 48.41           O  
ATOM    133  CG  ASN A   9      -2.977  -7.875  25.414  1.00 48.41           C  
ATOM    134  ND2 ASN A   9      -3.866  -8.753  25.816  1.00 48.41           N  
ATOM    135 HD21 ASN A   9      -3.932  -8.870  26.817  1.00 48.41           H  
ATOM    136 HD22 ASN A   9      -4.538  -9.135  25.166  1.00 48.41           H  
ATOM    137  OD1 ASN A   9      -2.211  -7.380  26.223  1.00 48.41           O  
ATOM    138  N   LEU A  10      -1.241  -5.126  22.023  1.00 54.69           N  
ATOM    139  H   LEU A  10      -0.662  -4.941  22.829  1.00 54.69           H  
ATOM    140  CA  LEU A  10      -0.648  -4.884  20.685  1.00 54.69           C  
ATOM    141  HA  LEU A  10      -1.437  -4.659  19.968  1.00 54.69           H  
ATOM    142  C   LEU A  10       0.118  -6.117  20.176  1.00 54.69           C  
ATOM    143  CB  LEU A  10       0.360  -3.715  20.714  1.00 54.69           C  
ATOM    144  HB2 LEU A  10       1.107  -3.922  19.948  1.00 54.69           H  
ATOM    145  HB3 LEU A  10       0.891  -3.719  21.666  1.00 54.69           H  
ATOM    146  O   LEU A  10       0.931  -6.664  20.916  1.00 54.69           O  
ATOM    147  CG  LEU A  10      -0.164  -2.304  20.413  1.00 54.69           C  
ATOM    148  HG  LEU A  10      -0.802  -2.314  19.529  1.00 54.69           H  
ATOM    149  CD1 LEU A  10      -0.947  -1.737  21.596  1.00 54.69           C  
ATOM    150 HD11 LEU A  10      -1.849  -2.331  21.748  1.00 54.69           H  
ATOM    151 HD12 LEU A  10      -0.339  -1.777  22.500  1.00 54.69           H  
ATOM    152 HD13 LEU A  10      -1.241  -0.703  21.418  1.00 54.69           H  
ATOM    153  CD2 LEU A  10       1.059  -1.421  20.135  1.00 54.69           C  
ATOM    154 HD21 LEU A  10       0.781  -0.369  20.183  1.00 54.69           H  
ATOM    155 HD22 LEU A  10       1.822  -1.597  20.894  1.00 54.69           H  
ATOM    156 HD23 LEU A  10       1.466  -1.661  19.153  1.00 54.69           H  
ATOM    157  N   GLU A  11      -0.033  -6.463  18.892  1.00 63.52           N  
ATOM    158  H   GLU A  11      -0.746  -5.995  18.351  1.00 63.52           H  
ATOM    159  CA  GLU A  11       0.692  -7.591  18.266  1.00 63.52           C  
ATOM    160  HA  GLU A  11       1.324  -8.068  19.015  1.00 63.52           H  
ATOM    161  C   GLU A  11       1.674  -7.204  17.147  1.00 63.52           C  
ATOM    162  CB  GLU A  11      -0.296  -8.665  17.784  1.00 63.52           C  
ATOM    163  HB2 GLU A  11       0.198  -9.289  17.040  1.00 63.52           H  
ATOM    164  HB3 GLU A  11      -1.157  -8.188  17.316  1.00 63.52           H  
ATOM    165  O   GLU A  11       2.543  -8.002  16.808  1.00 63.52           O  
ATOM    166  CG  GLU A  11      -0.747  -9.572  18.941  1.00 63.52           C  
ATOM    167  HG2 GLU A  11      -1.319  -8.978  19.654  1.00 63.52           H  
ATOM    168  HG3 GLU A  11       0.139  -9.951  19.451  1.00 63.52           H  
ATOM    169  CD  GLU A  11      -1.596 -10.766  18.474  1.00 63.52           C  
ATOM    170  OE1 GLU A  11      -1.775 -11.694  19.295  1.00 63.52           O  
ATOM    171  OE2 GLU A  11      -2.056 -10.750  17.308  1.00 63.52           O  
ATOM    172  N   CYS A  12       1.635  -5.980  16.610  1.00 63.36           N  
ATOM    173  H   CYS A  12       0.941  -5.321  16.934  1.00 63.36           H  
ATOM    174  CA  CYS A  12       2.681  -5.513  15.694  1.00 63.36           C  
ATOM    175  HA  CYS A  12       3.283  -6.355  15.355  1.00 63.36           H  
ATOM    176  C   CYS A  12       3.618  -4.552  16.438  1.00 63.36           C  
ATOM    177  CB  CYS A  12       2.059  -4.907  14.435  1.00 63.36           C  
ATOM    178  HB2 CYS A  12       1.496  -4.025  14.740  1.00 63.36           H  
ATOM    179  HB3 CYS A  12       2.866  -4.581  13.779  1.00 63.36           H  
ATOM    180  O   CYS A  12       3.210  -3.470  16.864  1.00 63.36           O  
ATOM    181  SG  CYS A  12       0.944  -5.983  13.478  1.00 63.36           S  
ATOM    182  N   THR A  13       4.874  -4.961  16.621  1.00 54.69           N  
ATOM    183  H   THR A  13       5.160  -5.853  16.244  1.00 54.69           H  
ATOM    184  CA  THR A  13       5.913  -4.177  17.300  1.00 54.69           C  
ATOM    185  HA  THR A  13       5.587  -4.010  18.326  1.00 54.69           H  
ATOM    186  C   THR A  13       6.102  -2.803  16.648  1.00 54.69           C  
ATOM    187  CB  THR A  13       7.242  -4.957  17.341  1.00 54.69           C  
ATOM    188  HB  THR A  13       8.071  -4.276  17.534  1.00 54.69           H  
ATOM    189  O   THR A  13       6.080  -2.671  15.424  1.00 54.69           O  
ATOM    190  CG2 THR A  13       7.205  -6.015  18.446  1.00 54.69           C  
ATOM    191 HG21 THR A  13       8.143  -6.571  18.444  1.00 54.69           H  
ATOM    192 HG22 THR A  13       7.081  -5.537  19.418  1.00 54.69           H  
ATOM    193 HG23 THR A  13       6.382  -6.709  18.276  1.00 54.69           H  
ATOM    194  OG1 THR A  13       7.466  -5.659  16.137  1.00 54.69           O  
ATOM    195  HG1 THR A  13       7.924  -5.098  15.506  1.00 54.69           H  
ATOM    196  N   ARG A  14       6.276  -1.767  17.484  1.00 54.93           N  
ATOM    197  H   ARG A  14       6.274  -1.974  18.473  1.00 54.93           H  
ATOM    198  CA  ARG A  14       6.541  -0.371  17.093  1.00 54.93           C  
ATOM    199  HA  ARG A  14       5.772  -0.024  16.402  1.00 54.93           H  
ATOM    200  C   ARG A  14       7.886  -0.261  16.371  1.00 54.93           C  
ATOM    201  CB  ARG A  14       6.559   0.539  18.339  1.00 54.93           C  
ATOM    202  HB2 ARG A  14       7.200   0.091  19.099  1.00 54.93           H  
ATOM    203  HB3 ARG A  14       7.003   1.492  18.052  1.00 54.93           H  
ATOM    204  O   ARG A  14       8.895   0.047  16.991  1.00 54.93           O  
ATOM    205  CG  ARG A  14       5.189   0.852  18.951  1.00 54.93           C  
ATOM    206  HG2 ARG A  14       4.688  -0.070  19.248  1.00 54.93           H  
ATOM    207  HG3 ARG A  14       4.582   1.373  18.212  1.00 54.93           H  
ATOM    208  CD  ARG A  14       5.400   1.751  20.180  1.00 54.93           C  
ATOM    209  HD2 ARG A  14       6.058   2.574  19.900  1.00 54.93           H  
ATOM    210  HD3 ARG A  14       5.886   1.166  20.961  1.00 54.93           H  
ATOM    211  NE  ARG A  14       4.134   2.317  20.686  1.00 54.93           N  
ATOM    212  HE  ARG A  14       3.313   2.188  20.112  1.00 54.93           H  
ATOM    213  NH1 ARG A  14       4.987   3.303  22.576  1.00 54.93           N  
ATOM    214 HH11 ARG A  14       4.863   3.904  23.378  1.00 54.93           H  
ATOM    215 HH12 ARG A  14       5.899   2.943  22.335  1.00 54.93           H  
ATOM    216  NH2 ARG A  14       2.829   3.587  22.062  1.00 54.93           N  
ATOM    217 HH21 ARG A  14       2.718   4.181  22.871  1.00 54.93           H  
ATOM    218 HH22 ARG A  14       2.032   3.480  21.451  1.00 54.93           H  
ATOM    219  CZ  ARG A  14       3.988   3.061  21.769  1.00 54.93           C  
ATOM    220  N   GLU A  15       7.912  -0.540  15.076  1.00 52.46           N  
ATOM    221  H   GLU A  15       7.110  -1.003  14.671  1.00 52.46           H  
ATOM    222  CA  GLU A  15       9.131  -0.377  14.275  1.00 52.46           C  
ATOM    223  HA  GLU A  15      10.005  -0.517  14.911  1.00 52.46           H  
ATOM    224  C   GLU A  15       9.290   1.038  13.702  1.00 52.46           C  
ATOM    225  CB  GLU A  15       9.202  -1.455  13.188  1.00 52.46           C  
ATOM    226  HB2 GLU A  15       9.985  -1.179  12.483  1.00 52.46           H  
ATOM    227  HB3 GLU A  15       8.253  -1.500  12.654  1.00 52.46           H  
ATOM    228  O   GLU A  15      10.375   1.382  13.250  1.00 52.46           O  
ATOM    229  CG  GLU A  15       9.543  -2.836  13.781  1.00 52.46           C  
ATOM    230  HG2 GLU A  15      10.477  -2.764  14.338  1.00 52.46           H  
ATOM    231  HG3 GLU A  15       8.757  -3.134  14.475  1.00 52.46           H  
ATOM    232  CD  GLU A  15       9.692  -3.905  12.693  1.00 52.46           C  
ATOM    233  OE1 GLU A  15       9.544  -5.110  12.979  1.00 52.46           O  
ATOM    234  OE2 GLU A  15       9.859  -3.560  11.507  1.00 52.46           O  
ATOM    235  N   LEU A  16       8.253   1.883  13.756  1.00 52.50           N  
ATOM    236  H   LEU A  16       7.400   1.578  14.203  1.00 52.50           H  
ATOM    237  CA  LEU A  16       8.326   3.278  13.314  1.00 52.50           C  
ATOM    238  HA  LEU A  16       9.371   3.573  13.220  1.00 52.50           H  
ATOM    239  C   LEU A  16       7.705   4.215  14.348  1.00 52.50           C  
ATOM    240  CB  LEU A  16       7.647   3.428  11.944  1.00 52.50           C  
ATOM    241  HB2 LEU A  16       7.581   4.490  11.704  1.00 52.50           H  
ATOM    242  HB3 LEU A  16       6.633   3.033  12.014  1.00 52.50           H  
ATOM    243  O   LEU A  16       6.602   3.962  14.831  1.00 52.50           O  
ATOM    244  CG  LEU A  16       8.388   2.719  10.797  1.00 52.50           C  
ATOM    245  HG  LEU A  16       8.489   1.655  11.011  1.00 52.50           H  
ATOM    246  CD1 LEU A  16       7.578   2.872   9.519  1.00 52.50           C  
ATOM    247 HD11 LEU A  16       8.174   2.465   8.703  1.00 52.50           H  
ATOM    248 HD12 LEU A  16       7.408   3.928   9.309  1.00 52.50           H  
ATOM    249 HD13 LEU A  16       6.625   2.350   9.603  1.00 52.50           H  
ATOM    250  CD2 LEU A  16       9.767   3.316  10.509  1.00 52.50           C  
ATOM    251 HD21 LEU A  16       9.683   4.380  10.291  1.00 52.50           H  
ATOM    252 HD22 LEU A  16      10.430   3.174  11.362  1.00 52.50           H  
ATOM    253 HD23 LEU A  16      10.223   2.814   9.655  1.00 52.50           H  
ATOM    254  N   GLU A  17       8.398   5.318  14.641  1.00 53.51           N  
ATOM    255  H   GLU A  17       9.301   5.449  14.208  1.00 53.51           H  
ATOM    256  CA  GLU A  17       7.992   6.325  15.636  1.00 53.51           C  
ATOM    257  HA  GLU A  17       7.881   5.841  16.606  1.00 53.51           H  
ATOM    258  C   GLU A  17       6.637   6.984  15.319  1.00 53.51           C  
ATOM    259  CB  GLU A  17       9.085   7.406  15.759  1.00 53.51           C  
ATOM    260  HB2 GLU A  17       9.270   7.842  14.777  1.00 53.51           H  
ATOM    261  HB3 GLU A  17       8.716   8.189  16.421  1.00 53.51           H  
ATOM    262  O   GLU A  17       5.991   7.526  16.215  1.00 53.51           O  
ATOM    263  CG  GLU A  17      10.401   6.862  16.344  1.00 53.51           C  
ATOM    264  HG2 GLU A  17      10.834   6.151  15.640  1.00 53.51           H  
ATOM    265  HG3 GLU A  17      10.168   6.323  17.262  1.00 53.51           H  
ATOM    266  CD  GLU A  17      11.439   7.958  16.655  1.00 53.51           C  
ATOM    267  OE1 GLU A  17      12.344   7.667  17.471  1.00 53.51           O  
ATOM    268  OE2 GLU A  17      11.326   9.071  16.097  1.00 53.51           O  
ATOM    269  N   HIS A  18       6.180   6.910  14.064  1.00 59.25           N  
ATOM    270  H   HIS A  18       6.795   6.492  13.380  1.00 59.25           H  
ATOM    271  CA  HIS A  18       5.017   7.656  13.573  1.00 59.25           C  
ATOM    272  HA  HIS A  18       4.664   8.321  14.361  1.00 59.25           H  
ATOM    273  C   HIS A  18       3.801   6.797  13.200  1.00 59.25           C  
ATOM    274  CB  HIS A  18       5.481   8.538  12.409  1.00 59.25           C  
ATOM    275  HB2 HIS A  18       4.636   9.119  12.041  1.00 59.25           H  
ATOM    276  HB3 HIS A  18       5.842   7.911  11.594  1.00 59.25           H  
ATOM    277  O   HIS A  18       2.705   7.332  13.038  1.00 59.25           O  
ATOM    278  CG  HIS A  18       6.571   9.495  12.826  1.00 59.25           C  
ATOM    279  CD2 HIS A  18       7.797   9.656  12.237  1.00 59.25           C  
ATOM    280  HD2 HIS A  18       8.156   9.146  11.355  1.00 59.25           H  
ATOM    281  ND1 HIS A  18       6.535  10.321  13.928  1.00 59.25           N  
ATOM    282  HD1 HIS A  18       5.812  10.341  14.632  1.00 59.25           H  
ATOM    283  CE1 HIS A  18       7.712  10.962  14.003  1.00 59.25           C  
ATOM    284  HE1 HIS A  18       8.009  11.638  14.792  1.00 59.25           H  
ATOM    285  NE2 HIS A  18       8.504  10.602  12.986  1.00 59.25           N  
ATOM    286  N   PHE A  19       3.947   5.472  13.120  1.00 60.95           N  
ATOM    287  H   PHE A  19       4.845   5.079  13.365  1.00 60.95           H  
ATOM    288  CA  PHE A  19       2.819   4.556  12.933  1.00 60.95           C  
ATOM    289  HA  PHE A  19       1.930   5.122  12.656  1.00 60.95           H  
ATOM    290  C   PHE A  19       2.516   3.890  14.273  1.00 60.95           C  
ATOM    291  CB  PHE A  19       3.079   3.593  11.771  1.00 60.95           C  
ATOM    292  HB2 PHE A  19       3.997   3.037  11.963  1.00 60.95           H  
ATOM    293  HB3 PHE A  19       2.259   2.877  11.721  1.00 60.95           H  
ATOM    294  O   PHE A  19       3.023   2.817  14.594  1.00 60.95           O  
ATOM    295  CG  PHE A  19       3.178   4.301  10.431  1.00 60.95           C  
ATOM    296  CD1 PHE A  19       2.018   4.745   9.772  1.00 60.95           C  
ATOM    297  HD1 PHE A  19       1.051   4.588  10.227  1.00 60.95           H  
ATOM    298  CD2 PHE A  19       4.433   4.584   9.870  1.00 60.95           C  
ATOM    299  HD2 PHE A  19       5.335   4.322  10.403  1.00 60.95           H  
ATOM    300  CE1 PHE A  19       2.101   5.407   8.535  1.00 60.95           C  
ATOM    301  HE1 PHE A  19       1.202   5.741   8.037  1.00 60.95           H  
ATOM    302  CE2 PHE A  19       4.524   5.272   8.649  1.00 60.95           C  
ATOM    303  HE2 PHE A  19       5.496   5.543   8.264  1.00 60.95           H  
ATOM    304  CZ  PHE A  19       3.358   5.666   7.968  1.00 60.95           C  
ATOM    305  HZ  PHE A  19       3.431   6.211   7.039  1.00 60.95           H  
ATOM    306  N   TYR A  20       1.733   4.618  15.069  1.00 63.55           N  
ATOM    307  H   TYR A  20       1.485   5.535  14.724  1.00 63.55           H  
ATOM    308  CA  TYR A  20       1.293   4.308  16.429  1.00 63.55           C  
ATOM    309  HA  TYR A  20       2.165   4.304  17.083  1.00 63.55           H  
ATOM    310  C   TYR A  20       0.595   2.940  16.572  1.00 63.55           C  
ATOM    311  CB  TYR A  20       0.373   5.454  16.860  1.00 63.55           C  
ATOM    312  HB2 TYR A  20      -0.011   5.205  17.849  1.00 63.55           H  
ATOM    313  HB3 TYR A  20      -0.478   5.515  16.183  1.00 63.55           H  
ATOM    314  O   TYR A  20       0.461   2.199  15.604  1.00 63.55           O  
ATOM    315  CG  TYR A  20       1.061   6.806  16.936  1.00 63.55           C  
ATOM    316  CD1 TYR A  20       1.793   7.159  18.087  1.00 63.55           C  
ATOM    317  HD1 TYR A  20       1.794   6.498  18.941  1.00 63.55           H  
ATOM    318  CD2 TYR A  20       0.998   7.696  15.846  1.00 63.55           C  
ATOM    319  HD2 TYR A  20       0.438   7.437  14.959  1.00 63.55           H  
ATOM    320  CE1 TYR A  20       2.492   8.381  18.137  1.00 63.55           C  
ATOM    321  HE1 TYR A  20       3.058   8.644  19.018  1.00 63.55           H  
ATOM    322  CE2 TYR A  20       1.684   8.923  15.897  1.00 63.55           C  
ATOM    323  HE2 TYR A  20       1.660   9.599  15.055  1.00 63.55           H  
ATOM    324  OH  TYR A  20       3.118  10.441  17.071  1.00 63.55           O  
ATOM    325  HH  TYR A  20       3.654  10.507  17.865  1.00 63.55           H  
ATOM    326  CZ  TYR A  20       2.441   9.263  17.036  1.00 63.55           C  
ATOM    327  N   ALA A  21       0.158   2.570  17.782  1.00 69.94           N  
ATOM    328  H   ALA A  21       0.125   3.263  18.515  1.00 69.94           H  
ATOM    329  CA  ALA A  21      -0.349   1.235  18.111  1.00 69.94           C  
ATOM    330  HA  ALA A  21       0.513   0.592  18.291  1.00 69.94           H  
ATOM    331  C   ALA A  21      -1.197   0.578  17.008  1.00 69.94           C  
ATOM    332  CB  ALA A  21      -1.174   1.332  19.393  1.00 69.94           C  
ATOM    333  HB1 ALA A  21      -1.652   0.372  19.588  1.00 69.94           H  
ATOM    334  HB2 ALA A  21      -1.966   2.069  19.263  1.00 69.94           H  
ATOM    335  HB3 ALA A  21      -0.548   1.621  20.237  1.00 69.94           H  
ATOM    336  O   ALA A  21      -2.273   1.060  16.644  1.00 69.94           O  
ATOM    337  N   ARG A  22      -0.680  -0.532  16.474  1.00 82.55           N  
ATOM    338  H   ARG A  22       0.213  -0.857  16.816  1.00 82.55           H  
ATOM    339  CA  ARG A  22      -1.380  -1.373  15.510  1.00 82.55           C  
ATOM    340  HA  ARG A  22      -2.270  -0.845  15.168  1.00 82.55           H  
ATOM    341  C   ARG A  22      -1.848  -2.639  16.210  1.00 82.55           C  
ATOM    342  CB  ARG A  22      -0.503  -1.678  14.287  1.00 82.55           C  
ATOM    343  HB2 ARG A  22       0.362  -2.252  14.619  1.00 82.55           H  
ATOM    344  HB3 ARG A  22      -1.092  -2.296  13.610  1.00 82.55           H  
ATOM    345  O   ARG A  22      -1.060  -3.326  16.861  1.00 82.55           O  
ATOM    346  CG  ARG A  22       0.014  -0.462  13.500  1.00 82.55           C  
ATOM    347  HG2 ARG A  22       0.611   0.173  14.155  1.00 82.55           H  
ATOM    348  HG3 ARG A  22       0.664  -0.818  12.701  1.00 82.55           H  
ATOM    349  CD  ARG A  22      -1.122   0.346  12.875  1.00 82.55           C  
ATOM    350  HD2 ARG A  22      -1.837   0.621  13.651  1.00 82.55           H  
ATOM    351  HD3 ARG A  22      -1.645  -0.301  12.171  1.00 82.55           H  
ATOM    352  NE  ARG A  22      -0.641   1.557  12.172  1.00 82.55           N  
ATOM    353  HE  ARG A  22      -0.307   1.478  11.222  1.00 82.55           H  
ATOM    354  NH1 ARG A  22      -1.316   3.082  13.763  1.00 82.55           N  
ATOM    355 HH11 ARG A  22      -1.748   3.974  13.954  1.00 82.55           H  
ATOM    356 HH12 ARG A  22      -1.117   2.436  14.513  1.00 82.55           H  
ATOM    357  NH2 ARG A  22      -0.823   3.784  11.758  1.00 82.55           N  
ATOM    358 HH21 ARG A  22      -0.672   3.590  10.779  1.00 82.55           H  
ATOM    359 HH22 ARG A  22      -1.338   4.614  12.014  1.00 82.55           H  
ATOM    360  CZ  ARG A  22      -0.903   2.788  12.569  1.00 82.55           C  
ATOM    361  N   LEU A  23      -3.130  -2.934  16.062  1.00 84.39           N  
ATOM    362  H   LEU A  23      -3.696  -2.310  15.505  1.00 84.39           H  
ATOM    363  CA  LEU A  23      -3.764  -4.119  16.621  1.00 84.39           C  
ATOM    364  HA  LEU A  23      -3.065  -4.638  17.276  1.00 84.39           H  
ATOM    365  C   LEU A  23      -4.144  -5.059  15.481  1.00 84.39           C  
ATOM    366  CB  LEU A  23      -4.972  -3.668  17.458  1.00 84.39           C  
ATOM    367  HB2 LEU A  23      -5.641  -3.089  16.822  1.00 84.39           H  
ATOM    368  HB3 LEU A  23      -4.627  -3.012  18.257  1.00 84.39           H  
ATOM    369  O   LEU A  23      -4.845  -4.647  14.561  1.00 84.39           O  
ATOM    370  CG  LEU A  23      -5.765  -4.833  18.070  1.00 84.39           C  
ATOM    371  HG  LEU A  23      -6.015  -5.562  17.299  1.00 84.39           H  
ATOM    372  CD1 LEU A  23      -4.969  -5.531  19.154  1.00 84.39           C  
ATOM    373 HD11 LEU A  23      -4.702  -4.810  19.926  1.00 84.39           H  
ATOM    374 HD12 LEU A  23      -5.562  -6.332  19.595  1.00 84.39           H  
ATOM    375 HD13 LEU A  23      -4.067  -5.986  18.743  1.00 84.39           H  
ATOM    376  CD2 LEU A  23      -7.057  -4.309  18.694  1.00 84.39           C  
ATOM    377 HD21 LEU A  23      -7.605  -5.135  19.148  1.00 84.39           H  
ATOM    378 HD22 LEU A  23      -7.679  -3.856  17.922  1.00 84.39           H  
ATOM    379 HD23 LEU A  23      -6.831  -3.559  19.452  1.00 84.39           H  
ATOM    380  N   LEU A  24      -3.705  -6.312  15.540  1.00 84.84           N  
ATOM    381  H   LEU A  24      -3.186  -6.627  16.347  1.00 84.84           H  
ATOM    382  CA  LEU A  24      -4.190  -7.336  14.625  1.00 84.84           C  
ATOM    383  HA  LEU A  24      -4.400  -6.871  13.661  1.00 84.84           H  
ATOM    384  C   LEU A  24      -5.495  -7.913  15.182  1.00 84.84           C  
ATOM    385  CB  LEU A  24      -3.097  -8.397  14.430  1.00 84.84           C  
ATOM    386  HB2 LEU A  24      -2.981  -8.953  15.361  1.00 84.84           H  
ATOM    387  HB3 LEU A  24      -2.150  -7.901  14.219  1.00 84.84           H  
ATOM    388  O   LEU A  24      -5.555  -8.313  16.341  1.00 84.84           O  
ATOM    389  CG  LEU A  24      -3.400  -9.387  13.294  1.00 84.84           C  
ATOM    390  HG  LEU A  24      -4.357  -9.878  13.468  1.00 84.84           H  
ATOM    391  CD1 LEU A  24      -3.436  -8.685  11.933  1.00 84.84           C  
ATOM    392 HD11 LEU A  24      -2.579  -8.017  11.846  1.00 84.84           H  
ATOM    393 HD12 LEU A  24      -4.356  -8.108  11.834  1.00 84.84           H  
ATOM    394 HD13 LEU A  24      -3.400  -9.424  11.132  1.00 84.84           H  
ATOM    395  CD2 LEU A  24      -2.308 -10.453  13.238  1.00 84.84           C  
ATOM    396 HD21 LEU A  24      -1.343  -9.996  13.018  1.00 84.84           H  
ATOM    397 HD22 LEU A  24      -2.551 -11.202  12.484  1.00 84.84           H  
ATOM    398 HD23 LEU A  24      -2.244 -10.947  14.208  1.00 84.84           H  
ATOM    399  N   VAL A  25      -6.553  -7.928  14.375  1.00 85.59           N  
ATOM    400  H   VAL A  25      -6.462  -7.512  13.459  1.00 85.59           H  
ATOM    401  CA  VAL A  25      -7.878  -8.407  14.789  1.00 85.59           C  
ATOM    402  HA  VAL A  25      -7.791  -8.938  15.737  1.00 85.59           H  
ATOM    403  C   VAL A  25      -8.419  -9.373  13.751  1.00 85.59           C  
ATOM    404  CB  VAL A  25      -8.869  -7.243  14.985  1.00 85.59           C  
ATOM    405  HB  VAL A  25      -9.039  -6.749  14.029  1.00 85.59           H  
ATOM    406  O   VAL A  25      -8.498  -9.039  12.571  1.00 85.59           O  
ATOM    407  CG1 VAL A  25     -10.220  -7.731  15.528  1.00 85.59           C  
ATOM    408 HG11 VAL A  25     -10.077  -8.256  16.472  1.00 85.59           H  
ATOM    409 HG12 VAL A  25     -10.881  -6.879  15.687  1.00 85.59           H  
ATOM    410 HG13 VAL A  25     -10.701  -8.396  14.810  1.00 85.59           H  
ATOM    411  CG2 VAL A  25      -8.328  -6.205  15.967  1.00 85.59           C  
ATOM    412 HG21 VAL A  25      -9.060  -5.406  16.087  1.00 85.59           H  
ATOM    413 HG22 VAL A  25      -7.423  -5.755  15.559  1.00 85.59           H  
ATOM    414 HG23 VAL A  25      -8.113  -6.671  16.929  1.00 85.59           H  
ATOM    415  N   TYR A  26      -8.868 -10.549  14.184  1.00 86.85           N  
ATOM    416  H   TYR A  26      -8.758 -10.795  15.158  1.00 86.85           H  
ATOM    417  CA  TYR A  26      -9.632 -11.437  13.315  1.00 86.85           C  
ATOM    418  HA  TYR A  26      -9.227 -11.370  12.306  1.00 86.85           H  
ATOM    419  C   TYR A  26     -11.101 -11.007  13.272  1.00 86.85           C  
ATOM    420  CB  TYR A  26      -9.475 -12.893  13.752  1.00 86.85           C  
ATOM    421  HB2 TYR A  26      -9.927 -13.034  14.734  1.00 86.85           H  
ATOM    422  HB3 TYR A  26      -8.413 -13.128  13.836  1.00 86.85           H  
ATOM    423  O   TYR A  26     -11.797 -10.991  14.290  1.00 86.85           O  
ATOM    424  CG  TYR A  26     -10.102 -13.848  12.756  1.00 86.85           C  
ATOM    425  CD1 TYR A  26     -11.390 -14.369  12.979  1.00 86.85           C  
ATOM    426  HD1 TYR A  26     -11.932 -14.118  13.879  1.00 86.85           H  
ATOM    427  CD2 TYR A  26      -9.405 -14.181  11.580  1.00 86.85           C  
ATOM    428  HD2 TYR A  26      -8.418 -13.776  11.409  1.00 86.85           H  
ATOM    429  CE1 TYR A  26     -11.967 -15.239  12.034  1.00 86.85           C  
ATOM    430  HE1 TYR A  26     -12.945 -15.662  12.208  1.00 86.85           H  
ATOM    431  CE2 TYR A  26      -9.978 -15.045  10.630  1.00 86.85           C  
ATOM    432  HE2 TYR A  26      -9.438 -15.298   9.730  1.00 86.85           H  
ATOM    433  OH  TYR A  26     -11.823 -16.416   9.950  1.00 86.85           O  
ATOM    434  HH  TYR A  26     -11.251 -16.562   9.193  1.00 86.85           H  
ATOM    435  CZ  TYR A  26     -11.261 -15.582  10.862  1.00 86.85           C  
ATOM    436  N   SER A  27     -11.602 -10.668  12.085  1.00 87.74           N  
ATOM    437  H   SER A  27     -10.997 -10.727  11.279  1.00 87.74           H  
ATOM    438  CA  SER A  27     -13.007 -10.323  11.893  1.00 87.74           C  
ATOM    439  HA  SER A  27     -13.408  -9.928  12.827  1.00 87.74           H  
ATOM    440  C   SER A  27     -13.820 -11.547  11.497  1.00 87.74           C  
ATOM    441  CB  SER A  27     -13.157  -9.225  10.847  1.00 87.74           C  
ATOM    442  HB2 SER A  27     -12.803  -9.576   9.878  1.00 87.74           H  
ATOM    443  HB3 SER A  27     -12.565  -8.364  11.156  1.00 87.74           H  
ATOM    444  O   SER A  27     -13.756 -11.994  10.355  1.00 87.74           O  
ATOM    445  OG  SER A  27     -14.526  -8.860  10.769  1.00 87.74           O  
ATOM    446  HG  SER A  27     -14.566  -7.906  10.863  1.00 87.74           H  
ATOM    447  N   ASN A  28     -14.670 -12.037  12.402  1.00 86.29           N  
ATOM    448  H   ASN A  28     -14.581 -11.709  13.354  1.00 86.29           H  
ATOM    449  CA  ASN A  28     -15.591 -13.143  12.108  1.00 86.29           C  
ATOM    450  HA  ASN A  28     -15.013 -14.010  11.788  1.00 86.29           H  
ATOM    451  C   ASN A  28     -16.574 -12.822  10.968  1.00 86.29           C  
ATOM    452  CB  ASN A  28     -16.367 -13.501  13.387  1.00 86.29           C  
ATOM    453  HB2 ASN A  28     -16.820 -12.606  13.813  1.00 86.29           H  
ATOM    454  HB3 ASN A  28     -17.163 -14.203  13.137  1.00 86.29           H  
ATOM    455  O   ASN A  28     -16.947 -13.711  10.209  1.00 86.29           O  
ATOM    456  CG  ASN A  28     -15.490 -14.184  14.417  1.00 86.29           C  
ATOM    457  ND2 ASN A  28     -15.615 -13.841  15.677  1.00 86.29           N  
ATOM    458 HD21 ASN A  28     -16.288 -13.153  15.982  1.00 86.29           H  
ATOM    459 HD22 ASN A  28     -14.993 -14.318  16.314  1.00 86.29           H  
ATOM    460  OD1 ASN A  28     -14.680 -15.032  14.105  1.00 86.29           O  
ATOM    461  N   ALA A  29     -16.983 -11.556  10.828  1.00 87.18           N  
ATOM    462  H   ALA A  29     -16.588 -10.854  11.436  1.00 87.18           H  
ATOM    463  CA  ALA A  29     -17.931 -11.138   9.794  1.00 87.18           C  
ATOM    464  HA  ALA A  29     -18.812 -11.778   9.841  1.00 87.18           H  
ATOM    465  C   ALA A  29     -17.348 -11.268   8.377  1.00 87.18           C  
ATOM    466  CB  ALA A  29     -18.355  -9.694  10.087  1.00 87.18           C  
ATOM    467  HB1 ALA A  29     -17.490  -9.032  10.039  1.00 87.18           H  
ATOM    468  HB2 ALA A  29     -19.083  -9.374   9.341  1.00 87.18           H  
ATOM    469  HB3 ALA A  29     -18.810  -9.632  11.076  1.00 87.18           H  
ATOM    470  O   ALA A  29     -18.063 -11.616   7.439  1.00 87.18           O  
ATOM    471  N   TYR A  30     -16.047 -11.005   8.227  1.00 88.66           N  
ATOM    472  H   TYR A  30     -15.517 -10.719   9.038  1.00 88.66           H  
ATOM    473  CA  TYR A  30     -15.360 -11.047   6.934  1.00 88.66           C  
ATOM    474  HA  TYR A  30     -16.108 -11.108   6.143  1.00 88.66           H  
ATOM    475  C   TYR A  30     -14.464 -12.282   6.759  1.00 88.66           C  
ATOM    476  CB  TYR A  30     -14.611  -9.728   6.724  1.00 88.66           C  
ATOM    477  HB2 TYR A  30     -13.836  -9.648   7.485  1.00 88.66           H  
ATOM    478  HB3 TYR A  30     -14.132  -9.741   5.744  1.00 88.66           H  
ATOM    479  O   TYR A  30     -14.073 -12.575   5.630  1.00 88.66           O  
ATOM    480  CG  TYR A  30     -15.504  -8.506   6.805  1.00 88.66           C  
ATOM    481  CD1 TYR A  30     -16.546  -8.322   5.876  1.00 88.66           C  
ATOM    482  HD1 TYR A  30     -16.694  -9.033   5.077  1.00 88.66           H  
ATOM    483  CD2 TYR A  30     -15.301  -7.562   7.830  1.00 88.66           C  
ATOM    484  HD2 TYR A  30     -14.473  -7.685   8.512  1.00 88.66           H  
ATOM    485  CE1 TYR A  30     -17.393  -7.203   5.980  1.00 88.66           C  
ATOM    486  HE1 TYR A  30     -18.182  -7.041   5.261  1.00 88.66           H  
ATOM    487  CE2 TYR A  30     -16.152  -6.448   7.945  1.00 88.66           C  
ATOM    488  HE2 TYR A  30     -15.985  -5.719   8.725  1.00 88.66           H  
ATOM    489  OH  TYR A  30     -17.996  -5.176   7.104  1.00 88.66           O  
ATOM    490  HH  TYR A  30     -17.699  -4.559   7.777  1.00 88.66           H  
ATOM    491  CZ  TYR A  30     -17.197  -6.268   7.015  1.00 88.66           C  
ATOM    492  N   GLN A  31     -14.220 -13.025   7.844  1.00 89.59           N  
ATOM    493  H   GLN A  31     -14.578 -12.682   8.724  1.00 89.59           H  
ATOM    494  CA  GLN A  31     -13.338 -14.193   7.950  1.00 89.59           C  
ATOM    495  HA  GLN A  31     -13.305 -14.448   9.009  1.00 89.59           H  
ATOM    496  C   GLN A  31     -11.878 -13.902   7.573  1.00 89.59           C  
ATOM    497  CB  GLN A  31     -13.930 -15.411   7.226  1.00 89.59           C  
ATOM    498  HB2 GLN A  31     -13.252 -16.255   7.356  1.00 89.59           H  
ATOM    499  HB3 GLN A  31     -14.012 -15.202   6.159  1.00 89.59           H  
ATOM    500  O   GLN A  31     -11.214 -14.715   6.936  1.00 89.59           O  
ATOM    501  CG  GLN A  31     -15.302 -15.819   7.776  1.00 89.59           C  
ATOM    502  HG2 GLN A  31     -16.014 -15.006   7.633  1.00 89.59           H  
ATOM    503  HG3 GLN A  31     -15.219 -16.020   8.844  1.00 89.59           H  
ATOM    504  CD  GLN A  31     -15.855 -17.064   7.090  1.00 89.59           C  
ATOM    505  NE2 GLN A  31     -17.078 -17.441   7.385  1.00 89.59           N  
ATOM    506 HE21 GLN A  31     -17.398 -18.280   6.923  1.00 89.59           H  
ATOM    507 HE22 GLN A  31     -17.616 -16.935   8.074  1.00 89.59           H  
ATOM    508  OE1 GLN A  31     -15.227 -17.717   6.275  1.00 89.59           O  
ATOM    509  N   ILE A  32     -11.372 -12.731   7.967  1.00 90.39           N  
ATOM    510  H   ILE A  32     -11.936 -12.151   8.571  1.00 90.39           H  
ATOM    511  CA  ILE A  32     -10.020 -12.256   7.637  1.00 90.39           C  
ATOM    512  HA  ILE A  32      -9.394 -13.118   7.408  1.00 90.39           H  
ATOM    513  C   ILE A  32      -9.376 -11.552   8.829  1.00 90.39           C  
ATOM    514  CB  ILE A  32     -10.021 -11.333   6.393  1.00 90.39           C  
ATOM    515  HB  ILE A  32      -9.006 -10.964   6.247  1.00 90.39           H  
ATOM    516  O   ILE A  32     -10.068 -11.008   9.693  1.00 90.39           O  
ATOM    517  CG1 ILE A  32     -10.946 -10.115   6.597  1.00 90.39           C  
ATOM    518 HG12 ILE A  32     -11.965 -10.478   6.726  1.00 90.39           H  
ATOM    519 HG13 ILE A  32     -10.652  -9.579   7.499  1.00 90.39           H  
ATOM    520  CG2 ILE A  32     -10.397 -12.138   5.136  1.00 90.39           C  
ATOM    521 HG21 ILE A  32     -10.205 -11.551   4.238  1.00 90.39           H  
ATOM    522 HG22 ILE A  32     -11.449 -12.423   5.157  1.00 90.39           H  
ATOM    523 HG23 ILE A  32      -9.790 -13.041   5.079  1.00 90.39           H  
ATOM    524  CD1 ILE A  32     -10.945  -9.114   5.441  1.00 90.39           C  
ATOM    525 HD11 ILE A  32     -11.613  -8.288   5.686  1.00 90.39           H  
ATOM    526 HD12 ILE A  32      -9.937  -8.735   5.273  1.00 90.39           H  
ATOM    527 HD13 ILE A  32     -11.321  -9.587   4.534  1.00 90.39           H  
ATOM    528  N   ASN A  33      -8.045 -11.529   8.841  1.00 89.98           N  
ATOM    529  H   ASN A  33      -7.554 -11.945   8.062  1.00 89.98           H  
ATOM    530  CA  ASN A  33      -7.277 -10.673   9.737  1.00 89.98           C  
ATOM    531  HA  ASN A  33      -7.748 -10.664  10.720  1.00 89.98           H  
ATOM    532  C   ASN A  33      -7.269  -9.239   9.209  1.00 89.98           C  
ATOM    533  CB  ASN A  33      -5.851 -11.213   9.888  1.00 89.98           C  
ATOM    534  HB2 ASN A  33      -5.404 -11.364   8.905  1.00 89.98           H  
ATOM    535  HB3 ASN A  33      -5.253 -10.477  10.426  1.00 89.98           H  
ATOM    536  O   ASN A  33      -7.111  -9.013   8.012  1.00 89.98           O  
ATOM    537  CG  ASN A  33      -5.813 -12.489  10.697  1.00 89.98           C  
ATOM    538  ND2 ASN A  33      -5.155 -13.519  10.218  1.00 89.98           N  
ATOM    539 HD21 ASN A  33      -4.644 -13.454   9.350  1.00 89.98           H  
ATOM    540 HD22 ASN A  33      -5.116 -14.327  10.823  1.00 89.98           H  
ATOM    541  OD1 ASN A  33      -6.383 -12.584  11.766  1.00 89.98           O  
ATOM    542  N   LEU A  34      -7.418  -8.285  10.118  1.00 92.28           N  
ATOM    543  H   LEU A  34      -7.572  -8.560  11.078  1.00 92.28           H  
ATOM    544  CA  LEU A  34      -7.423  -6.859   9.845  1.00 92.28           C  
ATOM    545  HA  LEU A  34      -7.153  -6.674   8.805  1.00 92.28           H  
ATOM    546  C   LEU A  34      -6.390  -6.184  10.730  1.00 92.28           C  
ATOM    547  CB  LEU A  34      -8.821  -6.294  10.120  1.00 92.28           C  
ATOM    548  HB2 LEU A  34      -8.793  -5.212   9.990  1.00 92.28           H  
ATOM    549  HB3 LEU A  34      -9.076  -6.496  11.160  1.00 92.28           H  
ATOM    550  O   LEU A  34      -6.341  -6.431  11.935  1.00 92.28           O  
ATOM    551  CG  LEU A  34      -9.912  -6.886   9.216  1.00 92.28           C  
ATOM    552  HG  LEU A  34      -9.972  -7.966   9.350  1.00 92.28           H  
ATOM    553  CD1 LEU A  34     -11.249  -6.293   9.617  1.00 92.28           C  
ATOM    554 HD11 LEU A  34     -12.044  -6.733   9.015  1.00 92.28           H  
ATOM    555 HD12 LEU A  34     -11.409  -6.524  10.670  1.00 92.28           H  
ATOM    556 HD13 LEU A  34     -11.223  -5.213   9.470  1.00 92.28           H  
ATOM    557  CD2 LEU A  34      -9.691  -6.575   7.739  1.00 92.28           C  
ATOM    558 HD21 LEU A  34     -10.572  -6.851   7.160  1.00 92.28           H  
ATOM    559 HD22 LEU A  34      -8.844  -7.155   7.374  1.00 92.28           H  
ATOM    560 HD23 LEU A  34      -9.481  -5.515   7.595  1.00 92.28           H  
ATOM    561  N   LEU A  35      -5.587  -5.312  10.132  1.00 91.80           N  
ATOM    562  H   LEU A  35      -5.675  -5.156   9.138  1.00 91.80           H  
ATOM    563  CA  LEU A  35      -4.709  -4.436  10.885  1.00 91.80           C  
ATOM    564  HA  LEU A  35      -4.414  -4.944  11.804  1.00 91.80           H  
ATOM    565  C   LEU A  35      -5.479  -3.168  11.254  1.00 91.80           C  
ATOM    566  CB  LEU A  35      -3.447  -4.147  10.065  1.00 91.80           C  
ATOM    567  HB2 LEU A  35      -3.029  -5.079   9.686  1.00 91.80           H  
ATOM    568  HB3 LEU A  35      -3.721  -3.540   9.201  1.00 91.80           H  
ATOM    569  O   LEU A  35      -5.949  -2.438  10.384  1.00 91.80           O  
ATOM    570  CG  LEU A  35      -2.387  -3.418  10.907  1.00 91.80           C  
ATOM    571  HG  LEU A  35      -2.852  -2.619  11.484  1.00 91.80           H  
ATOM    572  CD1 LEU A  35      -1.720  -4.393  11.880  1.00 91.80           C  
ATOM    573 HD11 LEU A  35      -2.396  -4.638  12.700  1.00 91.80           H  
ATOM    574 HD12 LEU A  35      -0.807  -3.958  12.285  1.00 91.80           H  
ATOM    575 HD13 LEU A  35      -1.444  -5.310  11.359  1.00 91.80           H  
ATOM    576  CD2 LEU A  35      -1.327  -2.772  10.017  1.00 91.80           C  
ATOM    577 HD21 LEU A  35      -0.795  -3.530   9.443  1.00 91.80           H  
ATOM    578 HD22 LEU A  35      -0.624  -2.208  10.629  1.00 91.80           H  
ATOM    579 HD23 LEU A  35      -1.809  -2.100   9.307  1.00 91.80           H  
ATOM    580  N   CYS A  36      -5.598  -2.908  12.545  1.00 91.67           N  
ATOM    581  H   CYS A  36      -5.236  -3.583  13.204  1.00 91.67           H  
ATOM    582  CA  CYS A  36      -6.324  -1.777  13.086  1.00 91.67           C  
ATOM    583  HA  CYS A  36      -6.964  -1.366  12.305  1.00 91.67           H  
ATOM    584  C   CYS A  36      -5.361  -0.691  13.561  1.00 91.67           C  
ATOM    585  CB  CYS A  36      -7.229  -2.269  14.212  1.00 91.67           C  
ATOM    586  HB2 CYS A  36      -7.652  -1.408  14.728  1.00 91.67           H  
ATOM    587  HB3 CYS A  36      -6.618  -2.823  14.925  1.00 91.67           H  
ATOM    588  O   CYS A  36      -4.450  -0.964  14.341  1.00 91.67           O  
ATOM    589  SG  CYS A  36      -8.574  -3.349  13.665  1.00 91.67           S  
ATOM    590  N   ASP A  37      -5.600   0.546  13.142  1.00 91.39           N  
ATOM    591  H   ASP A  37      -6.386   0.685  12.522  1.00 91.39           H  
ATOM    592  CA  ASP A  37      -5.011   1.734  13.752  1.00 91.39           C  
ATOM    593  HA  ASP A  37      -4.088   1.462  14.265  1.00 91.39           H  
ATOM    594  C   ASP A  37      -5.980   2.280  14.803  1.00 91.39           C  
ATOM    595  CB  ASP A  37      -4.619   2.731  12.663  1.00 91.39           C  
ATOM    596  HB2 ASP A  37      -3.834   2.263  12.069  1.00 91.39           H  
ATOM    597  HB3 ASP A  37      -5.453   2.906  11.983  1.00 91.39           H  
ATOM    598  O   ASP A  37      -7.109   2.698  14.515  1.00 91.39           O  
ATOM    599  CG  ASP A  37      -4.087   4.073  13.159  1.00 91.39           C  
ATOM    600  OD1 ASP A  37      -4.120   4.368  14.377  1.00 91.39           O  
ATOM    601  OD2 ASP A  37      -3.533   4.768  12.280  1.00 91.39           O  
ATOM    602  N   THR A  38      -5.538   2.205  16.055  1.00 88.03           N  
ATOM    603  H   THR A  38      -4.611   1.839  16.220  1.00 88.03           H  
ATOM    604  CA  THR A  38      -6.353   2.510  17.229  1.00 88.03           C  
ATOM    605  HA  THR A  38      -7.406   2.469  16.950  1.00 88.03           H  
ATOM    606  C   THR A  38      -6.123   3.907  17.795  1.00 88.03           C  
ATOM    607  CB  THR A  38      -6.144   1.458  18.321  1.00 88.03           C  
ATOM    608  HB  THR A  38      -6.754   1.744  19.178  1.00 88.03           H  
ATOM    609  O   THR A  38      -6.771   4.255  18.778  1.00 88.03           O  
ATOM    610  CG2 THR A  38      -6.564   0.057  17.867  1.00 88.03           C  
ATOM    611 HG21 THR A  38      -7.601   0.070  17.532  1.00 88.03           H  
ATOM    612 HG22 THR A  38      -6.474  -0.638  18.702  1.00 88.03           H  
ATOM    613 HG23 THR A  38      -5.923  -0.286  17.055  1.00 88.03           H  
ATOM    614  OG1 THR A  38      -4.795   1.374  18.720  1.00 88.03           O  
ATOM    615  HG1 THR A  38      -4.484   2.246  18.975  1.00 88.03           H  
ATOM    616  N   GLU A  39      -5.226   4.704  17.210  1.00 88.14           N  
ATOM    617  H   GLU A  39      -4.781   4.397  16.357  1.00 88.14           H  
ATOM    618  CA  GLU A  39      -4.817   5.997  17.777  1.00 88.14           C  
ATOM    619  HA  GLU A  39      -5.396   6.212  18.675  1.00 88.14           H  
ATOM    620  C   GLU A  39      -5.079   7.175  16.832  1.00 88.14           C  
ATOM    621  CB  GLU A  39      -3.335   5.950  18.200  1.00 88.14           C  
ATOM    622  HB2 GLU A  39      -2.728   5.606  17.363  1.00 88.14           H  
ATOM    623  HB3 GLU A  39      -3.033   6.968  18.447  1.00 88.14           H  
ATOM    624  O   GLU A  39      -5.605   8.201  17.272  1.00 88.14           O  
ATOM    625  CG  GLU A  39      -3.081   5.051  19.428  1.00 88.14           C  
ATOM    626  HG2 GLU A  39      -3.314   4.020  19.161  1.00 88.14           H  
ATOM    627  HG3 GLU A  39      -3.764   5.348  20.224  1.00 88.14           H  
ATOM    628  CD  GLU A  39      -1.636   5.134  19.966  1.00 88.14           C  
ATOM    629  OE1 GLU A  39      -1.159   4.155  20.584  1.00 88.14           O  
ATOM    630  OE2 GLU A  39      -0.964   6.163  19.754  1.00 88.14           O  
ATOM    631  N   THR A  40      -4.758   7.050  15.539  1.00 90.87           N  
ATOM    632  H   THR A  40      -4.378   6.179  15.198  1.00 90.87           H  
ATOM    633  CA  THR A  40      -4.833   8.179  14.601  1.00 90.87           C  
ATOM    634  HA  THR A  40      -4.201   8.978  14.989  1.00 90.87           H  
ATOM    635  C   THR A  40      -6.260   8.716  14.493  1.00 90.87           C  
ATOM    636  CB  THR A  40      -4.289   7.777  13.222  1.00 90.87           C  
ATOM    637  HB  THR A  40      -4.844   6.916  12.850  1.00 90.87           H  
ATOM    638  O   THR A  40      -7.191   7.961  14.222  1.00 90.87           O  
ATOM    639  CG2 THR A  40      -4.356   8.902  12.191  1.00 90.87           C  
ATOM    640 HG21 THR A  40      -3.877   9.803  12.576  1.00 90.87           H  
ATOM    641 HG22 THR A  40      -3.850   8.585  11.280  1.00 90.87           H  
ATOM    642 HG23 THR A  40      -5.396   9.118  11.948  1.00 90.87           H  
ATOM    643  OG1 THR A  40      -2.922   7.449  13.343  1.00 90.87           O  
ATOM    644  HG1 THR A  40      -2.418   8.265  13.380  1.00 90.87           H  
ATOM    645  N   ASP A  41      -6.446  10.025  14.703  1.00 91.21           N  
ATOM    646  H   ASP A  41      -5.646  10.587  14.953  1.00 91.21           H  
ATOM    647  CA  ASP A  41      -7.757  10.696  14.631  1.00 91.21           C  
ATOM    648  HA  ASP A  41      -7.640  11.682  15.082  1.00 91.21           H  
ATOM    649  C   ASP A  41      -8.857   9.992  15.462  1.00 91.21           C  
ATOM    650  CB  ASP A  41      -8.129  10.934  13.157  1.00 91.21           C  
ATOM    651  HB2 ASP A  41      -8.268   9.976  12.658  1.00 91.21           H  
ATOM    652  HB3 ASP A  41      -7.310  11.457  12.662  1.00 91.21           H  
ATOM    653  O   ASP A  41      -9.979   9.772  15.013  1.00 91.21           O  
ATOM    654  CG  ASP A  41      -9.398  11.776  13.019  1.00 91.21           C  
ATOM    655  OD1 ASP A  41      -9.423  12.864  13.635  1.00 91.21           O  
ATOM    656  OD2 ASP A  41     -10.312  11.319  12.294  1.00 91.21           O  
ATOM    657  N   GLY A  42      -8.518   9.543  16.675  1.00 90.38           N  
ATOM    658  H   GLY A  42      -7.552   9.622  16.960  1.00 90.38           H  
ATOM    659  CA  GLY A  42      -9.448   8.828  17.559  1.00 90.38           C  
ATOM    660  HA2 GLY A  42     -10.442   9.263  17.463  1.00 90.38           H  
ATOM    661  HA3 GLY A  42      -9.115   8.958  18.589  1.00 90.38           H  
ATOM    662  C   GLY A  42      -9.566   7.320  17.294  1.00 90.38           C  
ATOM    663  O   GLY A  42     -10.307   6.639  18.006  1.00 90.38           O  
ATOM    664  N   GLY A  43      -8.821   6.790  16.320  1.00 90.37           N  
ATOM    665  H   GLY A  43      -8.269   7.417  15.752  1.00 90.37           H  
ATOM    666  CA  GLY A  43      -8.697   5.361  16.051  1.00 90.37           C  
ATOM    667  HA2 GLY A  43      -8.536   4.849  16.999  1.00 90.37           H  
ATOM    668  HA3 GLY A  43      -7.823   5.191  15.422  1.00 90.37           H  
ATOM    669  C   GLY A  43      -9.914   4.724  15.379  1.00 90.37           C  
ATOM    670  O   GLY A  43     -10.821   5.395  14.883  1.00 90.37           O  
ATOM    671  N   GLY A  44      -9.923   3.389  15.365  1.00 91.26           N  
ATOM    672  H   GLY A  44      -9.089   2.915  15.682  1.00 91.26           H  
ATOM    673  CA  GLY A  44     -10.989   2.585  14.759  1.00 91.26           C  
ATOM    674  HA2 GLY A  44     -11.953   3.056  14.946  1.00 91.26           H  
ATOM    675  HA3 GLY A  44     -10.990   1.600  15.226  1.00 91.26           H  
ATOM    676  C   GLY A  44     -10.833   2.396  13.249  1.00 91.26           C  
ATOM    677  O   GLY A  44     -11.795   2.026  12.575  1.00 91.26           O  
ATOM    678  N   TRP A  45      -9.640   2.656  12.719  1.00 95.17           N  
ATOM    679  H   TRP A  45      -8.879   2.908  13.333  1.00 95.17           H  
ATOM    680  CA  TRP A  45      -9.335   2.529  11.301  1.00 95.17           C  
ATOM    681  HA  TRP A  45     -10.218   2.773  10.710  1.00 95.17           H  
ATOM    682  C   TRP A  45      -8.880   1.113  10.960  1.00 95.17           C  
ATOM    683  CB  TRP A  45      -8.229   3.513  10.948  1.00 95.17           C  
ATOM    684  HB2 TRP A  45      -7.965   3.365   9.900  1.00 95.17           H  
ATOM    685  HB3 TRP A  45      -7.365   3.268  11.565  1.00 95.17           H  
ATOM    686  O   TRP A  45      -8.025   0.559  11.641  1.00 95.17           O  
ATOM    687  CG  TRP A  45      -8.532   4.955  11.143  1.00 95.17           C  
ATOM    688  CD1 TRP A  45      -8.160   5.710  12.198  1.00 95.17           C  
ATOM    689  HD1 TRP A  45      -7.582   5.366  13.043  1.00 95.17           H  
ATOM    690  CD2 TRP A  45      -9.247   5.844  10.242  1.00 95.17           C  
ATOM    691  CE2 TRP A  45      -9.315   7.135  10.840  1.00 95.17           C  
ATOM    692  CE3 TRP A  45      -9.830   5.681   8.969  1.00 95.17           C  
ATOM    693  HE3 TRP A  45      -9.775   4.718   8.484  1.00 95.17           H  
ATOM    694  NE1 TRP A  45      -8.640   6.992  12.032  1.00 95.17           N  
ATOM    695  HE1 TRP A  45      -8.472   7.720  12.711  1.00 95.17           H  
ATOM    696  CH2 TRP A  45     -10.548   8.011   8.956  1.00 95.17           C  
ATOM    697  HH2 TRP A  45     -11.063   8.828   8.473  1.00 95.17           H  
ATOM    698  CZ2 TRP A  45      -9.957   8.209  10.215  1.00 95.17           C  
ATOM    699  HZ2 TRP A  45     -10.017   9.171  10.702  1.00 95.17           H  
ATOM    700  CZ3 TRP A  45     -10.473   6.753   8.328  1.00 95.17           C  
ATOM    701  HZ3 TRP A  45     -10.916   6.613   7.353  1.00 95.17           H  
ATOM    702  N   ILE A  46      -9.394   0.561   9.866  1.00 95.20           N  
ATOM    703  H   ILE A  46     -10.090   1.091   9.361  1.00 95.20           H  
ATOM    704  CA  ILE A  46      -8.907  -0.667   9.236  1.00 95.20           C  
ATOM    705  HA  ILE A  46      -8.422  -1.305   9.975  1.00 95.20           H  
ATOM    706  C   ILE A  46      -7.891  -0.265   8.171  1.00 95.20           C  
ATOM    707  CB  ILE A  46     -10.075  -1.443   8.590  1.00 95.20           C  
ATOM    708  HB  ILE A  46     -10.520  -0.802   7.829  1.00 95.20           H  
ATOM    709  O   ILE A  46      -8.250   0.416   7.212  1.00 95.20           O  
ATOM    710  CG1 ILE A  46     -11.184  -1.808   9.603  1.00 95.20           C  
ATOM    711 HG12 ILE A  46     -11.424  -0.944  10.222  1.00 95.20           H  
ATOM    712 HG13 ILE A  46     -10.838  -2.611  10.253  1.00 95.20           H  
ATOM    713  CG2 ILE A  46      -9.543  -2.709   7.894  1.00 95.20           C  
ATOM    714 HG21 ILE A  46      -8.844  -2.449   7.099  1.00 95.20           H  
ATOM    715 HG22 ILE A  46      -9.026  -3.340   8.617  1.00 95.20           H  
ATOM    716 HG23 ILE A  46     -10.357  -3.268   7.432  1.00 95.20           H  
ATOM    717  CD1 ILE A  46     -12.486  -2.240   8.915  1.00 95.20           C  
ATOM    718 HD11 ILE A  46     -12.775  -1.500   8.169  1.00 95.20           H  
ATOM    719 HD12 ILE A  46     -13.285  -2.310   9.653  1.00 95.20           H  
ATOM    720 HD13 ILE A  46     -12.366  -3.211   8.436  1.00 95.20           H  
ATOM    721  N   ILE A  47      -6.639  -0.684   8.305  1.00 95.70           N  
ATOM    722  H   ILE A  47      -6.408  -1.281   9.086  1.00 95.70           H  
ATOM    723  CA  ILE A  47      -5.609  -0.453   7.292  1.00 95.70           C  
ATOM    724  HA  ILE A  47      -5.714   0.562   6.907  1.00 95.70           H  
ATOM    725  C   ILE A  47      -5.845  -1.416   6.128  1.00 95.70           C  
ATOM    726  CB  ILE A  47      -4.205  -0.560   7.912  1.00 95.70           C  
ATOM    727  HB  ILE A  47      -4.122  -1.519   8.424  1.00 95.70           H  
ATOM    728  O   ILE A  47      -5.918  -2.629   6.312  1.00 95.70           O  
ATOM    729  CG1 ILE A  47      -4.015   0.584   8.933  1.00 95.70           C  
ATOM    730 HG12 ILE A  47      -3.910   1.528   8.397  1.00 95.70           H  
ATOM    731 HG13 ILE A  47      -4.887   0.665   9.582  1.00 95.70           H  
ATOM    732  CG2 ILE A  47      -3.116  -0.479   6.827  1.00 95.70           C  
ATOM    733 HG21 ILE A  47      -2.124  -0.548   7.274  1.00 95.70           H  
ATOM    734 HG22 ILE A  47      -3.213  -1.308   6.125  1.00 95.70           H  
ATOM    735 HG23 ILE A  47      -3.195   0.463   6.285  1.00 95.70           H  
ATOM    736  CD1 ILE A  47      -2.806   0.409   9.844  1.00 95.70           C  
ATOM    737 HD11 ILE A  47      -2.977  -0.452  10.491  1.00 95.70           H  
ATOM    738 HD12 ILE A  47      -2.702   1.307  10.453  1.00 95.70           H  
ATOM    739 HD13 ILE A  47      -1.886   0.285   9.273  1.00 95.70           H  
ATOM    740  N   ILE A  48      -5.996  -0.852   4.930  1.00 97.74           N  
ATOM    741  H   ILE A  48      -5.903   0.152   4.872  1.00 97.74           H  
ATOM    742  CA  ILE A  48      -6.238  -1.595   3.687  1.00 97.74           C  
ATOM    743  HA  ILE A  48      -6.490  -2.624   3.946  1.00 97.74           H  
ATOM    744  C   ILE A  48      -4.986  -1.673   2.807  1.00 97.74           C  
ATOM    745  CB  ILE A  48      -7.446  -1.018   2.917  1.00 97.74           C  
ATOM    746  HB  ILE A  48      -7.584  -1.637   2.030  1.00 97.74           H  
ATOM    747  O   ILE A  48      -4.876  -2.560   1.962  1.00 97.74           O  
ATOM    748  CG1 ILE A  48      -7.232   0.440   2.456  1.00 97.74           C  
ATOM    749 HG12 ILE A  48      -7.260   1.102   3.322  1.00 97.74           H  
ATOM    750 HG13 ILE A  48      -6.254   0.527   1.980  1.00 97.74           H  
ATOM    751  CG2 ILE A  48      -8.715  -1.130   3.780  1.00 97.74           C  
ATOM    752 HG21 ILE A  48      -9.601  -0.900   3.187  1.00 97.74           H  
ATOM    753 HG22 ILE A  48      -8.656  -0.442   4.623  1.00 97.74           H  
ATOM    754 HG23 ILE A  48      -8.814  -2.144   4.168  1.00 97.74           H  
ATOM    755  CD1 ILE A  48      -8.266   0.938   1.440  1.00 97.74           C  
ATOM    756 HD11 ILE A  48      -9.272   0.900   1.856  1.00 97.74           H  
ATOM    757 HD12 ILE A  48      -8.223   0.326   0.539  1.00 97.74           H  
ATOM    758 HD13 ILE A  48      -8.038   1.970   1.174  1.00 97.74           H  
ATOM    759  N   GLN A  49      -4.044  -0.751   3.011  1.00 97.74           N  
ATOM    760  H   GLN A  49      -4.205  -0.052   3.723  1.00 97.74           H  
ATOM    761  CA  GLN A  49      -2.750  -0.718   2.345  1.00 97.74           C  
ATOM    762  HA  GLN A  49      -2.466  -1.740   2.094  1.00 97.74           H  
ATOM    763  C   GLN A  49      -1.709  -0.122   3.285  1.00 97.74           C  
ATOM    764  CB  GLN A  49      -2.864   0.107   1.057  1.00 97.74           C  
ATOM    765  HB2 GLN A  49      -3.029   1.155   1.304  1.00 97.74           H  
ATOM    766  HB3 GLN A  49      -3.738  -0.249   0.512  1.00 97.74           H  
ATOM    767  O   GLN A  49      -1.993   0.862   3.973  1.00 97.74           O  
ATOM    768  CG  GLN A  49      -1.648   0.006   0.127  1.00 97.74           C  
ATOM    769  HG2 GLN A  49      -2.018   0.091  -0.894  1.00 97.74           H  
ATOM    770  HG3 GLN A  49      -1.161  -0.964   0.229  1.00 97.74           H  
ATOM    771  CD  GLN A  49      -0.617   1.112   0.283  1.00 97.74           C  
ATOM    772  NE2 GLN A  49       0.099   1.390  -0.782  1.00 97.74           N  
ATOM    773 HE21 GLN A  49      -0.130   0.937  -1.655  1.00 97.74           H  
ATOM    774 HE22 GLN A  49       0.712   2.192  -0.742  1.00 97.74           H  
ATOM    775  OE1 GLN A  49      -0.441   1.738   1.313  1.00 97.74           O  
ATOM    776  N   ARG A  50      -0.504  -0.695   3.291  1.00 95.22           N  
ATOM    777  H   ARG A  50      -0.371  -1.523   2.728  1.00 95.22           H  
ATOM    778  CA  ARG A  50       0.639  -0.160   4.035  1.00 95.22           C  
ATOM    779  HA  ARG A  50       0.491   0.910   4.182  1.00 95.22           H  
ATOM    780  C   ARG A  50       1.929  -0.344   3.254  1.00 95.22           C  
ATOM    781  CB  ARG A  50       0.695  -0.845   5.407  1.00 95.22           C  
ATOM    782  HB2 ARG A  50       0.849  -1.916   5.274  1.00 95.22           H  
ATOM    783  HB3 ARG A  50      -0.266  -0.693   5.898  1.00 95.22           H  
ATOM    784  O   ARG A  50       2.187  -1.444   2.766  1.00 95.22           O  
ATOM    785  CG  ARG A  50       1.802  -0.287   6.308  1.00 95.22           C  
ATOM    786  HG2 ARG A  50       2.777  -0.590   5.927  1.00 95.22           H  
ATOM    787  HG3 ARG A  50       1.754   0.802   6.322  1.00 95.22           H  
ATOM    788  CD  ARG A  50       1.624  -0.823   7.730  1.00 95.22           C  
ATOM    789  HD2 ARG A  50       1.802  -1.898   7.722  1.00 95.22           H  
ATOM    790  HD3 ARG A  50       0.602  -0.631   8.055  1.00 95.22           H  
ATOM    791  NE  ARG A  50       2.541  -0.156   8.667  1.00 95.22           N  
ATOM    792  HE  ARG A  50       2.847   0.773   8.413  1.00 95.22           H  
ATOM    793  NH1 ARG A  50       2.347  -1.652  10.393  1.00 95.22           N  
ATOM    794 HH11 ARG A  50       2.714  -2.016  11.261  1.00 95.22           H  
ATOM    795 HH12 ARG A  50       1.736  -2.208   9.812  1.00 95.22           H  
ATOM    796  NH2 ARG A  50       3.676   0.130  10.612  1.00 95.22           N  
ATOM    797 HH21 ARG A  50       4.083   0.971  10.227  1.00 95.22           H  
ATOM    798 HH22 ARG A  50       3.941  -0.186  11.534  1.00 95.22           H  
ATOM    799  CZ  ARG A  50       2.847  -0.559   9.883  1.00 95.22           C  
ATOM    800  N   ARG A  51       2.749   0.707   3.187  1.00 93.82           N  
ATOM    801  H   ARG A  51       2.401   1.580   3.558  1.00 93.82           H  
ATOM    802  CA  ARG A  51       4.111   0.701   2.635  1.00 93.82           C  
ATOM    803  HA  ARG A  51       4.454  -0.327   2.516  1.00 93.82           H  
ATOM    804  C   ARG A  51       5.056   1.423   3.583  1.00 93.82           C  
ATOM    805  CB  ARG A  51       4.183   1.404   1.275  1.00 93.82           C  
ATOM    806  HB2 ARG A  51       5.146   1.156   0.827  1.00 93.82           H  
ATOM    807  HB3 ARG A  51       4.163   2.481   1.436  1.00 93.82           H  
ATOM    808  O   ARG A  51       4.873   2.609   3.835  1.00 93.82           O  
ATOM    809  CG  ARG A  51       3.087   1.081   0.270  1.00 93.82           C  
ATOM    810  HG2 ARG A  51       3.184   1.761  -0.577  1.00 93.82           H  
ATOM    811  HG3 ARG A  51       2.123   1.265   0.744  1.00 93.82           H  
ATOM    812  CD  ARG A  51       3.132  -0.356  -0.234  1.00 93.82           C  
ATOM    813  HD2 ARG A  51       2.332  -0.478  -0.965  1.00 93.82           H  
ATOM    814  HD3 ARG A  51       2.936  -1.039   0.592  1.00 93.82           H  
ATOM    815  NE  ARG A  51       4.425  -0.713  -0.839  1.00 93.82           N  
ATOM    816  HE  ARG A  51       5.028  -1.303  -0.283  1.00 93.82           H  
ATOM    817  NH1 ARG A  51       4.113   0.351  -2.861  1.00 93.82           N  
ATOM    818 HH11 ARG A  51       4.430   0.529  -3.803  1.00 93.82           H  
ATOM    819 HH12 ARG A  51       3.294   0.821  -2.501  1.00 93.82           H  
ATOM    820  NH2 ARG A  51       5.870  -0.966  -2.573  1.00 93.82           N  
ATOM    821 HH21 ARG A  51       6.062  -0.773  -3.546  1.00 93.82           H  
ATOM    822 HH22 ARG A  51       6.330  -1.710  -2.069  1.00 93.82           H  
ATOM    823  CZ  ARG A  51       4.791  -0.439  -2.075  1.00 93.82           C  
ATOM    824  N   HIS A  52       6.061   0.733   4.097  1.00 89.70           N  
ATOM    825  H   HIS A  52       6.116  -0.250   3.871  1.00 89.70           H  
ATOM    826  CA  HIS A  52       7.055   1.301   5.001  1.00 89.70           C  
ATOM    827  HA  HIS A  52       7.292   2.311   4.667  1.00 89.70           H  
ATOM    828  C   HIS A  52       8.368   0.513   5.015  1.00 89.70           C  
ATOM    829  CB  HIS A  52       6.465   1.399   6.414  1.00 89.70           C  
ATOM    830  HB2 HIS A  52       7.120   2.069   6.970  1.00 89.70           H  
ATOM    831  HB3 HIS A  52       5.493   1.889   6.371  1.00 89.70           H  
ATOM    832  O   HIS A  52       9.434   1.120   4.924  1.00 89.70           O  
ATOM    833  CG  HIS A  52       6.313   0.099   7.177  1.00 89.70           C  
ATOM    834  CD2 HIS A  52       6.940  -0.251   8.344  1.00 89.70           C  
ATOM    835  HD2 HIS A  52       7.691   0.319   8.870  1.00 89.70           H  
ATOM    836  ND1 HIS A  52       5.466  -0.937   6.855  1.00 89.70           N  
ATOM    837  HD1 HIS A  52       5.108  -1.137   5.932  1.00 89.70           H  
ATOM    838  CE1 HIS A  52       5.527  -1.845   7.838  1.00 89.70           C  
ATOM    839  HE1 HIS A  52       4.964  -2.766   7.861  1.00 89.70           H  
ATOM    840  NE2 HIS A  52       6.403  -1.467   8.778  1.00 89.70           N  
ATOM    841  N   LYS A  53       8.303  -0.827   5.064  1.00 86.58           N  
ATOM    842  H   LYS A  53       7.392  -1.260   5.091  1.00 86.58           H  
ATOM    843  CA  LYS A  53       9.488  -1.706   5.046  1.00 86.58           C  
ATOM    844  HA  LYS A  53      10.269  -1.274   5.671  1.00 86.58           H  
ATOM    845  C   LYS A  53      10.091  -1.830   3.657  1.00 86.58           C  
ATOM    846  CB  LYS A  53       9.140  -3.103   5.582  1.00 86.58           C  
ATOM    847  HB2 LYS A  53       9.949  -3.795   5.349  1.00 86.58           H  
ATOM    848  HB3 LYS A  53       8.223  -3.459   5.113  1.00 86.58           H  
ATOM    849  O   LYS A  53      11.289  -2.072   3.534  1.00 86.58           O  
ATOM    850  CG  LYS A  53       8.961  -3.069   7.095  1.00 86.58           C  
ATOM    851  HG2 LYS A  53       8.157  -2.365   7.309  1.00 86.58           H  
ATOM    852  HG3 LYS A  53       9.877  -2.699   7.558  1.00 86.58           H  
ATOM    853  CD  LYS A  53       8.616  -4.435   7.698  1.00 86.58           C  
ATOM    854  HD2 LYS A  53       7.757  -4.874   7.189  1.00 86.58           H  
ATOM    855  HD3 LYS A  53       9.478  -5.093   7.587  1.00 86.58           H  
ATOM    856  CE  LYS A  53       8.298  -4.198   9.178  1.00 86.58           C  
ATOM    857  HE2 LYS A  53       7.282  -3.818   9.290  1.00 86.58           H  
ATOM    858  HE3 LYS A  53       8.961  -3.404   9.522  1.00 86.58           H  
ATOM    859  NZ  LYS A  53       8.528  -5.383  10.038  1.00 86.58           N  
ATOM    860  HZ1 LYS A  53       7.679  -5.893  10.235  1.00 86.58           H  
ATOM    861  HZ2 LYS A  53       8.908  -5.039  10.909  1.00 86.58           H  
ATOM    862  HZ3 LYS A  53       9.252  -5.975   9.658  1.00 86.58           H  
ATOM    863  N   LYS A  54       9.282  -1.608   2.612  1.00 90.08           N  
ATOM    864  H   LYS A  54       8.295  -1.515   2.805  1.00 90.08           H  
ATOM    865  CA  LYS A  54       9.691  -1.671   1.200  1.00 90.08           C  
ATOM    866  HA  LYS A  54       8.790  -1.482   0.615  1.00 90.08           H  
ATOM    867  C   LYS A  54      10.158  -3.076   0.794  1.00 90.08           C  
ATOM    868  CB  LYS A  54      10.719  -0.561   0.865  1.00 90.08           C  
ATOM    869  HB2 LYS A  54      10.743  -0.419  -0.216  1.00 90.08           H  
ATOM    870  HB3 LYS A  54      11.709  -0.889   1.182  1.00 90.08           H  
ATOM    871  O   LYS A  54      10.911  -3.223  -0.165  1.00 90.08           O  
ATOM    872  CG  LYS A  54      10.412   0.780   1.549  1.00 90.08           C  
ATOM    873  HG2 LYS A  54      10.459   0.640   2.629  1.00 90.08           H  
ATOM    874  HG3 LYS A  54       9.401   1.099   1.293  1.00 90.08           H  
ATOM    875  CD  LYS A  54      11.409   1.892   1.224  1.00 90.08           C  
ATOM    876  HD2 LYS A  54      12.409   1.573   1.519  1.00 90.08           H  
ATOM    877  HD3 LYS A  54      11.384   2.123   0.159  1.00 90.08           H  
ATOM    878  CE  LYS A  54      10.968   3.100   2.058  1.00 90.08           C  
ATOM    879  HE2 LYS A  54       9.980   3.422   1.726  1.00 90.08           H  
ATOM    880  HE3 LYS A  54      10.852   2.776   3.092  1.00 90.08           H  
ATOM    881  NZ  LYS A  54      11.923   4.226   1.998  1.00 90.08           N  
ATOM    882  HZ1 LYS A  54      11.978   4.599   1.061  1.00 90.08           H  
ATOM    883  HZ2 LYS A  54      11.583   4.947   2.619  1.00 90.08           H  
ATOM    884  HZ3 LYS A  54      12.833   3.928   2.320  1.00 90.08           H  
ATOM    885  N   ASP A  55       9.700  -4.096   1.518  1.00 85.99           N  
ATOM    886  H   ASP A  55       9.050  -3.896   2.264  1.00 85.99           H  
ATOM    887  CA  ASP A  55      10.091  -5.507   1.405  1.00 85.99           C  
ATOM    888  HA  ASP A  55      11.054  -5.564   0.896  1.00 85.99           H  
ATOM    889  C   ASP A  55       9.105  -6.350   0.579  1.00 85.99           C  
ATOM    890  CB  ASP A  55      10.284  -6.085   2.821  1.00 85.99           C  
ATOM    891  HB2 ASP A  55      11.073  -5.520   3.317  1.00 85.99           H  
ATOM    892  HB3 ASP A  55      10.627  -7.116   2.730  1.00 85.99           H  
ATOM    893  O   ASP A  55       9.432  -7.453   0.140  1.00 85.99           O  
ATOM    894  CG  ASP A  55       9.032  -6.056   3.716  1.00 85.99           C  
ATOM    895  OD1 ASP A  55       8.049  -5.364   3.358  1.00 85.99           O  
ATOM    896  OD2 ASP A  55       9.077  -6.685   4.794  1.00 85.99           O  
ATOM    897  N   VAL A  56       7.913  -5.819   0.301  1.00 93.31           N  
ATOM    898  H   VAL A  56       7.673  -4.967   0.787  1.00 93.31           H  
ATOM    899  CA  VAL A  56       6.899  -6.469  -0.535  1.00 93.31           C  
ATOM    900  HA  VAL A  56       7.194  -7.506  -0.693  1.00 93.31           H  
ATOM    901  C   VAL A  56       6.827  -5.801  -1.908  1.00 93.31           C  
ATOM    902  CB  VAL A  56       5.543  -6.511   0.194  1.00 93.31           C  
ATOM    903  HB  VAL A  56       5.239  -5.498   0.456  1.00 93.31           H  
ATOM    904  O   VAL A  56       6.643  -4.587  -2.026  1.00 93.31           O  
ATOM    905  CG1 VAL A  56       4.435  -7.136  -0.663  1.00 93.31           C  
ATOM    906 HG11 VAL A  56       4.229  -6.505  -1.527  1.00 93.31           H  
ATOM    907 HG12 VAL A  56       3.520  -7.194  -0.073  1.00 93.31           H  
ATOM    908 HG13 VAL A  56       4.721  -8.138  -0.984  1.00 93.31           H  
ATOM    909  CG2 VAL A  56       5.667  -7.355   1.469  1.00 93.31           C  
ATOM    910 HG21 VAL A  56       6.080  -8.338   1.241  1.00 93.31           H  
ATOM    911 HG22 VAL A  56       4.693  -7.478   1.941  1.00 93.31           H  
ATOM    912 HG23 VAL A  56       6.322  -6.858   2.185  1.00 93.31           H  
ATOM    913  N   SER A  57       6.941  -6.607  -2.971  1.00 95.47           N  
ATOM    914  H   SER A  57       7.172  -7.577  -2.809  1.00 95.47           H  
ATOM    915  CA  SER A  57       6.656  -6.147  -4.336  1.00 95.47           C  
ATOM    916  HA  SER A  57       7.175  -5.200  -4.489  1.00 95.47           H  
ATOM    917  C   SER A  57       5.157  -5.914  -4.523  1.00 95.47           C  
ATOM    918  CB  SER A  57       7.160  -7.121  -5.407  1.00 95.47           C  
ATOM    919  HB2 SER A  57       6.641  -8.076  -5.317  1.00 95.47           H  
ATOM    920  HB3 SER A  57       8.232  -7.278  -5.289  1.00 95.47           H  
ATOM    921  O   SER A  57       4.349  -6.765  -4.147  1.00 95.47           O  
ATOM    922  OG  SER A  57       6.896  -6.564  -6.681  1.00 95.47           O  
ATOM    923  HG  SER A  57       6.718  -7.260  -7.318  1.00 95.47           H  
ATOM    924  N   PHE A  58       4.813  -4.783  -5.138  1.00 97.13           N  
ATOM    925  H   PHE A  58       5.555  -4.158  -5.417  1.00 97.13           H  
ATOM    926  CA  PHE A  58       3.453  -4.414  -5.548  1.00 97.13           C  
ATOM    927  HA  PHE A  58       2.739  -5.100  -5.092  1.00 97.13           H  
ATOM    928  C   PHE A  58       3.242  -4.557  -7.071  1.00 97.13           C  
ATOM    929  CB  PHE A  58       3.130  -3.007  -5.020  1.00 97.13           C  
ATOM    930  HB2 PHE A  58       2.348  -2.580  -5.649  1.00 97.13           H  
ATOM    931  HB3 PHE A  58       4.005  -2.365  -5.119  1.00 97.13           H  
ATOM    932  O   PHE A  58       2.138  -4.327  -7.561  1.00 97.13           O  
ATOM    933  CG  PHE A  58       2.637  -2.968  -3.582  1.00 97.13           C  
ATOM    934  CD1 PHE A  58       1.327  -2.537  -3.300  1.00 97.13           C  
ATOM    935  HD1 PHE A  58       0.672  -2.232  -4.102  1.00 97.13           H  
ATOM    936  CD2 PHE A  58       3.459  -3.401  -2.526  1.00 97.13           C  
ATOM    937  HD2 PHE A  58       4.465  -3.739  -2.726  1.00 97.13           H  
ATOM    938  CE1 PHE A  58       0.845  -2.539  -1.980  1.00 97.13           C  
ATOM    939  HE1 PHE A  58      -0.164  -2.213  -1.776  1.00 97.13           H  
ATOM    940  CE2 PHE A  58       2.971  -3.431  -1.208  1.00 97.13           C  
ATOM    941  HE2 PHE A  58       3.598  -3.790  -0.405  1.00 97.13           H  
ATOM    942  CZ  PHE A  58       1.663  -2.998  -0.935  1.00 97.13           C  
ATOM    943  HZ  PHE A  58       1.291  -3.009   0.079  1.00 97.13           H  
ATOM    944  N   ASP A  59       4.261  -5.010  -7.811  1.00 96.78           N  
ATOM    945  H   ASP A  59       5.133  -5.228  -7.351  1.00 96.78           H  
ATOM    946  CA  ASP A  59       4.119  -5.482  -9.195  1.00 96.78           C  
ATOM    947  HA  ASP A  59       3.458  -4.811  -9.743  1.00 96.78           H  
ATOM    948  C   ASP A  59       3.470  -6.875  -9.159  1.00 96.78           C  
ATOM    949  CB  ASP A  59       5.499  -5.466  -9.887  1.00 96.78           C  
ATOM    950  HB2 ASP A  59       5.973  -4.504  -9.691  1.00 96.78           H  
ATOM    951  HB3 ASP A  59       6.138  -6.236  -9.453  1.00 96.78           H  
ATOM    952  O   ASP A  59       4.152  -7.882  -8.945  1.00 96.78           O  
ATOM    953  CG  ASP A  59       5.441  -5.656 -11.412  1.00 96.78           C  
ATOM    954  OD1 ASP A  59       4.323  -5.759 -11.958  1.00 96.78           O  
ATOM    955  OD2 ASP A  59       6.528  -5.608 -12.047  1.00 96.78           O  
ATOM    956  N   ARG A  60       2.131  -6.903  -9.195  1.00 98.20           N  
ATOM    957  H   ARG A  60       1.659  -6.032  -9.391  1.00 98.20           H  
ATOM    958  CA  ARG A  60       1.285  -8.073  -8.897  1.00 98.20           C  
ATOM    959  HA  ARG A  60       1.871  -8.985  -9.010  1.00 98.20           H  
ATOM    960  C   ARG A  60       0.120  -8.180  -9.868  1.00 98.20           C  
ATOM    961  CB  ARG A  60       0.722  -7.996  -7.466  1.00 98.20           C  
ATOM    962  HB2 ARG A  60       0.071  -8.853  -7.293  1.00 98.20           H  
ATOM    963  HB3 ARG A  60       0.105  -7.102  -7.371  1.00 98.20           H  
ATOM    964  O   ARG A  60      -0.377  -7.169 -10.354  1.00 98.20           O  
ATOM    965  CG  ARG A  60       1.759  -7.955  -6.348  1.00 98.20           C  
ATOM    966  HG2 ARG A  60       1.246  -7.794  -5.400  1.00 98.20           H  
ATOM    967  HG3 ARG A  60       2.454  -7.130  -6.508  1.00 98.20           H  
ATOM    968  CD  ARG A  60       2.524  -9.266  -6.272  1.00 98.20           C  
ATOM    969  HD2 ARG A  60       1.816 -10.065  -6.051  1.00 98.20           H  
ATOM    970  HD3 ARG A  60       3.005  -9.465  -7.230  1.00 98.20           H  
ATOM    971  NE  ARG A  60       3.523  -9.197  -5.206  1.00 98.20           N  
ATOM    972  HE  ARG A  60       3.467  -8.395  -4.594  1.00 98.20           H  
ATOM    973  NH1 ARG A  60       4.788 -10.954  -5.915  1.00 98.20           N  
ATOM    974 HH11 ARG A  60       4.056 -11.141  -6.585  1.00 98.20           H  
ATOM    975 HH12 ARG A  60       5.526 -11.631  -5.782  1.00 98.20           H  
ATOM    976  NH2 ARG A  60       5.324  -9.854  -4.026  1.00 98.20           N  
ATOM    977 HH21 ARG A  60       6.047 -10.534  -3.836  1.00 98.20           H  
ATOM    978 HH22 ARG A  60       5.064  -9.138  -3.363  1.00 98.20           H  
ATOM    979  CZ  ARG A  60       4.544 -10.004  -5.059  1.00 98.20           C  
ATOM    980  N   THR A  61      -0.329  -9.406 -10.100  1.00 98.64           N  
ATOM    981  H   THR A  61       0.106 -10.163  -9.592  1.00 98.64           H  
ATOM    982  CA  THR A  61      -1.447  -9.736 -10.995  1.00 98.64           C  
ATOM    983  HA  THR A  61      -1.296  -9.210 -11.937  1.00 98.64           H  
ATOM    984  C   THR A  61      -2.809  -9.308 -10.442  1.00 98.64           C  
ATOM    985  CB  THR A  61      -1.476 -11.244 -11.290  1.00 98.64           C  
ATOM    986  HB  THR A  61      -2.325 -11.467 -11.937  1.00 98.64           H  
ATOM    987  O   THR A  61      -2.956  -9.030  -9.248  1.00 98.64           O  
ATOM    988  CG2 THR A  61      -0.204 -11.727 -11.986  1.00 98.64           C  
ATOM    989 HG21 THR A  61       0.665 -11.590 -11.342  1.00 98.64           H  
ATOM    990 HG22 THR A  61      -0.308 -12.786 -12.226  1.00 98.64           H  
ATOM    991 HG23 THR A  61      -0.064 -11.168 -12.911  1.00 98.64           H  
ATOM    992  OG1 THR A  61      -1.632 -11.982 -10.097  1.00 98.64           O  
ATOM    993  HG1 THR A  61      -0.813 -11.891  -9.604  1.00 98.64           H  
ATOM    994  N   TRP A  62      -3.839  -9.325 -11.291  1.00 98.74           N  
ATOM    995  H   TRP A  62      -3.640  -9.488 -12.268  1.00 98.74           H  
ATOM    996  CA  TRP A  62      -5.229  -9.068 -10.911  1.00 98.74           C  
ATOM    997  HA  TRP A  62      -5.342  -8.034 -10.585  1.00 98.74           H  
ATOM    998  C   TRP A  62      -5.677  -9.969  -9.766  1.00 98.74           C  
ATOM    999  CB  TRP A  62      -6.150  -9.306 -12.111  1.00 98.74           C  
ATOM   1000  HB2 TRP A  62      -6.029 -10.327 -12.473  1.00 98.74           H  
ATOM   1001  HB3 TRP A  62      -5.857  -8.636 -12.919  1.00 98.74           H  
ATOM   1002  O   TRP A  62      -6.252  -9.498  -8.787  1.00 98.74           O  
ATOM   1003  CG  TRP A  62      -7.594  -9.065 -11.790  1.00 98.74           C  
ATOM   1004  CD1 TRP A  62      -8.522  -9.990 -11.453  1.00 98.74           C  
ATOM   1005  HD1 TRP A  62      -8.339 -11.051 -11.375  1.00 98.74           H  
ATOM   1006  CD2 TRP A  62      -8.264  -7.781 -11.692  1.00 98.74           C  
ATOM   1007  CE2 TRP A  62      -9.634  -8.002 -11.359  1.00 98.74           C  
ATOM   1008  CE3 TRP A  62      -7.842  -6.454 -11.888  1.00 98.74           C  
ATOM   1009  HE3 TRP A  62      -6.808  -6.252 -12.127  1.00 98.74           H  
ATOM   1010  NE1 TRP A  62      -9.724  -9.368 -11.170  1.00 98.74           N  
ATOM   1011  HE1 TRP A  62     -10.530  -9.871 -10.826  1.00 98.74           H  
ATOM   1012  CH2 TRP A  62     -10.123  -5.640 -11.560  1.00 98.74           C  
ATOM   1013  HH2 TRP A  62     -10.812  -4.808 -11.522  1.00 98.74           H  
ATOM   1014  CZ2 TRP A  62     -10.565  -6.952 -11.316  1.00 98.74           C  
ATOM   1015  HZ2 TRP A  62     -11.603  -7.146 -11.087  1.00 98.74           H  
ATOM   1016  CZ3 TRP A  62      -8.763  -5.400 -11.816  1.00 98.74           C  
ATOM   1017  HZ3 TRP A  62      -8.406  -4.391 -11.962  1.00 98.74           H  
ATOM   1018  N   LYS A  63      -5.377 -11.269  -9.870  1.00 98.73           N  
ATOM   1019  H   LYS A  63      -4.850 -11.558 -10.682  1.00 98.73           H  
ATOM   1020  CA  LYS A  63      -5.748 -12.259  -8.857  1.00 98.73           C  
ATOM   1021  HA  LYS A  63      -6.824 -12.198  -8.690  1.00 98.73           H  
ATOM   1022  C   LYS A  63      -5.090 -11.958  -7.507  1.00 98.73           C  
ATOM   1023  CB  LYS A  63      -5.404 -13.662  -9.369  1.00 98.73           C  
ATOM   1024  HB2 LYS A  63      -4.326 -13.747  -9.505  1.00 98.73           H  
ATOM   1025  HB3 LYS A  63      -5.896 -13.822 -10.329  1.00 98.73           H  
ATOM   1026  O   LYS A  63      -5.753 -12.037  -6.481  1.00 98.73           O  
ATOM   1027  CG  LYS A  63      -5.885 -14.723  -8.373  1.00 98.73           C  
ATOM   1028  HG2 LYS A  63      -6.958 -14.615  -8.218  1.00 98.73           H  
ATOM   1029  HG3 LYS A  63      -5.377 -14.583  -7.419  1.00 98.73           H  
ATOM   1030  CD  LYS A  63      -5.584 -16.134  -8.872  1.00 98.73           C  
ATOM   1031  HD2 LYS A  63      -4.514 -16.228  -9.055  1.00 98.73           H  
ATOM   1032  HD3 LYS A  63      -6.137 -16.324  -9.792  1.00 98.73           H  
ATOM   1033  CE  LYS A  63      -6.020 -17.102  -7.773  1.00 98.73           C  
ATOM   1034  HE2 LYS A  63      -5.534 -16.807  -6.843  1.00 98.73           H  
ATOM   1035  HE3 LYS A  63      -7.092 -16.989  -7.611  1.00 98.73           H  
ATOM   1036  NZ  LYS A  63      -5.679 -18.501  -8.120  1.00 98.73           N  
ATOM   1037  HZ1 LYS A  63      -5.959 -19.108  -7.364  1.00 98.73           H  
ATOM   1038  HZ2 LYS A  63      -6.153 -18.776  -8.968  1.00 98.73           H  
ATOM   1039  HZ3 LYS A  63      -4.680 -18.582  -8.249  1.00 98.73           H  
ATOM   1040  N   GLU A  64      -3.817 -11.570  -7.503  1.00 98.74           N  
ATOM   1041  H   GLU A  64      -3.329 -11.483  -8.383  1.00 98.74           H  
ATOM   1042  CA  GLU A  64      -3.114 -11.195  -6.271  1.00 98.74           C  
ATOM   1043  HA  GLU A  64      -3.238 -11.979  -5.525  1.00 98.74           H  
ATOM   1044  C   GLU A  64      -3.693  -9.909  -5.659  1.00 98.74           C  
ATOM   1045  CB  GLU A  64      -1.617 -11.032  -6.563  1.00 98.74           C  
ATOM   1046  HB2 GLU A  64      -1.515 -10.382  -7.432  1.00 98.74           H  
ATOM   1047  HB3 GLU A  64      -1.136 -10.546  -5.714  1.00 98.74           H  
ATOM   1048  O   GLU A  64      -3.936  -9.864  -4.456  1.00 98.74           O  
ATOM   1049  CG  GLU A  64      -0.891 -12.359  -6.834  1.00 98.74           C  
ATOM   1050  HG2 GLU A  64      -1.458 -12.954  -7.550  1.00 98.74           H  
ATOM   1051  HG3 GLU A  64      -0.829 -12.926  -5.905  1.00 98.74           H  
ATOM   1052  CD  GLU A  64       0.513 -12.100  -7.400  1.00 98.74           C  
ATOM   1053  OE1 GLU A  64       1.519 -12.362  -6.698  1.00 98.74           O  
ATOM   1054  OE2 GLU A  64       0.578 -11.590  -8.545  1.00 98.74           O  
ATOM   1055  N   TYR A  65      -3.988  -8.880  -6.461  1.00 98.80           N  
ATOM   1056  H   TYR A  65      -3.758  -8.944  -7.442  1.00 98.80           H  
ATOM   1057  CA  TYR A  65      -4.656  -7.667  -5.966  1.00 98.80           C  
ATOM   1058  HA  TYR A  65      -4.104  -7.296  -5.102  1.00 98.80           H  
ATOM   1059  C   TYR A  65      -6.087  -7.919  -5.482  1.00 98.80           C  
ATOM   1060  CB  TYR A  65      -4.657  -6.576  -7.043  1.00 98.80           C  
ATOM   1061  HB2 TYR A  65      -4.735  -7.027  -8.032  1.00 98.80           H  
ATOM   1062  HB3 TYR A  65      -5.536  -5.945  -6.909  1.00 98.80           H  
ATOM   1063  O   TYR A  65      -6.533  -7.260  -4.544  1.00 98.80           O  
ATOM   1064  CG  TYR A  65      -3.445  -5.676  -6.965  1.00 98.80           C  
ATOM   1065  CD1 TYR A  65      -3.391  -4.679  -5.972  1.00 98.80           C  
ATOM   1066  HD1 TYR A  65      -4.219  -4.551  -5.291  1.00 98.80           H  
ATOM   1067  CD2 TYR A  65      -2.376  -5.833  -7.864  1.00 98.80           C  
ATOM   1068  HD2 TYR A  65      -2.416  -6.592  -8.632  1.00 98.80           H  
ATOM   1069  CE1 TYR A  65      -2.255  -3.859  -5.856  1.00 98.80           C  
ATOM   1070  HE1 TYR A  65      -2.199  -3.114  -5.076  1.00 98.80           H  
ATOM   1071  CE2 TYR A  65      -1.244  -5.004  -7.759  1.00 98.80           C  
ATOM   1072  HE2 TYR A  65      -0.427  -5.120  -8.456  1.00 98.80           H  
ATOM   1073  OH  TYR A  65      -0.066  -3.264  -6.605  1.00 98.80           O  
ATOM   1074  HH  TYR A  65       0.679  -3.638  -7.080  1.00 98.80           H  
ATOM   1075  CZ  TYR A  65      -1.174  -4.034  -6.739  1.00 98.80           C  
ATOM   1076  N   ARG A  66      -6.806  -8.866  -6.091  1.00 98.74           N  
ATOM   1077  H   ARG A  66      -6.400  -9.300  -6.908  1.00 98.74           H  
ATOM   1078  CA  ARG A  66      -8.135  -9.317  -5.664  1.00 98.74           C  
ATOM   1079  HA  ARG A  66      -8.805  -8.462  -5.575  1.00 98.74           H  
ATOM   1080  C   ARG A  66      -8.089  -9.977  -4.291  1.00 98.74           C  
ATOM   1081  CB  ARG A  66      -8.694 -10.260  -6.740  1.00 98.74           C  
ATOM   1082  HB2 ARG A  66      -8.930  -9.675  -7.629  1.00 98.74           H  
ATOM   1083  HB3 ARG A  66      -7.930 -10.989  -7.011  1.00 98.74           H  
ATOM   1084  O   ARG A  66      -8.830  -9.560  -3.401  1.00 98.74           O  
ATOM   1085  CG  ARG A  66      -9.941 -11.032  -6.299  1.00 98.74           C  
ATOM   1086  HG2 ARG A  66      -9.747 -11.605  -5.393  1.00 98.74           H  
ATOM   1087  HG3 ARG A  66     -10.752 -10.332  -6.097  1.00 98.74           H  
ATOM   1088  CD  ARG A  66     -10.333 -12.004  -7.407  1.00 98.74           C  
ATOM   1089  HD2 ARG A  66     -10.505 -11.436  -8.322  1.00 98.74           H  
ATOM   1090  HD3 ARG A  66      -9.509 -12.694  -7.589  1.00 98.74           H  
ATOM   1091  NE  ARG A  66     -11.558 -12.736  -7.077  1.00 98.74           N  
ATOM   1092  HE  ARG A  66     -12.401 -12.320  -7.445  1.00 98.74           H  
ATOM   1093  NH1 ARG A  66     -10.591 -14.638  -6.199  1.00 98.74           N  
ATOM   1094 HH11 ARG A  66     -10.706 -15.500  -5.686  1.00 98.74           H  
ATOM   1095 HH12 ARG A  66      -9.756 -14.126  -5.952  1.00 98.74           H  
ATOM   1096  NH2 ARG A  66     -12.806 -14.464  -6.333  1.00 98.74           N  
ATOM   1097 HH21 ARG A  66     -13.603 -13.900  -6.589  1.00 98.74           H  
ATOM   1098 HH22 ARG A  66     -12.904 -15.345  -5.849  1.00 98.74           H  
ATOM   1099  CZ  ARG A  66     -11.635 -13.937  -6.542  1.00 98.74           C  
ATOM   1100  N   ASP A  67      -7.225 -10.977  -4.140  1.00 98.18           N  
ATOM   1101  H   ASP A  67      -6.681 -11.255  -4.944  1.00 98.18           H  
ATOM   1102  CA  ASP A  67      -7.173 -11.840  -2.956  1.00 98.18           C  
ATOM   1103  HA  ASP A  67      -8.191 -12.027  -2.612  1.00 98.18           H  
ATOM   1104  C   ASP A  67      -6.420 -11.171  -1.784  1.00 98.18           C  
ATOM   1105  CB  ASP A  67      -6.554 -13.203  -3.347  1.00 98.18           C  
ATOM   1106  HB2 ASP A  67      -6.462 -13.806  -2.444  1.00 98.18           H  
ATOM   1107  HB3 ASP A  67      -5.548 -13.032  -3.732  1.00 98.18           H  
ATOM   1108  O   ASP A  67      -6.716 -11.442  -0.620  1.00 98.18           O  
ATOM   1109  CG  ASP A  67      -7.354 -14.027  -4.384  1.00 98.18           C  
ATOM   1110  OD1 ASP A  67      -8.543 -13.723  -4.647  1.00 98.18           O  
ATOM   1111  OD2 ASP A  67      -6.803 -15.019  -4.925  1.00 98.18           O  
ATOM   1112  N   GLY A  68      -5.495 -10.254  -2.088  1.00 98.04           N  
ATOM   1113  H   GLY A  68      -5.259 -10.148  -3.064  1.00 98.04           H  
ATOM   1114  CA  GLY A  68      -4.612  -9.593  -1.128  1.00 98.04           C  
ATOM   1115  HA2 GLY A  68      -4.500  -8.549  -1.420  1.00 98.04           H  
ATOM   1116  HA3 GLY A  68      -5.045  -9.620  -0.128  1.00 98.04           H  
ATOM   1117  C   GLY A  68      -3.222 -10.230  -1.074  1.00 98.04           C  
ATOM   1118  O   GLY A  68      -3.021 -11.387  -1.442  1.00 98.04           O  
ATOM   1119  N   PHE A  69      -2.229  -9.460  -0.626  1.00 97.74           N  
ATOM   1120  H   PHE A  69      -2.457  -8.542  -0.272  1.00 97.74           H  
ATOM   1121  CA  PHE A  69      -0.840  -9.916  -0.527  1.00 97.74           C  
ATOM   1122  HA  PHE A  69      -0.844 -10.960  -0.211  1.00 97.74           H  
ATOM   1123  C   PHE A  69      -0.044  -9.127   0.518  1.00 97.74           C  
ATOM   1124  CB  PHE A  69      -0.156  -9.839  -1.906  1.00 97.74           C  
ATOM   1125  HB2 PHE A  69      -0.677 -10.508  -2.590  1.00 97.74           H  
ATOM   1126  HB3 PHE A  69       0.864 -10.216  -1.822  1.00 97.74           H  
ATOM   1127  O   PHE A  69      -0.448  -8.051   0.957  1.00 97.74           O  
ATOM   1128  CG  PHE A  69      -0.111  -8.454  -2.523  1.00 97.74           C  
ATOM   1129  CD1 PHE A  69      -1.090  -8.076  -3.457  1.00 97.74           C  
ATOM   1130  HD1 PHE A  69      -1.870  -8.772  -3.727  1.00 97.74           H  
ATOM   1131  CD2 PHE A  69       0.900  -7.541  -2.167  1.00 97.74           C  
ATOM   1132  HD2 PHE A  69       1.651  -7.817  -1.443  1.00 97.74           H  
ATOM   1133  CE1 PHE A  69      -1.063  -6.797  -4.034  1.00 97.74           C  
ATOM   1134  HE1 PHE A  69      -1.818  -6.516  -4.754  1.00 97.74           H  
ATOM   1135  CE2 PHE A  69       0.922  -6.257  -2.739  1.00 97.74           C  
ATOM   1136  HE2 PHE A  69       1.691  -5.553  -2.455  1.00 97.74           H  
ATOM   1137  CZ  PHE A  69      -0.059  -5.884  -3.673  1.00 97.74           C  
ATOM   1138  HZ  PHE A  69      -0.046  -4.897  -4.112  1.00 97.74           H  
ATOM   1139  N   GLY A  70       1.132  -9.648   0.876  1.00 94.50           N  
ATOM   1140  H   GLY A  70       1.362 -10.567   0.526  1.00 94.50           H  
ATOM   1141  CA  GLY A  70       2.022  -9.067   1.881  1.00 94.50           C  
ATOM   1142  HA2 GLY A  70       1.856  -7.991   1.940  1.00 94.50           H  
ATOM   1143  HA3 GLY A  70       3.059  -9.230   1.589  1.00 94.50           H  
ATOM   1144  C   GLY A  70       1.815  -9.671   3.268  1.00 94.50           C  
ATOM   1145  O   GLY A  70       1.320 -10.791   3.397  1.00 94.50           O  
ATOM   1146  N   SER A  71       2.223  -8.946   4.309  1.00 86.12           N  
ATOM   1147  H   SER A  71       2.544  -8.003   4.141  1.00 86.12           H  
ATOM   1148  CA  SER A  71       2.068  -9.386   5.701  1.00 86.12           C  
ATOM   1149  HA  SER A  71       1.441 -10.277   5.725  1.00 86.12           H  
ATOM   1150  C   SER A  71       1.360  -8.321   6.530  1.00 86.12           C  
ATOM   1151  CB  SER A  71       3.417  -9.777   6.314  1.00 86.12           C  
ATOM   1152  HB2 SER A  71       3.899 -10.527   5.687  1.00 86.12           H  
ATOM   1153  HB3 SER A  71       3.244 -10.212   7.299  1.00 86.12           H  
ATOM   1154  O   SER A  71       1.631  -7.134   6.382  1.00 86.12           O  
ATOM   1155  OG  SER A  71       4.268  -8.661   6.458  1.00 86.12           O  
ATOM   1156  HG  SER A  71       4.558  -8.375   5.589  1.00 86.12           H  
ATOM   1157  N   MET A  72       0.458  -8.729   7.426  1.00 78.78           N  
ATOM   1158  H   MET A  72       0.248  -9.714   7.498  1.00 78.78           H  
ATOM   1159  CA  MET A  72      -0.383  -7.776   8.163  1.00 78.78           C  
ATOM   1160  HA  MET A  72      -0.905  -7.147   7.442  1.00 78.78           H  
ATOM   1161  C   MET A  72       0.429  -6.818   9.048  1.00 78.78           C  
ATOM   1162  CB  MET A  72      -1.434  -8.522   8.995  1.00 78.78           C  
ATOM   1163  HB2 MET A  72      -1.947  -7.798   9.628  1.00 78.78           H  
ATOM   1164  HB3 MET A  72      -0.943  -9.256   9.634  1.00 78.78           H  
ATOM   1165  O   MET A  72       0.080  -5.651   9.133  1.00 78.78           O  
ATOM   1166  CG  MET A  72      -2.490  -9.219   8.129  1.00 78.78           C  
ATOM   1167  HG2 MET A  72      -1.998  -9.881   7.415  1.00 78.78           H  
ATOM   1168  HG3 MET A  72      -3.113  -9.835   8.777  1.00 78.78           H  
ATOM   1169  SD  MET A  72      -3.582  -8.075   7.241  1.00 78.78           S  
ATOM   1170  CE  MET A  72      -3.298  -8.586   5.524  1.00 78.78           C  
ATOM   1171  HE1 MET A  72      -3.581  -9.631   5.399  1.00 78.78           H  
ATOM   1172  HE2 MET A  72      -3.907  -7.971   4.862  1.00 78.78           H  
ATOM   1173  HE3 MET A  72      -2.247  -8.454   5.268  1.00 78.78           H  
ATOM   1174  N   CYS A  73       1.541  -7.253   9.652  1.00 80.76           N  
ATOM   1175  H   CYS A  73       1.792  -8.228   9.577  1.00 80.76           H  
ATOM   1176  CA  CYS A  73       2.439  -6.346  10.387  1.00 80.76           C  
ATOM   1177  HA  CYS A  73       1.841  -5.545  10.820  1.00 80.76           H  
ATOM   1178  C   CYS A  73       3.488  -5.647   9.496  1.00 80.76           C  
ATOM   1179  CB  CYS A  73       3.106  -7.087  11.554  1.00 80.76           C  
ATOM   1180  HB2 CYS A  73       3.841  -6.418  12.003  1.00 80.76           H  
ATOM   1181  HB3 CYS A  73       3.648  -7.951  11.170  1.00 80.76           H  
ATOM   1182  O   CYS A  73       4.249  -4.816   9.991  1.00 80.76           O  
ATOM   1183  SG  CYS A  73       2.010  -7.635  12.893  1.00 80.76           S  
ATOM   1184  N   GLY A  74       3.548  -5.978   8.206  1.00 86.86           N  
ATOM   1185  H   GLY A  74       2.832  -6.584   7.832  1.00 86.86           H  
ATOM   1186  CA  GLY A  74       4.477  -5.421   7.228  1.00 86.86           C  
ATOM   1187  HA2 GLY A  74       5.013  -6.240   6.751  1.00 86.86           H  
ATOM   1188  HA3 GLY A  74       5.225  -4.791   7.709  1.00 86.86           H  
ATOM   1189  C   GLY A  74       3.763  -4.621   6.140  1.00 86.86           C  
ATOM   1190  O   GLY A  74       2.656  -4.101   6.327  1.00 86.86           O  
ATOM   1191  N   ASP A  75       4.421  -4.528   4.989  1.00 93.48           N  
ATOM   1192  H   ASP A  75       5.336  -4.945   4.894  1.00 93.48           H  
ATOM   1193  CA  ASP A  75       3.810  -3.972   3.790  1.00 93.48           C  
ATOM   1194  HA  ASP A  75       3.311  -3.045   4.070  1.00 93.48           H  
ATOM   1195  C   ASP A  75       2.755  -4.946   3.249  1.00 93.48           C  
ATOM   1196  CB  ASP A  75       4.885  -3.650   2.740  1.00 93.48           C  
ATOM   1197  HB2 ASP A  75       5.513  -4.527   2.584  1.00 93.48           H  
ATOM   1198  HB3 ASP A  75       4.386  -3.416   1.800  1.00 93.48           H  
ATOM   1199  O   ASP A  75       3.000  -6.153   3.147  1.00 93.48           O  
ATOM   1200  CG  ASP A  75       5.772  -2.459   3.110  1.00 93.48           C  
ATOM   1201  OD1 ASP A  75       5.689  -1.944   4.250  1.00 93.48           O  
ATOM   1202  OD2 ASP A  75       6.486  -1.944   2.218  1.00 93.48           O  
ATOM   1203  N   HIS A  76       1.567  -4.442   2.916  1.00 95.59           N  
ATOM   1204  H   HIS A  76       1.415  -3.447   2.991  1.00 95.59           H  
ATOM   1205  CA  HIS A  76       0.477  -5.282   2.418  1.00 95.59           C  
ATOM   1206  HA  HIS A  76       0.906  -6.015   1.734  1.00 95.59           H  
ATOM   1207  C   HIS A  76      -0.574  -4.508   1.625  1.00 95.59           C  
ATOM   1208  CB  HIS A  76      -0.191  -6.051   3.576  1.00 95.59           C  
ATOM   1209  HB2 HIS A  76      -0.886  -6.784   3.168  1.00 95.59           H  
ATOM   1210  HB3 HIS A  76       0.570  -6.608   4.123  1.00 95.59           H  
ATOM   1211  O   HIS A  76      -0.689  -3.283   1.720  1.00 95.59           O  
ATOM   1212  CG  HIS A  76      -0.948  -5.186   4.547  1.00 95.59           C  
ATOM   1213  CD2 HIS A  76      -2.295  -4.939   4.539  1.00 95.59           C  
ATOM   1214  HD2 HIS A  76      -3.011  -5.326   3.830  1.00 95.59           H  
ATOM   1215  ND1 HIS A  76      -0.410  -4.513   5.618  1.00 95.59           N  
ATOM   1216  HD1 HIS A  76       0.555  -4.547   5.916  1.00 95.59           H  
ATOM   1217  CE1 HIS A  76      -1.413  -3.869   6.237  1.00 95.59           C  
ATOM   1218  HE1 HIS A  76      -1.305  -3.268   7.128  1.00 95.59           H  
ATOM   1219  NE2 HIS A  76      -2.578  -4.092   5.612  1.00 95.59           N  
ATOM   1220  N   TRP A  77      -1.361  -5.275   0.876  1.00 98.15           N  
ATOM   1221  H   TRP A  77      -1.153  -6.263   0.859  1.00 98.15           H  
ATOM   1222  CA  TRP A  77      -2.638  -4.895   0.289  1.00 98.15           C  
ATOM   1223  HA  TRP A  77      -2.911  -3.884   0.591  1.00 98.15           H  
ATOM   1224  C   TRP A  77      -3.700  -5.873   0.793  1.00 98.15           C  
ATOM   1225  CB  TRP A  77      -2.540  -4.958  -1.238  1.00 98.15           C  
ATOM   1226  HB2 TRP A  77      -1.731  -4.304  -1.566  1.00 98.15           H  
ATOM   1227  HB3 TRP A  77      -2.286  -5.974  -1.539  1.00 98.15           H  
ATOM   1228  O   TRP A  77      -3.530  -7.085   0.656  1.00 98.15           O  
ATOM   1229  CG  TRP A  77      -3.793  -4.541  -1.940  1.00 98.15           C  
ATOM   1230  CD1 TRP A  77      -4.693  -5.349  -2.545  1.00 98.15           C  
ATOM   1231  HD1 TRP A  77      -4.611  -6.423  -2.624  1.00 98.15           H  
ATOM   1232  CD2 TRP A  77      -4.293  -3.187  -2.126  1.00 98.15           C  
ATOM   1233  CE2 TRP A  77      -5.525  -3.239  -2.832  1.00 98.15           C  
ATOM   1234  CE3 TRP A  77      -3.799  -1.917  -1.784  1.00 98.15           C  
ATOM   1235  HE3 TRP A  77      -2.858  -1.874  -1.256  1.00 98.15           H  
ATOM   1236  NE1 TRP A  77      -5.725  -4.582  -3.059  1.00 98.15           N  
ATOM   1237  HE1 TRP A  77      -6.481  -4.941  -3.626  1.00 98.15           H  
ATOM   1238  CH2 TRP A  77      -5.714  -0.825  -2.819  1.00 98.15           C  
ATOM   1239  HH2 TRP A  77      -6.240   0.078  -3.092  1.00 98.15           H  
ATOM   1240  CZ2 TRP A  77      -6.235  -2.078  -3.174  1.00 98.15           C  
ATOM   1241  HZ2 TRP A  77      -7.166  -2.140  -3.718  1.00 98.15           H  
ATOM   1242  CZ3 TRP A  77      -4.498  -0.743  -2.125  1.00 98.15           C  
ATOM   1243  HZ3 TRP A  77      -4.108   0.228  -1.856  1.00 98.15           H  
ATOM   1244  N   LEU A  78      -4.790  -5.369   1.373  1.00 97.66           N  
ATOM   1245  H   LEU A  78      -4.863  -4.366   1.474  1.00 97.66           H  
ATOM   1246  CA  LEU A  78      -5.818  -6.207   2.002  1.00 97.66           C  
ATOM   1247  HA  LEU A  78      -5.318  -6.868   2.710  1.00 97.66           H  
ATOM   1248  C   LEU A  78      -6.569  -7.108   1.005  1.00 97.66           C  
ATOM   1249  CB  LEU A  78      -6.776  -5.280   2.773  1.00 97.66           C  
ATOM   1250  HB2 LEU A  78      -7.252  -4.602   2.065  1.00 97.66           H  
ATOM   1251  HB3 LEU A  78      -6.179  -4.690   3.469  1.00 97.66           H  
ATOM   1252  O   LEU A  78      -7.127  -8.131   1.398  1.00 97.66           O  
ATOM   1253  CG  LEU A  78      -7.870  -6.003   3.581  1.00 97.66           C  
ATOM   1254  HG  LEU A  78      -8.473  -6.627   2.921  1.00 97.66           H  
ATOM   1255  CD1 LEU A  78      -7.269  -6.873   4.684  1.00 97.66           C  
ATOM   1256 HD11 LEU A  78      -6.644  -6.271   5.344  1.00 97.66           H  
ATOM   1257 HD12 LEU A  78      -6.672  -7.675   4.250  1.00 97.66           H  
ATOM   1258 HD13 LEU A  78      -8.066  -7.337   5.266  1.00 97.66           H  
ATOM   1259  CD2 LEU A  78      -8.815  -4.991   4.224  1.00 97.66           C  
ATOM   1260 HD21 LEU A  78      -9.290  -4.389   3.449  1.00 97.66           H  
ATOM   1261 HD22 LEU A  78      -8.257  -4.349   4.906  1.00 97.66           H  
ATOM   1262 HD23 LEU A  78      -9.588  -5.519   4.783  1.00 97.66           H  
ATOM   1263  N   GLY A  79      -6.575  -6.736  -0.275  1.00 98.44           N  
ATOM   1264  H   GLY A  79      -6.081  -5.890  -0.519  1.00 98.44           H  
ATOM   1265  CA  GLY A  79      -7.305  -7.428  -1.333  1.00 98.44           C  
ATOM   1266  HA2 GLY A  79      -6.652  -7.538  -2.198  1.00 98.44           H  
ATOM   1267  HA3 GLY A  79      -7.591  -8.431  -1.017  1.00 98.44           H  
ATOM   1268  C   GLY A  79      -8.571  -6.675  -1.726  1.00 98.44           C  
ATOM   1269  O   GLY A  79      -9.371  -6.301  -0.867  1.00 98.44           O  
ATOM   1270  N   ASN A  80      -8.768  -6.454  -3.025  1.00 98.82           N  
ATOM   1271  H   ASN A  80      -8.076  -6.797  -3.676  1.00 98.82           H  
ATOM   1272  CA  ASN A  80      -9.915  -5.708  -3.543  1.00 98.82           C  
ATOM   1273  HA  ASN A  80      -9.915  -4.709  -3.106  1.00 98.82           H  
ATOM   1274  C   ASN A  80     -11.236  -6.375  -3.156  1.00 98.82           C  
ATOM   1275  CB  ASN A  80      -9.822  -5.575  -5.071  1.00 98.82           C  
ATOM   1276  HB2 ASN A  80     -10.715  -5.050  -5.409  1.00 98.82           H  
ATOM   1277  HB3 ASN A  80      -9.811  -6.560  -5.537  1.00 98.82           H  
ATOM   1278  O   ASN A  80     -12.186  -5.689  -2.798  1.00 98.82           O  
ATOM   1279  CG  ASN A  80      -8.640  -4.769  -5.560  1.00 98.82           C  
ATOM   1280  ND2 ASN A  80      -8.363  -4.784  -6.840  1.00 98.82           N  
ATOM   1281 HD21 ASN A  80      -8.952  -5.296  -7.480  1.00 98.82           H  
ATOM   1282 HD22 ASN A  80      -7.633  -4.158  -7.152  1.00 98.82           H  
ATOM   1283  OD1 ASN A  80      -7.954  -4.113  -4.803  1.00 98.82           O  
ATOM   1284  N   GLU A  81     -11.292  -7.707  -3.135  1.00 98.57           N  
ATOM   1285  H   GLU A  81     -10.478  -8.250  -3.386  1.00 98.57           H  
ATOM   1286  CA  GLU A  81     -12.512  -8.403  -2.732  1.00 98.57           C  
ATOM   1287  HA  GLU A  81     -13.338  -8.006  -3.322  1.00 98.57           H  
ATOM   1288  C   GLU A  81     -12.847  -8.145  -1.257  1.00 98.57           C  
ATOM   1289  CB  GLU A  81     -12.352  -9.902  -3.026  1.00 98.57           C  
ATOM   1290  HB2 GLU A  81     -12.000 -10.033  -4.049  1.00 98.57           H  
ATOM   1291  HB3 GLU A  81     -11.598 -10.321  -2.360  1.00 98.57           H  
ATOM   1292  O   GLU A  81     -13.995  -7.886  -0.901  1.00 98.57           O  
ATOM   1293  CG  GLU A  81     -13.659 -10.687  -2.852  1.00 98.57           C  
ATOM   1294  HG2 GLU A  81     -13.944 -10.665  -1.800  1.00 98.57           H  
ATOM   1295  HG3 GLU A  81     -13.471 -11.728  -3.116  1.00 98.57           H  
ATOM   1296  CD  GLU A  81     -14.813 -10.153  -3.716  1.00 98.57           C  
ATOM   1297  OE1 GLU A  81     -15.971 -10.365  -3.294  1.00 98.57           O  
ATOM   1298  OE2 GLU A  81     -14.533  -9.529  -4.771  1.00 98.57           O  
ATOM   1299  N   ASN A  82     -11.836  -8.126  -0.386  1.00 97.87           N  
ATOM   1300  H   ASN A  82     -10.900  -8.267  -0.738  1.00 97.87           H  
ATOM   1301  CA  ASN A  82     -12.025  -7.822   1.030  1.00 97.87           C  
ATOM   1302  HA  ASN A  82     -12.840  -8.435   1.416  1.00 97.87           H  
ATOM   1303  C   ASN A  82     -12.436  -6.360   1.246  1.00 97.87           C  
ATOM   1304  CB  ASN A  82     -10.739  -8.180   1.786  1.00 97.87           C  
ATOM   1305  HB2 ASN A  82     -10.812  -7.834   2.818  1.00 97.87           H  
ATOM   1306  HB3 ASN A  82      -9.891  -7.678   1.321  1.00 97.87           H  
ATOM   1307  O   ASN A  82     -13.366  -6.090   2.007  1.00 97.87           O  
ATOM   1308  CG  ASN A  82     -10.488  -9.676   1.813  1.00 97.87           C  
ATOM   1309  ND2 ASN A  82      -9.244 -10.083   1.729  1.00 97.87           N  
ATOM   1310 HD21 ASN A  82      -9.070 -11.072   1.620  1.00 97.87           H  
ATOM   1311 HD22 ASN A  82      -8.490  -9.424   1.599  1.00 97.87           H  
ATOM   1312  OD1 ASN A  82     -11.408 -10.479   1.920  1.00 97.87           O  
ATOM   1313  N   ILE A  83     -11.793  -5.418   0.550  1.00 98.52           N  
ATOM   1314  H   ILE A  83     -11.046  -5.706  -0.065  1.00 98.52           H  
ATOM   1315  CA  ILE A  83     -12.127  -3.990   0.639  1.00 98.52           C  
ATOM   1316  HA  ILE A  83     -12.107  -3.697   1.688  1.00 98.52           H  
ATOM   1317  C   ILE A  83     -13.557  -3.746   0.130  1.00 98.52           C  
ATOM   1318  CB  ILE A  83     -11.081  -3.136  -0.113  1.00 98.52           C  
ATOM   1319  HB  ILE A  83     -11.048  -3.475  -1.148  1.00 98.52           H  
ATOM   1320  O   ILE A  83     -14.327  -3.055   0.801  1.00 98.52           O  
ATOM   1321  CG1 ILE A  83      -9.665  -3.297   0.486  1.00 98.52           C  
ATOM   1322 HG12 ILE A  83      -9.468  -4.343   0.722  1.00 98.52           H  
ATOM   1323 HG13 ILE A  83      -9.602  -2.743   1.423  1.00 98.52           H  
ATOM   1324  CG2 ILE A  83     -11.472  -1.643  -0.074  1.00 98.52           C  
ATOM   1325 HG21 ILE A  83     -12.446  -1.479  -0.533  1.00 98.52           H  
ATOM   1326 HG22 ILE A  83     -11.506  -1.291   0.957  1.00 98.52           H  
ATOM   1327 HG23 ILE A  83     -10.750  -1.045  -0.631  1.00 98.52           H  
ATOM   1328  CD1 ILE A  83      -8.550  -2.828  -0.461  1.00 98.52           C  
ATOM   1329 HD11 ILE A  83      -8.616  -3.366  -1.407  1.00 98.52           H  
ATOM   1330 HD12 ILE A  83      -8.623  -1.757  -0.649  1.00 98.52           H  
ATOM   1331 HD13 ILE A  83      -7.580  -3.037  -0.010  1.00 98.52           H  
ATOM   1332  N   HIS A  84     -13.950  -4.361  -0.991  1.00 98.40           N  
ATOM   1333  H   HIS A  84     -13.274  -4.900  -1.511  1.00 98.40           H  
ATOM   1334  CA  HIS A  84     -15.316  -4.311  -1.521  1.00 98.40           C  
ATOM   1335  HA  HIS A  84     -15.582  -3.278  -1.746  1.00 98.40           H  
ATOM   1336  C   HIS A  84     -16.328  -4.845  -0.501  1.00 98.40           C  
ATOM   1337  CB  HIS A  84     -15.399  -5.128  -2.822  1.00 98.40           C  
ATOM   1338  HB2 HIS A  84     -14.806  -4.647  -3.600  1.00 98.40           H  
ATOM   1339  HB3 HIS A  84     -14.989  -6.124  -2.657  1.00 98.40           H  
ATOM   1340  O   HIS A  84     -17.283  -4.148  -0.143  1.00 98.40           O  
ATOM   1341  CG  HIS A  84     -16.818  -5.271  -3.306  1.00 98.40           C  
ATOM   1342  CD2 HIS A  84     -17.527  -6.434  -3.448  1.00 98.40           C  
ATOM   1343  HD2 HIS A  84     -17.151  -7.432  -3.283  1.00 98.40           H  
ATOM   1344  ND1 HIS A  84     -17.676  -4.234  -3.580  1.00 98.40           N  
ATOM   1345  HD1 HIS A  84     -17.433  -3.254  -3.606  1.00 98.40           H  
ATOM   1346  CE1 HIS A  84     -18.876  -4.752  -3.875  1.00 98.40           C  
ATOM   1347  HE1 HIS A  84     -19.753  -4.170  -4.119  1.00 98.40           H  
ATOM   1348  NE2 HIS A  84     -18.836  -6.093  -3.817  1.00 98.40           N  
ATOM   1349  N   ARG A  85     -16.089  -6.054   0.027  1.00 97.31           N  
ATOM   1350  H   ARG A  85     -15.300  -6.574  -0.330  1.00 97.31           H  
ATOM   1351  CA  ARG A  85     -16.963  -6.696   1.020  1.00 97.31           C  
ATOM   1352  HA  ARG A  85     -17.956  -6.818   0.588  1.00 97.31           H  
ATOM   1353  C   ARG A  85     -17.146  -5.848   2.272  1.00 97.31           C  
ATOM   1354  CB  ARG A  85     -16.401  -8.072   1.406  1.00 97.31           C  
ATOM   1355  HB2 ARG A  85     -15.333  -7.982   1.606  1.00 97.31           H  
ATOM   1356  HB3 ARG A  85     -16.888  -8.405   2.322  1.00 97.31           H  
ATOM   1357  O   ARG A  85     -18.247  -5.826   2.805  1.00 97.31           O  
ATOM   1358  CG  ARG A  85     -16.640  -9.134   0.321  1.00 97.31           C  
ATOM   1359  HG2 ARG A  85     -17.708  -9.325   0.227  1.00 97.31           H  
ATOM   1360  HG3 ARG A  85     -16.284  -8.777  -0.645  1.00 97.31           H  
ATOM   1361  CD  ARG A  85     -15.913 -10.441   0.666  1.00 97.31           C  
ATOM   1362  HD2 ARG A  85     -15.994 -11.107  -0.193  1.00 97.31           H  
ATOM   1363  HD3 ARG A  85     -14.857 -10.218   0.817  1.00 97.31           H  
ATOM   1364  NE  ARG A  85     -16.504 -11.101   1.854  1.00 97.31           N  
ATOM   1365  HE  ARG A  85     -17.511 -11.059   1.920  1.00 97.31           H  
ATOM   1366  NH1 ARG A  85     -14.575 -11.936   2.817  1.00 97.31           N  
ATOM   1367 HH11 ARG A  85     -14.125 -12.342   3.625  1.00 97.31           H  
ATOM   1368 HH12 ARG A  85     -13.997 -11.547   2.085  1.00 97.31           H  
ATOM   1369  NH2 ARG A  85     -16.519 -12.303   3.794  1.00 97.31           N  
ATOM   1370 HH21 ARG A  85     -15.979 -12.822   4.472  1.00 97.31           H  
ATOM   1371 HH22 ARG A  85     -17.525 -12.243   3.860  1.00 97.31           H  
ATOM   1372  CZ  ARG A  85     -15.866 -11.772   2.799  1.00 97.31           C  
ATOM   1373  N   ILE A  86     -16.105  -5.158   2.742  1.00 97.35           N  
ATOM   1374  H   ILE A  86     -15.216  -5.273   2.276  1.00 97.35           H  
ATOM   1375  CA  ILE A  86     -16.186  -4.289   3.925  1.00 97.35           C  
ATOM   1376  HA  ILE A  86     -16.753  -4.807   4.699  1.00 97.35           H  
ATOM   1377  C   ILE A  86     -16.956  -3.008   3.600  1.00 97.35           C  
ATOM   1378  CB  ILE A  86     -14.777  -3.985   4.484  1.00 97.35           C  
ATOM   1379  HB  ILE A  86     -14.160  -3.592   3.675  1.00 97.35           H  
ATOM   1380  O   ILE A  86     -17.937  -2.683   4.277  1.00 97.35           O  
ATOM   1381  CG1 ILE A  86     -14.117  -5.268   5.037  1.00 97.35           C  
ATOM   1382 HG12 ILE A  86     -14.560  -5.515   6.002  1.00 97.35           H  
ATOM   1383 HG13 ILE A  86     -14.303  -6.110   4.370  1.00 97.35           H  
ATOM   1384  CG2 ILE A  86     -14.851  -2.928   5.605  1.00 97.35           C  
ATOM   1385 HG21 ILE A  86     -15.550  -3.249   6.377  1.00 97.35           H  
ATOM   1386 HG22 ILE A  86     -15.174  -1.968   5.203  1.00 97.35           H  
ATOM   1387 HG23 ILE A  86     -13.869  -2.773   6.053  1.00 97.35           H  
ATOM   1388  CD1 ILE A  86     -12.599  -5.141   5.215  1.00 97.35           C  
ATOM   1389 HD11 ILE A  86     -12.197  -6.102   5.534  1.00 97.35           H  
ATOM   1390 HD12 ILE A  86     -12.135  -4.863   4.269  1.00 97.35           H  
ATOM   1391 HD13 ILE A  86     -12.355  -4.396   5.973  1.00 97.35           H  
ATOM   1392  N   THR A  87     -16.520  -2.287   2.566  1.00 97.85           N  
ATOM   1393  H   THR A  87     -15.755  -2.650   2.015  1.00 97.85           H  
ATOM   1394  CA  THR A  87     -17.040  -0.953   2.234  1.00 97.85           C  
ATOM   1395  HA  THR A  87     -17.042  -0.354   3.145  1.00 97.85           H  
ATOM   1396  C   THR A  87     -18.485  -0.981   1.745  1.00 97.85           C  
ATOM   1397  CB  THR A  87     -16.150  -0.218   1.225  1.00 97.85           C  
ATOM   1398  HB  THR A  87     -16.642   0.718   0.964  1.00 97.85           H  
ATOM   1399  O   THR A  87     -19.221  -0.032   1.989  1.00 97.85           O  
ATOM   1400  CG2 THR A  87     -14.775   0.109   1.803  1.00 97.85           C  
ATOM   1401 HG21 THR A  87     -14.890   0.801   2.637  1.00 97.85           H  
ATOM   1402 HG22 THR A  87     -14.266  -0.793   2.142  1.00 97.85           H  
ATOM   1403 HG23 THR A  87     -14.178   0.590   1.028  1.00 97.85           H  
ATOM   1404  OG1 THR A  87     -15.945  -0.974   0.054  1.00 97.85           O  
ATOM   1405  HG1 THR A  87     -15.350  -1.697   0.267  1.00 97.85           H  
ATOM   1406  N   SER A  88     -18.951  -2.103   1.191  1.00 96.75           N  
ATOM   1407  H   SER A  88     -18.284  -2.819   0.941  1.00 96.75           H  
ATOM   1408  CA  SER A  88     -20.349  -2.284   0.768  1.00 96.75           C  
ATOM   1409  HA  SER A  88     -20.649  -1.404   0.198  1.00 96.75           H  
ATOM   1410  C   SER A  88     -21.350  -2.431   1.927  1.00 96.75           C  
ATOM   1411  CB  SER A  88     -20.462  -3.493  -0.163  1.00 96.75           C  
ATOM   1412  HB2 SER A  88     -21.495  -3.595  -0.496  1.00 96.75           H  
ATOM   1413  HB3 SER A  88     -20.166  -4.400   0.364  1.00 96.75           H  
ATOM   1414  O   SER A  88     -22.558  -2.429   1.706  1.00 96.75           O  
ATOM   1415  OG  SER A  88     -19.638  -3.308  -1.290  1.00 96.75           O  
ATOM   1416  HG  SER A  88     -18.741  -3.559  -1.057  1.00 96.75           H  
ATOM   1417  N   THR A  89     -20.892  -2.557   3.181  1.00 95.56           N  
ATOM   1418  H   THR A  89     -19.891  -2.545   3.315  1.00 95.56           H  
ATOM   1419  CA  THR A  89     -21.773  -2.758   4.358  1.00 95.56           C  
ATOM   1420  HA  THR A  89     -22.668  -3.280   4.020  1.00 95.56           H  
ATOM   1421  C   THR A  89     -22.261  -1.465   5.017  1.00 95.56           C  
ATOM   1422  CB  THR A  89     -21.126  -3.637   5.433  1.00 95.56           C  
ATOM   1423  HB  THR A  89     -21.868  -3.832   6.207  1.00 95.56           H  
ATOM   1424  O   THR A  89     -22.861  -1.483   6.104  1.00 95.56           O  
ATOM   1425  CG2 THR A  89     -20.670  -4.982   4.892  1.00 95.56           C  
ATOM   1426 HG21 THR A  89     -19.835  -4.821   4.211  1.00 95.56           H  
ATOM   1427 HG22 THR A  89     -20.346  -5.619   5.715  1.00 95.56           H  
ATOM   1428 HG23 THR A  89     -21.485  -5.470   4.357  1.00 95.56           H  
ATOM   1429  OG1 THR A  89     -20.030  -2.971   6.031  1.00 95.56           O  
ATOM   1430  HG1 THR A  89     -19.298  -3.015   5.411  1.00 95.56           H  
ATOM   1431  N   GLY A  90     -21.958  -0.313   4.430  1.00 95.05           N  
ATOM   1432  H   GLY A  90     -21.443  -0.321   3.561  1.00 95.05           H  
ATOM   1433  CA  GLY A  90     -22.359   0.979   4.960  1.00 95.05           C  
ATOM   1434  HA2 GLY A  90     -23.411   1.153   4.733  1.00 95.05           H  
ATOM   1435  HA3 GLY A  90     -22.226   0.990   6.042  1.00 95.05           H  
ATOM   1436  C   GLY A  90     -21.546   2.110   4.360  1.00 95.05           C  
ATOM   1437  O   GLY A  90     -20.999   1.987   3.275  1.00 95.05           O  
ATOM   1438  N   ARG A  91     -21.467   3.224   5.083  1.00 97.15           N  
ATOM   1439  H   ARG A  91     -21.877   3.248   6.006  1.00 97.15           H  
ATOM   1440  CA  ARG A  91     -20.658   4.369   4.671  1.00 97.15           C  
ATOM   1441  HA  ARG A  91     -20.465   4.318   3.600  1.00 97.15           H  
ATOM   1442  C   ARG A  91     -19.324   4.313   5.387  1.00 97.15           C  
ATOM   1443  CB  ARG A  91     -21.394   5.675   4.953  1.00 97.15           C  
ATOM   1444  HB2 ARG A  91     -21.543   5.767   6.029  1.00 97.15           H  
ATOM   1445  HB3 ARG A  91     -20.769   6.504   4.619  1.00 97.15           H  
ATOM   1446  O   ARG A  91     -19.290   4.156   6.608  1.00 97.15           O  
ATOM   1447  CG  ARG A  91     -22.745   5.735   4.219  1.00 97.15           C  
ATOM   1448  HG2 ARG A  91     -23.410   4.956   4.593  1.00 97.15           H  
ATOM   1449  HG3 ARG A  91     -22.594   5.573   3.152  1.00 97.15           H  
ATOM   1450  CD  ARG A  91     -23.413   7.093   4.432  1.00 97.15           C  
ATOM   1451  HD2 ARG A  91     -24.362   7.106   3.897  1.00 97.15           H  
ATOM   1452  HD3 ARG A  91     -22.761   7.858   4.011  1.00 97.15           H  
ATOM   1453  NE  ARG A  91     -23.647   7.331   5.871  1.00 97.15           N  
ATOM   1454  HE  ARG A  91     -23.711   6.512   6.458  1.00 97.15           H  
ATOM   1455  NH1 ARG A  91     -23.472   9.616   5.889  1.00 97.15           N  
ATOM   1456 HH11 ARG A  91     -23.381   9.593   4.884  1.00 97.15           H  
ATOM   1457 HH12 ARG A  91     -23.335  10.465   6.419  1.00 97.15           H  
ATOM   1458  NH2 ARG A  91     -23.602   8.488   7.819  1.00 97.15           N  
ATOM   1459 HH21 ARG A  91     -23.470   9.347   8.333  1.00 97.15           H  
ATOM   1460 HH22 ARG A  91     -23.436   7.631   8.327  1.00 97.15           H  
ATOM   1461  CZ  ARG A  91     -23.582   8.478   6.516  1.00 97.15           C  
ATOM   1462  N   PHE A  92     -18.249   4.444   4.630  1.00 98.13           N  
ATOM   1463  H   PHE A  92     -18.355   4.544   3.630  1.00 98.13           H  
ATOM   1464  CA  PHE A  92     -16.896   4.489   5.159  1.00 98.13           C  
ATOM   1465  HA  PHE A  92     -16.931   4.489   6.248  1.00 98.13           H  
ATOM   1466  C   PHE A  92     -16.224   5.786   4.738  1.00 98.13           C  
ATOM   1467  CB  PHE A  92     -16.108   3.251   4.711  1.00 98.13           C  
ATOM   1468  HB2 PHE A  92     -15.048   3.438   4.882  1.00 98.13           H  
ATOM   1469  HB3 PHE A  92     -16.240   3.101   3.640  1.00 98.13           H  
ATOM   1470  O   PHE A  92     -16.477   6.307   3.657  1.00 98.13           O  
ATOM   1471  CG  PHE A  92     -16.499   1.982   5.447  1.00 98.13           C  
ATOM   1472  CD1 PHE A  92     -15.668   1.479   6.465  1.00 98.13           C  
ATOM   1473  HD1 PHE A  92     -14.747   1.989   6.707  1.00 98.13           H  
ATOM   1474  CD2 PHE A  92     -17.685   1.299   5.117  1.00 98.13           C  
ATOM   1475  HD2 PHE A  92     -18.307   1.654   4.308  1.00 98.13           H  
ATOM   1476  CE1 PHE A  92     -16.020   0.304   7.153  1.00 98.13           C  
ATOM   1477  HE1 PHE A  92     -15.361  -0.089   7.914  1.00 98.13           H  
ATOM   1478  CE2 PHE A  92     -18.042   0.129   5.809  1.00 98.13           C  
ATOM   1479  HE2 PHE A  92     -18.932  -0.410   5.518  1.00 98.13           H  
ATOM   1480  CZ  PHE A  92     -17.209  -0.371   6.825  1.00 98.13           C  
ATOM   1481  HZ  PHE A  92     -17.465  -1.295   7.321  1.00 98.13           H  
ATOM   1482  N   GLU A  93     -15.365   6.313   5.589  1.00 98.18           N  
ATOM   1483  H   GLU A  93     -15.221   5.853   6.476  1.00 98.18           H  
ATOM   1484  CA  GLU A  93     -14.357   7.287   5.191  1.00 98.18           C  
ATOM   1485  HA  GLU A  93     -14.681   7.791   4.280  1.00 98.18           H  
ATOM   1486  C   GLU A  93     -13.058   6.560   4.864  1.00 98.18           C  
ATOM   1487  CB  GLU A  93     -14.154   8.378   6.251  1.00 98.18           C  
ATOM   1488  HB2 GLU A  93     -13.263   8.952   5.995  1.00 98.18           H  
ATOM   1489  HB3 GLU A  93     -15.002   9.061   6.218  1.00 98.18           H  
ATOM   1490  O   GLU A  93     -12.756   5.519   5.452  1.00 98.18           O  
ATOM   1491  CG  GLU A  93     -14.003   7.827   7.674  1.00 98.18           C  
ATOM   1492  HG2 GLU A  93     -14.890   7.251   7.936  1.00 98.18           H  
ATOM   1493  HG3 GLU A  93     -13.144   7.158   7.707  1.00 98.18           H  
ATOM   1494  CD  GLU A  93     -13.852   8.925   8.726  1.00 98.18           C  
ATOM   1495  OE1 GLU A  93     -13.557   8.553   9.882  1.00 98.18           O  
ATOM   1496  OE2 GLU A  93     -14.050  10.116   8.408  1.00 98.18           O  
ATOM   1497  N   LEU A  94     -12.297   7.124   3.932  1.00 98.72           N  
ATOM   1498  H   LEU A  94     -12.620   7.996   3.537  1.00 98.72           H  
ATOM   1499  CA  LEU A  94     -10.920   6.738   3.647  1.00 98.72           C  
ATOM   1500  HA  LEU A  94     -10.680   5.812   4.170  1.00 98.72           H  
ATOM   1501  C   LEU A  94      -9.998   7.834   4.171  1.00 98.72           C  
ATOM   1502  CB  LEU A  94     -10.753   6.491   2.135  1.00 98.72           C  
ATOM   1503  HB2 LEU A  94     -11.263   5.562   1.884  1.00 98.72           H  
ATOM   1504  HB3 LEU A  94     -11.254   7.294   1.595  1.00 98.72           H  
ATOM   1505  O   LEU A  94     -10.201   9.008   3.876  1.00 98.72           O  
ATOM   1506  CG  LEU A  94      -9.299   6.407   1.631  1.00 98.72           C  
ATOM   1507  HG  LEU A  94      -8.702   7.217   2.050  1.00 98.72           H  
ATOM   1508  CD1 LEU A  94      -8.660   5.073   2.010  1.00 98.72           C  
ATOM   1509 HD11 LEU A  94      -9.226   4.250   1.572  1.00 98.72           H  
ATOM   1510 HD12 LEU A  94      -7.635   5.051   1.640  1.00 98.72           H  
ATOM   1511 HD13 LEU A  94      -8.642   4.964   3.094  1.00 98.72           H  
ATOM   1512  CD2 LEU A  94      -9.234   6.549   0.114  1.00 98.72           C  
ATOM   1513 HD21 LEU A  94      -8.194   6.534  -0.212  1.00 98.72           H  
ATOM   1514 HD22 LEU A  94      -9.683   7.494  -0.193  1.00 98.72           H  
ATOM   1515 HD23 LEU A  94      -9.762   5.723  -0.362  1.00 98.72           H  
ATOM   1516  N   ARG A  95      -8.948   7.439   4.881  1.00 98.25           N  
ATOM   1517  H   ARG A  95      -8.874   6.456   5.097  1.00 98.25           H  
ATOM   1518  CA  ARG A  95      -7.815   8.284   5.242  1.00 98.25           C  
ATOM   1519  HA  ARG A  95      -7.975   9.289   4.851  1.00 98.25           H  
ATOM   1520  C   ARG A  95      -6.552   7.731   4.595  1.00 98.25           C  
ATOM   1521  CB  ARG A  95      -7.728   8.375   6.769  1.00 98.25           C  
ATOM   1522  HB2 ARG A  95      -8.627   8.870   7.137  1.00 98.25           H  
ATOM   1523  HB3 ARG A  95      -7.686   7.372   7.193  1.00 98.25           H  
ATOM   1524  O   ARG A  95      -6.309   6.526   4.621  1.00 98.25           O  
ATOM   1525  CG  ARG A  95      -6.504   9.166   7.232  1.00 98.25           C  
ATOM   1526  HG2 ARG A  95      -5.592   8.661   6.915  1.00 98.25           H  
ATOM   1527  HG3 ARG A  95      -6.526  10.163   6.791  1.00 98.25           H  
ATOM   1528  CD  ARG A  95      -6.478   9.282   8.755  1.00 98.25           C  
ATOM   1529  HD2 ARG A  95      -6.415   8.284   9.189  1.00 98.25           H  
ATOM   1530  HD3 ARG A  95      -7.398   9.746   9.111  1.00 98.25           H  
ATOM   1531  NE  ARG A  95      -5.298  10.054   9.156  1.00 98.25           N  
ATOM   1532  HE  ARG A  95      -4.406   9.586   9.085  1.00 98.25           H  
ATOM   1533  NH1 ARG A  95      -6.275  12.128   9.330  1.00 98.25           N  
ATOM   1534 HH11 ARG A  95      -6.173  13.122   9.478  1.00 98.25           H  
ATOM   1535 HH12 ARG A  95      -7.188  11.703   9.260  1.00 98.25           H  
ATOM   1536  NH2 ARG A  95      -4.067  11.896   9.548  1.00 98.25           N  
ATOM   1537 HH21 ARG A  95      -3.291  11.307   9.280  1.00 98.25           H  
ATOM   1538 HH22 ARG A  95      -3.954  12.900   9.555  1.00 98.25           H  
ATOM   1539  CZ  ARG A  95      -5.226  11.353   9.350  1.00 98.25           C  
ATOM   1540  N   ILE A  96      -5.746   8.622   4.037  1.00 98.25           N  
ATOM   1541  H   ILE A  96      -6.042   9.587   4.021  1.00 98.25           H  
ATOM   1542  CA  ILE A  96      -4.412   8.315   3.527  1.00 98.25           C  
ATOM   1543  HA  ILE A  96      -4.204   7.254   3.659  1.00 98.25           H  
ATOM   1544  C   ILE A  96      -3.419   9.110   4.360  1.00 98.25           C  
ATOM   1545  CB  ILE A  96      -4.305   8.629   2.020  1.00 98.25           C  
ATOM   1546  HB  ILE A  96      -4.457   9.697   1.868  1.00 98.25           H  
ATOM   1547  O   ILE A  96      -3.509  10.332   4.379  1.00 98.25           O  
ATOM   1548  CG1 ILE A  96      -5.400   7.858   1.247  1.00 98.25           C  
ATOM   1549 HG12 ILE A  96      -6.382   8.199   1.574  1.00 98.25           H  
ATOM   1550 HG13 ILE A  96      -5.322   6.796   1.477  1.00 98.25           H  
ATOM   1551  CG2 ILE A  96      -2.902   8.254   1.509  1.00 98.25           C  
ATOM   1552 HG21 ILE A  96      -2.776   7.171   1.512  1.00 98.25           H  
ATOM   1553 HG22 ILE A  96      -2.132   8.691   2.144  1.00 98.25           H  
ATOM   1554 HG23 ILE A  96      -2.753   8.646   0.503  1.00 98.25           H  
ATOM   1555  CD1 ILE A  96      -5.354   8.037  -0.270  1.00 98.25           C  
ATOM   1556 HD11 ILE A  96      -6.153   7.439  -0.709  1.00 98.25           H  
ATOM   1557 HD12 ILE A  96      -4.411   7.674  -0.679  1.00 98.25           H  
ATOM   1558 HD13 ILE A  96      -5.497   9.086  -0.528  1.00 98.25           H  
ATOM   1559  N   ASP A  97      -2.501   8.424   5.035  1.00 96.82           N  
ATOM   1560  H   ASP A  97      -2.486   7.421   4.917  1.00 96.82           H  
ATOM   1561  CA  ASP A  97      -1.378   9.018   5.761  1.00 96.82           C  
ATOM   1562  HA  ASP A  97      -1.540  10.089   5.886  1.00 96.82           H  
ATOM   1563  C   ASP A  97      -0.096   8.822   4.949  1.00 96.82           C  
ATOM   1564  CB  ASP A  97      -1.242   8.393   7.158  1.00 96.82           C  
ATOM   1565  HB2 ASP A  97      -0.294   8.710   7.593  1.00 96.82           H  
ATOM   1566  HB3 ASP A  97      -1.225   7.307   7.072  1.00 96.82           H  
ATOM   1567  O   ASP A  97       0.177   7.721   4.474  1.00 96.82           O  
ATOM   1568  CG  ASP A  97      -2.362   8.824   8.105  1.00 96.82           C  
ATOM   1569  OD1 ASP A  97      -2.576  10.042   8.284  1.00 96.82           O  
ATOM   1570  OD2 ASP A  97      -3.035   7.954   8.706  1.00 96.82           O  
ATOM   1571  N   ILE A  98       0.683   9.887   4.774  1.00 96.52           N  
ATOM   1572  H   ILE A  98       0.406  10.753   5.214  1.00 96.52           H  
ATOM   1573  CA  ILE A  98       1.882   9.917   3.936  1.00 96.52           C  
ATOM   1574  HA  ILE A  98       2.162   8.901   3.659  1.00 96.52           H  
ATOM   1575  C   ILE A  98       3.023  10.527   4.735  1.00 96.52           C  
ATOM   1576  CB  ILE A  98       1.637  10.724   2.641  1.00 96.52           C  
ATOM   1577  HB  ILE A  98       1.349  11.736   2.929  1.00 96.52           H  
ATOM   1578  O   ILE A  98       2.915  11.642   5.238  1.00 96.52           O  
ATOM   1579  CG1 ILE A  98       0.476  10.135   1.814  1.00 96.52           C  
ATOM   1580 HG12 ILE A  98      -0.388   9.996   2.464  1.00 96.52           H  
ATOM   1581 HG13 ILE A  98       0.764   9.164   1.411  1.00 96.52           H  
ATOM   1582  CG2 ILE A  98       2.931  10.805   1.809  1.00 96.52           C  
ATOM   1583 HG21 ILE A  98       3.701  11.353   2.352  1.00 96.52           H  
ATOM   1584 HG22 ILE A  98       2.762  11.331   0.870  1.00 96.52           H  
ATOM   1585 HG23 ILE A  98       3.288   9.794   1.612  1.00 96.52           H  
ATOM   1586  CD1 ILE A  98       0.005  11.046   0.679  1.00 96.52           C  
ATOM   1587 HD11 ILE A  98       0.790  11.142  -0.072  1.00 96.52           H  
ATOM   1588 HD12 ILE A  98      -0.877  10.607   0.212  1.00 96.52           H  
ATOM   1589 HD13 ILE A  98      -0.252  12.030   1.069  1.00 96.52           H  
ATOM   1590  N   GLU A  99       4.150   9.835   4.777  1.00 95.16           N  
ATOM   1591  H   GLU A  99       4.179   8.925   4.339  1.00 95.16           H  
ATOM   1592  CA  GLU A  99       5.393  10.367   5.317  1.00 95.16           C  
ATOM   1593  HA  GLU A  99       5.191  11.272   5.891  1.00 95.16           H  
ATOM   1594  C   GLU A  99       6.340  10.715   4.170  1.00 95.16           C  
ATOM   1595  CB  GLU A  99       5.999   9.344   6.272  1.00 95.16           C  
ATOM   1596  HB2 GLU A  99       5.235   9.026   6.981  1.00 95.16           H  
ATOM   1597  HB3 GLU A  99       6.335   8.479   5.700  1.00 95.16           H  
ATOM   1598  O   GLU A  99       6.663   9.868   3.335  1.00 95.16           O  
ATOM   1599  CG  GLU A  99       7.180   9.940   7.043  1.00 95.16           C  
ATOM   1600  HG2 GLU A  99       6.826  10.757   7.671  1.00 95.16           H  
ATOM   1601  HG3 GLU A  99       7.899  10.350   6.333  1.00 95.16           H  
ATOM   1602  CD  GLU A  99       7.880   8.889   7.908  1.00 95.16           C  
ATOM   1603  OE1 GLU A  99       9.076   9.116   8.177  1.00 95.16           O  
ATOM   1604  OE2 GLU A  99       7.250   7.854   8.229  1.00 95.16           O  
ATOM   1605  N   TYR A 100       6.810  11.958   4.114  1.00 94.78           N  
ATOM   1606  H   TYR A 100       6.501  12.622   4.810  1.00 94.78           H  
ATOM   1607  CA  TYR A 100       7.762  12.407   3.103  1.00 94.78           C  
ATOM   1608  HA  TYR A 100       8.348  11.555   2.756  1.00 94.78           H  
ATOM   1609  C   TYR A 100       8.728  13.430   3.695  1.00 94.78           C  
ATOM   1610  CB  TYR A 100       6.999  12.980   1.906  1.00 94.78           C  
ATOM   1611  HB2 TYR A 100       6.335  13.770   2.257  1.00 94.78           H  
ATOM   1612  HB3 TYR A 100       6.376  12.196   1.476  1.00 94.78           H  
ATOM   1613  O   TYR A 100       8.302  14.440   4.248  1.00 94.78           O  
ATOM   1614  CG  TYR A 100       7.901  13.527   0.820  1.00 94.78           C  
ATOM   1615  CD1 TYR A 100       7.981  14.916   0.604  1.00 94.78           C  
ATOM   1616  HD1 TYR A 100       7.391  15.592   1.205  1.00 94.78           H  
ATOM   1617  CD2 TYR A 100       8.668  12.650   0.031  1.00 94.78           C  
ATOM   1618  HD2 TYR A 100       8.645  11.584   0.206  1.00 94.78           H  
ATOM   1619  CE1 TYR A 100       8.797  15.423  -0.421  1.00 94.78           C  
ATOM   1620  HE1 TYR A 100       8.807  16.486  -0.612  1.00 94.78           H  
ATOM   1621  CE2 TYR A 100       9.478  13.152  -0.999  1.00 94.78           C  
ATOM   1622  HE2 TYR A 100      10.058  12.474  -1.608  1.00 94.78           H  
ATOM   1623  OH  TYR A 100      10.279  15.030  -2.253  1.00 94.78           O  
ATOM   1624  HH  TYR A 100      10.208  15.986  -2.306  1.00 94.78           H  
ATOM   1625  CZ  TYR A 100       9.538  14.539  -1.232  1.00 94.78           C  
ATOM   1626  N   ARG A 101      10.039  13.167   3.583  1.00 92.92           N  
ATOM   1627  H   ARG A 101      10.302  12.325   3.091  1.00 92.92           H  
ATOM   1628  CA  ARG A 101      11.114  14.028   4.117  1.00 92.92           C  
ATOM   1629  HA  ARG A 101      12.031  13.441   4.170  1.00 92.92           H  
ATOM   1630  C   ARG A 101      10.852  14.484   5.562  1.00 92.92           C  
ATOM   1631  CB  ARG A 101      11.361  15.212   3.164  1.00 92.92           C  
ATOM   1632  HB2 ARG A 101      12.131  15.853   3.594  1.00 92.92           H  
ATOM   1633  HB3 ARG A 101      10.447  15.795   3.058  1.00 92.92           H  
ATOM   1634  O   ARG A 101      10.921  15.677   5.857  1.00 92.92           O  
ATOM   1635  CG  ARG A 101      11.838  14.751   1.785  1.00 92.92           C  
ATOM   1636  HG2 ARG A 101      12.735  14.142   1.899  1.00 92.92           H  
ATOM   1637  HG3 ARG A 101      11.064  14.157   1.299  1.00 92.92           H  
ATOM   1638  CD  ARG A 101      12.161  15.965   0.920  1.00 92.92           C  
ATOM   1639  HD2 ARG A 101      12.893  16.583   1.441  1.00 92.92           H  
ATOM   1640  HD3 ARG A 101      11.249  16.541   0.762  1.00 92.92           H  
ATOM   1641  NE  ARG A 101      12.709  15.530  -0.369  1.00 92.92           N  
ATOM   1642  HE  ARG A 101      12.613  14.554  -0.609  1.00 92.92           H  
ATOM   1643  NH1 ARG A 101      13.425  17.576  -1.135  1.00 92.92           N  
ATOM   1644 HH11 ARG A 101      13.079  18.000  -0.286  1.00 92.92           H  
ATOM   1645 HH12 ARG A 101      13.904  18.118  -1.840  1.00 92.92           H  
ATOM   1646  NH2 ARG A 101      13.743  15.698  -2.341  1.00 92.92           N  
ATOM   1647 HH21 ARG A 101      14.215  16.197  -3.081  1.00 92.92           H  
ATOM   1648 HH22 ARG A 101      13.574  14.704  -2.410  1.00 92.92           H  
ATOM   1649  CZ  ARG A 101      13.292  16.281  -1.274  1.00 92.92           C  
ATOM   1650  N   ASN A 102      10.525  13.533   6.440  1.00 90.23           N  
ATOM   1651  H   ASN A 102      10.537  12.573   6.127  1.00 90.23           H  
ATOM   1652  CA  ASN A 102      10.211  13.738   7.863  1.00 90.23           C  
ATOM   1653  HA  ASN A 102       9.944  12.761   8.267  1.00 90.23           H  
ATOM   1654  C   ASN A 102       8.987  14.635   8.140  1.00 90.23           C  
ATOM   1655  CB  ASN A 102      11.470  14.200   8.623  1.00 90.23           C  
ATOM   1656  HB2 ASN A 102      11.261  14.190   9.693  1.00 90.23           H  
ATOM   1657  HB3 ASN A 102      11.702  15.227   8.340  1.00 90.23           H  
ATOM   1658  O   ASN A 102       8.815  15.117   9.257  1.00 90.23           O  
ATOM   1659  CG  ASN A 102      12.690  13.331   8.388  1.00 90.23           C  
ATOM   1660  ND2 ASN A 102      13.872  13.881   8.532  1.00 90.23           N  
ATOM   1661 HD21 ASN A 102      14.651  13.244   8.456  1.00 90.23           H  
ATOM   1662 HD22 ASN A 102      13.948  14.818   8.901  1.00 90.23           H  
ATOM   1663  OD1 ASN A 102      12.625  12.169   8.036  1.00 90.23           O  
ATOM   1664  N   HIS A 103       8.138  14.876   7.138  1.00 94.51           N  
ATOM   1665  H   HIS A 103       8.328  14.483   6.227  1.00 94.51           H  
ATOM   1666  CA  HIS A 103       6.861  15.565   7.294  1.00 94.51           C  
ATOM   1667  HA  HIS A 103       6.783  15.962   8.306  1.00 94.51           H  
ATOM   1668  C   HIS A 103       5.712  14.580   7.093  1.00 94.51           C  
ATOM   1669  CB  HIS A 103       6.757  16.750   6.327  1.00 94.51           C  
ATOM   1670  HB2 HIS A 103       6.919  16.401   5.307  1.00 94.51           H  
ATOM   1671  HB3 HIS A 103       5.751  17.165   6.382  1.00 94.51           H  
ATOM   1672  O   HIS A 103       5.770  13.703   6.225  1.00 94.51           O  
ATOM   1673  CG  HIS A 103       7.744  17.847   6.618  1.00 94.51           C  
ATOM   1674  CD2 HIS A 103       7.482  19.046   7.223  1.00 94.51           C  
ATOM   1675  HD2 HIS A 103       6.518  19.379   7.577  1.00 94.51           H  
ATOM   1676  ND1 HIS A 103       9.089  17.823   6.334  1.00 94.51           N  
ATOM   1677  HD1 HIS A 103       9.612  17.025   6.001  1.00 94.51           H  
ATOM   1678  CE1 HIS A 103       9.623  18.976   6.759  1.00 94.51           C  
ATOM   1679  HE1 HIS A 103      10.673  19.225   6.711  1.00 94.51           H  
ATOM   1680  NE2 HIS A 103       8.681  19.763   7.299  1.00 94.51           N  
ATOM   1681  N   LEU A 104       4.659  14.753   7.891  1.00 94.30           N  
ATOM   1682  H   LEU A 104       4.681  15.509   8.561  1.00 94.30           H  
ATOM   1683  CA  LEU A 104       3.445  13.950   7.822  1.00 94.30           C  
ATOM   1684  HA  LEU A 104       3.647  13.045   7.250  1.00 94.30           H  
ATOM   1685  C   LEU A 104       2.349  14.712   7.085  1.00 94.30           C  
ATOM   1686  CB  LEU A 104       3.000  13.528   9.232  1.00 94.30           C  
ATOM   1687  HB2 LEU A 104       2.864  14.425   9.836  1.00 94.30           H  
ATOM   1688  HB3 LEU A 104       2.034  13.028   9.155  1.00 94.30           H  
ATOM   1689  O   LEU A 104       1.976  15.829   7.454  1.00 94.30           O  
ATOM   1690  CG  LEU A 104       3.981  12.584   9.953  1.00 94.30           C  
ATOM   1691  HG  LEU A 104       4.965  13.050  10.007  1.00 94.30           H  
ATOM   1692  CD1 LEU A 104       3.488  12.338  11.379  1.00 94.30           C  
ATOM   1693 HD11 LEU A 104       2.517  11.843  11.362  1.00 94.30           H  
ATOM   1694 HD12 LEU A 104       4.203  11.703  11.903  1.00 94.30           H  
ATOM   1695 HD13 LEU A 104       3.409  13.284  11.914  1.00 94.30           H  
ATOM   1696  CD2 LEU A 104       4.109  11.229   9.254  1.00 94.30           C  
ATOM   1697 HD21 LEU A 104       4.792  10.590   9.815  1.00 94.30           H  
ATOM   1698 HD22 LEU A 104       4.522  11.354   8.253  1.00 94.30           H  
ATOM   1699 HD23 LEU A 104       3.137  10.741   9.187  1.00 94.30           H  
ATOM   1700  N   TYR A 105       1.808  14.066   6.064  1.00 97.20           N  
ATOM   1701  H   TYR A 105       2.161  13.145   5.847  1.00 97.20           H  
ATOM   1702  CA  TYR A 105       0.682  14.537   5.282  1.00 97.20           C  
ATOM   1703  HA  TYR A 105       0.384  15.510   5.675  1.00 97.20           H  
ATOM   1704  C   TYR A 105      -0.487  13.573   5.417  1.00 97.20           C  
ATOM   1705  CB  TYR A 105       1.069  14.739   3.818  1.00 97.20           C  
ATOM   1706  HB2 TYR A 105       0.199  15.103   3.271  1.00 97.20           H  
ATOM   1707  HB3 TYR A 105       1.350  13.778   3.386  1.00 97.20           H  
ATOM   1708  O   TYR A 105      -0.296  12.377   5.622  1.00 97.20           O  
ATOM   1709  CG  TYR A 105       2.216  15.698   3.616  1.00 97.20           C  
ATOM   1710  CD1 TYR A 105       1.962  17.061   3.375  1.00 97.20           C  
ATOM   1711  HD1 TYR A 105       0.948  17.430   3.348  1.00 97.20           H  
ATOM   1712  CD2 TYR A 105       3.539  15.220   3.685  1.00 97.20           C  
ATOM   1713  HD2 TYR A 105       3.730  14.179   3.900  1.00 97.20           H  
ATOM   1714  CE1 TYR A 105       3.037  17.947   3.175  1.00 97.20           C  
ATOM   1715  HE1 TYR A 105       2.842  18.992   2.985  1.00 97.20           H  
ATOM   1716  CE2 TYR A 105       4.614  16.104   3.495  1.00 97.20           C  
ATOM   1717  HE2 TYR A 105       5.632  15.747   3.547  1.00 97.20           H  
ATOM   1718  OH  TYR A 105       5.407  18.313   3.033  1.00 97.20           O  
ATOM   1719  HH  TYR A 105       5.107  19.213   2.884  1.00 97.20           H  
ATOM   1720  CZ  TYR A 105       4.365  17.466   3.232  1.00 97.20           C  
ATOM   1721  N   PHE A 106      -1.702  14.082   5.267  1.00 97.68           N  
ATOM   1722  H   PHE A 106      -1.807  15.080   5.151  1.00 97.68           H  
ATOM   1723  CA  PHE A 106      -2.890  13.260   5.221  1.00 97.68           C  
ATOM   1724  HA  PHE A 106      -2.585  12.321   4.761  1.00 97.68           H  
ATOM   1725  C   PHE A 106      -3.990  13.867   4.358  1.00 97.68           C  
ATOM   1726  CB  PHE A 106      -3.392  12.972   6.638  1.00 97.68           C  
ATOM   1727  HB2 PHE A 106      -4.089  12.135   6.587  1.00 97.68           H  
ATOM   1728  HB3 PHE A 106      -2.555  12.647   7.256  1.00 97.68           H  
ATOM   1729  O   PHE A 106      -4.125  15.089   4.262  1.00 97.68           O  
ATOM   1730  CG  PHE A 106      -4.084  14.146   7.306  1.00 97.68           C  
ATOM   1731  CD1 PHE A 106      -3.342  15.127   7.988  1.00 97.68           C  
ATOM   1732  HD1 PHE A 106      -2.265  15.058   8.025  1.00 97.68           H  
ATOM   1733  CD2 PHE A 106      -5.482  14.257   7.232  1.00 97.68           C  
ATOM   1734  HD2 PHE A 106      -6.042  13.512   6.686  1.00 97.68           H  
ATOM   1735  CE1 PHE A 106      -4.001  16.210   8.597  1.00 97.68           C  
ATOM   1736  HE1 PHE A 106      -3.427  16.968   9.109  1.00 97.68           H  
ATOM   1737  CE2 PHE A 106      -6.145  15.327   7.858  1.00 97.68           C  
ATOM   1738  HE2 PHE A 106      -7.220  15.411   7.796  1.00 97.68           H  
ATOM   1739  CZ  PHE A 106      -5.402  16.309   8.534  1.00 97.68           C  
ATOM   1740  HZ  PHE A 106      -5.907  17.143   8.998  1.00 97.68           H  
ATOM   1741  N   ALA A 107      -4.802  12.988   3.782  1.00 98.48           N  
ATOM   1742  H   ALA A 107      -4.592  12.009   3.919  1.00 98.48           H  
ATOM   1743  CA  ALA A 107      -6.017  13.303   3.040  1.00 98.48           C  
ATOM   1744  HA  ALA A 107      -6.306  14.339   3.214  1.00 98.48           H  
ATOM   1745  C   ALA A 107      -7.155  12.396   3.523  1.00 98.48           C  
ATOM   1746  CB  ALA A 107      -5.741  13.111   1.545  1.00 98.48           C  
ATOM   1747  HB1 ALA A 107      -5.315  12.123   1.365  1.00 98.48           H  
ATOM   1748  HB2 ALA A 107      -5.043  13.870   1.192  1.00 98.48           H  
ATOM   1749  HB3 ALA A 107      -6.670  13.192   0.981  1.00 98.48           H  
ATOM   1750  O   ALA A 107      -6.946  11.198   3.724  1.00 98.48           O  
ATOM   1751  N   VAL A 108      -8.349  12.957   3.716  1.00 98.55           N  
ATOM   1752  H   VAL A 108      -8.443  13.950   3.556  1.00 98.55           H  
ATOM   1753  CA  VAL A 108      -9.550  12.240   4.164  1.00 98.55           C  
ATOM   1754  HA  VAL A 108      -9.312  11.178   4.222  1.00 98.55           H  
ATOM   1755  C   VAL A 108     -10.668  12.418   3.145  1.00 98.55           C  
ATOM   1756  CB  VAL A 108     -10.022  12.674   5.566  1.00 98.55           C  
ATOM   1757  HB  VAL A 108     -10.420  13.688   5.510  1.00 98.55           H  
ATOM   1758  O   VAL A 108     -10.918  13.523   2.665  1.00 98.55           O  
ATOM   1759  CG1 VAL A 108     -11.120  11.745   6.100  1.00 98.55           C  
ATOM   1760 HG11 VAL A 108     -11.999  11.773   5.455  1.00 98.55           H  
ATOM   1761 HG12 VAL A 108     -10.757  10.719   6.155  1.00 98.55           H  
ATOM   1762 HG13 VAL A 108     -11.433  12.060   7.096  1.00 98.55           H  
ATOM   1763  CG2 VAL A 108      -8.882  12.658   6.589  1.00 98.55           C  
ATOM   1764 HG21 VAL A 108      -8.390  11.685   6.582  1.00 98.55           H  
ATOM   1765 HG22 VAL A 108      -8.172  13.442   6.328  1.00 98.55           H  
ATOM   1766 HG23 VAL A 108      -9.273  12.867   7.585  1.00 98.55           H  
ATOM   1767  N   TYR A 109     -11.368  11.330   2.852  1.00 98.65           N  
ATOM   1768  H   TYR A 109     -11.102  10.474   3.317  1.00 98.65           H  
ATOM   1769  CA  TYR A 109     -12.386  11.216   1.817  1.00 98.65           C  
ATOM   1770  HA  TYR A 109     -12.582  12.191   1.371  1.00 98.65           H  
ATOM   1771  C   TYR A 109     -13.681  10.663   2.398  1.00 98.65           C  
ATOM   1772  CB  TYR A 109     -11.867  10.277   0.730  1.00 98.65           C  
ATOM   1773  HB2 TYR A 109     -11.637   9.312   1.181  1.00 98.65           H  
ATOM   1774  HB3 TYR A 109     -12.654  10.116  -0.007  1.00 98.65           H  
ATOM   1775  O   TYR A 109     -13.667   9.688   3.150  1.00 98.65           O  
ATOM   1776  CG  TYR A 109     -10.636  10.791   0.030  1.00 98.65           C  
ATOM   1777  CD1 TYR A 109     -10.818  11.604  -1.090  1.00 98.65           C  
ATOM   1778  HD1 TYR A 109     -11.814  11.839  -1.436  1.00 98.65           H  
ATOM   1779  CD2 TYR A 109      -9.335  10.496   0.491  1.00 98.65           C  
ATOM   1780  HD2 TYR A 109      -9.196   9.879   1.366  1.00 98.65           H  
ATOM   1781  CE1 TYR A 109      -9.715  12.104  -1.780  1.00 98.65           C  
ATOM   1782  HE1 TYR A 109      -9.895  12.694  -2.666  1.00 98.65           H  
ATOM   1783  CE2 TYR A 109      -8.215  11.023  -0.189  1.00 98.65           C  
ATOM   1784  HE2 TYR A 109      -7.212  10.808   0.148  1.00 98.65           H  
ATOM   1785  OH  TYR A 109      -7.374  12.350  -2.039  1.00 98.65           O  
ATOM   1786  HH  TYR A 109      -7.729  12.795  -2.812  1.00 98.65           H  
ATOM   1787  CZ  TYR A 109      -8.409  11.829  -1.336  1.00 98.65           C  
ATOM   1788  N   ASN A 110     -14.808  11.262   2.024  1.00 98.11           N  
ATOM   1789  H   ASN A 110     -14.749  12.025   1.364  1.00 98.11           H  
ATOM   1790  CA  ASN A 110     -16.126  10.834   2.479  1.00 98.11           C  
ATOM   1791  HA  ASN A 110     -16.044  10.480   3.506  1.00 98.11           H  
ATOM   1792  C   ASN A 110     -16.698   9.724   1.603  1.00 98.11           C  
ATOM   1793  CB  ASN A 110     -17.099  12.015   2.419  1.00 98.11           C  
ATOM   1794  HB2 ASN A 110     -16.611  12.936   2.739  1.00 98.11           H  
ATOM   1795  HB3 ASN A 110     -17.401  12.179   1.385  1.00 98.11           H  
ATOM   1796  O   ASN A 110     -16.640   9.817   0.375  1.00 98.11           O  
ATOM   1797  CG  ASN A 110     -18.338  11.829   3.268  1.00 98.11           C  
ATOM   1798  ND2 ASN A 110     -19.287  12.717   3.104  1.00 98.11           N  
ATOM   1799 HD21 ASN A 110     -19.117  13.479   2.462  1.00 98.11           H  
ATOM   1800 HD22 ASN A 110     -20.024  12.702   3.794  1.00 98.11           H  
ATOM   1801  OD1 ASN A 110     -18.489  10.923   4.069  1.00 98.11           O  
ATOM   1802  N   ASN A 111     -17.407   8.786   2.228  1.00 97.61           N  
ATOM   1803  H   ASN A 111     -17.409   8.788   3.238  1.00 97.61           H  
ATOM   1804  CA  ASN A 111     -18.201   7.763   1.551  1.00 97.61           C  
ATOM   1805  HA  ASN A 111     -18.499   7.040   2.310  1.00 97.61           H  
ATOM   1806  C   ASN A 111     -17.396   6.966   0.510  1.00 97.61           C  
ATOM   1807  CB  ASN A 111     -19.475   8.416   0.996  1.00 97.61           C  
ATOM   1808  HB2 ASN A 111     -19.898   9.093   1.739  1.00 97.61           H  
ATOM   1809  HB3 ASN A 111     -19.219   8.984   0.102  1.00 97.61           H  
ATOM   1810  O   ASN A 111     -17.833   6.810  -0.628  1.00 97.61           O  
ATOM   1811  CG  ASN A 111     -20.529   7.382   0.666  1.00 97.61           C  
ATOM   1812  ND2 ASN A 111     -21.114   7.434  -0.505  1.00 97.61           N  
ATOM   1813 HD21 ASN A 111     -21.685   6.629  -0.717  1.00 97.61           H  
ATOM   1814 HD22 ASN A 111     -20.627   7.909  -1.252  1.00 97.61           H  
ATOM   1815  OD1 ASN A 111     -20.890   6.561   1.490  1.00 97.61           O  
ATOM   1816  N   PHE A 112     -16.207   6.523   0.912  1.00 98.57           N  
ATOM   1817  H   PHE A 112     -15.982   6.641   1.890  1.00 98.57           H  
ATOM   1818  CA  PHE A 112     -15.344   5.648   0.139  1.00 98.57           C  
ATOM   1819  HA  PHE A 112     -15.223   6.061  -0.863  1.00 98.57           H  
ATOM   1820  C   PHE A 112     -15.957   4.251   0.022  1.00 98.57           C  
ATOM   1821  CB  PHE A 112     -13.964   5.584   0.799  1.00 98.57           C  
ATOM   1822  HB2 PHE A 112     -13.502   6.569   0.735  1.00 98.57           H  
ATOM   1823  HB3 PHE A 112     -14.086   5.346   1.856  1.00 98.57           H  
ATOM   1824  O   PHE A 112     -16.292   3.614   1.025  1.00 98.57           O  
ATOM   1825  CG  PHE A 112     -13.035   4.558   0.177  1.00 98.57           C  
ATOM   1826  CD1 PHE A 112     -12.938   3.268   0.733  1.00 98.57           C  
ATOM   1827  HD1 PHE A 112     -13.547   3.006   1.585  1.00 98.57           H  
ATOM   1828  CD2 PHE A 112     -12.256   4.891  -0.944  1.00 98.57           C  
ATOM   1829  HD2 PHE A 112     -12.325   5.876  -1.382  1.00 98.57           H  
ATOM   1830  CE1 PHE A 112     -12.060   2.319   0.177  1.00 98.57           C  
ATOM   1831  HE1 PHE A 112     -11.989   1.328   0.602  1.00 98.57           H  
ATOM   1832  CE2 PHE A 112     -11.361   3.947  -1.479  1.00 98.57           C  
ATOM   1833  HE2 PHE A 112     -10.717   4.211  -2.305  1.00 98.57           H  
ATOM   1834  CZ  PHE A 112     -11.268   2.660  -0.929  1.00 98.57           C  
ATOM   1835  HZ  PHE A 112     -10.588   1.938  -1.356  1.00 98.57           H  
ATOM   1836  N   VAL A 113     -16.054   3.769  -1.208  1.00 98.50           N  
ATOM   1837  H   VAL A 113     -15.794   4.367  -1.980  1.00 98.50           H  
ATOM   1838  CA  VAL A 113     -16.458   2.412  -1.556  1.00 98.50           C  
ATOM   1839  HA  VAL A 113     -16.116   1.742  -0.767  1.00 98.50           H  
ATOM   1840  C   VAL A 113     -15.747   1.999  -2.835  1.00 98.50           C  
ATOM   1841  CB  VAL A 113     -17.996   2.302  -1.651  1.00 98.50           C  
ATOM   1842  HB  VAL A 113     -18.404   2.648  -0.702  1.00 98.50           H  
ATOM   1843  O   VAL A 113     -15.424   2.833  -3.681  1.00 98.50           O  
ATOM   1844  CG1 VAL A 113     -18.613   3.163  -2.757  1.00 98.50           C  
ATOM   1845 HG11 VAL A 113     -18.365   2.740  -3.730  1.00 98.50           H  
ATOM   1846 HG12 VAL A 113     -18.247   4.188  -2.689  1.00 98.50           H  
ATOM   1847 HG13 VAL A 113     -19.698   3.170  -2.652  1.00 98.50           H  
ATOM   1848  CG2 VAL A 113     -18.484   0.862  -1.848  1.00 98.50           C  
ATOM   1849 HG21 VAL A 113     -19.569   0.829  -1.752  1.00 98.50           H  
ATOM   1850 HG22 VAL A 113     -18.217   0.492  -2.838  1.00 98.50           H  
ATOM   1851 HG23 VAL A 113     -18.053   0.209  -1.089  1.00 98.50           H  
ATOM   1852  N   ILE A 114     -15.495   0.702  -2.971  1.00 98.77           N  
ATOM   1853  H   ILE A 114     -15.816   0.064  -2.257  1.00 98.77           H  
ATOM   1854  CA  ILE A 114     -15.091   0.132  -4.252  1.00 98.77           C  
ATOM   1855  HA  ILE A 114     -15.090   0.933  -4.992  1.00 98.77           H  
ATOM   1856  C   ILE A 114     -16.146  -0.864  -4.709  1.00 98.77           C  
ATOM   1857  CB  ILE A 114     -13.660  -0.431  -4.234  1.00 98.77           C  
ATOM   1858  HB  ILE A 114     -13.391  -0.664  -5.265  1.00 98.77           H  
ATOM   1859  O   ILE A 114     -16.699  -1.606  -3.891  1.00 98.77           O  
ATOM   1860  CG1 ILE A 114     -13.558  -1.728  -3.415  1.00 98.77           C  
ATOM   1861 HG12 ILE A 114     -14.263  -2.456  -3.817  1.00 98.77           H  
ATOM   1862 HG13 ILE A 114     -13.814  -1.534  -2.374  1.00 98.77           H  
ATOM   1863  CG2 ILE A 114     -12.689   0.650  -3.723  1.00 98.77           C  
ATOM   1864 HG21 ILE A 114     -11.656   0.318  -3.833  1.00 98.77           H  
ATOM   1865 HG22 ILE A 114     -12.819   1.563  -4.303  1.00 98.77           H  
ATOM   1866 HG23 ILE A 114     -12.875   0.867  -2.671  1.00 98.77           H  
ATOM   1867  CD1 ILE A 114     -12.174  -2.367  -3.502  1.00 98.77           C  
ATOM   1868 HD11 ILE A 114     -11.423  -1.747  -3.012  1.00 98.77           H  
ATOM   1869 HD12 ILE A 114     -11.897  -2.525  -4.544  1.00 98.77           H  
ATOM   1870 HD13 ILE A 114     -12.212  -3.332  -2.997  1.00 98.77           H  
ATOM   1871  N   ASP A 115     -16.434  -0.871  -6.005  1.00 98.74           N  
ATOM   1872  H   ASP A 115     -15.998  -0.181  -6.600  1.00 98.74           H  
ATOM   1873  CA  ASP A 115     -17.466  -1.746  -6.556  1.00 98.74           C  
ATOM   1874  HA  ASP A 115     -18.338  -1.697  -5.904  1.00 98.74           H  
ATOM   1875  C   ASP A 115     -17.018  -3.214  -6.584  1.00 98.74           C  
ATOM   1876  CB  ASP A 115     -17.906  -1.250  -7.943  1.00 98.74           C  
ATOM   1877  HB2 ASP A 115     -17.039  -1.194  -8.601  1.00 98.74           H  
ATOM   1878  HB3 ASP A 115     -18.609  -1.972  -8.358  1.00 98.74           H  
ATOM   1879  O   ASP A 115     -15.879  -3.558  -6.277  1.00 98.74           O  
ATOM   1880  CG  ASP A 115     -18.638   0.094  -7.904  1.00 98.74           C  
ATOM   1881  OD1 ASP A 115     -19.230   0.408  -6.850  1.00 98.74           O  
ATOM   1882  OD2 ASP A 115     -18.625   0.779  -8.949  1.00 98.74           O  
ATOM   1883  N   SER A 116     -17.929  -4.109  -6.952  1.00 98.66           N  
ATOM   1884  H   SER A 116     -18.860  -3.780  -7.163  1.00 98.66           H  
ATOM   1885  CA  SER A 116     -17.648  -5.540  -7.110  1.00 98.66           C  
ATOM   1886  HA  SER A 116     -17.240  -5.932  -6.179  1.00 98.66           H  
ATOM   1887  C   SER A 116     -16.649  -5.825  -8.240  1.00 98.66           C  
ATOM   1888  CB  SER A 116     -18.965  -6.252  -7.420  1.00 98.66           C  
ATOM   1889  HB2 SER A 116     -18.792  -7.321  -7.546  1.00 98.66           H  
ATOM   1890  HB3 SER A 116     -19.676  -6.098  -6.608  1.00 98.66           H  
ATOM   1891  O   SER A 116     -16.497  -5.020  -9.166  1.00 98.66           O  
ATOM   1892  OG  SER A 116     -19.469  -5.695  -8.621  1.00 98.66           O  
ATOM   1893  HG  SER A 116     -18.712  -5.303  -9.063  1.00 98.66           H  
ATOM   1894  N   GLU A 117     -16.097  -7.040  -8.276  1.00 98.70           N  
ATOM   1895  H   GLU A 117     -16.203  -7.644  -7.473  1.00 98.70           H  
ATOM   1896  CA  GLU A 117     -15.208  -7.498  -9.354  1.00 98.70           C  
ATOM   1897  HA  GLU A 117     -14.295  -6.903  -9.313  1.00 98.70           H  
ATOM   1898  C   GLU A 117     -15.811  -7.340 -10.763  1.00 98.70           C  
ATOM   1899  CB  GLU A 117     -14.843  -8.975  -9.118  1.00 98.70           C  
ATOM   1900  HB2 GLU A 117     -14.570  -9.114  -8.072  1.00 98.70           H  
ATOM   1901  HB3 GLU A 117     -15.706  -9.609  -9.323  1.00 98.70           H  
ATOM   1902  O   GLU A 117     -15.117  -6.921 -11.689  1.00 98.70           O  
ATOM   1903  CG  GLU A 117     -13.675  -9.382 -10.028  1.00 98.70           C  
ATOM   1904  HG2 GLU A 117     -14.034  -9.433 -11.056  1.00 98.70           H  
ATOM   1905  HG3 GLU A 117     -12.920  -8.596  -9.987  1.00 98.70           H  
ATOM   1906  CD  GLU A 117     -12.983 -10.710  -9.688  1.00 98.70           C  
ATOM   1907  OE1 GLU A 117     -11.927 -10.932 -10.330  1.00 98.70           O  
ATOM   1908  OE2 GLU A 117     -13.468 -11.500  -8.842  1.00 98.70           O  
ATOM   1909  N   SER A 118     -17.114  -7.605 -10.934  1.00 98.31           N  
ATOM   1910  H   SER A 118     -17.655  -7.909 -10.137  1.00 98.31           H  
ATOM   1911  CA  SER A 118     -17.807  -7.474 -12.229  1.00 98.31           C  
ATOM   1912  HA  SER A 118     -17.261  -8.055 -12.971  1.00 98.31           H  
ATOM   1913  C   SER A 118     -17.878  -6.034 -12.748  1.00 98.31           C  
ATOM   1914  CB  SER A 118     -19.226  -8.042 -12.131  1.00 98.31           C  
ATOM   1915  HB2 SER A 118     -19.171  -9.080 -11.804  1.00 98.31           H  
ATOM   1916  HB3 SER A 118     -19.701  -8.011 -13.112  1.00 98.31           H  
ATOM   1917  O   SER A 118     -18.109  -5.823 -13.934  1.00 98.31           O  
ATOM   1918  OG  SER A 118     -20.002  -7.305 -11.207  1.00 98.31           O  
ATOM   1919  HG  SER A 118     -20.353  -6.527 -11.646  1.00 98.31           H  
ATOM   1920  N   HIS A 119     -17.666  -5.054 -11.870  1.00 98.46           N  
ATOM   1921  H   HIS A 119     -17.419  -5.320 -10.927  1.00 98.46           H  
ATOM   1922  CA  HIS A 119     -17.600  -3.628 -12.185  1.00 98.46           C  
ATOM   1923  HA  HIS A 119     -17.970  -3.470 -13.199  1.00 98.46           H  
ATOM   1924  C   HIS A 119     -16.152  -3.103 -12.169  1.00 98.46           C  
ATOM   1925  CB  HIS A 119     -18.531  -2.868 -11.231  1.00 98.46           C  
ATOM   1926  HB2 HIS A 119     -18.241  -3.100 -10.207  1.00 98.46           H  
ATOM   1927  HB3 HIS A 119     -18.413  -1.795 -11.380  1.00 98.46           H  
ATOM   1928  O   HIS A 119     -15.931  -1.896 -12.270  1.00 98.46           O  
ATOM   1929  CG  HIS A 119     -19.987  -3.215 -11.428  1.00 98.46           C  
ATOM   1930  CD2 HIS A 119     -20.822  -2.694 -12.380  1.00 98.46           C  
ATOM   1931  HD2 HIS A 119     -20.557  -1.950 -13.117  1.00 98.46           H  
ATOM   1932  ND1 HIS A 119     -20.729  -4.120 -10.697  1.00 98.46           N  
ATOM   1933  HD1 HIS A 119     -20.432  -4.631  -9.878  1.00 98.46           H  
ATOM   1934  CE1 HIS A 119     -21.975  -4.135 -11.194  1.00 98.46           C  
ATOM   1935  HE1 HIS A 119     -22.790  -4.729 -10.807  1.00 98.46           H  
ATOM   1936  NE2 HIS A 119     -22.076  -3.296 -12.234  1.00 98.46           N  
ATOM   1937  N   GLY A 120     -15.163  -4.001 -12.078  1.00 98.53           N  
ATOM   1938  H   GLY A 120     -15.408  -4.979 -12.010  1.00 98.53           H  
ATOM   1939  CA  GLY A 120     -13.739  -3.679 -12.139  1.00 98.53           C  
ATOM   1940  HA2 GLY A 120     -13.553  -2.992 -12.963  1.00 98.53           H  
ATOM   1941  HA3 GLY A 120     -13.185  -4.599 -12.330  1.00 98.53           H  
ATOM   1942  C   GLY A 120     -13.182  -3.059 -10.859  1.00 98.53           C  
ATOM   1943  O   GLY A 120     -12.216  -2.308 -10.945  1.00 98.53           O  
ATOM   1944  N   TYR A 121     -13.786  -3.323  -9.692  1.00 98.86           N  
ATOM   1945  H   TYR A 121     -14.579  -3.949  -9.684  1.00 98.86           H  
ATOM   1946  CA  TYR A 121     -13.387  -2.716  -8.411  1.00 98.86           C  
ATOM   1947  HA  TYR A 121     -14.188  -2.918  -7.701  1.00 98.86           H  
ATOM   1948  C   TYR A 121     -13.287  -1.186  -8.464  1.00 98.86           C  
ATOM   1949  CB  TYR A 121     -12.117  -3.378  -7.856  1.00 98.86           C  
ATOM   1950  HB2 TYR A 121     -11.842  -2.885  -6.923  1.00 98.86           H  
ATOM   1951  HB3 TYR A 121     -11.295  -3.227  -8.556  1.00 98.86           H  
ATOM   1952  O   TYR A 121     -12.375  -0.591  -7.891  1.00 98.86           O  
ATOM   1953  CG  TYR A 121     -12.262  -4.851  -7.552  1.00 98.86           C  
ATOM   1954  CD1 TYR A 121     -13.145  -5.265  -6.537  1.00 98.86           C  
ATOM   1955  HD1 TYR A 121     -13.715  -4.534  -5.983  1.00 98.86           H  
ATOM   1956  CD2 TYR A 121     -11.475  -5.800  -8.230  1.00 98.86           C  
ATOM   1957  HD2 TYR A 121     -10.783  -5.477  -8.994  1.00 98.86           H  
ATOM   1958  CE1 TYR A 121     -13.270  -6.626  -6.217  1.00 98.86           C  
ATOM   1959  HE1 TYR A 121     -13.952  -6.946  -5.442  1.00 98.86           H  
ATOM   1960  CE2 TYR A 121     -11.582  -7.165  -7.898  1.00 98.86           C  
ATOM   1961  HE2 TYR A 121     -10.987  -7.908  -8.408  1.00 98.86           H  
ATOM   1962  OH  TYR A 121     -12.610  -8.889  -6.579  1.00 98.86           O  
ATOM   1963  HH  TYR A 121     -13.316  -9.066  -5.953  1.00 98.86           H  
ATOM   1964  CZ  TYR A 121     -12.488  -7.578  -6.894  1.00 98.86           C  
ATOM   1965  N   ARG A 122     -14.205  -0.555  -9.201  1.00 98.77           N  
ATOM   1966  H   ARG A 122     -14.931  -1.115  -9.625  1.00 98.77           H  
ATOM   1967  CA  ARG A 122     -14.218   0.884  -9.468  1.00 98.77           C  
ATOM   1968  HA  ARG A 122     -13.324   1.132 -10.040  1.00 98.77           H  
ATOM   1969  C   ARG A 122     -14.179   1.703  -8.180  1.00 98.77           C  
ATOM   1970  CB  ARG A 122     -15.456   1.187 -10.311  1.00 98.77           C  
ATOM   1971  HB2 ARG A 122     -16.328   0.815  -9.772  1.00 98.77           H  
ATOM   1972  HB3 ARG A 122     -15.374   0.626 -11.241  1.00 98.77           H  
ATOM   1973  O   ARG A 122     -14.914   1.400  -7.242  1.00 98.77           O  
ATOM   1974  CG  ARG A 122     -15.690   2.669 -10.638  1.00 98.77           C  
ATOM   1975  HG2 ARG A 122     -15.778   3.248  -9.719  1.00 98.77           H  
ATOM   1976  HG3 ARG A 122     -14.864   3.064 -11.231  1.00 98.77           H  
ATOM   1977  CD  ARG A 122     -17.001   2.807 -11.418  1.00 98.77           C  
ATOM   1978  HD2 ARG A 122     -17.248   3.866 -11.496  1.00 98.77           H  
ATOM   1979  HD3 ARG A 122     -17.805   2.343 -10.846  1.00 98.77           H  
ATOM   1980  NE  ARG A 122     -16.914   2.169 -12.749  1.00 98.77           N  
ATOM   1981  HE  ARG A 122     -16.952   1.159 -12.751  1.00 98.77           H  
ATOM   1982  NH1 ARG A 122     -16.762   4.069 -14.037  1.00 98.77           N  
ATOM   1983 HH11 ARG A 122     -16.992   4.652 -13.245  1.00 98.77           H  
ATOM   1984 HH12 ARG A 122     -16.334   4.574 -14.800  1.00 98.77           H  
ATOM   1985  NH2 ARG A 122     -16.470   2.087 -14.981  1.00 98.77           N  
ATOM   1986 HH21 ARG A 122     -16.376   1.082 -14.950  1.00 98.77           H  
ATOM   1987 HH22 ARG A 122     -16.309   2.601 -15.836  1.00 98.77           H  
ATOM   1988  CZ  ARG A 122     -16.715   2.781 -13.903  1.00 98.77           C  
ATOM   1989  N   LEU A 123     -13.315   2.718  -8.149  1.00 98.76           N  
ATOM   1990  H   LEU A 123     -12.793   2.924  -8.989  1.00 98.76           H  
ATOM   1991  CA  LEU A 123     -13.177   3.631  -7.017  1.00 98.76           C  
ATOM   1992  HA  LEU A 123     -13.190   3.047  -6.096  1.00 98.76           H  
ATOM   1993  C   LEU A 123     -14.336   4.616  -6.989  1.00 98.76           C  
ATOM   1994  CB  LEU A 123     -11.841   4.390  -7.111  1.00 98.76           C  
ATOM   1995  HB2 LEU A 123     -11.032   3.666  -7.011  1.00 98.76           H  
ATOM   1996  HB3 LEU A 123     -11.768   4.856  -8.094  1.00 98.76           H  
ATOM   1997  O   LEU A 123     -14.571   5.315  -7.968  1.00 98.76           O  
ATOM   1998  CG  LEU A 123     -11.621   5.473  -6.040  1.00 98.76           C  
ATOM   1999  HG  LEU A 123     -12.395   6.237  -6.110  1.00 98.76           H  
ATOM   2000  CD1 LEU A 123     -11.629   4.877  -4.635  1.00 98.76           C  
ATOM   2001 HD11 LEU A 123     -10.884   4.084  -4.574  1.00 98.76           H  
ATOM   2002 HD12 LEU A 123     -11.401   5.665  -3.917  1.00 98.76           H  
ATOM   2003 HD13 LEU A 123     -12.612   4.472  -4.394  1.00 98.76           H  
ATOM   2004  CD2 LEU A 123     -10.263   6.148  -6.225  1.00 98.76           C  
ATOM   2005 HD21 LEU A 123     -10.215   6.593  -7.219  1.00 98.76           H  
ATOM   2006 HD22 LEU A 123     -10.138   6.942  -5.489  1.00 98.76           H  
ATOM   2007 HD23 LEU A 123      -9.460   5.417  -6.125  1.00 98.76           H  
ATOM   2008  N   ASN A 124     -14.988   4.735  -5.838  1.00 98.61           N  
ATOM   2009  H   ASN A 124     -14.809   4.081  -5.090  1.00 98.61           H  
ATOM   2010  CA  ASN A 124     -16.007   5.742  -5.611  1.00 98.61           C  
ATOM   2011  HA  ASN A 124     -15.958   6.507  -6.385  1.00 98.61           H  
ATOM   2012  C   ASN A 124     -15.786   6.414  -4.254  1.00 98.61           C  
ATOM   2013  CB  ASN A 124     -17.382   5.068  -5.687  1.00 98.61           C  
ATOM   2014  HB2 ASN A 124     -17.404   4.245  -4.973  1.00 98.61           H  
ATOM   2015  HB3 ASN A 124     -18.154   5.787  -5.415  1.00 98.61           H  
ATOM   2016  O   ASN A 124     -15.711   5.760  -3.215  1.00 98.61           O  
ATOM   2017  CG  ASN A 124     -17.725   4.528  -7.064  1.00 98.61           C  
ATOM   2018  ND2 ASN A 124     -17.584   3.239  -7.284  1.00 98.61           N  
ATOM   2019 HD21 ASN A 124     -18.004   2.847  -8.115  1.00 98.61           H  
ATOM   2020 HD22 ASN A 124     -17.240   2.615  -6.569  1.00 98.61           H  
ATOM   2021  OD1 ASN A 124     -18.173   5.266  -7.921  1.00 98.61           O  
ATOM   2022  N   TYR A 125     -15.741   7.740  -4.240  1.00 98.37           N  
ATOM   2023  H   TYR A 125     -15.676   8.227  -5.123  1.00 98.37           H  
ATOM   2024  CA  TYR A 125     -15.929   8.535  -3.030  1.00 98.37           C  
ATOM   2025  HA  TYR A 125     -16.503   7.943  -2.317  1.00 98.37           H  
ATOM   2026  C   TYR A 125     -16.755   9.780  -3.351  1.00 98.37           C  
ATOM   2027  CB  TYR A 125     -14.585   8.868  -2.375  1.00 98.37           C  
ATOM   2028  HB2 TYR A 125     -14.769   9.312  -1.396  1.00 98.37           H  
ATOM   2029  HB3 TYR A 125     -14.035   7.943  -2.203  1.00 98.37           H  
ATOM   2030  O   TYR A 125     -16.784  10.257  -4.487  1.00 98.37           O  
ATOM   2031  CG  TYR A 125     -13.723   9.815  -3.179  1.00 98.37           C  
ATOM   2032  CD1 TYR A 125     -12.813   9.302  -4.121  1.00 98.37           C  
ATOM   2033  HD1 TYR A 125     -12.747   8.238  -4.295  1.00 98.37           H  
ATOM   2034  CD2 TYR A 125     -13.840  11.206  -2.991  1.00 98.37           C  
ATOM   2035  HD2 TYR A 125     -14.539  11.591  -2.264  1.00 98.37           H  
ATOM   2036  CE1 TYR A 125     -11.998  10.182  -4.854  1.00 98.37           C  
ATOM   2037  HE1 TYR A 125     -11.286   9.805  -5.573  1.00 98.37           H  
ATOM   2038  CE2 TYR A 125     -13.027  12.090  -3.728  1.00 98.37           C  
ATOM   2039  HE2 TYR A 125     -13.081  13.160  -3.589  1.00 98.37           H  
ATOM   2040  OH  TYR A 125     -11.253  12.394  -5.314  1.00 98.37           O  
ATOM   2041  HH  TYR A 125     -11.140  13.272  -4.944  1.00 98.37           H  
ATOM   2042  CZ  TYR A 125     -12.094  11.572  -4.647  1.00 98.37           C  
ATOM   2043  N   LYS A 126     -17.459  10.313  -2.348  1.00 97.80           N  
ATOM   2044  H   LYS A 126     -17.339   9.915  -1.428  1.00 97.80           H  
ATOM   2045  CA  LYS A 126     -18.385  11.436  -2.554  1.00 97.80           C  
ATOM   2046  HA  LYS A 126     -18.896  11.284  -3.505  1.00 97.80           H  
ATOM   2047  C   LYS A 126     -17.658  12.771  -2.692  1.00 97.80           C  
ATOM   2048  CB  LYS A 126     -19.430  11.458  -1.432  1.00 97.80           C  
ATOM   2049  HB2 LYS A 126     -19.955  10.503  -1.433  1.00 97.80           H  
ATOM   2050  HB3 LYS A 126     -18.934  11.593  -0.471  1.00 97.80           H  
ATOM   2051  O   LYS A 126     -18.001  13.566  -3.559  1.00 97.80           O  
ATOM   2052  CG  LYS A 126     -20.454  12.580  -1.644  1.00 97.80           C  
ATOM   2053  HG2 LYS A 126     -19.955  13.548  -1.615  1.00 97.80           H  
ATOM   2054  HG3 LYS A 126     -20.922  12.454  -2.621  1.00 97.80           H  
ATOM   2055  CD  LYS A 126     -21.532  12.559  -0.561  1.00 97.80           C  
ATOM   2056  HD2 LYS A 126     -21.065  12.714   0.412  1.00 97.80           H  
ATOM   2057  HD3 LYS A 126     -22.044  11.597  -0.577  1.00 97.80           H  
ATOM   2058  CE  LYS A 126     -22.517  13.690  -0.863  1.00 97.80           C  
ATOM   2059  HE2 LYS A 126     -21.967  14.631  -0.868  1.00 97.80           H  
ATOM   2060  HE3 LYS A 126     -22.916  13.539  -1.866  1.00 97.80           H  
ATOM   2061  NZ  LYS A 126     -23.619  13.741   0.126  1.00 97.80           N  
ATOM   2062  HZ1 LYS A 126     -23.247  13.910   1.049  1.00 97.80           H  
ATOM   2063  HZ2 LYS A 126     -24.131  12.870   0.119  1.00 97.80           H  
ATOM   2064  HZ3 LYS A 126     -24.254  14.490  -0.109  1.00 97.80           H  
ATOM   2065  N   ASN A 127     -16.723  13.047  -1.787  1.00 97.61           N  
ATOM   2066  H   ASN A 127     -16.493  12.339  -1.105  1.00 97.61           H  
ATOM   2067  CA  ASN A 127     -15.955  14.289  -1.772  1.00 97.61           C  
ATOM   2068  HA  ASN A 127     -15.647  14.515  -2.793  1.00 97.61           H  
ATOM   2069  C   ASN A 127     -14.687  14.145  -0.919  1.00 97.61           C  
ATOM   2070  CB  ASN A 127     -16.851  15.441  -1.262  1.00 97.61           C  
ATOM   2071  HB2 ASN A 127     -17.726  15.541  -1.905  1.00 97.61           H  
ATOM   2072  HB3 ASN A 127     -16.293  16.375  -1.339  1.00 97.61           H  
ATOM   2073  O   ASN A 127     -14.671  13.382   0.051  1.00 97.61           O  
ATOM   2074  CG  ASN A 127     -17.332  15.276   0.171  1.00 97.61           C  
ATOM   2075  ND2 ASN A 127     -16.651  15.891   1.108  1.00 97.61           N  
ATOM   2076 HD21 ASN A 127     -15.807  16.397   0.880  1.00 97.61           H  
ATOM   2077 HD22 ASN A 127     -16.941  15.774   2.069  1.00 97.61           H  
ATOM   2078  OD1 ASN A 127     -18.321  14.612   0.474  1.00 97.61           O  
ATOM   2079  N   PHE A 128     -13.659  14.930  -1.239  1.00 98.21           N  
ATOM   2080  H   PHE A 128     -13.706  15.488  -2.079  1.00 98.21           H  
ATOM   2081  CA  PHE A 128     -12.564  15.225  -0.316  1.00 98.21           C  
ATOM   2082  HA  PHE A 128     -12.107  14.294   0.019  1.00 98.21           H  
ATOM   2083  C   PHE A 128     -13.124  15.976   0.902  1.00 98.21           C  
ATOM   2084  CB  PHE A 128     -11.507  16.041  -1.067  1.00 98.21           C  
ATOM   2085  HB2 PHE A 128     -11.971  16.936  -1.480  1.00 98.21           H  
ATOM   2086  HB3 PHE A 128     -11.147  15.445  -1.906  1.00 98.21           H  
ATOM   2087  O   PHE A 128     -13.919  16.907   0.748  1.00 98.21           O  
ATOM   2088  CG  PHE A 128     -10.312  16.452  -0.233  1.00 98.21           C  
ATOM   2089  CD1 PHE A 128     -10.267  17.731   0.356  1.00 98.21           C  
ATOM   2090  HD1 PHE A 128     -11.096  18.411   0.234  1.00 98.21           H  
ATOM   2091  CD2 PHE A 128      -9.228  15.570  -0.070  1.00 98.21           C  
ATOM   2092  HD2 PHE A 128      -9.252  14.592  -0.528  1.00 98.21           H  
ATOM   2093  CE1 PHE A 128      -9.139  18.129   1.095  1.00 98.21           C  
ATOM   2094  HE1 PHE A 128      -9.100  19.114   1.537  1.00 98.21           H  
ATOM   2095  CE2 PHE A 128      -8.097  15.976   0.659  1.00 98.21           C  
ATOM   2096  HE2 PHE A 128      -7.246  15.318   0.752  1.00 98.21           H  
ATOM   2097  CZ  PHE A 128      -8.051  17.253   1.240  1.00 98.21           C  
ATOM   2098  HZ  PHE A 128      -7.173  17.568   1.784  1.00 98.21           H  
ATOM   2099  N   LEU A 129     -12.785  15.533   2.113  1.00 96.83           N  
ATOM   2100  H   LEU A 129     -12.113  14.780   2.169  1.00 96.83           H  
ATOM   2101  CA  LEU A 129     -13.272  16.116   3.367  1.00 96.83           C  
ATOM   2102  HA  LEU A 129     -14.190  16.673   3.180  1.00 96.83           H  
ATOM   2103  C   LEU A 129     -12.291  17.129   3.934  1.00 96.83           C  
ATOM   2104  CB  LEU A 129     -13.538  15.014   4.415  1.00 96.83           C  
ATOM   2105  HB2 LEU A 129     -13.615  15.472   5.401  1.00 96.83           H  
ATOM   2106  HB3 LEU A 129     -12.689  14.331   4.439  1.00 96.83           H  
ATOM   2107  O   LEU A 129     -12.666  18.260   4.228  1.00 96.83           O  
ATOM   2108  CG  LEU A 129     -14.815  14.213   4.163  1.00 96.83           C  
ATOM   2109  HG  LEU A 129     -14.790  13.862   3.131  1.00 96.83           H  
ATOM   2110  CD1 LEU A 129     -14.891  13.016   5.112  1.00 96.83           C  
ATOM   2111 HD11 LEU A 129     -14.102  12.303   4.871  1.00 96.83           H  
ATOM   2112 HD12 LEU A 129     -15.849  12.503   5.023  1.00 96.83           H  
ATOM   2113 HD13 LEU A 129     -14.765  13.338   6.145  1.00 96.83           H  
ATOM   2114  CD2 LEU A 129     -16.069  15.067   4.399  1.00 96.83           C  
ATOM   2115 HD21 LEU A 129     -16.065  15.425   5.429  1.00 96.83           H  
ATOM   2116 HD22 LEU A 129     -16.082  15.935   3.740  1.00 96.83           H  
ATOM   2117 HD23 LEU A 129     -16.975  14.480   4.250  1.00 96.83           H  
ATOM   2118  N   THR A 130     -11.053  16.696   4.150  1.00 97.80           N  
ATOM   2119  H   THR A 130     -10.795  15.775   3.826  1.00 97.80           H  
ATOM   2120  CA  THR A 130     -10.026  17.483   4.828  1.00 97.80           C  
ATOM   2121  HA  THR A 130     -10.010  18.484   4.399  1.00 97.80           H  
ATOM   2122  C   THR A 130      -8.656  16.854   4.611  1.00 97.80           C  
ATOM   2123  CB  THR A 130     -10.344  17.613   6.331  1.00 97.80           C  
ATOM   2124  HB  THR A 130     -11.344  18.032   6.440  1.00 97.80           H  
ATOM   2125  O   THR A 130      -8.538  15.689   4.232  1.00 97.80           O  
ATOM   2126  CG2 THR A 130     -10.298  16.296   7.108  1.00 97.80           C  
ATOM   2127 HG21 THR A 130      -9.325  15.817   7.000  1.00 97.80           H  
ATOM   2128 HG22 THR A 130     -11.071  15.625   6.732  1.00 97.80           H  
ATOM   2129 HG23 THR A 130     -10.491  16.482   8.164  1.00 97.80           H  
ATOM   2130  OG1 THR A 130      -9.448  18.508   6.946  1.00 97.80           O  
ATOM   2131  HG1 THR A 130      -9.784  18.688   7.827  1.00 97.80           H  
ATOM   2132  N   GLY A 131      -7.610  17.620   4.872  1.00 97.07           N  
ATOM   2133  H   GLY A 131      -7.774  18.560   5.204  1.00 97.07           H  
ATOM   2134  CA  GLY A 131      -6.230  17.190   4.749  1.00 97.07           C  
ATOM   2135  HA2 GLY A 131      -6.073  16.721   3.778  1.00 97.07           H  
ATOM   2136  HA3 GLY A 131      -5.999  16.463   5.527  1.00 97.07           H  
ATOM   2137  C   GLY A 131      -5.283  18.371   4.868  1.00 97.07           C  
ATOM   2138  O   GLY A 131      -5.678  19.519   4.679  1.00 97.07           O  
ATOM   2139  N   ASN A 132      -4.018  18.088   5.159  1.00 97.26           N  
ATOM   2140  H   ASN A 132      -3.769  17.119   5.298  1.00 97.26           H  
ATOM   2141  CA  ASN A 132      -2.920  19.046   4.983  1.00 97.26           C  
ATOM   2142  HA  ASN A 132      -3.340  20.050   4.917  1.00 97.26           H  
ATOM   2143  C   ASN A 132      -2.177  18.822   3.645  1.00 97.26           C  
ATOM   2144  CB  ASN A 132      -2.004  19.021   6.219  1.00 97.26           C  
ATOM   2145  HB2 ASN A 132      -1.287  19.838   6.139  1.00 97.26           H  
ATOM   2146  HB3 ASN A 132      -2.599  19.166   7.121  1.00 97.26           H  
ATOM   2147  O   ASN A 132      -1.103  19.377   3.423  1.00 97.26           O  
ATOM   2148  CG  ASN A 132      -1.234  17.725   6.342  1.00 97.26           C  
ATOM   2149  ND2 ASN A 132      -0.283  17.653   7.244  1.00 97.26           N  
ATOM   2150 HD21 ASN A 132      -0.049  18.461   7.803  1.00 97.26           H  
ATOM   2151 HD22 ASN A 132       0.329  16.849   7.247  1.00 97.26           H  
ATOM   2152  OD1 ASN A 132      -1.493  16.773   5.632  1.00 97.26           O  
ATOM   2153  N   THR A 133      -2.757  18.008   2.760  1.00 96.06           N  
ATOM   2154  H   THR A 133      -3.631  17.585   3.037  1.00 96.06           H  
ATOM   2155  CA  THR A 133      -2.418  17.894   1.339  1.00 96.06           C  
ATOM   2156  HA  THR A 133      -1.711  18.681   1.080  1.00 96.06           H  
ATOM   2157  C   THR A 133      -3.671  18.114   0.486  1.00 96.06           C  
ATOM   2158  CB  THR A 133      -1.734  16.550   1.049  1.00 96.06           C  
ATOM   2159  HB  THR A 133      -0.927  16.414   1.769  1.00 96.06           H  
ATOM   2160  O   THR A 133      -4.766  18.309   1.012  1.00 96.06           O  
ATOM   2161  CG2 THR A 133      -2.657  15.337   1.097  1.00 96.06           C  
ATOM   2162 HG21 THR A 133      -3.208  15.338   2.037  1.00 96.06           H  
ATOM   2163 HG22 THR A 133      -3.371  15.366   0.273  1.00 96.06           H  
ATOM   2164 HG23 THR A 133      -2.070  14.421   1.033  1.00 96.06           H  
ATOM   2165  OG1 THR A 133      -1.178  16.579  -0.241  1.00 96.06           O  
ATOM   2166  HG1 THR A 133      -0.441  15.963  -0.236  1.00 96.06           H  
ATOM   2167  N   THR A 134      -3.516  18.106  -0.832  1.00 95.70           N  
ATOM   2168  H   THR A 134      -2.603  17.860  -1.187  1.00 95.70           H  
ATOM   2169  CA  THR A 134      -4.608  18.264  -1.800  1.00 95.70           C  
ATOM   2170  HA  THR A 134      -5.430  18.803  -1.329  1.00 95.70           H  
ATOM   2171  C   THR A 134      -5.161  16.920  -2.268  1.00 95.70           C  
ATOM   2172  CB  THR A 134      -4.145  19.081  -3.007  1.00 95.70           C  
ATOM   2173  HB  THR A 134      -4.964  19.166  -3.720  1.00 95.70           H  
ATOM   2174  O   THR A 134      -4.518  15.880  -2.102  1.00 95.70           O  
ATOM   2175  CG2 THR A 134      -3.674  20.483  -2.627  1.00 95.70           C  
ATOM   2176 HG21 THR A 134      -4.468  20.999  -2.088  1.00 95.70           H  
ATOM   2177 HG22 THR A 134      -2.788  20.432  -1.994  1.00 95.70           H  
ATOM   2178 HG23 THR A 134      -3.437  21.047  -3.529  1.00 95.70           H  
ATOM   2179  OG1 THR A 134      -3.057  18.444  -3.627  1.00 95.70           O  
ATOM   2180  HG1 THR A 134      -3.177  18.596  -4.567  1.00 95.70           H  
ATOM   2181  N   ASP A 135      -6.339  16.947  -2.893  1.00 97.10           N  
ATOM   2182  H   ASP A 135      -6.839  17.818  -3.002  1.00 97.10           H  
ATOM   2183  CA  ASP A 135      -6.958  15.756  -3.463  1.00 97.10           C  
ATOM   2184  HA  ASP A 135      -6.932  14.976  -2.702  1.00 97.10           H  
ATOM   2185  C   ASP A 135      -6.179  15.243  -4.692  1.00 97.10           C  
ATOM   2186  CB  ASP A 135      -8.440  16.026  -3.789  1.00 97.10           C  
ATOM   2187  HB2 ASP A 135      -8.923  16.456  -2.911  1.00 97.10           H  
ATOM   2188  HB3 ASP A 135      -8.520  16.742  -4.607  1.00 97.10           H  
ATOM   2189  O   ASP A 135      -6.355  15.723  -5.807  1.00 97.10           O  
ATOM   2190  CG  ASP A 135      -9.166  14.729  -4.164  1.00 97.10           C  
ATOM   2191  OD1 ASP A 135      -8.475  13.678  -4.211  1.00 97.10           O  
ATOM   2192  OD2 ASP A 135     -10.412  14.735  -4.283  1.00 97.10           O  
ATOM   2193  N   MET A 136      -5.304  14.253  -4.487  1.00 96.20           N  
ATOM   2194  H   MET A 136      -5.152  13.949  -3.536  1.00 96.20           H  
ATOM   2195  CA  MET A 136      -4.608  13.543  -5.573  1.00 96.20           C  
ATOM   2196  HA  MET A 136      -4.647  14.157  -6.472  1.00 96.20           H  
ATOM   2197  C   MET A 136      -5.286  12.214  -5.947  1.00 96.20           C  
ATOM   2198  CB  MET A 136      -3.125  13.337  -5.245  1.00 96.20           C  
ATOM   2199  HB2 MET A 136      -2.647  12.796  -6.061  1.00 96.20           H  
ATOM   2200  HB3 MET A 136      -3.058  12.693  -4.368  1.00 96.20           H  
ATOM   2201  O   MET A 136      -4.693  11.413  -6.677  1.00 96.20           O  
ATOM   2202  CG  MET A 136      -2.343  14.637  -5.028  1.00 96.20           C  
ATOM   2203  HG2 MET A 136      -1.398  14.383  -4.547  1.00 96.20           H  
ATOM   2204  HG3 MET A 136      -2.894  15.306  -4.367  1.00 96.20           H  
ATOM   2205  SD  MET A 136      -1.932  15.474  -6.578  1.00 96.20           S  
ATOM   2206  CE  MET A 136      -2.609  17.116  -6.322  1.00 96.20           C  
ATOM   2207  HE1 MET A 136      -1.955  17.667  -5.646  1.00 96.20           H  
ATOM   2208  HE2 MET A 136      -2.647  17.638  -7.279  1.00 96.20           H  
ATOM   2209  HE3 MET A 136      -3.620  17.035  -5.924  1.00 96.20           H  
ATOM   2210  N   LEU A 137      -6.505  11.967  -5.451  1.00 96.82           N  
ATOM   2211  H   LEU A 137      -6.946  12.682  -4.890  1.00 96.82           H  
ATOM   2212  CA  LEU A 137      -7.384  10.887  -5.910  1.00 96.82           C  
ATOM   2213  HA  LEU A 137      -6.796  10.140  -6.442  1.00 96.82           H  
ATOM   2214  C   LEU A 137      -8.435  11.367  -6.911  1.00 96.82           C  
ATOM   2215  CB  LEU A 137      -8.082  10.183  -4.738  1.00 96.82           C  
ATOM   2216  HB2 LEU A 137      -8.556  10.932  -4.104  1.00 96.82           H  
ATOM   2217  HB3 LEU A 137      -8.882   9.571  -5.154  1.00 96.82           H  
ATOM   2218  O   LEU A 137      -8.997  10.522  -7.596  1.00 96.82           O  
ATOM   2219  CG  LEU A 137      -7.206   9.257  -3.883  1.00 96.82           C  
ATOM   2220  HG  LEU A 137      -6.479   9.846  -3.324  1.00 96.82           H  
ATOM   2221  CD1 LEU A 137      -8.118   8.517  -2.904  1.00 96.82           C  
ATOM   2222 HD11 LEU A 137      -8.859   7.935  -3.452  1.00 96.82           H  
ATOM   2223 HD12 LEU A 137      -8.640   9.232  -2.268  1.00 96.82           H  
ATOM   2224 HD13 LEU A 137      -7.535   7.837  -2.283  1.00 96.82           H  
ATOM   2225  CD2 LEU A 137      -6.464   8.195  -4.698  1.00 96.82           C  
ATOM   2226 HD21 LEU A 137      -5.983   7.487  -4.023  1.00 96.82           H  
ATOM   2227 HD22 LEU A 137      -5.691   8.666  -5.306  1.00 96.82           H  
ATOM   2228 HD23 LEU A 137      -7.163   7.662  -5.343  1.00 96.82           H  
ATOM   2229  N   GLU A 138      -8.662  12.675  -7.048  1.00 96.49           N  
ATOM   2230  H   GLU A 138      -8.287  13.288  -6.339  1.00 96.49           H  
ATOM   2231  CA  GLU A 138      -9.684  13.246  -7.939  1.00 96.49           C  
ATOM   2232  HA  GLU A 138     -10.665  13.066  -7.499  1.00 96.49           H  
ATOM   2233  C   GLU A 138      -9.751  12.600  -9.332  1.00 96.49           C  
ATOM   2234  CB  GLU A 138      -9.518  14.771  -8.021  1.00 96.49           C  
ATOM   2235  HB2 GLU A 138      -9.506  15.184  -7.012  1.00 96.49           H  
ATOM   2236  HB3 GLU A 138      -8.563  14.997  -8.496  1.00 96.49           H  
ATOM   2237  O   GLU A 138     -10.822  12.106  -9.686  1.00 96.49           O  
ATOM   2238  CG  GLU A 138     -10.662  15.427  -8.813  1.00 96.49           C  
ATOM   2239  HG2 GLU A 138     -10.721  14.972  -9.802  1.00 96.49           H  
ATOM   2240  HG3 GLU A 138     -11.599  15.228  -8.295  1.00 96.49           H  
ATOM   2241  CD  GLU A 138     -10.501  16.943  -9.011  1.00 96.49           C  
ATOM   2242  OE1 GLU A 138     -11.464  17.556  -9.526  1.00 96.49           O  
ATOM   2243  OE2 GLU A 138      -9.423  17.494  -8.691  1.00 96.49           O  
ATOM   2244  N   PRO A 139      -8.659  12.501 -10.118  1.00 94.91           N  
ATOM   2245  CA  PRO A 139      -8.744  11.889 -11.439  1.00 94.91           C  
ATOM   2246  HA  PRO A 139      -9.538  12.358 -12.021  1.00 94.91           H  
ATOM   2247  C   PRO A 139      -9.034  10.390 -11.353  1.00 94.91           C  
ATOM   2248  CB  PRO A 139      -7.390  12.162 -12.097  1.00 94.91           C  
ATOM   2249  HB2 PRO A 139      -7.097  11.378 -12.796  1.00 94.91           H  
ATOM   2250  HB3 PRO A 139      -7.415  13.129 -12.599  1.00 94.91           H  
ATOM   2251  O   PRO A 139      -9.629   9.833 -12.262  1.00 94.91           O  
ATOM   2252  CG  PRO A 139      -6.447  12.230 -10.907  1.00 94.91           C  
ATOM   2253  HG2 PRO A 139      -5.539  12.772 -11.172  1.00 94.91           H  
ATOM   2254  HG3 PRO A 139      -6.204  11.225 -10.564  1.00 94.91           H  
ATOM   2255  CD  PRO A 139      -7.302  12.953  -9.870  1.00 94.91           C  
ATOM   2256  HD2 PRO A 139      -7.278  14.025 -10.068  1.00 94.91           H  
ATOM   2257  HD3 PRO A 139      -6.943  12.730  -8.865  1.00 94.91           H  
ATOM   2258  N   HIS A 140      -8.622   9.732 -10.271  1.00 96.63           N  
ATOM   2259  H   HIS A 140      -8.312  10.280  -9.481  1.00 96.63           H  
ATOM   2260  CA  HIS A 140      -8.798   8.300 -10.056  1.00 96.63           C  
ATOM   2261  HA  HIS A 140      -8.591   7.772 -10.987  1.00 96.63           H  
ATOM   2262  C   HIS A 140     -10.235   7.936  -9.643  1.00 96.63           C  
ATOM   2263  CB  HIS A 140      -7.779   7.840  -9.001  1.00 96.63           C  
ATOM   2264  HB2 HIS A 140      -8.009   8.291  -8.036  1.00 96.63           H  
ATOM   2265  HB3 HIS A 140      -7.881   6.761  -8.877  1.00 96.63           H  
ATOM   2266  O   HIS A 140     -10.610   6.766  -9.721  1.00 96.63           O  
ATOM   2267  CG  HIS A 140      -6.342   8.139  -9.361  1.00 96.63           C  
ATOM   2268  CD2 HIS A 140      -5.556   9.171  -8.926  1.00 96.63           C  
ATOM   2269  HD2 HIS A 140      -5.872   9.963  -8.264  1.00 96.63           H  
ATOM   2270  ND1 HIS A 140      -5.585   7.414 -10.238  1.00 96.63           N  
ATOM   2271  HD1 HIS A 140      -5.935   6.612 -10.742  1.00 96.63           H  
ATOM   2272  CE1 HIS A 140      -4.371   7.974 -10.323  1.00 96.63           C  
ATOM   2273  HE1 HIS A 140      -3.562   7.602 -10.935  1.00 96.63           H  
ATOM   2274  NE2 HIS A 140      -4.296   9.060  -9.537  1.00 96.63           N  
ATOM   2275  N   ASN A 141     -11.040   8.908  -9.200  1.00 97.84           N  
ATOM   2276  H   ASN A 141     -10.700   9.859  -9.192  1.00 97.84           H  
ATOM   2277  CA  ASN A 141     -12.442   8.678  -8.866  1.00 97.84           C  
ATOM   2278  HA  ASN A 141     -12.479   7.873  -8.133  1.00 97.84           H  
ATOM   2279  C   ASN A 141     -13.219   8.222 -10.114  1.00 97.84           C  
ATOM   2280  CB  ASN A 141     -13.038   9.953  -8.243  1.00 97.84           C  
ATOM   2281  HB2 ASN A 141     -12.291  10.444  -7.619  1.00 97.84           H  
ATOM   2282  HB3 ASN A 141     -13.301  10.646  -9.042  1.00 97.84           H  
ATOM   2283  O   ASN A 141     -12.952   8.677 -11.228  1.00 97.84           O  
ATOM   2284  CG  ASN A 141     -14.262   9.689  -7.376  1.00 97.84           C  
ATOM   2285  ND2 ASN A 141     -15.062  10.698  -7.127  1.00 97.84           N  
ATOM   2286 HD21 ASN A 141     -14.851  11.607  -7.515  1.00 97.84           H  
ATOM   2287 HD22 ASN A 141     -15.804  10.539  -6.460  1.00 97.84           H  
ATOM   2288  OD1 ASN A 141     -14.497   8.603  -6.863  1.00 97.84           O  
ATOM   2289  N   ASP A 142     -14.170   7.308  -9.930  1.00 97.97           N  
ATOM   2290  H   ASP A 142     -14.335   6.957  -8.997  1.00 97.97           H  
ATOM   2291  CA  ASP A 142     -14.948   6.672 -11.002  1.00 97.97           C  
ATOM   2292  HA  ASP A 142     -15.584   5.935 -10.511  1.00 97.97           H  
ATOM   2293  C   ASP A 142     -14.105   5.865 -12.019  1.00 97.97           C  
ATOM   2294  CB  ASP A 142     -15.898   7.710 -11.635  1.00 97.97           C  
ATOM   2295  HB2 ASP A 142     -16.405   8.255 -10.840  1.00 97.97           H  
ATOM   2296  HB3 ASP A 142     -15.317   8.426 -12.217  1.00 97.97           H  
ATOM   2297  O   ASP A 142     -14.585   5.490 -13.087  1.00 97.97           O  
ATOM   2298  CG  ASP A 142     -16.967   7.093 -12.540  1.00 97.97           C  
ATOM   2299  OD1 ASP A 142     -17.481   6.003 -12.200  1.00 97.97           O  
ATOM   2300  OD2 ASP A 142     -17.277   7.693 -13.591  1.00 97.97           O  
ATOM   2301  N   GLN A 143     -12.844   5.543 -11.711  1.00 97.80           N  
ATOM   2302  H   GLN A 143     -12.449   5.884 -10.847  1.00 97.80           H  
ATOM   2303  CA  GLN A 143     -12.026   4.675 -12.566  1.00 97.80           C  
ATOM   2304  HA  GLN A 143     -12.436   4.681 -13.576  1.00 97.80           H  
ATOM   2305  C   GLN A 143     -12.055   3.227 -12.093  1.00 97.80           C  
ATOM   2306  CB  GLN A 143     -10.587   5.179 -12.684  1.00 97.80           C  
ATOM   2307  HB2 GLN A 143     -10.082   5.079 -11.723  1.00 97.80           H  
ATOM   2308  HB3 GLN A 143     -10.061   4.554 -13.406  1.00 97.80           H  
ATOM   2309  O   GLN A 143     -12.145   2.946 -10.895  1.00 97.80           O  
ATOM   2310  CG  GLN A 143     -10.485   6.634 -13.137  1.00 97.80           C  
ATOM   2311  HG2 GLN A 143     -10.769   7.291 -12.315  1.00 97.80           H  
ATOM   2312  HG3 GLN A 143      -9.436   6.816 -13.371  1.00 97.80           H  
ATOM   2313  CD  GLN A 143     -11.344   6.962 -14.352  1.00 97.80           C  
ATOM   2314  NE2 GLN A 143     -12.290   7.865 -14.213  1.00 97.80           N  
ATOM   2315 HE21 GLN A 143     -12.458   8.266 -13.302  1.00 97.80           H  
ATOM   2316 HE22 GLN A 143     -12.953   7.966 -14.968  1.00 97.80           H  
ATOM   2317  OE1 GLN A 143     -11.188   6.407 -15.429  1.00 97.80           O  
ATOM   2318  N   GLN A 144     -11.951   2.294 -13.041  1.00 98.56           N  
ATOM   2319  H   GLN A 144     -11.777   2.595 -13.989  1.00 98.56           H  
ATOM   2320  CA  GLN A 144     -11.757   0.879 -12.733  1.00 98.56           C  
ATOM   2321  HA  GLN A 144     -12.401   0.610 -11.896  1.00 98.56           H  
ATOM   2322  C   GLN A 144     -10.320   0.619 -12.283  1.00 98.56           C  
ATOM   2323  CB  GLN A 144     -12.158  -0.002 -13.923  1.00 98.56           C  
ATOM   2324  HB2 GLN A 144     -11.894  -1.038 -13.708  1.00 98.56           H  
ATOM   2325  HB3 GLN A 144     -11.628   0.325 -14.817  1.00 98.56           H  
ATOM   2326  O   GLN A 144      -9.390   1.349 -12.620  1.00 98.56           O  
ATOM   2327  CG  GLN A 144     -13.671   0.087 -14.148  1.00 98.56           C  
ATOM   2328  HG2 GLN A 144     -13.930   1.105 -14.438  1.00 98.56           H  
ATOM   2329  HG3 GLN A 144     -14.173  -0.136 -13.206  1.00 98.56           H  
ATOM   2330  CD  GLN A 144     -14.206  -0.857 -15.216  1.00 98.56           C  
ATOM   2331  NE2 GLN A 144     -15.466  -1.223 -15.126  1.00 98.56           N  
ATOM   2332 HE21 GLN A 144     -15.887  -1.207 -14.208  1.00 98.56           H  
ATOM   2333 HE22 GLN A 144     -15.742  -1.886 -15.835  1.00 98.56           H  
ATOM   2334  OE1 GLN A 144     -13.550  -1.292 -16.139  1.00 98.56           O  
ATOM   2335  N   PHE A 145     -10.144  -0.422 -11.478  1.00 98.74           N  
ATOM   2336  H   PHE A 145     -10.934  -1.011 -11.255  1.00 98.74           H  
ATOM   2337  CA  PHE A 145      -8.824  -0.871 -11.070  1.00 98.74           C  
ATOM   2338  HA  PHE A 145      -8.239  -0.005 -10.763  1.00 98.74           H  
ATOM   2339  C   PHE A 145      -8.128  -1.542 -12.256  1.00 98.74           C  
ATOM   2340  CB  PHE A 145      -8.971  -1.817  -9.873  1.00 98.74           C  
ATOM   2341  HB2 PHE A 145      -9.292  -2.799 -10.217  1.00 98.74           H  
ATOM   2342  HB3 PHE A 145      -9.756  -1.433  -9.221  1.00 98.74           H  
ATOM   2343  O   PHE A 145      -8.751  -2.339 -12.953  1.00 98.74           O  
ATOM   2344  CG  PHE A 145      -7.716  -1.946  -9.039  1.00 98.74           C  
ATOM   2345  CD1 PHE A 145      -6.836  -3.030  -9.202  1.00 98.74           C  
ATOM   2346  HD1 PHE A 145      -7.027  -3.775  -9.961  1.00 98.74           H  
ATOM   2347  CD2 PHE A 145      -7.436  -0.967  -8.073  1.00 98.74           C  
ATOM   2348  HD2 PHE A 145      -8.092  -0.115  -7.977  1.00 98.74           H  
ATOM   2349  CE1 PHE A 145      -5.705  -3.141  -8.374  1.00 98.74           C  
ATOM   2350  HE1 PHE A 145      -5.026  -3.971  -8.502  1.00 98.74           H  
ATOM   2351  CE2 PHE A 145      -6.320  -1.082  -7.232  1.00 98.74           C  
ATOM   2352  HE2 PHE A 145      -6.135  -0.335  -6.475  1.00 98.74           H  
ATOM   2353  CZ  PHE A 145      -5.455  -2.177  -7.379  1.00 98.74           C  
ATOM   2354  HZ  PHE A 145      -4.594  -2.271  -6.735  1.00 98.74           H  
ATOM   2355  N   SER A 146      -6.842  -1.279 -12.452  1.00 98.40           N  
ATOM   2356  H   SER A 146      -6.405  -0.577 -11.871  1.00 98.40           H  
ATOM   2357  CA  SER A 146      -6.008  -1.908 -13.482  1.00 98.40           C  
ATOM   2358  HA  SER A 146      -6.559  -2.706 -13.980  1.00 98.40           H  
ATOM   2359  C   SER A 146      -4.767  -2.515 -12.846  1.00 98.40           C  
ATOM   2360  CB  SER A 146      -5.598  -0.889 -14.548  1.00 98.40           C  
ATOM   2361  HB2 SER A 146      -4.861  -1.330 -15.220  1.00 98.40           H  
ATOM   2362  HB3 SER A 146      -5.176  -0.008 -14.065  1.00 98.40           H  
ATOM   2363  O   SER A 146      -4.255  -1.981 -11.866  1.00 98.40           O  
ATOM   2364  OG  SER A 146      -6.727  -0.514 -15.294  1.00 98.40           O  
ATOM   2365  HG  SER A 146      -6.480   0.149 -15.942  1.00 98.40           H  
ATOM   2366  N   THR A 147      -4.266  -3.610 -13.413  1.00 98.50           N  
ATOM   2367  H   THR A 147      -4.726  -3.958 -14.243  1.00 98.50           H  
ATOM   2368  CA  THR A 147      -3.039  -4.319 -13.006  1.00 98.50           C  
ATOM   2369  HA  THR A 147      -2.464  -3.675 -12.341  1.00 98.50           H  
ATOM   2370  C   THR A 147      -2.165  -4.606 -14.236  1.00 98.50           C  
ATOM   2371  CB  THR A 147      -3.366  -5.625 -12.249  1.00 98.50           C  
ATOM   2372  HB  THR A 147      -2.446  -6.161 -12.013  1.00 98.50           H  
ATOM   2373  O   THR A 147      -2.626  -4.435 -15.365  1.00 98.50           O  
ATOM   2374  CG2 THR A 147      -4.072  -5.336 -10.926  1.00 98.50           C  
ATOM   2375 HG21 THR A 147      -5.065  -4.925 -11.107  1.00 98.50           H  
ATOM   2376 HG22 THR A 147      -3.484  -4.621 -10.351  1.00 98.50           H  
ATOM   2377 HG23 THR A 147      -4.154  -6.258 -10.350  1.00 98.50           H  
ATOM   2378  OG1 THR A 147      -4.186  -6.479 -13.010  1.00 98.50           O  
ATOM   2379  HG1 THR A 147      -3.680  -7.262 -13.240  1.00 98.50           H  
ATOM   2380  N   PRO A 148      -0.897  -5.035 -14.084  1.00 97.14           N  
ATOM   2381  CA  PRO A 148      -0.021  -5.354 -15.217  1.00 97.14           C  
ATOM   2382  HA  PRO A 148       0.187  -4.432 -15.760  1.00 97.14           H  
ATOM   2383  C   PRO A 148      -0.584  -6.378 -16.217  1.00 97.14           C  
ATOM   2384  CB  PRO A 148       1.277  -5.871 -14.586  1.00 97.14           C  
ATOM   2385  HB2 PRO A 148       1.224  -6.950 -14.445  1.00 97.14           H  
ATOM   2386  HB3 PRO A 148       2.148  -5.609 -15.186  1.00 97.14           H  
ATOM   2387  O   PRO A 148      -0.222  -6.343 -17.392  1.00 97.14           O  
ATOM   2388  CG  PRO A 148       1.312  -5.192 -13.219  1.00 97.14           C  
ATOM   2389  HG2 PRO A 148       1.708  -4.181 -13.309  1.00 97.14           H  
ATOM   2390  HG3 PRO A 148       1.881  -5.774 -12.494  1.00 97.14           H  
ATOM   2391  CD  PRO A 148      -0.159  -5.148 -12.838  1.00 97.14           C  
ATOM   2392  HD2 PRO A 148      -0.354  -4.320 -12.156  1.00 97.14           H  
ATOM   2393  HD3 PRO A 148      -0.421  -6.104 -12.385  1.00 97.14           H  
ATOM   2394  N   ASP A 149      -1.444  -7.288 -15.757  1.00 98.15           N  
ATOM   2395  H   ASP A 149      -1.675  -7.277 -14.774  1.00 98.15           H  
ATOM   2396  CA  ASP A 149      -2.088  -8.355 -16.531  1.00 98.15           C  
ATOM   2397  HA  ASP A 149      -1.554  -8.482 -17.472  1.00 98.15           H  
ATOM   2398  C   ASP A 149      -3.558  -8.072 -16.892  1.00 98.15           C  
ATOM   2399  CB  ASP A 149      -1.977  -9.673 -15.743  1.00 98.15           C  
ATOM   2400  HB2 ASP A 149      -0.929  -9.864 -15.513  1.00 98.15           H  
ATOM   2401  HB3 ASP A 149      -2.333 -10.491 -16.370  1.00 98.15           H  
ATOM   2402  O   ASP A 149      -4.140  -8.828 -17.670  1.00 98.15           O  
ATOM   2403  CG  ASP A 149      -2.777  -9.654 -14.433  1.00 98.15           C  
ATOM   2404  OD1 ASP A 149      -2.771  -8.606 -13.743  1.00 98.15           O  
ATOM   2405  OD2 ASP A 149      -3.355 -10.691 -14.048  1.00 98.15           O  
ATOM   2406  N   ARG A 150      -4.164  -7.002 -16.355  1.00 97.98           N  
ATOM   2407  H   ARG A 150      -3.623  -6.390 -15.762  1.00 97.98           H  
ATOM   2408  CA  ARG A 150      -5.552  -6.624 -16.647  1.00 97.98           C  
ATOM   2409  HA  ARG A 150      -5.837  -7.096 -17.587  1.00 97.98           H  
ATOM   2410  C   ARG A 150      -5.694  -5.120 -16.827  1.00 97.98           C  
ATOM   2411  CB  ARG A 150      -6.493  -7.152 -15.558  1.00 97.98           C  
ATOM   2412  HB2 ARG A 150      -6.346  -6.595 -14.632  1.00 97.98           H  
ATOM   2413  HB3 ARG A 150      -6.272  -8.204 -15.375  1.00 97.98           H  
ATOM   2414  O   ARG A 150      -5.585  -4.348 -15.877  1.00 97.98           O  
ATOM   2415  CG  ARG A 150      -7.951  -7.021 -16.020  1.00 97.98           C  
ATOM   2416  HG2 ARG A 150      -8.079  -7.572 -16.952  1.00 97.98           H  
ATOM   2417  HG3 ARG A 150      -8.200  -5.974 -16.192  1.00 97.98           H  
ATOM   2418  CD  ARG A 150      -8.895  -7.596 -14.968  1.00 97.98           C  
ATOM   2419  HD2 ARG A 150      -8.852  -6.947 -14.094  1.00 97.98           H  
ATOM   2420  HD3 ARG A 150      -8.560  -8.598 -14.699  1.00 97.98           H  
ATOM   2421  NE  ARG A 150     -10.283  -7.633 -15.448  1.00 97.98           N  
ATOM   2422  HE  ARG A 150     -10.504  -7.027 -16.225  1.00 97.98           H  
ATOM   2423  NH1 ARG A 150     -11.116  -9.061 -13.841  1.00 97.98           N  
ATOM   2424 HH11 ARG A 150     -11.894  -9.527 -13.397  1.00 97.98           H  
ATOM   2425 HH12 ARG A 150     -10.223  -9.054 -13.369  1.00 97.98           H  
ATOM   2426  NH2 ARG A 150     -12.464  -8.258 -15.418  1.00 97.98           N  
ATOM   2427 HH21 ARG A 150     -12.627  -7.636 -16.197  1.00 97.98           H  
ATOM   2428 HH22 ARG A 150     -13.238  -8.710 -14.952  1.00 97.98           H  
ATOM   2429  CZ  ARG A 150     -11.272  -8.319 -14.902  1.00 97.98           C  
ATOM   2430  N   ASP A 151      -5.996  -4.743 -18.058  1.00 97.61           N  
ATOM   2431  H   ASP A 151      -6.114  -5.448 -18.772  1.00 97.61           H  
ATOM   2432  CA  ASP A 151      -6.170  -3.362 -18.475  1.00 97.61           C  
ATOM   2433  HA  ASP A 151      -5.624  -2.706 -17.796  1.00 97.61           H  
ATOM   2434  C   ASP A 151      -7.651  -2.966 -18.445  1.00 97.61           C  
ATOM   2435  CB  ASP A 151      -5.552  -3.218 -19.870  1.00 97.61           C  
ATOM   2436  HB2 ASP A 151      -6.149  -3.765 -20.601  1.00 97.61           H  
ATOM   2437  HB3 ASP A 151      -4.554  -3.656 -19.856  1.00 97.61           H  
ATOM   2438  O   ASP A 151      -8.443  -3.457 -19.250  1.00 97.61           O  
ATOM   2439  CG  ASP A 151      -5.419  -1.764 -20.300  1.00 97.61           C  
ATOM   2440  OD1 ASP A 151      -5.789  -0.902 -19.477  1.00 97.61           O  
ATOM   2441  OD2 ASP A 151      -4.823  -1.579 -21.384  1.00 97.61           O  
ATOM   2442  N   ASN A 152      -8.022  -2.124 -17.482  1.00 97.49           N  
ATOM   2443  H   ASN A 152      -7.313  -1.764 -16.860  1.00 97.49           H  
ATOM   2444  CA  ASN A 152      -9.351  -1.523 -17.376  1.00 97.49           C  
ATOM   2445  HA  ASN A 152      -9.944  -1.790 -18.250  1.00 97.49           H  
ATOM   2446  C   ASN A 152      -9.273   0.017 -17.344  1.00 97.49           C  
ATOM   2447  CB  ASN A 152     -10.060  -2.041 -16.115  1.00 97.49           C  
ATOM   2448  HB2 ASN A 152     -11.071  -1.634 -16.103  1.00 97.49           H  
ATOM   2449  HB3 ASN A 152      -9.536  -1.637 -15.249  1.00 97.49           H  
ATOM   2450  O   ASN A 152     -10.253   0.672 -16.983  1.00 97.49           O  
ATOM   2451  CG  ASN A 152     -10.200  -3.547 -15.971  1.00 97.49           C  
ATOM   2452  ND2 ASN A 152      -9.897  -4.057 -14.802  1.00 97.49           N  
ATOM   2453 HD21 ASN A 152      -9.501  -3.436 -14.111  1.00 97.49           H  
ATOM   2454 HD22 ASN A 152      -9.951  -5.057 -14.673  1.00 97.49           H  
ATOM   2455  OD1 ASN A 152     -10.637  -4.300 -16.830  1.00 97.49           O  
ATOM   2456  N   ASP A 153      -8.106   0.597 -17.639  1.00 95.35           N  
ATOM   2457  H   ASP A 153      -7.414   0.065 -18.147  1.00 95.35           H  
ATOM   2458  CA  ASP A 153      -7.953   2.046 -17.620  1.00 95.35           C  
ATOM   2459  HA  ASP A 153      -8.595   2.442 -16.833  1.00 95.35           H  
ATOM   2460  C   ASP A 153      -8.487   2.654 -18.928  1.00 95.35           C  
ATOM   2461  CB  ASP A 153      -6.530   2.433 -17.197  1.00 95.35           C  
ATOM   2462  HB2 ASP A 153      -6.482   3.515 -17.075  1.00 95.35           H  
ATOM   2463  HB3 ASP A 153      -6.343   2.005 -16.213  1.00 95.35           H  
ATOM   2464  O   ASP A 153      -8.813   1.952 -19.886  1.00 95.35           O  
ATOM   2465  CG  ASP A 153      -5.418   2.001 -18.145  1.00 95.35           C  
ATOM   2466  OD1 ASP A 153      -5.395   2.571 -19.251  1.00 95.35           O  
ATOM   2467  OD2 ASP A 153      -4.516   1.266 -17.659  1.00 95.35           O  
ATOM   2468  N   ILE A 154      -8.692   3.972 -18.950  1.00 93.62           N  
ATOM   2469  H   ILE A 154      -8.335   4.525 -18.184  1.00 93.62           H  
ATOM   2470  CA  ILE A 154      -9.320   4.649 -20.098  1.00 93.62           C  
ATOM   2471  HA  ILE A 154      -9.992   3.935 -20.576  1.00 93.62           H  
ATOM   2472  C   ILE A 154      -8.300   5.016 -21.185  1.00 93.62           C  
ATOM   2473  CB  ILE A 154     -10.193   5.841 -19.654  1.00 93.62           C  
ATOM   2474  HB  ILE A 154     -10.635   6.280 -20.549  1.00 93.62           H  
ATOM   2475  O   ILE A 154      -8.623   5.730 -22.143  1.00 93.62           O  
ATOM   2476  CG1 ILE A 154      -9.359   6.925 -18.942  1.00 93.62           C  
ATOM   2477 HG12 ILE A 154      -8.449   7.115 -19.512  1.00 93.62           H  
ATOM   2478 HG13 ILE A 154      -9.083   6.562 -17.953  1.00 93.62           H  
ATOM   2479  CG2 ILE A 154     -11.349   5.346 -18.766  1.00 93.62           C  
ATOM   2480 HG21 ILE A 154     -12.048   6.157 -18.559  1.00 93.62           H  
ATOM   2481 HG22 ILE A 154     -10.965   4.970 -17.817  1.00 93.62           H  
ATOM   2482 HG23 ILE A 154     -11.884   4.540 -19.268  1.00 93.62           H  
ATOM   2483  CD1 ILE A 154     -10.086   8.262 -18.773  1.00 93.62           C  
ATOM   2484 HD11 ILE A 154     -10.947   8.144 -18.116  1.00 93.62           H  
ATOM   2485 HD12 ILE A 154      -9.405   8.986 -18.325  1.00 93.62           H  
ATOM   2486 HD13 ILE A 154     -10.413   8.633 -19.744  1.00 93.62           H  
ATOM   2487  N   ASP A 155      -7.049   4.578 -21.045  1.00 90.59           N  
ATOM   2488  H   ASP A 155      -6.830   3.922 -20.310  1.00 90.59           H  
ATOM   2489  CA  ASP A 155      -6.009   4.822 -22.024  1.00 90.59           C  
ATOM   2490  HA  ASP A 155      -6.133   5.834 -22.410  1.00 90.59           H  
ATOM   2491  C   ASP A 155      -6.113   3.850 -23.202  1.00 90.59           C  
ATOM   2492  CB  ASP A 155      -4.639   4.759 -21.359  1.00 90.59           C  
ATOM   2493  HB2 ASP A 155      -4.685   5.243 -20.383  1.00 90.59           H  
ATOM   2494  HB3 ASP A 155      -4.347   3.723 -21.190  1.00 90.59           H  
ATOM   2495  O   ASP A 155      -5.568   2.754 -23.212  1.00 90.59           O  
ATOM   2496  CG  ASP A 155      -3.588   5.443 -22.211  1.00 90.59           C  
ATOM   2497  OD1 ASP A 155      -3.639   5.398 -23.465  1.00 90.59           O  
ATOM   2498  OD2 ASP A 155      -2.740   6.152 -21.622  1.00 90.59           O  
ATOM   2499  N   GLY A 156      -6.755   4.292 -24.283  1.00 86.75           N  
ATOM   2500  H   GLY A 156      -7.305   5.132 -24.178  1.00 86.75           H  
ATOM   2501  CA  GLY A 156      -6.916   3.462 -25.481  1.00 86.75           C  
ATOM   2502  HA2 GLY A 156      -7.558   3.983 -26.191  1.00 86.75           H  
ATOM   2503  HA3 GLY A 156      -7.414   2.538 -25.187  1.00 86.75           H  
ATOM   2504  C   GLY A 156      -5.618   3.066 -26.210  1.00 86.75           C  
ATOM   2505  O   GLY A 156      -5.707   2.437 -27.264  1.00 86.75           O  
ATOM   2506  N   LYS A 157      -4.426   3.466 -25.737  1.00 87.37           N  
ATOM   2507  H   LYS A 157      -4.419   3.926 -24.838  1.00 87.37           H  
ATOM   2508  CA  LYS A 157      -3.137   3.168 -26.390  1.00 87.37           C  
ATOM   2509  HA  LYS A 157      -3.311   2.574 -27.287  1.00 87.37           H  
ATOM   2510  C   LYS A 157      -2.180   2.334 -25.547  1.00 87.37           C  
ATOM   2511  CB  LYS A 157      -2.437   4.473 -26.785  1.00 87.37           C  
ATOM   2512  HB2 LYS A 157      -1.446   4.233 -27.170  1.00 87.37           H  
ATOM   2513  HB3 LYS A 157      -2.318   5.100 -25.901  1.00 87.37           H  
ATOM   2514  O   LYS A 157      -1.314   1.679 -26.124  1.00 87.37           O  
ATOM   2515  CG  LYS A 157      -3.208   5.240 -27.863  1.00 87.37           C  
ATOM   2516  HG2 LYS A 157      -4.173   5.556 -27.468  1.00 87.37           H  
ATOM   2517  HG3 LYS A 157      -3.369   4.592 -28.725  1.00 87.37           H  
ATOM   2518  CD  LYS A 157      -2.410   6.471 -28.294  1.00 87.37           C  
ATOM   2519  HD2 LYS A 157      -1.452   6.152 -28.705  1.00 87.37           H  
ATOM   2520  HD3 LYS A 157      -2.239   7.102 -27.422  1.00 87.37           H  
ATOM   2521  CE  LYS A 157      -3.206   7.243 -29.346  1.00 87.37           C  
ATOM   2522  HE2 LYS A 157      -4.172   7.506 -28.916  1.00 87.37           H  
ATOM   2523  HE3 LYS A 157      -3.390   6.585 -30.195  1.00 87.37           H  
ATOM   2524  NZ  LYS A 157      -2.481   8.462 -29.774  1.00 87.37           N  
ATOM   2525  HZ1 LYS A 157      -3.027   8.972 -30.454  1.00 87.37           H  
ATOM   2526  HZ2 LYS A 157      -2.316   9.059 -28.976  1.00 87.37           H  
ATOM   2527  HZ3 LYS A 157      -1.592   8.212 -30.184  1.00 87.37           H  
ATOM   2528  N   ASN A 158      -2.270   2.397 -24.225  1.00 90.41           N  
ATOM   2529  H   ASN A 158      -3.072   2.844 -23.804  1.00 90.41           H  
ATOM   2530  CA  ASN A 158      -1.296   1.801 -23.319  1.00 90.41           C  
ATOM   2531  HA  ASN A 158      -0.759   0.994 -23.817  1.00 90.41           H  
ATOM   2532  C   ASN A 158      -1.997   1.223 -22.095  1.00 90.41           C  
ATOM   2533  CB  ASN A 158      -0.308   2.884 -22.860  1.00 90.41           C  
ATOM   2534  HB2 ASN A 158      -0.864   3.762 -22.532  1.00 90.41           H  
ATOM   2535  HB3 ASN A 158       0.239   2.505 -21.996  1.00 90.41           H  
ATOM   2536  O   ASN A 158      -2.937   1.820 -21.618  1.00 90.41           O  
ATOM   2537  CG  ASN A 158       0.711   3.269 -23.913  1.00 90.41           C  
ATOM   2538  ND2 ASN A 158       0.799   4.521 -24.281  1.00 90.41           N  
ATOM   2539 HD21 ASN A 158       0.112   5.179 -23.941  1.00 90.41           H  
ATOM   2540 HD22 ASN A 158       1.469   4.731 -25.007  1.00 90.41           H  
ATOM   2541  OD1 ASN A 158       1.492   2.468 -24.393  1.00 90.41           O  
ATOM   2542  N   SER A 159      -1.447   0.156 -21.515  1.00 93.76           N  
ATOM   2543  H   SER A 159      -0.662  -0.296 -21.962  1.00 93.76           H  
ATOM   2544  CA  SER A 159      -1.896  -0.330 -20.207  1.00 93.76           C  
ATOM   2545  HA  SER A 159      -2.955  -0.108 -20.082  1.00 93.76           H  
ATOM   2546  C   SER A 159      -1.115   0.374 -19.098  1.00 93.76           C  
ATOM   2547  CB  SER A 159      -1.731  -1.846 -20.133  1.00 93.76           C  
ATOM   2548  HB2 SER A 159      -2.427  -2.323 -20.823  1.00 93.76           H  
ATOM   2549  HB3 SER A 159      -0.714  -2.112 -20.422  1.00 93.76           H  
ATOM   2550  O   SER A 159       0.102   0.173 -18.954  1.00 93.76           O  
ATOM   2551  OG  SER A 159      -1.969  -2.306 -18.819  1.00 93.76           O  
ATOM   2552  HG  SER A 159      -2.911  -2.202 -18.668  1.00 93.76           H  
ATOM   2553  N   CYS A 160      -1.792   1.185 -18.289  1.00 95.05           N  
ATOM   2554  H   CYS A 160      -2.785   1.305 -18.428  1.00 95.05           H  
ATOM   2555  CA  CYS A 160      -1.151   1.925 -17.208  1.00 95.05           C  
ATOM   2556  HA  CYS A 160      -0.266   2.416 -17.613  1.00 95.05           H  
ATOM   2557  C   CYS A 160      -0.664   0.997 -16.098  1.00 95.05           C  
ATOM   2558  CB  CYS A 160      -2.093   3.007 -16.682  1.00 95.05           C  
ATOM   2559  HB2 CYS A 160      -1.587   3.568 -15.896  1.00 95.05           H  
ATOM   2560  HB3 CYS A 160      -2.972   2.531 -16.248  1.00 95.05           H  
ATOM   2561  O   CYS A 160       0.449   1.188 -15.605  1.00 95.05           O  
ATOM   2562  SG  CYS A 160      -2.652   4.162 -17.961  1.00 95.05           S  
ATOM   2563  N   GLY A 161      -1.410  -0.068 -15.787  1.00 95.45           N  
ATOM   2564  H   GLY A 161      -2.305  -0.163 -16.246  1.00 95.45           H  
ATOM   2565  CA  GLY A 161      -0.958  -1.114 -14.863  1.00 95.45           C  
ATOM   2566  HA2 GLY A 161      -0.861  -0.703 -13.858  1.00 95.45           H  
ATOM   2567  HA3 GLY A 161      -1.699  -1.914 -14.845  1.00 95.45           H  
ATOM   2568  C   GLY A 161       0.393  -1.707 -15.274  1.00 95.45           C  
ATOM   2569  O   GLY A 161       1.299  -1.848 -14.449  1.00 95.45           O  
ATOM   2570  N   ARG A 162       0.588  -1.952 -16.577  1.00 94.33           N  
ATOM   2571  H   ARG A 162      -0.194  -1.821 -17.202  1.00 94.33           H  
ATOM   2572  CA  ARG A 162       1.860  -2.446 -17.127  1.00 94.33           C  
ATOM   2573  HA  ARG A 162       2.205  -3.267 -16.498  1.00 94.33           H  
ATOM   2574  C   ARG A 162       2.969  -1.392 -17.109  1.00 94.33           C  
ATOM   2575  CB  ARG A 162       1.599  -2.983 -18.538  1.00 94.33           C  
ATOM   2576  HB2 ARG A 162       1.307  -2.163 -19.194  1.00 94.33           H  
ATOM   2577  HB3 ARG A 162       0.778  -3.699 -18.494  1.00 94.33           H  
ATOM   2578  O   ARG A 162       4.120  -1.728 -16.835  1.00 94.33           O  
ATOM   2579  CG  ARG A 162       2.832  -3.681 -19.121  1.00 94.33           C  
ATOM   2580  HG2 ARG A 162       3.643  -2.962 -19.239  1.00 94.33           H  
ATOM   2581  HG3 ARG A 162       3.149  -4.477 -18.447  1.00 94.33           H  
ATOM   2582  CD  ARG A 162       2.490  -4.277 -20.485  1.00 94.33           C  
ATOM   2583  HD2 ARG A 162       2.131  -3.483 -21.139  1.00 94.33           H  
ATOM   2584  HD3 ARG A 162       1.692  -5.006 -20.346  1.00 94.33           H  
ATOM   2585  NE  ARG A 162       3.667  -4.927 -21.090  1.00 94.33           N  
ATOM   2586  HE  ARG A 162       4.546  -4.809 -20.605  1.00 94.33           H  
ATOM   2587  NH1 ARG A 162       2.553  -5.936 -22.819  1.00 94.33           N  
ATOM   2588 HH11 ARG A 162       2.536  -6.535 -23.632  1.00 94.33           H  
ATOM   2589 HH12 ARG A 162       1.690  -5.555 -22.461  1.00 94.33           H  
ATOM   2590  NH2 ARG A 162       4.758  -6.228 -22.608  1.00 94.33           N  
ATOM   2591 HH21 ARG A 162       5.624  -6.089 -22.106  1.00 94.33           H  
ATOM   2592 HH22 ARG A 162       4.730  -6.824 -23.424  1.00 94.33           H  
ATOM   2593  CZ  ARG A 162       3.655  -5.691 -22.167  1.00 94.33           C  
ATOM   2594  N   ILE A 163       2.651  -0.129 -17.402  1.00 92.62           N  
ATOM   2595  H   ILE A 163       1.692   0.066 -17.651  1.00 92.62           H  
ATOM   2596  CA  ILE A 163       3.629   0.970 -17.377  1.00 92.62           C  
ATOM   2597  HA  ILE A 163       4.503   0.664 -17.952  1.00 92.62           H  
ATOM   2598  C   ILE A 163       4.122   1.231 -15.956  1.00 92.62           C  
ATOM   2599  CB  ILE A 163       3.049   2.250 -18.026  1.00 92.62           C  
ATOM   2600  HB  ILE A 163       2.033   2.402 -17.660  1.00 92.62           H  
ATOM   2601  O   ILE A 163       5.328   1.354 -15.755  1.00 92.62           O  
ATOM   2602  CG1 ILE A 163       3.009   2.043 -19.556  1.00 92.62           C  
ATOM   2603 HG12 ILE A 163       4.026   1.918 -19.927  1.00 92.62           H  
ATOM   2604 HG13 ILE A 163       2.459   1.130 -19.782  1.00 92.62           H  
ATOM   2605  CG2 ILE A 163       3.874   3.510 -17.674  1.00 92.62           C  
ATOM   2606 HG21 ILE A 163       3.855   3.694 -16.600  1.00 92.62           H  
ATOM   2607 HG22 ILE A 163       4.904   3.395 -18.013  1.00 92.62           H  
ATOM   2608 HG23 ILE A 163       3.432   4.393 -18.134  1.00 92.62           H  
ATOM   2609  CD1 ILE A 163       2.348   3.182 -20.338  1.00 92.62           C  
ATOM   2610 HD11 ILE A 163       2.359   2.927 -21.398  1.00 92.62           H  
ATOM   2611 HD12 ILE A 163       2.895   4.117 -20.220  1.00 92.62           H  
ATOM   2612 HD13 ILE A 163       1.318   3.306 -20.005  1.00 92.62           H  
ATOM   2613  N   TYR A 164       3.219   1.328 -14.983  1.00 93.01           N  
ATOM   2614  H   TYR A 164       2.242   1.218 -15.216  1.00 93.01           H  
ATOM   2615  CA  TYR A 164       3.552   1.637 -13.593  1.00 93.01           C  
ATOM   2616  HA  TYR A 164       4.402   2.320 -13.582  1.00 93.01           H  
ATOM   2617  C   TYR A 164       3.995   0.415 -12.789  1.00 93.01           C  
ATOM   2618  CB  TYR A 164       2.380   2.364 -12.930  1.00 93.01           C  
ATOM   2619  HB2 TYR A 164       2.516   2.340 -11.848  1.00 93.01           H  
ATOM   2620  HB3 TYR A 164       1.452   1.838 -13.154  1.00 93.01           H  
ATOM   2621  O   TYR A 164       4.594   0.601 -11.729  1.00 93.01           O  
ATOM   2622  CG  TYR A 164       2.278   3.813 -13.357  1.00 93.01           C  
ATOM   2623  CD1 TYR A 164       3.031   4.790 -12.684  1.00 93.01           C  
ATOM   2624  HD1 TYR A 164       3.626   4.498 -11.831  1.00 93.01           H  
ATOM   2625  CD2 TYR A 164       1.458   4.189 -14.435  1.00 93.01           C  
ATOM   2626  HD2 TYR A 164       0.849   3.452 -14.936  1.00 93.01           H  
ATOM   2627  CE1 TYR A 164       2.978   6.137 -13.088  1.00 93.01           C  
ATOM   2628  HE1 TYR A 164       3.536   6.890 -12.552  1.00 93.01           H  
ATOM   2629  CE2 TYR A 164       1.420   5.529 -14.854  1.00 93.01           C  
ATOM   2630  HE2 TYR A 164       0.794   5.823 -15.684  1.00 93.01           H  
ATOM   2631  OH  TYR A 164       2.125   7.804 -14.588  1.00 93.01           O  
ATOM   2632  HH  TYR A 164       2.613   8.373 -13.989  1.00 93.01           H  
ATOM   2633  CZ  TYR A 164       2.177   6.507 -14.186  1.00 93.01           C  
ATOM   2634  N   GLN A 165       3.779  -0.797 -13.315  1.00 94.85           N  
ATOM   2635  H   GLN A 165       3.203  -0.860 -14.143  1.00 94.85           H  
ATOM   2636  CA  GLN A 165       4.130  -2.061 -12.662  1.00 94.85           C  
ATOM   2637  HA  GLN A 165       3.728  -2.876 -13.263  1.00 94.85           H  
ATOM   2638  C   GLN A 165       3.468  -2.184 -11.286  1.00 94.85           C  
ATOM   2639  CB  GLN A 165       5.654  -2.228 -12.613  1.00 94.85           C  
ATOM   2640  HB2 GLN A 165       6.104  -1.428 -12.025  1.00 94.85           H  
ATOM   2641  HB3 GLN A 165       5.887  -3.168 -12.113  1.00 94.85           H  
ATOM   2642  O   GLN A 165       4.119  -2.479 -10.283  1.00 94.85           O  
ATOM   2643  CG  GLN A 165       6.285  -2.245 -14.003  1.00 94.85           C  
ATOM   2644  HG2 GLN A 165       6.136  -1.285 -14.497  1.00 94.85           H  
ATOM   2645  HG3 GLN A 165       5.820  -3.026 -14.604  1.00 94.85           H  
ATOM   2646  CD  GLN A 165       7.772  -2.513 -13.885  1.00 94.85           C  
ATOM   2647  NE2 GLN A 165       8.171  -3.763 -13.857  1.00 94.85           N  
ATOM   2648 HE21 GLN A 165       7.487  -4.464 -13.611  1.00 94.85           H  
ATOM   2649 HE22 GLN A 165       9.154  -3.966 -13.745  1.00 94.85           H  
ATOM   2650  OE1 GLN A 165       8.595  -1.604 -13.806  1.00 94.85           O  
ATOM   2651  N   ALA A 166       2.182  -1.848 -11.232  1.00 96.80           N  
ATOM   2652  H   ALA A 166       1.698  -1.639 -12.093  1.00 96.80           H  
ATOM   2653  CA  ALA A 166       1.403  -1.789 -10.007  1.00 96.80           C  
ATOM   2654  HA  ALA A 166       1.666  -2.637  -9.375  1.00 96.80           H  
ATOM   2655  C   ALA A 166      -0.095  -1.874 -10.314  1.00 96.80           C  
ATOM   2656  CB  ALA A 166       1.747  -0.492  -9.262  1.00 96.80           C  
ATOM   2657  HB1 ALA A 166       1.607   0.364  -9.921  1.00 96.80           H  
ATOM   2658  HB2 ALA A 166       1.109  -0.382  -8.386  1.00 96.80           H  
ATOM   2659  HB3 ALA A 166       2.788  -0.521  -8.940  1.00 96.80           H  
ATOM   2660  O   ALA A 166      -0.528  -1.686 -11.453  1.00 96.80           O  
ATOM   2661  N   GLY A 167      -0.876  -2.160  -9.275  1.00 98.19           N  
ATOM   2662  H   GLY A 167      -0.448  -2.284  -8.369  1.00 98.19           H  
ATOM   2663  CA  GLY A 167      -2.329  -2.096  -9.307  1.00 98.19           C  
ATOM   2664  HA2 GLY A 167      -2.757  -2.885  -8.690  1.00 98.19           H  
ATOM   2665  HA3 GLY A 167      -2.660  -2.255 -10.333  1.00 98.19           H  
ATOM   2666  C   GLY A 167      -2.828  -0.754  -8.785  1.00 98.19           C  
ATOM   2667  O   GLY A 167      -2.450  -0.355  -7.679  1.00 98.19           O  
ATOM   2668  N   TRP A 168      -3.672  -0.063  -9.550  1.00 98.07           N  
ATOM   2669  H   TRP A 168      -3.960  -0.462 -10.432  1.00 98.07           H  
ATOM   2670  CA  TRP A 168      -4.288   1.203  -9.141  1.00 98.07           C  
ATOM   2671  HA  TRP A 168      -4.618   1.113  -8.106  1.00 98.07           H  
ATOM   2672  C   TRP A 168      -5.510   1.537  -9.999  1.00 98.07           C  
ATOM   2673  CB  TRP A 168      -3.258   2.339  -9.250  1.00 98.07           C  
ATOM   2674  HB2 TRP A 168      -3.237   2.668 -10.289  1.00 98.07           H  
ATOM   2675  HB3 TRP A 168      -2.266   1.966  -8.995  1.00 98.07           H  
ATOM   2676  O   TRP A 168      -5.714   0.958 -11.064  1.00 98.07           O  
ATOM   2677  CG  TRP A 168      -3.506   3.537  -8.390  1.00 98.07           C  
ATOM   2678  CD1 TRP A 168      -3.623   4.811  -8.826  1.00 98.07           C  
ATOM   2679  HD1 TRP A 168      -3.556   5.114  -9.860  1.00 98.07           H  
ATOM   2680  CD2 TRP A 168      -3.637   3.598  -6.939  1.00 98.07           C  
ATOM   2681  CE2 TRP A 168      -3.843   4.960  -6.566  1.00 98.07           C  
ATOM   2682  CE3 TRP A 168      -3.593   2.640  -5.903  1.00 98.07           C  
ATOM   2683  HE3 TRP A 168      -3.440   1.601  -6.154  1.00 98.07           H  
ATOM   2684  NE1 TRP A 168      -3.820   5.657  -7.753  1.00 98.07           N  
ATOM   2685  HE1 TRP A 168      -3.905   6.660  -7.842  1.00 98.07           H  
ATOM   2686  CH2 TRP A 168      -3.974   4.373  -4.227  1.00 98.07           C  
ATOM   2687  HH2 TRP A 168      -4.116   4.664  -3.197  1.00 98.07           H  
ATOM   2688  CZ2 TRP A 168      -4.002   5.351  -5.233  1.00 98.07           C  
ATOM   2689  HZ2 TRP A 168      -4.154   6.394  -4.994  1.00 98.07           H  
ATOM   2690  CZ3 TRP A 168      -3.762   3.022  -4.559  1.00 98.07           C  
ATOM   2691  HZ3 TRP A 168      -3.741   2.275  -3.779  1.00 98.07           H  
ATOM   2692  N   TRP A 169      -6.293   2.523  -9.567  1.00 97.94           N  
ATOM   2693  H   TRP A 169      -6.073   2.957  -8.682  1.00 97.94           H  
ATOM   2694  CA  TRP A 169      -7.394   3.104 -10.343  1.00 97.94           C  
ATOM   2695  HA  TRP A 169      -7.904   2.316 -10.898  1.00 97.94           H  
ATOM   2696  C   TRP A 169      -6.864   4.106 -11.373  1.00 97.94           C  
ATOM   2697  CB  TRP A 169      -8.403   3.721  -9.374  1.00 97.94           C  
ATOM   2698  HB2 TRP A 169      -7.921   4.525  -8.819  1.00 97.94           H  
ATOM   2699  HB3 TRP A 169      -9.231   4.150  -9.937  1.00 97.94           H  
ATOM   2700  O   TRP A 169      -7.029   5.316 -11.232  1.00 97.94           O  
ATOM   2701  CG  TRP A 169      -8.965   2.754  -8.391  1.00 97.94           C  
ATOM   2702  CD1 TRP A 169      -9.972   1.889  -8.635  1.00 97.94           C  
ATOM   2703  HD1 TRP A 169     -10.496   1.803  -9.575  1.00 97.94           H  
ATOM   2704  CD2 TRP A 169      -8.555   2.522  -7.012  1.00 97.94           C  
ATOM   2705  CE2 TRP A 169      -9.385   1.497  -6.469  1.00 97.94           C  
ATOM   2706  CE3 TRP A 169      -7.553   3.059  -6.175  1.00 97.94           C  
ATOM   2707  HE3 TRP A 169      -6.913   3.844  -6.550  1.00 97.94           H  
ATOM   2708  NE1 TRP A 169     -10.245   1.166  -7.494  1.00 97.94           N  
ATOM   2709  HE1 TRP A 169     -10.989   0.484  -7.449  1.00 97.94           H  
ATOM   2710  CH2 TRP A 169      -8.227   1.583  -4.349  1.00 97.94           C  
ATOM   2711  HH2 TRP A 169      -8.110   1.238  -3.332  1.00 97.94           H  
ATOM   2712  CZ2 TRP A 169      -9.209   1.008  -5.170  1.00 97.94           C  
ATOM   2713  HZ2 TRP A 169      -9.811   0.182  -4.821  1.00 97.94           H  
ATOM   2714  CZ3 TRP A 169      -7.395   2.598  -4.855  1.00 97.94           C  
ATOM   2715  HZ3 TRP A 169      -6.626   3.029  -4.231  1.00 97.94           H  
ATOM   2716  N   TYR A 170      -6.103   3.630 -12.357  1.00 95.92           N  
ATOM   2717  H   TYR A 170      -6.015   2.628 -12.453  1.00 95.92           H  
ATOM   2718  CA  TYR A 170      -5.492   4.500 -13.362  1.00 95.92           C  
ATOM   2719  HA  TYR A 170      -5.020   5.332 -12.839  1.00 95.92           H  
ATOM   2720  C   TYR A 170      -6.535   5.105 -14.315  1.00 95.92           C  
ATOM   2721  CB  TYR A 170      -4.394   3.758 -14.134  1.00 95.92           C  
ATOM   2722  HB2 TYR A 170      -4.023   4.415 -14.921  1.00 95.92           H  
ATOM   2723  HB3 TYR A 170      -4.839   2.890 -14.620  1.00 95.92           H  
ATOM   2724  O   TYR A 170      -7.526   4.475 -14.661  1.00 95.92           O  
ATOM   2725  CG  TYR A 170      -3.206   3.318 -13.294  1.00 95.92           C  
ATOM   2726  CD1 TYR A 170      -2.386   4.272 -12.657  1.00 95.92           C  
ATOM   2727  HD1 TYR A 170      -2.597   5.325 -12.775  1.00 95.92           H  
ATOM   2728  CD2 TYR A 170      -2.917   1.948 -13.155  1.00 95.92           C  
ATOM   2729  HD2 TYR A 170      -3.541   1.212 -13.640  1.00 95.92           H  
ATOM   2730  CE1 TYR A 170      -1.302   3.856 -11.857  1.00 95.92           C  
ATOM   2731  HE1 TYR A 170      -0.687   4.581 -11.344  1.00 95.92           H  
ATOM   2732  CE2 TYR A 170      -1.835   1.528 -12.364  1.00 95.92           C  
ATOM   2733  HE2 TYR A 170      -1.644   0.476 -12.210  1.00 95.92           H  
ATOM   2734  OH  TYR A 170      -0.046   2.045 -10.882  1.00 95.92           O  
ATOM   2735  HH  TYR A 170       0.324   2.739 -10.332  1.00 95.92           H  
ATOM   2736  CZ  TYR A 170      -1.031   2.478 -11.706  1.00 95.92           C  
ATOM   2737  N   THR A 171      -6.273   6.337 -14.753  1.00 93.25           N  
ATOM   2738  H   THR A 171      -5.471   6.824 -14.381  1.00 93.25           H  
ATOM   2739  CA  THR A 171      -7.026   7.040 -15.801  1.00 93.25           C  
ATOM   2740  HA  THR A 171      -8.029   6.621 -15.879  1.00 93.25           H  
ATOM   2741  C   THR A 171      -6.348   6.867 -17.161  1.00 93.25           C  
ATOM   2742  CB  THR A 171      -7.150   8.538 -15.486  1.00 93.25           C  
ATOM   2743  HB  THR A 171      -7.475   9.076 -16.377  1.00 93.25           H  
ATOM   2744  O   THR A 171      -6.568   5.892 -17.860  1.00 93.25           O  
ATOM   2745  CG2 THR A 171      -8.109   8.868 -14.387  1.00 93.25           C  
ATOM   2746 HG21 THR A 171      -7.817   8.375 -13.460  1.00 93.25           H  
ATOM   2747 HG22 THR A 171      -8.126   9.950 -14.253  1.00 93.25           H  
ATOM   2748 HG23 THR A 171      -9.111   8.565 -14.689  1.00 93.25           H  
ATOM   2749  OG1 THR A 171      -5.898   9.038 -15.061  1.00 93.25           O  
ATOM   2750  HG1 THR A 171      -6.047   9.577 -14.281  1.00 93.25           H  
ATOM   2751  N   ASN A 172      -5.501   7.826 -17.537  1.00 90.94           N  
ATOM   2752  H   ASN A 172      -5.331   8.558 -16.861  1.00 90.94           H  
ATOM   2753  CA  ASN A 172      -4.729   7.864 -18.760  1.00 90.94           C  
ATOM   2754  HA  ASN A 172      -4.769   6.881 -19.229  1.00 90.94           H  
ATOM   2755  C   ASN A 172      -3.273   8.174 -18.411  1.00 90.94           C  
ATOM   2756  CB  ASN A 172      -5.351   8.893 -19.715  1.00 90.94           C  
ATOM   2757  HB2 ASN A 172      -6.397   8.627 -19.870  1.00 90.94           H  
ATOM   2758  HB3 ASN A 172      -5.321   9.886 -19.268  1.00 90.94           H  
ATOM   2759  O   ASN A 172      -2.965   9.190 -17.778  1.00 90.94           O  
ATOM   2760  CG  ASN A 172      -4.644   8.935 -21.059  1.00 90.94           C  
ATOM   2761  ND2 ASN A 172      -5.334   8.589 -22.116  1.00 90.94           N  
ATOM   2762 HD21 ASN A 172      -6.255   8.197 -21.984  1.00 90.94           H  
ATOM   2763 HD22 ASN A 172      -4.803   8.390 -22.952  1.00 90.94           H  
ATOM   2764  OD1 ASN A 172      -3.483   9.310 -21.189  1.00 90.94           O  
ATOM   2765  N   CYS A 173      -2.365   7.306 -18.843  1.00 88.65           N  
ATOM   2766  H   CYS A 173      -2.675   6.515 -19.388  1.00 88.65           H  
ATOM   2767  CA  CYS A 173      -0.937   7.424 -18.567  1.00 88.65           C  
ATOM   2768  HA  CYS A 173      -0.780   8.158 -17.777  1.00 88.65           H  
ATOM   2769  C   CYS A 173      -0.130   7.918 -19.775  1.00 88.65           C  
ATOM   2770  CB  CYS A 173      -0.423   6.090 -18.036  1.00 88.65           C  
ATOM   2771  HB2 CYS A 173      -0.806   5.969 -17.023  1.00 88.65           H  
ATOM   2772  HB3 CYS A 173       0.666   6.115 -18.005  1.00 88.65           H  
ATOM   2773  O   CYS A 173       0.979   8.427 -19.595  1.00 88.65           O  
ATOM   2774  SG  CYS A 173      -0.950   4.648 -18.974  1.00 88.65           S  
ATOM   2775  N   THR A 174      -0.681   7.854 -20.990  1.00 76.27           N  
ATOM   2776  H   THR A 174      -1.563   7.370 -21.074  1.00 76.27           H  
ATOM   2777  CA  THR A 174      -0.043   8.299 -22.241  1.00 76.27           C  
ATOM   2778  HA  THR A 174       0.938   7.831 -22.319  1.00 76.27           H  
ATOM   2779  C   THR A 174       0.154   9.807 -22.293  1.00 76.27           C  
ATOM   2780  CB  THR A 174      -0.875   7.876 -23.460  1.00 76.27           C  
ATOM   2781  HB  THR A 174      -1.869   8.321 -23.418  1.00 76.27           H  
ATOM   2782  O   THR A 174       1.118  10.283 -22.894  1.00 76.27           O  
ATOM   2783  CG2 THR A 174      -0.213   8.213 -24.798  1.00 76.27           C  
ATOM   2784 HG21 THR A 174      -0.766   7.731 -25.603  1.00 76.27           H  
ATOM   2785 HG22 THR A 174       0.817   7.856 -24.803  1.00 76.27           H  
ATOM   2786 HG23 THR A 174      -0.227   9.291 -24.963  1.00 76.27           H  
ATOM   2787  OG1 THR A 174      -0.985   6.489 -23.480  1.00 76.27           O  
ATOM   2788  HG1 THR A 174      -1.733   6.262 -22.921  1.00 76.27           H  
ATOM   2789  N   SER A 175      -0.710  10.575 -21.628  1.00 68.15           N  
ATOM   2790  H   SER A 175      -1.493  10.111 -21.189  1.00 68.15           H  
ATOM   2791  CA  SER A 175      -0.636  12.043 -21.567  1.00 68.15           C  
ATOM   2792  HA  SER A 175      -0.406  12.416 -22.564  1.00 68.15           H  
ATOM   2793  C   SER A 175       0.488  12.529 -20.640  1.00 68.15           C  
ATOM   2794  CB  SER A 175      -2.001  12.619 -21.178  1.00 68.15           C  
ATOM   2795  HB2 SER A 175      -2.265  12.295 -20.171  1.00 68.15           H  
ATOM   2796  HB3 SER A 175      -1.961  13.708 -21.203  1.00 68.15           H  
ATOM   2797  O   SER A 175       0.254  13.337 -19.751  1.00 68.15           O  
ATOM   2798  OG  SER A 175      -2.975  12.169 -22.098  1.00 68.15           O  
ATOM   2799  HG  SER A 175      -3.140  11.236 -21.944  1.00 68.15           H  
ATOM   2800  N   MET A 176       1.703  11.987 -20.790  1.00 61.38           N  
ATOM   2801  H   MET A 176       1.807  11.335 -21.555  1.00 61.38           H  
ATOM   2802  CA  MET A 176       2.863  12.208 -19.915  1.00 61.38           C  
ATOM   2803  HA  MET A 176       3.612  11.464 -20.191  1.00 61.38           H  
ATOM   2804  C   MET A 176       2.574  11.957 -18.422  1.00 61.38           C  
ATOM   2805  CB  MET A 176       3.480  13.597 -20.168  1.00 61.38           C  
ATOM   2806  HB2 MET A 176       2.744  14.371 -19.955  1.00 61.38           H  
ATOM   2807  HB3 MET A 176       4.321  13.732 -19.488  1.00 61.38           H  
ATOM   2808  O   MET A 176       3.190  12.577 -17.557  1.00 61.38           O  
ATOM   2809  CG  MET A 176       3.998  13.774 -21.598  1.00 61.38           C  
ATOM   2810  HG2 MET A 176       3.161  13.672 -22.288  1.00 61.38           H  
ATOM   2811  HG3 MET A 176       4.716  12.984 -21.819  1.00 61.38           H  
ATOM   2812  SD  MET A 176       4.785  15.379 -21.917  1.00 61.38           S  
ATOM   2813  CE  MET A 176       6.227  15.310 -20.819  1.00 61.38           C  
ATOM   2814  HE1 MET A 176       6.809  14.414 -21.034  1.00 61.38           H  
ATOM   2815  HE2 MET A 176       5.902  15.305 -19.779  1.00 61.38           H  
ATOM   2816  HE3 MET A 176       6.846  16.192 -20.989  1.00 61.38           H  
ATOM   2817  N   GLY A 177       1.628  11.067 -18.103  1.00 65.75           N  
ATOM   2818  H   GLY A 177       1.224  10.497 -18.833  1.00 65.75           H  
ATOM   2819  CA  GLY A 177       1.171  10.856 -16.728  1.00 65.75           C  
ATOM   2820  HA2 GLY A 177       2.029  10.637 -16.092  1.00 65.75           H  
ATOM   2821  HA3 GLY A 177       0.506   9.992 -16.708  1.00 65.75           H  
ATOM   2822  C   GLY A 177       0.417  12.048 -16.122  1.00 65.75           C  
ATOM   2823  O   GLY A 177       0.239  12.090 -14.908  1.00 65.75           O  
ATOM   2824  N   CYS A 178      -0.045  13.019 -16.926  1.00 70.91           N  
ATOM   2825  H   CYS A 178       0.171  12.984 -17.912  1.00 70.91           H  
ATOM   2826  CA  CYS A 178      -0.752  14.204 -16.432  1.00 70.91           C  
ATOM   2827  HA  CYS A 178      -0.074  14.745 -15.772  1.00 70.91           H  
ATOM   2828  C   CYS A 178      -1.994  13.871 -15.599  1.00 70.91           C  
ATOM   2829  CB  CYS A 178      -1.135  15.133 -17.592  1.00 70.91           C  
ATOM   2830  HB2 CYS A 178      -1.515  14.551 -18.431  1.00 70.91           H  
ATOM   2831  HB3 CYS A 178      -1.922  15.816 -17.270  1.00 70.91           H  
ATOM   2832  O   CYS A 178      -2.328  14.671 -14.730  1.00 70.91           O  
ATOM   2833  SG  CYS A 178       0.313  16.111 -18.088  1.00 70.91           S  
ATOM   2834  HG  CYS A 178      -0.205  16.592 -19.222  1.00 70.91           H  
ATOM   2835  N   PHE A 179      -2.621  12.712 -15.815  1.00 79.85           N  
ATOM   2836  H   PHE A 179      -2.294  12.120 -16.566  1.00 79.85           H  
ATOM   2837  CA  PHE A 179      -3.811  12.262 -15.087  1.00 79.85           C  
ATOM   2838  HA  PHE A 179      -4.248  13.111 -14.561  1.00 79.85           H  
ATOM   2839  C   PHE A 179      -3.523  11.212 -14.004  1.00 79.85           C  
ATOM   2840  CB  PHE A 179      -4.856  11.781 -16.095  1.00 79.85           C  
ATOM   2841  HB2 PHE A 179      -5.775  11.550 -15.555  1.00 79.85           H  
ATOM   2842  HB3 PHE A 179      -4.506  10.868 -16.575  1.00 79.85           H  
ATOM   2843  O   PHE A 179      -4.440  10.771 -13.318  1.00 79.85           O  
ATOM   2844  CG  PHE A 179      -5.202  12.808 -17.147  1.00 79.85           C  
ATOM   2845  CD1 PHE A 179      -5.989  13.917 -16.791  1.00 79.85           C  
ATOM   2846  HD1 PHE A 179      -6.357  14.021 -15.781  1.00 79.85           H  
ATOM   2847  CD2 PHE A 179      -4.740  12.665 -18.468  1.00 79.85           C  
ATOM   2848  HD2 PHE A 179      -4.142  11.808 -18.741  1.00 79.85           H  
ATOM   2849  CE1 PHE A 179      -6.321  14.881 -17.757  1.00 79.85           C  
ATOM   2850  HE1 PHE A 179      -6.943  15.721 -17.486  1.00 79.85           H  
ATOM   2851  CE2 PHE A 179      -5.080  13.626 -19.437  1.00 79.85           C  
ATOM   2852  HE2 PHE A 179      -4.754  13.505 -20.459  1.00 79.85           H  
ATOM   2853  CZ  PHE A 179      -5.870  14.733 -19.080  1.00 79.85           C  
ATOM   2854  HZ  PHE A 179      -6.144  15.464 -19.826  1.00 79.85           H  
ATOM   2855  N   VAL A 180      -2.254  10.843 -13.802  1.00 89.64           N  
ATOM   2856  H   VAL A 180      -1.528  11.276 -14.354  1.00 89.64           H  
ATOM   2857  CA  VAL A 180      -1.837   9.973 -12.696  1.00 89.64           C  
ATOM   2858  HA  VAL A 180      -2.707   9.444 -12.306  1.00 89.64           H  
ATOM   2859  C   VAL A 180      -1.304  10.869 -11.582  1.00 89.64           C  
ATOM   2860  CB  VAL A 180      -0.831   8.902 -13.154  1.00 89.64           C  
ATOM   2861  HB  VAL A 180       0.113   9.373 -13.427  1.00 89.64           H  
ATOM   2862  O   VAL A 180      -0.135  11.257 -11.573  1.00 89.64           O  
ATOM   2863  CG1 VAL A 180      -0.586   7.889 -12.028  1.00 89.64           C  
ATOM   2864 HG11 VAL A 180       0.181   7.174 -12.326  1.00 89.64           H  
ATOM   2865 HG12 VAL A 180      -0.261   8.393 -11.118  1.00 89.64           H  
ATOM   2866 HG13 VAL A 180      -1.502   7.343 -11.804  1.00 89.64           H  
ATOM   2867  CG2 VAL A 180      -1.364   8.129 -14.370  1.00 89.64           C  
ATOM   2868 HG21 VAL A 180      -1.435   8.785 -15.238  1.00 89.64           H  
ATOM   2869 HG22 VAL A 180      -0.692   7.307 -14.615  1.00 89.64           H  
ATOM   2870 HG23 VAL A 180      -2.353   7.724 -14.154  1.00 89.64           H  
ATOM   2871  N   TRP A 181      -2.193  11.288 -10.683  1.00 93.50           N  
ATOM   2872  H   TRP A 181      -3.141  10.945 -10.740  1.00 93.50           H  
ATOM   2873  CA  TRP A 181      -1.865  12.240  -9.612  1.00 93.50           C  
ATOM   2874  HA  TRP A 181      -1.071  12.907  -9.948  1.00 93.50           H  
ATOM   2875  C   TRP A 181      -1.323  11.548  -8.359  1.00 93.50           C  
ATOM   2876  CB  TRP A 181      -3.088  13.105  -9.310  1.00 93.50           C  
ATOM   2877  HB2 TRP A 181      -2.888  13.684  -8.408  1.00 93.50           H  
ATOM   2878  HB3 TRP A 181      -3.934  12.455  -9.090  1.00 93.50           H  
ATOM   2879  O   TRP A 181      -0.591  12.160  -7.575  1.00 93.50           O  
ATOM   2880  CG  TRP A 181      -3.501  14.072 -10.380  1.00 93.50           C  
ATOM   2881  CD1 TRP A 181      -3.037  14.131 -11.651  1.00 93.50           C  
ATOM   2882  HD1 TRP A 181      -2.277  13.489 -12.071  1.00 93.50           H  
ATOM   2883  CD2 TRP A 181      -4.568  15.066 -10.310  1.00 93.50           C  
ATOM   2884  CE2 TRP A 181      -4.756  15.626 -11.610  1.00 93.50           C  
ATOM   2885  CE3 TRP A 181      -5.433  15.510  -9.291  1.00 93.50           C  
ATOM   2886  HE3 TRP A 181      -5.341  15.122  -8.288  1.00 93.50           H  
ATOM   2887  NE1 TRP A 181      -3.758  15.060 -12.368  1.00 93.50           N  
ATOM   2888  HE1 TRP A 181      -3.610  15.218 -13.355  1.00 93.50           H  
ATOM   2889  CH2 TRP A 181      -6.655  16.920 -10.871  1.00 93.50           C  
ATOM   2890  HH2 TRP A 181      -7.475  17.599 -11.055  1.00 93.50           H  
ATOM   2891  CZ2 TRP A 181      -5.786  16.530 -11.904  1.00 93.50           C  
ATOM   2892  HZ2 TRP A 181      -5.923  16.911 -12.905  1.00 93.50           H  
ATOM   2893  CZ3 TRP A 181      -6.457  16.430  -9.570  1.00 93.50           C  
ATOM   2894  HZ3 TRP A 181      -7.115  16.751  -8.776  1.00 93.50           H  
ATOM   2895  N   SER A 182      -1.587  10.252  -8.221  1.00 95.32           N  
ATOM   2896  H   SER A 182      -2.243   9.817  -8.854  1.00 95.32           H  
ATOM   2897  CA  SER A 182      -0.997   9.396  -7.200  1.00 95.32           C  
ATOM   2898  HA  SER A 182      -0.052   9.833  -6.876  1.00 95.32           H  
ATOM   2899  C   SER A 182      -0.687   7.999  -7.743  1.00 95.32           C  
ATOM   2900  CB  SER A 182      -1.923   9.332  -5.982  1.00 95.32           C  
ATOM   2901  HB2 SER A 182      -2.031  10.329  -5.555  1.00 95.32           H  
ATOM   2902  HB3 SER A 182      -1.480   8.679  -5.229  1.00 95.32           H  
ATOM   2903  O   SER A 182      -1.295   7.528  -8.705  1.00 95.32           O  
ATOM   2904  OG  SER A 182      -3.198   8.839  -6.335  1.00 95.32           O  
ATOM   2905  HG  SER A 182      -3.717   9.573  -6.671  1.00 95.32           H  
ATOM   2906  N   ASN A 183       0.292   7.336  -7.125  1.00 95.51           N  
ATOM   2907  H   ASN A 183       0.785   7.817  -6.386  1.00 95.51           H  
ATOM   2908  CA  ASN A 183       0.659   5.951  -7.422  1.00 95.51           C  
ATOM   2909  HA  ASN A 183      -0.231   5.414  -7.752  1.00 95.51           H  
ATOM   2910  C   ASN A 183       1.175   5.258  -6.152  1.00 95.51           C  
ATOM   2911  CB  ASN A 183       1.689   5.932  -8.561  1.00 95.51           C  
ATOM   2912  HB2 ASN A 183       1.299   6.483  -9.417  1.00 95.51           H  
ATOM   2913  HB3 ASN A 183       2.606   6.411  -8.216  1.00 95.51           H  
ATOM   2914  O   ASN A 183       2.350   4.912  -6.041  1.00 95.51           O  
ATOM   2915  CG  ASN A 183       2.002   4.525  -9.022  1.00 95.51           C  
ATOM   2916  ND2 ASN A 183       3.250   4.221  -9.277  1.00 95.51           N  
ATOM   2917 HD21 ASN A 183       3.975   4.833  -8.931  1.00 95.51           H  
ATOM   2918 HD22 ASN A 183       3.437   3.267  -9.549  1.00 95.51           H  
ATOM   2919  OD1 ASN A 183       1.135   3.682  -9.152  1.00 95.51           O  
ATOM   2920  N   LEU A 184       0.314   5.105  -5.146  1.00 97.38           N  
ATOM   2921  H   LEU A 184      -0.644   5.396  -5.283  1.00 97.38           H  
ATOM   2922  CA  LEU A 184       0.719   4.648  -3.805  1.00 97.38           C  
ATOM   2923  HA  LEU A 184       1.603   5.212  -3.510  1.00 97.38           H  
ATOM   2924  C   LEU A 184       1.128   3.162  -3.753  1.00 97.38           C  
ATOM   2925  CB  LEU A 184      -0.403   4.971  -2.807  1.00 97.38           C  
ATOM   2926  HB2 LEU A 184      -0.099   4.624  -1.820  1.00 97.38           H  
ATOM   2927  HB3 LEU A 184      -1.298   4.416  -3.090  1.00 97.38           H  
ATOM   2928  O   LEU A 184       1.826   2.724  -2.837  1.00 97.38           O  
ATOM   2929  CG  LEU A 184      -0.750   6.471  -2.717  1.00 97.38           C  
ATOM   2930  HG  LEU A 184      -1.127   6.816  -3.680  1.00 97.38           H  
ATOM   2931  CD1 LEU A 184      -1.862   6.675  -1.694  1.00 97.38           C  
ATOM   2932 HD11 LEU A 184      -2.768   6.172  -2.033  1.00 97.38           H  
ATOM   2933 HD12 LEU A 184      -1.583   6.264  -0.724  1.00 97.38           H  
ATOM   2934 HD13 LEU A 184      -2.076   7.738  -1.588  1.00 97.38           H  
ATOM   2935  CD2 LEU A 184       0.471   7.323  -2.350  1.00 97.38           C  
ATOM   2936 HD21 LEU A 184       0.159   8.326  -2.056  1.00 97.38           H  
ATOM   2937 HD22 LEU A 184       1.018   6.870  -1.524  1.00 97.38           H  
ATOM   2938 HD23 LEU A 184       1.134   7.408  -3.211  1.00 97.38           H  
ATOM   2939  N   ASN A 185       0.764   2.399  -4.782  1.00 97.64           N  
ATOM   2940  H   ASN A 185       0.148   2.806  -5.471  1.00 97.64           H  
ATOM   2941  CA  ASN A 185       1.209   1.023  -5.001  1.00 97.64           C  
ATOM   2942  HA  ASN A 185       1.519   0.586  -4.052  1.00 97.64           H  
ATOM   2943  C   ASN A 185       2.442   0.930  -5.909  1.00 97.64           C  
ATOM   2944  CB  ASN A 185       0.013   0.217  -5.514  1.00 97.64           C  
ATOM   2945  HB2 ASN A 185      -0.456   0.738  -6.349  1.00 97.64           H  
ATOM   2946  HB3 ASN A 185       0.348  -0.754  -5.878  1.00 97.64           H  
ATOM   2947  O   ASN A 185       2.879  -0.164  -6.248  1.00 97.64           O  
ATOM   2948  CG  ASN A 185      -1.018  -0.031  -4.427  1.00 97.64           C  
ATOM   2949  ND2 ASN A 185      -2.203  -0.434  -4.807  1.00 97.64           N  
ATOM   2950 HD21 ASN A 185      -2.899  -0.625  -4.100  1.00 97.64           H  
ATOM   2951 HD22 ASN A 185      -2.393  -0.532  -5.794  1.00 97.64           H  
ATOM   2952  OD1 ASN A 185      -0.765   0.122  -3.238  1.00 97.64           O  
ATOM   2953  N   GLY A 186       3.038   2.067  -6.271  1.00 94.77           N  
ATOM   2954  H   GLY A 186       2.631   2.946  -5.984  1.00 94.77           H  
ATOM   2955  CA  GLY A 186       4.224   2.115  -7.107  1.00 94.77           C  
ATOM   2956  HA2 GLY A 186       3.990   1.682  -8.079  1.00 94.77           H  
ATOM   2957  HA3 GLY A 186       4.511   3.157  -7.250  1.00 94.77           H  
ATOM   2958  C   GLY A 186       5.425   1.375  -6.527  1.00 94.77           C  
ATOM   2959  O   GLY A 186       5.456   0.901  -5.381  1.00 94.77           O  
ATOM   2960  N   ARG A 187       6.469   1.309  -7.343  1.00 91.72           N  
ATOM   2961  H   ARG A 187       6.399   1.764  -8.242  1.00 91.72           H  
ATOM   2962  CA  ARG A 187       7.717   0.655  -6.971  1.00 91.72           C  
ATOM   2963  HA  ARG A 187       7.506  -0.084  -6.197  1.00 91.72           H  
ATOM   2964  C   ARG A 187       8.687   1.685  -6.404  1.00 91.72           C  
ATOM   2965  CB  ARG A 187       8.242  -0.086  -8.201  1.00 91.72           C  
ATOM   2966  HB2 ARG A 187       7.420  -0.612  -8.687  1.00 91.72           H  
ATOM   2967  HB3 ARG A 187       8.656   0.634  -8.906  1.00 91.72           H  
ATOM   2968  O   ARG A 187       8.996   2.667  -7.067  1.00 91.72           O  
ATOM   2969  CG  ARG A 187       9.296  -1.116  -7.797  1.00 91.72           C  
ATOM   2970  HG2 ARG A 187       8.849  -1.863  -7.142  1.00 91.72           H  
ATOM   2971  HG3 ARG A 187      10.090  -0.606  -7.251  1.00 91.72           H  
ATOM   2972  CD  ARG A 187       9.876  -1.815  -9.029  1.00 91.72           C  
ATOM   2973  HD2 ARG A 187       9.445  -2.813  -9.109  1.00 91.72           H  
ATOM   2974  HD3 ARG A 187       9.611  -1.255  -9.927  1.00 91.72           H  
ATOM   2975  NE  ARG A 187      11.341  -1.898  -8.920  1.00 91.72           N  
ATOM   2976  HE  ARG A 187      11.747  -1.597  -8.045  1.00 91.72           H  
ATOM   2977  NH1 ARG A 187      11.763  -2.613 -11.056  1.00 91.72           N  
ATOM   2978 HH11 ARG A 187      10.769  -2.651 -11.225  1.00 91.72           H  
ATOM   2979 HH12 ARG A 187      12.421  -2.865 -11.780  1.00 91.72           H  
ATOM   2980  NH2 ARG A 187      13.463  -2.207  -9.659  1.00 91.72           N  
ATOM   2981 HH21 ARG A 187      14.109  -2.417 -10.406  1.00 91.72           H  
ATOM   2982 HH22 ARG A 187      13.814  -1.857  -8.779  1.00 91.72           H  
ATOM   2983  CZ  ARG A 187      12.179  -2.240  -9.877  1.00 91.72           C  
ATOM   2984  N   TYR A 188       9.191   1.471  -5.193  1.00 89.93           N  
ATOM   2985  H   TYR A 188       8.887   0.668  -4.661  1.00 89.93           H  
ATOM   2986  CA  TYR A 188      10.215   2.349  -4.620  1.00 89.93           C  
ATOM   2987  HA  TYR A 188       9.792   3.348  -4.511  1.00 89.93           H  
ATOM   2988  C   TYR A 188      11.441   2.464  -5.544  1.00 89.93           C  
ATOM   2989  CB  TYR A 188      10.606   1.843  -3.228  1.00 89.93           C  
ATOM   2990  HB2 TYR A 188      10.819   0.774  -3.270  1.00 89.93           H  
ATOM   2991  HB3 TYR A 188      11.525   2.341  -2.920  1.00 89.93           H  
ATOM   2992  O   TYR A 188      11.813   1.496  -6.211  1.00 89.93           O  
ATOM   2993  CG  TYR A 188       9.553   2.119  -2.175  1.00 89.93           C  
ATOM   2994  CD1 TYR A 188       9.494   3.400  -1.598  1.00 89.93           C  
ATOM   2995  HD1 TYR A 188      10.172   4.177  -1.919  1.00 89.93           H  
ATOM   2996  CD2 TYR A 188       8.660   1.114  -1.750  1.00 89.93           C  
ATOM   2997  HD2 TYR A 188       8.722   0.119  -2.164  1.00 89.93           H  
ATOM   2998  CE1 TYR A 188       8.571   3.660  -0.575  1.00 89.93           C  
ATOM   2999  HE1 TYR A 188       8.550   4.624  -0.087  1.00 89.93           H  
ATOM   3000  CE2 TYR A 188       7.713   1.392  -0.742  1.00 89.93           C  
ATOM   3001  HE2 TYR A 188       7.055   0.621  -0.369  1.00 89.93           H  
ATOM   3002  OH  TYR A 188       6.844   2.940   0.890  1.00 89.93           O  
ATOM   3003  HH  TYR A 188       7.030   3.784   1.308  1.00 89.93           H  
ATOM   3004  CZ  TYR A 188       7.678   2.669  -0.143  1.00 89.93           C  
ATOM   3005  N   ASN A 189      12.069   3.645  -5.557  1.00 81.64           N  
ATOM   3006  H   ASN A 189      11.717   4.372  -4.951  1.00 81.64           H  
ATOM   3007  CA  ASN A 189      13.297   3.949  -6.310  1.00 81.64           C  
ATOM   3008  HA  ASN A 189      13.529   4.995  -6.113  1.00 81.64           H  
ATOM   3009  C   ASN A 189      13.164   3.851  -7.848  1.00 81.64           C  
ATOM   3010  CB  ASN A 189      14.475   3.127  -5.745  1.00 81.64           C  
ATOM   3011  HB2 ASN A 189      14.357   2.085  -6.042  1.00 81.64           H  
ATOM   3012  HB3 ASN A 189      15.407   3.491  -6.179  1.00 81.64           H  
ATOM   3013  O   ASN A 189      14.117   3.480  -8.528  1.00 81.64           O  
ATOM   3014  CG  ASN A 189      14.610   3.203  -4.236  1.00 81.64           C  
ATOM   3015  ND2 ASN A 189      15.032   2.136  -3.600  1.00 81.64           N  
ATOM   3016 HD21 ASN A 189      15.163   2.235  -2.603  1.00 81.64           H  
ATOM   3017 HD22 ASN A 189      15.308   1.310  -4.111  1.00 81.64           H  
ATOM   3018  OD1 ASN A 189      14.316   4.200  -3.601  1.00 81.64           O  
ATOM   3019  N   MET A 190      11.990   4.168  -8.407  1.00 81.11           N  
ATOM   3020  H   MET A 190      11.221   4.409  -7.797  1.00 81.11           H  
ATOM   3021  CA  MET A 190      11.736   4.166  -9.857  1.00 81.11           C  
ATOM   3022  HA  MET A 190      12.659   3.994 -10.409  1.00 81.11           H  
ATOM   3023  C   MET A 190      11.152   5.506 -10.313  1.00 81.11           C  
ATOM   3024  CB  MET A 190      10.743   3.037 -10.196  1.00 81.11           C  
ATOM   3025  HB2 MET A 190      10.387   3.174 -11.217  1.00 81.11           H  
ATOM   3026  HB3 MET A 190       9.881   3.110  -9.533  1.00 81.11           H  
ATOM   3027  O   MET A 190       9.948   5.677 -10.195  1.00 81.11           O  
ATOM   3028  CG  MET A 190      11.329   1.630 -10.074  1.00 81.11           C  
ATOM   3029  HG2 MET A 190      10.501   0.921 -10.044  1.00 81.11           H  
ATOM   3030  HG3 MET A 190      11.866   1.549  -9.130  1.00 81.11           H  
ATOM   3031  SD  MET A 190      12.429   1.112 -11.422  1.00 81.11           S  
ATOM   3032  CE  MET A 190      11.252   0.968 -12.796  1.00 81.11           C  
ATOM   3033  HE1 MET A 190      11.761   0.544 -13.662  1.00 81.11           H  
ATOM   3034  HE2 MET A 190      10.876   1.957 -13.060  1.00 81.11           H  
ATOM   3035  HE3 MET A 190      10.423   0.320 -12.512  1.00 81.11           H  
ATOM   3036  N   GLU A 191      11.959   6.418 -10.869  1.00 80.67           N  
ATOM   3037  H   GLU A 191      12.943   6.194 -10.920  1.00 80.67           H  
ATOM   3038  CA  GLU A 191      11.589   7.778 -11.336  1.00 80.67           C  
ATOM   3039  HA  GLU A 191      11.979   8.508 -10.627  1.00 80.67           H  
ATOM   3040  C   GLU A 191      10.070   8.052 -11.452  1.00 80.67           C  
ATOM   3041  CB  GLU A 191      12.246   8.064 -12.698  1.00 80.67           C  
ATOM   3042  HB2 GLU A 191      11.861   9.018 -13.058  1.00 80.67           H  
ATOM   3043  HB3 GLU A 191      11.946   7.282 -13.395  1.00 80.67           H  
ATOM   3044  O   GLU A 191       9.391   8.413 -10.491  1.00 80.67           O  
ATOM   3045  CG  GLU A 191      13.775   8.154 -12.705  1.00 80.67           C  
ATOM   3046  HG2 GLU A 191      14.186   7.200 -12.374  1.00 80.67           H  
ATOM   3047  HG3 GLU A 191      14.088   8.926 -12.003  1.00 80.67           H  
ATOM   3048  CD  GLU A 191      14.304   8.483 -14.114  1.00 80.67           C  
ATOM   3049  OE1 GLU A 191      15.542   8.564 -14.254  1.00 80.67           O  
ATOM   3050  OE2 GLU A 191      13.473   8.591 -15.053  1.00 80.67           O  
ATOM   3051  N   ARG A 192       9.476   7.829 -12.629  1.00 79.75           N  
ATOM   3052  H   ARG A 192      10.073   7.560 -13.397  1.00 79.75           H  
ATOM   3053  CA  ARG A 192       8.065   8.150 -12.888  1.00 79.75           C  
ATOM   3054  HA  ARG A 192       7.824   9.081 -12.376  1.00 79.75           H  
ATOM   3055  C   ARG A 192       7.074   7.126 -12.333  1.00 79.75           C  
ATOM   3056  CB  ARG A 192       7.858   8.369 -14.391  1.00 79.75           C  
ATOM   3057  HB2 ARG A 192       6.799   8.547 -14.575  1.00 79.75           H  
ATOM   3058  HB3 ARG A 192       8.157   7.473 -14.935  1.00 79.75           H  
ATOM   3059  O   ARG A 192       5.885   7.413 -12.309  1.00 79.75           O  
ATOM   3060  CG  ARG A 192       8.653   9.578 -14.904  1.00 79.75           C  
ATOM   3061  HG2 ARG A 192       9.723   9.391 -14.812  1.00 79.75           H  
ATOM   3062  HG3 ARG A 192       8.393  10.458 -14.317  1.00 79.75           H  
ATOM   3063  CD  ARG A 192       8.310   9.831 -16.372  1.00 79.75           C  
ATOM   3064  HD2 ARG A 192       7.237  10.001 -16.459  1.00 79.75           H  
ATOM   3065  HD3 ARG A 192       8.581   8.948 -16.951  1.00 79.75           H  
ATOM   3066  NE  ARG A 192       9.037  11.000 -16.890  1.00 79.75           N  
ATOM   3067  HE  ARG A 192       9.712  11.422 -16.267  1.00 79.75           H  
ATOM   3068  NH1 ARG A 192       8.170  10.969 -19.015  1.00 79.75           N  
ATOM   3069 HH11 ARG A 192       8.136  11.349 -19.951  1.00 79.75           H  
ATOM   3070 HH12 ARG A 192       7.615  10.165 -18.761  1.00 79.75           H  
ATOM   3071  NH2 ARG A 192       9.657  12.536 -18.445  1.00 79.75           N  
ATOM   3072 HH21 ARG A 192      10.313  12.923 -17.781  1.00 79.75           H  
ATOM   3073 HH22 ARG A 192       9.631  12.897 -19.388  1.00 79.75           H  
ATOM   3074  CZ  ARG A 192       8.950  11.496 -18.110  1.00 79.75           C  
ATOM   3075  N   ARG A 193       7.539   5.948 -11.900  1.00 86.99           N  
ATOM   3076  H   ARG A 193       8.541   5.866 -11.811  1.00 86.99           H  
ATOM   3077  CA  ARG A 193       6.708   4.805 -11.456  1.00 86.99           C  
ATOM   3078  HA  ARG A 193       5.670   5.000 -11.729  1.00 86.99           H  
ATOM   3079  C   ARG A 193       6.708   4.618  -9.937  1.00 86.99           C  
ATOM   3080  CB  ARG A 193       7.151   3.512 -12.154  1.00 86.99           C  
ATOM   3081  HB2 ARG A 193       8.147   3.253 -11.793  1.00 86.99           H  
ATOM   3082  HB3 ARG A 193       6.473   2.705 -11.877  1.00 86.99           H  
ATOM   3083  O   ARG A 193       6.233   3.603  -9.425  1.00 86.99           O  
ATOM   3084  CG  ARG A 193       7.183   3.614 -13.682  1.00 86.99           C  
ATOM   3085  HG2 ARG A 193       7.812   4.450 -13.990  1.00 86.99           H  
ATOM   3086  HG3 ARG A 193       6.174   3.762 -14.068  1.00 86.99           H  
ATOM   3087  CD  ARG A 193       7.782   2.328 -14.248  1.00 86.99           C  
ATOM   3088  HD2 ARG A 193       8.749   2.147 -13.778  1.00 86.99           H  
ATOM   3089  HD3 ARG A 193       7.121   1.495 -14.012  1.00 86.99           H  
ATOM   3090  NE  ARG A 193       7.966   2.438 -15.701  1.00 86.99           N  
ATOM   3091  HE  ARG A 193       7.571   3.256 -16.144  1.00 86.99           H  
ATOM   3092  NH1 ARG A 193       8.719   0.291 -16.060  1.00 86.99           N  
ATOM   3093 HH11 ARG A 193       8.923  -0.465 -16.697  1.00 86.99           H  
ATOM   3094 HH12 ARG A 193       8.577   0.055 -15.088  1.00 86.99           H  
ATOM   3095  NH2 ARG A 193       8.395   1.667 -17.789  1.00 86.99           N  
ATOM   3096 HH21 ARG A 193       8.669   0.911 -18.400  1.00 86.99           H  
ATOM   3097 HH22 ARG A 193       8.074   2.545 -18.169  1.00 86.99           H  
ATOM   3098  CZ  ARG A 193       8.354   1.465 -16.501  1.00 86.99           C  
ATOM   3099  N   ARG A 194       7.294   5.580  -9.229  1.00 91.79           N  
ATOM   3100  H   ARG A 194       7.752   6.315  -9.749  1.00 91.79           H  
ATOM   3101  CA  ARG A 194       7.541   5.526  -7.794  1.00 91.79           C  
ATOM   3102  HA  ARG A 194       8.009   4.563  -7.589  1.00 91.79           H  
ATOM   3103  C   ARG A 194       6.264   5.554  -6.969  1.00 91.79           C  
ATOM   3104  CB  ARG A 194       8.550   6.614  -7.401  1.00 91.79           C  
ATOM   3105  HB2 ARG A 194       8.872   6.433  -6.376  1.00 91.79           H  
ATOM   3106  HB3 ARG A 194       9.437   6.559  -8.032  1.00 91.79           H  
ATOM   3107  O   ARG A 194       5.171   5.755  -7.497  1.00 91.79           O  
ATOM   3108  CG  ARG A 194       7.951   8.011  -7.478  1.00 91.79           C  
ATOM   3109  HG2 ARG A 194       7.298   8.136  -6.614  1.00 91.79           H  
ATOM   3110  HG3 ARG A 194       7.364   8.102  -8.391  1.00 91.79           H  
ATOM   3111  CD  ARG A 194       9.027   9.098  -7.437  1.00 91.79           C  
ATOM   3112  HD2 ARG A 194       9.598   8.978  -6.517  1.00 91.79           H  
ATOM   3113  HD3 ARG A 194       9.734   8.988  -8.260  1.00 91.79           H  
ATOM   3114  NE  ARG A 194       8.416  10.435  -7.474  1.00 91.79           N  
ATOM   3115  HE  ARG A 194       8.526  10.986  -6.634  1.00 91.79           H  
ATOM   3116  NH1 ARG A 194       7.557  10.351  -9.606  1.00 91.79           N  
ATOM   3117 HH11 ARG A 194       7.142  10.860 -10.373  1.00 91.79           H  
ATOM   3118 HH12 ARG A 194       8.237   9.630  -9.802  1.00 91.79           H  
ATOM   3119  NH2 ARG A 194       7.085  12.078  -8.296  1.00 91.79           N  
ATOM   3120 HH21 ARG A 194       6.486  12.461  -9.013  1.00 91.79           H  
ATOM   3121 HH22 ARG A 194       7.339  12.615  -7.479  1.00 91.79           H  
ATOM   3122  CZ  ARG A 194       7.694  10.943  -8.455  1.00 91.79           C  
ATOM   3123  N   VAL A 195       6.427   5.386  -5.661  1.00 94.96           N  
ATOM   3124  H   VAL A 195       7.365   5.248  -5.312  1.00 94.96           H  
ATOM   3125  CA  VAL A 195       5.364   5.652  -4.693  1.00 94.96           C  
ATOM   3126  HA  VAL A 195       4.423   5.272  -5.092  1.00 94.96           H  
ATOM   3127  C   VAL A 195       5.252   7.163  -4.514  1.00 94.96           C  
ATOM   3128  CB  VAL A 195       5.618   4.944  -3.351  1.00 94.96           C  
ATOM   3129  HB  VAL A 195       6.455   5.407  -2.829  1.00 94.96           H  
ATOM   3130  O   VAL A 195       6.104   7.759  -3.856  1.00 94.96           O  
ATOM   3131  CG1 VAL A 195       4.356   5.024  -2.491  1.00 94.96           C  
ATOM   3132 HG11 VAL A 195       3.565   4.440  -2.961  1.00 94.96           H  
ATOM   3133 HG12 VAL A 195       4.553   4.613  -1.501  1.00 94.96           H  
ATOM   3134 HG13 VAL A 195       4.009   6.053  -2.390  1.00 94.96           H  
ATOM   3135  CG2 VAL A 195       5.927   3.456  -3.533  1.00 94.96           C  
ATOM   3136 HG21 VAL A 195       6.036   2.984  -2.556  1.00 94.96           H  
ATOM   3137 HG22 VAL A 195       6.857   3.315  -4.085  1.00 94.96           H  
ATOM   3138 HG23 VAL A 195       5.100   2.984  -4.062  1.00 94.96           H  
ATOM   3139  N   PHE A 196       4.253   7.797  -5.132  1.00 94.70           N  
ATOM   3140  H   PHE A 196       3.591   7.260  -5.674  1.00 94.70           H  
ATOM   3141  CA  PHE A 196       4.125   9.257  -5.113  1.00 94.70           C  
ATOM   3142  HA  PHE A 196       4.740   9.640  -4.299  1.00 94.70           H  
ATOM   3143  C   PHE A 196       2.712   9.759  -4.836  1.00 94.70           C  
ATOM   3144  CB  PHE A 196       4.682   9.880  -6.403  1.00 94.70           C  
ATOM   3145  HB2 PHE A 196       4.819  10.949  -6.237  1.00 94.70           H  
ATOM   3146  HB3 PHE A 196       5.675   9.478  -6.601  1.00 94.70           H  
ATOM   3147  O   PHE A 196       1.712   9.104  -5.140  1.00 94.70           O  
ATOM   3148  CG  PHE A 196       3.826   9.741  -7.640  1.00 94.70           C  
ATOM   3149  CD1 PHE A 196       4.070   8.699  -8.548  1.00 94.70           C  
ATOM   3150  HD1 PHE A 196       4.864   7.992  -8.360  1.00 94.70           H  
ATOM   3151  CD2 PHE A 196       2.819  10.685  -7.914  1.00 94.70           C  
ATOM   3152  HD2 PHE A 196       2.634  11.501  -7.231  1.00 94.70           H  
ATOM   3153  CE1 PHE A 196       3.295   8.581  -9.713  1.00 94.70           C  
ATOM   3154  HE1 PHE A 196       3.486   7.777 -10.408  1.00 94.70           H  
ATOM   3155  CE2 PHE A 196       2.047  10.570  -9.081  1.00 94.70           C  
ATOM   3156  HE2 PHE A 196       1.274  11.292  -9.298  1.00 94.70           H  
ATOM   3157  CZ  PHE A 196       2.280   9.515  -9.976  1.00 94.70           C  
ATOM   3158  HZ  PHE A 196       1.693   9.439 -10.879  1.00 94.70           H  
ATOM   3159  N   TRP A 197       2.680  10.985  -4.323  1.00 95.38           N  
ATOM   3160  H   TRP A 197       3.568  11.430  -4.137  1.00 95.38           H  
ATOM   3161  CA  TRP A 197       1.510  11.837  -4.175  1.00 95.38           C  
ATOM   3162  HA  TRP A 197       0.674  11.453  -4.759  1.00 95.38           H  
ATOM   3163  C   TRP A 197       1.911  13.216  -4.686  1.00 95.38           C  
ATOM   3164  CB  TRP A 197       1.120  11.872  -2.701  1.00 95.38           C  
ATOM   3165  HB2 TRP A 197       1.909  12.344  -2.114  1.00 95.38           H  
ATOM   3166  HB3 TRP A 197       1.035  10.842  -2.354  1.00 95.38           H  
ATOM   3167  O   TRP A 197       2.760  13.874  -4.083  1.00 95.38           O  
ATOM   3168  CG  TRP A 197      -0.178  12.546  -2.413  1.00 95.38           C  
ATOM   3169  CD1 TRP A 197      -0.380  13.860  -2.166  1.00 95.38           C  
ATOM   3170  HD1 TRP A 197       0.388  14.619  -2.179  1.00 95.38           H  
ATOM   3171  CD2 TRP A 197      -1.489  11.922  -2.339  1.00 95.38           C  
ATOM   3172  CE2 TRP A 197      -2.442  12.911  -1.958  1.00 95.38           C  
ATOM   3173  CE3 TRP A 197      -1.962  10.614  -2.579  1.00 95.38           C  
ATOM   3174  HE3 TRP A 197      -1.268   9.848  -2.893  1.00 95.38           H  
ATOM   3175  NE1 TRP A 197      -1.717  14.078  -1.890  1.00 95.38           N  
ATOM   3176  HE1 TRP A 197      -2.113  14.982  -1.677  1.00 95.38           H  
ATOM   3177  CH2 TRP A 197      -4.235  11.296  -2.027  1.00 95.38           C  
ATOM   3178  HH2 TRP A 197      -5.276  11.043  -1.893  1.00 95.38           H  
ATOM   3179  CZ2 TRP A 197      -3.800  12.610  -1.792  1.00 95.38           C  
ATOM   3180  HZ2 TRP A 197      -4.501  13.374  -1.493  1.00 95.38           H  
ATOM   3181  CZ3 TRP A 197      -3.325  10.305  -2.433  1.00 95.38           C  
ATOM   3182  HZ3 TRP A 197      -3.682   9.306  -2.634  1.00 95.38           H  
ATOM   3183  N   ARG A 198       1.405  13.617  -5.856  1.00 93.12           N  
ATOM   3184  H   ARG A 198       0.666  13.072  -6.276  1.00 93.12           H  
ATOM   3185  CA  ARG A 198       2.069  14.632  -6.692  1.00 93.12           C  
ATOM   3186  HA  ARG A 198       3.099  14.315  -6.854  1.00 93.12           H  
ATOM   3187  C   ARG A 198       2.180  16.018  -6.045  1.00 93.12           C  
ATOM   3188  CB  ARG A 198       1.361  14.656  -8.052  1.00 93.12           C  
ATOM   3189  HB2 ARG A 198       1.375  13.645  -8.458  1.00 93.12           H  
ATOM   3190  HB3 ARG A 198       0.321  14.951  -7.917  1.00 93.12           H  
ATOM   3191  O   ARG A 198       3.130  16.727  -6.355  1.00 93.12           O  
ATOM   3192  CG  ARG A 198       1.999  15.587  -9.085  1.00 93.12           C  
ATOM   3193  HG2 ARG A 198       1.948  16.621  -8.744  1.00 93.12           H  
ATOM   3194  HG3 ARG A 198       3.040  15.302  -9.241  1.00 93.12           H  
ATOM   3195  CD  ARG A 198       1.218  15.451 -10.393  1.00 93.12           C  
ATOM   3196  HD2 ARG A 198       0.186  15.755 -10.219  1.00 93.12           H  
ATOM   3197  HD3 ARG A 198       1.226  14.404 -10.698  1.00 93.12           H  
ATOM   3198  NE  ARG A 198       1.804  16.277 -11.462  1.00 93.12           N  
ATOM   3199  HE  ARG A 198       2.564  16.889 -11.203  1.00 93.12           H  
ATOM   3200  NH1 ARG A 198       0.407  15.549 -13.127  1.00 93.12           N  
ATOM   3201 HH11 ARG A 198      -0.046  14.932 -12.469  1.00 93.12           H  
ATOM   3202 HH12 ARG A 198      -0.009  15.661 -14.041  1.00 93.12           H  
ATOM   3203  NH2 ARG A 198       1.965  17.082 -13.587  1.00 93.12           N  
ATOM   3204 HH21 ARG A 198       2.714  17.697 -13.301  1.00 93.12           H  
ATOM   3205 HH22 ARG A 198       1.650  17.068 -14.546  1.00 93.12           H  
ATOM   3206  CZ  ARG A 198       1.393  16.297 -12.717  1.00 93.12           C  
ATOM   3207  N   SER A 199       1.280  16.393  -5.136  1.00 93.96           N  
ATOM   3208  H   SER A 199       0.499  15.785  -4.934  1.00 93.96           H  
ATOM   3209  CA  SER A 199       1.391  17.644  -4.360  1.00 93.96           C  
ATOM   3210  HA  SER A 199       1.698  18.447  -5.030  1.00 93.96           H  
ATOM   3211  C   SER A 199       2.418  17.612  -3.229  1.00 93.96           C  
ATOM   3212  CB  SER A 199       0.045  18.039  -3.756  1.00 93.96           C  
ATOM   3213  HB2 SER A 199       0.187  18.790  -2.978  1.00 93.96           H  
ATOM   3214  HB3 SER A 199      -0.559  18.500  -4.538  1.00 93.96           H  
ATOM   3215  O   SER A 199       2.762  18.667  -2.705  1.00 93.96           O  
ATOM   3216  OG  SER A 199      -0.627  16.920  -3.212  1.00 93.96           O  
ATOM   3217  HG  SER A 199      -1.534  17.195  -3.057  1.00 93.96           H  
ATOM   3218  N   VAL A 200       2.897  16.431  -2.838  1.00 94.38           N  
ATOM   3219  H   VAL A 200       2.592  15.610  -3.341  1.00 94.38           H  
ATOM   3220  CA  VAL A 200       3.814  16.240  -1.702  1.00 94.38           C  
ATOM   3221  HA  VAL A 200       3.895  17.163  -1.128  1.00 94.38           H  
ATOM   3222  C   VAL A 200       5.223  15.904  -2.185  1.00 94.38           C  
ATOM   3223  CB  VAL A 200       3.253  15.151  -0.764  1.00 94.38           C  
ATOM   3224  HB  VAL A 200       2.997  14.272  -1.355  1.00 94.38           H  
ATOM   3225  O   VAL A 200       6.201  16.470  -1.706  1.00 94.38           O  
ATOM   3226  CG1 VAL A 200       4.250  14.720   0.311  1.00 94.38           C  
ATOM   3227 HG11 VAL A 200       5.085  14.184  -0.141  1.00 94.38           H  
ATOM   3228 HG12 VAL A 200       3.766  14.055   1.027  1.00 94.38           H  
ATOM   3229 HG13 VAL A 200       4.630  15.598   0.833  1.00 94.38           H  
ATOM   3230  CG2 VAL A 200       1.984  15.653  -0.067  1.00 94.38           C  
ATOM   3231 HG21 VAL A 200       1.512  14.836   0.479  1.00 94.38           H  
ATOM   3232 HG22 VAL A 200       1.290  16.059  -0.802  1.00 94.38           H  
ATOM   3233 HG23 VAL A 200       2.243  16.449   0.631  1.00 94.38           H  
ATOM   3234  N   THR A 201       5.343  14.989  -3.144  1.00 92.78           N  
ATOM   3235  H   THR A 201       4.498  14.580  -3.517  1.00 92.78           H  
ATOM   3236  CA  THR A 201       6.634  14.454  -3.602  1.00 92.78           C  
ATOM   3237  HA  THR A 201       7.339  14.469  -2.771  1.00 92.78           H  
ATOM   3238  C   THR A 201       7.237  15.253  -4.753  1.00 92.78           C  
ATOM   3239  CB  THR A 201       6.483  13.004  -4.062  1.00 92.78           C  
ATOM   3240  HB  THR A 201       7.439  12.653  -4.453  1.00 92.78           H  
ATOM   3241  O   THR A 201       6.511  15.706  -5.637  1.00 92.78           O  
ATOM   3242  CG2 THR A 201       6.039  12.081  -2.931  1.00 92.78           C  
ATOM   3243 HG21 THR A 201       5.012  12.297  -2.637  1.00 92.78           H  
ATOM   3244 HG22 THR A 201       6.125  11.047  -3.265  1.00 92.78           H  
ATOM   3245 HG23 THR A 201       6.695  12.217  -2.071  1.00 92.78           H  
ATOM   3246  OG1 THR A 201       5.510  12.959  -5.083  1.00 92.78           O  
ATOM   3247  HG1 THR A 201       5.440  13.854  -5.423  1.00 92.78           H  
ATOM   3248  N   THR A 202       8.568  15.314  -4.836  1.00 86.10           N  
ATOM   3249  H   THR A 202       9.130  14.870  -4.124  1.00 86.10           H  
ATOM   3250  CA  THR A 202       9.266  15.761  -6.055  1.00 86.10           C  
ATOM   3251  HA  THR A 202       8.718  16.604  -6.476  1.00 86.10           H  
ATOM   3252  C   THR A 202       9.277  14.654  -7.118  1.00 86.10           C  
ATOM   3253  CB  THR A 202      10.692  16.246  -5.751  1.00 86.10           C  
ATOM   3254  HB  THR A 202      11.174  16.542  -6.682  1.00 86.10           H  
ATOM   3255  O   THR A 202       8.932  13.506  -6.834  1.00 86.10           O  
ATOM   3256  CG2 THR A 202      10.701  17.445  -4.802  1.00 86.10           C  
ATOM   3257 HG21 THR A 202      11.729  17.755  -4.617  1.00 86.10           H  
ATOM   3258 HG22 THR A 202      10.158  18.274  -5.257  1.00 86.10           H  
ATOM   3259 HG23 THR A 202      10.226  17.192  -3.854  1.00 86.10           H  
ATOM   3260  OG1 THR A 202      11.452  15.227  -5.155  1.00 86.10           O  
ATOM   3261  HG1 THR A 202      12.256  15.086  -5.660  1.00 86.10           H  
ATOM   3262  N   ASN A 203       9.655  14.985  -8.359  1.00 76.38           N  
ATOM   3263  H   ASN A 203       9.932  15.939  -8.541  1.00 76.38           H  
ATOM   3264  CA  ASN A 203       9.564  14.080  -9.518  1.00 76.38           C  
ATOM   3265  HA  ASN A 203       8.530  13.752  -9.619  1.00 76.38           H  
ATOM   3266  C   ASN A 203      10.389  12.787  -9.413  1.00 76.38           C  
ATOM   3267  CB  ASN A 203       9.940  14.857 -10.790  1.00 76.38           C  
ATOM   3268  HB2 ASN A 203      10.158  14.150 -11.590  1.00 76.38           H  
ATOM   3269  HB3 ASN A 203      10.849  15.433 -10.618  1.00 76.38           H  
ATOM   3270  O   ASN A 203      10.047  11.813 -10.079  1.00 76.38           O  
ATOM   3271  CG  ASN A 203       8.824  15.761 -11.280  1.00 76.38           C  
ATOM   3272  ND2 ASN A 203       9.149  16.750 -12.076  1.00 76.38           N  
ATOM   3273 HD21 ASN A 203      10.114  16.884 -12.343  1.00 76.38           H  
ATOM   3274 HD22 ASN A 203       8.401  17.360 -12.375  1.00 76.38           H  
ATOM   3275  OD1 ASN A 203       7.654  15.597 -10.971  1.00 76.38           O  
ATOM   3276  N   ASP A 204      11.403  12.760  -8.553  1.00 82.30           N  
ATOM   3277  H   ASP A 204      11.658  13.624  -8.096  1.00 82.30           H  
ATOM   3278  CA  ASP A 204      12.382  11.668  -8.500  1.00 82.30           C  
ATOM   3279  HA  ASP A 204      12.123  10.909  -9.238  1.00 82.30           H  
ATOM   3280  C   ASP A 204      12.418  10.965  -7.137  1.00 82.30           C  
ATOM   3281  CB  ASP A 204      13.755  12.228  -8.893  1.00 82.30           C  
ATOM   3282  HB2 ASP A 204      14.459  11.406  -9.017  1.00 82.30           H  
ATOM   3283  HB3 ASP A 204      14.115  12.874  -8.093  1.00 82.30           H  
ATOM   3284  O   ASP A 204      13.173  10.017  -6.944  1.00 82.30           O  
ATOM   3285  CG  ASP A 204      13.672  13.023 -10.199  1.00 82.30           C  
ATOM   3286  OD1 ASP A 204      13.151  12.469 -11.192  1.00 82.30           O  
ATOM   3287  OD2 ASP A 204      14.010  14.228 -10.155  1.00 82.30           O  
ATOM   3288  N   ASP A 205      11.593  11.415  -6.189  1.00 90.43           N  
ATOM   3289  H   ASP A 205      10.930  12.138  -6.427  1.00 90.43           H  
ATOM   3290  CA  ASP A 205      11.632  10.958  -4.802  1.00 90.43           C  
ATOM   3291  HA  ASP A 205      12.438  10.232  -4.697  1.00 90.43           H  
ATOM   3292  C   ASP A 205      10.325  10.264  -4.417  1.00 90.43           C  
ATOM   3293  CB  ASP A 205      11.973  12.142  -3.888  1.00 90.43           C  
ATOM   3294  HB2 ASP A 205      12.743  12.744  -4.370  1.00 90.43           H  
ATOM   3295  HB3 ASP A 205      11.087  12.765  -3.768  1.00 90.43           H  
ATOM   3296  O   ASP A 205       9.228  10.722  -4.759  1.00 90.43           O  
ATOM   3297  CG  ASP A 205      12.510  11.734  -2.513  1.00 90.43           C  
ATOM   3298  OD1 ASP A 205      12.690  10.514  -2.291  1.00 90.43           O  
ATOM   3299  OD2 ASP A 205      12.767  12.683  -1.724  1.00 90.43           O  
ATOM   3300  N   SER A 206      10.445   9.120  -3.747  1.00 93.42           N  
ATOM   3301  H   SER A 206      11.330   8.987  -3.279  1.00 93.42           H  
ATOM   3302  CA  SER A 206       9.281   8.376  -3.260  1.00 93.42           C  
ATOM   3303  HA  SER A 206       8.456   8.496  -3.962  1.00 93.42           H  
ATOM   3304  C   SER A 206       8.854   8.935  -1.909  1.00 93.42           C  
ATOM   3305  CB  SER A 206       9.580   6.878  -3.118  1.00 93.42           C  
ATOM   3306  HB2 SER A 206      10.313   6.740  -2.324  1.00 93.42           H  
ATOM   3307  HB3 SER A 206       8.668   6.347  -2.847  1.00 93.42           H  
ATOM   3308  O   SER A 206       9.676   9.449  -1.154  1.00 93.42           O  
ATOM   3309  OG  SER A 206      10.101   6.348  -4.323  1.00 93.42           O  
ATOM   3310  HG  SER A 206      10.755   6.988  -4.614  1.00 93.42           H  
ATOM   3311  N   VAL A 207       7.588   8.757  -1.540  1.00 93.86           N  
ATOM   3312  H   VAL A 207       6.940   8.346  -2.197  1.00 93.86           H  
ATOM   3313  CA  VAL A 207       7.206   8.865  -0.122  1.00 93.86           C  
ATOM   3314  HA  VAL A 207       7.424   9.876   0.221  1.00 93.86           H  
ATOM   3315  C   VAL A 207       8.069   7.903   0.704  1.00 93.86           C  
ATOM   3316  CB  VAL A 207       5.702   8.635   0.105  1.00 93.86           C  
ATOM   3317  HB  VAL A 207       5.467   8.871   1.143  1.00 93.86           H  
ATOM   3318  O   VAL A 207       8.473   6.851   0.207  1.00 93.86           O  
ATOM   3319  CG1 VAL A 207       4.869   9.560  -0.794  1.00 93.86           C  
ATOM   3320 HG11 VAL A 207       3.808   9.408  -0.596  1.00 93.86           H  
ATOM   3321 HG12 VAL A 207       5.049   9.344  -1.847  1.00 93.86           H  
ATOM   3322 HG13 VAL A 207       5.121  10.599  -0.579  1.00 93.86           H  
ATOM   3323  CG2 VAL A 207       5.296   7.186  -0.152  1.00 93.86           C  
ATOM   3324 HG21 VAL A 207       5.697   6.867  -1.114  1.00 93.86           H  
ATOM   3325 HG22 VAL A 207       5.697   6.544   0.632  1.00 93.86           H  
ATOM   3326 HG23 VAL A 207       4.210   7.094  -0.142  1.00 93.86           H  
ATOM   3327  N   HIS A 208       8.384   8.239   1.951  1.00 92.95           N  
ATOM   3328  H   HIS A 208       7.956   9.060   2.355  1.00 92.95           H  
ATOM   3329  CA  HIS A 208       9.083   7.319   2.845  1.00 92.95           C  
ATOM   3330  HA  HIS A 208       9.945   6.908   2.320  1.00 92.95           H  
ATOM   3331  C   HIS A 208       8.164   6.152   3.220  1.00 92.95           C  
ATOM   3332  CB  HIS A 208       9.589   8.062   4.089  1.00 92.95           C  
ATOM   3333  HB2 HIS A 208      10.228   8.890   3.782  1.00 92.95           H  
ATOM   3334  HB3 HIS A 208       8.746   8.472   4.646  1.00 92.95           H  
ATOM   3335  O   HIS A 208       8.538   4.990   3.032  1.00 92.95           O  
ATOM   3336  CG  HIS A 208      10.373   7.148   4.993  1.00 92.95           C  
ATOM   3337  CD2 HIS A 208       9.910   6.501   6.110  1.00 92.95           C  
ATOM   3338  HD2 HIS A 208       8.922   6.581   6.538  1.00 92.95           H  
ATOM   3339  ND1 HIS A 208      11.691   6.781   4.821  1.00 92.95           N  
ATOM   3340  HD1 HIS A 208      12.366   7.299   4.276  1.00 92.95           H  
ATOM   3341  CE1 HIS A 208      12.009   5.930   5.812  1.00 92.95           C  
ATOM   3342  HE1 HIS A 208      12.996   5.541   6.016  1.00 92.95           H  
ATOM   3343  NE2 HIS A 208      10.950   5.700   6.589  1.00 92.95           N  
ATOM   3344  N   ALA A 209       6.945   6.485   3.647  1.00 94.04           N  
ATOM   3345  H   ALA A 209       6.716   7.464   3.736  1.00 94.04           H  
ATOM   3346  CA  ALA A 209       5.908   5.543   4.026  1.00 94.04           C  
ATOM   3347  HA  ALA A 209       6.084   4.607   3.497  1.00 94.04           H  
ATOM   3348  C   ALA A 209       4.514   6.056   3.633  1.00 94.04           C  
ATOM   3349  CB  ALA A 209       6.016   5.282   5.531  1.00 94.04           C  
ATOM   3350  HB1 ALA A 209       5.865   6.211   6.081  1.00 94.04           H  
ATOM   3351  HB2 ALA A 209       5.260   4.557   5.835  1.00 94.04           H  
ATOM   3352  HB3 ALA A 209       7.001   4.883   5.773  1.00 94.04           H  
ATOM   3353  O   ALA A 209       4.302   7.260   3.469  1.00 94.04           O  
ATOM   3354  N   VAL A 210       3.568   5.135   3.470  1.00 95.69           N  
ATOM   3355  H   VAL A 210       3.812   4.170   3.642  1.00 95.69           H  
ATOM   3356  CA  VAL A 210       2.153   5.439   3.241  1.00 95.69           C  
ATOM   3357  HA  VAL A 210       1.944   6.381   3.749  1.00 95.69           H  
ATOM   3358  C   VAL A 210       1.261   4.378   3.879  1.00 95.69           C  
ATOM   3359  CB  VAL A 210       1.840   5.655   1.743  1.00 95.69           C  
ATOM   3360  HB  VAL A 210       2.416   6.519   1.409  1.00 95.69           H  
ATOM   3361  O   VAL A 210       1.585   3.190   3.868  1.00 95.69           O  
ATOM   3362  CG1 VAL A 210       2.222   4.476   0.842  1.00 95.69           C  
ATOM   3363 HG11 VAL A 210       3.306   4.367   0.847  1.00 95.69           H  
ATOM   3364 HG12 VAL A 210       1.904   4.669  -0.182  1.00 95.69           H  
ATOM   3365 HG13 VAL A 210       1.743   3.565   1.203  1.00 95.69           H  
ATOM   3366  CG2 VAL A 210       0.367   5.981   1.487  1.00 95.69           C  
ATOM   3367 HG21 VAL A 210       0.249   6.326   0.460  1.00 95.69           H  
ATOM   3368 HG22 VAL A 210       0.038   6.782   2.149  1.00 95.69           H  
ATOM   3369 HG23 VAL A 210      -0.257   5.101   1.644  1.00 95.69           H  
ATOM   3370  N   GLU A 211       0.124   4.809   4.416  1.00 95.96           N  
ATOM   3371  H   GLU A 211      -0.047   5.804   4.425  1.00 95.96           H  
ATOM   3372  CA  GLU A 211      -0.977   3.938   4.819  1.00 95.96           C  
ATOM   3373  HA  GLU A 211      -0.807   2.931   4.438  1.00 95.96           H  
ATOM   3374  C   GLU A 211      -2.291   4.448   4.229  1.00 95.96           C  
ATOM   3375  CB  GLU A 211      -1.103   3.870   6.347  1.00 95.96           C  
ATOM   3376  HB2 GLU A 211      -2.088   3.469   6.587  1.00 95.96           H  
ATOM   3377  HB3 GLU A 211      -1.041   4.880   6.752  1.00 95.96           H  
ATOM   3378  O   GLU A 211      -2.615   5.629   4.343  1.00 95.96           O  
ATOM   3379  CG  GLU A 211      -0.059   2.969   7.025  1.00 95.96           C  
ATOM   3380  HG2 GLU A 211      -0.167   1.964   6.617  1.00 95.96           H  
ATOM   3381  HG3 GLU A 211       0.944   3.333   6.801  1.00 95.96           H  
ATOM   3382  CD  GLU A 211      -0.260   2.908   8.548  1.00 95.96           C  
ATOM   3383  OE1 GLU A 211       0.355   2.060   9.238  1.00 95.96           O  
ATOM   3384  OE2 GLU A 211      -1.059   3.711   9.088  1.00 95.96           O  
ATOM   3385  N   MET A 212      -3.084   3.542   3.661  1.00 98.17           N  
ATOM   3386  H   MET A 212      -2.755   2.588   3.630  1.00 98.17           H  
ATOM   3387  CA  MET A 212      -4.492   3.785   3.351  1.00 98.17           C  
ATOM   3388  HA  MET A 212      -4.716   4.848   3.439  1.00 98.17           H  
ATOM   3389  C   MET A 212      -5.343   3.019   4.355  1.00 98.17           C  
ATOM   3390  CB  MET A 212      -4.846   3.342   1.932  1.00 98.17           C  
ATOM   3391  HB2 MET A 212      -4.766   2.257   1.870  1.00 98.17           H  
ATOM   3392  HB3 MET A 212      -5.888   3.602   1.744  1.00 98.17           H  
ATOM   3393  O   MET A 212      -5.121   1.825   4.577  1.00 98.17           O  
ATOM   3394  CG  MET A 212      -3.970   3.968   0.845  1.00 98.17           C  
ATOM   3395  HG2 MET A 212      -4.107   5.050   0.842  1.00 98.17           H  
ATOM   3396  HG3 MET A 212      -2.923   3.761   1.070  1.00 98.17           H  
ATOM   3397  SD  MET A 212      -4.310   3.319  -0.811  1.00 98.17           S  
ATOM   3398  CE  MET A 212      -6.009   3.906  -1.074  1.00 98.17           C  
ATOM   3399  HE1 MET A 212      -6.688   3.411  -0.380  1.00 98.17           H  
ATOM   3400  HE2 MET A 212      -6.318   3.676  -2.093  1.00 98.17           H  
ATOM   3401  HE3 MET A 212      -6.054   4.985  -0.923  1.00 98.17           H  
ATOM   3402  N   LYS A 213      -6.327   3.683   4.957  1.00 97.59           N  
ATOM   3403  H   LYS A 213      -6.443   4.666   4.755  1.00 97.59           H  
ATOM   3404  CA  LYS A 213      -7.155   3.095   6.010  1.00 97.59           C  
ATOM   3405  HA  LYS A 213      -7.198   2.020   5.835  1.00 97.59           H  
ATOM   3406  C   LYS A 213      -8.594   3.591   5.954  1.00 97.59           C  
ATOM   3407  CB  LYS A 213      -6.469   3.328   7.367  1.00 97.59           C  
ATOM   3408  HB2 LYS A 213      -5.448   2.955   7.292  1.00 97.59           H  
ATOM   3409  HB3 LYS A 213      -6.974   2.728   8.124  1.00 97.59           H  
ATOM   3410  O   LYS A 213      -8.842   4.730   5.574  1.00 97.59           O  
ATOM   3411  CG  LYS A 213      -6.435   4.807   7.801  1.00 97.59           C  
ATOM   3412  HG2 LYS A 213      -7.448   5.119   8.052  1.00 97.59           H  
ATOM   3413  HG3 LYS A 213      -6.091   5.427   6.973  1.00 97.59           H  
ATOM   3414  CD  LYS A 213      -5.526   5.089   9.005  1.00 97.59           C  
ATOM   3415  HD2 LYS A 213      -5.760   4.415   9.829  1.00 97.59           H  
ATOM   3416  HD3 LYS A 213      -5.696   6.114   9.335  1.00 97.59           H  
ATOM   3417  CE  LYS A 213      -4.058   4.928   8.609  1.00 97.59           C  
ATOM   3418  HE2 LYS A 213      -3.855   3.876   8.410  1.00 97.59           H  
ATOM   3419  HE3 LYS A 213      -3.870   5.489   7.693  1.00 97.59           H  
ATOM   3420  NZ  LYS A 213      -3.135   5.410   9.653  1.00 97.59           N  
ATOM   3421  HZ1 LYS A 213      -3.054   6.415   9.587  1.00 97.59           H  
ATOM   3422  HZ2 LYS A 213      -3.419   5.156  10.588  1.00 97.59           H  
ATOM   3423  HZ3 LYS A 213      -2.222   5.011   9.486  1.00 97.59           H  
ATOM   3424  N   ILE A 214      -9.541   2.738   6.327  1.00 98.18           N  
ATOM   3425  H   ILE A 214      -9.249   1.828   6.654  1.00 98.18           H  
ATOM   3426  CA  ILE A 214     -10.977   3.025   6.265  1.00 98.18           C  
ATOM   3427  HA  ILE A 214     -11.085   4.062   5.948  1.00 98.18           H  
ATOM   3428  C   ILE A 214     -11.631   2.927   7.638  1.00 98.18           C  
ATOM   3429  CB  ILE A 214     -11.703   2.150   5.218  1.00 98.18           C  
ATOM   3430  HB  ILE A 214     -12.754   2.438   5.219  1.00 98.18           H  
ATOM   3431  O   ILE A 214     -11.257   2.083   8.451  1.00 98.18           O  
ATOM   3432  CG1 ILE A 214     -11.622   0.646   5.568  1.00 98.18           C  
ATOM   3433 HG12 ILE A 214     -12.049   0.491   6.560  1.00 98.18           H  
ATOM   3434 HG13 ILE A 214     -10.579   0.332   5.596  1.00 98.18           H  
ATOM   3435  CG2 ILE A 214     -11.151   2.456   3.816  1.00 98.18           C  
ATOM   3436 HG21 ILE A 214     -10.117   2.122   3.731  1.00 98.18           H  
ATOM   3437 HG22 ILE A 214     -11.753   1.957   3.056  1.00 98.18           H  
ATOM   3438 HG23 ILE A 214     -11.196   3.528   3.628  1.00 98.18           H  
ATOM   3439  CD1 ILE A 214     -12.383  -0.280   4.615  1.00 98.18           C  
ATOM   3440 HD11 ILE A 214     -12.298  -1.306   4.971  1.00 98.18           H  
ATOM   3441 HD12 ILE A 214     -11.962  -0.232   3.611  1.00 98.18           H  
ATOM   3442 HD13 ILE A 214     -13.435   0.004   4.587  1.00 98.18           H  
ATOM   3443  N   ARG A 215     -12.636   3.761   7.898  1.00 96.51           N  
ATOM   3444  H   ARG A 215     -12.864   4.458   7.203  1.00 96.51           H  
ATOM   3445  CA  ARG A 215     -13.427   3.727   9.136  1.00 96.51           C  
ATOM   3446  HA  ARG A 215     -13.312   2.749   9.605  1.00 96.51           H  
ATOM   3447  C   ARG A 215     -14.898   3.922   8.812  1.00 96.51           C  
ATOM   3448  CB  ARG A 215     -12.883   4.777  10.117  1.00 96.51           C  
ATOM   3449  HB2 ARG A 215     -11.838   4.542  10.316  1.00 96.51           H  
ATOM   3450  HB3 ARG A 215     -12.936   5.766   9.661  1.00 96.51           H  
ATOM   3451  O   ARG A 215     -15.242   4.672   7.906  1.00 96.51           O  
ATOM   3452  CG  ARG A 215     -13.620   4.802  11.464  1.00 96.51           C  
ATOM   3453  HG2 ARG A 215     -14.635   5.176  11.327  1.00 96.51           H  
ATOM   3454  HG3 ARG A 215     -13.667   3.790  11.865  1.00 96.51           H  
ATOM   3455  CD  ARG A 215     -12.892   5.693  12.477  1.00 96.51           C  
ATOM   3456  HD2 ARG A 215     -11.847   5.386  12.528  1.00 96.51           H  
ATOM   3457  HD3 ARG A 215     -13.342   5.546  13.459  1.00 96.51           H  
ATOM   3458  NE  ARG A 215     -12.968   7.122  12.127  1.00 96.51           N  
ATOM   3459  HE  ARG A 215     -13.380   7.395  11.246  1.00 96.51           H  
ATOM   3460  NH1 ARG A 215     -11.674   7.949  13.822  1.00 96.51           N  
ATOM   3461 HH11 ARG A 215     -11.486   7.016  14.158  1.00 96.51           H  
ATOM   3462 HH12 ARG A 215     -11.172   8.738  14.203  1.00 96.51           H  
ATOM   3463  NH2 ARG A 215     -12.455   9.321  12.242  1.00 96.51           N  
ATOM   3464 HH21 ARG A 215     -12.892   9.380  11.333  1.00 96.51           H  
ATOM   3465 HH22 ARG A 215     -11.808  10.052  12.502  1.00 96.51           H  
ATOM   3466  CZ  ARG A 215     -12.373   8.125  12.741  1.00 96.51           C  
ATOM   3467  N   LYS A 216     -15.773   3.200   9.512  1.00 94.93           N  
ATOM   3468  H   LYS A 216     -15.424   2.670  10.297  1.00 94.93           H  
ATOM   3469  CA  LYS A 216     -17.224   3.316   9.317  1.00 94.93           C  
ATOM   3470  HA  LYS A 216     -17.421   3.344   8.245  1.00 94.93           H  
ATOM   3471  C   LYS A 216     -17.724   4.639   9.912  1.00 94.93           C  
ATOM   3472  CB  LYS A 216     -17.927   2.087   9.911  1.00 94.93           C  
ATOM   3473  HB2 LYS A 216     -17.881   2.122  11.000  1.00 94.93           H  
ATOM   3474  HB3 LYS A 216     -17.408   1.193   9.567  1.00 94.93           H  
ATOM   3475  O   LYS A 216     -17.347   4.949  11.039  1.00 94.93           O  
ATOM   3476  CG  LYS A 216     -19.390   2.012   9.453  1.00 94.93           C  
ATOM   3477  HG2 LYS A 216     -19.964   2.815   9.916  1.00 94.93           H  
ATOM   3478  HG3 LYS A 216     -19.417   2.142   8.372  1.00 94.93           H  
ATOM   3479  CD  LYS A 216     -20.031   0.659   9.789  1.00 94.93           C  
ATOM   3480  HD2 LYS A 216     -20.128   0.547  10.869  1.00 94.93           H  
ATOM   3481  HD3 LYS A 216     -19.394  -0.131   9.392  1.00 94.93           H  
ATOM   3482  CE  LYS A 216     -21.407   0.599   9.113  1.00 94.93           C  
ATOM   3483  HE2 LYS A 216     -21.309   1.085   8.142  1.00 94.93           H  
ATOM   3484  HE3 LYS A 216     -22.121   1.183   9.694  1.00 94.93           H  
ATOM   3485  NZ  LYS A 216     -21.883  -0.792   8.896  1.00 94.93           N  
ATOM   3486  HZ1 LYS A 216     -22.122  -1.255   9.762  1.00 94.93           H  
ATOM   3487  HZ2 LYS A 216     -22.677  -0.805   8.272  1.00 94.93           H  
ATOM   3488  HZ3 LYS A 216     -21.183  -1.326   8.403  1.00 94.93           H  
ATOM   3489  N   ILE A 217     -18.572   5.356   9.167  1.00 91.33           N  
ATOM   3490  H   ILE A 217     -18.851   4.967   8.278  1.00 91.33           H  
ATOM   3491  CA  ILE A 217     -19.212   6.630   9.557  1.00 91.33           C  
ATOM   3492  HA  ILE A 217     -18.650   7.073  10.379  1.00 91.33           H  
ATOM   3493  C   ILE A 217     -20.624   6.386  10.089  1.00 91.33           C  
ATOM   3494  CB  ILE A 217     -19.237   7.636   8.382  1.00 91.33           C  
ATOM   3495  HB  ILE A 217     -19.926   7.242   7.635  1.00 91.33           H  
ATOM   3496  O   ILE A 217     -21.418   5.715   9.380  1.00 91.33           O  
ATOM   3497  CG1 ILE A 217     -17.866   7.852   7.700  1.00 91.33           C  
ATOM   3498 HG12 ILE A 217     -17.231   8.482   8.325  1.00 91.33           H  
ATOM   3499 HG13 ILE A 217     -17.358   6.898   7.561  1.00 91.33           H  
ATOM   3500  CG2 ILE A 217     -19.772   8.989   8.893  1.00 91.33           C  
ATOM   3501 HG21 ILE A 217     -19.808   9.728   8.093  1.00 91.33           H  
ATOM   3502 HG22 ILE A 217     -20.773   8.873   9.307  1.00 91.33           H  
ATOM   3503 HG23 ILE A 217     -19.118   9.358   9.684  1.00 91.33           H  
ATOM   3504  CD1 ILE A 217     -18.025   8.489   6.312  1.00 91.33           C  
ATOM   3505 HD11 ILE A 217     -18.678   7.873   5.694  1.00 91.33           H  
ATOM   3506 HD12 ILE A 217     -18.436   9.496   6.391  1.00 91.33           H  
ATOM   3507 HD13 ILE A 217     -17.057   8.556   5.815  1.00 91.33           H  
ATOM   3508  OXT ILE A 217     -20.927   6.949  11.156  1.00 91.33           O  
TER    3509      ILE A 217                                                       
END   
