# Supplementary material for: Nuclear genome of Bulinus truncatus, an intermediate host of the carcinogenic human blood fluke Schistosoma haematobium
Source: Nat Commun. 2022 Feb 21;13:977. doi: 10.1038/s41467-022-28634-9 (PMC8861042; doi:10.1038/s41467-022-28634-9)
Supplement: Supplementary file 6 — Supplementary Data 3 [file 41467_2022_28634_MOESM6_ESM.zip › Supplementary_Data_3/btru_069814-t1.mature.pep.pdb]

ATOM      1  N   MET A   1      -5.640 -21.276  -8.274  1.00 26.58           N  
ATOM      2  H   MET A   1      -5.902 -21.269  -9.249  1.00 26.58           H  
ATOM      3  H2  MET A   1      -6.182 -21.977  -7.789  1.00 26.58           H  
ATOM      4  H3  MET A   1      -4.661 -21.509  -8.186  1.00 26.58           H  
ATOM      5  CA  MET A   1      -5.911 -19.961  -7.662  1.00 26.58           C  
ATOM      6  HA  MET A   1      -5.300 -19.193  -8.137  1.00 26.58           H  
ATOM      7  C   MET A   1      -5.510 -20.084  -6.201  1.00 26.58           C  
ATOM      8  CB  MET A   1      -7.400 -19.610  -7.857  1.00 26.58           C  
ATOM      9  HB2 MET A   1      -7.669 -19.836  -8.889  1.00 26.58           H  
ATOM     10  HB3 MET A   1      -8.020 -20.238  -7.217  1.00 26.58           H  
ATOM     11  O   MET A   1      -6.237 -20.716  -5.452  1.00 26.58           O  
ATOM     12  CG  MET A   1      -7.759 -18.142  -7.620  1.00 26.58           C  
ATOM     13  HG2 MET A   1      -7.190 -17.517  -8.308  1.00 26.58           H  
ATOM     14  HG3 MET A   1      -7.507 -17.862  -6.597  1.00 26.58           H  
ATOM     15  SD  MET A   1      -9.528 -17.856  -7.894  1.00 26.58           S  
ATOM     16  CE  MET A   1      -9.605 -16.048  -7.764  1.00 26.58           C  
ATOM     17  HE1 MET A   1      -9.073 -15.716  -6.873  1.00 26.58           H  
ATOM     18  HE2 MET A   1     -10.646 -15.731  -7.693  1.00 26.58           H  
ATOM     19  HE3 MET A   1      -9.152 -15.595  -8.647  1.00 26.58           H  
ATOM     20  N   LEU A   2      -4.303 -19.656  -5.826  1.00 24.50           N  
ATOM     21  H   LEU A   2      -3.722 -19.116  -6.451  1.00 24.50           H  
ATOM     22  CA  LEU A   2      -3.856 -19.706  -4.432  1.00 24.50           C  
ATOM     23  HA  LEU A   2      -4.636 -20.139  -3.806  1.00 24.50           H  
ATOM     24  C   LEU A   2      -3.645 -18.263  -3.981  1.00 24.50           C  
ATOM     25  CB  LEU A   2      -2.592 -20.583  -4.289  1.00 24.50           C  
ATOM     26  HB2 LEU A   2      -2.684 -21.471  -4.915  1.00 24.50           H  
ATOM     27  HB3 LEU A   2      -1.732 -20.016  -4.644  1.00 24.50           H  
ATOM     28  O   LEU A   2      -2.754 -17.587  -4.483  1.00 24.50           O  
ATOM     29  CG  LEU A   2      -2.343 -21.032  -2.832  1.00 24.50           C  
ATOM     30  HG  LEU A   2      -2.555 -20.204  -2.156  1.00 24.50           H  
ATOM     31  CD1 LEU A   2      -3.232 -22.226  -2.465  1.00 24.50           C  
ATOM     32 HD11 LEU A   2      -3.046 -22.507  -1.428  1.00 24.50           H  
ATOM     33 HD12 LEU A   2      -4.285 -21.962  -2.562  1.00 24.50           H  
ATOM     34 HD13 LEU A   2      -3.008 -23.077  -3.107  1.00 24.50           H  
ATOM     35  CD2 LEU A   2      -0.888 -21.452  -2.635  1.00 24.50           C  
ATOM     36 HD21 LEU A   2      -0.635 -22.279  -3.298  1.00 24.50           H  
ATOM     37 HD22 LEU A   2      -0.230 -20.609  -2.844  1.00 24.50           H  
ATOM     38 HD23 LEU A   2      -0.729 -21.758  -1.600  1.00 24.50           H  
ATOM     39  N   HIS A   3      -4.522 -17.786  -3.103  1.00 26.23           N  
ATOM     40  H   HIS A   3      -5.238 -18.403  -2.746  1.00 26.23           H  
ATOM     41  CA  HIS A   3      -4.342 -16.528  -2.392  1.00 26.23           C  
ATOM     42  HA  HIS A   3      -3.837 -15.791  -3.016  1.00 26.23           H  
ATOM     43  C   HIS A   3      -3.468 -16.848  -1.181  1.00 26.23           C  
ATOM     44  CB  HIS A   3      -5.707 -15.968  -1.954  1.00 26.23           C  
ATOM     45  HB2 HIS A   3      -6.257 -16.735  -1.408  1.00 26.23           H  
ATOM     46  HB3 HIS A   3      -5.516 -15.148  -1.262  1.00 26.23           H  
ATOM     47  O   HIS A   3      -3.925 -17.536  -0.267  1.00 26.23           O  
ATOM     48  CG  HIS A   3      -6.596 -15.427  -3.048  1.00 26.23           C  
ATOM     49  CD2 HIS A   3      -6.499 -15.630  -4.399  1.00 26.23           C  
ATOM     50  HD2 HIS A   3      -5.751 -16.223  -4.903  1.00 26.23           H  
ATOM     51  ND1 HIS A   3      -7.646 -14.562  -2.849  1.00 26.23           N  
ATOM     52  HD1 HIS A   3      -7.885 -14.124  -1.971  1.00 26.23           H  
ATOM     53  CE1 HIS A   3      -8.169 -14.250  -4.046  1.00 26.23           C  
ATOM     54  HE1 HIS A   3      -8.979 -13.554  -4.209  1.00 26.23           H  
ATOM     55  NE2 HIS A   3      -7.511 -14.897  -5.022  1.00 26.23           N  
ATOM     56  N   ILE A   4      -2.211 -16.409  -1.175  1.00 24.34           N  
ATOM     57  H   ILE A   4      -1.876 -15.848  -1.946  1.00 24.34           H  
ATOM     58  CA  ILE A   4      -1.432 -16.415   0.064  1.00 24.34           C  
ATOM     59  HA  ILE A   4      -1.655 -17.319   0.631  1.00 24.34           H  
ATOM     60  C   ILE A   4      -1.937 -15.225   0.874  1.00 24.34           C  
ATOM     61  CB  ILE A   4       0.092 -16.407  -0.185  1.00 24.34           C  
ATOM     62  HB  ILE A   4       0.358 -15.512  -0.749  1.00 24.34           H  
ATOM     63  O   ILE A   4      -1.443 -14.116   0.744  1.00 24.34           O  
ATOM     64  CG1 ILE A   4       0.491 -17.658  -1.002  1.00 24.34           C  
ATOM     65 HG12 ILE A   4       0.150 -18.555  -0.487  1.00 24.34           H  
ATOM     66 HG13 ILE A   4      -0.001 -17.618  -1.974  1.00 24.34           H  
ATOM     67  CG2 ILE A   4       0.841 -16.386   1.162  1.00 24.34           C  
ATOM     68 HG21 ILE A   4       0.507 -15.551   1.777  1.00 24.34           H  
ATOM     69 HG22 ILE A   4       1.911 -16.251   0.999  1.00 24.34           H  
ATOM     70 HG23 ILE A   4       0.673 -17.315   1.707  1.00 24.34           H  
ATOM     71  CD1 ILE A   4       1.997 -17.783  -1.255  1.00 24.34           C  
ATOM     72 HD11 ILE A   4       2.389 -16.837  -1.628  1.00 24.34           H  
ATOM     73 HD12 ILE A   4       2.175 -18.569  -1.989  1.00 24.34           H  
ATOM     74 HD13 ILE A   4       2.516 -18.051  -0.334  1.00 24.34           H  
ATOM     75  N   VAL A   5      -2.979 -15.451   1.672  1.00 29.94           N  
ATOM     76  H   VAL A   5      -3.393 -16.372   1.667  1.00 29.94           H  
ATOM     77  CA  VAL A   5      -3.477 -14.457   2.622  1.00 29.94           C  
ATOM     78  HA  VAL A   5      -3.394 -13.466   2.176  1.00 29.94           H  
ATOM     79  C   VAL A   5      -2.567 -14.521   3.840  1.00 29.94           C  
ATOM     80  CB  VAL A   5      -4.954 -14.691   2.998  1.00 29.94           C  
ATOM     81  HB  VAL A   5      -5.048 -15.569   3.637  1.00 29.94           H  
ATOM     82  O   VAL A   5      -2.782 -15.330   4.741  1.00 29.94           O  
ATOM     83  CG1 VAL A   5      -5.507 -13.474   3.746  1.00 29.94           C  
ATOM     84 HG11 VAL A   5      -4.892 -13.252   4.618  1.00 29.94           H  
ATOM     85 HG12 VAL A   5      -6.532 -13.661   4.068  1.00 29.94           H  
ATOM     86 HG13 VAL A   5      -5.492 -12.604   3.089  1.00 29.94           H  
ATOM     87  CG2 VAL A   5      -5.811 -14.940   1.753  1.00 29.94           C  
ATOM     88 HG21 VAL A   5      -6.869 -14.920   2.016  1.00 29.94           H  
ATOM     89 HG22 VAL A   5      -5.585 -15.924   1.341  1.00 29.94           H  
ATOM     90 HG23 VAL A   5      -5.581 -14.186   1.000  1.00 29.94           H  
ATOM     91  N   ILE A   6      -1.509 -13.715   3.852  1.00 32.71           N  
ATOM     92  H   ILE A   6      -1.319 -13.147   3.039  1.00 32.71           H  
ATOM     93  CA  ILE A   6      -0.739 -13.488   5.076  1.00 32.71           C  
ATOM     94  HA  ILE A   6      -0.482 -14.445   5.529  1.00 32.71           H  
ATOM     95  C   ILE A   6      -1.683 -12.733   6.021  1.00 32.71           C  
ATOM     96  CB  ILE A   6       0.577 -12.728   4.767  1.00 32.71           C  
ATOM     97  HB  ILE A   6       0.333 -11.765   4.319  1.00 32.71           H  
ATOM     98  O   ILE A   6      -1.918 -11.556   5.811  1.00 32.71           O  
ATOM     99  CG1 ILE A   6       1.440 -13.527   3.763  1.00 32.71           C  
ATOM    100 HG12 ILE A   6       1.621 -14.529   4.153  1.00 32.71           H  
ATOM    101 HG13 ILE A   6       0.884 -13.615   2.829  1.00 32.71           H  
ATOM    102  CG2 ILE A   6       1.352 -12.471   6.065  1.00 32.71           C  
ATOM    103 HG21 ILE A   6       1.645 -13.416   6.525  1.00 32.71           H  
ATOM    104 HG22 ILE A   6       0.734 -11.892   6.752  1.00 32.71           H  
ATOM    105 HG23 ILE A   6       2.240 -11.870   5.868  1.00 32.71           H  
ATOM    106  CD1 ILE A   6       2.788 -12.888   3.405  1.00 32.71           C  
ATOM    107 HD11 ILE A   6       2.638 -11.855   3.093  1.00 32.71           H  
ATOM    108 HD12 ILE A   6       3.466 -12.920   4.258  1.00 32.71           H  
ATOM    109 HD13 ILE A   6       3.242 -13.443   2.584  1.00 32.71           H  
ATOM    110  N   LYS A   7      -2.308 -13.423   6.985  1.00 38.27           N  
ATOM    111  H   LYS A   7      -2.161 -14.422   7.009  1.00 38.27           H  
ATOM    112  CA  LYS A   7      -3.096 -12.811   8.071  1.00 38.27           C  
ATOM    113  HA  LYS A   7      -3.467 -11.835   7.758  1.00 38.27           H  
ATOM    114  C   LYS A   7      -2.162 -12.568   9.245  1.00 38.27           C  
ATOM    115  CB  LYS A   7      -4.303 -13.673   8.489  1.00 38.27           C  
ATOM    116  HB2 LYS A   7      -3.969 -14.671   8.773  1.00 38.27           H  
ATOM    117  HB3 LYS A   7      -4.765 -13.205   9.359  1.00 38.27           H  
ATOM    118  O   LYS A   7      -2.129 -13.354  10.189  1.00 38.27           O  
ATOM    119  CG  LYS A   7      -5.357 -13.786   7.390  1.00 38.27           C  
ATOM    120  HG2 LYS A   7      -5.566 -12.789   7.001  1.00 38.27           H  
ATOM    121  HG3 LYS A   7      -4.959 -14.408   6.588  1.00 38.27           H  
ATOM    122  CD  LYS A   7      -6.664 -14.402   7.906  1.00 38.27           C  
ATOM    123  HD2 LYS A   7      -6.489 -15.409   8.285  1.00 38.27           H  
ATOM    124  HD3 LYS A   7      -7.068 -13.767   8.694  1.00 38.27           H  
ATOM    125  CE  LYS A   7      -7.615 -14.430   6.709  1.00 38.27           C  
ATOM    126  HE2 LYS A   7      -7.565 -13.448   6.240  1.00 38.27           H  
ATOM    127  HE3 LYS A   7      -7.258 -15.150   5.973  1.00 38.27           H  
ATOM    128  NZ  LYS A   7      -9.032 -14.687   7.047  1.00 38.27           N  
ATOM    129  HZ1 LYS A   7      -9.204 -15.639   7.339  1.00 38.27           H  
ATOM    130  HZ2 LYS A   7      -9.342 -14.014   7.733  1.00 38.27           H  
ATOM    131  HZ3 LYS A   7      -9.569 -14.479   6.217  1.00 38.27           H  
ATOM    132  N   CYS A   8      -1.327 -11.548   9.121  1.00 37.93           N  
ATOM    133  H   CYS A   8      -1.419 -10.944   8.316  1.00 37.93           H  
ATOM    134  CA  CYS A   8      -0.486 -11.091  10.215  1.00 37.93           C  
ATOM    135  HA  CYS A   8      -0.539 -11.792  11.048  1.00 37.93           H  
ATOM    136  C   CYS A   8      -1.020  -9.764  10.726  1.00 37.93           C  
ATOM    137  CB  CYS A   8       0.974 -11.000   9.767  1.00 37.93           C  
ATOM    138  HB2 CYS A   8       1.560 -10.567  10.577  1.00 37.93           H  
ATOM    139  HB3 CYS A   8       1.049 -10.323   8.916  1.00 37.93           H  
ATOM    140  O   CYS A   8      -1.428  -8.910   9.936  1.00 37.93           O  
ATOM    141  SG  CYS A   8       1.694 -12.594   9.323  1.00 37.93           S  
ATOM    142  N   ILE A   9      -1.020  -9.599  12.049  1.00 37.50           N  
ATOM    143  H   ILE A   9      -0.639 -10.331  12.632  1.00 37.50           H  
ATOM    144  CA  ILE A   9      -1.175  -8.280  12.649  1.00 37.50           C  
ATOM    145  HA  ILE A   9      -2.023  -7.769  12.194  1.00 37.50           H  
ATOM    146  C   ILE A   9       0.101  -7.536  12.303  1.00 37.50           C  
ATOM    147  CB  ILE A   9      -1.415  -8.357  14.168  1.00 37.50           C  
ATOM    148  HB  ILE A   9      -0.615  -8.944  14.620  1.00 37.50           H  
ATOM    149  O   ILE A   9       1.162  -7.852  12.832  1.00 37.50           O  
ATOM    150  CG1 ILE A   9      -2.764  -9.063  14.430  1.00 37.50           C  
ATOM    151 HG12 ILE A   9      -3.575  -8.464  14.016  1.00 37.50           H  
ATOM    152 HG13 ILE A   9      -2.772 -10.030  13.925  1.00 37.50           H  
ATOM    153  CG2 ILE A   9      -1.409  -6.947  14.799  1.00 37.50           C  
ATOM    154 HG21 ILE A   9      -0.478  -6.427  14.574  1.00 37.50           H  
ATOM    155 HG22 ILE A   9      -1.482  -7.019  15.884  1.00 37.50           H  
ATOM    156 HG23 ILE A   9      -2.241  -6.360  14.409  1.00 37.50           H  
ATOM    157  CD1 ILE A   9      -3.044  -9.329  15.912  1.00 37.50           C  
ATOM    158 HD11 ILE A   9      -2.210  -9.871  16.356  1.00 37.50           H  
ATOM    159 HD12 ILE A   9      -3.948  -9.932  16.002  1.00 37.50           H  
ATOM    160 HD13 ILE A   9      -3.200  -8.391  16.446  1.00 37.50           H  
ATOM    161  N   VAL A  10      -0.026  -6.602  11.376  1.00 41.72           N  
ATOM    162  H   VAL A  10      -0.949  -6.391  11.023  1.00 41.72           H  
ATOM    163  CA  VAL A  10       1.069  -5.755  10.949  1.00 41.72           C  
ATOM    164  HA  VAL A  10       2.014  -6.171  11.299  1.00 41.72           H  
ATOM    165  C   VAL A  10       0.848  -4.396  11.603  1.00 41.72           C  
ATOM    166  CB  VAL A  10       1.170  -5.741   9.429  1.00 41.72           C  
ATOM    167  HB  VAL A  10       0.204  -5.439   9.023  1.00 41.72           H  
ATOM    168  O   VAL A  10      -0.117  -3.683  11.322  1.00 41.72           O  
ATOM    169  CG1 VAL A  10       2.205  -4.736   9.000  1.00 41.72           C  
ATOM    170 HG11 VAL A  10       3.149  -4.956   9.499  1.00 41.72           H  
ATOM    171 HG12 VAL A  10       1.855  -3.738   9.263  1.00 41.72           H  
ATOM    172 HG13 VAL A  10       2.339  -4.792   7.920  1.00 41.72           H  
ATOM    173  CG2 VAL A  10       1.560  -7.120   8.875  1.00 41.72           C  
ATOM    174 HG21 VAL A  10       2.408  -7.517   9.432  1.00 41.72           H  
ATOM    175 HG22 VAL A  10       0.723  -7.812   8.972  1.00 41.72           H  
ATOM    176 HG23 VAL A  10       1.852  -7.047   7.828  1.00 41.72           H  
ATOM    177  N   LEU A  11       1.697  -4.085  12.569  1.00 33.44           N  
ATOM    178  H   LEU A  11       2.462  -4.729  12.707  1.00 33.44           H  
ATOM    179  CA  LEU A  11       1.691  -2.899  13.395  1.00 33.44           C  
ATOM    180  HA  LEU A  11       0.664  -2.551  13.508  1.00 33.44           H  
ATOM    181  C   LEU A  11       2.510  -1.817  12.696  1.00 33.44           C  
ATOM    182  CB  LEU A  11       2.256  -3.276  14.780  1.00 33.44           C  
ATOM    183  HB2 LEU A  11       3.338  -3.387  14.708  1.00 33.44           H  
ATOM    184  HB3 LEU A  11       1.856  -4.246  15.075  1.00 33.44           H  
ATOM    185  O   LEU A  11       3.722  -1.751  12.850  1.00 33.44           O  
ATOM    186  CG  LEU A  11       1.898  -2.237  15.855  1.00 33.44           C  
ATOM    187  HG  LEU A  11       1.855  -1.243  15.409  1.00 33.44           H  
ATOM    188  CD1 LEU A  11       0.541  -2.572  16.483  1.00 33.44           C  
ATOM    189 HD11 LEU A  11       0.581  -3.541  16.981  1.00 33.44           H  
ATOM    190 HD12 LEU A  11       0.279  -1.802  17.209  1.00 33.44           H  
ATOM    191 HD13 LEU A  11      -0.225  -2.595  15.708  1.00 33.44           H  
ATOM    192  CD2 LEU A  11       2.920  -2.211  16.989  1.00 33.44           C  
ATOM    193 HD21 LEU A  11       2.714  -1.374  17.656  1.00 33.44           H  
ATOM    194 HD22 LEU A  11       2.887  -3.144  17.551  1.00 33.44           H  
ATOM    195 HD23 LEU A  11       3.924  -2.105  16.579  1.00 33.44           H  
ATOM    196  N   ILE A  12       1.844  -0.952  11.937  1.00 39.45           N  
ATOM    197  H   ILE A  12       0.862  -1.111  11.766  1.00 39.45           H  
ATOM    198  CA  ILE A  12       2.488   0.242  11.387  1.00 39.45           C  
ATOM    199  HA  ILE A  12       3.490  -0.029  11.054  1.00 39.45           H  
ATOM    200  C   ILE A  12       2.629   1.268  12.517  1.00 39.45           C  
ATOM    201  CB  ILE A  12       1.754   0.772  10.143  1.00 39.45           C  
ATOM    202  HB  ILE A  12       0.745   1.073  10.427  1.00 39.45           H  
ATOM    203  O   ILE A  12       1.672   1.974  12.853  1.00 39.45           O  
ATOM    204  CG1 ILE A  12       1.616  -0.348   9.093  1.00 39.45           C  
ATOM    205 HG12 ILE A  12       1.067  -1.187   9.520  1.00 39.45           H  
ATOM    206 HG13 ILE A  12       2.618  -0.687   8.831  1.00 39.45           H  
ATOM    207  CG2 ILE A  12       2.509   1.992   9.592  1.00 39.45           C  
ATOM    208 HG21 ILE A  12       2.566   2.786  10.337  1.00 39.45           H  
ATOM    209 HG22 ILE A  12       3.519   1.687   9.319  1.00 39.45           H  
ATOM    210 HG23 ILE A  12       2.008   2.398   8.714  1.00 39.45           H  
ATOM    211  CD1 ILE A  12       0.898   0.038   7.802  1.00 39.45           C  
ATOM    212 HD11 ILE A  12      -0.064   0.498   8.028  1.00 39.45           H  
ATOM    213 HD12 ILE A  12       0.732  -0.858   7.205  1.00 39.45           H  
ATOM    214 HD13 ILE A  12       1.522   0.721   7.226  1.00 39.45           H  
ATOM    215  N   VAL A  13       3.805   1.304  13.135  1.00 29.35           N  
ATOM    216  H   VAL A  13       4.531   0.706  12.768  1.00 29.35           H  
ATOM    217  CA  VAL A  13       4.202   2.276  14.153  1.00 29.35           C  
ATOM    218  HA  VAL A  13       3.314   2.649  14.663  1.00 29.35           H  
ATOM    219  C   VAL A  13       4.896   3.426  13.450  1.00 29.35           C  
ATOM    220  CB  VAL A  13       5.144   1.655  15.205  1.00 29.35           C  
ATOM    221  HB  VAL A  13       6.079   1.352  14.733  1.00 29.35           H  
ATOM    222  O   VAL A  13       5.823   3.195  12.684  1.00 29.35           O  
ATOM    223  CG1 VAL A  13       5.455   2.645  16.336  1.00 29.35           C  
ATOM    224 HG11 VAL A  13       4.535   2.993  16.805  1.00 29.35           H  
ATOM    225 HG12 VAL A  13       6.009   3.497  15.942  1.00 29.35           H  
ATOM    226 HG13 VAL A  13       6.085   2.162  17.083  1.00 29.35           H  
ATOM    227  CG2 VAL A  13       4.505   0.422  15.844  1.00 29.35           C  
ATOM    228 HG21 VAL A  13       4.392  -0.356  15.088  1.00 29.35           H  
ATOM    229 HG22 VAL A  13       5.155   0.038  16.629  1.00 29.35           H  
ATOM    230 HG23 VAL A  13       3.531   0.677  16.261  1.00 29.35           H  
ATOM    231  N   TYR A  14       4.469   4.656  13.738  1.00 30.45           N  
ATOM    232  H   TYR A  14       3.722   4.774  14.407  1.00 30.45           H  
ATOM    233  CA  TYR A  14       5.350   5.796  13.536  1.00 30.45           C  
ATOM    234  HA  TYR A  14       6.201   5.447  12.951  1.00 30.45           H  
ATOM    235  C   TYR A  14       5.910   6.297  14.844  1.00 30.45           C  
ATOM    236  CB  TYR A  14       4.729   6.999  12.838  1.00 30.45           C  
ATOM    237  HB2 TYR A  14       5.241   7.884  13.214  1.00 30.45           H  
ATOM    238  HB3 TYR A  14       3.707   7.152  13.184  1.00 30.45           H  
ATOM    239  O   TYR A  14       5.190   6.432  15.838  1.00 30.45           O  
ATOM    240  CG  TYR A  14       4.784   7.098  11.339  1.00 30.45           C  
ATOM    241  CD1 TYR A  14       5.419   8.234  10.812  1.00 30.45           C  
ATOM    242  HD1 TYR A  14       5.969   8.906  11.455  1.00 30.45           H  
ATOM    243  CD2 TYR A  14       4.162   6.167  10.489  1.00 30.45           C  
ATOM    244  HD2 TYR A  14       3.729   5.265  10.894  1.00 30.45           H  
ATOM    245  CE1 TYR A  14       5.347   8.515   9.451  1.00 30.45           C  
ATOM    246  HE1 TYR A  14       5.846   9.383   9.048  1.00 30.45           H  
ATOM    247  CE2 TYR A  14       4.050   6.471   9.117  1.00 30.45           C  
ATOM    248  HE2 TYR A  14       3.523   5.821   8.434  1.00 30.45           H  
ATOM    249  OH  TYR A  14       4.509   8.017   7.335  1.00 30.45           O  
ATOM    250  HH  TYR A  14       5.012   8.815   7.157  1.00 30.45           H  
ATOM    251  CZ  TYR A  14       4.600   7.671   8.626  1.00 30.45           C  
ATOM    252  N   TYR A  15       7.172   6.689  14.786  1.00 27.64           N  
ATOM    253  H   TYR A  15       7.688   6.529  13.933  1.00 27.64           H  
ATOM    254  CA  TYR A  15       7.814   7.466  15.825  1.00 27.64           C  
ATOM    255  HA  TYR A  15       7.054   7.997  16.397  1.00 27.64           H  
ATOM    256  C   TYR A  15       8.736   8.499  15.168  1.00 27.64           C  
ATOM    257  CB  TYR A  15       8.542   6.499  16.761  1.00 27.64           C  
ATOM    258  HB2 TYR A  15       7.861   5.697  17.046  1.00 27.64           H  
ATOM    259  HB3 TYR A  15       9.378   6.047  16.229  1.00 27.64           H  
ATOM    260  O   TYR A  15       9.534   8.153  14.315  1.00 27.64           O  
ATOM    261  CG  TYR A  15       9.032   7.163  18.024  1.00 27.64           C  
ATOM    262  CD1 TYR A  15      10.405   7.412  18.193  1.00 27.64           C  
ATOM    263  HD1 TYR A  15      11.103   7.116  17.424  1.00 27.64           H  
ATOM    264  CD2 TYR A  15       8.111   7.543  19.019  1.00 27.64           C  
ATOM    265  HD2 TYR A  15       7.060   7.338  18.877  1.00 27.64           H  
ATOM    266  CE1 TYR A  15      10.862   8.040  19.365  1.00 27.64           C  
ATOM    267  HE1 TYR A  15      11.917   8.222  19.507  1.00 27.64           H  
ATOM    268  CE2 TYR A  15       8.562   8.196  20.181  1.00 27.64           C  
ATOM    269  HE2 TYR A  15       7.853   8.503  20.936  1.00 27.64           H  
ATOM    270  OH  TYR A  15      10.379   9.102  21.458  1.00 27.64           O  
ATOM    271  HH  TYR A  15       9.643   9.340  22.028  1.00 27.64           H  
ATOM    272  CZ  TYR A  15       9.941   8.451  20.349  1.00 27.64           C  
ATOM    273  N   ASN A  16       8.588   9.781  15.518  1.00 31.61           N  
ATOM    274  H   ASN A  16       7.930   9.992  16.254  1.00 31.61           H  
ATOM    275  CA  ASN A  16       9.429  10.894  15.036  1.00 31.61           C  
ATOM    276  HA  ASN A  16       8.913  11.810  15.322  1.00 31.61           H  
ATOM    277  C   ASN A  16       9.602  11.059  13.508  1.00 31.61           C  
ATOM    278  CB  ASN A  16      10.762  10.888  15.800  1.00 31.61           C  
ATOM    279  HB2 ASN A  16      11.431  11.645  15.391  1.00 31.61           H  
ATOM    280  HB3 ASN A  16      11.246   9.921  15.670  1.00 31.61           H  
ATOM    281  O   ASN A  16      10.559  11.689  13.074  1.00 31.61           O  
ATOM    282  CG  ASN A  16      10.596  11.198  17.271  1.00 31.61           C  
ATOM    283  ND2 ASN A  16      11.537  10.773  18.075  1.00 31.61           N  
ATOM    284 HD21 ASN A  16      11.383  10.890  19.067  1.00 31.61           H  
ATOM    285 HD22 ASN A  16      12.288  10.222  17.686  1.00 31.61           H  
ATOM    286  OD1 ASN A  16       9.648  11.828  17.721  1.00 31.61           O  
ATOM    287  N   GLY A  17       8.633  10.608  12.708  1.00 31.49           N  
ATOM    288  H   GLY A  17       7.928  10.010  13.115  1.00 31.49           H  
ATOM    289  CA  GLY A  17       8.647  10.758  11.245  1.00 31.49           C  
ATOM    290  HA2 GLY A  17       7.690  11.164  10.917  1.00 31.49           H  
ATOM    291  HA3 GLY A  17       9.434  11.450  10.944  1.00 31.49           H  
ATOM    292  C   GLY A  17       8.888   9.454  10.488  1.00 31.49           C  
ATOM    293  O   GLY A  17       8.663   9.422   9.285  1.00 31.49           O  
ATOM    294  N   ASP A  18       9.232   8.387  11.199  1.00 35.24           N  
ATOM    295  H   ASP A  18       9.472   8.514  12.171  1.00 35.24           H  
ATOM    296  CA  ASP A  18       9.616   7.095  10.637  1.00 35.24           C  
ATOM    297  HA  ASP A  18      10.001   7.226   9.626  1.00 35.24           H  
ATOM    298  C   ASP A  18       8.448   6.117  10.588  1.00 35.24           C  
ATOM    299  CB  ASP A  18      10.738   6.558  11.531  1.00 35.24           C  
ATOM    300  HB2 ASP A  18      10.950   5.514  11.299  1.00 35.24           H  
ATOM    301  HB3 ASP A  18      10.404   6.563  12.568  1.00 35.24           H  
ATOM    302  O   ASP A  18       7.666   6.088  11.529  1.00 35.24           O  
ATOM    303  CG  ASP A  18      12.006   7.405  11.394  1.00 35.24           C  
ATOM    304  OD1 ASP A  18      12.228   7.923  10.278  1.00 35.24           O  
ATOM    305  OD2 ASP A  18      12.682   7.584  12.431  1.00 35.24           O  
ATOM    306  N   ILE A  19       8.339   5.298   9.536  1.00 39.12           N  
ATOM    307  H   ILE A  19       9.061   5.346   8.831  1.00 39.12           H  
ATOM    308  CA  ILE A  19       7.334   4.223   9.426  1.00 39.12           C  
ATOM    309  HA  ILE A  19       6.554   4.391  10.168  1.00 39.12           H  
ATOM    310  C   ILE A  19       8.006   2.894   9.697  1.00 39.12           C  
ATOM    311  CB  ILE A  19       6.669   4.110   8.036  1.00 39.12           C  
ATOM    312  HB  ILE A  19       7.301   3.510   7.382  1.00 39.12           H  
ATOM    313  O   ILE A  19       8.851   2.460   8.922  1.00 39.12           O  
ATOM    314  CG1 ILE A  19       6.623   5.468   7.359  1.00 39.12           C  
ATOM    315 HG12 ILE A  19       6.415   6.254   8.084  1.00 39.12           H  
ATOM    316 HG13 ILE A  19       7.624   5.680   6.983  1.00 39.12           H  
ATOM    317  CG2 ILE A  19       5.348   3.326   8.135  1.00 39.12           C  
ATOM    318 HG21 ILE A  19       4.906   3.183   7.149  1.00 39.12           H  
ATOM    319 HG22 ILE A  19       5.554   2.340   8.553  1.00 39.12           H  
ATOM    320 HG23 ILE A  19       4.649   3.850   8.786  1.00 39.12           H  
ATOM    321  CD1 ILE A  19       5.698   5.521   6.171  1.00 39.12           C  
ATOM    322 HD11 ILE A  19       5.932   6.456   5.662  1.00 39.12           H  
ATOM    323 HD12 ILE A  19       4.653   5.477   6.477  1.00 39.12           H  
ATOM    324 HD13 ILE A  19       5.922   4.690   5.501  1.00 39.12           H  
ATOM    325  N   THR A  20       7.574   2.196  10.728  1.00 35.72           N  
ATOM    326  H   THR A  20       6.945   2.641  11.382  1.00 35.72           H  
ATOM    327  CA  THR A  20       8.002   0.830  11.020  1.00 35.72           C  
ATOM    328  HA  THR A  20       8.758   0.498  10.308  1.00 35.72           H  
ATOM    329  C   THR A  20       6.774  -0.058  10.893  1.00 35.72           C  
ATOM    330  CB  THR A  20       8.609   0.756  12.423  1.00 35.72           C  
ATOM    331  HB  THR A  20       7.806   0.829  13.158  1.00 35.72           H  
ATOM    332  O   THR A  20       5.770   0.169  11.559  1.00 35.72           O  
ATOM    333  CG2 THR A  20       9.372  -0.540  12.658  1.00 35.72           C  
ATOM    334 HG21 THR A  20      10.241  -0.589  12.001  1.00 35.72           H  
ATOM    335 HG22 THR A  20       8.731  -1.401  12.472  1.00 35.72           H  
ATOM    336 HG23 THR A  20       9.731  -0.560  13.687  1.00 35.72           H  
ATOM    337  OG1 THR A  20       9.508   1.815  12.658  1.00 35.72           O  
ATOM    338  HG1 THR A  20      10.282   1.695  12.102  1.00 35.72           H  
ATOM    339  N   ILE A  21       6.799  -1.048  10.015  1.00 41.04           N  
ATOM    340  H   ILE A  21       7.690  -1.284   9.602  1.00 41.04           H  
ATOM    341  CA  ILE A  21       5.671  -1.926   9.700  1.00 41.04           C  
ATOM    342  HA  ILE A  21       4.757  -1.502  10.115  1.00 41.04           H  
ATOM    343  C   ILE A  21       5.874  -3.304  10.359  1.00 41.04           C  
ATOM    344  CB  ILE A  21       5.503  -2.008   8.156  1.00 41.04           C  
ATOM    345  HB  ILE A  21       6.378  -2.493   7.721  1.00 41.04           H  
ATOM    346  O   ILE A  21       6.393  -4.162   9.676  1.00 41.04           O  
ATOM    347  CG1 ILE A  21       5.354  -0.625   7.482  1.00 41.04           C  
ATOM    348 HG12 ILE A  21       4.540  -0.071   7.949  1.00 41.04           H  
ATOM    349 HG13 ILE A  21       6.270  -0.059   7.654  1.00 41.04           H  
ATOM    350  CG2 ILE A  21       4.268  -2.868   7.896  1.00 41.04           C  
ATOM    351 HG21 ILE A  21       3.495  -2.576   8.607  1.00 41.04           H  
ATOM    352 HG22 ILE A  21       3.855  -2.753   6.894  1.00 41.04           H  
ATOM    353 HG23 ILE A  21       4.531  -3.917   8.036  1.00 41.04           H  
ATOM    354  CD1 ILE A  21       5.127  -0.645   5.961  1.00 41.04           C  
ATOM    355 HD11 ILE A  21       4.121  -0.985   5.714  1.00 41.04           H  
ATOM    356 HD12 ILE A  21       5.238   0.368   5.576  1.00 41.04           H  
ATOM    357 HD13 ILE A  21       5.868  -1.282   5.477  1.00 41.04           H  
ATOM    358  N   GLY A  22       5.484  -3.477  11.641  1.00 35.62           N  
ATOM    359  H   GLY A  22       5.019  -2.670  12.032  1.00 35.62           H  
ATOM    360  CA  GLY A  22       5.779  -4.540  12.651  1.00 35.62           C  
ATOM    361  HA2 GLY A  22       6.838  -4.794  12.594  1.00 35.62           H  
ATOM    362  HA3 GLY A  22       5.648  -4.082  13.631  1.00 35.62           H  
ATOM    363  C   GLY A  22       4.970  -5.869  12.705  1.00 35.62           C  
ATOM    364  O   GLY A  22       3.752  -5.796  12.731  1.00 35.62           O  
ATOM    365  N   LYS A  23       5.569  -7.078  12.857  1.00 39.49           N  
ATOM    366  H   LYS A  23       6.560  -7.105  13.050  1.00 39.49           H  
ATOM    367  CA  LYS A  23       4.857  -8.374  12.706  1.00 39.49           C  
ATOM    368  HA  LYS A  23       3.935  -8.195  12.153  1.00 39.49           H  
ATOM    369  C   LYS A  23       4.546  -8.806  14.091  1.00 39.49           C  
ATOM    370  CB  LYS A  23       5.608  -9.553  12.024  1.00 39.49           C  
ATOM    371  HB2 LYS A  23       6.093  -9.286  11.085  1.00 39.49           H  
ATOM    372  HB3 LYS A  23       6.435  -9.889  12.649  1.00 39.49           H  
ATOM    373  O   LYS A  23       5.353  -9.442  14.768  1.00 39.49           O  
ATOM    374  CG  LYS A  23       4.676 -10.738  11.714  1.00 39.49           C  
ATOM    375  HG2 LYS A  23       4.490 -11.294  12.634  1.00 39.49           H  
ATOM    376  HG3 LYS A  23       3.730 -10.379  11.310  1.00 39.49           H  
ATOM    377  CD  LYS A  23       5.353 -11.640  10.676  1.00 39.49           C  
ATOM    378  HD2 LYS A  23       6.420 -11.697  10.891  1.00 39.49           H  
ATOM    379  HD3 LYS A  23       5.229 -11.176   9.697  1.00 39.49           H  
ATOM    380  CE  LYS A  23       4.779 -13.053  10.683  1.00 39.49           C  
ATOM    381  HE2 LYS A  23       3.694 -12.969  10.614  1.00 39.49           H  
ATOM    382  HE3 LYS A  23       5.024 -13.516  11.638  1.00 39.49           H  
ATOM    383  NZ  LYS A  23       5.337 -13.825   9.545  1.00 39.49           N  
ATOM    384  HZ1 LYS A  23       5.128 -13.341   8.683  1.00 39.49           H  
ATOM    385  HZ2 LYS A  23       4.990 -14.773   9.504  1.00 39.49           H  
ATOM    386  HZ3 LYS A  23       6.345 -13.847   9.602  1.00 39.49           H  
ATOM    387  N   LEU A  24       3.331  -8.547  14.525  1.00 30.89           N  
ATOM    388  H   LEU A  24       2.692  -8.051  13.921  1.00 30.89           H  
ATOM    389  CA  LEU A  24       2.911  -9.071  15.803  1.00 30.89           C  
ATOM    390  HA  LEU A  24       3.778  -9.038  16.463  1.00 30.89           H  
ATOM    391  C   LEU A  24       2.584 -10.562  15.673  1.00 30.89           C  
ATOM    392  CB  LEU A  24       1.849  -8.150  16.418  1.00 30.89           C  
ATOM    393  HB2 LEU A  24       1.558  -7.399  15.684  1.00 30.89           H  
ATOM    394  HB3 LEU A  24       0.953  -8.719  16.664  1.00 30.89           H  
ATOM    395  O   LEU A  24       1.460 -10.968  15.384  1.00 30.89           O  
ATOM    396  CG  LEU A  24       2.404  -7.449  17.679  1.00 30.89           C  
ATOM    397  HG  LEU A  24       3.493  -7.472  17.708  1.00 30.89           H  
ATOM    398  CD1 LEU A  24       2.007  -5.980  17.710  1.00 30.89           C  
ATOM    399 HD11 LEU A  24       2.482  -5.481  16.865  1.00 30.89           H  
ATOM    400 HD12 LEU A  24       0.924  -5.877  17.638  1.00 30.89           H  
ATOM    401 HD13 LEU A  24       2.370  -5.515  18.626  1.00 30.89           H  
ATOM    402  CD2 LEU A  24       1.874  -8.132  18.940  1.00 30.89           C  
ATOM    403 HD21 LEU A  24       0.788  -8.049  18.983  1.00 30.89           H  
ATOM    404 HD22 LEU A  24       2.313  -7.658  19.818  1.00 30.89           H  
ATOM    405 HD23 LEU A  24       2.162  -9.184  18.926  1.00 30.89           H  
ATOM    406  N   GLY A  25       3.603 -11.375  15.957  1.00 36.72           N  
ATOM    407  H   GLY A  25       4.517 -10.944  15.969  1.00 36.72           H  
ATOM    408  CA  GLY A  25       3.481 -12.784  16.304  1.00 36.72           C  
ATOM    409  HA2 GLY A  25       2.545 -12.938  16.841  1.00 36.72           H  
ATOM    410  HA3 GLY A  25       4.298 -13.030  16.983  1.00 36.72           H  
ATOM    411  C   GLY A  25       3.513 -13.769  15.136  1.00 36.72           C  
ATOM    412  O   GLY A  25       3.267 -13.458  13.972  1.00 36.72           O  
ATOM    413  N   TYR A  26       3.848 -15.010  15.488  1.00 35.67           N  
ATOM    414  H   TYR A  26       4.081 -15.168  16.458  1.00 35.67           H  
ATOM    415  CA  TYR A  26       3.928 -16.164  14.601  1.00 35.67           C  
ATOM    416  HA  TYR A  26       4.744 -16.011  13.894  1.00 35.67           H  
ATOM    417  C   TYR A  26       2.620 -16.347  13.822  1.00 35.67           C  
ATOM    418  CB  TYR A  26       4.235 -17.416  15.443  1.00 35.67           C  
ATOM    419  HB2 TYR A  26       4.262 -18.281  14.780  1.00 35.67           H  
ATOM    420  HB3 TYR A  26       3.424 -17.582  16.153  1.00 35.67           H  
ATOM    421  O   TYR A  26       1.635 -16.860  14.350  1.00 35.67           O  
ATOM    422  CG  TYR A  26       5.542 -17.353  16.211  1.00 35.67           C  
ATOM    423  CD1 TYR A  26       6.727 -17.820  15.611  1.00 35.67           C  
ATOM    424  HD1 TYR A  26       6.705 -18.234  14.613  1.00 35.67           H  
ATOM    425  CD2 TYR A  26       5.579 -16.817  17.515  1.00 35.67           C  
ATOM    426  HD2 TYR A  26       4.669 -16.478  17.988  1.00 35.67           H  
ATOM    427  CE1 TYR A  26       7.948 -17.744  16.307  1.00 35.67           C  
ATOM    428  HE1 TYR A  26       8.865 -18.091  15.853  1.00 35.67           H  
ATOM    429  CE2 TYR A  26       6.802 -16.722  18.207  1.00 35.67           C  
ATOM    430  HE2 TYR A  26       6.834 -16.298  19.200  1.00 35.67           H  
ATOM    431  OH  TYR A  26       9.176 -17.106  18.259  1.00 35.67           O  
ATOM    432  HH  TYR A  26       9.105 -16.614  19.080  1.00 35.67           H  
ATOM    433  CZ  TYR A  26       7.990 -17.187  17.601  1.00 35.67           C  
ATOM    434  N   CYS A  27       2.620 -15.980  12.541  1.00 35.14           N  
ATOM    435  H   CYS A  27       3.375 -15.387  12.227  1.00 35.14           H  
ATOM    436  CA  CYS A  27       1.539 -16.295  11.604  1.00 35.14           C  
ATOM    437  HA  CYS A  27       0.589 -16.128  12.112  1.00 35.14           H  
ATOM    438  C   CYS A  27       1.583 -17.766  11.199  1.00 35.14           C  
ATOM    439  CB  CYS A  27       1.583 -15.352  10.412  1.00 35.14           C  
ATOM    440  HB2 CYS A  27       2.527 -15.471   9.881  1.00 35.14           H  
ATOM    441  HB3 CYS A  27       0.762 -15.585   9.734  1.00 35.14           H  
ATOM    442  O   CYS A  27       1.728 -18.122  10.036  1.00 35.14           O  
ATOM    443  SG  CYS A  27       1.402 -13.665  10.982  1.00 35.14           S  
ATOM    444  N   THR A  28       1.486 -18.627  12.198  1.00 31.88           N  
ATOM    445  H   THR A  28       1.451 -18.234  13.128  1.00 31.88           H  
ATOM    446  CA  THR A  28       1.274 -20.057  12.084  1.00 31.88           C  
ATOM    447  HA  THR A  28       0.678 -20.281  11.199  1.00 31.88           H  
ATOM    448  C   THR A  28       0.496 -20.447  13.327  1.00 31.88           C  
ATOM    449  CB  THR A  28       2.596 -20.857  12.012  1.00 31.88           C  
ATOM    450  HB  THR A  28       2.352 -21.917  12.080  1.00 31.88           H  
ATOM    451  O   THR A  28       1.102 -20.657  14.365  1.00 31.88           O  
ATOM    452  CG2 THR A  28       3.375 -20.644  10.715  1.00 31.88           C  
ATOM    453 HG21 THR A  28       3.782 -19.634  10.679  1.00 31.88           H  
ATOM    454 HG22 THR A  28       4.202 -21.353  10.672  1.00 31.88           H  
ATOM    455 HG23 THR A  28       2.722 -20.802   9.857  1.00 31.88           H  
ATOM    456  OG1 THR A  28       3.457 -20.535  13.079  1.00 31.88           O  
ATOM    457  HG1 THR A  28       2.929 -20.616  13.877  1.00 31.88           H  
ATOM    458  N   HIS A  29      -0.832 -20.471  13.261  1.00 29.96           N  
ATOM    459  H   HIS A  29      -1.265 -19.986  12.489  1.00 29.96           H  
ATOM    460  CA  HIS A  29      -1.668 -21.458  13.951  1.00 29.96           C  
ATOM    461  HA  HIS A  29      -1.390 -22.444  13.580  1.00 29.96           H  
ATOM    462  C   HIS A  29      -3.130 -21.213  13.559  1.00 29.96           C  
ATOM    463  CB  HIS A  29      -1.476 -21.480  15.488  1.00 29.96           C  
ATOM    464  HB2 HIS A  29      -1.042 -20.542  15.836  1.00 29.96           H  
ATOM    465  HB3 HIS A  29      -2.447 -21.582  15.972  1.00 29.96           H  
ATOM    466  O   HIS A  29      -3.709 -20.204  13.933  1.00 29.96           O  
ATOM    467  CG  HIS A  29      -0.621 -22.655  15.929  1.00 29.96           C  
ATOM    468  CD2 HIS A  29       0.705 -22.656  16.287  1.00 29.96           C  
ATOM    469  HD2 HIS A  29       1.347 -21.792  16.379  1.00 29.96           H  
ATOM    470  ND1 HIS A  29      -1.044 -23.965  16.001  1.00 29.96           N  
ATOM    471  HD1 HIS A  29      -1.984 -24.297  15.841  1.00 29.96           H  
ATOM    472  CE1 HIS A  29       0.003 -24.727  16.360  1.00 29.96           C  
ATOM    473  HE1 HIS A  29      -0.026 -25.798  16.496  1.00 29.96           H  
ATOM    474  NE2 HIS A  29       1.095 -23.976  16.535  1.00 29.96           N  
ATOM    475  N   GLU A  30      -3.672 -22.142  12.766  1.00 29.70           N  
ATOM    476  H   GLU A  30      -3.051 -22.889  12.489  1.00 29.70           H  
ATOM    477  CA  GLU A  30      -5.097 -22.402  12.512  1.00 29.70           C  
ATOM    478  HA  GLU A  30      -5.157 -22.922  11.556  1.00 29.70           H  
ATOM    479  C   GLU A  30      -6.043 -21.195  12.395  1.00 29.70           C  
ATOM    480  CB  GLU A  30      -5.630 -23.383  13.565  1.00 29.70           C  
ATOM    481  HB2 GLU A  30      -5.307 -23.058  14.554  1.00 29.70           H  
ATOM    482  HB3 GLU A  30      -6.720 -23.375  13.539  1.00 29.70           H  
ATOM    483  O   GLU A  30      -6.408 -20.553  13.375  1.00 29.70           O  
ATOM    484  CG  GLU A  30      -5.169 -24.820  13.291  1.00 29.70           C  
ATOM    485  HG2 GLU A  30      -4.079 -24.852  13.287  1.00 29.70           H  
ATOM    486  HG3 GLU A  30      -5.520 -25.113  12.302  1.00 29.70           H  
ATOM    487  CD  GLU A  30      -5.696 -25.804  14.345  1.00 29.70           C  
ATOM    488  OE1 GLU A  30      -5.977 -26.959  13.961  1.00 29.70           O  
ATOM    489  OE2 GLU A  30      -5.820 -25.399  15.527  1.00 29.70           O  
ATOM    490  N   LEU A  31      -6.566 -21.010  11.178  1.00 27.45           N  
ATOM    491  H   LEU A  31      -6.179 -21.570  10.431  1.00 27.45           H  
ATOM    492  CA  LEU A  31      -7.773 -20.250  10.852  1.00 27.45           C  
ATOM    493  HA  LEU A  31      -7.573 -19.183  10.943  1.00 27.45           H  
ATOM    494  C   LEU A  31      -8.936 -20.616  11.797  1.00 27.45           C  
ATOM    495  CB  LEU A  31      -8.170 -20.599   9.398  1.00 27.45           C  
ATOM    496  HB2 LEU A  31      -9.147 -20.166   9.185  1.00 27.45           H  
ATOM    497  HB3 LEU A  31      -8.284 -21.682   9.338  1.00 27.45           H  
ATOM    498  O   LEU A  31      -9.800 -21.423  11.459  1.00 27.45           O  
ATOM    499  CG  LEU A  31      -7.195 -20.154   8.297  1.00 27.45           C  
ATOM    500  HG  LEU A  31      -6.168 -20.361   8.600  1.00 27.45           H  
ATOM    501  CD1 LEU A  31      -7.481 -20.939   7.015  1.00 27.45           C  
ATOM    502 HD11 LEU A  31      -6.794 -20.621   6.231  1.00 27.45           H  
ATOM    503 HD12 LEU A  31      -8.506 -20.765   6.689  1.00 27.45           H  
ATOM    504 HD13 LEU A  31      -7.334 -22.004   7.194  1.00 27.45           H  
ATOM    505  CD2 LEU A  31      -7.342 -18.661   7.998  1.00 27.45           C  
ATOM    506 HD21 LEU A  31      -8.357 -18.442   7.667  1.00 27.45           H  
ATOM    507 HD22 LEU A  31      -6.637 -18.375   7.218  1.00 27.45           H  
ATOM    508 HD23 LEU A  31      -7.115 -18.084   8.894  1.00 27.45           H  
ATOM    509  N   ARG A  32      -9.006 -20.018  12.985  1.00 24.38           N  
ATOM    510  H   ARG A  32      -8.194 -19.512  13.309  1.00 24.38           H  
ATOM    511  CA  ARG A  32     -10.251 -19.987  13.743  1.00 24.38           C  
ATOM    512  HA  ARG A  32     -10.811 -20.904  13.559  1.00 24.38           H  
ATOM    513  C   ARG A  32     -11.056 -18.850  13.161  1.00 24.38           C  
ATOM    514  CB  ARG A  32     -10.016 -19.890  15.254  1.00 24.38           C  
ATOM    515  HB2 ARG A  32     -10.973 -19.699  15.739  1.00 24.38           H  
ATOM    516  HB3 ARG A  32      -9.334 -19.071  15.482  1.00 24.38           H  
ATOM    517  O   ARG A  32     -10.798 -17.690  13.452  1.00 24.38           O  
ATOM    518  CG  ARG A  32      -9.442 -21.217  15.770  1.00 24.38           C  
ATOM    519  HG2 ARG A  32     -10.005 -22.048  15.346  1.00 24.38           H  
ATOM    520  HG3 ARG A  32      -8.401 -21.306  15.457  1.00 24.38           H  
ATOM    521  CD  ARG A  32      -9.530 -21.303  17.294  1.00 24.38           C  
ATOM    522  HD2 ARG A  32     -10.576 -21.207  17.584  1.00 24.38           H  
ATOM    523  HD3 ARG A  32      -8.962 -20.481  17.727  1.00 24.38           H  
ATOM    524  NE  ARG A  32      -8.975 -22.585  17.765  1.00 24.38           N  
ATOM    525  HE  ARG A  32      -8.217 -22.963  17.216  1.00 24.38           H  
ATOM    526  NH1 ARG A  32     -10.300 -22.893  19.619  1.00 24.38           N  
ATOM    527 HH11 ARG A  32     -10.539 -23.438  20.435  1.00 24.38           H  
ATOM    528 HH12 ARG A  32     -10.739 -22.003  19.431  1.00 24.38           H  
ATOM    529  NH2 ARG A  32      -8.731 -24.402  19.093  1.00 24.38           N  
ATOM    530 HH21 ARG A  32      -8.978 -24.958  19.899  1.00 24.38           H  
ATOM    531 HH22 ARG A  32      -8.001 -24.724  18.474  1.00 24.38           H  
ATOM    532  CZ  ARG A  32      -9.341 -23.283  18.822  1.00 24.38           C  
ATOM    533  N   THR A  33     -12.000 -19.210  12.300  1.00 24.34           N  
ATOM    534  H   THR A  33     -11.995 -20.166  11.973  1.00 24.34           H  
ATOM    535  CA  THR A  33     -13.058 -18.346  11.781  1.00 24.34           C  
ATOM    536  HA  THR A  33     -12.632 -17.629  11.080  1.00 24.34           H  
ATOM    537  C   THR A  33     -13.711 -17.598  12.942  1.00 24.34           C  
ATOM    538  CB  THR A  33     -14.101 -19.212  11.046  1.00 24.34           C  
ATOM    539  HB  THR A  33     -14.644 -19.826  11.764  1.00 24.34           H  
ATOM    540  O   THR A  33     -14.641 -18.097  13.577  1.00 24.34           O  
ATOM    541  CG2 THR A  33     -15.101 -18.391  10.235  1.00 24.34           C  
ATOM    542 HG21 THR A  33     -15.794 -19.056   9.719  1.00 24.34           H  
ATOM    543 HG22 THR A  33     -14.574 -17.779   9.504  1.00 24.34           H  
ATOM    544 HG23 THR A  33     -15.674 -17.745  10.899  1.00 24.34           H  
ATOM    545  OG1 THR A  33     -13.447 -20.078  10.147  1.00 24.34           O  
ATOM    546  HG1 THR A  33     -14.116 -20.525   9.623  1.00 24.34           H  
ATOM    547  N   ILE A  34     -13.221 -16.401  13.263  1.00 26.58           N  
ATOM    548  H   ILE A  34     -12.359 -16.090  12.838  1.00 26.58           H  
ATOM    549  CA  ILE A  34     -13.971 -15.478  14.100  1.00 26.58           C  
ATOM    550  HA  ILE A  34     -14.441 -16.033  14.912  1.00 26.58           H  
ATOM    551  C   ILE A  34     -15.042 -14.950  13.163  1.00 26.58           C  
ATOM    552  CB  ILE A  34     -13.100 -14.371  14.734  1.00 26.58           C  
ATOM    553  HB  ILE A  34     -12.726 -13.713  13.949  1.00 26.58           H  
ATOM    554  O   ILE A  34     -14.743 -14.209  12.232  1.00 26.58           O  
ATOM    555  CG1 ILE A  34     -11.890 -14.983  15.477  1.00 26.58           C  
ATOM    556 HG12 ILE A  34     -12.240 -15.697  16.222  1.00 26.58           H  
ATOM    557 HG13 ILE A  34     -11.269 -15.518  14.759  1.00 26.58           H  
ATOM    558  CG2 ILE A  34     -13.983 -13.551  15.697  1.00 26.58           C  
ATOM    559 HG21 ILE A  34     -14.305 -14.169  16.535  1.00 26.58           H  
ATOM    560 HG22 ILE A  34     -14.855 -13.160  15.173  1.00 26.58           H  
ATOM    561 HG23 ILE A  34     -13.422 -12.696  16.075  1.00 26.58           H  
ATOM    562  CD1 ILE A  34     -10.977 -13.960  16.162  1.00 26.58           C  
ATOM    563 HD11 ILE A  34     -10.677 -13.192  15.448  1.00 26.58           H  
ATOM    564 HD12 ILE A  34     -11.485 -13.497  17.008  1.00 26.58           H  
ATOM    565 HD13 ILE A  34     -10.084 -14.465  16.530  1.00 26.58           H  
ATOM    566  N   ASN A  35     -16.273 -15.425  13.353  1.00 26.07           N  
ATOM    567  H   ASN A  35     -16.385 -16.156  14.040  1.00 26.07           H  
ATOM    568  CA  ASN A  35     -17.447 -14.956  12.631  1.00 26.07           C  
ATOM    569  HA  ASN A  35     -17.374 -15.245  11.583  1.00 26.07           H  
ATOM    570  C   ASN A  35     -17.492 -13.426  12.717  1.00 26.07           C  
ATOM    571  CB  ASN A  35     -18.705 -15.592  13.254  1.00 26.07           C  
ATOM    572  HB2 ASN A  35     -19.588 -15.096  12.851  1.00 26.07           H  
ATOM    573  HB3 ASN A  35     -18.698 -15.439  14.334  1.00 26.07           H  
ATOM    574  O   ASN A  35     -17.956 -12.871  13.717  1.00 26.07           O  
ATOM    575  CG  ASN A  35     -18.842 -17.067  12.935  1.00 26.07           C  
ATOM    576  ND2 ASN A  35     -19.089 -17.903  13.916  1.00 26.07           N  
ATOM    577 HD21 ASN A  35     -19.135 -18.876  13.652  1.00 26.07           H  
ATOM    578 HD22 ASN A  35     -19.150 -17.585  14.873  1.00 26.07           H  
ATOM    579  OD1 ASN A  35     -18.747 -17.488  11.799  1.00 26.07           O  
ATOM    580  N   ALA A  36     -16.983 -12.750  11.685  1.00 30.01           N  
ATOM    581  H   ALA A  36     -16.441 -13.254  10.998  1.00 30.01           H  
ATOM    582  CA  ALA A  36     -17.128 -11.322  11.522  1.00 30.01           C  
ATOM    583  HA  ALA A  36     -16.687 -10.814  12.380  1.00 30.01           H  
ATOM    584  C   ALA A  36     -18.634 -11.062  11.486  1.00 30.01           C  
ATOM    585  CB  ALA A  36     -16.392 -10.870  10.255  1.00 30.01           C  
ATOM    586  HB1 ALA A  36     -15.330 -11.099  10.342  1.00 30.01           H  
ATOM    587  HB2 ALA A  36     -16.795 -11.379   9.379  1.00 30.01           H  
ATOM    588  HB3 ALA A  36     -16.509  -9.795  10.123  1.00 30.01           H  
ATOM    589  O   ALA A  36     -19.333 -11.453  10.548  1.00 30.01           O  
ATOM    590  N   LYS A  37     -19.158 -10.497  12.580  1.00 31.10           N  
ATOM    591  H   LYS A  37     -18.530 -10.318  13.350  1.00 31.10           H  
ATOM    592  CA  LYS A  37     -20.548 -10.057  12.668  1.00 31.10           C  
ATOM    593  HA  LYS A  37     -21.206 -10.925  12.624  1.00 31.10           H  
ATOM    594  C   LYS A  37     -20.807  -9.187  11.447  1.00 31.10           C  
ATOM    595  CB  LYS A  37     -20.791  -9.270  13.965  1.00 31.10           C  
ATOM    596  HB2 LYS A  37     -19.898  -8.701  14.224  1.00 31.10           H  
ATOM    597  HB3 LYS A  37     -21.599  -8.559  13.793  1.00 31.10           H  
ATOM    598  O   LYS A  37     -20.164  -8.155  11.280  1.00 31.10           O  
ATOM    599  CG  LYS A  37     -21.203 -10.175  15.133  1.00 31.10           C  
ATOM    600  HG2 LYS A  37     -20.438 -10.935  15.298  1.00 31.10           H  
ATOM    601  HG3 LYS A  37     -22.145 -10.665  14.887  1.00 31.10           H  
ATOM    602  CD  LYS A  37     -21.377  -9.337  16.406  1.00 31.10           C  
ATOM    603  HD2 LYS A  37     -22.045  -8.501  16.197  1.00 31.10           H  
ATOM    604  HD3 LYS A  37     -20.404  -8.945  16.703  1.00 31.10           H  
ATOM    605  CE  LYS A  37     -21.965 -10.182  17.541  1.00 31.10           C  
ATOM    606  HE2 LYS A  37     -21.323 -11.049  17.696  1.00 31.10           H  
ATOM    607  HE3 LYS A  37     -22.946 -10.543  17.232  1.00 31.10           H  
ATOM    608  NZ  LYS A  37     -22.077  -9.396  18.796  1.00 31.10           N  
ATOM    609  HZ1 LYS A  37     -21.164  -9.084  19.096  1.00 31.10           H  
ATOM    610  HZ2 LYS A  37     -22.476  -9.957  19.535  1.00 31.10           H  
ATOM    611  HZ3 LYS A  37     -22.660  -8.583  18.657  1.00 31.10           H  
ATOM    612  N   GLN A  38     -21.723  -9.648  10.603  1.00 33.22           N  
ATOM    613  H   GLN A  38     -22.106 -10.561  10.801  1.00 33.22           H  
ATOM    614  CA  GLN A  38     -22.139  -9.018   9.359  1.00 33.22           C  
ATOM    615  HA  GLN A  38     -21.273  -8.905   8.706  1.00 33.22           H  
ATOM    616  C   GLN A  38     -22.732  -7.624   9.620  1.00 33.22           C  
ATOM    617  CB  GLN A  38     -23.177  -9.925   8.670  1.00 33.22           C  
ATOM    618  HB2 GLN A  38     -24.013 -10.087   9.351  1.00 33.22           H  
ATOM    619  HB3 GLN A  38     -23.555  -9.405   7.790  1.00 33.22           H  
ATOM    620  O   GLN A  38     -23.944  -7.437   9.574  1.00 33.22           O  
ATOM    621  CG  GLN A  38     -22.641 -11.288   8.212  1.00 33.22           C  
ATOM    622  HG2 GLN A  38     -21.800 -11.128   7.538  1.00 33.22           H  
ATOM    623  HG3 GLN A  38     -22.290 -11.865   9.067  1.00 33.22           H  
ATOM    624  CD  GLN A  38     -23.718 -12.099   7.490  1.00 33.22           C  
ATOM    625  NE2 GLN A  38     -23.351 -12.917   6.530  1.00 33.22           N  
ATOM    626 HE21 GLN A  38     -24.084 -13.472   6.112  1.00 33.22           H  
ATOM    627 HE22 GLN A  38     -22.375 -13.034   6.299  1.00 33.22           H  
ATOM    628  OE1 GLN A  38     -24.904 -12.015   7.764  1.00 33.22           O  
ATOM    629  N   ASN A  39     -21.897  -6.617   9.862  1.00 29.87           N  
ATOM    630  H   ASN A  39     -20.922  -6.833  10.018  1.00 29.87           H  
ATOM    631  CA  ASN A  39     -22.291  -5.223   9.709  1.00 29.87           C  
ATOM    632  HA  ASN A  39     -23.352  -5.115   9.938  1.00 29.87           H  
ATOM    633  C   ASN A  39     -22.158  -4.877   8.229  1.00 29.87           C  
ATOM    634  CB  ASN A  39     -21.513  -4.320  10.679  1.00 29.87           C  
ATOM    635  HB2 ASN A  39     -20.501  -4.701  10.816  1.00 29.87           H  
ATOM    636  HB3 ASN A  39     -21.440  -3.318  10.256  1.00 29.87           H  
ATOM    637  O   ASN A  39     -21.196  -4.265   7.776  1.00 29.87           O  
ATOM    638  CG  ASN A  39     -22.205  -4.180  12.026  1.00 29.87           C  
ATOM    639  ND2 ASN A  39     -21.508  -3.677  13.016  1.00 29.87           N  
ATOM    640 HD21 ASN A  39     -20.552  -3.387  12.868  1.00 29.87           H  
ATOM    641 HD22 ASN A  39     -22.007  -3.522  13.881  1.00 29.87           H  
ATOM    642  OD1 ASN A  39     -23.373  -4.476  12.217  1.00 29.87           O  
ATOM    643  N   LYS A  40     -23.136  -5.362   7.463  1.00 33.32           N  
ATOM    644  H   LYS A  40     -23.851  -5.896   7.935  1.00 33.32           H  
ATOM    645  CA  LYS A  40     -23.283  -5.123   6.031  1.00 33.32           C  
ATOM    646  HA  LYS A  40     -22.368  -5.427   5.523  1.00 33.32           H  
ATOM    647  C   LYS A  40     -23.490  -3.623   5.807  1.00 33.32           C  
ATOM    648  CB  LYS A  40     -24.456  -5.990   5.542  1.00 33.32           C  
ATOM    649  HB2 LYS A  40     -24.297  -7.007   5.899  1.00 33.32           H  
ATOM    650  HB3 LYS A  40     -25.386  -5.624   5.979  1.00 33.32           H  
ATOM    651  O   LYS A  40     -24.589  -3.109   6.017  1.00 33.32           O  
ATOM    652  CG  LYS A  40     -24.596  -6.040   4.015  1.00 33.32           C  
ATOM    653  HG2 LYS A  40     -24.801  -5.042   3.628  1.00 33.32           H  
ATOM    654  HG3 LYS A  40     -23.664  -6.405   3.584  1.00 33.32           H  
ATOM    655  CD  LYS A  40     -25.742  -6.989   3.632  1.00 33.32           C  
ATOM    656  HD2 LYS A  40     -26.682  -6.576   4.001  1.00 33.32           H  
ATOM    657  HD3 LYS A  40     -25.572  -7.959   4.098  1.00 33.32           H  
ATOM    658  CE  LYS A  40     -25.810  -7.163   2.112  1.00 33.32           C  
ATOM    659  HE2 LYS A  40     -24.850  -7.548   1.768  1.00 33.32           H  
ATOM    660  HE3 LYS A  40     -25.956  -6.185   1.654  1.00 33.32           H  
ATOM    661  NZ  LYS A  40     -26.902  -8.089   1.716  1.00 33.32           N  
ATOM    662  HZ1 LYS A  40     -26.775  -8.989   2.156  1.00 33.32           H  
ATOM    663  HZ2 LYS A  40     -27.799  -7.714   1.988  1.00 33.32           H  
ATOM    664  HZ3 LYS A  40     -26.899  -8.222   0.715  1.00 33.32           H  
ATOM    665  N   LEU A  41     -22.436  -2.920   5.395  1.00 33.30           N  
ATOM    666  H   LEU A  41     -21.534  -3.374   5.359  1.00 33.30           H  
ATOM    667  CA  LEU A  41     -22.550  -1.546   4.921  1.00 33.30           C  
ATOM    668  HA  LEU A  41     -23.003  -0.953   5.715  1.00 33.30           H  
ATOM    669  C   LEU A  41     -23.483  -1.549   3.697  1.00 33.30           C  
ATOM    670  CB  LEU A  41     -21.145  -0.989   4.614  1.00 33.30           C  
ATOM    671  HB2 LEU A  41     -20.744  -1.529   3.757  1.00 33.30           H  
ATOM    672  HB3 LEU A  41     -20.490  -1.184   5.463  1.00 33.30           H  
ATOM    673  O   LEU A  41     -23.243  -2.258   2.720  1.00 33.30           O  
ATOM    674  CG  LEU A  41     -21.114   0.522   4.309  1.00 33.30           C  
ATOM    675  HG  LEU A  41     -21.865   0.753   3.554  1.00 33.30           H  
ATOM    676  CD1 LEU A  41     -21.387   1.365   5.559  1.00 33.30           C  
ATOM    677 HD11 LEU A  41     -20.645   1.145   6.325  1.00 33.30           H  
ATOM    678 HD12 LEU A  41     -22.384   1.165   5.950  1.00 33.30           H  
ATOM    679 HD13 LEU A  41     -21.323   2.423   5.304  1.00 33.30           H  
ATOM    680  CD2 LEU A  41     -19.744   0.915   3.762  1.00 33.30           C  
ATOM    681 HD21 LEU A  41     -18.966   0.693   4.492  1.00 33.30           H  
ATOM    682 HD22 LEU A  41     -19.724   1.981   3.535  1.00 33.30           H  
ATOM    683 HD23 LEU A  41     -19.537   0.364   2.845  1.00 33.30           H  
ATOM    684  N   HIS A  42     -24.586  -0.803   3.772  1.00 31.89           N  
ATOM    685  H   HIS A  42     -24.744  -0.276   4.619  1.00 31.89           H  
ATOM    686  CA  HIS A  42     -25.547  -0.660   2.677  1.00 31.89           C  
ATOM    687  HA  HIS A  42     -25.742  -1.643   2.249  1.00 31.89           H  
ATOM    688  C   HIS A  42     -24.936   0.206   1.565  1.00 31.89           C  
ATOM    689  CB  HIS A  42     -26.883  -0.094   3.208  1.00 31.89           C  
ATOM    690  HB2 HIS A  42     -26.728   0.399   4.168  1.00 31.89           H  
ATOM    691  HB3 HIS A  42     -27.260   0.666   2.524  1.00 31.89           H  
ATOM    692  O   HIS A  42     -25.161   1.414   1.500  1.00 31.89           O  
ATOM    693  CG  HIS A  42     -27.979  -1.118   3.340  1.00 31.89           C  
ATOM    694  CD2 HIS A  42     -28.844  -1.509   2.353  1.00 31.89           C  
ATOM    695  HD2 HIS A  42     -28.838  -1.163   1.330  1.00 31.89           H  
ATOM    696  ND1 HIS A  42     -28.353  -1.776   4.489  1.00 31.89           N  
ATOM    697  HD1 HIS A  42     -27.892  -1.716   5.386  1.00 31.89           H  
ATOM    698  CE1 HIS A  42     -29.424  -2.536   4.203  1.00 31.89           C  
ATOM    699  HE1 HIS A  42     -29.943  -3.167   4.909  1.00 31.89           H  
ATOM    700  NE2 HIS A  42     -29.754  -2.412   2.908  1.00 31.89           N  
ATOM    701  N   VAL A  43     -24.154  -0.412   0.680  1.00 38.67           N  
ATOM    702  H   VAL A  43     -23.887  -1.369   0.862  1.00 38.67           H  
ATOM    703  CA  VAL A  43     -23.633   0.244  -0.524  1.00 38.67           C  
ATOM    704  HA  VAL A  43     -23.313   1.252  -0.259  1.00 38.67           H  
ATOM    705  C   VAL A  43     -24.770   0.356  -1.543  1.00 38.67           C  
ATOM    706  CB  VAL A  43     -22.392  -0.485  -1.077  1.00 38.67           C  
ATOM    707  HB  VAL A  43     -22.662  -1.503  -1.358  1.00 38.67           H  
ATOM    708  O   VAL A  43     -25.186  -0.620  -2.167  1.00 38.67           O  
ATOM    709  CG1 VAL A  43     -21.831   0.242  -2.305  1.00 38.67           C  
ATOM    710 HG11 VAL A  43     -20.937  -0.273  -2.658  1.00 38.67           H  
ATOM    711 HG12 VAL A  43     -22.558   0.239  -3.117  1.00 38.67           H  
ATOM    712 HG13 VAL A  43     -21.567   1.270  -2.054  1.00 38.67           H  
ATOM    713  CG2 VAL A  43     -21.280  -0.543  -0.018  1.00 38.67           C  
ATOM    714 HG21 VAL A  43     -20.395  -1.018  -0.442  1.00 38.67           H  
ATOM    715 HG22 VAL A  43     -21.017   0.462   0.311  1.00 38.67           H  
ATOM    716 HG23 VAL A  43     -21.597  -1.134   0.841  1.00 38.67           H  
ATOM    717  N   LYS A  44     -25.327   1.563  -1.676  1.00 39.67           N  
ATOM    718  H   LYS A  44     -24.960   2.304  -1.097  1.00 39.67           H  
ATOM    719  CA  LYS A  44     -26.359   1.899  -2.664  1.00 39.67           C  
ATOM    720  HA  LYS A  44     -27.022   1.046  -2.810  1.00 39.67           H  
ATOM    721  C   LYS A  44     -25.698   2.205  -4.013  1.00 39.67           C  
ATOM    722  CB  LYS A  44     -27.194   3.102  -2.179  1.00 39.67           C  
ATOM    723  HB2 LYS A  44     -27.833   3.422  -3.002  1.00 39.67           H  
ATOM    724  HB3 LYS A  44     -26.523   3.927  -1.937  1.00 39.67           H  
ATOM    725  O   LYS A  44     -25.353   3.354  -4.249  1.00 39.67           O  
ATOM    726  CG  LYS A  44     -28.088   2.812  -0.965  1.00 39.67           C  
ATOM    727  HG2 LYS A  44     -28.763   1.989  -1.202  1.00 39.67           H  
ATOM    728  HG3 LYS A  44     -27.470   2.533  -0.111  1.00 39.67           H  
ATOM    729  CD  LYS A  44     -28.907   4.065  -0.617  1.00 39.67           C  
ATOM    730  HD2 LYS A  44     -28.221   4.879  -0.382  1.00 39.67           H  
ATOM    731  HD3 LYS A  44     -29.506   4.348  -1.483  1.00 39.67           H  
ATOM    732  CE  LYS A  44     -29.828   3.807   0.580  1.00 39.67           C  
ATOM    733  HE2 LYS A  44     -30.494   2.980   0.335  1.00 39.67           H  
ATOM    734  HE3 LYS A  44     -29.213   3.502   1.427  1.00 39.67           H  
ATOM    735  NZ  LYS A  44     -30.614   5.019   0.927  1.00 39.67           N  
ATOM    736  HZ1 LYS A  44     -29.994   5.781   1.161  1.00 39.67           H  
ATOM    737  HZ2 LYS A  44     -31.187   5.305   0.146  1.00 39.67           H  
ATOM    738  HZ3 LYS A  44     -31.213   4.841   1.720  1.00 39.67           H  
ATOM    739  N   ASN A  45     -25.504   1.184  -4.852  1.00 36.85           N  
ATOM    740  H   ASN A  45     -25.574   0.267  -4.434  1.00 36.85           H  
ATOM    741  CA  ASN A  45     -25.540   1.228  -6.330  1.00 36.85           C  
ATOM    742  HA  ASN A  45     -26.584   1.273  -6.640  1.00 36.85           H  
ATOM    743  C   ASN A  45     -24.975  -0.083  -6.908  1.00 36.85           C  
ATOM    744  CB  ASN A  45     -24.807   2.452  -6.935  1.00 36.85           C  
ATOM    745  HB2 ASN A  45     -24.361   2.179  -7.891  1.00 36.85           H  
ATOM    746  HB3 ASN A  45     -23.993   2.781  -6.290  1.00 36.85           H  
ATOM    747  O   ASN A  45     -23.773  -0.228  -7.104  1.00 36.85           O  
ATOM    748  CG  ASN A  45     -25.769   3.590  -7.243  1.00 36.85           C  
ATOM    749  ND2 ASN A  45     -25.430   4.816  -6.924  1.00 36.85           N  
ATOM    750 HD21 ASN A  45     -26.077   5.550  -7.173  1.00 36.85           H  
ATOM    751 HD22 ASN A  45     -24.582   4.977  -6.400  1.00 36.85           H  
ATOM    752  OD1 ASN A  45     -26.843   3.385  -7.785  1.00 36.85           O  
ATOM    753  N   ILE A  46     -25.858  -1.047  -7.181  1.00 39.55           N  
ATOM    754  H   ILE A  46     -26.839  -0.844  -7.053  1.00 39.55           H  
ATOM    755  CA  ILE A  46     -25.524  -2.393  -7.683  1.00 39.55           C  
ATOM    756  HA  ILE A  46     -24.457  -2.565  -7.542  1.00 39.55           H  
ATOM    757  C   ILE A  46     -25.787  -2.449  -9.196  1.00 39.55           C  
ATOM    758  CB  ILE A  46     -26.272  -3.501  -6.887  1.00 39.55           C  
ATOM    759  HB  ILE A  46     -27.340  -3.396  -7.078  1.00 39.55           H  
ATOM    760  O   ILE A  46     -26.586  -3.244  -9.669  1.00 39.55           O  
ATOM    761  CG1 ILE A  46     -26.036  -3.374  -5.361  1.00 39.55           C  
ATOM    762 HG12 ILE A  46     -26.150  -2.337  -5.046  1.00 39.55           H  
ATOM    763 HG13 ILE A  46     -25.017  -3.679  -5.122  1.00 39.55           H  
ATOM    764  CG2 ILE A  46     -25.825  -4.917  -7.321  1.00 39.55           C  
ATOM    765 HG21 ILE A  46     -26.314  -5.684  -6.721  1.00 39.55           H  
ATOM    766 HG22 ILE A  46     -24.745  -5.020  -7.214  1.00 39.55           H  
ATOM    767 HG23 ILE A  46     -26.090  -5.134  -8.356  1.00 39.55           H  
ATOM    768  CD1 ILE A  46     -27.023  -4.190  -4.515  1.00 39.55           C  
ATOM    769 HD11 ILE A  46     -28.047  -3.921  -4.776  1.00 39.55           H  
ATOM    770 HD12 ILE A  46     -26.858  -3.963  -3.461  1.00 39.55           H  
ATOM    771 HD13 ILE A  46     -26.877  -5.260  -4.659  1.00 39.55           H  
ATOM    772  N   ASN A  47     -25.131  -1.580  -9.966  1.00 42.25           N  
ATOM    773  H   ASN A  47     -24.538  -0.894  -9.522  1.00 42.25           H  
ATOM    774  CA  ASN A  47     -25.000  -1.794 -11.416  1.00 42.25           C  
ATOM    775  HA  ASN A  47     -25.649  -2.614 -11.723  1.00 42.25           H  
ATOM    776  C   ASN A  47     -23.596  -2.289 -11.791  1.00 42.25           C  
ATOM    777  CB  ASN A  47     -25.469  -0.557 -12.198  1.00 42.25           C  
ATOM    778  HB2 ASN A  47     -25.143  -0.643 -13.234  1.00 42.25           H  
ATOM    779  HB3 ASN A  47     -25.018   0.341 -11.775  1.00 42.25           H  
ATOM    780  O   ASN A  47     -23.267  -2.372 -12.967  1.00 42.25           O  
ATOM    781  CG  ASN A  47     -26.982  -0.401 -12.229  1.00 42.25           C  
ATOM    782  ND2 ASN A  47     -27.461   0.723 -12.706  1.00 42.25           N  
ATOM    783 HD21 ASN A  47     -26.840   1.435 -13.062  1.00 42.25           H  
ATOM    784 HD22 ASN A  47     -28.468   0.790 -12.744  1.00 42.25           H  
ATOM    785  OD1 ASN A  47     -27.761  -1.254 -11.846  1.00 42.25           O  
ATOM    786  N   SER A  48     -22.780  -2.656 -10.798  1.00 40.26           N  
ATOM    787  H   SER A  48     -23.106  -2.568  -9.846  1.00 40.26           H  
ATOM    788  CA  SER A  48     -21.477  -3.269 -11.009  1.00 40.26           C  
ATOM    789  HA  SER A  48     -21.436  -3.664 -12.024  1.00 40.26           H  
ATOM    790  C   SER A  48     -21.270  -4.447 -10.066  1.00 40.26           C  
ATOM    791  CB  SER A  48     -20.365  -2.237 -10.894  1.00 40.26           C  
ATOM    792  HB2 SER A  48     -20.213  -1.930  -9.859  1.00 40.26           H  
ATOM    793  HB3 SER A  48     -20.589  -1.373 -11.520  1.00 40.26           H  
ATOM    794  O   SER A  48     -20.570  -4.373  -9.059  1.00 40.26           O  
ATOM    795  OG  SER A  48     -19.243  -2.906 -11.401  1.00 40.26           O  
ATOM    796  HG  SER A  48     -18.547  -2.281 -11.617  1.00 40.26           H  
ATOM    797  N   CYS A  49     -21.904  -5.571 -10.396  1.00 35.24           N  
ATOM    798  H   CYS A  49     -22.514  -5.572 -11.201  1.00 35.24           H  
ATOM    799  CA  CYS A  49     -21.526  -6.855  -9.808  1.00 35.24           C  
ATOM    800  HA  CYS A  49     -21.565  -6.763  -8.723  1.00 35.24           H  
ATOM    801  C   CYS A  49     -20.073  -7.246 -10.164  1.00 35.24           C  
ATOM    802  CB  CYS A  49     -22.536  -7.925 -10.241  1.00 35.24           C  
ATOM    803  HB2 CYS A  49     -22.573  -7.973 -11.329  1.00 35.24           H  
ATOM    804  HB3 CYS A  49     -22.212  -8.896  -9.865  1.00 35.24           H  
ATOM    805  O   CYS A  49     -19.530  -8.134  -9.505  1.00 35.24           O  
ATOM    806  SG  CYS A  49     -24.183  -7.534  -9.571  1.00 35.24           S  
ATOM    807  HG  CYS A  49     -24.845  -8.496 -10.220  1.00 35.24           H  
ATOM    808  N   ASP A  50     -19.444  -6.549 -11.121  1.00 45.46           N  
ATOM    809  H   ASP A  50     -19.972  -5.862 -11.641  1.00 45.46           H  
ATOM    810  CA  ASP A  50     -18.035  -6.679 -11.515  1.00 45.46           C  
ATOM    811  HA  ASP A  50     -17.722  -7.714 -11.379  1.00 45.46           H  
ATOM    812  C   ASP A  50     -17.060  -5.844 -10.666  1.00 45.46           C  
ATOM    813  CB  ASP A  50     -17.890  -6.326 -13.009  1.00 45.46           C  
ATOM    814  HB2 ASP A  50     -18.483  -5.439 -13.232  1.00 45.46           H  
ATOM    815  HB3 ASP A  50     -16.846  -6.086 -13.213  1.00 45.46           H  
ATOM    816  O   ASP A  50     -15.895  -6.218 -10.546  1.00 45.46           O  
ATOM    817  CG  ASP A  50     -18.283  -7.476 -13.944  1.00 45.46           C  
ATOM    818  OD1 ASP A  50     -18.247  -8.644 -13.493  1.00 45.46           O  
ATOM    819  OD2 ASP A  50     -18.647  -7.177 -15.101  1.00 45.46           O  
ATOM    820  N   ASN A  51     -17.499  -4.778  -9.986  1.00 53.35           N  
ATOM    821  H   ASN A  51     -18.449  -4.463 -10.119  1.00 53.35           H  
ATOM    822  CA  ASN A  51     -16.595  -3.976  -9.157  1.00 53.35           C  
ATOM    823  HA  ASN A  51     -15.596  -4.018  -9.590  1.00 53.35           H  
ATOM    824  C   ASN A  51     -16.497  -4.576  -7.752  1.00 53.35           C  
ATOM    825  CB  ASN A  51     -16.998  -2.493  -9.161  1.00 53.35           C  
ATOM    826  HB2 ASN A  51     -16.381  -1.957  -8.439  1.00 53.35           H  
ATOM    827  HB3 ASN A  51     -18.038  -2.402  -8.849  1.00 53.35           H  
ATOM    828  O   ASN A  51     -17.293  -4.286  -6.864  1.00 53.35           O  
ATOM    829  CG  ASN A  51     -16.803  -1.826 -10.512  1.00 53.35           C  
ATOM    830  ND2 ASN A  51     -17.408  -0.683 -10.731  1.00 53.35           N  
ATOM    831 HD21 ASN A  51     -17.113  -0.227 -11.583  1.00 53.35           H  
ATOM    832 HD22 ASN A  51     -17.784  -0.169  -9.948  1.00 53.35           H  
ATOM    833  OD1 ASN A  51     -16.204  -2.333 -11.437  1.00 53.35           O  
ATOM    834  N   ASP A  52     -15.500  -5.435  -7.547  1.00 69.51           N  
ATOM    835  H   ASP A  52     -14.963  -5.721  -8.354  1.00 69.51           H  
ATOM    836  CA  ASP A  52     -15.077  -5.906  -6.218  1.00 69.51           C  
ATOM    837  HA  ASP A  52     -15.916  -6.383  -5.711  1.00 69.51           H  
ATOM    838  C   ASP A  52     -14.583  -4.750  -5.318  1.00 69.51           C  
ATOM    839  CB  ASP A  52     -13.968  -6.945  -6.459  1.00 69.51           C  
ATOM    840  HB2 ASP A  52     -13.080  -6.441  -6.838  1.00 69.51           H  
ATOM    841  HB3 ASP A  52     -14.309  -7.643  -7.223  1.00 69.51           H  
ATOM    842  O   ASP A  52     -14.704  -4.763  -4.088  1.00 69.51           O  
ATOM    843  CG  ASP A  52     -13.596  -7.761  -5.223  1.00 69.51           C  
ATOM    844  OD1 ASP A  52     -14.267  -7.577  -4.189  1.00 69.51           O  
ATOM    845  OD2 ASP A  52     -12.724  -8.637  -5.385  1.00 69.51           O  
ATOM    846  N   ARG A  53     -14.076  -3.695  -5.961  1.00 77.09           N  
ATOM    847  H   ARG A  53     -14.113  -3.702  -6.970  1.00 77.09           H  
ATOM    848  CA  ARG A  53     -13.405  -2.574  -5.313  1.00 77.09           C  
ATOM    849  HA  ARG A  53     -13.357  -2.784  -4.245  1.00 77.09           H  
ATOM    850  C   ARG A  53     -14.191  -1.287  -5.484  1.00 77.09           C  
ATOM    851  CB  ARG A  53     -11.970  -2.467  -5.833  1.00 77.09           C  
ATOM    852  HB2 ARG A  53     -11.493  -1.588  -5.398  1.00 77.09           H  
ATOM    853  HB3 ARG A  53     -11.986  -2.359  -6.917  1.00 77.09           H  
ATOM    854  O   ARG A  53     -14.624  -0.956  -6.586  1.00 77.09           O  
ATOM    855  CG  ARG A  53     -11.175  -3.719  -5.435  1.00 77.09           C  
ATOM    856  HG2 ARG A  53     -11.041  -3.735  -4.353  1.00 77.09           H  
ATOM    857  HG3 ARG A  53     -11.705  -4.624  -5.732  1.00 77.09           H  
ATOM    858  CD  ARG A  53      -9.822  -3.724  -6.128  1.00 77.09           C  
ATOM    859  HD2 ARG A  53      -9.248  -2.858  -5.800  1.00 77.09           H  
ATOM    860  HD3 ARG A  53     -10.008  -3.646  -7.199  1.00 77.09           H  
ATOM    861  NE  ARG A  53      -9.088  -4.958  -5.810  1.00 77.09           N  
ATOM    862  HE  ARG A  53      -8.898  -5.124  -4.832  1.00 77.09           H  
ATOM    863  NH1 ARG A  53      -9.114  -5.943  -7.895  1.00 77.09           N  
ATOM    864 HH11 ARG A  53      -9.418  -5.072  -8.306  1.00 77.09           H  
ATOM    865 HH12 ARG A  53      -9.008  -6.770  -8.465  1.00 77.09           H  
ATOM    866  NH2 ARG A  53      -8.401  -7.086  -6.114  1.00 77.09           N  
ATOM    867 HH21 ARG A  53      -8.416  -7.196  -5.110  1.00 77.09           H  
ATOM    868 HH22 ARG A  53      -8.346  -7.921  -6.680  1.00 77.09           H  
ATOM    869  CZ  ARG A  53      -8.868  -5.981  -6.613  1.00 77.09           C  
ATOM    870  N   VAL A  54     -14.368  -0.563  -4.385  1.00 80.94           N  
ATOM    871  H   VAL A  54     -13.945  -0.901  -3.532  1.00 80.94           H  
ATOM    872  CA  VAL A  54     -15.125   0.693  -4.340  1.00 80.94           C  
ATOM    873  HA  VAL A  54     -15.367   1.005  -5.356  1.00 80.94           H  
ATOM    874  C   VAL A  54     -14.259   1.768  -3.714  1.00 80.94           C  
ATOM    875  CB  VAL A  54     -16.448   0.536  -3.565  1.00 80.94           C  
ATOM    876  HB  VAL A  54     -16.234   0.230  -2.542  1.00 80.94           H  
ATOM    877  O   VAL A  54     -13.668   1.554  -2.660  1.00 80.94           O  
ATOM    878  CG1 VAL A  54     -17.244   1.850  -3.524  1.00 80.94           C  
ATOM    879 HG11 VAL A  54     -18.203   1.686  -3.031  1.00 80.94           H  
ATOM    880 HG12 VAL A  54     -16.701   2.604  -2.953  1.00 80.94           H  
ATOM    881 HG13 VAL A  54     -17.418   2.218  -4.535  1.00 80.94           H  
ATOM    882  CG2 VAL A  54     -17.347  -0.527  -4.211  1.00 80.94           C  
ATOM    883 HG21 VAL A  54     -17.533  -0.279  -5.255  1.00 80.94           H  
ATOM    884 HG22 VAL A  54     -18.295  -0.593  -3.676  1.00 80.94           H  
ATOM    885 HG23 VAL A  54     -16.866  -1.505  -4.162  1.00 80.94           H  
ATOM    886  N   VAL A  55     -14.219   2.939  -4.338  1.00 83.39           N  
ATOM    887  H   VAL A  55     -14.719   3.053  -5.209  1.00 83.39           H  
ATOM    888  CA  VAL A  55     -13.581   4.115  -3.756  1.00 83.39           C  
ATOM    889  HA  VAL A  55     -12.739   3.791  -3.145  1.00 83.39           H  
ATOM    890  C   VAL A  55     -14.589   4.826  -2.854  1.00 83.39           C  
ATOM    891  CB  VAL A  55     -13.017   5.032  -4.847  1.00 83.39           C  
ATOM    892  HB  VAL A  55     -13.835   5.452  -5.432  1.00 83.39           H  
ATOM    893  O   VAL A  55     -15.677   5.196  -3.294  1.00 83.39           O  
ATOM    894  CG1 VAL A  55     -12.227   6.160  -4.200  1.00 83.39           C  
ATOM    895 HG11 VAL A  55     -11.451   5.748  -3.556  1.00 83.39           H  
ATOM    896 HG12 VAL A  55     -11.744   6.750  -4.979  1.00 83.39           H  
ATOM    897 HG13 VAL A  55     -12.899   6.784  -3.610  1.00 83.39           H  
ATOM    898  CG2 VAL A  55     -12.064   4.293  -5.791  1.00 83.39           C  
ATOM    899 HG21 VAL A  55     -11.195   3.925  -5.246  1.00 83.39           H  
ATOM    900 HG22 VAL A  55     -12.565   3.460  -6.285  1.00 83.39           H  
ATOM    901 HG23 VAL A  55     -11.740   4.983  -6.569  1.00 83.39           H  
ATOM    902  N   THR A  56     -14.248   5.006  -1.583  1.00 83.07           N  
ATOM    903  H   THR A  56     -13.322   4.722  -1.298  1.00 83.07           H  
ATOM    904  CA  THR A  56     -15.097   5.652  -0.573  1.00 83.07           C  
ATOM    905  HA  THR A  56     -15.876   6.225  -1.076  1.00 83.07           H  
ATOM    906  C   THR A  56     -14.282   6.632   0.259  1.00 83.07           C  
ATOM    907  CB  THR A  56     -15.800   4.603   0.304  1.00 83.07           C  
ATOM    908  HB  THR A  56     -16.325   3.907  -0.350  1.00 83.07           H  
ATOM    909  O   THR A  56     -13.060   6.646   0.179  1.00 83.07           O  
ATOM    910  CG2 THR A  56     -14.855   3.808   1.203  1.00 83.07           C  
ATOM    911 HG21 THR A  56     -14.099   3.319   0.589  1.00 83.07           H  
ATOM    912 HG22 THR A  56     -15.416   3.044   1.741  1.00 83.07           H  
ATOM    913 HG23 THR A  56     -14.354   4.462   1.918  1.00 83.07           H  
ATOM    914  OG1 THR A  56     -16.752   5.223   1.143  1.00 83.07           O  
ATOM    915  HG1 THR A  56     -16.386   5.230   2.031  1.00 83.07           H  
ATOM    916  N   ARG A  57     -14.947   7.461   1.068  1.00 80.92           N  
ATOM    917  H   ARG A  57     -15.945   7.329   1.148  1.00 80.92           H  
ATOM    918  CA  ARG A  57     -14.274   8.268   2.089  1.00 80.92           C  
ATOM    919  HA  ARG A  57     -13.218   8.321   1.826  1.00 80.92           H  
ATOM    920  C   ARG A  57     -14.333   7.579   3.450  1.00 80.92           C  
ATOM    921  CB  ARG A  57     -14.797   9.709   2.114  1.00 80.92           C  
ATOM    922  HB2 ARG A  57     -14.362  10.221   2.972  1.00 80.92           H  
ATOM    923  HB3 ARG A  57     -15.882   9.706   2.220  1.00 80.92           H  
ATOM    924  O   ARG A  57     -15.389   7.062   3.816  1.00 80.92           O  
ATOM    925  CG  ARG A  57     -14.387  10.456   0.837  1.00 80.92           C  
ATOM    926  HG2 ARG A  57     -14.812   9.959  -0.036  1.00 80.92           H  
ATOM    927  HG3 ARG A  57     -13.300  10.444   0.750  1.00 80.92           H  
ATOM    928  CD  ARG A  57     -14.869  11.909   0.873  1.00 80.92           C  
ATOM    929  HD2 ARG A  57     -14.466  12.387   1.766  1.00 80.92           H  
ATOM    930  HD3 ARG A  57     -15.956  11.937   0.943  1.00 80.92           H  
ATOM    931  NE  ARG A  57     -14.391  12.652  -0.306  1.00 80.92           N  
ATOM    932  HE  ARG A  57     -13.467  13.049  -0.210  1.00 80.92           H  
ATOM    933  NH1 ARG A  57     -16.179  12.280  -1.701  1.00 80.92           N  
ATOM    934 HH11 ARG A  57     -16.623  11.762  -0.956  1.00 80.92           H  
ATOM    935 HH12 ARG A  57     -16.599  12.365  -2.615  1.00 80.92           H  
ATOM    936  NH2 ARG A  57     -14.413  13.422  -2.448  1.00 80.92           N  
ATOM    937 HH21 ARG A  57     -13.471  13.762  -2.319  1.00 80.92           H  
ATOM    938 HH22 ARG A  57     -14.825  13.469  -3.369  1.00 80.92           H  
ATOM    939  CZ  ARG A  57     -14.996  12.785  -1.473  1.00 80.92           C  
ATOM    940  N   VAL A  58     -13.214   7.571   4.166  1.00 72.70           N  
ATOM    941  H   VAL A  58     -12.405   8.033   3.774  1.00 72.70           H  
ATOM    942  CA  VAL A  58     -13.073   7.108   5.555  1.00 72.70           C  
ATOM    943  HA  VAL A  58     -14.062   6.887   5.957  1.00 72.70           H  
ATOM    944  C   VAL A  58     -12.491   8.237   6.404  1.00 72.70           C  
ATOM    945  CB  VAL A  58     -12.221   5.827   5.674  1.00 72.70           C  
ATOM    946  HB  VAL A  58     -12.159   5.561   6.729  1.00 72.70           H  
ATOM    947  O   VAL A  58     -11.758   9.078   5.885  1.00 72.70           O  
ATOM    948  CG1 VAL A  58     -12.898   4.653   4.954  1.00 72.70           C  
ATOM    949 HG11 VAL A  58     -13.893   4.493   5.371  1.00 72.70           H  
ATOM    950 HG12 VAL A  58     -12.988   4.864   3.888  1.00 72.70           H  
ATOM    951 HG13 VAL A  58     -12.306   3.748   5.091  1.00 72.70           H  
ATOM    952  CG2 VAL A  58     -10.791   6.006   5.154  1.00 72.70           C  
ATOM    953 HG21 VAL A  58     -10.804   6.353   4.121  1.00 72.70           H  
ATOM    954 HG22 VAL A  58     -10.264   6.745   5.758  1.00 72.70           H  
ATOM    955 HG23 VAL A  58     -10.246   5.065   5.221  1.00 72.70           H  
ATOM    956  N   ASP A  59     -12.839   8.269   7.692  1.00 66.91           N  
ATOM    957  H   ASP A  59     -13.378   7.507   8.080  1.00 66.91           H  
ATOM    958  CA  ASP A  59     -12.472   9.346   8.625  1.00 66.91           C  
ATOM    959  HA  ASP A  59     -13.149   9.289   9.477  1.00 66.91           H  
ATOM    960  C   ASP A  59     -12.736  10.751   8.036  1.00 66.91           C  
ATOM    961  CB  ASP A  59     -11.060   9.071   9.176  1.00 66.91           C  
ATOM    962  HB2 ASP A  59     -10.741   9.915   9.787  1.00 66.91           H  
ATOM    963  HB3 ASP A  59     -10.355   8.963   8.352  1.00 66.91           H  
ATOM    964  O   ASP A  59     -13.725  10.899   7.317  1.00 66.91           O  
ATOM    965  CG  ASP A  59     -11.016   7.822  10.072  1.00 66.91           C  
ATOM    966  OD1 ASP A  59     -12.080   7.387  10.570  1.00 66.91           O  
ATOM    967  OD2 ASP A  59      -9.896   7.351  10.374  1.00 66.91           O  
ATOM    968  N   ASP A  60     -11.929  11.773   8.350  1.00 69.33           N  
ATOM    969  H   ASP A  60     -11.139  11.566   8.945  1.00 69.33           H  
ATOM    970  CA  ASP A  60     -12.110  13.206   8.023  1.00 69.33           C  
ATOM    971  HA  ASP A  60     -13.099  13.495   8.379  1.00 69.33           H  
ATOM    972  C   ASP A  60     -12.099  13.555   6.509  1.00 69.33           C  
ATOM    973  CB  ASP A  60     -11.080  14.047   8.812  1.00 69.33           C  
ATOM    974  HB2 ASP A  60     -10.078  13.682   8.589  1.00 69.33           H  
ATOM    975  HB3 ASP A  60     -11.139  15.087   8.491  1.00 69.33           H  
ATOM    976  O   ASP A  60     -11.653  14.619   6.086  1.00 69.33           O  
ATOM    977  CG  ASP A  60     -11.314  14.044  10.327  1.00 69.33           C  
ATOM    978  OD1 ASP A  60     -12.496  14.099  10.738  1.00 69.33           O  
ATOM    979  OD2 ASP A  60     -10.311  13.981  11.070  1.00 69.33           O  
ATOM    980  N   GLY A  61     -12.625  12.675   5.657  1.00 73.16           N  
ATOM    981  H   GLY A  61     -12.972  11.818   6.065  1.00 73.16           H  
ATOM    982  CA  GLY A  61     -12.839  12.890   4.231  1.00 73.16           C  
ATOM    983  HA2 GLY A  61     -13.824  12.498   3.976  1.00 73.16           H  
ATOM    984  HA3 GLY A  61     -12.824  13.958   4.015  1.00 73.16           H  
ATOM    985  C   GLY A  61     -11.812  12.214   3.328  1.00 73.16           C  
ATOM    986  O   GLY A  61     -11.869  12.431   2.114  1.00 73.16           O  
ATOM    987  N   LEU A  62     -10.919  11.382   3.876  1.00 76.69           N  
ATOM    988  H   LEU A  62     -10.968  11.197   4.867  1.00 76.69           H  
ATOM    989  CA  LEU A  62      -9.868  10.720   3.109  1.00 76.69           C  
ATOM    990  HA  LEU A  62      -9.352  11.485   2.529  1.00 76.69           H  
ATOM    991  C   LEU A  62     -10.458   9.688   2.157  1.00 76.69           C  
ATOM    992  CB  LEU A  62      -8.852  10.052   4.045  1.00 76.69           C  
ATOM    993  HB2 LEU A  62      -8.459  10.791   4.744  1.00 76.69           H  
ATOM    994  HB3 LEU A  62      -9.362   9.281   4.622  1.00 76.69           H  
ATOM    995  O   LEU A  62     -11.172   8.775   2.568  1.00 76.69           O  
ATOM    996  CG  LEU A  62      -7.679   9.408   3.276  1.00 76.69           C  
ATOM    997  HG  LEU A  62      -8.055   8.755   2.489  1.00 76.69           H  
ATOM    998  CD1 LEU A  62      -6.779  10.467   2.640  1.00 76.69           C  
ATOM    999 HD11 LEU A  62      -5.895   9.991   2.216  1.00 76.69           H  
ATOM   1000 HD12 LEU A  62      -6.456  11.178   3.400  1.00 76.69           H  
ATOM   1001 HD13 LEU A  62      -7.298  10.996   1.841  1.00 76.69           H  
ATOM   1002  CD2 LEU A  62      -6.878   8.535   4.229  1.00 76.69           C  
ATOM   1003 HD21 LEU A  62      -7.492   7.705   4.578  1.00 76.69           H  
ATOM   1004 HD22 LEU A  62      -6.002   8.137   3.716  1.00 76.69           H  
ATOM   1005 HD23 LEU A  62      -6.560   9.127   5.087  1.00 76.69           H  
ATOM   1006  N   GLN A  63     -10.128   9.813   0.880  1.00 83.55           N  
ATOM   1007  H   GLN A  63      -9.464  10.529   0.621  1.00 83.55           H  
ATOM   1008  CA  GLN A  63     -10.553   8.868  -0.136  1.00 83.55           C  
ATOM   1009  HA  GLN A  63     -11.581   8.576   0.077  1.00 83.55           H  
ATOM   1010  C   GLN A  63      -9.666   7.619  -0.098  1.00 83.55           C  
ATOM   1011  CB  GLN A  63     -10.531   9.589  -1.485  1.00 83.55           C  
ATOM   1012  HB2 GLN A  63      -9.500   9.760  -1.794  1.00 83.55           H  
ATOM   1013  HB3 GLN A  63     -11.022  10.556  -1.373  1.00 83.55           H  
ATOM   1014  O   GLN A  63      -8.450   7.733  -0.211  1.00 83.55           O  
ATOM   1015  CG  GLN A  63     -11.276   8.804  -2.566  1.00 83.55           C  
ATOM   1016  HG2 GLN A  63     -12.285   8.589  -2.214  1.00 83.55           H  
ATOM   1017  HG3 GLN A  63     -10.754   7.864  -2.742  1.00 83.55           H  
ATOM   1018  CD  GLN A  63     -11.363   9.582  -3.877  1.00 83.55           C  
ATOM   1019  NE2 GLN A  63     -12.319   9.307  -4.736  1.00 83.55           N  
ATOM   1020 HE21 GLN A  63     -12.855   8.456  -4.639  1.00 83.55           H  
ATOM   1021 HE22 GLN A  63     -12.199   9.761  -5.630  1.00 83.55           H  
ATOM   1022  OE1 GLN A  63     -10.608  10.490  -4.150  1.00 83.55           O  
ATOM   1023  N   VAL A  64     -10.276   6.441   0.028  1.00 82.65           N  
ATOM   1024  H   VAL A  64     -11.282   6.440   0.120  1.00 82.65           H  
ATOM   1025  CA  VAL A  64      -9.618   5.128   0.036  1.00 82.65           C  
ATOM   1026  HA  VAL A  64      -8.595   5.238  -0.325  1.00 82.65           H  
ATOM   1027  C   VAL A  64     -10.330   4.161  -0.900  1.00 82.65           C  
ATOM   1028  CB  VAL A  64      -9.519   4.521   1.447  1.00 82.65           C  
ATOM   1029  HB  VAL A  64      -9.008   3.563   1.348  1.00 82.65           H  
ATOM   1030  O   VAL A  64     -11.550   4.229  -1.074  1.00 82.65           O  
ATOM   1031  CG1 VAL A  64      -8.668   5.395   2.374  1.00 82.65           C  
ATOM   1032 HG11 VAL A  64      -7.688   5.557   1.926  1.00 82.65           H  
ATOM   1033 HG12 VAL A  64      -8.530   4.898   3.334  1.00 82.65           H  
ATOM   1034 HG13 VAL A  64      -9.140   6.365   2.531  1.00 82.65           H  
ATOM   1035  CG2 VAL A  64     -10.885   4.253   2.087  1.00 82.65           C  
ATOM   1036 HG21 VAL A  64     -11.448   5.184   2.160  1.00 82.65           H  
ATOM   1037 HG22 VAL A  64     -10.739   3.828   3.080  1.00 82.65           H  
ATOM   1038 HG23 VAL A  64     -11.449   3.536   1.490  1.00 82.65           H  
ATOM   1039  N   MET A  65      -9.585   3.221  -1.475  1.00 83.67           N  
ATOM   1040  H   MET A  65      -8.590   3.214  -1.301  1.00 83.67           H  
ATOM   1041  CA  MET A  65     -10.168   2.079  -2.175  1.00 83.67           C  
ATOM   1042  HA  MET A  65     -11.134   2.367  -2.588  1.00 83.67           H  
ATOM   1043  C   MET A  65     -10.392   0.932  -1.187  1.00 83.67           C  
ATOM   1044  CB  MET A  65      -9.272   1.683  -3.352  1.00 83.67           C  
ATOM   1045  HB2 MET A  65      -9.119   2.559  -3.983  1.00 83.67           H  
ATOM   1046  HB3 MET A  65      -8.305   1.351  -2.973  1.00 83.67           H  
ATOM   1047  O   MET A  65      -9.470   0.510  -0.497  1.00 83.67           O  
ATOM   1048  CG  MET A  65      -9.897   0.569  -4.200  1.00 83.67           C  
ATOM   1049  HG2 MET A  65     -10.008  -0.317  -3.575  1.00 83.67           H  
ATOM   1050  HG3 MET A  65     -10.892   0.881  -4.516  1.00 83.67           H  
ATOM   1051  SD  MET A  65      -8.943   0.105  -5.678  1.00 83.67           S  
ATOM   1052  CE  MET A  65      -9.342   1.502  -6.772  1.00 83.67           C  
ATOM   1053  HE1 MET A  65      -8.781   1.421  -7.702  1.00 83.67           H  
ATOM   1054  HE2 MET A  65     -10.408   1.499  -7.003  1.00 83.67           H  
ATOM   1055  HE3 MET A  65      -9.089   2.445  -6.288  1.00 83.67           H  
ATOM   1056  N   CYS A  66     -11.610   0.402  -1.141  1.00 81.38           N  
ATOM   1057  H   CYS A  66     -12.338   0.819  -1.704  1.00 81.38           H  
ATOM   1058  CA  CYS A  66     -11.969  -0.743  -0.314  1.00 81.38           C  
ATOM   1059  HA  CYS A  66     -11.160  -0.943   0.389  1.00 81.38           H  
ATOM   1060  C   CYS A  66     -12.177  -1.992  -1.172  1.00 81.38           C  
ATOM   1061  CB  CYS A  66     -13.230  -0.429   0.498  1.00 81.38           C  
ATOM   1062  HB2 CYS A  66     -13.530  -1.329   1.035  1.00 81.38           H  
ATOM   1063  HB3 CYS A  66     -14.030  -0.127  -0.177  1.00 81.38           H  
ATOM   1064  O   CYS A  66     -12.876  -1.925  -2.183  1.00 81.38           O  
ATOM   1065  SG  CYS A  66     -12.891   0.890   1.698  1.00 81.38           S  
ATOM   1066  HG  CYS A  66     -14.078   0.875   2.310  1.00 81.38           H  
ATOM   1067  N   ASP A  67     -11.643  -3.130  -0.732  1.00 79.59           N  
ATOM   1068  H   ASP A  67     -11.119  -3.098   0.130  1.00 79.59           H  
ATOM   1069  CA  ASP A  67     -12.035  -4.455  -1.216  1.00 79.59           C  
ATOM   1070  HA  ASP A  67     -12.335  -4.386  -2.262  1.00 79.59           H  
ATOM   1071  C   ASP A  67     -13.231  -4.956  -0.395  1.00 79.59           C  
ATOM   1072  CB  ASP A  67     -10.859  -5.432  -1.134  1.00 79.59           C  
ATOM   1073  HB2 ASP A  67     -10.686  -5.682  -0.087  1.00 79.59           H  
ATOM   1074  HB3 ASP A  67      -9.959  -4.967  -1.535  1.00 79.59           H  
ATOM   1075  O   ASP A  67     -13.178  -5.053   0.839  1.00 79.59           O  
ATOM   1076  CG  ASP A  67     -11.133  -6.739  -1.870  1.00 79.59           C  
ATOM   1077  OD1 ASP A  67     -12.232  -7.302  -1.671  1.00 79.59           O  
ATOM   1078  OD2 ASP A  67     -10.226  -7.204  -2.596  1.00 79.59           O  
ATOM   1079  N   THR A  68     -14.338  -5.235  -1.079  1.00 80.43           N  
ATOM   1080  H   THR A  68     -14.284  -5.241  -2.087  1.00 80.43           H  
ATOM   1081  CA  THR A  68     -15.617  -5.550  -0.433  1.00 80.43           C  
ATOM   1082  HA  THR A  68     -15.531  -5.347   0.635  1.00 80.43           H  
ATOM   1083  C   THR A  68     -16.013  -7.019  -0.521  1.00 80.43           C  
ATOM   1084  CB  THR A  68     -16.745  -4.647  -0.945  1.00 80.43           C  
ATOM   1085  HB  THR A  68     -17.661  -4.904  -0.412  1.00 80.43           H  
ATOM   1086  O   THR A  68     -16.999  -7.395   0.118  1.00 80.43           O  
ATOM   1087  CG2 THR A  68     -16.465  -3.164  -0.690  1.00 80.43           C  
ATOM   1088 HG21 THR A  68     -15.596  -2.841  -1.262  1.00 80.43           H  
ATOM   1089 HG22 THR A  68     -16.277  -3.001   0.372  1.00 80.43           H  
ATOM   1090 HG23 THR A  68     -17.329  -2.576  -0.998  1.00 80.43           H  
ATOM   1091  OG1 THR A  68     -16.975  -4.825  -2.324  1.00 80.43           O  
ATOM   1092  HG1 THR A  68     -16.144  -4.752  -2.800  1.00 80.43           H  
ATOM   1093  N   LYS A  69     -15.268  -7.865  -1.248  1.00 79.83           N  
ATOM   1094  H   LYS A  69     -14.483  -7.506  -1.772  1.00 79.83           H  
ATOM   1095  CA  LYS A  69     -15.600  -9.295  -1.381  1.00 79.83           C  
ATOM   1096  HA  LYS A  69     -16.463  -9.528  -0.757  1.00 79.83           H  
ATOM   1097  C   LYS A  69     -14.490 -10.220  -0.907  1.00 79.83           C  
ATOM   1098  CB  LYS A  69     -15.962  -9.653  -2.830  1.00 79.83           C  
ATOM   1099  HB2 LYS A  69     -16.342 -10.674  -2.831  1.00 79.83           H  
ATOM   1100  HB3 LYS A  69     -15.052  -9.672  -3.430  1.00 79.83           H  
ATOM   1101  O   LYS A  69     -14.794 -11.288  -0.367  1.00 79.83           O  
ATOM   1102  CG  LYS A  69     -17.025  -8.752  -3.485  1.00 79.83           C  
ATOM   1103  HG2 LYS A  69     -17.977  -8.884  -2.970  1.00 79.83           H  
ATOM   1104  HG3 LYS A  69     -16.736  -7.703  -3.427  1.00 79.83           H  
ATOM   1105  CD  LYS A  69     -17.170  -9.145  -4.960  1.00 79.83           C  
ATOM   1106  HD2 LYS A  69     -17.431 -10.201  -5.026  1.00 79.83           H  
ATOM   1107  HD3 LYS A  69     -16.208  -8.994  -5.449  1.00 79.83           H  
ATOM   1108  CE  LYS A  69     -18.237  -8.308  -5.671  1.00 79.83           C  
ATOM   1109  HE2 LYS A  69     -18.022  -7.255  -5.491  1.00 79.83           H  
ATOM   1110  HE3 LYS A  69     -19.214  -8.535  -5.246  1.00 79.83           H  
ATOM   1111  NZ  LYS A  69     -18.212  -8.581  -7.130  1.00 79.83           N  
ATOM   1112  HZ1 LYS A  69     -18.356  -9.557  -7.346  1.00 79.83           H  
ATOM   1113  HZ2 LYS A  69     -18.894  -8.052  -7.653  1.00 79.83           H  
ATOM   1114  HZ3 LYS A  69     -17.318  -8.313  -7.517  1.00 79.83           H  
ATOM   1115  N   THR A  70     -13.228  -9.855  -1.097  1.00 76.27           N  
ATOM   1116  H   THR A  70     -13.032  -8.964  -1.530  1.00 76.27           H  
ATOM   1117  CA  THR A  70     -12.094 -10.732  -0.809  1.00 76.27           C  
ATOM   1118  HA  THR A  70     -12.223 -11.652  -1.381  1.00 76.27           H  
ATOM   1119  C   THR A  70     -12.037 -11.081   0.680  1.00 76.27           C  
ATOM   1120  CB  THR A  70     -10.793 -10.079  -1.284  1.00 76.27           C  
ATOM   1121  HB  THR A  70     -10.654  -9.116  -0.793  1.00 76.27           H  
ATOM   1122  O   THR A  70     -11.953 -10.200   1.529  1.00 76.27           O  
ATOM   1123  CG2 THR A  70      -9.585 -10.948  -1.001  1.00 76.27           C  
ATOM   1124 HG21 THR A  70      -9.727 -11.943  -1.422  1.00 76.27           H  
ATOM   1125 HG22 THR A  70      -8.710 -10.470  -1.442  1.00 76.27           H  
ATOM   1126 HG23 THR A  70      -9.456 -10.993   0.080  1.00 76.27           H  
ATOM   1127  OG1 THR A  70     -10.812  -9.931  -2.679  1.00 76.27           O  
ATOM   1128  HG1 THR A  70     -10.879  -8.987  -2.841  1.00 76.27           H  
ATOM   1129  N   ASP A  71     -12.084 -12.381   1.011  1.00 75.24           N  
ATOM   1130  H   ASP A  71     -12.204 -13.047   0.262  1.00 75.24           H  
ATOM   1131  CA  ASP A  71     -12.022 -12.897   2.397  1.00 75.24           C  
ATOM   1132  HA  ASP A  71     -12.309 -13.948   2.366  1.00 75.24           H  
ATOM   1133  C   ASP A  71     -13.039 -12.235   3.346  1.00 75.24           C  
ATOM   1134  CB  ASP A  71     -10.566 -12.864   2.865  1.00 75.24           C  
ATOM   1135  HB2 ASP A  71     -10.210 -11.834   2.869  1.00 75.24           H  
ATOM   1136  HB3 ASP A  71     -10.000 -13.431   2.126  1.00 75.24           H  
ATOM   1137  O   ASP A  71     -12.736 -11.877   4.479  1.00 75.24           O  
ATOM   1138  CG  ASP A  71     -10.265 -13.505   4.221  1.00 75.24           C  
ATOM   1139  OD1 ASP A  71     -10.825 -14.567   4.572  1.00 75.24           O  
ATOM   1140  OD2 ASP A  71      -9.303 -13.041   4.862  1.00 75.24           O  
ATOM   1141  N   GLY A  72     -14.266 -12.049   2.850  1.00 77.56           N  
ATOM   1142  H   GLY A  72     -14.414 -12.250   1.871  1.00 77.56           H  
ATOM   1143  CA  GLY A  72     -15.351 -11.398   3.590  1.00 77.56           C  
ATOM   1144  HA2 GLY A  72     -16.303 -11.803   3.249  1.00 77.56           H  
ATOM   1145  HA3 GLY A  72     -15.243 -11.612   4.653  1.00 77.56           H  
ATOM   1146  C   GLY A  72     -15.402  -9.877   3.426  1.00 77.56           C  
ATOM   1147  O   GLY A  72     -16.362  -9.263   3.892  1.00 77.56           O  
ATOM   1148  N   GLY A  73     -14.431  -9.292   2.719  1.00 78.03           N  
ATOM   1149  H   GLY A  73     -13.641  -9.855   2.438  1.00 78.03           H  
ATOM   1150  CA  GLY A  73     -14.340  -7.863   2.452  1.00 78.03           C  
ATOM   1151  HA2 GLY A  73     -15.305  -7.510   2.088  1.00 78.03           H  
ATOM   1152  HA3 GLY A  73     -13.593  -7.687   1.678  1.00 78.03           H  
ATOM   1153  C   GLY A  73     -13.970  -7.037   3.684  1.00 78.03           C  
ATOM   1154  O   GLY A  73     -13.660  -7.560   4.752  1.00 78.03           O  
ATOM   1155  N   GLY A  74     -14.026  -5.715   3.526  1.00 77.18           N  
ATOM   1156  H   GLY A  74     -14.133  -5.361   2.586  1.00 77.18           H  
ATOM   1157  CA  GLY A  74     -13.678  -4.769   4.589  1.00 77.18           C  
ATOM   1158  HA2 GLY A  74     -14.230  -3.843   4.430  1.00 77.18           H  
ATOM   1159  HA3 GLY A  74     -13.958  -5.180   5.558  1.00 77.18           H  
ATOM   1160  C   GLY A  74     -12.191  -4.421   4.635  1.00 77.18           C  
ATOM   1161  O   GLY A  74     -11.740  -3.835   5.618  1.00 77.18           O  
ATOM   1162  N   TRP A  75     -11.442  -4.747   3.581  1.00 81.72           N  
ATOM   1163  H   TRP A  75     -11.878  -5.192   2.786  1.00 81.72           H  
ATOM   1164  CA  TRP A  75     -10.040  -4.363   3.460  1.00 81.72           C  
ATOM   1165  HA  TRP A  75      -9.592  -4.350   4.454  1.00 81.72           H  
ATOM   1166  C   TRP A  75      -9.928  -2.972   2.856  1.00 81.72           C  
ATOM   1167  CB  TRP A  75      -9.264  -5.379   2.622  1.00 81.72           C  
ATOM   1168  HB2 TRP A  75      -9.588  -5.320   1.584  1.00 81.72           H  
ATOM   1169  HB3 TRP A  75      -8.209  -5.103   2.638  1.00 81.72           H  
ATOM   1170  O   TRP A  75     -10.569  -2.678   1.848  1.00 81.72           O  
ATOM   1171  CG  TRP A  75      -9.383  -6.785   3.105  1.00 81.72           C  
ATOM   1172  CD1 TRP A  75     -10.236  -7.729   2.648  1.00 81.72           C  
ATOM   1173  HD1 TRP A  75     -10.940  -7.596   1.840  1.00 81.72           H  
ATOM   1174  CD2 TRP A  75      -8.652  -7.395   4.204  1.00 81.72           C  
ATOM   1175  CE2 TRP A  75      -9.131  -8.727   4.380  1.00 81.72           C  
ATOM   1176  CE3 TRP A  75      -7.638  -6.942   5.074  1.00 81.72           C  
ATOM   1177  HE3 TRP A  75      -7.251  -5.939   4.971  1.00 81.72           H  
ATOM   1178  NE1 TRP A  75     -10.100  -8.875   3.408  1.00 81.72           N  
ATOM   1179  HE1 TRP A  75     -10.704  -9.675   3.291  1.00 81.72           H  
ATOM   1180  CH2 TRP A  75      -7.626  -9.087   6.243  1.00 81.72           C  
ATOM   1181  HH2 TRP A  75      -7.243  -9.709   7.039  1.00 81.72           H  
ATOM   1182  CZ2 TRP A  75      -8.630  -9.569   5.383  1.00 81.72           C  
ATOM   1183  HZ2 TRP A  75      -9.029 -10.565   5.509  1.00 81.72           H  
ATOM   1184  CZ3 TRP A  75      -7.131  -7.780   6.083  1.00 81.72           C  
ATOM   1185  HZ3 TRP A  75      -6.363  -7.417   6.751  1.00 81.72           H  
ATOM   1186  N   ILE A  76      -9.077  -2.136   3.441  1.00 82.09           N  
ATOM   1187  H   ILE A  76      -8.557  -2.462   4.243  1.00 82.09           H  
ATOM   1188  CA  ILE A  76      -8.608  -0.913   2.794  1.00 82.09           C  
ATOM   1189  HA  ILE A  76      -9.369  -0.543   2.108  1.00 82.09           H  
ATOM   1190  C   ILE A  76      -7.375  -1.287   1.978  1.00 82.09           C  
ATOM   1191  CB  ILE A  76      -8.335   0.198   3.828  1.00 82.09           C  
ATOM   1192  HB  ILE A  76      -7.654  -0.185   4.588  1.00 82.09           H  
ATOM   1193  O   ILE A  76      -6.421  -1.861   2.502  1.00 82.09           O  
ATOM   1194  CG1 ILE A  76      -9.665   0.606   4.505  1.00 82.09           C  
ATOM   1195 HG12 ILE A  76     -10.332   1.042   3.762  1.00 82.09           H  
ATOM   1196 HG13 ILE A  76     -10.150  -0.281   4.911  1.00 82.09           H  
ATOM   1197  CG2 ILE A  76      -7.666   1.402   3.139  1.00 82.09           C  
ATOM   1198 HG21 ILE A  76      -8.272   1.728   2.294  1.00 82.09           H  
ATOM   1199 HG22 ILE A  76      -7.534   2.229   3.836  1.00 82.09           H  
ATOM   1200 HG23 ILE A  76      -6.674   1.132   2.778  1.00 82.09           H  
ATOM   1201  CD1 ILE A  76      -9.501   1.596   5.665  1.00 82.09           C  
ATOM   1202 HD11 ILE A  76      -9.193   2.573   5.295  1.00 82.09           H  
ATOM   1203 HD12 ILE A  76     -10.456   1.709   6.178  1.00 82.09           H  
ATOM   1204 HD13 ILE A  76      -8.760   1.222   6.372  1.00 82.09           H  
ATOM   1205  N   ILE A  77      -7.402  -0.971   0.691  1.00 82.53           N  
ATOM   1206  H   ILE A  77      -8.194  -0.453   0.339  1.00 82.53           H  
ATOM   1207  CA  ILE A  77      -6.265  -1.145  -0.201  1.00 82.53           C  
ATOM   1208  HA  ILE A  77      -5.656  -1.981   0.142  1.00 82.53           H  
ATOM   1209  C   ILE A  77      -5.444   0.136  -0.118  1.00 82.53           C  
ATOM   1210  CB  ILE A  77      -6.725  -1.445  -1.642  1.00 82.53           C  
ATOM   1211  HB  ILE A  77      -7.244  -0.570  -2.031  1.00 82.53           H  
ATOM   1212  O   ILE A  77      -5.890   1.180  -0.587  1.00 82.53           O  
ATOM   1213  CG1 ILE A  77      -7.711  -2.636  -1.688  1.00 82.53           C  
ATOM   1214 HG12 ILE A  77      -7.237  -3.522  -1.268  1.00 82.53           H  
ATOM   1215 HG13 ILE A  77      -8.589  -2.402  -1.086  1.00 82.53           H  
ATOM   1216  CG2 ILE A  77      -5.488  -1.711  -2.519  1.00 82.53           C  
ATOM   1217 HG21 ILE A  77      -4.794  -0.872  -2.473  1.00 82.53           H  
ATOM   1218 HG22 ILE A  77      -4.971  -2.611  -2.187  1.00 82.53           H  
ATOM   1219 HG23 ILE A  77      -5.783  -1.827  -3.562  1.00 82.53           H  
ATOM   1220  CD1 ILE A  77      -8.209  -2.956  -3.101  1.00 82.53           C  
ATOM   1221 HD11 ILE A  77      -7.412  -3.407  -3.692  1.00 82.53           H  
ATOM   1222 HD12 ILE A  77      -9.036  -3.663  -3.045  1.00 82.53           H  
ATOM   1223 HD13 ILE A  77      -8.557  -2.045  -3.587  1.00 82.53           H  
ATOM   1224  N   PHE A  78      -4.258   0.051   0.479  1.00 83.80           N  
ATOM   1225  H   PHE A  78      -4.004  -0.811   0.940  1.00 83.80           H  
ATOM   1226  CA  PHE A  78      -3.328   1.178   0.551  1.00 83.80           C  
ATOM   1227  HA  PHE A  78      -3.881   2.105   0.401  1.00 83.80           H  
ATOM   1228  C   PHE A  78      -2.260   1.117  -0.552  1.00 83.80           C  
ATOM   1229  CB  PHE A  78      -2.726   1.243   1.958  1.00 83.80           C  
ATOM   1230  HB2 PHE A  78      -2.303   2.234   2.120  1.00 83.80           H  
ATOM   1231  HB3 PHE A  78      -3.517   1.120   2.697  1.00 83.80           H  
ATOM   1232  O   PHE A  78      -1.750   2.145  -0.963  1.00 83.80           O  
ATOM   1233  CG  PHE A  78      -1.629   0.237   2.211  1.00 83.80           C  
ATOM   1234  CD1 PHE A  78      -1.926  -0.992   2.826  1.00 83.80           C  
ATOM   1235  HD1 PHE A  78      -2.936  -1.217   3.136  1.00 83.80           H  
ATOM   1236  CD2 PHE A  78      -0.306   0.538   1.834  1.00 83.80           C  
ATOM   1237  HD2 PHE A  78      -0.066   1.488   1.379  1.00 83.80           H  
ATOM   1238  CE1 PHE A  78      -0.895  -1.916   3.071  1.00 83.80           C  
ATOM   1239  HE1 PHE A  78      -1.107  -2.849   3.571  1.00 83.80           H  
ATOM   1240  CE2 PHE A  78       0.721  -0.386   2.077  1.00 83.80           C  
ATOM   1241  HE2 PHE A  78       1.740  -0.137   1.821  1.00 83.80           H  
ATOM   1242  CZ  PHE A  78       0.426  -1.609   2.699  1.00 83.80           C  
ATOM   1243  HZ  PHE A  78       1.229  -2.296   2.919  1.00 83.80           H  
ATOM   1244  N   GLN A  79      -1.946  -0.066  -1.083  1.00 86.56           N  
ATOM   1245  H   GLN A  79      -2.368  -0.898  -0.695  1.00 86.56           H  
ATOM   1246  CA  GLN A  79      -1.029  -0.235  -2.208  1.00 86.56           C  
ATOM   1247  HA  GLN A  79      -0.822   0.733  -2.663  1.00 86.56           H  
ATOM   1248  C   GLN A  79      -1.667  -1.137  -3.260  1.00 86.56           C  
ATOM   1249  CB  GLN A  79       0.298  -0.835  -1.717  1.00 86.56           C  
ATOM   1250  HB2 GLN A  79       0.722  -0.200  -0.939  1.00 86.56           H  
ATOM   1251  HB3 GLN A  79       0.107  -1.822  -1.297  1.00 86.56           H  
ATOM   1252  O   GLN A  79      -2.148  -2.226  -2.940  1.00 86.56           O  
ATOM   1253  CG  GLN A  79       1.306  -0.946  -2.872  1.00 86.56           C  
ATOM   1254  HG2 GLN A  79       1.598   0.065  -3.153  1.00 86.56           H  
ATOM   1255  HG3 GLN A  79       0.852  -1.419  -3.743  1.00 86.56           H  
ATOM   1256  CD  GLN A  79       2.543  -1.770  -2.553  1.00 86.56           C  
ATOM   1257  NE2 GLN A  79       3.622  -1.584  -3.281  1.00 86.56           N  
ATOM   1258 HE21 GLN A  79       3.683  -0.789  -3.902  1.00 86.56           H  
ATOM   1259 HE22 GLN A  79       4.428  -2.099  -2.959  1.00 86.56           H  
ATOM   1260  OE1 GLN A  79       2.560  -2.648  -1.715  1.00 86.56           O  
ATOM   1261  N   ARG A  80      -1.606  -0.733  -4.534  1.00 82.94           N  
ATOM   1262  H   ARG A  80      -1.271   0.200  -4.727  1.00 82.94           H  
ATOM   1263  CA  ARG A  80      -2.039  -1.585  -5.645  1.00 82.94           C  
ATOM   1264  HA  ARG A  80      -1.981  -2.619  -5.305  1.00 82.94           H  
ATOM   1265  C   ARG A  80      -1.151  -1.461  -6.878  1.00 82.94           C  
ATOM   1266  CB  ARG A  80      -3.505  -1.271  -5.960  1.00 82.94           C  
ATOM   1267  HB2 ARG A  80      -3.588  -0.296  -6.440  1.00 82.94           H  
ATOM   1268  HB3 ARG A  80      -4.073  -1.250  -5.030  1.00 82.94           H  
ATOM   1269  O   ARG A  80      -0.831  -0.359  -7.313  1.00 82.94           O  
ATOM   1270  CG  ARG A  80      -4.076  -2.355  -6.870  1.00 82.94           C  
ATOM   1271  HG2 ARG A  80      -3.634  -2.266  -7.863  1.00 82.94           H  
ATOM   1272  HG3 ARG A  80      -3.834  -3.336  -6.461  1.00 82.94           H  
ATOM   1273  CD  ARG A  80      -5.589  -2.241  -6.984  1.00 82.94           C  
ATOM   1274  HD2 ARG A  80      -6.039  -2.367  -5.999  1.00 82.94           H  
ATOM   1275  HD3 ARG A  80      -5.838  -1.252  -7.368  1.00 82.94           H  
ATOM   1276  NE  ARG A  80      -6.069  -3.285  -7.899  1.00 82.94           N  
ATOM   1277  HE  ARG A  80      -5.375  -3.944  -8.222  1.00 82.94           H  
ATOM   1278  NH1 ARG A  80      -8.143  -2.415  -8.265  1.00 82.94           N  
ATOM   1279 HH11 ARG A  80      -7.932  -1.680  -7.605  1.00 82.94           H  
ATOM   1280 HH12 ARG A  80      -8.698  -2.168  -9.073  1.00 82.94           H  
ATOM   1281  NH2 ARG A  80      -7.431  -4.038  -9.558  1.00 82.94           N  
ATOM   1282 HH21 ARG A  80      -6.648  -4.542  -9.948  1.00 82.94           H  
ATOM   1283 HH22 ARG A  80      -8.041  -3.604 -10.236  1.00 82.94           H  
ATOM   1284  CZ  ARG A  80      -7.207  -3.259  -8.546  1.00 82.94           C  
ATOM   1285  N   ARG A  81      -0.798  -2.616  -7.454  1.00 78.46           N  
ATOM   1286  H   ARG A  81      -1.145  -3.463  -7.027  1.00 78.46           H  
ATOM   1287  CA  ARG A  81      -0.082  -2.776  -8.732  1.00 78.46           C  
ATOM   1288  HA  ARG A  81       0.027  -1.807  -9.220  1.00 78.46           H  
ATOM   1289  C   ARG A  81      -0.885  -3.668  -9.668  1.00 78.46           C  
ATOM   1290  CB  ARG A  81       1.307  -3.399  -8.509  1.00 78.46           C  
ATOM   1291  HB2 ARG A  81       1.809  -3.488  -9.473  1.00 78.46           H  
ATOM   1292  HB3 ARG A  81       1.181  -4.407  -8.113  1.00 78.46           H  
ATOM   1293  O   ARG A  81      -1.500  -4.630  -9.209  1.00 78.46           O  
ATOM   1294  CG  ARG A  81       2.212  -2.623  -7.546  1.00 78.46           C  
ATOM   1295  HG2 ARG A  81       3.173  -3.134  -7.484  1.00 78.46           H  
ATOM   1296  HG3 ARG A  81       1.771  -2.628  -6.550  1.00 78.46           H  
ATOM   1297  CD  ARG A  81       2.439  -1.172  -7.970  1.00 78.46           C  
ATOM   1298  HD2 ARG A  81       1.489  -0.637  -7.959  1.00 78.46           H  
ATOM   1299  HD3 ARG A  81       3.082  -0.709  -7.223  1.00 78.46           H  
ATOM   1300  NE  ARG A  81       3.046  -1.031  -9.307  1.00 78.46           N  
ATOM   1301  HE  ARG A  81       2.429  -0.772 -10.063  1.00 78.46           H  
ATOM   1302  NH1 ARG A  81       5.208  -1.499  -8.685  1.00 78.46           N  
ATOM   1303 HH11 ARG A  81       4.878  -1.681  -7.747  1.00 78.46           H  
ATOM   1304 HH12 ARG A  81       6.200  -1.492  -8.873  1.00 78.46           H  
ATOM   1305  NH2 ARG A  81       4.776  -0.732 -10.738  1.00 78.46           N  
ATOM   1306 HH21 ARG A  81       5.762  -0.771 -10.955  1.00 78.46           H  
ATOM   1307 HH22 ARG A  81       4.162  -0.179 -11.319  1.00 78.46           H  
ATOM   1308  CZ  ARG A  81       4.336  -1.097  -9.572  1.00 78.46           C  
ATOM   1309  N   ILE A  82      -0.864  -3.366 -10.962  1.00 75.18           N  
ATOM   1310  H   ILE A  82      -0.319  -2.563 -11.243  1.00 75.18           H  
ATOM   1311  CA  ILE A  82      -1.600  -4.107 -11.994  1.00 75.18           C  
ATOM   1312  HA  ILE A  82      -1.876  -5.088 -11.608  1.00 75.18           H  
ATOM   1313  C   ILE A  82      -0.721  -4.355 -13.212  1.00 75.18           C  
ATOM   1314  CB  ILE A  82      -2.896  -3.370 -12.396  1.00 75.18           C  
ATOM   1315  HB  ILE A  82      -2.636  -2.380 -12.770  1.00 75.18           H  
ATOM   1316  O   ILE A  82      -0.531  -5.503 -13.601  1.00 75.18           O  
ATOM   1317  CG1 ILE A  82      -3.796  -3.206 -11.158  1.00 75.18           C  
ATOM   1318 HG12 ILE A  82      -3.273  -2.633 -10.393  1.00 75.18           H  
ATOM   1319 HG13 ILE A  82      -4.056  -4.183 -10.750  1.00 75.18           H  
ATOM   1320  CG2 ILE A  82      -3.644  -4.131 -13.513  1.00 75.18           C  
ATOM   1321 HG21 ILE A  82      -4.511  -3.562 -13.847  1.00 75.18           H  
ATOM   1322 HG22 ILE A  82      -3.008  -4.266 -14.388  1.00 75.18           H  
ATOM   1323 HG23 ILE A  82      -3.965  -5.109 -13.153  1.00 75.18           H  
ATOM   1324  CD1 ILE A  82      -5.062  -2.438 -11.472  1.00 75.18           C  
ATOM   1325 HD11 ILE A  82      -5.542  -2.211 -10.520  1.00 75.18           H  
ATOM   1326 HD12 ILE A  82      -5.750  -3.026 -12.078  1.00 75.18           H  
ATOM   1327 HD13 ILE A  82      -4.784  -1.521 -11.992  1.00 75.18           H  
ATOM   1328  N   ASN A  83      -0.206  -3.292 -13.826  1.00 75.67           N  
ATOM   1329  H   ASN A  83      -0.363  -2.376 -13.430  1.00 75.67           H  
ATOM   1330  CA  ASN A  83       0.476  -3.360 -15.121  1.00 75.67           C  
ATOM   1331  HA  ASN A  83       0.800  -4.386 -15.296  1.00 75.67           H  
ATOM   1332  C   ASN A  83       1.763  -2.525 -15.184  1.00 75.67           C  
ATOM   1333  CB  ASN A  83      -0.527  -2.997 -16.232  1.00 75.67           C  
ATOM   1334  HB2 ASN A  83      -1.323  -3.743 -16.241  1.00 75.67           H  
ATOM   1335  HB3 ASN A  83      -0.023  -3.026 -17.198  1.00 75.67           H  
ATOM   1336  O   ASN A  83       2.482  -2.614 -16.175  1.00 75.67           O  
ATOM   1337  CG  ASN A  83      -1.150  -1.622 -16.068  1.00 75.67           C  
ATOM   1338  ND2 ASN A  83      -2.283  -1.382 -16.683  1.00 75.67           N  
ATOM   1339 HD21 ASN A  83      -2.707  -0.493 -16.461  1.00 75.67           H  
ATOM   1340 HD22 ASN A  83      -2.736  -2.093 -17.240  1.00 75.67           H  
ATOM   1341  OD1 ASN A  83      -0.663  -0.764 -15.359  1.00 75.67           O  
ATOM   1342  N   GLY A  84       2.095  -1.774 -14.131  1.00 77.46           N  
ATOM   1343  H   GLY A  84       1.434  -1.658 -13.377  1.00 77.46           H  
ATOM   1344  CA  GLY A  84       3.330  -1.003 -14.053  1.00 77.46           C  
ATOM   1345  HA2 GLY A  84       3.536  -0.814 -12.999  1.00 77.46           H  
ATOM   1346  HA3 GLY A  84       4.152  -1.580 -14.477  1.00 77.46           H  
ATOM   1347  C   GLY A  84       3.287   0.354 -14.754  1.00 77.46           C  
ATOM   1348  O   GLY A  84       4.346   0.943 -14.957  1.00 77.46           O  
ATOM   1349  N   ASN A  85       2.102   0.862 -15.095  1.00 80.61           N  
ATOM   1350  H   ASN A  85       1.271   0.378 -14.784  1.00 80.61           H  
ATOM   1351  CA  ASN A  85       1.925   2.196 -15.668  1.00 80.61           C  
ATOM   1352  HA  ASN A  85       2.591   2.315 -16.523  1.00 80.61           H  
ATOM   1353  C   ASN A  85       2.267   3.305 -14.666  1.00 80.61           C  
ATOM   1354  CB  ASN A  85       0.469   2.337 -16.131  1.00 80.61           C  
ATOM   1355  HB2 ASN A  85      -0.198   2.034 -15.324  1.00 80.61           H  
ATOM   1356  HB3 ASN A  85       0.270   3.384 -16.360  1.00 80.61           H  
ATOM   1357  O   ASN A  85       2.718   4.382 -15.060  1.00 80.61           O  
ATOM   1358  CG  ASN A  85       0.145   1.533 -17.374  1.00 80.61           C  
ATOM   1359  ND2 ASN A  85      -1.119   1.457 -17.715  1.00 80.61           N  
ATOM   1360 HD21 ASN A  85      -1.325   0.913 -18.541  1.00 80.61           H  
ATOM   1361 HD22 ASN A  85      -1.815   1.878 -17.116  1.00 80.61           H  
ATOM   1362  OD1 ASN A  85       0.988   1.019 -18.090  1.00 80.61           O  
ATOM   1363  N   VAL A  86       2.085   3.046 -13.371  1.00 82.23           N  
ATOM   1364  H   VAL A  86       1.614   2.186 -13.128  1.00 82.23           H  
ATOM   1365  CA  VAL A  86       2.526   3.943 -12.303  1.00 82.23           C  
ATOM   1366  HA  VAL A  86       2.647   4.944 -12.718  1.00 82.23           H  
ATOM   1367  C   VAL A  86       3.891   3.488 -11.789  1.00 82.23           C  
ATOM   1368  CB  VAL A  86       1.458   4.061 -11.203  1.00 82.23           C  
ATOM   1369  HB  VAL A  86       1.256   3.074 -10.786  1.00 82.23           H  
ATOM   1370  O   VAL A  86       4.071   2.347 -11.351  1.00 82.23           O  
ATOM   1371  CG1 VAL A  86       1.902   4.994 -10.069  1.00 82.23           C  
ATOM   1372 HG11 VAL A  86       1.105   5.063  -9.329  1.00 82.23           H  
ATOM   1373 HG12 VAL A  86       2.785   4.594  -9.569  1.00 82.23           H  
ATOM   1374 HG13 VAL A  86       2.113   5.991 -10.456  1.00 82.23           H  
ATOM   1375  CG2 VAL A  86       0.168   4.639 -11.803  1.00 82.23           C  
ATOM   1376 HG21 VAL A  86       0.365   5.599 -12.280  1.00 82.23           H  
ATOM   1377 HG22 VAL A  86      -0.248   3.953 -12.542  1.00 82.23           H  
ATOM   1378 HG23 VAL A  86      -0.578   4.783 -11.022  1.00 82.23           H  
ATOM   1379  N   SER A  87       4.871   4.399 -11.838  1.00 85.05           N  
ATOM   1380  H   SER A  87       4.673   5.284 -12.282  1.00 85.05           H  
ATOM   1381  CA  SER A  87       6.190   4.178 -11.234  1.00 85.05           C  
ATOM   1382  HA  SER A  87       6.559   3.207 -11.563  1.00 85.05           H  
ATOM   1383  C   SER A  87       6.090   4.182  -9.710  1.00 85.05           C  
ATOM   1384  CB  SER A  87       7.211   5.236 -11.668  1.00 85.05           C  
ATOM   1385  HB2 SER A  87       6.879   6.223 -11.346  1.00 85.05           H  
ATOM   1386  HB3 SER A  87       7.317   5.226 -12.753  1.00 85.05           H  
ATOM   1387  O   SER A  87       5.512   5.104  -9.138  1.00 85.05           O  
ATOM   1388  OG  SER A  87       8.458   4.935 -11.063  1.00 85.05           O  
ATOM   1389  HG  SER A  87       8.904   5.752 -10.826  1.00 85.05           H  
ATOM   1390  N   PHE A  88       6.703   3.179  -9.079  1.00 82.34           N  
ATOM   1391  H   PHE A  88       7.138   2.473  -9.655  1.00 82.34           H  
ATOM   1392  CA  PHE A  88       6.881   3.061  -7.623  1.00 82.34           C  
ATOM   1393  HA  PHE A  88       6.276   3.815  -7.117  1.00 82.34           H  
ATOM   1394  C   PHE A  88       8.330   3.334  -7.191  1.00 82.34           C  
ATOM   1395  CB  PHE A  88       6.394   1.679  -7.157  1.00 82.34           C  
ATOM   1396  HB2 PHE A  88       6.885   1.426  -6.218  1.00 82.34           H  
ATOM   1397  HB3 PHE A  88       6.688   0.919  -7.882  1.00 82.34           H  
ATOM   1398  O   PHE A  88       8.657   3.253  -6.013  1.00 82.34           O  
ATOM   1399  CG  PHE A  88       4.898   1.614  -6.931  1.00 82.34           C  
ATOM   1400  CD1 PHE A  88       4.395   1.402  -5.636  1.00 82.34           C  
ATOM   1401  HD1 PHE A  88       5.070   1.298  -4.799  1.00 82.34           H  
ATOM   1402  CD2 PHE A  88       4.003   1.845  -7.993  1.00 82.34           C  
ATOM   1403  HD2 PHE A  88       4.378   2.027  -8.990  1.00 82.34           H  
ATOM   1404  CE1 PHE A  88       3.008   1.421  -5.418  1.00 82.34           C  
ATOM   1405  HE1 PHE A  88       2.621   1.351  -4.412  1.00 82.34           H  
ATOM   1406  CE2 PHE A  88       2.618   1.878  -7.771  1.00 82.34           C  
ATOM   1407  HE2 PHE A  88       1.937   2.082  -8.584  1.00 82.34           H  
ATOM   1408  CZ  PHE A  88       2.120   1.649  -6.481  1.00 82.34           C  
ATOM   1409  HZ  PHE A  88       1.055   1.678  -6.308  1.00 82.34           H  
ATOM   1410  N   TYR A  89       9.215   3.658  -8.136  1.00 82.69           N  
ATOM   1411  H   TYR A  89       8.883   3.793  -9.080  1.00 82.69           H  
ATOM   1412  CA  TYR A  89      10.517   4.232  -7.812  1.00 82.69           C  
ATOM   1413  HA  TYR A  89      10.906   3.791  -6.895  1.00 82.69           H  
ATOM   1414  C   TYR A  89      10.312   5.731  -7.578  1.00 82.69           C  
ATOM   1415  CB  TYR A  89      11.499   3.920  -8.942  1.00 82.69           C  
ATOM   1416  HB2 TYR A  89      11.156   4.381  -9.868  1.00 82.69           H  
ATOM   1417  HB3 TYR A  89      11.524   2.841  -9.098  1.00 82.69           H  
ATOM   1418  O   TYR A  89      10.192   6.491  -8.541  1.00 82.69           O  
ATOM   1419  CG  TYR A  89      12.904   4.383  -8.633  1.00 82.69           C  
ATOM   1420  CD1 TYR A  89      13.409   5.561  -9.217  1.00 82.69           C  
ATOM   1421  HD1 TYR A  89      12.786   6.153  -9.870  1.00 82.69           H  
ATOM   1422  CD2 TYR A  89      13.688   3.659  -7.714  1.00 82.69           C  
ATOM   1423  HD2 TYR A  89      13.284   2.802  -7.197  1.00 82.69           H  
ATOM   1424  CE1 TYR A  89      14.706   6.004  -8.894  1.00 82.69           C  
ATOM   1425  HE1 TYR A  89      15.087   6.928  -9.303  1.00 82.69           H  
ATOM   1426  CE2 TYR A  89      14.995   4.080  -7.416  1.00 82.69           C  
ATOM   1427  HE2 TYR A  89      15.602   3.550  -6.697  1.00 82.69           H  
ATOM   1428  OH  TYR A  89      16.756   5.669  -7.684  1.00 82.69           O  
ATOM   1429  HH  TYR A  89      16.887   6.612  -7.811  1.00 82.69           H  
ATOM   1430  CZ  TYR A  89      15.504   5.257  -7.998  1.00 82.69           C  
ATOM   1431  N   ARG A  90      10.125   6.093  -6.307  1.00 86.94           N  
ATOM   1432  H   ARG A  90      10.299   5.409  -5.584  1.00 86.94           H  
ATOM   1433  CA  ARG A  90       9.629   7.389  -5.829  1.00 86.94           C  
ATOM   1434  HA  ARG A  90       9.795   8.171  -6.571  1.00 86.94           H  
ATOM   1435  C   ARG A  90      10.385   7.803  -4.573  1.00 86.94           C  
ATOM   1436  CB  ARG A  90       8.128   7.291  -5.510  1.00 86.94           C  
ATOM   1437  HB2 ARG A  90       7.973   6.522  -4.753  1.00 86.94           H  
ATOM   1438  HB3 ARG A  90       7.789   8.235  -5.084  1.00 86.94           H  
ATOM   1439  O   ARG A  90      10.858   6.925  -3.850  1.00 86.94           O  
ATOM   1440  CG  ARG A  90       7.236   6.950  -6.705  1.00 86.94           C  
ATOM   1441  HG2 ARG A  90       7.564   6.027  -7.183  1.00 86.94           H  
ATOM   1442  HG3 ARG A  90       6.218   6.807  -6.343  1.00 86.94           H  
ATOM   1443  CD  ARG A  90       7.225   8.084  -7.715  1.00 86.94           C  
ATOM   1444  HD2 ARG A  90       6.852   8.958  -7.182  1.00 86.94           H  
ATOM   1445  HD3 ARG A  90       8.230   8.283  -8.089  1.00 86.94           H  
ATOM   1446  NE  ARG A  90       6.313   7.794  -8.819  1.00 86.94           N  
ATOM   1447  HE  ARG A  90       5.888   6.878  -8.816  1.00 86.94           H  
ATOM   1448  NH1 ARG A  90       6.338   9.907  -9.718  1.00 86.94           N  
ATOM   1449 HH11 ARG A  90       5.937  10.617 -10.314  1.00 86.94           H  
ATOM   1450 HH12 ARG A  90       6.783  10.254  -8.881  1.00 86.94           H  
ATOM   1451  NH2 ARG A  90       5.036   8.301 -10.597  1.00 86.94           N  
ATOM   1452 HH21 ARG A  90       4.596   7.404 -10.448  1.00 86.94           H  
ATOM   1453 HH22 ARG A  90       4.638   8.997 -11.211  1.00 86.94           H  
ATOM   1454  CZ  ARG A  90       5.912   8.675  -9.706  1.00 86.94           C  
ATOM   1455  N   GLY A  91      10.524   9.109  -4.377  1.00 83.73           N  
ATOM   1456  H   GLY A  91      10.027   9.741  -4.989  1.00 83.73           H  
ATOM   1457  CA  GLY A  91      11.230   9.666  -3.224  1.00 83.73           C  
ATOM   1458  HA2 GLY A  91      12.129   9.081  -3.029  1.00 83.73           H  
ATOM   1459  HA3 GLY A  91      11.541  10.689  -3.435  1.00 83.73           H  
ATOM   1460  C   GLY A  91      10.376   9.674  -1.957  1.00 83.73           C  
ATOM   1461  O   GLY A  91       9.177   9.372  -1.994  1.00 83.73           O  
ATOM   1462  N   TRP A  92      10.984  10.063  -0.841  1.00 86.26           N  
ATOM   1463  H   TRP A  92      11.974  10.259  -0.896  1.00 86.26           H  
ATOM   1464  CA  TRP A  92      10.343  10.094   0.474  1.00 86.26           C  
ATOM   1465  HA  TRP A  92      10.087   9.079   0.777  1.00 86.26           H  
ATOM   1466  C   TRP A  92       9.067  10.929   0.482  1.00 86.26           C  
ATOM   1467  CB  TRP A  92      11.316  10.671   1.497  1.00 86.26           C  
ATOM   1468  HB2 TRP A  92      12.203  10.038   1.525  1.00 86.26           H  
ATOM   1469  HB3 TRP A  92      11.638  11.664   1.182  1.00 86.26           H  
ATOM   1470  O   TRP A  92       8.030  10.476   0.956  1.00 86.26           O  
ATOM   1471  CG  TRP A  92      10.743  10.755   2.875  1.00 86.26           C  
ATOM   1472  CD1 TRP A  92      10.246  11.867   3.464  1.00 86.26           C  
ATOM   1473  HD1 TRP A  92      10.235  12.845   3.005  1.00 86.26           H  
ATOM   1474  CD2 TRP A  92      10.592   9.682   3.847  1.00 86.26           C  
ATOM   1475  CE2 TRP A  92      10.005  10.226   5.025  1.00 86.26           C  
ATOM   1476  CE3 TRP A  92      10.918   8.311   3.861  1.00 86.26           C  
ATOM   1477  HE3 TRP A  92      11.388   7.867   2.996  1.00 86.26           H  
ATOM   1478  NE1 TRP A  92       9.812  11.558   4.738  1.00 86.26           N  
ATOM   1479  HE1 TRP A  92       9.524  12.245   5.421  1.00 86.26           H  
ATOM   1480  CH2 TRP A  92      10.117   8.101   6.165  1.00 86.26           C  
ATOM   1481  HH2 TRP A  92       9.983   7.505   7.055  1.00 86.26           H  
ATOM   1482  CZ2 TRP A  92       9.768   9.459   6.170  1.00 86.26           C  
ATOM   1483  HZ2 TRP A  92       9.365   9.918   7.061  1.00 86.26           H  
ATOM   1484  CZ3 TRP A  92      10.685   7.536   5.009  1.00 86.26           C  
ATOM   1485  HZ3 TRP A  92      10.989   6.499   5.012  1.00 86.26           H  
ATOM   1486  N   GLU A  93       9.120  12.139  -0.080  1.00 90.90           N  
ATOM   1487  H   GLU A  93      10.005  12.438  -0.465  1.00 90.90           H  
ATOM   1488  CA  GLU A  93       7.985  13.067  -0.101  1.00 90.90           C  
ATOM   1489  HA  GLU A  93       7.665  13.252   0.925  1.00 90.90           H  
ATOM   1490  C   GLU A  93       6.775  12.494  -0.858  1.00 90.90           C  
ATOM   1491  CB  GLU A  93       8.449  14.398  -0.716  1.00 90.90           C  
ATOM   1492  HB2 GLU A  93       9.331  14.744  -0.178  1.00 90.90           H  
ATOM   1493  HB3 GLU A  93       8.715  14.236  -1.760  1.00 90.90           H  
ATOM   1494  O   GLU A  93       5.634  12.645  -0.425  1.00 90.90           O  
ATOM   1495  CG  GLU A  93       7.361  15.477  -0.620  1.00 90.90           C  
ATOM   1496  HG2 GLU A  93       7.070  15.563   0.427  1.00 90.90           H  
ATOM   1497  HG3 GLU A  93       6.488  15.163  -1.192  1.00 90.90           H  
ATOM   1498  CD  GLU A  93       7.805  16.854  -1.135  1.00 90.90           C  
ATOM   1499  OE1 GLU A  93       7.216  17.851  -0.653  1.00 90.90           O  
ATOM   1500  OE2 GLU A  93       8.703  16.917  -2.005  1.00 90.90           O  
ATOM   1501  N   GLU A  94       7.015  11.780  -1.958  1.00 91.85           N  
ATOM   1502  H   GLU A  94       7.976  11.610  -2.219  1.00 91.85           H  
ATOM   1503  CA  GLU A  94       5.950  11.150  -2.741  1.00 91.85           C  
ATOM   1504  HA  GLU A  94       5.156  11.873  -2.926  1.00 91.85           H  
ATOM   1505  C   GLU A  94       5.324   9.975  -1.980  1.00 91.85           C  
ATOM   1506  CB  GLU A  94       6.507  10.666  -4.089  1.00 91.85           C  
ATOM   1507  HB2 GLU A  94       5.733  10.096  -4.603  1.00 91.85           H  
ATOM   1508  HB3 GLU A  94       7.345  10.000  -3.885  1.00 91.85           H  
ATOM   1509  O   GLU A  94       4.109   9.810  -1.990  1.00 91.85           O  
ATOM   1510  CG  GLU A  94       6.985  11.786  -5.027  1.00 91.85           C  
ATOM   1511  HG2 GLU A  94       6.148  12.449  -5.247  1.00 91.85           H  
ATOM   1512  HG3 GLU A  94       7.763  12.369  -4.533  1.00 91.85           H  
ATOM   1513  CD  GLU A  94       7.550  11.199  -6.332  1.00 91.85           C  
ATOM   1514  OE1 GLU A  94       6.884  11.292  -7.398  1.00 91.85           O  
ATOM   1515  OE2 GLU A  94       8.625  10.554  -6.284  1.00 91.85           O  
ATOM   1516  N   TYR A  95       6.126   9.165  -1.283  1.00 85.91           N  
ATOM   1517  H   TYR A  95       7.121   9.338  -1.297  1.00 85.91           H  
ATOM   1518  CA  TYR A  95       5.604   8.106  -0.416  1.00 85.91           C  
ATOM   1519  HA  TYR A  95       4.878   7.513  -0.972  1.00 85.91           H  
ATOM   1520  C   TYR A  95       4.863   8.669   0.796  1.00 85.91           C  
ATOM   1521  CB  TYR A  95       6.757   7.196   0.015  1.00 85.91           C  
ATOM   1522  HB2 TYR A  95       7.673   7.774   0.134  1.00 85.91           H  
ATOM   1523  HB3 TYR A  95       6.528   6.759   0.987  1.00 85.91           H  
ATOM   1524  O   TYR A  95       3.817   8.144   1.181  1.00 85.91           O  
ATOM   1525  CG  TYR A  95       6.977   6.054  -0.946  1.00 85.91           C  
ATOM   1526  CD1 TYR A  95       6.068   4.982  -0.952  1.00 85.91           C  
ATOM   1527  HD1 TYR A  95       5.242   4.989  -0.256  1.00 85.91           H  
ATOM   1528  CD2 TYR A  95       8.073   6.048  -1.824  1.00 85.91           C  
ATOM   1529  HD2 TYR A  95       8.776   6.868  -1.818  1.00 85.91           H  
ATOM   1530  CE1 TYR A  95       6.236   3.910  -1.845  1.00 85.91           C  
ATOM   1531  HE1 TYR A  95       5.529   3.094  -1.850  1.00 85.91           H  
ATOM   1532  CE2 TYR A  95       8.264   4.965  -2.702  1.00 85.91           C  
ATOM   1533  HE2 TYR A  95       9.127   4.955  -3.352  1.00 85.91           H  
ATOM   1534  OH  TYR A  95       7.465   2.888  -3.619  1.00 85.91           O  
ATOM   1535  HH  TYR A  95       8.174   3.073  -4.239  1.00 85.91           H  
ATOM   1536  CZ  TYR A  95       7.334   3.905  -2.727  1.00 85.91           C  
ATOM   1537  N   LYS A  96       5.376   9.766   1.360  1.00 85.65           N  
ATOM   1538  H   LYS A  96       6.253  10.109   0.995  1.00 85.65           H  
ATOM   1539  CA  LYS A  96       4.770  10.497   2.466  1.00 85.65           C  
ATOM   1540  HA  LYS A  96       4.725   9.845   3.338  1.00 85.65           H  
ATOM   1541  C   LYS A  96       3.337  10.896   2.132  1.00 85.65           C  
ATOM   1542  CB  LYS A  96       5.653  11.692   2.837  1.00 85.65           C  
ATOM   1543  HB2 LYS A  96       5.661  12.425   2.030  1.00 85.65           H  
ATOM   1544  HB3 LYS A  96       6.671  11.352   3.025  1.00 85.65           H  
ATOM   1545  O   LYS A  96       2.458  10.543   2.901  1.00 85.65           O  
ATOM   1546  CG  LYS A  96       5.115  12.348   4.099  1.00 85.65           C  
ATOM   1547  HG2 LYS A  96       5.141  11.622   4.912  1.00 85.65           H  
ATOM   1548  HG3 LYS A  96       4.081  12.650   3.929  1.00 85.65           H  
ATOM   1549  CD  LYS A  96       5.925  13.584   4.485  1.00 85.65           C  
ATOM   1550  HD2 LYS A  96       6.959  13.321   4.712  1.00 85.65           H  
ATOM   1551  HD3 LYS A  96       5.871  14.328   3.690  1.00 85.65           H  
ATOM   1552  CE  LYS A  96       5.186  14.046   5.725  1.00 85.65           C  
ATOM   1553  HE2 LYS A  96       5.347  13.333   6.533  1.00 85.65           H  
ATOM   1554  HE3 LYS A  96       4.122  14.005   5.493  1.00 85.65           H  
ATOM   1555  NZ  LYS A  96       5.467  15.411   6.186  1.00 85.65           N  
ATOM   1556  HZ1 LYS A  96       6.429  15.517   6.473  1.00 85.65           H  
ATOM   1557  HZ2 LYS A  96       5.195  16.064   5.465  1.00 85.65           H  
ATOM   1558  HZ3 LYS A  96       4.836  15.537   6.965  1.00 85.65           H  
ATOM   1559  N   TYR A  97       3.108  11.538   0.985  1.00 91.40           N  
ATOM   1560  H   TYR A  97       3.907  11.795   0.423  1.00 91.40           H  
ATOM   1561  CA  TYR A  97       1.789  12.060   0.592  1.00 91.40           C  
ATOM   1562  HA  TYR A  97       1.173  12.121   1.490  1.00 91.40           H  
ATOM   1563  C   TYR A  97       0.996  11.176  -0.385  1.00 91.40           C  
ATOM   1564  CB  TYR A  97       1.945  13.491   0.072  1.00 91.40           C  
ATOM   1565  HB2 TYR A  97       0.960  13.881  -0.184  1.00 91.40           H  
ATOM   1566  HB3 TYR A  97       2.540  13.466  -0.840  1.00 91.40           H  
ATOM   1567  O   TYR A  97      -0.112  11.525  -0.795  1.00 91.40           O  
ATOM   1568  CG  TYR A  97       2.575  14.444   1.071  1.00 91.40           C  
ATOM   1569  CD1 TYR A  97       1.986  14.642   2.338  1.00 91.40           C  
ATOM   1570  HD1 TYR A  97       1.097  14.095   2.614  1.00 91.40           H  
ATOM   1571  CD2 TYR A  97       3.757  15.127   0.733  1.00 91.40           C  
ATOM   1572  HD2 TYR A  97       4.218  14.962  -0.229  1.00 91.40           H  
ATOM   1573  CE1 TYR A  97       2.583  15.518   3.267  1.00 91.40           C  
ATOM   1574  HE1 TYR A  97       2.146  15.635   4.247  1.00 91.40           H  
ATOM   1575  CE2 TYR A  97       4.340  16.025   1.644  1.00 91.40           C  
ATOM   1576  HE2 TYR A  97       5.236  16.557   1.359  1.00 91.40           H  
ATOM   1577  OH  TYR A  97       4.374  17.056   3.792  1.00 91.40           O  
ATOM   1578  HH  TYR A  97       5.051  17.541   3.314  1.00 91.40           H  
ATOM   1579  CZ  TYR A  97       3.759  16.215   2.914  1.00 91.40           C  
ATOM   1580  N   GLY A  98       1.542  10.017  -0.754  1.00 89.76           N  
ATOM   1581  H   GLY A  98       2.498   9.841  -0.481  1.00 89.76           H  
ATOM   1582  CA  GLY A  98       0.928   9.087  -1.695  1.00 89.76           C  
ATOM   1583  HA2 GLY A  98      -0.129   8.969  -1.458  1.00 89.76           H  
ATOM   1584  HA3 GLY A  98       1.410   8.116  -1.581  1.00 89.76           H  
ATOM   1585  C   GLY A  98       1.047   9.519  -3.160  1.00 89.76           C  
ATOM   1586  O   GLY A  98       1.357  10.661  -3.501  1.00 89.76           O  
ATOM   1587  N   PHE A  99       0.800   8.573  -4.064  1.00 91.79           N  
ATOM   1588  H   PHE A  99       0.478   7.676  -3.730  1.00 91.79           H  
ATOM   1589  CA  PHE A  99       0.873   8.792  -5.510  1.00 91.79           C  
ATOM   1590  HA  PHE A  99       0.477   9.785  -5.725  1.00 91.79           H  
ATOM   1591  C   PHE A  99       0.031   7.780  -6.293  1.00 91.79           C  
ATOM   1592  CB  PHE A  99       2.342   8.748  -5.973  1.00 91.79           C  
ATOM   1593  HB2 PHE A  99       2.881   9.566  -5.495  1.00 91.79           H  
ATOM   1594  HB3 PHE A  99       2.390   8.934  -7.046  1.00 91.79           H  
ATOM   1595  O   PHE A  99      -0.404   6.753  -5.773  1.00 91.79           O  
ATOM   1596  CG  PHE A  99       3.068   7.450  -5.669  1.00 91.79           C  
ATOM   1597  CD1 PHE A  99       3.861   7.354  -4.513  1.00 91.79           C  
ATOM   1598  HD1 PHE A  99       3.944   8.199  -3.846  1.00 91.79           H  
ATOM   1599  CD2 PHE A  99       2.952   6.339  -6.527  1.00 91.79           C  
ATOM   1600  HD2 PHE A  99       2.333   6.399  -7.410  1.00 91.79           H  
ATOM   1601  CE1 PHE A  99       4.535   6.161  -4.210  1.00 91.79           C  
ATOM   1602  HE1 PHE A  99       5.138   6.102  -3.316  1.00 91.79           H  
ATOM   1603  CE2 PHE A  99       3.626   5.143  -6.223  1.00 91.79           C  
ATOM   1604  HE2 PHE A  99       3.527   4.290  -6.878  1.00 91.79           H  
ATOM   1605  CZ  PHE A  99       4.418   5.053  -5.065  1.00 91.79           C  
ATOM   1606  HZ  PHE A  99       4.933   4.136  -4.818  1.00 91.79           H  
ATOM   1607  N   GLY A 100      -0.138   8.041  -7.590  1.00 91.13           N  
ATOM   1608  H   GLY A 100       0.163   8.947  -7.920  1.00 91.13           H  
ATOM   1609  CA  GLY A 100      -1.016   7.262  -8.462  1.00 91.13           C  
ATOM   1610  HA2 GLY A 100      -0.679   7.344  -9.495  1.00 91.13           H  
ATOM   1611  HA3 GLY A 100      -0.991   6.209  -8.181  1.00 91.13           H  
ATOM   1612  C   GLY A 100      -2.458   7.752  -8.391  1.00 91.13           C  
ATOM   1613  O   GLY A 100      -2.721   8.858  -7.924  1.00 91.13           O  
ATOM   1614  N   ASP A 101      -3.380   6.947  -8.906  1.00 88.43           N  
ATOM   1615  H   ASP A 101      -3.119   6.023  -9.219  1.00 88.43           H  
ATOM   1616  CA  ASP A 101      -4.798   7.301  -8.961  1.00 88.43           C  
ATOM   1617  HA  ASP A 101      -5.046   7.908  -8.091  1.00 88.43           H  
ATOM   1618  C   ASP A 101      -5.658   6.032  -8.909  1.00 88.43           C  
ATOM   1619  CB  ASP A 101      -5.065   8.151 -10.219  1.00 88.43           C  
ATOM   1620  HB2 ASP A 101      -4.906   7.540 -11.108  1.00 88.43           H  
ATOM   1621  HB3 ASP A 101      -4.340   8.965 -10.248  1.00 88.43           H  
ATOM   1622  O   ASP A 101      -5.298   4.978  -9.446  1.00 88.43           O  
ATOM   1623  CG  ASP A 101      -6.463   8.774 -10.303  1.00 88.43           C  
ATOM   1624  OD1 ASP A 101      -7.319   8.467  -9.440  1.00 88.43           O  
ATOM   1625  OD2 ASP A 101      -6.663   9.537 -11.268  1.00 88.43           O  
ATOM   1626  N   TYR A 102      -6.815   6.138  -8.264  1.00 83.51           N  
ATOM   1627  H   TYR A 102      -7.116   7.081  -8.061  1.00 83.51           H  
ATOM   1628  CA  TYR A 102      -7.814   5.085  -8.220  1.00 83.51           C  
ATOM   1629  HA  TYR A 102      -7.336   4.172  -7.864  1.00 83.51           H  
ATOM   1630  C   TYR A 102      -8.396   4.772  -9.602  1.00 83.51           C  
ATOM   1631  CB  TYR A 102      -8.926   5.489  -7.246  1.00 83.51           C  
ATOM   1632  HB2 TYR A 102      -9.662   4.686  -7.250  1.00 83.51           H  
ATOM   1633  HB3 TYR A 102      -9.410   6.392  -7.618  1.00 83.51           H  
ATOM   1634  O   TYR A 102      -8.735   3.614  -9.841  1.00 83.51           O  
ATOM   1635  CG  TYR A 102      -8.473   5.706  -5.812  1.00 83.51           C  
ATOM   1636  CD1 TYR A 102      -7.742   4.696  -5.161  1.00 83.51           C  
ATOM   1637  HD1 TYR A 102      -7.481   3.787  -5.682  1.00 83.51           H  
ATOM   1638  CD2 TYR A 102      -8.746   6.915  -5.137  1.00 83.51           C  
ATOM   1639  HD2 TYR A 102      -9.255   7.715  -5.654  1.00 83.51           H  
ATOM   1640  CE1 TYR A 102      -7.291   4.884  -3.847  1.00 83.51           C  
ATOM   1641  HE1 TYR A 102      -6.704   4.127  -3.349  1.00 83.51           H  
ATOM   1642  CE2 TYR A 102      -8.284   7.109  -3.817  1.00 83.51           C  
ATOM   1643  HE2 TYR A 102      -8.429   8.056  -3.319  1.00 83.51           H  
ATOM   1644  OH  TYR A 102      -7.068   6.223  -1.916  1.00 83.51           O  
ATOM   1645  HH  TYR A 102      -7.344   7.026  -1.468  1.00 83.51           H  
ATOM   1646  CZ  TYR A 102      -7.549   6.088  -3.175  1.00 83.51           C  
ATOM   1647  N   ASP A 103      -8.457   5.753 -10.509  1.00 80.84           N  
ATOM   1648  H   ASP A 103      -8.206   6.688 -10.222  1.00 80.84           H  
ATOM   1649  CA  ASP A 103      -9.030   5.584 -11.853  1.00 80.84           C  
ATOM   1650  HA  ASP A 103     -10.002   5.098 -11.766  1.00 80.84           H  
ATOM   1651  C   ASP A 103      -8.172   4.693 -12.768  1.00 80.84           C  
ATOM   1652  CB  ASP A 103      -9.239   6.965 -12.502  1.00 80.84           C  
ATOM   1653  HB2 ASP A 103      -9.415   6.819 -13.568  1.00 80.84           H  
ATOM   1654  HB3 ASP A 103      -8.328   7.554 -12.398  1.00 80.84           H  
ATOM   1655  O   ASP A 103      -8.703   3.950 -13.593  1.00 80.84           O  
ATOM   1656  CG  ASP A 103     -10.436   7.757 -11.947  1.00 80.84           C  
ATOM   1657  OD1 ASP A 103     -11.267   7.164 -11.216  1.00 80.84           O  
ATOM   1658  OD2 ASP A 103     -10.587   8.933 -12.346  1.00 80.84           O  
ATOM   1659  N   VAL A 104      -6.843   4.719 -12.607  1.00 76.78           N  
ATOM   1660  H   VAL A 104      -6.473   5.346 -11.907  1.00 76.78           H  
ATOM   1661  CA  VAL A 104      -5.914   3.799 -13.304  1.00 76.78           C  
ATOM   1662  HA  VAL A 104      -6.410   3.444 -14.207  1.00 76.78           H  
ATOM   1663  C   VAL A 104      -5.610   2.539 -12.488  1.00 76.78           C  
ATOM   1664  CB  VAL A 104      -4.624   4.504 -13.762  1.00 76.78           C  
ATOM   1665  HB  VAL A 104      -4.043   3.800 -14.359  1.00 76.78           H  
ATOM   1666  O   VAL A 104      -4.848   1.679 -12.928  1.00 76.78           O  
ATOM   1667  CG1 VAL A 104      -4.940   5.703 -14.666  1.00 76.78           C  
ATOM   1668 HG11 VAL A 104      -5.445   6.483 -14.096  1.00 76.78           H  
ATOM   1669 HG12 VAL A 104      -4.015   6.109 -15.075  1.00 76.78           H  
ATOM   1670 HG13 VAL A 104      -5.586   5.387 -15.485  1.00 76.78           H  
ATOM   1671  CG2 VAL A 104      -3.744   4.961 -12.593  1.00 76.78           C  
ATOM   1672 HG21 VAL A 104      -3.390   4.098 -12.028  1.00 76.78           H  
ATOM   1673 HG22 VAL A 104      -2.879   5.509 -12.966  1.00 76.78           H  
ATOM   1674 HG23 VAL A 104      -4.310   5.606 -11.922  1.00 76.78           H  
ATOM   1675  N   GLU A 105      -6.212   2.439 -11.299  1.00 79.05           N  
ATOM   1676  H   GLU A 105      -6.846   3.189 -11.062  1.00 79.05           H  
ATOM   1677  CA  GLU A 105      -6.140   1.332 -10.347  1.00 79.05           C  
ATOM   1678  HA  GLU A 105      -6.671   1.673  -9.458  1.00 79.05           H  
ATOM   1679  C   GLU A 105      -4.725   0.949  -9.844  1.00 79.05           C  
ATOM   1680  CB  GLU A 105      -6.914   0.121 -10.882  1.00 79.05           C  
ATOM   1681  HB2 GLU A 105      -6.861  -0.633 -10.096  1.00 79.05           H  
ATOM   1682  HB3 GLU A 105      -6.424  -0.226 -11.791  1.00 79.05           H  
ATOM   1683  O   GLU A 105      -4.554  -0.090  -9.198  1.00 79.05           O  
ATOM   1684  CG  GLU A 105      -8.397   0.274 -11.229  1.00 79.05           C  
ATOM   1685  HG2 GLU A 105      -8.507   0.973 -12.058  1.00 79.05           H  
ATOM   1686  HG3 GLU A 105      -8.920   0.670 -10.358  1.00 79.05           H  
ATOM   1687  CD  GLU A 105      -9.012  -1.094 -11.601  1.00 79.05           C  
ATOM   1688  OE1 GLU A 105      -9.966  -1.140 -12.398  1.00 79.05           O  
ATOM   1689  OE2 GLU A 105      -8.598  -2.129 -11.009  1.00 79.05           O  
ATOM   1690  N   GLU A 106      -3.715   1.789 -10.074  1.00 81.76           N  
ATOM   1691  H   GLU A 106      -3.927   2.642 -10.572  1.00 81.76           H  
ATOM   1692  CA  GLU A 106      -2.379   1.669  -9.486  1.00 81.76           C  
ATOM   1693  HA  GLU A 106      -2.353   0.800  -8.827  1.00 81.76           H  
ATOM   1694  C   GLU A 106      -2.064   2.902  -8.644  1.00 81.76           C  
ATOM   1695  CB  GLU A 106      -1.286   1.486 -10.544  1.00 81.76           C  
ATOM   1696  HB2 GLU A 106      -1.334   2.308 -11.258  1.00 81.76           H  
ATOM   1697  HB3 GLU A 106      -0.326   1.523 -10.030  1.00 81.76           H  
ATOM   1698  O   GLU A 106      -2.057   4.028  -9.142  1.00 81.76           O  
ATOM   1699  CG  GLU A 106      -1.355   0.164 -11.309  1.00 81.76           C  
ATOM   1700  HG2 GLU A 106      -1.535  -0.645 -10.600  1.00 81.76           H  
ATOM   1701  HG3 GLU A 106      -2.180   0.185 -12.020  1.00 81.76           H  
ATOM   1702  CD  GLU A 106      -0.032  -0.087 -12.044  1.00 81.76           C  
ATOM   1703  OE1 GLU A 106       0.608  -1.136 -11.770  1.00 81.76           O  
ATOM   1704  OE2 GLU A 106       0.400   0.754 -12.855  1.00 81.76           O  
ATOM   1705  N   PHE A 107      -1.790   2.687  -7.362  1.00 87.10           N  
ATOM   1706  H   PHE A 107      -1.766   1.743  -7.005  1.00 87.10           H  
ATOM   1707  CA  PHE A 107      -1.559   3.774  -6.420  1.00 87.10           C  
ATOM   1708  HA  PHE A 107      -0.911   4.514  -6.890  1.00 87.10           H  
ATOM   1709  C   PHE A 107      -0.854   3.287  -5.156  1.00 87.10           C  
ATOM   1710  CB  PHE A 107      -2.896   4.456  -6.067  1.00 87.10           C  
ATOM   1711  HB2 PHE A 107      -2.698   5.330  -5.447  1.00 87.10           H  
ATOM   1712  HB3 PHE A 107      -3.373   4.821  -6.976  1.00 87.10           H  
ATOM   1713  O   PHE A 107      -0.842   2.092  -4.831  1.00 87.10           O  
ATOM   1714  CG  PHE A 107      -3.862   3.551  -5.337  1.00 87.10           C  
ATOM   1715  CD1 PHE A 107      -4.755   2.737  -6.059  1.00 87.10           C  
ATOM   1716  HD1 PHE A 107      -4.789   2.805  -7.136  1.00 87.10           H  
ATOM   1717  CD2 PHE A 107      -3.821   3.480  -3.934  1.00 87.10           C  
ATOM   1718  HD2 PHE A 107      -3.144   4.109  -3.375  1.00 87.10           H  
ATOM   1719  CE1 PHE A 107      -5.587   1.832  -5.377  1.00 87.10           C  
ATOM   1720  HE1 PHE A 107      -6.263   1.201  -5.935  1.00 87.10           H  
ATOM   1721  CE2 PHE A 107      -4.645   2.572  -3.255  1.00 87.10           C  
ATOM   1722  HE2 PHE A 107      -4.594   2.522  -2.177  1.00 87.10           H  
ATOM   1723  CZ  PHE A 107      -5.525   1.746  -3.975  1.00 87.10           C  
ATOM   1724  HZ  PHE A 107      -6.149   1.044  -3.441  1.00 87.10           H  
ATOM   1725  N   TYR A 108      -0.290   4.254  -4.447  1.00 87.69           N  
ATOM   1726  H   TYR A 108      -0.354   5.196  -4.805  1.00 87.69           H  
ATOM   1727  CA  TYR A 108       0.195   4.135  -3.089  1.00 87.69           C  
ATOM   1728  HA  TYR A 108      -0.056   3.153  -2.687  1.00 87.69           H  
ATOM   1729  C   TYR A 108      -0.495   5.205  -2.244  1.00 87.69           C  
ATOM   1730  CB  TYR A 108       1.714   4.293  -3.084  1.00 87.69           C  
ATOM   1731  HB2 TYR A 108       2.147   3.650  -3.850  1.00 87.69           H  
ATOM   1732  HB3 TYR A 108       1.969   5.323  -3.330  1.00 87.69           H  
ATOM   1733  O   TYR A 108      -0.466   6.387  -2.585  1.00 87.69           O  
ATOM   1734  CG  TYR A 108       2.314   3.929  -1.750  1.00 87.69           C  
ATOM   1735  CD1 TYR A 108       2.443   4.905  -0.752  1.00 87.69           C  
ATOM   1736  HD1 TYR A 108       2.156   5.930  -0.937  1.00 87.69           H  
ATOM   1737  CD2 TYR A 108       2.658   2.593  -1.477  1.00 87.69           C  
ATOM   1738  HD2 TYR A 108       2.540   1.838  -2.240  1.00 87.69           H  
ATOM   1739  CE1 TYR A 108       2.890   4.542   0.528  1.00 87.69           C  
ATOM   1740  HE1 TYR A 108       2.933   5.302   1.295  1.00 87.69           H  
ATOM   1741  CE2 TYR A 108       3.120   2.231  -0.201  1.00 87.69           C  
ATOM   1742  HE2 TYR A 108       3.347   1.203   0.039  1.00 87.69           H  
ATOM   1743  OH  TYR A 108       3.665   2.825   2.036  1.00 87.69           O  
ATOM   1744  HH  TYR A 108       3.631   3.562   2.650  1.00 87.69           H  
ATOM   1745  CZ  TYR A 108       3.237   3.205   0.808  1.00 87.69           C  
ATOM   1746  N   LEU A 109      -1.154   4.782  -1.174  1.00 86.42           N  
ATOM   1747  H   LEU A 109      -1.107   3.800  -0.942  1.00 86.42           H  
ATOM   1748  CA  LEU A 109      -1.797   5.663  -0.218  1.00 86.42           C  
ATOM   1749  HA  LEU A 109      -2.341   6.429  -0.771  1.00 86.42           H  
ATOM   1750  C   LEU A 109      -0.724   6.334   0.630  1.00 86.42           C  
ATOM   1751  CB  LEU A 109      -2.779   4.856   0.646  1.00 86.42           C  
ATOM   1752  HB2 LEU A 109      -3.441   4.293  -0.012  1.00 86.42           H  
ATOM   1753  HB3 LEU A 109      -2.183   4.154   1.229  1.00 86.42           H  
ATOM   1754  O   LEU A 109       0.245   5.709   1.033  1.00 86.42           O  
ATOM   1755  CG  LEU A 109      -3.637   5.684   1.620  1.00 86.42           C  
ATOM   1756  HG  LEU A 109      -3.003   6.307   2.250  1.00 86.42           H  
ATOM   1757  CD1 LEU A 109      -4.628   6.570   0.862  1.00 86.42           C  
ATOM   1758 HD11 LEU A 109      -4.091   7.319   0.280  1.00 86.42           H  
ATOM   1759 HD12 LEU A 109      -5.269   7.095   1.570  1.00 86.42           H  
ATOM   1760 HD13 LEU A 109      -5.244   5.967   0.194  1.00 86.42           H  
ATOM   1761  CD2 LEU A 109      -4.447   4.753   2.526  1.00 86.42           C  
ATOM   1762 HD21 LEU A 109      -5.113   4.131   1.929  1.00 86.42           H  
ATOM   1763 HD22 LEU A 109      -3.765   4.118   3.093  1.00 86.42           H  
ATOM   1764 HD23 LEU A 109      -5.029   5.348   3.230  1.00 86.42           H  
ATOM   1765  N   ASP A 110      -0.947   7.599   0.916  1.00 85.02           N  
ATOM   1766  H   ASP A 110      -1.755   8.050   0.512  1.00 85.02           H  
ATOM   1767  CA  ASP A 110      -0.160   8.404   1.836  1.00 85.02           C  
ATOM   1768  HA  ASP A 110       0.783   8.684   1.366  1.00 85.02           H  
ATOM   1769  C   ASP A 110       0.147   7.681   3.158  1.00 85.02           C  
ATOM   1770  CB  ASP A 110      -0.999   9.652   2.033  1.00 85.02           C  
ATOM   1771  HB2 ASP A 110      -1.983   9.263   2.297  1.00 85.02           H  
ATOM   1772  HB3 ASP A 110      -1.119  10.157   1.075  1.00 85.02           H  
ATOM   1773  O   ASP A 110      -0.715   7.120   3.845  1.00 85.02           O  
ATOM   1774  CG  ASP A 110      -0.520  10.662   3.082  1.00 85.02           C  
ATOM   1775  OD1 ASP A 110      -0.088  10.221   4.161  1.00 85.02           O  
ATOM   1776  OD2 ASP A 110      -0.747  11.869   2.855  1.00 85.02           O  
ATOM   1777  N   ASN A 111       1.422   7.742   3.494  1.00 82.21           N  
ATOM   1778  H   ASN A 111       2.013   8.324   2.917  1.00 82.21           H  
ATOM   1779  CA  ASN A 111       2.039   7.109   4.633  1.00 82.21           C  
ATOM   1780  HA  ASN A 111       1.730   6.065   4.686  1.00 82.21           H  
ATOM   1781  C   ASN A 111       1.647   7.753   5.983  1.00 82.21           C  
ATOM   1782  CB  ASN A 111       3.533   7.197   4.309  1.00 82.21           C  
ATOM   1783  HB2 ASN A 111       4.086   7.351   5.236  1.00 82.21           H  
ATOM   1784  HB3 ASN A 111       3.743   8.077   3.701  1.00 82.21           H  
ATOM   1785  O   ASN A 111       1.413   7.027   6.956  1.00 82.21           O  
ATOM   1786  CG  ASN A 111       4.131   5.984   3.635  1.00 82.21           C  
ATOM   1787  ND2 ASN A 111       5.350   6.084   3.158  1.00 82.21           N  
ATOM   1788 HD21 ASN A 111       5.798   5.238   2.835  1.00 82.21           H  
ATOM   1789 HD22 ASN A 111       5.860   6.950   3.261  1.00 82.21           H  
ATOM   1790  OD1 ASN A 111       3.561   4.908   3.592  1.00 82.21           O  
ATOM   1791  N   GLU A 112       1.484   9.081   6.049  1.00 82.15           N  
ATOM   1792  H   GLU A 112       1.442   9.591   5.178  1.00 82.15           H  
ATOM   1793  CA  GLU A 112       0.938   9.762   7.233  1.00 82.15           C  
ATOM   1794  HA  GLU A 112       1.550   9.506   8.097  1.00 82.15           H  
ATOM   1795  C   GLU A 112      -0.494   9.290   7.523  1.00 82.15           C  
ATOM   1796  CB  GLU A 112       0.923  11.301   7.078  1.00 82.15           C  
ATOM   1797  HB2 GLU A 112       0.462  11.711   7.977  1.00 82.15           H  
ATOM   1798  HB3 GLU A 112       0.294  11.586   6.235  1.00 82.15           H  
ATOM   1799  O   GLU A 112      -0.855   9.058   8.681  1.00 82.15           O  
ATOM   1800  CG  GLU A 112       2.302  11.963   6.927  1.00 82.15           C  
ATOM   1801  HG2 GLU A 112       2.738  11.675   5.971  1.00 82.15           H  
ATOM   1802  HG3 GLU A 112       2.952  11.584   7.716  1.00 82.15           H  
ATOM   1803  CD  GLU A 112       2.242  13.505   7.019  1.00 82.15           C  
ATOM   1804  OE1 GLU A 112       3.207  14.105   7.562  1.00 82.15           O  
ATOM   1805  OE2 GLU A 112       1.281  14.129   6.528  1.00 82.15           O  
ATOM   1806  N   TYR A 113      -1.316   9.088   6.491  1.00 78.05           N  
ATOM   1807  H   TYR A 113      -0.983   9.347   5.573  1.00 78.05           H  
ATOM   1808  CA  TYR A 113      -2.678   8.585   6.669  1.00 78.05           C  
ATOM   1809  HA  TYR A 113      -3.138   9.130   7.493  1.00 78.05           H  
ATOM   1810  C   TYR A 113      -2.721   7.112   7.039  1.00 78.05           C  
ATOM   1811  CB  TYR A 113      -3.524   8.808   5.421  1.00 78.05           C  
ATOM   1812  HB2 TYR A 113      -4.412   8.181   5.498  1.00 78.05           H  
ATOM   1813  HB3 TYR A 113      -2.969   8.481   4.542  1.00 78.05           H  
ATOM   1814  O   TYR A 113      -3.501   6.737   7.918  1.00 78.05           O  
ATOM   1815  CG  TYR A 113      -3.988  10.237   5.248  1.00 78.05           C  
ATOM   1816  CD1 TYR A 113      -4.806  10.864   6.206  1.00 78.05           C  
ATOM   1817  HD1 TYR A 113      -5.108  10.335   7.098  1.00 78.05           H  
ATOM   1818  CD2 TYR A 113      -3.607  10.955   4.112  1.00 78.05           C  
ATOM   1819  HD2 TYR A 113      -3.003  10.487   3.348  1.00 78.05           H  
ATOM   1820  CE1 TYR A 113      -5.213  12.200   6.007  1.00 78.05           C  
ATOM   1821  HE1 TYR A 113      -5.827  12.698   6.742  1.00 78.05           H  
ATOM   1822  CE2 TYR A 113      -3.948  12.293   3.926  1.00 78.05           C  
ATOM   1823  HE2 TYR A 113      -3.563  12.824   3.068  1.00 78.05           H  
ATOM   1824  OH  TYR A 113      -5.120  14.211   4.680  1.00 78.05           O  
ATOM   1825  HH  TYR A 113      -4.608  14.570   3.952  1.00 78.05           H  
ATOM   1826  CZ  TYR A 113      -4.765  12.919   4.877  1.00 78.05           C  
ATOM   1827  N   ILE A 114      -1.893   6.274   6.410  1.00 79.38           N  
ATOM   1828  H   ILE A 114      -1.304   6.637   5.675  1.00 79.38           H  
ATOM   1829  CA  ILE A 114      -1.762   4.870   6.811  1.00 79.38           C  
ATOM   1830  HA  ILE A 114      -2.716   4.367   6.655  1.00 79.38           H  
ATOM   1831  C   ILE A 114      -1.456   4.806   8.310  1.00 79.38           C  
ATOM   1832  CB  ILE A 114      -0.690   4.155   5.964  1.00 79.38           C  
ATOM   1833  HB  ILE A 114       0.221   4.754   5.970  1.00 79.38           H  
ATOM   1834  O   ILE A 114      -2.152   4.104   9.042  1.00 79.38           O  
ATOM   1835  CG1 ILE A 114      -1.168   3.962   4.509  1.00 79.38           C  
ATOM   1836 HG12 ILE A 114      -1.649   4.872   4.149  1.00 79.38           H  
ATOM   1837 HG13 ILE A 114      -1.912   3.167   4.471  1.00 79.38           H  
ATOM   1838  CG2 ILE A 114      -0.376   2.775   6.559  1.00 79.38           C  
ATOM   1839 HG21 ILE A 114       0.361   2.263   5.940  1.00 79.38           H  
ATOM   1840 HG22 ILE A 114       0.059   2.883   7.553  1.00 79.38           H  
ATOM   1841 HG23 ILE A 114      -1.281   2.172   6.620  1.00 79.38           H  
ATOM   1842  CD1 ILE A 114      -0.022   3.623   3.546  1.00 79.38           C  
ATOM   1843 HD11 ILE A 114       0.746   4.395   3.591  1.00 79.38           H  
ATOM   1844 HD12 ILE A 114      -0.403   3.582   2.525  1.00 79.38           H  
ATOM   1845 HD13 ILE A 114       0.422   2.657   3.786  1.00 79.38           H  
ATOM   1846  N   HIS A 115      -0.514   5.617   8.790  1.00 73.98           N  
ATOM   1847  H   HIS A 115       0.024   6.177   8.144  1.00 73.98           H  
ATOM   1848  CA  HIS A 115      -0.200   5.704  10.210  1.00 73.98           C  
ATOM   1849  HA  HIS A 115       0.105   4.718  10.562  1.00 73.98           H  
ATOM   1850  C   HIS A 115      -1.362   6.169  11.082  1.00 73.98           C  
ATOM   1851  CB  HIS A 115       0.956   6.667  10.384  1.00 73.98           C  
ATOM   1852  HB2 HIS A 115       0.743   7.627   9.915  1.00 73.98           H  
ATOM   1853  HB3 HIS A 115       1.784   6.200   9.852  1.00 73.98           H  
ATOM   1854  O   HIS A 115      -1.643   5.581  12.129  1.00 73.98           O  
ATOM   1855  CG  HIS A 115       1.293   6.883  11.833  1.00 73.98           C  
ATOM   1856  CD2 HIS A 115       1.208   8.068  12.512  1.00 73.98           C  
ATOM   1857  HD2 HIS A 115       0.980   9.030  12.077  1.00 73.98           H  
ATOM   1858  ND1 HIS A 115       1.515   5.891  12.760  1.00 73.98           N  
ATOM   1859  HD1 HIS A 115       1.608   4.905  12.561  1.00 73.98           H  
ATOM   1860  CE1 HIS A 115       1.551   6.465  13.974  1.00 73.98           C  
ATOM   1861  HE1 HIS A 115       1.717   5.943  14.904  1.00 73.98           H  
ATOM   1862  NE2 HIS A 115       1.365   7.792  13.876  1.00 73.98           N  
ATOM   1863  N   GLN A 116      -2.062   7.225  10.676  1.00 74.78           N  
ATOM   1864  H   GLN A 116      -1.769   7.713   9.842  1.00 74.78           H  
ATOM   1865  CA  GLN A 116      -3.235   7.692  11.412  1.00 74.78           C  
ATOM   1866  HA  GLN A 116      -2.945   7.952  12.430  1.00 74.78           H  
ATOM   1867  C   GLN A 116      -4.318   6.610  11.493  1.00 74.78           C  
ATOM   1868  CB  GLN A 116      -3.811   8.930  10.732  1.00 74.78           C  
ATOM   1869  HB2 GLN A 116      -4.799   9.130  11.146  1.00 74.78           H  
ATOM   1870  HB3 GLN A 116      -3.925   8.735   9.666  1.00 74.78           H  
ATOM   1871  O   GLN A 116      -4.986   6.487  12.519  1.00 74.78           O  
ATOM   1872  CG  GLN A 116      -2.948  10.181  10.937  1.00 74.78           C  
ATOM   1873  HG2 GLN A 116      -2.978  10.479  11.985  1.00 74.78           H  
ATOM   1874  HG3 GLN A 116      -1.908   9.976  10.680  1.00 74.78           H  
ATOM   1875  CD  GLN A 116      -3.462  11.334  10.086  1.00 74.78           C  
ATOM   1876  NE2 GLN A 116      -2.619  12.266   9.708  1.00 74.78           N  
ATOM   1877 HE21 GLN A 116      -1.625  12.125   9.821  1.00 74.78           H  
ATOM   1878 HE22 GLN A 116      -2.969  12.933   9.035  1.00 74.78           H  
ATOM   1879  OE1 GLN A 116      -4.638  11.422   9.766  1.00 74.78           O  
ATOM   1880  N   LEU A 117      -4.495   5.807  10.442  1.00 72.07           N  
ATOM   1881  H   LEU A 117      -3.936   5.969   9.616  1.00 72.07           H  
ATOM   1882  CA  LEU A 117      -5.449   4.703  10.436  1.00 72.07           C  
ATOM   1883  HA  LEU A 117      -6.406   5.067  10.808  1.00 72.07           H  
ATOM   1884  C   LEU A 117      -5.011   3.588  11.386  1.00 72.07           C  
ATOM   1885  CB  LEU A 117      -5.635   4.175   9.001  1.00 72.07           C  
ATOM   1886  HB2 LEU A 117      -6.159   3.220   9.043  1.00 72.07           H  
ATOM   1887  HB3 LEU A 117      -4.653   3.989   8.565  1.00 72.07           H  
ATOM   1888  O   LEU A 117      -5.825   3.149  12.205  1.00 72.07           O  
ATOM   1889  CG  LEU A 117      -6.418   5.120   8.072  1.00 72.07           C  
ATOM   1890  HG  LEU A 117      -5.985   6.119   8.093  1.00 72.07           H  
ATOM   1891  CD1 LEU A 117      -6.363   4.587   6.639  1.00 72.07           C  
ATOM   1892 HD11 LEU A 117      -5.324   4.555   6.311  1.00 72.07           H  
ATOM   1893 HD12 LEU A 117      -6.793   3.587   6.585  1.00 72.07           H  
ATOM   1894 HD13 LEU A 117      -6.905   5.262   5.976  1.00 72.07           H  
ATOM   1895  CD2 LEU A 117      -7.892   5.222   8.476  1.00 72.07           C  
ATOM   1896 HD21 LEU A 117      -8.351   4.234   8.496  1.00 72.07           H  
ATOM   1897 HD22 LEU A 117      -7.983   5.693   9.455  1.00 72.07           H  
ATOM   1898 HD23 LEU A 117      -8.420   5.854   7.762  1.00 72.07           H  
ATOM   1899  N   THR A 118      -3.752   3.150  11.300  1.00 71.24           N  
ATOM   1900  H   THR A 118      -3.136   3.573  10.621  1.00 71.24           H  
ATOM   1901  CA  THR A 118      -3.219   2.000  12.047  1.00 71.24           C  
ATOM   1902  HA  THR A 118      -3.982   1.221  12.070  1.00 71.24           H  
ATOM   1903  C   THR A 118      -2.862   2.298  13.496  1.00 71.24           C  
ATOM   1904  CB  THR A 118      -1.988   1.402  11.370  1.00 71.24           C  
ATOM   1905  HB  THR A 118      -1.595   0.598  11.993  1.00 71.24           H  
ATOM   1906  O   THR A 118      -2.864   1.387  14.314  1.00 71.24           O  
ATOM   1907  CG2 THR A 118      -2.335   0.821   9.997  1.00 71.24           C  
ATOM   1908 HG21 THR A 118      -2.506   1.616   9.272  1.00 71.24           H  
ATOM   1909 HG22 THR A 118      -3.226   0.197  10.070  1.00 71.24           H  
ATOM   1910 HG23 THR A 118      -1.507   0.195   9.662  1.00 71.24           H  
ATOM   1911  OG1 THR A 118      -1.019   2.415  11.257  1.00 71.24           O  
ATOM   1912  HG1 THR A 118      -0.232   2.159  11.743  1.00 71.24           H  
ATOM   1913  N   SER A 119      -2.615   3.555  13.860  1.00 71.36           N  
ATOM   1914  H   SER A 119      -2.513   4.246  13.130  1.00 71.36           H  
ATOM   1915  CA  SER A 119      -2.348   3.956  15.251  1.00 71.36           C  
ATOM   1916  HA  SER A 119      -1.613   3.271  15.674  1.00 71.36           H  
ATOM   1917  C   SER A 119      -3.589   3.895  16.149  1.00 71.36           C  
ATOM   1918  CB  SER A 119      -1.752   5.364  15.295  1.00 71.36           C  
ATOM   1919  HB2 SER A 119      -0.783   5.360  14.796  1.00 71.36           H  
ATOM   1920  HB3 SER A 119      -1.610   5.667  16.332  1.00 71.36           H  
ATOM   1921  O   SER A 119      -3.473   3.806  17.370  1.00 71.36           O  
ATOM   1922  OG  SER A 119      -2.604   6.281  14.643  1.00 71.36           O  
ATOM   1923  HG  SER A 119      -2.338   6.271  13.721  1.00 71.36           H  
ATOM   1924  N   LYS A 120      -4.795   3.912  15.566  1.00 71.86           N  
ATOM   1925  H   LYS A 120      -4.810   4.041  14.565  1.00 71.86           H  
ATOM   1926  CA  LYS A 120      -6.062   3.948  16.320  1.00 71.86           C  
ATOM   1927  HA  LYS A 120      -5.946   4.634  17.159  1.00 71.86           H  
ATOM   1928  C   LYS A 120      -6.456   2.603  16.936  1.00 71.86           C  
ATOM   1929  CB  LYS A 120      -7.182   4.468  15.404  1.00 71.86           C  
ATOM   1930  HB2 LYS A 120      -7.184   3.888  14.481  1.00 71.86           H  
ATOM   1931  HB3 LYS A 120      -8.144   4.328  15.898  1.00 71.86           H  
ATOM   1932  O   LYS A 120      -7.214   2.578  17.905  1.00 71.86           O  
ATOM   1933  CG  LYS A 120      -7.022   5.961  15.079  1.00 71.86           C  
ATOM   1934  HG2 LYS A 120      -7.172   6.544  15.987  1.00 71.86           H  
ATOM   1935  HG3 LYS A 120      -6.009   6.148  14.723  1.00 71.86           H  
ATOM   1936  CD  LYS A 120      -8.035   6.411  14.013  1.00 71.86           C  
ATOM   1937  HD2 LYS A 120      -9.045   6.341  14.418  1.00 71.86           H  
ATOM   1938  HD3 LYS A 120      -7.951   5.758  13.144  1.00 71.86           H  
ATOM   1939  CE  LYS A 120      -7.746   7.849  13.568  1.00 71.86           C  
ATOM   1940  HE2 LYS A 120      -7.742   8.502  14.441  1.00 71.86           H  
ATOM   1941  HE3 LYS A 120      -6.745   7.870  13.138  1.00 71.86           H  
ATOM   1942  NZ  LYS A 120      -8.726   8.339  12.563  1.00 71.86           N  
ATOM   1943  HZ1 LYS A 120      -8.454   9.235  12.185  1.00 71.86           H  
ATOM   1944  HZ2 LYS A 120      -9.666   8.406  12.925  1.00 71.86           H  
ATOM   1945  HZ3 LYS A 120      -8.806   7.729  11.761  1.00 71.86           H  
ATOM   1946  N   ARG A 121      -6.032   1.483  16.345  1.00 68.63           N  
ATOM   1947  H   ARG A 121      -5.341   1.580  15.614  1.00 68.63           H  
ATOM   1948  CA  ARG A 121      -6.363   0.113  16.781  1.00 68.63           C  
ATOM   1949  HA  ARG A 121      -6.166   0.036  17.850  1.00 68.63           H  
ATOM   1950  C   ARG A 121      -5.463  -0.896  16.076  1.00 68.63           C  
ATOM   1951  CB  ARG A 121      -7.851  -0.205  16.514  1.00 68.63           C  
ATOM   1952  HB2 ARG A 121      -8.473   0.495  17.073  1.00 68.63           H  
ATOM   1953  HB3 ARG A 121      -8.076  -1.204  16.885  1.00 68.63           H  
ATOM   1954  O   ARG A 121      -4.738  -0.547  15.163  1.00 68.63           O  
ATOM   1955  CG  ARG A 121      -8.229  -0.129  15.031  1.00 68.63           C  
ATOM   1956  HG2 ARG A 121      -7.653  -0.866  14.472  1.00 68.63           H  
ATOM   1957  HG3 ARG A 121      -8.010   0.870  14.654  1.00 68.63           H  
ATOM   1958  CD  ARG A 121      -9.715  -0.414  14.823  1.00 68.63           C  
ATOM   1959  HD2 ARG A 121     -10.296   0.280  15.431  1.00 68.63           H  
ATOM   1960  HD3 ARG A 121      -9.922  -1.437  15.137  1.00 68.63           H  
ATOM   1961  NE  ARG A 121     -10.063  -0.242  13.407  1.00 68.63           N  
ATOM   1962  HE  ARG A 121      -9.324   0.100  12.811  1.00 68.63           H  
ATOM   1963  NH1 ARG A 121     -12.269  -0.842  13.497  1.00 68.63           N  
ATOM   1964 HH11 ARG A 121     -12.151  -1.010  14.486  1.00 68.63           H  
ATOM   1965 HH12 ARG A 121     -13.147  -0.996  13.022  1.00 68.63           H  
ATOM   1966  NH2 ARG A 121     -11.343  -0.230  11.548  1.00 68.63           N  
ATOM   1967 HH21 ARG A 121     -12.211  -0.387  11.055  1.00 68.63           H  
ATOM   1968 HH22 ARG A 121     -10.546   0.151  11.059  1.00 68.63           H  
ATOM   1969  CZ  ARG A 121     -11.224  -0.444  12.826  1.00 68.63           C  
ATOM   1970  N   HIS A 122      -5.563  -2.162  16.451  1.00 70.22           N  
ATOM   1971  H   HIS A 122      -6.222  -2.413  17.175  1.00 70.22           H  
ATOM   1972  CA  HIS A 122      -4.821  -3.228  15.788  1.00 70.22           C  
ATOM   1973  HA  HIS A 122      -3.799  -2.893  15.609  1.00 70.22           H  
ATOM   1974  C   HIS A 122      -5.462  -3.551  14.431  1.00 70.22           C  
ATOM   1975  CB  HIS A 122      -4.765  -4.455  16.704  1.00 70.22           C  
ATOM   1976  HB2 HIS A 122      -4.306  -5.272  16.147  1.00 70.22           H  
ATOM   1977  HB3 HIS A 122      -5.779  -4.761  16.961  1.00 70.22           H  
ATOM   1978  O   HIS A 122      -6.688  -3.675  14.344  1.00 70.22           O  
ATOM   1979  CG  HIS A 122      -3.976  -4.258  17.982  1.00 70.22           C  
ATOM   1980  CD2 HIS A 122      -3.992  -3.186  18.841  1.00 70.22           C  
ATOM   1981  HD2 HIS A 122      -4.571  -2.279  18.744  1.00 70.22           H  
ATOM   1982  ND1 HIS A 122      -3.095  -5.171  18.512  1.00 70.22           N  
ATOM   1983  HD1 HIS A 122      -2.801  -6.034  18.077  1.00 70.22           H  
ATOM   1984  CE1 HIS A 122      -2.595  -4.663  19.650  1.00 70.22           C  
ATOM   1985  HE1 HIS A 122      -1.849  -5.139  20.269  1.00 70.22           H  
ATOM   1986  NE2 HIS A 122      -3.129  -3.461  19.901  1.00 70.22           N  
ATOM   1987  N   TYR A 123      -4.634  -3.704  13.399  1.00 66.39           N  
ATOM   1988  H   TYR A 123      -3.639  -3.614  13.547  1.00 66.39           H  
ATOM   1989  CA  TYR A 123      -5.047  -4.103  12.055  1.00 66.39           C  
ATOM   1990  HA  TYR A 123      -6.107  -4.358  12.058  1.00 66.39           H  
ATOM   1991  C   TYR A 123      -4.285  -5.344  11.611  1.00 66.39           C  
ATOM   1992  CB  TYR A 123      -4.838  -2.966  11.046  1.00 66.39           C  
ATOM   1993  HB2 TYR A 123      -4.965  -3.358  10.036  1.00 66.39           H  
ATOM   1994  HB3 TYR A 123      -3.814  -2.601  11.121  1.00 66.39           H  
ATOM   1995  O   TYR A 123      -3.163  -5.596  12.045  1.00 66.39           O  
ATOM   1996  CG  TYR A 123      -5.799  -1.815  11.229  1.00 66.39           C  
ATOM   1997  CD1 TYR A 123      -6.977  -1.725  10.463  1.00 66.39           C  
ATOM   1998  HD1 TYR A 123      -7.188  -2.478   9.718  1.00 66.39           H  
ATOM   1999  CD2 TYR A 123      -5.503  -0.832  12.181  1.00 66.39           C  
ATOM   2000  HD2 TYR A 123      -4.594  -0.905  12.759  1.00 66.39           H  
ATOM   2001  CE1 TYR A 123      -7.845  -0.628  10.632  1.00 66.39           C  
ATOM   2002  HE1 TYR A 123      -8.710  -0.523   9.994  1.00 66.39           H  
ATOM   2003  CE2 TYR A 123      -6.370   0.251  12.367  1.00 66.39           C  
ATOM   2004  HE2 TYR A 123      -6.125   0.987  13.119  1.00 66.39           H  
ATOM   2005  OH  TYR A 123      -8.336   1.450  11.734  1.00 66.39           O  
ATOM   2006  HH  TYR A 123      -7.806   2.171  12.083  1.00 66.39           H  
ATOM   2007  CZ  TYR A 123      -7.523   0.375  11.570  1.00 66.39           C  
ATOM   2008  N   GLU A 124      -4.909  -6.101  10.720  1.00 69.25           N  
ATOM   2009  H   GLU A 124      -5.810  -5.803  10.373  1.00 69.25           H  
ATOM   2010  CA  GLU A 124      -4.237  -7.134   9.946  1.00 69.25           C  
ATOM   2011  HA  GLU A 124      -3.307  -7.423  10.435  1.00 69.25           H  
ATOM   2012  C   GLU A 124      -3.891  -6.554   8.575  1.00 69.25           C  
ATOM   2013  CB  GLU A 124      -5.121  -8.385   9.834  1.00 69.25           C  
ATOM   2014  HB2 GLU A 124      -6.082  -8.104   9.403  1.00 69.25           H  
ATOM   2015  HB3 GLU A 124      -4.633  -9.096   9.168  1.00 69.25           H  
ATOM   2016  O   GLU A 124      -4.710  -5.859   7.968  1.00 69.25           O  
ATOM   2017  CG  GLU A 124      -5.345  -9.057  11.200  1.00 69.25           C  
ATOM   2018  HG2 GLU A 124      -5.794  -8.338  11.885  1.00 69.25           H  
ATOM   2019  HG3 GLU A 124      -4.374  -9.345  11.605  1.00 69.25           H  
ATOM   2020  CD  GLU A 124      -6.252 -10.300  11.139  1.00 69.25           C  
ATOM   2021  OE1 GLU A 124      -6.481 -10.893  12.218  1.00 69.25           O  
ATOM   2022  OE2 GLU A 124      -6.731 -10.664  10.038  1.00 69.25           O  
ATOM   2023  N   MET A 125      -2.689  -6.843   8.083  1.00 71.11           N  
ATOM   2024  H   MET A 125      -2.082  -7.455   8.609  1.00 71.11           H  
ATOM   2025  CA  MET A 125      -2.315  -6.545   6.703  1.00 71.11           C  
ATOM   2026  HA  MET A 125      -3.030  -5.844   6.272  1.00 71.11           H  
ATOM   2027  C   MET A 125      -2.355  -7.828   5.905  1.00 71.11           C  
ATOM   2028  CB  MET A 125      -0.937  -5.893   6.626  1.00 71.11           C  
ATOM   2029  HB2 MET A 125      -0.967  -4.947   7.168  1.00 71.11           H  
ATOM   2030  HB3 MET A 125      -0.224  -6.570   7.096  1.00 71.11           H  
ATOM   2031  O   MET A 125      -1.902  -8.873   6.361  1.00 71.11           O  
ATOM   2032  CG  MET A 125      -0.434  -5.627   5.204  1.00 71.11           C  
ATOM   2033  HG2 MET A 125      -1.184  -5.060   4.652  1.00 71.11           H  
ATOM   2034  HG3 MET A 125      -0.268  -6.580   4.701  1.00 71.11           H  
ATOM   2035  SD  MET A 125       1.120  -4.701   5.198  1.00 71.11           S  
ATOM   2036  CE  MET A 125       1.663  -4.929   3.490  1.00 71.11           C  
ATOM   2037  HE1 MET A 125       2.483  -4.243   3.281  1.00 71.11           H  
ATOM   2038  HE2 MET A 125       0.838  -4.736   2.803  1.00 71.11           H  
ATOM   2039  HE3 MET A 125       2.028  -5.949   3.372  1.00 71.11           H  
ATOM   2040  N   ARG A 126      -2.864  -7.711   4.685  1.00 69.86           N  
ATOM   2041  H   ARG A 126      -3.175  -6.795   4.395  1.00 69.86           H  
ATOM   2042  CA  ARG A 126      -2.938  -8.781   3.708  1.00 69.86           C  
ATOM   2043  HA  ARG A 126      -2.523  -9.695   4.135  1.00 69.86           H  
ATOM   2044  C   ARG A 126      -2.117  -8.393   2.489  1.00 69.86           C  
ATOM   2045  CB  ARG A 126      -4.418  -9.001   3.394  1.00 69.86           C  
ATOM   2046  HB2 ARG A 126      -4.880  -8.044   3.152  1.00 69.86           H  
ATOM   2047  HB3 ARG A 126      -4.911  -9.409   4.276  1.00 69.86           H  
ATOM   2048  O   ARG A 126      -2.276  -7.294   1.964  1.00 69.86           O  
ATOM   2049  CG  ARG A 126      -4.609  -9.946   2.215  1.00 69.86           C  
ATOM   2050  HG2 ARG A 126      -4.153  -9.524   1.319  1.00 69.86           H  
ATOM   2051  HG3 ARG A 126      -4.147 -10.910   2.431  1.00 69.86           H  
ATOM   2052  CD  ARG A 126      -6.098 -10.111   1.956  1.00 69.86           C  
ATOM   2053  HD2 ARG A 126      -6.547  -9.130   1.800  1.00 69.86           H  
ATOM   2054  HD3 ARG A 126      -6.571 -10.573   2.823  1.00 69.86           H  
ATOM   2055  NE  ARG A 126      -6.264 -10.905   0.743  1.00 69.86           N  
ATOM   2056  HE  ARG A 126      -5.769 -10.575  -0.074  1.00 69.86           H  
ATOM   2057  NH1 ARG A 126      -7.807 -12.416   1.466  1.00 69.86           N  
ATOM   2058 HH11 ARG A 126      -7.873 -11.940   2.355  1.00 69.86           H  
ATOM   2059 HH12 ARG A 126      -8.360 -13.237   1.265  1.00 69.86           H  
ATOM   2060  NH2 ARG A 126      -6.962 -12.539  -0.603  1.00 69.86           N  
ATOM   2061 HH21 ARG A 126      -5.993 -12.574  -0.888  1.00 69.86           H  
ATOM   2062 HH22 ARG A 126      -7.294 -11.889  -1.301  1.00 69.86           H  
ATOM   2063  CZ  ARG A 126      -7.006 -11.957   0.555  1.00 69.86           C  
ATOM   2064  N   VAL A 127      -1.300  -9.322   2.003  1.00 71.01           N  
ATOM   2065  H   VAL A 127      -1.212 -10.195   2.502  1.00 71.01           H  
ATOM   2066  CA  VAL A 127      -0.531  -9.152   0.766  1.00 71.01           C  
ATOM   2067  HA  VAL A 127      -0.739  -8.171   0.339  1.00 71.01           H  
ATOM   2068  C   VAL A 127      -0.968 -10.205  -0.238  1.00 71.01           C  
ATOM   2069  CB  VAL A 127       0.986  -9.219   1.022  1.00 71.01           C  
ATOM   2070  HB  VAL A 127       1.267 -10.224   1.335  1.00 71.01           H  
ATOM   2071  O   VAL A 127      -0.700 -11.386  -0.053  1.00 71.01           O  
ATOM   2072  CG1 VAL A 127       1.757  -8.853  -0.252  1.00 71.01           C  
ATOM   2073 HG11 VAL A 127       1.568  -7.813  -0.518  1.00 71.01           H  
ATOM   2074 HG12 VAL A 127       2.825  -8.989  -0.084  1.00 71.01           H  
ATOM   2075 HG13 VAL A 127       1.444  -9.490  -1.079  1.00 71.01           H  
ATOM   2076  CG2 VAL A 127       1.410  -8.229   2.109  1.00 71.01           C  
ATOM   2077 HG21 VAL A 127       2.496  -8.212   2.198  1.00 71.01           H  
ATOM   2078 HG22 VAL A 127       1.051  -7.233   1.850  1.00 71.01           H  
ATOM   2079 HG23 VAL A 127       0.998  -8.522   3.075  1.00 71.01           H  
ATOM   2080  N   ASP A 128      -1.621  -9.776  -1.315  1.00 67.99           N  
ATOM   2081  H   ASP A 128      -1.812  -8.789  -1.412  1.00 67.99           H  
ATOM   2082  CA  ASP A 128      -1.955 -10.652  -2.435  1.00 67.99           C  
ATOM   2083  HA  ASP A 128      -1.942 -11.690  -2.104  1.00 67.99           H  
ATOM   2084  C   ASP A 128      -0.906 -10.496  -3.542  1.00 67.99           C  
ATOM   2085  CB  ASP A 128      -3.374 -10.363  -2.944  1.00 67.99           C  
ATOM   2086  HB2 ASP A 128      -3.522 -10.902  -3.879  1.00 67.99           H  
ATOM   2087  HB3 ASP A 128      -3.476  -9.298  -3.150  1.00 67.99           H  
ATOM   2088  O   ASP A 128      -0.822  -9.461  -4.201  1.00 67.99           O  
ATOM   2089  CG  ASP A 128      -4.465 -10.812  -1.968  1.00 67.99           C  
ATOM   2090  OD1 ASP A 128      -4.434 -11.958  -1.461  1.00 67.99           O  
ATOM   2091  OD2 ASP A 128      -5.439 -10.065  -1.748  1.00 67.99           O  
ATOM   2092  N   ILE A 129      -0.104 -11.540  -3.760  1.00 63.99           N  
ATOM   2093  H   ILE A 129      -0.209 -12.350  -3.165  1.00 63.99           H  
ATOM   2094  CA  ILE A 129       0.920 -11.577  -4.812  1.00 63.99           C  
ATOM   2095  HA  ILE A 129       0.991 -10.588  -5.263  1.00 63.99           H  
ATOM   2096  C   ILE A 129       0.480 -12.559  -5.896  1.00 63.99           C  
ATOM   2097  CB  ILE A 129       2.323 -11.921  -4.259  1.00 63.99           C  
ATOM   2098  HB  ILE A 129       2.341 -12.977  -3.989  1.00 63.99           H  
ATOM   2099  O   ILE A 129       0.112 -13.698  -5.609  1.00 63.99           O  
ATOM   2100  CG1 ILE A 129       2.646 -11.099  -2.991  1.00 63.99           C  
ATOM   2101 HG12 ILE A 129       2.519 -10.037  -3.199  1.00 63.99           H  
ATOM   2102 HG13 ILE A 129       1.941 -11.386  -2.211  1.00 63.99           H  
ATOM   2103  CG2 ILE A 129       3.382 -11.677  -5.352  1.00 63.99           C  
ATOM   2104 HG21 ILE A 129       3.446 -10.612  -5.575  1.00 63.99           H  
ATOM   2105 HG22 ILE A 129       3.136 -12.215  -6.267  1.00 63.99           H  
ATOM   2106 HG23 ILE A 129       4.358 -12.030  -5.018  1.00 63.99           H  
ATOM   2107  CD1 ILE A 129       4.046 -11.327  -2.409  1.00 63.99           C  
ATOM   2108 HD11 ILE A 129       4.803 -10.883  -3.055  1.00 63.99           H  
ATOM   2109 HD12 ILE A 129       4.110 -10.857  -1.428  1.00 63.99           H  
ATOM   2110 HD13 ILE A 129       4.236 -12.396  -2.302  1.00 63.99           H  
ATOM   2111  N   SER A 130       0.551 -12.134  -7.155  1.00 63.48           N  
ATOM   2112  H   SER A 130       0.942 -11.220  -7.331  1.00 63.48           H  
ATOM   2113  CA  SER A 130       0.274 -12.978  -8.321  1.00 63.48           C  
ATOM   2114  HA  SER A 130       0.295 -14.024  -8.014  1.00 63.48           H  
ATOM   2115  C   SER A 130       1.359 -12.808  -9.388  1.00 63.48           C  
ATOM   2116  CB  SER A 130      -1.132 -12.689  -8.859  1.00 63.48           C  
ATOM   2117  HB2 SER A 130      -1.854 -12.765  -8.046  1.00 63.48           H  
ATOM   2118  HB3 SER A 130      -1.384 -13.435  -9.613  1.00 63.48           H  
ATOM   2119  O   SER A 130       2.207 -11.926  -9.279  1.00 63.48           O  
ATOM   2120  OG  SER A 130      -1.213 -11.409  -9.445  1.00 63.48           O  
ATOM   2121  HG  SER A 130      -1.123 -10.739  -8.764  1.00 63.48           H  
ATOM   2122  N   GLY A 131       1.369 -13.679 -10.402  1.00 59.65           N  
ATOM   2123  H   GLY A 131       0.643 -14.379 -10.449  1.00 59.65           H  
ATOM   2124  CA  GLY A 131       2.286 -13.552 -11.543  1.00 59.65           C  
ATOM   2125  HA2 GLY A 131       1.891 -14.133 -12.377  1.00 59.65           H  
ATOM   2126  HA3 GLY A 131       2.326 -12.508 -11.853  1.00 59.65           H  
ATOM   2127  C   GLY A 131       3.726 -14.017 -11.298  1.00 59.65           C  
ATOM   2128  O   GLY A 131       4.596 -13.720 -12.109  1.00 59.65           O  
ATOM   2129  N   TYR A 132       3.990 -14.762 -10.222  1.00 64.72           N  
ATOM   2130  H   TYR A 132       3.232 -15.001  -9.600  1.00 64.72           H  
ATOM   2131  CA  TYR A 132       5.288 -15.396  -9.974  1.00 64.72           C  
ATOM   2132  HA  TYR A 132       5.983 -15.094 -10.757  1.00 64.72           H  
ATOM   2133  C   TYR A 132       5.181 -16.926 -10.046  1.00 64.72           C  
ATOM   2134  CB  TYR A 132       5.883 -14.895  -8.650  1.00 64.72           C  
ATOM   2135  HB2 TYR A 132       6.948 -15.126  -8.645  1.00 64.72           H  
ATOM   2136  HB3 TYR A 132       5.795 -13.809  -8.606  1.00 64.72           H  
ATOM   2137  O   TYR A 132       4.090 -17.495  -9.979  1.00 64.72           O  
ATOM   2138  CG  TYR A 132       5.256 -15.495  -7.408  1.00 64.72           C  
ATOM   2139  CD1 TYR A 132       4.040 -14.985  -6.912  1.00 64.72           C  
ATOM   2140  HD1 TYR A 132       3.566 -14.152  -7.410  1.00 64.72           H  
ATOM   2141  CD2 TYR A 132       5.889 -16.572  -6.757  1.00 64.72           C  
ATOM   2142  HD2 TYR A 132       6.822 -16.968  -7.129  1.00 64.72           H  
ATOM   2143  CE1 TYR A 132       3.453 -15.549  -5.763  1.00 64.72           C  
ATOM   2144  HE1 TYR A 132       2.523 -15.155  -5.381  1.00 64.72           H  
ATOM   2145  CE2 TYR A 132       5.304 -17.139  -5.612  1.00 64.72           C  
ATOM   2146  HE2 TYR A 132       5.775 -17.970  -5.110  1.00 64.72           H  
ATOM   2147  OH  TYR A 132       3.542 -17.179  -4.003  1.00 64.72           O  
ATOM   2148  HH  TYR A 132       2.742 -16.720  -3.738  1.00 64.72           H  
ATOM   2149  CZ  TYR A 132       4.090 -16.628  -5.113  1.00 64.72           C  
ATOM   2150  N   SER A 133       6.324 -17.596 -10.191  1.00 56.94           N  
ATOM   2151  H   SER A 133       7.187 -17.075 -10.128  1.00 56.94           H  
ATOM   2152  CA  SER A 133       6.432 -19.057 -10.123  1.00 56.94           C  
ATOM   2153  HA  SER A 133       5.463 -19.472  -9.846  1.00 56.94           H  
ATOM   2154  C   SER A 133       7.417 -19.458  -9.024  1.00 56.94           C  
ATOM   2155  CB  SER A 133       6.804 -19.648 -11.489  1.00 56.94           C  
ATOM   2156  HB2 SER A 133       6.750 -20.735 -11.434  1.00 56.94           H  
ATOM   2157  HB3 SER A 133       6.084 -19.306 -12.233  1.00 56.94           H  
ATOM   2158  O   SER A 133       8.343 -18.706  -8.724  1.00 56.94           O  
ATOM   2159  OG  SER A 133       8.106 -19.279 -11.895  1.00 56.94           O  
ATOM   2160  HG  SER A 133       8.202 -18.326 -11.827  1.00 56.94           H  
ATOM   2161  N   GLY A 134       7.206 -20.625  -8.415  1.00 69.66           N  
ATOM   2162  H   GLY A 134       6.373 -21.145  -8.653  1.00 69.66           H  
ATOM   2163  CA  GLY A 134       7.983 -21.097  -7.265  1.00 69.66           C  
ATOM   2164  HA2 GLY A 134       8.109 -22.177  -7.336  1.00 69.66           H  
ATOM   2165  HA3 GLY A 134       8.975 -20.644  -7.279  1.00 69.66           H  
ATOM   2166  C   GLY A 134       7.327 -20.780  -5.919  1.00 69.66           C  
ATOM   2167  O   GLY A 134       6.162 -20.391  -5.859  1.00 69.66           O  
ATOM   2168  N   ASN A 135       8.079 -20.975  -4.837  1.00 64.97           N  
ATOM   2169  H   ASN A 135       9.051 -21.223  -4.959  1.00 64.97           H  
ATOM   2170  CA  ASN A 135       7.632 -20.669  -3.481  1.00 64.97           C  
ATOM   2171  HA  ASN A 135       6.543 -20.619  -3.453  1.00 64.97           H  
ATOM   2172  C   ASN A 135       8.185 -19.307  -3.067  1.00 64.97           C  
ATOM   2173  CB  ASN A 135       8.084 -21.781  -2.517  1.00 64.97           C  
ATOM   2174  HB2 ASN A 135       7.861 -21.476  -1.494  1.00 64.97           H  
ATOM   2175  HB3 ASN A 135       9.163 -21.913  -2.599  1.00 64.97           H  
ATOM   2176  O   ASN A 135       9.400 -19.112  -3.075  1.00 64.97           O  
ATOM   2177  CG  ASN A 135       7.391 -23.109  -2.762  1.00 64.97           C  
ATOM   2178  ND2 ASN A 135       7.995 -24.200  -2.354  1.00 64.97           N  
ATOM   2179 HD21 ASN A 135       8.876 -24.144  -1.863  1.00 64.97           H  
ATOM   2180 HD22 ASN A 135       7.495 -25.064  -2.506  1.00 64.97           H  
ATOM   2181  OD1 ASN A 135       6.308 -23.201  -3.312  1.00 64.97           O  
ATOM   2182  N   ALA A 136       7.304 -18.392  -2.663  1.00 57.63           N  
ATOM   2183  H   ALA A 136       6.317 -18.601  -2.692  1.00 57.63           H  
ATOM   2184  CA  ALA A 136       7.722 -17.234  -1.889  1.00 57.63           C  
ATOM   2185  HA  ALA A 136       8.578 -16.759  -2.369  1.00 57.63           H  
ATOM   2186  C   ALA A 136       8.153 -17.750  -0.509  1.00 57.63           C  
ATOM   2187  CB  ALA A 136       6.572 -16.220  -1.838  1.00 57.63           C  
ATOM   2188  HB1 ALA A 136       6.337 -15.873  -2.844  1.00 57.63           H  
ATOM   2189  HB2 ALA A 136       6.867 -15.368  -1.226  1.00 57.63           H  
ATOM   2190  HB3 ALA A 136       5.686 -16.678  -1.398  1.00 57.63           H  
ATOM   2191  O   ALA A 136       7.318 -18.127   0.312  1.00 57.63           O  
ATOM   2192  N   THR A 137       9.460 -17.875  -0.294  1.00 61.83           N  
ATOM   2193  H   THR A 137      10.114 -17.624  -1.021  1.00 61.83           H  
ATOM   2194  CA  THR A 137      10.012 -18.165   1.031  1.00 61.83           C  
ATOM   2195  HA  THR A 137       9.517 -19.045   1.440  1.00 61.83           H  
ATOM   2196  C   THR A 137       9.728 -17.000   1.971  1.00 61.83           C  
ATOM   2197  CB  THR A 137      11.522 -18.440   0.955  1.00 61.83           C  
ATOM   2198  HB  THR A 137      11.940 -18.512   1.959  1.00 61.83           H  
ATOM   2199  O   THR A 137       9.449 -15.882   1.528  1.00 61.83           O  
ATOM   2200  CG2 THR A 137      11.790 -19.750   0.211  1.00 61.83           C  
ATOM   2201 HG21 THR A 137      12.863 -19.942   0.202  1.00 61.83           H  
ATOM   2202 HG22 THR A 137      11.287 -20.573   0.718  1.00 61.83           H  
ATOM   2203 HG23 THR A 137      11.435 -19.682  -0.817  1.00 61.83           H  
ATOM   2204  OG1 THR A 137      12.187 -17.426   0.236  1.00 61.83           O  
ATOM   2205  HG1 THR A 137      12.430 -16.707   0.824  1.00 61.83           H  
ATOM   2206  N   ASP A 138       9.820 -17.250   3.274  1.00 59.97           N  
ATOM   2207  H   ASP A 138      10.045 -18.176   3.607  1.00 59.97           H  
ATOM   2208  CA  ASP A 138       9.756 -16.180   4.259  1.00 59.97           C  
ATOM   2209  HA  ASP A 138       8.917 -15.532   4.005  1.00 59.97           H  
ATOM   2210  C   ASP A 138      11.038 -15.334   4.199  1.00 59.97           C  
ATOM   2211  CB  ASP A 138       9.476 -16.753   5.658  1.00 59.97           C  
ATOM   2212  HB2 ASP A 138      10.332 -17.331   6.007  1.00 59.97           H  
ATOM   2213  HB3 ASP A 138       8.614 -17.418   5.602  1.00 59.97           H  
ATOM   2214  O   ASP A 138      12.023 -15.606   4.885  1.00 59.97           O  
ATOM   2215  CG  ASP A 138       9.162 -15.635   6.653  1.00 59.97           C  
ATOM   2216  OD1 ASP A 138       9.184 -14.468   6.208  1.00 59.97           O  
ATOM   2217  OD2 ASP A 138       8.827 -15.950   7.816  1.00 59.97           O  
ATOM   2218  N   ASN A 139      11.040 -14.326   3.324  1.00 55.66           N  
ATOM   2219  H   ASN A 139      10.226 -14.218   2.736  1.00 55.66           H  
ATOM   2220  CA  ASN A 139      12.157 -13.390   3.190  1.00 55.66           C  
ATOM   2221  HA  ASN A 139      13.089 -13.955   3.181  1.00 55.66           H  
ATOM   2222  C   ASN A 139      12.262 -12.433   4.384  1.00 55.66           C  
ATOM   2223  CB  ASN A 139      12.046 -12.624   1.864  1.00 55.66           C  
ATOM   2224  HB2 ASN A 139      11.086 -12.110   1.816  1.00 55.66           H  
ATOM   2225  HB3 ASN A 139      12.835 -11.873   1.823  1.00 55.66           H  
ATOM   2226  O   ASN A 139      13.266 -11.740   4.507  1.00 55.66           O  
ATOM   2227  CG  ASN A 139      12.228 -13.534   0.667  1.00 55.66           C  
ATOM   2228  ND2 ASN A 139      11.264 -13.599  -0.220  1.00 55.66           N  
ATOM   2229 HD21 ASN A 139      10.372 -13.174  -0.010  1.00 55.66           H  
ATOM   2230 HD22 ASN A 139      11.386 -14.317  -0.919  1.00 55.66           H  
ATOM   2231  OD1 ASN A 139      13.213 -14.233   0.513  1.00 55.66           O  
ATOM   2232  N   PHE A 140      11.269 -12.413   5.274  1.00 57.94           N  
ATOM   2233  H   PHE A 140      10.490 -13.050   5.186  1.00 57.94           H  
ATOM   2234  CA  PHE A 140      11.336 -11.635   6.504  1.00 57.94           C  
ATOM   2235  HA  PHE A 140      11.747 -10.648   6.292  1.00 57.94           H  
ATOM   2236  C   PHE A 140      12.278 -12.288   7.537  1.00 57.94           C  
ATOM   2237  CB  PHE A 140       9.903 -11.432   7.019  1.00 57.94           C  
ATOM   2238  HB2 PHE A 140       9.372 -12.379   7.110  1.00 57.94           H  
ATOM   2239  HB3 PHE A 140       9.945 -11.071   8.046  1.00 57.94           H  
ATOM   2240  O   PHE A 140      12.820 -11.598   8.394  1.00 57.94           O  
ATOM   2241  CG  PHE A 140       9.068 -10.465   6.202  1.00 57.94           C  
ATOM   2242  CD1 PHE A 140       9.089  -9.096   6.519  1.00 57.94           C  
ATOM   2243  HD1 PHE A 140       9.686  -8.733   7.343  1.00 57.94           H  
ATOM   2244  CD2 PHE A 140       8.249 -10.926   5.151  1.00 57.94           C  
ATOM   2245  HD2 PHE A 140       8.217 -11.982   4.928  1.00 57.94           H  
ATOM   2246  CE1 PHE A 140       8.293  -8.193   5.800  1.00 57.94           C  
ATOM   2247  HE1 PHE A 140       8.279  -7.153   6.092  1.00 57.94           H  
ATOM   2248  CE2 PHE A 140       7.461 -10.016   4.420  1.00 57.94           C  
ATOM   2249  HE2 PHE A 140       6.818 -10.368   3.627  1.00 57.94           H  
ATOM   2250  CZ  PHE A 140       7.483  -8.648   4.748  1.00 57.94           C  
ATOM   2251  HZ  PHE A 140       6.856  -7.944   4.219  1.00 57.94           H  
ATOM   2252  N   HIS A 141      12.547 -13.599   7.438  1.00 54.33           N  
ATOM   2253  H   HIS A 141      12.091 -14.110   6.695  1.00 54.33           H  
ATOM   2254  CA  HIS A 141      13.184 -14.382   8.510  1.00 54.33           C  
ATOM   2255  HA  HIS A 141      13.010 -13.853   9.447  1.00 54.33           H  
ATOM   2256  C   HIS A 141      14.720 -14.578   8.428  1.00 54.33           C  
ATOM   2257  CB  HIS A 141      12.441 -15.726   8.605  1.00 54.33           C  
ATOM   2258  HB2 HIS A 141      12.650 -16.316   7.713  1.00 54.33           H  
ATOM   2259  HB3 HIS A 141      11.368 -15.532   8.636  1.00 54.33           H  
ATOM   2260  O   HIS A 141      15.311 -15.155   9.338  1.00 54.33           O  
ATOM   2261  CG  HIS A 141      12.793 -16.531   9.832  1.00 54.33           C  
ATOM   2262  CD2 HIS A 141      13.502 -17.701   9.876  1.00 54.33           C  
ATOM   2263  HD2 HIS A 141      13.896 -18.230   9.021  1.00 54.33           H  
ATOM   2264  ND1 HIS A 141      12.531 -16.170  11.133  1.00 54.33           N  
ATOM   2265  HD1 HIS A 141      12.087 -15.312  11.426  1.00 54.33           H  
ATOM   2266  CE1 HIS A 141      13.070 -17.100  11.938  1.00 54.33           C  
ATOM   2267  HE1 HIS A 141      13.050 -17.068  13.018  1.00 54.33           H  
ATOM   2268  NE2 HIS A 141      13.658 -18.069  11.219  1.00 54.33           N  
ATOM   2269  N   SER A 142      15.415 -14.168   7.366  1.00 48.64           N  
ATOM   2270  H   SER A 142      14.936 -13.652   6.642  1.00 48.64           H  
ATOM   2271  CA  SER A 142      16.842 -14.525   7.182  1.00 48.64           C  
ATOM   2272  HA  SER A 142      17.030 -15.466   7.699  1.00 48.64           H  
ATOM   2273  C   SER A 142      17.828 -13.510   7.774  1.00 48.64           C  
ATOM   2274  CB  SER A 142      17.126 -14.792   5.708  1.00 48.64           C  
ATOM   2275  HB2 SER A 142      18.190 -14.977   5.567  1.00 48.64           H  
ATOM   2276  HB3 SER A 142      16.578 -15.683   5.398  1.00 48.64           H  
ATOM   2277  O   SER A 142      17.462 -12.366   7.949  1.00 48.64           O  
ATOM   2278  OG  SER A 142      16.722 -13.713   4.894  1.00 48.64           O  
ATOM   2279  HG  SER A 142      16.776 -12.886   5.378  1.00 48.64           H  
ATOM   2280  N   GLY A 143      19.088 -13.889   8.032  1.00 50.67           N  
ATOM   2281  H   GLY A 143      19.332 -14.845   7.814  1.00 50.67           H  
ATOM   2282  CA  GLY A 143      20.107 -13.112   8.777  1.00 50.67           C  
ATOM   2283  HA2 GLY A 143      21.002 -13.724   8.888  1.00 50.67           H  
ATOM   2284  HA3 GLY A 143      19.712 -12.929   9.776  1.00 50.67           H  
ATOM   2285  C   GLY A 143      20.560 -11.737   8.239  1.00 50.67           C  
ATOM   2286  O   GLY A 143      21.506 -11.184   8.783  1.00 50.67           O  
ATOM   2287  N   HIS A 144      19.882 -11.190   7.228  1.00 54.50           N  
ATOM   2288  H   HIS A 144      19.068 -11.703   6.920  1.00 54.50           H  
ATOM   2289  CA  HIS A 144      19.910  -9.773   6.817  1.00 54.50           C  
ATOM   2290  HA  HIS A 144      20.556  -9.205   7.486  1.00 54.50           H  
ATOM   2291  C   HIS A 144      18.493  -9.168   6.930  1.00 54.50           C  
ATOM   2292  CB  HIS A 144      20.457  -9.653   5.384  1.00 54.50           C  
ATOM   2293  HB2 HIS A 144      20.421  -8.606   5.081  1.00 54.50           H  
ATOM   2294  HB3 HIS A 144      19.819 -10.218   4.704  1.00 54.50           H  
ATOM   2295  O   HIS A 144      18.043  -8.435   6.057  1.00 54.50           O  
ATOM   2296  CG  HIS A 144      21.878 -10.115   5.236  1.00 54.50           C  
ATOM   2297  CD2 HIS A 144      22.317 -11.240   4.595  1.00 54.50           C  
ATOM   2298  HD2 HIS A 144      21.690 -11.970   4.104  1.00 54.50           H  
ATOM   2299  ND1 HIS A 144      22.986  -9.450   5.699  1.00 54.50           N  
ATOM   2300  HD1 HIS A 144      22.987  -8.551   6.159  1.00 54.50           H  
ATOM   2301  CE1 HIS A 144      24.068 -10.163   5.354  1.00 54.50           C  
ATOM   2302  HE1 HIS A 144      25.086  -9.872   5.568  1.00 54.50           H  
ATOM   2303  NE2 HIS A 144      23.713 -11.274   4.680  1.00 54.50           N  
ATOM   2304  N   GLY A 145      17.725  -9.650   7.909  1.00 50.05           N  
ATOM   2305  H   GLY A 145      18.171 -10.220   8.613  1.00 50.05           H  
ATOM   2306  CA  GLY A 145      16.266  -9.697   7.870  1.00 50.05           C  
ATOM   2307  HA2 GLY A 145      15.954 -10.296   7.015  1.00 50.05           H  
ATOM   2308  HA3 GLY A 145      15.893 -10.174   8.776  1.00 50.05           H  
ATOM   2309  C   GLY A 145      15.635  -8.324   7.771  1.00 50.05           C  
ATOM   2310  O   GLY A 145      16.010  -7.410   8.495  1.00 50.05           O  
ATOM   2311  N   TYR A 146      14.630  -8.209   6.905  1.00 56.35           N  
ATOM   2312  H   TYR A 146      14.430  -8.978   6.282  1.00 56.35           H  
ATOM   2313  CA  TYR A 146      13.861  -6.975   6.746  1.00 56.35           C  
ATOM   2314  HA  TYR A 146      14.565  -6.150   6.643  1.00 56.35           H  
ATOM   2315  C   TYR A 146      12.993  -6.662   7.970  1.00 56.35           C  
ATOM   2316  CB  TYR A 146      13.028  -7.063   5.461  1.00 56.35           C  
ATOM   2317  HB2 TYR A 146      12.481  -6.129   5.330  1.00 56.35           H  
ATOM   2318  HB3 TYR A 146      12.293  -7.862   5.565  1.00 56.35           H  
ATOM   2319  O   TYR A 146      12.479  -5.555   8.083  1.00 56.35           O  
ATOM   2320  CG  TYR A 146      13.876  -7.302   4.225  1.00 56.35           C  
ATOM   2321  CD1 TYR A 146      14.734  -6.285   3.765  1.00 56.35           C  
ATOM   2322  HD1 TYR A 146      14.766  -5.333   4.273  1.00 56.35           H  
ATOM   2323  CD2 TYR A 146      13.859  -8.552   3.576  1.00 56.35           C  
ATOM   2324  HD2 TYR A 146      13.213  -9.334   3.946  1.00 56.35           H  
ATOM   2325  CE1 TYR A 146      15.583  -6.515   2.668  1.00 56.35           C  
ATOM   2326  HE1 TYR A 146      16.257  -5.734   2.349  1.00 56.35           H  
ATOM   2327  CE2 TYR A 146      14.700  -8.786   2.471  1.00 56.35           C  
ATOM   2328  HE2 TYR A 146      14.720  -9.753   1.990  1.00 56.35           H  
ATOM   2329  OH  TYR A 146      16.382  -7.987   0.953  1.00 56.35           O  
ATOM   2330  HH  TYR A 146      17.006  -7.261   0.879  1.00 56.35           H  
ATOM   2331  CZ  TYR A 146      15.567  -7.767   2.019  1.00 56.35           C  
ATOM   2332  N   ASN A 147      12.858  -7.604   8.905  1.00 56.24           N  
ATOM   2333  H   ASN A 147      13.320  -8.491   8.763  1.00 56.24           H  
ATOM   2334  CA  ASN A 147      12.247  -7.354  10.202  1.00 56.24           C  
ATOM   2335  HA  ASN A 147      11.208  -7.069  10.036  1.00 56.24           H  
ATOM   2336  C   ASN A 147      12.929  -6.182  10.937  1.00 56.24           C  
ATOM   2337  CB  ASN A 147      12.246  -8.644  11.034  1.00 56.24           C  
ATOM   2338  HB2 ASN A 147      11.937  -8.404  12.051  1.00 56.24           H  
ATOM   2339  HB3 ASN A 147      13.254  -9.059  11.073  1.00 56.24           H  
ATOM   2340  O   ASN A 147      14.137  -5.985  10.878  1.00 56.24           O  
ATOM   2341  CG  ASN A 147      11.282  -9.687  10.509  1.00 56.24           C  
ATOM   2342  ND2 ASN A 147      11.270 -10.862  11.092  1.00 56.24           N  
ATOM   2343 HD21 ASN A 147      10.576 -11.504  10.736  1.00 56.24           H  
ATOM   2344 HD22 ASN A 147      11.813 -10.983  11.936  1.00 56.24           H  
ATOM   2345  OD1 ASN A 147      10.533  -9.484   9.575  1.00 56.24           O  
ATOM   2346  N   ASN A 148      12.104  -5.428  11.640  1.00 56.39           N  
ATOM   2347  H   ASN A 148      11.198  -5.859  11.758  1.00 56.39           H  
ATOM   2348  CA  ASN A 148      12.324  -4.282  12.517  1.00 56.39           C  
ATOM   2349  HA  ASN A 148      11.338  -3.947  12.839  1.00 56.39           H  
ATOM   2350  C   ASN A 148      12.917  -3.020  11.899  1.00 56.39           C  
ATOM   2351  CB  ASN A 148      13.057  -4.724  13.798  1.00 56.39           C  
ATOM   2352  HB2 ASN A 148      14.048  -5.095  13.537  1.00 56.39           H  
ATOM   2353  HB3 ASN A 148      13.189  -3.856  14.445  1.00 56.39           H  
ATOM   2354  O   ASN A 148      13.095  -2.059  12.641  1.00 56.39           O  
ATOM   2355  CG  ASN A 148      12.333  -5.799  14.584  1.00 56.39           C  
ATOM   2356  ND2 ASN A 148      12.278  -5.742  15.887  1.00 56.39           N  
ATOM   2357 HD21 ASN A 148      12.635  -4.932  16.374  1.00 56.39           H  
ATOM   2358 HD22 ASN A 148      11.527  -6.321  16.234  1.00 56.39           H  
ATOM   2359  OD1 ASN A 148      11.768  -6.724  14.060  1.00 56.39           O  
ATOM   2360  N   GLN A 149      13.201  -2.973  10.601  1.00 60.43           N  
ATOM   2361  H   GLN A 149      13.084  -3.793  10.022  1.00 60.43           H  
ATOM   2362  CA  GLN A 149      13.741  -1.736  10.032  1.00 60.43           C  
ATOM   2363  HA  GLN A 149      14.471  -1.336  10.736  1.00 60.43           H  
ATOM   2364  C   GLN A 149      12.662  -0.664   9.855  1.00 60.43           C  
ATOM   2365  CB  GLN A 149      14.502  -1.932   8.718  1.00 60.43           C  
ATOM   2366  HB2 GLN A 149      13.817  -1.772   7.885  1.00 60.43           H  
ATOM   2367  HB3 GLN A 149      15.170  -1.078   8.604  1.00 60.43           H  
ATOM   2368  O   GLN A 149      11.455  -0.902   9.961  1.00 60.43           O  
ATOM   2369  CG  GLN A 149      15.317  -3.225   8.569  1.00 60.43           C  
ATOM   2370  HG2 GLN A 149      15.650  -3.326   7.536  1.00 60.43           H  
ATOM   2371  HG3 GLN A 149      14.729  -4.103   8.833  1.00 60.43           H  
ATOM   2372  CD  GLN A 149      16.565  -3.130   9.424  1.00 60.43           C  
ATOM   2373  NE2 GLN A 149      17.064  -4.220   9.951  1.00 60.43           N  
ATOM   2374 HE21 GLN A 149      16.624  -5.118   9.811  1.00 60.43           H  
ATOM   2375 HE22 GLN A 149      17.912  -4.072  10.480  1.00 60.43           H  
ATOM   2376  OE1 GLN A 149      17.110  -2.067   9.643  1.00 60.43           O  
ATOM   2377  N   THR A 150      13.113   0.529   9.526  1.00 68.32           N  
ATOM   2378  H   THR A 150      14.109   0.673   9.435  1.00 68.32           H  
ATOM   2379  CA  THR A 150      12.244   1.613   9.104  1.00 68.32           C  
ATOM   2380  HA  THR A 150      11.269   1.518   9.583  1.00 68.32           H  
ATOM   2381  C   THR A 150      12.064   1.572   7.594  1.00 68.32           C  
ATOM   2382  CB  THR A 150      12.852   2.940   9.529  1.00 68.32           C  
ATOM   2383  HB  THR A 150      13.738   3.111   8.918  1.00 68.32           H  
ATOM   2384  O   THR A 150      12.933   1.122   6.859  1.00 68.32           O  
ATOM   2385  CG2 THR A 150      11.890   4.102   9.346  1.00 68.32           C  
ATOM   2386 HG21 THR A 150      10.954   3.886   9.862  1.00 68.32           H  
ATOM   2387 HG22 THR A 150      11.697   4.281   8.288  1.00 68.32           H  
ATOM   2388 HG23 THR A 150      12.353   5.003   9.746  1.00 68.32           H  
ATOM   2389  OG1 THR A 150      13.211   2.895  10.891  1.00 68.32           O  
ATOM   2390  HG1 THR A 150      14.121   3.202  10.915  1.00 68.32           H  
ATOM   2391  N   PHE A 151      10.926   2.056   7.114  1.00 72.78           N  
ATOM   2392  H   PHE A 151      10.234   2.380   7.774  1.00 72.78           H  
ATOM   2393  CA  PHE A 151      10.726   2.351   5.706  1.00 72.78           C  
ATOM   2394  HA  PHE A 151      10.795   1.426   5.133  1.00 72.78           H  
ATOM   2395  C   PHE A 151      11.807   3.321   5.204  1.00 72.78           C  
ATOM   2396  CB  PHE A 151       9.319   2.935   5.539  1.00 72.78           C  
ATOM   2397  HB2 PHE A 151       9.248   3.856   6.116  1.00 72.78           H  
ATOM   2398  HB3 PHE A 151       8.599   2.224   5.944  1.00 72.78           H  
ATOM   2399  O   PHE A 151      11.927   4.428   5.731  1.00 72.78           O  
ATOM   2400  CG  PHE A 151       8.943   3.218   4.102  1.00 72.78           C  
ATOM   2401  CD1 PHE A 151       9.005   4.527   3.595  1.00 72.78           C  
ATOM   2402  HD1 PHE A 151       9.289   5.343   4.244  1.00 72.78           H  
ATOM   2403  CD2 PHE A 151       8.576   2.157   3.257  1.00 72.78           C  
ATOM   2404  HD2 PHE A 151       8.549   1.149   3.642  1.00 72.78           H  
ATOM   2405  CE1 PHE A 151       8.721   4.776   2.243  1.00 72.78           C  
ATOM   2406  HE1 PHE A 151       8.800   5.781   1.855  1.00 72.78           H  
ATOM   2407  CE2 PHE A 151       8.307   2.406   1.900  1.00 72.78           C  
ATOM   2408  HE2 PHE A 151       8.098   1.589   1.225  1.00 72.78           H  
ATOM   2409  CZ  PHE A 151       8.384   3.712   1.392  1.00 72.78           C  
ATOM   2410  HZ  PHE A 151       8.224   3.895   0.340  1.00 72.78           H  
ATOM   2411  N   SER A 152      12.528   2.915   4.161  1.00 73.82           N  
ATOM   2412  H   SER A 152      12.464   1.946   3.884  1.00 73.82           H  
ATOM   2413  CA  SER A 152      13.530   3.729   3.466  1.00 73.82           C  
ATOM   2414  HA  SER A 152      13.616   4.698   3.957  1.00 73.82           H  
ATOM   2415  C   SER A 152      13.130   3.970   2.010  1.00 73.82           C  
ATOM   2416  CB  SER A 152      14.918   3.072   3.518  1.00 73.82           C  
ATOM   2417  HB2 SER A 152      15.615   3.659   2.921  1.00 73.82           H  
ATOM   2418  HB3 SER A 152      14.867   2.065   3.105  1.00 73.82           H  
ATOM   2419  O   SER A 152      12.501   3.129   1.357  1.00 73.82           O  
ATOM   2420  OG  SER A 152      15.399   3.011   4.839  1.00 73.82           O  
ATOM   2421  HG  SER A 152      16.317   2.731   4.807  1.00 73.82           H  
ATOM   2422  N   THR A 153      13.539   5.115   1.475  1.00 79.74           N  
ATOM   2423  H   THR A 153      14.071   5.739   2.065  1.00 79.74           H  
ATOM   2424  CA  THR A 153      13.523   5.435   0.040  1.00 79.74           C  
ATOM   2425  HA  THR A 153      13.211   4.554  -0.521  1.00 79.74           H  
ATOM   2426  C   THR A 153      14.939   5.779  -0.415  1.00 79.74           C  
ATOM   2427  CB  THR A 153      12.548   6.577  -0.291  1.00 79.74           C  
ATOM   2428  HB  THR A 153      12.624   6.823  -1.350  1.00 79.74           H  
ATOM   2429  O   THR A 153      15.807   6.041   0.406  1.00 79.74           O  
ATOM   2430  CG2 THR A 153      11.103   6.189   0.008  1.00 79.74           C  
ATOM   2431 HG21 THR A 153      10.991   5.991   1.074  1.00 79.74           H  
ATOM   2432 HG22 THR A 153      10.445   7.011  -0.274  1.00 79.74           H  
ATOM   2433 HG23 THR A 153      10.833   5.295  -0.554  1.00 79.74           H  
ATOM   2434  OG1 THR A 153      12.820   7.725   0.467  1.00 79.74           O  
ATOM   2435  HG1 THR A 153      13.207   8.388  -0.110  1.00 79.74           H  
ATOM   2436  N   PHE A 154      15.194   5.800  -1.728  1.00 79.59           N  
ATOM   2437  H   PHE A 154      14.442   5.624  -2.378  1.00 79.59           H  
ATOM   2438  CA  PHE A 154      16.541   6.060  -2.274  1.00 79.59           C  
ATOM   2439  HA  PHE A 154      17.234   5.316  -1.880  1.00 79.59           H  
ATOM   2440  C   PHE A 154      17.125   7.436  -1.896  1.00 79.59           C  
ATOM   2441  CB  PHE A 154      16.481   5.942  -3.806  1.00 79.59           C  
ATOM   2442  HB2 PHE A 154      16.067   4.970  -4.074  1.00 79.59           H  
ATOM   2443  HB3 PHE A 154      17.501   5.978  -4.187  1.00 79.59           H  
ATOM   2444  O   PHE A 154      18.282   7.726  -2.180  1.00 79.59           O  
ATOM   2445  CG  PHE A 154      15.689   7.044  -4.498  1.00 79.59           C  
ATOM   2446  CD1 PHE A 154      14.363   6.821  -4.910  1.00 79.59           C  
ATOM   2447  HD1 PHE A 154      13.902   5.857  -4.748  1.00 79.59           H  
ATOM   2448  CD2 PHE A 154      16.277   8.305  -4.721  1.00 79.59           C  
ATOM   2449  HD2 PHE A 154      17.293   8.489  -4.402  1.00 79.59           H  
ATOM   2450  CE1 PHE A 154      13.635   7.854  -5.526  1.00 79.59           C  
ATOM   2451  HE1 PHE A 154      12.623   7.674  -5.858  1.00 79.59           H  
ATOM   2452  CE2 PHE A 154      15.534   9.349  -5.295  1.00 79.59           C  
ATOM   2453  HE2 PHE A 154      15.975  10.330  -5.397  1.00 79.59           H  
ATOM   2454  CZ  PHE A 154      14.206   9.126  -5.691  1.00 79.59           C  
ATOM   2455  HZ  PHE A 154      13.622   9.933  -6.109  1.00 79.59           H  
ATOM   2456  N   ASP A 155      16.287   8.340  -1.397  1.00 84.96           N  
ATOM   2457  H   ASP A 155      15.322   8.074  -1.261  1.00 84.96           H  
ATOM   2458  CA  ASP A 155      16.623   9.696  -0.973  1.00 84.96           C  
ATOM   2459  HA  ASP A 155      17.672   9.890  -1.194  1.00 84.96           H  
ATOM   2460  C   ASP A 155      16.452   9.908   0.538  1.00 84.96           C  
ATOM   2461  CB  ASP A 155      15.769  10.697  -1.771  1.00 84.96           C  
ATOM   2462  HB2 ASP A 155      15.970  10.561  -2.834  1.00 84.96           H  
ATOM   2463  HB3 ASP A 155      16.085  11.708  -1.514  1.00 84.96           H  
ATOM   2464  O   ASP A 155      16.737  11.002   1.024  1.00 84.96           O  
ATOM   2465  CG  ASP A 155      14.254  10.574  -1.536  1.00 84.96           C  
ATOM   2466  OD1 ASP A 155      13.761   9.472  -1.192  1.00 84.96           O  
ATOM   2467  OD2 ASP A 155      13.526  11.560  -1.783  1.00 84.96           O  
ATOM   2468  N   ASN A 156      15.981   8.895   1.270  1.00 82.86           N  
ATOM   2469  H   ASN A 156      15.859   7.994   0.830  1.00 82.86           H  
ATOM   2470  CA  ASN A 156      15.816   8.945   2.714  1.00 82.86           C  
ATOM   2471  HA  ASN A 156      16.599   9.576   3.134  1.00 82.86           H  
ATOM   2472  C   ASN A 156      15.981   7.543   3.305  1.00 82.86           C  
ATOM   2473  CB  ASN A 156      14.461   9.577   3.056  1.00 82.86           C  
ATOM   2474  HB2 ASN A 156      13.657   8.881   2.818  1.00 82.86           H  
ATOM   2475  HB3 ASN A 156      14.328  10.495   2.483  1.00 82.86           H  
ATOM   2476  O   ASN A 156      15.024   6.765   3.381  1.00 82.86           O  
ATOM   2477  CG  ASN A 156      14.426   9.945   4.522  1.00 82.86           C  
ATOM   2478  ND2 ASN A 156      13.596   9.314   5.305  1.00 82.86           N  
ATOM   2479 HD21 ASN A 156      13.911   9.294   6.265  1.00 82.86           H  
ATOM   2480 HD22 ASN A 156      13.123   8.505   4.930  1.00 82.86           H  
ATOM   2481  OD1 ASN A 156      15.168  10.795   4.981  1.00 82.86           O  
ATOM   2482  N   ASP A 157      17.217   7.241   3.684  1.00 78.41           N  
ATOM   2483  H   ASP A 157      17.949   7.932   3.602  1.00 78.41           H  
ATOM   2484  CA  ASP A 157      17.591   5.973   4.286  1.00 78.41           C  
ATOM   2485  HA  ASP A 157      16.931   5.202   3.889  1.00 78.41           H  
ATOM   2486  C   ASP A 157      17.423   6.029   5.806  1.00 78.41           C  
ATOM   2487  CB  ASP A 157      19.021   5.613   3.875  1.00 78.41           C  
ATOM   2488  HB2 ASP A 157      19.729   6.279   4.367  1.00 78.41           H  
ATOM   2489  HB3 ASP A 157      19.120   5.746   2.797  1.00 78.41           H  
ATOM   2490  O   ASP A 157      18.089   6.809   6.490  1.00 78.41           O  
ATOM   2491  CG  ASP A 157      19.351   4.160   4.205  1.00 78.41           C  
ATOM   2492  OD1 ASP A 157      18.395   3.430   4.583  1.00 78.41           O  
ATOM   2493  OD2 ASP A 157      20.528   3.822   3.960  1.00 78.41           O  
ATOM   2494  N   ASN A 158      16.481   5.241   6.314  1.00 74.35           N  
ATOM   2495  H   ASN A 158      16.034   4.585   5.689  1.00 74.35           H  
ATOM   2496  CA  ASN A 158      16.145   5.147   7.728  1.00 74.35           C  
ATOM   2497  HA  ASN A 158      16.752   5.851   8.298  1.00 74.35           H  
ATOM   2498  C   ASN A 158      16.412   3.741   8.301  1.00 74.35           C  
ATOM   2499  CB  ASN A 158      14.664   5.496   7.907  1.00 74.35           C  
ATOM   2500  HB2 ASN A 158      14.437   5.464   8.972  1.00 74.35           H  
ATOM   2501  HB3 ASN A 158      14.083   4.727   7.397  1.00 74.35           H  
ATOM   2502  O   ASN A 158      15.990   3.464   9.432  1.00 74.35           O  
ATOM   2503  CG  ASN A 158      14.203   6.853   7.425  1.00 74.35           C  
ATOM   2504  ND2 ASN A 158      13.017   6.875   6.867  1.00 74.35           N  
ATOM   2505 HD21 ASN A 158      12.575   7.777   6.754  1.00 74.35           H  
ATOM   2506 HD22 ASN A 158      12.572   5.996   6.646  1.00 74.35           H  
ATOM   2507  OD1 ASN A 158      14.821   7.895   7.576  1.00 74.35           O  
ATOM   2508  N   ASP A 159      17.002   2.829   7.522  1.00 67.94           N  
ATOM   2509  H   ASP A 159      17.469   3.128   6.678  1.00 67.94           H  
ATOM   2510  CA  ASP A 159      17.309   1.481   7.998  1.00 67.94           C  
ATOM   2511  HA  ASP A 159      16.545   1.224   8.732  1.00 67.94           H  
ATOM   2512  C   ASP A 159      18.627   1.455   8.806  1.00 67.94           C  
ATOM   2513  CB  ASP A 159      17.110   0.431   6.880  1.00 67.94           C  
ATOM   2514  HB2 ASP A 159      16.146   0.613   6.405  1.00 67.94           H  
ATOM   2515  HB3 ASP A 159      17.040  -0.546   7.359  1.00 67.94           H  
ATOM   2516  O   ASP A 159      19.322   2.464   8.923  1.00 67.94           O  
ATOM   2517  CG  ASP A 159      18.187   0.305   5.798  1.00 67.94           C  
ATOM   2518  OD1 ASP A 159      19.367   0.429   6.167  1.00 67.94           O  
ATOM   2519  OD2 ASP A 159      17.822  -0.151   4.681  1.00 67.94           O  
ATOM   2520  N   ASP A 160      18.901   0.350   9.509  1.00 66.71           N  
ATOM   2521  H   ASP A 160      18.307  -0.457   9.387  1.00 66.71           H  
ATOM   2522  CA  ASP A 160      20.066   0.214  10.409  1.00 66.71           C  
ATOM   2523  HA  ASP A 160      20.298   1.199  10.814  1.00 66.71           H  
ATOM   2524  C   ASP A 160      21.342  -0.256   9.670  1.00 66.71           C  
ATOM   2525  CB  ASP A 160      19.672  -0.693  11.597  1.00 66.71           C  
ATOM   2526  HB2 ASP A 160      18.697  -0.371  11.964  1.00 66.71           H  
ATOM   2527  HB3 ASP A 160      19.559  -1.713  11.229  1.00 66.71           H  
ATOM   2528  O   ASP A 160      22.294  -0.728  10.297  1.00 66.71           O  
ATOM   2529  CG  ASP A 160      20.631  -0.699  12.806  1.00 66.71           C  
ATOM   2530  OD1 ASP A 160      21.233   0.350  13.135  1.00 66.71           O  
ATOM   2531  OD2 ASP A 160      20.663  -1.744  13.508  1.00 66.71           O  
ATOM   2532  N   ASP A 161      21.371  -0.185   8.333  1.00 65.57           N  
ATOM   2533  H   ASP A 161      20.610   0.266   7.845  1.00 65.57           H  
ATOM   2534  CA  ASP A 161      22.536  -0.516   7.511  1.00 65.57           C  
ATOM   2535  HA  ASP A 161      23.267  -1.028   8.136  1.00 65.57           H  
ATOM   2536  C   ASP A 161      23.211   0.770   6.988  1.00 65.57           C  
ATOM   2537  CB  ASP A 161      22.126  -1.506   6.401  1.00 65.57           C  
ATOM   2538  HB2 ASP A 161      21.356  -2.171   6.791  1.00 65.57           H  
ATOM   2539  HB3 ASP A 161      21.697  -0.954   5.564  1.00 65.57           H  
ATOM   2540  O   ASP A 161      22.571   1.768   6.691  1.00 65.57           O  
ATOM   2541  CG  ASP A 161      23.278  -2.379   5.883  1.00 65.57           C  
ATOM   2542  OD1 ASP A 161      24.428  -1.893   5.772  1.00 65.57           O  
ATOM   2543  OD2 ASP A 161      23.020  -3.568   5.553  1.00 65.57           O  
ATOM   2544  N   ASP A 162      24.541   0.768   6.867  1.00 67.43           N  
ATOM   2545  H   ASP A 162      24.996  -0.130   6.952  1.00 67.43           H  
ATOM   2546  CA  ASP A 162      25.295   1.898   6.276  1.00 67.43           C  
ATOM   2547  HA  ASP A 162      24.849   2.835   6.608  1.00 67.43           H  
ATOM   2548  C   ASP A 162      25.216   1.873   4.734  1.00 67.43           C  
ATOM   2549  CB  ASP A 162      26.744   1.831   6.797  1.00 67.43           C  
ATOM   2550  HB2 ASP A 162      26.713   1.701   7.879  1.00 67.43           H  
ATOM   2551  HB3 ASP A 162      27.219   0.943   6.379  1.00 67.43           H  
ATOM   2552  O   ASP A 162      25.743   2.739   4.031  1.00 67.43           O  
ATOM   2553  CG  ASP A 162      27.637   3.055   6.513  1.00 67.43           C  
ATOM   2554  OD1 ASP A 162      27.143   4.203   6.479  1.00 67.43           O  
ATOM   2555  OD2 ASP A 162      28.877   2.846   6.447  1.00 67.43           O  
ATOM   2556  N   TYR A 163      24.605   0.823   4.182  1.00 65.51           N  
ATOM   2557  H   TYR A 163      24.156   0.168   4.806  1.00 65.51           H  
ATOM   2558  CA  TYR A 163      24.409   0.646   2.757  1.00 65.51           C  
ATOM   2559  HA  TYR A 163      25.086   1.312   2.224  1.00 65.51           H  
ATOM   2560  C   TYR A 163      22.981   1.003   2.345  1.00 65.51           C  
ATOM   2561  CB  TYR A 163      24.774  -0.793   2.378  1.00 65.51           C  
ATOM   2562  HB2 TYR A 163      25.710  -1.060   2.870  1.00 65.51           H  
ATOM   2563  HB3 TYR A 163      24.010  -1.476   2.748  1.00 65.51           H  
ATOM   2564  O   TYR A 163      22.051   0.280   2.675  1.00 65.51           O  
ATOM   2565  CG  TYR A 163      24.960  -0.972   0.886  1.00 65.51           C  
ATOM   2566  CD1 TYR A 163      26.133  -0.489   0.280  1.00 65.51           C  
ATOM   2567  HD1 TYR A 163      26.874   0.001   0.894  1.00 65.51           H  
ATOM   2568  CD2 TYR A 163      23.955  -1.565   0.103  1.00 65.51           C  
ATOM   2569  HD2 TYR A 163      23.029  -1.861   0.574  1.00 65.51           H  
ATOM   2570  CE1 TYR A 163      26.312  -0.611  -1.110  1.00 65.51           C  
ATOM   2571  HE1 TYR A 163      27.207  -0.216  -1.568  1.00 65.51           H  
ATOM   2572  CE2 TYR A 163      24.136  -1.715  -1.286  1.00 65.51           C  
ATOM   2573  HE2 TYR A 163      23.352  -2.150  -1.888  1.00 65.51           H  
ATOM   2574  OH  TYR A 163      25.499  -1.349  -3.235  1.00 65.51           O  
ATOM   2575  HH  TYR A 163      26.270  -0.839  -3.493  1.00 65.51           H  
ATOM   2576  CZ  TYR A 163      25.314  -1.233  -1.892  1.00 65.51           C  
ATOM   2577  N   ASP A 164      22.840   2.037   1.510  1.00 65.54           N  
ATOM   2578  H   ASP A 164      23.617   2.678   1.435  1.00 65.54           H  
ATOM   2579  CA  ASP A 164      21.553   2.463   0.947  1.00 65.54           C  
ATOM   2580  HA  ASP A 164      20.847   2.588   1.769  1.00 65.54           H  
ATOM   2581  C   ASP A 164      20.979   1.397  -0.006  1.00 65.54           C  
ATOM   2582  CB  ASP A 164      21.728   3.836   0.280  1.00 65.54           C  
ATOM   2583  HB2 ASP A 164      22.079   4.544   1.031  1.00 65.54           H  
ATOM   2584  HB3 ASP A 164      22.500   3.758  -0.486  1.00 65.54           H  
ATOM   2585  O   ASP A 164      21.155   1.427  -1.236  1.00 65.54           O  
ATOM   2586  CG  ASP A 164      20.458   4.408  -0.369  1.00 65.54           C  
ATOM   2587  OD1 ASP A 164      19.407   3.722  -0.423  1.00 65.54           O  
ATOM   2588  OD2 ASP A 164      20.591   5.487  -0.987  1.00 65.54           O  
ATOM   2589  N   HIS A 165      20.275   0.423   0.572  1.00 65.61           N  
ATOM   2590  H   HIS A 165      20.291   0.403   1.581  1.00 65.61           H  
ATOM   2591  CA  HIS A 165      19.602  -0.656  -0.149  1.00 65.61           C  
ATOM   2592  HA  HIS A 165      20.332  -1.159  -0.784  1.00 65.61           H  
ATOM   2593  C   HIS A 165      18.481  -0.117  -1.046  1.00 65.61           C  
ATOM   2594  CB  HIS A 165      19.046  -1.670   0.864  1.00 65.61           C  
ATOM   2595  HB2 HIS A 165      18.438  -2.402   0.334  1.00 65.61           H  
ATOM   2596  HB3 HIS A 165      18.403  -1.151   1.574  1.00 65.61           H  
ATOM   2597  O   HIS A 165      18.181  -0.704  -2.095  1.00 65.61           O  
ATOM   2598  CG  HIS A 165      20.106  -2.425   1.630  1.00 65.61           C  
ATOM   2599  CD2 HIS A 165      20.389  -2.260   2.953  1.00 65.61           C  
ATOM   2600  HD2 HIS A 165      19.938  -1.542   3.623  1.00 65.61           H  
ATOM   2601  ND1 HIS A 165      20.966  -3.394   1.088  1.00 65.61           N  
ATOM   2602  CE1 HIS A 165      21.772  -3.745   2.109  1.00 65.61           C  
ATOM   2603  HE1 HIS A 165      22.595  -4.441   2.039  1.00 65.61           H  
ATOM   2604  NE2 HIS A 165      21.438  -3.101   3.235  1.00 65.61           N  
ATOM   2605  HE2 HIS A 165      21.930  -3.158   4.116  1.00 65.61           H  
ATOM   2606  N   ALA A 166      17.874   1.013  -0.675  1.00 65.64           N  
ATOM   2607  H   ALA A 166      18.243   1.514   0.120  1.00 65.64           H  
ATOM   2608  CA  ALA A 166      16.767   1.616  -1.405  1.00 65.64           C  
ATOM   2609  HA  ALA A 166      16.043   0.833  -1.631  1.00 65.64           H  
ATOM   2610  C   ALA A 166      17.212   2.225  -2.749  1.00 65.64           C  
ATOM   2611  CB  ALA A 166      16.080   2.628  -0.487  1.00 65.64           C  
ATOM   2612  HB1 ALA A 166      15.192   3.022  -0.981  1.00 65.64           H  
ATOM   2613  HB2 ALA A 166      16.765   3.442  -0.250  1.00 65.64           H  
ATOM   2614  HB3 ALA A 166      15.782   2.146   0.443  1.00 65.64           H  
ATOM   2615  O   ALA A 166      16.457   2.165  -3.727  1.00 65.64           O  
ATOM   2616  N   SER A 167      18.451   2.716  -2.857  1.00 61.24           N  
ATOM   2617  H   SER A 167      18.956   2.878  -1.998  1.00 61.24           H  
ATOM   2618  CA  SER A 167      19.030   3.202  -4.119  1.00 61.24           C  
ATOM   2619  HA  SER A 167      18.373   3.972  -4.523  1.00 61.24           H  
ATOM   2620  C   SER A 167      19.162   2.110  -5.186  1.00 61.24           C  
ATOM   2621  CB  SER A 167      20.402   3.839  -3.873  1.00 61.24           C  
ATOM   2622  HB2 SER A 167      20.319   4.600  -3.097  1.00 61.24           H  
ATOM   2623  HB3 SER A 167      20.714   4.341  -4.789  1.00 61.24           H  
ATOM   2624  O   SER A 167      18.941   2.352  -6.379  1.00 61.24           O  
ATOM   2625  OG  SER A 167      21.386   2.873  -3.538  1.00 61.24           O  
ATOM   2626  HG  SER A 167      21.275   2.617  -2.620  1.00 61.24           H  
ATOM   2627  N   GLY A 168      19.498   0.885  -4.769  1.00 55.51           N  
ATOM   2628  H   GLY A 168      19.704   0.785  -3.785  1.00 55.51           H  
ATOM   2629  CA  GLY A 168      19.703  -0.256  -5.662  1.00 55.51           C  
ATOM   2630  HA2 GLY A 168      20.344  -0.973  -5.150  1.00 55.51           H  
ATOM   2631  HA3 GLY A 168      20.208   0.078  -6.568  1.00 55.51           H  
ATOM   2632  C   GLY A 168      18.408  -0.973  -6.052  1.00 55.51           C  
ATOM   2633  O   GLY A 168      18.336  -1.606  -7.114  1.00 55.51           O  
ATOM   2634  N   ILE A 169      17.368  -0.880  -5.220  1.00 53.68           N  
ATOM   2635  H   ILE A 169      17.487  -0.338  -4.376  1.00 53.68           H  
ATOM   2636  CA  ILE A 169      16.149  -1.681  -5.352  1.00 53.68           C  
ATOM   2637  HA  ILE A 169      16.349  -2.496  -6.048  1.00 53.68           H  
ATOM   2638  C   ILE A 169      15.024  -0.833  -5.962  1.00 53.68           C  
ATOM   2639  CB  ILE A 169      15.797  -2.356  -4.006  1.00 53.68           C  
ATOM   2640  HB  ILE A 169      15.639  -1.581  -3.256  1.00 53.68           H  
ATOM   2641  O   ILE A 169      14.317  -0.077  -5.304  1.00 53.68           O  
ATOM   2642  CG1 ILE A 169      16.950  -3.286  -3.543  1.00 53.68           C  
ATOM   2643 HG12 ILE A 169      17.906  -2.767  -3.609  1.00 53.68           H  
ATOM   2644 HG13 ILE A 169      17.007  -4.151  -4.204  1.00 53.68           H  
ATOM   2645  CG2 ILE A 169      14.505  -3.188  -4.155  1.00 53.68           C  
ATOM   2646 HG21 ILE A 169      14.254  -3.650  -3.200  1.00 53.68           H  
ATOM   2647 HG22 ILE A 169      13.674  -2.533  -4.417  1.00 53.68           H  
ATOM   2648 HG23 ILE A 169      14.630  -3.956  -4.918  1.00 53.68           H  
ATOM   2649  CD1 ILE A 169      16.811  -3.774  -2.095  1.00 53.68           C  
ATOM   2650 HD11 ILE A 169      16.658  -2.925  -1.430  1.00 53.68           H  
ATOM   2651 HD12 ILE A 169      15.975  -4.467  -1.999  1.00 53.68           H  
ATOM   2652 HD13 ILE A 169      17.726  -4.289  -1.801  1.00 53.68           H  
ATOM   2653  N   ARG A 170      14.805  -0.994  -7.273  1.00 49.40           N  
ATOM   2654  H   ARG A 170      15.454  -1.590  -7.768  1.00 49.40           H  
ATOM   2655  CA  ARG A 170      13.770  -0.259  -8.018  1.00 49.40           C  
ATOM   2656  HA  ARG A 170      13.906   0.800  -7.799  1.00 49.40           H  
ATOM   2657  C   ARG A 170      12.349  -0.633  -7.575  1.00 49.40           C  
ATOM   2658  CB  ARG A 170      13.939  -0.463  -9.531  1.00 49.40           C  
ATOM   2659  HB2 ARG A 170      13.978  -1.530  -9.752  1.00 49.40           H  
ATOM   2660  HB3 ARG A 170      13.071  -0.039 -10.036  1.00 49.40           H  
ATOM   2661  O   ARG A 170      11.801  -1.638  -8.024  1.00 49.40           O  
ATOM   2662  CG  ARG A 170      15.197   0.225 -10.074  1.00 49.40           C  
ATOM   2663  HG2 ARG A 170      15.147   1.290  -9.851  1.00 49.40           H  
ATOM   2664  HG3 ARG A 170      16.085  -0.196  -9.603  1.00 49.40           H  
ATOM   2665  CD  ARG A 170      15.277   0.021 -11.589  1.00 49.40           C  
ATOM   2666  HD2 ARG A 170      14.354   0.385 -12.041  1.00 49.40           H  
ATOM   2667  HD3 ARG A 170      15.380  -1.045 -11.792  1.00 49.40           H  
ATOM   2668  NE  ARG A 170      16.420   0.751 -12.160  1.00 49.40           N  
ATOM   2669  HE  ARG A 170      16.966   1.297 -11.508  1.00 49.40           H  
ATOM   2670  NH1 ARG A 170      16.160   0.074 -14.337  1.00 49.40           N  
ATOM   2671 HH11 ARG A 170      15.367  -0.479 -14.044  1.00 49.40           H  
ATOM   2672 HH12 ARG A 170      16.455   0.100 -15.302  1.00 49.40           H  
ATOM   2673  NH2 ARG A 170      17.814   1.480 -13.799  1.00 49.40           N  
ATOM   2674 HH21 ARG A 170      18.317   2.015 -13.106  1.00 49.40           H  
ATOM   2675 HH22 ARG A 170      18.114   1.500 -14.763  1.00 49.40           H  
ATOM   2676  CZ  ARG A 170      16.791   0.764 -13.426  1.00 49.40           C  
ATOM   2677  N   GLY A 171      11.718   0.236  -6.787  1.00 42.69           N  
ATOM   2678  H   GLY A 171      12.289   0.907  -6.294  1.00 42.69           H  
ATOM   2679  CA  GLY A 171      10.259   0.311  -6.644  1.00 42.69           C  
ATOM   2680  HA2 GLY A 171       9.802   0.408  -7.629  1.00 42.69           H  
ATOM   2681  HA3 GLY A 171      10.033   1.208  -6.067  1.00 42.69           H  
ATOM   2682  C   GLY A 171       9.598  -0.860  -5.915  1.00 42.69           C  
ATOM   2683  O   GLY A 171       8.517  -1.301  -6.322  1.00 42.69           O  
ATOM   2684  N   LYS A 172      10.234  -1.362  -4.853  1.00 43.55           N  
ATOM   2685  H   LYS A 172      11.079  -0.903  -4.546  1.00 43.55           H  
ATOM   2686  CA  LYS A 172       9.675  -2.389  -3.967  1.00 43.55           C  
ATOM   2687  HA  LYS A 172       8.777  -2.803  -4.426  1.00 43.55           H  
ATOM   2688  C   LYS A 172       9.275  -1.731  -2.643  1.00 43.55           C  
ATOM   2689  CB  LYS A 172      10.714  -3.512  -3.805  1.00 43.55           C  
ATOM   2690  HB2 LYS A 172      11.426  -3.239  -3.027  1.00 43.55           H  
ATOM   2691  HB3 LYS A 172      11.262  -3.616  -4.741  1.00 43.55           H  
ATOM   2692  O   LYS A 172      10.078  -1.011  -2.069  1.00 43.55           O  
ATOM   2693  CG  LYS A 172      10.078  -4.870  -3.483  1.00 43.55           C  
ATOM   2694  HG2 LYS A 172       9.360  -5.128  -4.261  1.00 43.55           H  
ATOM   2695  HG3 LYS A 172       9.564  -4.815  -2.523  1.00 43.55           H  
ATOM   2696  CD  LYS A 172      11.171  -5.945  -3.423  1.00 43.55           C  
ATOM   2697  HD2 LYS A 172      11.858  -5.683  -2.618  1.00 43.55           H  
ATOM   2698  HD3 LYS A 172      11.723  -5.960  -4.363  1.00 43.55           H  
ATOM   2699  CE  LYS A 172      10.572  -7.329  -3.157  1.00 43.55           C  
ATOM   2700  HE2 LYS A 172      10.015  -7.653  -4.036  1.00 43.55           H  
ATOM   2701  HE3 LYS A 172       9.874  -7.240  -2.324  1.00 43.55           H  
ATOM   2702  NZ  LYS A 172      11.638  -8.302  -2.809  1.00 43.55           N  
ATOM   2703  HZ1 LYS A 172      12.124  -7.985  -1.982  1.00 43.55           H  
ATOM   2704  HZ2 LYS A 172      12.322  -8.377  -3.549  1.00 43.55           H  
ATOM   2705  HZ3 LYS A 172      11.253  -9.213  -2.603  1.00 43.55           H  
ATOM   2706  N   LEU A 173       8.048  -1.976  -2.175  1.00 45.76           N  
ATOM   2707  H   LEU A 173       7.445  -2.593  -2.700  1.00 45.76           H  
ATOM   2708  CA  LEU A 173       7.642  -1.621  -0.813  1.00 45.76           C  
ATOM   2709  HA  LEU A 173       7.805  -0.556  -0.647  1.00 45.76           H  
ATOM   2710  C   LEU A 173       8.539  -2.417   0.140  1.00 45.76           C  
ATOM   2711  CB  LEU A 173       6.144  -1.950  -0.625  1.00 45.76           C  
ATOM   2712  HB2 LEU A 173       5.565  -1.365  -1.340  1.00 45.76           H  
ATOM   2713  HB3 LEU A 173       5.988  -3.007  -0.842  1.00 45.76           H  
ATOM   2714  O   LEU A 173       8.426  -3.646   0.189  1.00 45.76           O  
ATOM   2715  CG  LEU A 173       5.599  -1.665   0.789  1.00 45.76           C  
ATOM   2716  HG  LEU A 173       6.232  -2.174   1.516  1.00 45.76           H  
ATOM   2717  CD1 LEU A 173       5.624  -0.179   1.119  1.00 45.76           C  
ATOM   2718 HD11 LEU A 173       4.938   0.053   1.934  1.00 45.76           H  
ATOM   2719 HD12 LEU A 173       5.381   0.428   0.247  1.00 45.76           H  
ATOM   2720 HD13 LEU A 173       6.624   0.078   1.467  1.00 45.76           H  
ATOM   2721  CD2 LEU A 173       4.168  -2.177   0.947  1.00 45.76           C  
ATOM   2722 HD21 LEU A 173       3.489  -1.571   0.346  1.00 45.76           H  
ATOM   2723 HD22 LEU A 173       3.868  -2.092   1.992  1.00 45.76           H  
ATOM   2724 HD23 LEU A 173       4.102  -3.222   0.645  1.00 45.76           H  
ATOM   2725  N   VAL A 174       9.454  -1.739   0.829  1.00 36.63           N  
ATOM   2726  H   VAL A 174       9.568  -0.746   0.686  1.00 36.63           H  
ATOM   2727  CA  VAL A 174      10.268  -2.367   1.866  1.00 36.63           C  
ATOM   2728  HA  VAL A 174      10.357  -3.426   1.622  1.00 36.63           H  
ATOM   2729  C   VAL A 174       9.471  -2.271   3.164  1.00 36.63           C  
ATOM   2730  CB  VAL A 174      11.712  -1.822   1.945  1.00 36.63           C  
ATOM   2731  HB  VAL A 174      11.772  -0.990   2.646  1.00 36.63           H  
ATOM   2732  O   VAL A 174       9.396  -1.235   3.814  1.00 36.63           O  
ATOM   2733  CG1 VAL A 174      12.596  -2.991   2.392  1.00 36.63           C  
ATOM   2734 HG11 VAL A 174      13.623  -2.646   2.511  1.00 36.63           H  
ATOM   2735 HG12 VAL A 174      12.235  -3.393   3.339  1.00 36.63           H  
ATOM   2736 HG13 VAL A 174      12.591  -3.788   1.648  1.00 36.63           H  
ATOM   2737  CG2 VAL A 174      12.285  -1.376   0.591  1.00 36.63           C  
ATOM   2738 HG21 VAL A 174      11.763  -0.484   0.246  1.00 36.63           H  
ATOM   2739 HG22 VAL A 174      13.335  -1.108   0.715  1.00 36.63           H  
ATOM   2740 HG23 VAL A 174      12.194  -2.169  -0.151  1.00 36.63           H  
ATOM   2741  N   VAL A 175       8.715  -3.335   3.431  1.00 35.11           N  
ATOM   2742  H   VAL A 175       8.811  -4.138   2.826  1.00 35.11           H  
ATOM   2743  CA  VAL A 175       7.935  -3.506   4.657  1.00 35.11           C  
ATOM   2744  HA  VAL A 175       7.522  -2.546   4.968  1.00 35.11           H  
ATOM   2745  C   VAL A 175       8.902  -4.001   5.717  1.00 35.11           C  
ATOM   2746  CB  VAL A 175       6.796  -4.524   4.456  1.00 35.11           C  
ATOM   2747  HB  VAL A 175       7.212  -5.505   4.227  1.00 35.11           H  
ATOM   2748  O   VAL A 175       9.478  -5.073   5.534  1.00 35.11           O  
ATOM   2749  CG1 VAL A 175       5.925  -4.633   5.697  1.00 35.11           C  
ATOM   2750 HG11 VAL A 175       6.519  -4.882   6.577  1.00 35.11           H  
ATOM   2751 HG12 VAL A 175       5.164  -5.403   5.570  1.00 35.11           H  
ATOM   2752 HG13 VAL A 175       5.447  -3.662   5.829  1.00 35.11           H  
ATOM   2753  CG2 VAL A 175       5.859  -4.126   3.313  1.00 35.11           C  
ATOM   2754 HG21 VAL A 175       5.011  -4.810   3.271  1.00 35.11           H  
ATOM   2755 HG22 VAL A 175       5.497  -3.111   3.478  1.00 35.11           H  
ATOM   2756 HG23 VAL A 175       6.396  -4.192   2.367  1.00 35.11           H  
ATOM   2757  N   HIS A 176       9.103  -3.225   6.775  1.00 25.45           N  
ATOM   2758  H   HIS A 176       8.624  -2.340   6.855  1.00 25.45           H  
ATOM   2759  CA  HIS A 176      10.147  -3.505   7.741  1.00 25.45           C  
ATOM   2760  HA  HIS A 176      10.562  -4.492   7.533  1.00 25.45           H  
ATOM   2761  C   HIS A 176       9.633  -3.519   9.180  1.00 25.45           C  
ATOM   2762  CB  HIS A 176      11.236  -2.477   7.577  1.00 25.45           C  
ATOM   2763  HB2 HIS A 176      11.920  -2.700   8.395  1.00 25.45           H  
ATOM   2764  HB3 HIS A 176      10.812  -1.479   7.689  1.00 25.45           H  
ATOM   2765  O   HIS A 176       8.918  -2.616   9.592  1.00 25.45           O  
ATOM   2766  CG  HIS A 176      12.068  -2.512   6.334  1.00 25.45           C  
ATOM   2767  CD2 HIS A 176      12.189  -1.452   5.484  1.00 25.45           C  
ATOM   2768  HD2 HIS A 176      11.563  -0.572   5.481  1.00 25.45           H  
ATOM   2769  ND1 HIS A 176      13.193  -3.290   6.173  1.00 25.45           N  
ATOM   2770  HD1 HIS A 176      13.464  -4.024   6.812  1.00 25.45           H  
ATOM   2771  CE1 HIS A 176      14.020  -2.651   5.327  1.00 25.45           C  
ATOM   2772  HE1 HIS A 176      15.042  -2.922   5.108  1.00 25.45           H  
ATOM   2773  NE2 HIS A 176      13.416  -1.564   4.838  1.00 25.45           N  
ATOM   2774  N   GLU A 177       9.926  -4.587   9.920  1.00 29.58           N  
ATOM   2775  H   GLU A 177      10.604  -5.222   9.523  1.00 29.58           H  
ATOM   2776  CA  GLU A 177       8.889  -5.185  10.761  1.00 29.58           C  
ATOM   2777  HA  GLU A 177       8.154  -4.405  10.964  1.00 29.58           H  
ATOM   2778  C   GLU A 177       9.270  -5.666  12.187  1.00 29.58           C  
ATOM   2779  CB  GLU A 177       8.280  -6.305   9.851  1.00 29.58           C  
ATOM   2780  HB2 GLU A 177       9.012  -7.091   9.666  1.00 29.58           H  
ATOM   2781  HB3 GLU A 177       7.993  -5.892   8.884  1.00 29.58           H  
ATOM   2782  O   GLU A 177       9.790  -6.768  12.259  1.00 29.58           O  
ATOM   2783  CG  GLU A 177       7.072  -6.904  10.519  1.00 29.58           C  
ATOM   2784  HG2 GLU A 177       6.704  -6.035  11.065  1.00 29.58           H  
ATOM   2785  HG3 GLU A 177       7.435  -7.653  11.223  1.00 29.58           H  
ATOM   2786  CD  GLU A 177       5.844  -7.403   9.733  1.00 29.58           C  
ATOM   2787  OE1 GLU A 177       4.701  -7.030  10.094  1.00 29.58           O  
ATOM   2788  OE2 GLU A 177       5.992  -8.354   8.932  1.00 29.58           O  
ATOM   2789  N   LEU A 178       9.020  -4.867  13.262  1.00 32.21           N  
ATOM   2790  H   LEU A 178       8.649  -3.956  13.030  1.00 32.21           H  
ATOM   2791  CA  LEU A 178       9.171  -5.130  14.731  1.00 32.21           C  
ATOM   2792  HA  LEU A 178      10.192  -4.866  15.005  1.00 32.21           H  
ATOM   2793  C   LEU A 178       8.977  -6.574  15.234  1.00 32.21           C  
ATOM   2794  CB  LEU A 178       8.258  -4.215  15.584  1.00 32.21           C  
ATOM   2795  HB2 LEU A 178       8.235  -4.623  16.595  1.00 32.21           H  
ATOM   2796  HB3 LEU A 178       7.243  -4.289  15.193  1.00 32.21           H  
ATOM   2797  O   LEU A 178       7.964  -7.189  14.824  1.00 32.21           O  
ATOM   2798  CG  LEU A 178       8.660  -2.741  15.705  1.00 32.21           C  
ATOM   2799  HG  LEU A 178       8.690  -2.304  14.707  1.00 32.21           H  
ATOM   2800  CD1 LEU A 178       7.595  -2.010  16.525  1.00 32.21           C  
ATOM   2801 HD11 LEU A 178       7.546  -2.428  17.531  1.00 32.21           H  
ATOM   2802 HD12 LEU A 178       7.846  -0.951  16.577  1.00 32.21           H  
ATOM   2803 HD13 LEU A 178       6.628  -2.114  16.033  1.00 32.21           H  
ATOM   2804  CD2 LEU A 178      10.011  -2.540  16.395  1.00 32.21           C  
ATOM   2805 HD21 LEU A 178      10.196  -1.476  16.542  1.00 32.21           H  
ATOM   2806 HD22 LEU A 178      10.804  -2.928  15.756  1.00 32.21           H  
ATOM   2807 HD23 LEU A 178      10.027  -3.060  17.353  1.00 32.21           H  
ATOM   2808  OXT LEU A 178       9.707  -6.914  16.201  1.00 32.21           O  
TER    2809      LEU A 178                                                       
END   
