# Supplementary material for: Nuclear genome of Bulinus truncatus, an intermediate host of the carcinogenic human blood fluke Schistosoma haematobium
Source: Nat Commun. 2022 Feb 21;13:977. doi: 10.1038/s41467-022-28634-9 (PMC8861042; doi:10.1038/s41467-022-28634-9)
Supplement: Supplementary file 6 — Supplementary Data 3 [file 41467_2022_28634_MOESM6_ESM.zip › Supplementary_Data_3/btru_038382-t1.mature.pep.pdb]

ATOM      1  N   CYS A   1     -19.873  44.869 -14.999  1.00 39.72           N  
ATOM      2  H   CYS A   1     -20.718  45.211 -15.433  1.00 39.72           H  
ATOM      3  H2  CYS A   1     -19.382  45.631 -14.554  1.00 39.72           H  
ATOM      4  H3  CYS A   1     -19.279  44.469 -15.712  1.00 39.72           H  
ATOM      5  CA  CYS A   1     -20.219  43.820 -14.019  1.00 39.72           C  
ATOM      6  HA  CYS A   1     -20.795  44.259 -13.205  1.00 39.72           H  
ATOM      7  C   CYS A   1     -18.928  43.258 -13.438  1.00 39.72           C  
ATOM      8  CB  CYS A   1     -21.081  42.733 -14.683  1.00 39.72           C  
ATOM      9  HB2 CYS A   1     -20.550  42.256 -15.507  1.00 39.72           H  
ATOM     10  HB3 CYS A   1     -21.331  41.966 -13.950  1.00 39.72           H  
ATOM     11  O   CYS A   1     -18.210  42.574 -14.151  1.00 39.72           O  
ATOM     12  SG  CYS A   1     -22.601  43.519 -15.286  1.00 39.72           S  
ATOM     13  HG  CYS A   1     -23.271  42.414 -15.626  1.00 39.72           H  
ATOM     14  N   TYR A   2     -18.580  43.642 -12.208  1.00 40.18           N  
ATOM     15  H   TYR A   2     -19.226  44.166 -11.635  1.00 40.18           H  
ATOM     16  CA  TYR A   2     -17.379  43.158 -11.524  1.00 40.18           C  
ATOM     17  HA  TYR A   2     -16.548  43.121 -12.228  1.00 40.18           H  
ATOM     18  C   TYR A   2     -17.623  41.738 -11.004  1.00 40.18           C  
ATOM     19  CB  TYR A   2     -16.995  44.123 -10.386  1.00 40.18           C  
ATOM     20  HB2 TYR A   2     -16.693  43.537  -9.518  1.00 40.18           H  
ATOM     21  HB3 TYR A   2     -17.860  44.708 -10.075  1.00 40.18           H  
ATOM     22  O   TYR A   2     -18.567  41.508 -10.251  1.00 40.18           O  
ATOM     23  CG  TYR A   2     -15.852  45.059 -10.733  1.00 40.18           C  
ATOM     24  CD1 TYR A   2     -14.552  44.763 -10.277  1.00 40.18           C  
ATOM     25  HD1 TYR A   2     -14.373  43.883  -9.677  1.00 40.18           H  
ATOM     26  CD2 TYR A   2     -16.078  46.217 -11.505  1.00 40.18           C  
ATOM     27  HD2 TYR A   2     -17.076  46.465 -11.836  1.00 40.18           H  
ATOM     28  CE1 TYR A   2     -13.478  45.619 -10.588  1.00 40.18           C  
ATOM     29  HE1 TYR A   2     -12.485  45.393 -10.229  1.00 40.18           H  
ATOM     30  CE2 TYR A   2     -15.003  47.070 -11.825  1.00 40.18           C  
ATOM     31  HE2 TYR A   2     -15.158  47.968 -12.404  1.00 40.18           H  
ATOM     32  OH  TYR A   2     -12.676  47.607 -11.673  1.00 40.18           O  
ATOM     33  HH  TYR A   2     -11.844  47.325 -11.285  1.00 40.18           H  
ATOM     34  CZ  TYR A   2     -13.703  46.775 -11.365  1.00 40.18           C  
ATOM     35  N   ASN A   3     -16.776  40.799 -11.425  1.00 41.14           N  
ATOM     36  H   ASN A   3     -16.034  41.069 -12.056  1.00 41.14           H  
ATOM     37  CA  ASN A   3     -16.740  39.442 -10.895  1.00 41.14           C  
ATOM     38  HA  ASN A   3     -17.742  39.015 -10.937  1.00 41.14           H  
ATOM     39  C   ASN A   3     -16.308  39.484  -9.424  1.00 41.14           C  
ATOM     40  CB  ASN A   3     -15.792  38.579 -11.754  1.00 41.14           C  
ATOM     41  HB2 ASN A   3     -14.890  39.140 -11.995  1.00 41.14           H  
ATOM     42  HB3 ASN A   3     -15.491  37.703 -11.179  1.00 41.14           H  
ATOM     43  O   ASN A   3     -15.196  39.897  -9.101  1.00 41.14           O  
ATOM     44  CG  ASN A   3     -16.445  38.059 -13.024  1.00 41.14           C  
ATOM     45  ND2 ASN A   3     -15.686  37.845 -14.073  1.00 41.14           N  
ATOM     46 HD21 ASN A   3     -14.686  37.980 -14.028  1.00 41.14           H  
ATOM     47 HD22 ASN A   3     -16.148  37.452 -14.881  1.00 41.14           H  
ATOM     48  OD1 ASN A   3     -17.637  37.823 -13.086  1.00 41.14           O  
ATOM     49  N   SER A   4     -17.209  39.056  -8.541  1.00 43.06           N  
ATOM     50  H   SER A   4     -18.109  38.769  -8.897  1.00 43.06           H  
ATOM     51  CA  SER A   4     -16.932  38.799  -7.130  1.00 43.06           C  
ATOM     52  HA  SER A   4     -16.387  39.642  -6.705  1.00 43.06           H  
ATOM     53  C   SER A   4     -16.074  37.536  -7.025  1.00 43.06           C  
ATOM     54  CB  SER A   4     -18.265  38.646  -6.386  1.00 43.06           C  
ATOM     55  HB2 SER A   4     -18.875  37.905  -6.902  1.00 43.06           H  
ATOM     56  HB3 SER A   4     -18.797  39.598  -6.395  1.00 43.06           H  
ATOM     57  O   SER A   4     -16.549  36.424  -7.251  1.00 43.06           O  
ATOM     58  OG  SER A   4     -18.089  38.218  -5.051  1.00 43.06           O  
ATOM     59  HG  SER A   4     -17.702  38.927  -4.532  1.00 43.06           H  
ATOM     60  N   ILE A   5     -14.791  37.715  -6.716  1.00 42.51           N  
ATOM     61  H   ILE A   5     -14.446  38.661  -6.631  1.00 42.51           H  
ATOM     62  CA  ILE A   5     -13.877  36.626  -6.370  1.00 42.51           C  
ATOM     63  HA  ILE A   5     -14.039  35.787  -7.047  1.00 42.51           H  
ATOM     64  C   ILE A   5     -14.239  36.181  -4.950  1.00 42.51           C  
ATOM     65  CB  ILE A   5     -12.403  37.081  -6.516  1.00 42.51           C  
ATOM     66  HB  ILE A   5     -12.246  37.953  -5.880  1.00 42.51           H  
ATOM     67  O   ILE A   5     -13.853  36.817  -3.968  1.00 42.51           O  
ATOM     68  CG1 ILE A   5     -12.109  37.483  -7.983  1.00 42.51           C  
ATOM     69 HG12 ILE A   5     -12.850  38.209  -8.319  1.00 42.51           H  
ATOM     70 HG13 ILE A   5     -12.190  36.605  -8.623  1.00 42.51           H  
ATOM     71  CG2 ILE A   5     -11.439  35.968  -6.059  1.00 42.51           C  
ATOM     72 HG21 ILE A   5     -11.635  35.681  -5.026  1.00 42.51           H  
ATOM     73 HG22 ILE A   5     -11.545  35.090  -6.695  1.00 42.51           H  
ATOM     74 HG23 ILE A   5     -10.407  36.316  -6.103  1.00 42.51           H  
ATOM     75  CD1 ILE A   5     -10.735  38.130  -8.197  1.00 42.51           C  
ATOM     76 HD11 ILE A   5     -10.662  38.488  -9.224  1.00 42.51           H  
ATOM     77 HD12 ILE A   5      -9.939  37.405  -8.029  1.00 42.51           H  
ATOM     78 HD13 ILE A   5     -10.611  38.974  -7.519  1.00 42.51           H  
ATOM     79  N   ARG A   6     -15.023  35.103  -4.838  1.00 42.80           N  
ATOM     80  H   ARG A   6     -15.356  34.679  -5.691  1.00 42.80           H  
ATOM     81  CA  ARG A   6     -15.254  34.412  -3.565  1.00 42.80           C  
ATOM     82  HA  ARG A   6     -15.598  35.127  -2.818  1.00 42.80           H  
ATOM     83  C   ARG A   6     -13.923  33.841  -3.076  1.00 42.80           C  
ATOM     84  CB  ARG A   6     -16.304  33.297  -3.722  1.00 42.80           C  
ATOM     85  HB2 ARG A   6     -16.115  32.737  -4.637  1.00 42.80           H  
ATOM     86  HB3 ARG A   6     -16.199  32.611  -2.882  1.00 42.80           H  
ATOM     87  O   ARG A   6     -13.387  32.923  -3.688  1.00 42.80           O  
ATOM     88  CG  ARG A   6     -17.742  33.835  -3.717  1.00 42.80           C  
ATOM     89  HG2 ARG A   6     -17.895  34.496  -4.570  1.00 42.80           H  
ATOM     90  HG3 ARG A   6     -17.906  34.395  -2.796  1.00 42.80           H  
ATOM     91  CD  ARG A   6     -18.735  32.667  -3.781  1.00 42.80           C  
ATOM     92  HD2 ARG A   6     -18.654  32.190  -4.759  1.00 42.80           H  
ATOM     93  HD3 ARG A   6     -18.462  31.940  -3.016  1.00 42.80           H  
ATOM     94  NE  ARG A   6     -20.124  33.109  -3.549  1.00 42.80           N  
ATOM     95  HE  ARG A   6     -20.265  34.099  -3.407  1.00 42.80           H  
ATOM     96  NH1 ARG A   6     -21.099  31.030  -3.632  1.00 42.80           N  
ATOM     97 HH11 ARG A   6     -20.190  30.622  -3.797  1.00 42.80           H  
ATOM     98 HH12 ARG A   6     -21.902  30.430  -3.509  1.00 42.80           H  
ATOM     99  NH2 ARG A   6     -22.355  32.819  -3.181  1.00 42.80           N  
ATOM    100 HH21 ARG A   6     -23.154  32.207  -3.096  1.00 42.80           H  
ATOM    101 HH22 ARG A   6     -22.454  33.807  -2.998  1.00 42.80           H  
ATOM    102  CZ  ARG A   6     -21.182  32.321  -3.458  1.00 42.80           C  
ATOM    103  N   HIS A   7     -13.405  34.406  -1.990  1.00 35.76           N  
ATOM    104  H   HIS A   7     -13.887  35.195  -1.582  1.00 35.76           H  
ATOM    105  CA  HIS A   7     -12.355  33.787  -1.192  1.00 35.76           C  
ATOM    106  HA  HIS A   7     -11.509  33.512  -1.821  1.00 35.76           H  
ATOM    107  C   HIS A   7     -12.939  32.519  -0.563  1.00 35.76           C  
ATOM    108  CB  HIS A   7     -11.873  34.772  -0.111  1.00 35.76           C  
ATOM    109  HB2 HIS A   7     -12.729  35.246   0.371  1.00 35.76           H  
ATOM    110  HB3 HIS A   7     -11.345  34.201   0.652  1.00 35.76           H  
ATOM    111  O   HIS A   7     -13.819  32.604   0.293  1.00 35.76           O  
ATOM    112  CG  HIS A   7     -10.929  35.838  -0.611  1.00 35.76           C  
ATOM    113  CD2 HIS A   7      -9.829  36.313   0.056  1.00 35.76           C  
ATOM    114  HD2 HIS A   7      -9.494  35.999   1.033  1.00 35.76           H  
ATOM    115  ND1 HIS A   7     -10.969  36.479  -1.831  1.00 35.76           N  
ATOM    116  HD1 HIS A   7     -11.672  36.358  -2.546  1.00 35.76           H  
ATOM    117  CE1 HIS A   7      -9.913  37.306  -1.898  1.00 35.76           C  
ATOM    118  HE1 HIS A   7      -9.673  37.944  -2.736  1.00 35.76           H  
ATOM    119  NE2 HIS A   7      -9.198  37.250  -0.767  1.00 35.76           N  
ATOM    120  N   TYR A   8     -12.493  31.353  -1.023  1.00 36.63           N  
ATOM    121  H   TYR A   8     -11.781  31.351  -1.740  1.00 36.63           H  
ATOM    122  CA  TYR A   8     -12.647  30.125  -0.255  1.00 36.63           C  
ATOM    123  HA  TYR A   8     -13.644  30.080   0.185  1.00 36.63           H  
ATOM    124  C   TYR A   8     -11.620  30.197   0.871  1.00 36.63           C  
ATOM    125  CB  TYR A   8     -12.468  28.896  -1.155  1.00 36.63           C  
ATOM    126  HB2 TYR A   8     -12.349  28.018  -0.520  1.00 36.63           H  
ATOM    127  HB3 TYR A   8     -11.554  28.997  -1.739  1.00 36.63           H  
ATOM    128  O   TYR A   8     -10.425  30.300   0.605  1.00 36.63           O  
ATOM    129  CG  TYR A   8     -13.649  28.662  -2.081  1.00 36.63           C  
ATOM    130  CD1 TYR A   8     -14.746  27.900  -1.634  1.00 36.63           C  
ATOM    131  HD1 TYR A   8     -14.725  27.458  -0.649  1.00 36.63           H  
ATOM    132  CD2 TYR A   8     -13.666  29.224  -3.372  1.00 36.63           C  
ATOM    133  HD2 TYR A   8     -12.825  29.813  -3.709  1.00 36.63           H  
ATOM    134  CE1 TYR A   8     -15.860  27.701  -2.473  1.00 36.63           C  
ATOM    135  HE1 TYR A   8     -16.694  27.103  -2.136  1.00 36.63           H  
ATOM    136  CE2 TYR A   8     -14.770  29.016  -4.221  1.00 36.63           C  
ATOM    137  HE2 TYR A   8     -14.766  29.442  -5.214  1.00 36.63           H  
ATOM    138  OH  TYR A   8     -16.939  28.061  -4.589  1.00 36.63           O  
ATOM    139  HH  TYR A   8     -16.723  28.331  -5.485  1.00 36.63           H  
ATOM    140  CZ  TYR A   8     -15.870  28.254  -3.769  1.00 36.63           C  
ATOM    141  N   ALA A   9     -12.102  30.246   2.110  1.00 44.15           N  
ATOM    142  H   ALA A   9     -13.099  30.160   2.249  1.00 44.15           H  
ATOM    143  CA  ALA A   9     -11.257  30.069   3.276  1.00 44.15           C  
ATOM    144  HA  ALA A   9     -10.470  30.823   3.275  1.00 44.15           H  
ATOM    145  C   ALA A   9     -10.615  28.679   3.180  1.00 44.15           C  
ATOM    146  CB  ALA A   9     -12.116  30.237   4.536  1.00 44.15           C  
ATOM    147  HB1 ALA A   9     -12.904  29.485   4.553  1.00 44.15           H  
ATOM    148  HB2 ALA A   9     -11.489  30.101   5.417  1.00 44.15           H  
ATOM    149  HB3 ALA A   9     -12.555  31.235   4.560  1.00 44.15           H  
ATOM    150  O   ALA A   9     -11.318  27.695   2.954  1.00 44.15           O  
ATOM    151  N   GLU A  10      -9.292  28.627   3.285  1.00 38.89           N  
ATOM    152  H   GLU A  10      -8.772  29.481   3.427  1.00 38.89           H  
ATOM    153  CA  GLU A  10      -8.536  27.386   3.402  1.00 38.89           C  
ATOM    154  HA  GLU A  10      -8.758  26.727   2.562  1.00 38.89           H  
ATOM    155  C   GLU A  10      -8.987  26.702   4.699  1.00 38.89           C  
ATOM    156  CB  GLU A  10      -7.026  27.713   3.395  1.00 38.89           C  
ATOM    157  HB2 GLU A  10      -6.822  28.432   4.188  1.00 38.89           H  
ATOM    158  HB3 GLU A  10      -6.465  26.801   3.599  1.00 38.89           H  
ATOM    159  O   GLU A  10      -8.707  27.187   5.795  1.00 38.89           O  
ATOM    160  CG  GLU A  10      -6.558  28.292   2.043  1.00 38.89           C  
ATOM    161  HG2 GLU A  10      -6.699  27.529   1.277  1.00 38.89           H  
ATOM    162  HG3 GLU A  10      -7.192  29.140   1.780  1.00 38.89           H  
ATOM    163  CD  GLU A  10      -5.096  28.779   2.024  1.00 38.89           C  
ATOM    164  OE1 GLU A  10      -4.568  28.953   0.900  1.00 38.89           O  
ATOM    165  OE2 GLU A  10      -4.524  29.032   3.107  1.00 38.89           O  
ATOM    166  N   GLU A  11      -9.774  25.630   4.585  1.00 36.28           N  
ATOM    167  H   GLU A  11     -10.061  25.320   3.667  1.00 36.28           H  
ATOM    168  CA  GLU A  11     -10.068  24.759   5.720  1.00 36.28           C  
ATOM    169  HA  GLU A  11     -10.512  25.354   6.518  1.00 36.28           H  
ATOM    170  C   GLU A  11      -8.734  24.197   6.233  1.00 36.28           C  
ATOM    171  CB  GLU A  11     -11.068  23.651   5.323  1.00 36.28           C  
ATOM    172  HB2 GLU A  11     -11.090  22.900   6.112  1.00 36.28           H  
ATOM    173  HB3 GLU A  11     -10.731  23.179   4.400  1.00 36.28           H  
ATOM    174  O   GLU A  11      -7.944  23.639   5.468  1.00 36.28           O  
ATOM    175  CG  GLU A  11     -12.497  24.205   5.141  1.00 36.28           C  
ATOM    176  HG2 GLU A  11     -12.813  24.647   6.086  1.00 36.28           H  
ATOM    177  HG3 GLU A  11     -12.471  25.003   4.399  1.00 36.28           H  
ATOM    178  CD  GLU A  11     -13.546  23.165   4.693  1.00 36.28           C  
ATOM    179  OE1 GLU A  11     -14.755  23.473   4.837  1.00 36.28           O  
ATOM    180  OE2 GLU A  11     -13.163  22.101   4.163  1.00 36.28           O  
ATOM    181  N   GLU A  12      -8.446  24.412   7.519  1.00 38.17           N  
ATOM    182  H   GLU A  12      -9.096  24.939   8.084  1.00 38.17           H  
ATOM    183  CA  GLU A  12      -7.220  23.934   8.157  1.00 38.17           C  
ATOM    184  HA  GLU A  12      -6.368  24.381   7.646  1.00 38.17           H  
ATOM    185  C   GLU A  12      -7.123  22.406   8.020  1.00 38.17           C  
ATOM    186  CB  GLU A  12      -7.170  24.357   9.637  1.00 38.17           C  
ATOM    187  HB2 GLU A  12      -8.096  24.050  10.126  1.00 38.17           H  
ATOM    188  HB3 GLU A  12      -6.342  23.829  10.111  1.00 38.17           H  
ATOM    189  O   GLU A  12      -7.932  21.658   8.569  1.00 38.17           O  
ATOM    190  CG  GLU A  12      -6.952  25.866   9.845  1.00 38.17           C  
ATOM    191  HG2 GLU A  12      -6.050  26.160   9.307  1.00 38.17           H  
ATOM    192  HG3 GLU A  12      -7.794  26.407   9.414  1.00 38.17           H  
ATOM    193  CD  GLU A  12      -6.811  26.260  11.330  1.00 38.17           C  
ATOM    194  OE1 GLU A  12      -6.241  27.344  11.595  1.00 38.17           O  
ATOM    195  OE2 GLU A  12      -7.276  25.493  12.206  1.00 38.17           O  
ATOM    196  N   ILE A  13      -6.114  21.951   7.272  1.00 43.09           N  
ATOM    197  H   ILE A  13      -5.579  22.646   6.771  1.00 43.09           H  
ATOM    198  CA  ILE A  13      -5.813  20.540   7.000  1.00 43.09           C  
ATOM    199  HA  ILE A  13      -6.646  20.102   6.450  1.00 43.09           H  
ATOM    200  C   ILE A  13      -5.650  19.793   8.333  1.00 43.09           C  
ATOM    201  CB  ILE A  13      -4.528  20.453   6.134  1.00 43.09           C  
ATOM    202  HB  ILE A  13      -3.726  20.960   6.671  1.00 43.09           H  
ATOM    203  O   ILE A  13      -4.682  20.033   9.059  1.00 43.09           O  
ATOM    204  CG1 ILE A  13      -4.719  21.166   4.772  1.00 43.09           C  
ATOM    205 HG12 ILE A  13      -5.430  20.605   4.165  1.00 43.09           H  
ATOM    206 HG13 ILE A  13      -5.138  22.160   4.930  1.00 43.09           H  
ATOM    207  CG2 ILE A  13      -4.097  18.988   5.916  1.00 43.09           C  
ATOM    208 HG21 ILE A  13      -4.889  18.443   5.402  1.00 43.09           H  
ATOM    209 HG22 ILE A  13      -3.899  18.500   6.870  1.00 43.09           H  
ATOM    210 HG23 ILE A  13      -3.182  18.938   5.326  1.00 43.09           H  
ATOM    211  CD1 ILE A  13      -3.421  21.361   3.976  1.00 43.09           C  
ATOM    212 HD11 ILE A  13      -3.630  21.970   3.096  1.00 43.09           H  
ATOM    213 HD12 ILE A  13      -2.681  21.873   4.591  1.00 43.09           H  
ATOM    214 HD13 ILE A  13      -3.024  20.402   3.644  1.00 43.09           H  
ATOM    215  N   ARG A  14      -6.567  18.870   8.660  1.00 46.92           N  
ATOM    216  H   ARG A  14      -7.352  18.739   8.038  1.00 46.92           H  
ATOM    217  CA  ARG A  14      -6.505  18.068   9.892  1.00 46.92           C  
ATOM    218  HA  ARG A  14      -6.108  18.714  10.675  1.00 46.92           H  
ATOM    219  C   ARG A  14      -5.565  16.869   9.683  1.00 46.92           C  
ATOM    220  CB  ARG A  14      -7.928  17.659  10.310  1.00 46.92           C  
ATOM    221  HB2 ARG A  14      -8.555  18.551  10.296  1.00 46.92           H  
ATOM    222  HB3 ARG A  14      -8.334  16.951   9.587  1.00 46.92           H  
ATOM    223  O   ARG A  14      -5.899  15.966   8.928  1.00 46.92           O  
ATOM    224  CG  ARG A  14      -7.979  17.048  11.721  1.00 46.92           C  
ATOM    225  HG2 ARG A  14      -7.452  16.094  11.727  1.00 46.92           H  
ATOM    226  HG3 ARG A  14      -7.501  17.728  12.425  1.00 46.92           H  
ATOM    227  CD  ARG A  14      -9.440  16.835  12.141  1.00 46.92           C  
ATOM    228  HD2 ARG A  14      -9.913  16.166  11.422  1.00 46.92           H  
ATOM    229  HD3 ARG A  14      -9.958  17.792  12.077  1.00 46.92           H  
ATOM    230  NE  ARG A  14      -9.562  16.321  13.525  1.00 46.92           N  
ATOM    231  HE  ARG A  14      -9.273  16.952  14.258  1.00 46.92           H  
ATOM    232  NH1 ARG A  14     -10.425  14.246  13.019  1.00 46.92           N  
ATOM    233 HH11 ARG A  14     -10.221  14.391  12.041  1.00 46.92           H  
ATOM    234 HH12 ARG A  14     -10.682  13.295  13.240  1.00 46.92           H  
ATOM    235  NH2 ARG A  14     -10.171  14.834  15.147  1.00 46.92           N  
ATOM    236 HH21 ARG A  14      -9.860  15.468  15.870  1.00 46.92           H  
ATOM    237 HH22 ARG A  14     -10.531  13.911  15.339  1.00 46.92           H  
ATOM    238  CZ  ARG A  14     -10.049  15.142  13.886  1.00 46.92           C  
ATOM    239  N   PRO A  15      -4.381  16.815  10.319  1.00 52.64           N  
ATOM    240  CA  PRO A  15      -3.477  15.677  10.171  1.00 52.64           C  
ATOM    241  HA  PRO A  15      -3.327  15.456   9.114  1.00 52.64           H  
ATOM    242  C   PRO A  15      -4.038  14.428  10.863  1.00 52.64           C  
ATOM    243  CB  PRO A  15      -2.156  16.133  10.797  1.00 52.64           C  
ATOM    244  HB2 PRO A  15      -1.558  16.646  10.044  1.00 52.64           H  
ATOM    245  HB3 PRO A  15      -1.595  15.305  11.230  1.00 52.64           H  
ATOM    246  O   PRO A  15      -4.758  14.534  11.861  1.00 52.64           O  
ATOM    247  CG  PRO A  15      -2.602  17.136  11.861  1.00 52.64           C  
ATOM    248  HG2 PRO A  15      -2.905  16.603  12.762  1.00 52.64           H  
ATOM    249  HG3 PRO A  15      -1.820  17.862  12.088  1.00 52.64           H  
ATOM    250  CD  PRO A  15      -3.820  17.801  11.228  1.00 52.64           C  
ATOM    251  HD2 PRO A  15      -3.495  18.677  10.667  1.00 52.64           H  
ATOM    252  HD3 PRO A  15      -4.533  18.086  12.002  1.00 52.64           H  
ATOM    253  N   MET A  16      -3.625  13.242  10.402  1.00 57.60           N  
ATOM    254  H   MET A  16      -3.111  13.207   9.534  1.00 57.60           H  
ATOM    255  CA  MET A  16      -3.868  11.997  11.139  1.00 57.60           C  
ATOM    256  HA  MET A  16      -4.944  11.826  11.165  1.00 57.60           H  
ATOM    257  C   MET A  16      -3.360  12.135  12.582  1.00 57.60           C  
ATOM    258  CB  MET A  16      -3.202  10.789  10.458  1.00 57.60           C  
ATOM    259  HB2 MET A  16      -3.410   9.904  11.059  1.00 57.60           H  
ATOM    260  HB3 MET A  16      -2.122  10.932  10.424  1.00 57.60           H  
ATOM    261  O   MET A  16      -2.210  12.515  12.825  1.00 57.60           O  
ATOM    262  CG  MET A  16      -3.718  10.550   9.036  1.00 57.60           C  
ATOM    263  HG2 MET A  16      -3.308  11.327   8.390  1.00 57.60           H  
ATOM    264  HG3 MET A  16      -4.803  10.649   9.023  1.00 57.60           H  
ATOM    265  SD  MET A  16      -3.274   8.939   8.328  1.00 57.60           S  
ATOM    266  CE  MET A  16      -4.495   7.916   9.185  1.00 57.60           C  
ATOM    267  HE1 MET A  16      -4.152   7.702  10.197  1.00 57.60           H  
ATOM    268  HE2 MET A  16      -5.445   8.449   9.231  1.00 57.60           H  
ATOM    269  HE3 MET A  16      -4.645   6.991   8.629  1.00 57.60           H  
ATOM    270  N   VAL A  17      -4.221  11.848  13.559  1.00 55.34           N  
ATOM    271  H   VAL A  17      -5.167  11.599  13.305  1.00 55.34           H  
ATOM    272  CA  VAL A  17      -3.882  11.998  14.978  1.00 55.34           C  
ATOM    273  HA  VAL A  17      -3.489  13.004  15.123  1.00 55.34           H  
ATOM    274  C   VAL A  17      -2.787  10.997  15.359  1.00 55.34           C  
ATOM    275  CB  VAL A  17      -5.130  11.853  15.873  1.00 55.34           C  
ATOM    276  HB  VAL A  17      -5.598  10.886  15.689  1.00 55.34           H  
ATOM    277  O   VAL A  17      -3.005   9.783  15.361  1.00 55.34           O  
ATOM    278  CG1 VAL A  17      -4.781  11.947  17.367  1.00 55.34           C  
ATOM    279 HG11 VAL A  17      -5.695  11.896  17.958  1.00 55.34           H  
ATOM    280 HG12 VAL A  17      -4.149  11.109  17.659  1.00 55.34           H  
ATOM    281 HG13 VAL A  17      -4.266  12.885  17.578  1.00 55.34           H  
ATOM    282  CG2 VAL A  17      -6.150  12.958  15.561  1.00 55.34           C  
ATOM    283 HG21 VAL A  17      -7.002  12.882  16.237  1.00 55.34           H  
ATOM    284 HG22 VAL A  17      -6.518  12.852  14.541  1.00 55.34           H  
ATOM    285 HG23 VAL A  17      -5.687  13.939  15.668  1.00 55.34           H  
ATOM    286  N   LYS A  18      -1.612  11.511  15.754  1.00 48.79           N  
ATOM    287  H   LYS A  18      -1.480  12.506  15.638  1.00 48.79           H  
ATOM    288  CA  LYS A  18      -0.547  10.716  16.383  1.00 48.79           C  
ATOM    289  HA  LYS A  18      -0.275   9.901  15.713  1.00 48.79           H  
ATOM    290  C   LYS A  18      -1.102  10.115  17.675  1.00 48.79           C  
ATOM    291  CB  LYS A  18       0.705  11.573  16.663  1.00 48.79           C  
ATOM    292  HB2 LYS A  18       0.433  12.427  17.282  1.00 48.79           H  
ATOM    293  HB3 LYS A  18       1.412  10.960  17.222  1.00 48.79           H  
ATOM    294  O   LYS A  18      -1.287  10.819  18.666  1.00 48.79           O  
ATOM    295  CG  LYS A  18       1.402  12.076  15.386  1.00 48.79           C  
ATOM    296  HG2 LYS A  18       1.574  11.231  14.719  1.00 48.79           H  
ATOM    297  HG3 LYS A  18       0.755  12.793  14.879  1.00 48.79           H  
ATOM    298  CD  LYS A  18       2.754  12.743  15.701  1.00 48.79           C  
ATOM    299  HD2 LYS A  18       3.388  12.021  16.214  1.00 48.79           H  
ATOM    300  HD3 LYS A  18       2.593  13.604  16.350  1.00 48.79           H  
ATOM    301  CE  LYS A  18       3.445  13.191  14.402  1.00 48.79           C  
ATOM    302  HE2 LYS A  18       3.462  12.345  13.716  1.00 48.79           H  
ATOM    303  HE3 LYS A  18       2.845  13.972  13.934  1.00 48.79           H  
ATOM    304  NZ  LYS A  18       4.839  13.671  14.622  1.00 48.79           N  
ATOM    305  HZ1 LYS A  18       5.414  12.951  15.035  1.00 48.79           H  
ATOM    306  HZ2 LYS A  18       5.275  13.896  13.739  1.00 48.79           H  
ATOM    307  HZ3 LYS A  18       4.869  14.489  15.213  1.00 48.79           H  
ATOM    308  N   THR A  19      -1.431   8.826  17.661  1.00 50.89           N  
ATOM    309  H   THR A  19      -1.300   8.301  16.808  1.00 50.89           H  
ATOM    310  CA  THR A  19      -2.066   8.193  18.821  1.00 50.89           C  
ATOM    311  HA  THR A  19      -2.809   8.890  19.207  1.00 50.89           H  
ATOM    312  C   THR A  19      -1.038   7.945  19.927  1.00 50.89           C  
ATOM    313  CB  THR A  19      -2.808   6.907  18.443  1.00 50.89           C  
ATOM    314  HB  THR A  19      -2.096   6.108  18.234  1.00 50.89           H  
ATOM    315  O   THR A  19       0.069   7.475  19.669  1.00 50.89           O  
ATOM    316  CG2 THR A  19      -3.746   6.497  19.576  1.00 50.89           C  
ATOM    317 HG21 THR A  19      -4.477   5.781  19.200  1.00 50.89           H  
ATOM    318 HG22 THR A  19      -3.180   6.066  20.402  1.00 50.89           H  
ATOM    319 HG23 THR A  19      -4.302   7.363  19.936  1.00 50.89           H  
ATOM    320  OG1 THR A  19      -3.635   7.091  17.317  1.00 50.89           O  
ATOM    321  HG1 THR A  19      -3.338   7.844  16.800  1.00 50.89           H  
ATOM    322  N   THR A  20      -1.392   8.255  21.175  1.00 44.14           N  
ATOM    323  H   THR A  20      -2.305   8.650  21.349  1.00 44.14           H  
ATOM    324  CA  THR A  20      -0.533   8.058  22.350  1.00 44.14           C  
ATOM    325  HA  THR A  20       0.499   8.215  22.035  1.00 44.14           H  
ATOM    326  C   THR A  20      -0.617   6.629  22.901  1.00 44.14           C  
ATOM    327  CB  THR A  20      -0.836   9.102  23.440  1.00 44.14           C  
ATOM    328  HB  THR A  20      -0.419   8.770  24.390  1.00 44.14           H  
ATOM    329  O   THR A  20      -1.655   5.964  22.855  1.00 44.14           O  
ATOM    330  CG2 THR A  20      -0.231  10.462  23.093  1.00 44.14           C  
ATOM    331 HG21 THR A  20      -0.642  10.826  22.151  1.00 44.14           H  
ATOM    332 HG22 THR A  20       0.851  10.372  22.997  1.00 44.14           H  
ATOM    333 HG23 THR A  20      -0.454  11.179  23.883  1.00 44.14           H  
ATOM    334  OG1 THR A  20      -2.225   9.293  23.575  1.00 44.14           O  
ATOM    335  HG1 THR A  20      -2.371  10.037  24.164  1.00 44.14           H  
ATOM    336  N   ARG A  21       0.516   6.140  23.428  1.00 42.75           N  
ATOM    337  H   ARG A  21       1.322   6.748  23.417  1.00 42.75           H  
ATOM    338  CA  ARG A  21       0.673   4.824  24.068  1.00 42.75           C  
ATOM    339  HA  ARG A  21       0.365   4.040  23.377  1.00 42.75           H  
ATOM    340  C   ARG A  21      -0.196   4.719  25.329  1.00 42.75           C  
ATOM    341  CB  ARG A  21       2.150   4.609  24.469  1.00 42.75           C  
ATOM    342  HB2 ARG A  21       2.196   3.752  25.141  1.00 42.75           H  
ATOM    343  HB3 ARG A  21       2.496   5.480  25.025  1.00 42.75           H  
ATOM    344  O   ARG A  21       0.185   5.219  26.380  1.00 42.75           O  
ATOM    345  CG  ARG A  21       3.123   4.337  23.314  1.00 42.75           C  
ATOM    346  HG2 ARG A  21       2.824   3.422  22.802  1.00 42.75           H  
ATOM    347  HG3 ARG A  21       3.102   5.166  22.606  1.00 42.75           H  
ATOM    348  CD  ARG A  21       4.545   4.175  23.876  1.00 42.75           C  
ATOM    349  HD2 ARG A  21       4.865   5.126  24.302  1.00 42.75           H  
ATOM    350  HD3 ARG A  21       4.522   3.428  24.670  1.00 42.75           H  
ATOM    351  NE  ARG A  21       5.506   3.743  22.844  1.00 42.75           N  
ATOM    352  HE  ARG A  21       5.127   3.524  21.934  1.00 42.75           H  
ATOM    353  NH1 ARG A  21       7.385   3.698  24.170  1.00 42.75           N  
ATOM    354 HH11 ARG A  21       6.838   4.025  24.953  1.00 42.75           H  
ATOM    355 HH12 ARG A  21       8.374   3.516  24.273  1.00 42.75           H  
ATOM    356  NH2 ARG A  21       7.529   3.083  22.029  1.00 42.75           N  
ATOM    357 HH21 ARG A  21       7.100   2.851  21.144  1.00 42.75           H  
ATOM    358 HH22 ARG A  21       8.497   2.835  22.170  1.00 42.75           H  
ATOM    359  CZ  ARG A  21       6.798   3.515  23.018  1.00 42.75           C  
ATOM    360  N   SER A  22      -1.299   3.985  25.263  1.00 45.74           N  
ATOM    361  H   SER A  22      -1.636   3.712  24.351  1.00 45.74           H  
ATOM    362  CA  SER A  22      -1.796   3.242  26.424  1.00 45.74           C  
ATOM    363  HA  SER A  22      -1.054   3.264  27.222  1.00 45.74           H  
ATOM    364  C   SER A  22      -1.991   1.797  25.994  1.00 45.74           C  
ATOM    365  CB  SER A  22      -3.088   3.829  26.996  1.00 45.74           C  
ATOM    366  HB2 SER A  22      -3.851   3.857  26.218  1.00 45.74           H  
ATOM    367  HB3 SER A  22      -2.907   4.837  27.367  1.00 45.74           H  
ATOM    368  O   SER A  22      -2.775   1.520  25.087  1.00 45.74           O  
ATOM    369  OG  SER A  22      -3.515   2.989  28.054  1.00 45.74           O  
ATOM    370  HG  SER A  22      -4.445   3.142  28.238  1.00 45.74           H  
ATOM    371  N   THR A  23      -1.265   0.879  26.630  1.00 51.63           N  
ATOM    372  H   THR A  23      -0.647   1.171  27.374  1.00 51.63           H  
ATOM    373  CA  THR A  23      -1.406  -0.577  26.454  1.00 51.63           C  
ATOM    374  HA  THR A  23      -1.366  -0.817  25.391  1.00 51.63           H  
ATOM    375  C   THR A  23      -2.746  -1.104  26.974  1.00 51.63           C  
ATOM    376  CB  THR A  23      -0.254  -1.306  27.162  1.00 51.63           C  
ATOM    377  HB  THR A  23      -0.474  -2.371  27.229  1.00 51.63           H  
ATOM    378  O   THR A  23      -3.113  -2.239  26.690  1.00 51.63           O  
ATOM    379  CG2 THR A  23       1.069  -1.118  26.416  1.00 51.63           C  
ATOM    380 HG21 THR A  23       0.984  -1.533  25.412  1.00 51.63           H  
ATOM    381 HG22 THR A  23       1.861  -1.648  26.947  1.00 51.63           H  
ATOM    382 HG23 THR A  23       1.326  -0.061  26.353  1.00 51.63           H  
ATOM    383  OG1 THR A  23      -0.082  -0.771  28.458  1.00 51.63           O  
ATOM    384  HG1 THR A  23      -0.105  -1.503  29.080  1.00 51.63           H  
ATOM    385  N   HIS A  24      -3.518  -0.267  27.670  1.00 53.87           N  
ATOM    386  H   HIS A  24      -3.153   0.652  27.873  1.00 53.87           H  
ATOM    387  CA  HIS A  24      -4.901  -0.525  28.048  1.00 53.87           C  
ATOM    388  HA  HIS A  24      -5.235  -1.472  27.626  1.00 53.87           H  
ATOM    389  C   HIS A  24      -5.780   0.576  27.460  1.00 53.87           C  
ATOM    390  CB  HIS A  24      -5.008  -0.621  29.574  1.00 53.87           C  
ATOM    391  HB2 HIS A  24      -6.054  -0.757  29.848  1.00 53.87           H  
ATOM    392  HB3 HIS A  24      -4.658   0.308  30.025  1.00 53.87           H  
ATOM    393  O   HIS A  24      -6.153   1.533  28.143  1.00 53.87           O  
ATOM    394  CG  HIS A  24      -4.217  -1.770  30.137  1.00 53.87           C  
ATOM    395  CD2 HIS A  24      -3.043  -1.689  30.835  1.00 53.87           C  
ATOM    396  HD2 HIS A  24      -2.522  -0.780  31.098  1.00 53.87           H  
ATOM    397  ND1 HIS A  24      -4.520  -3.105  30.002  1.00 53.87           N  
ATOM    398  HD1 HIS A  24      -5.303  -3.495  29.497  1.00 53.87           H  
ATOM    399  CE1 HIS A  24      -3.552  -3.812  30.608  1.00 53.87           C  
ATOM    400  HE1 HIS A  24      -3.508  -4.890  30.658  1.00 53.87           H  
ATOM    401  NE2 HIS A  24      -2.627  -2.990  31.127  1.00 53.87           N  
ATOM    402  N   ARG A  25      -6.094   0.480  26.165  1.00 61.31           N  
ATOM    403  H   ARG A  25      -5.744  -0.301  25.629  1.00 61.31           H  
ATOM    404  CA  ARG A  25      -7.170   1.307  25.615  1.00 61.31           C  
ATOM    405  HA  ARG A  25      -7.069   2.324  25.993  1.00 61.31           H  
ATOM    406  C   ARG A  25      -8.488   0.753  26.137  1.00 61.31           C  
ATOM    407  CB  ARG A  25      -7.124   1.382  24.087  1.00 61.31           C  
ATOM    408  HB2 ARG A  25      -7.967   1.988  23.756  1.00 61.31           H  
ATOM    409  HB3 ARG A  25      -7.228   0.386  23.656  1.00 61.31           H  
ATOM    410  O   ARG A  25      -8.844  -0.387  25.844  1.00 61.31           O  
ATOM    411  CG  ARG A  25      -5.815   2.021  23.600  1.00 61.31           C  
ATOM    412  HG2 ARG A  25      -5.021   1.275  23.627  1.00 61.31           H  
ATOM    413  HG3 ARG A  25      -5.542   2.865  24.233  1.00 61.31           H  
ATOM    414  CD  ARG A  25      -6.010   2.516  22.173  1.00 61.31           C  
ATOM    415  HD2 ARG A  25      -6.679   3.376  22.206  1.00 61.31           H  
ATOM    416  HD3 ARG A  25      -6.475   1.722  21.588  1.00 61.31           H  
ATOM    417  NE  ARG A  25      -4.753   2.915  21.526  1.00 61.31           N  
ATOM    418  HE  ARG A  25      -3.906   2.880  22.075  1.00 61.31           H  
ATOM    419  NH1 ARG A  25      -5.700   3.309  19.474  1.00 61.31           N  
ATOM    420 HH11 ARG A  25      -5.614   3.347  18.468  1.00 61.31           H  
ATOM    421 HH12 ARG A  25      -6.624   3.196  19.865  1.00 61.31           H  
ATOM    422  NH2 ARG A  25      -3.480   3.405  19.710  1.00 61.31           N  
ATOM    423 HH21 ARG A  25      -3.437   3.633  18.727  1.00 61.31           H  
ATOM    424 HH22 ARG A  25      -2.635   3.330  20.258  1.00 61.31           H  
ATOM    425  CZ  ARG A  25      -4.652   3.214  20.244  1.00 61.31           C  
ATOM    426  N   VAL A  26      -9.181   1.543  26.953  1.00 73.21           N  
ATOM    427  H   VAL A  26      -8.800   2.448  27.188  1.00 73.21           H  
ATOM    428  CA  VAL A  26     -10.541   1.221  27.390  1.00 73.21           C  
ATOM    429  HA  VAL A  26     -10.549   0.231  27.846  1.00 73.21           H  
ATOM    430  C   VAL A  26     -11.412   1.201  26.142  1.00 73.21           C  
ATOM    431  CB  VAL A  26     -11.065   2.241  28.420  1.00 73.21           C  
ATOM    432  HB  VAL A  26     -11.041   3.241  27.987  1.00 73.21           H  
ATOM    433  O   VAL A  26     -11.591   2.235  25.502  1.00 73.21           O  
ATOM    434  CG1 VAL A  26     -12.504   1.922  28.845  1.00 73.21           C  
ATOM    435 HG11 VAL A  26     -12.563   0.914  29.255  1.00 73.21           H  
ATOM    436 HG12 VAL A  26     -12.832   2.636  29.601  1.00 73.21           H  
ATOM    437 HG13 VAL A  26     -13.178   2.003  27.992  1.00 73.21           H  
ATOM    438  CG2 VAL A  26     -10.188   2.242  29.680  1.00 73.21           C  
ATOM    439 HG21 VAL A  26     -10.581   2.959  30.401  1.00 73.21           H  
ATOM    440 HG22 VAL A  26      -9.167   2.531  29.435  1.00 73.21           H  
ATOM    441 HG23 VAL A  26     -10.180   1.250  30.132  1.00 73.21           H  
ATOM    442  N   GLN A  27     -11.916   0.024  25.775  1.00 79.63           N  
ATOM    443  H   GLN A  27     -11.688  -0.805  26.304  1.00 79.63           H  
ATOM    444  CA  GLN A  27     -12.833  -0.085  24.650  1.00 79.63           C  
ATOM    445  HA  GLN A  27     -12.365   0.369  23.777  1.00 79.63           H  
ATOM    446  C   GLN A  27     -14.118   0.675  24.967  1.00 79.63           C  
ATOM    447  CB  GLN A  27     -13.158  -1.546  24.327  1.00 79.63           C  
ATOM    448  HB2 GLN A  27     -13.552  -2.046  25.212  1.00 79.63           H  
ATOM    449  HB3 GLN A  27     -13.933  -1.548  23.561  1.00 79.63           H  
ATOM    450  O   GLN A  27     -14.736   0.443  26.007  1.00 79.63           O  
ATOM    451  CG  GLN A  27     -11.949  -2.324  23.792  1.00 79.63           C  
ATOM    452  HG2 GLN A  27     -11.410  -1.698  23.080  1.00 79.63           H  
ATOM    453  HG3 GLN A  27     -11.273  -2.583  24.606  1.00 79.63           H  
ATOM    454  CD  GLN A  27     -12.403  -3.594  23.083  1.00 79.63           C  
ATOM    455  NE2 GLN A  27     -11.811  -3.926  21.959  1.00 79.63           N  
ATOM    456 HE21 GLN A  27     -11.102  -3.326  21.563  1.00 79.63           H  
ATOM    457 HE22 GLN A  27     -12.365  -4.527  21.367  1.00 79.63           H  
ATOM    458  OE1 GLN A  27     -13.339  -4.265  23.486  1.00 79.63           O  
ATOM    459  N   ASN A  28     -14.544   1.551  24.061  1.00 81.48           N  
ATOM    460  H   ASN A  28     -13.961   1.747  23.259  1.00 81.48           H  
ATOM    461  CA  ASN A  28     -15.843   2.196  24.175  1.00 81.48           C  
ATOM    462  HA  ASN A  28     -16.131   2.196  25.226  1.00 81.48           H  
ATOM    463  C   ASN A  28     -16.892   1.414  23.360  1.00 81.48           C  
ATOM    464  CB  ASN A  28     -15.723   3.673  23.794  1.00 81.48           C  
ATOM    465  HB2 ASN A  28     -15.464   3.767  22.739  1.00 81.48           H  
ATOM    466  HB3 ASN A  28     -14.920   4.121  24.380  1.00 81.48           H  
ATOM    467  O   ASN A  28     -16.863   1.470  22.129  1.00 81.48           O  
ATOM    468  CG  ASN A  28     -17.011   4.426  24.086  1.00 81.48           C  
ATOM    469  ND2 ASN A  28     -16.941   5.728  24.210  1.00 81.48           N  
ATOM    470 HD21 ASN A  28     -17.801   6.209  24.433  1.00 81.48           H  
ATOM    471 HD22 ASN A  28     -16.053   6.199  24.112  1.00 81.48           H  
ATOM    472  OD1 ASN A  28     -18.090   3.870  24.221  1.00 81.48           O  
ATOM    473  N   PRO A  29     -17.842   0.711  24.008  1.00 81.22           N  
ATOM    474  CA  PRO A  29     -18.829  -0.120  23.317  1.00 81.22           C  
ATOM    475  HA  PRO A  29     -18.321  -0.815  22.650  1.00 81.22           H  
ATOM    476  C   PRO A  29     -19.831   0.684  22.473  1.00 81.22           C  
ATOM    477  CB  PRO A  29     -19.530  -0.907  24.429  1.00 81.22           C  
ATOM    478  HB2 PRO A  29     -18.971  -1.820  24.634  1.00 81.22           H  
ATOM    479  HB3 PRO A  29     -20.565  -1.147  24.183  1.00 81.22           H  
ATOM    480  O   PRO A  29     -20.577   0.093  21.697  1.00 81.22           O  
ATOM    481  CG  PRO A  29     -19.438   0.026  25.634  1.00 81.22           C  
ATOM    482  HG2 PRO A  29     -20.216   0.787  25.574  1.00 81.22           H  
ATOM    483  HG3 PRO A  29     -19.502  -0.519  26.576  1.00 81.22           H  
ATOM    484  CD  PRO A  29     -18.070   0.673  25.448  1.00 81.22           C  
ATOM    485  HD2 PRO A  29     -18.078   1.673  25.883  1.00 81.22           H  
ATOM    486  HD3 PRO A  29     -17.305   0.058  25.922  1.00 81.22           H  
ATOM    487  N   ALA A  30     -19.864   2.017  22.602  1.00 86.58           N  
ATOM    488  H   ALA A  30     -19.238   2.463  23.257  1.00 86.58           H  
ATOM    489  CA  ALA A  30     -20.683   2.881  21.754  1.00 86.58           C  
ATOM    490  HA  ALA A  30     -21.679   2.446  21.674  1.00 86.58           H  
ATOM    491  C   ALA A  30     -20.135   3.023  20.320  1.00 86.58           C  
ATOM    492  CB  ALA A  30     -20.807   4.247  22.437  1.00 86.58           C  
ATOM    493  HB1 ALA A  30     -21.513   4.867  21.884  1.00 86.58           H  
ATOM    494  HB2 ALA A  30     -21.167   4.124  23.459  1.00 86.58           H  
ATOM    495  HB3 ALA A  30     -19.839   4.747  22.450  1.00 86.58           H  
ATOM    496  O   ALA A  30     -20.858   3.480  19.434  1.00 86.58           O  
ATOM    497  N   PHE A  31     -18.877   2.639  20.088  1.00 88.79           N  
ATOM    498  H   PHE A  31     -18.354   2.211  20.839  1.00 88.79           H  
ATOM    499  CA  PHE A  31     -18.208   2.732  18.793  1.00 88.79           C  
ATOM    500  HA  PHE A  31     -18.814   3.352  18.132  1.00 88.79           H  
ATOM    501  C   PHE A  31     -18.055   1.350  18.138  1.00 88.79           C  
ATOM    502  CB  PHE A  31     -16.862   3.439  18.977  1.00 88.79           C  
ATOM    503  HB2 PHE A  31     -16.255   3.329  18.079  1.00 88.79           H  
ATOM    504  HB3 PHE A  31     -16.332   2.944  19.791  1.00 88.79           H  
ATOM    505  O   PHE A  31     -17.995   0.330  18.832  1.00 88.79           O  
ATOM    506  CG  PHE A  31     -16.983   4.913  19.305  1.00 88.79           C  
ATOM    507  CD1 PHE A  31     -17.062   5.872  18.279  1.00 88.79           C  
ATOM    508  HD1 PHE A  31     -17.035   5.561  17.246  1.00 88.79           H  
ATOM    509  CD2 PHE A  31     -17.034   5.328  20.645  1.00 88.79           C  
ATOM    510  HD2 PHE A  31     -17.021   4.583  21.426  1.00 88.79           H  
ATOM    511  CE1 PHE A  31     -17.161   7.238  18.595  1.00 88.79           C  
ATOM    512  HE1 PHE A  31     -17.201   7.972  17.804  1.00 88.79           H  
ATOM    513  CE2 PHE A  31     -17.128   6.694  20.963  1.00 88.79           C  
ATOM    514  HE2 PHE A  31     -17.168   7.019  21.992  1.00 88.79           H  
ATOM    515  CZ  PHE A  31     -17.186   7.650  19.937  1.00 88.79           C  
ATOM    516  HZ  PHE A  31     -17.254   8.701  20.179  1.00 88.79           H  
ATOM    517  N   PRO A  32     -17.995   1.287  16.795  1.00 90.71           N  
ATOM    518  CA  PRO A  32     -17.749   0.038  16.078  1.00 90.71           C  
ATOM    519  HA  PRO A  32     -18.543  -0.677  16.293  1.00 90.71           H  
ATOM    520  C   PRO A  32     -16.401  -0.569  16.487  1.00 90.71           C  
ATOM    521  CB  PRO A  32     -17.783   0.415  14.592  1.00 90.71           C  
ATOM    522  HB2 PRO A  32     -18.798   0.302  14.210  1.00 90.71           H  
ATOM    523  HB3 PRO A  32     -17.086  -0.180  14.001  1.00 90.71           H  
ATOM    524  O   PRO A  32     -15.407   0.143  16.604  1.00 90.71           O  
ATOM    525  CG  PRO A  32     -17.397   1.894  14.585  1.00 90.71           C  
ATOM    526  HG2 PRO A  32     -17.783   2.422  13.713  1.00 90.71           H  
ATOM    527  HG3 PRO A  32     -16.313   1.995  14.646  1.00 90.71           H  
ATOM    528  CD  PRO A  32     -18.025   2.412  15.869  1.00 90.71           C  
ATOM    529  HD2 PRO A  32     -17.456   3.267  16.232  1.00 90.71           H  
ATOM    530  HD3 PRO A  32     -19.060   2.701  15.686  1.00 90.71           H  
ATOM    531  N   GLN A  33     -16.343  -1.889  16.678  1.00 90.18           N  
ATOM    532  H   GLN A  33     -17.162  -2.457  16.515  1.00 90.18           H  
ATOM    533  CA  GLN A  33     -15.077  -2.567  16.989  1.00 90.18           C  
ATOM    534  HA  GLN A  33     -14.549  -2.020  17.770  1.00 90.18           H  
ATOM    535  C   GLN A  33     -14.166  -2.593  15.762  1.00 90.18           C  
ATOM    536  CB  GLN A  33     -15.344  -4.001  17.475  1.00 90.18           C  
ATOM    537  HB2 GLN A  33     -14.392  -4.517  17.601  1.00 90.18           H  
ATOM    538  HB3 GLN A  33     -15.910  -4.552  16.724  1.00 90.18           H  
ATOM    539  O   GLN A  33     -12.956  -2.431  15.865  1.00 90.18           O  
ATOM    540  CG  GLN A  33     -16.119  -4.051  18.797  1.00 90.18           C  
ATOM    541  HG2 GLN A  33     -16.389  -5.085  19.010  1.00 90.18           H  
ATOM    542  HG3 GLN A  33     -17.043  -3.478  18.711  1.00 90.18           H  
ATOM    543  CD  GLN A  33     -15.293  -3.535  19.967  1.00 90.18           C  
ATOM    544  NE2 GLN A  33     -15.874  -2.759  20.853  1.00 90.18           N  
ATOM    545 HE21 GLN A  33     -16.812  -2.413  20.709  1.00 90.18           H  
ATOM    546 HE22 GLN A  33     -15.303  -2.485  21.639  1.00 90.18           H  
ATOM    547  OE1 GLN A  33     -14.121  -3.840  20.113  1.00 90.18           O  
ATOM    548  N   THR A  34     -14.760  -2.791  14.588  1.00 91.82           N  
ATOM    549  H   THR A  34     -15.749  -2.993  14.596  1.00 91.82           H  
ATOM    550  CA  THR A  34     -14.069  -2.822  13.301  1.00 91.82           C  
ATOM    551  HA  THR A  34     -13.133  -2.269  13.375  1.00 91.82           H  
ATOM    552  C   THR A  34     -14.930  -2.166  12.222  1.00 91.82           C  
ATOM    553  CB  THR A  34     -13.754  -4.274  12.903  1.00 91.82           C  
ATOM    554  HB  THR A  34     -13.156  -4.260  11.992  1.00 91.82           H  
ATOM    555  O   THR A  34     -16.135  -1.974  12.398  1.00 91.82           O  
ATOM    556  CG2 THR A  34     -12.985  -5.066  13.962  1.00 91.82           C  
ATOM    557 HG21 THR A  34     -13.601  -5.223  14.847  1.00 91.82           H  
ATOM    558 HG22 THR A  34     -12.085  -4.519  14.244  1.00 91.82           H  
ATOM    559 HG23 THR A  34     -12.693  -6.035  13.558  1.00 91.82           H  
ATOM    560  OG1 THR A  34     -14.953  -4.967  12.638  1.00 91.82           O  
ATOM    561  HG1 THR A  34     -15.525  -4.871  13.403  1.00 91.82           H  
ATOM    562  N   CYS A  35     -14.358  -1.914  11.042  1.00 94.15           N  
ATOM    563  H   CYS A  35     -13.359  -2.017  10.940  1.00 94.15           H  
ATOM    564  CA  CYS A  35     -15.124  -1.456   9.878  1.00 94.15           C  
ATOM    565  HA  CYS A  35     -15.602  -0.511  10.135  1.00 94.15           H  
ATOM    566  C   CYS A  35     -16.250  -2.416   9.448  1.00 94.15           C  
ATOM    567  CB  CYS A  35     -14.158  -1.194   8.721  1.00 94.15           C  
ATOM    568  HB2 CYS A  35     -14.722  -1.139   7.790  1.00 94.15           H  
ATOM    569  HB3 CYS A  35     -13.453  -2.020   8.634  1.00 94.15           H  
ATOM    570  O   CYS A  35     -17.125  -2.023   8.678  1.00 94.15           O  
ATOM    571  SG  CYS A  35     -13.237   0.352   8.889  1.00 94.15           S  
ATOM    572  N   LYS A  36     -16.268  -3.659   9.948  1.00 90.62           N  
ATOM    573  H   LYS A  36     -15.540  -3.916  10.599  1.00 90.62           H  
ATOM    574  CA  LYS A  36     -17.362  -4.617   9.745  1.00 90.62           C  
ATOM    575  HA  LYS A  36     -17.631  -4.646   8.689  1.00 90.62           H  
ATOM    576  C   LYS A  36     -18.636  -4.245  10.504  1.00 90.62           C  
ATOM    577  CB  LYS A  36     -16.853  -5.990  10.181  1.00 90.62           C  
ATOM    578  HB2 LYS A  36     -15.870  -6.152   9.739  1.00 90.62           H  
ATOM    579  HB3 LYS A  36     -16.763  -6.017  11.267  1.00 90.62           H  
ATOM    580  O   LYS A  36     -19.730  -4.520  10.022  1.00 90.62           O  
ATOM    581  CG  LYS A  36     -17.789  -7.118   9.752  1.00 90.62           C  
ATOM    582  HG2 LYS A  36     -17.970  -7.054   8.679  1.00 90.62           H  
ATOM    583  HG3 LYS A  36     -18.735  -7.055  10.291  1.00 90.62           H  
ATOM    584  CD  LYS A  36     -17.098  -8.437  10.079  1.00 90.62           C  
ATOM    585  HD2 LYS A  36     -16.122  -8.439   9.594  1.00 90.62           H  
ATOM    586  HD3 LYS A  36     -16.955  -8.527  11.156  1.00 90.62           H  
ATOM    587  CE  LYS A  36     -17.933  -9.603   9.568  1.00 90.62           C  
ATOM    588  HE2 LYS A  36     -18.511  -9.283   8.701  1.00 90.62           H  
ATOM    589  HE3 LYS A  36     -18.627  -9.917  10.347  1.00 90.62           H  
ATOM    590  NZ  LYS A  36     -17.030 -10.702   9.182  1.00 90.62           N  
ATOM    591  HZ1 LYS A  36     -16.467 -10.473   8.375  1.00 90.62           H  
ATOM    592  HZ2 LYS A  36     -16.401 -10.957   9.930  1.00 90.62           H  
ATOM    593  HZ3 LYS A  36     -17.536 -11.552   8.977  1.00 90.62           H  
ATOM    594  N   ASP A  37     -18.488  -3.598  11.657  1.00 90.07           N  
ATOM    595  H   ASP A  37     -17.551  -3.409  11.984  1.00 90.07           H  
ATOM    596  CA  ASP A  37     -19.598  -3.180  12.524  1.00 90.07           C  
ATOM    597  HA  ASP A  37     -20.403  -3.910  12.445  1.00 90.07           H  
ATOM    598  C   ASP A  37     -20.155  -1.811  12.119  1.00 90.07           C  
ATOM    599  CB  ASP A  37     -19.128  -3.151  13.981  1.00 90.07           C  
ATOM    600  HB2 ASP A  37     -18.458  -2.303  14.121  1.00 90.07           H  
ATOM    601  HB3 ASP A  37     -19.988  -3.020  14.638  1.00 90.07           H  
ATOM    602  O   ASP A  37     -21.223  -1.389  12.577  1.00 90.07           O  
ATOM    603  CG  ASP A  37     -18.397  -4.436  14.352  1.00 90.07           C  
ATOM    604  OD1 ASP A  37     -19.009  -5.517  14.235  1.00 90.07           O  
ATOM    605  OD2 ASP A  37     -17.192  -4.319  14.676  1.00 90.07           O  
ATOM    606  N   VAL A  38     -19.445  -1.112  11.230  1.00 89.39           N  
ATOM    607  H   VAL A  38     -18.580  -1.516  10.900  1.00 89.39           H  
ATOM    608  CA  VAL A  38     -19.924   0.112  10.601  1.00 89.39           C  
ATOM    609  HA  VAL A  38     -20.279   0.785  11.382  1.00 89.39           H  
ATOM    610  C   VAL A  38     -21.100  -0.264   9.714  1.00 89.39           C  
ATOM    611  CB  VAL A  38     -18.811   0.843   9.832  1.00 89.39           C  
ATOM    612  HB  VAL A  38     -18.407   0.201   9.049  1.00 89.39           H  
ATOM    613  O   VAL A  38     -20.951  -0.697   8.568  1.00 89.39           O  
ATOM    614  CG1 VAL A  38     -19.316   2.146   9.196  1.00 89.39           C  
ATOM    615 HG11 VAL A  38     -20.051   1.923   8.422  1.00 89.39           H  
ATOM    616 HG12 VAL A  38     -18.480   2.670   8.732  1.00 89.39           H  
ATOM    617 HG13 VAL A  38     -19.765   2.788   9.953  1.00 89.39           H  
ATOM    618  CG2 VAL A  38     -17.689   1.223  10.798  1.00 89.39           C  
ATOM    619 HG21 VAL A  38     -18.062   1.927  11.542  1.00 89.39           H  
ATOM    620 HG22 VAL A  38     -17.288   0.346  11.306  1.00 89.39           H  
ATOM    621 HG23 VAL A  38     -16.883   1.696  10.236  1.00 89.39           H  
ATOM    622  N   ARG A  39     -22.306  -0.093  10.270  1.00 73.85           N  
ATOM    623  H   ARG A  39     -22.314   0.079  11.265  1.00 73.85           H  
ATOM    624  CA  ARG A  39     -23.564  -0.136   9.515  1.00 73.85           C  
ATOM    625  HA  ARG A  39     -23.791  -1.172   9.261  1.00 73.85           H  
ATOM    626  C   ARG A  39     -23.351   0.663   8.242  1.00 73.85           C  
ATOM    627  CB  ARG A  39     -24.708   0.500  10.319  1.00 73.85           C  
ATOM    628  HB2 ARG A  39     -24.441   1.524  10.578  1.00 73.85           H  
ATOM    629  HB3 ARG A  39     -25.600   0.525   9.694  1.00 73.85           H  
ATOM    630  O   ARG A  39     -22.780   1.744   8.342  1.00 73.85           O  
ATOM    631  CG  ARG A  39     -25.026  -0.276  11.601  1.00 73.85           C  
ATOM    632  HG2 ARG A  39     -25.268  -1.308  11.348  1.00 73.85           H  
ATOM    633  HG3 ARG A  39     -24.159  -0.268  12.262  1.00 73.85           H  
ATOM    634  CD  ARG A  39     -26.215   0.364  12.325  1.00 73.85           C  
ATOM    635  HD2 ARG A  39     -25.966   1.397  12.569  1.00 73.85           H  
ATOM    636  HD3 ARG A  39     -27.077   0.352  11.658  1.00 73.85           H  
ATOM    637  NE  ARG A  39     -26.534  -0.366  13.564  1.00 73.85           N  
ATOM    638  HE  ARG A  39     -25.835  -1.015  13.897  1.00 73.85           H  
ATOM    639  NH1 ARG A  39     -28.569   0.609  14.004  1.00 73.85           N  
ATOM    640 HH11 ARG A  39     -28.456   1.204  13.196  1.00 73.85           H  
ATOM    641 HH12 ARG A  39     -29.381   0.695  14.599  1.00 73.85           H  
ATOM    642  NH2 ARG A  39     -27.766  -0.948  15.385  1.00 73.85           N  
ATOM    643 HH21 ARG A  39     -27.042  -1.590  15.672  1.00 73.85           H  
ATOM    644 HH22 ARG A  39     -28.577  -0.829  15.976  1.00 73.85           H  
ATOM    645  CZ  ARG A  39     -27.618  -0.232  14.307  1.00 73.85           C  
ATOM    646  N   LYS A  40     -23.816   0.156   7.091  1.00 62.83           N  
ATOM    647  H   LYS A  40     -24.203  -0.777   7.129  1.00 62.83           H  
ATOM    648  CA  LYS A  40     -23.767   0.851   5.791  1.00 62.83           C  
ATOM    649  HA  LYS A  40     -22.727   0.967   5.486  1.00 62.83           H  
ATOM    650  C   LYS A  40     -24.366   2.246   5.959  1.00 62.83           C  
ATOM    651  CB  LYS A  40     -24.528   0.053   4.715  1.00 62.83           C  
ATOM    652  HB2 LYS A  40     -24.595   0.666   3.817  1.00 62.83           H  
ATOM    653  HB3 LYS A  40     -25.540  -0.151   5.065  1.00 62.83           H  
ATOM    654  O   LYS A  40     -25.573   2.438   5.832  1.00 62.83           O  
ATOM    655  CG  LYS A  40     -23.843  -1.269   4.344  1.00 62.83           C  
ATOM    656  HG2 LYS A  40     -22.835  -1.062   3.986  1.00 62.83           H  
ATOM    657  HG3 LYS A  40     -23.778  -1.906   5.227  1.00 62.83           H  
ATOM    658  CD  LYS A  40     -24.630  -2.005   3.249  1.00 62.83           C  
ATOM    659  HD2 LYS A  40     -25.640  -2.207   3.608  1.00 62.83           H  
ATOM    660  HD3 LYS A  40     -24.681  -1.378   2.359  1.00 62.83           H  
ATOM    661  CE  LYS A  40     -23.925  -3.325   2.914  1.00 62.83           C  
ATOM    662  HE2 LYS A  40     -22.921  -3.102   2.553  1.00 62.83           H  
ATOM    663  HE3 LYS A  40     -23.812  -3.903   3.831  1.00 62.83           H  
ATOM    664  NZ  LYS A  40     -24.668  -4.122   1.904  1.00 62.83           N  
ATOM    665  HZ1 LYS A  40     -24.170  -4.981   1.722  1.00 62.83           H  
ATOM    666  HZ2 LYS A  40     -25.590  -4.360   2.241  1.00 62.83           H  
ATOM    667  HZ3 LYS A  40     -24.747  -3.615   1.034  1.00 62.83           H  
ATOM    668  N   SER A  41     -23.539   3.202   6.350  1.00 59.17           N  
ATOM    669  H   SER A  41     -22.572   2.963   6.518  1.00 59.17           H  
ATOM    670  CA  SER A  41     -23.977   4.463   6.915  1.00 59.17           C  
ATOM    671  HA  SER A  41     -24.781   4.283   7.629  1.00 59.17           H  
ATOM    672  C   SER A  41     -24.514   5.266   5.753  1.00 59.17           C  
ATOM    673  CB  SER A  41     -22.824   5.147   7.669  1.00 59.17           C  
ATOM    674  HB2 SER A  41     -22.676   4.635   8.619  1.00 59.17           H  
ATOM    675  HB3 SER A  41     -23.083   6.187   7.868  1.00 59.17           H  
ATOM    676  O   SER A  41     -23.760   5.724   4.905  1.00 59.17           O  
ATOM    677  OG  SER A  41     -21.616   5.086   6.937  1.00 59.17           O  
ATOM    678  HG  SER A  41     -20.917   5.490   7.456  1.00 59.17           H  
ATOM    679  N   LYS A  42     -25.844   5.341   5.641  1.00 63.55           N  
ATOM    680  H   LYS A  42     -26.391   4.787   6.285  1.00 63.55           H  
ATOM    681  CA  LYS A  42     -26.551   6.172   4.654  1.00 63.55           C  
ATOM    682  HA  LYS A  42     -27.591   5.846   4.619  1.00 63.55           H  
ATOM    683  C   LYS A  42     -26.041   6.025   3.203  1.00 63.55           C  
ATOM    684  CB  LYS A  42     -26.538   7.635   5.140  1.00 63.55           C  
ATOM    685  HB2 LYS A  42     -25.509   7.993   5.170  1.00 63.55           H  
ATOM    686  HB3 LYS A  42     -27.083   8.246   4.420  1.00 63.55           H  
ATOM    687  O   LYS A  42     -26.098   6.970   2.428  1.00 63.55           O  
ATOM    688  CG  LYS A  42     -27.188   7.830   6.521  1.00 63.55           C  
ATOM    689  HG2 LYS A  42     -26.643   7.267   7.277  1.00 63.55           H  
ATOM    690  HG3 LYS A  42     -28.218   7.477   6.485  1.00 63.55           H  
ATOM    691  CD  LYS A  42     -27.171   9.316   6.904  1.00 63.55           C  
ATOM    692  HD2 LYS A  42     -26.137   9.653   6.967  1.00 63.55           H  
ATOM    693  HD3 LYS A  42     -27.678   9.889   6.128  1.00 63.55           H  
ATOM    694  CE  LYS A  42     -27.873   9.551   8.248  1.00 63.55           C  
ATOM    695  HE2 LYS A  42     -27.372   8.956   9.012  1.00 63.55           H  
ATOM    696  HE3 LYS A  42     -28.902   9.202   8.170  1.00 63.55           H  
ATOM    697  NZ  LYS A  42     -27.850  10.988   8.627  1.00 63.55           N  
ATOM    698  HZ1 LYS A  42     -28.313  11.138   9.512  1.00 63.55           H  
ATOM    699  HZ2 LYS A  42     -26.901  11.322   8.714  1.00 63.55           H  
ATOM    700  HZ3 LYS A  42     -28.314  11.554   7.931  1.00 63.55           H  
ATOM    701  N   GLY A  43     -25.524   4.851   2.827  1.00 73.97           N  
ATOM    702  H   GLY A  43     -25.459   4.128   3.529  1.00 73.97           H  
ATOM    703  CA  GLY A  43     -24.980   4.600   1.487  1.00 73.97           C  
ATOM    704  HA2 GLY A  43     -25.665   5.016   0.747  1.00 73.97           H  
ATOM    705  HA3 GLY A  43     -24.929   3.522   1.333  1.00 73.97           H  
ATOM    706  C   GLY A  43     -23.584   5.178   1.202  1.00 73.97           C  
ATOM    707  O   GLY A  43     -23.112   5.036   0.071  1.00 73.97           O  
ATOM    708  N   ILE A  44     -22.895   5.766   2.185  1.00 85.63           N  
ATOM    709  H   ILE A  44     -23.310   5.830   3.104  1.00 85.63           H  
ATOM    710  CA  ILE A  44     -21.519   6.260   2.040  1.00 85.63           C  
ATOM    711  HA  ILE A  44     -21.477   6.894   1.154  1.00 85.63           H  
ATOM    712  C   ILE A  44     -20.580   5.066   1.831  1.00 85.63           C  
ATOM    713  CB  ILE A  44     -21.095   7.126   3.252  1.00 85.63           C  
ATOM    714  HB  ILE A  44     -21.150   6.515   4.153  1.00 85.63           H  
ATOM    715  O   ILE A  44     -20.523   4.146   2.647  1.00 85.63           O  
ATOM    716  CG1 ILE A  44     -22.043   8.339   3.414  1.00 85.63           C  
ATOM    717 HG12 ILE A  44     -21.958   8.987   2.542  1.00 85.63           H  
ATOM    718 HG13 ILE A  44     -23.074   7.991   3.472  1.00 85.63           H  
ATOM    719  CG2 ILE A  44     -19.641   7.609   3.077  1.00 85.63           C  
ATOM    720 HG21 ILE A  44     -18.961   6.760   3.004  1.00 85.63           H  
ATOM    721 HG22 ILE A  44     -19.323   8.183   3.947  1.00 85.63           H  
ATOM    722 HG23 ILE A  44     -19.547   8.240   2.193  1.00 85.63           H  
ATOM    723  CD1 ILE A  44     -21.785   9.170   4.677  1.00 85.63           C  
ATOM    724 HD11 ILE A  44     -21.788   8.524   5.555  1.00 85.63           H  
ATOM    725 HD12 ILE A  44     -22.574   9.915   4.783  1.00 85.63           H  
ATOM    726 HD13 ILE A  44     -20.831   9.692   4.608  1.00 85.63           H  
ATOM    727  N   SER A  45     -19.843   5.070   0.715  1.00 90.38           N  
ATOM    728  H   SER A  45     -19.941   5.851   0.082  1.00 90.38           H  
ATOM    729  CA  SER A  45     -18.921   3.975   0.380  1.00 90.38           C  
ATOM    730  HA  SER A  45     -19.435   3.025   0.528  1.00 90.38           H  
ATOM    731  C   SER A  45     -17.674   3.965   1.256  1.00 90.38           C  
ATOM    732  CB  SER A  45     -18.470   4.071  -1.077  1.00 90.38           C  
ATOM    733  HB2 SER A  45     -19.340   4.168  -1.726  1.00 90.38           H  
ATOM    734  HB3 SER A  45     -17.841   4.952  -1.207  1.00 90.38           H  
ATOM    735  O   SER A  45     -17.123   2.890   1.485  1.00 90.38           O  
ATOM    736  OG  SER A  45     -17.743   2.915  -1.448  1.00 90.38           O  
ATOM    737  HG  SER A  45     -17.244   2.589  -0.696  1.00 90.38           H  
ATOM    738  N   ARG A  46     -17.211   5.152   1.672  1.00 93.58           N  
ATOM    739  H   ARG A  46     -17.739   5.983   1.448  1.00 93.58           H  
ATOM    740  CA  ARG A  46     -15.975   5.338   2.434  1.00 93.58           C  
ATOM    741  HA  ARG A  46     -15.721   4.374   2.875  1.00 93.58           H  
ATOM    742  C   ARG A  46     -16.131   6.281   3.628  1.00 93.58           C  
ATOM    743  CB  ARG A  46     -14.810   5.750   1.522  1.00 93.58           C  
ATOM    744  HB2 ARG A  46     -13.950   5.988   2.147  1.00 93.58           H  
ATOM    745  HB3 ARG A  46     -15.077   6.637   0.947  1.00 93.58           H  
ATOM    746  O   ARG A  46     -15.636   7.400   3.572  1.00 93.58           O  
ATOM    747  CG  ARG A  46     -14.420   4.606   0.587  1.00 93.58           C  
ATOM    748  HG2 ARG A  46     -15.226   4.410  -0.120  1.00 93.58           H  
ATOM    749  HG3 ARG A  46     -14.235   3.708   1.176  1.00 93.58           H  
ATOM    750  CD  ARG A  46     -13.150   4.965  -0.174  1.00 93.58           C  
ATOM    751  HD2 ARG A  46     -13.329   5.833  -0.808  1.00 93.58           H  
ATOM    752  HD3 ARG A  46     -12.376   5.226   0.548  1.00 93.58           H  
ATOM    753  NE  ARG A  46     -12.678   3.821  -0.970  1.00 93.58           N  
ATOM    754  HE  ARG A  46     -11.876   3.314  -0.623  1.00 93.58           H  
ATOM    755  NH1 ARG A  46     -14.114   4.007  -2.751  1.00 93.58           N  
ATOM    756 HH11 ARG A  46     -14.427   3.672  -3.651  1.00 93.58           H  
ATOM    757 HH12 ARG A  46     -14.588   4.749  -2.256  1.00 93.58           H  
ATOM    758  NH2 ARG A  46     -12.456   2.476  -2.755  1.00 93.58           N  
ATOM    759 HH21 ARG A  46     -11.662   2.073  -2.279  1.00 93.58           H  
ATOM    760 HH22 ARG A  46     -12.767   2.074  -3.627  1.00 93.58           H  
ATOM    761  CZ  ARG A  46     -13.093   3.442  -2.159  1.00 93.58           C  
ATOM    762  N   PRO A  47     -16.888   5.891   4.666  1.00 93.96           N  
ATOM    763  CA  PRO A  47     -17.005   6.710   5.862  1.00 93.96           C  
ATOM    764  HA  PRO A  47     -17.239   7.741   5.596  1.00 93.96           H  
ATOM    765  C   PRO A  47     -15.694   6.682   6.657  1.00 93.96           C  
ATOM    766  CB  PRO A  47     -18.177   6.106   6.637  1.00 93.96           C  
ATOM    767  HB2 PRO A  47     -18.089   6.272   7.711  1.00 93.96           H  
ATOM    768  HB3 PRO A  47     -19.110   6.524   6.261  1.00 93.96           H  
ATOM    769  O   PRO A  47     -15.079   5.622   6.801  1.00 93.96           O  
ATOM    770  CG  PRO A  47     -18.101   4.620   6.278  1.00 93.96           C  
ATOM    771  HG2 PRO A  47     -19.072   4.131   6.358  1.00 93.96           H  
ATOM    772  HG3 PRO A  47     -17.376   4.127   6.925  1.00 93.96           H  
ATOM    773  CD  PRO A  47     -17.590   4.625   4.836  1.00 93.96           C  
ATOM    774  HD2 PRO A  47     -16.922   3.779   4.674  1.00 93.96           H  
ATOM    775  HD3 PRO A  47     -18.435   4.580   4.149  1.00 93.96           H  
ATOM    776  N   VAL A  48     -15.311   7.835   7.201  1.00 94.28           N  
ATOM    777  H   VAL A  48     -15.839   8.673   7.004  1.00 94.28           H  
ATOM    778  CA  VAL A  48     -14.295   7.944   8.252  1.00 94.28           C  
ATOM    779  HA  VAL A  48     -13.573   7.136   8.135  1.00 94.28           H  
ATOM    780  C   VAL A  48     -14.998   7.794   9.597  1.00 94.28           C  
ATOM    781  CB  VAL A  48     -13.519   9.269   8.165  1.00 94.28           C  
ATOM    782  HB  VAL A  48     -14.213  10.098   8.303  1.00 94.28           H  
ATOM    783  O   VAL A  48     -16.017   8.443   9.840  1.00 94.28           O  
ATOM    784  CG1 VAL A  48     -12.430   9.348   9.239  1.00 94.28           C  
ATOM    785 HG11 VAL A  48     -12.870   9.330  10.236  1.00 94.28           H  
ATOM    786 HG12 VAL A  48     -11.887  10.288   9.137  1.00 94.28           H  
ATOM    787 HG13 VAL A  48     -11.728   8.520   9.135  1.00 94.28           H  
ATOM    788  CG2 VAL A  48     -12.849   9.414   6.796  1.00 94.28           C  
ATOM    789 HG21 VAL A  48     -13.583   9.380   5.991  1.00 94.28           H  
ATOM    790 HG22 VAL A  48     -12.366  10.391   6.755  1.00 94.28           H  
ATOM    791 HG23 VAL A  48     -12.104   8.632   6.654  1.00 94.28           H  
ATOM    792  N   VAL A  49     -14.511   6.893  10.446  1.00 93.02           N  
ATOM    793  H   VAL A  49     -13.660   6.411  10.196  1.00 93.02           H  
ATOM    794  CA  VAL A  49     -15.109   6.592  11.753  1.00 93.02           C  
ATOM    795  HA  VAL A  49     -15.746   7.426  12.049  1.00 93.02           H  
ATOM    796  C   VAL A  49     -14.033   6.453  12.816  1.00 93.02           C  
ATOM    797  CB  VAL A  49     -15.977   5.316  11.727  1.00 93.02           C  
ATOM    798  HB  VAL A  49     -16.450   5.214  12.704  1.00 93.02           H  
ATOM    799  O   VAL A  49     -12.901   6.094  12.510  1.00 93.02           O  
ATOM    800  CG1 VAL A  49     -17.102   5.395  10.685  1.00 93.02           C  
ATOM    801 HG11 VAL A  49     -17.768   4.540  10.800  1.00 93.02           H  
ATOM    802 HG12 VAL A  49     -17.666   6.317  10.830  1.00 93.02           H  
ATOM    803 HG13 VAL A  49     -16.678   5.388   9.681  1.00 93.02           H  
ATOM    804  CG2 VAL A  49     -15.163   4.042  11.470  1.00 93.02           C  
ATOM    805 HG21 VAL A  49     -14.673   4.100  10.498  1.00 93.02           H  
ATOM    806 HG22 VAL A  49     -14.401   3.913  12.238  1.00 93.02           H  
ATOM    807 HG23 VAL A  49     -15.816   3.170  11.509  1.00 93.02           H  
ATOM    808  N   VAL A  50     -14.415   6.658  14.073  1.00 93.52           N  
ATOM    809  H   VAL A  50     -15.367   6.942  14.253  1.00 93.52           H  
ATOM    810  CA  VAL A  50     -13.597   6.278  15.228  1.00 93.52           C  
ATOM    811  HA  VAL A  50     -12.551   6.235  14.926  1.00 93.52           H  
ATOM    812  C   VAL A  50     -14.020   4.881  15.682  1.00 93.52           C  
ATOM    813  CB  VAL A  50     -13.694   7.331  16.345  1.00 93.52           C  
ATOM    814  HB  VAL A  50     -14.729   7.412  16.677  1.00 93.52           H  
ATOM    815  O   VAL A  50     -15.211   4.625  15.874  1.00 93.52           O  
ATOM    816  CG1 VAL A  50     -12.817   6.965  17.545  1.00 93.52           C  
ATOM    817 HG11 VAL A  50     -13.192   6.056  18.016  1.00 93.52           H  
ATOM    818 HG12 VAL A  50     -12.844   7.765  18.285  1.00 93.52           H  
ATOM    819 HG13 VAL A  50     -11.788   6.812  17.221  1.00 93.52           H  
ATOM    820  CG2 VAL A  50     -13.235   8.706  15.837  1.00 93.52           C  
ATOM    821 HG21 VAL A  50     -13.877   9.055  15.028  1.00 93.52           H  
ATOM    822 HG22 VAL A  50     -13.278   9.436  16.645  1.00 93.52           H  
ATOM    823 HG23 VAL A  50     -12.210   8.646  15.470  1.00 93.52           H  
ATOM    824  N   LEU A  51     -13.062   3.968  15.814  1.00 91.18           N  
ATOM    825  H   LEU A  51     -12.116   4.240  15.588  1.00 91.18           H  
ATOM    826  CA  LEU A  51     -13.275   2.620  16.337  1.00 91.18           C  
ATOM    827  HA  LEU A  51     -14.249   2.264  16.002  1.00 91.18           H  
ATOM    828  C   LEU A  51     -13.305   2.616  17.872  1.00 91.18           C  
ATOM    829  CB  LEU A  51     -12.193   1.670  15.789  1.00 91.18           C  
ATOM    830  HB2 LEU A  51     -11.223   2.050  16.108  1.00 91.18           H  
ATOM    831  HB3 LEU A  51     -12.333   0.686  16.236  1.00 91.18           H  
ATOM    832  O   LEU A  51     -12.909   3.578  18.529  1.00 91.18           O  
ATOM    833  CG  LEU A  51     -12.142   1.505  14.260  1.00 91.18           C  
ATOM    834  HG  LEU A  51     -11.840   2.451  13.810  1.00 91.18           H  
ATOM    835  CD1 LEU A  51     -11.102   0.442  13.899  1.00 91.18           C  
ATOM    836 HD11 LEU A  51     -10.134   0.742  14.299  1.00 91.18           H  
ATOM    837 HD12 LEU A  51     -11.021   0.343  12.817  1.00 91.18           H  
ATOM    838 HD13 LEU A  51     -11.377  -0.514  14.343  1.00 91.18           H  
ATOM    839  CD2 LEU A  51     -13.484   1.081  13.653  1.00 91.18           C  
ATOM    840 HD21 LEU A  51     -13.361   0.876  12.590  1.00 91.18           H  
ATOM    841 HD22 LEU A  51     -13.858   0.197  14.169  1.00 91.18           H  
ATOM    842 HD23 LEU A  51     -14.196   1.898  13.762  1.00 91.18           H  
ATOM    843  N   ALA A  52     -13.764   1.515  18.465  1.00 87.54           N  
ATOM    844  H   ALA A  52     -14.133   0.787  17.870  1.00 87.54           H  
ATOM    845  CA  ALA A  52     -13.878   1.354  19.917  1.00 87.54           C  
ATOM    846  HA  ALA A  52     -14.530   2.133  20.313  1.00 87.54           H  
ATOM    847  C   ALA A  52     -12.552   1.489  20.678  1.00 87.54           C  
ATOM    848  CB  ALA A  52     -14.517  -0.006  20.190  1.00 87.54           C  
ATOM    849  HB1 ALA A  52     -13.866  -0.801  19.825  1.00 87.54           H  
ATOM    850  HB2 ALA A  52     -14.667  -0.127  21.263  1.00 87.54           H  
ATOM    851  HB3 ALA A  52     -15.483  -0.066  19.689  1.00 87.54           H  
ATOM    852  O   ALA A  52     -12.562   1.822  21.861  1.00 87.54           O  
ATOM    853  N   ASP A  53     -11.427   1.248  20.013  1.00 84.86           N  
ATOM    854  H   ASP A  53     -11.491   1.041  19.026  1.00 84.86           H  
ATOM    855  CA  ASP A  53     -10.071   1.451  20.525  1.00 84.86           C  
ATOM    856  HA  ASP A  53     -10.084   1.337  21.609  1.00 84.86           H  
ATOM    857  C   ASP A  53      -9.516   2.862  20.238  1.00 84.86           C  
ATOM    858  CB  ASP A  53      -9.168   0.351  19.949  1.00 84.86           C  
ATOM    859  HB2 ASP A  53      -8.157   0.472  20.339  1.00 84.86           H  
ATOM    860  HB3 ASP A  53      -9.540  -0.615  20.291  1.00 84.86           H  
ATOM    861  O   ASP A  53      -8.345   3.138  20.505  1.00 84.86           O  
ATOM    862  CG  ASP A  53      -9.119   0.351  18.419  1.00 84.86           C  
ATOM    863  OD1 ASP A  53      -9.594   1.337  17.805  1.00 84.86           O  
ATOM    864  OD2 ASP A  53      -8.616  -0.656  17.881  1.00 84.86           O  
ATOM    865  N   GLY A  54     -10.339   3.766  19.706  1.00 86.89           N  
ATOM    866  H   GLY A  54     -11.267   3.464  19.447  1.00 86.89           H  
ATOM    867  CA  GLY A  54      -9.999   5.160  19.442  1.00 86.89           C  
ATOM    868  HA2 GLY A  54     -10.922   5.741  19.440  1.00 86.89           H  
ATOM    869  HA3 GLY A  54      -9.363   5.535  20.243  1.00 86.89           H  
ATOM    870  C   GLY A  54      -9.286   5.421  18.115  1.00 86.89           C  
ATOM    871  O   GLY A  54      -8.944   6.574  17.862  1.00 86.89           O  
ATOM    872  N   PHE A  55      -9.053   4.415  17.261  1.00 88.17           N  
ATOM    873  H   PHE A  55      -9.339   3.474  17.492  1.00 88.17           H  
ATOM    874  CA  PHE A  55      -8.482   4.678  15.937  1.00 88.17           C  
ATOM    875  HA  PHE A  55      -7.634   5.353  16.053  1.00 88.17           H  
ATOM    876  C   PHE A  55      -9.492   5.364  15.021  1.00 88.17           C  
ATOM    877  CB  PHE A  55      -7.976   3.397  15.268  1.00 88.17           C  
ATOM    878  HB2 PHE A  55      -8.797   2.682  15.212  1.00 88.17           H  
ATOM    879  HB3 PHE A  55      -7.677   3.635  14.248  1.00 88.17           H  
ATOM    880  O   PHE A  55     -10.586   4.849  14.800  1.00 88.17           O  
ATOM    881  CG  PHE A  55      -6.786   2.759  15.947  1.00 88.17           C  
ATOM    882  CD1 PHE A  55      -5.573   3.458  16.085  1.00 88.17           C  
ATOM    883  HD1 PHE A  55      -5.474   4.462  15.699  1.00 88.17           H  
ATOM    884  CD2 PHE A  55      -6.875   1.435  16.393  1.00 88.17           C  
ATOM    885  HD2 PHE A  55      -7.779   0.873  16.208  1.00 88.17           H  
ATOM    886  CE1 PHE A  55      -4.470   2.828  16.687  1.00 88.17           C  
ATOM    887  HE1 PHE A  55      -3.527   3.351  16.752  1.00 88.17           H  
ATOM    888  CE2 PHE A  55      -5.796   0.822  17.044  1.00 88.17           C  
ATOM    889  HE2 PHE A  55      -5.896  -0.196  17.390  1.00 88.17           H  
ATOM    890  CZ  PHE A  55      -4.586   1.516  17.179  1.00 88.17           C  
ATOM    891  HZ  PHE A  55      -3.738   1.024  17.632  1.00 88.17           H  
ATOM    892  N   GLU A  56      -9.101   6.493  14.437  1.00 93.50           N  
ATOM    893  H   GLU A  56      -8.191   6.872  14.657  1.00 93.50           H  
ATOM    894  CA  GLU A  56      -9.818   7.089  13.313  1.00 93.50           C  
ATOM    895  HA  GLU A  56     -10.886   6.933  13.460  1.00 93.50           H  
ATOM    896  C   GLU A  56      -9.385   6.388  12.020  1.00 93.50           C  
ATOM    897  CB  GLU A  56      -9.578   8.603  13.288  1.00 93.50           C  
ATOM    898  HB2 GLU A  56      -8.556   8.804  12.968  1.00 93.50           H  
ATOM    899  HB3 GLU A  56      -9.703   8.990  14.300  1.00 93.50           H  
ATOM    900  O   GLU A  56      -8.196   6.333  11.699  1.00 93.50           O  
ATOM    901  CG  GLU A  56     -10.569   9.338  12.377  1.00 93.50           C  
ATOM    902  HG2 GLU A  56     -11.585   9.095  12.689  1.00 93.50           H  
ATOM    903  HG3 GLU A  56     -10.443   8.999  11.349  1.00 93.50           H  
ATOM    904  CD  GLU A  56     -10.342  10.854  12.470  1.00 93.50           C  
ATOM    905  OE1 GLU A  56     -11.207  11.568  13.035  1.00 93.50           O  
ATOM    906  OE2 GLU A  56      -9.259  11.315  12.061  1.00 93.50           O  
ATOM    907  N   VAL A  57     -10.338   5.799  11.299  1.00 95.26           N  
ATOM    908  H   VAL A  57     -11.292   5.870  11.623  1.00 95.26           H  
ATOM    909  CA  VAL A  57     -10.073   4.988  10.107  1.00 95.26           C  
ATOM    910  HA  VAL A  57      -9.082   5.242   9.730  1.00 95.26           H  
ATOM    911  C   VAL A  57     -11.063   5.283   8.992  1.00 95.26           C  
ATOM    912  CB  VAL A  57     -10.071   3.477  10.410  1.00 95.26           C  
ATOM    913  HB  VAL A  57      -9.812   2.976   9.478  1.00 95.26           H  
ATOM    914  O   VAL A  57     -12.245   5.526   9.235  1.00 95.26           O  
ATOM    915  CG1 VAL A  57      -9.014   3.084  11.449  1.00 95.26           C  
ATOM    916 HG11 VAL A  57      -9.281   3.493  12.423  1.00 95.26           H  
ATOM    917 HG12 VAL A  57      -8.948   1.999  11.527  1.00 95.26           H  
ATOM    918 HG13 VAL A  57      -8.042   3.481  11.152  1.00 95.26           H  
ATOM    919  CG2 VAL A  57     -11.431   2.936  10.872  1.00 95.26           C  
ATOM    920 HG21 VAL A  57     -12.177   3.068  10.088  1.00 95.26           H  
ATOM    921 HG22 VAL A  57     -11.758   3.470  11.764  1.00 95.26           H  
ATOM    922 HG23 VAL A  57     -11.351   1.871  11.090  1.00 95.26           H  
ATOM    923  N   MET A  58     -10.600   5.164   7.750  1.00 96.28           N  
ATOM    924  H   MET A  58      -9.611   5.006   7.620  1.00 96.28           H  
ATOM    925  CA  MET A  58     -11.470   5.088   6.582  1.00 96.28           C  
ATOM    926  HA  MET A  58     -12.358   5.694   6.759  1.00 96.28           H  
ATOM    927  C   MET A  58     -11.906   3.638   6.356  1.00 96.28           C  
ATOM    928  CB  MET A  58     -10.748   5.676   5.365  1.00 96.28           C  
ATOM    929  HB2 MET A  58     -10.504   6.716   5.583  1.00 96.28           H  
ATOM    930  HB3 MET A  58      -9.821   5.131   5.190  1.00 96.28           H  
ATOM    931  O   MET A  58     -11.075   2.751   6.148  1.00 96.28           O  
ATOM    932  CG  MET A  58     -11.611   5.626   4.097  1.00 96.28           C  
ATOM    933  HG2 MET A  58     -12.535   6.176   4.279  1.00 96.28           H  
ATOM    934  HG3 MET A  58     -11.870   4.588   3.891  1.00 96.28           H  
ATOM    935  SD  MET A  58     -10.818   6.295   2.606  1.00 96.28           S  
ATOM    936  CE  MET A  58     -10.785   8.066   3.024  1.00 96.28           C  
ATOM    937  HE1 MET A  58     -11.798   8.434   3.190  1.00 96.28           H  
ATOM    938  HE2 MET A  58     -10.333   8.635   2.211  1.00 96.28           H  
ATOM    939  HE3 MET A  58     -10.198   8.233   3.927  1.00 96.28           H  
ATOM    940  N   CYS A  59     -13.214   3.397   6.343  1.00 95.92           N  
ATOM    941  H   CYS A  59     -13.846   4.157   6.549  1.00 95.92           H  
ATOM    942  CA  CYS A  59     -13.767   2.089   6.008  1.00 95.92           C  
ATOM    943  HA  CYS A  59     -13.020   1.330   6.242  1.00 95.92           H  
ATOM    944  C   CYS A  59     -14.099   1.978   4.517  1.00 95.92           C  
ATOM    945  CB  CYS A  59     -14.995   1.815   6.876  1.00 95.92           C  
ATOM    946  HB2 CYS A  59     -15.413   0.850   6.594  1.00 95.92           H  
ATOM    947  HB3 CYS A  59     -15.738   2.587   6.678  1.00 95.92           H  
ATOM    948  O   CYS A  59     -14.437   2.970   3.889  1.00 95.92           O  
ATOM    949  SG  CYS A  59     -14.662   1.785   8.654  1.00 95.92           S  
ATOM    950  N   ASP A  60     -14.101   0.773   3.951  1.00 96.30           N  
ATOM    951  H   ASP A  60     -13.748   0.004   4.502  1.00 96.30           H  
ATOM    952  CA  ASP A  60     -14.793   0.465   2.694  1.00 96.30           C  
ATOM    953  HA  ASP A  60     -15.233   1.382   2.302  1.00 96.30           H  
ATOM    954  C   ASP A  60     -15.960  -0.490   2.979  1.00 96.30           C  
ATOM    955  CB  ASP A  60     -13.808  -0.000   1.611  1.00 96.30           C  
ATOM    956  HB2 ASP A  60     -13.170   0.847   1.356  1.00 96.30           H  
ATOM    957  HB3 ASP A  60     -13.151  -0.777   2.001  1.00 96.30           H  
ATOM    958  O   ASP A  60     -15.793  -1.646   3.383  1.00 96.30           O  
ATOM    959  CG  ASP A  60     -14.452  -0.517   0.318  1.00 96.30           C  
ATOM    960  OD1 ASP A  60     -15.695  -0.609   0.187  1.00 96.30           O  
ATOM    961  OD2 ASP A  60     -13.678  -0.843  -0.606  1.00 96.30           O  
ATOM    962  N   THR A  61     -17.171   0.037   2.786  1.00 94.91           N  
ATOM    963  H   THR A  61     -17.216   0.984   2.439  1.00 94.91           H  
ATOM    964  CA  THR A  61     -18.446  -0.622   3.109  1.00 94.91           C  
ATOM    965  HA  THR A  61     -18.266  -1.369   3.883  1.00 94.91           H  
ATOM    966  C   THR A  61     -19.071  -1.358   1.920  1.00 94.91           C  
ATOM    967  CB  THR A  61     -19.451   0.397   3.674  1.00 94.91           C  
ATOM    968  HB  THR A  61     -20.375  -0.119   3.932  1.00 94.91           H  
ATOM    969  O   THR A  61     -20.172  -1.904   2.050  1.00 94.91           O  
ATOM    970  CG2 THR A  61     -18.941   1.099   4.934  1.00 94.91           C  
ATOM    971 HG21 THR A  61     -19.710   1.769   5.319  1.00 94.91           H  
ATOM    972 HG22 THR A  61     -18.713   0.357   5.699  1.00 94.91           H  
ATOM    973 HG23 THR A  61     -18.040   1.671   4.717  1.00 94.91           H  
ATOM    974  OG1 THR A  61     -19.738   1.378   2.697  1.00 94.91           O  
ATOM    975  HG1 THR A  61     -19.923   2.213   3.134  1.00 94.91           H  
ATOM    976  N   ARG A  62     -18.414  -1.364   0.749  1.00 94.16           N  
ATOM    977  H   ARG A  62     -17.490  -0.955   0.725  1.00 94.16           H  
ATOM    978  CA  ARG A  62     -18.984  -1.877  -0.508  1.00 94.16           C  
ATOM    979  HA  ARG A  62     -19.972  -2.296  -0.316  1.00 94.16           H  
ATOM    980  C   ARG A  62     -18.191  -3.021  -1.124  1.00 94.16           C  
ATOM    981  CB  ARG A  62     -19.133  -0.737  -1.528  1.00 94.16           C  
ATOM    982  HB2 ARG A  62     -19.461  -1.174  -2.471  1.00 94.16           H  
ATOM    983  HB3 ARG A  62     -18.164  -0.264  -1.692  1.00 94.16           H  
ATOM    984  O   ARG A  62     -18.803  -3.989  -1.573  1.00 94.16           O  
ATOM    985  CG  ARG A  62     -20.154   0.329  -1.101  1.00 94.16           C  
ATOM    986  HG2 ARG A  62     -19.740   0.926  -0.289  1.00 94.16           H  
ATOM    987  HG3 ARG A  62     -21.067  -0.157  -0.759  1.00 94.16           H  
ATOM    988  CD  ARG A  62     -20.481   1.225  -2.303  1.00 94.16           C  
ATOM    989  HD2 ARG A  62     -20.887   0.591  -3.091  1.00 94.16           H  
ATOM    990  HD3 ARG A  62     -19.561   1.677  -2.671  1.00 94.16           H  
ATOM    991  NE  ARG A  62     -21.459   2.284  -1.978  1.00 94.16           N  
ATOM    992  HE  ARG A  62     -21.641   2.466  -1.001  1.00 94.16           H  
ATOM    993  NH1 ARG A  62     -21.917   2.897  -4.144  1.00 94.16           N  
ATOM    994 HH11 ARG A  62     -21.255   2.206  -4.468  1.00 94.16           H  
ATOM    995 HH12 ARG A  62     -22.413   3.482  -4.801  1.00 94.16           H  
ATOM    996  NH2 ARG A  62     -22.942   3.950  -2.480  1.00 94.16           N  
ATOM    997 HH21 ARG A  62     -23.021   4.204  -1.506  1.00 94.16           H  
ATOM    998 HH22 ARG A  62     -23.423   4.524  -3.158  1.00 94.16           H  
ATOM    999  CZ  ARG A  62     -22.102   3.033  -2.860  1.00 94.16           C  
ATOM   1000  N   THR A  63     -16.867  -2.912  -1.192  1.00 95.59           N  
ATOM   1001  H   THR A  63     -16.419  -2.103  -0.785  1.00 95.59           H  
ATOM   1002  CA  THR A  63     -16.043  -3.882  -1.928  1.00 95.59           C  
ATOM   1003  HA  THR A  63     -16.428  -3.965  -2.944  1.00 95.59           H  
ATOM   1004  C   THR A  63     -16.109  -5.254  -1.271  1.00 95.59           C  
ATOM   1005  CB  THR A  63     -14.587  -3.420  -2.019  1.00 95.59           C  
ATOM   1006  HB  THR A  63     -14.161  -3.344  -1.019  1.00 95.59           H  
ATOM   1007  O   THR A  63     -15.851  -5.368  -0.077  1.00 95.59           O  
ATOM   1008  CG2 THR A  63     -13.721  -4.353  -2.860  1.00 95.59           C  
ATOM   1009 HG21 THR A  63     -12.746  -3.889  -3.013  1.00 95.59           H  
ATOM   1010 HG22 THR A  63     -13.582  -5.302  -2.344  1.00 95.59           H  
ATOM   1011 HG23 THR A  63     -14.186  -4.525  -3.831  1.00 95.59           H  
ATOM   1012  OG1 THR A  63     -14.542  -2.161  -2.645  1.00 95.59           O  
ATOM   1013  HG1 THR A  63     -14.335  -1.545  -1.938  1.00 95.59           H  
ATOM   1014  N   ASP A  64     -16.434  -6.295  -2.043  1.00 94.40           N  
ATOM   1015  H   ASP A  64     -16.639  -6.133  -3.019  1.00 94.40           H  
ATOM   1016  CA  ASP A  64     -16.453  -7.688  -1.568  1.00 94.40           C  
ATOM   1017  HA  ASP A  64     -16.964  -8.285  -2.323  1.00 94.40           H  
ATOM   1018  C   ASP A  64     -17.260  -7.881  -0.264  1.00 94.40           C  
ATOM   1019  CB  ASP A  64     -15.009  -8.210  -1.496  1.00 94.40           C  
ATOM   1020  HB2 ASP A  64     -14.461  -7.666  -0.726  1.00 94.40           H  
ATOM   1021  HB3 ASP A  64     -14.515  -8.036  -2.452  1.00 94.40           H  
ATOM   1022  O   ASP A  64     -16.797  -8.463   0.710  1.00 94.40           O  
ATOM   1023  CG  ASP A  64     -14.973  -9.705  -1.195  1.00 94.40           C  
ATOM   1024  OD1 ASP A  64     -15.736 -10.424  -1.876  1.00 94.40           O  
ATOM   1025  OD2 ASP A  64     -14.189 -10.085  -0.296  1.00 94.40           O  
ATOM   1026  N   GLY A  65     -18.454  -7.283  -0.188  1.00 92.89           N  
ATOM   1027  H   GLY A  65     -18.762  -6.738  -0.980  1.00 92.89           H  
ATOM   1028  CA  GLY A  65     -19.299  -7.328   1.014  1.00 92.89           C  
ATOM   1029  HA2 GLY A  65     -19.221  -8.317   1.467  1.00 92.89           H  
ATOM   1030  HA3 GLY A  65     -20.337  -7.173   0.718  1.00 92.89           H  
ATOM   1031  C   GLY A  65     -18.954  -6.292   2.094  1.00 92.89           C  
ATOM   1032  O   GLY A  65     -19.713  -6.147   3.051  1.00 92.89           O  
ATOM   1033  N   GLY A  66     -17.883  -5.517   1.913  1.00 94.40           N  
ATOM   1034  H   GLY A  66     -17.268  -5.736   1.143  1.00 94.40           H  
ATOM   1035  CA  GLY A  66     -17.460  -4.452   2.819  1.00 94.40           C  
ATOM   1036  HA2 GLY A  66     -16.802  -3.769   2.282  1.00 94.40           H  
ATOM   1037  HA3 GLY A  66     -18.338  -3.893   3.144  1.00 94.40           H  
ATOM   1038  C   GLY A  66     -16.723  -4.960   4.060  1.00 94.40           C  
ATOM   1039  O   GLY A  66     -16.221  -6.087   4.103  1.00 94.40           O  
ATOM   1040  N   GLY A  67     -16.656  -4.102   5.079  1.00 94.95           N  
ATOM   1041  H   GLY A  67     -17.018  -3.169   4.944  1.00 94.95           H  
ATOM   1042  CA  GLY A  67     -15.996  -4.400   6.352  1.00 94.95           C  
ATOM   1043  HA2 GLY A  67     -16.192  -5.433   6.639  1.00 94.95           H  
ATOM   1044  HA3 GLY A  67     -16.420  -3.740   7.109  1.00 94.95           H  
ATOM   1045  C   GLY A  67     -14.485  -4.180   6.345  1.00 94.95           C  
ATOM   1046  O   GLY A  67     -13.800  -4.640   7.254  1.00 94.95           O  
ATOM   1047  N   TRP A  68     -13.970  -3.498   5.326  1.00 97.36           N  
ATOM   1048  H   TRP A  68     -14.596  -3.108   4.636  1.00 97.36           H  
ATOM   1049  CA  TRP A  68     -12.545  -3.252   5.156  1.00 97.36           C  
ATOM   1050  HA  TRP A  68     -11.974  -4.089   5.560  1.00 97.36           H  
ATOM   1051  C   TRP A  68     -12.113  -1.972   5.860  1.00 97.36           C  
ATOM   1052  CB  TRP A  68     -12.249  -3.130   3.668  1.00 97.36           C  
ATOM   1053  HB2 TRP A  68     -12.857  -2.312   3.282  1.00 97.36           H  
ATOM   1054  HB3 TRP A  68     -11.197  -2.869   3.554  1.00 97.36           H  
ATOM   1055  O   TRP A  68     -12.784  -0.951   5.735  1.00 97.36           O  
ATOM   1056  CG  TRP A  68     -12.517  -4.342   2.845  1.00 97.36           C  
ATOM   1057  CD1 TRP A  68     -13.621  -4.576   2.103  1.00 97.36           C  
ATOM   1058  HD1 TRP A  68     -14.458  -3.900   2.006  1.00 97.36           H  
ATOM   1059  CD2 TRP A  68     -11.671  -5.515   2.689  1.00 97.36           C  
ATOM   1060  CE2 TRP A  68     -12.350  -6.457   1.865  1.00 97.36           C  
ATOM   1061  CE3 TRP A  68     -10.396  -5.871   3.172  1.00 97.36           C  
ATOM   1062  HE3 TRP A  68      -9.855  -5.171   3.791  1.00 97.36           H  
ATOM   1063  NE1 TRP A  68     -13.532  -5.829   1.532  1.00 97.36           N  
ATOM   1064  HE1 TRP A  68     -14.277  -6.231   0.981  1.00 97.36           H  
ATOM   1065  CH2 TRP A  68     -10.544  -8.050   2.087  1.00 97.36           C  
ATOM   1066  HH2 TRP A  68     -10.124  -9.025   1.888  1.00 97.36           H  
ATOM   1067  CZ2 TRP A  68     -11.801  -7.709   1.559  1.00 97.36           C  
ATOM   1068  HZ2 TRP A  68     -12.348  -8.418   0.955  1.00 97.36           H  
ATOM   1069  CZ3 TRP A  68      -9.838  -7.127   2.880  1.00 97.36           C  
ATOM   1070  HZ3 TRP A  68      -8.871  -7.396   3.278  1.00 97.36           H  
ATOM   1071  N   THR A  69     -10.957  -2.008   6.510  1.00 96.94           N  
ATOM   1072  H   THR A  69     -10.497  -2.901   6.610  1.00 96.94           H  
ATOM   1073  CA  THR A  69     -10.224  -0.834   6.990  1.00 96.94           C  
ATOM   1074  HA  THR A  69     -10.898   0.013   7.114  1.00 96.94           H  
ATOM   1075  C   THR A  69      -9.156  -0.479   5.962  1.00 96.94           C  
ATOM   1076  CB  THR A  69      -9.569  -1.137   8.345  1.00 96.94           C  
ATOM   1077  HB  THR A  69      -8.853  -1.951   8.232  1.00 96.94           H  
ATOM   1078  O   THR A  69      -8.271  -1.293   5.696  1.00 96.94           O  
ATOM   1079  CG2 THR A  69      -8.853   0.078   8.922  1.00 96.94           C  
ATOM   1080 HG21 THR A  69      -8.045   0.396   8.265  1.00 96.94           H  
ATOM   1081 HG22 THR A  69      -8.428  -0.165   9.896  1.00 96.94           H  
ATOM   1082 HG23 THR A  69      -9.571   0.891   9.032  1.00 96.94           H  
ATOM   1083  OG1 THR A  69     -10.540  -1.517   9.295  1.00 96.94           O  
ATOM   1084  HG1 THR A  69     -10.127  -1.416  10.156  1.00 96.94           H  
ATOM   1085  N   VAL A  70      -9.224   0.709   5.364  1.00 98.24           N  
ATOM   1086  H   VAL A  70      -9.925   1.369   5.668  1.00 98.24           H  
ATOM   1087  CA  VAL A  70      -8.217   1.178   4.402  1.00 98.24           C  
ATOM   1088  HA  VAL A  70      -7.933   0.347   3.756  1.00 98.24           H  
ATOM   1089  C   VAL A  70      -6.964   1.621   5.159  1.00 98.24           C  
ATOM   1090  CB  VAL A  70      -8.774   2.296   3.500  1.00 98.24           C  
ATOM   1091  HB  VAL A  70      -9.024   3.165   4.109  1.00 98.24           H  
ATOM   1092  O   VAL A  70      -7.053   2.428   6.080  1.00 98.24           O  
ATOM   1093  CG1 VAL A  70      -7.740   2.697   2.442  1.00 98.24           C  
ATOM   1094 HG11 VAL A  70      -8.160   3.449   1.774  1.00 98.24           H  
ATOM   1095 HG12 VAL A  70      -6.848   3.116   2.907  1.00 98.24           H  
ATOM   1096 HG13 VAL A  70      -7.441   1.820   1.867  1.00 98.24           H  
ATOM   1097  CG2 VAL A  70     -10.047   1.859   2.757  1.00 98.24           C  
ATOM   1098 HG21 VAL A  70     -10.839   1.634   3.471  1.00 98.24           H  
ATOM   1099 HG22 VAL A  70     -10.391   2.670   2.115  1.00 98.24           H  
ATOM   1100 HG23 VAL A  70      -9.845   0.979   2.147  1.00 98.24           H  
ATOM   1101  N   ILE A  71      -5.802   1.083   4.781  1.00 98.31           N  
ATOM   1102  H   ILE A  71      -5.807   0.450   3.994  1.00 98.31           H  
ATOM   1103  CA  ILE A  71      -4.517   1.336   5.458  1.00 98.31           C  
ATOM   1104  HA  ILE A  71      -4.711   1.936   6.348  1.00 98.31           H  
ATOM   1105  C   ILE A  71      -3.538   2.156   4.615  1.00 98.31           C  
ATOM   1106  CB  ILE A  71      -3.863   0.026   5.947  1.00 98.31           C  
ATOM   1107  HB  ILE A  71      -2.959   0.306   6.489  1.00 98.31           H  
ATOM   1108  O   ILE A  71      -2.610   2.755   5.150  1.00 98.31           O  
ATOM   1109  CG1 ILE A  71      -3.458  -0.920   4.796  1.00 98.31           C  
ATOM   1110 HG12 ILE A  71      -2.896  -0.359   4.049  1.00 98.31           H  
ATOM   1111 HG13 ILE A  71      -4.354  -1.326   4.327  1.00 98.31           H  
ATOM   1112  CG2 ILE A  71      -4.803  -0.688   6.932  1.00 98.31           C  
ATOM   1113 HG21 ILE A  71      -4.269  -1.476   7.463  1.00 98.31           H  
ATOM   1114 HG22 ILE A  71      -5.649  -1.117   6.394  1.00 98.31           H  
ATOM   1115 HG23 ILE A  71      -5.187   0.019   7.667  1.00 98.31           H  
ATOM   1116  CD1 ILE A  71      -2.571  -2.089   5.237  1.00 98.31           C  
ATOM   1117 HD11 ILE A  71      -3.079  -2.705   5.979  1.00 98.31           H  
ATOM   1118 HD12 ILE A  71      -2.337  -2.711   4.372  1.00 98.31           H  
ATOM   1119 HD13 ILE A  71      -1.642  -1.708   5.661  1.00 98.31           H  
ATOM   1120  N   GLN A  72      -3.738   2.182   3.300  1.00 98.65           N  
ATOM   1121  H   GLN A  72      -4.513   1.659   2.918  1.00 98.65           H  
ATOM   1122  CA  GLN A  72      -2.967   2.987   2.366  1.00 98.65           C  
ATOM   1123  HA  GLN A  72      -2.683   3.920   2.854  1.00 98.65           H  
ATOM   1124  C   GLN A  72      -3.851   3.306   1.167  1.00 98.65           C  
ATOM   1125  CB  GLN A  72      -1.695   2.222   1.967  1.00 98.65           C  
ATOM   1126  HB2 GLN A  72      -1.959   1.278   1.491  1.00 98.65           H  
ATOM   1127  HB3 GLN A  72      -1.145   1.991   2.879  1.00 98.65           H  
ATOM   1128  O   GLN A  72      -4.614   2.444   0.718  1.00 98.65           O  
ATOM   1129  CG  GLN A  72      -0.748   2.986   1.038  1.00 98.65           C  
ATOM   1130  HG2 GLN A  72      -0.774   4.050   1.273  1.00 98.65           H  
ATOM   1131  HG3 GLN A  72       0.261   2.622   1.233  1.00 98.65           H  
ATOM   1132  CD  GLN A  72      -1.000   2.796  -0.453  1.00 98.65           C  
ATOM   1133  NE2 GLN A  72      -0.025   3.148  -1.254  1.00 98.65           N  
ATOM   1134 HE21 GLN A  72      -0.175   3.046  -2.248  1.00 98.65           H  
ATOM   1135 HE22 GLN A  72       0.869   3.414  -0.868  1.00 98.65           H  
ATOM   1136  OE1 GLN A  72      -2.025   2.325  -0.921  1.00 98.65           O  
ATOM   1137  N   ARG A  73      -3.755   4.530   0.649  1.00 98.65           N  
ATOM   1138  H   ARG A  73      -3.175   5.213   1.117  1.00 98.65           H  
ATOM   1139  CA  ARG A  73      -4.503   4.939  -0.538  1.00 98.65           C  
ATOM   1140  HA  ARG A  73      -4.639   4.068  -1.179  1.00 98.65           H  
ATOM   1141  C   ARG A  73      -3.752   5.993  -1.342  1.00 98.65           C  
ATOM   1142  CB  ARG A  73      -5.873   5.437  -0.071  1.00 98.65           C  
ATOM   1143  HB2 ARG A  73      -6.331   4.681   0.565  1.00 98.65           H  
ATOM   1144  HB3 ARG A  73      -5.744   6.348   0.513  1.00 98.65           H  
ATOM   1145  O   ARG A  73      -3.258   6.958  -0.767  1.00 98.65           O  
ATOM   1146  CG  ARG A  73      -6.805   5.710  -1.247  1.00 98.65           C  
ATOM   1147  HG2 ARG A  73      -6.922   4.812  -1.854  1.00 98.65           H  
ATOM   1148  HG3 ARG A  73      -6.388   6.507  -1.862  1.00 98.65           H  
ATOM   1149  CD  ARG A  73      -8.161   6.141  -0.696  1.00 98.65           C  
ATOM   1150  HD2 ARG A  73      -8.012   6.823   0.141  1.00 98.65           H  
ATOM   1151  HD3 ARG A  73      -8.687   5.266  -0.313  1.00 98.65           H  
ATOM   1152  NE  ARG A  73      -8.912   6.847  -1.741  1.00 98.65           N  
ATOM   1153  HE  ARG A  73      -8.541   7.757  -1.973  1.00 98.65           H  
ATOM   1154  NH1 ARG A  73     -10.533   5.290  -2.044  1.00 98.65           N  
ATOM   1155 HH11 ARG A  73     -10.792   5.321  -1.068  1.00 98.65           H  
ATOM   1156 HH12 ARG A  73      -9.929   4.481  -2.030  1.00 98.65           H  
ATOM   1157  NH2 ARG A  73     -10.538   7.069  -3.325  1.00 98.65           N  
ATOM   1158 HH21 ARG A  73     -11.361   6.677  -3.759  1.00 98.65           H  
ATOM   1159 HH22 ARG A  73     -10.174   7.977  -3.575  1.00 98.65           H  
ATOM   1160  CZ  ARG A  73      -9.969   6.403  -2.370  1.00 98.65           C  
ATOM   1161  N   ARG A  74      -3.705   5.807  -2.665  1.00 98.12           N  
ATOM   1162  H   ARG A  74      -4.111   4.952  -3.017  1.00 98.12           H  
ATOM   1163  CA  ARG A  74      -3.131   6.724  -3.662  1.00 98.12           C  
ATOM   1164  HA  ARG A  74      -2.913   7.687  -3.201  1.00 98.12           H  
ATOM   1165  C   ARG A  74      -4.133   6.955  -4.791  1.00 98.12           C  
ATOM   1166  CB  ARG A  74      -1.835   6.146  -4.248  1.00 98.12           C  
ATOM   1167  HB2 ARG A  74      -2.088   5.300  -4.886  1.00 98.12           H  
ATOM   1168  HB3 ARG A  74      -1.375   6.918  -4.864  1.00 98.12           H  
ATOM   1169  O   ARG A  74      -4.630   5.984  -5.370  1.00 98.12           O  
ATOM   1170  CG  ARG A  74      -0.797   5.666  -3.238  1.00 98.12           C  
ATOM   1171  HG2 ARG A  74       0.036   5.221  -3.782  1.00 98.12           H  
ATOM   1172  HG3 ARG A  74      -1.251   4.894  -2.617  1.00 98.12           H  
ATOM   1173  CD  ARG A  74      -0.272   6.783  -2.338  1.00 98.12           C  
ATOM   1174  HD2 ARG A  74       0.491   6.362  -1.684  1.00 98.12           H  
ATOM   1175  HD3 ARG A  74      -1.082   7.152  -1.709  1.00 98.12           H  
ATOM   1176  NE  ARG A  74       0.283   7.919  -3.091  1.00 98.12           N  
ATOM   1177  HE  ARG A  74      -0.286   8.752  -3.140  1.00 98.12           H  
ATOM   1178  NH1 ARG A  74       2.295   6.958  -3.665  1.00 98.12           N  
ATOM   1179 HH11 ARG A  74       3.216   7.029  -4.075  1.00 98.12           H  
ATOM   1180 HH12 ARG A  74       1.963   6.071  -3.316  1.00 98.12           H  
ATOM   1181  NH2 ARG A  74       1.921   9.131  -4.045  1.00 98.12           N  
ATOM   1182 HH21 ARG A  74       1.350   9.947  -3.880  1.00 98.12           H  
ATOM   1183 HH22 ARG A  74       2.876   9.215  -4.363  1.00 98.12           H  
ATOM   1184  CZ  ARG A  74       1.493   7.990  -3.599  1.00 98.12           C  
ATOM   1185  N   VAL A  75      -4.432   8.209  -5.116  1.00 96.79           N  
ATOM   1186  H   VAL A  75      -3.876   8.942  -4.699  1.00 96.79           H  
ATOM   1187  CA  VAL A  75      -5.476   8.584  -6.082  1.00 96.79           C  
ATOM   1188  HA  VAL A  75      -5.660   7.727  -6.731  1.00 96.79           H  
ATOM   1189  C   VAL A  75      -5.083   9.716  -7.032  1.00 96.79           C  
ATOM   1190  CB  VAL A  75      -6.803   8.884  -5.351  1.00 96.79           C  
ATOM   1191  HB  VAL A  75      -7.034   8.022  -4.726  1.00 96.79           H  
ATOM   1192  O   VAL A  75      -5.545   9.697  -8.172  1.00 96.79           O  
ATOM   1193  CG1 VAL A  75      -6.770  10.113  -4.439  1.00 96.79           C  
ATOM   1194 HG11 VAL A  75      -6.040   9.967  -3.642  1.00 96.79           H  
ATOM   1195 HG12 VAL A  75      -6.511  11.013  -4.997  1.00 96.79           H  
ATOM   1196 HG13 VAL A  75      -7.741  10.273  -3.971  1.00 96.79           H  
ATOM   1197  CG2 VAL A  75      -7.976   9.041  -6.326  1.00 96.79           C  
ATOM   1198 HG21 VAL A  75      -8.913   9.089  -5.771  1.00 96.79           H  
ATOM   1199 HG22 VAL A  75      -8.002   8.201  -7.021  1.00 96.79           H  
ATOM   1200 HG23 VAL A  75      -7.865   9.965  -6.893  1.00 96.79           H  
ATOM   1201  N   ASP A  76      -4.237  10.662  -6.624  1.00 95.35           N  
ATOM   1202  H   ASP A  76      -3.873  10.639  -5.682  1.00 95.35           H  
ATOM   1203  CA  ASP A  76      -3.937  11.852  -7.435  1.00 95.35           C  
ATOM   1204  HA  ASP A  76      -4.025  11.582  -8.488  1.00 95.35           H  
ATOM   1205  C   ASP A  76      -2.512  12.412  -7.285  1.00 95.35           C  
ATOM   1206  CB  ASP A  76      -4.992  12.933  -7.164  1.00 95.35           C  
ATOM   1207  HB2 ASP A  76      -5.972  12.531  -7.421  1.00 95.35           H  
ATOM   1208  HB3 ASP A  76      -4.806  13.779  -7.826  1.00 95.35           H  
ATOM   1209  O   ASP A  76      -2.101  13.240  -8.102  1.00 95.35           O  
ATOM   1210  CG  ASP A  76      -5.032  13.442  -5.721  1.00 95.35           C  
ATOM   1211  OD1 ASP A  76      -4.069  13.193  -4.956  1.00 95.35           O  
ATOM   1212  OD2 ASP A  76      -6.043  14.095  -5.405  1.00 95.35           O  
ATOM   1213  N   GLY A  77      -1.725  11.920  -6.326  1.00 96.17           N  
ATOM   1214  H   GLY A  77      -2.123  11.274  -5.659  1.00 96.17           H  
ATOM   1215  CA  GLY A  77      -0.351  12.356  -6.093  1.00 96.17           C  
ATOM   1216  HA2 GLY A  77       0.160  11.571  -5.535  1.00 96.17           H  
ATOM   1217  HA3 GLY A  77       0.151  12.502  -7.049  1.00 96.17           H  
ATOM   1218  C   GLY A  77      -0.206  13.651  -5.298  1.00 96.17           C  
ATOM   1219  O   GLY A  77       0.899  14.195  -5.265  1.00 96.17           O  
ATOM   1220  N   THR A  78      -1.272  14.145  -4.665  1.00 96.09           N  
ATOM   1221  H   THR A  78      -2.148  13.646  -4.725  1.00 96.09           H  
ATOM   1222  CA  THR A  78      -1.228  15.340  -3.805  1.00 96.09           C  
ATOM   1223  HA  THR A  78      -0.768  16.158  -4.359  1.00 96.09           H  
ATOM   1224  C   THR A  78      -0.390  15.134  -2.542  1.00 96.09           C  
ATOM   1225  CB  THR A  78      -2.642  15.778  -3.396  1.00 96.09           C  
ATOM   1226  HB  THR A  78      -2.558  16.557  -2.638  1.00 96.09           H  
ATOM   1227  O   THR A  78       0.174  16.095  -2.015  1.00 96.09           O  
ATOM   1228  CG2 THR A  78      -3.423  16.354  -4.577  1.00 96.09           C  
ATOM   1229 HG21 THR A  78      -3.386  15.681  -5.433  1.00 96.09           H  
ATOM   1230 HG22 THR A  78      -2.998  17.317  -4.861  1.00 96.09           H  
ATOM   1231 HG23 THR A  78      -4.463  16.498  -4.283  1.00 96.09           H  
ATOM   1232  OG1 THR A  78      -3.353  14.697  -2.842  1.00 96.09           O  
ATOM   1233  HG1 THR A  78      -3.762  14.205  -3.558  1.00 96.09           H  
ATOM   1234  N   VAL A  79      -0.229  13.890  -2.077  1.00 97.68           N  
ATOM   1235  H   VAL A  79      -0.738  13.143  -2.528  1.00 97.68           H  
ATOM   1236  CA  VAL A  79       0.564  13.567  -0.888  1.00 97.68           C  
ATOM   1237  HA  VAL A  79       0.784  14.497  -0.363  1.00 97.68           H  
ATOM   1238  C   VAL A  79       1.902  12.939  -1.281  1.00 97.68           C  
ATOM   1239  CB  VAL A  79      -0.255  12.713   0.096  1.00 97.68           C  
ATOM   1240  HB  VAL A  79      -0.583  11.801  -0.402  1.00 97.68           H  
ATOM   1241  O   VAL A  79       1.989  11.953  -2.017  1.00 97.68           O  
ATOM   1242  CG1 VAL A  79       0.552  12.327   1.345  1.00 97.68           C  
ATOM   1243 HG11 VAL A  79       1.405  11.706   1.071  1.00 97.68           H  
ATOM   1244 HG12 VAL A  79      -0.084  11.746   2.013  1.00 97.68           H  
ATOM   1245 HG13 VAL A  79       0.893  13.222   1.866  1.00 97.68           H  
ATOM   1246  CG2 VAL A  79      -1.485  13.498   0.575  1.00 97.68           C  
ATOM   1247 HG21 VAL A  79      -2.056  12.906   1.290  1.00 97.68           H  
ATOM   1248 HG22 VAL A  79      -1.184  14.434   1.046  1.00 97.68           H  
ATOM   1249 HG23 VAL A  79      -2.138  13.729  -0.266  1.00 97.68           H  
ATOM   1250  N   ASN A  80       2.993  13.494  -0.741  1.00 97.48           N  
ATOM   1251  H   ASN A  80       2.870  14.346  -0.212  1.00 97.48           H  
ATOM   1252  CA  ASN A  80       4.331  12.923  -0.892  1.00 97.48           C  
ATOM   1253  HA  ASN A  80       4.445  12.595  -1.925  1.00 97.48           H  
ATOM   1254  C   ASN A  80       4.513  11.700   0.024  1.00 97.48           C  
ATOM   1255  CB  ASN A  80       5.400  13.999  -0.621  1.00 97.48           C  
ATOM   1256  HB2 ASN A  80       5.283  14.816  -1.333  1.00 97.48           H  
ATOM   1257  HB3 ASN A  80       5.269  14.395   0.386  1.00 97.48           H  
ATOM   1258  O   ASN A  80       4.477  11.843   1.245  1.00 97.48           O  
ATOM   1259  CG  ASN A  80       6.817  13.453  -0.748  1.00 97.48           C  
ATOM   1260  ND2 ASN A  80       7.788  14.126  -0.181  1.00 97.48           N  
ATOM   1261 HD21 ASN A  80       7.602  14.991   0.305  1.00 97.48           H  
ATOM   1262 HD22 ASN A  80       8.703  13.700  -0.167  1.00 97.48           H  
ATOM   1263  OD1 ASN A  80       7.066  12.406  -1.330  1.00 97.48           O  
ATOM   1264  N   PHE A  81       4.790  10.534  -0.565  1.00 98.48           N  
ATOM   1265  H   PHE A  81       4.763  10.506  -1.574  1.00 98.48           H  
ATOM   1266  CA  PHE A  81       5.071   9.276   0.143  1.00 98.48           C  
ATOM   1267  HA  PHE A  81       4.657   9.339   1.149  1.00 98.48           H  
ATOM   1268  C   PHE A  81       6.576   9.003   0.337  1.00 98.48           C  
ATOM   1269  CB  PHE A  81       4.352   8.115  -0.569  1.00 98.48           C  
ATOM   1270  HB2 PHE A  81       4.418   8.244  -1.649  1.00 98.48           H  
ATOM   1271  HB3 PHE A  81       4.869   7.187  -0.327  1.00 98.48           H  
ATOM   1272  O   PHE A  81       6.954   8.040   1.001  1.00 98.48           O  
ATOM   1273  CG  PHE A  81       2.896   7.946  -0.169  1.00 98.48           C  
ATOM   1274  CD1 PHE A  81       2.475   6.771   0.480  1.00 98.48           C  
ATOM   1275  HD1 PHE A  81       3.182   5.982   0.694  1.00 98.48           H  
ATOM   1276  CD2 PHE A  81       1.961   8.970  -0.409  1.00 98.48           C  
ATOM   1277  HD2 PHE A  81       2.263   9.875  -0.914  1.00 98.48           H  
ATOM   1278  CE1 PHE A  81       1.137   6.628   0.888  1.00 98.48           C  
ATOM   1279  HE1 PHE A  81       0.821   5.728   1.394  1.00 98.48           H  
ATOM   1280  CE2 PHE A  81       0.628   8.835   0.011  1.00 98.48           C  
ATOM   1281  HE2 PHE A  81      -0.085   9.624  -0.179  1.00 98.48           H  
ATOM   1282  CZ  PHE A  81       0.216   7.663   0.661  1.00 98.48           C  
ATOM   1283  HZ  PHE A  81      -0.816   7.556   0.964  1.00 98.48           H  
ATOM   1284  N   THR A  82       7.473   9.851  -0.168  1.00 98.46           N  
ATOM   1285  H   THR A  82       7.141  10.677  -0.645  1.00 98.46           H  
ATOM   1286  CA  THR A  82       8.909   9.769   0.156  1.00 98.46           C  
ATOM   1287  HA  THR A  82       9.201   8.720   0.209  1.00 98.46           H  
ATOM   1288  C   THR A  82       9.150  10.398   1.529  1.00 98.46           C  
ATOM   1289  CB  THR A  82       9.784  10.425  -0.921  1.00 98.46           C  
ATOM   1290  HB  THR A  82       9.642  11.506  -0.917  1.00 98.46           H  
ATOM   1291  O   THR A  82       9.491  11.575   1.624  1.00 98.46           O  
ATOM   1292  CG2 THR A  82      11.265  10.100  -0.718  1.00 98.46           C  
ATOM   1293 HG21 THR A  82      11.605  10.483   0.244  1.00 98.46           H  
ATOM   1294 HG22 THR A  82      11.846  10.582  -1.504  1.00 98.46           H  
ATOM   1295 HG23 THR A  82      11.422   9.022  -0.756  1.00 98.46           H  
ATOM   1296  OG1 THR A  82       9.438   9.928  -2.191  1.00 98.46           O  
ATOM   1297  HG1 THR A  82       8.557  10.261  -2.382  1.00 98.46           H  
ATOM   1298  N   ARG A  83       8.906   9.620   2.588  1.00 98.51           N  
ATOM   1299  H   ARG A  83       8.596   8.676   2.408  1.00 98.51           H  
ATOM   1300  CA  ARG A  83       8.911  10.058   3.994  1.00 98.51           C  
ATOM   1301  HA  ARG A  83       9.257  11.090   4.054  1.00 98.51           H  
ATOM   1302  C   ARG A  83       9.867   9.241   4.868  1.00 98.51           C  
ATOM   1303  CB  ARG A  83       7.487   9.999   4.567  1.00 98.51           C  
ATOM   1304  HB2 ARG A  83       7.529  10.352   5.597  1.00 98.51           H  
ATOM   1305  HB3 ARG A  83       7.142   8.966   4.585  1.00 98.51           H  
ATOM   1306  O   ARG A  83      10.309   8.164   4.462  1.00 98.51           O  
ATOM   1307  CG  ARG A  83       6.435  10.847   3.847  1.00 98.51           C  
ATOM   1308  HG2 ARG A  83       5.495  10.737   4.388  1.00 98.51           H  
ATOM   1309  HG3 ARG A  83       6.287  10.480   2.831  1.00 98.51           H  
ATOM   1310  CD  ARG A  83       6.814  12.329   3.811  1.00 98.51           C  
ATOM   1311  HD2 ARG A  83       7.603  12.480   3.073  1.00 98.51           H  
ATOM   1312  HD3 ARG A  83       7.214  12.624   4.781  1.00 98.51           H  
ATOM   1313  NE  ARG A  83       5.651  13.147   3.442  1.00 98.51           N  
ATOM   1314  HE  ARG A  83       5.160  12.856   2.609  1.00 98.51           H  
ATOM   1315  NH1 ARG A  83       5.500  14.387   5.377  1.00 98.51           N  
ATOM   1316 HH11 ARG A  83       5.035  15.078   5.947  1.00 98.51           H  
ATOM   1317 HH12 ARG A  83       6.117  13.750   5.861  1.00 98.51           H  
ATOM   1318  NH2 ARG A  83       4.107  14.782   3.661  1.00 98.51           N  
ATOM   1319 HH21 ARG A  83       3.705  14.494   2.780  1.00 98.51           H  
ATOM   1320 HH22 ARG A  83       3.669  15.504   4.215  1.00 98.51           H  
ATOM   1321  CZ  ARG A  83       5.100  14.102   4.165  1.00 98.51           C  
ATOM   1322  N   ASN A  84      10.192   9.796   6.033  1.00 98.65           N  
ATOM   1323  H   ASN A  84       9.688  10.623   6.323  1.00 98.65           H  
ATOM   1324  CA  ASN A  84      11.105   9.207   7.012  1.00 98.65           C  
ATOM   1325  HA  ASN A  84      11.930   8.743   6.471  1.00 98.65           H  
ATOM   1326  C   ASN A  84      10.433   8.092   7.839  1.00 98.65           C  
ATOM   1327  CB  ASN A  84      11.696  10.338   7.884  1.00 98.65           C  
ATOM   1328  HB2 ASN A  84      12.466   9.933   8.541  1.00 98.65           H  
ATOM   1329  HB3 ASN A  84      12.181  11.077   7.246  1.00 98.65           H  
ATOM   1330  O   ASN A  84       9.232   7.836   7.709  1.00 98.65           O  
ATOM   1331  CG  ASN A  84      10.709  11.054   8.780  1.00 98.65           C  
ATOM   1332  ND2 ASN A  84      11.058  12.199   9.309  1.00 98.65           N  
ATOM   1333 HD21 ASN A  84      10.369  12.618   9.918  1.00 98.65           H  
ATOM   1334 HD22 ASN A  84      11.993  12.565   9.200  1.00 98.65           H  
ATOM   1335  OD1 ASN A  84       9.616  10.593   9.034  1.00 98.65           O  
ATOM   1336  N   TRP A  85      11.210   7.433   8.702  1.00 98.72           N  
ATOM   1337  H   TRP A  85      12.196   7.649   8.720  1.00 98.72           H  
ATOM   1338  CA  TRP A  85      10.720   6.364   9.575  1.00 98.72           C  
ATOM   1339  HA  TRP A  85      10.348   5.538   8.969  1.00 98.72           H  
ATOM   1340  C   TRP A  85       9.578   6.819  10.483  1.00 98.72           C  
ATOM   1341  CB  TRP A  85      11.871   5.846  10.443  1.00 98.72           C  
ATOM   1342  HB2 TRP A  85      12.266   6.663  11.046  1.00 98.72           H  
ATOM   1343  HB3 TRP A  85      12.675   5.501   9.793  1.00 98.72           H  
ATOM   1344  O   TRP A  85       8.597   6.097  10.656  1.00 98.72           O  
ATOM   1345  CG  TRP A  85      11.475   4.717  11.346  1.00 98.72           C  
ATOM   1346  CD1 TRP A  85      11.185   4.795  12.667  1.00 98.72           C  
ATOM   1347  HD1 TRP A  85      11.205   5.709  13.241  1.00 98.72           H  
ATOM   1348  CD2 TRP A  85      11.287   3.323  10.980  1.00 98.72           C  
ATOM   1349  CE2 TRP A  85      10.962   2.584  12.157  1.00 98.72           C  
ATOM   1350  CE3 TRP A  85      11.424   2.609   9.772  1.00 98.72           C  
ATOM   1351  HE3 TRP A  85      11.682   3.142   8.869  1.00 98.72           H  
ATOM   1352  NE1 TRP A  85      10.860   3.539  13.154  1.00 98.72           N  
ATOM   1353  HE1 TRP A  85      10.603   3.361  14.114  1.00 98.72           H  
ATOM   1354  CH2 TRP A  85      11.026   0.497  10.929  1.00 98.72           C  
ATOM   1355  HH2 TRP A  85      10.956  -0.580  10.894  1.00 98.72           H  
ATOM   1356  CZ2 TRP A  85      10.846   1.186  12.141  1.00 98.72           C  
ATOM   1357  HZ2 TRP A  85      10.635   0.634  13.045  1.00 98.72           H  
ATOM   1358  CZ3 TRP A  85      11.293   1.211   9.750  1.00 98.72           C  
ATOM   1359  HZ3 TRP A  85      11.427   0.682   8.819  1.00 98.72           H  
ATOM   1360  N   GLU A  86       9.698   8.011  11.070  1.00 98.44           N  
ATOM   1361  H   GLU A  86      10.488   8.589  10.821  1.00 98.44           H  
ATOM   1362  CA  GLU A  86       8.724   8.531  12.030  1.00 98.44           C  
ATOM   1363  HA  GLU A  86       8.572   7.774  12.800  1.00 98.44           H  
ATOM   1364  C   GLU A  86       7.352   8.792  11.387  1.00 98.44           C  
ATOM   1365  CB  GLU A  86       9.291   9.789  12.706  1.00 98.44           C  
ATOM   1366  HB2 GLU A  86      10.276   9.564  13.114  1.00 98.44           H  
ATOM   1367  HB3 GLU A  86       9.380  10.595  11.978  1.00 98.44           H  
ATOM   1368  O   GLU A  86       6.326   8.384  11.938  1.00 98.44           O  
ATOM   1369  CG  GLU A  86       8.362  10.209  13.849  1.00 98.44           C  
ATOM   1370  HG2 GLU A  86       7.387  10.479  13.443  1.00 98.44           H  
ATOM   1371  HG3 GLU A  86       8.232   9.343  14.498  1.00 98.44           H  
ATOM   1372  CD  GLU A  86       8.865  11.390  14.679  1.00 98.44           C  
ATOM   1373  OE1 GLU A  86       8.627  11.340  15.909  1.00 98.44           O  
ATOM   1374  OE2 GLU A  86       9.369  12.369  14.090  1.00 98.44           O  
ATOM   1375  N   ASP A  87       7.329   9.394  10.198  1.00 98.62           N  
ATOM   1376  H   ASP A  87       8.196   9.747   9.820  1.00 98.62           H  
ATOM   1377  CA  ASP A  87       6.115   9.610   9.410  1.00 98.62           C  
ATOM   1378  HA  ASP A  87       5.400  10.201   9.983  1.00 98.62           H  
ATOM   1379  C   ASP A  87       5.456   8.264   9.071  1.00 98.62           C  
ATOM   1380  CB  ASP A  87       6.465  10.363   8.112  1.00 98.62           C  
ATOM   1381  HB2 ASP A  87       7.367   9.915   7.695  1.00 98.62           H  
ATOM   1382  HB3 ASP A  87       5.659  10.201   7.397  1.00 98.62           H  
ATOM   1383  O   ASP A  87       4.261   8.078   9.290  1.00 98.62           O  
ATOM   1384  CG  ASP A  87       6.665  11.885   8.227  1.00 98.62           C  
ATOM   1385  OD1 ASP A  87       6.495  12.444   9.332  1.00 98.62           O  
ATOM   1386  OD2 ASP A  87       6.906  12.509   7.157  1.00 98.62           O  
ATOM   1387  N   TYR A  88       6.225   7.278   8.594  1.00 98.68           N  
ATOM   1388  H   TYR A  88       7.207   7.462   8.448  1.00 98.68           H  
ATOM   1389  CA  TYR A  88       5.685   5.945   8.293  1.00 98.68           C  
ATOM   1390  HA  TYR A  88       4.800   6.067   7.669  1.00 98.68           H  
ATOM   1391  C   TYR A  88       5.224   5.177   9.531  1.00 98.68           C  
ATOM   1392  CB  TYR A  88       6.715   5.116   7.521  1.00 98.68           C  
ATOM   1393  HB2 TYR A  88       7.724   5.370   7.846  1.00 98.68           H  
ATOM   1394  HB3 TYR A  88       6.564   4.058   7.739  1.00 98.68           H  
ATOM   1395  O   TYR A  88       4.305   4.362   9.438  1.00 98.68           O  
ATOM   1396  CG  TYR A  88       6.577   5.292   6.029  1.00 98.68           C  
ATOM   1397  CD1 TYR A  88       5.499   4.676   5.368  1.00 98.68           C  
ATOM   1398  HD1 TYR A  88       4.800   4.072   5.927  1.00 98.68           H  
ATOM   1399  CD2 TYR A  88       7.486   6.089   5.312  1.00 98.68           C  
ATOM   1400  HD2 TYR A  88       8.308   6.569   5.823  1.00 98.68           H  
ATOM   1401  CE1 TYR A  88       5.327   4.854   3.986  1.00 98.68           C  
ATOM   1402  HE1 TYR A  88       4.491   4.399   3.477  1.00 98.68           H  
ATOM   1403  CE2 TYR A  88       7.314   6.277   3.930  1.00 98.68           C  
ATOM   1404  HE2 TYR A  88       8.013   6.892   3.382  1.00 98.68           H  
ATOM   1405  OH  TYR A  88       6.035   5.837   1.945  1.00 98.68           O  
ATOM   1406  HH  TYR A  88       6.467   6.631   1.620  1.00 98.68           H  
ATOM   1407  CZ  TYR A  88       6.229   5.661   3.272  1.00 98.68           C  
ATOM   1408  N   LYS A  89       5.832   5.425  10.691  1.00 98.42           N  
ATOM   1409  H   LYS A  89       6.619   6.058  10.679  1.00 98.42           H  
ATOM   1410  CA  LYS A  89       5.431   4.834  11.967  1.00 98.42           C  
ATOM   1411  HA  LYS A  89       5.352   3.753  11.858  1.00 98.42           H  
ATOM   1412  C   LYS A  89       4.056   5.324  12.404  1.00 98.42           C  
ATOM   1413  CB  LYS A  89       6.523   5.134  12.997  1.00 98.42           C  
ATOM   1414  HB2 LYS A  89       6.831   6.177  12.925  1.00 98.42           H  
ATOM   1415  HB3 LYS A  89       7.386   4.512  12.761  1.00 98.42           H  
ATOM   1416  O   LYS A  89       3.205   4.497  12.730  1.00 98.42           O  
ATOM   1417  CG  LYS A  89       6.070   4.879  14.436  1.00 98.42           C  
ATOM   1418  HG2 LYS A  89       5.610   3.894  14.515  1.00 98.42           H  
ATOM   1419  HG3 LYS A  89       5.333   5.624  14.734  1.00 98.42           H  
ATOM   1420  CD  LYS A  89       7.280   4.993  15.353  1.00 98.42           C  
ATOM   1421  HD2 LYS A  89       7.593   6.036  15.404  1.00 98.42           H  
ATOM   1422  HD3 LYS A  89       8.098   4.399  14.945  1.00 98.42           H  
ATOM   1423  CE  LYS A  89       6.945   4.474  16.743  1.00 98.42           C  
ATOM   1424  HE2 LYS A  89       6.617   3.439  16.654  1.00 98.42           H  
ATOM   1425  HE3 LYS A  89       6.137   5.060  17.181  1.00 98.42           H  
ATOM   1426  NZ  LYS A  89       8.166   4.542  17.564  1.00 98.42           N  
ATOM   1427  HZ1 LYS A  89       8.189   3.791  18.238  1.00 98.42           H  
ATOM   1428  HZ2 LYS A  89       8.950   4.246  17.000  1.00 98.42           H  
ATOM   1429  HZ3 LYS A  89       8.342   5.456  17.956  1.00 98.42           H  
ATOM   1430  N   TYR A  90       3.839   6.637  12.407  1.00 97.21           N  
ATOM   1431  H   TYR A  90       4.591   7.247  12.120  1.00 97.21           H  
ATOM   1432  CA  TYR A  90       2.620   7.235  12.963  1.00 97.21           C  
ATOM   1433  HA  TYR A  90       2.168   6.525  13.656  1.00 97.21           H  
ATOM   1434  C   TYR A  90       1.529   7.530  11.932  1.00 97.21           C  
ATOM   1435  CB  TYR A  90       2.988   8.482  13.770  1.00 97.21           C  
ATOM   1436  HB2 TYR A  90       3.467   9.202  13.107  1.00 97.21           H  
ATOM   1437  HB3 TYR A  90       2.070   8.936  14.144  1.00 97.21           H  
ATOM   1438  O   TYR A  90       0.384   7.743  12.322  1.00 97.21           O  
ATOM   1439  CG  TYR A  90       3.884   8.198  14.962  1.00 97.21           C  
ATOM   1440  CD1 TYR A  90       3.452   7.327  15.984  1.00 97.21           C  
ATOM   1441  HD1 TYR A  90       2.482   6.857  15.919  1.00 97.21           H  
ATOM   1442  CD2 TYR A  90       5.148   8.808  15.052  1.00 97.21           C  
ATOM   1443  HD2 TYR A  90       5.488   9.456  14.258  1.00 97.21           H  
ATOM   1444  CE1 TYR A  90       4.289   7.057  17.085  1.00 97.21           C  
ATOM   1445  HE1 TYR A  90       3.961   6.385  17.864  1.00 97.21           H  
ATOM   1446  CE2 TYR A  90       5.971   8.573  16.168  1.00 97.21           C  
ATOM   1447  HE2 TYR A  90       6.925   9.073  16.245  1.00 97.21           H  
ATOM   1448  OH  TYR A  90       6.371   7.445  18.235  1.00 97.21           O  
ATOM   1449  HH  TYR A  90       7.090   8.080  18.221  1.00 97.21           H  
ATOM   1450  CZ  TYR A  90       5.548   7.687  17.179  1.00 97.21           C  
ATOM   1451  N   GLY A  91       1.862   7.488  10.644  1.00 97.78           N  
ATOM   1452  H   GLY A  91       2.843   7.445  10.407  1.00 97.78           H  
ATOM   1453  CA  GLY A  91       0.950   7.789   9.550  1.00 97.78           C  
ATOM   1454  HA2 GLY A  91       1.199   7.137   8.713  1.00 97.78           H  
ATOM   1455  HA3 GLY A  91      -0.083   7.593   9.840  1.00 97.78           H  
ATOM   1456  C   GLY A  91       1.057   9.235   9.076  1.00 97.78           C  
ATOM   1457  O   GLY A  91       1.564  10.117   9.772  1.00 97.78           O  
ATOM   1458  N   PHE A  92       0.604   9.464   7.848  1.00 97.84           N  
ATOM   1459  H   PHE A  92       0.129   8.710   7.372  1.00 97.84           H  
ATOM   1460  CA  PHE A  92       0.629  10.766   7.186  1.00 97.84           C  
ATOM   1461  HA  PHE A  92       0.373  11.534   7.916  1.00 97.84           H  
ATOM   1462  C   PHE A  92      -0.406  10.824   6.060  1.00 97.84           C  
ATOM   1463  CB  PHE A  92       2.038  11.055   6.634  1.00 97.84           C  
ATOM   1464  HB2 PHE A  92       2.052  12.051   6.193  1.00 97.84           H  
ATOM   1465  HB3 PHE A  92       2.742  11.075   7.466  1.00 97.84           H  
ATOM   1466  O   PHE A  92      -0.943   9.802   5.628  1.00 97.84           O  
ATOM   1467  CG  PHE A  92       2.530  10.059   5.600  1.00 97.84           C  
ATOM   1468  CD1 PHE A  92       3.340   8.984   6.001  1.00 97.84           C  
ATOM   1469  HD1 PHE A  92       3.603   8.875   7.043  1.00 97.84           H  
ATOM   1470  CD2 PHE A  92       2.171  10.189   4.244  1.00 97.84           C  
ATOM   1471  HD2 PHE A  92       1.536  11.002   3.925  1.00 97.84           H  
ATOM   1472  CE1 PHE A  92       3.796   8.046   5.061  1.00 97.84           C  
ATOM   1473  HE1 PHE A  92       4.418   7.224   5.383  1.00 97.84           H  
ATOM   1474  CE2 PHE A  92       2.613   9.243   3.305  1.00 97.84           C  
ATOM   1475  HE2 PHE A  92       2.311   9.334   2.272  1.00 97.84           H  
ATOM   1476  CZ  PHE A  92       3.428   8.171   3.711  1.00 97.84           C  
ATOM   1477  HZ  PHE A  92       3.760   7.437   2.992  1.00 97.84           H  
ATOM   1478  N   GLY A  93      -0.622  12.031   5.538  1.00 96.51           N  
ATOM   1479  H   GLY A  93      -0.202  12.824   6.002  1.00 96.51           H  
ATOM   1480  CA  GLY A  93      -1.725  12.319   4.629  1.00 96.51           C  
ATOM   1481  HA2 GLY A  93      -1.909  11.468   3.973  1.00 96.51           H  
ATOM   1482  HA3 GLY A  93      -1.491  13.184   4.009  1.00 96.51           H  
ATOM   1483  C   GLY A  93      -2.992  12.621   5.416  1.00 96.51           C  
ATOM   1484  O   GLY A  93      -2.917  12.995   6.589  1.00 96.51           O  
ATOM   1485  N   ASP A  94      -4.132  12.491   4.755  1.00 91.20           N  
ATOM   1486  H   ASP A  94      -4.132  12.147   3.806  1.00 91.20           H  
ATOM   1487  CA  ASP A  94      -5.427  12.810   5.342  1.00 91.20           C  
ATOM   1488  HA  ASP A  94      -5.456  12.461   6.374  1.00 91.20           H  
ATOM   1489  C   ASP A  94      -6.567  12.091   4.590  1.00 91.20           C  
ATOM   1490  CB  ASP A  94      -5.581  14.338   5.373  1.00 91.20           C  
ATOM   1491  HB2 ASP A  94      -4.967  14.761   6.168  1.00 91.20           H  
ATOM   1492  HB3 ASP A  94      -5.251  14.758   4.422  1.00 91.20           H  
ATOM   1493  O   ASP A  94      -6.448  11.739   3.410  1.00 91.20           O  
ATOM   1494  CG  ASP A  94      -7.032  14.696   5.604  1.00 91.20           C  
ATOM   1495  OD1 ASP A  94      -7.557  14.307   6.668  1.00 91.20           O  
ATOM   1496  OD2 ASP A  94      -7.628  15.099   4.589  1.00 91.20           O  
ATOM   1497  N   PHE A  95      -7.668  11.829   5.295  1.00 93.61           N  
ATOM   1498  H   PHE A  95      -7.782  12.327   6.167  1.00 93.61           H  
ATOM   1499  CA  PHE A  95      -8.817  11.127   4.742  1.00 93.61           C  
ATOM   1500  HA  PHE A  95      -8.453  10.291   4.145  1.00 93.61           H  
ATOM   1501  C   PHE A  95      -9.664  11.991   3.799  1.00 93.61           C  
ATOM   1502  CB  PHE A  95      -9.688  10.579   5.875  1.00 93.61           C  
ATOM   1503  HB2 PHE A  95     -10.556  10.110   5.410  1.00 93.61           H  
ATOM   1504  HB3 PHE A  95     -10.046  11.418   6.471  1.00 93.61           H  
ATOM   1505  O   PHE A  95     -10.258  11.420   2.879  1.00 93.61           O  
ATOM   1506  CG  PHE A  95      -9.047   9.545   6.786  1.00 93.61           C  
ATOM   1507  CD1 PHE A  95      -8.422   8.403   6.248  1.00 93.61           C  
ATOM   1508  HD1 PHE A  95      -8.346   8.281   5.178  1.00 93.61           H  
ATOM   1509  CD2 PHE A  95      -9.101   9.704   8.183  1.00 93.61           C  
ATOM   1510  HD2 PHE A  95      -9.542  10.592   8.611  1.00 93.61           H  
ATOM   1511  CE1 PHE A  95      -7.882   7.424   7.100  1.00 93.61           C  
ATOM   1512  HE1 PHE A  95      -7.395   6.551   6.690  1.00 93.61           H  
ATOM   1513  CE2 PHE A  95      -8.549   8.728   9.031  1.00 93.61           C  
ATOM   1514  HE2 PHE A  95      -8.560   8.880  10.101  1.00 93.61           H  
ATOM   1515  CZ  PHE A  95      -7.944   7.584   8.491  1.00 93.61           C  
ATOM   1516  HZ  PHE A  95      -7.499   6.854   9.150  1.00 93.61           H  
ATOM   1517  N   ASP A  96      -9.695  13.315   3.980  1.00 88.49           N  
ATOM   1518  H   ASP A  96      -9.130  13.742   4.700  1.00 88.49           H  
ATOM   1519  CA  ASP A  96     -10.478  14.242   3.153  1.00 88.49           C  
ATOM   1520  HA  ASP A  96     -11.469  13.815   3.004  1.00 88.49           H  
ATOM   1521  C   ASP A  96      -9.842  14.410   1.766  1.00 88.49           C  
ATOM   1522  CB  ASP A  96     -10.673  15.606   3.852  1.00 88.49           C  
ATOM   1523  HB2 ASP A  96      -9.722  16.125   3.971  1.00 88.49           H  
ATOM   1524  HB3 ASP A  96     -11.286  16.227   3.198  1.00 88.49           H  
ATOM   1525  O   ASP A  96     -10.535  14.323   0.749  1.00 88.49           O  
ATOM   1526  CG  ASP A  96     -11.396  15.506   5.203  1.00 88.49           C  
ATOM   1527  OD1 ASP A  96     -12.291  14.630   5.314  1.00 88.49           O  
ATOM   1528  OD2 ASP A  96     -11.117  16.334   6.098  1.00 88.49           O  
ATOM   1529  N   ASN A  97      -8.509  14.515   1.704  1.00 83.78           N  
ATOM   1530  H   ASN A  97      -8.031  14.660   2.582  1.00 83.78           H  
ATOM   1531  CA  ASN A  97      -7.755  14.463   0.439  1.00 83.78           C  
ATOM   1532  HA  ASN A  97      -8.217  15.146  -0.275  1.00 83.78           H  
ATOM   1533  C   ASN A  97      -7.775  13.063  -0.203  1.00 83.78           C  
ATOM   1534  CB  ASN A  97      -6.314  14.923   0.699  1.00 83.78           C  
ATOM   1535  HB2 ASN A  97      -5.719  14.788  -0.204  1.00 83.78           H  
ATOM   1536  HB3 ASN A  97      -5.879  14.321   1.496  1.00 83.78           H  
ATOM   1537  O   ASN A  97      -7.553  12.897  -1.401  1.00 83.78           O  
ATOM   1538  CG  ASN A  97      -6.247  16.392   1.069  1.00 83.78           C  
ATOM   1539  ND2 ASN A  97      -5.474  16.745   2.067  1.00 83.78           N  
ATOM   1540 HD21 ASN A  97      -5.163  16.031   2.710  1.00 83.78           H  
ATOM   1541 HD22 ASN A  97      -5.603  17.703   2.359  1.00 83.78           H  
ATOM   1542  OD1 ASN A  97      -6.876  17.246   0.472  1.00 83.78           O  
ATOM   1543  N   GLY A  98      -8.032  12.024   0.595  1.00 89.67           N  
ATOM   1544  H   GLY A  98      -8.213  12.224   1.568  1.00 89.67           H  
ATOM   1545  CA  GLY A  98      -8.147  10.647   0.128  1.00 89.67           C  
ATOM   1546  HA2 GLY A  98      -8.632  10.064   0.911  1.00 89.67           H  
ATOM   1547  HA3 GLY A  98      -8.776  10.633  -0.762  1.00 89.67           H  
ATOM   1548  C   GLY A  98      -6.816   9.967  -0.215  1.00 89.67           C  
ATOM   1549  O   GLY A  98      -6.849   8.822  -0.671  1.00 89.67           O  
ATOM   1550  N   GLU A  99      -5.670  10.614   0.019  1.00 97.69           N  
ATOM   1551  H   GLU A  99      -5.733  11.553   0.386  1.00 97.69           H  
ATOM   1552  CA  GLU A  99      -4.342   9.993   0.004  1.00 97.69           C  
ATOM   1553  HA  GLU A  99      -4.442   8.963  -0.341  1.00 97.69           H  
ATOM   1554  C   GLU A  99      -3.747   9.958   1.409  1.00 97.69           C  
ATOM   1555  CB  GLU A  99      -3.348  10.696  -0.932  1.00 97.69           C  
ATOM   1556  HB2 GLU A  99      -2.376  10.229  -0.768  1.00 97.69           H  
ATOM   1557  HB3 GLU A  99      -3.279  11.752  -0.669  1.00 97.69           H  
ATOM   1558  O   GLU A  99      -3.543  10.992   2.045  1.00 97.69           O  
ATOM   1559  CG  GLU A  99      -3.685  10.573  -2.416  1.00 97.69           C  
ATOM   1560  HG2 GLU A  99      -4.138   9.594  -2.571  1.00 97.69           H  
ATOM   1561  HG3 GLU A  99      -4.413  11.339  -2.687  1.00 97.69           H  
ATOM   1562  CD  GLU A  99      -2.449  10.673  -3.324  1.00 97.69           C  
ATOM   1563  OE1 GLU A  99      -2.429   9.925  -4.331  1.00 97.69           O  
ATOM   1564  OE2 GLU A  99      -1.444  11.345  -3.003  1.00 97.69           O  
ATOM   1565  N   PHE A 100      -3.422   8.762   1.890  1.00 98.12           N  
ATOM   1566  H   PHE A 100      -3.556   7.941   1.317  1.00 98.12           H  
ATOM   1567  CA  PHE A 100      -2.842   8.600   3.218  1.00 98.12           C  
ATOM   1568  HA  PHE A 100      -2.100   9.384   3.368  1.00 98.12           H  
ATOM   1569  C   PHE A 100      -2.129   7.260   3.375  1.00 98.12           C  
ATOM   1570  CB  PHE A 100      -3.933   8.763   4.294  1.00 98.12           C  
ATOM   1571  HB2 PHE A 100      -4.467   9.701   4.142  1.00 98.12           H  
ATOM   1572  HB3 PHE A 100      -3.455   8.837   5.271  1.00 98.12           H  
ATOM   1573  O   PHE A 100      -2.331   6.311   2.605  1.00 98.12           O  
ATOM   1574  CG  PHE A 100      -4.936   7.631   4.331  1.00 98.12           C  
ATOM   1575  CD1 PHE A 100      -6.064   7.658   3.491  1.00 98.12           C  
ATOM   1576  HD1 PHE A 100      -6.230   8.509   2.846  1.00 98.12           H  
ATOM   1577  CD2 PHE A 100      -4.724   6.541   5.194  1.00 98.12           C  
ATOM   1578  HD2 PHE A 100      -3.872   6.538   5.858  1.00 98.12           H  
ATOM   1579  CE1 PHE A 100      -6.979   6.593   3.515  1.00 98.12           C  
ATOM   1580  HE1 PHE A 100      -7.860   6.626   2.891  1.00 98.12           H  
ATOM   1581  CE2 PHE A 100      -5.627   5.467   5.205  1.00 98.12           C  
ATOM   1582  HE2 PHE A 100      -5.476   4.636   5.878  1.00 98.12           H  
ATOM   1583  CZ  PHE A 100      -6.761   5.505   4.377  1.00 98.12           C  
ATOM   1584  HZ  PHE A 100      -7.486   4.707   4.438  1.00 98.12           H  
ATOM   1585  N   TYR A 101      -1.316   7.189   4.422  1.00 98.53           N  
ATOM   1586  H   TYR A 101      -1.205   8.026   4.977  1.00 98.53           H  
ATOM   1587  CA  TYR A 101      -0.771   5.963   4.977  1.00 98.53           C  
ATOM   1588  HA  TYR A 101      -1.218   5.101   4.482  1.00 98.53           H  
ATOM   1589  C   TYR A 101      -1.119   5.916   6.464  1.00 98.53           C  
ATOM   1590  CB  TYR A 101       0.743   5.935   4.748  1.00 98.53           C  
ATOM   1591  HB2 TYR A 101       0.954   6.204   3.713  1.00 98.53           H  
ATOM   1592  HB3 TYR A 101       1.222   6.683   5.380  1.00 98.53           H  
ATOM   1593  O   TYR A 101      -0.769   6.835   7.199  1.00 98.53           O  
ATOM   1594  CG  TYR A 101       1.342   4.575   5.021  1.00 98.53           C  
ATOM   1595  CD1 TYR A 101       1.891   4.275   6.281  1.00 98.53           C  
ATOM   1596  HD1 TYR A 101       1.937   5.038   7.044  1.00 98.53           H  
ATOM   1597  CD2 TYR A 101       1.312   3.596   4.012  1.00 98.53           C  
ATOM   1598  HD2 TYR A 101       0.892   3.844   3.048  1.00 98.53           H  
ATOM   1599  CE1 TYR A 101       2.401   2.986   6.533  1.00 98.53           C  
ATOM   1600  HE1 TYR A 101       2.834   2.757   7.496  1.00 98.53           H  
ATOM   1601  CE2 TYR A 101       1.820   2.308   4.259  1.00 98.53           C  
ATOM   1602  HE2 TYR A 101       1.785   1.542   3.498  1.00 98.53           H  
ATOM   1603  OH  TYR A 101       2.874   0.760   5.735  1.00 98.53           O  
ATOM   1604  HH  TYR A 101       3.255   0.675   6.612  1.00 98.53           H  
ATOM   1605  CZ  TYR A 101       2.369   2.001   5.520  1.00 98.53           C  
ATOM   1606  N   LEU A 102      -1.797   4.857   6.917  1.00 97.56           N  
ATOM   1607  H   LEU A 102      -2.037   4.128   6.261  1.00 97.56           H  
ATOM   1608  CA  LEU A 102      -2.373   4.783   8.269  1.00 97.56           C  
ATOM   1609  HA  LEU A 102      -2.987   5.670   8.417  1.00 97.56           H  
ATOM   1610  C   LEU A 102      -1.321   4.793   9.390  1.00 97.56           C  
ATOM   1611  CB  LEU A 102      -3.272   3.532   8.338  1.00 97.56           C  
ATOM   1612  HB2 LEU A 102      -4.009   3.610   7.539  1.00 97.56           H  
ATOM   1613  HB3 LEU A 102      -2.655   2.654   8.148  1.00 97.56           H  
ATOM   1614  O   LEU A 102      -1.640   5.130  10.526  1.00 97.56           O  
ATOM   1615  CG  LEU A 102      -4.032   3.316   9.664  1.00 97.56           C  
ATOM   1616  HG  LEU A 102      -3.325   3.231  10.489  1.00 97.56           H  
ATOM   1617  CD1 LEU A 102      -5.017   4.445   9.959  1.00 97.56           C  
ATOM   1618 HD11 LEU A 102      -4.461   5.350  10.201  1.00 97.56           H  
ATOM   1619 HD12 LEU A 102      -5.625   4.198  10.829  1.00 97.56           H  
ATOM   1620 HD13 LEU A 102      -5.669   4.623   9.103  1.00 97.56           H  
ATOM   1621  CD2 LEU A 102      -4.819   2.009   9.614  1.00 97.56           C  
ATOM   1622 HD21 LEU A 102      -5.330   1.858  10.565  1.00 97.56           H  
ATOM   1623 HD22 LEU A 102      -4.134   1.177   9.450  1.00 97.56           H  
ATOM   1624 HD23 LEU A 102      -5.559   2.055   8.815  1.00 97.56           H  
ATOM   1625  N   GLY A 103      -0.079   4.426   9.075  1.00 98.01           N  
ATOM   1626  H   GLY A 103       0.101   4.182   8.112  1.00 98.01           H  
ATOM   1627  CA  GLY A 103       1.013   4.315  10.036  1.00 98.01           C  
ATOM   1628  HA2 GLY A 103       0.801   4.904  10.928  1.00 98.01           H  
ATOM   1629  HA3 GLY A 103       1.918   4.717   9.581  1.00 98.01           H  
ATOM   1630  C   GLY A 103       1.247   2.873  10.470  1.00 98.01           C  
ATOM   1631  O   GLY A 103       0.313   2.148  10.818  1.00 98.01           O  
ATOM   1632  N   ASN A 104       2.506   2.445  10.452  1.00 98.57           N  
ATOM   1633  H   ASN A 104       3.223   3.096  10.165  1.00 98.57           H  
ATOM   1634  CA  ASN A 104       2.894   1.075  10.770  1.00 98.57           C  
ATOM   1635  HA  ASN A 104       2.340   0.392  10.126  1.00 98.57           H  
ATOM   1636  C   ASN A 104       2.550   0.689  12.214  1.00 98.57           C  
ATOM   1637  CB  ASN A 104       4.393   0.895  10.497  1.00 98.57           C  
ATOM   1638  HB2 ASN A 104       4.965   1.658  11.026  1.00 98.57           H  
ATOM   1639  HB3 ASN A 104       4.684  -0.082  10.883  1.00 98.57           H  
ATOM   1640  O   ASN A 104       2.157  -0.447  12.448  1.00 98.57           O  
ATOM   1641  CG  ASN A 104       4.766   0.895   9.028  1.00 98.57           C  
ATOM   1642  ND2 ASN A 104       6.004   1.187   8.708  1.00 98.57           N  
ATOM   1643 HD21 ASN A 104       6.264   1.119   7.734  1.00 98.57           H  
ATOM   1644 HD22 ASN A 104       6.680   1.385   9.432  1.00 98.57           H  
ATOM   1645  OD1 ASN A 104       3.965   0.603   8.154  1.00 98.57           O  
ATOM   1646  N   GLU A 105       2.607   1.614  13.173  1.00 97.41           N  
ATOM   1647  H   GLU A 105       2.904   2.553  12.950  1.00 97.41           H  
ATOM   1648  CA  GLU A 105       2.201   1.310  14.551  1.00 97.41           C  
ATOM   1649  HA  GLU A 105       2.749   0.433  14.894  1.00 97.41           H  
ATOM   1650  C   GLU A 105       0.699   0.984  14.625  1.00 97.41           C  
ATOM   1651  CB  GLU A 105       2.565   2.499  15.453  1.00 97.41           C  
ATOM   1652  HB2 GLU A 105       3.610   2.765  15.296  1.00 97.41           H  
ATOM   1653  HB3 GLU A 105       1.960   3.359  15.167  1.00 97.41           H  
ATOM   1654  O   GLU A 105       0.292   0.002  15.242  1.00 97.41           O  
ATOM   1655  CG  GLU A 105       2.342   2.221  16.948  1.00 97.41           C  
ATOM   1656  HG2 GLU A 105       1.292   1.981  17.114  1.00 97.41           H  
ATOM   1657  HG3 GLU A 105       2.551   3.142  17.492  1.00 97.41           H  
ATOM   1658  CD  GLU A 105       3.231   1.105  17.527  1.00 97.41           C  
ATOM   1659  OE1 GLU A 105       2.900   0.637  18.639  1.00 97.41           O  
ATOM   1660  OE2 GLU A 105       4.269   0.778  16.910  1.00 97.41           O  
ATOM   1661  N   ASN A 106      -0.134   1.753  13.920  1.00 95.09           N  
ATOM   1662  H   ASN A 106       0.257   2.512  13.381  1.00 95.09           H  
ATOM   1663  CA  ASN A 106      -1.580   1.528  13.874  1.00 95.09           C  
ATOM   1664  HA  ASN A 106      -1.960   1.444  14.892  1.00 95.09           H  
ATOM   1665  C   ASN A 106      -1.913   0.213  13.154  1.00 95.09           C  
ATOM   1666  CB  ASN A 106      -2.246   2.737  13.195  1.00 95.09           C  
ATOM   1667  HB2 ASN A 106      -1.821   2.869  12.200  1.00 95.09           H  
ATOM   1668  HB3 ASN A 106      -3.314   2.549  13.088  1.00 95.09           H  
ATOM   1669  O   ASN A 106      -2.710  -0.585  13.647  1.00 95.09           O  
ATOM   1670  CG  ASN A 106      -2.085   4.035  13.969  1.00 95.09           C  
ATOM   1671  ND2 ASN A 106      -2.150   5.158  13.299  1.00 95.09           N  
ATOM   1672 HD21 ASN A 106      -1.996   6.021  13.800  1.00 95.09           H  
ATOM   1673 HD22 ASN A 106      -2.156   5.158  12.289  1.00 95.09           H  
ATOM   1674  OD1 ASN A 106      -1.893   4.060  15.174  1.00 95.09           O  
ATOM   1675  N   ILE A 107      -1.264  -0.053  12.016  1.00 97.28           N  
ATOM   1676  H   ILE A 107      -0.619   0.641  11.666  1.00 97.28           H  
ATOM   1677  CA  ILE A 107      -1.444  -1.304  11.264  1.00 97.28           C  
ATOM   1678  HA  ILE A 107      -2.508  -1.434  11.063  1.00 97.28           H  
ATOM   1679  C   ILE A 107      -0.992  -2.507  12.108  1.00 97.28           C  
ATOM   1680  CB  ILE A 107      -0.702  -1.231   9.908  1.00 97.28           C  
ATOM   1681  HB  ILE A 107       0.347  -1.015  10.109  1.00 97.28           H  
ATOM   1682  O   ILE A 107      -1.685  -3.528  12.138  1.00 97.28           O  
ATOM   1683  CG1 ILE A 107      -1.257  -0.105   9.006  1.00 97.28           C  
ATOM   1684 HG12 ILE A 107      -1.446   0.794   9.593  1.00 97.28           H  
ATOM   1685 HG13 ILE A 107      -2.213  -0.417   8.586  1.00 97.28           H  
ATOM   1686  CG2 ILE A 107      -0.810  -2.570   9.149  1.00 97.28           C  
ATOM   1687 HG21 ILE A 107      -0.391  -3.387   9.736  1.00 97.28           H  
ATOM   1688 HG22 ILE A 107      -1.855  -2.794   8.935  1.00 97.28           H  
ATOM   1689 HG23 ILE A 107      -0.251  -2.523   8.214  1.00 97.28           H  
ATOM   1690  CD1 ILE A 107      -0.302   0.286   7.867  1.00 97.28           C  
ATOM   1691 HD11 ILE A 107       0.663   0.584   8.278  1.00 97.28           H  
ATOM   1692 HD12 ILE A 107      -0.159  -0.542   7.174  1.00 97.28           H  
ATOM   1693 HD13 ILE A 107      -0.720   1.131   7.319  1.00 97.28           H  
ATOM   1694  N   HIS A 108       0.127  -2.395  12.828  1.00 97.02           N  
ATOM   1695  H   HIS A 108       0.669  -1.546  12.761  1.00 97.02           H  
ATOM   1696  CA  HIS A 108       0.613  -3.425  13.745  1.00 97.02           C  
ATOM   1697  HA  HIS A 108       0.774  -4.352  13.193  1.00 97.02           H  
ATOM   1698  C   HIS A 108      -0.409  -3.720  14.846  1.00 97.02           C  
ATOM   1699  CB  HIS A 108       1.951  -2.990  14.361  1.00 97.02           C  
ATOM   1700  HB2 HIS A 108       2.727  -2.977  13.596  1.00 97.02           H  
ATOM   1701  HB3 HIS A 108       1.861  -1.980  14.761  1.00 97.02           H  
ATOM   1702  O   HIS A 108      -0.779  -4.879  15.042  1.00 97.02           O  
ATOM   1703  CG  HIS A 108       2.378  -3.902  15.478  1.00 97.02           C  
ATOM   1704  CD2 HIS A 108       2.567  -3.556  16.791  1.00 97.02           C  
ATOM   1705  HD2 HIS A 108       2.485  -2.562  17.205  1.00 97.02           H  
ATOM   1706  ND1 HIS A 108       2.537  -5.264  15.383  1.00 97.02           N  
ATOM   1707  HD1 HIS A 108       2.444  -5.811  14.539  1.00 97.02           H  
ATOM   1708  CE1 HIS A 108       2.822  -5.729  16.610  1.00 97.02           C  
ATOM   1709  HE1 HIS A 108       2.978  -6.768  16.859  1.00 97.02           H  
ATOM   1710  NE2 HIS A 108       2.853  -4.727  17.501  1.00 97.02           N  
ATOM   1711  N   LEU A 109      -0.908  -2.686  15.528  1.00 94.78           N  
ATOM   1712  H   LEU A 109      -0.546  -1.763  15.336  1.00 94.78           H  
ATOM   1713  CA  LEU A 109      -1.883  -2.842  16.606  1.00 94.78           C  
ATOM   1714  HA  LEU A 109      -1.470  -3.520  17.353  1.00 94.78           H  
ATOM   1715  C   LEU A 109      -3.176  -3.496  16.106  1.00 94.78           C  
ATOM   1716  CB  LEU A 109      -2.149  -1.472  17.257  1.00 94.78           C  
ATOM   1717  HB2 LEU A 109      -3.026  -1.549  17.900  1.00 94.78           H  
ATOM   1718  HB3 LEU A 109      -2.375  -0.754  16.468  1.00 94.78           H  
ATOM   1719  O   LEU A 109      -3.645  -4.447  16.725  1.00 94.78           O  
ATOM   1720  CG  LEU A 109      -0.968  -0.945  18.098  1.00 94.78           C  
ATOM   1721  HG  LEU A 109      -0.047  -0.984  17.516  1.00 94.78           H  
ATOM   1722  CD1 LEU A 109      -1.221   0.506  18.514  1.00 94.78           C  
ATOM   1723 HD11 LEU A 109      -0.342   0.875  19.042  1.00 94.78           H  
ATOM   1724 HD12 LEU A 109      -1.354   1.116  17.620  1.00 94.78           H  
ATOM   1725 HD13 LEU A 109      -2.097   0.568  19.160  1.00 94.78           H  
ATOM   1726  CD2 LEU A 109      -0.756  -1.764  19.372  1.00 94.78           C  
ATOM   1727 HD21 LEU A 109       0.053  -1.320  19.952  1.00 94.78           H  
ATOM   1728 HD22 LEU A 109      -0.455  -2.781  19.118  1.00 94.78           H  
ATOM   1729 HD23 LEU A 109      -1.668  -1.789  19.968  1.00 94.78           H  
ATOM   1730  N   ILE A 110      -3.706  -3.069  14.955  1.00 93.63           N  
ATOM   1731  H   ILE A 110      -3.281  -2.272  14.504  1.00 93.63           H  
ATOM   1732  CA  ILE A 110      -4.922  -3.653  14.368  1.00 93.63           C  
ATOM   1733  HA  ILE A 110      -5.712  -3.627  15.119  1.00 93.63           H  
ATOM   1734  C   ILE A 110      -4.703  -5.128  14.002  1.00 93.63           C  
ATOM   1735  CB  ILE A 110      -5.386  -2.813  13.153  1.00 93.63           C  
ATOM   1736  HB  ILE A 110      -4.542  -2.695  12.472  1.00 93.63           H  
ATOM   1737  O   ILE A 110      -5.516  -5.984  14.360  1.00 93.63           O  
ATOM   1738  CG1 ILE A 110      -5.863  -1.413  13.610  1.00 93.63           C  
ATOM   1739 HG12 ILE A 110      -6.820  -1.502  14.123  1.00 93.63           H  
ATOM   1740 HG13 ILE A 110      -5.156  -0.994  14.326  1.00 93.63           H  
ATOM   1741  CG2 ILE A 110      -6.529  -3.518  12.395  1.00 93.63           C  
ATOM   1742 HG21 ILE A 110      -6.186  -4.459  11.966  1.00 93.63           H  
ATOM   1743 HG22 ILE A 110      -6.891  -2.894  11.578  1.00 93.63           H  
ATOM   1744 HG23 ILE A 110      -7.356  -3.710  13.078  1.00 93.63           H  
ATOM   1745  CD1 ILE A 110      -5.999  -0.404  12.462  1.00 93.63           C  
ATOM   1746 HD11 ILE A 110      -5.067  -0.354  11.899  1.00 93.63           H  
ATOM   1747 HD12 ILE A 110      -6.213   0.581  12.877  1.00 93.63           H  
ATOM   1748 HD13 ILE A 110      -6.816  -0.682  11.796  1.00 93.63           H  
ATOM   1749  N   THR A 111      -3.600  -5.443  13.316  1.00 95.34           N  
ATOM   1750  H   THR A 111      -2.950  -4.701  13.098  1.00 95.34           H  
ATOM   1751  CA  THR A 111      -3.325  -6.799  12.800  1.00 95.34           C  
ATOM   1752  HA  THR A 111      -4.273  -7.227  12.476  1.00 95.34           H  
ATOM   1753  C   THR A 111      -2.778  -7.774  13.844  1.00 95.34           C  
ATOM   1754  CB  THR A 111      -2.411  -6.788  11.565  1.00 95.34           C  
ATOM   1755  HB  THR A 111      -2.242  -7.820  11.255  1.00 95.34           H  
ATOM   1756  O   THR A 111      -2.711  -8.972  13.579  1.00 95.34           O  
ATOM   1757  CG2 THR A 111      -3.040  -6.049  10.387  1.00 95.34           C  
ATOM   1758 HG21 THR A 111      -3.967  -6.548  10.103  1.00 95.34           H  
ATOM   1759 HG22 THR A 111      -3.254  -5.012  10.646  1.00 95.34           H  
ATOM   1760 HG23 THR A 111      -2.352  -6.077   9.543  1.00 95.34           H  
ATOM   1761  OG1 THR A 111      -1.157  -6.194  11.820  1.00 95.34           O  
ATOM   1762  HG1 THR A 111      -1.312  -5.259  11.978  1.00 95.34           H  
ATOM   1763  N   SER A 112      -2.424  -7.303  15.044  1.00 92.98           N  
ATOM   1764  H   SER A 112      -2.406  -6.302  15.176  1.00 92.98           H  
ATOM   1765  CA  SER A 112      -1.960  -8.160  16.146  1.00 92.98           C  
ATOM   1766  HA  SER A 112      -1.400  -8.997  15.729  1.00 92.98           H  
ATOM   1767  C   SER A 112      -3.093  -8.767  16.974  1.00 92.98           C  
ATOM   1768  CB  SER A 112      -1.008  -7.390  17.060  1.00 92.98           C  
ATOM   1769  HB2 SER A 112      -1.488  -6.485  17.432  1.00 92.98           H  
ATOM   1770  HB3 SER A 112      -0.722  -8.019  17.902  1.00 92.98           H  
ATOM   1771  O   SER A 112      -2.862  -9.716  17.718  1.00 92.98           O  
ATOM   1772  OG  SER A 112       0.145  -7.060  16.320  1.00 92.98           O  
ATOM   1773  HG  SER A 112      -0.056  -6.253  15.841  1.00 92.98           H  
ATOM   1774  N   LEU A 113      -4.321  -8.252  16.852  1.00 84.36           N  
ATOM   1775  H   LEU A 113      -4.441  -7.453  16.245  1.00 84.36           H  
ATOM   1776  CA  LEU A 113      -5.457  -8.692  17.672  1.00 84.36           C  
ATOM   1777  HA  LEU A 113      -5.116  -8.852  18.695  1.00 84.36           H  
ATOM   1778  C   LEU A 113      -6.076 -10.019  17.217  1.00 84.36           C  
ATOM   1779  CB  LEU A 113      -6.536  -7.593  17.661  1.00 84.36           C  
ATOM   1780  HB2 LEU A 113      -6.813  -7.392  16.626  1.00 84.36           H  
ATOM   1781  HB3 LEU A 113      -7.420  -7.965  18.179  1.00 84.36           H  
ATOM   1782  O   LEU A 113      -6.738 -10.689  18.007  1.00 84.36           O  
ATOM   1783  CG  LEU A 113      -6.113  -6.272  18.325  1.00 84.36           C  
ATOM   1784  HG  LEU A 113      -5.198  -5.914  17.854  1.00 84.36           H  
ATOM   1785  CD1 LEU A 113      -7.210  -5.229  18.119  1.00 84.36           C  
ATOM   1786 HD11 LEU A 113      -8.139  -5.546  18.595  1.00 84.36           H  
ATOM   1787 HD12 LEU A 113      -7.374  -5.072  17.053  1.00 84.36           H  
ATOM   1788 HD13 LEU A 113      -6.895  -4.278  18.549  1.00 84.36           H  
ATOM   1789  CD2 LEU A 113      -5.856  -6.429  19.825  1.00 84.36           C  
ATOM   1790 HD21 LEU A 113      -4.995  -7.076  19.992  1.00 84.36           H  
ATOM   1791 HD22 LEU A 113      -5.630  -5.453  20.254  1.00 84.36           H  
ATOM   1792 HD23 LEU A 113      -6.733  -6.845  20.320  1.00 84.36           H  
ATOM   1793  N   ARG A 114      -5.958 -10.351  15.929  1.00 90.38           N  
ATOM   1794  H   ARG A 114      -5.349  -9.781  15.360  1.00 90.38           H  
ATOM   1795  CA  ARG A 114      -6.558 -11.530  15.280  1.00 90.38           C  
ATOM   1796  HA  ARG A 114      -6.279 -12.422  15.841  1.00 90.38           H  
ATOM   1797  C   ARG A 114      -6.006 -11.682  13.865  1.00 90.38           C  
ATOM   1798  CB  ARG A 114      -8.098 -11.413  15.264  1.00 90.38           C  
ATOM   1799  HB2 ARG A 114      -8.457 -11.421  16.293  1.00 90.38           H  
ATOM   1800  HB3 ARG A 114      -8.526 -12.290  14.778  1.00 90.38           H  
ATOM   1801  O   ARG A 114      -5.232 -10.846  13.413  1.00 90.38           O  
ATOM   1802  CG  ARG A 114      -8.611 -10.151  14.552  1.00 90.38           C  
ATOM   1803  HG2 ARG A 114      -8.132  -9.266  14.969  1.00 90.38           H  
ATOM   1804  HG3 ARG A 114      -8.373 -10.216  13.490  1.00 90.38           H  
ATOM   1805  CD  ARG A 114     -10.123  -9.989  14.707  1.00 90.38           C  
ATOM   1806  HD2 ARG A 114     -10.616 -10.892  14.349  1.00 90.38           H  
ATOM   1807  HD3 ARG A 114     -10.425  -9.140  14.094  1.00 90.38           H  
ATOM   1808  NE  ARG A 114     -10.507  -9.701  16.101  1.00 90.38           N  
ATOM   1809  HE  ARG A 114      -9.754  -9.613  16.769  1.00 90.38           H  
ATOM   1810  NH1 ARG A 114     -12.778  -9.702  15.782  1.00 90.38           N  
ATOM   1811 HH11 ARG A 114     -13.711  -9.560  16.142  1.00 90.38           H  
ATOM   1812 HH12 ARG A 114     -12.625 -10.040  14.842  1.00 90.38           H  
ATOM   1813  NH2 ARG A 114     -11.941  -9.154  17.779  1.00 90.38           N  
ATOM   1814 HH21 ARG A 114     -12.878  -8.983  18.117  1.00 90.38           H  
ATOM   1815 HH22 ARG A 114     -11.156  -9.008  18.397  1.00 90.38           H  
ATOM   1816  CZ  ARG A 114     -11.736  -9.522  16.547  1.00 90.38           C  
ATOM   1817  N   HIS A 115      -6.428 -12.718  13.149  1.00 95.31           N  
ATOM   1818  H   HIS A 115      -7.090 -13.364  13.554  1.00 95.31           H  
ATOM   1819  CA  HIS A 115      -6.060 -12.893  11.746  1.00 95.31           C  
ATOM   1820  HA  HIS A 115      -4.988 -12.724  11.643  1.00 95.31           H  
ATOM   1821  C   HIS A 115      -6.775 -11.872  10.855  1.00 95.31           C  
ATOM   1822  CB  HIS A 115      -6.353 -14.331  11.309  1.00 95.31           C  
ATOM   1823  HB2 HIS A 115      -7.419 -14.529  11.426  1.00 95.31           H  
ATOM   1824  HB3 HIS A 115      -6.109 -14.429  10.251  1.00 95.31           H  
ATOM   1825  O   HIS A 115      -7.984 -11.663  10.976  1.00 95.31           O  
ATOM   1826  CG  HIS A 115      -5.578 -15.384  12.067  1.00 95.31           C  
ATOM   1827  CD2 HIS A 115      -4.528 -15.202  12.930  1.00 95.31           C  
ATOM   1828  HD2 HIS A 115      -4.081 -14.258  13.208  1.00 95.31           H  
ATOM   1829  ND1 HIS A 115      -5.805 -16.738  11.995  1.00 95.31           N  
ATOM   1830  HD1 HIS A 115      -6.553 -17.186  11.485  1.00 95.31           H  
ATOM   1831  CE1 HIS A 115      -4.920 -17.354  12.795  1.00 95.31           C  
ATOM   1832  HE1 HIS A 115      -4.873 -18.420  12.964  1.00 95.31           H  
ATOM   1833  NE2 HIS A 115      -4.117 -16.456  13.385  1.00 95.31           N  
ATOM   1834  N   TYR A 116      -6.020 -11.253   9.951  1.00 97.85           N  
ATOM   1835  H   TYR A 116      -5.037 -11.476   9.894  1.00 97.85           H  
ATOM   1836  CA  TYR A 116      -6.533 -10.333   8.942  1.00 97.85           C  
ATOM   1837  HA  TYR A 116      -7.621 -10.301   8.997  1.00 97.85           H  
ATOM   1838  C   TYR A 116      -6.167 -10.823   7.548  1.00 97.85           C  
ATOM   1839  CB  TYR A 116      -6.006  -8.909   9.171  1.00 97.85           C  
ATOM   1840  HB2 TYR A 116      -6.066  -8.361   8.232  1.00 97.85           H  
ATOM   1841  HB3 TYR A 116      -4.953  -8.949   9.450  1.00 97.85           H  
ATOM   1842  O   TYR A 116      -5.091 -11.379   7.331  1.00 97.85           O  
ATOM   1843  CG  TYR A 116      -6.777  -8.132  10.219  1.00 97.85           C  
ATOM   1844  CD1 TYR A 116      -7.705  -7.147   9.834  1.00 97.85           C  
ATOM   1845  HD1 TYR A 116      -7.866  -6.946   8.785  1.00 97.85           H  
ATOM   1846  CD2 TYR A 116      -6.555  -8.384  11.581  1.00 97.85           C  
ATOM   1847  HD2 TYR A 116      -5.812  -9.112  11.871  1.00 97.85           H  
ATOM   1848  CE1 TYR A 116      -8.416  -6.421  10.807  1.00 97.85           C  
ATOM   1849  HE1 TYR A 116      -9.109  -5.644  10.522  1.00 97.85           H  
ATOM   1850  CE2 TYR A 116      -7.262  -7.665  12.559  1.00 97.85           C  
ATOM   1851  HE2 TYR A 116      -7.050  -7.836  13.604  1.00 97.85           H  
ATOM   1852  OH  TYR A 116      -8.872  -5.980  13.117  1.00 97.85           O  
ATOM   1853  HH  TYR A 116      -8.445  -6.061  13.973  1.00 97.85           H  
ATOM   1854  CZ  TYR A 116      -8.197  -6.684  12.174  1.00 97.85           C  
ATOM   1855  N   GLU A 117      -7.059 -10.563   6.603  1.00 98.30           N  
ATOM   1856  H   GLU A 117      -7.926 -10.120   6.872  1.00 98.30           H  
ATOM   1857  CA  GLU A 117      -6.774 -10.638   5.178  1.00 98.30           C  
ATOM   1858  HA  GLU A 117      -5.902 -11.273   5.023  1.00 98.30           H  
ATOM   1859  C   GLU A 117      -6.429  -9.245   4.650  1.00 98.30           C  
ATOM   1860  CB  GLU A 117      -7.936 -11.283   4.405  1.00 98.30           C  
ATOM   1861  HB2 GLU A 117      -7.691 -11.255   3.343  1.00 98.30           H  
ATOM   1862  HB3 GLU A 117      -8.021 -12.328   4.704  1.00 98.30           H  
ATOM   1863  O   GLU A 117      -6.903  -8.231   5.171  1.00 98.30           O  
ATOM   1864  CG  GLU A 117      -9.286 -10.586   4.629  1.00 98.30           C  
ATOM   1865  HG2 GLU A 117      -9.566 -10.701   5.676  1.00 98.30           H  
ATOM   1866  HG3 GLU A 117      -9.184  -9.523   4.413  1.00 98.30           H  
ATOM   1867  CD  GLU A 117     -10.423 -11.154   3.775  1.00 98.30           C  
ATOM   1868  OE1 GLU A 117     -11.595 -10.926   4.156  1.00 98.30           O  
ATOM   1869  OE2 GLU A 117     -10.159 -11.745   2.708  1.00 98.30           O  
ATOM   1870  N   LEU A 118      -5.611  -9.203   3.599  1.00 98.84           N  
ATOM   1871  H   LEU A 118      -5.312 -10.089   3.218  1.00 98.84           H  
ATOM   1872  CA  LEU A 118      -5.283  -7.993   2.851  1.00 98.84           C  
ATOM   1873  HA  LEU A 118      -5.676  -7.123   3.376  1.00 98.84           H  
ATOM   1874  C   LEU A 118      -5.937  -8.053   1.477  1.00 98.84           C  
ATOM   1875  CB  LEU A 118      -3.753  -7.841   2.751  1.00 98.84           C  
ATOM   1876  HB2 LEU A 118      -3.337  -8.797   2.430  1.00 98.84           H  
ATOM   1877  HB3 LEU A 118      -3.377  -7.619   3.750  1.00 98.84           H  
ATOM   1878  O   LEU A 118      -5.853  -9.062   0.779  1.00 98.84           O  
ATOM   1879  CG  LEU A 118      -3.233  -6.748   1.798  1.00 98.84           C  
ATOM   1880  HG  LEU A 118      -3.717  -6.842   0.825  1.00 98.84           H  
ATOM   1881  CD1 LEU A 118      -3.485  -5.348   2.351  1.00 98.84           C  
ATOM   1882 HD11 LEU A 118      -3.110  -4.610   1.641  1.00 98.84           H  
ATOM   1883 HD12 LEU A 118      -4.554  -5.187   2.488  1.00 98.84           H  
ATOM   1884 HD13 LEU A 118      -2.980  -5.225   3.309  1.00 98.84           H  
ATOM   1885  CD2 LEU A 118      -1.730  -6.892   1.564  1.00 98.84           C  
ATOM   1886 HD21 LEU A 118      -1.406  -6.185   0.800  1.00 98.84           H  
ATOM   1887 HD22 LEU A 118      -1.496  -7.902   1.225  1.00 98.84           H  
ATOM   1888 HD23 LEU A 118      -1.185  -6.691   2.486  1.00 98.84           H  
ATOM   1889  N   ARG A 119      -6.484  -6.922   1.043  1.00 98.81           N  
ATOM   1890  H   ARG A 119      -6.557  -6.158   1.699  1.00 98.81           H  
ATOM   1891  CA  ARG A 119      -6.851  -6.656  -0.342  1.00 98.81           C  
ATOM   1892  HA  ARG A 119      -6.562  -7.510  -0.955  1.00 98.81           H  
ATOM   1893  C   ARG A 119      -6.093  -5.439  -0.855  1.00 98.81           C  
ATOM   1894  CB  ARG A 119      -8.371  -6.500  -0.428  1.00 98.81           C  
ATOM   1895  HB2 ARG A 119      -8.694  -5.699   0.237  1.00 98.81           H  
ATOM   1896  HB3 ARG A 119      -8.839  -7.430  -0.104  1.00 98.81           H  
ATOM   1897  O   ARG A 119      -6.039  -4.407  -0.191  1.00 98.81           O  
ATOM   1898  CG  ARG A 119      -8.817  -6.185  -1.855  1.00 98.81           C  
ATOM   1899  HG2 ARG A 119      -8.453  -6.959  -2.532  1.00 98.81           H  
ATOM   1900  HG3 ARG A 119      -8.412  -5.222  -2.164  1.00 98.81           H  
ATOM   1901  CD  ARG A 119     -10.337  -6.117  -1.932  1.00 98.81           C  
ATOM   1902  HD2 ARG A 119     -10.761  -7.086  -1.667  1.00 98.81           H  
ATOM   1903  HD3 ARG A 119     -10.703  -5.393  -1.205  1.00 98.81           H  
ATOM   1904  NE  ARG A 119     -10.735  -5.700  -3.284  1.00 98.81           N  
ATOM   1905  HE  ARG A 119     -10.558  -4.740  -3.543  1.00 98.81           H  
ATOM   1906  NH1 ARG A 119     -11.264  -7.778  -4.115  1.00 98.81           N  
ATOM   1907 HH11 ARG A 119     -11.126  -8.180  -3.199  1.00 98.81           H  
ATOM   1908 HH12 ARG A 119     -11.508  -8.375  -4.892  1.00 98.81           H  
ATOM   1909  NH2 ARG A 119     -11.340  -5.994  -5.440  1.00 98.81           N  
ATOM   1910 HH21 ARG A 119     -10.926  -5.084  -5.584  1.00 98.81           H  
ATOM   1911 HH22 ARG A 119     -11.517  -6.607  -6.223  1.00 98.81           H  
ATOM   1912  CZ  ARG A 119     -11.118  -6.491  -4.264  1.00 98.81           C  
ATOM   1913  N   VAL A 120      -5.559  -5.562  -2.063  1.00 98.90           N  
ATOM   1914  H   VAL A 120      -5.634  -6.462  -2.514  1.00 98.90           H  
ATOM   1915  CA  VAL A 120      -4.935  -4.482  -2.825  1.00 98.90           C  
ATOM   1916  HA  VAL A 120      -4.943  -3.570  -2.226  1.00 98.90           H  
ATOM   1917  C   VAL A 120      -5.751  -4.255  -4.089  1.00 98.90           C  
ATOM   1918  CB  VAL A 120      -3.467  -4.796  -3.162  1.00 98.90           C  
ATOM   1919  HB  VAL A 120      -3.429  -5.628  -3.865  1.00 98.90           H  
ATOM   1920  O   VAL A 120      -5.839  -5.147  -4.932  1.00 98.90           O  
ATOM   1921  CG1 VAL A 120      -2.795  -3.584  -3.813  1.00 98.90           C  
ATOM   1922 HG11 VAL A 120      -2.735  -2.762  -3.100  1.00 98.90           H  
ATOM   1923 HG12 VAL A 120      -3.360  -3.253  -4.684  1.00 98.90           H  
ATOM   1924 HG13 VAL A 120      -1.794  -3.863  -4.143  1.00 98.90           H  
ATOM   1925  CG2 VAL A 120      -2.662  -5.186  -1.915  1.00 98.90           C  
ATOM   1926 HG21 VAL A 120      -2.785  -4.432  -1.138  1.00 98.90           H  
ATOM   1927 HG22 VAL A 120      -1.606  -5.279  -2.167  1.00 98.90           H  
ATOM   1928 HG23 VAL A 120      -3.007  -6.148  -1.535  1.00 98.90           H  
ATOM   1929  N   ASP A 121      -6.346  -3.074  -4.227  1.00 98.79           N  
ATOM   1930  H   ASP A 121      -6.197  -2.387  -3.502  1.00 98.79           H  
ATOM   1931  CA  ASP A 121      -7.041  -2.643  -5.441  1.00 98.79           C  
ATOM   1932  HA  ASP A 121      -7.284  -3.516  -6.048  1.00 98.79           H  
ATOM   1933  C   ASP A 121      -6.134  -1.748  -6.286  1.00 98.79           C  
ATOM   1934  CB  ASP A 121      -8.361  -1.943  -5.087  1.00 98.79           C  
ATOM   1935  HB2 ASP A 121      -8.714  -1.396  -5.961  1.00 98.79           H  
ATOM   1936  HB3 ASP A 121      -8.196  -1.227  -4.282  1.00 98.79           H  
ATOM   1937  O   ASP A 121      -5.490  -0.837  -5.771  1.00 98.79           O  
ATOM   1938  CG  ASP A 121      -9.444  -2.944  -4.691  1.00 98.79           C  
ATOM   1939  OD1 ASP A 121      -9.679  -3.906  -5.450  1.00 98.79           O  
ATOM   1940  OD2 ASP A 121     -10.129  -2.775  -3.661  1.00 98.79           O  
ATOM   1941  N   LEU A 122      -6.087  -2.009  -7.593  1.00 98.72           N  
ATOM   1942  H   LEU A 122      -6.645  -2.773  -7.946  1.00 98.72           H  
ATOM   1943  CA  LEU A 122      -5.180  -1.363  -8.540  1.00 98.72           C  
ATOM   1944  HA  LEU A 122      -4.729  -0.483  -8.080  1.00 98.72           H  
ATOM   1945  C   LEU A 122      -5.946  -0.919  -9.790  1.00 98.72           C  
ATOM   1946  CB  LEU A 122      -4.063  -2.351  -8.929  1.00 98.72           C  
ATOM   1947  HB2 LEU A 122      -4.539  -3.239  -9.344  1.00 98.72           H  
ATOM   1948  HB3 LEU A 122      -3.457  -1.904  -9.717  1.00 98.72           H  
ATOM   1949  O   LEU A 122      -6.741  -1.682 -10.352  1.00 98.72           O  
ATOM   1950  CG  LEU A 122      -3.135  -2.785  -7.776  1.00 98.72           C  
ATOM   1951  HG  LEU A 122      -3.724  -2.971  -6.878  1.00 98.72           H  
ATOM   1952  CD1 LEU A 122      -2.428  -4.091  -8.118  1.00 98.72           C  
ATOM   1953 HD11 LEU A 122      -1.837  -3.983  -9.028  1.00 98.72           H  
ATOM   1954 HD12 LEU A 122      -1.773  -4.380  -7.297  1.00 98.72           H  
ATOM   1955 HD13 LEU A 122      -3.175  -4.875  -8.245  1.00 98.72           H  
ATOM   1956  CD2 LEU A 122      -2.081  -1.730  -7.468  1.00 98.72           C  
ATOM   1957 HD21 LEU A 122      -1.538  -1.442  -8.368  1.00 98.72           H  
ATOM   1958 HD22 LEU A 122      -2.596  -0.874  -7.031  1.00 98.72           H  
ATOM   1959 HD23 LEU A 122      -1.383  -2.118  -6.726  1.00 98.72           H  
ATOM   1960  N   VAL A 123      -5.658   0.288 -10.278  1.00 98.52           N  
ATOM   1961  H   VAL A 123      -5.035   0.880  -9.747  1.00 98.52           H  
ATOM   1962  CA  VAL A 123      -6.091   0.740 -11.609  1.00 98.52           C  
ATOM   1963  HA  VAL A 123      -6.558  -0.102 -12.120  1.00 98.52           H  
ATOM   1964  C   VAL A 123      -4.880   1.159 -12.429  1.00 98.52           C  
ATOM   1965  CB  VAL A 123      -7.142   1.863 -11.558  1.00 98.52           C  
ATOM   1966  HB  VAL A 123      -6.674   2.783 -11.207  1.00 98.52           H  
ATOM   1967  O   VAL A 123      -4.085   1.982 -11.987  1.00 98.52           O  
ATOM   1968  CG1 VAL A 123      -7.714   2.152 -12.953  1.00 98.52           C  
ATOM   1969 HG11 VAL A 123      -8.154   1.248 -13.375  1.00 98.52           H  
ATOM   1970 HG12 VAL A 123      -8.474   2.930 -12.887  1.00 98.52           H  
ATOM   1971 HG13 VAL A 123      -6.926   2.511 -13.614  1.00 98.52           H  
ATOM   1972  CG2 VAL A 123      -8.315   1.492 -10.637  1.00 98.52           C  
ATOM   1973 HG21 VAL A 123      -9.102   2.242 -10.710  1.00 98.52           H  
ATOM   1974 HG22 VAL A 123      -8.695   0.505 -10.901  1.00 98.52           H  
ATOM   1975 HG23 VAL A 123      -7.974   1.454  -9.603  1.00 98.52           H  
ATOM   1976  N   TYR A 124      -4.746   0.616 -13.638  1.00 98.00           N  
ATOM   1977  H   TYR A 124      -5.414  -0.084 -13.927  1.00 98.00           H  
ATOM   1978  CA  TYR A 124      -3.688   0.984 -14.579  1.00 98.00           C  
ATOM   1979  HA  TYR A 124      -3.379   2.014 -14.398  1.00 98.00           H  
ATOM   1980  C   TYR A 124      -4.184   0.875 -16.019  1.00 98.00           C  
ATOM   1981  CB  TYR A 124      -2.475   0.069 -14.369  1.00 98.00           C  
ATOM   1982  HB2 TYR A 124      -2.805  -0.969 -14.414  1.00 98.00           H  
ATOM   1983  HB3 TYR A 124      -2.068   0.244 -13.373  1.00 98.00           H  
ATOM   1984  O   TYR A 124      -4.665  -0.189 -16.410  1.00 98.00           O  
ATOM   1985  CG  TYR A 124      -1.373   0.286 -15.389  1.00 98.00           C  
ATOM   1986  CD1 TYR A 124      -1.042  -0.731 -16.307  1.00 98.00           C  
ATOM   1987  HD1 TYR A 124      -1.554  -1.681 -16.268  1.00 98.00           H  
ATOM   1988  CD2 TYR A 124      -0.675   1.508 -15.414  1.00 98.00           C  
ATOM   1989  HD2 TYR A 124      -0.915   2.288 -14.706  1.00 98.00           H  
ATOM   1990  CE1 TYR A 124      -0.011  -0.528 -17.244  1.00 98.00           C  
ATOM   1991  HE1 TYR A 124       0.281  -1.328 -17.909  1.00 98.00           H  
ATOM   1992  CE2 TYR A 124       0.365   1.709 -16.339  1.00 98.00           C  
ATOM   1993  HE2 TYR A 124       0.903   2.645 -16.329  1.00 98.00           H  
ATOM   1994  OH  TYR A 124       1.712   0.879 -18.145  1.00 98.00           O  
ATOM   1995  HH  TYR A 124       2.340   1.512 -17.789  1.00 98.00           H  
ATOM   1996  CZ  TYR A 124       0.700   0.689 -17.255  1.00 98.00           C  
ATOM   1997  N   LYS A 125      -4.053   1.953 -16.812  1.00 94.89           N  
ATOM   1998  H   LYS A 125      -3.677   2.792 -16.394  1.00 94.89           H  
ATOM   1999  CA  LYS A 125      -4.500   2.000 -18.223  1.00 94.89           C  
ATOM   2000  HA  LYS A 125      -4.589   3.041 -18.534  1.00 94.89           H  
ATOM   2001  C   LYS A 125      -5.900   1.394 -18.396  1.00 94.89           C  
ATOM   2002  CB  LYS A 125      -3.476   1.308 -19.145  1.00 94.89           C  
ATOM   2003  HB2 LYS A 125      -3.909   1.233 -20.142  1.00 94.89           H  
ATOM   2004  HB3 LYS A 125      -3.290   0.298 -18.781  1.00 94.89           H  
ATOM   2005  O   LYS A 125      -6.070   0.407 -19.107  1.00 94.89           O  
ATOM   2006  CG  LYS A 125      -2.147   2.055 -19.281  1.00 94.89           C  
ATOM   2007  HG2 LYS A 125      -1.676   2.159 -18.304  1.00 94.89           H  
ATOM   2008  HG3 LYS A 125      -2.333   3.045 -19.695  1.00 94.89           H  
ATOM   2009  CD  LYS A 125      -1.221   1.269 -20.221  1.00 94.89           C  
ATOM   2010  HD2 LYS A 125      -1.738   1.070 -21.160  1.00 94.89           H  
ATOM   2011  HD3 LYS A 125      -0.970   0.320 -19.748  1.00 94.89           H  
ATOM   2012  CE  LYS A 125       0.052   2.067 -20.510  1.00 94.89           C  
ATOM   2013  HE2 LYS A 125      -0.205   2.908 -21.154  1.00 94.89           H  
ATOM   2014  HE3 LYS A 125       0.428   2.467 -19.568  1.00 94.89           H  
ATOM   2015  NZ  LYS A 125       1.092   1.220 -21.143  1.00 94.89           N  
ATOM   2016  HZ1 LYS A 125       0.735   0.756 -21.966  1.00 94.89           H  
ATOM   2017  HZ2 LYS A 125       1.896   1.773 -21.405  1.00 94.89           H  
ATOM   2018  HZ3 LYS A 125       1.406   0.529 -20.476  1.00 94.89           H  
ATOM   2019  N   GLU A 126      -6.866   1.925 -17.644  1.00 91.86           N  
ATOM   2020  H   GLU A 126      -6.625   2.748 -17.111  1.00 91.86           H  
ATOM   2021  CA  GLU A 126      -8.282   1.501 -17.633  1.00 91.86           C  
ATOM   2022  HA  GLU A 126      -8.818   2.179 -16.969  1.00 91.86           H  
ATOM   2023  C   GLU A 126      -8.556   0.087 -17.079  1.00 91.86           C  
ATOM   2024  CB  GLU A 126      -8.910   1.686 -19.025  1.00 91.86           C  
ATOM   2025  HB2 GLU A 126      -9.978   1.480 -18.955  1.00 91.86           H  
ATOM   2026  HB3 GLU A 126      -8.472   0.960 -19.709  1.00 91.86           H  
ATOM   2027  O   GLU A 126      -9.704  -0.258 -16.795  1.00 91.86           O  
ATOM   2028  CG  GLU A 126      -8.722   3.108 -19.583  1.00 91.86           C  
ATOM   2029  HG2 GLU A 126      -7.668   3.383 -19.557  1.00 91.86           H  
ATOM   2030  HG3 GLU A 126      -9.263   3.804 -18.941  1.00 91.86           H  
ATOM   2031  CD  GLU A 126      -9.202   3.254 -21.031  1.00 91.86           C  
ATOM   2032  OE1 GLU A 126      -9.130   4.401 -21.519  1.00 91.86           O  
ATOM   2033  OE2 GLU A 126      -9.592   2.230 -21.636  1.00 91.86           O  
ATOM   2034  N   LYS A 127      -7.526  -0.728 -16.825  1.00 96.47           N  
ATOM   2035  H   LYS A 127      -6.598  -0.415 -17.072  1.00 96.47           H  
ATOM   2036  CA  LYS A 127      -7.678  -2.049 -16.208  1.00 96.47           C  
ATOM   2037  HA  LYS A 127      -8.589  -2.502 -16.598  1.00 96.47           H  
ATOM   2038  C   LYS A 127      -7.821  -1.900 -14.700  1.00 96.47           C  
ATOM   2039  CB  LYS A 127      -6.497  -2.966 -16.560  1.00 96.47           C  
ATOM   2040  HB2 LYS A 127      -5.574  -2.542 -16.163  1.00 96.47           H  
ATOM   2041  HB3 LYS A 127      -6.652  -3.935 -16.085  1.00 96.47           H  
ATOM   2042  O   LYS A 127      -6.913  -1.409 -14.034  1.00 96.47           O  
ATOM   2043  CG  LYS A 127      -6.357  -3.172 -18.074  1.00 96.47           C  
ATOM   2044  HG2 LYS A 127      -6.229  -2.208 -18.567  1.00 96.47           H  
ATOM   2045  HG3 LYS A 127      -7.259  -3.647 -18.460  1.00 96.47           H  
ATOM   2046  CD  LYS A 127      -5.139  -4.043 -18.398  1.00 96.47           C  
ATOM   2047  HD2 LYS A 127      -5.271  -5.032 -17.960  1.00 96.47           H  
ATOM   2048  HD3 LYS A 127      -4.249  -3.576 -17.977  1.00 96.47           H  
ATOM   2049  CE  LYS A 127      -4.994  -4.151 -19.919  1.00 96.47           C  
ATOM   2050  HE2 LYS A 127      -4.919  -3.142 -20.325  1.00 96.47           H  
ATOM   2051  HE3 LYS A 127      -5.901  -4.597 -20.329  1.00 96.47           H  
ATOM   2052  NZ  LYS A 127      -3.803  -4.948 -20.307  1.00 96.47           N  
ATOM   2053  HZ1 LYS A 127      -3.874  -5.896 -19.967  1.00 96.47           H  
ATOM   2054  HZ2 LYS A 127      -3.716  -4.979 -21.312  1.00 96.47           H  
ATOM   2055  HZ3 LYS A 127      -2.962  -4.534 -19.929  1.00 96.47           H  
ATOM   2056  N   ARG A 128      -8.940  -2.385 -14.162  1.00 98.29           N  
ATOM   2057  H   ARG A 128      -9.646  -2.728 -14.796  1.00 98.29           H  
ATOM   2058  CA  ARG A 128      -9.170  -2.539 -12.719  1.00 98.29           C  
ATOM   2059  HA  ARG A 128      -8.505  -1.875 -12.167  1.00 98.29           H  
ATOM   2060  C   ARG A 128      -8.834  -3.969 -12.320  1.00 98.29           C  
ATOM   2061  CB  ARG A 128     -10.619  -2.182 -12.362  1.00 98.29           C  
ATOM   2062  HB2 ARG A 128     -11.298  -2.869 -12.866  1.00 98.29           H  
ATOM   2063  HB3 ARG A 128     -10.749  -2.296 -11.286  1.00 98.29           H  
ATOM   2064  O   ARG A 128      -9.439  -4.906 -12.838  1.00 98.29           O  
ATOM   2065  CG  ARG A 128     -10.974  -0.743 -12.761  1.00 98.29           C  
ATOM   2066  HG2 ARG A 128     -10.906  -0.628 -13.843  1.00 98.29           H  
ATOM   2067  HG3 ARG A 128     -10.273  -0.051 -12.294  1.00 98.29           H  
ATOM   2068  CD  ARG A 128     -12.398  -0.395 -12.322  1.00 98.29           C  
ATOM   2069  HD2 ARG A 128     -12.513  -0.595 -11.256  1.00 98.29           H  
ATOM   2070  HD3 ARG A 128     -13.096  -1.038 -12.857  1.00 98.29           H  
ATOM   2071  NE  ARG A 128     -12.714   1.014 -12.622  1.00 98.29           N  
ATOM   2072  HE  ARG A 128     -13.072   1.204 -13.547  1.00 98.29           H  
ATOM   2073  NH1 ARG A 128     -12.082   1.941 -10.610  1.00 98.29           N  
ATOM   2074 HH11 ARG A 128     -11.806   1.030 -10.274  1.00 98.29           H  
ATOM   2075 HH12 ARG A 128     -11.927   2.760 -10.040  1.00 98.29           H  
ATOM   2076  NH2 ARG A 128     -12.848   3.253 -12.242  1.00 98.29           N  
ATOM   2077 HH21 ARG A 128     -13.194   3.396 -13.180  1.00 98.29           H  
ATOM   2078 HH22 ARG A 128     -12.696   4.057 -11.648  1.00 98.29           H  
ATOM   2079  CZ  ARG A 128     -12.549   2.056 -11.824  1.00 98.29           C  
ATOM   2080  N   LYS A 129      -7.854  -4.138 -11.440  1.00 98.61           N  
ATOM   2081  H   LYS A 129      -7.445  -3.314 -11.023  1.00 98.61           H  
ATOM   2082  CA  LYS A 129      -7.372  -5.438 -10.963  1.00 98.61           C  
ATOM   2083  HA  LYS A 129      -8.096  -6.217 -11.201  1.00 98.61           H  
ATOM   2084  C   LYS A 129      -7.247  -5.410  -9.448  1.00 98.61           C  
ATOM   2085  CB  LYS A 129      -6.023  -5.771 -11.620  1.00 98.61           C  
ATOM   2086  HB2 LYS A 129      -5.313  -4.980 -11.382  1.00 98.61           H  
ATOM   2087  HB3 LYS A 129      -5.647  -6.698 -11.186  1.00 98.61           H  
ATOM   2088  O   LYS A 129      -7.207  -4.343  -8.844  1.00 98.61           O  
ATOM   2089  CG  LYS A 129      -6.067  -5.950 -13.146  1.00 98.61           C  
ATOM   2090  HG2 LYS A 129      -6.408  -5.034 -13.628  1.00 98.61           H  
ATOM   2091  HG3 LYS A 129      -5.050  -6.155 -13.481  1.00 98.61           H  
ATOM   2092  CD  LYS A 129      -6.959  -7.124 -13.563  1.00 98.61           C  
ATOM   2093  HD2 LYS A 129      -6.722  -7.973 -12.922  1.00 98.61           H  
ATOM   2094  HD3 LYS A 129      -8.010  -6.875 -13.417  1.00 98.61           H  
ATOM   2095  CE  LYS A 129      -6.723  -7.510 -15.023  1.00 98.61           C  
ATOM   2096  HE2 LYS A 129      -5.647  -7.555 -15.194  1.00 98.61           H  
ATOM   2097  HE3 LYS A 129      -7.149  -6.739 -15.665  1.00 98.61           H  
ATOM   2098  NZ  LYS A 129      -7.325  -8.834 -15.310  1.00 98.61           N  
ATOM   2099  HZ1 LYS A 129      -7.186  -9.106 -16.273  1.00 98.61           H  
ATOM   2100  HZ2 LYS A 129      -6.881  -9.528 -14.725  1.00 98.61           H  
ATOM   2101  HZ3 LYS A 129      -8.314  -8.830 -15.103  1.00 98.61           H  
ATOM   2102  N   PHE A 130      -7.185  -6.586  -8.845  1.00 98.80           N  
ATOM   2103  H   PHE A 130      -7.186  -7.432  -9.396  1.00 98.80           H  
ATOM   2104  CA  PHE A 130      -6.979  -6.701  -7.409  1.00 98.80           C  
ATOM   2105  HA  PHE A 130      -6.433  -5.818  -7.075  1.00 98.80           H  
ATOM   2106  C   PHE A 130      -6.127  -7.917  -7.061  1.00 98.80           C  
ATOM   2107  CB  PHE A 130      -8.334  -6.724  -6.691  1.00 98.80           C  
ATOM   2108  HB2 PHE A 130      -8.922  -5.869  -7.025  1.00 98.80           H  
ATOM   2109  HB3 PHE A 130      -8.163  -6.593  -5.623  1.00 98.80           H  
ATOM   2110  O   PHE A 130      -6.096  -8.893  -7.816  1.00 98.80           O  
ATOM   2111  CG  PHE A 130      -9.134  -7.994  -6.906  1.00 98.80           C  
ATOM   2112  CD1 PHE A 130     -10.034  -8.107  -7.983  1.00 98.80           C  
ATOM   2113  HD1 PHE A 130     -10.165  -7.280  -8.665  1.00 98.80           H  
ATOM   2114  CD2 PHE A 130      -8.965  -9.073  -6.022  1.00 98.80           C  
ATOM   2115  HD2 PHE A 130      -8.255  -8.989  -5.212  1.00 98.80           H  
ATOM   2116  CE1 PHE A 130     -10.765  -9.295  -8.164  1.00 98.80           C  
ATOM   2117  HE1 PHE A 130     -11.466  -9.385  -8.981  1.00 98.80           H  
ATOM   2118  CE2 PHE A 130      -9.701 -10.256  -6.195  1.00 98.80           C  
ATOM   2119  HE2 PHE A 130      -9.566 -11.080  -5.510  1.00 98.80           H  
ATOM   2120  CZ  PHE A 130     -10.602 -10.367  -7.267  1.00 98.80           C  
ATOM   2121  HZ  PHE A 130     -11.169 -11.278  -7.397  1.00 98.80           H  
ATOM   2122  N   ALA A 131      -5.474  -7.851  -5.909  1.00 98.86           N  
ATOM   2123  H   ALA A 131      -5.550  -6.994  -5.379  1.00 98.86           H  
ATOM   2124  CA  ALA A 131      -4.801  -8.957  -5.244  1.00 98.86           C  
ATOM   2125  HA  ALA A 131      -4.959  -9.886  -5.792  1.00 98.86           H  
ATOM   2126  C   ALA A 131      -5.395  -9.118  -3.841  1.00 98.86           C  
ATOM   2127  CB  ALA A 131      -3.297  -8.665  -5.193  1.00 98.86           C  
ATOM   2128  HB1 ALA A 131      -2.795  -9.429  -4.600  1.00 98.86           H  
ATOM   2129  HB2 ALA A 131      -3.116  -7.699  -4.722  1.00 98.86           H  
ATOM   2130  HB3 ALA A 131      -2.878  -8.654  -6.199  1.00 98.86           H  
ATOM   2131  O   ALA A 131      -5.665  -8.124  -3.169  1.00 98.86           O  
ATOM   2132  N   THR A 132      -5.607 -10.350  -3.399  1.00 98.81           N  
ATOM   2133  H   THR A 132      -5.376 -11.130  -3.997  1.00 98.81           H  
ATOM   2134  CA  THR A 132      -6.012 -10.679  -2.028  1.00 98.81           C  
ATOM   2135  HA  THR A 132      -6.018  -9.769  -1.428  1.00 98.81           H  
ATOM   2136  C   THR A 132      -5.010 -11.635  -1.410  1.00 98.81           C  
ATOM   2137  CB  THR A 132      -7.412 -11.304  -1.942  1.00 98.81           C  
ATOM   2138  HB  THR A 132      -7.587 -11.647  -0.923  1.00 98.81           H  
ATOM   2139  O   THR A 132      -4.449 -12.467  -2.116  1.00 98.81           O  
ATOM   2140  CG2 THR A 132      -8.511 -10.312  -2.309  1.00 98.81           C  
ATOM   2141 HG21 THR A 132      -8.443  -9.440  -1.658  1.00 98.81           H  
ATOM   2142 HG22 THR A 132      -9.480 -10.788  -2.165  1.00 98.81           H  
ATOM   2143 HG23 THR A 132      -8.402 -10.011  -3.351  1.00 98.81           H  
ATOM   2144  OG1 THR A 132      -7.512 -12.398  -2.823  1.00 98.81           O  
ATOM   2145  HG1 THR A 132      -6.820 -13.017  -2.577  1.00 98.81           H  
ATOM   2146  N   TYR A 133      -4.832 -11.547  -0.099  1.00 98.79           N  
ATOM   2147  H   TYR A 133      -5.324 -10.823   0.405  1.00 98.79           H  
ATOM   2148  CA  TYR A 133      -3.970 -12.421   0.687  1.00 98.79           C  
ATOM   2149  HA  TYR A 133      -3.705 -13.309   0.113  1.00 98.79           H  
ATOM   2150  C   TYR A 133      -4.738 -12.845   1.932  1.00 98.79           C  
ATOM   2151  CB  TYR A 133      -2.681 -11.676   1.052  1.00 98.79           C  
ATOM   2152  HB2 TYR A 133      -2.927 -10.819   1.678  1.00 98.79           H  
ATOM   2153  HB3 TYR A 133      -2.053 -12.335   1.652  1.00 98.79           H  
ATOM   2154  O   TYR A 133      -5.149 -11.987   2.715  1.00 98.79           O  
ATOM   2155  CG  TYR A 133      -1.887 -11.197  -0.148  1.00 98.79           C  
ATOM   2156  CD1 TYR A 133      -0.899 -12.027  -0.709  1.00 98.79           C  
ATOM   2157  HD1 TYR A 133      -0.710 -13.000  -0.281  1.00 98.79           H  
ATOM   2158  CD2 TYR A 133      -2.157  -9.937  -0.720  1.00 98.79           C  
ATOM   2159  HD2 TYR A 133      -2.926  -9.310  -0.296  1.00 98.79           H  
ATOM   2160  CE1 TYR A 133      -0.168 -11.596  -1.831  1.00 98.79           C  
ATOM   2161  HE1 TYR A 133       0.570 -12.242  -2.284  1.00 98.79           H  
ATOM   2162  CE2 TYR A 133      -1.445  -9.514  -1.860  1.00 98.79           C  
ATOM   2163  HE2 TYR A 133      -1.659  -8.560  -2.319  1.00 98.79           H  
ATOM   2164  OH  TYR A 133       0.180  -9.980  -3.563  1.00 98.79           O  
ATOM   2165  HH  TYR A 133       0.818 -10.639  -3.845  1.00 98.79           H  
ATOM   2166  CZ  TYR A 133      -0.455 -10.348  -2.420  1.00 98.79           C  
ATOM   2167  N   SER A 134      -4.946 -14.149   2.115  1.00 98.35           N  
ATOM   2168  H   SER A 134      -4.578 -14.805   1.440  1.00 98.35           H  
ATOM   2169  CA  SER A 134      -5.731 -14.677   3.241  1.00 98.35           C  
ATOM   2170  HA  SER A 134      -6.678 -14.138   3.278  1.00 98.35           H  
ATOM   2171  C   SER A 134      -5.058 -14.486   4.605  1.00 98.35           C  
ATOM   2172  CB  SER A 134      -6.044 -16.157   3.016  1.00 98.35           C  
ATOM   2173  HB2 SER A 134      -6.514 -16.280   2.040  1.00 98.35           H  
ATOM   2174  HB3 SER A 134      -6.741 -16.499   3.781  1.00 98.35           H  
ATOM   2175  O   SER A 134      -5.706 -14.652   5.633  1.00 98.35           O  
ATOM   2176  OG  SER A 134      -4.866 -16.940   3.071  1.00 98.35           O  
ATOM   2177  HG  SER A 134      -4.604 -17.019   3.991  1.00 98.35           H  
ATOM   2178  N   MET A 135      -3.762 -14.167   4.624  1.00 98.16           N  
ATOM   2179  H   MET A 135      -3.280 -14.105   3.738  1.00 98.16           H  
ATOM   2180  CA  MET A 135      -3.009 -13.811   5.822  1.00 98.16           C  
ATOM   2181  HA  MET A 135      -3.694 -13.643   6.653  1.00 98.16           H  
ATOM   2182  C   MET A 135      -2.231 -12.525   5.566  1.00 98.16           C  
ATOM   2183  CB  MET A 135      -2.062 -14.962   6.185  1.00 98.16           C  
ATOM   2184  HB2 MET A 135      -1.425 -15.154   5.322  1.00 98.16           H  
ATOM   2185  HB3 MET A 135      -2.647 -15.861   6.380  1.00 98.16           H  
ATOM   2186  O   MET A 135      -1.439 -12.455   4.625  1.00 98.16           O  
ATOM   2187  CG  MET A 135      -1.154 -14.674   7.389  1.00 98.16           C  
ATOM   2188  HG2 MET A 135      -0.479 -15.520   7.513  1.00 98.16           H  
ATOM   2189  HG3 MET A 135      -0.538 -13.803   7.163  1.00 98.16           H  
ATOM   2190  SD  MET A 135      -1.988 -14.381   8.975  1.00 98.16           S  
ATOM   2191  CE  MET A 135      -2.691 -16.024   9.291  1.00 98.16           C  
ATOM   2192  HE1 MET A 135      -3.447 -16.253   8.540  1.00 98.16           H  
ATOM   2193  HE2 MET A 135      -1.904 -16.777   9.262  1.00 98.16           H  
ATOM   2194  HE3 MET A 135      -3.159 -16.033  10.275  1.00 98.16           H  
ATOM   2195  N   PHE A 136      -2.422 -11.540   6.435  1.00 98.64           N  
ATOM   2196  H   PHE A 136      -3.185 -11.627   7.091  1.00 98.64           H  
ATOM   2197  CA  PHE A 136      -1.659 -10.304   6.478  1.00 98.64           C  
ATOM   2198  HA  PHE A 136      -0.682 -10.465   6.023  1.00 98.64           H  
ATOM   2199  C   PHE A 136      -1.464  -9.848   7.920  1.00 98.64           C  
ATOM   2200  CB  PHE A 136      -2.380  -9.224   5.675  1.00 98.64           C  
ATOM   2201  HB2 PHE A 136      -3.411  -9.148   6.019  1.00 98.64           H  
ATOM   2202  HB3 PHE A 136      -2.398  -9.537   4.631  1.00 98.64           H  
ATOM   2203  O   PHE A 136      -2.420  -9.719   8.686  1.00 98.64           O  
ATOM   2204  CG  PHE A 136      -1.722  -7.859   5.777  1.00 98.64           C  
ATOM   2205  CD1 PHE A 136      -2.207  -6.907   6.692  1.00 98.64           C  
ATOM   2206  HD1 PHE A 136      -3.042  -7.156   7.331  1.00 98.64           H  
ATOM   2207  CD2 PHE A 136      -0.614  -7.545   4.971  1.00 98.64           C  
ATOM   2208  HD2 PHE A 136      -0.223  -8.279   4.281  1.00 98.64           H  
ATOM   2209  CE1 PHE A 136      -1.602  -5.640   6.784  1.00 98.64           C  
ATOM   2210  HE1 PHE A 136      -1.970  -4.911   7.491  1.00 98.64           H  
ATOM   2211  CE2 PHE A 136      -0.017  -6.273   5.054  1.00 98.64           C  
ATOM   2212  HE2 PHE A 136       0.830  -6.027   4.430  1.00 98.64           H  
ATOM   2213  CZ  PHE A 136      -0.512  -5.319   5.959  1.00 98.64           C  
ATOM   2214  HZ  PHE A 136      -0.044  -4.349   6.032  1.00 98.64           H  
ATOM   2215  N   ARG A 137      -0.215  -9.554   8.272  1.00 98.28           N  
ATOM   2216  H   ARG A 137       0.519  -9.722   7.598  1.00 98.28           H  
ATOM   2217  CA  ARG A 137       0.144  -8.860   9.509  1.00 98.28           C  
ATOM   2218  HA  ARG A 137      -0.586  -8.070   9.687  1.00 98.28           H  
ATOM   2219  C   ARG A 137       1.499  -8.197   9.362  1.00 98.28           C  
ATOM   2220  CB  ARG A 137       0.124  -9.824  10.713  1.00 98.28           C  
ATOM   2221  HB2 ARG A 137       0.337  -9.262  11.622  1.00 98.28           H  
ATOM   2222  HB3 ARG A 137      -0.876 -10.248  10.811  1.00 98.28           H  
ATOM   2223  O   ARG A 137       2.328  -8.635   8.562  1.00 98.28           O  
ATOM   2224  CG  ARG A 137       1.142 -10.960  10.570  1.00 98.28           C  
ATOM   2225  HG2 ARG A 137       0.918 -11.487   9.642  1.00 98.28           H  
ATOM   2226  HG3 ARG A 137       2.148 -10.542  10.537  1.00 98.28           H  
ATOM   2227  CD  ARG A 137       1.047 -11.991  11.692  1.00 98.28           C  
ATOM   2228  HD2 ARG A 137       0.712 -12.934  11.260  1.00 98.28           H  
ATOM   2229  HD3 ARG A 137       0.279 -11.690  12.405  1.00 98.28           H  
ATOM   2230  NE  ARG A 137       2.331 -12.216  12.380  1.00 98.28           N  
ATOM   2231  HE  ARG A 137       2.910 -12.967  12.032  1.00 98.28           H  
ATOM   2232  NH1 ARG A 137       2.024 -10.702  14.092  1.00 98.28           N  
ATOM   2233 HH11 ARG A 137       1.300 -10.232  13.569  1.00 98.28           H  
ATOM   2234 HH12 ARG A 137       2.271 -10.346  15.005  1.00 98.28           H  
ATOM   2235  NH2 ARG A 137       3.571 -12.255  14.263  1.00 98.28           N  
ATOM   2236 HH21 ARG A 137       4.140 -12.989  13.866  1.00 98.28           H  
ATOM   2237 HH22 ARG A 137       3.851 -11.806  15.124  1.00 98.28           H  
ATOM   2238  CZ  ARG A 137       2.642 -11.713  13.557  1.00 98.28           C  
ATOM   2239  N   ILE A 138       1.746  -7.216  10.216  1.00 98.63           N  
ATOM   2240  H   ILE A 138       1.016  -6.922  10.849  1.00 98.63           H  
ATOM   2241  CA  ILE A 138       3.093  -6.708  10.450  1.00 98.63           C  
ATOM   2242  HA  ILE A 138       3.796  -7.342   9.910  1.00 98.63           H  
ATOM   2243  C   ILE A 138       3.454  -6.843  11.926  1.00 98.63           C  
ATOM   2244  CB  ILE A 138       3.284  -5.289   9.892  1.00 98.63           C  
ATOM   2245  HB  ILE A 138       4.331  -5.021  10.029  1.00 98.63           H  
ATOM   2246  O   ILE A 138       2.596  -6.740  12.808  1.00 98.63           O  
ATOM   2247  CG1 ILE A 138       2.425  -4.261  10.645  1.00 98.63           C  
ATOM   2248 HG12 ILE A 138       2.677  -4.298  11.704  1.00 98.63           H  
ATOM   2249 HG13 ILE A 138       1.369  -4.509  10.536  1.00 98.63           H  
ATOM   2250  CG2 ILE A 138       2.983  -5.291   8.383  1.00 98.63           C  
ATOM   2251 HG21 ILE A 138       1.914  -5.395   8.196  1.00 98.63           H  
ATOM   2252 HG22 ILE A 138       3.335  -4.357   7.946  1.00 98.63           H  
ATOM   2253 HG23 ILE A 138       3.518  -6.105   7.894  1.00 98.63           H  
ATOM   2254  CD1 ILE A 138       2.662  -2.828  10.172  1.00 98.63           C  
ATOM   2255 HD11 ILE A 138       2.354  -2.697   9.134  1.00 98.63           H  
ATOM   2256 HD12 ILE A 138       3.713  -2.563  10.286  1.00 98.63           H  
ATOM   2257 HD13 ILE A 138       2.061  -2.164  10.794  1.00 98.63           H  
ATOM   2258  N   TYR A 139       4.724  -7.125  12.193  1.00 98.42           N  
ATOM   2259  H   TYR A 139       5.368  -7.208  11.419  1.00 98.42           H  
ATOM   2260  CA  TYR A 139       5.260  -7.094  13.552  1.00 98.42           C  
ATOM   2261  HA  TYR A 139       4.556  -7.580  14.228  1.00 98.42           H  
ATOM   2262  C   TYR A 139       5.426  -5.656  14.058  1.00 98.42           C  
ATOM   2263  CB  TYR A 139       6.567  -7.879  13.605  1.00 98.42           C  
ATOM   2264  HB2 TYR A 139       7.067  -7.636  14.542  1.00 98.42           H  
ATOM   2265  HB3 TYR A 139       7.219  -7.565  12.790  1.00 98.42           H  
ATOM   2266  O   TYR A 139       5.146  -4.707  13.327  1.00 98.42           O  
ATOM   2267  CG  TYR A 139       6.394  -9.379  13.587  1.00 98.42           C  
ATOM   2268  CD1 TYR A 139       6.342 -10.079  14.807  1.00 98.42           C  
ATOM   2269  HD1 TYR A 139       6.419  -9.536  15.737  1.00 98.42           H  
ATOM   2270  CD2 TYR A 139       6.349 -10.080  12.368  1.00 98.42           C  
ATOM   2271  HD2 TYR A 139       6.368  -9.536  11.435  1.00 98.42           H  
ATOM   2272  CE1 TYR A 139       6.300 -11.484  14.813  1.00 98.42           C  
ATOM   2273  HE1 TYR A 139       6.316 -12.010  15.756  1.00 98.42           H  
ATOM   2274  CE2 TYR A 139       6.274 -11.483  12.371  1.00 98.42           C  
ATOM   2275  HE2 TYR A 139       6.229 -12.032  11.442  1.00 98.42           H  
ATOM   2276  OH  TYR A 139       6.107 -13.537  13.578  1.00 98.42           O  
ATOM   2277  HH  TYR A 139       6.262 -13.926  14.441  1.00 98.42           H  
ATOM   2278  CZ  TYR A 139       6.269 -12.187  13.589  1.00 98.42           C  
ATOM   2279  N   GLY A 140       5.823  -5.505  15.321  1.00 97.64           N  
ATOM   2280  H   GLY A 140       6.197  -6.294  15.828  1.00 97.64           H  
ATOM   2281  CA  GLY A 140       6.015  -4.197  15.926  1.00 97.64           C  
ATOM   2282  HA2 GLY A 140       5.195  -3.534  15.650  1.00 97.64           H  
ATOM   2283  HA3 GLY A 140       6.017  -4.300  17.011  1.00 97.64           H  
ATOM   2284  C   GLY A 140       7.325  -3.550  15.493  1.00 97.64           C  
ATOM   2285  O   GLY A 140       8.114  -4.103  14.721  1.00 97.64           O  
ATOM   2286  N   GLU A 141       7.575  -2.361  16.032  1.00 98.38           N  
ATOM   2287  H   GLU A 141       6.860  -1.921  16.594  1.00 98.38           H  
ATOM   2288  CA  GLU A 141       8.833  -1.644  15.829  1.00 98.38           C  
ATOM   2289  HA  GLU A 141       8.922  -1.435  14.762  1.00 98.38           H  
ATOM   2290  C   GLU A 141      10.098  -2.436  16.233  1.00 98.38           C  
ATOM   2291  CB  GLU A 141       8.759  -0.303  16.571  1.00 98.38           C  
ATOM   2292  HB2 GLU A 141       8.758  -0.477  17.647  1.00 98.38           H  
ATOM   2293  HB3 GLU A 141       7.824   0.191  16.307  1.00 98.38           H  
ATOM   2294  O   GLU A 141      11.097  -2.294  15.525  1.00 98.38           O  
ATOM   2295  CG  GLU A 141       9.924   0.626  16.208  1.00 98.38           C  
ATOM   2296  HG2 GLU A 141       9.993   0.690  15.122  1.00 98.38           H  
ATOM   2297  HG3 GLU A 141      10.859   0.217  16.592  1.00 98.38           H  
ATOM   2298  CD  GLU A 141       9.731   2.032  16.775  1.00 98.38           C  
ATOM   2299  OE1 GLU A 141      10.072   3.020  16.077  1.00 98.38           O  
ATOM   2300  OE2 GLU A 141       9.207   2.186  17.904  1.00 98.38           O  
ATOM   2301  N   PRO A 142      10.111  -3.277  17.297  1.00 98.25           N  
ATOM   2302  CA  PRO A 142      11.290  -4.080  17.648  1.00 98.25           C  
ATOM   2303  HA  PRO A 142      12.119  -3.406  17.861  1.00 98.25           H  
ATOM   2304  C   PRO A 142      11.730  -5.058  16.551  1.00 98.25           C  
ATOM   2305  CB  PRO A 142      10.912  -4.837  18.925  1.00 98.25           C  
ATOM   2306  HB2 PRO A 142      10.477  -5.805  18.677  1.00 98.25           H  
ATOM   2307  HB3 PRO A 142      11.771  -4.966  19.584  1.00 98.25           H  
ATOM   2308  O   PRO A 142      12.911  -5.381  16.455  1.00 98.25           O  
ATOM   2309  CG  PRO A 142       9.841  -3.954  19.557  1.00 98.25           C  
ATOM   2310  HG2 PRO A 142       9.187  -4.520  20.220  1.00 98.25           H  
ATOM   2311  HG3 PRO A 142      10.307  -3.122  20.083  1.00 98.25           H  
ATOM   2312  CD  PRO A 142       9.095  -3.440  18.331  1.00 98.25           C  
ATOM   2313  HD2 PRO A 142       8.591  -2.503  18.568  1.00 98.25           H  
ATOM   2314  HD3 PRO A 142       8.372  -4.191  18.011  1.00 98.25           H  
ATOM   2315  N   GLU A 143      10.800  -5.512  15.711  1.00 98.62           N  
ATOM   2316  H   GLU A 143       9.831  -5.308  15.909  1.00 98.62           H  
ATOM   2317  CA  GLU A 143      11.077  -6.343  14.538  1.00 98.62           C  
ATOM   2318  HA  GLU A 143      12.090  -6.736  14.624  1.00 98.62           H  
ATOM   2319  C   GLU A 143      11.043  -5.545  13.224  1.00 98.62           C  
ATOM   2320  CB  GLU A 143      10.121  -7.541  14.475  1.00 98.62           C  
ATOM   2321  HB2 GLU A 143      10.436  -8.175  13.647  1.00 98.62           H  
ATOM   2322  HB3 GLU A 143       9.122  -7.174  14.238  1.00 98.62           H  
ATOM   2323  O   GLU A 143      10.837  -6.126  12.155  1.00 98.62           O  
ATOM   2324  CG  GLU A 143      10.092  -8.433  15.725  1.00 98.62           C  
ATOM   2325  HG2 GLU A 143      11.112  -8.568  16.087  1.00 98.62           H  
ATOM   2326  HG3 GLU A 143       9.732  -9.413  15.410  1.00 98.62           H  
ATOM   2327  CD  GLU A 143       9.185  -7.947  16.870  1.00 98.62           C  
ATOM   2328  OE1 GLU A 143       9.155  -8.669  17.889  1.00 98.62           O  
ATOM   2329  OE2 GLU A 143       8.461  -6.935  16.706  1.00 98.62           O  
ATOM   2330  N   ASP A 144      11.223  -4.224  13.291  1.00 98.72           N  
ATOM   2331  H   ASP A 144      11.377  -3.815  14.202  1.00 98.72           H  
ATOM   2332  CA  ASP A 144      11.261  -3.315  12.141  1.00 98.72           C  
ATOM   2333  HA  ASP A 144      11.255  -2.302  12.542  1.00 98.72           H  
ATOM   2334  C   ASP A 144      10.019  -3.427  11.233  1.00 98.72           C  
ATOM   2335  CB  ASP A 144      12.579  -3.485  11.369  1.00 98.72           C  
ATOM   2336  HB2 ASP A 144      12.603  -4.488  10.943  1.00 98.72           H  
ATOM   2337  HB3 ASP A 144      12.602  -2.772  10.546  1.00 98.72           H  
ATOM   2338  O   ASP A 144      10.117  -3.401  10.003  1.00 98.72           O  
ATOM   2339  CG  ASP A 144      13.827  -3.268  12.224  1.00 98.72           C  
ATOM   2340  OD1 ASP A 144      13.980  -2.140  12.745  1.00 98.72           O  
ATOM   2341  OD2 ASP A 144      14.640  -4.222  12.325  1.00 98.72           O  
ATOM   2342  N   TYR A 145       8.835  -3.594  11.834  1.00 98.81           N  
ATOM   2343  H   TYR A 145       8.822  -3.651  12.843  1.00 98.81           H  
ATOM   2344  CA  TYR A 145       7.555  -3.748  11.131  1.00 98.81           C  
ATOM   2345  HA  TYR A 145       6.839  -4.074  11.886  1.00 98.81           H  
ATOM   2346  C   TYR A 145       7.546  -4.849  10.064  1.00 98.81           C  
ATOM   2347  CB  TYR A 145       7.047  -2.405  10.593  1.00 98.81           C  
ATOM   2348  HB2 TYR A 145       7.719  -2.066   9.804  1.00 98.81           H  
ATOM   2349  HB3 TYR A 145       6.065  -2.551  10.144  1.00 98.81           H  
ATOM   2350  O   TYR A 145       6.921  -4.708   9.009  1.00 98.81           O  
ATOM   2351  CG  TYR A 145       6.914  -1.325  11.639  1.00 98.81           C  
ATOM   2352  CD1 TYR A 145       5.980  -1.459  12.686  1.00 98.81           C  
ATOM   2353  HD1 TYR A 145       5.355  -2.338  12.752  1.00 98.81           H  
ATOM   2354  CD2 TYR A 145       7.704  -0.166  11.538  1.00 98.81           C  
ATOM   2355  HD2 TYR A 145       8.413  -0.066  10.729  1.00 98.81           H  
ATOM   2356  CE1 TYR A 145       5.851  -0.441  13.649  1.00 98.81           C  
ATOM   2357  HE1 TYR A 145       5.153  -0.529  14.467  1.00 98.81           H  
ATOM   2358  CE2 TYR A 145       7.578   0.852  12.496  1.00 98.81           C  
ATOM   2359  HE2 TYR A 145       8.189   1.740  12.423  1.00 98.81           H  
ATOM   2360  OH  TYR A 145       6.600   1.669  14.500  1.00 98.81           O  
ATOM   2361  HH  TYR A 145       7.267   2.342  14.345  1.00 98.81           H  
ATOM   2362  CZ  TYR A 145       6.665   0.704  13.558  1.00 98.81           C  
ATOM   2363  N   LYS A 146       8.246  -5.959  10.327  1.00 98.80           N  
ATOM   2364  H   LYS A 146       8.834  -5.945  11.148  1.00 98.80           H  
ATOM   2365  CA  LYS A 146       8.360  -7.093   9.403  1.00 98.80           C  
ATOM   2366  HA  LYS A 146       8.941  -6.754   8.545  1.00 98.80           H  
ATOM   2367  C   LYS A 146       7.004  -7.575   8.878  1.00 98.80           C  
ATOM   2368  CB  LYS A 146       9.128  -8.213  10.106  1.00 98.80           C  
ATOM   2369  HB2 LYS A 146       8.562  -8.550  10.974  1.00 98.80           H  
ATOM   2370  HB3 LYS A 146      10.085  -7.816  10.446  1.00 98.80           H  
ATOM   2371  O   LYS A 146       6.101  -7.857   9.668  1.00 98.80           O  
ATOM   2372  CG  LYS A 146       9.409  -9.388   9.166  1.00 98.80           C  
ATOM   2373  HG2 LYS A 146       8.479  -9.837   8.818  1.00 98.80           H  
ATOM   2374  HG3 LYS A 146       9.967  -9.021   8.305  1.00 98.80           H  
ATOM   2375  CD  LYS A 146      10.251 -10.453   9.862  1.00 98.80           C  
ATOM   2376  HD2 LYS A 146      10.590 -11.152   9.097  1.00 98.80           H  
ATOM   2377  HD3 LYS A 146      11.132  -9.992  10.308  1.00 98.80           H  
ATOM   2378  CE  LYS A 146       9.439 -11.192  10.929  1.00 98.80           C  
ATOM   2379  HE2 LYS A 146       8.465 -11.440  10.507  1.00 98.80           H  
ATOM   2380  HE3 LYS A 146       9.284 -10.535  11.785  1.00 98.80           H  
ATOM   2381  NZ  LYS A 146      10.139 -12.431  11.326  1.00 98.80           N  
ATOM   2382  HZ1 LYS A 146       9.604 -12.943  12.013  1.00 98.80           H  
ATOM   2383  HZ2 LYS A 146      11.051 -12.211  11.700  1.00 98.80           H  
ATOM   2384  HZ3 LYS A 146      10.257 -13.001  10.500  1.00 98.80           H  
ATOM   2385  N   LEU A 147       6.895  -7.735   7.559  1.00 98.86           N  
ATOM   2386  H   LEU A 147       7.701  -7.512   6.993  1.00 98.86           H  
ATOM   2387  CA  LEU A 147       5.691  -8.201   6.869  1.00 98.86           C  
ATOM   2388  HA  LEU A 147       4.823  -7.752   7.353  1.00 98.86           H  
ATOM   2389  C   LEU A 147       5.545  -9.717   6.940  1.00 98.86           C  
ATOM   2390  CB  LEU A 147       5.735  -7.732   5.404  1.00 98.86           C  
ATOM   2391  HB2 LEU A 147       6.666  -8.076   4.954  1.00 98.86           H  
ATOM   2392  HB3 LEU A 147       5.736  -6.642   5.408  1.00 98.86           H  
ATOM   2393  O   LEU A 147       6.485 -10.453   6.654  1.00 98.86           O  
ATOM   2394  CG  LEU A 147       4.564  -8.169   4.507  1.00 98.86           C  
ATOM   2395  HG  LEU A 147       4.495  -9.257   4.486  1.00 98.86           H  
ATOM   2396  CD1 LEU A 147       3.234  -7.589   4.992  1.00 98.86           C  
ATOM   2397 HD11 LEU A 147       2.974  -7.993   5.970  1.00 98.86           H  
ATOM   2398 HD12 LEU A 147       2.442  -7.855   4.292  1.00 98.86           H  
ATOM   2399 HD13 LEU A 147       3.306  -6.503   5.060  1.00 98.86           H  
ATOM   2400  CD2 LEU A 147       4.791  -7.680   3.077  1.00 98.86           C  
ATOM   2401 HD21 LEU A 147       4.858  -6.592   3.063  1.00 98.86           H  
ATOM   2402 HD22 LEU A 147       3.968  -7.997   2.437  1.00 98.86           H  
ATOM   2403 HD23 LEU A 147       5.723  -8.095   2.692  1.00 98.86           H  
ATOM   2404  N   ILE A 148       4.331 -10.181   7.217  1.00 98.76           N  
ATOM   2405  H   ILE A 148       3.617  -9.520   7.489  1.00 98.76           H  
ATOM   2406  CA  ILE A 148       3.900 -11.552   6.955  1.00 98.76           C  
ATOM   2407  HA  ILE A 148       4.692 -12.101   6.446  1.00 98.76           H  
ATOM   2408  C   ILE A 148       2.695 -11.487   6.029  1.00 98.76           C  
ATOM   2409  CB  ILE A 148       3.565 -12.281   8.263  1.00 98.76           C  
ATOM   2410  HB  ILE A 148       2.776 -11.694   8.733  1.00 98.76           H  
ATOM   2411  O   ILE A 148       1.676 -10.880   6.365  1.00 98.76           O  
ATOM   2412  CG1 ILE A 148       4.736 -12.316   9.264  1.00 98.76           C  
ATOM   2413 HG12 ILE A 148       5.041 -11.295   9.495  1.00 98.76           H  
ATOM   2414 HG13 ILE A 148       4.381 -12.766  10.191  1.00 98.76           H  
ATOM   2415  CG2 ILE A 148       3.004 -13.694   8.017  1.00 98.76           C  
ATOM   2416 HG21 ILE A 148       2.843 -14.204   8.967  1.00 98.76           H  
ATOM   2417 HG22 ILE A 148       3.693 -14.274   7.405  1.00 98.76           H  
ATOM   2418 HG23 ILE A 148       2.045 -13.631   7.503  1.00 98.76           H  
ATOM   2419  CD1 ILE A 148       5.968 -13.101   8.788  1.00 98.76           C  
ATOM   2420 HD11 ILE A 148       6.345 -12.704   7.845  1.00 98.76           H  
ATOM   2421 HD12 ILE A 148       6.763 -13.033   9.529  1.00 98.76           H  
ATOM   2422 HD13 ILE A 148       5.714 -14.152   8.653  1.00 98.76           H  
ATOM   2423  N   VAL A 149       2.818 -12.121   4.868  1.00 98.74           N  
ATOM   2424  H   VAL A 149       3.684 -12.597   4.661  1.00 98.74           H  
ATOM   2425  CA  VAL A 149       1.765 -12.159   3.860  1.00 98.74           C  
ATOM   2426  HA  VAL A 149       0.813 -12.072   4.385  1.00 98.74           H  
ATOM   2427  C   VAL A 149       1.769 -13.495   3.122  1.00 98.74           C  
ATOM   2428  CB  VAL A 149       1.877 -10.944   2.924  1.00 98.74           C  
ATOM   2429  HB  VAL A 149       1.932 -10.047   3.541  1.00 98.74           H  
ATOM   2430  O   VAL A 149       2.816 -13.969   2.681  1.00 98.74           O  
ATOM   2431  CG1 VAL A 149       3.114 -10.964   2.018  1.00 98.74           C  
ATOM   2432 HG11 VAL A 149       3.162 -10.032   1.455  1.00 98.74           H  
ATOM   2433 HG12 VAL A 149       4.015 -11.053   2.625  1.00 98.74           H  
ATOM   2434 HG13 VAL A 149       3.062 -11.798   1.318  1.00 98.74           H  
ATOM   2435  CG2 VAL A 149       0.622 -10.818   2.068  1.00 98.74           C  
ATOM   2436 HG21 VAL A 149       0.661  -9.899   1.483  1.00 98.74           H  
ATOM   2437 HG22 VAL A 149       0.554 -11.674   1.398  1.00 98.74           H  
ATOM   2438 HG23 VAL A 149      -0.260 -10.784   2.709  1.00 98.74           H  
ATOM   2439  N   SER A 150       0.604 -14.127   2.995  1.00 98.53           N  
ATOM   2440  H   SER A 150      -0.227 -13.711   3.391  1.00 98.53           H  
ATOM   2441  CA  SER A 150       0.464 -15.402   2.282  1.00 98.53           C  
ATOM   2442  HA  SER A 150       1.089 -15.362   1.390  1.00 98.53           H  
ATOM   2443  C   SER A 150      -0.974 -15.655   1.816  1.00 98.53           C  
ATOM   2444  CB  SER A 150       0.981 -16.561   3.150  1.00 98.53           C  
ATOM   2445  HB2 SER A 150       1.041 -17.464   2.542  1.00 98.53           H  
ATOM   2446  HB3 SER A 150       1.986 -16.327   3.503  1.00 98.53           H  
ATOM   2447  O   SER A 150      -1.889 -14.887   2.119  1.00 98.53           O  
ATOM   2448  OG  SER A 150       0.143 -16.810   4.258  1.00 98.53           O  
ATOM   2449  HG  SER A 150       0.542 -17.490   4.805  1.00 98.53           H  
ATOM   2450  N   GLY A 151      -1.165 -16.726   1.039  1.00 98.41           N  
ATOM   2451  H   GLY A 151      -0.378 -17.328   0.842  1.00 98.41           H  
ATOM   2452  CA  GLY A 151      -2.480 -17.116   0.522  1.00 98.41           C  
ATOM   2453  HA2 GLY A 151      -2.423 -18.124   0.110  1.00 98.41           H  
ATOM   2454  HA3 GLY A 151      -3.204 -17.121   1.336  1.00 98.41           H  
ATOM   2455  C   GLY A 151      -2.987 -16.181  -0.572  1.00 98.41           C  
ATOM   2456  O   GLY A 151      -4.118 -15.702  -0.504  1.00 98.41           O  
ATOM   2457  N   TYR A 152      -2.123 -15.880  -1.545  1.00 98.77           N  
ATOM   2458  H   TYR A 152      -1.213 -16.317  -1.541  1.00 98.77           H  
ATOM   2459  CA  TYR A 152      -2.458 -15.022  -2.676  1.00 98.77           C  
ATOM   2460  HA  TYR A 152      -2.727 -14.042  -2.283  1.00 98.77           H  
ATOM   2461  C   TYR A 152      -3.638 -15.565  -3.497  1.00 98.77           C  
ATOM   2462  CB  TYR A 152      -1.235 -14.832  -3.581  1.00 98.77           C  
ATOM   2463  HB2 TYR A 152      -0.479 -14.262  -3.042  1.00 98.77           H  
ATOM   2464  HB3 TYR A 152      -0.808 -15.807  -3.817  1.00 98.77           H  
ATOM   2465  O   TYR A 152      -3.713 -16.755  -3.802  1.00 98.77           O  
ATOM   2466  CG  TYR A 152      -1.572 -14.122  -4.880  1.00 98.77           C  
ATOM   2467  CD1 TYR A 152      -1.790 -14.869  -6.057  1.00 98.77           C  
ATOM   2468  HD1 TYR A 152      -1.672 -15.942  -6.039  1.00 98.77           H  
ATOM   2469  CD2 TYR A 152      -1.758 -12.729  -4.890  1.00 98.77           C  
ATOM   2470  HD2 TYR A 152      -1.628 -12.164  -3.979  1.00 98.77           H  
ATOM   2471  CE1 TYR A 152      -2.203 -14.224  -7.239  1.00 98.77           C  
ATOM   2472  HE1 TYR A 152      -2.401 -14.791  -8.136  1.00 98.77           H  
ATOM   2473  CE2 TYR A 152      -2.134 -12.078  -6.075  1.00 98.77           C  
ATOM   2474  HE2 TYR A 152      -2.253 -11.005  -6.086  1.00 98.77           H  
ATOM   2475  OH  TYR A 152      -2.811 -12.174  -8.346  1.00 98.77           O  
ATOM   2476  HH  TYR A 152      -2.792 -11.234  -8.150  1.00 98.77           H  
ATOM   2477  CZ  TYR A 152      -2.383 -12.827  -7.240  1.00 98.77           C  
ATOM   2478  N   SER A 153      -4.506 -14.654  -3.928  1.00 98.68           N  
ATOM   2479  H   SER A 153      -4.371 -13.709  -3.598  1.00 98.68           H  
ATOM   2480  CA  SER A 153      -5.488 -14.844  -4.994  1.00 98.68           C  
ATOM   2481  HA  SER A 153      -5.078 -15.536  -5.730  1.00 98.68           H  
ATOM   2482  C   SER A 153      -5.760 -13.505  -5.695  1.00 98.68           C  
ATOM   2483  CB  SER A 153      -6.761 -15.466  -4.407  1.00 98.68           C  
ATOM   2484  HB2 SER A 153      -7.231 -14.770  -3.711  1.00 98.68           H  
ATOM   2485  HB3 SER A 153      -6.490 -16.369  -3.861  1.00 98.68           H  
ATOM   2486  O   SER A 153      -5.299 -12.446  -5.263  1.00 98.68           O  
ATOM   2487  OG  SER A 153      -7.682 -15.813  -5.427  1.00 98.68           O  
ATOM   2488  HG  SER A 153      -8.349 -16.377  -5.031  1.00 98.68           H  
ATOM   2489  N   GLY A 154      -6.515 -13.527  -6.790  1.00 98.30           N  
ATOM   2490  H   GLY A 154      -6.876 -14.425  -7.077  1.00 98.30           H  
ATOM   2491  CA  GLY A 154      -6.953 -12.328  -7.501  1.00 98.30           C  
ATOM   2492  HA2 GLY A 154      -8.042 -12.318  -7.521  1.00 98.30           H  
ATOM   2493  HA3 GLY A 154      -6.630 -11.432  -6.972  1.00 98.30           H  
ATOM   2494  C   GLY A 154      -6.455 -12.240  -8.940  1.00 98.30           C  
ATOM   2495  O   GLY A 154      -5.985 -13.200  -9.540  1.00 98.30           O  
ATOM   2496  N   SER A 155      -6.634 -11.061  -9.529  1.00 98.35           N  
ATOM   2497  H   SER A 155      -6.885 -10.287  -8.932  1.00 98.35           H  
ATOM   2498  CA  SER A 155      -6.485 -10.824 -10.970  1.00 98.35           C  
ATOM   2499  HA  SER A 155      -6.305 -11.777 -11.469  1.00 98.35           H  
ATOM   2500  C   SER A 155      -5.305  -9.923 -11.341  1.00 98.35           C  
ATOM   2501  CB  SER A 155      -7.799 -10.264 -11.518  1.00 98.35           C  
ATOM   2502  HB2 SER A 155      -7.704 -10.107 -12.593  1.00 98.35           H  
ATOM   2503  HB3 SER A 155      -8.596 -10.988 -11.349  1.00 98.35           H  
ATOM   2504  O   SER A 155      -5.063  -9.708 -12.531  1.00 98.35           O  
ATOM   2505  OG  SER A 155      -8.138  -9.039 -10.885  1.00 98.35           O  
ATOM   2506  HG  SER A 155      -8.612  -9.259 -10.080  1.00 98.35           H  
ATOM   2507  N   ALA A 156      -4.603  -9.366 -10.350  1.00 98.35           N  
ATOM   2508  H   ALA A 156      -4.895  -9.545  -9.399  1.00 98.35           H  
ATOM   2509  CA  ALA A 156      -3.487  -8.444 -10.551  1.00 98.35           C  
ATOM   2510  HA  ALA A 156      -3.677  -7.847 -11.443  1.00 98.35           H  
ATOM   2511  C   ALA A 156      -2.129  -9.123 -10.782  1.00 98.35           C  
ATOM   2512  CB  ALA A 156      -3.422  -7.492  -9.351  1.00 98.35           C  
ATOM   2513  HB1 ALA A 156      -4.361  -6.951  -9.233  1.00 98.35           H  
ATOM   2514  HB2 ALA A 156      -2.617  -6.773  -9.507  1.00 98.35           H  
ATOM   2515  HB3 ALA A 156      -3.209  -8.054  -8.442  1.00 98.35           H  
ATOM   2516  O   ALA A 156      -1.197  -8.417 -11.139  1.00 98.35           O  
ATOM   2517  N   GLY A 157      -2.019 -10.443 -10.577  1.00 98.53           N  
ATOM   2518  H   GLY A 157      -2.851 -10.958 -10.328  1.00 98.53           H  
ATOM   2519  CA  GLY A 157      -0.741 -11.138 -10.373  1.00 98.53           C  
ATOM   2520  HA2 GLY A 157      -0.014 -10.815 -11.118  1.00 98.53           H  
ATOM   2521  HA3 GLY A 157      -0.898 -12.210 -10.492  1.00 98.53           H  
ATOM   2522  C   GLY A 157      -0.165 -10.885  -8.973  1.00 98.53           C  
ATOM   2523  O   GLY A 157      -0.514  -9.894  -8.326  1.00 98.53           O  
ATOM   2524  N   ASP A 158       0.672 -11.795  -8.469  1.00 98.71           N  
ATOM   2525  H   ASP A 158       0.921 -12.609  -9.011  1.00 98.71           H  
ATOM   2526  CA  ASP A 158       1.310 -11.634  -7.158  1.00 98.71           C  
ATOM   2527  HA  ASP A 158       0.664 -11.023  -6.527  1.00 98.71           H  
ATOM   2528  C   ASP A 158       2.651 -10.916  -7.316  1.00 98.71           C  
ATOM   2529  CB  ASP A 158       1.483 -12.977  -6.440  1.00 98.71           C  
ATOM   2530  HB2 ASP A 158       2.270 -13.557  -6.922  1.00 98.71           H  
ATOM   2531  HB3 ASP A 158       0.556 -13.546  -6.525  1.00 98.71           H  
ATOM   2532  O   ASP A 158       3.612 -11.465  -7.851  1.00 98.71           O  
ATOM   2533  CG  ASP A 158       1.818 -12.790  -4.954  1.00 98.71           C  
ATOM   2534  OD1 ASP A 158       2.012 -11.636  -4.487  1.00 98.71           O  
ATOM   2535  OD2 ASP A 158       1.873 -13.804  -4.235  1.00 98.71           O  
ATOM   2536  N   SER A 159       2.719  -9.658  -6.889  1.00 98.71           N  
ATOM   2537  H   SER A 159       1.888  -9.240  -6.497  1.00 98.71           H  
ATOM   2538  CA  SER A 159       3.965  -8.879  -6.874  1.00 98.71           C  
ATOM   2539  HA  SER A 159       4.787  -9.518  -7.196  1.00 98.71           H  
ATOM   2540  C   SER A 159       4.368  -8.453  -5.464  1.00 98.71           C  
ATOM   2541  CB  SER A 159       3.894  -7.724  -7.875  1.00 98.71           C  
ATOM   2542  HB2 SER A 159       3.089  -7.038  -7.610  1.00 98.71           H  
ATOM   2543  HB3 SER A 159       4.841  -7.184  -7.869  1.00 98.71           H  
ATOM   2544  O   SER A 159       5.197  -7.553  -5.313  1.00 98.71           O  
ATOM   2545  OG  SER A 159       3.683  -8.276  -9.165  1.00 98.71           O  
ATOM   2546  HG  SER A 159       3.803  -9.221  -9.044  1.00 98.71           H  
ATOM   2547  N   LEU A 160       3.814  -9.123  -4.446  1.00 98.81           N  
ATOM   2548  H   LEU A 160       3.181  -9.879  -4.661  1.00 98.81           H  
ATOM   2549  CA  LEU A 160       4.129  -8.895  -3.040  1.00 98.81           C  
ATOM   2550  HA  LEU A 160       4.872  -8.102  -2.970  1.00 98.81           H  
ATOM   2551  C   LEU A 160       4.746 -10.146  -2.401  1.00 98.81           C  
ATOM   2552  CB  LEU A 160       2.867  -8.405  -2.313  1.00 98.81           C  
ATOM   2553  HB2 LEU A 160       2.153  -9.229  -2.289  1.00 98.81           H  
ATOM   2554  HB3 LEU A 160       2.435  -7.581  -2.882  1.00 98.81           H  
ATOM   2555  O   LEU A 160       5.909 -10.109  -2.012  1.00 98.81           O  
ATOM   2556  CG  LEU A 160       3.078  -7.930  -0.868  1.00 98.81           C  
ATOM   2557  HG  LEU A 160       3.585  -8.710  -0.300  1.00 98.81           H  
ATOM   2558  CD1 LEU A 160       3.902  -6.647  -0.799  1.00 98.81           C  
ATOM   2559 HD11 LEU A 160       4.001  -6.324   0.237  1.00 98.81           H  
ATOM   2560 HD12 LEU A 160       4.902  -6.804  -1.204  1.00 98.81           H  
ATOM   2561 HD13 LEU A 160       3.409  -5.863  -1.375  1.00 98.81           H  
ATOM   2562  CD2 LEU A 160       1.716  -7.647  -0.231  1.00 98.81           C  
ATOM   2563 HD21 LEU A 160       1.090  -8.537  -0.288  1.00 98.81           H  
ATOM   2564 HD22 LEU A 160       1.850  -7.376   0.817  1.00 98.81           H  
ATOM   2565 HD23 LEU A 160       1.218  -6.830  -0.753  1.00 98.81           H  
ATOM   2566  N   SER A 161       4.019 -11.264  -2.314  1.00 98.66           N  
ATOM   2567  H   SER A 161       3.146 -11.336  -2.817  1.00 98.66           H  
ATOM   2568  CA  SER A 161       4.431 -12.367  -1.431  1.00 98.66           C  
ATOM   2569  HA  SER A 161       4.567 -11.923  -0.445  1.00 98.66           H  
ATOM   2570  C   SER A 161       5.787 -13.013  -1.767  1.00 98.66           C  
ATOM   2571  CB  SER A 161       3.332 -13.425  -1.258  1.00 98.66           C  
ATOM   2572  HB2 SER A 161       2.354 -12.945  -1.212  1.00 98.66           H  
ATOM   2573  HB3 SER A 161       3.502 -13.925  -0.305  1.00 98.66           H  
ATOM   2574  O   SER A 161       6.545 -13.245  -0.824  1.00 98.66           O  
ATOM   2575  OG  SER A 161       3.345 -14.414  -2.263  1.00 98.66           O  
ATOM   2576  HG  SER A 161       2.777 -14.160  -2.995  1.00 98.66           H  
ATOM   2577  N   PRO A 162       6.179 -13.234  -3.042  1.00 98.46           N  
ATOM   2578  CA  PRO A 162       7.403 -13.980  -3.343  1.00 98.46           C  
ATOM   2579  HA  PRO A 162       7.354 -14.945  -2.838  1.00 98.46           H  
ATOM   2580  C   PRO A 162       8.691 -13.273  -2.912  1.00 98.46           C  
ATOM   2581  CB  PRO A 162       7.382 -14.210  -4.860  1.00 98.46           C  
ATOM   2582  HB2 PRO A 162       7.812 -15.176  -5.124  1.00 98.46           H  
ATOM   2583  HB3 PRO A 162       7.914 -13.408  -5.371  1.00 98.46           H  
ATOM   2584  O   PRO A 162       9.672 -13.937  -2.594  1.00 98.46           O  
ATOM   2585  CG  PRO A 162       5.899 -14.134  -5.216  1.00 98.46           C  
ATOM   2586  HG2 PRO A 162       5.405 -15.077  -4.980  1.00 98.46           H  
ATOM   2587  HG3 PRO A 162       5.741 -13.861  -6.260  1.00 98.46           H  
ATOM   2588  CD  PRO A 162       5.410 -13.048  -4.268  1.00 98.46           C  
ATOM   2589  HD2 PRO A 162       4.337 -13.154  -4.113  1.00 98.46           H  
ATOM   2590  HD3 PRO A 162       5.627 -12.066  -4.688  1.00 98.46           H  
ATOM   2591  N   ILE A 163       8.697 -11.935  -2.913  1.00 98.44           N  
ATOM   2592  H   ILE A 163       7.837 -11.464  -3.156  1.00 98.44           H  
ATOM   2593  CA  ILE A 163       9.893 -11.126  -2.631  1.00 98.44           C  
ATOM   2594  HA  ILE A 163      10.763 -11.778  -2.549  1.00 98.44           H  
ATOM   2595  C   ILE A 163       9.799 -10.406  -1.287  1.00 98.44           C  
ATOM   2596  CB  ILE A 163      10.145 -10.144  -3.799  1.00 98.44           C  
ATOM   2597  HB  ILE A 163       9.251  -9.533  -3.926  1.00 98.44           H  
ATOM   2598  O   ILE A 163      10.813 -10.262  -0.608  1.00 98.44           O  
ATOM   2599  CG1 ILE A 163      10.397 -10.878  -5.138  1.00 98.44           C  
ATOM   2600 HG12 ILE A 163      10.614 -10.132  -5.902  1.00 98.44           H  
ATOM   2601 HG13 ILE A 163       9.487 -11.396  -5.442  1.00 98.44           H  
ATOM   2602  CG2 ILE A 163      11.310  -9.177  -3.518  1.00 98.44           C  
ATOM   2603 HG21 ILE A 163      12.208  -9.735  -3.254  1.00 98.44           H  
ATOM   2604 HG22 ILE A 163      11.055  -8.505  -2.698  1.00 98.44           H  
ATOM   2605 HG23 ILE A 163      11.511  -8.567  -4.398  1.00 98.44           H  
ATOM   2606  CD1 ILE A 163      11.552 -11.889  -5.152  1.00 98.44           C  
ATOM   2607 HD11 ILE A 163      11.332 -12.728  -4.493  1.00 98.44           H  
ATOM   2608 HD12 ILE A 163      11.675 -12.272  -6.165  1.00 98.44           H  
ATOM   2609 HD13 ILE A 163      12.484 -11.413  -4.845  1.00 98.44           H  
ATOM   2610  N   HIS A 164       8.601  -9.961  -0.901  1.00 98.73           N  
ATOM   2611  H   HIS A 164       7.798 -10.155  -1.483  1.00 98.73           H  
ATOM   2612  CA  HIS A 164       8.401  -9.049   0.226  1.00 98.73           C  
ATOM   2613  HA  HIS A 164       9.333  -8.527   0.440  1.00 98.73           H  
ATOM   2614  C   HIS A 164       7.979  -9.756   1.520  1.00 98.73           C  
ATOM   2615  CB  HIS A 164       7.363  -7.994  -0.176  1.00 98.73           C  
ATOM   2616  HB2 HIS A 164       6.391  -8.460  -0.334  1.00 98.73           H  
ATOM   2617  HB3 HIS A 164       7.240  -7.309   0.662  1.00 98.73           H  
ATOM   2618  O   HIS A 164       8.083  -9.177   2.602  1.00 98.73           O  
ATOM   2619  CG  HIS A 164       7.755  -7.172  -1.381  1.00 98.73           C  
ATOM   2620  CD2 HIS A 164       7.531  -7.393  -2.717  1.00 98.73           C  
ATOM   2621  HD2 HIS A 164       7.030  -8.248  -3.147  1.00 98.73           H  
ATOM   2622  ND1 HIS A 164       8.454  -6.007  -1.295  1.00 98.73           N  
ATOM   2623  HD1 HIS A 164       8.868  -5.645  -0.447  1.00 98.73           H  
ATOM   2624  CE1 HIS A 164       8.639  -5.522  -2.518  1.00 98.73           C  
ATOM   2625  HE1 HIS A 164       9.171  -4.600  -2.703  1.00 98.73           H  
ATOM   2626  NE2 HIS A 164       8.089  -6.327  -3.443  1.00 98.73           N  
ATOM   2627  N   ASN A 165       7.489 -10.998   1.450  1.00 98.73           N  
ATOM   2628  H   ASN A 165       7.461 -11.474   0.560  1.00 98.73           H  
ATOM   2629  CA  ASN A 165       7.131 -11.740   2.656  1.00 98.73           C  
ATOM   2630  HA  ASN A 165       6.412 -11.145   3.220  1.00 98.73           H  
ATOM   2631  C   ASN A 165       8.363 -11.961   3.553  1.00 98.73           C  
ATOM   2632  CB  ASN A 165       6.464 -13.063   2.264  1.00 98.73           C  
ATOM   2633  HB2 ASN A 165       5.595 -12.871   1.635  1.00 98.73           H  
ATOM   2634  HB3 ASN A 165       7.178 -13.661   1.699  1.00 98.73           H  
ATOM   2635  O   ASN A 165       9.446 -12.285   3.070  1.00 98.73           O  
ATOM   2636  CG  ASN A 165       6.002 -13.844   3.476  1.00 98.73           C  
ATOM   2637  ND2 ASN A 165       6.281 -15.124   3.526  1.00 98.73           N  
ATOM   2638 HD21 ASN A 165       6.771 -15.555   2.755  1.00 98.73           H  
ATOM   2639 HD22 ASN A 165       5.930 -15.637   4.321  1.00 98.73           H  
ATOM   2640  OD1 ASN A 165       5.420 -13.311   4.409  1.00 98.73           O  
ATOM   2641  N   ASN A 166       8.181 -11.820   4.868  1.00 98.61           N  
ATOM   2642  H   ASN A 166       7.269 -11.529   5.189  1.00 98.61           H  
ATOM   2643  CA  ASN A 166       9.220 -11.895   5.900  1.00 98.61           C  
ATOM   2644  HA  ASN A 166       8.710 -11.719   6.847  1.00 98.61           H  
ATOM   2645  C   ASN A 166      10.292 -10.788   5.825  1.00 98.61           C  
ATOM   2646  CB  ASN A 166       9.773 -13.334   5.956  1.00 98.61           C  
ATOM   2647  HB2 ASN A 166      10.414 -13.499   5.090  1.00 98.61           H  
ATOM   2648  HB3 ASN A 166       8.946 -14.041   5.901  1.00 98.61           H  
ATOM   2649  O   ASN A 166      11.285 -10.862   6.550  1.00 98.61           O  
ATOM   2650  CG  ASN A 166      10.552 -13.654   7.221  1.00 98.61           C  
ATOM   2651  ND2 ASN A 166      11.727 -14.223   7.074  1.00 98.61           N  
ATOM   2652 HD21 ASN A 166      12.111 -14.330   6.147  1.00 98.61           H  
ATOM   2653 HD22 ASN A 166      12.271 -14.416   7.903  1.00 98.61           H  
ATOM   2654  OD1 ASN A 166      10.110 -13.456   8.351  1.00 98.61           O  
ATOM   2655  N   MET A 167      10.097  -9.755   5.000  1.00 98.77           N  
ATOM   2656  H   MET A 167       9.271  -9.735   4.420  1.00 98.77           H  
ATOM   2657  CA  MET A 167      11.010  -8.613   4.910  1.00 98.77           C  
ATOM   2658  HA  MET A 167      12.018  -8.950   5.151  1.00 98.77           H  
ATOM   2659  C   MET A 167      10.650  -7.518   5.911  1.00 98.77           C  
ATOM   2660  CB  MET A 167      11.048  -8.049   3.487  1.00 98.77           C  
ATOM   2661  HB2 MET A 167      11.730  -7.199   3.462  1.00 98.77           H  
ATOM   2662  HB3 MET A 167      10.058  -7.691   3.207  1.00 98.77           H  
ATOM   2663  O   MET A 167       9.481  -7.332   6.266  1.00 98.77           O  
ATOM   2664  CG  MET A 167      11.520  -9.077   2.459  1.00 98.77           C  
ATOM   2665  HG2 MET A 167      11.466  -8.584   1.488  1.00 98.77           H  
ATOM   2666  HG3 MET A 167      10.832  -9.922   2.430  1.00 98.77           H  
ATOM   2667  SD  MET A 167      13.217  -9.685   2.698  1.00 98.77           S  
ATOM   2668  CE  MET A 167      12.913 -11.317   3.421  1.00 98.77           C  
ATOM   2669  HE1 MET A 167      12.179 -11.854   2.821  1.00 98.77           H  
ATOM   2670  HE2 MET A 167      13.849 -11.876   3.438  1.00 98.77           H  
ATOM   2671  HE3 MET A 167      12.550 -11.205   4.443  1.00 98.77           H  
ATOM   2672  N   LYS A 168      11.672  -6.794   6.369  1.00 98.83           N  
ATOM   2673  H   LYS A 168      12.575  -6.941   5.942  1.00 98.83           H  
ATOM   2674  CA  LYS A 168      11.540  -5.629   7.249  1.00 98.83           C  
ATOM   2675  HA  LYS A 168      10.761  -5.797   7.993  1.00 98.83           H  
ATOM   2676  C   LYS A 168      11.147  -4.395   6.442  1.00 98.83           C  
ATOM   2677  CB  LYS A 168      12.860  -5.393   7.980  1.00 98.83           C  
ATOM   2678  HB2 LYS A 168      13.654  -5.289   7.240  1.00 98.83           H  
ATOM   2679  HB3 LYS A 168      12.789  -4.458   8.535  1.00 98.83           H  
ATOM   2680  O   LYS A 168      11.383  -4.336   5.238  1.00 98.83           O  
ATOM   2681  CG  LYS A 168      13.208  -6.528   8.953  1.00 98.83           C  
ATOM   2682  HG2 LYS A 168      12.449  -6.579   9.733  1.00 98.83           H  
ATOM   2683  HG3 LYS A 168      13.255  -7.485   8.432  1.00 98.83           H  
ATOM   2684  CD  LYS A 168      14.574  -6.225   9.570  1.00 98.83           C  
ATOM   2685  HD2 LYS A 168      15.348  -6.310   8.807  1.00 98.83           H  
ATOM   2686  HD3 LYS A 168      14.569  -5.194   9.924  1.00 98.83           H  
ATOM   2687  CE  LYS A 168      14.892  -7.151  10.742  1.00 98.83           C  
ATOM   2688  HE2 LYS A 168      13.983  -7.279  11.330  1.00 98.83           H  
ATOM   2689  HE3 LYS A 168      15.220  -8.118  10.362  1.00 98.83           H  
ATOM   2690  NZ  LYS A 168      15.927  -6.514  11.587  1.00 98.83           N  
ATOM   2691  HZ1 LYS A 168      16.749  -6.270  11.053  1.00 98.83           H  
ATOM   2692  HZ2 LYS A 168      15.554  -5.637  11.922  1.00 98.83           H  
ATOM   2693  HZ3 LYS A 168      16.163  -7.058  12.404  1.00 98.83           H  
ATOM   2694  N   PHE A 169      10.519  -3.423   7.093  1.00 98.89           N  
ATOM   2695  H   PHE A 169      10.405  -3.492   8.094  1.00 98.89           H  
ATOM   2696  CA  PHE A 169      10.188  -2.153   6.453  1.00 98.89           C  
ATOM   2697  HA  PHE A 169       9.864  -2.346   5.431  1.00 98.89           H  
ATOM   2698  C   PHE A 169      11.429  -1.254   6.413  1.00 98.89           C  
ATOM   2699  CB  PHE A 169       9.023  -1.504   7.207  1.00 98.89           C  
ATOM   2700  HB2 PHE A 169       9.384  -1.086   8.147  1.00 98.89           H  
ATOM   2701  HB3 PHE A 169       8.297  -2.277   7.457  1.00 98.89           H  
ATOM   2702  O   PHE A 169      12.110  -1.133   7.429  1.00 98.89           O  
ATOM   2703  CG  PHE A 169       8.299  -0.435   6.417  1.00 98.89           C  
ATOM   2704  CD1 PHE A 169       8.639   0.923   6.549  1.00 98.89           C  
ATOM   2705  HD1 PHE A 169       9.450   1.219   7.198  1.00 98.89           H  
ATOM   2706  CD2 PHE A 169       7.256  -0.808   5.552  1.00 98.89           C  
ATOM   2707  HD2 PHE A 169       7.014  -1.853   5.428  1.00 98.89           H  
ATOM   2708  CE1 PHE A 169       7.918   1.896   5.833  1.00 98.89           C  
ATOM   2709  HE1 PHE A 169       8.181   2.939   5.932  1.00 98.89           H  
ATOM   2710  CE2 PHE A 169       6.520   0.161   4.855  1.00 98.89           C  
ATOM   2711  HE2 PHE A 169       5.701  -0.137   4.216  1.00 98.89           H  
ATOM   2712  CZ  PHE A 169       6.852   1.516   4.999  1.00 98.89           C  
ATOM   2713  HZ  PHE A 169       6.292   2.263   4.455  1.00 98.89           H  
ATOM   2714  N   SER A 170      11.699  -0.589   5.290  1.00 98.85           N  
ATOM   2715  H   SER A 170      11.122  -0.758   4.478  1.00 98.85           H  
ATOM   2716  CA  SER A 170      12.791   0.390   5.169  1.00 98.85           C  
ATOM   2717  HA  SER A 170      13.268   0.520   6.140  1.00 98.85           H  
ATOM   2718  C   SER A 170      12.262   1.749   4.736  1.00 98.85           C  
ATOM   2719  CB  SER A 170      13.897  -0.054   4.201  1.00 98.85           C  
ATOM   2720  HB2 SER A 170      14.724   0.654   4.256  1.00 98.85           H  
ATOM   2721  HB3 SER A 170      13.521  -0.064   3.178  1.00 98.85           H  
ATOM   2722  O   SER A 170      11.315   1.842   3.951  1.00 98.85           O  
ATOM   2723  OG  SER A 170      14.365  -1.336   4.541  1.00 98.85           O  
ATOM   2724  HG  SER A 170      15.088  -1.578   3.958  1.00 98.85           H  
ATOM   2725  N   THR A 171      12.914   2.805   5.209  1.00 98.82           N  
ATOM   2726  H   THR A 171      13.691   2.632   5.831  1.00 98.82           H  
ATOM   2727  CA  THR A 171      12.730   4.195   4.771  1.00 98.82           C  
ATOM   2728  HA  THR A 171      12.083   4.211   3.894  1.00 98.82           H  
ATOM   2729  C   THR A 171      14.072   4.786   4.345  1.00 98.82           C  
ATOM   2730  CB  THR A 171      12.065   5.060   5.855  1.00 98.82           C  
ATOM   2731  HB  THR A 171      12.016   6.093   5.511  1.00 98.82           H  
ATOM   2732  O   THR A 171      15.127   4.170   4.510  1.00 98.82           O  
ATOM   2733  CG2 THR A 171      10.642   4.583   6.139  1.00 98.82           C  
ATOM   2734 HG21 THR A 171      10.660   3.602   6.614  1.00 98.82           H  
ATOM   2735 HG22 THR A 171      10.082   4.523   5.206  1.00 98.82           H  
ATOM   2736 HG23 THR A 171      10.147   5.296   6.798  1.00 98.82           H  
ATOM   2737  OG1 THR A 171      12.797   5.008   7.053  1.00 98.82           O  
ATOM   2738  HG1 THR A 171      13.114   5.893   7.248  1.00 98.82           H  
ATOM   2739  N   TYR A 172      14.067   5.987   3.760  1.00 98.24           N  
ATOM   2740  H   TYR A 172      13.208   6.514   3.693  1.00 98.24           H  
ATOM   2741  CA  TYR A 172      15.316   6.590   3.280  1.00 98.24           C  
ATOM   2742  HA  TYR A 172      15.792   5.873   2.610  1.00 98.24           H  
ATOM   2743  C   TYR A 172      16.325   6.869   4.411  1.00 98.24           C  
ATOM   2744  CB  TYR A 172      15.014   7.856   2.469  1.00 98.24           C  
ATOM   2745  HB2 TYR A 172      15.944   8.202   2.018  1.00 98.24           H  
ATOM   2746  HB3 TYR A 172      14.343   7.594   1.651  1.00 98.24           H  
ATOM   2747  O   TYR A 172      17.524   6.931   4.163  1.00 98.24           O  
ATOM   2748  CG  TYR A 172      14.430   9.015   3.255  1.00 98.24           C  
ATOM   2749  CD1 TYR A 172      13.085   9.389   3.074  1.00 98.24           C  
ATOM   2750  HD1 TYR A 172      12.448   8.832   2.402  1.00 98.24           H  
ATOM   2751  CD2 TYR A 172      15.250   9.759   4.128  1.00 98.24           C  
ATOM   2752  HD2 TYR A 172      16.290   9.497   4.255  1.00 98.24           H  
ATOM   2753  CE1 TYR A 172      12.576  10.514   3.747  1.00 98.24           C  
ATOM   2754  HE1 TYR A 172      11.569  10.859   3.566  1.00 98.24           H  
ATOM   2755  CE2 TYR A 172      14.725  10.844   4.851  1.00 98.24           C  
ATOM   2756  HE2 TYR A 172      15.356  11.394   5.533  1.00 98.24           H  
ATOM   2757  OH  TYR A 172      12.885  12.321   5.282  1.00 98.24           O  
ATOM   2758  HH  TYR A 172      13.539  12.733   5.851  1.00 98.24           H  
ATOM   2759  CZ  TYR A 172      13.385  11.229   4.651  1.00 98.24           C  
ATOM   2760  N   ASP A 173      15.841   7.038   5.642  1.00 98.50           N  
ATOM   2761  H   ASP A 173      14.839   7.026   5.771  1.00 98.50           H  
ATOM   2762  CA  ASP A 173      16.608   7.322   6.858  1.00 98.50           C  
ATOM   2763  HA  ASP A 173      17.603   7.671   6.579  1.00 98.50           H  
ATOM   2764  C   ASP A 173      16.809   6.096   7.766  1.00 98.50           C  
ATOM   2765  CB  ASP A 173      15.911   8.455   7.629  1.00 98.50           C  
ATOM   2766  HB2 ASP A 173      15.821   9.328   6.982  1.00 98.50           H  
ATOM   2767  HB3 ASP A 173      16.536   8.739   8.476  1.00 98.50           H  
ATOM   2768  O   ASP A 173      17.547   6.183   8.745  1.00 98.50           O  
ATOM   2769  CG  ASP A 173      14.518   8.066   8.139  1.00 98.50           C  
ATOM   2770  OD1 ASP A 173      13.757   7.409   7.386  1.00 98.50           O  
ATOM   2771  OD2 ASP A 173      14.151   8.462   9.261  1.00 98.50           O  
ATOM   2772  N   ARG A 174      16.185   4.952   7.451  1.00 98.53           N  
ATOM   2773  H   ARG A 174      15.594   4.944   6.631  1.00 98.53           H  
ATOM   2774  CA  ARG A 174      16.368   3.688   8.176  1.00 98.53           C  
ATOM   2775  HA  ARG A 174      17.346   3.708   8.657  1.00 98.53           H  
ATOM   2776  C   ARG A 174      16.351   2.512   7.208  1.00 98.53           C  
ATOM   2777  CB  ARG A 174      15.310   3.562   9.280  1.00 98.53           C  
ATOM   2778  HB2 ARG A 174      14.323   3.436   8.837  1.00 98.53           H  
ATOM   2779  HB3 ARG A 174      15.309   4.482   9.866  1.00 98.53           H  
ATOM   2780  O   ARG A 174      15.293   2.060   6.769  1.00 98.53           O  
ATOM   2781  CG  ARG A 174      15.617   2.381  10.217  1.00 98.53           C  
ATOM   2782  HG2 ARG A 174      16.630   2.470  10.610  1.00 98.53           H  
ATOM   2783  HG3 ARG A 174      15.526   1.443   9.669  1.00 98.53           H  
ATOM   2784  CD  ARG A 174      14.623   2.405  11.377  1.00 98.53           C  
ATOM   2785  HD2 ARG A 174      13.620   2.394  10.949  1.00 98.53           H  
ATOM   2786  HD3 ARG A 174      14.760   3.336  11.928  1.00 98.53           H  
ATOM   2787  NE  ARG A 174      14.737   1.250  12.288  1.00 98.53           N  
ATOM   2788  HE  ARG A 174      15.229   0.428  11.969  1.00 98.53           H  
ATOM   2789  NH1 ARG A 174      13.546   2.177  14.023  1.00 98.53           N  
ATOM   2790 HH11 ARG A 174      13.378   2.989  13.446  1.00 98.53           H  
ATOM   2791 HH12 ARG A 174      13.088   2.069  14.916  1.00 98.53           H  
ATOM   2792  NH2 ARG A 174      14.244   0.079  14.179  1.00 98.53           N  
ATOM   2793 HH21 ARG A 174      14.423  -0.775  13.670  1.00 98.53           H  
ATOM   2794 HH22 ARG A 174      13.726  -0.032  15.039  1.00 98.53           H  
ATOM   2795  CZ  ARG A 174      14.185   1.173  13.487  1.00 98.53           C  
ATOM   2796  N   ASP A 175      17.549   2.047   6.878  1.00 98.59           N  
ATOM   2797  H   ASP A 175      18.366   2.450   7.316  1.00 98.59           H  
ATOM   2798  CA  ASP A 175      17.770   0.937   5.962  1.00 98.59           C  
ATOM   2799  HA  ASP A 175      16.986   0.945   5.204  1.00 98.59           H  
ATOM   2800  C   ASP A 175      17.721  -0.405   6.701  1.00 98.59           C  
ATOM   2801  CB  ASP A 175      19.111   1.130   5.244  1.00 98.59           C  
ATOM   2802  HB2 ASP A 175      19.162   2.146   4.853  1.00 98.59           H  
ATOM   2803  HB3 ASP A 175      19.931   1.003   5.950  1.00 98.59           H  
ATOM   2804  O   ASP A 175      18.596  -0.712   7.510  1.00 98.59           O  
ATOM   2805  CG  ASP A 175      19.281   0.153   4.082  1.00 98.59           C  
ATOM   2806  OD1 ASP A 175      18.345  -0.652   3.872  1.00 98.59           O  
ATOM   2807  OD2 ASP A 175      20.306   0.321   3.383  1.00 98.59           O  
ATOM   2808  N   ASN A 176      16.676  -1.184   6.434  1.00 98.54           N  
ATOM   2809  H   ASN A 176      16.003  -0.860   5.754  1.00 98.54           H  
ATOM   2810  CA  ASN A 176      16.497  -2.537   6.952  1.00 98.54           C  
ATOM   2811  HA  ASN A 176      17.371  -2.818   7.539  1.00 98.54           H  
ATOM   2812  C   ASN A 176      16.367  -3.571   5.820  1.00 98.54           C  
ATOM   2813  CB  ASN A 176      15.257  -2.562   7.858  1.00 98.54           C  
ATOM   2814  HB2 ASN A 176      14.381  -2.351   7.245  1.00 98.54           H  
ATOM   2815  HB3 ASN A 176      15.146  -3.563   8.274  1.00 98.54           H  
ATOM   2816  O   ASN A 176      15.874  -4.677   6.069  1.00 98.54           O  
ATOM   2817  CG  ASN A 176      15.300  -1.606   9.033  1.00 98.54           C  
ATOM   2818  ND2 ASN A 176      14.222  -0.898   9.264  1.00 98.54           N  
ATOM   2819 HD21 ASN A 176      14.190  -0.350  10.112  1.00 98.54           H  
ATOM   2820 HD22 ASN A 176      13.445  -0.966   8.623  1.00 98.54           H  
ATOM   2821  OD1 ASN A 176      16.243  -1.532   9.802  1.00 98.54           O  
ATOM   2822  N   ASP A 177      16.719  -3.206   4.582  1.00 98.21           N  
ATOM   2823  H   ASP A 177      17.287  -2.382   4.448  1.00 98.21           H  
ATOM   2824  CA  ASP A 177      16.545  -4.097   3.440  1.00 98.21           C  
ATOM   2825  HA  ASP A 177      15.663  -4.706   3.636  1.00 98.21           H  
ATOM   2826  C   ASP A 177      17.700  -5.100   3.310  1.00 98.21           C  
ATOM   2827  CB  ASP A 177      16.186  -3.303   2.177  1.00 98.21           C  
ATOM   2828  HB2 ASP A 177      15.348  -2.654   2.433  1.00 98.21           H  
ATOM   2829  HB3 ASP A 177      15.833  -4.002   1.419  1.00 98.21           H  
ATOM   2830  O   ASP A 177      18.656  -5.100   4.087  1.00 98.21           O  
ATOM   2831  CG  ASP A 177      17.285  -2.446   1.556  1.00 98.21           C  
ATOM   2832  OD1 ASP A 177      18.360  -3.019   1.281  1.00 98.21           O  
ATOM   2833  OD2 ASP A 177      16.933  -1.295   1.189  1.00 98.21           O  
ATOM   2834  N   ALA A 178      17.556  -6.049   2.384  1.00 96.59           N  
ATOM   2835  H   ALA A 178      16.811  -5.936   1.712  1.00 96.59           H  
ATOM   2836  CA  ALA A 178      18.522  -7.126   2.176  1.00 96.59           C  
ATOM   2837  HA  ALA A 178      19.203  -7.154   3.026  1.00 96.59           H  
ATOM   2838  C   ALA A 178      19.406  -6.860   0.947  1.00 96.59           C  
ATOM   2839  CB  ALA A 178      17.781  -8.467   2.153  1.00 96.59           C  
ATOM   2840  HB1 ALA A 178      17.105  -8.490   1.299  1.00 96.59           H  
ATOM   2841  HB2 ALA A 178      17.208  -8.587   3.073  1.00 96.59           H  
ATOM   2842  HB3 ALA A 178      18.498  -9.283   2.066  1.00 96.59           H  
ATOM   2843  O   ALA A 178      19.779  -7.792   0.228  1.00 96.59           O  
ATOM   2844  N   HIS A 179      19.712  -5.591   0.675  1.00 96.91           N  
ATOM   2845  H   HIS A 179      19.351  -4.853   1.262  1.00 96.91           H  
ATOM   2846  CA  HIS A 179      20.539  -5.170  -0.445  1.00 96.91           C  
ATOM   2847  HA  HIS A 179      20.925  -6.056  -0.950  1.00 96.91           H  
ATOM   2848  C   HIS A 179      21.761  -4.362   0.026  1.00 96.91           C  
ATOM   2849  CB  HIS A 179      19.652  -4.419  -1.448  1.00 96.91           C  
ATOM   2850  HB2 HIS A 179      19.486  -3.404  -1.089  1.00 96.91           H  
ATOM   2851  HB3 HIS A 179      18.678  -4.905  -1.506  1.00 96.91           H  
ATOM   2852  O   HIS A 179      21.876  -3.942   1.170  1.00 96.91           O  
ATOM   2853  CG  HIS A 179      20.244  -4.376  -2.831  1.00 96.91           C  
ATOM   2854  CD2 HIS A 179      20.096  -5.298  -3.831  1.00 96.91           C  
ATOM   2855  HD2 HIS A 179      19.514  -6.206  -3.780  1.00 96.91           H  
ATOM   2856  ND1 HIS A 179      21.107  -3.420  -3.297  1.00 96.91           N  
ATOM   2857  HD1 HIS A 179      21.359  -2.573  -2.808  1.00 96.91           H  
ATOM   2858  CE1 HIS A 179      21.480  -3.752  -4.540  1.00 96.91           C  
ATOM   2859  HE1 HIS A 179      22.153  -3.178  -5.159  1.00 96.91           H  
ATOM   2860  NE2 HIS A 179      20.880  -4.890  -4.918  1.00 96.91           N  
ATOM   2861  N   THR A 180      22.732  -4.156  -0.867  1.00 95.87           N  
ATOM   2862  H   THR A 180      22.610  -4.507  -1.806  1.00 95.87           H  
ATOM   2863  CA  THR A 180      23.937  -3.352  -0.585  1.00 95.87           C  
ATOM   2864  HA  THR A 180      24.296  -3.587   0.418  1.00 95.87           H  
ATOM   2865  C   THR A 180      23.694  -1.843  -0.618  1.00 95.87           C  
ATOM   2866  CB  THR A 180      25.048  -3.669  -1.592  1.00 95.87           C  
ATOM   2867  HB  THR A 180      25.887  -2.991  -1.434  1.00 95.87           H  
ATOM   2868  O   THR A 180      24.581  -1.070  -0.263  1.00 95.87           O  
ATOM   2869  CG2 THR A 180      25.560  -5.101  -1.454  1.00 95.87           C  
ATOM   2870 HG21 THR A 180      24.774  -5.811  -1.712  1.00 95.87           H  
ATOM   2871 HG22 THR A 180      25.872  -5.277  -0.424  1.00 95.87           H  
ATOM   2872 HG23 THR A 180      26.416  -5.253  -2.111  1.00 95.87           H  
ATOM   2873  OG1 THR A 180      24.572  -3.523  -2.915  1.00 95.87           O  
ATOM   2874  HG1 THR A 180      25.292  -3.769  -3.500  1.00 95.87           H  
ATOM   2875  N   VAL A 181      22.523  -1.413  -1.089  1.00 96.88           N  
ATOM   2876  H   VAL A 181      21.765  -2.081  -1.070  1.00 96.88           H  
ATOM   2877  CA  VAL A 181      22.129  -0.005  -1.174  1.00 96.88           C  
ATOM   2878  HA  VAL A 181      22.799   0.584  -0.546  1.00 96.88           H  
ATOM   2879  C   VAL A 181      20.733   0.125  -0.602  1.00 96.88           C  
ATOM   2880  CB  VAL A 181      22.173   0.584  -2.607  1.00 96.88           C  
ATOM   2881  HB  VAL A 181      22.044   1.662  -2.507  1.00 96.88           H  
ATOM   2882  O   VAL A 181      19.912  -0.747  -0.860  1.00 96.88           O  
ATOM   2883  CG1 VAL A 181      23.530   0.358  -3.283  1.00 96.88           C  
ATOM   2884 HG11 VAL A 181      23.575   0.899  -4.228  1.00 96.88           H  
ATOM   2885 HG12 VAL A 181      23.690  -0.705  -3.467  1.00 96.88           H  
ATOM   2886 HG13 VAL A 181      24.323   0.721  -2.629  1.00 96.88           H  
ATOM   2887  CG2 VAL A 181      21.085   0.103  -3.582  1.00 96.88           C  
ATOM   2888 HG21 VAL A 181      21.195   0.624  -4.533  1.00 96.88           H  
ATOM   2889 HG22 VAL A 181      20.091   0.322  -3.190  1.00 96.88           H  
ATOM   2890 HG23 VAL A 181      21.178  -0.968  -3.761  1.00 96.88           H  
ATOM   2891  N   ASN A 182      20.453   1.252   0.049  1.00 98.22           N  
ATOM   2892  H   ASN A 182      21.218   1.839   0.351  1.00 98.22           H  
ATOM   2893  CA  ASN A 182      19.123   1.545   0.566  1.00 98.22           C  
ATOM   2894  HA  ASN A 182      18.814   0.712   1.197  1.00 98.22           H  
ATOM   2895  C   ASN A 182      18.110   1.668  -0.590  1.00 98.22           C  
ATOM   2896  CB  ASN A 182      19.224   2.805   1.446  1.00 98.22           C  
ATOM   2897  HB2 ASN A 182      19.589   3.646   0.856  1.00 98.22           H  
ATOM   2898  HB3 ASN A 182      19.940   2.607   2.244  1.00 98.22           H  
ATOM   2899  O   ASN A 182      18.058   2.678  -1.311  1.00 98.22           O  
ATOM   2900  CG  ASN A 182      17.901   3.193   2.083  1.00 98.22           C  
ATOM   2901  ND2 ASN A 182      17.917   3.916   3.174  1.00 98.22           N  
ATOM   2902 HD21 ASN A 182      18.784   4.035   3.679  1.00 98.22           H  
ATOM   2903 HD22 ASN A 182      17.034   4.007   3.655  1.00 98.22           H  
ATOM   2904  OD1 ASN A 182      16.826   2.982   1.552  1.00 98.22           O  
ATOM   2905  N   CYS A 183      17.274   0.646  -0.750  1.00 98.55           N  
ATOM   2906  H   CYS A 183      17.375  -0.139  -0.123  1.00 98.55           H  
ATOM   2907  CA  CYS A 183      16.263   0.559  -1.793  1.00 98.55           C  
ATOM   2908  HA  CYS A 183      16.742   0.712  -2.760  1.00 98.55           H  
ATOM   2909  C   CYS A 183      15.176   1.627  -1.619  1.00 98.55           C  
ATOM   2910  CB  CYS A 183      15.653  -0.843  -1.770  1.00 98.55           C  
ATOM   2911  HB2 CYS A 183      14.805  -0.883  -2.454  1.00 98.55           H  
ATOM   2912  HB3 CYS A 183      15.277  -1.024  -0.763  1.00 98.55           H  
ATOM   2913  O   CYS A 183      14.712   2.183  -2.615  1.00 98.55           O  
ATOM   2914  SG  CYS A 183      16.792  -2.199  -2.169  1.00 98.55           S  
ATOM   2915  N   ALA A 184      14.814   1.987  -0.384  1.00 98.59           N  
ATOM   2916  H   ALA A 184      15.293   1.562   0.397  1.00 98.59           H  
ATOM   2917  CA  ALA A 184      13.845   3.053  -0.118  1.00 98.59           C  
ATOM   2918  HA  ALA A 184      12.931   2.839  -0.672  1.00 98.59           H  
ATOM   2919  C   ALA A 184      14.359   4.428  -0.586  1.00 98.59           C  
ATOM   2920  CB  ALA A 184      13.512   3.061   1.378  1.00 98.59           C  
ATOM   2921  HB1 ALA A 184      12.682   3.744   1.562  1.00 98.59           H  
ATOM   2922  HB2 ALA A 184      13.228   2.061   1.707  1.00 98.59           H  
ATOM   2923  HB3 ALA A 184      14.378   3.382   1.956  1.00 98.59           H  
ATOM   2924  O   ALA A 184      13.598   5.246  -1.109  1.00 98.59           O  
ATOM   2925  N   SER A 185      15.665   4.676  -0.473  1.00 98.30           N  
ATOM   2926  H   SER A 185      16.225   3.984   0.004  1.00 98.30           H  
ATOM   2927  CA  SER A 185      16.315   5.880  -1.004  1.00 98.30           C  
ATOM   2928  HA  SER A 185      15.735   6.753  -0.708  1.00 98.30           H  
ATOM   2929  C   SER A 185      16.402   5.875  -2.533  1.00 98.30           C  
ATOM   2930  CB  SER A 185      17.722   6.024  -0.419  1.00 98.30           C  
ATOM   2931  HB2 SER A 185      18.273   6.767  -0.995  1.00 98.30           H  
ATOM   2932  HB3 SER A 185      18.258   5.076  -0.466  1.00 98.30           H  
ATOM   2933  O   SER A 185      16.196   6.920  -3.165  1.00 98.30           O  
ATOM   2934  OG  SER A 185      17.636   6.478   0.911  1.00 98.30           O  
ATOM   2935  HG  SER A 185      17.760   5.753   1.528  1.00 98.30           H  
ATOM   2936  N   LEU A 186      16.693   4.720  -3.139  1.00 98.25           N  
ATOM   2937  H   LEU A 186      16.884   3.919  -2.554  1.00 98.25           H  
ATOM   2938  CA  LEU A 186      16.868   4.569  -4.587  1.00 98.25           C  
ATOM   2939  HA  LEU A 186      17.480   5.399  -4.941  1.00 98.25           H  
ATOM   2940  C   LEU A 186      15.538   4.615  -5.359  1.00 98.25           C  
ATOM   2941  CB  LEU A 186      17.636   3.256  -4.837  1.00 98.25           C  
ATOM   2942  HB2 LEU A 186      17.069   2.432  -4.403  1.00 98.25           H  
ATOM   2943  HB3 LEU A 186      18.592   3.307  -4.316  1.00 98.25           H  
ATOM   2944  O   LEU A 186      15.420   5.353  -6.347  1.00 98.25           O  
ATOM   2945  CG  LEU A 186      17.894   2.929  -6.320  1.00 98.25           C  
ATOM   2946  HG  LEU A 186      16.941   2.778  -6.828  1.00 98.25           H  
ATOM   2947  CD1 LEU A 186      18.669   4.038  -7.039  1.00 98.25           C  
ATOM   2948 HD11 LEU A 186      18.072   4.949  -7.078  1.00 98.25           H  
ATOM   2949 HD12 LEU A 186      18.886   3.720  -8.059  1.00 98.25           H  
ATOM   2950 HD13 LEU A 186      19.607   4.231  -6.518  1.00 98.25           H  
ATOM   2951  CD2 LEU A 186      18.711   1.645  -6.431  1.00 98.25           C  
ATOM   2952 HD21 LEU A 186      18.762   1.327  -7.472  1.00 98.25           H  
ATOM   2953 HD22 LEU A 186      18.244   0.855  -5.842  1.00 98.25           H  
ATOM   2954 HD23 LEU A 186      19.720   1.807  -6.051  1.00 98.25           H  
ATOM   2955  N   TYR A 187      14.549   3.854  -4.887  1.00 98.48           N  
ATOM   2956  H   TYR A 187      14.746   3.275  -4.084  1.00 98.48           H  
ATOM   2957  CA  TYR A 187      13.246   3.651  -5.527  1.00 98.48           C  
ATOM   2958  HA  TYR A 187      13.334   3.924  -6.578  1.00 98.48           H  
ATOM   2959  C   TYR A 187      12.131   4.526  -4.956  1.00 98.48           C  
ATOM   2960  CB  TYR A 187      12.881   2.166  -5.492  1.00 98.48           C  
ATOM   2961  HB2 TYR A 187      12.858   1.813  -4.461  1.00 98.48           H  
ATOM   2962  HB3 TYR A 187      11.881   2.030  -5.905  1.00 98.48           H  
ATOM   2963  O   TYR A 187      11.071   4.608  -5.565  1.00 98.48           O  
ATOM   2964  CG  TYR A 187      13.844   1.334  -6.307  1.00 98.48           C  
ATOM   2965  CD1 TYR A 187      13.829   1.436  -7.710  1.00 98.48           C  
ATOM   2966  HD1 TYR A 187      13.111   2.082  -8.193  1.00 98.48           H  
ATOM   2967  CD2 TYR A 187      14.800   0.522  -5.674  1.00 98.48           C  
ATOM   2968  HD2 TYR A 187      14.847   0.477  -4.596  1.00 98.48           H  
ATOM   2969  CE1 TYR A 187      14.728   0.687  -8.489  1.00 98.48           C  
ATOM   2970  HE1 TYR A 187      14.698   0.751  -9.566  1.00 98.48           H  
ATOM   2971  CE2 TYR A 187      15.722  -0.195  -6.458  1.00 98.48           C  
ATOM   2972  HE2 TYR A 187      16.523  -0.754  -5.998  1.00 98.48           H  
ATOM   2973  OH  TYR A 187      16.540  -0.885  -8.599  1.00 98.48           O  
ATOM   2974  HH  TYR A 187      17.102  -1.434  -8.047  1.00 98.48           H  
ATOM   2975  CZ  TYR A 187      15.667  -0.150  -7.861  1.00 98.48           C  
ATOM   2976  N   LYS A 188      12.415   5.269  -3.878  1.00 98.27           N  
ATOM   2977  H   LYS A 188      13.278   5.053  -3.401  1.00 98.27           H  
ATOM   2978  CA  LYS A 188      11.524   6.244  -3.232  1.00 98.27           C  
ATOM   2979  HA  LYS A 188      12.088   6.694  -2.415  1.00 98.27           H  
ATOM   2980  C   LYS A 188      10.292   5.608  -2.582  1.00 98.27           C  
ATOM   2981  CB  LYS A 188      11.134   7.370  -4.209  1.00 98.27           C  
ATOM   2982  HB2 LYS A 188      10.592   8.136  -3.654  1.00 98.27           H  
ATOM   2983  HB3 LYS A 188      10.445   6.958  -4.946  1.00 98.27           H  
ATOM   2984  O   LYS A 188       9.581   4.810  -3.179  1.00 98.27           O  
ATOM   2985  CG  LYS A 188      12.294   8.039  -4.966  1.00 98.27           C  
ATOM   2986  HG2 LYS A 188      11.891   8.842  -5.583  1.00 98.27           H  
ATOM   2987  HG3 LYS A 188      12.771   7.314  -5.625  1.00 98.27           H  
ATOM   2988  CD  LYS A 188      13.337   8.620  -4.006  1.00 98.27           C  
ATOM   2989  HD2 LYS A 188      12.859   9.349  -3.351  1.00 98.27           H  
ATOM   2990  HD3 LYS A 188      13.742   7.812  -3.397  1.00 98.27           H  
ATOM   2991  CE  LYS A 188      14.484   9.283  -4.768  1.00 98.27           C  
ATOM   2992  HE2 LYS A 188      14.816   8.597  -5.547  1.00 98.27           H  
ATOM   2993  HE3 LYS A 188      14.119  10.196  -5.238  1.00 98.27           H  
ATOM   2994  NZ  LYS A 188      15.608   9.568  -3.846  1.00 98.27           N  
ATOM   2995  HZ1 LYS A 188      15.310  10.137  -3.067  1.00 98.27           H  
ATOM   2996  HZ2 LYS A 188      15.941   8.691  -3.470  1.00 98.27           H  
ATOM   2997  HZ3 LYS A 188      16.381  10.013  -4.319  1.00 98.27           H  
ATOM   2998  N   GLY A 189      10.002   6.036  -1.357  1.00 98.44           N  
ATOM   2999  H   GLY A 189      10.665   6.649  -0.906  1.00 98.44           H  
ATOM   3000  CA  GLY A 189       8.881   5.524  -0.569  1.00 98.44           C  
ATOM   3001  HA2 GLY A 189       8.090   5.154  -1.220  1.00 98.44           H  
ATOM   3002  HA3 GLY A 189       8.468   6.341   0.023  1.00 98.44           H  
ATOM   3003  C   GLY A 189       9.291   4.392   0.367  1.00 98.44           C  
ATOM   3004  O   GLY A 189      10.185   3.601   0.064  1.00 98.44           O  
ATOM   3005  N   GLY A 190       8.645   4.344   1.530  1.00 98.74           N  
ATOM   3006  H   GLY A 190       7.856   4.958   1.676  1.00 98.74           H  
ATOM   3007  CA  GLY A 190       8.856   3.292   2.514  1.00 98.74           C  
ATOM   3008  HA2 GLY A 190       8.490   3.605   3.492  1.00 98.74           H  
ATOM   3009  HA3 GLY A 190       9.926   3.100   2.584  1.00 98.74           H  
ATOM   3010  C   GLY A 190       8.135   2.014   2.102  1.00 98.74           C  
ATOM   3011  O   GLY A 190       6.983   2.071   1.661  1.00 98.74           O  
ATOM   3012  N   TRP A 191       8.805   0.870   2.219  1.00 98.78           N  
ATOM   3013  H   TRP A 191       9.720   0.881   2.645  1.00 98.78           H  
ATOM   3014  CA  TRP A 191       8.251  -0.424   1.816  1.00 98.78           C  
ATOM   3015  HA  TRP A 191       7.212  -0.472   2.141  1.00 98.78           H  
ATOM   3016  C   TRP A 191       8.994  -1.593   2.470  1.00 98.78           C  
ATOM   3017  CB  TRP A 191       8.307  -0.545   0.284  1.00 98.78           C  
ATOM   3018  HB2 TRP A 191       9.307  -0.872  -0.000  1.00 98.78           H  
ATOM   3019  HB3 TRP A 191       8.127   0.426  -0.177  1.00 98.78           H  
ATOM   3020  O   TRP A 191      10.051  -1.413   3.072  1.00 98.78           O  
ATOM   3021  CG  TRP A 191       7.335  -1.503  -0.315  1.00 98.78           C  
ATOM   3022  CD1 TRP A 191       7.656  -2.523  -1.136  1.00 98.78           C  
ATOM   3023  HD1 TRP A 191       8.661  -2.748  -1.463  1.00 98.78           H  
ATOM   3024  CD2 TRP A 191       5.883  -1.519  -0.200  1.00 98.78           C  
ATOM   3025  CE2 TRP A 191       5.386  -2.597  -0.990  1.00 98.78           C  
ATOM   3026  CE3 TRP A 191       4.935  -0.717   0.467  1.00 98.78           C  
ATOM   3027  HE3 TRP A 191       5.277   0.115   1.065  1.00 98.78           H  
ATOM   3028  NE1 TRP A 191       6.508  -3.182  -1.527  1.00 98.78           N  
ATOM   3029  HE1 TRP A 191       6.504  -3.894  -2.243  1.00 98.78           H  
ATOM   3030  CH2 TRP A 191       3.102  -2.059  -0.426  1.00 98.78           C  
ATOM   3031  HH2 TRP A 191       2.044  -2.264  -0.500  1.00 98.78           H  
ATOM   3032  CZ2 TRP A 191       4.019  -2.862  -1.121  1.00 98.78           C  
ATOM   3033  HZ2 TRP A 191       3.685  -3.674  -1.750  1.00 98.78           H  
ATOM   3034  CZ3 TRP A 191       3.557  -0.984   0.359  1.00 98.78           C  
ATOM   3035  HZ3 TRP A 191       2.846  -0.363   0.883  1.00 98.78           H  
ATOM   3036  N   TRP A 192       8.458  -2.804   2.321  1.00 98.79           N  
ATOM   3037  H   TRP A 192       7.592  -2.880   1.805  1.00 98.79           H  
ATOM   3038  CA  TRP A 192       9.099  -4.046   2.766  1.00 98.79           C  
ATOM   3039  HA  TRP A 192       9.662  -3.846   3.678  1.00 98.79           H  
ATOM   3040  C   TRP A 192      10.097  -4.555   1.724  1.00 98.79           C  
ATOM   3041  CB  TRP A 192       8.026  -5.085   3.107  1.00 98.79           C  
ATOM   3042  HB2 TRP A 192       8.514  -6.013   3.405  1.00 98.79           H  
ATOM   3043  HB3 TRP A 192       7.426  -5.293   2.221  1.00 98.79           H  
ATOM   3044  O   TRP A 192       9.802  -5.498   0.993  1.00 98.79           O  
ATOM   3045  CG  TRP A 192       7.119  -4.670   4.215  1.00 98.79           C  
ATOM   3046  CD1 TRP A 192       7.417  -4.734   5.530  1.00 98.79           C  
ATOM   3047  HD1 TRP A 192       8.342  -5.116   5.937  1.00 98.79           H  
ATOM   3048  CD2 TRP A 192       5.795  -4.065   4.128  1.00 98.79           C  
ATOM   3049  CE2 TRP A 192       5.347  -3.780   5.453  1.00 98.79           C  
ATOM   3050  CE3 TRP A 192       4.952  -3.684   3.060  1.00 98.79           C  
ATOM   3051  HE3 TRP A 192       5.259  -3.882   2.044  1.00 98.79           H  
ATOM   3052  NE1 TRP A 192       6.358  -4.247   6.269  1.00 98.79           N  
ATOM   3053  HE1 TRP A 192       6.372  -4.213   7.279  1.00 98.79           H  
ATOM   3054  CH2 TRP A 192       3.334  -2.724   4.617  1.00 98.79           C  
ATOM   3055  HH2 TRP A 192       2.426  -2.168   4.794  1.00 98.79           H  
ATOM   3056  CZ2 TRP A 192       4.154  -3.087   5.697  1.00 98.79           C  
ATOM   3057  HZ2 TRP A 192       3.899  -2.773   6.699  1.00 98.79           H  
ATOM   3058  CZ3 TRP A 192       3.728  -3.034   3.304  1.00 98.79           C  
ATOM   3059  HZ3 TRP A 192       3.107  -2.733   2.474  1.00 98.79           H  
ATOM   3060  N   TYR A 193      11.239  -3.889   1.576  1.00 98.67           N  
ATOM   3061  H   TYR A 193      11.458  -3.156   2.236  1.00 98.67           H  
ATOM   3062  CA  TYR A 193      12.224  -4.210   0.539  1.00 98.67           C  
ATOM   3063  HA  TYR A 193      11.686  -4.428  -0.384  1.00 98.67           H  
ATOM   3064  C   TYR A 193      13.061  -5.461   0.884  1.00 98.67           C  
ATOM   3065  CB  TYR A 193      13.108  -2.986   0.271  1.00 98.67           C  
ATOM   3066  HB2 TYR A 193      13.585  -2.704   1.210  1.00 98.67           H  
ATOM   3067  HB3 TYR A 193      13.900  -3.268  -0.423  1.00 98.67           H  
ATOM   3068  O   TYR A 193      13.386  -5.709   2.041  1.00 98.67           O  
ATOM   3069  CG  TYR A 193      12.393  -1.763  -0.283  1.00 98.67           C  
ATOM   3070  CD1 TYR A 193      12.046  -1.693  -1.645  1.00 98.67           C  
ATOM   3071  HD1 TYR A 193      12.271  -2.528  -2.292  1.00 98.67           H  
ATOM   3072  CD2 TYR A 193      12.100  -0.675   0.559  1.00 98.67           C  
ATOM   3073  HD2 TYR A 193      12.335  -0.738   1.611  1.00 98.67           H  
ATOM   3074  CE1 TYR A 193      11.415  -0.544  -2.162  1.00 98.67           C  
ATOM   3075  HE1 TYR A 193      11.120  -0.476  -3.198  1.00 98.67           H  
ATOM   3076  CE2 TYR A 193      11.494   0.486   0.043  1.00 98.67           C  
ATOM   3077  HE2 TYR A 193      11.265   1.314   0.697  1.00 98.67           H  
ATOM   3078  OH  TYR A 193      10.553   1.660  -1.830  1.00 98.67           O  
ATOM   3079  HH  TYR A 193      10.408   2.331  -1.159  1.00 98.67           H  
ATOM   3080  CZ  TYR A 193      11.154   0.556  -1.323  1.00 98.67           C  
ATOM   3081  N   ASN A 194      13.421  -6.240  -0.140  1.00 97.88           N  
ATOM   3082  H   ASN A 194      13.111  -5.951  -1.057  1.00 97.88           H  
ATOM   3083  CA  ASN A 194      14.406  -7.334  -0.077  1.00 97.88           C  
ATOM   3084  HA  ASN A 194      14.692  -7.519   0.958  1.00 97.88           H  
ATOM   3085  C   ASN A 194      15.676  -6.884  -0.827  1.00 97.88           C  
ATOM   3086  CB  ASN A 194      13.739  -8.606  -0.633  1.00 97.88           C  
ATOM   3087  HB2 ASN A 194      13.511  -8.473  -1.690  1.00 97.88           H  
ATOM   3088  HB3 ASN A 194      12.791  -8.748  -0.114  1.00 97.88           H  
ATOM   3089  O   ASN A 194      16.201  -5.817  -0.531  1.00 97.88           O  
ATOM   3090  CG  ASN A 194      14.552  -9.880  -0.467  1.00 97.88           C  
ATOM   3091  ND2 ASN A 194      13.912 -11.014  -0.584  1.00 97.88           N  
ATOM   3092 HD21 ASN A 194      12.902 -10.998  -0.603  1.00 97.88           H  
ATOM   3093 HD22 ASN A 194      14.453 -11.853  -0.432  1.00 97.88           H  
ATOM   3094  OD1 ASN A 194      15.757  -9.887  -0.309  1.00 97.88           O  
ATOM   3095  N   GLY A 195      16.082  -7.594  -1.888  1.00 94.09           N  
ATOM   3096  H   GLY A 195      15.776  -8.555  -1.942  1.00 94.09           H  
ATOM   3097  CA  GLY A 195      16.835  -7.054  -3.021  1.00 94.09           C  
ATOM   3098  HA2 GLY A 195      17.143  -7.862  -3.684  1.00 94.09           H  
ATOM   3099  HA3 GLY A 195      17.722  -6.547  -2.640  1.00 94.09           H  
ATOM   3100  C   GLY A 195      15.986  -6.052  -3.807  1.00 94.09           C  
ATOM   3101  O   GLY A 195      15.660  -6.258  -4.974  1.00 94.09           O  
ATOM   3102  N   CYS A 196      15.557  -5.000  -3.120  1.00 95.83           N  
ATOM   3103  H   CYS A 196      15.915  -4.907  -2.180  1.00 95.83           H  
ATOM   3104  CA  CYS A 196      14.573  -4.020  -3.539  1.00 95.83           C  
ATOM   3105  HA  CYS A 196      14.448  -3.354  -2.685  1.00 95.83           H  
ATOM   3106  C   CYS A 196      13.170  -4.605  -3.717  1.00 95.83           C  
ATOM   3107  CB  CYS A 196      15.152  -3.140  -4.646  1.00 95.83           C  
ATOM   3108  HB2 CYS A 196      15.255  -3.719  -5.563  1.00 95.83           H  
ATOM   3109  HB3 CYS A 196      14.469  -2.311  -4.830  1.00 95.83           H  
ATOM   3110  O   CYS A 196      12.578  -4.997  -2.708  1.00 95.83           O  
ATOM   3111  SG  CYS A 196      16.785  -2.460  -4.204  1.00 95.83           S  
ATOM   3112  N   HIS A 197      12.562  -4.592  -4.908  1.00 98.49           N  
ATOM   3113  H   HIS A 197      13.062  -4.328  -5.745  1.00 98.49           H  
ATOM   3114  CA  HIS A 197      11.127  -4.866  -4.988  1.00 98.49           C  
ATOM   3115  HA  HIS A 197      10.878  -5.609  -4.231  1.00 98.49           H  
ATOM   3116  C   HIS A 197      10.608  -5.436  -6.308  1.00 98.49           C  
ATOM   3117  CB  HIS A 197      10.359  -3.582  -4.652  1.00 98.49           C  
ATOM   3118  HB2 HIS A 197      10.647  -3.210  -3.669  1.00 98.49           H  
ATOM   3119  HB3 HIS A 197       9.308  -3.867  -4.610  1.00 98.49           H  
ATOM   3120  O   HIS A 197      11.143  -5.183  -7.382  1.00 98.49           O  
ATOM   3121  CG  HIS A 197      10.454  -2.468  -5.651  1.00 98.49           C  
ATOM   3122  CD2 HIS A 197      11.362  -1.445  -5.668  1.00 98.49           C  
ATOM   3123  HD2 HIS A 197      12.173  -1.295  -4.971  1.00 98.49           H  
ATOM   3124  ND1 HIS A 197       9.616  -2.288  -6.728  1.00 98.49           N  
ATOM   3125  HD1 HIS A 197       8.824  -2.858  -6.989  1.00 98.49           H  
ATOM   3126  CE1 HIS A 197      10.034  -1.206  -7.394  1.00 98.49           C  
ATOM   3127  HE1 HIS A 197       9.605  -0.844  -8.317  1.00 98.49           H  
ATOM   3128  NE2 HIS A 197      11.079  -0.647  -6.775  1.00 98.49           N  
ATOM   3129  N   THR A 198       9.465  -6.121  -6.216  1.00 98.51           N  
ATOM   3130  H   THR A 198       9.144  -6.384  -5.295  1.00 98.51           H  
ATOM   3131  CA  THR A 198       8.551  -6.389  -7.342  1.00 98.51           C  
ATOM   3132  HA  THR A 198       9.055  -6.138  -8.276  1.00 98.51           H  
ATOM   3133  C   THR A 198       7.292  -5.525  -7.301  1.00 98.51           C  
ATOM   3134  CB  THR A 198       8.164  -7.870  -7.408  1.00 98.51           C  
ATOM   3135  HB  THR A 198       7.343  -8.002  -8.113  1.00 98.51           H  
ATOM   3136  O   THR A 198       6.523  -5.496  -8.259  1.00 98.51           O  
ATOM   3137  CG2 THR A 198       9.349  -8.696  -7.903  1.00 98.51           C  
ATOM   3138 HG21 THR A 198       9.566  -8.441  -8.941  1.00 98.51           H  
ATOM   3139 HG22 THR A 198       9.109  -9.757  -7.840  1.00 98.51           H  
ATOM   3140 HG23 THR A 198      10.233  -8.483  -7.302  1.00 98.51           H  
ATOM   3141  OG1 THR A 198       7.766  -8.371  -6.150  1.00 98.51           O  
ATOM   3142  HG1 THR A 198       7.003  -7.887  -5.826  1.00 98.51           H  
ATOM   3143  N   SER A 199       7.068  -4.796  -6.212  1.00 98.75           N  
ATOM   3144  H   SER A 199       7.667  -4.912  -5.408  1.00 98.75           H  
ATOM   3145  CA  SER A 199       6.027  -3.776  -6.104  1.00 98.75           C  
ATOM   3146  HA  SER A 199       5.841  -3.346  -7.088  1.00 98.75           H  
ATOM   3147  C   SER A 199       6.482  -2.650  -5.185  1.00 98.75           C  
ATOM   3148  CB  SER A 199       4.718  -4.377  -5.582  1.00 98.75           C  
ATOM   3149  HB2 SER A 199       4.346  -5.108  -6.300  1.00 98.75           H  
ATOM   3150  HB3 SER A 199       3.980  -3.582  -5.486  1.00 98.75           H  
ATOM   3151  O   SER A 199       7.242  -2.879  -4.252  1.00 98.75           O  
ATOM   3152  OG  SER A 199       4.886  -5.003  -4.326  1.00 98.75           O  
ATOM   3153  HG  SER A 199       5.201  -5.896  -4.489  1.00 98.75           H  
ATOM   3154  N   ASN A 200       6.018  -1.435  -5.441  1.00 98.62           N  
ATOM   3155  H   ASN A 200       5.414  -1.318  -6.243  1.00 98.62           H  
ATOM   3156  CA  ASN A 200       6.213  -0.292  -4.560  1.00 98.62           C  
ATOM   3157  HA  ASN A 200       6.298  -0.631  -3.528  1.00 98.62           H  
ATOM   3158  C   ASN A 200       4.978   0.605  -4.671  1.00 98.62           C  
ATOM   3159  CB  ASN A 200       7.520   0.430  -4.933  1.00 98.62           C  
ATOM   3160  HB2 ASN A 200       7.474   0.758  -5.972  1.00 98.62           H  
ATOM   3161  HB3 ASN A 200       8.365  -0.249  -4.814  1.00 98.62           H  
ATOM   3162  O   ASN A 200       4.905   1.488  -5.527  1.00 98.62           O  
ATOM   3163  CG  ASN A 200       7.778   1.651  -4.071  1.00 98.62           C  
ATOM   3164  ND2 ASN A 200       8.730   2.460  -4.465  1.00 98.62           N  
ATOM   3165 HD21 ASN A 200       9.299   2.257  -5.274  1.00 98.62           H  
ATOM   3166 HD22 ASN A 200       8.961   3.251  -3.880  1.00 98.62           H  
ATOM   3167  OD1 ASN A 200       7.095   1.896  -3.082  1.00 98.62           O  
ATOM   3168  N   LEU A 201       3.973   0.356  -3.827  1.00 98.81           N  
ATOM   3169  H   LEU A 201       4.086  -0.374  -3.139  1.00 98.81           H  
ATOM   3170  CA  LEU A 201       2.725   1.133  -3.842  1.00 98.81           C  
ATOM   3171  HA  LEU A 201       2.435   1.272  -4.883  1.00 98.81           H  
ATOM   3172  C   LEU A 201       2.895   2.544  -3.250  1.00 98.81           C  
ATOM   3173  CB  LEU A 201       1.603   0.353  -3.137  1.00 98.81           C  
ATOM   3174  HB2 LEU A 201       0.694   0.953  -3.173  1.00 98.81           H  
ATOM   3175  HB3 LEU A 201       1.872   0.223  -2.089  1.00 98.81           H  
ATOM   3176  O   LEU A 201       2.022   3.399  -3.410  1.00 98.81           O  
ATOM   3177  CG  LEU A 201       1.302  -1.026  -3.750  1.00 98.81           C  
ATOM   3178  HG  LEU A 201       2.161  -1.683  -3.614  1.00 98.81           H  
ATOM   3179  CD1 LEU A 201       0.104  -1.643  -3.035  1.00 98.81           C  
ATOM   3180 HD11 LEU A 201      -0.034  -2.667  -3.381  1.00 98.81           H  
ATOM   3181 HD12 LEU A 201       0.296  -1.667  -1.962  1.00 98.81           H  
ATOM   3182 HD13 LEU A 201      -0.797  -1.058  -3.219  1.00 98.81           H  
ATOM   3183  CD2 LEU A 201       0.961  -0.962  -5.240  1.00 98.81           C  
ATOM   3184 HD21 LEU A 201       0.669  -1.953  -5.590  1.00 98.81           H  
ATOM   3185 HD22 LEU A 201       1.826  -0.637  -5.817  1.00 98.81           H  
ATOM   3186 HD23 LEU A 201       0.123  -0.281  -5.389  1.00 98.81           H  
ATOM   3187  N   ASN A 202       4.038   2.793  -2.613  1.00 98.79           N  
ATOM   3188  H   ASN A 202       4.722   2.052  -2.556  1.00 98.79           H  
ATOM   3189  CA  ASN A 202       4.411   4.058  -1.996  1.00 98.79           C  
ATOM   3190  HA  ASN A 202       3.530   4.694  -1.905  1.00 98.79           H  
ATOM   3191  C   ASN A 202       5.419   4.855  -2.840  1.00 98.79           C  
ATOM   3192  CB  ASN A 202       4.915   3.749  -0.584  1.00 98.79           C  
ATOM   3193  HB2 ASN A 202       5.313   4.663  -0.141  1.00 98.79           H  
ATOM   3194  HB3 ASN A 202       5.726   3.023  -0.635  1.00 98.79           H  
ATOM   3195  O   ASN A 202       5.916   5.887  -2.390  1.00 98.79           O  
ATOM   3196  CG  ASN A 202       3.823   3.227   0.335  1.00 98.79           C  
ATOM   3197  ND2 ASN A 202       4.206   2.597   1.415  1.00 98.79           N  
ATOM   3198 HD21 ASN A 202       5.193   2.464   1.584  1.00 98.79           H  
ATOM   3199 HD22 ASN A 202       3.502   2.294   2.073  1.00 98.79           H  
ATOM   3200  OD1 ASN A 202       2.629   3.387   0.104  1.00 98.79           O  
ATOM   3201  N   GLY A 203       5.681   4.408  -4.072  1.00 98.53           N  
ATOM   3202  H   GLY A 203       5.320   3.505  -4.344  1.00 98.53           H  
ATOM   3203  CA  GLY A 203       6.517   5.120  -5.028  1.00 98.53           C  
ATOM   3204  HA2 GLY A 203       6.593   4.542  -5.949  1.00 98.53           H  
ATOM   3205  HA3 GLY A 203       7.522   5.221  -4.617  1.00 98.53           H  
ATOM   3206  C   GLY A 203       5.989   6.517  -5.362  1.00 98.53           C  
ATOM   3207  O   GLY A 203       4.878   6.927  -4.988  1.00 98.53           O  
ATOM   3208  N   VAL A 204       6.798   7.269  -6.098  1.00 98.56           N  
ATOM   3209  H   VAL A 204       7.629   6.837  -6.477  1.00 98.56           H  
ATOM   3210  CA  VAL A 204       6.448   8.617  -6.545  1.00 98.56           C  
ATOM   3211  HA  VAL A 204       6.087   9.176  -5.682  1.00 98.56           H  
ATOM   3212  C   VAL A 204       5.319   8.523  -7.567  1.00 98.56           C  
ATOM   3213  CB  VAL A 204       7.666   9.363  -7.109  1.00 98.56           C  
ATOM   3214  HB  VAL A 204       8.058   8.822  -7.971  1.00 98.56           H  
ATOM   3215  O   VAL A 204       5.423   7.831  -8.581  1.00 98.56           O  
ATOM   3216  CG1 VAL A 204       7.299  10.790  -7.536  1.00 98.56           C  
ATOM   3217 HG11 VAL A 204       8.182  11.303  -7.915  1.00 98.56           H  
ATOM   3218 HG12 VAL A 204       6.903  11.348  -6.687  1.00 98.56           H  
ATOM   3219 HG13 VAL A 204       6.551  10.776  -8.328  1.00 98.56           H  
ATOM   3220  CG2 VAL A 204       8.778   9.471  -6.061  1.00 98.56           C  
ATOM   3221 HG21 VAL A 204       9.131   8.471  -5.810  1.00 98.56           H  
ATOM   3222 HG22 VAL A 204       8.404   9.957  -5.160  1.00 98.56           H  
ATOM   3223 HG23 VAL A 204       9.616  10.043  -6.460  1.00 98.56           H  
ATOM   3224  N   TRP A 205       4.226   9.233  -7.303  1.00 98.33           N  
ATOM   3225  H   TRP A 205       4.221   9.850  -6.503  1.00 98.33           H  
ATOM   3226  CA  TRP A 205       3.056   9.223  -8.171  1.00 98.33           C  
ATOM   3227  HA  TRP A 205       2.669   8.206  -8.233  1.00 98.33           H  
ATOM   3228  C   TRP A 205       3.408   9.695  -9.584  1.00 98.33           C  
ATOM   3229  CB  TRP A 205       1.973  10.110  -7.574  1.00 98.33           C  
ATOM   3230  HB2 TRP A 205       1.769   9.785  -6.554  1.00 98.33           H  
ATOM   3231  HB3 TRP A 205       2.326  11.141  -7.534  1.00 98.33           H  
ATOM   3232  O   TRP A 205       4.085  10.705  -9.761  1.00 98.33           O  
ATOM   3233  CG  TRP A 205       0.689  10.062  -8.324  1.00 98.33           C  
ATOM   3234  CD1 TRP A 205       0.279  10.960  -9.246  1.00 98.33           C  
ATOM   3235  HD1 TRP A 205       0.825  11.849  -9.525  1.00 98.33           H  
ATOM   3236  CD2 TRP A 205      -0.398   9.103  -8.182  1.00 98.33           C  
ATOM   3237  CE2 TRP A 205      -1.459   9.503  -9.045  1.00 98.33           C  
ATOM   3238  CE3 TRP A 205      -0.599   7.950  -7.394  1.00 98.33           C  
ATOM   3239  HE3 TRP A 205       0.178   7.636  -6.712  1.00 98.33           H  
ATOM   3240  NE1 TRP A 205      -0.997  10.644  -9.662  1.00 98.33           N  
ATOM   3241  HE1 TRP A 205      -1.586  11.307 -10.146  1.00 98.33           H  
ATOM   3242  CH2 TRP A 205      -2.852   7.691  -8.281  1.00 98.33           C  
ATOM   3243  HH2 TRP A 205      -3.810   7.193  -8.250  1.00 98.33           H  
ATOM   3244  CZ2 TRP A 205      -2.676   8.818  -9.095  1.00 98.33           C  
ATOM   3245  HZ2 TRP A 205      -3.490   9.184  -9.703  1.00 98.33           H  
ATOM   3246  CZ3 TRP A 205      -1.807   7.233  -7.471  1.00 98.33           C  
ATOM   3247  HZ3 TRP A 205      -1.955   6.334  -6.892  1.00 98.33           H  
ATOM   3248  N   GLY A 206       2.976   8.945 -10.598  1.00 97.87           N  
ATOM   3249  H   GLY A 206       2.469   8.098 -10.382  1.00 97.87           H  
ATOM   3250  CA  GLY A 206       3.191   9.296 -12.003  1.00 97.87           C  
ATOM   3251  HA2 GLY A 206       2.892  10.334 -12.148  1.00 97.87           H  
ATOM   3252  HA3 GLY A 206       2.553   8.671 -12.627  1.00 97.87           H  
ATOM   3253  C   GLY A 206       4.636   9.160 -12.503  1.00 97.87           C  
ATOM   3254  O   GLY A 206       4.864   9.333 -13.702  1.00 97.87           O  
ATOM   3255  N   ASN A 207       5.602   8.820 -11.640  1.00 98.25           N  
ATOM   3256  H   ASN A 207       5.360   8.679 -10.670  1.00 98.25           H  
ATOM   3257  CA  ASN A 207       6.996   8.645 -12.038  1.00 98.25           C  
ATOM   3258  HA  ASN A 207       7.272   9.514 -12.635  1.00 98.25           H  
ATOM   3259  C   ASN A 207       7.155   7.403 -12.943  1.00 98.25           C  
ATOM   3260  CB  ASN A 207       7.888   8.654 -10.782  1.00 98.25           C  
ATOM   3261  HB2 ASN A 207       7.707   7.757 -10.189  1.00 98.25           H  
ATOM   3262  HB3 ASN A 207       7.631   9.525 -10.180  1.00 98.25           H  
ATOM   3263  O   ASN A 207       6.488   6.382 -12.752  1.00 98.25           O  
ATOM   3264  CG  ASN A 207       9.367   8.711 -11.118  1.00 98.25           C  
ATOM   3265  ND2 ASN A 207      10.102   9.713 -10.702  1.00 98.25           N  
ATOM   3266 HD21 ASN A 207      11.047   9.730 -11.060  1.00 98.25           H  
ATOM   3267 HD22 ASN A 207       9.705  10.469 -10.163  1.00 98.25           H  
ATOM   3268  OD1 ASN A 207       9.879   7.870 -11.821  1.00 98.25           O  
ATOM   3269  N   LYS A 208       8.008   7.523 -13.968  1.00 97.87           N  
ATOM   3270  H   LYS A 208       8.569   8.362 -14.005  1.00 97.87           H  
ATOM   3271  CA  LYS A 208       8.259   6.494 -14.993  1.00 97.87           C  
ATOM   3272  HA  LYS A 208       7.690   5.596 -14.749  1.00 97.87           H  
ATOM   3273  C   LYS A 208       9.717   6.032 -15.050  1.00 97.87           C  
ATOM   3274  CB  LYS A 208       7.808   6.999 -16.371  1.00 97.87           C  
ATOM   3275  HB2 LYS A 208       8.395   7.879 -16.632  1.00 97.87           H  
ATOM   3276  HB3 LYS A 208       8.009   6.224 -17.110  1.00 97.87           H  
ATOM   3277  O   LYS A 208      10.041   5.171 -15.867  1.00 97.87           O  
ATOM   3278  CG  LYS A 208       6.315   7.343 -16.429  1.00 97.87           C  
ATOM   3279  HG2 LYS A 208       6.096   8.142 -15.720  1.00 97.87           H  
ATOM   3280  HG3 LYS A 208       5.724   6.464 -16.173  1.00 97.87           H  
ATOM   3281  CD  LYS A 208       5.952   7.822 -17.836  1.00 97.87           C  
ATOM   3282  HD2 LYS A 208       6.108   7.008 -18.545  1.00 97.87           H  
ATOM   3283  HD3 LYS A 208       6.602   8.656 -18.100  1.00 97.87           H  
ATOM   3284  CE  LYS A 208       4.493   8.280 -17.868  1.00 97.87           C  
ATOM   3285  HE2 LYS A 208       4.344   8.992 -17.056  1.00 97.87           H  
ATOM   3286  HE3 LYS A 208       3.849   7.420 -17.678  1.00 97.87           H  
ATOM   3287  NZ  LYS A 208       4.163   8.915 -19.168  1.00 97.87           N  
ATOM   3288  HZ1 LYS A 208       3.205   9.237 -19.174  1.00 97.87           H  
ATOM   3289  HZ2 LYS A 208       4.758   9.718 -19.310  1.00 97.87           H  
ATOM   3290  HZ3 LYS A 208       4.312   8.272 -19.932  1.00 97.87           H  
ATOM   3291  N   ASP A 209      10.583   6.582 -14.202  1.00 98.30           N  
ATOM   3292  H   ASP A 209      10.239   7.215 -13.494  1.00 98.30           H  
ATOM   3293  CA  ASP A 209      11.916   6.034 -13.987  1.00 98.30           C  
ATOM   3294  HA  ASP A 209      12.452   6.012 -14.936  1.00 98.30           H  
ATOM   3295  C   ASP A 209      11.779   4.612 -13.432  1.00 98.30           C  
ATOM   3296  CB  ASP A 209      12.731   6.851 -12.974  1.00 98.30           C  
ATOM   3297  HB2 ASP A 209      13.695   6.362 -12.835  1.00 98.30           H  
ATOM   3298  HB3 ASP A 209      12.202   6.808 -12.023  1.00 98.30           H  
ATOM   3299  O   ASP A 209      10.831   4.293 -12.706  1.00 98.30           O  
ATOM   3300  CG  ASP A 209      12.996   8.318 -13.302  1.00 98.30           C  
ATOM   3301  OD1 ASP A 209      12.882   8.696 -14.487  1.00 98.30           O  
ATOM   3302  OD2 ASP A 209      13.354   9.031 -12.326  1.00 98.30           O  
ATOM   3303  N   PHE A 210      12.757   3.765 -13.743  1.00 98.31           N  
ATOM   3304  H   PHE A 210      13.529   4.104 -14.299  1.00 98.31           H  
ATOM   3305  CA  PHE A 210      12.764   2.367 -13.329  1.00 98.31           C  
ATOM   3306  HA  PHE A 210      11.966   1.849 -13.862  1.00 98.31           H  
ATOM   3307  C   PHE A 210      12.524   2.203 -11.817  1.00 98.31           C  
ATOM   3308  CB  PHE A 210      14.101   1.744 -13.734  1.00 98.31           C  
ATOM   3309  HB2 PHE A 210      14.909   2.282 -13.239  1.00 98.31           H  
ATOM   3310  HB3 PHE A 210      14.247   1.855 -14.808  1.00 98.31           H  
ATOM   3311  O   PHE A 210      13.311   2.669 -10.994  1.00 98.31           O  
ATOM   3312  CG  PHE A 210      14.194   0.277 -13.382  1.00 98.31           C  
ATOM   3313  CD1 PHE A 210      14.932  -0.128 -12.257  1.00 98.31           C  
ATOM   3314  HD1 PHE A 210      15.460   0.602 -11.661  1.00 98.31           H  
ATOM   3315  CD2 PHE A 210      13.511  -0.681 -14.151  1.00 98.31           C  
ATOM   3316  HD2 PHE A 210      12.911  -0.370 -14.993  1.00 98.31           H  
ATOM   3317  CE1 PHE A 210      14.983  -1.486 -11.901  1.00 98.31           C  
ATOM   3318  HE1 PHE A 210      15.540  -1.793 -11.028  1.00 98.31           H  
ATOM   3319  CE2 PHE A 210      13.589  -2.043 -13.815  1.00 98.31           C  
ATOM   3320  HE2 PHE A 210      13.075  -2.782 -14.412  1.00 98.31           H  
ATOM   3321  CZ  PHE A 210      14.318  -2.444 -12.683  1.00 98.31           C  
ATOM   3322  HZ  PHE A 210      14.363  -3.488 -12.408  1.00 98.31           H  
ATOM   3323  N   GLY A 211      11.420   1.542 -11.466  1.00 98.03           N  
ATOM   3324  H   GLY A 211      10.767   1.326 -12.205  1.00 98.03           H  
ATOM   3325  CA  GLY A 211      11.029   1.171 -10.104  1.00 98.03           C  
ATOM   3326  HA2 GLY A 211      11.861   0.663  -9.618  1.00 98.03           H  
ATOM   3327  HA3 GLY A 211      10.196   0.472 -10.167  1.00 98.03           H  
ATOM   3328  C   GLY A 211      10.583   2.327  -9.202  1.00 98.03           C  
ATOM   3329  O   GLY A 211      10.172   2.077  -8.073  1.00 98.03           O  
ATOM   3330  N   ARG A 212      10.619   3.581  -9.674  1.00 98.47           N  
ATOM   3331  H   ARG A 212      10.942   3.722 -10.621  1.00 98.47           H  
ATOM   3332  CA  ARG A 212      10.320   4.761  -8.840  1.00 98.47           C  
ATOM   3333  HA  ARG A 212      10.557   4.521  -7.803  1.00 98.47           H  
ATOM   3334  C   ARG A 212       8.854   5.168  -8.809  1.00 98.47           C  
ATOM   3335  CB  ARG A 212      11.183   5.943  -9.276  1.00 98.47           C  
ATOM   3336  HB2 ARG A 212      11.058   6.088 -10.349  1.00 98.47           H  
ATOM   3337  HB3 ARG A 212      10.838   6.841  -8.763  1.00 98.47           H  
ATOM   3338  O   ARG A 212       8.455   5.939  -7.938  1.00 98.47           O  
ATOM   3339  CG  ARG A 212      12.660   5.732  -8.941  1.00 98.47           C  
ATOM   3340  HG2 ARG A 212      12.754   5.540  -7.872  1.00 98.47           H  
ATOM   3341  HG3 ARG A 212      13.064   4.891  -9.503  1.00 98.47           H  
ATOM   3342  CD  ARG A 212      13.435   7.001  -9.277  1.00 98.47           C  
ATOM   3343  HD2 ARG A 212      12.980   7.845  -8.758  1.00 98.47           H  
ATOM   3344  HD3 ARG A 212      13.376   7.182 -10.350  1.00 98.47           H  
ATOM   3345  NE  ARG A 212      14.842   6.891  -8.878  1.00 98.47           N  
ATOM   3346  HE  ARG A 212      15.079   6.155  -8.228  1.00 98.47           H  
ATOM   3347  NH1 ARG A 212      15.550   8.755 -10.019  1.00 98.47           N  
ATOM   3348 HH11 ARG A 212      14.672   8.805 -10.517  1.00 98.47           H  
ATOM   3349 HH12 ARG A 212      16.297   9.343 -10.361  1.00 98.47           H  
ATOM   3350  NH2 ARG A 212      17.009   7.527  -8.834  1.00 98.47           N  
ATOM   3351 HH21 ARG A 212      17.762   8.112  -9.167  1.00 98.47           H  
ATOM   3352 HH22 ARG A 212      17.197   6.706  -8.277  1.00 98.47           H  
ATOM   3353  CZ  ARG A 212      15.790   7.726  -9.249  1.00 98.47           C  
ATOM   3354  N   GLY A 213       8.066   4.693  -9.770  1.00 98.40           N  
ATOM   3355  H   GLY A 213       8.495   4.103 -10.468  1.00 98.40           H  
ATOM   3356  CA  GLY A 213       6.622   4.915  -9.827  1.00 98.40           C  
ATOM   3357  HA2 GLY A 213       6.256   4.632 -10.814  1.00 98.40           H  
ATOM   3358  HA3 GLY A 213       6.410   5.974  -9.682  1.00 98.40           H  
ATOM   3359  C   GLY A 213       5.853   4.104  -8.786  1.00 98.40           C  
ATOM   3360  O   GLY A 213       6.395   3.180  -8.183  1.00 98.40           O  
ATOM   3361  N   VAL A 214       4.558   4.384  -8.626  1.00 98.72           N  
ATOM   3362  H   VAL A 214       4.165   5.172  -9.120  1.00 98.72           H  
ATOM   3363  CA  VAL A 214       3.647   3.498  -7.884  1.00 98.72           C  
ATOM   3364  HA  VAL A 214       4.108   3.238  -6.932  1.00 98.72           H  
ATOM   3365  C   VAL A 214       3.437   2.219  -8.698  1.00 98.72           C  
ATOM   3366  CB  VAL A 214       2.313   4.207  -7.583  1.00 98.72           C  
ATOM   3367  HB  VAL A 214       1.831   4.512  -8.512  1.00 98.72           H  
ATOM   3368  O   VAL A 214       2.615   2.201  -9.611  1.00 98.72           O  
ATOM   3369  CG1 VAL A 214       1.342   3.303  -6.833  1.00 98.72           C  
ATOM   3370 HG11 VAL A 214       1.105   2.429  -7.439  1.00 98.72           H  
ATOM   3371 HG12 VAL A 214       0.427   3.856  -6.622  1.00 98.72           H  
ATOM   3372 HG13 VAL A 214       1.792   2.991  -5.891  1.00 98.72           H  
ATOM   3373  CG2 VAL A 214       2.543   5.444  -6.713  1.00 98.72           C  
ATOM   3374 HG21 VAL A 214       3.034   5.150  -5.785  1.00 98.72           H  
ATOM   3375 HG22 VAL A 214       1.589   5.914  -6.477  1.00 98.72           H  
ATOM   3376 HG23 VAL A 214       3.171   6.166  -7.235  1.00 98.72           H  
ATOM   3377  N   ASN A 215       4.199   1.160  -8.429  1.00 98.54           N  
ATOM   3378  H   ASN A 215       4.833   1.222  -7.645  1.00 98.54           H  
ATOM   3379  CA  ASN A 215       4.296   0.014  -9.338  1.00 98.54           C  
ATOM   3380  HA  ASN A 215       3.596   0.170 -10.159  1.00 98.54           H  
ATOM   3381  C   ASN A 215       3.884  -1.326  -8.714  1.00 98.54           C  
ATOM   3382  CB  ASN A 215       5.683  -0.029  -9.997  1.00 98.54           C  
ATOM   3383  HB2 ASN A 215       5.690  -0.804 -10.764  1.00 98.54           H  
ATOM   3384  HB3 ASN A 215       5.880   0.923 -10.489  1.00 98.54           H  
ATOM   3385  O   ASN A 215       4.025  -1.567  -7.516  1.00 98.54           O  
ATOM   3386  CG  ASN A 215       6.812  -0.342  -9.037  1.00 98.54           C  
ATOM   3387  ND2 ASN A 215       7.507   0.664  -8.568  1.00 98.54           N  
ATOM   3388 HD21 ASN A 215       8.264   0.498  -7.921  1.00 98.54           H  
ATOM   3389 HD22 ASN A 215       7.183   1.614  -8.684  1.00 98.54           H  
ATOM   3390  OD1 ASN A 215       7.081  -1.488  -8.713  1.00 98.54           O  
ATOM   3391  N   TRP A 216       3.389  -2.206  -9.581  1.00 98.74           N  
ATOM   3392  H   TRP A 216       3.316  -1.905 -10.542  1.00 98.74           H  
ATOM   3393  CA  TRP A 216       3.055  -3.600  -9.315  1.00 98.74           C  
ATOM   3394  HA  TRP A 216       3.589  -3.955  -8.434  1.00 98.74           H  
ATOM   3395  C   TRP A 216       3.491  -4.410 -10.536  1.00 98.74           C  
ATOM   3396  CB  TRP A 216       1.543  -3.707  -9.070  1.00 98.74           C  
ATOM   3397  HB2 TRP A 216       0.996  -3.455  -9.979  1.00 98.74           H  
ATOM   3398  HB3 TRP A 216       1.265  -2.970  -8.318  1.00 98.74           H  
ATOM   3399  O   TRP A 216       2.822  -4.354 -11.567  1.00 98.74           O  
ATOM   3400  CG  TRP A 216       1.089  -5.041  -8.574  1.00 98.74           C  
ATOM   3401  CD1 TRP A 216       0.689  -6.098  -9.319  1.00 98.74           C  
ATOM   3402  HD1 TRP A 216       0.643  -6.132 -10.397  1.00 98.74           H  
ATOM   3403  CD2 TRP A 216       0.986  -5.471  -7.187  1.00 98.74           C  
ATOM   3404  CE2 TRP A 216       0.490  -6.807  -7.159  1.00 98.74           C  
ATOM   3405  CE3 TRP A 216       1.280  -4.862  -5.949  1.00 98.74           C  
ATOM   3406  HE3 TRP A 216       1.692  -3.863  -5.937  1.00 98.74           H  
ATOM   3407  NE1 TRP A 216       0.342  -7.144  -8.486  1.00 98.74           N  
ATOM   3408  HE1 TRP A 216       0.029  -8.042  -8.824  1.00 98.74           H  
ATOM   3409  CH2 TRP A 216       0.540  -6.849  -4.744  1.00 98.74           C  
ATOM   3410  HH2 TRP A 216       0.354  -7.358  -3.810  1.00 98.74           H  
ATOM   3411  CZ2 TRP A 216       0.267  -7.496  -5.960  1.00 98.74           C  
ATOM   3412  HZ2 TRP A 216      -0.129  -8.500  -5.970  1.00 98.74           H  
ATOM   3413  CZ3 TRP A 216       1.058  -5.541  -4.738  1.00 98.74           C  
ATOM   3414  HZ3 TRP A 216       1.289  -5.060  -3.800  1.00 98.74           H  
ATOM   3415  N   ASN A 217       4.632  -5.105 -10.467  1.00 98.44           N  
ATOM   3416  H   ASN A 217       5.148  -5.104  -9.598  1.00 98.44           H  
ATOM   3417  CA  ASN A 217       5.345  -5.610 -11.650  1.00 98.44           C  
ATOM   3418  HA  ASN A 217       5.742  -4.758 -12.201  1.00 98.44           H  
ATOM   3419  C   ASN A 217       4.454  -6.398 -12.627  1.00 98.44           C  
ATOM   3420  CB  ASN A 217       6.534  -6.462 -11.176  1.00 98.44           C  
ATOM   3421  HB2 ASN A 217       7.220  -5.836 -10.605  1.00 98.44           H  
ATOM   3422  HB3 ASN A 217       6.178  -7.273 -10.540  1.00 98.44           H  
ATOM   3423  O   ASN A 217       4.468  -6.138 -13.827  1.00 98.44           O  
ATOM   3424  CG  ASN A 217       7.338  -7.026 -12.330  1.00 98.44           C  
ATOM   3425  ND2 ASN A 217       7.735  -8.275 -12.256  1.00 98.44           N  
ATOM   3426 HD21 ASN A 217       8.297  -8.605 -13.028  1.00 98.44           H  
ATOM   3427 HD22 ASN A 217       7.550  -8.835 -11.436  1.00 98.44           H  
ATOM   3428  OD1 ASN A 217       7.616  -6.355 -13.307  1.00 98.44           O  
ATOM   3429  N   SER A 218       3.613  -7.295 -12.113  1.00 98.10           N  
ATOM   3430  H   SER A 218       3.621  -7.426 -11.111  1.00 98.10           H  
ATOM   3431  CA  SER A 218       2.701  -8.115 -12.927  1.00 98.10           C  
ATOM   3432  HA  SER A 218       3.287  -8.583 -13.718  1.00 98.10           H  
ATOM   3433  C   SER A 218       1.578  -7.338 -13.641  1.00 98.10           C  
ATOM   3434  CB  SER A 218       2.118  -9.239 -12.069  1.00 98.10           C  
ATOM   3435  HB2 SER A 218       2.906  -9.953 -11.831  1.00 98.10           H  
ATOM   3436  HB3 SER A 218       1.341  -9.758 -12.632  1.00 98.10           H  
ATOM   3437  O   SER A 218       0.939  -7.881 -14.542  1.00 98.10           O  
ATOM   3438  OG  SER A 218       1.577  -8.739 -10.864  1.00 98.10           O  
ATOM   3439  HG  SER A 218       2.279  -8.487 -10.260  1.00 98.10           H  
ATOM   3440  N   LEU A 219       1.357  -6.067 -13.292  1.00 98.10           N  
ATOM   3441  H   LEU A 219       1.951  -5.677 -12.573  1.00 98.10           H  
ATOM   3442  CA  LEU A 219       0.353  -5.194 -13.904  1.00 98.10           C  
ATOM   3443  HA  LEU A 219      -0.202  -5.765 -14.648  1.00 98.10           H  
ATOM   3444  C   LEU A 219       0.971  -3.996 -14.638  1.00 98.10           C  
ATOM   3445  CB  LEU A 219      -0.631  -4.748 -12.807  1.00 98.10           C  
ATOM   3446  HB2 LEU A 219      -1.092  -5.635 -12.373  1.00 98.10           H  
ATOM   3447  HB3 LEU A 219      -0.070  -4.246 -12.018  1.00 98.10           H  
ATOM   3448  O   LEU A 219       0.623  -3.733 -15.789  1.00 98.10           O  
ATOM   3449  CG  LEU A 219      -1.736  -3.793 -13.297  1.00 98.10           C  
ATOM   3450  HG  LEU A 219      -1.288  -2.881 -13.692  1.00 98.10           H  
ATOM   3451  CD1 LEU A 219      -2.609  -4.425 -14.385  1.00 98.10           C  
ATOM   3452 HD11 LEU A 219      -2.022  -4.547 -15.295  1.00 98.10           H  
ATOM   3453 HD12 LEU A 219      -2.957  -5.401 -14.047  1.00 98.10           H  
ATOM   3454 HD13 LEU A 219      -3.457  -3.776 -14.599  1.00 98.10           H  
ATOM   3455  CD2 LEU A 219      -2.627  -3.403 -12.120  1.00 98.10           C  
ATOM   3456 HD21 LEU A 219      -3.419  -2.730 -12.451  1.00 98.10           H  
ATOM   3457 HD22 LEU A 219      -3.062  -4.294 -11.667  1.00 98.10           H  
ATOM   3458 HD23 LEU A 219      -2.023  -2.888 -11.373  1.00 98.10           H  
ATOM   3459  N   THR A 220       1.846  -3.245 -13.968  1.00 98.13           N  
ATOM   3460  H   THR A 220       2.104  -3.528 -13.034  1.00 98.13           H  
ATOM   3461  CA  THR A 220       2.413  -1.986 -14.475  1.00 98.13           C  
ATOM   3462  HA  THR A 220       1.758  -1.581 -15.246  1.00 98.13           H  
ATOM   3463  C   THR A 220       3.790  -2.164 -15.110  1.00 98.13           C  
ATOM   3464  CB  THR A 220       2.521  -0.931 -13.357  1.00 98.13           C  
ATOM   3465  HB  THR A 220       2.871   0.007 -13.788  1.00 98.13           H  
ATOM   3466  O   THR A 220       4.200  -1.318 -15.903  1.00 98.13           O  
ATOM   3467  CG2 THR A 220       1.188  -0.673 -12.652  1.00 98.13           C  
ATOM   3468 HG21 THR A 220       0.868  -1.558 -12.101  1.00 98.13           H  
ATOM   3469 HG22 THR A 220       1.312   0.153 -11.951  1.00 98.13           H  
ATOM   3470 HG23 THR A 220       0.429  -0.405 -13.387  1.00 98.13           H  
ATOM   3471  OG1 THR A 220       3.426  -1.336 -12.355  1.00 98.13           O  
ATOM   3472  HG1 THR A 220       4.321  -1.273 -12.697  1.00 98.13           H  
ATOM   3473  N   GLY A 221       4.528  -3.216 -14.737  1.00 98.13           N  
ATOM   3474  H   GLY A 221       4.103  -3.928 -14.160  1.00 98.13           H  
ATOM   3475  CA  GLY A 221       5.985  -3.256 -14.881  1.00 98.13           C  
ATOM   3476  HA2 GLY A 221       6.355  -4.233 -14.571  1.00 98.13           H  
ATOM   3477  HA3 GLY A 221       6.248  -3.109 -15.929  1.00 98.13           H  
ATOM   3478  C   GLY A 221       6.681  -2.177 -14.036  1.00 98.13           C  
ATOM   3479  O   GLY A 221       6.049  -1.530 -13.198  1.00 98.13           O  
ATOM   3480  N   PHE A 222       7.978  -1.961 -14.271  1.00 98.26           N  
ATOM   3481  H   PHE A 222       8.455  -2.587 -14.904  1.00 98.26           H  
ATOM   3482  CA  PHE A 222       8.807  -1.029 -13.488  1.00 98.26           C  
ATOM   3483  HA  PHE A 222       8.369  -0.916 -12.496  1.00 98.26           H  
ATOM   3484  C   PHE A 222       8.921   0.394 -14.061  1.00 98.26           C  
ATOM   3485  CB  PHE A 222      10.200  -1.640 -13.305  1.00 98.26           C  
ATOM   3486  HB2 PHE A 222      10.852  -0.903 -12.836  1.00 98.26           H  
ATOM   3487  HB3 PHE A 222      10.623  -1.871 -14.282  1.00 98.26           H  
ATOM   3488  O   PHE A 222       9.345   1.290 -13.344  1.00 98.26           O  
ATOM   3489  CG  PHE A 222      10.218  -2.876 -12.430  1.00 98.26           C  
ATOM   3490  CD1 PHE A 222      10.011  -2.749 -11.044  1.00 98.26           C  
ATOM   3491  HD1 PHE A 222       9.836  -1.778 -10.605  1.00 98.26           H  
ATOM   3492  CD2 PHE A 222      10.459  -4.147 -12.987  1.00 98.26           C  
ATOM   3493  HD2 PHE A 222      10.624  -4.257 -14.048  1.00 98.26           H  
ATOM   3494  CE1 PHE A 222      10.060  -3.882 -10.217  1.00 98.26           C  
ATOM   3495  HE1 PHE A 222       9.939  -3.776  -9.149  1.00 98.26           H  
ATOM   3496  CE2 PHE A 222      10.509  -5.280 -12.157  1.00 98.26           C  
ATOM   3497  HE2 PHE A 222      10.709  -6.253 -12.582  1.00 98.26           H  
ATOM   3498  CZ  PHE A 222      10.318  -5.147 -10.771  1.00 98.26           C  
ATOM   3499  HZ  PHE A 222      10.401  -6.010 -10.127  1.00 98.26           H  
ATOM   3500  N   TYR A 223       8.549   0.631 -15.321  1.00 98.21           N  
ATOM   3501  H   TYR A 223       8.188  -0.143 -15.861  1.00 98.21           H  
ATOM   3502  CA  TYR A 223       8.683   1.941 -15.992  1.00 98.21           C  
ATOM   3503  HA  TYR A 223       9.378   2.561 -15.426  1.00 98.21           H  
ATOM   3504  C   TYR A 223       7.363   2.729 -16.033  1.00 98.21           C  
ATOM   3505  CB  TYR A 223       9.290   1.750 -17.385  1.00 98.21           C  
ATOM   3506  HB2 TYR A 223       9.309   2.712 -17.898  1.00 98.21           H  
ATOM   3507  HB3 TYR A 223       8.655   1.083 -17.968  1.00 98.21           H  
ATOM   3508  O   TYR A 223       7.070   3.466 -16.979  1.00 98.21           O  
ATOM   3509  CG  TYR A 223      10.707   1.223 -17.371  1.00 98.21           C  
ATOM   3510  CD1 TYR A 223      11.774   2.119 -17.172  1.00 98.21           C  
ATOM   3511  HD1 TYR A 223      11.572   3.166 -17.002  1.00 98.21           H  
ATOM   3512  CD2 TYR A 223      10.961  -0.145 -17.589  1.00 98.21           C  
ATOM   3513  HD2 TYR A 223      10.145  -0.833 -17.751  1.00 98.21           H  
ATOM   3514  CE1 TYR A 223      13.102   1.655 -17.222  1.00 98.21           C  
ATOM   3515  HE1 TYR A 223      13.921   2.348 -17.094  1.00 98.21           H  
ATOM   3516  CE2 TYR A 223      12.288  -0.614 -17.622  1.00 98.21           C  
ATOM   3517  HE2 TYR A 223      12.505  -1.658 -17.792  1.00 98.21           H  
ATOM   3518  OH  TYR A 223      14.632  -0.184 -17.462  1.00 98.21           O  
ATOM   3519  HH  TYR A 223      15.285   0.501 -17.303  1.00 98.21           H  
ATOM   3520  CZ  TYR A 223      13.359   0.286 -17.446  1.00 98.21           C  
ATOM   3521  N   ALA A 224       6.497   2.506 -15.048  1.00 97.53           N  
ATOM   3522  H   ALA A 224       6.793   1.957 -14.254  1.00 97.53           H  
ATOM   3523  CA  ALA A 224       5.174   3.106 -14.995  1.00 97.53           C  
ATOM   3524  HA  ALA A 224       5.225   4.110 -15.417  1.00 97.53           H  
ATOM   3525  C   ALA A 224       4.671   3.242 -13.557  1.00 97.53           C  
ATOM   3526  CB  ALA A 224       4.214   2.256 -15.842  1.00 97.53           C  
ATOM   3527  HB1 ALA A 224       4.542   2.260 -16.882  1.00 97.53           H  
ATOM   3528  HB2 ALA A 224       3.204   2.660 -15.776  1.00 97.53           H  
ATOM   3529  HB3 ALA A 224       4.216   1.231 -15.469  1.00 97.53           H  
ATOM   3530  O   ALA A 224       5.149   2.581 -12.638  1.00 97.53           O  
ATOM   3531  N   SER A 225       3.641   4.072 -13.412  1.00 98.21           N  
ATOM   3532  H   SER A 225       3.305   4.562 -14.228  1.00 98.21           H  
ATOM   3533  CA  SER A 225       2.873   4.250 -12.187  1.00 98.21           C  
ATOM   3534  HA  SER A 225       3.300   3.632 -11.398  1.00 98.21           H  
ATOM   3535  C   SER A 225       1.425   3.831 -12.436  1.00 98.21           C  
ATOM   3536  CB  SER A 225       2.969   5.711 -11.744  1.00 98.21           C  
ATOM   3537  HB2 SER A 225       2.525   6.349 -12.509  1.00 98.21           H  
ATOM   3538  HB3 SER A 225       4.020   5.979 -11.638  1.00 98.21           H  
ATOM   3539  O   SER A 225       0.855   4.140 -13.487  1.00 98.21           O  
ATOM   3540  OG  SER A 225       2.320   5.945 -10.509  1.00 98.21           O  
ATOM   3541  HG  SER A 225       1.373   5.815 -10.597  1.00 98.21           H  
ATOM   3542  N   ALA A 226       0.820   3.149 -11.469  1.00 98.32           N  
ATOM   3543  H   ALA A 226       1.367   2.893 -10.660  1.00 98.32           H  
ATOM   3544  CA  ALA A 226      -0.617   2.945 -11.399  1.00 98.32           C  
ATOM   3545  HA  ALA A 226      -0.948   2.452 -12.313  1.00 98.32           H  
ATOM   3546  C   ALA A 226      -1.342   4.298 -11.289  1.00 98.32           C  
ATOM   3547  CB  ALA A 226      -0.925   2.023 -10.213  1.00 98.32           C  
ATOM   3548  HB1 ALA A 226      -1.997   1.833 -10.153  1.00 98.32           H  
ATOM   3549  HB2 ALA A 226      -0.596   2.497  -9.289  1.00 98.32           H  
ATOM   3550  HB3 ALA A 226      -0.402   1.074 -10.330  1.00 98.32           H  
ATOM   3551  O   ALA A 226      -0.778   5.283 -10.811  1.00 98.32           O  
ATOM   3552  N   ASN A 227      -2.594   4.322 -11.747  1.00 97.72           N  
ATOM   3553  H   ASN A 227      -2.984   3.451 -12.077  1.00 97.72           H  
ATOM   3554  CA  ASN A 227      -3.503   5.469 -11.687  1.00 97.72           C  
ATOM   3555  HA  ASN A 227      -2.929   6.394 -11.712  1.00 97.72           H  
ATOM   3556  C   ASN A 227      -4.341   5.499 -10.399  1.00 97.72           C  
ATOM   3557  CB  ASN A 227      -4.447   5.407 -12.902  1.00 97.72           C  
ATOM   3558  HB2 ASN A 227      -5.023   4.482 -12.869  1.00 97.72           H  
ATOM   3559  HB3 ASN A 227      -5.150   6.238 -12.844  1.00 97.72           H  
ATOM   3560  O   ASN A 227      -5.055   6.465 -10.170  1.00 97.72           O  
ATOM   3561  CG  ASN A 227      -3.734   5.485 -14.234  1.00 97.72           C  
ATOM   3562  ND2 ASN A 227      -3.321   6.667 -14.628  1.00 97.72           N  
ATOM   3563 HD21 ASN A 227      -3.463   7.471 -14.035  1.00 97.72           H  
ATOM   3564 HD22 ASN A 227      -2.846   6.727 -15.517  1.00 97.72           H  
ATOM   3565  OD1 ASN A 227      -3.561   4.496 -14.939  1.00 97.72           O  
ATOM   3566  N   PHE A 228      -4.330   4.417  -9.619  1.00 98.32           N  
ATOM   3567  H   PHE A 228      -3.765   3.633  -9.913  1.00 98.32           H  
ATOM   3568  CA  PHE A 228      -4.980   4.301  -8.315  1.00 98.32           C  
ATOM   3569  HA  PHE A 228      -4.774   5.186  -7.713  1.00 98.32           H  
ATOM   3570  C   PHE A 228      -4.440   3.064  -7.607  1.00 98.32           C  
ATOM   3571  CB  PHE A 228      -6.495   4.144  -8.491  1.00 98.32           C  
ATOM   3572  HB2 PHE A 228      -6.905   5.050  -8.937  1.00 98.32           H  
ATOM   3573  HB3 PHE A 228      -6.674   3.319  -9.180  1.00 98.32           H  
ATOM   3574  O   PHE A 228      -4.337   2.006  -8.242  1.00 98.32           O  
ATOM   3575  CG  PHE A 228      -7.256   3.839  -7.220  1.00 98.32           C  
ATOM   3576  CD1 PHE A 228      -7.516   2.505  -6.842  1.00 98.32           C  
ATOM   3577  HD1 PHE A 228      -7.138   1.686  -7.435  1.00 98.32           H  
ATOM   3578  CD2 PHE A 228      -7.682   4.894  -6.397  1.00 98.32           C  
ATOM   3579  HD2 PHE A 228      -7.434   5.912  -6.656  1.00 98.32           H  
ATOM   3580  CE1 PHE A 228      -8.224   2.233  -5.659  1.00 98.32           C  
ATOM   3581  HE1 PHE A 228      -8.387   1.212  -5.348  1.00 98.32           H  
ATOM   3582  CE2 PHE A 228      -8.386   4.621  -5.215  1.00 98.32           C  
ATOM   3583  HE2 PHE A 228      -8.668   5.439  -4.568  1.00 98.32           H  
ATOM   3584  CZ  PHE A 228      -8.671   3.293  -4.851  1.00 98.32           C  
ATOM   3585  HZ  PHE A 228      -9.185   3.084  -3.925  1.00 98.32           H  
ATOM   3586  N   THR A 229      -4.160   3.178  -6.310  1.00 98.65           N  
ATOM   3587  H   THR A 229      -4.294   4.069  -5.853  1.00 98.65           H  
ATOM   3588  CA  THR A 229      -3.851   2.034  -5.447  1.00 98.65           C  
ATOM   3589  HA  THR A 229      -4.275   1.145  -5.914  1.00 98.65           H  
ATOM   3590  C   THR A 229      -4.526   2.188  -4.086  1.00 98.65           C  
ATOM   3591  CB  THR A 229      -2.342   1.769  -5.305  1.00 98.65           C  
ATOM   3592  HB  THR A 229      -2.202   0.799  -4.827  1.00 98.65           H  
ATOM   3593  O   THR A 229      -4.659   3.293  -3.563  1.00 98.65           O  
ATOM   3594  CG2 THR A 229      -1.625   1.766  -6.654  1.00 98.65           C  
ATOM   3595 HG21 THR A 229      -0.617   1.368  -6.537  1.00 98.65           H  
ATOM   3596 HG22 THR A 229      -2.158   1.151  -7.379  1.00 98.65           H  
ATOM   3597 HG23 THR A 229      -1.574   2.781  -7.047  1.00 98.65           H  
ATOM   3598  OG1 THR A 229      -1.679   2.749  -4.548  1.00 98.65           O  
ATOM   3599  HG1 THR A 229      -0.739   2.552  -4.569  1.00 98.65           H  
ATOM   3600  N   GLU A 230      -5.001   1.084  -3.520  1.00 98.74           N  
ATOM   3601  H   GLU A 230      -4.971   0.217  -4.039  1.00 98.74           H  
ATOM   3602  CA  GLU A 230      -5.587   1.057  -2.179  1.00 98.74           C  
ATOM   3603  HA  GLU A 230      -5.149   1.856  -1.581  1.00 98.74           H  
ATOM   3604  C   GLU A 230      -5.260  -0.277  -1.515  1.00 98.74           C  
ATOM   3605  CB  GLU A 230      -7.107   1.297  -2.280  1.00 98.74           C  
ATOM   3606  HB2 GLU A 230      -7.257   2.244  -2.798  1.00 98.74           H  
ATOM   3607  HB3 GLU A 230      -7.557   0.506  -2.881  1.00 98.74           H  
ATOM   3608  O   GLU A 230      -5.603  -1.332  -2.050  1.00 98.74           O  
ATOM   3609  CG  GLU A 230      -7.855   1.387  -0.941  1.00 98.74           C  
ATOM   3610  HG2 GLU A 230      -7.741   0.453  -0.391  1.00 98.74           H  
ATOM   3611  HG3 GLU A 230      -7.408   2.195  -0.362  1.00 98.74           H  
ATOM   3612  CD  GLU A 230      -9.354   1.684  -1.156  1.00 98.74           C  
ATOM   3613  OE1 GLU A 230     -10.164   0.747  -1.358  1.00 98.74           O  
ATOM   3614  OE2 GLU A 230      -9.765   2.870  -1.199  1.00 98.74           O  
ATOM   3615  N   MET A 231      -4.614  -0.233  -0.352  1.00 98.87           N  
ATOM   3616  H   MET A 231      -4.388   0.676   0.025  1.00 98.87           H  
ATOM   3617  CA  MET A 231      -4.454  -1.390   0.525  1.00 98.87           C  
ATOM   3618  HA  MET A 231      -4.617  -2.308  -0.041  1.00 98.87           H  
ATOM   3619  C   MET A 231      -5.481  -1.312   1.645  1.00 98.87           C  
ATOM   3620  CB  MET A 231      -3.055  -1.457   1.138  1.00 98.87           C  
ATOM   3621  HB2 MET A 231      -2.910  -0.583   1.773  1.00 98.87           H  
ATOM   3622  HB3 MET A 231      -3.004  -2.336   1.780  1.00 98.87           H  
ATOM   3623  O   MET A 231      -5.638  -0.271   2.288  1.00 98.87           O  
ATOM   3624  CG  MET A 231      -1.924  -1.524   0.113  1.00 98.87           C  
ATOM   3625  HG2 MET A 231      -1.996  -0.660  -0.547  1.00 98.87           H  
ATOM   3626  HG3 MET A 231      -2.032  -2.425  -0.491  1.00 98.87           H  
ATOM   3627  SD  MET A 231      -0.273  -1.505   0.862  1.00 98.87           S  
ATOM   3628  CE  MET A 231      -0.247  -3.088   1.748  1.00 98.87           C  
ATOM   3629  HE1 MET A 231      -0.984  -3.083   2.551  1.00 98.87           H  
ATOM   3630  HE2 MET A 231      -0.464  -3.902   1.056  1.00 98.87           H  
ATOM   3631  HE3 MET A 231       0.741  -3.242   2.182  1.00 98.87           H  
ATOM   3632  N   LYS A 232      -6.155  -2.424   1.921  1.00 98.74           N  
ATOM   3633  H   LYS A 232      -6.016  -3.234   1.333  1.00 98.74           H  
ATOM   3634  CA  LYS A 232      -7.150  -2.507   2.990  1.00 98.74           C  
ATOM   3635  HA  LYS A 232      -6.848  -1.828   3.787  1.00 98.74           H  
ATOM   3636  C   LYS A 232      -7.210  -3.889   3.608  1.00 98.74           C  
ATOM   3637  CB  LYS A 232      -8.508  -2.039   2.462  1.00 98.74           C  
ATOM   3638  HB2 LYS A 232      -9.222  -2.015   3.285  1.00 98.74           H  
ATOM   3639  HB3 LYS A 232      -8.381  -1.017   2.107  1.00 98.74           H  
ATOM   3640  O   LYS A 232      -6.964  -4.885   2.934  1.00 98.74           O  
ATOM   3641  CG  LYS A 232      -9.064  -2.889   1.312  1.00 98.74           C  
ATOM   3642  HG2 LYS A 232      -9.388  -3.864   1.676  1.00 98.74           H  
ATOM   3643  HG3 LYS A 232      -8.297  -3.028   0.551  1.00 98.74           H  
ATOM   3644  CD  LYS A 232     -10.239  -2.144   0.684  1.00 98.74           C  
ATOM   3645  HD2 LYS A 232      -9.937  -1.111   0.509  1.00 98.74           H  
ATOM   3646  HD3 LYS A 232     -11.104  -2.142   1.347  1.00 98.74           H  
ATOM   3647  CE  LYS A 232     -10.607  -2.769  -0.650  1.00 98.74           C  
ATOM   3648  HE2 LYS A 232     -11.240  -3.640  -0.483  1.00 98.74           H  
ATOM   3649  HE3 LYS A 232      -9.692  -3.078  -1.155  1.00 98.74           H  
ATOM   3650  NZ  LYS A 232     -11.288  -1.773  -1.492  1.00 98.74           N  
ATOM   3651  HZ1 LYS A 232     -10.786  -0.897  -1.462  1.00 98.74           H  
ATOM   3652  HZ2 LYS A 232     -12.226  -1.563  -1.181  1.00 98.74           H  
ATOM   3653  HZ3 LYS A 232     -11.254  -2.071  -2.457  1.00 98.74           H  
ATOM   3654  N   ILE A 233      -7.547  -3.933   4.888  1.00 98.40           N  
ATOM   3655  H   ILE A 233      -7.778  -3.064   5.347  1.00 98.40           H  
ATOM   3656  CA  ILE A 233      -7.530  -5.151   5.696  1.00 98.40           C  
ATOM   3657  HA  ILE A 233      -7.309  -5.985   5.030  1.00 98.40           H  
ATOM   3658  C   ILE A 233      -8.899  -5.435   6.298  1.00 98.40           C  
ATOM   3659  CB  ILE A 233      -6.417  -5.105   6.762  1.00 98.40           C  
ATOM   3660  HB  ILE A 233      -6.446  -6.041   7.320  1.00 98.40           H  
ATOM   3661  O   ILE A 233      -9.656  -4.511   6.594  1.00 98.40           O  
ATOM   3662  CG1 ILE A 233      -6.621  -3.939   7.757  1.00 98.40           C  
ATOM   3663 HG12 ILE A 233      -7.597  -4.043   8.231  1.00 98.40           H  
ATOM   3664 HG13 ILE A 233      -6.612  -2.991   7.219  1.00 98.40           H  
ATOM   3665  CG2 ILE A 233      -5.053  -5.048   6.058  1.00 98.40           C  
ATOM   3666 HG21 ILE A 233      -4.958  -5.885   5.367  1.00 98.40           H  
ATOM   3667 HG22 ILE A 233      -4.258  -5.127   6.800  1.00 98.40           H  
ATOM   3668 HG23 ILE A 233      -4.937  -4.111   5.513  1.00 98.40           H  
ATOM   3669  CD1 ILE A 233      -5.583  -3.865   8.881  1.00 98.40           C  
ATOM   3670 HD11 ILE A 233      -5.608  -4.784   9.466  1.00 98.40           H  
ATOM   3671 HD12 ILE A 233      -4.581  -3.710   8.479  1.00 98.40           H  
ATOM   3672 HD13 ILE A 233      -5.818  -3.019   9.527  1.00 98.40           H  
ATOM   3673  N   ARG A 234      -9.223  -6.713   6.481  1.00 96.70           N  
ATOM   3674  H   ARG A 234      -8.571  -7.419   6.170  1.00 96.70           H  
ATOM   3675  CA  ARG A 234     -10.473  -7.156   7.108  1.00 96.70           C  
ATOM   3676  HA  ARG A 234     -10.881  -6.330   7.692  1.00 96.70           H  
ATOM   3677  C   ARG A 234     -10.202  -8.343   8.035  1.00 96.70           C  
ATOM   3678  CB  ARG A 234     -11.487  -7.491   6.005  1.00 96.70           C  
ATOM   3679  HB2 ARG A 234     -11.637  -6.593   5.405  1.00 96.70           H  
ATOM   3680  HB3 ARG A 234     -11.083  -8.275   5.365  1.00 96.70           H  
ATOM   3681  O   ARG A 234      -9.392  -9.193   7.674  1.00 96.70           O  
ATOM   3682  CG  ARG A 234     -12.857  -7.927   6.539  1.00 96.70           C  
ATOM   3683  HG2 ARG A 234     -13.209  -7.191   7.262  1.00 96.70           H  
ATOM   3684  HG3 ARG A 234     -12.777  -8.897   7.030  1.00 96.70           H  
ATOM   3685  CD  ARG A 234     -13.885  -8.013   5.407  1.00 96.70           C  
ATOM   3686  HD2 ARG A 234     -13.887  -7.068   4.865  1.00 96.70           H  
ATOM   3687  HD3 ARG A 234     -14.874  -8.163   5.842  1.00 96.70           H  
ATOM   3688  NE  ARG A 234     -13.599  -9.117   4.475  1.00 96.70           N  
ATOM   3689  HE  ARG A 234     -12.810  -9.721   4.653  1.00 96.70           H  
ATOM   3690  NH1 ARG A 234     -15.158  -8.606   2.891  1.00 96.70           N  
ATOM   3691 HH11 ARG A 234     -15.582  -8.813   1.998  1.00 96.70           H  
ATOM   3692 HH12 ARG A 234     -15.457  -7.802   3.425  1.00 96.70           H  
ATOM   3693  NH2 ARG A 234     -13.744 -10.308   2.552  1.00 96.70           N  
ATOM   3694 HH21 ARG A 234     -12.919 -10.792   2.874  1.00 96.70           H  
ATOM   3695 HH22 ARG A 234     -14.013 -10.377   1.581  1.00 96.70           H  
ATOM   3696  CZ  ARG A 234     -14.172  -9.343   3.310  1.00 96.70           C  
ATOM   3697  N   PRO A 235     -10.836  -8.421   9.218  1.00 95.17           N  
ATOM   3698  CA  PRO A 235     -10.714  -9.596  10.072  1.00 95.17           C  
ATOM   3699  HA  PRO A 235      -9.674  -9.708  10.378  1.00 95.17           H  
ATOM   3700  C   PRO A 235     -11.199 -10.864   9.362  1.00 95.17           C  
ATOM   3701  CB  PRO A 235     -11.585  -9.312  11.295  1.00 95.17           C  
ATOM   3702  HB2 PRO A 235     -12.584  -9.725  11.158  1.00 95.17           H  
ATOM   3703  HB3 PRO A 235     -11.135  -9.731  12.195  1.00 95.17           H  
ATOM   3704  O   PRO A 235     -12.319 -10.882   8.843  1.00 95.17           O  
ATOM   3705  CG  PRO A 235     -11.691  -7.791  11.343  1.00 95.17           C  
ATOM   3706  HG2 PRO A 235     -12.627  -7.473  11.801  1.00 95.17           H  
ATOM   3707  HG3 PRO A 235     -10.837  -7.378  11.879  1.00 95.17           H  
ATOM   3708  CD  PRO A 235     -11.636  -7.393   9.871  1.00 95.17           C  
ATOM   3709  HD2 PRO A 235     -11.190  -6.403   9.775  1.00 95.17           H  
ATOM   3710  HD3 PRO A 235     -12.644  -7.396   9.456  1.00 95.17           H  
ATOM   3711  N   VAL A 236     -10.395 -11.924   9.409  1.00 91.07           N  
ATOM   3712  H   VAL A 236      -9.522 -11.838   9.910  1.00 91.07           H  
ATOM   3713  CA  VAL A 236     -10.806 -13.278   9.018  1.00 91.07           C  
ATOM   3714  HA  VAL A 236     -11.517 -13.203   8.195  1.00 91.07           H  
ATOM   3715  C   VAL A 236     -11.518 -13.919  10.212  1.00 91.07           C  
ATOM   3716  CB  VAL A 236      -9.611 -14.117   8.522  1.00 91.07           C  
ATOM   3717  HB  VAL A 236      -8.901 -14.253   9.337  1.00 91.07           H  
ATOM   3718  O   VAL A 236     -11.119 -13.701  11.358  1.00 91.07           O  
ATOM   3719  CG1 VAL A 236     -10.050 -15.493   8.009  1.00 91.07           C  
ATOM   3720 HG11 VAL A 236     -10.474 -16.081   8.824  1.00 91.07           H  
ATOM   3721 HG12 VAL A 236      -9.188 -16.035   7.620  1.00 91.07           H  
ATOM   3722 HG13 VAL A 236     -10.791 -15.385   7.217  1.00 91.07           H  
ATOM   3723  CG2 VAL A 236      -8.898 -13.411   7.363  1.00 91.07           C  
ATOM   3724 HG21 VAL A 236      -8.523 -12.443   7.696  1.00 91.07           H  
ATOM   3725 HG22 VAL A 236      -8.049 -14.006   7.026  1.00 91.07           H  
ATOM   3726 HG23 VAL A 236      -9.585 -13.262   6.530  1.00 91.07           H  
ATOM   3727  N   HIS A 237     -12.617 -14.627   9.944  1.00 72.29           N  
ATOM   3728  H   HIS A 237     -12.807 -14.854   8.979  1.00 72.29           H  
ATOM   3729  CA  HIS A 237     -13.405 -15.326  10.962  1.00 72.29           C  
ATOM   3730  HA  HIS A 237     -13.566 -14.656  11.807  1.00 72.29           H  
ATOM   3731  C   HIS A 237     -12.682 -16.532  11.552  1.00 72.29           C  
ATOM   3732  CB  HIS A 237     -14.756 -15.747  10.378  1.00 72.29           C  
ATOM   3733  HB2 HIS A 237     -15.180 -16.524  11.014  1.00 72.29           H  
ATOM   3734  HB3 HIS A 237     -14.611 -16.180   9.388  1.00 72.29           H  
ATOM   3735  O   HIS A 237     -11.991 -17.232  10.780  1.00 72.29           O  
ATOM   3736  CG  HIS A 237     -15.742 -14.622  10.323  1.00 72.29           C  
ATOM   3737  CD2 HIS A 237     -16.502 -14.241   9.255  1.00 72.29           C  
ATOM   3738  HD2 HIS A 237     -16.454 -14.669   8.265  1.00 72.29           H  
ATOM   3739  ND1 HIS A 237     -16.168 -13.911  11.415  1.00 72.29           N  
ATOM   3740  HD1 HIS A 237     -15.844 -14.086  12.356  1.00 72.29           H  
ATOM   3741  CE1 HIS A 237     -17.201 -13.152  11.038  1.00 72.29           C  
ATOM   3742  HE1 HIS A 237     -17.805 -12.561  11.711  1.00 72.29           H  
ATOM   3743  NE2 HIS A 237     -17.434 -13.303   9.720  1.00 72.29           N  
ATOM   3744  OXT HIS A 237     -12.903 -16.723  12.765  1.00 72.29           O  
TER    3745      HIS A 237                                                       
END   
