# Supplementary material for: Nuclear genome of Bulinus truncatus, an intermediate host of the carcinogenic human blood fluke Schistosoma haematobium
Source: Nat Commun. 2022 Feb 21;13:977. doi: 10.1038/s41467-022-28634-9 (PMC8861042; doi:10.1038/s41467-022-28634-9)
Supplement: Supplementary file 6 — Supplementary Data 3 [file 41467_2022_28634_MOESM6_ESM.zip › Supplementary_Data_3/bglb032905-pa.mature.pep.pdb]

ATOM      1  N   MET A   1      51.857  31.721 -36.817  1.00 52.81           N  
ATOM      2  H   MET A   1      51.735  32.670 -37.140  1.00 52.81           H  
ATOM      3  H2  MET A   1      51.445  31.620 -35.900  1.00 52.81           H  
ATOM      4  H3  MET A   1      52.845  31.523 -36.746  1.00 52.81           H  
ATOM      5  CA  MET A   1      51.248  30.768 -37.768  1.00 52.81           C  
ATOM      6  HA  MET A   1      50.174  30.943 -37.833  1.00 52.81           H  
ATOM      7  C   MET A   1      51.484  29.371 -37.213  1.00 52.81           C  
ATOM      8  CB  MET A   1      51.868  30.989 -39.159  1.00 52.81           C  
ATOM      9  HB2 MET A   1      52.936  30.773 -39.124  1.00 52.81           H  
ATOM     10  HB3 MET A   1      51.751  32.042 -39.414  1.00 52.81           H  
ATOM     11  O   MET A   1      52.629  28.947 -37.167  1.00 52.81           O  
ATOM     12  CG  MET A   1      51.239  30.173 -40.290  1.00 52.81           C  
ATOM     13  HG2 MET A   1      50.158  30.312 -40.289  1.00 52.81           H  
ATOM     14  HG3 MET A   1      51.461  29.117 -40.133  1.00 52.81           H  
ATOM     15  SD  MET A   1      51.894  30.683 -41.900  1.00 52.81           S  
ATOM     16  CE  MET A   1      51.323  29.319 -42.947  1.00 52.81           C  
ATOM     17  HE1 MET A   1      51.740  28.378 -42.588  1.00 52.81           H  
ATOM     18  HE2 MET A   1      51.651  29.487 -43.973  1.00 52.81           H  
ATOM     19  HE3 MET A   1      50.234  29.267 -42.924  1.00 52.81           H  
ATOM     20  N   LEU A   2      50.456  28.728 -36.650  1.00 54.82           N  
ATOM     21  H   LEU A   2      49.514  29.078 -36.755  1.00 54.82           H  
ATOM     22  CA  LEU A   2      50.582  27.397 -36.044  1.00 54.82           C  
ATOM     23  HA  LEU A   2      51.561  27.308 -35.573  1.00 54.82           H  
ATOM     24  C   LEU A   2      50.474  26.356 -37.167  1.00 54.82           C  
ATOM     25  CB  LEU A   2      49.484  27.201 -34.966  1.00 54.82           C  
ATOM     26  HB2 LEU A   2      49.039  28.160 -34.699  1.00 54.82           H  
ATOM     27  HB3 LEU A   2      48.679  26.602 -35.390  1.00 54.82           H  
ATOM     28  O   LEU A   2      49.424  26.253 -37.796  1.00 54.82           O  
ATOM     29  CG  LEU A   2      49.992  26.517 -33.680  1.00 54.82           C  
ATOM     30  HG  LEU A   2      50.850  25.886 -33.915  1.00 54.82           H  
ATOM     31  CD1 LEU A   2      50.405  27.569 -32.648  1.00 54.82           C  
ATOM     32 HD11 LEU A   2      49.545  28.171 -32.355  1.00 54.82           H  
ATOM     33 HD12 LEU A   2      50.803  27.072 -31.763  1.00 54.82           H  
ATOM     34 HD13 LEU A   2      51.181  28.212 -33.062  1.00 54.82           H  
ATOM     35  CD2 LEU A   2      48.912  25.635 -33.058  1.00 54.82           C  
ATOM     36 HD21 LEU A   2      48.638  24.842 -33.753  1.00 54.82           H  
ATOM     37 HD22 LEU A   2      49.291  25.176 -32.145  1.00 54.82           H  
ATOM     38 HD23 LEU A   2      48.028  26.227 -32.822  1.00 54.82           H  
ATOM     39  N   ILE A   3      51.551  25.628 -37.459  1.00 65.75           N  
ATOM     40  H   ILE A   3      52.397  25.758 -36.923  1.00 65.75           H  
ATOM     41  CA  ILE A   3      51.521  24.527 -38.428  1.00 65.75           C  
ATOM     42  HA  ILE A   3      50.712  24.684 -39.141  1.00 65.75           H  
ATOM     43  C   ILE A   3      51.215  23.257 -37.642  1.00 65.75           C  
ATOM     44  CB  ILE A   3      52.832  24.445 -39.245  1.00 65.75           C  
ATOM     45  HB  ILE A   3      53.669  24.341 -38.555  1.00 65.75           H  
ATOM     46  O   ILE A   3      52.071  22.738 -36.930  1.00 65.75           O  
ATOM     47  CG1 ILE A   3      53.022  25.743 -40.067  1.00 65.75           C  
ATOM     48 HG12 ILE A   3      52.971  26.604 -39.401  1.00 65.75           H  
ATOM     49 HG13 ILE A   3      52.213  25.833 -40.793  1.00 65.75           H  
ATOM     50  CG2 ILE A   3      52.809  23.213 -40.174  1.00 65.75           C  
ATOM     51 HG21 ILE A   3      52.693  22.297 -39.595  1.00 65.75           H  
ATOM     52 HG22 ILE A   3      51.990  23.290 -40.889  1.00 65.75           H  
ATOM     53 HG23 ILE A   3      53.750  23.128 -40.716  1.00 65.75           H  
ATOM     54  CD1 ILE A   3      54.362  25.832 -40.808  1.00 65.75           C  
ATOM     55 HD11 ILE A   3      54.458  26.820 -41.258  1.00 65.75           H  
ATOM     56 HD12 ILE A   3      55.184  25.682 -40.108  1.00 65.75           H  
ATOM     57 HD13 ILE A   3      54.415  25.087 -41.602  1.00 65.75           H  
ATOM     58  N   VAL A   4      49.979  22.776 -37.744  1.00 64.16           N  
ATOM     59  H   VAL A   4      49.314  23.269 -38.322  1.00 64.16           H  
ATOM     60  CA  VAL A   4      49.597  21.461 -37.225  1.00 64.16           C  
ATOM     61  HA  VAL A   4      50.195  21.226 -36.345  1.00 64.16           H  
ATOM     62  C   VAL A   4      49.912  20.441 -38.312  1.00 64.16           C  
ATOM     63  CB  VAL A   4      48.115  21.424 -36.806  1.00 64.16           C  
ATOM     64  HB  VAL A   4      47.485  21.641 -37.668  1.00 64.16           H  
ATOM     65  O   VAL A   4      49.247  20.398 -39.343  1.00 64.16           O  
ATOM     66  CG1 VAL A   4      47.734  20.046 -36.248  1.00 64.16           C  
ATOM     67 HG11 VAL A   4      46.692  20.053 -35.928  1.00 64.16           H  
ATOM     68 HG12 VAL A   4      47.844  19.283 -37.019  1.00 64.16           H  
ATOM     69 HG13 VAL A   4      48.367  19.792 -35.399  1.00 64.16           H  
ATOM     70  CG2 VAL A   4      47.826  22.472 -35.721  1.00 64.16           C  
ATOM     71 HG21 VAL A   4      48.002  23.476 -36.108  1.00 64.16           H  
ATOM     72 HG22 VAL A   4      48.467  22.301 -34.856  1.00 64.16           H  
ATOM     73 HG23 VAL A   4      46.783  22.404 -35.412  1.00 64.16           H  
ATOM     74  N   THR A   5      50.948  19.636 -38.106  1.00 71.04           N  
ATOM     75  H   THR A   5      51.496  19.732 -37.263  1.00 71.04           H  
ATOM     76  CA  THR A   5      51.231  18.469 -38.945  1.00 71.04           C  
ATOM     77  HA  THR A   5      50.866  18.651 -39.955  1.00 71.04           H  
ATOM     78  C   THR A   5      50.455  17.285 -38.384  1.00 71.04           C  
ATOM     79  CB  THR A   5      52.740  18.164 -39.039  1.00 71.04           C  
ATOM     80  HB  THR A   5      52.900  17.087 -38.988  1.00 71.04           H  
ATOM     81  O   THR A   5      50.734  16.801 -37.291  1.00 71.04           O  
ATOM     82  CG2 THR A   5      53.317  18.678 -40.357  1.00 71.04           C  
ATOM     83 HG21 THR A   5      52.848  18.152 -41.189  1.00 71.04           H  
ATOM     84 HG22 THR A   5      53.136  19.748 -40.460  1.00 71.04           H  
ATOM     85 HG23 THR A   5      54.389  18.483 -40.386  1.00 71.04           H  
ATOM     86  OG1 THR A   5      53.478  18.793 -38.013  1.00 71.04           O  
ATOM     87  HG1 THR A   5      53.705  19.676 -38.314  1.00 71.04           H  
ATOM     88  N   VAL A   6      49.441  16.828 -39.118  1.00 69.03           N  
ATOM     89  H   VAL A   6      49.226  17.281 -39.994  1.00 69.03           H  
ATOM     90  CA  VAL A   6      48.765  15.566 -38.809  1.00 69.03           C  
ATOM     91  HA  VAL A   6      48.692  15.447 -37.728  1.00 69.03           H  
ATOM     92  C   VAL A   6      49.641  14.451 -39.364  1.00 69.03           C  
ATOM     93  CB  VAL A   6      47.335  15.525 -39.382  1.00 69.03           C  
ATOM     94  HB  VAL A   6      47.372  15.628 -40.466  1.00 69.03           H  
ATOM     95  O   VAL A   6      49.769  14.314 -40.580  1.00 69.03           O  
ATOM     96  CG1 VAL A   6      46.633  14.207 -39.032  1.00 69.03           C  
ATOM     97 HG11 VAL A   6      45.616  14.214 -39.424  1.00 69.03           H  
ATOM     98 HG12 VAL A   6      46.601  14.068 -37.952  1.00 69.03           H  
ATOM     99 HG13 VAL A   6      47.162  13.368 -39.484  1.00 69.03           H  
ATOM    100  CG2 VAL A   6      46.488  16.675 -38.816  1.00 69.03           C  
ATOM    101 HG21 VAL A   6      46.459  16.619 -37.727  1.00 69.03           H  
ATOM    102 HG22 VAL A   6      46.906  17.637 -39.115  1.00 69.03           H  
ATOM    103 HG23 VAL A   6      45.472  16.610 -39.205  1.00 69.03           H  
ATOM    104  N   ALA A   7      50.275  13.680 -38.483  1.00 79.35           N  
ATOM    105  H   ALA A   7      50.177  13.870 -37.496  1.00 79.35           H  
ATOM    106  CA  ALA A   7      50.955  12.459 -38.888  1.00 79.35           C  
ATOM    107  HA  ALA A   7      51.640  12.686 -39.705  1.00 79.35           H  
ATOM    108  C   ALA A   7      49.900  11.465 -39.391  1.00 79.35           C  
ATOM    109  CB  ALA A   7      51.773  11.911 -37.712  1.00 79.35           C  
ATOM    110  HB1 ALA A   7      51.114  11.681 -36.875  1.00 79.35           H  
ATOM    111  HB2 ALA A   7      52.516  12.645 -37.401  1.00 79.35           H  
ATOM    112  HB3 ALA A   7      52.282  10.997 -38.019  1.00 79.35           H  
ATOM    113  O   ALA A   7      48.959  11.125 -38.672  1.00 79.35           O  
ATOM    114  N   THR A   8      50.023  11.036 -40.643  1.00 82.66           N  
ATOM    115  H   THR A   8      50.810  11.332 -41.203  1.00 82.66           H  
ATOM    116  CA  THR A   8      49.213   9.943 -41.173  1.00 82.66           C  
ATOM    117  HA  THR A   8      48.176  10.098 -40.876  1.00 82.66           H  
ATOM    118  C   THR A   8      49.685   8.633 -40.552  1.00 82.66           C  
ATOM    119  CB  THR A   8      49.268   9.894 -42.707  1.00 82.66           C  
ATOM    120  HB  THR A   8      48.837   8.956 -43.057  1.00 82.66           H  
ATOM    121  O   THR A   8      50.875   8.453 -40.296  1.00 82.66           O  
ATOM    122  CG2 THR A   8      48.485  11.061 -43.312  1.00 82.66           C  
ATOM    123 HG21 THR A   8      48.912  12.010 -42.988  1.00 82.66           H  
ATOM    124 HG22 THR A   8      47.444  11.011 -42.991  1.00 82.66           H  
ATOM    125 HG23 THR A   8      48.521  11.004 -44.400  1.00 82.66           H  
ATOM    126  OG1 THR A   8      50.591  10.011 -43.175  1.00 82.66           O  
ATOM    127  HG1 THR A   8      50.620   9.682 -44.076  1.00 82.66           H  
ATOM    128  N   ALA A   9      48.747   7.724 -40.278  1.00 85.73           N  
ATOM    129  H   ALA A   9      47.779   7.920 -40.493  1.00 85.73           H  
ATOM    130  CA  ALA A   9      49.091   6.401 -39.774  1.00 85.73           C  
ATOM    131  HA  ALA A   9      49.595   6.511 -38.814  1.00 85.73           H  
ATOM    132  C   ALA A   9      50.053   5.713 -40.748  1.00 85.73           C  
ATOM    133  CB  ALA A   9      47.811   5.583 -39.569  1.00 85.73           C  
ATOM    134  HB1 ALA A   9      47.291   5.459 -40.519  1.00 85.73           H  
ATOM    135  HB2 ALA A   9      47.160   6.086 -38.855  1.00 85.73           H  
ATOM    136  HB3 ALA A   9      48.071   4.598 -39.180  1.00 85.73           H  
ATOM    137  O   ALA A   9      49.825   5.706 -41.962  1.00 85.73           O  
ATOM    138  N   THR A  10      51.126   5.141 -40.215  1.00 92.68           N  
ATOM    139  H   THR A  10      51.260   5.168 -39.214  1.00 92.68           H  
ATOM    140  CA  THR A  10      52.065   4.361 -41.017  1.00 92.68           C  
ATOM    141  HA  THR A  10      52.194   4.856 -41.979  1.00 92.68           H  
ATOM    142  C   THR A  10      51.499   2.966 -41.285  1.00 92.68           C  
ATOM    143  CB  THR A  10      53.446   4.285 -40.354  1.00 92.68           C  
ATOM    144  HB  THR A  10      54.124   3.772 -41.037  1.00 92.68           H  
ATOM    145  O   THR A  10      50.563   2.508 -40.624  1.00 92.68           O  
ATOM    146  CG2 THR A  10      54.032   5.663 -40.048  1.00 92.68           C  
ATOM    147 HG21 THR A  10      53.430   6.176 -39.297  1.00 92.68           H  
ATOM    148 HG22 THR A  10      55.045   5.545 -39.665  1.00 92.68           H  
ATOM    149 HG23 THR A  10      54.060   6.264 -40.957  1.00 92.68           H  
ATOM    150  OG1 THR A  10      53.378   3.544 -39.163  1.00 92.68           O  
ATOM    151  HG1 THR A  10      52.917   4.073 -38.507  1.00 92.68           H  
ATOM    152  N   PHE A  11      52.081   2.254 -42.252  1.00 93.18           N  
ATOM    153  H   PHE A  11      52.841   2.662 -42.777  1.00 93.18           H  
ATOM    154  CA  PHE A  11      51.752   0.847 -42.483  1.00 93.18           C  
ATOM    155  HA  PHE A  11      50.702   0.767 -42.765  1.00 93.18           H  
ATOM    156  C   PHE A  11      51.946   0.000 -41.210  1.00 93.18           C  
ATOM    157  CB  PHE A  11      52.613   0.338 -43.643  1.00 93.18           C  
ATOM    158  HB2 PHE A  11      52.389   0.924 -44.534  1.00 93.18           H  
ATOM    159  HB3 PHE A  11      53.665   0.495 -43.401  1.00 93.18           H  
ATOM    160  O   PHE A  11      51.084  -0.810 -40.877  1.00 93.18           O  
ATOM    161  CG  PHE A  11      52.401  -1.126 -43.962  1.00 93.18           C  
ATOM    162  CD1 PHE A  11      53.307  -2.088 -43.476  1.00 93.18           C  
ATOM    163  HD1 PHE A  11      54.149  -1.791 -42.868  1.00 93.18           H  
ATOM    164  CD2 PHE A  11      51.289  -1.530 -44.725  1.00 93.18           C  
ATOM    165  HD2 PHE A  11      50.587  -0.795 -45.091  1.00 93.18           H  
ATOM    166  CE1 PHE A  11      53.109  -3.447 -43.768  1.00 93.18           C  
ATOM    167  HE1 PHE A  11      53.806  -4.180 -43.390  1.00 93.18           H  
ATOM    168  CE2 PHE A  11      51.089  -2.892 -45.010  1.00 93.18           C  
ATOM    169  HE2 PHE A  11      50.236  -3.204 -45.595  1.00 93.18           H  
ATOM    170  CZ  PHE A  11      52.001  -3.850 -44.533  1.00 93.18           C  
ATOM    171  HZ  PHE A  11      51.849  -4.898 -44.750  1.00 93.18           H  
ATOM    172  N   ASP A  12      53.011   0.252 -40.443  1.00 94.72           N  
ATOM    173  H   ASP A  12      53.698   0.922 -40.757  1.00 94.72           H  
ATOM    174  CA  ASP A  12      53.295  -0.467 -39.195  1.00 94.72           C  
ATOM    175  HA  ASP A  12      53.282  -1.538 -39.395  1.00 94.72           H  
ATOM    176  C   ASP A  12      52.253  -0.190 -38.100  1.00 94.72           C  
ATOM    177  CB  ASP A  12      54.695  -0.086 -38.687  1.00 94.72           C  
ATOM    178  HB2 ASP A  12      54.760   0.998 -38.599  1.00 94.72           H  
ATOM    179  HB3 ASP A  12      54.829  -0.511 -37.692  1.00 94.72           H  
ATOM    180  O   ASP A  12      51.902  -1.092 -37.332  1.00 94.72           O  
ATOM    181  CG  ASP A  12      55.836  -0.598 -39.571  1.00 94.72           C  
ATOM    182  OD1 ASP A  12      55.606  -1.553 -40.345  1.00 94.72           O  
ATOM    183  OD2 ASP A  12      56.941  -0.031 -39.438  1.00 94.72           O  
ATOM    184  N   ASP A  13      51.710   1.032 -38.038  1.00 92.81           N  
ATOM    185  H   ASP A  13      52.053   1.743 -38.668  1.00 92.81           H  
ATOM    186  CA  ASP A  13      50.610   1.363 -37.124  1.00 92.81           C  
ATOM    187  HA  ASP A  13      50.904   1.094 -36.109  1.00 92.81           H  
ATOM    188  C   ASP A  13      49.349   0.563 -37.471  1.00 92.81           C  
ATOM    189  CB  ASP A  13      50.293   2.866 -37.146  1.00 92.81           C  
ATOM    190  HB2 ASP A  13      49.448   3.054 -36.484  1.00 92.81           H  
ATOM    191  HB3 ASP A  13      49.996   3.160 -38.153  1.00 92.81           H  
ATOM    192  O   ASP A  13      48.703  -0.002 -36.582  1.00 92.81           O  
ATOM    193  CG  ASP A  13      51.464   3.726 -36.681  1.00 92.81           C  
ATOM    194  OD1 ASP A  13      52.075   3.375 -35.644  1.00 92.81           O  
ATOM    195  OD2 ASP A  13      51.744   4.721 -37.392  1.00 92.81           O  
ATOM    196  N   LEU A  14      49.028   0.452 -38.766  1.00 93.20           N  
ATOM    197  H   LEU A  14      49.622   0.915 -39.439  1.00 93.20           H  
ATOM    198  CA  LEU A  14      47.901  -0.352 -39.248  1.00 93.20           C  
ATOM    199  HA  LEU A  14      47.001  -0.040 -38.718  1.00 93.20           H  
ATOM    200  C   LEU A  14      48.096  -1.841 -38.926  1.00 93.20           C  
ATOM    201  CB  LEU A  14      47.701  -0.129 -40.759  1.00 93.20           C  
ATOM    202  HB2 LEU A  14      46.960  -0.843 -41.119  1.00 93.20           H  
ATOM    203  HB3 LEU A  14      48.637  -0.348 -41.272  1.00 93.20           H  
ATOM    204  O   LEU A  14      47.162  -2.489 -38.449  1.00 93.20           O  
ATOM    205  CG  LEU A  14      47.241   1.287 -41.148  1.00 93.20           C  
ATOM    206  HG  LEU A  14      47.909   2.030 -40.712  1.00 93.20           H  
ATOM    207  CD1 LEU A  14      47.277   1.438 -42.669  1.00 93.20           C  
ATOM    208 HD11 LEU A  14      48.297   1.286 -43.023  1.00 93.20           H  
ATOM    209 HD12 LEU A  14      46.967   2.446 -42.945  1.00 93.20           H  
ATOM    210 HD13 LEU A  14      46.617   0.709 -43.139  1.00 93.20           H  
ATOM    211  CD2 LEU A  14      45.812   1.574 -40.676  1.00 93.20           C  
ATOM    212 HD21 LEU A  14      45.128   0.822 -41.069  1.00 93.20           H  
ATOM    213 HD22 LEU A  14      45.773   1.572 -39.586  1.00 93.20           H  
ATOM    214 HD23 LEU A  14      45.506   2.559 -41.025  1.00 93.20           H  
ATOM    215  N   VAL A  15      49.307  -2.377 -39.104  1.00 96.31           N  
ATOM    216  H   VAL A  15      50.023  -1.799 -39.522  1.00 96.31           H  
ATOM    217  CA  VAL A  15      49.632  -3.773 -38.764  1.00 96.31           C  
ATOM    218  HA  VAL A  15      48.939  -4.426 -39.294  1.00 96.31           H  
ATOM    219  C   VAL A  15      49.436  -4.046 -37.268  1.00 96.31           C  
ATOM    220  CB  VAL A  15      51.060  -4.132 -39.224  1.00 96.31           C  
ATOM    221  HB  VAL A  15      51.758  -3.381 -38.852  1.00 96.31           H  
ATOM    222  O   VAL A  15      48.811  -5.047 -36.913  1.00 96.31           O  
ATOM    223  CG1 VAL A  15      51.512  -5.508 -38.714  1.00 96.31           C  
ATOM    224 HG11 VAL A  15      52.484  -5.755 -39.142  1.00 96.31           H  
ATOM    225 HG12 VAL A  15      50.789  -6.271 -39.002  1.00 96.31           H  
ATOM    226 HG13 VAL A  15      51.618  -5.498 -37.630  1.00 96.31           H  
ATOM    227  CG2 VAL A  15      51.143  -4.177 -40.755  1.00 96.31           C  
ATOM    228 HG21 VAL A  15      50.785  -3.245 -41.193  1.00 96.31           H  
ATOM    229 HG22 VAL A  15      52.180  -4.313 -41.060  1.00 96.31           H  
ATOM    230 HG23 VAL A  15      50.540  -4.997 -41.145  1.00 96.31           H  
ATOM    231  N   LYS A  16      49.886  -3.151 -36.376  1.00 95.10           N  
ATOM    232  H   LYS A  16      50.395  -2.352 -36.726  1.00 95.10           H  
ATOM    233  CA  LYS A  16      49.684  -3.297 -34.918  1.00 95.10           C  
ATOM    234  HA  LYS A  16      50.100  -4.251 -34.593  1.00 95.10           H  
ATOM    235  C   LYS A  16      48.205  -3.314 -34.532  1.00 95.10           C  
ATOM    236  CB  LYS A  16      50.382  -2.154 -34.171  1.00 95.10           C  
ATOM    237  HB2 LYS A  16      50.127  -1.209 -34.651  1.00 95.10           H  
ATOM    238  HB3 LYS A  16      50.014  -2.124 -33.146  1.00 95.10           H  
ATOM    239  O   LYS A  16      47.800  -4.100 -33.672  1.00 95.10           O  
ATOM    240  CG  LYS A  16      51.905  -2.318 -34.123  1.00 95.10           C  
ATOM    241  HG2 LYS A  16      52.294  -2.452 -35.132  1.00 95.10           H  
ATOM    242  HG3 LYS A  16      52.162  -3.194 -33.527  1.00 95.10           H  
ATOM    243  CD  LYS A  16      52.525  -1.063 -33.501  1.00 95.10           C  
ATOM    244  HD2 LYS A  16      52.199  -0.962 -32.466  1.00 95.10           H  
ATOM    245  HD3 LYS A  16      52.186  -0.197 -34.069  1.00 95.10           H  
ATOM    246  CE  LYS A  16      54.051  -1.132 -33.568  1.00 95.10           C  
ATOM    247  HE2 LYS A  16      54.412  -1.898 -32.882  1.00 95.10           H  
ATOM    248  HE3 LYS A  16      54.327  -1.428 -34.580  1.00 95.10           H  
ATOM    249  NZ  LYS A  16      54.650   0.191 -33.266  1.00 95.10           N  
ATOM    250  HZ1 LYS A  16      54.290   0.876 -33.916  1.00 95.10           H  
ATOM    251  HZ2 LYS A  16      54.427   0.497 -32.330  1.00 95.10           H  
ATOM    252  HZ3 LYS A  16      55.652   0.166 -33.393  1.00 95.10           H  
ATOM    253  N   VAL A  17      47.390  -2.461 -35.158  1.00 95.93           N  
ATOM    254  H   VAL A  17      47.792  -1.827 -35.834  1.00 95.93           H  
ATOM    255  CA  VAL A  17      45.936  -2.437 -34.930  1.00 95.93           C  
ATOM    256  HA  VAL A  17      45.752  -2.350 -33.859  1.00 95.93           H  
ATOM    257  C   VAL A  17      45.302  -3.753 -35.378  1.00 95.93           C  
ATOM    258  CB  VAL A  17      45.279  -1.227 -35.622  1.00 95.93           C  
ATOM    259  HB  VAL A  17      45.576  -1.200 -36.671  1.00 95.93           H  
ATOM    260  O   VAL A  17      44.535  -4.339 -34.613  1.00 95.93           O  
ATOM    261  CG1 VAL A  17      43.746  -1.278 -35.550  1.00 95.93           C  
ATOM    262 HG11 VAL A  17      43.417  -1.391 -34.517  1.00 95.93           H  
ATOM    263 HG12 VAL A  17      43.369  -2.112 -36.142  1.00 95.93           H  
ATOM    264 HG13 VAL A  17      43.327  -0.361 -35.965  1.00 95.93           H  
ATOM    265  CG2 VAL A  17      45.717   0.079 -34.946  1.00 95.93           C  
ATOM    266 HG21 VAL A  17      46.804   0.165 -34.949  1.00 95.93           H  
ATOM    267 HG22 VAL A  17      45.312   0.929 -35.495  1.00 95.93           H  
ATOM    268 HG23 VAL A  17      45.363   0.110 -33.916  1.00 95.93           H  
ATOM    269  N   ILE A  18      45.663  -4.258 -36.563  1.00 96.90           N  
ATOM    270  H   ILE A  18      46.298  -3.726 -37.141  1.00 96.90           H  
ATOM    271  CA  ILE A  18      45.165  -5.543 -37.078  1.00 96.90           C  
ATOM    272  HA  ILE A  18      44.076  -5.503 -37.111  1.00 96.90           H  
ATOM    273  C   ILE A  18      45.529  -6.686 -36.126  1.00 96.90           C  
ATOM    274  CB  ILE A  18      45.675  -5.789 -38.518  1.00 96.90           C  
ATOM    275  HB  ILE A  18      46.751  -5.612 -38.543  1.00 96.90           H  
ATOM    276  O   ILE A  18      44.652  -7.458 -35.748  1.00 96.90           O  
ATOM    277  CG1 ILE A  18      44.982  -4.805 -39.489  1.00 96.90           C  
ATOM    278 HG12 ILE A  18      43.929  -5.071 -39.584  1.00 96.90           H  
ATOM    279 HG13 ILE A  18      45.026  -3.795 -39.082  1.00 96.90           H  
ATOM    280  CG2 ILE A  18      45.417  -7.241 -38.968  1.00 96.90           C  
ATOM    281 HG21 ILE A  18      45.757  -7.392 -39.992  1.00 96.90           H  
ATOM    282 HG22 ILE A  18      44.354  -7.474 -38.906  1.00 96.90           H  
ATOM    283 HG23 ILE A  18      45.972  -7.945 -38.347  1.00 96.90           H  
ATOM    284  CD1 ILE A  18      45.612  -4.763 -40.887  1.00 96.90           C  
ATOM    285 HD11 ILE A  18      45.148  -3.962 -41.464  1.00 96.90           H  
ATOM    286 HD12 ILE A  18      46.680  -4.563 -40.806  1.00 96.90           H  
ATOM    287 HD13 ILE A  18      45.452  -5.703 -41.414  1.00 96.90           H  
ATOM    288  N   GLN A  19      46.778  -6.766 -35.661  1.00 97.50           N  
ATOM    289  H   GLN A  19      47.464  -6.113 -36.013  1.00 97.50           H  
ATOM    290  CA  GLN A  19      47.209  -7.801 -34.713  1.00 97.50           C  
ATOM    291  HA  GLN A  19      47.051  -8.783 -35.159  1.00 97.50           H  
ATOM    292  C   GLN A  19      46.410  -7.765 -33.403  1.00 97.50           C  
ATOM    293  CB  GLN A  19      48.700  -7.622 -34.410  1.00 97.50           C  
ATOM    294  HB2 GLN A  19      48.894  -6.576 -34.171  1.00 97.50           H  
ATOM    295  HB3 GLN A  19      48.961  -8.225 -33.540  1.00 97.50           H  
ATOM    296  O   GLN A  19      46.005  -8.809 -32.890  1.00 97.50           O  
ATOM    297  CG  GLN A  19      49.592  -8.065 -35.577  1.00 97.50           C  
ATOM    298  HG2 GLN A  19      49.456  -9.134 -35.739  1.00 97.50           H  
ATOM    299  HG3 GLN A  19      49.304  -7.547 -36.492  1.00 97.50           H  
ATOM    300  CD  GLN A  19      51.069  -7.789 -35.316  1.00 97.50           C  
ATOM    301  NE2 GLN A  19      51.956  -8.390 -36.076  1.00 97.50           N  
ATOM    302 HE21 GLN A  19      51.666  -9.000 -36.828  1.00 97.50           H  
ATOM    303 HE22 GLN A  19      52.924  -8.168 -35.892  1.00 97.50           H  
ATOM    304  OE1 GLN A  19      51.461  -7.039 -34.435  1.00 97.50           O  
ATOM    305  N   LYS A  20      46.136  -6.567 -32.870  1.00 97.26           N  
ATOM    306  H   LYS A  20      46.508  -5.748 -33.329  1.00 97.26           H  
ATOM    307  CA  LYS A  20      45.317  -6.403 -31.662  1.00 97.26           C  
ATOM    308  HA  LYS A  20      45.722  -7.052 -30.885  1.00 97.26           H  
ATOM    309  C   LYS A  20      43.870  -6.854 -31.885  1.00 97.26           C  
ATOM    310  CB  LYS A  20      45.403  -4.945 -31.193  1.00 97.26           C  
ATOM    311  HB2 LYS A  20      44.927  -4.296 -31.928  1.00 97.26           H  
ATOM    312  HB3 LYS A  20      46.454  -4.664 -31.115  1.00 97.26           H  
ATOM    313  O   LYS A  20      43.303  -7.505 -31.011  1.00 97.26           O  
ATOM    314  CG  LYS A  20      44.735  -4.752 -29.826  1.00 97.26           C  
ATOM    315  HG2 LYS A  20      45.199  -5.419 -29.100  1.00 97.26           H  
ATOM    316  HG3 LYS A  20      43.674  -4.992 -29.899  1.00 97.26           H  
ATOM    317  CD  LYS A  20      44.879  -3.304 -29.349  1.00 97.26           C  
ATOM    318  HD2 LYS A  20      44.419  -2.641 -30.082  1.00 97.26           H  
ATOM    319  HD3 LYS A  20      45.938  -3.059 -29.257  1.00 97.26           H  
ATOM    320  CE  LYS A  20      44.184  -3.148 -27.993  1.00 97.26           C  
ATOM    321  HE2 LYS A  20      44.647  -3.833 -27.283  1.00 97.26           H  
ATOM    322  HE3 LYS A  20      43.142  -3.448 -28.104  1.00 97.26           H  
ATOM    323  NZ  LYS A  20      44.265  -1.753 -27.496  1.00 97.26           N  
ATOM    324  HZ1 LYS A  20      45.229  -1.475 -27.377  1.00 97.26           H  
ATOM    325  HZ2 LYS A  20      43.790  -1.673 -26.609  1.00 97.26           H  
ATOM    326  HZ3 LYS A  20      43.824  -1.124 -28.152  1.00 97.26           H  
ATOM    327  N   LEU A  21      43.288  -6.530 -33.040  1.00 97.86           N  
ATOM    328  H   LEU A  21      43.820  -5.991 -33.709  1.00 97.86           H  
ATOM    329  CA  LEU A  21      41.935  -6.957 -33.407  1.00 97.86           C  
ATOM    330  HA  LEU A  21      41.252  -6.714 -32.593  1.00 97.86           H  
ATOM    331  C   LEU A  21      41.844  -8.475 -33.593  1.00 97.86           C  
ATOM    332  CB  LEU A  21      41.485  -6.230 -34.687  1.00 97.86           C  
ATOM    333  HB2 LEU A  21      40.588  -6.719 -35.066  1.00 97.86           H  
ATOM    334  HB3 LEU A  21      42.262  -6.342 -35.443  1.00 97.86           H  
ATOM    335  O   LEU A  21      40.885  -9.074 -33.119  1.00 97.86           O  
ATOM    336  CG  LEU A  21      41.174  -4.735 -34.502  1.00 97.86           C  
ATOM    337  HG  LEU A  21      42.019  -4.232 -34.031  1.00 97.86           H  
ATOM    338  CD1 LEU A  21      40.930  -4.098 -35.870  1.00 97.86           C  
ATOM    339 HD11 LEU A  21      40.733  -3.032 -35.751  1.00 97.86           H  
ATOM    340 HD12 LEU A  21      40.079  -4.572 -36.358  1.00 97.86           H  
ATOM    341 HD13 LEU A  21      41.816  -4.220 -36.492  1.00 97.86           H  
ATOM    342  CD2 LEU A  21      39.932  -4.504 -33.637  1.00 97.86           C  
ATOM    343 HD21 LEU A  21      39.079  -5.036 -34.058  1.00 97.86           H  
ATOM    344 HD22 LEU A  21      39.706  -3.439 -33.596  1.00 97.86           H  
ATOM    345 HD23 LEU A  21      40.107  -4.858 -32.621  1.00 97.86           H  
ATOM    346  N   MET A  22      42.845  -9.101 -34.222  1.00 97.73           N  
ATOM    347  H   MET A  22      43.585  -8.546 -34.627  1.00 97.73           H  
ATOM    348  CA  MET A  22      42.898 -10.560 -34.372  1.00 97.73           C  
ATOM    349  HA  MET A  22      41.983 -10.901 -34.857  1.00 97.73           H  
ATOM    350  C   MET A  22      42.955 -11.252 -33.009  1.00 97.73           C  
ATOM    351  CB  MET A  22      44.092 -10.978 -35.244  1.00 97.73           C  
ATOM    352  HB2 MET A  22      45.008 -10.529 -34.860  1.00 97.73           H  
ATOM    353  HB3 MET A  22      44.195 -12.062 -35.199  1.00 97.73           H  
ATOM    354  O   MET A  22      42.148 -12.137 -32.746  1.00 97.73           O  
ATOM    355  CG  MET A  22      43.898 -10.570 -36.709  1.00 97.73           C  
ATOM    356  HG2 MET A  22      43.799  -9.486 -36.766  1.00 97.73           H  
ATOM    357  HG3 MET A  22      42.968 -11.003 -37.078  1.00 97.73           H  
ATOM    358  SD  MET A  22      45.249 -11.067 -37.811  1.00 97.73           S  
ATOM    359  CE  MET A  22      44.729 -12.763 -38.185  1.00 97.73           C  
ATOM    360  HE1 MET A  22      43.751 -12.751 -38.665  1.00 97.73           H  
ATOM    361  HE2 MET A  22      44.672 -13.343 -37.264  1.00 97.73           H  
ATOM    362  HE3 MET A  22      45.454 -13.226 -38.855  1.00 97.73           H  
ATOM    363  N   LYS A  23      43.817 -10.774 -32.101  1.00 96.97           N  
ATOM    364  H   LYS A  23      44.466 -10.054 -32.385  1.00 96.97           H  
ATOM    365  CA  LYS A  23      43.888 -11.301 -30.732  1.00 96.97           C  
ATOM    366  HA  LYS A  23      44.094 -12.370 -30.792  1.00 96.97           H  
ATOM    367  C   LYS A  23      42.551 -11.173 -29.991  1.00 96.97           C  
ATOM    368  CB  LYS A  23      45.029 -10.606 -29.976  1.00 96.97           C  
ATOM    369  HB2 LYS A  23      45.954 -10.712 -30.544  1.00 96.97           H  
ATOM    370  HB3 LYS A  23      44.802  -9.546 -29.862  1.00 96.97           H  
ATOM    371  O   LYS A  23      42.115 -12.124 -29.353  1.00 96.97           O  
ATOM    372  CG  LYS A  23      45.210 -11.248 -28.597  1.00 96.97           C  
ATOM    373  HG2 LYS A  23      45.460 -12.302 -28.724  1.00 96.97           H  
ATOM    374  HG3 LYS A  23      44.276 -11.179 -28.039  1.00 96.97           H  
ATOM    375  CD  LYS A  23      46.298 -10.566 -27.770  1.00 96.97           C  
ATOM    376  HD2 LYS A  23      46.053  -9.510 -27.653  1.00 96.97           H  
ATOM    377  HD3 LYS A  23      47.267 -10.683 -28.256  1.00 96.97           H  
ATOM    378  CE  LYS A  23      46.283 -11.267 -26.410  1.00 96.97           C  
ATOM    379  HE2 LYS A  23      46.558 -12.313 -26.549  1.00 96.97           H  
ATOM    380  HE3 LYS A  23      45.258 -11.262 -26.039  1.00 96.97           H  
ATOM    381  NZ  LYS A  23      47.167 -10.615 -25.423  1.00 96.97           N  
ATOM    382  HZ1 LYS A  23      47.074 -11.112 -24.549  1.00 96.97           H  
ATOM    383  HZ2 LYS A  23      46.851  -9.667 -25.274  1.00 96.97           H  
ATOM    384  HZ3 LYS A  23      48.128 -10.638 -25.733  1.00 96.97           H  
ATOM    385  N   GLN A  24      41.891 -10.016 -30.085  1.00 97.68           N  
ATOM    386  H   GLN A  24      42.304  -9.258 -30.611  1.00 97.68           H  
ATOM    387  CA  GLN A  24      40.584  -9.819 -29.451  1.00 97.68           C  
ATOM    388  HA  GLN A  24      40.687 -10.059 -28.392  1.00 97.68           H  
ATOM    389  C   GLN A  24      39.521 -10.762 -30.032  1.00 97.68           C  
ATOM    390  CB  GLN A  24      40.149  -8.350 -29.595  1.00 97.68           C  
ATOM    391  HB2 GLN A  24      40.958  -7.704 -29.256  1.00 97.68           H  
ATOM    392  HB3 GLN A  24      39.958  -8.131 -30.645  1.00 97.68           H  
ATOM    393  O   GLN A  24      38.717 -11.309 -29.283  1.00 97.68           O  
ATOM    394  CG  GLN A  24      38.883  -8.026 -28.778  1.00 97.68           C  
ATOM    395  HG2 GLN A  24      38.610  -6.983 -28.939  1.00 97.68           H  
ATOM    396  HG3 GLN A  24      38.050  -8.644 -29.113  1.00 97.68           H  
ATOM    397  CD  GLN A  24      39.121  -8.236 -27.288  1.00 97.68           C  
ATOM    398  NE2 GLN A  24      38.451  -9.161 -26.641  1.00 97.68           N  
ATOM    399 HE21 GLN A  24      38.927  -9.509 -25.820  1.00 97.68           H  
ATOM    400 HE22 GLN A  24      37.734  -9.704 -27.102  1.00 97.68           H  
ATOM    401  OE1 GLN A  24      39.967  -7.583 -26.694  1.00 97.68           O  
ATOM    402  N   ALA A  25      39.530 -10.976 -31.351  1.00 97.91           N  
ATOM    403  H   ALA A  25      40.212 -10.498 -31.923  1.00 97.91           H  
ATOM    404  CA  ALA A  25      38.599 -11.883 -32.013  1.00 97.91           C  
ATOM    405  HA  ALA A  25      37.584 -11.586 -31.749  1.00 97.91           H  
ATOM    406  C   ALA A  25      38.779 -13.342 -31.555  1.00 97.91           C  
ATOM    407  CB  ALA A  25      38.771 -11.737 -33.530  1.00 97.91           C  
ATOM    408  HB1 ALA A  25      38.035 -12.360 -34.038  1.00 97.91           H  
ATOM    409  HB2 ALA A  25      38.623 -10.698 -33.822  1.00 97.91           H  
ATOM    410  HB3 ALA A  25      39.769 -12.059 -33.827  1.00 97.91           H  
ATOM    411  O   ALA A  25      37.785 -14.050 -31.383  1.00 97.91           O  
ATOM    412  N   ASP A  26      40.019 -13.778 -31.313  1.00 97.60           N  
ATOM    413  H   ASP A  26      40.801 -13.181 -31.544  1.00 97.60           H  
ATOM    414  CA  ASP A  26      40.308 -15.107 -30.767  1.00 97.60           C  
ATOM    415  HA  ASP A  26      39.775 -15.852 -31.357  1.00 97.60           H  
ATOM    416  C   ASP A  26      39.803 -15.251 -29.319  1.00 97.60           C  
ATOM    417  CB  ASP A  26      41.814 -15.408 -30.877  1.00 97.60           C  
ATOM    418  HB2 ASP A  26      42.381 -14.590 -30.433  1.00 97.60           H  
ATOM    419  HB3 ASP A  26      42.027 -16.310 -30.304  1.00 97.60           H  
ATOM    420  O   ASP A  26      39.103 -16.215 -29.005  1.00 97.60           O  
ATOM    421  CG  ASP A  26      42.290 -15.648 -32.318  1.00 97.60           C  
ATOM    422  OD1 ASP A  26      41.493 -16.187 -33.127  1.00 97.60           O  
ATOM    423  OD2 ASP A  26      43.473 -15.340 -32.593  1.00 97.60           O  
ATOM    424  N   GLU A  27      40.051 -14.257 -28.457  1.00 97.21           N  
ATOM    425  H   GLU A  27      40.638 -13.495 -28.764  1.00 97.21           H  
ATOM    426  CA  GLU A  27      39.535 -14.241 -27.076  1.00 97.21           C  
ATOM    427  HA  GLU A  27      39.883 -15.131 -26.551  1.00 97.21           H  
ATOM    428  C   GLU A  27      37.995 -14.251 -27.028  1.00 97.21           C  
ATOM    429  CB  GLU A  27      40.041 -12.988 -26.336  1.00 97.21           C  
ATOM    430  HB2 GLU A  27      39.490 -12.905 -25.399  1.00 97.21           H  
ATOM    431  HB3 GLU A  27      39.814 -12.107 -26.937  1.00 97.21           H  
ATOM    432  O   GLU A  27      37.379 -14.934 -26.203  1.00 97.21           O  
ATOM    433  CG  GLU A  27      41.544 -12.996 -26.002  1.00 97.21           C  
ATOM    434  HG2 GLU A  27      42.118 -13.149 -26.916  1.00 97.21           H  
ATOM    435  HG3 GLU A  27      41.746 -13.836 -25.337  1.00 97.21           H  
ATOM    436  CD  GLU A  27      42.018 -11.694 -25.322  1.00 97.21           C  
ATOM    437  OE1 GLU A  27      43.258 -11.501 -25.203  1.00 97.21           O  
ATOM    438  OE2 GLU A  27      41.151 -10.889 -24.893  1.00 97.21           O  
ATOM    439  N   ASP A  28      37.341 -13.505 -27.920  1.00 98.29           N  
ATOM    440  H   ASP A  28      37.882 -12.916 -28.537  1.00 98.29           H  
ATOM    441  CA  ASP A  28      35.881 -13.451 -27.988  1.00 98.29           C  
ATOM    442  HA  ASP A  28      35.489 -13.310 -26.981  1.00 98.29           H  
ATOM    443  C   ASP A  28      35.289 -14.770 -28.507  1.00 98.29           C  
ATOM    444  CB  ASP A  28      35.438 -12.251 -28.838  1.00 98.29           C  
ATOM    445  HB2 ASP A  28      35.948 -12.283 -29.801  1.00 98.29           H  
ATOM    446  HB3 ASP A  28      34.368 -12.336 -29.024  1.00 98.29           H  
ATOM    447  O   ASP A  28      34.238 -15.211 -28.029  1.00 98.29           O  
ATOM    448  CG  ASP A  28      35.692 -10.893 -28.162  1.00 98.29           C  
ATOM    449  OD1 ASP A  28      35.946 -10.847 -26.928  1.00 98.29           O  
ATOM    450  OD2 ASP A  28      35.578  -9.872 -28.875  1.00 98.29           O  
ATOM    451  N   LYS A  29      35.981 -15.456 -29.425  1.00 97.63           N  
ATOM    452  H   LYS A  29      36.842 -15.049 -29.761  1.00 97.63           H  
ATOM    453  CA  LYS A  29      35.598 -16.791 -29.904  1.00 97.63           C  
ATOM    454  HA  LYS A  29      34.577 -16.742 -30.283  1.00 97.63           H  
ATOM    455  C   LYS A  29      35.606 -17.822 -28.772  1.00 97.63           C  
ATOM    456  CB  LYS A  29      36.540 -17.176 -31.051  1.00 97.63           C  
ATOM    457  HB2 LYS A  29      36.483 -16.408 -31.822  1.00 97.63           H  
ATOM    458  HB3 LYS A  29      37.563 -17.201 -30.676  1.00 97.63           H  
ATOM    459  O   LYS A  29      34.659 -18.607 -28.674  1.00 97.63           O  
ATOM    460  CG  LYS A  29      36.217 -18.535 -31.681  1.00 97.63           C  
ATOM    461  HG2 LYS A  29      36.261 -19.317 -30.923  1.00 97.63           H  
ATOM    462  HG3 LYS A  29      35.221 -18.513 -32.124  1.00 97.63           H  
ATOM    463  CD  LYS A  29      37.265 -18.826 -32.757  1.00 97.63           C  
ATOM    464  HD2 LYS A  29      37.194 -18.075 -33.543  1.00 97.63           H  
ATOM    465  HD3 LYS A  29      38.254 -18.757 -32.303  1.00 97.63           H  
ATOM    466  CE  LYS A  29      37.082 -20.223 -33.349  1.00 97.63           C  
ATOM    467  HE2 LYS A  29      36.128 -20.267 -33.873  1.00 97.63           H  
ATOM    468  HE3 LYS A  29      37.062 -20.942 -32.530  1.00 97.63           H  
ATOM    469  NZ  LYS A  29      38.208 -20.525 -34.264  1.00 97.63           N  
ATOM    470  HZ1 LYS A  29      38.253 -19.845 -35.010  1.00 97.63           H  
ATOM    471  HZ2 LYS A  29      38.140 -21.457 -34.647  1.00 97.63           H  
ATOM    472  HZ3 LYS A  29      39.078 -20.450 -33.756  1.00 97.63           H  
ATOM    473  N   GLU A  30      36.613 -17.795 -27.900  1.00 96.77           N  
ATOM    474  H   GLU A  30      37.373 -17.149 -28.061  1.00 96.77           H  
ATOM    475  CA  GLU A  30      36.684 -18.674 -26.723  1.00 96.77           C  
ATOM    476  HA  GLU A  30      36.602 -19.713 -27.044  1.00 96.77           H  
ATOM    477  C   GLU A  30      35.526 -18.413 -25.749  1.00 96.77           C  
ATOM    478  CB  GLU A  30      38.030 -18.506 -26.004  1.00 96.77           C  
ATOM    479  HB2 GLU A  30      37.975 -19.037 -25.054  1.00 96.77           H  
ATOM    480  HB3 GLU A  30      38.204 -17.449 -25.802  1.00 96.77           H  
ATOM    481  O   GLU A  30      34.813 -19.345 -25.362  1.00 96.77           O  
ATOM    482  CG  GLU A  30      39.200 -19.081 -26.815  1.00 96.77           C  
ATOM    483  HG2 GLU A  30      38.984 -20.128 -27.030  1.00 96.77           H  
ATOM    484  HG3 GLU A  30      39.272 -18.557 -27.768  1.00 96.77           H  
ATOM    485  CD  GLU A  30      40.548 -18.988 -26.080  1.00 96.77           C  
ATOM    486  OE1 GLU A  30      41.525 -19.551 -26.624  1.00 96.77           O  
ATOM    487  OE2 GLU A  30      40.591 -18.399 -24.975  1.00 96.77           O  
ATOM    488  N   LYS A  31      35.249 -17.141 -25.433  1.00 97.67           N  
ATOM    489  H   LYS A  31      35.881 -16.429 -25.771  1.00 97.67           H  
ATOM    490  CA  LYS A  31      34.112 -16.755 -24.575  1.00 97.67           C  
ATOM    491  HA  LYS A  31      34.211 -17.254 -23.611  1.00 97.67           H  
ATOM    492  C   LYS A  31      32.766 -17.186 -25.160  1.00 97.67           C  
ATOM    493  CB  LYS A  31      34.113 -15.237 -24.364  1.00 97.67           C  
ATOM    494  HB2 LYS A  31      33.178 -14.944 -23.887  1.00 97.67           H  
ATOM    495  HB3 LYS A  31      34.166 -14.749 -25.337  1.00 97.67           H  
ATOM    496  O   LYS A  31      31.883 -17.636 -24.428  1.00 97.67           O  
ATOM    497  CG  LYS A  31      35.272 -14.758 -23.481  1.00 97.67           C  
ATOM    498  HG2 LYS A  31      36.215 -15.142 -23.869  1.00 97.67           H  
ATOM    499  HG3 LYS A  31      35.137 -15.121 -22.462  1.00 97.67           H  
ATOM    500  CD  LYS A  31      35.310 -13.227 -23.492  1.00 97.67           C  
ATOM    501  HD2 LYS A  31      34.431 -12.826 -22.987  1.00 97.67           H  
ATOM    502  HD3 LYS A  31      35.308 -12.894 -24.530  1.00 97.67           H  
ATOM    503  CE  LYS A  31      36.586 -12.721 -22.822  1.00 97.67           C  
ATOM    504  HE2 LYS A  31      37.409 -13.346 -23.166  1.00 97.67           H  
ATOM    505  HE3 LYS A  31      36.508 -12.830 -21.740  1.00 97.67           H  
ATOM    506  NZ  LYS A  31      36.852 -11.318 -23.220  1.00 97.67           N  
ATOM    507  HZ1 LYS A  31      36.155 -10.680 -22.864  1.00 97.67           H  
ATOM    508  HZ2 LYS A  31      37.778 -11.034 -22.934  1.00 97.67           H  
ATOM    509  HZ3 LYS A  31      36.840 -11.253 -24.228  1.00 97.67           H  
ATOM    510  N   ILE A  32      32.584 -17.071 -26.479  1.00 98.02           N  
ATOM    511  H   ILE A  32      33.323 -16.646 -27.020  1.00 98.02           H  
ATOM    512  CA  ILE A  32      31.366 -17.534 -27.165  1.00 98.02           C  
ATOM    513  HA  ILE A  32      30.502 -17.079 -26.681  1.00 98.02           H  
ATOM    514  C   ILE A  32      31.203 -19.051 -27.014  1.00 98.02           C  
ATOM    515  CB  ILE A  32      31.374 -17.096 -28.650  1.00 98.02           C  
ATOM    516  HB  ILE A  32      32.357 -17.307 -29.070  1.00 98.02           H  
ATOM    517  O   ILE A  32      30.087 -19.529 -26.794  1.00 98.02           O  
ATOM    518  CG1 ILE A  32      31.105 -15.577 -28.749  1.00 98.02           C  
ATOM    519 HG12 ILE A  32      30.057 -15.375 -28.528  1.00 98.02           H  
ATOM    520 HG13 ILE A  32      31.699 -15.048 -28.004  1.00 98.02           H  
ATOM    521  CG2 ILE A  32      30.322 -17.866 -29.480  1.00 98.02           C  
ATOM    522 HG21 ILE A  32      29.341 -17.770 -29.015  1.00 98.02           H  
ATOM    523 HG22 ILE A  32      30.280 -17.475 -30.497  1.00 98.02           H  
ATOM    524 HG23 ILE A  32      30.600 -18.918 -29.544  1.00 98.02           H  
ATOM    525  CD1 ILE A  32      31.451 -14.981 -30.121  1.00 98.02           C  
ATOM    526 HD11 ILE A  32      30.770 -15.349 -30.889  1.00 98.02           H  
ATOM    527 HD12 ILE A  32      32.477 -15.236 -30.388  1.00 98.02           H  
ATOM    528 HD13 ILE A  32      31.363 -13.896 -30.073  1.00 98.02           H  
ATOM    529  N   GLN A  33      32.290 -19.815 -27.113  1.00 96.90           N  
ATOM    530  H   GLN A  33      33.184 -19.375 -27.276  1.00 96.90           H  
ATOM    531  CA  GLN A  33      32.255 -21.267 -26.961  1.00 96.90           C  
ATOM    532  HA  GLN A  33      31.460 -21.654 -27.598  1.00 96.90           H  
ATOM    533  C   GLN A  33      31.922 -21.687 -25.522  1.00 96.90           C  
ATOM    534  CB  GLN A  33      33.583 -21.835 -27.472  1.00 96.90           C  
ATOM    535  HB2 GLN A  33      33.749 -21.435 -28.472  1.00 96.90           H  
ATOM    536  HB3 GLN A  33      34.405 -21.513 -26.832  1.00 96.90           H  
ATOM    537  O   GLN A  33      31.075 -22.561 -25.324  1.00 96.90           O  
ATOM    538  CG  GLN A  33      33.566 -23.367 -27.545  1.00 96.90           C  
ATOM    539  HG2 GLN A  33      33.620 -23.772 -26.534  1.00 96.90           H  
ATOM    540  HG3 GLN A  33      32.634 -23.702 -27.999  1.00 96.90           H  
ATOM    541  CD  GLN A  33      34.718 -23.934 -28.371  1.00 96.90           C  
ATOM    542  NE2 GLN A  33      34.967 -25.222 -28.292  1.00 96.90           N  
ATOM    543 HE21 GLN A  33      34.483 -25.802 -27.621  1.00 96.90           H  
ATOM    544 HE22 GLN A  33      35.783 -25.537 -28.797  1.00 96.90           H  
ATOM    545  OE1 GLN A  33      35.381 -23.262 -29.142  1.00 96.90           O  
ATOM    546  N   GLU A  34      32.495 -21.014 -24.524  1.00 96.54           N  
ATOM    547  H   GLU A  34      33.219 -20.345 -24.743  1.00 96.54           H  
ATOM    548  CA  GLU A  34      32.158 -21.227 -23.112  1.00 96.54           C  
ATOM    549  HA  GLU A  34      32.342 -22.272 -22.860  1.00 96.54           H  
ATOM    550  C   GLU A  34      30.674 -20.923 -22.834  1.00 96.54           C  
ATOM    551  CB  GLU A  34      33.070 -20.346 -22.245  1.00 96.54           C  
ATOM    552  HB2 GLU A  34      32.765 -19.305 -22.357  1.00 96.54           H  
ATOM    553  HB3 GLU A  34      34.101 -20.447 -22.584  1.00 96.54           H  
ATOM    554  O   GLU A  34      29.963 -21.720 -22.215  1.00 96.54           O  
ATOM    555  CG  GLU A  34      33.001 -20.755 -20.767  1.00 96.54           C  
ATOM    556  HG2 GLU A  34      33.478 -21.728 -20.646  1.00 96.54           H  
ATOM    557  HG3 GLU A  34      31.954 -20.863 -20.482  1.00 96.54           H  
ATOM    558  CD  GLU A  34      33.646 -19.739 -19.815  1.00 96.54           C  
ATOM    559  OE1 GLU A  34      33.331 -19.838 -18.603  1.00 96.54           O  
ATOM    560  OE2 GLU A  34      34.294 -18.782 -20.277  1.00 96.54           O  
ATOM    561  N   ASN A  35      30.167 -19.802 -23.355  1.00 97.03           N  
ATOM    562  H   ASN A  35      30.802 -19.163 -23.813  1.00 97.03           H  
ATOM    563  CA  ASN A  35      28.765 -19.420 -23.195  1.00 97.03           C  
ATOM    564  HA  ASN A  35      28.519 -19.450 -22.134  1.00 97.03           H  
ATOM    565  C   ASN A  35      27.806 -20.405 -23.879  1.00 97.03           C  
ATOM    566  CB  ASN A  35      28.572 -17.984 -23.702  1.00 97.03           C  
ATOM    567  HB2 ASN A  35      29.051 -17.870 -24.675  1.00 97.03           H  
ATOM    568  HB3 ASN A  35      27.507 -17.783 -23.817  1.00 97.03           H  
ATOM    569  O   ASN A  35      26.759 -20.716 -23.312  1.00 97.03           O  
ATOM    570  CG  ASN A  35      29.122 -16.943 -22.741  1.00 97.03           C  
ATOM    571  ND2 ASN A  35      29.336 -15.737 -23.211  1.00 97.03           N  
ATOM    572 HD21 ASN A  35      29.760 -15.085 -22.567  1.00 97.03           H  
ATOM    573 HD22 ASN A  35      29.263 -15.556 -24.202  1.00 97.03           H  
ATOM    574  OD1 ASN A  35      29.314 -17.172 -21.555  1.00 97.03           O  
ATOM    575  N   LYS A  36      28.163 -20.956 -25.049  1.00 97.37           N  
ATOM    576  H   LYS A  36      29.029 -20.654 -25.471  1.00 97.37           H  
ATOM    577  CA  LYS A  36      27.375 -22.019 -25.698  1.00 97.37           C  
ATOM    578  HA  LYS A  36      26.358 -21.663 -25.859  1.00 97.37           H  
ATOM    579  C   LYS A  36      27.241 -23.255 -24.807  1.00 97.37           C  
ATOM    580  CB  LYS A  36      27.994 -22.411 -27.048  1.00 97.37           C  
ATOM    581  HB2 LYS A  36      29.079 -22.467 -26.957  1.00 97.37           H  
ATOM    582  HB3 LYS A  36      27.628 -23.401 -27.322  1.00 97.37           H  
ATOM    583  O   LYS A  36      26.144 -23.802 -24.707  1.00 97.37           O  
ATOM    584  CG  LYS A  36      27.614 -21.440 -28.172  1.00 97.37           C  
ATOM    585  HG2 LYS A  36      27.960 -20.435 -27.933  1.00 97.37           H  
ATOM    586  HG3 LYS A  36      26.529 -21.421 -28.275  1.00 97.37           H  
ATOM    587  CD  LYS A  36      28.240 -21.903 -29.493  1.00 97.37           C  
ATOM    588  HD2 LYS A  36      27.905 -22.917 -29.710  1.00 97.37           H  
ATOM    589  HD3 LYS A  36      29.326 -21.899 -29.391  1.00 97.37           H  
ATOM    590  CE  LYS A  36      27.824 -20.968 -30.631  1.00 97.37           C  
ATOM    591  HE2 LYS A  36      28.187 -19.965 -30.403  1.00 97.37           H  
ATOM    592  HE3 LYS A  36      26.736 -20.929 -30.668  1.00 97.37           H  
ATOM    593  NZ  LYS A  36      28.365 -21.428 -31.935  1.00 97.37           N  
ATOM    594  HZ1 LYS A  36      29.374 -21.459 -31.903  1.00 97.37           H  
ATOM    595  HZ2 LYS A  36      28.089 -20.798 -32.674  1.00 97.37           H  
ATOM    596  HZ3 LYS A  36      28.021 -22.352 -32.154  1.00 97.37           H  
ATOM    597  N   GLN A  37      28.316 -23.666 -24.131  1.00 95.38           N  
ATOM    598  H   GLN A  37      29.192 -23.180 -24.260  1.00 95.38           H  
ATOM    599  CA  GLN A  37      28.265 -24.809 -23.217  1.00 95.38           C  
ATOM    600  HA  GLN A  37      27.799 -25.638 -23.749  1.00 95.38           H  
ATOM    601  C   GLN A  37      27.397 -24.514 -21.986  1.00 95.38           C  
ATOM    602  CB  GLN A  37      29.690 -25.225 -22.820  1.00 95.38           C  
ATOM    603  HB2 GLN A  37      30.148 -24.440 -22.217  1.00 95.38           H  
ATOM    604  HB3 GLN A  37      30.290 -25.354 -23.720  1.00 95.38           H  
ATOM    605  O   GLN A  37      26.582 -25.348 -21.596  1.00 95.38           O  
ATOM    606  CG  GLN A  37      29.702 -26.540 -22.022  1.00 95.38           C  
ATOM    607  HG2 GLN A  37      29.163 -26.406 -21.084  1.00 95.38           H  
ATOM    608  HG3 GLN A  37      30.733 -26.794 -21.775  1.00 95.38           H  
ATOM    609  CD  GLN A  37      29.097 -27.710 -22.797  1.00 95.38           C  
ATOM    610  NE2 GLN A  37      28.213 -28.484 -22.205  1.00 95.38           N  
ATOM    611 HE21 GLN A  37      27.795 -28.253 -21.315  1.00 95.38           H  
ATOM    612 HE22 GLN A  37      27.860 -29.275 -22.724  1.00 95.38           H  
ATOM    613  OE1 GLN A  37      29.383 -27.932 -23.964  1.00 95.38           O  
ATOM    614  N   LYS A  38      27.510 -23.312 -21.407  1.00 97.27           N  
ATOM    615  H   LYS A  38      28.222 -22.684 -21.752  1.00 97.27           H  
ATOM    616  CA  LYS A  38      26.657 -22.885 -20.285  1.00 97.27           C  
ATOM    617  HA  LYS A  38      26.762 -23.598 -19.467  1.00 97.27           H  
ATOM    618  C   LYS A  38      25.173 -22.894 -20.658  1.00 97.27           C  
ATOM    619  CB  LYS A  38      27.080 -21.493 -19.793  1.00 97.27           C  
ATOM    620  HB2 LYS A  38      27.133 -20.809 -20.641  1.00 97.27           H  
ATOM    621  HB3 LYS A  38      26.327 -21.118 -19.100  1.00 97.27           H  
ATOM    622  O   LYS A  38      24.362 -23.397 -19.888  1.00 97.27           O  
ATOM    623  CG  LYS A  38      28.431 -21.524 -19.066  1.00 97.27           C  
ATOM    624  HG2 LYS A  38      29.183 -21.985 -19.706  1.00 97.27           H  
ATOM    625  HG3 LYS A  38      28.335 -22.121 -18.159  1.00 97.27           H  
ATOM    626  CD  LYS A  38      28.893 -20.108 -18.699  1.00 97.27           C  
ATOM    627  HD2 LYS A  38      28.178 -19.643 -18.020  1.00 97.27           H  
ATOM    628  HD3 LYS A  38      28.965 -19.515 -19.611  1.00 97.27           H  
ATOM    629  CE  LYS A  38      30.272 -20.193 -18.038  1.00 97.27           C  
ATOM    630  HE2 LYS A  38      30.897 -20.845 -18.649  1.00 97.27           H  
ATOM    631  HE3 LYS A  38      30.189 -20.655 -17.055  1.00 97.27           H  
ATOM    632  NZ  LYS A  38      30.946 -18.877 -17.947  1.00 97.27           N  
ATOM    633  HZ1 LYS A  38      30.867 -18.371 -18.817  1.00 97.27           H  
ATOM    634  HZ2 LYS A  38      31.937 -19.056 -17.874  1.00 97.27           H  
ATOM    635  HZ3 LYS A  38      30.639 -18.317 -17.164  1.00 97.27           H  
ATOM    636  N   ILE A  39      24.823 -22.388 -21.843  1.00 96.87           N  
ATOM    637  H   ILE A  39      25.544 -21.965 -22.410  1.00 96.87           H  
ATOM    638  CA  ILE A  39      23.439 -22.385 -22.344  1.00 96.87           C  
ATOM    639  HA  ILE A  39      22.799 -21.906 -21.604  1.00 96.87           H  
ATOM    640  C   ILE A  39      22.914 -23.814 -22.507  1.00 96.87           C  
ATOM    641  CB  ILE A  39      23.342 -21.576 -23.658  1.00 96.87           C  
ATOM    642  HB  ILE A  39      24.136 -21.906 -24.328  1.00 96.87           H  
ATOM    643  O   ILE A  39      21.790 -24.089 -22.098  1.00 96.87           O  
ATOM    644  CG1 ILE A  39      23.531 -20.072 -23.353  1.00 96.87           C  
ATOM    645 HG12 ILE A  39      22.649 -19.694 -22.836  1.00 96.87           H  
ATOM    646 HG13 ILE A  39      24.381 -19.934 -22.686  1.00 96.87           H  
ATOM    647  CG2 ILE A  39      21.991 -21.799 -24.368  1.00 96.87           C  
ATOM    648 HG21 ILE A  39      21.918 -21.190 -25.268  1.00 96.87           H  
ATOM    649 HG22 ILE A  39      21.168 -21.548 -23.699  1.00 96.87           H  
ATOM    650 HG23 ILE A  39      21.882 -22.839 -24.678  1.00 96.87           H  
ATOM    651  CD1 ILE A  39      23.784 -19.216 -24.600  1.00 96.87           C  
ATOM    652 HD11 ILE A  39      24.628 -19.617 -25.160  1.00 96.87           H  
ATOM    653 HD12 ILE A  39      24.018 -18.197 -24.292  1.00 96.87           H  
ATOM    654 HD13 ILE A  39      22.899 -19.188 -25.237  1.00 96.87           H  
ATOM    655  N   LYS A  40      23.728 -24.734 -23.039  1.00 96.13           N  
ATOM    656  H   LYS A  40      24.638 -24.445 -23.368  1.00 96.13           H  
ATOM    657  CA  LYS A  40      23.343 -26.144 -23.175  1.00 96.13           C  
ATOM    658  HA  LYS A  40      22.420 -26.196 -23.753  1.00 96.13           H  
ATOM    659  C   LYS A  40      23.022 -26.783 -21.818  1.00 96.13           C  
ATOM    660  CB  LYS A  40      24.445 -26.902 -23.926  1.00 96.13           C  
ATOM    661  HB2 LYS A  40      25.343 -26.954 -23.311  1.00 96.13           H  
ATOM    662  HB3 LYS A  40      24.680 -26.373 -24.850  1.00 96.13           H  
ATOM    663  O   LYS A  40      21.971 -27.393 -21.675  1.00 96.13           O  
ATOM    664  CG  LYS A  40      23.976 -28.318 -24.269  1.00 96.13           C  
ATOM    665  HG2 LYS A  40      23.725 -28.847 -23.350  1.00 96.13           H  
ATOM    666  HG3 LYS A  40      23.085 -28.263 -24.895  1.00 96.13           H  
ATOM    667  CD  LYS A  40      25.062 -29.108 -24.999  1.00 96.13           C  
ATOM    668  HD2 LYS A  40      25.962 -29.131 -24.384  1.00 96.13           H  
ATOM    669  HD3 LYS A  40      25.279 -28.647 -25.963  1.00 96.13           H  
ATOM    670  CE  LYS A  40      24.521 -30.526 -25.187  1.00 96.13           C  
ATOM    671  HE2 LYS A  40      24.176 -30.883 -24.217  1.00 96.13           H  
ATOM    672  HE3 LYS A  40      23.647 -30.496 -25.839  1.00 96.13           H  
ATOM    673  NZ  LYS A  40      25.545 -31.456 -25.710  1.00 96.13           N  
ATOM    674  HZ1 LYS A  40      25.868 -31.172 -26.624  1.00 96.13           H  
ATOM    675  HZ2 LYS A  40      25.140 -32.380 -25.754  1.00 96.13           H  
ATOM    676  HZ3 LYS A  40      26.315 -31.497 -25.058  1.00 96.13           H  
ATOM    677  N   ASN A  41      23.870 -26.566 -20.812  1.00 94.79           N  
ATOM    678  H   ASN A  41      24.745 -26.104 -21.015  1.00 94.79           H  
ATOM    679  CA  ASN A  41      23.637 -27.093 -19.464  1.00 94.79           C  
ATOM    680  HA  ASN A  41      23.503 -28.173 -19.523  1.00 94.79           H  
ATOM    681  C   ASN A  41      22.358 -26.504 -18.827  1.00 94.79           C  
ATOM    682  CB  ASN A  41      24.860 -26.787 -18.582  1.00 94.79           C  
ATOM    683  HB2 ASN A  41      24.640 -27.134 -17.573  1.00 94.79           H  
ATOM    684  HB3 ASN A  41      25.012 -25.709 -18.543  1.00 94.79           H  
ATOM    685  O   ASN A  41      21.631 -27.209 -18.134  1.00 94.79           O  
ATOM    686  CG  ASN A  41      26.168 -27.439 -19.010  1.00 94.79           C  
ATOM    687  ND2 ASN A  41      27.228 -27.162 -18.288  1.00 94.79           N  
ATOM    688 HD21 ASN A  41      27.127 -26.622 -17.440  1.00 94.79           H  
ATOM    689 HD22 ASN A  41      28.067 -27.677 -18.515  1.00 94.79           H  
ATOM    690  OD1 ASN A  41      26.303 -28.164 -19.980  1.00 94.79           O  
ATOM    691  N   ILE A  42      22.066 -25.218 -19.066  1.00 96.59           N  
ATOM    692  H   ILE A  42      22.713 -24.675 -19.620  1.00 96.59           H  
ATOM    693  CA  ILE A  42      20.825 -24.573 -18.598  1.00 96.59           C  
ATOM    694  HA  ILE A  42      20.708 -24.771 -17.532  1.00 96.59           H  
ATOM    695  C   ILE A  42      19.597 -25.179 -19.287  1.00 96.59           C  
ATOM    696  CB  ILE A  42      20.893 -23.040 -18.806  1.00 96.59           C  
ATOM    697  HB  ILE A  42      21.215 -22.845 -19.828  1.00 96.59           H  
ATOM    698  O   ILE A  42      18.581 -25.391 -18.629  1.00 96.59           O  
ATOM    699  CG1 ILE A  42      21.922 -22.418 -17.834  1.00 96.59           C  
ATOM    700 HG12 ILE A  42      22.839 -23.006 -17.847  1.00 96.59           H  
ATOM    701 HG13 ILE A  42      21.529 -22.454 -16.818  1.00 96.59           H  
ATOM    702  CG2 ILE A  42      19.518 -22.367 -18.607  1.00 96.59           C  
ATOM    703 HG21 ILE A  42      19.592 -21.285 -18.715  1.00 96.59           H  
ATOM    704 HG22 ILE A  42      18.812 -22.713 -19.362  1.00 96.59           H  
ATOM    705 HG23 ILE A  42      19.124 -22.609 -17.619  1.00 96.59           H  
ATOM    706  CD1 ILE A  42      22.300 -20.970 -18.176  1.00 96.59           C  
ATOM    707 HD11 ILE A  42      23.114 -20.650 -17.525  1.00 96.59           H  
ATOM    708 HD12 ILE A  42      21.453 -20.301 -18.023  1.00 96.59           H  
ATOM    709 HD13 ILE A  42      22.634 -20.909 -19.212  1.00 96.59           H  
ATOM    710  N   GLN A  43      19.685 -25.459 -20.591  1.00 95.76           N  
ATOM    711  H   GLN A  43      20.541 -25.235 -21.078  1.00 95.76           H  
ATOM    712  CA  GLN A  43      18.614 -26.103 -21.353  1.00 95.76           C  
ATOM    713  HA  GLN A  43      17.715 -25.490 -21.281  1.00 95.76           H  
ATOM    714  C   GLN A  43      18.293 -27.490 -20.772  1.00 95.76           C  
ATOM    715  CB  GLN A  43      19.039 -26.199 -22.829  1.00 95.76           C  
ATOM    716  HB2 GLN A  43      19.517 -25.271 -23.143  1.00 95.76           H  
ATOM    717  HB3 GLN A  43      19.778 -26.994 -22.930  1.00 95.76           H  
ATOM    718  O   GLN A  43      17.135 -27.784 -20.495  1.00 95.76           O  
ATOM    719  CG  GLN A  43      17.872 -26.523 -23.774  1.00 95.76           C  
ATOM    720  HG2 GLN A  43      18.275 -27.015 -24.659  1.00 95.76           H  
ATOM    721  HG3 GLN A  43      17.193 -27.230 -23.297  1.00 95.76           H  
ATOM    722  CD  GLN A  43      17.085 -25.307 -24.257  1.00 95.76           C  
ATOM    723  NE2 GLN A  43      15.885 -25.523 -24.744  1.00 95.76           N  
ATOM    724 HE21 GLN A  43      15.478 -26.439 -24.624  1.00 95.76           H  
ATOM    725 HE22 GLN A  43      15.344 -24.710 -25.004  1.00 95.76           H  
ATOM    726  OE1 GLN A  43      17.527 -24.166 -24.255  1.00 95.76           O  
ATOM    727  N   GLU A  44      19.321 -28.298 -20.496  1.00 94.44           N  
ATOM    728  H   GLU A  44      20.249 -28.000 -20.759  1.00 94.44           H  
ATOM    729  CA  GLU A  44      19.176 -29.634 -19.902  1.00 94.44           C  
ATOM    730  HA  GLU A  44      18.498 -30.225 -20.518  1.00 94.44           H  
ATOM    731  C   GLU A  44      18.557 -29.583 -18.487  1.00 94.44           C  
ATOM    732  CB  GLU A  44      20.554 -30.328 -19.886  1.00 94.44           C  
ATOM    733  HB2 GLU A  44      21.275 -29.658 -19.417  1.00 94.44           H  
ATOM    734  HB3 GLU A  44      20.487 -31.233 -19.284  1.00 94.44           H  
ATOM    735  O   GLU A  44      17.658 -30.371 -18.173  1.00 94.44           O  
ATOM    736  CG  GLU A  44      21.055 -30.718 -21.295  1.00 94.44           C  
ATOM    737  HG2 GLU A  44      20.960 -29.860 -21.960  1.00 94.44           H  
ATOM    738  HG3 GLU A  44      20.406 -31.502 -21.685  1.00 94.44           H  
ATOM    739  CD  GLU A  44      22.520 -31.206 -21.345  1.00 94.44           C  
ATOM    740  OE1 GLU A  44      23.017 -31.453 -22.476  1.00 94.44           O  
ATOM    741  OE2 GLU A  44      23.170 -31.301 -20.280  1.00 94.44           O  
ATOM    742  N   ASP A  45      18.967 -28.630 -17.637  1.00 95.15           N  
ATOM    743  H   ASP A  45      19.737 -28.038 -17.914  1.00 95.15           H  
ATOM    744  CA  ASP A  45      18.355 -28.425 -16.311  1.00 95.15           C  
ATOM    745  HA  ASP A  45      18.358 -29.376 -15.779  1.00 95.15           H  
ATOM    746  C   ASP A  45      16.890 -27.966 -16.424  1.00 95.15           C  
ATOM    747  CB  ASP A  45      19.181 -27.418 -15.485  1.00 95.15           C  
ATOM    748  HB2 ASP A  45      20.216 -27.758 -15.449  1.00 95.15           H  
ATOM    749  HB3 ASP A  45      19.164 -26.447 -15.980  1.00 95.15           H  
ATOM    750  O   ASP A  45      16.022 -28.433 -15.682  1.00 95.15           O  
ATOM    751  CG  ASP A  45      18.670 -27.266 -14.039  1.00 95.15           C  
ATOM    752  OD1 ASP A  45      18.528 -28.275 -13.322  1.00 95.15           O  
ATOM    753  OD2 ASP A  45      18.389 -26.129 -13.581  1.00 95.15           O  
ATOM    754  N   PHE A  46      16.582 -27.079 -17.376  1.00 94.59           N  
ATOM    755  H   PHE A  46      17.321 -26.746 -17.979  1.00 94.59           H  
ATOM    756  CA  PHE A  46      15.217 -26.616 -17.623  1.00 94.59           C  
ATOM    757  HA  PHE A  46      14.810 -26.234 -16.686  1.00 94.59           H  
ATOM    758  C   PHE A  46      14.298 -27.756 -18.078  1.00 94.59           C  
ATOM    759  CB  PHE A  46      15.229 -25.472 -18.643  1.00 94.59           C  
ATOM    760  HB2 PHE A  46      15.678 -25.820 -19.573  1.00 94.59           H  
ATOM    761  HB3 PHE A  46      15.853 -24.664 -18.260  1.00 94.59           H  
ATOM    762  O   PHE A  46      13.206 -27.914 -17.522  1.00 94.59           O  
ATOM    763  CG  PHE A  46      13.845 -24.927 -18.940  1.00 94.59           C  
ATOM    764  CD1 PHE A  46      13.119 -25.404 -20.048  1.00 94.59           C  
ATOM    765  HD1 PHE A  46      13.545 -26.160 -20.691  1.00 94.59           H  
ATOM    766  CD2 PHE A  46      13.269 -23.967 -18.087  1.00 94.59           C  
ATOM    767  HD2 PHE A  46      13.826 -23.608 -17.234  1.00 94.59           H  
ATOM    768  CE1 PHE A  46      11.831 -24.907 -20.311  1.00 94.59           C  
ATOM    769  HE1 PHE A  46      11.285 -25.283 -21.164  1.00 94.59           H  
ATOM    770  CE2 PHE A  46      11.979 -23.471 -18.349  1.00 94.59           C  
ATOM    771  HE2 PHE A  46      11.547 -22.723 -17.700  1.00 94.59           H  
ATOM    772  CZ  PHE A  46      11.262 -23.937 -19.466  1.00 94.59           C  
ATOM    773  HZ  PHE A  46      10.279 -23.548 -19.684  1.00 94.59           H  
ATOM    774  N   ASP A  47      14.750 -28.578 -19.025  1.00 94.65           N  
ATOM    775  H   ASP A  47      15.632 -28.366 -19.468  1.00 94.65           H  
ATOM    776  CA  ASP A  47      13.997 -29.728 -19.532  1.00 94.65           C  
ATOM    777  HA  ASP A  47      13.023 -29.388 -19.882  1.00 94.65           H  
ATOM    778  C   ASP A  47      13.753 -30.758 -18.415  1.00 94.65           C  
ATOM    779  CB  ASP A  47      14.746 -30.346 -20.729  1.00 94.65           C  
ATOM    780  HB2 ASP A  47      14.254 -31.282 -20.994  1.00 94.65           H  
ATOM    781  HB3 ASP A  47      15.768 -30.579 -20.431  1.00 94.65           H  
ATOM    782  O   ASP A  47      12.628 -31.234 -18.230  1.00 94.65           O  
ATOM    783  CG  ASP A  47      14.767 -29.452 -21.983  1.00 94.65           C  
ATOM    784  OD1 ASP A  47      13.900 -28.552 -22.095  1.00 94.65           O  
ATOM    785  OD2 ASP A  47      15.625 -29.698 -22.861  1.00 94.65           O  
ATOM    786  N   THR A  48      14.763 -31.007 -17.575  1.00 92.34           N  
ATOM    787  H   THR A  48      15.661 -30.597 -17.790  1.00 92.34           H  
ATOM    788  CA  THR A  48      14.646 -31.875 -16.389  1.00 92.34           C  
ATOM    789  HA  THR A  48      14.331 -32.867 -16.712  1.00 92.34           H  
ATOM    790  C   THR A  48      13.601 -31.345 -15.402  1.00 92.34           C  
ATOM    791  CB  THR A  48      16.005 -32.006 -15.682  1.00 92.34           C  
ATOM    792  HB  THR A  48      16.330 -31.030 -15.322  1.00 92.34           H  
ATOM    793  O   THR A  48      12.751 -32.091 -14.906  1.00 92.34           O  
ATOM    794  CG2 THR A  48      15.953 -32.977 -14.501  1.00 92.34           C  
ATOM    795 HG21 THR A  48      16.958 -33.104 -14.099  1.00 92.34           H  
ATOM    796 HG22 THR A  48      15.310 -32.581 -13.715  1.00 92.34           H  
ATOM    797 HG23 THR A  48      15.576 -33.944 -14.835  1.00 92.34           H  
ATOM    798  OG1 THR A  48      16.975 -32.507 -16.569  1.00 92.34           O  
ATOM    799  HG1 THR A  48      17.233 -31.804 -17.169  1.00 92.34           H  
ATOM    800  N   ARG A  49      13.606 -30.035 -15.120  1.00 91.25           N  
ATOM    801  H   ARG A  49      14.324 -29.466 -15.548  1.00 91.25           H  
ATOM    802  CA  ARG A  49      12.611 -29.400 -14.238  1.00 91.25           C  
ATOM    803  HA  ARG A  49      12.571 -29.948 -13.296  1.00 91.25           H  
ATOM    804  C   ARG A  49      11.204 -29.458 -14.822  1.00 91.25           C  
ATOM    805  CB  ARG A  49      13.001 -27.947 -13.959  1.00 91.25           C  
ATOM    806  HB2 ARG A  49      13.226 -27.454 -14.905  1.00 91.25           H  
ATOM    807  HB3 ARG A  49      12.159 -27.433 -13.497  1.00 91.25           H  
ATOM    808  O   ARG A  49      10.262 -29.695 -14.068  1.00 91.25           O  
ATOM    809  CG  ARG A  49      14.204 -27.836 -13.018  1.00 91.25           C  
ATOM    810  HG2 ARG A  49      13.940 -28.207 -12.028  1.00 91.25           H  
ATOM    811  HG3 ARG A  49      15.040 -28.424 -13.397  1.00 91.25           H  
ATOM    812  CD  ARG A  49      14.610 -26.365 -12.929  1.00 91.25           C  
ATOM    813  HD2 ARG A  49      14.689 -25.969 -13.941  1.00 91.25           H  
ATOM    814  HD3 ARG A  49      13.845 -25.800 -12.397  1.00 91.25           H  
ATOM    815  NE  ARG A  49      15.924 -26.221 -12.304  1.00 91.25           N  
ATOM    816  HE  ARG A  49      16.716 -26.465 -12.881  1.00 91.25           H  
ATOM    817  NH1 ARG A  49      15.377 -25.374 -10.235  1.00 91.25           N  
ATOM    818 HH11 ARG A  49      15.693 -25.036  -9.338  1.00 91.25           H  
ATOM    819 HH12 ARG A  49      14.400 -25.492 -10.463  1.00 91.25           H  
ATOM    820  NH2 ARG A  49      17.521 -25.692 -10.855  1.00 91.25           N  
ATOM    821 HH21 ARG A  49      18.125 -25.964 -11.618  1.00 91.25           H  
ATOM    822 HH22 ARG A  49      17.899 -25.409  -9.962  1.00 91.25           H  
ATOM    823  CZ  ARG A  49      16.255 -25.761 -11.123  1.00 91.25           C  
ATOM    824  N   GLN A  50      11.044 -29.270 -16.132  1.00 88.95           N  
ATOM    825  H   GLN A  50      11.860 -29.072 -16.694  1.00 88.95           H  
ATOM    826  CA  GLN A  50       9.747 -29.416 -16.797  1.00 88.95           C  
ATOM    827  HA  GLN A  50       9.018 -28.773 -16.305  1.00 88.95           H  
ATOM    828  C   GLN A  50       9.214 -30.845 -16.687  1.00 88.95           C  
ATOM    829  CB  GLN A  50       9.839 -29.018 -18.275  1.00 88.95           C  
ATOM    830  HB2 GLN A  50      10.702 -29.491 -18.743  1.00 88.95           H  
ATOM    831  HB3 GLN A  50       8.949 -29.409 -18.769  1.00 88.95           H  
ATOM    832  O   GLN A  50       8.041 -31.034 -16.356  1.00 88.95           O  
ATOM    833  CG  GLN A  50       9.908 -27.498 -18.485  1.00 88.95           C  
ATOM    834  HG2 GLN A  50      10.904 -27.230 -18.839  1.00 88.95           H  
ATOM    835  HG3 GLN A  50       9.748 -26.985 -17.537  1.00 88.95           H  
ATOM    836  CD  GLN A  50       8.879 -26.993 -19.496  1.00 88.95           C  
ATOM    837  NE2 GLN A  50       8.331 -25.815 -19.295  1.00 88.95           N  
ATOM    838 HE21 GLN A  50       8.690 -25.224 -18.559  1.00 88.95           H  
ATOM    839 HE22 GLN A  50       7.718 -25.505 -20.035  1.00 88.95           H  
ATOM    840  OE1 GLN A  50       8.505 -27.628 -20.465  1.00 88.95           O  
ATOM    841  N   GLN A  51      10.072 -31.846 -16.895  1.00 85.97           N  
ATOM    842  H   GLN A  51      11.007 -31.631 -17.211  1.00 85.97           H  
ATOM    843  CA  GLN A  51       9.694 -33.250 -16.769  1.00 85.97           C  
ATOM    844  HA  GLN A  51       8.842 -33.429 -17.426  1.00 85.97           H  
ATOM    845  C   GLN A  51       9.261 -33.588 -15.335  1.00 85.97           C  
ATOM    846  CB  GLN A  51      10.858 -34.124 -17.244  1.00 85.97           C  
ATOM    847  HB2 GLN A  51      11.676 -34.077 -16.525  1.00 85.97           H  
ATOM    848  HB3 GLN A  51      11.216 -33.746 -18.202  1.00 85.97           H  
ATOM    849  O   GLN A  51       8.204 -34.192 -15.147  1.00 85.97           O  
ATOM    850  CG  GLN A  51      10.416 -35.582 -17.434  1.00 85.97           C  
ATOM    851  HG2 GLN A  51      10.104 -36.000 -16.477  1.00 85.97           H  
ATOM    852  HG3 GLN A  51       9.569 -35.613 -18.118  1.00 85.97           H  
ATOM    853  CD  GLN A  51      11.526 -36.463 -17.997  1.00 85.97           C  
ATOM    854  NE2 GLN A  51      11.214 -37.664 -18.433  1.00 85.97           N  
ATOM    855 HE21 GLN A  51      10.264 -38.005 -18.397  1.00 85.97           H  
ATOM    856 HE22 GLN A  51      11.993 -38.206 -18.779  1.00 85.97           H  
ATOM    857  OE1 GLN A  51      12.689 -36.112 -18.052  1.00 85.97           O  
ATOM    858  N   ASN A  52       9.998 -33.110 -14.329  1.00 83.19           N  
ATOM    859  H   ASN A  52      10.885 -32.686 -14.559  1.00 83.19           H  
ATOM    860  CA  ASN A  52       9.651 -33.275 -12.912  1.00 83.19           C  
ATOM    861  HA  ASN A  52       9.489 -34.334 -12.709  1.00 83.19           H  
ATOM    862  C   ASN A  52       8.357 -32.548 -12.508  1.00 83.19           C  
ATOM    863  CB  ASN A  52      10.831 -32.776 -12.061  1.00 83.19           C  
ATOM    864  HB2 ASN A  52      10.518 -32.708 -11.019  1.00 83.19           H  
ATOM    865  HB3 ASN A  52      11.130 -31.782 -12.396  1.00 83.19           H  
ATOM    866  O   ASN A  52       7.679 -32.972 -11.574  1.00 83.19           O  
ATOM    867  CG  ASN A  52      12.028 -33.707 -12.105  1.00 83.19           C  
ATOM    868  ND2 ASN A  52      13.205 -33.220 -11.791  1.00 83.19           N  
ATOM    869 HD21 ASN A  52      13.336 -32.229 -11.644  1.00 83.19           H  
ATOM    870 HD22 ASN A  52      13.974 -33.865 -11.903  1.00 83.19           H  
ATOM    871  OD1 ASN A  52      11.926 -34.887 -12.381  1.00 83.19           O  
ATOM    872  N   LEU A  53       8.000 -31.457 -13.193  1.00 84.64           N  
ATOM    873  H   LEU A  53       8.629 -31.111 -13.904  1.00 84.64           H  
ATOM    874  CA  LEU A  53       6.763 -30.717 -12.933  1.00 84.64           C  
ATOM    875  HA  LEU A  53       6.582 -30.740 -11.858  1.00 84.64           H  
ATOM    876  C   LEU A  53       5.539 -31.359 -13.611  1.00 84.64           C  
ATOM    877  CB  LEU A  53       6.954 -29.253 -13.367  1.00 84.64           C  
ATOM    878  HB2 LEU A  53       6.824 -29.196 -14.447  1.00 84.64           H  
ATOM    879  HB3 LEU A  53       7.971 -28.935 -13.139  1.00 84.64           H  
ATOM    880  O   LEU A  53       4.413 -31.139 -13.161  1.00 84.64           O  
ATOM    881  CG  LEU A  53       5.987 -28.278 -12.670  1.00 84.64           C  
ATOM    882  HG  LEU A  53       4.979 -28.693 -12.647  1.00 84.64           H  
ATOM    883  CD1 LEU A  53       6.433 -27.977 -11.235  1.00 84.64           C  
ATOM    884 HD11 LEU A  53       5.738 -27.278 -10.771  1.00 84.64           H  
ATOM    885 HD12 LEU A  53       7.435 -27.547 -11.236  1.00 84.64           H  
ATOM    886 HD13 LEU A  53       6.441 -28.894 -10.645  1.00 84.64           H  
ATOM    887  CD2 LEU A  53       5.929 -26.956 -13.435  1.00 84.64           C  
ATOM    888 HD21 LEU A  53       6.923 -26.512 -13.488  1.00 84.64           H  
ATOM    889 HD22 LEU A  53       5.562 -27.139 -14.445  1.00 84.64           H  
ATOM    890 HD23 LEU A  53       5.246 -26.270 -12.932  1.00 84.64           H  
ATOM    891  N   SER A  54       5.744 -32.154 -14.670  1.00 80.29           N  
ATOM    892  H   SER A  54       6.693 -32.279 -14.991  1.00 80.29           H  
ATOM    893  CA  SER A  54       4.660 -32.765 -15.453  1.00 80.29           C  
ATOM    894  HA  SER A  54       4.120 -31.940 -15.917  1.00 80.29           H  
ATOM    895  C   SER A  54       3.613 -33.523 -14.616  1.00 80.29           C  
ATOM    896  CB  SER A  54       5.199 -33.617 -16.615  1.00 80.29           C  
ATOM    897  HB2 SER A  54       4.364 -33.860 -17.272  1.00 80.29           H  
ATOM    898  HB3 SER A  54       5.920 -33.032 -17.186  1.00 80.29           H  
ATOM    899  O   SER A  54       2.428 -33.263 -14.837  1.00 80.29           O  
ATOM    900  OG  SER A  54       5.802 -34.826 -16.212  1.00 80.29           O  
ATOM    901  HG  SER A  54       6.660 -34.643 -15.823  1.00 80.29           H  
ATOM    902  N   PRO A  55       3.965 -34.319 -13.580  1.00 78.05           N  
ATOM    903  CA  PRO A  55       2.972 -35.061 -12.797  1.00 78.05           C  
ATOM    904  HA  PRO A  55       2.341 -35.630 -13.479  1.00 78.05           H  
ATOM    905  C   PRO A  55       2.080 -34.150 -11.939  1.00 78.05           C  
ATOM    906  CB  PRO A  55       3.778 -36.033 -11.921  1.00 78.05           C  
ATOM    907  HB2 PRO A  55       3.889 -35.632 -10.914  1.00 78.05           H  
ATOM    908  HB3 PRO A  55       3.308 -37.016 -11.882  1.00 78.05           H  
ATOM    909  O   PRO A  55       0.919 -34.462 -11.677  1.00 78.05           O  
ATOM    910  CG  PRO A  55       5.152 -36.100 -12.586  1.00 78.05           C  
ATOM    911  HG2 PRO A  55       5.940 -36.353 -11.876  1.00 78.05           H  
ATOM    912  HG3 PRO A  55       5.134 -36.801 -13.420  1.00 78.05           H  
ATOM    913  CD  PRO A  55       5.295 -34.681 -13.109  1.00 78.05           C  
ATOM    914  HD2 PRO A  55       6.071 -34.640 -13.873  1.00 78.05           H  
ATOM    915  HD3 PRO A  55       5.561 -34.023 -12.282  1.00 78.05           H  
ATOM    916  N   PHE A  56       2.587 -32.988 -11.510  1.00 79.23           N  
ATOM    917  H   PHE A  56       3.524 -32.737 -11.791  1.00 79.23           H  
ATOM    918  CA  PHE A  56       1.815 -32.046 -10.691  1.00 79.23           C  
ATOM    919  HA  PHE A  56       1.317 -32.600  -9.896  1.00 79.23           H  
ATOM    920  C   PHE A  56       0.722 -31.333 -11.486  1.00 79.23           C  
ATOM    921  CB  PHE A  56       2.750 -31.018 -10.047  1.00 79.23           C  
ATOM    922  HB2 PHE A  56       2.144 -30.246  -9.574  1.00 79.23           H  
ATOM    923  HB3 PHE A  56       3.349 -30.532 -10.817  1.00 79.23           H  
ATOM    924  O   PHE A  56      -0.280 -30.902 -10.909  1.00 79.23           O  
ATOM    925  CG  PHE A  56       3.656 -31.608  -8.991  1.00 79.23           C  
ATOM    926  CD1 PHE A  56       3.159 -31.840  -7.695  1.00 79.23           C  
ATOM    927  HD1 PHE A  56       2.134 -31.599  -7.455  1.00 79.23           H  
ATOM    928  CD2 PHE A  56       4.986 -31.946  -9.303  1.00 79.23           C  
ATOM    929  HD2 PHE A  56       5.368 -31.799 -10.302  1.00 79.23           H  
ATOM    930  CE1 PHE A  56       3.993 -32.399  -6.711  1.00 79.23           C  
ATOM    931  HE1 PHE A  56       3.610 -32.587  -5.718  1.00 79.23           H  
ATOM    932  CE2 PHE A  56       5.820 -32.502  -8.318  1.00 79.23           C  
ATOM    933  HE2 PHE A  56       6.835 -32.773  -8.567  1.00 79.23           H  
ATOM    934  CZ  PHE A  56       5.324 -32.727  -7.022  1.00 79.23           C  
ATOM    935  HZ  PHE A  56       5.963 -33.167  -6.271  1.00 79.23           H  
ATOM    936  N   LYS A  57       0.889 -31.214 -12.808  1.00 75.68           N  
ATOM    937  H   LYS A  57       1.704 -31.643 -13.222  1.00 75.68           H  
ATOM    938  CA  LYS A  57      -0.111 -30.600 -13.683  1.00 75.68           C  
ATOM    939  HA  LYS A  57      -0.343 -29.607 -13.297  1.00 75.68           H  
ATOM    940  C   LYS A  57      -1.416 -31.400 -13.667  1.00 75.68           C  
ATOM    941  CB  LYS A  57       0.485 -30.474 -15.090  1.00 75.68           C  
ATOM    942  HB2 LYS A  57       0.524 -31.459 -15.555  1.00 75.68           H  
ATOM    943  HB3 LYS A  57       1.503 -30.093 -15.009  1.00 75.68           H  
ATOM    944  O   LYS A  57      -2.484 -30.800 -13.552  1.00 75.68           O  
ATOM    945  CG  LYS A  57      -0.325 -29.518 -15.975  1.00 75.68           C  
ATOM    946  HG2 LYS A  57      -1.340 -29.897 -16.092  1.00 75.68           H  
ATOM    947  HG3 LYS A  57      -0.359 -28.532 -15.512  1.00 75.68           H  
ATOM    948  CD  LYS A  57       0.343 -29.417 -17.349  1.00 75.68           C  
ATOM    949  HD2 LYS A  57       0.380 -30.414 -17.788  1.00 75.68           H  
ATOM    950  HD3 LYS A  57       1.362 -29.050 -17.228  1.00 75.68           H  
ATOM    951  CE  LYS A  57      -0.440 -28.481 -18.272  1.00 75.68           C  
ATOM    952  HE2 LYS A  57      -0.441 -27.481 -17.839  1.00 75.68           H  
ATOM    953  HE3 LYS A  57      -1.470 -28.835 -18.323  1.00 75.68           H  
ATOM    954  NZ  LYS A  57       0.161 -28.465 -19.629  1.00 75.68           N  
ATOM    955  HZ1 LYS A  57       0.151 -29.398 -20.017  1.00 75.68           H  
ATOM    956  HZ2 LYS A  57      -0.354 -27.859 -20.252  1.00 75.68           H  
ATOM    957  HZ3 LYS A  57       1.124 -28.163 -19.591  1.00 75.68           H  
ATOM    958  N   ASP A  58      -1.322 -32.727 -13.682  1.00 69.07           N  
ATOM    959  H   ASP A  58      -0.413 -33.146 -13.817  1.00 69.07           H  
ATOM    960  CA  ASP A  58      -2.482 -33.622 -13.659  1.00 69.07           C  
ATOM    961  HA  ASP A  58      -3.207 -33.282 -14.399  1.00 69.07           H  
ATOM    962  C   ASP A  58      -3.185 -33.610 -12.296  1.00 69.07           C  
ATOM    963  CB  ASP A  58      -2.040 -35.039 -14.051  1.00 69.07           C  
ATOM    964  HB2 ASP A  58      -1.280 -35.384 -13.350  1.00 69.07           H  
ATOM    965  HB3 ASP A  58      -2.899 -35.706 -13.976  1.00 69.07           H  
ATOM    966  O   ASP A  58      -4.416 -33.566 -12.229  1.00 69.07           O  
ATOM    967  CG  ASP A  58      -1.494 -35.113 -15.482  1.00 69.07           C  
ATOM    968  OD1 ASP A  58      -1.903 -34.262 -16.310  1.00 69.07           O  
ATOM    969  OD2 ASP A  58      -0.663 -36.010 -15.727  1.00 69.07           O  
ATOM    970  N   ILE A  59      -2.417 -33.532 -11.200  1.00 70.25           N  
ATOM    971  H   ILE A  59      -1.418 -33.614 -11.323  1.00 70.25           H  
ATOM    972  CA  ILE A  59      -2.961 -33.374  -9.840  1.00 70.25           C  
ATOM    973  HA  ILE A  59      -3.640 -34.203  -9.643  1.00 70.25           H  
ATOM    974  C   ILE A  59      -3.784 -32.083  -9.732  1.00 70.25           C  
ATOM    975  CB  ILE A  59      -1.834 -33.412  -8.778  1.00 70.25           C  
ATOM    976  HB  ILE A  59      -1.105 -32.639  -9.019  1.00 70.25           H  
ATOM    977  O   ILE A  59      -4.882 -32.099  -9.183  1.00 70.25           O  
ATOM    978  CG1 ILE A  59      -1.120 -34.783  -8.791  1.00 70.25           C  
ATOM    979 HG12 ILE A  59      -0.807 -35.021  -9.807  1.00 70.25           H  
ATOM    980 HG13 ILE A  59      -1.818 -35.559  -8.474  1.00 70.25           H  
ATOM    981  CG2 ILE A  59      -2.394 -33.123  -7.369  1.00 70.25           C  
ATOM    982 HG21 ILE A  59      -3.149 -33.864  -7.107  1.00 70.25           H  
ATOM    983 HG22 ILE A  59      -1.597 -33.149  -6.626  1.00 70.25           H  
ATOM    984 HG23 ILE A  59      -2.839 -32.129  -7.321  1.00 70.25           H  
ATOM    985  CD1 ILE A  59       0.132 -34.851  -7.906  1.00 70.25           C  
ATOM    986 HD11 ILE A  59      -0.137 -34.821  -6.851  1.00 70.25           H  
ATOM    987 HD12 ILE A  59       0.654 -35.789  -8.099  1.00 70.25           H  
ATOM    988 HD13 ILE A  59       0.803 -34.024  -8.139  1.00 70.25           H  
ATOM    989  N   LEU A  60      -3.298 -30.967 -10.283  1.00 63.97           N  
ATOM    990  H   LEU A  60      -2.387 -31.013 -10.717  1.00 63.97           H  
ATOM    991  CA  LEU A  60      -4.012 -29.683 -10.266  1.00 63.97           C  
ATOM    992  HA  LEU A  60      -4.308 -29.469  -9.238  1.00 63.97           H  
ATOM    993  C   LEU A  60      -5.313 -29.706 -11.080  1.00 63.97           C  
ATOM    994  CB  LEU A  60      -3.064 -28.581 -10.780  1.00 63.97           C  
ATOM    995  HB2 LEU A  60      -3.589 -27.954 -11.500  1.00 63.97           H  
ATOM    996  HB3 LEU A  60      -2.243 -29.040 -11.331  1.00 63.97           H  
ATOM    997  O   LEU A  60      -6.283 -29.044 -10.702  1.00 63.97           O  
ATOM    998  CG  LEU A  60      -2.506 -27.696  -9.647  1.00 63.97           C  
ATOM    999  HG  LEU A  60      -2.683 -28.162  -8.678  1.00 63.97           H  
ATOM   1000  CD1 LEU A  60      -1.000 -27.497  -9.796  1.00 63.97           C  
ATOM   1001 HD11 LEU A  60      -0.769 -27.042 -10.759  1.00 63.97           H  
ATOM   1002 HD12 LEU A  60      -0.503 -28.465  -9.733  1.00 63.97           H  
ATOM   1003 HD13 LEU A  60      -0.627 -26.866  -8.990  1.00 63.97           H  
ATOM   1004  CD2 LEU A  60      -3.180 -26.320  -9.662  1.00 63.97           C  
ATOM   1005 HD21 LEU A  60      -2.955 -25.803 -10.595  1.00 63.97           H  
ATOM   1006 HD22 LEU A  60      -4.258 -26.448  -9.559  1.00 63.97           H  
ATOM   1007 HD23 LEU A  60      -2.813 -25.729  -8.823  1.00 63.97           H  
ATOM   1008  N   VAL A  61      -5.346 -30.441 -12.194  1.00 66.16           N  
ATOM   1009  H   VAL A  61      -4.514 -30.951 -12.456  1.00 66.16           H  
ATOM   1010  CA  VAL A  61      -6.555 -30.589 -13.018  1.00 66.16           C  
ATOM   1011  HA  VAL A  61      -7.014 -29.608 -13.148  1.00 66.16           H  
ATOM   1012  C   VAL A  61      -7.589 -31.462 -12.308  1.00 66.16           C  
ATOM   1013  CB  VAL A  61      -6.207 -31.134 -14.417  1.00 66.16           C  
ATOM   1014  HB  VAL A  61      -5.622 -32.049 -14.316  1.00 66.16           H  
ATOM   1015  O   VAL A  61      -8.765 -31.098 -12.270  1.00 66.16           O  
ATOM   1016  CG1 VAL A  61      -7.459 -31.437 -15.251  1.00 66.16           C  
ATOM   1017 HG11 VAL A  61      -8.008 -32.269 -14.810  1.00 66.16           H  
ATOM   1018 HG12 VAL A  61      -7.167 -31.733 -16.259  1.00 66.16           H  
ATOM   1019 HG13 VAL A  61      -8.106 -30.560 -15.301  1.00 66.16           H  
ATOM   1020  CG2 VAL A  61      -5.389 -30.100 -15.204  1.00 66.16           C  
ATOM   1021 HG21 VAL A  61      -4.498 -29.812 -14.645  1.00 66.16           H  
ATOM   1022 HG22 VAL A  61      -5.991 -29.212 -15.399  1.00 66.16           H  
ATOM   1023 HG23 VAL A  61      -5.069 -30.538 -16.149  1.00 66.16           H  
ATOM   1024  N   ASN A  62      -7.156 -32.563 -11.692  1.00 61.51           N  
ATOM   1025  H   ASN A  62      -6.184 -32.820 -11.784  1.00 61.51           H  
ATOM   1026  CA  ASN A  62      -8.049 -33.480 -10.984  1.00 61.51           C  
ATOM   1027  HA  ASN A  62      -8.946 -33.628 -11.586  1.00 61.51           H  
ATOM   1028  C   ASN A  62      -8.536 -32.900  -9.648  1.00 61.51           C  
ATOM   1029  CB  ASN A  62      -7.344 -34.838 -10.846  1.00 61.51           C  
ATOM   1030  HB2 ASN A  62      -6.360 -34.698 -10.397  1.00 61.51           H  
ATOM   1031  HB3 ASN A  62      -7.929 -35.484 -10.192  1.00 61.51           H  
ATOM   1032  O   ASN A  62      -9.736 -32.912  -9.388  1.00 61.51           O  
ATOM   1033  CG  ASN A  62      -7.198 -35.544 -12.186  1.00 61.51           C  
ATOM   1034  ND2 ASN A  62      -6.221 -36.407 -12.326  1.00 61.51           N  
ATOM   1035 HD21 ASN A  62      -6.109 -36.823 -13.239  1.00 61.51           H  
ATOM   1036 HD22 ASN A  62      -5.546 -36.542 -11.586  1.00 61.51           H  
ATOM   1037  OD1 ASN A  62      -7.966 -35.339 -13.117  1.00 61.51           O  
ATOM   1038  N   GLY A  63      -7.657 -32.271  -8.864  1.00 56.38           N  
ATOM   1039  H   GLY A  63      -6.681 -32.298  -9.121  1.00 56.38           H  
ATOM   1040  CA  GLY A  63      -8.005 -31.662  -7.575  1.00 56.38           C  
ATOM   1041  HA2 GLY A  63      -8.446 -32.423  -6.931  1.00 56.38           H  
ATOM   1042  HA3 GLY A  63      -7.092 -31.300  -7.101  1.00 56.38           H  
ATOM   1043  C   GLY A  63      -8.992 -30.493  -7.675  1.00 56.38           C  
ATOM   1044  O   GLY A  63      -9.671 -30.173  -6.702  1.00 56.38           O  
ATOM   1045  N   LYS A  64      -9.147 -29.871  -8.856  1.00 57.96           N  
ATOM   1046  H   LYS A  64      -8.563 -30.170  -9.624  1.00 57.96           H  
ATOM   1047  CA  LYS A  64     -10.217 -28.886  -9.097  1.00 57.96           C  
ATOM   1048  HA  LYS A  64     -10.216 -28.164  -8.280  1.00 57.96           H  
ATOM   1049  C   LYS A  64     -11.621 -29.497  -9.081  1.00 57.96           C  
ATOM   1050  CB  LYS A  64      -9.993 -28.147 -10.425  1.00 57.96           C  
ATOM   1051  HB2 LYS A  64      -9.604 -28.839 -11.173  1.00 57.96           H  
ATOM   1052  HB3 LYS A  64     -10.951 -27.771 -10.783  1.00 57.96           H  
ATOM   1053  O   LYS A  64     -12.569 -28.746  -8.851  1.00 57.96           O  
ATOM   1054  CG  LYS A  64      -9.050 -26.949 -10.275  1.00 57.96           C  
ATOM   1055  HG2 LYS A  64      -9.439 -26.278  -9.509  1.00 57.96           H  
ATOM   1056  HG3 LYS A  64      -8.060 -27.292  -9.974  1.00 57.96           H  
ATOM   1057  CD  LYS A  64      -8.963 -26.196 -11.607  1.00 57.96           C  
ATOM   1058  HD2 LYS A  64      -8.581 -26.874 -12.371  1.00 57.96           H  
ATOM   1059  HD3 LYS A  64      -9.960 -25.861 -11.891  1.00 57.96           H  
ATOM   1060  CE  LYS A  64      -8.030 -24.991 -11.474  1.00 57.96           C  
ATOM   1061  HE2 LYS A  64      -8.378 -24.371 -10.647  1.00 57.96           H  
ATOM   1062  HE3 LYS A  64      -7.036 -25.358 -11.221  1.00 57.96           H  
ATOM   1063  NZ  LYS A  64      -7.990 -24.203 -12.731  1.00 57.96           N  
ATOM   1064  HZ1 LYS A  64      -7.355 -23.424 -12.640  1.00 57.96           H  
ATOM   1065  HZ2 LYS A  64      -8.909 -23.849 -12.953  1.00 57.96           H  
ATOM   1066  HZ3 LYS A  64      -7.678 -24.787 -13.494  1.00 57.96           H  
ATOM   1067  N   LYS A  65     -11.779 -30.802  -9.345  1.00 53.65           N  
ATOM   1068  H   LYS A  65     -10.958 -31.378  -9.464  1.00 53.65           H  
ATOM   1069  CA  LYS A  65     -13.089 -31.469  -9.266  1.00 53.65           C  
ATOM   1070  HA  LYS A  65     -13.849 -30.825  -9.709  1.00 53.65           H  
ATOM   1071  C   LYS A  65     -13.528 -31.643  -7.812  1.00 53.65           C  
ATOM   1072  CB  LYS A  65     -13.089 -32.803 -10.028  1.00 53.65           C  
ATOM   1073  HB2 LYS A  65     -13.998 -33.344  -9.765  1.00 53.65           H  
ATOM   1074  HB3 LYS A  65     -12.241 -33.412  -9.716  1.00 53.65           H  
ATOM   1075  O   LYS A  65     -14.654 -31.276  -7.497  1.00 53.65           O  
ATOM   1076  CG  LYS A  65     -13.071 -32.595 -11.551  1.00 53.65           C  
ATOM   1077  HG2 LYS A  65     -12.151 -32.087 -11.842  1.00 53.65           H  
ATOM   1078  HG3 LYS A  65     -13.924 -31.981 -11.839  1.00 53.65           H  
ATOM   1079  CD  LYS A  65     -13.154 -33.945 -12.272  1.00 53.65           C  
ATOM   1080  HD2 LYS A  65     -12.268 -34.527 -12.017  1.00 53.65           H  
ATOM   1081  HD3 LYS A  65     -14.035 -34.483 -11.923  1.00 53.65           H  
ATOM   1082  CE  LYS A  65     -13.236 -33.763 -13.792  1.00 53.65           C  
ATOM   1083  HE2 LYS A  65     -12.381 -33.167 -14.113  1.00 53.65           H  
ATOM   1084  HE3 LYS A  65     -14.147 -33.214 -14.029  1.00 53.65           H  
ATOM   1085  NZ  LYS A  65     -13.227 -35.078 -14.480  1.00 53.65           N  
ATOM   1086  HZ1 LYS A  65     -12.373 -35.573 -14.263  1.00 53.65           H  
ATOM   1087  HZ2 LYS A  65     -13.997 -35.649 -14.162  1.00 53.65           H  
ATOM   1088  HZ3 LYS A  65     -13.286 -34.972 -15.482  1.00 53.65           H  
ATOM   1089  N   ASP A  66     -12.612 -32.044  -6.934  1.00 51.93           N  
ATOM   1090  H   ASP A  66     -11.755 -32.442  -7.289  1.00 51.93           H  
ATOM   1091  CA  ASP A  66     -12.912 -32.274  -5.512  1.00 51.93           C  
ATOM   1092  HA  ASP A  66     -13.853 -32.819  -5.433  1.00 51.93           H  
ATOM   1093  C   ASP A  66     -13.073 -30.963  -4.721  1.00 51.93           C  
ATOM   1094  CB  ASP A  66     -11.812 -33.159  -4.905  1.00 51.93           C  
ATOM   1095  HB2 ASP A  66     -12.058 -33.363  -3.863  1.00 51.93           H  
ATOM   1096  HB3 ASP A  66     -10.870 -32.611  -4.929  1.00 51.93           H  
ATOM   1097  O   ASP A  66     -13.768 -30.899  -3.711  1.00 51.93           O  
ATOM   1098  CG  ASP A  66     -11.641 -34.496  -5.639  1.00 51.93           C  
ATOM   1099  OD1 ASP A  66     -12.623 -34.966  -6.254  1.00 51.93           O  
ATOM   1100  OD2 ASP A  66     -10.489 -34.981  -5.662  1.00 51.93           O  
ATOM   1101  N   TYR A  67     -12.493 -29.861  -5.212  1.00 47.09           N  
ATOM   1102  H   TYR A  67     -11.870 -29.981  -5.998  1.00 47.09           H  
ATOM   1103  CA  TYR A  67     -12.558 -28.555  -4.545  1.00 47.09           C  
ATOM   1104  HA  TYR A  67     -12.294 -28.719  -3.500  1.00 47.09           H  
ATOM   1105  C   TYR A  67     -13.952 -27.903  -4.532  1.00 47.09           C  
ATOM   1106  CB  TYR A  67     -11.519 -27.602  -5.160  1.00 47.09           C  
ATOM   1107  HB2 TYR A  67     -10.933 -28.121  -5.918  1.00 47.09           H  
ATOM   1108  HB3 TYR A  67     -12.025 -26.785  -5.674  1.00 47.09           H  
ATOM   1109  O   TYR A  67     -14.137 -26.887  -3.858  1.00 47.09           O  
ATOM   1110  CG  TYR A  67     -10.565 -27.032  -4.133  1.00 47.09           C  
ATOM   1111  CD1 TYR A  67     -10.856 -25.811  -3.498  1.00 47.09           C  
ATOM   1112  HD1 TYR A  67     -11.773 -25.293  -3.737  1.00 47.09           H  
ATOM   1113  CD2 TYR A  67      -9.410 -27.755  -3.780  1.00 47.09           C  
ATOM   1114  HD2 TYR A  67      -9.216 -28.710  -4.245  1.00 47.09           H  
ATOM   1115  CE1 TYR A  67      -9.978 -25.298  -2.525  1.00 47.09           C  
ATOM   1116  HE1 TYR A  67     -10.212 -24.368  -2.028  1.00 47.09           H  
ATOM   1117  CE2 TYR A  67      -8.535 -27.253  -2.795  1.00 47.09           C  
ATOM   1118  HE2 TYR A  67      -7.666 -27.828  -2.514  1.00 47.09           H  
ATOM   1119  OH  TYR A  67      -7.992 -25.528  -1.204  1.00 47.09           O  
ATOM   1120  HH  TYR A  67      -7.307 -26.172  -1.011  1.00 47.09           H  
ATOM   1121  CZ  TYR A  67      -8.820 -26.020  -2.167  1.00 47.09           C  
ATOM   1122  N   LYS A  68     -14.930 -28.433  -5.281  1.00 46.74           N  
ATOM   1123  H   LYS A  68     -14.749 -29.307  -5.754  1.00 46.74           H  
ATOM   1124  CA  LYS A  68     -16.285 -27.860  -5.321  1.00 46.74           C  
ATOM   1125  HA  LYS A  68     -16.197 -26.775  -5.281  1.00 46.74           H  
ATOM   1126  C   LYS A  68     -17.138 -28.187  -4.092  1.00 46.74           C  
ATOM   1127  CB  LYS A  68     -17.006 -28.225  -6.628  1.00 46.74           C  
ATOM   1128  HB2 LYS A  68     -18.073 -28.052  -6.485  1.00 46.74           H  
ATOM   1129  HB3 LYS A  68     -16.864 -29.282  -6.852  1.00 46.74           H  
ATOM   1130  O   LYS A  68     -18.114 -27.477  -3.878  1.00 46.74           O  
ATOM   1131  CG  LYS A  68     -16.528 -27.359  -7.805  1.00 46.74           C  
ATOM   1132  HG2 LYS A  68     -16.480 -26.315  -7.494  1.00 46.74           H  
ATOM   1133  HG3 LYS A  68     -15.536 -27.683  -8.119  1.00 46.74           H  
ATOM   1134  CD  LYS A  68     -17.517 -27.474  -8.970  1.00 46.74           C  
ATOM   1135  HD2 LYS A  68     -17.596 -28.521  -9.264  1.00 46.74           H  
ATOM   1136  HD3 LYS A  68     -18.494 -27.132  -8.629  1.00 46.74           H  
ATOM   1137  CE  LYS A  68     -17.068 -26.630 -10.166  1.00 46.74           C  
ATOM   1138  HE2 LYS A  68     -16.861 -25.617  -9.821  1.00 46.74           H  
ATOM   1139  HE3 LYS A  68     -16.141 -27.056 -10.551  1.00 46.74           H  
ATOM   1140  NZ  LYS A  68     -18.116 -26.616 -11.216  1.00 46.74           N  
ATOM   1141  HZ1 LYS A  68     -18.950 -26.168 -10.865  1.00 46.74           H  
ATOM   1142  HZ2 LYS A  68     -18.365 -27.563 -11.467  1.00 46.74           H  
ATOM   1143  HZ3 LYS A  68     -17.804 -26.126 -12.042  1.00 46.74           H  
ATOM   1144  N   GLU A  69     -16.769 -29.162  -3.261  1.00 43.25           N  
ATOM   1145  H   GLU A  69     -15.976 -29.742  -3.495  1.00 43.25           H  
ATOM   1146  CA  GLU A  69     -17.623 -29.593  -2.137  1.00 43.25           C  
ATOM   1147  HA  GLU A  69     -18.648 -29.283  -2.337  1.00 43.25           H  
ATOM   1148  C   GLU A  69     -17.304 -28.936  -0.781  1.00 43.25           C  
ATOM   1149  CB  GLU A  69     -17.664 -31.128  -2.064  1.00 43.25           C  
ATOM   1150  HB2 GLU A  69     -16.649 -31.524  -2.074  1.00 43.25           H  
ATOM   1151  HB3 GLU A  69     -18.151 -31.425  -1.136  1.00 43.25           H  
ATOM   1152  O   GLU A  69     -18.045 -29.126   0.176  1.00 43.25           O  
ATOM   1153  CG  GLU A  69     -18.476 -31.698  -3.242  1.00 43.25           C  
ATOM   1154  HG2 GLU A  69     -17.953 -31.474  -4.172  1.00 43.25           H  
ATOM   1155  HG3 GLU A  69     -19.440 -31.191  -3.275  1.00 43.25           H  
ATOM   1156  CD  GLU A  69     -18.720 -33.212  -3.156  1.00 43.25           C  
ATOM   1157  OE1 GLU A  69     -19.552 -33.687  -3.963  1.00 43.25           O  
ATOM   1158  OE2 GLU A  69     -18.073 -33.876  -2.317  1.00 43.25           O  
ATOM   1159  N   MET A  70     -16.267 -28.095  -0.668  1.00 40.91           N  
ATOM   1160  H   MET A  70     -15.674 -27.966  -1.475  1.00 40.91           H  
ATOM   1161  CA  MET A  70     -15.864 -27.513   0.631  1.00 40.91           C  
ATOM   1162  HA  MET A  70     -16.349 -28.090   1.418  1.00 40.91           H  
ATOM   1163  C   MET A  70     -16.340 -26.078   0.918  1.00 40.91           C  
ATOM   1164  CB  MET A  70     -14.348 -27.688   0.840  1.00 40.91           C  
ATOM   1165  HB2 MET A  70     -13.847 -27.854  -0.114  1.00 40.91           H  
ATOM   1166  HB3 MET A  70     -13.919 -26.792   1.289  1.00 40.91           H  
ATOM   1167  O   MET A  70     -15.995 -25.533   1.963  1.00 40.91           O  
ATOM   1168  CG  MET A  70     -14.068 -28.865   1.777  1.00 40.91           C  
ATOM   1169  HG2 MET A  70     -14.431 -29.784   1.316  1.00 40.91           H  
ATOM   1170  HG3 MET A  70     -14.620 -28.705   2.703  1.00 40.91           H  
ATOM   1171  SD  MET A  70     -12.316 -29.066   2.196  1.00 40.91           S  
ATOM   1172  CE  MET A  70     -12.483 -30.302   3.511  1.00 40.91           C  
ATOM   1173  HE1 MET A  70     -12.965 -31.195   3.113  1.00 40.91           H  
ATOM   1174  HE2 MET A  70     -13.089 -29.897   4.322  1.00 40.91           H  
ATOM   1175  HE3 MET A  70     -11.497 -30.567   3.893  1.00 40.91           H  
ATOM   1176  N   ASN A  71     -17.127 -25.449   0.039  1.00 42.91           N  
ATOM   1177  H   ASN A  71     -17.451 -25.969  -0.764  1.00 42.91           H  
ATOM   1178  CA  ASN A  71     -17.519 -24.035   0.193  1.00 42.91           C  
ATOM   1179  HA  ASN A  71     -16.977 -23.613   1.039  1.00 42.91           H  
ATOM   1180  C   ASN A  71     -18.986 -23.798   0.590  1.00 42.91           C  
ATOM   1181  CB  ASN A  71     -17.082 -23.238  -1.049  1.00 42.91           C  
ATOM   1182  HB2 ASN A  71     -17.698 -22.345  -1.148  1.00 42.91           H  
ATOM   1183  HB3 ASN A  71     -17.236 -23.842  -1.944  1.00 42.91           H  
ATOM   1184  O   ASN A  71     -19.450 -22.664   0.516  1.00 42.91           O  
ATOM   1185  CG  ASN A  71     -15.643 -22.753  -1.005  1.00 42.91           C  
ATOM   1186  ND2 ASN A  71     -15.205 -22.134  -2.076  1.00 42.91           N  
ATOM   1187 HD21 ASN A  71     -14.260 -21.781  -2.028  1.00 42.91           H  
ATOM   1188 HD22 ASN A  71     -15.829 -22.007  -2.860  1.00 42.91           H  
ATOM   1189  OD1 ASN A  71     -14.885 -22.875  -0.057  1.00 42.91           O  
ATOM   1190  N   THR A  72     -19.714 -24.819   1.038  1.00 41.42           N  
ATOM   1191  H   THR A  72     -19.319 -25.749   1.047  1.00 41.42           H  
ATOM   1192  CA  THR A  72     -21.067 -24.652   1.596  1.00 41.42           C  
ATOM   1193  HA  THR A  72     -21.402 -23.625   1.453  1.00 41.42           H  
ATOM   1194  C   THR A  72     -21.057 -24.871   3.105  1.00 41.42           C  
ATOM   1195  CB  THR A  72     -22.104 -25.539   0.897  1.00 41.42           C  
ATOM   1196  HB  THR A  72     -23.081 -25.376   1.352  1.00 41.42           H  
ATOM   1197  O   THR A  72     -21.761 -25.732   3.624  1.00 41.42           O  
ATOM   1198  CG2 THR A  72     -22.211 -25.242  -0.598  1.00 41.42           C  
ATOM   1199 HG21 THR A  72     -21.275 -25.486  -1.101  1.00 41.42           H  
ATOM   1200 HG22 THR A  72     -22.444 -24.187  -0.745  1.00 41.42           H  
ATOM   1201 HG23 THR A  72     -23.012 -25.846  -1.023  1.00 41.42           H  
ATOM   1202  OG1 THR A  72     -21.744 -26.889   1.045  1.00 41.42           O  
ATOM   1203  HG1 THR A  72     -21.873 -27.098   1.973  1.00 41.42           H  
ATOM   1204  N   SER A  73     -20.232 -24.124   3.834  1.00 45.02           N  
ATOM   1205  H   SER A  73     -19.625 -23.465   3.368  1.00 45.02           H  
ATOM   1206  CA  SER A  73     -20.627 -23.771   5.192  1.00 45.02           C  
ATOM   1207  HA  SER A  73     -21.424 -24.433   5.533  1.00 45.02           H  
ATOM   1208  C   SER A  73     -21.218 -22.374   5.113  1.00 45.02           C  
ATOM   1209  CB  SER A  73     -19.503 -23.939   6.221  1.00 45.02           C  
ATOM   1210  HB2 SER A  73     -19.211 -24.988   6.252  1.00 45.02           H  
ATOM   1211  HB3 SER A  73     -19.890 -23.660   7.201  1.00 45.02           H  
ATOM   1212  O   SER A  73     -20.519 -21.403   4.830  1.00 45.02           O  
ATOM   1213  OG  SER A  73     -18.363 -23.154   5.941  1.00 45.02           O  
ATOM   1214  HG  SER A  73     -17.771 -23.179   6.696  1.00 45.02           H  
ATOM   1215  N   ASP A  74     -22.527 -22.285   5.334  1.00 43.67           N  
ATOM   1216  H   ASP A  74     -23.069 -23.135   5.398  1.00 43.67           H  
ATOM   1217  CA  ASP A  74     -23.211 -21.060   5.743  1.00 43.67           C  
ATOM   1218  HA  ASP A  74     -23.010 -20.265   5.024  1.00 43.67           H  
ATOM   1219  C   ASP A  74     -22.636 -20.639   7.107  1.00 43.67           C  
ATOM   1220  CB  ASP A  74     -24.730 -21.309   5.797  1.00 43.67           C  
ATOM   1221  HB2 ASP A  74     -25.200 -20.474   6.316  1.00 43.67           H  
ATOM   1222  HB3 ASP A  74     -24.929 -22.215   6.370  1.00 43.67           H  
ATOM   1223  O   ASP A  74     -23.239 -20.806   8.166  1.00 43.67           O  
ATOM   1224  CG  ASP A  74     -25.379 -21.412   4.414  1.00 43.67           C  
ATOM   1225  OD1 ASP A  74     -25.027 -20.581   3.546  1.00 43.67           O  
ATOM   1226  OD2 ASP A  74     -26.226 -22.315   4.242  1.00 43.67           O  
ATOM   1227  N   SER A  75     -21.372 -20.216   7.113  1.00 53.79           N  
ATOM   1228  H   SER A  75     -20.880 -20.191   6.231  1.00 53.79           H  
ATOM   1229  CA  SER A  75     -20.634 -19.889   8.317  1.00 53.79           C  
ATOM   1230  HA  SER A  75     -20.928 -20.573   9.112  1.00 53.79           H  
ATOM   1231  C   SER A  75     -21.028 -18.479   8.709  1.00 53.79           C  
ATOM   1232  CB  SER A  75     -19.121 -20.049   8.115  1.00 53.79           C  
ATOM   1233  HB2 SER A  75     -18.900 -21.081   7.842  1.00 53.79           H  
ATOM   1234  HB3 SER A  75     -18.614 -19.820   9.053  1.00 53.79           H  
ATOM   1235  O   SER A  75     -20.617 -17.521   8.053  1.00 53.79           O  
ATOM   1236  OG  SER A  75     -18.635 -19.186   7.109  1.00 53.79           O  
ATOM   1237  HG  SER A  75     -19.147 -18.377   7.180  1.00 53.79           H  
ATOM   1238  N   ILE A  76     -21.867 -18.400   9.743  1.00 51.28           N  
ATOM   1239  H   ILE A  76     -22.315 -19.270   9.993  1.00 51.28           H  
ATOM   1240  CA  ILE A  76     -22.014 -17.299  10.702  1.00 51.28           C  
ATOM   1241  HA  ILE A  76     -23.026 -16.898  10.638  1.00 51.28           H  
ATOM   1242  C   ILE A  76     -21.016 -16.178  10.391  1.00 51.28           C  
ATOM   1243  CB  ILE A  76     -21.794 -17.871  12.127  1.00 51.28           C  
ATOM   1244  HB  ILE A  76     -20.795 -18.305  12.169  1.00 51.28           H  
ATOM   1245  O   ILE A  76     -19.807 -16.361  10.566  1.00 51.28           O  
ATOM   1246  CG1 ILE A  76     -22.822 -18.986  12.454  1.00 51.28           C  
ATOM   1247 HG12 ILE A  76     -22.957 -19.655  11.604  1.00 51.28           H  
ATOM   1248 HG13 ILE A  76     -23.791 -18.534  12.668  1.00 51.28           H  
ATOM   1249  CG2 ILE A  76     -21.882 -16.762  13.192  1.00 51.28           C  
ATOM   1250 HG21 ILE A  76     -21.112 -16.008  13.027  1.00 51.28           H  
ATOM   1251 HG22 ILE A  76     -22.858 -16.277  13.160  1.00 51.28           H  
ATOM   1252 HG23 ILE A  76     -21.720 -17.168  14.191  1.00 51.28           H  
ATOM   1253  CD1 ILE A  76     -22.410 -19.873  13.635  1.00 51.28           C  
ATOM   1254 HD11 ILE A  76     -22.334 -19.288  14.552  1.00 51.28           H  
ATOM   1255 HD12 ILE A  76     -23.161 -20.649  13.780  1.00 51.28           H  
ATOM   1256 HD13 ILE A  76     -21.450 -20.346  13.424  1.00 51.28           H  
ATOM   1257  N   LEU A  77     -21.519 -15.045   9.885  1.00 55.67           N  
ATOM   1258  H   LEU A  77     -22.519 -14.969   9.761  1.00 55.67           H  
ATOM   1259  CA  LEU A  77     -20.696 -13.852   9.698  1.00 55.67           C  
ATOM   1260  HA  LEU A  77     -19.970 -14.056   8.911  1.00 55.67           H  
ATOM   1261  C   LEU A  77     -19.985 -13.592  11.029  1.00 55.67           C  
ATOM   1262  CB  LEU A  77     -21.568 -12.644   9.313  1.00 55.67           C  
ATOM   1263  HB2 LEU A  77     -22.457 -12.646   9.944  1.00 55.67           H  
ATOM   1264  HB3 LEU A  77     -21.023 -11.725   9.530  1.00 55.67           H  
ATOM   1265  O   LEU A  77     -20.668 -13.502  12.050  1.00 55.67           O  
ATOM   1266  CG  LEU A  77     -21.981 -12.631   7.832  1.00 55.67           C  
ATOM   1267  HG  LEU A  77     -22.359 -13.615   7.555  1.00 55.67           H  
ATOM   1268  CD1 LEU A  77     -23.114 -11.625   7.633  1.00 55.67           C  
ATOM   1269 HD11 LEU A  77     -22.793 -10.633   7.952  1.00 55.67           H  
ATOM   1270 HD12 LEU A  77     -23.979 -11.926   8.224  1.00 55.67           H  
ATOM   1271 HD13 LEU A  77     -23.406 -11.600   6.582  1.00 55.67           H  
ATOM   1272  CD2 LEU A  77     -20.807 -12.270   6.907  1.00 55.67           C  
ATOM   1273 HD21 LEU A  77     -20.603 -13.112   6.247  1.00 55.67           H  
ATOM   1274 HD22 LEU A  77     -19.906 -12.055   7.482  1.00 55.67           H  
ATOM   1275 HD23 LEU A  77     -21.039 -11.401   6.291  1.00 55.67           H  
ATOM   1276  N   PRO A  78     -18.644 -13.535  11.053  1.00 60.44           N  
ATOM   1277  CA  PRO A  78     -17.943 -13.298  12.299  1.00 60.44           C  
ATOM   1278  HA  PRO A  78     -18.146 -14.103  13.005  1.00 60.44           H  
ATOM   1279  C   PRO A  78     -18.428 -11.971  12.882  1.00 60.44           C  
ATOM   1280  CB  PRO A  78     -16.457 -13.285  11.928  1.00 60.44           C  
ATOM   1281  HB2 PRO A  78     -15.879 -12.613  12.562  1.00 60.44           H  
ATOM   1282  HB3 PRO A  78     -16.066 -14.300  11.997  1.00 60.44           H  
ATOM   1283  O   PRO A  78     -18.606 -11.004  12.137  1.00 60.44           O  
ATOM   1284  CG  PRO A  78     -16.464 -12.847  10.462  1.00 60.44           C  
ATOM   1285  HG2 PRO A  78     -16.570 -11.764  10.398  1.00 60.44           H  
ATOM   1286  HG3 PRO A  78     -15.571 -13.174   9.929  1.00 60.44           H  
ATOM   1287  CD  PRO A  78     -17.728 -13.511   9.925  1.00 60.44           C  
ATOM   1288  HD2 PRO A  78     -17.513 -14.533   9.613  1.00 60.44           H  
ATOM   1289  HD3 PRO A  78     -18.125 -12.929   9.093  1.00 60.44           H  
ATOM   1290  N   ASP A  79     -18.577 -11.909  14.208  1.00 68.12           N  
ATOM   1291  H   ASP A  79     -18.614 -12.772  14.730  1.00 68.12           H  
ATOM   1292  CA  ASP A  79     -18.965 -10.680  14.921  1.00 68.12           C  
ATOM   1293  HA  ASP A  79     -19.993 -10.420  14.669  1.00 68.12           H  
ATOM   1294  C   ASP A  79     -18.064  -9.488  14.559  1.00 68.12           C  
ATOM   1295  CB  ASP A  79     -18.855 -10.906  16.440  1.00 68.12           C  
ATOM   1296  HB2 ASP A  79     -18.995  -9.949  16.944  1.00 68.12           H  
ATOM   1297  HB3 ASP A  79     -17.848 -11.253  16.671  1.00 68.12           H  
ATOM   1298  O   ASP A  79     -18.442  -8.331  14.724  1.00 68.12           O  
ATOM   1299  CG  ASP A  79     -19.877 -11.884  17.021  1.00 68.12           C  
ATOM   1300  OD1 ASP A  79     -20.949 -12.059  16.406  1.00 68.12           O  
ATOM   1301  OD2 ASP A  79     -19.551 -12.451  18.087  1.00 68.12           O  
ATOM   1302  N   ARG A  80     -16.848  -9.776  14.070  1.00 79.05           N  
ATOM   1303  H   ARG A  80     -16.673 -10.751  13.870  1.00 79.05           H  
ATOM   1304  CA  ARG A  80     -15.846  -8.795  13.659  1.00 79.05           C  
ATOM   1305  HA  ARG A  80     -16.320  -7.814  13.679  1.00 79.05           H  
ATOM   1306  C   ARG A  80     -15.331  -9.078  12.244  1.00 79.05           C  
ATOM   1307  CB  ARG A  80     -14.695  -8.771  14.665  1.00 79.05           C  
ATOM   1308  HB2 ARG A  80     -14.214  -9.749  14.687  1.00 79.05           H  
ATOM   1309  HB3 ARG A  80     -13.965  -8.026  14.347  1.00 79.05           H  
ATOM   1310  O   ARG A  80     -15.033 -10.236  11.929  1.00 79.05           O  
ATOM   1311  CG  ARG A  80     -15.182  -8.425  16.074  1.00 79.05           C  
ATOM   1312  HG2 ARG A  80     -15.887  -9.178  16.428  1.00 79.05           H  
ATOM   1313  HG3 ARG A  80     -15.674  -7.453  16.064  1.00 79.05           H  
ATOM   1314  CD  ARG A  80     -13.990  -8.393  17.023  1.00 79.05           C  
ATOM   1315  HD2 ARG A  80     -13.499  -9.366  17.008  1.00 79.05           H  
ATOM   1316  HD3 ARG A  80     -13.291  -7.633  16.676  1.00 79.05           H  
ATOM   1317  NE  ARG A  80     -14.430  -8.078  18.388  1.00 79.05           N  
ATOM   1318  HE  ARG A  80     -15.386  -7.769  18.488  1.00 79.05           H  
ATOM   1319  NH1 ARG A  80     -12.405  -8.371  19.423  1.00 79.05           N  
ATOM   1320 HH11 ARG A  80     -11.993  -8.550  18.518  1.00 79.05           H  
ATOM   1321 HH12 ARG A  80     -11.832  -8.298  20.251  1.00 79.05           H  
ATOM   1322  NH2 ARG A  80     -14.184  -7.742  20.620  1.00 79.05           N  
ATOM   1323 HH21 ARG A  80     -15.152  -7.461  20.669  1.00 79.05           H  
ATOM   1324 HH22 ARG A  80     -13.595  -7.657  21.436  1.00 79.05           H  
ATOM   1325  CZ  ARG A  80     -13.673  -8.065  19.467  1.00 79.05           C  
ATOM   1326  N   PRO A  81     -15.136  -8.045  11.404  1.00 86.73           N  
ATOM   1327  CA  PRO A  81     -14.575  -8.207  10.067  1.00 86.73           C  
ATOM   1328  HA  PRO A  81     -15.311  -8.716   9.443  1.00 86.73           H  
ATOM   1329  C   PRO A  81     -13.259  -8.990  10.072  1.00 86.73           C  
ATOM   1330  CB  PRO A  81     -14.362  -6.784   9.548  1.00 86.73           C  
ATOM   1331  HB2 PRO A  81     -13.373  -6.428   9.836  1.00 86.73           H  
ATOM   1332  HB3 PRO A  81     -14.493  -6.723   8.467  1.00 86.73           H  
ATOM   1333  O   PRO A  81     -12.357  -8.701  10.854  1.00 86.73           O  
ATOM   1334  CG  PRO A  81     -15.410  -5.963  10.290  1.00 86.73           C  
ATOM   1335  HG2 PRO A  81     -16.376  -6.064   9.795  1.00 86.73           H  
ATOM   1336  HG3 PRO A  81     -15.124  -4.914  10.371  1.00 86.73           H  
ATOM   1337  CD  PRO A  81     -15.456  -6.643  11.653  1.00 86.73           C  
ATOM   1338  HD2 PRO A  81     -14.705  -6.207  12.312  1.00 86.73           H  
ATOM   1339  HD3 PRO A  81     -16.451  -6.519  12.079  1.00 86.73           H  
ATOM   1340  N   CYS A  82     -13.140  -9.983   9.188  1.00 91.56           N  
ATOM   1341  H   CYS A  82     -13.929 -10.178   8.588  1.00 91.56           H  
ATOM   1342  CA  CYS A  82     -11.936 -10.807   9.027  1.00 91.56           C  
ATOM   1343  HA  CYS A  82     -12.188 -11.590   8.311  1.00 91.56           H  
ATOM   1344  C   CYS A  82     -11.454 -11.572  10.279  1.00 91.56           C  
ATOM   1345  CB  CYS A  82     -10.824  -9.953   8.397  1.00 91.56           C  
ATOM   1346  HB2 CYS A  82     -10.658  -9.067   9.011  1.00 91.56           H  
ATOM   1347  HB3 CYS A  82      -9.893 -10.519   8.403  1.00 91.56           H  
ATOM   1348  O   CYS A  82     -10.378 -12.174  10.234  1.00 91.56           O  
ATOM   1349  SG  CYS A  82     -11.139  -9.426   6.695  1.00 91.56           S  
ATOM   1350  N   ASN A  83     -12.230 -11.609  11.368  1.00 88.28           N  
ATOM   1351  H   ASN A  83     -13.085 -11.071  11.380  1.00 88.28           H  
ATOM   1352  CA  ASN A  83     -11.932 -12.421  12.546  1.00 88.28           C  
ATOM   1353  HA  ASN A  83     -10.851 -12.490  12.666  1.00 88.28           H  
ATOM   1354  C   ASN A  83     -12.469 -13.844  12.350  1.00 88.28           C  
ATOM   1355  CB  ASN A  83     -12.496 -11.740  13.798  1.00 88.28           C  
ATOM   1356  HB2 ASN A  83     -13.585 -11.742  13.746  1.00 88.28           H  
ATOM   1357  HB3 ASN A  83     -12.140 -10.711  13.846  1.00 88.28           H  
ATOM   1358  O   ASN A  83     -13.538 -14.201  12.839  1.00 88.28           O  
ATOM   1359  CG  ASN A  83     -12.057 -12.456  15.064  1.00 88.28           C  
ATOM   1360  ND2 ASN A  83     -12.735 -12.233  16.165  1.00 88.28           N  
ATOM   1361 HD21 ASN A  83     -13.622 -11.752  16.117  1.00 88.28           H  
ATOM   1362 HD22 ASN A  83     -12.461 -12.793  16.959  1.00 88.28           H  
ATOM   1363  OD1 ASN A  83     -11.095 -13.202  15.093  1.00 88.28           O  
ATOM   1364  N   VAL A  84     -11.749 -14.634  11.558  1.00 86.13           N  
ATOM   1365  H   VAL A  84     -10.873 -14.277  11.205  1.00 86.13           H  
ATOM   1366  CA  VAL A  84     -12.152 -15.987  11.163  1.00 86.13           C  
ATOM   1367  HA  VAL A  84     -13.046 -16.269  11.721  1.00 86.13           H  
ATOM   1368  C   VAL A  84     -11.068 -16.990  11.521  1.00 86.13           C  
ATOM   1369  CB  VAL A  84     -12.508 -16.068   9.667  1.00 86.13           C  
ATOM   1370  HB  VAL A  84     -12.754 -17.103   9.429  1.00 86.13           H  
ATOM   1371  O   VAL A  84      -9.883 -16.751  11.284  1.00 86.13           O  
ATOM   1372  CG1 VAL A  84     -13.736 -15.212   9.343  1.00 86.13           C  
ATOM   1373 HG11 VAL A  84     -13.504 -14.156   9.480  1.00 86.13           H  
ATOM   1374 HG12 VAL A  84     -14.048 -15.383   8.313  1.00 86.13           H  
ATOM   1375 HG13 VAL A  84     -14.558 -15.488  10.004  1.00 86.13           H  
ATOM   1376  CG2 VAL A  84     -11.361 -15.624   8.750  1.00 86.13           C  
ATOM   1377 HG21 VAL A  84     -10.525 -16.318   8.838  1.00 86.13           H  
ATOM   1378 HG22 VAL A  84     -11.029 -14.618   9.008  1.00 86.13           H  
ATOM   1379 HG23 VAL A  84     -11.707 -15.619   7.717  1.00 86.13           H  
ATOM   1380  N   ASN A  85     -11.473 -18.146  12.043  1.00 83.54           N  
ATOM   1381  H   ASN A  85     -12.457 -18.297  12.210  1.00 83.54           H  
ATOM   1382  CA  ASN A  85     -10.551 -19.250  12.269  1.00 83.54           C  
ATOM   1383  HA  ASN A  85      -9.599 -18.839  12.607  1.00 83.54           H  
ATOM   1384  C   ASN A  85     -10.313 -19.981  10.939  1.00 83.54           C  
ATOM   1385  CB  ASN A  85     -11.094 -20.145  13.393  1.00 83.54           C  
ATOM   1386  HB2 ASN A  85     -11.931 -20.740  13.029  1.00 83.54           H  
ATOM   1387  HB3 ASN A  85     -11.440 -19.521  14.217  1.00 83.54           H  
ATOM   1388  O   ASN A  85     -11.178 -20.707  10.452  1.00 83.54           O  
ATOM   1389  CG  ASN A  85     -10.025 -21.072  13.944  1.00 83.54           C  
ATOM   1390  ND2 ASN A  85     -10.364 -21.885  14.915  1.00 83.54           N  
ATOM   1391 HD21 ASN A  85     -11.307 -21.892  15.277  1.00 83.54           H  
ATOM   1392 HD22 ASN A  85      -9.631 -22.477  15.279  1.00 83.54           H  
ATOM   1393  OD1 ASN A  85      -8.877 -21.068  13.532  1.00 83.54           O  
ATOM   1394  N   SER A  86      -9.167 -19.728  10.309  1.00 84.54           N  
ATOM   1395  H   SER A  86      -8.497 -19.131  10.772  1.00 84.54           H  
ATOM   1396  CA  SER A  86      -8.826 -20.237   8.978  1.00 84.54           C  
ATOM   1397  HA  SER A  86      -9.477 -21.076   8.729  1.00 84.54           H  
ATOM   1398  C   SER A  86      -7.382 -20.720   8.943  1.00 84.54           C  
ATOM   1399  CB  SER A  86      -9.044 -19.138   7.931  1.00 84.54           C  
ATOM   1400  HB2 SER A  86     -10.112 -18.947   7.829  1.00 84.54           H  
ATOM   1401  HB3 SER A  86      -8.561 -18.225   8.279  1.00 84.54           H  
ATOM   1402  O   SER A  86      -6.473 -20.025   9.388  1.00 84.54           O  
ATOM   1403  OG  SER A  86      -8.496 -19.489   6.667  1.00 84.54           O  
ATOM   1404  HG  SER A  86      -7.828 -18.832   6.459  1.00 84.54           H  
ATOM   1405  N   THR A  87      -7.151 -21.872   8.315  1.00 87.63           N  
ATOM   1406  H   THR A  87      -7.936 -22.413   7.983  1.00 87.63           H  
ATOM   1407  CA  THR A  87      -5.799 -22.381   8.023  1.00 87.63           C  
ATOM   1408  HA  THR A  87      -5.162 -22.226   8.893  1.00 87.63           H  
ATOM   1409  C   THR A  87      -5.138 -21.658   6.845  1.00 87.63           C  
ATOM   1410  CB  THR A  87      -5.849 -23.882   7.719  1.00 87.63           C  
ATOM   1411  HB  THR A  87      -4.853 -24.229   7.445  1.00 87.63           H  
ATOM   1412  O   THR A  87      -3.922 -21.722   6.668  1.00 87.63           O  
ATOM   1413  CG2 THR A  87      -6.340 -24.696   8.916  1.00 87.63           C  
ATOM   1414 HG21 THR A  87      -7.373 -24.446   9.156  1.00 87.63           H  
ATOM   1415 HG22 THR A  87      -6.272 -25.760   8.691  1.00 87.63           H  
ATOM   1416 HG23 THR A  87      -5.714 -24.484   9.783  1.00 87.63           H  
ATOM   1417  OG1 THR A  87      -6.742 -24.125   6.652  1.00 87.63           O  
ATOM   1418  HG1 THR A  87      -6.910 -25.070   6.641  1.00 87.63           H  
ATOM   1419  N   LYS A  88      -5.921 -20.952   6.020  1.00 89.95           N  
ATOM   1420  H   LYS A  88      -6.904 -20.906   6.248  1.00 89.95           H  
ATOM   1421  CA  LYS A  88      -5.416 -20.143   4.905  1.00 89.95           C  
ATOM   1422  HA  LYS A  88      -4.537 -20.631   4.485  1.00 89.95           H  
ATOM   1423  C   LYS A  88      -5.020 -18.770   5.418  1.00 89.95           C  
ATOM   1424  CB  LYS A  88      -6.482 -19.992   3.806  1.00 89.95           C  
ATOM   1425  HB2 LYS A  88      -7.374 -19.523   4.221  1.00 89.95           H  
ATOM   1426  HB3 LYS A  88      -6.090 -19.339   3.026  1.00 89.95           H  
ATOM   1427  O   LYS A  88      -5.882 -18.089   5.959  1.00 89.95           O  
ATOM   1428  CG  LYS A  88      -6.871 -21.330   3.170  1.00 89.95           C  
ATOM   1429  HG2 LYS A  88      -5.989 -21.781   2.715  1.00 89.95           H  
ATOM   1430  HG3 LYS A  88      -7.253 -22.003   3.939  1.00 89.95           H  
ATOM   1431  CD  LYS A  88      -7.956 -21.137   2.102  1.00 89.95           C  
ATOM   1432  HD2 LYS A  88      -8.838 -20.696   2.567  1.00 89.95           H  
ATOM   1433  HD3 LYS A  88      -7.589 -20.473   1.319  1.00 89.95           H  
ATOM   1434  CE  LYS A  88      -8.311 -22.507   1.511  1.00 89.95           C  
ATOM   1435  HE2 LYS A  88      -8.564 -23.178   2.332  1.00 89.95           H  
ATOM   1436  HE3 LYS A  88      -7.429 -22.916   1.017  1.00 89.95           H  
ATOM   1437  NZ  LYS A  88      -9.447 -22.448   0.559  1.00 89.95           N  
ATOM   1438  HZ1 LYS A  88      -9.625 -23.369   0.186  1.00 89.95           H  
ATOM   1439  HZ2 LYS A  88      -9.256 -21.818  -0.208  1.00 89.95           H  
ATOM   1440  HZ3 LYS A  88     -10.290 -22.153   1.030  1.00 89.95           H  
ATOM   1441  N   ARG A  89      -3.782 -18.338   5.130  1.00 92.14           N  
ATOM   1442  H   ARG A  89      -3.136 -19.039   4.797  1.00 92.14           H  
ATOM   1443  CA  ARG A  89      -3.261 -16.987   5.433  1.00 92.14           C  
ATOM   1444  HA  ARG A  89      -3.295 -16.833   6.511  1.00 92.14           H  
ATOM   1445  C   ARG A  89      -4.099 -15.862   4.834  1.00 92.14           C  
ATOM   1446  CB  ARG A  89      -1.805 -16.877   4.937  1.00 92.14           C  
ATOM   1447  HB2 ARG A  89      -1.223 -17.689   5.372  1.00 92.14           H  
ATOM   1448  HB3 ARG A  89      -1.788 -16.994   3.853  1.00 92.14           H  
ATOM   1449  O   ARG A  89      -4.196 -14.792   5.420  1.00 92.14           O  
ATOM   1450  CG  ARG A  89      -1.147 -15.532   5.305  1.00 92.14           C  
ATOM   1451  HG2 ARG A  89      -1.163 -15.398   6.387  1.00 92.14           H  
ATOM   1452  HG3 ARG A  89      -1.705 -14.710   4.855  1.00 92.14           H  
ATOM   1453  CD  ARG A  89       0.293 -15.428   4.794  1.00 92.14           C  
ATOM   1454  HD2 ARG A  89       0.304 -15.656   3.728  1.00 92.14           H  
ATOM   1455  HD3 ARG A  89       0.629 -14.398   4.918  1.00 92.14           H  
ATOM   1456  NE  ARG A  89       1.209 -16.346   5.495  1.00 92.14           N  
ATOM   1457  HE  ARG A  89       1.274 -17.292   5.149  1.00 92.14           H  
ATOM   1458  NH1 ARG A  89       1.877 -14.915   7.179  1.00 92.14           N  
ATOM   1459 HH11 ARG A  89       1.184 -14.229   6.917  1.00 92.14           H  
ATOM   1460 HH12 ARG A  89       2.423 -14.739   8.010  1.00 92.14           H  
ATOM   1461  NH2 ARG A  89       2.739 -16.969   7.056  1.00 92.14           N  
ATOM   1462 HH21 ARG A  89       3.271 -16.764   7.890  1.00 92.14           H  
ATOM   1463 HH22 ARG A  89       2.795 -17.893   6.652  1.00 92.14           H  
ATOM   1464  CZ  ARG A  89       1.932 -16.069   6.569  1.00 92.14           C  
ATOM   1465  N   ARG A  90      -4.625 -16.083   3.627  1.00 94.63           N  
ATOM   1466  H   ARG A  90      -4.559 -17.020   3.255  1.00 94.63           H  
ATOM   1467  CA  ARG A  90      -5.465 -15.124   2.909  1.00 94.63           C  
ATOM   1468  HA  ARG A  90      -5.691 -14.302   3.588  1.00 94.63           H  
ATOM   1469  C   ARG A  90      -6.788 -15.774   2.557  1.00 94.63           C  
ATOM   1470  CB  ARG A  90      -4.755 -14.539   1.680  1.00 94.63           C  
ATOM   1471  HB2 ARG A  90      -5.472 -13.956   1.102  1.00 94.63           H  
ATOM   1472  HB3 ARG A  90      -4.374 -15.346   1.054  1.00 94.63           H  
ATOM   1473  O   ARG A  90      -6.798 -16.865   1.987  1.00 94.63           O  
ATOM   1474  CG  ARG A  90      -3.609 -13.616   2.109  1.00 94.63           C  
ATOM   1475  HG2 ARG A  90      -4.017 -12.809   2.718  1.00 94.63           H  
ATOM   1476  HG3 ARG A  90      -2.895 -14.176   2.714  1.00 94.63           H  
ATOM   1477  CD  ARG A  90      -2.871 -13.009   0.912  1.00 94.63           C  
ATOM   1478  HD2 ARG A  90      -3.591 -12.472   0.295  1.00 94.63           H  
ATOM   1479  HD3 ARG A  90      -2.426 -13.799   0.307  1.00 94.63           H  
ATOM   1480  NE  ARG A  90      -1.847 -12.057   1.383  1.00 94.63           N  
ATOM   1481  HE  ARG A  90      -2.145 -11.101   1.517  1.00 94.63           H  
ATOM   1482  NH1 ARG A  90      -0.088 -13.507   1.706  1.00 94.63           N  
ATOM   1483 HH11 ARG A  90       0.852 -13.661   2.043  1.00 94.63           H  
ATOM   1484 HH12 ARG A  90      -0.642 -14.244   1.296  1.00 94.63           H  
ATOM   1485  NH2 ARG A  90       0.057 -11.377   2.398  1.00 94.63           N  
ATOM   1486 HH21 ARG A  90      -0.414 -10.504   2.593  1.00 94.63           H  
ATOM   1487 HH22 ARG A  90       0.887 -11.558   2.944  1.00 94.63           H  
ATOM   1488  CZ  ARG A  90      -0.636 -12.324   1.830  1.00 94.63           C  
ATOM   1489  N   LEU A  91      -7.878 -15.091   2.880  1.00 94.01           N  
ATOM   1490  H   LEU A  91      -7.762 -14.199   3.339  1.00 94.01           H  
ATOM   1491  CA  LEU A  91      -9.238 -15.538   2.603  1.00 94.01           C  
ATOM   1492  HA  LEU A  91      -9.204 -16.357   1.886  1.00 94.01           H  
ATOM   1493  C   LEU A  91     -10.024 -14.389   1.980  1.00 94.01           C  
ATOM   1494  CB  LEU A  91      -9.879 -16.037   3.911  1.00 94.01           C  
ATOM   1495  HB2 LEU A  91      -9.226 -16.780   4.369  1.00 94.01           H  
ATOM   1496  HB3 LEU A  91      -9.960 -15.195   4.598  1.00 94.01           H  
ATOM   1497  O   LEU A  91      -9.880 -13.253   2.407  1.00 94.01           O  
ATOM   1498  CG  LEU A  91     -11.276 -16.658   3.723  1.00 94.01           C  
ATOM   1499  HG  LEU A  91     -11.934 -15.945   3.225  1.00 94.01           H  
ATOM   1500  CD1 LEU A  91     -11.225 -17.952   2.907  1.00 94.01           C  
ATOM   1501 HD11 LEU A  91     -12.225 -18.384   2.865  1.00 94.01           H  
ATOM   1502 HD12 LEU A  91     -10.551 -18.664   3.383  1.00 94.01           H  
ATOM   1503 HD13 LEU A  91     -10.903 -17.750   1.885  1.00 94.01           H  
ATOM   1504  CD2 LEU A  91     -11.873 -16.985   5.084  1.00 94.01           C  
ATOM   1505 HD21 LEU A  91     -11.954 -16.065   5.663  1.00 94.01           H  
ATOM   1506 HD22 LEU A  91     -11.248 -17.699   5.619  1.00 94.01           H  
ATOM   1507 HD23 LEU A  91     -12.873 -17.402   4.963  1.00 94.01           H  
ATOM   1508  N   VAL A  92     -10.844 -14.673   0.975  1.00 94.15           N  
ATOM   1509  H   VAL A  92     -10.998 -15.639   0.725  1.00 94.15           H  
ATOM   1510  CA  VAL A  92     -11.734 -13.677   0.370  1.00 94.15           C  
ATOM   1511  HA  VAL A  92     -11.466 -12.681   0.722  1.00 94.15           H  
ATOM   1512  C   VAL A  92     -13.151 -13.981   0.828  1.00 94.15           C  
ATOM   1513  CB  VAL A  92     -11.612 -13.675  -1.160  1.00 94.15           C  
ATOM   1514  HB  VAL A  92     -11.882 -14.661  -1.540  1.00 94.15           H  
ATOM   1515  O   VAL A  92     -13.607 -15.109   0.656  1.00 94.15           O  
ATOM   1516  CG1 VAL A  92     -12.531 -12.634  -1.807  1.00 94.15           C  
ATOM   1517 HG11 VAL A  92     -12.312 -11.643  -1.409  1.00 94.15           H  
ATOM   1518 HG12 VAL A  92     -12.360 -12.632  -2.883  1.00 94.15           H  
ATOM   1519 HG13 VAL A  92     -13.573 -12.879  -1.601  1.00 94.15           H  
ATOM   1520  CG2 VAL A  92     -10.179 -13.364  -1.609  1.00 94.15           C  
ATOM   1521 HG21 VAL A  92     -10.108 -13.498  -2.689  1.00 94.15           H  
ATOM   1522 HG22 VAL A  92      -9.916 -12.341  -1.342  1.00 94.15           H  
ATOM   1523 HG23 VAL A  92      -9.471 -14.051  -1.145  1.00 94.15           H  
ATOM   1524  N   LEU A  93     -13.833 -12.996   1.408  1.00 92.92           N  
ATOM   1525  H   LEU A  93     -13.409 -12.081   1.466  1.00 92.92           H  
ATOM   1526  CA  LEU A  93     -15.192 -13.138   1.936  1.00 92.92           C  
ATOM   1527  HA  LEU A  93     -15.716 -13.892   1.348  1.00 92.92           H  
ATOM   1528  C   LEU A  93     -15.983 -11.837   1.776  1.00 92.92           C  
ATOM   1529  CB  LEU A  93     -15.138 -13.654   3.391  1.00 92.92           C  
ATOM   1530  HB2 LEU A  93     -14.633 -14.620   3.363  1.00 92.92           H  
ATOM   1531  HB3 LEU A  93     -16.152 -13.848   3.740  1.00 92.92           H  
ATOM   1532  O   LEU A  93     -15.409 -10.797   1.456  1.00 92.92           O  
ATOM   1533  CG  LEU A  93     -14.419 -12.764   4.429  1.00 92.92           C  
ATOM   1534  HG  LEU A  93     -13.491 -12.378   4.006  1.00 92.92           H  
ATOM   1535  CD1 LEU A  93     -15.266 -11.595   4.930  1.00 92.92           C  
ATOM   1536 HD11 LEU A  93     -16.229 -11.952   5.294  1.00 92.92           H  
ATOM   1537 HD12 LEU A  93     -15.422 -10.863   4.137  1.00 92.92           H  
ATOM   1538 HD13 LEU A  93     -14.741 -11.091   5.742  1.00 92.92           H  
ATOM   1539  CD2 LEU A  93     -14.068 -13.609   5.654  1.00 92.92           C  
ATOM   1540 HD21 LEU A  93     -14.975 -14.015   6.100  1.00 92.92           H  
ATOM   1541 HD22 LEU A  93     -13.545 -13.004   6.395  1.00 92.92           H  
ATOM   1542 HD23 LEU A  93     -13.417 -14.430   5.353  1.00 92.92           H  
ATOM   1543  N   ASN A  94     -17.293 -11.898   2.002  1.00 92.36           N  
ATOM   1544  H   ASN A  94     -17.686 -12.765   2.339  1.00 92.36           H  
ATOM   1545  CA  ASN A  94     -18.149 -10.717   2.061  1.00 92.36           C  
ATOM   1546  HA  ASN A  94     -17.665  -9.881   1.555  1.00 92.36           H  
ATOM   1547  C   ASN A  94     -18.362 -10.319   3.525  1.00 92.36           C  
ATOM   1548  CB  ASN A  94     -19.474 -10.995   1.339  1.00 92.36           C  
ATOM   1549  HB2 ASN A  94     -20.107 -10.109   1.400  1.00 92.36           H  
ATOM   1550  HB3 ASN A  94     -19.990 -11.810   1.846  1.00 92.36           H  
ATOM   1551  O   ASN A  94     -18.689 -11.164   4.356  1.00 92.36           O  
ATOM   1552  CG  ASN A  94     -19.293 -11.336  -0.130  1.00 92.36           C  
ATOM   1553  ND2 ASN A  94     -20.029 -12.303  -0.624  1.00 92.36           N  
ATOM   1554 HD21 ASN A  94     -19.963 -12.466  -1.618  1.00 92.36           H  
ATOM   1555 HD22 ASN A  94     -20.726 -12.749  -0.045  1.00 92.36           H  
ATOM   1556  OD1 ASN A  94     -18.485 -10.773  -0.852  1.00 92.36           O  
ATOM   1557  N   LEU A  95     -18.173  -9.038   3.835  1.00 90.59           N  
ATOM   1558  H   LEU A  95     -17.893  -8.405   3.100  1.00 90.59           H  
ATOM   1559  CA  LEU A  95     -18.532  -8.469   5.132  1.00 90.59           C  
ATOM   1560  HA  LEU A  95     -18.178  -9.129   5.923  1.00 90.59           H  
ATOM   1561  C   LEU A  95     -20.057  -8.375   5.277  1.00 90.59           C  
ATOM   1562  CB  LEU A  95     -17.868  -7.085   5.278  1.00 90.59           C  
ATOM   1563  HB2 LEU A  95     -18.249  -6.433   4.492  1.00 90.59           H  
ATOM   1564  HB3 LEU A  95     -18.163  -6.659   6.237  1.00 90.59           H  
ATOM   1565  O   LEU A  95     -20.787  -8.470   4.291  1.00 90.59           O  
ATOM   1566  CG  LEU A  95     -16.330  -7.092   5.204  1.00 90.59           C  
ATOM   1567  HG  LEU A  95     -16.011  -7.396   4.207  1.00 90.59           H  
ATOM   1568  CD1 LEU A  95     -15.800  -5.684   5.472  1.00 90.59           C  
ATOM   1569 HD11 LEU A  95     -14.712  -5.679   5.406  1.00 90.59           H  
ATOM   1570 HD12 LEU A  95     -16.202  -4.998   4.726  1.00 90.59           H  
ATOM   1571 HD13 LEU A  95     -16.096  -5.351   6.467  1.00 90.59           H  
ATOM   1572  CD2 LEU A  95     -15.715  -8.042   6.233  1.00 90.59           C  
ATOM   1573 HD21 LEU A  95     -14.632  -7.917   6.263  1.00 90.59           H  
ATOM   1574 HD22 LEU A  95     -16.133  -7.837   7.218  1.00 90.59           H  
ATOM   1575 HD23 LEU A  95     -15.938  -9.073   5.957  1.00 90.59           H  
ATOM   1576  N   ALA A  96     -20.541  -8.098   6.491  1.00 88.23           N  
ATOM   1577  H   ALA A  96     -19.908  -8.073   7.278  1.00 88.23           H  
ATOM   1578  CA  ALA A  96     -21.969  -7.882   6.756  1.00 88.23           C  
ATOM   1579  HA  ALA A  96     -22.512  -8.796   6.518  1.00 88.23           H  
ATOM   1580  C   ALA A  96     -22.587  -6.754   5.902  1.00 88.23           C  
ATOM   1581  CB  ALA A  96     -22.132  -7.589   8.252  1.00 88.23           C  
ATOM   1582  HB1 ALA A  96     -23.191  -7.470   8.485  1.00 88.23           H  
ATOM   1583  HB2 ALA A  96     -21.606  -6.673   8.521  1.00 88.23           H  
ATOM   1584  HB3 ALA A  96     -21.740  -8.417   8.842  1.00 88.23           H  
ATOM   1585  O   ALA A  96     -23.770  -6.790   5.585  1.00 88.23           O  
ATOM   1586  N   SER A  97     -21.777  -5.783   5.467  1.00 88.16           N  
ATOM   1587  H   SER A  97     -20.803  -5.817   5.732  1.00 88.16           H  
ATOM   1588  CA  SER A  97     -22.184  -4.721   4.537  1.00 88.16           C  
ATOM   1589  HA  SER A  97     -23.146  -4.323   4.862  1.00 88.16           H  
ATOM   1590  C   SER A  97     -22.356  -5.181   3.081  1.00 88.16           C  
ATOM   1591  CB  SER A  97     -21.150  -3.592   4.593  1.00 88.16           C  
ATOM   1592  HB2 SER A  97     -21.451  -2.788   3.922  1.00 88.16           H  
ATOM   1593  HB3 SER A  97     -21.107  -3.199   5.609  1.00 88.16           H  
ATOM   1594  O   SER A  97     -22.711  -4.373   2.228  1.00 88.16           O  
ATOM   1595  OG  SER A  97     -19.867  -4.072   4.220  1.00 88.16           O  
ATOM   1596  HG  SER A  97     -19.246  -3.345   4.303  1.00 88.16           H  
ATOM   1597  N   GLY A  98     -22.043  -6.441   2.764  1.00 91.20           N  
ATOM   1598  H   GLY A  98     -21.796  -7.074   3.511  1.00 91.20           H  
ATOM   1599  CA  GLY A  98     -21.952  -6.960   1.398  1.00 91.20           C  
ATOM   1600  HA2 GLY A  98     -22.059  -8.044   1.429  1.00 91.20           H  
ATOM   1601  HA3 GLY A  98     -22.767  -6.550   0.802  1.00 91.20           H  
ATOM   1602  C   GLY A  98     -20.632  -6.633   0.689  1.00 91.20           C  
ATOM   1603  O   GLY A  98     -20.393  -7.133  -0.409  1.00 91.20           O  
ATOM   1604  N   LEU A  99     -19.747  -5.835   1.303  1.00 94.36           N  
ATOM   1605  H   LEU A  99     -19.992  -5.449   2.203  1.00 94.36           H  
ATOM   1606  CA  LEU A  99     -18.438  -5.520   0.733  1.00 94.36           C  
ATOM   1607  HA  LEU A  99     -18.595  -5.175  -0.288  1.00 94.36           H  
ATOM   1608  C   LEU A  99     -17.559  -6.775   0.695  1.00 94.36           C  
ATOM   1609  CB  LEU A  99     -17.771  -4.385   1.533  1.00 94.36           C  
ATOM   1610  HB2 LEU A  99     -18.421  -3.510   1.512  1.00 94.36           H  
ATOM   1611  HB3 LEU A  99     -17.672  -4.711   2.568  1.00 94.36           H  
ATOM   1612  O   LEU A  99     -17.234  -7.352   1.735  1.00 94.36           O  
ATOM   1613  CG  LEU A  99     -16.374  -3.986   1.014  1.00 94.36           C  
ATOM   1614  HG  LEU A  99     -15.721  -4.859   1.018  1.00 94.36           H  
ATOM   1615  CD1 LEU A  99     -16.412  -3.416  -0.404  1.00 94.36           C  
ATOM   1616 HD11 LEU A  99     -15.413  -3.094  -0.698  1.00 94.36           H  
ATOM   1617 HD12 LEU A  99     -16.736  -4.178  -1.113  1.00 94.36           H  
ATOM   1618 HD13 LEU A  99     -17.088  -2.562  -0.452  1.00 94.36           H  
ATOM   1619  CD2 LEU A  99     -15.758  -2.938   1.941  1.00 94.36           C  
ATOM   1620 HD21 LEU A  99     -16.348  -2.022   1.919  1.00 94.36           H  
ATOM   1621 HD22 LEU A  99     -15.719  -3.322   2.960  1.00 94.36           H  
ATOM   1622 HD23 LEU A  99     -14.740  -2.721   1.616  1.00 94.36           H  
ATOM   1623  N   LYS A 100     -17.129  -7.164  -0.505  1.00 95.92           N  
ATOM   1624  H   LYS A 100     -17.468  -6.662  -1.313  1.00 95.92           H  
ATOM   1625  CA  LYS A 100     -16.139  -8.223  -0.698  1.00 95.92           C  
ATOM   1626  HA  LYS A 100     -16.402  -9.058  -0.050  1.00 95.92           H  
ATOM   1627  C   LYS A 100     -14.758  -7.714  -0.301  1.00 95.92           C  
ATOM   1628  CB  LYS A 100     -16.194  -8.703  -2.150  1.00 95.92           C  
ATOM   1629  HB2 LYS A 100     -15.797  -7.930  -2.807  1.00 95.92           H  
ATOM   1630  HB3 LYS A 100     -17.237  -8.877  -2.412  1.00 95.92           H  
ATOM   1631  O   LYS A 100     -14.345  -6.655  -0.759  1.00 95.92           O  
ATOM   1632  CG  LYS A 100     -15.413 -10.008  -2.347  1.00 95.92           C  
ATOM   1633  HG2 LYS A 100     -14.349  -9.838  -2.185  1.00 95.92           H  
ATOM   1634  HG3 LYS A 100     -15.767 -10.753  -1.633  1.00 95.92           H  
ATOM   1635  CD  LYS A 100     -15.649 -10.520  -3.771  1.00 95.92           C  
ATOM   1636  HD2 LYS A 100     -15.245  -9.800  -4.483  1.00 95.92           H  
ATOM   1637  HD3 LYS A 100     -16.722 -10.618  -3.933  1.00 95.92           H  
ATOM   1638  CE  LYS A 100     -14.983 -11.880  -3.961  1.00 95.92           C  
ATOM   1639  HE2 LYS A 100     -15.343 -12.551  -3.181  1.00 95.92           H  
ATOM   1640  HE3 LYS A 100     -13.908 -11.751  -3.832  1.00 95.92           H  
ATOM   1641  NZ  LYS A 100     -15.280 -12.439  -5.301  1.00 95.92           N  
ATOM   1642  HZ1 LYS A 100     -16.278 -12.553  -5.409  1.00 95.92           H  
ATOM   1643  HZ2 LYS A 100     -14.838 -13.340  -5.420  1.00 95.92           H  
ATOM   1644  HZ3 LYS A 100     -14.957 -11.813  -6.025  1.00 95.92           H  
ATOM   1645  N   VAL A 101     -14.041  -8.472   0.523  1.00 96.90           N  
ATOM   1646  H   VAL A 101     -14.464  -9.317   0.878  1.00 96.90           H  
ATOM   1647  CA  VAL A 101     -12.699  -8.123   1.002  1.00 96.90           C  
ATOM   1648  HA  VAL A 101     -12.272  -7.377   0.332  1.00 96.90           H  
ATOM   1649  C   VAL A 101     -11.766  -9.326   0.982  1.00 96.90           C  
ATOM   1650  CB  VAL A 101     -12.728  -7.506   2.414  1.00 96.90           C  
ATOM   1651  HB  VAL A 101     -11.697  -7.263   2.673  1.00 96.90           H  
ATOM   1652  O   VAL A 101     -12.207 -10.475   1.034  1.00 96.90           O  
ATOM   1653  CG1 VAL A 101     -13.531  -6.204   2.459  1.00 96.90           C  
ATOM   1654 HG11 VAL A 101     -14.595  -6.415   2.348  1.00 96.90           H  
ATOM   1655 HG12 VAL A 101     -13.367  -5.703   3.413  1.00 96.90           H  
ATOM   1656 HG13 VAL A 101     -13.209  -5.540   1.656  1.00 96.90           H  
ATOM   1657  CG2 VAL A 101     -13.263  -8.460   3.488  1.00 96.90           C  
ATOM   1658 HG21 VAL A 101     -12.661  -9.368   3.530  1.00 96.90           H  
ATOM   1659 HG22 VAL A 101     -14.297  -8.730   3.274  1.00 96.90           H  
ATOM   1660 HG23 VAL A 101     -13.208  -7.972   4.461  1.00 96.90           H  
ATOM   1661  N   MET A 102     -10.459  -9.060   0.951  1.00 97.67           N  
ATOM   1662  H   MET A 102     -10.171  -8.092   0.947  1.00 97.67           H  
ATOM   1663  CA  MET A 102      -9.436 -10.057   1.256  1.00 97.67           C  
ATOM   1664  HA  MET A 102      -9.875 -11.053   1.188  1.00 97.67           H  
ATOM   1665  C   MET A 102      -8.938  -9.849   2.685  1.00 97.67           C  
ATOM   1666  CB  MET A 102      -8.298  -9.988   0.233  1.00 97.67           C  
ATOM   1667  HB2 MET A 102      -7.785  -9.031   0.327  1.00 97.67           H  
ATOM   1668  HB3 MET A 102      -8.721 -10.066  -0.768  1.00 97.67           H  
ATOM   1669  O   MET A 102      -8.461  -8.772   3.032  1.00 97.67           O  
ATOM   1670  CG  MET A 102      -7.288 -11.125   0.431  1.00 97.67           C  
ATOM   1671  HG2 MET A 102      -7.803 -12.079   0.313  1.00 97.67           H  
ATOM   1672  HG3 MET A 102      -6.911 -11.089   1.453  1.00 97.67           H  
ATOM   1673  SD  MET A 102      -5.871 -11.079  -0.702  1.00 97.67           S  
ATOM   1674  CE  MET A 102      -6.650 -11.774  -2.183  1.00 97.67           C  
ATOM   1675  HE1 MET A 102      -5.936 -11.782  -3.007  1.00 97.67           H  
ATOM   1676  HE2 MET A 102      -7.518 -11.177  -2.467  1.00 97.67           H  
ATOM   1677  HE3 MET A 102      -6.975 -12.795  -1.985  1.00 97.67           H  
ATOM   1678  N   CYS A 103      -9.022 -10.895   3.492  1.00 96.92           N  
ATOM   1679  H   CYS A 103      -9.458 -11.733   3.135  1.00 96.92           H  
ATOM   1680  CA  CYS A 103      -8.561 -10.937   4.866  1.00 96.92           C  
ATOM   1681  HA  CYS A 103      -8.564  -9.920   5.257  1.00 96.92           H  
ATOM   1682  C   CYS A 103      -7.150 -11.525   4.961  1.00 96.92           C  
ATOM   1683  CB  CYS A 103      -9.543 -11.777   5.685  1.00 96.92           C  
ATOM   1684  HB2 CYS A 103      -9.190 -11.820   6.715  1.00 96.92           H  
ATOM   1685  HB3 CYS A 103      -9.542 -12.793   5.291  1.00 96.92           H  
ATOM   1686  O   CYS A 103      -6.860 -12.515   4.287  1.00 96.92           O  
ATOM   1687  SG  CYS A 103     -11.251 -11.178   5.685  1.00 96.92           S  
ATOM   1688  N   ASP A 104      -6.311 -10.975   5.838  1.00 96.66           N  
ATOM   1689  H   ASP A 104      -6.647 -10.175   6.354  1.00 96.66           H  
ATOM   1690  CA  ASP A 104      -5.140 -11.665   6.388  1.00 96.66           C  
ATOM   1691  HA  ASP A 104      -4.914 -12.527   5.760  1.00 96.66           H  
ATOM   1692  C   ASP A 104      -5.483 -12.190   7.787  1.00 96.66           C  
ATOM   1693  CB  ASP A 104      -3.893 -10.772   6.348  1.00 96.66           C  
ATOM   1694  HB2 ASP A 104      -4.082  -9.824   6.853  1.00 96.66           H  
ATOM   1695  HB3 ASP A 104      -3.688 -10.536   5.304  1.00 96.66           H  
ATOM   1696  O   ASP A 104      -5.775 -11.431   8.713  1.00 96.66           O  
ATOM   1697  CG  ASP A 104      -2.624 -11.395   6.945  1.00 96.66           C  
ATOM   1698  OD1 ASP A 104      -2.638 -12.468   7.590  1.00 96.66           O  
ATOM   1699  OD2 ASP A 104      -1.552 -10.788   6.726  1.00 96.66           O  
ATOM   1700  N   THR A 105      -5.485 -13.513   7.909  1.00 94.05           N  
ATOM   1701  H   THR A 105      -5.192 -14.067   7.117  1.00 94.05           H  
ATOM   1702  CA  THR A 105      -5.973 -14.257   9.079  1.00 94.05           C  
ATOM   1703  HA  THR A 105      -6.640 -13.627   9.668  1.00 94.05           H  
ATOM   1704  C   THR A 105      -4.850 -14.723  10.004  1.00 94.05           C  
ATOM   1705  CB  THR A 105      -6.760 -15.487   8.618  1.00 94.05           C  
ATOM   1706  HB  THR A 105      -7.124 -16.046   9.480  1.00 94.05           H  
ATOM   1707  O   THR A 105      -5.129 -15.359  11.014  1.00 94.05           O  
ATOM   1708  CG2 THR A 105      -7.938 -15.132   7.704  1.00 94.05           C  
ATOM   1709 HG21 THR A 105      -8.515 -16.031   7.485  1.00 94.05           H  
ATOM   1710 HG22 THR A 105      -8.582 -14.412   8.209  1.00 94.05           H  
ATOM   1711 HG23 THR A 105      -7.582 -14.702   6.768  1.00 94.05           H  
ATOM   1712  OG1 THR A 105      -5.856 -16.266   7.876  1.00 94.05           O  
ATOM   1713  HG1 THR A 105      -6.235 -17.135   7.726  1.00 94.05           H  
ATOM   1714  N   MET A 106      -3.582 -14.446   9.674  1.00 94.18           N  
ATOM   1715  H   MET A 106      -3.419 -13.866   8.863  1.00 94.18           H  
ATOM   1716  CA  MET A 106      -2.437 -14.987  10.420  1.00 94.18           C  
ATOM   1717  HA  MET A 106      -2.783 -15.539  11.293  1.00 94.18           H  
ATOM   1718  C   MET A 106      -1.493 -13.912  10.941  1.00 94.18           C  
ATOM   1719  CB  MET A 106      -1.633 -15.951   9.541  1.00 94.18           C  
ATOM   1720  HB2 MET A 106      -0.737 -16.247  10.088  1.00 94.18           H  
ATOM   1721  HB3 MET A 106      -1.318 -15.431   8.636  1.00 94.18           H  
ATOM   1722  O   MET A 106      -0.937 -14.064  12.027  1.00 94.18           O  
ATOM   1723  CG  MET A 106      -2.397 -17.219   9.159  1.00 94.18           C  
ATOM   1724  HG2 MET A 106      -3.287 -16.939   8.596  1.00 94.18           H  
ATOM   1725  HG3 MET A 106      -2.731 -17.727  10.063  1.00 94.18           H  
ATOM   1726  SD  MET A 106      -1.394 -18.366   8.166  1.00 94.18           S  
ATOM   1727  CE  MET A 106      -0.469 -19.183   9.496  1.00 94.18           C  
ATOM   1728  HE1 MET A 106      -1.169 -19.652  10.188  1.00 94.18           H  
ATOM   1729  HE2 MET A 106       0.180 -19.951   9.075  1.00 94.18           H  
ATOM   1730  HE3 MET A 106       0.133 -18.453  10.038  1.00 94.18           H  
ATOM   1731  N   THR A 107      -1.251 -12.852  10.166  1.00 94.81           N  
ATOM   1732  H   THR A 107      -1.754 -12.740   9.297  1.00 94.81           H  
ATOM   1733  CA  THR A 107      -0.296 -11.816  10.572  1.00 94.81           C  
ATOM   1734  HA  THR A 107       0.663 -12.288  10.787  1.00 94.81           H  
ATOM   1735  C   THR A 107      -0.792 -11.138  11.842  1.00 94.81           C  
ATOM   1736  CB  THR A 107      -0.082 -10.785   9.463  1.00 94.81           C  
ATOM   1737  HB  THR A 107      -1.030 -10.293   9.242  1.00 94.81           H  
ATOM   1738  O   THR A 107      -1.918 -10.653  11.875  1.00 94.81           O  
ATOM   1739  CG2 THR A 107       0.951  -9.718   9.819  1.00 94.81           C  
ATOM   1740 HG21 THR A 107       1.889 -10.186  10.119  1.00 94.81           H  
ATOM   1741 HG22 THR A 107       0.580  -9.092  10.631  1.00 94.81           H  
ATOM   1742 HG23 THR A 107       1.131  -9.087   8.949  1.00 94.81           H  
ATOM   1743  OG1 THR A 107       0.384 -11.440   8.301  1.00 94.81           O  
ATOM   1744  HG1 THR A 107      -0.333 -11.325   7.674  1.00 94.81           H  
ATOM   1745  N   ASP A 108       0.045 -11.108  12.880  1.00 91.71           N  
ATOM   1746  H   ASP A 108       0.940 -11.569  12.798  1.00 91.71           H  
ATOM   1747  CA  ASP A 108      -0.267 -10.462  14.162  1.00 91.71           C  
ATOM   1748  HA  ASP A 108       0.490 -10.782  14.878  1.00 91.71           H  
ATOM   1749  C   ASP A 108      -1.621 -10.904  14.761  1.00 91.71           C  
ATOM   1750  CB  ASP A 108      -0.115  -8.942  13.994  1.00 91.71           C  
ATOM   1751  HB2 ASP A 108       0.842  -8.730  13.515  1.00 91.71           H  
ATOM   1752  HB3 ASP A 108      -0.906  -8.567  13.345  1.00 91.71           H  
ATOM   1753  O   ASP A 108      -2.418 -10.088  15.210  1.00 91.71           O  
ATOM   1754  CG  ASP A 108      -0.153  -8.207  15.330  1.00 91.71           C  
ATOM   1755  OD1 ASP A 108       0.538  -8.683  16.255  1.00 91.71           O  
ATOM   1756  OD2 ASP A 108      -0.835  -7.159  15.381  1.00 91.71           O  
ATOM   1757  N   GLY A 109      -1.933 -12.203  14.687  1.00 90.10           N  
ATOM   1758  H   GLY A 109      -1.282 -12.831  14.236  1.00 90.10           H  
ATOM   1759  CA  GLY A 109      -3.197 -12.758  15.189  1.00 90.10           C  
ATOM   1760  HA2 GLY A 109      -3.465 -12.255  16.118  1.00 90.10           H  
ATOM   1761  HA3 GLY A 109      -3.054 -13.816  15.408  1.00 90.10           H  
ATOM   1762  C   GLY A 109      -4.392 -12.638  14.233  1.00 90.10           C  
ATOM   1763  O   GLY A 109      -5.489 -13.055  14.587  1.00 90.10           O  
ATOM   1764  N   GLY A 110      -4.199 -12.111  13.020  1.00 93.04           N  
ATOM   1765  H   GLY A 110      -3.304 -11.688  12.819  1.00 93.04           H  
ATOM   1766  CA  GLY A 110      -5.256 -11.999  12.016  1.00 93.04           C  
ATOM   1767  HA2 GLY A 110      -4.803 -11.873  11.033  1.00 93.04           H  
ATOM   1768  HA3 GLY A 110      -5.835 -12.923  12.011  1.00 93.04           H  
ATOM   1769  C   GLY A 110      -6.217 -10.832  12.261  1.00 93.04           C  
ATOM   1770  O   GLY A 110      -5.877  -9.852  12.929  1.00 93.04           O  
ATOM   1771  N   GLY A 111      -7.415 -10.913  11.672  1.00 94.01           N  
ATOM   1772  H   GLY A 111      -7.654 -11.752  11.164  1.00 94.01           H  
ATOM   1773  CA  GLY A 111      -8.422  -9.846  11.748  1.00 94.01           C  
ATOM   1774  HA2 GLY A 111      -8.453  -9.452  12.764  1.00 94.01           H  
ATOM   1775  HA3 GLY A 111      -9.406 -10.257  11.523  1.00 94.01           H  
ATOM   1776  C   GLY A 111      -8.172  -8.672  10.798  1.00 94.01           C  
ATOM   1777  O   GLY A 111      -8.820  -7.637  10.915  1.00 94.01           O  
ATOM   1778  N   TRP A 112      -7.229  -8.802   9.865  1.00 97.44           N  
ATOM   1779  H   TRP A 112      -6.739  -9.681   9.783  1.00 97.44           H  
ATOM   1780  CA  TRP A 112      -6.841  -7.709   8.980  1.00 97.44           C  
ATOM   1781  HA  TRP A 112      -7.010  -6.755   9.479  1.00 97.44           H  
ATOM   1782  C   TRP A 112      -7.638  -7.728   7.681  1.00 97.44           C  
ATOM   1783  CB  TRP A 112      -5.356  -7.828   8.671  1.00 97.44           C  
ATOM   1784  HB2 TRP A 112      -5.186  -8.823   8.259  1.00 97.44           H  
ATOM   1785  HB3 TRP A 112      -5.104  -7.089   7.910  1.00 97.44           H  
ATOM   1786  O   TRP A 112      -7.652  -8.738   6.983  1.00 97.44           O  
ATOM   1787  CG  TRP A 112      -4.433  -7.636   9.824  1.00 97.44           C  
ATOM   1788  CD1 TRP A 112      -3.851  -8.623  10.536  1.00 97.44           C  
ATOM   1789  HD1 TRP A 112      -3.985  -9.680  10.363  1.00 97.44           H  
ATOM   1790  CD2 TRP A 112      -4.002  -6.389  10.439  1.00 97.44           C  
ATOM   1791  CE2 TRP A 112      -3.169  -6.700  11.554  1.00 97.44           C  
ATOM   1792  CE3 TRP A 112      -4.246  -5.027  10.172  1.00 97.44           C  
ATOM   1793  HE3 TRP A 112      -4.881  -4.764   9.338  1.00 97.44           H  
ATOM   1794  NE1 TRP A 112      -3.109  -8.075  11.561  1.00 97.44           N  
ATOM   1795  HE1 TRP A 112      -2.652  -8.643  12.259  1.00 97.44           H  
ATOM   1796  CH2 TRP A 112      -2.914  -4.362  12.103  1.00 97.44           C  
ATOM   1797  HH2 TRP A 112      -2.542  -3.589  12.759  1.00 97.44           H  
ATOM   1798  CZ2 TRP A 112      -2.620  -5.708  12.375  1.00 97.44           C  
ATOM   1799  HZ2 TRP A 112      -2.018  -5.977  13.230  1.00 97.44           H  
ATOM   1800  CZ3 TRP A 112      -3.714  -4.020  10.998  1.00 97.44           C  
ATOM   1801  HZ3 TRP A 112      -3.942  -2.983  10.803  1.00 97.44           H  
ATOM   1802  N   ILE A 113      -8.204  -6.586   7.299  1.00 98.01           N  
ATOM   1803  H   ILE A 113      -8.153  -5.803   7.935  1.00 98.01           H  
ATOM   1804  CA  ILE A 113      -8.746  -6.334   5.961  1.00 98.01           C  
ATOM   1805  HA  ILE A 113      -9.085  -7.269   5.516  1.00 98.01           H  
ATOM   1806  C   ILE A 113      -7.629  -5.745   5.102  1.00 98.01           C  
ATOM   1807  CB  ILE A 113      -9.942  -5.361   6.028  1.00 98.01           C  
ATOM   1808  HB  ILE A 113      -9.600  -4.434   6.490  1.00 98.01           H  
ATOM   1809  O   ILE A 113      -7.140  -4.652   5.382  1.00 98.01           O  
ATOM   1810  CG1 ILE A 113     -11.106  -5.920   6.872  1.00 98.01           C  
ATOM   1811 HG12 ILE A 113     -11.641  -6.680   6.302  1.00 98.01           H  
ATOM   1812 HG13 ILE A 113     -10.729  -6.374   7.789  1.00 98.01           H  
ATOM   1813  CG2 ILE A 113     -10.428  -5.042   4.599  1.00 98.01           C  
ATOM   1814 HG21 ILE A 113     -11.319  -4.413   4.620  1.00 98.01           H  
ATOM   1815 HG22 ILE A 113      -9.665  -4.495   4.046  1.00 98.01           H  
ATOM   1816 HG23 ILE A 113     -10.654  -5.969   4.073  1.00 98.01           H  
ATOM   1817  CD1 ILE A 113     -12.095  -4.822   7.280  1.00 98.01           C  
ATOM   1818 HD11 ILE A 113     -12.588  -4.395   6.407  1.00 98.01           H  
ATOM   1819 HD12 ILE A 113     -12.863  -5.241   7.929  1.00 98.01           H  
ATOM   1820 HD13 ILE A 113     -11.573  -4.036   7.825  1.00 98.01           H  
ATOM   1821  N   ILE A 114      -7.233  -6.431   4.035  1.00 98.77           N  
ATOM   1822  H   ILE A 114      -7.697  -7.301   3.818  1.00 98.77           H  
ATOM   1823  CA  ILE A 114      -6.258  -5.907   3.076  1.00 98.77           C  
ATOM   1824  HA  ILE A 114      -5.469  -5.393   3.625  1.00 98.77           H  
ATOM   1825  C   ILE A 114      -6.945  -4.868   2.185  1.00 98.77           C  
ATOM   1826  CB  ILE A 114      -5.596  -7.048   2.279  1.00 98.77           C  
ATOM   1827  HB  ILE A 114      -6.375  -7.597   1.751  1.00 98.77           H  
ATOM   1828  O   ILE A 114      -7.932  -5.173   1.516  1.00 98.77           O  
ATOM   1829  CG1 ILE A 114      -4.837  -8.029   3.204  1.00 98.77           C  
ATOM   1830 HG12 ILE A 114      -5.396  -8.208   4.122  1.00 98.77           H  
ATOM   1831 HG13 ILE A 114      -3.879  -7.591   3.484  1.00 98.77           H  
ATOM   1832  CG2 ILE A 114      -4.610  -6.450   1.258  1.00 98.77           C  
ATOM   1833 HG21 ILE A 114      -5.128  -5.832   0.525  1.00 98.77           H  
ATOM   1834 HG22 ILE A 114      -3.883  -5.822   1.774  1.00 98.77           H  
ATOM   1835 HG23 ILE A 114      -4.081  -7.239   0.723  1.00 98.77           H  
ATOM   1836  CD1 ILE A 114      -4.594  -9.397   2.555  1.00 98.77           C  
ATOM   1837 HD11 ILE A 114      -5.529  -9.957   2.558  1.00 98.77           H  
ATOM   1838 HD12 ILE A 114      -4.236  -9.296   1.530  1.00 98.77           H  
ATOM   1839 HD13 ILE A 114      -3.854  -9.951   3.134  1.00 98.77           H  
ATOM   1840  N   ILE A 115      -6.404  -3.648   2.164  1.00 98.85           N  
ATOM   1841  H   ILE A 115      -5.574  -3.497   2.719  1.00 98.85           H  
ATOM   1842  CA  ILE A 115      -6.946  -2.507   1.409  1.00 98.85           C  
ATOM   1843  HA  ILE A 115      -7.947  -2.777   1.073  1.00 98.85           H  
ATOM   1844  C   ILE A 115      -6.143  -2.187   0.144  1.00 98.85           C  
ATOM   1845  CB  ILE A 115      -7.114  -1.261   2.304  1.00 98.85           C  
ATOM   1846  HB  ILE A 115      -7.597  -0.496   1.695  1.00 98.85           H  
ATOM   1847  O   ILE A 115      -6.655  -1.548  -0.771  1.00 98.85           O  
ATOM   1848  CG1 ILE A 115      -5.771  -0.691   2.811  1.00 98.85           C  
ATOM   1849 HG12 ILE A 115      -5.088  -0.579   1.969  1.00 98.85           H  
ATOM   1850 HG13 ILE A 115      -5.331  -1.381   3.530  1.00 98.85           H  
ATOM   1851  CG2 ILE A 115      -8.045  -1.583   3.484  1.00 98.85           C  
ATOM   1852 HG21 ILE A 115      -8.935  -2.106   3.135  1.00 98.85           H  
ATOM   1853 HG22 ILE A 115      -7.533  -2.222   4.204  1.00 98.85           H  
ATOM   1854 HG23 ILE A 115      -8.363  -0.666   3.981  1.00 98.85           H  
ATOM   1855  CD1 ILE A 115      -5.894   0.687   3.472  1.00 98.85           C  
ATOM   1856 HD11 ILE A 115      -6.560   0.650   4.334  1.00 98.85           H  
ATOM   1857 HD12 ILE A 115      -6.278   1.410   2.752  1.00 98.85           H  
ATOM   1858 HD13 ILE A 115      -4.911   1.014   3.810  1.00 98.85           H  
ATOM   1859  N   GLN A 116      -4.891  -2.636   0.073  1.00 98.77           N  
ATOM   1860  H   GLN A 116      -4.516  -3.142   0.863  1.00 98.77           H  
ATOM   1861  CA  GLN A 116      -4.028  -2.485  -1.094  1.00 98.77           C  
ATOM   1862  HA  GLN A 116      -4.643  -2.523  -1.993  1.00 98.77           H  
ATOM   1863  C   GLN A 116      -3.030  -3.638  -1.131  1.00 98.77           C  
ATOM   1864  CB  GLN A 116      -3.326  -1.119  -1.029  1.00 98.77           C  
ATOM   1865  HB2 GLN A 116      -4.093  -0.350  -0.942  1.00 98.77           H  
ATOM   1866  HB3 GLN A 116      -2.698  -1.063  -0.140  1.00 98.77           H  
ATOM   1867  O   GLN A 116      -2.523  -4.044  -0.083  1.00 98.77           O  
ATOM   1868  CG  GLN A 116      -2.468  -0.785  -2.253  1.00 98.77           C  
ATOM   1869  HG2 GLN A 116      -2.898  -1.242  -3.144  1.00 98.77           H  
ATOM   1870  HG3 GLN A 116      -2.493   0.297  -2.378  1.00 98.77           H  
ATOM   1871  CD  GLN A 116      -1.001  -1.183  -2.147  1.00 98.77           C  
ATOM   1872  NE2 GLN A 116      -0.174  -0.582  -2.967  1.00 98.77           N  
ATOM   1873 HE21 GLN A 116      -0.508   0.193  -3.521  1.00 98.77           H  
ATOM   1874 HE22 GLN A 116       0.812  -0.732  -2.807  1.00 98.77           H  
ATOM   1875  OE1 GLN A 116      -0.575  -2.007  -1.357  1.00 98.77           O  
ATOM   1876  N   ARG A 117      -2.742  -4.167  -2.324  1.00 98.72           N  
ATOM   1877  H   ARG A 117      -3.254  -3.840  -3.131  1.00 98.72           H  
ATOM   1878  CA  ARG A 117      -1.750  -5.235  -2.484  1.00 98.72           C  
ATOM   1879  HA  ARG A 117      -0.988  -5.095  -1.717  1.00 98.72           H  
ATOM   1880  C   ARG A 117      -1.046  -5.182  -3.841  1.00 98.72           C  
ATOM   1881  CB  ARG A 117      -2.461  -6.571  -2.225  1.00 98.72           C  
ATOM   1882  HB2 ARG A 117      -3.157  -6.776  -3.038  1.00 98.72           H  
ATOM   1883  HB3 ARG A 117      -3.032  -6.494  -1.300  1.00 98.72           H  
ATOM   1884  O   ARG A 117      -1.702  -5.142  -4.879  1.00 98.72           O  
ATOM   1885  CG  ARG A 117      -1.484  -7.735  -2.082  1.00 98.72           C  
ATOM   1886  HG2 ARG A 117      -1.012  -7.904  -3.050  1.00 98.72           H  
ATOM   1887  HG3 ARG A 117      -0.722  -7.492  -1.342  1.00 98.72           H  
ATOM   1888  CD  ARG A 117      -2.251  -8.993  -1.650  1.00 98.72           C  
ATOM   1889  HD2 ARG A 117      -3.152  -9.079  -2.257  1.00 98.72           H  
ATOM   1890  HD3 ARG A 117      -2.571  -8.886  -0.614  1.00 98.72           H  
ATOM   1891  NE  ARG A 117      -1.449 -10.217  -1.831  1.00 98.72           N  
ATOM   1892  HE  ARG A 117      -1.652 -10.741  -2.670  1.00 98.72           H  
ATOM   1893  NH1 ARG A 117      -0.079  -9.904  -0.053  1.00 98.72           N  
ATOM   1894 HH11 ARG A 117       0.706 -10.152   0.532  1.00 98.72           H  
ATOM   1895 HH12 ARG A 117      -0.720  -9.212   0.308  1.00 98.72           H  
ATOM   1896  NH2 ARG A 117       0.221 -11.692  -1.297  1.00 98.72           N  
ATOM   1897 HH21 ARG A 117       1.033 -11.902  -0.733  1.00 98.72           H  
ATOM   1898 HH22 ARG A 117       0.017 -12.213  -2.138  1.00 98.72           H  
ATOM   1899  CZ  ARG A 117      -0.448 -10.598  -1.068  1.00 98.72           C  
ATOM   1900  N   ARG A 118       0.290  -5.226  -3.821  1.00 98.04           N  
ATOM   1901  H   ARG A 118       0.715  -5.209  -2.905  1.00 98.04           H  
ATOM   1902  CA  ARG A 118       1.213  -5.278  -4.971  1.00 98.04           C  
ATOM   1903  HA  ARG A 118       0.655  -5.442  -5.893  1.00 98.04           H  
ATOM   1904  C   ARG A 118       2.186  -6.431  -4.775  1.00 98.04           C  
ATOM   1905  CB  ARG A 118       2.031  -3.978  -5.090  1.00 98.04           C  
ATOM   1906  HB2 ARG A 118       2.736  -3.924  -4.260  1.00 98.04           H  
ATOM   1907  HB3 ARG A 118       2.609  -4.009  -6.014  1.00 98.04           H  
ATOM   1908  O   ARG A 118       2.909  -6.454  -3.782  1.00 98.04           O  
ATOM   1909  CG  ARG A 118       1.203  -2.697  -5.056  1.00 98.04           C  
ATOM   1910  HG2 ARG A 118       0.653  -2.678  -4.115  1.00 98.04           H  
ATOM   1911  HG3 ARG A 118       1.878  -1.841  -5.058  1.00 98.04           H  
ATOM   1912  CD  ARG A 118       0.202  -2.568  -6.204  1.00 98.04           C  
ATOM   1913  HD2 ARG A 118      -0.367  -1.654  -6.035  1.00 98.04           H  
ATOM   1914  HD3 ARG A 118      -0.496  -3.404  -6.174  1.00 98.04           H  
ATOM   1915  NE  ARG A 118       0.825  -2.505  -7.539  1.00 98.04           N  
ATOM   1916  HE  ARG A 118       0.617  -3.266  -8.170  1.00 98.04           H  
ATOM   1917  NH1 ARG A 118       1.704  -0.388  -7.345  1.00 98.04           N  
ATOM   1918 HH11 ARG A 118       2.197   0.381  -7.775  1.00 98.04           H  
ATOM   1919 HH12 ARG A 118       1.498  -0.364  -6.356  1.00 98.04           H  
ATOM   1920  NH2 ARG A 118       1.724  -1.393  -9.313  1.00 98.04           N  
ATOM   1921 HH21 ARG A 118       2.082  -0.511  -9.652  1.00 98.04           H  
ATOM   1922 HH22 ARG A 118       1.347  -2.083  -9.946  1.00 98.04           H  
ATOM   1923  CZ  ARG A 118       1.412  -1.441  -8.052  1.00 98.04           C  
ATOM   1924  N   ILE A 119       2.226  -7.369  -5.713  1.00 96.03           N  
ATOM   1925  H   ILE A 119       1.659  -7.221  -6.536  1.00 96.03           H  
ATOM   1926  CA  ILE A 119       3.031  -8.595  -5.603  1.00 96.03           C  
ATOM   1927  HA  ILE A 119       3.840  -8.422  -4.893  1.00 96.03           H  
ATOM   1928  C   ILE A 119       3.727  -9.025  -6.894  1.00 96.03           C  
ATOM   1929  CB  ILE A 119       2.173  -9.765  -5.065  1.00 96.03           C  
ATOM   1930  HB  ILE A 119       2.814 -10.647  -5.053  1.00 96.03           H  
ATOM   1931  O   ILE A 119       4.755  -9.693  -6.825  1.00 96.03           O  
ATOM   1932  CG1 ILE A 119       0.914 -10.084  -5.900  1.00 96.03           C  
ATOM   1933 HG12 ILE A 119       0.174  -9.299  -5.741  1.00 96.03           H  
ATOM   1934 HG13 ILE A 119       1.154 -10.105  -6.963  1.00 96.03           H  
ATOM   1935  CG2 ILE A 119       1.735  -9.493  -3.623  1.00 96.03           C  
ATOM   1936 HG21 ILE A 119       0.806  -8.923  -3.603  1.00 96.03           H  
ATOM   1937 HG22 ILE A 119       2.490  -8.890  -3.118  1.00 96.03           H  
ATOM   1938 HG23 ILE A 119       1.617 -10.440  -3.097  1.00 96.03           H  
ATOM   1939  CD1 ILE A 119       0.264 -11.420  -5.531  1.00 96.03           C  
ATOM   1940 HD11 ILE A 119       0.983 -12.231  -5.652  1.00 96.03           H  
ATOM   1941 HD12 ILE A 119      -0.097 -11.397  -4.503  1.00 96.03           H  
ATOM   1942 HD13 ILE A 119      -0.585 -11.596  -6.191  1.00 96.03           H  
ATOM   1943  N   LYS A 120       3.170  -8.702  -8.064  1.00 93.10           N  
ATOM   1944  H   LYS A 120       2.365  -8.093  -8.054  1.00 93.10           H  
ATOM   1945  CA  LYS A 120       3.602  -9.249  -9.362  1.00 93.10           C  
ATOM   1946  HA  LYS A 120       4.643  -9.568  -9.298  1.00 93.10           H  
ATOM   1947  C   LYS A 120       3.572  -8.232 -10.507  1.00 93.10           C  
ATOM   1948  CB  LYS A 120       2.735 -10.469  -9.723  1.00 93.10           C  
ATOM   1949  HB2 LYS A 120       1.685 -10.178  -9.683  1.00 93.10           H  
ATOM   1950  HB3 LYS A 120       2.960 -10.768 -10.746  1.00 93.10           H  
ATOM   1951  O   LYS A 120       4.099  -8.539 -11.570  1.00 93.10           O  
ATOM   1952  CG  LYS A 120       2.971 -11.689  -8.816  1.00 93.10           C  
ATOM   1953  HG2 LYS A 120       4.010 -12.009  -8.904  1.00 93.10           H  
ATOM   1954  HG3 LYS A 120       2.769 -11.437  -7.775  1.00 93.10           H  
ATOM   1955  CD  LYS A 120       2.044 -12.834  -9.233  1.00 93.10           C  
ATOM   1956  HD2 LYS A 120       1.015 -12.476  -9.218  1.00 93.10           H  
ATOM   1957  HD3 LYS A 120       2.294 -13.141 -10.249  1.00 93.10           H  
ATOM   1958  CE  LYS A 120       2.183 -14.021  -8.277  1.00 93.10           C  
ATOM   1959  HE2 LYS A 120       3.215 -14.372  -8.303  1.00 93.10           H  
ATOM   1960  HE3 LYS A 120       1.965 -13.678  -7.266  1.00 93.10           H  
ATOM   1961  NZ  LYS A 120       1.251 -15.107  -8.664  1.00 93.10           N  
ATOM   1962  HZ1 LYS A 120       1.329 -15.897  -8.038  1.00 93.10           H  
ATOM   1963  HZ2 LYS A 120       0.300 -14.767  -8.642  1.00 93.10           H  
ATOM   1964  HZ3 LYS A 120       1.445 -15.414  -9.606  1.00 93.10           H  
ATOM   1965  N   GLY A 121       2.971  -7.056 -10.317  1.00 93.38           N  
ATOM   1966  H   GLY A 121       2.453  -6.908  -9.463  1.00 93.38           H  
ATOM   1967  CA  GLY A 121       2.888  -6.018 -11.346  1.00 93.38           C  
ATOM   1968  HA2 GLY A 121       3.878  -5.849 -11.769  1.00 93.38           H  
ATOM   1969  HA3 GLY A 121       2.541  -5.096 -10.881  1.00 93.38           H  
ATOM   1970  C   GLY A 121       1.932  -6.346 -12.499  1.00 93.38           C  
ATOM   1971  O   GLY A 121       2.104  -5.821 -13.592  1.00 93.38           O  
ATOM   1972  N   MET A 122       0.945  -7.212 -12.269  1.00 95.57           N  
ATOM   1973  H   MET A 122       0.796  -7.499 -11.313  1.00 95.57           H  
ATOM   1974  CA  MET A 122      -0.077  -7.621 -13.237  1.00 95.57           C  
ATOM   1975  HA  MET A 122       0.366  -7.661 -14.232  1.00 95.57           H  
ATOM   1976  C   MET A 122      -1.261  -6.650 -13.309  1.00 95.57           C  
ATOM   1977  CB  MET A 122      -0.601  -9.016 -12.870  1.00 95.57           C  
ATOM   1978  HB2 MET A 122      -0.997  -9.003 -11.855  1.00 95.57           H  
ATOM   1979  HB3 MET A 122      -1.412  -9.266 -13.554  1.00 95.57           H  
ATOM   1980  O   MET A 122      -2.001  -6.665 -14.289  1.00 95.57           O  
ATOM   1981  CG  MET A 122       0.483 -10.093 -12.975  1.00 95.57           C  
ATOM   1982  HG2 MET A 122       0.935 -10.037 -13.966  1.00 95.57           H  
ATOM   1983  HG3 MET A 122       1.259  -9.878 -12.241  1.00 95.57           H  
ATOM   1984  SD  MET A 122      -0.098 -11.795 -12.706  1.00 95.57           S  
ATOM   1985  CE  MET A 122      -1.156 -12.002 -14.169  1.00 95.57           C  
ATOM   1986  HE1 MET A 122      -1.502 -13.034 -14.224  1.00 95.57           H  
ATOM   1987  HE2 MET A 122      -0.592 -11.765 -15.072  1.00 95.57           H  
ATOM   1988  HE3 MET A 122      -2.022 -11.344 -14.099  1.00 95.57           H  
ATOM   1989  N   VAL A 123      -1.454  -5.815 -12.287  1.00 95.97           N  
ATOM   1990  H   VAL A 123      -0.862  -5.926 -11.476  1.00 95.97           H  
ATOM   1991  CA  VAL A 123      -2.483  -4.767 -12.276  1.00 95.97           C  
ATOM   1992  HA  VAL A 123      -3.125  -4.892 -13.147  1.00 95.97           H  
ATOM   1993  C   VAL A 123      -1.829  -3.394 -12.397  1.00 95.97           C  
ATOM   1994  CB  VAL A 123      -3.392  -4.898 -11.040  1.00 95.97           C  
ATOM   1995  HB  VAL A 123      -2.779  -4.875 -10.139  1.00 95.97           H  
ATOM   1996  O   VAL A 123      -0.930  -3.049 -11.624  1.00 95.97           O  
ATOM   1997  CG1 VAL A 123      -4.442  -3.782 -10.953  1.00 95.97           C  
ATOM   1998 HG11 VAL A 123      -3.957  -2.810 -10.854  1.00 95.97           H  
ATOM   1999 HG12 VAL A 123      -5.072  -3.784 -11.843  1.00 95.97           H  
ATOM   2000 HG13 VAL A 123      -5.064  -3.933 -10.072  1.00 95.97           H  
ATOM   2001  CG2 VAL A 123      -4.141  -6.237 -11.091  1.00 95.97           C  
ATOM   2002 HG21 VAL A 123      -4.695  -6.323 -12.026  1.00 95.97           H  
ATOM   2003 HG22 VAL A 123      -4.842  -6.308 -10.260  1.00 95.97           H  
ATOM   2004 HG23 VAL A 123      -3.437  -7.066 -11.020  1.00 95.97           H  
ATOM   2005  N   ASP A 124      -2.304  -2.602 -13.362  1.00 93.46           N  
ATOM   2006  H   ASP A 124      -2.972  -2.979 -14.018  1.00 93.46           H  
ATOM   2007  CA  ASP A 124      -1.935  -1.192 -13.485  1.00 93.46           C  
ATOM   2008  HA  ASP A 124      -0.856  -1.115 -13.356  1.00 93.46           H  
ATOM   2009  C   ASP A 124      -2.617  -0.368 -12.386  1.00 93.46           C  
ATOM   2010  CB  ASP A 124      -2.268  -0.647 -14.883  1.00 93.46           C  
ATOM   2011  HB2 ASP A 124      -3.348  -0.665 -15.029  1.00 93.46           H  
ATOM   2012  HB3 ASP A 124      -1.809  -1.292 -15.632  1.00 93.46           H  
ATOM   2013  O   ASP A 124      -3.834  -0.442 -12.211  1.00 93.46           O  
ATOM   2014  CG  ASP A 124      -1.747   0.786 -15.083  1.00 93.46           C  
ATOM   2015  OD1 ASP A 124      -0.936   1.242 -14.239  1.00 93.46           O  
ATOM   2016  OD2 ASP A 124      -2.165   1.423 -16.068  1.00 93.46           O  
ATOM   2017  N   PHE A 125      -1.818   0.403 -11.651  1.00 95.27           N  
ATOM   2018  H   PHE A 125      -0.870   0.503 -11.984  1.00 95.27           H  
ATOM   2019  CA  PHE A 125      -2.266   1.297 -10.582  1.00 95.27           C  
ATOM   2020  HA  PHE A 125      -3.295   1.055 -10.318  1.00 95.27           H  
ATOM   2021  C   PHE A 125      -2.304   2.759 -11.038  1.00 95.27           C  
ATOM   2022  CB  PHE A 125      -1.408   1.086  -9.321  1.00 95.27           C  
ATOM   2023  HB2 PHE A 125      -1.417   2.006  -8.737  1.00 95.27           H  
ATOM   2024  HB3 PHE A 125      -0.371   0.904  -9.605  1.00 95.27           H  
ATOM   2025  O   PHE A 125      -2.714   3.622 -10.272  1.00 95.27           O  
ATOM   2026  CG  PHE A 125      -1.894  -0.039  -8.424  1.00 95.27           C  
ATOM   2027  CD1 PHE A 125      -2.304   0.235  -7.107  1.00 95.27           C  
ATOM   2028  HD1 PHE A 125      -2.264   1.246  -6.728  1.00 95.27           H  
ATOM   2029  CD2 PHE A 125      -1.983  -1.356  -8.908  1.00 95.27           C  
ATOM   2030  HD2 PHE A 125      -1.689  -1.575  -9.924  1.00 95.27           H  
ATOM   2031  CE1 PHE A 125      -2.802  -0.793  -6.289  1.00 95.27           C  
ATOM   2032  HE1 PHE A 125      -3.135  -0.568  -5.287  1.00 95.27           H  
ATOM   2033  CE2 PHE A 125      -2.480  -2.387  -8.094  1.00 95.27           C  
ATOM   2034  HE2 PHE A 125      -2.556  -3.396  -8.474  1.00 95.27           H  
ATOM   2035  CZ  PHE A 125      -2.890  -2.105  -6.782  1.00 95.27           C  
ATOM   2036  HZ  PHE A 125      -3.264  -2.900  -6.154  1.00 95.27           H  
ATOM   2037  N   ASN A 126      -1.939   3.070 -12.285  1.00 91.76           N  
ATOM   2038  H   ASN A 126      -1.631   2.342 -12.914  1.00 91.76           H  
ATOM   2039  CA  ASN A 126      -2.077   4.411 -12.845  1.00 91.76           C  
ATOM   2040  HA  ASN A 126      -1.838   5.129 -12.061  1.00 91.76           H  
ATOM   2041  C   ASN A 126      -3.528   4.704 -13.272  1.00 91.76           C  
ATOM   2042  CB  ASN A 126      -1.048   4.591 -13.962  1.00 91.76           C  
ATOM   2043  HB2 ASN A 126      -0.072   4.235 -13.633  1.00 91.76           H  
ATOM   2044  HB3 ASN A 126      -1.350   4.003 -14.829  1.00 91.76           H  
ATOM   2045  O   ASN A 126      -3.833   4.905 -14.448  1.00 91.76           O  
ATOM   2046  CG  ASN A 126      -0.912   6.051 -14.339  1.00 91.76           C  
ATOM   2047  ND2 ASN A 126      -0.676   6.334 -15.597  1.00 91.76           N  
ATOM   2048 HD21 ASN A 126      -0.612   7.313 -15.838  1.00 91.76           H  
ATOM   2049 HD22 ASN A 126      -0.726   5.584 -16.272  1.00 91.76           H  
ATOM   2050  OD1 ASN A 126      -0.963   6.950 -13.511  1.00 91.76           O  
ATOM   2051  N   ARG A 127      -4.422   4.688 -12.284  1.00 92.40           N  
ATOM   2052  H   ARG A 127      -4.064   4.522 -11.354  1.00 92.40           H  
ATOM   2053  CA  ARG A 127      -5.874   4.813 -12.425  1.00 92.40           C  
ATOM   2054  HA  ARG A 127      -6.169   4.621 -13.456  1.00 92.40           H  
ATOM   2055  C   ARG A 127      -6.361   6.223 -12.118  1.00 92.40           C  
ATOM   2056  CB  ARG A 127      -6.549   3.764 -11.528  1.00 92.40           C  
ATOM   2057  HB2 ARG A 127      -7.628   3.836 -11.665  1.00 92.40           H  
ATOM   2058  HB3 ARG A 127      -6.333   3.978 -10.482  1.00 92.40           H  
ATOM   2059  O   ARG A 127      -5.643   7.015 -11.503  1.00 92.40           O  
ATOM   2060  CG  ARG A 127      -6.139   2.317 -11.826  1.00 92.40           C  
ATOM   2061  HG2 ARG A 127      -6.774   1.656 -11.235  1.00 92.40           H  
ATOM   2062  HG3 ARG A 127      -5.103   2.153 -11.531  1.00 92.40           H  
ATOM   2063  CD  ARG A 127      -6.309   1.966 -13.303  1.00 92.40           C  
ATOM   2064  HD2 ARG A 127      -7.311   2.261 -13.612  1.00 92.40           H  
ATOM   2065  HD3 ARG A 127      -5.590   2.527 -13.900  1.00 92.40           H  
ATOM   2066  NE  ARG A 127      -6.097   0.535 -13.526  1.00 92.40           N  
ATOM   2067  HE  ARG A 127      -5.332   0.121 -13.013  1.00 92.40           H  
ATOM   2068  NH1 ARG A 127      -7.783   0.173 -15.056  1.00 92.40           N  
ATOM   2069 HH11 ARG A 127      -8.232   1.040 -14.798  1.00 92.40           H  
ATOM   2070 HH12 ARG A 127      -8.313  -0.439 -15.662  1.00 92.40           H  
ATOM   2071  NH2 ARG A 127      -6.337  -1.456 -14.538  1.00 92.40           N  
ATOM   2072 HH21 ARG A 127      -5.524  -1.748 -14.015  1.00 92.40           H  
ATOM   2073 HH22 ARG A 127      -6.802  -2.052 -15.208  1.00 92.40           H  
ATOM   2074  CZ  ARG A 127      -6.747  -0.230 -14.375  1.00 92.40           C  
ATOM   2075  N   ASP A 128      -7.561   6.550 -12.579  1.00 91.81           N  
ATOM   2076  H   ASP A 128      -8.126   5.828 -13.003  1.00 91.81           H  
ATOM   2077  CA  ASP A 128      -8.176   7.846 -12.285  1.00 91.81           C  
ATOM   2078  HA  ASP A 128      -7.379   8.581 -12.168  1.00 91.81           H  
ATOM   2079  C   ASP A 128      -8.946   7.884 -10.967  1.00 91.81           C  
ATOM   2080  CB  ASP A 128      -9.000   8.323 -13.472  1.00 91.81           C  
ATOM   2081  HB2 ASP A 128      -8.306   8.340 -14.313  1.00 91.81           H  
ATOM   2082  HB3 ASP A 128      -9.339   9.346 -13.306  1.00 91.81           H  
ATOM   2083  O   ASP A 128      -8.988   6.910 -10.215  1.00 91.81           O  
ATOM   2084  CG  ASP A 128     -10.190   7.455 -13.851  1.00 91.81           C  
ATOM   2085  OD1 ASP A 128     -10.920   7.012 -12.936  1.00 91.81           O  
ATOM   2086  OD2 ASP A 128     -10.334   7.347 -15.094  1.00 91.81           O  
ATOM   2087  N   TRP A 129      -9.485   9.065 -10.649  1.00 92.92           N  
ATOM   2088  H   TRP A 129      -9.389   9.836 -11.295  1.00 92.92           H  
ATOM   2089  CA  TRP A 129     -10.192   9.315  -9.400  1.00 92.92           C  
ATOM   2090  HA  TRP A 129      -9.506   9.194  -8.562  1.00 92.92           H  
ATOM   2091  C   TRP A 129     -11.349   8.345  -9.185  1.00 92.92           C  
ATOM   2092  CB  TRP A 129     -10.722  10.752  -9.399  1.00 92.92           C  
ATOM   2093  HB2 TRP A 129     -11.411  10.889 -10.232  1.00 92.92           H  
ATOM   2094  HB3 TRP A 129      -9.888  11.438  -9.542  1.00 92.92           H  
ATOM   2095  O   TRP A 129     -11.483   7.802  -8.090  1.00 92.92           O  
ATOM   2096  CG  TRP A 129     -11.423  11.117  -8.129  1.00 92.92           C  
ATOM   2097  CD1 TRP A 129     -12.735  10.936  -7.851  1.00 92.92           C  
ATOM   2098  HD1 TRP A 129     -13.465  10.517  -8.527  1.00 92.92           H  
ATOM   2099  CD2 TRP A 129     -10.834  11.665  -6.918  1.00 92.92           C  
ATOM   2100  CE2 TRP A 129     -11.857  11.799  -5.932  1.00 92.92           C  
ATOM   2101  CE3 TRP A 129      -9.526  12.058  -6.563  1.00 92.92           C  
ATOM   2102  HE3 TRP A 129      -8.745  11.993  -7.307  1.00 92.92           H  
ATOM   2103  NE1 TRP A 129     -12.999  11.336  -6.556  1.00 92.92           N  
ATOM   2104  HE1 TRP A 129     -13.919  11.263  -6.146  1.00 92.92           H  
ATOM   2105  CH2 TRP A 129     -10.266  12.664  -4.322  1.00 92.92           C  
ATOM   2106  HH2 TRP A 129     -10.023  13.028  -3.334  1.00 92.92           H  
ATOM   2107  CZ2 TRP A 129     -11.584  12.300  -4.649  1.00 92.92           C  
ATOM   2108  HZ2 TRP A 129     -12.379  12.393  -3.924  1.00 92.92           H  
ATOM   2109  CZ3 TRP A 129      -9.245  12.551  -5.278  1.00 92.92           C  
ATOM   2110  HZ3 TRP A 129      -8.237  12.851  -5.031  1.00 92.92           H  
ATOM   2111  N   GLN A 130     -12.160   8.109 -10.220  1.00 95.58           N  
ATOM   2112  H   GLN A 130     -11.895   8.442 -11.136  1.00 95.58           H  
ATOM   2113  CA  GLN A 130     -13.343   7.262 -10.116  1.00 95.58           C  
ATOM   2114  HA  GLN A 130     -13.931   7.597  -9.262  1.00 95.58           H  
ATOM   2115  C   GLN A 130     -12.943   5.805  -9.871  1.00 95.58           C  
ATOM   2116  CB  GLN A 130     -14.189   7.413 -11.389  1.00 95.58           C  
ATOM   2117  HB2 GLN A 130     -14.359   8.472 -11.588  1.00 95.58           H  
ATOM   2118  HB3 GLN A 130     -13.649   6.992 -12.237  1.00 95.58           H  
ATOM   2119  O   GLN A 130     -13.480   5.156  -8.976  1.00 95.58           O  
ATOM   2120  CG  GLN A 130     -15.546   6.705 -11.262  1.00 95.58           C  
ATOM   2121  HG2 GLN A 130     -15.392   5.645 -11.057  1.00 95.58           H  
ATOM   2122  HG3 GLN A 130     -16.077   6.782 -12.211  1.00 95.58           H  
ATOM   2123  CD  GLN A 130     -16.432   7.312 -10.178  1.00 95.58           C  
ATOM   2124  NE2 GLN A 130     -17.114   6.516  -9.393  1.00 95.58           N  
ATOM   2125 HE21 GLN A 130     -16.982   5.515  -9.424  1.00 95.58           H  
ATOM   2126 HE22 GLN A 130     -17.711   6.943  -8.699  1.00 95.58           H  
ATOM   2127  OE1 GLN A 130     -16.533   8.518 -10.020  1.00 95.58           O  
ATOM   2128  N   GLU A 131     -11.937   5.310 -10.591  1.00 97.42           N  
ATOM   2129  H   GLU A 131     -11.546   5.871 -11.334  1.00 97.42           H  
ATOM   2130  CA  GLU A 131     -11.392   3.970 -10.363  1.00 97.42           C  
ATOM   2131  HA  GLU A 131     -12.187   3.230 -10.460  1.00 97.42           H  
ATOM   2132  C   GLU A 131     -10.801   3.830  -8.947  1.00 97.42           C  
ATOM   2133  CB  GLU A 131     -10.315   3.691 -11.415  1.00 97.42           C  
ATOM   2134  HB2 GLU A 131      -9.781   2.781 -11.140  1.00 97.42           H  
ATOM   2135  HB3 GLU A 131      -9.616   4.528 -11.395  1.00 97.42           H  
ATOM   2136  O   GLU A 131     -11.047   2.839  -8.262  1.00 97.42           O  
ATOM   2137  CG  GLU A 131     -10.841   3.528 -12.849  1.00 97.42           C  
ATOM   2138  HG2 GLU A 131     -11.518   2.674 -12.878  1.00 97.42           H  
ATOM   2139  HG3 GLU A 131     -11.404   4.413 -13.147  1.00 97.42           H  
ATOM   2140  CD  GLU A 131      -9.676   3.307 -13.829  1.00 97.42           C  
ATOM   2141  OE1 GLU A 131      -9.539   2.169 -14.349  1.00 97.42           O  
ATOM   2142  OE2 GLU A 131      -8.833   4.224 -14.003  1.00 97.42           O  
ATOM   2143  N   TYR A 132     -10.056   4.829  -8.459  1.00 97.78           N  
ATOM   2144  H   TYR A 132      -9.867   5.619  -9.059  1.00 97.78           H  
ATOM   2145  CA  TYR A 132      -9.522   4.824  -7.092  1.00 97.78           C  
ATOM   2146  HA  TYR A 132      -9.026   3.869  -6.923  1.00 97.78           H  
ATOM   2147  C   TYR A 132     -10.593   4.947  -6.012  1.00 97.78           C  
ATOM   2148  CB  TYR A 132      -8.504   5.955  -6.916  1.00 97.78           C  
ATOM   2149  HB2 TYR A 132      -8.728   6.780  -7.591  1.00 97.78           H  
ATOM   2150  HB3 TYR A 132      -8.569   6.350  -5.902  1.00 97.78           H  
ATOM   2151  O   TYR A 132     -10.416   4.418  -4.913  1.00 97.78           O  
ATOM   2152  CG  TYR A 132      -7.092   5.471  -7.111  1.00 97.78           C  
ATOM   2153  CD1 TYR A 132      -6.532   4.632  -6.134  1.00 97.78           C  
ATOM   2154  HD1 TYR A 132      -7.111   4.371  -5.260  1.00 97.78           H  
ATOM   2155  CD2 TYR A 132      -6.365   5.812  -8.264  1.00 97.78           C  
ATOM   2156  HD2 TYR A 132      -6.815   6.428  -9.028  1.00 97.78           H  
ATOM   2157  CE1 TYR A 132      -5.235   4.130  -6.298  1.00 97.78           C  
ATOM   2158  HE1 TYR A 132      -4.820   3.473  -5.549  1.00 97.78           H  
ATOM   2159  CE2 TYR A 132      -5.059   5.322  -8.431  1.00 97.78           C  
ATOM   2160  HE2 TYR A 132      -4.492   5.573  -9.315  1.00 97.78           H  
ATOM   2161  OH  TYR A 132      -3.226   4.044  -7.542  1.00 97.78           O  
ATOM   2162  HH  TYR A 132      -3.027   3.461  -6.805  1.00 97.78           H  
ATOM   2163  CZ  TYR A 132      -4.497   4.488  -7.441  1.00 97.78           C  
ATOM   2164  N   ARG A 133     -11.683   5.655  -6.299  1.00 98.35           N  
ATOM   2165  H   ARG A 133     -11.720   6.107  -7.201  1.00 98.35           H  
ATOM   2166  CA  ARG A 133     -12.851   5.780  -5.430  1.00 98.35           C  
ATOM   2167  HA  ARG A 133     -12.550   6.115  -4.438  1.00 98.35           H  
ATOM   2168  C   ARG A 133     -13.533   4.430  -5.250  1.00 98.35           C  
ATOM   2169  CB  ARG A 133     -13.782   6.834  -6.042  1.00 98.35           C  
ATOM   2170  HB2 ARG A 133     -13.346   7.821  -5.892  1.00 98.35           H  
ATOM   2171  HB3 ARG A 133     -13.876   6.667  -7.115  1.00 98.35           H  
ATOM   2172  O   ARG A 133     -13.735   4.012  -4.111  1.00 98.35           O  
ATOM   2173  CG  ARG A 133     -15.187   6.801  -5.451  1.00 98.35           C  
ATOM   2174  HG2 ARG A 133     -15.636   5.815  -5.568  1.00 98.35           H  
ATOM   2175  HG3 ARG A 133     -15.145   7.010  -4.382  1.00 98.35           H  
ATOM   2176  CD  ARG A 133     -16.063   7.809  -6.181  1.00 98.35           C  
ATOM   2177  HD2 ARG A 133     -16.322   7.415  -7.163  1.00 98.35           H  
ATOM   2178  HD3 ARG A 133     -15.506   8.733  -6.334  1.00 98.35           H  
ATOM   2179  NE  ARG A 133     -17.270   8.094  -5.412  1.00 98.35           N  
ATOM   2180  HE  ARG A 133     -17.310   9.010  -4.989  1.00 98.35           H  
ATOM   2181  NH1 ARG A 133     -18.406   6.110  -5.754  1.00 98.35           N  
ATOM   2182 HH11 ARG A 133     -19.208   5.519  -5.591  1.00 98.35           H  
ATOM   2183 HH12 ARG A 133     -17.651   5.700  -6.284  1.00 98.35           H  
ATOM   2184  NH2 ARG A 133     -19.238   7.724  -4.429  1.00 98.35           N  
ATOM   2185 HH21 ARG A 133     -20.030   7.146  -4.191  1.00 98.35           H  
ATOM   2186 HH22 ARG A 133     -19.079   8.627  -4.003  1.00 98.35           H  
ATOM   2187  CZ  ARG A 133     -18.293   7.297  -5.213  1.00 98.35           C  
ATOM   2188  N   ASP A 134     -13.855   3.772  -6.358  1.00 98.58           N  
ATOM   2189  H   ASP A 134     -13.666   4.215  -7.246  1.00 98.58           H  
ATOM   2190  CA  ASP A 134     -14.676   2.559  -6.364  1.00 98.58           C  
ATOM   2191  HA  ASP A 134     -15.443   2.646  -5.594  1.00 98.58           H  
ATOM   2192  C   ASP A 134     -13.859   1.298  -6.042  1.00 98.58           C  
ATOM   2193  CB  ASP A 134     -15.388   2.443  -7.722  1.00 98.58           C  
ATOM   2194  HB2 ASP A 134     -14.638   2.411  -8.513  1.00 98.58           H  
ATOM   2195  HB3 ASP A 134     -15.940   1.504  -7.743  1.00 98.58           H  
ATOM   2196  O   ASP A 134     -14.380   0.349  -5.454  1.00 98.58           O  
ATOM   2197  CG  ASP A 134     -16.379   3.584  -8.009  1.00 98.58           C  
ATOM   2198  OD1 ASP A 134     -16.834   4.274  -7.063  1.00 98.58           O  
ATOM   2199  OD2 ASP A 134     -16.723   3.780  -9.195  1.00 98.58           O  
ATOM   2200  N   GLY A 135     -12.562   1.318  -6.357  1.00 98.66           N  
ATOM   2201  H   GLY A 135     -12.237   2.097  -6.911  1.00 98.66           H  
ATOM   2202  CA  GLY A 135     -11.657   0.183  -6.228  1.00 98.66           C  
ATOM   2203  HA2 GLY A 135     -10.690   0.550  -5.885  1.00 98.66           H  
ATOM   2204  HA3 GLY A 135     -12.034  -0.529  -5.493  1.00 98.66           H  
ATOM   2205  C   GLY A 135     -11.454  -0.548  -7.553  1.00 98.66           C  
ATOM   2206  O   GLY A 135     -12.269  -0.486  -8.471  1.00 98.66           O  
ATOM   2207  N   PHE A 136     -10.326  -1.244  -7.667  1.00 98.46           N  
ATOM   2208  H   PHE A 136      -9.730  -1.322  -6.855  1.00 98.46           H  
ATOM   2209  CA  PHE A 136      -9.936  -1.953  -8.886  1.00 98.46           C  
ATOM   2210  HA  PHE A 136     -10.830  -2.377  -9.344  1.00 98.46           H  
ATOM   2211  C   PHE A 136      -8.974  -3.106  -8.587  1.00 98.46           C  
ATOM   2212  CB  PHE A 136      -9.304  -0.966  -9.884  1.00 98.46           C  
ATOM   2213  HB2 PHE A 136      -9.070  -1.490 -10.811  1.00 98.46           H  
ATOM   2214  HB3 PHE A 136     -10.043  -0.206 -10.138  1.00 98.46           H  
ATOM   2215  O   PHE A 136      -8.394  -3.198  -7.505  1.00 98.46           O  
ATOM   2216  CG  PHE A 136      -8.048  -0.277  -9.384  1.00 98.46           C  
ATOM   2217  CD1 PHE A 136      -8.142   0.991  -8.787  1.00 98.46           C  
ATOM   2218  HD1 PHE A 136      -9.108   1.464  -8.688  1.00 98.46           H  
ATOM   2219  CD2 PHE A 136      -6.788  -0.891  -9.514  1.00 98.46           C  
ATOM   2220  HD2 PHE A 136      -6.703  -1.864  -9.976  1.00 98.46           H  
ATOM   2221  CE1 PHE A 136      -6.990   1.649  -8.329  1.00 98.46           C  
ATOM   2222  HE1 PHE A 136      -7.075   2.634  -7.895  1.00 98.46           H  
ATOM   2223  CE2 PHE A 136      -5.634  -0.240  -9.044  1.00 98.46           C  
ATOM   2224  HE2 PHE A 136      -4.669  -0.714  -9.149  1.00 98.46           H  
ATOM   2225  CZ  PHE A 136      -5.733   1.033  -8.456  1.00 98.46           C  
ATOM   2226  HZ  PHE A 136      -4.846   1.544  -8.112  1.00 98.46           H  
ATOM   2227  N   GLY A 137      -8.752  -3.957  -9.590  1.00 97.66           N  
ATOM   2228  H   GLY A 137      -9.327  -3.861 -10.415  1.00 97.66           H  
ATOM   2229  CA  GLY A 137      -7.887  -5.134  -9.511  1.00 97.66           C  
ATOM   2230  HA2 GLY A 137      -7.197  -5.042  -8.672  1.00 97.66           H  
ATOM   2231  HA3 GLY A 137      -7.296  -5.212 -10.423  1.00 97.66           H  
ATOM   2232  C   GLY A 137      -8.677  -6.429  -9.347  1.00 97.66           C  
ATOM   2233  O   GLY A 137      -9.875  -6.474  -9.616  1.00 97.66           O  
ATOM   2234  N   ASP A 138      -7.992  -7.496  -8.943  1.00 94.28           N  
ATOM   2235  H   ASP A 138      -7.020  -7.383  -8.691  1.00 94.28           H  
ATOM   2236  CA  ASP A 138      -8.585  -8.831  -8.837  1.00 94.28           C  
ATOM   2237  HA  ASP A 138      -9.658  -8.731  -8.676  1.00 94.28           H  
ATOM   2238  C   ASP A 138      -7.999  -9.598  -7.645  1.00 94.28           C  
ATOM   2239  CB  ASP A 138      -8.390  -9.593 -10.160  1.00 94.28           C  
ATOM   2240  HB2 ASP A 138      -7.320  -9.715 -10.333  1.00 94.28           H  
ATOM   2241  HB3 ASP A 138      -8.797  -8.995 -10.975  1.00 94.28           H  
ATOM   2242  O   ASP A 138      -6.786  -9.813  -7.538  1.00 94.28           O  
ATOM   2243  CG  ASP A 138      -9.056 -10.979 -10.201  1.00 94.28           C  
ATOM   2244  OD1 ASP A 138      -9.620 -11.429  -9.176  1.00 94.28           O  
ATOM   2245  OD2 ASP A 138      -8.940 -11.657 -11.239  1.00 94.28           O  
ATOM   2246  N   TYR A 139      -8.878 -10.067  -6.759  1.00 94.59           N  
ATOM   2247  H   TYR A 139      -9.858  -9.906  -6.945  1.00 94.59           H  
ATOM   2248  CA  TYR A 139      -8.506 -10.893  -5.615  1.00 94.59           C  
ATOM   2249  HA  TYR A 139      -7.760 -10.353  -5.031  1.00 94.59           H  
ATOM   2250  C   TYR A 139      -7.876 -12.235  -6.008  1.00 94.59           C  
ATOM   2251  CB  TYR A 139      -9.740 -11.145  -4.743  1.00 94.59           C  
ATOM   2252  HB2 TYR A 139     -10.508 -11.634  -5.343  1.00 94.59           H  
ATOM   2253  HB3 TYR A 139      -9.447 -11.835  -3.952  1.00 94.59           H  
ATOM   2254  O   TYR A 139      -7.046 -12.742  -5.256  1.00 94.59           O  
ATOM   2255  CG  TYR A 139     -10.316  -9.916  -4.070  1.00 94.59           C  
ATOM   2256  CD1 TYR A 139      -9.492  -9.122  -3.251  1.00 94.59           C  
ATOM   2257  HD1 TYR A 139      -8.446  -9.360  -3.123  1.00 94.59           H  
ATOM   2258  CD2 TYR A 139     -11.671  -9.570  -4.246  1.00 94.59           C  
ATOM   2259  HD2 TYR A 139     -12.303 -10.158  -4.894  1.00 94.59           H  
ATOM   2260  CE1 TYR A 139     -10.012  -7.987  -2.612  1.00 94.59           C  
ATOM   2261  HE1 TYR A 139      -9.381  -7.370  -1.989  1.00 94.59           H  
ATOM   2262  CE2 TYR A 139     -12.190  -8.424  -3.612  1.00 94.59           C  
ATOM   2263  HE2 TYR A 139     -13.214  -8.111  -3.757  1.00 94.59           H  
ATOM   2264  OH  TYR A 139     -11.839  -6.497  -2.241  1.00 94.59           O  
ATOM   2265  HH  TYR A 139     -11.177  -5.969  -1.788  1.00 94.59           H  
ATOM   2266  CZ  TYR A 139     -11.356  -7.626  -2.805  1.00 94.59           C  
ATOM   2267  N   ASN A 140      -8.225 -12.802  -7.168  1.00 92.48           N  
ATOM   2268  H   ASN A 140      -8.868 -12.311  -7.773  1.00 92.48           H  
ATOM   2269  CA  ASN A 140      -7.642 -14.055  -7.654  1.00 92.48           C  
ATOM   2270  HA  ASN A 140      -7.647 -14.791  -6.851  1.00 92.48           H  
ATOM   2271  C   ASN A 140      -6.188 -13.866  -8.102  1.00 92.48           C  
ATOM   2272  CB  ASN A 140      -8.475 -14.590  -8.824  1.00 92.48           C  
ATOM   2273  HB2 ASN A 140      -8.461 -13.868  -9.640  1.00 92.48           H  
ATOM   2274  HB3 ASN A 140      -8.028 -15.514  -9.192  1.00 92.48           H  
ATOM   2275  O   ASN A 140      -5.343 -14.727  -7.856  1.00 92.48           O  
ATOM   2276  CG  ASN A 140      -9.907 -14.897  -8.447  1.00 92.48           C  
ATOM   2277  ND2 ASN A 140     -10.843 -14.356  -9.185  1.00 92.48           N  
ATOM   2278 HD21 ASN A 140     -10.575 -13.612  -9.814  1.00 92.48           H  
ATOM   2279 HD22 ASN A 140     -11.807 -14.548  -8.949  1.00 92.48           H  
ATOM   2280  OD1 ASN A 140     -10.195 -15.617  -7.503  1.00 92.48           O  
ATOM   2281  N   ILE A 141      -5.887 -12.725  -8.731  1.00 92.42           N  
ATOM   2282  H   ILE A 141      -6.640 -12.080  -8.924  1.00 92.42           H  
ATOM   2283  CA  ILE A 141      -4.514 -12.322  -9.069  1.00 92.42           C  
ATOM   2284  HA  ILE A 141      -3.997 -13.173  -9.513  1.00 92.42           H  
ATOM   2285  C   ILE A 141      -3.755 -11.944  -7.790  1.00 92.42           C  
ATOM   2286  CB  ILE A 141      -4.532 -11.171 -10.104  1.00 92.42           C  
ATOM   2287  HB  ILE A 141      -5.087 -10.332  -9.683  1.00 92.42           H  
ATOM   2288  O   ILE A 141      -2.558 -12.213  -7.666  1.00 92.42           O  
ATOM   2289  CG1 ILE A 141      -5.244 -11.636 -11.399  1.00 92.42           C  
ATOM   2290 HG12 ILE A 141      -4.713 -12.489 -11.821  1.00 92.42           H  
ATOM   2291 HG13 ILE A 141      -6.255 -11.963 -11.155  1.00 92.42           H  
ATOM   2292  CG2 ILE A 141      -3.104 -10.685 -10.413  1.00 92.42           C  
ATOM   2293 HG21 ILE A 141      -2.507 -11.502 -10.819  1.00 92.42           H  
ATOM   2294 HG22 ILE A 141      -3.133  -9.867 -11.133  1.00 92.42           H  
ATOM   2295 HG23 ILE A 141      -2.623 -10.294  -9.516  1.00 92.42           H  
ATOM   2296  CD1 ILE A 141      -5.382 -10.558 -12.482  1.00 92.42           C  
ATOM   2297 HD11 ILE A 141      -5.787  -9.641 -12.056  1.00 92.42           H  
ATOM   2298 HD12 ILE A 141      -4.414 -10.349 -12.938  1.00 92.42           H  
ATOM   2299 HD13 ILE A 141      -6.059 -10.914 -13.259  1.00 92.42           H  
ATOM   2300  N   GLY A 142      -4.469 -11.370  -6.818  1.00 94.85           N  
ATOM   2301  H   GLY A 142      -5.436 -11.157  -7.019  1.00 94.85           H  
ATOM   2302  CA  GLY A 142      -3.931 -10.927  -5.539  1.00 94.85           C  
ATOM   2303  HA2 GLY A 142      -4.743 -10.917  -4.811  1.00 94.85           H  
ATOM   2304  HA3 GLY A 142      -3.163 -11.623  -5.203  1.00 94.85           H  
ATOM   2305  C   GLY A 142      -3.333  -9.524  -5.593  1.00 94.85           C  
ATOM   2306  O   GLY A 142      -2.540  -9.188  -4.717  1.00 94.85           O  
ATOM   2307  N   GLU A 143      -3.694  -8.724  -6.599  1.00 98.29           N  
ATOM   2308  H   GLU A 143      -4.389  -9.060  -7.250  1.00 98.29           H  
ATOM   2309  CA  GLU A 143      -3.319  -7.314  -6.717  1.00 98.29           C  
ATOM   2310  HA  GLU A 143      -2.837  -6.997  -5.793  1.00 98.29           H  
ATOM   2311  C   GLU A 143      -4.562  -6.462  -6.913  1.00 98.29           C  
ATOM   2312  CB  GLU A 143      -2.349  -7.069  -7.876  1.00 98.29           C  
ATOM   2313  HB2 GLU A 143      -2.765  -7.474  -8.799  1.00 98.29           H  
ATOM   2314  HB3 GLU A 143      -2.209  -5.994  -7.989  1.00 98.29           H  
ATOM   2315  O   GLU A 143      -5.336  -6.679  -7.845  1.00 98.29           O  
ATOM   2316  CG  GLU A 143      -0.993  -7.706  -7.606  1.00 98.29           C  
ATOM   2317  HG2 GLU A 143      -1.084  -8.791  -7.651  1.00 98.29           H  
ATOM   2318  HG3 GLU A 143      -0.669  -7.417  -6.606  1.00 98.29           H  
ATOM   2319  CD  GLU A 143       0.048  -7.245  -8.617  1.00 98.29           C  
ATOM   2320  OE1 GLU A 143       1.126  -6.779  -8.180  1.00 98.29           O  
ATOM   2321  OE2 GLU A 143      -0.170  -7.406  -9.830  1.00 98.29           O  
ATOM   2322  N   PHE A 144      -4.768  -5.510  -6.010  1.00 98.67           N  
ATOM   2323  H   PHE A 144      -4.082  -5.348  -5.287  1.00 98.67           H  
ATOM   2324  CA  PHE A 144      -5.963  -4.676  -6.002  1.00 98.67           C  
ATOM   2325  HA  PHE A 144      -6.147  -4.316  -7.014  1.00 98.67           H  
ATOM   2326  C   PHE A 144      -5.780  -3.448  -5.111  1.00 98.67           C  
ATOM   2327  CB  PHE A 144      -7.177  -5.511  -5.541  1.00 98.67           C  
ATOM   2328  HB2 PHE A 144      -8.084  -4.915  -5.652  1.00 98.67           H  
ATOM   2329  HB3 PHE A 144      -7.302  -6.377  -6.190  1.00 98.67           H  
ATOM   2330  O   PHE A 144      -4.868  -3.383  -4.277  1.00 98.67           O  
ATOM   2331  CG  PHE A 144      -7.100  -5.981  -4.106  1.00 98.67           C  
ATOM   2332  CD1 PHE A 144      -6.465  -7.197  -3.786  1.00 98.67           C  
ATOM   2333  HD1 PHE A 144      -6.056  -7.812  -4.573  1.00 98.67           H  
ATOM   2334  CD2 PHE A 144      -7.641  -5.178  -3.087  1.00 98.67           C  
ATOM   2335  HD2 PHE A 144      -8.138  -4.251  -3.332  1.00 98.67           H  
ATOM   2336  CE1 PHE A 144      -6.363  -7.600  -2.443  1.00 98.67           C  
ATOM   2337  HE1 PHE A 144      -5.874  -8.529  -2.189  1.00 98.67           H  
ATOM   2338  CE2 PHE A 144      -7.528  -5.573  -1.747  1.00 98.67           C  
ATOM   2339  HE2 PHE A 144      -7.937  -4.949  -0.967  1.00 98.67           H  
ATOM   2340  CZ  PHE A 144      -6.896  -6.787  -1.428  1.00 98.67           C  
ATOM   2341  HZ  PHE A 144      -6.831  -7.093  -0.394  1.00 98.67           H  
ATOM   2342  N   TYR A 145      -6.691  -2.499  -5.282  1.00 98.80           N  
ATOM   2343  H   TYR A 145      -7.381  -2.642  -6.005  1.00 98.80           H  
ATOM   2344  CA  TYR A 145      -6.943  -1.393  -4.374  1.00 98.80           C  
ATOM   2345  HA  TYR A 145      -6.339  -1.504  -3.473  1.00 98.80           H  
ATOM   2346  C   TYR A 145      -8.424  -1.435  -3.989  1.00 98.80           C  
ATOM   2347  CB  TYR A 145      -6.568  -0.080  -5.067  1.00 98.80           C  
ATOM   2348  HB2 TYR A 145      -5.611  -0.203  -5.574  1.00 98.80           H  
ATOM   2349  HB3 TYR A 145      -7.310   0.157  -5.830  1.00 98.80           H  
ATOM   2350  O   TYR A 145      -9.278  -1.477  -4.871  1.00 98.80           O  
ATOM   2351  CG  TYR A 145      -6.444   1.073  -4.100  1.00 98.80           C  
ATOM   2352  CD1 TYR A 145      -7.515   1.961  -3.894  1.00 98.80           C  
ATOM   2353  HD1 TYR A 145      -8.428   1.858  -4.462  1.00 98.80           H  
ATOM   2354  CD2 TYR A 145      -5.247   1.228  -3.378  1.00 98.80           C  
ATOM   2355  HD2 TYR A 145      -4.439   0.533  -3.548  1.00 98.80           H  
ATOM   2356  CE1 TYR A 145      -7.381   3.004  -2.957  1.00 98.80           C  
ATOM   2357  HE1 TYR A 145      -8.190   3.701  -2.791  1.00 98.80           H  
ATOM   2358  CE2 TYR A 145      -5.109   2.265  -2.439  1.00 98.80           C  
ATOM   2359  HE2 TYR A 145      -4.201   2.365  -1.863  1.00 98.80           H  
ATOM   2360  OH  TYR A 145      -6.035   4.173  -1.345  1.00 98.80           O  
ATOM   2361  HH  TYR A 145      -5.192   4.178  -0.886  1.00 98.80           H  
ATOM   2362  CZ  TYR A 145      -6.180   3.159  -2.232  1.00 98.80           C  
ATOM   2363  N   LEU A 146      -8.738  -1.464  -2.691  1.00 98.76           N  
ATOM   2364  H   LEU A 146      -7.991  -1.412  -2.013  1.00 98.76           H  
ATOM   2365  CA  LEU A 146     -10.102  -1.707  -2.197  1.00 98.76           C  
ATOM   2366  HA  LEU A 146     -10.468  -2.625  -2.657  1.00 98.76           H  
ATOM   2367  C   LEU A 146     -11.092  -0.600  -2.587  1.00 98.76           C  
ATOM   2368  CB  LEU A 146     -10.039  -1.902  -0.670  1.00 98.76           C  
ATOM   2369  HB2 LEU A 146      -9.622  -1.000  -0.221  1.00 98.76           H  
ATOM   2370  HB3 LEU A 146      -9.362  -2.733  -0.474  1.00 98.76           H  
ATOM   2371  O   LEU A 146     -12.293  -0.846  -2.634  1.00 98.76           O  
ATOM   2372  CG  LEU A 146     -11.385  -2.214   0.017  1.00 98.76           C  
ATOM   2373  HG  LEU A 146     -12.106  -1.422  -0.186  1.00 98.76           H  
ATOM   2374  CD1 LEU A 146     -11.957  -3.556  -0.444  1.00 98.76           C  
ATOM   2375 HD11 LEU A 146     -12.897  -3.751   0.072  1.00 98.76           H  
ATOM   2376 HD12 LEU A 146     -11.254  -4.361  -0.230  1.00 98.76           H  
ATOM   2377 HD13 LEU A 146     -12.177  -3.523  -1.511  1.00 98.76           H  
ATOM   2378  CD2 LEU A 146     -11.206  -2.284   1.530  1.00 98.76           C  
ATOM   2379 HD21 LEU A 146     -10.517  -3.090   1.787  1.00 98.76           H  
ATOM   2380 HD22 LEU A 146     -12.169  -2.476   2.002  1.00 98.76           H  
ATOM   2381 HD23 LEU A 146     -10.826  -1.332   1.899  1.00 98.76           H  
ATOM   2382  N   GLY A 147     -10.590   0.599  -2.874  1.00 98.84           N  
ATOM   2383  H   GLY A 147      -9.589   0.717  -2.810  1.00 98.84           H  
ATOM   2384  CA  GLY A 147     -11.401   1.766  -3.197  1.00 98.84           C  
ATOM   2385  HA2 GLY A 147     -12.406   1.473  -3.500  1.00 98.84           H  
ATOM   2386  HA3 GLY A 147     -10.945   2.284  -4.040  1.00 98.84           H  
ATOM   2387  C   GLY A 147     -11.521   2.706  -2.006  1.00 98.84           C  
ATOM   2388  O   GLY A 147     -11.828   2.282  -0.890  1.00 98.84           O  
ATOM   2389  N   ASN A 148     -11.264   3.990  -2.232  1.00 98.89           N  
ATOM   2390  H   ASN A 148     -11.036   4.268  -3.176  1.00 98.89           H  
ATOM   2391  CA  ASN A 148     -11.274   5.000  -1.181  1.00 98.89           C  
ATOM   2392  HA  ASN A 148     -10.587   4.698  -0.390  1.00 98.89           H  
ATOM   2393  C   ASN A 148     -12.651   5.151  -0.528  1.00 98.89           C  
ATOM   2394  CB  ASN A 148     -10.800   6.338  -1.757  1.00 98.89           C  
ATOM   2395  HB2 ASN A 148     -11.362   6.585  -2.658  1.00 98.89           H  
ATOM   2396  HB3 ASN A 148     -10.995   7.109  -1.011  1.00 98.89           H  
ATOM   2397  O   ASN A 148     -12.725   5.324   0.681  1.00 98.89           O  
ATOM   2398  CG  ASN A 148      -9.315   6.393  -2.034  1.00 98.89           C  
ATOM   2399  ND2 ASN A 148      -8.897   7.177  -2.999  1.00 98.89           N  
ATOM   2400 HD21 ASN A 148      -7.898   7.244  -3.134  1.00 98.89           H  
ATOM   2401 HD22 ASN A 148      -9.563   7.701  -3.549  1.00 98.89           H  
ATOM   2402  OD1 ASN A 148      -8.514   5.770  -1.364  1.00 98.89           O  
ATOM   2403  N   GLU A 149     -13.748   5.013  -1.271  1.00 98.82           N  
ATOM   2404  H   GLU A 149     -13.672   4.821  -2.260  1.00 98.82           H  
ATOM   2405  CA  GLU A 149     -15.081   5.104  -0.666  1.00 98.82           C  
ATOM   2406  HA  GLU A 149     -15.125   6.015  -0.069  1.00 98.82           H  
ATOM   2407  C   GLU A 149     -15.346   3.923   0.286  1.00 98.82           C  
ATOM   2408  CB  GLU A 149     -16.124   5.204  -1.787  1.00 98.82           C  
ATOM   2409  HB2 GLU A 149     -16.092   4.291  -2.383  1.00 98.82           H  
ATOM   2410  HB3 GLU A 149     -15.862   6.037  -2.440  1.00 98.82           H  
ATOM   2411  O   GLU A 149     -15.931   4.084   1.357  1.00 98.82           O  
ATOM   2412  CG  GLU A 149     -17.561   5.411  -1.293  1.00 98.82           C  
ATOM   2413  HG2 GLU A 149     -17.869   4.525  -0.736  1.00 98.82           H  
ATOM   2414  HG3 GLU A 149     -18.212   5.477  -2.164  1.00 98.82           H  
ATOM   2415  CD  GLU A 149     -17.779   6.662  -0.424  1.00 98.82           C  
ATOM   2416  OE1 GLU A 149     -18.836   6.672   0.249  1.00 98.82           O  
ATOM   2417  OE2 GLU A 149     -16.931   7.580  -0.420  1.00 98.82           O  
ATOM   2418  N   ASN A 150     -14.839   2.734  -0.055  1.00 98.59           N  
ATOM   2419  H   ASN A 150     -14.325   2.671  -0.922  1.00 98.59           H  
ATOM   2420  CA  ASN A 150     -14.930   1.548   0.797  1.00 98.59           C  
ATOM   2421  HA  ASN A 150     -15.957   1.444   1.147  1.00 98.59           H  
ATOM   2422  C   ASN A 150     -14.044   1.683   2.046  1.00 98.59           C  
ATOM   2423  CB  ASN A 150     -14.569   0.309  -0.041  1.00 98.59           C  
ATOM   2424  HB2 ASN A 150     -13.566   0.425  -0.451  1.00 98.59           H  
ATOM   2425  HB3 ASN A 150     -14.576  -0.576   0.595  1.00 98.59           H  
ATOM   2426  O   ASN A 150     -14.488   1.388   3.155  1.00 98.59           O  
ATOM   2427  CG  ASN A 150     -15.547   0.071  -1.179  1.00 98.59           C  
ATOM   2428  ND2 ASN A 150     -15.065  -0.342  -2.327  1.00 98.59           N  
ATOM   2429 HD21 ASN A 150     -15.682  -0.380  -3.125  1.00 98.59           H  
ATOM   2430 HD22 ASN A 150     -14.074  -0.482  -2.465  1.00 98.59           H  
ATOM   2431  OD1 ASN A 150     -16.746   0.262  -1.042  1.00 98.59           O  
ATOM   2432  N   ILE A 151     -12.812   2.179   1.889  1.00 98.81           N  
ATOM   2433  H   ILE A 151     -12.507   2.399   0.951  1.00 98.81           H  
ATOM   2434  CA  ILE A 151     -11.889   2.427   3.009  1.00 98.81           C  
ATOM   2435  HA  ILE A 151     -11.816   1.516   3.603  1.00 98.81           H  
ATOM   2436  C   ILE A 151     -12.444   3.524   3.937  1.00 98.81           C  
ATOM   2437  CB  ILE A 151     -10.476   2.767   2.478  1.00 98.81           C  
ATOM   2438  HB  ILE A 151     -10.562   3.635   1.824  1.00 98.81           H  
ATOM   2439  O   ILE A 151     -12.361   3.390   5.159  1.00 98.81           O  
ATOM   2440  CG1 ILE A 151      -9.859   1.612   1.655  1.00 98.81           C  
ATOM   2441 HG12 ILE A 151     -10.616   1.149   1.022  1.00 98.81           H  
ATOM   2442 HG13 ILE A 151      -9.493   0.839   2.331  1.00 98.81           H  
ATOM   2443  CG2 ILE A 151      -9.520   3.103   3.641  1.00 98.81           C  
ATOM   2444 HG21 ILE A 151      -9.879   3.965   4.204  1.00 98.81           H  
ATOM   2445 HG22 ILE A 151      -8.529   3.355   3.262  1.00 98.81           H  
ATOM   2446 HG23 ILE A 151      -9.442   2.252   4.318  1.00 98.81           H  
ATOM   2447  CD1 ILE A 151      -8.713   2.071   0.737  1.00 98.81           C  
ATOM   2448 HD11 ILE A 151      -7.875   2.453   1.319  1.00 98.81           H  
ATOM   2449 HD12 ILE A 151      -8.368   1.228   0.137  1.00 98.81           H  
ATOM   2450 HD13 ILE A 151      -9.066   2.852   0.063  1.00 98.81           H  
ATOM   2451  N   TYR A 152     -13.055   4.580   3.390  1.00 98.76           N  
ATOM   2452  H   TYR A 152     -13.065   4.667   2.384  1.00 98.76           H  
ATOM   2453  CA  TYR A 152     -13.720   5.633   4.163  1.00 98.76           C  
ATOM   2454  HA  TYR A 152     -13.005   6.080   4.854  1.00 98.76           H  
ATOM   2455  C   TYR A 152     -14.866   5.064   5.004  1.00 98.76           C  
ATOM   2456  CB  TYR A 152     -14.239   6.736   3.224  1.00 98.76           C  
ATOM   2457  HB2 TYR A 152     -13.399   7.330   2.861  1.00 98.76           H  
ATOM   2458  HB3 TYR A 152     -14.708   6.271   2.357  1.00 98.76           H  
ATOM   2459  O   TYR A 152     -14.902   5.280   6.214  1.00 98.76           O  
ATOM   2460  CG  TYR A 152     -15.254   7.655   3.882  1.00 98.76           C  
ATOM   2461  CD1 TYR A 152     -16.564   7.742   3.374  1.00 98.76           C  
ATOM   2462  HD1 TYR A 152     -16.836   7.220   2.468  1.00 98.76           H  
ATOM   2463  CD2 TYR A 152     -14.918   8.343   5.062  1.00 98.76           C  
ATOM   2464  HD2 TYR A 152     -13.927   8.232   5.477  1.00 98.76           H  
ATOM   2465  CE1 TYR A 152     -17.531   8.508   4.052  1.00 98.76           C  
ATOM   2466  HE1 TYR A 152     -18.539   8.568   3.668  1.00 98.76           H  
ATOM   2467  CE2 TYR A 152     -15.878   9.112   5.744  1.00 98.76           C  
ATOM   2468  HE2 TYR A 152     -15.612   9.613   6.663  1.00 98.76           H  
ATOM   2469  OH  TYR A 152     -18.125   9.934   5.887  1.00 98.76           O  
ATOM   2470  HH  TYR A 152     -17.830  10.188   6.765  1.00 98.76           H  
ATOM   2471  CZ  TYR A 152     -17.194   9.182   5.243  1.00 98.76           C  
ATOM   2472  N   LYS A 153     -15.775   4.289   4.401  1.00 97.44           N  
ATOM   2473  H   LYS A 153     -15.720   4.178   3.399  1.00 97.44           H  
ATOM   2474  CA  LYS A 153     -16.890   3.658   5.128  1.00 97.44           C  
ATOM   2475  HA  LYS A 153     -17.502   4.430   5.596  1.00 97.44           H  
ATOM   2476  C   LYS A 153     -16.413   2.757   6.266  1.00 97.44           C  
ATOM   2477  CB  LYS A 153     -17.759   2.866   4.150  1.00 97.44           C  
ATOM   2478  HB2 LYS A 153     -18.423   2.208   4.710  1.00 97.44           H  
ATOM   2479  HB3 LYS A 153     -17.120   2.254   3.513  1.00 97.44           H  
ATOM   2480  O   LYS A 153     -16.983   2.815   7.347  1.00 97.44           O  
ATOM   2481  CG  LYS A 153     -18.615   3.804   3.295  1.00 97.44           C  
ATOM   2482  HG2 LYS A 153     -17.990   4.568   2.832  1.00 97.44           H  
ATOM   2483  HG3 LYS A 153     -19.351   4.299   3.930  1.00 97.44           H  
ATOM   2484  CD  LYS A 153     -19.332   3.011   2.202  1.00 97.44           C  
ATOM   2485  HD2 LYS A 153     -19.999   2.275   2.650  1.00 97.44           H  
ATOM   2486  HD3 LYS A 153     -18.586   2.507   1.586  1.00 97.44           H  
ATOM   2487  CE  LYS A 153     -20.123   3.996   1.347  1.00 97.44           C  
ATOM   2488  HE2 LYS A 153     -20.922   4.435   1.944  1.00 97.44           H  
ATOM   2489  HE3 LYS A 153     -19.447   4.805   1.068  1.00 97.44           H  
ATOM   2490  NZ  LYS A 153     -20.655   3.357   0.125  1.00 97.44           N  
ATOM   2491  HZ1 LYS A 153     -21.315   2.627   0.352  1.00 97.44           H  
ATOM   2492  HZ2 LYS A 153     -21.097   4.064  -0.446  1.00 97.44           H  
ATOM   2493  HZ3 LYS A 153     -19.888   2.969  -0.405  1.00 97.44           H  
ATOM   2494  N   LEU A 154     -15.352   1.977   6.047  1.00 96.26           N  
ATOM   2495  H   LEU A 154     -14.956   1.959   5.117  1.00 96.26           H  
ATOM   2496  CA  LEU A 154     -14.755   1.141   7.094  1.00 96.26           C  
ATOM   2497  HA  LEU A 154     -15.536   0.542   7.563  1.00 96.26           H  
ATOM   2498  C   LEU A 154     -14.148   1.994   8.215  1.00 96.26           C  
ATOM   2499  CB  LEU A 154     -13.698   0.207   6.470  1.00 96.26           C  
ATOM   2500  HB2 LEU A 154     -13.006   0.811   5.884  1.00 96.26           H  
ATOM   2501  HB3 LEU A 154     -13.128  -0.262   7.272  1.00 96.26           H  
ATOM   2502  O   LEU A 154     -14.475   1.820   9.379  1.00 96.26           O  
ATOM   2503  CG  LEU A 154     -14.281  -0.901   5.573  1.00 96.26           C  
ATOM   2504  HG  LEU A 154     -14.999  -0.476   4.871  1.00 96.26           H  
ATOM   2505  CD1 LEU A 154     -13.161  -1.567   4.771  1.00 96.26           C  
ATOM   2506 HD11 LEU A 154     -12.430  -2.009   5.448  1.00 96.26           H  
ATOM   2507 HD12 LEU A 154     -12.674  -0.822   4.141  1.00 96.26           H  
ATOM   2508 HD13 LEU A 154     -13.581  -2.344   4.133  1.00 96.26           H  
ATOM   2509  CD2 LEU A 154     -14.993  -1.985   6.385  1.00 96.26           C  
ATOM   2510 HD21 LEU A 154     -15.845  -1.557   6.913  1.00 96.26           H  
ATOM   2511 HD22 LEU A 154     -15.356  -2.766   5.718  1.00 96.26           H  
ATOM   2512 HD23 LEU A 154     -14.310  -2.418   7.116  1.00 96.26           H  
ATOM   2513  N   THR A 155     -13.292   2.957   7.875  1.00 97.78           N  
ATOM   2514  H   THR A 155     -13.094   3.092   6.894  1.00 97.78           H  
ATOM   2515  CA  THR A 155     -12.530   3.735   8.870  1.00 97.78           C  
ATOM   2516  HA  THR A 155     -12.269   3.067   9.691  1.00 97.78           H  
ATOM   2517  C   THR A 155     -13.312   4.882   9.515  1.00 97.78           C  
ATOM   2518  CB  THR A 155     -11.213   4.261   8.291  1.00 97.78           C  
ATOM   2519  HB  THR A 155     -10.698   4.827   9.067  1.00 97.78           H  
ATOM   2520  O   THR A 155     -12.814   5.535  10.430  1.00 97.78           O  
ATOM   2521  CG2 THR A 155     -10.284   3.139   7.832  1.00 97.78           C  
ATOM   2522 HG21 THR A 155     -10.759   2.522   7.068  1.00 97.78           H  
ATOM   2523 HG22 THR A 155      -9.373   3.580   7.427  1.00 97.78           H  
ATOM   2524 HG23 THR A 155     -10.024   2.513   8.685  1.00 97.78           H  
ATOM   2525  OG1 THR A 155     -11.427   5.102   7.176  1.00 97.78           O  
ATOM   2526  HG1 THR A 155     -11.794   4.553   6.480  1.00 97.78           H  
ATOM   2527  N   SER A 156     -14.533   5.162   9.057  1.00 96.16           N  
ATOM   2528  H   SER A 156     -14.875   4.639   8.263  1.00 96.16           H  
ATOM   2529  CA  SER A 156     -15.430   6.140   9.685  1.00 96.16           C  
ATOM   2530  HA  SER A 156     -14.829   6.884  10.207  1.00 96.16           H  
ATOM   2531  C   SER A 156     -16.337   5.529  10.752  1.00 96.16           C  
ATOM   2532  CB  SER A 156     -16.248   6.904   8.642  1.00 96.16           C  
ATOM   2533  HB2 SER A 156     -16.945   7.573   9.147  1.00 96.16           H  
ATOM   2534  HB3 SER A 156     -15.570   7.505   8.035  1.00 96.16           H  
ATOM   2535  O   SER A 156     -16.868   6.276  11.571  1.00 96.16           O  
ATOM   2536  OG  SER A 156     -16.962   6.034   7.797  1.00 96.16           O  
ATOM   2537  HG  SER A 156     -16.322   5.666   7.183  1.00 96.16           H  
ATOM   2538  N   SER A 157     -16.486   4.200  10.785  1.00 90.41           N  
ATOM   2539  H   SER A 157     -16.034   3.629  10.085  1.00 90.41           H  
ATOM   2540  CA  SER A 157     -17.364   3.509  11.736  1.00 90.41           C  
ATOM   2541  HA  SER A 157     -18.174   4.185  12.010  1.00 90.41           H  
ATOM   2542  C   SER A 157     -16.682   3.102  13.046  1.00 90.41           C  
ATOM   2543  CB  SER A 157     -18.006   2.293  11.059  1.00 90.41           C  
ATOM   2544  HB2 SER A 157     -18.812   1.913  11.687  1.00 90.41           H  
ATOM   2545  HB3 SER A 157     -18.428   2.598  10.101  1.00 90.41           H  
ATOM   2546  O   SER A 157     -17.355   2.589  13.933  1.00 90.41           O  
ATOM   2547  OG  SER A 157     -17.063   1.262  10.845  1.00 90.41           O  
ATOM   2548  HG  SER A 157     -16.870   0.855  11.693  1.00 90.41           H  
ATOM   2549  N   GLY A 158     -15.369   3.306  13.178  1.00 91.42           N  
ATOM   2550  H   GLY A 158     -14.864   3.748  12.422  1.00 91.42           H  
ATOM   2551  CA  GLY A 158     -14.599   2.862  14.337  1.00 91.42           C  
ATOM   2552  HA2 GLY A 158     -15.071   3.226  15.249  1.00 91.42           H  
ATOM   2553  HA3 GLY A 158     -14.602   1.773  14.372  1.00 91.42           H  
ATOM   2554  C   GLY A 158     -13.151   3.344  14.310  1.00 91.42           C  
ATOM   2555  O   GLY A 158     -12.730   4.069  13.407  1.00 91.42           O  
ATOM   2556  N   ASN A 159     -12.374   2.932  15.310  1.00 95.97           N  
ATOM   2557  H   ASN A 159     -12.752   2.259  15.961  1.00 95.97           H  
ATOM   2558  CA  ASN A 159     -10.943   3.215  15.368  1.00 95.97           C  
ATOM   2559  HA  ASN A 159     -10.734   4.162  14.870  1.00 95.97           H  
ATOM   2560  C   ASN A 159     -10.188   2.107  14.644  1.00 95.97           C  
ATOM   2561  CB  ASN A 159     -10.498   3.325  16.832  1.00 95.97           C  
ATOM   2562  HB2 ASN A 159      -9.411   3.401  16.878  1.00 95.97           H  
ATOM   2563  HB3 ASN A 159     -10.792   2.421  17.365  1.00 95.97           H  
ATOM   2564  O   ASN A 159     -10.273   0.953  15.042  1.00 95.97           O  
ATOM   2565  CG  ASN A 159     -11.076   4.542  17.521  1.00 95.97           C  
ATOM   2566  ND2 ASN A 159     -11.568   4.382  18.726  1.00 95.97           N  
ATOM   2567 HD21 ASN A 159     -11.997   5.186  19.162  1.00 95.97           H  
ATOM   2568 HD22 ASN A 159     -11.601   3.460  19.137  1.00 95.97           H  
ATOM   2569  OD1 ASN A 159     -11.066   5.649  17.003  1.00 95.97           O  
ATOM   2570  N   TYR A 160      -9.423   2.444  13.611  1.00 98.37           N  
ATOM   2571  H   TYR A 160      -9.395   3.406  13.304  1.00 98.37           H  
ATOM   2572  CA  TYR A 160      -8.643   1.461  12.864  1.00 98.37           C  
ATOM   2573  HA  TYR A 160      -8.831   0.465  13.262  1.00 98.37           H  
ATOM   2574  C   TYR A 160      -7.149   1.712  13.020  1.00 98.37           C  
ATOM   2575  CB  TYR A 160      -9.079   1.432  11.396  1.00 98.37           C  
ATOM   2576  HB2 TYR A 160      -8.292   0.959  10.808  1.00 98.37           H  
ATOM   2577  HB3 TYR A 160      -9.190   2.452  11.028  1.00 98.37           H  
ATOM   2578  O   TYR A 160      -6.687   2.853  12.968  1.00 98.37           O  
ATOM   2579  CG  TYR A 160     -10.371   0.668  11.172  1.00 98.37           C  
ATOM   2580  CD1 TYR A 160     -10.337  -0.628  10.622  1.00 98.37           C  
ATOM   2581  HD1 TYR A 160      -9.391  -1.087  10.376  1.00 98.37           H  
ATOM   2582  CD2 TYR A 160     -11.603   1.233  11.549  1.00 98.37           C  
ATOM   2583  HD2 TYR A 160     -11.640   2.222  11.980  1.00 98.37           H  
ATOM   2584  CE1 TYR A 160     -11.533  -1.339  10.406  1.00 98.37           C  
ATOM   2585  HE1 TYR A 160     -11.522  -2.331   9.978  1.00 98.37           H  
ATOM   2586  CE2 TYR A 160     -12.795   0.505  11.382  1.00 98.37           C  
ATOM   2587  HE2 TYR A 160     -13.739   0.931  11.688  1.00 98.37           H  
ATOM   2588  OH  TYR A 160     -13.915  -1.459  10.566  1.00 98.37           O  
ATOM   2589  HH  TYR A 160     -14.664  -0.998  10.952  1.00 98.37           H  
ATOM   2590  CZ  TYR A 160     -12.766  -0.771  10.783  1.00 98.37           C  
ATOM   2591  N   GLU A 161      -6.393   0.628  13.158  1.00 98.20           N  
ATOM   2592  H   GLU A 161      -6.857  -0.268  13.194  1.00 98.20           H  
ATOM   2593  CA  GLU A 161      -4.956   0.624  12.907  1.00 98.20           C  
ATOM   2594  HA  GLU A 161      -4.585   1.642  13.026  1.00 98.20           H  
ATOM   2595  C   GLU A 161      -4.661   0.216  11.469  1.00 98.20           C  
ATOM   2596  CB  GLU A 161      -4.181  -0.236  13.914  1.00 98.20           C  
ATOM   2597  HB2 GLU A 161      -4.220   0.291  14.867  1.00 98.20           H  
ATOM   2598  HB3 GLU A 161      -3.134  -0.274  13.613  1.00 98.20           H  
ATOM   2599  O   GLU A 161      -5.411  -0.543  10.853  1.00 98.20           O  
ATOM   2600  CG  GLU A 161      -4.680  -1.680  14.091  1.00 98.20           C  
ATOM   2601  HG2 GLU A 161      -4.555  -2.211  13.147  1.00 98.20           H  
ATOM   2602  HG3 GLU A 161      -5.742  -1.662  14.335  1.00 98.20           H  
ATOM   2603  CD  GLU A 161      -3.960  -2.443  15.216  1.00 98.20           C  
ATOM   2604  OE1 GLU A 161      -4.235  -3.658  15.354  1.00 98.20           O  
ATOM   2605  OE2 GLU A 161      -3.178  -1.826  15.989  1.00 98.20           O  
ATOM   2606  N   LEU A 162      -3.543   0.716  10.948  1.00 98.86           N  
ATOM   2607  H   LEU A 162      -2.970   1.289  11.550  1.00 98.86           H  
ATOM   2608  CA  LEU A 162      -3.003   0.351   9.644  1.00 98.86           C  
ATOM   2609  HA  LEU A 162      -3.698  -0.314   9.132  1.00 98.86           H  
ATOM   2610  C   LEU A 162      -1.682  -0.378   9.830  1.00 98.86           C  
ATOM   2611  CB  LEU A 162      -2.818   1.615   8.789  1.00 98.86           C  
ATOM   2612  HB2 LEU A 162      -3.803   2.039   8.595  1.00 98.86           H  
ATOM   2613  HB3 LEU A 162      -2.237   2.336   9.366  1.00 98.86           H  
ATOM   2614  O   LEU A 162      -0.786   0.119  10.507  1.00 98.86           O  
ATOM   2615  CG  LEU A 162      -2.113   1.390   7.439  1.00 98.86           C  
ATOM   2616  HG  LEU A 162      -1.246   0.741   7.559  1.00 98.86           H  
ATOM   2617  CD1 LEU A 162      -3.056   0.768   6.416  1.00 98.86           C  
ATOM   2618 HD11 LEU A 162      -3.426  -0.189   6.784  1.00 98.86           H  
ATOM   2619 HD12 LEU A 162      -3.901   1.432   6.234  1.00 98.86           H  
ATOM   2620 HD13 LEU A 162      -2.508   0.603   5.488  1.00 98.86           H  
ATOM   2621  CD2 LEU A 162      -1.597   2.704   6.862  1.00 98.86           C  
ATOM   2622 HD21 LEU A 162      -1.082   2.518   5.920  1.00 98.86           H  
ATOM   2623 HD22 LEU A 162      -0.885   3.143   7.561  1.00 98.86           H  
ATOM   2624 HD23 LEU A 162      -2.423   3.397   6.696  1.00 98.86           H  
ATOM   2625  N   ARG A 163      -1.520  -1.493   9.125  1.00 98.76           N  
ATOM   2626  H   ARG A 163      -2.319  -1.841   8.615  1.00 98.76           H  
ATOM   2627  CA  ARG A 163      -0.241  -2.156   8.909  1.00 98.76           C  
ATOM   2628  HA  ARG A 163       0.531  -1.626   9.466  1.00 98.76           H  
ATOM   2629  C   ARG A 163       0.133  -2.105   7.431  1.00 98.76           C  
ATOM   2630  CB  ARG A 163      -0.328  -3.578   9.469  1.00 98.76           C  
ATOM   2631  HB2 ARG A 163      -0.576  -3.525  10.529  1.00 98.76           H  
ATOM   2632  HB3 ARG A 163      -1.121  -4.123   8.957  1.00 98.76           H  
ATOM   2633  O   ARG A 163      -0.679  -2.420   6.563  1.00 98.76           O  
ATOM   2634  CG  ARG A 163       0.994  -4.326   9.301  1.00 98.76           C  
ATOM   2635  HG2 ARG A 163       1.211  -4.453   8.241  1.00 98.76           H  
ATOM   2636  HG3 ARG A 163       1.800  -3.757   9.764  1.00 98.76           H  
ATOM   2637  CD  ARG A 163       0.907  -5.703   9.953  1.00 98.76           C  
ATOM   2638  HD2 ARG A 163       0.034  -6.233   9.572  1.00 98.76           H  
ATOM   2639  HD3 ARG A 163       0.777  -5.588  11.029  1.00 98.76           H  
ATOM   2640  NE  ARG A 163       2.121  -6.463   9.630  1.00 98.76           N  
ATOM   2641  HE  ARG A 163       2.307  -6.647   8.655  1.00 98.76           H  
ATOM   2642  NH1 ARG A 163       3.204  -6.303  11.655  1.00 98.76           N  
ATOM   2643 HH11 ARG A 163       4.058  -6.373  12.189  1.00 98.76           H  
ATOM   2644 HH12 ARG A 163       2.361  -5.956  12.091  1.00 98.76           H  
ATOM   2645  NH2 ARG A 163       4.235  -7.158   9.865  1.00 98.76           N  
ATOM   2646 HH21 ARG A 163       5.104  -7.167  10.380  1.00 98.76           H  
ATOM   2647 HH22 ARG A 163       4.241  -7.130   8.855  1.00 98.76           H  
ATOM   2648  CZ  ARG A 163       3.172  -6.645  10.398  1.00 98.76           C  
ATOM   2649  N   VAL A 164       1.379  -1.746   7.154  1.00 98.92           N  
ATOM   2650  H   VAL A 164       1.964  -1.474   7.932  1.00 98.92           H  
ATOM   2651  CA  VAL A 164       2.008  -1.797   5.835  1.00 98.92           C  
ATOM   2652  HA  VAL A 164       1.271  -2.096   5.090  1.00 98.92           H  
ATOM   2653  C   VAL A 164       3.121  -2.832   5.887  1.00 98.92           C  
ATOM   2654  CB  VAL A 164       2.570  -0.424   5.424  1.00 98.92           C  
ATOM   2655  HB  VAL A 164       3.381  -0.150   6.098  1.00 98.92           H  
ATOM   2656  O   VAL A 164       4.057  -2.661   6.658  1.00 98.92           O  
ATOM   2657  CG1 VAL A 164       3.131  -0.473   3.999  1.00 98.92           C  
ATOM   2658 HG11 VAL A 164       2.330  -0.678   3.289  1.00 98.92           H  
ATOM   2659 HG12 VAL A 164       3.888  -1.253   3.916  1.00 98.92           H  
ATOM   2660 HG13 VAL A 164       3.606   0.480   3.769  1.00 98.92           H  
ATOM   2661  CG2 VAL A 164       1.502   0.676   5.494  1.00 98.92           C  
ATOM   2662 HG21 VAL A 164       1.228   0.857   6.533  1.00 98.92           H  
ATOM   2663 HG22 VAL A 164       0.613   0.373   4.941  1.00 98.92           H  
ATOM   2664 HG23 VAL A 164       1.895   1.605   5.080  1.00 98.92           H  
ATOM   2665  N   ASP A 165       3.038  -3.876   5.068  1.00 98.80           N  
ATOM   2666  H   ASP A 165       2.242  -3.922   4.448  1.00 98.80           H  
ATOM   2667  CA  ASP A 165       4.107  -4.857   4.872  1.00 98.80           C  
ATOM   2668  HA  ASP A 165       4.836  -4.774   5.679  1.00 98.80           H  
ATOM   2669  C   ASP A 165       4.837  -4.583   3.551  1.00 98.80           C  
ATOM   2670  CB  ASP A 165       3.546  -6.286   4.897  1.00 98.80           C  
ATOM   2671  HB2 ASP A 165       2.702  -6.346   4.209  1.00 98.80           H  
ATOM   2672  HB3 ASP A 165       4.319  -6.969   4.544  1.00 98.80           H  
ATOM   2673  O   ASP A 165       4.210  -4.300   2.526  1.00 98.80           O  
ATOM   2674  CG  ASP A 165       3.096  -6.766   6.278  1.00 98.80           C  
ATOM   2675  OD1 ASP A 165       3.661  -6.352   7.311  1.00 98.80           O  
ATOM   2676  OD2 ASP A 165       2.188  -7.620   6.348  1.00 98.80           O  
ATOM   2677  N   LEU A 166       6.167  -4.679   3.567  1.00 98.73           N  
ATOM   2678  H   LEU A 166       6.613  -4.927   4.438  1.00 98.73           H  
ATOM   2679  CA  LEU A 166       7.044  -4.377   2.436  1.00 98.73           C  
ATOM   2680  HA  LEU A 166       6.456  -4.331   1.519  1.00 98.73           H  
ATOM   2681  C   LEU A 166       8.098  -5.471   2.261  1.00 98.73           C  
ATOM   2682  CB  LEU A 166       7.734  -3.016   2.661  1.00 98.73           C  
ATOM   2683  HB2 LEU A 166       8.297  -3.086   3.591  1.00 98.73           H  
ATOM   2684  HB3 LEU A 166       8.446  -2.839   1.854  1.00 98.73           H  
ATOM   2685  O   LEU A 166       8.666  -5.957   3.237  1.00 98.73           O  
ATOM   2686  CG  LEU A 166       6.789  -1.806   2.761  1.00 98.73           C  
ATOM   2687  HG  LEU A 166       5.994  -2.019   3.475  1.00 98.73           H  
ATOM   2688  CD1 LEU A 166       7.552  -0.585   3.271  1.00 98.73           C  
ATOM   2689 HD11 LEU A 166       7.976  -0.799   4.252  1.00 98.73           H  
ATOM   2690 HD12 LEU A 166       6.861   0.251   3.375  1.00 98.73           H  
ATOM   2691 HD13 LEU A 166       8.352  -0.317   2.580  1.00 98.73           H  
ATOM   2692  CD2 LEU A 166       6.169  -1.456   1.407  1.00 98.73           C  
ATOM   2693 HD21 LEU A 166       6.946  -1.180   0.694  1.00 98.73           H  
ATOM   2694 HD22 LEU A 166       5.617  -2.315   1.025  1.00 98.73           H  
ATOM   2695 HD23 LEU A 166       5.476  -0.625   1.539  1.00 98.73           H  
ATOM   2696  N   GLU A 167       8.423  -5.791   1.010  1.00 98.32           N  
ATOM   2697  H   GLU A 167       7.907  -5.352   0.261  1.00 98.32           H  
ATOM   2698  CA  GLU A 167       9.637  -6.537   0.657  1.00 98.32           C  
ATOM   2699  HA  GLU A 167      10.189  -6.785   1.564  1.00 98.32           H  
ATOM   2700  C   GLU A 167      10.510  -5.659  -0.235  1.00 98.32           C  
ATOM   2701  CB  GLU A 167       9.313  -7.854  -0.052  1.00 98.32           C  
ATOM   2702  HB2 GLU A 167       8.963  -7.617  -1.056  1.00 98.32           H  
ATOM   2703  HB3 GLU A 167       8.533  -8.376   0.503  1.00 98.32           H  
ATOM   2704  O   GLU A 167      10.062  -5.179  -1.281  1.00 98.32           O  
ATOM   2705  CG  GLU A 167      10.514  -8.789  -0.216  1.00 98.32           C  
ATOM   2706  HG2 GLU A 167      10.794  -9.195   0.756  1.00 98.32           H  
ATOM   2707  HG3 GLU A 167      11.361  -8.220  -0.600  1.00 98.32           H  
ATOM   2708  CD  GLU A 167      10.186  -9.925  -1.198  1.00 98.32           C  
ATOM   2709  OE1 GLU A 167      11.108 -10.293  -1.962  1.00 98.32           O  
ATOM   2710  OE2 GLU A 167       9.013 -10.364  -1.239  1.00 98.32           O  
ATOM   2711  N   ILE A 168      11.757  -5.435   0.167  1.00 94.74           N  
ATOM   2712  H   ILE A 168      12.065  -5.879   1.021  1.00 94.74           H  
ATOM   2713  CA  ILE A 168      12.715  -4.593  -0.551  1.00 94.74           C  
ATOM   2714  HA  ILE A 168      12.365  -4.419  -1.568  1.00 94.74           H  
ATOM   2715  C   ILE A 168      14.032  -5.352  -0.620  1.00 94.74           C  
ATOM   2716  CB  ILE A 168      12.873  -3.223   0.149  1.00 94.74           C  
ATOM   2717  HB  ILE A 168      13.200  -3.398   1.174  1.00 94.74           H  
ATOM   2718  O   ILE A 168      14.637  -5.628   0.411  1.00 94.74           O  
ATOM   2719  CG1 ILE A 168      11.530  -2.457   0.187  1.00 94.74           C  
ATOM   2720 HG12 ILE A 168      10.725  -3.112   0.521  1.00 94.74           H  
ATOM   2721 HG13 ILE A 168      11.288  -2.099  -0.814  1.00 94.74           H  
ATOM   2722  CG2 ILE A 168      13.946  -2.379  -0.571  1.00 94.74           C  
ATOM   2723 HG21 ILE A 168      13.656  -2.203  -1.606  1.00 94.74           H  
ATOM   2724 HG22 ILE A 168      14.078  -1.424  -0.062  1.00 94.74           H  
ATOM   2725 HG23 ILE A 168      14.909  -2.889  -0.539  1.00 94.74           H  
ATOM   2726  CD1 ILE A 168      11.530  -1.270   1.143  1.00 94.74           C  
ATOM   2727 HD11 ILE A 168      11.797  -1.619   2.141  1.00 94.74           H  
ATOM   2728 HD12 ILE A 168      10.535  -0.826   1.172  1.00 94.74           H  
ATOM   2729 HD13 ILE A 168      12.244  -0.517   0.808  1.00 94.74           H  
ATOM   2730  N   ASN A 169      14.484  -5.676  -1.836  1.00 90.75           N  
ATOM   2731  H   ASN A 169      13.922  -5.430  -2.639  1.00 90.75           H  
ATOM   2732  CA  ASN A 169      15.689  -6.484  -2.072  1.00 90.75           C  
ATOM   2733  HA  ASN A 169      15.657  -6.833  -3.104  1.00 90.75           H  
ATOM   2734  C   ASN A 169      15.721  -7.755  -1.199  1.00 90.75           C  
ATOM   2735  CB  ASN A 169      16.956  -5.621  -1.913  1.00 90.75           C  
ATOM   2736  HB2 ASN A 169      17.833  -6.232  -2.127  1.00 90.75           H  
ATOM   2737  HB3 ASN A 169      17.030  -5.291  -0.877  1.00 90.75           H  
ATOM   2738  O   ASN A 169      16.721  -8.023  -0.540  1.00 90.75           O  
ATOM   2739  CG  ASN A 169      16.999  -4.426  -2.838  1.00 90.75           C  
ATOM   2740  ND2 ASN A 169      17.347  -3.269  -2.327  1.00 90.75           N  
ATOM   2741 HD21 ASN A 169      17.483  -3.223  -1.327  1.00 90.75           H  
ATOM   2742 HD22 ASN A 169      17.115  -2.475  -2.907  1.00 90.75           H  
ATOM   2743  OD1 ASN A 169      16.691  -4.476  -4.015  1.00 90.75           O  
ATOM   2744  N   TYR A 170      14.613  -8.507  -1.182  1.00 90.93           N  
ATOM   2745  H   TYR A 170      13.833  -8.228  -1.760  1.00 90.93           H  
ATOM   2746  CA  TYR A 170      14.435  -9.753  -0.419  1.00 90.93           C  
ATOM   2747  HA  TYR A 170      13.435 -10.114  -0.658  1.00 90.93           H  
ATOM   2748  C   TYR A 170      14.449  -9.615   1.117  1.00 90.93           C  
ATOM   2749  CB  TYR A 170      15.412 -10.828  -0.924  1.00 90.93           C  
ATOM   2750  HB2 TYR A 170      15.105 -11.792  -0.520  1.00 90.93           H  
ATOM   2751  HB3 TYR A 170      16.408 -10.622  -0.529  1.00 90.93           H  
ATOM   2752  O   TYR A 170      14.356 -10.618   1.821  1.00 90.93           O  
ATOM   2753  CG  TYR A 170      15.487 -10.944  -2.435  1.00 90.93           C  
ATOM   2754  CD1 TYR A 170      14.436 -11.563  -3.135  1.00 90.93           C  
ATOM   2755  HD1 TYR A 170      13.575 -11.932  -2.597  1.00 90.93           H  
ATOM   2756  CD2 TYR A 170      16.590 -10.419  -3.138  1.00 90.93           C  
ATOM   2757  HD2 TYR A 170      17.391  -9.944  -2.591  1.00 90.93           H  
ATOM   2758  CE1 TYR A 170      14.501 -11.691  -4.535  1.00 90.93           C  
ATOM   2759  HE1 TYR A 170      13.702 -12.178  -5.074  1.00 90.93           H  
ATOM   2760  CE2 TYR A 170      16.655 -10.535  -4.541  1.00 90.93           C  
ATOM   2761  HE2 TYR A 170      17.509 -10.144  -5.074  1.00 90.93           H  
ATOM   2762  OH  TYR A 170      15.669 -11.310  -6.591  1.00 90.93           O  
ATOM   2763  HH  TYR A 170      16.506 -10.991  -6.934  1.00 90.93           H  
ATOM   2764  CZ  TYR A 170      15.612 -11.184  -5.238  1.00 90.93           C  
ATOM   2765  N   SER A 171      14.510  -8.389   1.647  1.00 97.23           N  
ATOM   2766  H   SER A 171      14.661  -7.604   1.030  1.00 97.23           H  
ATOM   2767  CA  SER A 171      14.332  -8.096   3.073  1.00 97.23           C  
ATOM   2768  HA  SER A 171      14.545  -8.993   3.655  1.00 97.23           H  
ATOM   2769  C   SER A 171      12.899  -7.661   3.365  1.00 97.23           C  
ATOM   2770  CB  SER A 171      15.306  -7.010   3.530  1.00 97.23           C  
ATOM   2771  HB2 SER A 171      15.072  -6.718   4.553  1.00 97.23           H  
ATOM   2772  HB3 SER A 171      15.214  -6.139   2.881  1.00 97.23           H  
ATOM   2773  O   SER A 171      12.312  -6.889   2.603  1.00 97.23           O  
ATOM   2774  OG  SER A 171      16.632  -7.494   3.483  1.00 97.23           O  
ATOM   2775  HG  SER A 171      17.231  -6.758   3.628  1.00 97.23           H  
ATOM   2776  N   PHE A 172      12.352  -8.121   4.492  1.00 98.12           N  
ATOM   2777  H   PHE A 172      12.906  -8.726   5.082  1.00 98.12           H  
ATOM   2778  CA  PHE A 172      10.974  -7.854   4.906  1.00 98.12           C  
ATOM   2779  HA  PHE A 172      10.413  -7.508   4.038  1.00 98.12           H  
ATOM   2780  C   PHE A 172      10.901  -6.769   5.980  1.00 98.12           C  
ATOM   2781  CB  PHE A 172      10.300  -9.144   5.387  1.00 98.12           C  
ATOM   2782  HB2 PHE A 172      10.811  -9.501   6.281  1.00 98.12           H  
ATOM   2783  HB3 PHE A 172       9.271  -8.917   5.666  1.00 98.12           H  
ATOM   2784  O   PHE A 172      11.591  -6.831   7.000  1.00 98.12           O  
ATOM   2785  CG  PHE A 172      10.287 -10.246   4.348  1.00 98.12           C  
ATOM   2786  CD1 PHE A 172       9.316 -10.243   3.328  1.00 98.12           C  
ATOM   2787  HD1 PHE A 172       8.573  -9.461   3.287  1.00 98.12           H  
ATOM   2788  CD2 PHE A 172      11.279 -11.244   4.369  1.00 98.12           C  
ATOM   2789  HD2 PHE A 172      12.040 -11.241   5.135  1.00 98.12           H  
ATOM   2790  CE1 PHE A 172       9.341 -11.236   2.332  1.00 98.12           C  
ATOM   2791  HE1 PHE A 172       8.629 -11.210   1.520  1.00 98.12           H  
ATOM   2792  CE2 PHE A 172      11.304 -12.234   3.372  1.00 98.12           C  
ATOM   2793  HE2 PHE A 172      12.087 -12.978   3.368  1.00 98.12           H  
ATOM   2794  CZ  PHE A 172      10.335 -12.229   2.354  1.00 98.12           C  
ATOM   2795  HZ  PHE A 172      10.376 -12.966   1.565  1.00 98.12           H  
ATOM   2796  N   TYR A 173      10.008  -5.808   5.772  1.00 98.67           N  
ATOM   2797  H   TYR A 173       9.441  -5.856   4.938  1.00 98.67           H  
ATOM   2798  CA  TYR A 173       9.763  -4.692   6.677  1.00 98.67           C  
ATOM   2799  HA  TYR A 173      10.249  -4.884   7.634  1.00 98.67           H  
ATOM   2800  C   TYR A 173       8.269  -4.532   6.927  1.00 98.67           C  
ATOM   2801  CB  TYR A 173      10.347  -3.397   6.100  1.00 98.67           C  
ATOM   2802  HB2 TYR A 173       9.800  -3.127   5.196  1.00 98.67           H  
ATOM   2803  HB3 TYR A 173      10.194  -2.596   6.825  1.00 98.67           H  
ATOM   2804  O   TYR A 173       7.443  -4.930   6.105  1.00 98.67           O  
ATOM   2805  CG  TYR A 173      11.820  -3.462   5.770  1.00 98.67           C  
ATOM   2806  CD1 TYR A 173      12.770  -3.095   6.740  1.00 98.67           C  
ATOM   2807  HD1 TYR A 173      12.448  -2.770   7.718  1.00 98.67           H  
ATOM   2808  CD2 TYR A 173      12.238  -3.897   4.497  1.00 98.67           C  
ATOM   2809  HD2 TYR A 173      11.508  -4.201   3.761  1.00 98.67           H  
ATOM   2810  CE1 TYR A 173      14.143  -3.162   6.443  1.00 98.67           C  
ATOM   2811  HE1 TYR A 173      14.867  -2.882   7.194  1.00 98.67           H  
ATOM   2812  CE2 TYR A 173      13.610  -3.964   4.195  1.00 98.67           C  
ATOM   2813  HE2 TYR A 173      13.941  -4.307   3.226  1.00 98.67           H  
ATOM   2814  OH  TYR A 173      15.888  -3.681   4.879  1.00 98.67           O  
ATOM   2815  HH  TYR A 173      16.421  -3.419   5.633  1.00 98.67           H  
ATOM   2816  CZ  TYR A 173      14.563  -3.601   5.169  1.00 98.67           C  
ATOM   2817  N   TYR A 174       7.924  -3.902   8.043  1.00 98.78           N  
ATOM   2818  H   TYR A 174       8.640  -3.649   8.708  1.00 98.78           H  
ATOM   2819  CA  TYR A 174       6.575  -3.458   8.321  1.00 98.78           C  
ATOM   2820  HA  TYR A 174       6.100  -3.311   7.352  1.00 98.78           H  
ATOM   2821  C   TYR A 174       6.546  -2.120   9.060  1.00 98.78           C  
ATOM   2822  CB  TYR A 174       5.793  -4.538   9.073  1.00 98.78           C  
ATOM   2823  HB2 TYR A 174       4.731  -4.315   8.968  1.00 98.78           H  
ATOM   2824  HB3 TYR A 174       5.968  -5.496   8.586  1.00 98.78           H  
ATOM   2825  O   TYR A 174       7.436  -1.799   9.853  1.00 98.78           O  
ATOM   2826  CG  TYR A 174       6.118  -4.654  10.552  1.00 98.78           C  
ATOM   2827  CD1 TYR A 174       7.211  -5.430  10.982  1.00 98.78           C  
ATOM   2828  HD1 TYR A 174       7.834  -5.929  10.254  1.00 98.78           H  
ATOM   2829  CD2 TYR A 174       5.333  -3.963  11.495  1.00 98.78           C  
ATOM   2830  HD2 TYR A 174       4.506  -3.349  11.169  1.00 98.78           H  
ATOM   2831  CE1 TYR A 174       7.529  -5.508  12.352  1.00 98.78           C  
ATOM   2832  HE1 TYR A 174       8.384  -6.082  12.677  1.00 98.78           H  
ATOM   2833  CE2 TYR A 174       5.641  -4.045  12.865  1.00 98.78           C  
ATOM   2834  HE2 TYR A 174       5.059  -3.502  13.595  1.00 98.78           H  
ATOM   2835  OH  TYR A 174       7.046  -4.858  14.617  1.00 98.78           O  
ATOM   2836  HH  TYR A 174       7.807  -5.409  14.814  1.00 98.78           H  
ATOM   2837  CZ  TYR A 174       6.745  -4.808  13.295  1.00 98.78           C  
ATOM   2838  N   ALA A 175       5.482  -1.368   8.806  1.00 98.87           N  
ATOM   2839  H   ALA A 175       4.826  -1.716   8.121  1.00 98.87           H  
ATOM   2840  CA  ALA A 175       5.096  -0.169   9.531  1.00 98.87           C  
ATOM   2841  HA  ALA A 175       5.768  -0.001  10.373  1.00 98.87           H  
ATOM   2842  C   ALA A 175       3.676  -0.360  10.071  1.00 98.87           C  
ATOM   2843  CB  ALA A 175       5.184   1.032   8.584  1.00 98.87           C  
ATOM   2844  HB1 ALA A 175       4.566   0.863   7.703  1.00 98.87           H  
ATOM   2845  HB2 ALA A 175       4.826   1.927   9.091  1.00 98.87           H  
ATOM   2846  HB3 ALA A 175       6.217   1.186   8.272  1.00 98.87           H  
ATOM   2847  O   ALA A 175       2.780  -0.760   9.331  1.00 98.87           O  
ATOM   2848  N   LEU A 176       3.470  -0.090  11.350  1.00 98.77           N  
ATOM   2849  H   LEU A 176       4.247   0.260  11.892  1.00 98.77           H  
ATOM   2850  CA  LEU A 176       2.189  -0.119  12.041  1.00 98.77           C  
ATOM   2851  HA  LEU A 176       1.415  -0.464  11.355  1.00 98.77           H  
ATOM   2852  C   LEU A 176       1.850   1.302  12.493  1.00 98.77           C  
ATOM   2853  CB  LEU A 176       2.280  -1.096  13.229  1.00 98.77           C  
ATOM   2854  HB2 LEU A 176       2.638  -2.062  12.872  1.00 98.77           H  
ATOM   2855  HB3 LEU A 176       3.017  -0.705  13.930  1.00 98.77           H  
ATOM   2856  O   LEU A 176       2.714   2.018  12.986  1.00 98.77           O  
ATOM   2857  CG  LEU A 176       0.951  -1.303  13.980  1.00 98.77           C  
ATOM   2858  HG  LEU A 176       0.499  -0.339  14.212  1.00 98.77           H  
ATOM   2859  CD1 LEU A 176      -0.038  -2.141  13.172  1.00 98.77           C  
ATOM   2860 HD11 LEU A 176      -0.957  -2.248  13.749  1.00 98.77           H  
ATOM   2861 HD12 LEU A 176      -0.284  -1.643  12.233  1.00 98.77           H  
ATOM   2862 HD13 LEU A 176       0.373  -3.130  12.971  1.00 98.77           H  
ATOM   2863  CD2 LEU A 176       1.206  -2.030  15.299  1.00 98.77           C  
ATOM   2864 HD21 LEU A 176       1.663  -3.003  15.116  1.00 98.77           H  
ATOM   2865 HD22 LEU A 176       0.261  -2.177  15.822  1.00 98.77           H  
ATOM   2866 HD23 LEU A 176       1.864  -1.431  15.929  1.00 98.77           H  
ATOM   2867  N   TYR A 177       0.592   1.694  12.354  1.00 98.79           N  
ATOM   2868  H   TYR A 177      -0.053   1.065  11.899  1.00 98.79           H  
ATOM   2869  CA  TYR A 177       0.068   2.979  12.797  1.00 98.79           C  
ATOM   2870  HA  TYR A 177       0.806   3.504  13.403  1.00 98.79           H  
ATOM   2871  C   TYR A 177      -1.168   2.720  13.641  1.00 98.79           C  
ATOM   2872  CB  TYR A 177      -0.264   3.849  11.581  1.00 98.79           C  
ATOM   2873  HB2 TYR A 177      -0.725   4.774  11.927  1.00 98.79           H  
ATOM   2874  HB3 TYR A 177      -0.999   3.335  10.960  1.00 98.79           H  
ATOM   2875  O   TYR A 177      -2.139   2.146  13.147  1.00 98.79           O  
ATOM   2876  CG  TYR A 177       0.945   4.185  10.736  1.00 98.79           C  
ATOM   2877  CD1 TYR A 177       1.657   5.369  10.993  1.00 98.79           C  
ATOM   2878  HD1 TYR A 177       1.341   6.032  11.785  1.00 98.79           H  
ATOM   2879  CD2 TYR A 177       1.366   3.314   9.711  1.00 98.79           C  
ATOM   2880  HD2 TYR A 177       0.822   2.399   9.527  1.00 98.79           H  
ATOM   2881  CE1 TYR A 177       2.793   5.685  10.231  1.00 98.79           C  
ATOM   2882  HE1 TYR A 177       3.348   6.587  10.443  1.00 98.79           H  
ATOM   2883  CE2 TYR A 177       2.511   3.624   8.951  1.00 98.79           C  
ATOM   2884  HE2 TYR A 177       2.853   2.952   8.177  1.00 98.79           H  
ATOM   2885  OH  TYR A 177       4.396   5.068   8.564  1.00 98.79           O  
ATOM   2886  HH  TYR A 177       4.812   5.835   8.963  1.00 98.79           H  
ATOM   2887  CZ  TYR A 177       3.240   4.801   9.227  1.00 98.79           C  
ATOM   2888  N   SER A 178      -1.144   3.134  14.908  1.00 98.13           N  
ATOM   2889  H   SER A 178      -0.315   3.595  15.255  1.00 98.13           H  
ATOM   2890  CA  SER A 178      -2.248   2.875  15.840  1.00 98.13           C  
ATOM   2891  HA  SER A 178      -2.485   1.812  15.790  1.00 98.13           H  
ATOM   2892  C   SER A 178      -3.536   3.627  15.499  1.00 98.13           C  
ATOM   2893  CB  SER A 178      -1.821   3.189  17.273  1.00 98.13           C  
ATOM   2894  HB2 SER A 178      -2.604   2.862  17.956  1.00 98.13           H  
ATOM   2895  HB3 SER A 178      -0.905   2.644  17.502  1.00 98.13           H  
ATOM   2896  O   SER A 178      -4.597   3.250  15.994  1.00 98.13           O  
ATOM   2897  OG  SER A 178      -1.601   4.574  17.454  1.00 98.13           O  
ATOM   2898  HG  SER A 178      -1.327   4.719  18.363  1.00 98.13           H  
ATOM   2899  N   LYS A 179      -3.454   4.664  14.656  1.00 98.31           N  
ATOM   2900  H   LYS A 179      -2.533   4.930  14.339  1.00 98.31           H  
ATOM   2901  CA  LYS A 179      -4.603   5.393  14.117  1.00 98.31           C  
ATOM   2902  HA  LYS A 179      -5.508   4.815  14.304  1.00 98.31           H  
ATOM   2903  C   LYS A 179      -4.459   5.574  12.613  1.00 98.31           C  
ATOM   2904  CB  LYS A 179      -4.718   6.741  14.836  1.00 98.31           C  
ATOM   2905  HB2 LYS A 179      -4.800   6.560  15.908  1.00 98.31           H  
ATOM   2906  HB3 LYS A 179      -3.809   7.311  14.645  1.00 98.31           H  
ATOM   2907  O   LYS A 179      -3.478   6.156  12.151  1.00 98.31           O  
ATOM   2908  CG  LYS A 179      -5.931   7.558  14.369  1.00 98.31           C  
ATOM   2909  HG2 LYS A 179      -6.836   6.974  14.530  1.00 98.31           H  
ATOM   2910  HG3 LYS A 179      -5.840   7.786  13.307  1.00 98.31           H  
ATOM   2911  CD  LYS A 179      -6.025   8.871  15.150  1.00 98.31           C  
ATOM   2912  HD2 LYS A 179      -6.089   8.646  16.214  1.00 98.31           H  
ATOM   2913  HD3 LYS A 179      -5.133   9.470  14.961  1.00 98.31           H  
ATOM   2914  CE  LYS A 179      -7.274   9.634  14.705  1.00 98.31           C  
ATOM   2915  HE2 LYS A 179      -7.169   9.898  13.652  1.00 98.31           H  
ATOM   2916  HE3 LYS A 179      -8.132   8.968  14.791  1.00 98.31           H  
ATOM   2917  NZ  LYS A 179      -7.488  10.844  15.533  1.00 98.31           N  
ATOM   2918  HZ1 LYS A 179      -6.691  11.461  15.470  1.00 98.31           H  
ATOM   2919  HZ2 LYS A 179      -8.323  11.325  15.231  1.00 98.31           H  
ATOM   2920  HZ3 LYS A 179      -7.615  10.573  16.498  1.00 98.31           H  
ATOM   2921  N   PHE A 180      -5.478   5.149  11.879  1.00 98.70           N  
ATOM   2922  H   PHE A 180      -6.176   4.574  12.330  1.00 98.70           H  
ATOM   2923  CA  PHE A 180      -5.622   5.344  10.447  1.00 98.70           C  
ATOM   2924  HA  PHE A 180      -5.016   6.191  10.127  1.00 98.70           H  
ATOM   2925  C   PHE A 180      -7.078   5.626  10.090  1.00 98.70           C  
ATOM   2926  CB  PHE A 180      -5.125   4.096   9.722  1.00 98.70           C  
ATOM   2927  HB2 PHE A 180      -5.597   3.216  10.160  1.00 98.70           H  
ATOM   2928  HB3 PHE A 180      -4.051   4.012   9.885  1.00 98.70           H  
ATOM   2929  O   PHE A 180      -7.983   4.873  10.446  1.00 98.70           O  
ATOM   2930  CG  PHE A 180      -5.402   4.106   8.230  1.00 98.70           C  
ATOM   2931  CD1 PHE A 180      -6.495   3.388   7.712  1.00 98.70           C  
ATOM   2932  HD1 PHE A 180      -7.146   2.846   8.382  1.00 98.70           H  
ATOM   2933  CD2 PHE A 180      -4.573   4.835   7.360  1.00 98.70           C  
ATOM   2934  HD2 PHE A 180      -3.739   5.396   7.755  1.00 98.70           H  
ATOM   2935  CE1 PHE A 180      -6.748   3.386   6.329  1.00 98.70           C  
ATOM   2936  HE1 PHE A 180      -7.595   2.843   5.935  1.00 98.70           H  
ATOM   2937  CE2 PHE A 180      -4.817   4.817   5.974  1.00 98.70           C  
ATOM   2938  HE2 PHE A 180      -4.171   5.361   5.301  1.00 98.70           H  
ATOM   2939  CZ  PHE A 180      -5.906   4.095   5.458  1.00 98.70           C  
ATOM   2940  HZ  PHE A 180      -6.102   4.097   4.396  1.00 98.70           H  
ATOM   2941  N   GLN A 181      -7.289   6.708   9.353  1.00 98.66           N  
ATOM   2942  H   GLN A 181      -6.511   7.319   9.149  1.00 98.66           H  
ATOM   2943  CA  GLN A 181      -8.578   7.071   8.791  1.00 98.66           C  
ATOM   2944  HA  GLN A 181      -9.131   6.163   8.548  1.00 98.66           H  
ATOM   2945  C   GLN A 181      -8.362   7.858   7.505  1.00 98.66           C  
ATOM   2946  CB  GLN A 181      -9.362   7.878   9.837  1.00 98.66           C  
ATOM   2947  HB2 GLN A 181      -8.799   8.775  10.094  1.00 98.66           H  
ATOM   2948  HB3 GLN A 181      -9.468   7.273  10.737  1.00 98.66           H  
ATOM   2949  O   GLN A 181      -7.389   8.604   7.376  1.00 98.66           O  
ATOM   2950  CG  GLN A 181     -10.763   8.284   9.367  1.00 98.66           C  
ATOM   2951  HG2 GLN A 181     -11.308   7.393   9.056  1.00 98.66           H  
ATOM   2952  HG3 GLN A 181     -10.695   8.967   8.521  1.00 98.66           H  
ATOM   2953  CD  GLN A 181     -11.540   9.002  10.460  1.00 98.66           C  
ATOM   2954  NE2 GLN A 181     -12.791   8.657  10.652  1.00 98.66           N  
ATOM   2955 HE21 GLN A 181     -13.252   9.063  11.453  1.00 98.66           H  
ATOM   2956 HE22 GLN A 181     -13.091   7.771  10.271  1.00 98.66           H  
ATOM   2957  OE1 GLN A 181     -11.037   9.875  11.157  1.00 98.66           O  
ATOM   2958  N   ILE A 182      -9.300   7.735   6.574  1.00 98.77           N  
ATOM   2959  H   ILE A 182     -10.081   7.117   6.745  1.00 98.77           H  
ATOM   2960  CA  ILE A 182      -9.421   8.678   5.464  1.00 98.77           C  
ATOM   2961  HA  ILE A 182      -8.656   9.446   5.576  1.00 98.77           H  
ATOM   2962  C   ILE A 182     -10.765   9.390   5.563  1.00 98.77           C  
ATOM   2963  CB  ILE A 182      -9.164   8.011   4.104  1.00 98.77           C  
ATOM   2964  HB  ILE A 182      -9.159   8.793   3.346  1.00 98.77           H  
ATOM   2965  O   ILE A 182     -11.739   8.817   6.042  1.00 98.77           O  
ATOM   2966  CG1 ILE A 182     -10.273   7.009   3.745  1.00 98.77           C  
ATOM   2967 HG12 ILE A 182     -11.238   7.513   3.773  1.00 98.77           H  
ATOM   2968 HG13 ILE A 182     -10.290   6.197   4.473  1.00 98.77           H  
ATOM   2969  CG2 ILE A 182      -7.771   7.352   4.119  1.00 98.77           C  
ATOM   2970 HG21 ILE A 182      -7.013   8.094   4.372  1.00 98.77           H  
ATOM   2971 HG22 ILE A 182      -7.535   6.939   3.138  1.00 98.77           H  
ATOM   2972 HG23 ILE A 182      -7.733   6.539   4.844  1.00 98.77           H  
ATOM   2973  CD1 ILE A 182     -10.111   6.430   2.341  1.00 98.77           C  
ATOM   2974 HD11 ILE A 182     -10.110   7.228   1.598  1.00 98.77           H  
ATOM   2975 HD12 ILE A 182      -9.202   5.835   2.256  1.00 98.77           H  
ATOM   2976 HD13 ILE A 182     -10.961   5.773   2.161  1.00 98.77           H  
ATOM   2977  N   MET A 183     -10.816  10.653   5.152  1.00 98.66           N  
ATOM   2978  H   MET A 183      -9.956  11.088   4.852  1.00 98.66           H  
ATOM   2979  CA  MET A 183     -12.061  11.426   5.163  1.00 98.66           C  
ATOM   2980  HA  MET A 183     -12.616  11.172   6.066  1.00 98.66           H  
ATOM   2981  C   MET A 183     -12.962  11.052   3.976  1.00 98.66           C  
ATOM   2982  CB  MET A 183     -11.745  12.927   5.212  1.00 98.66           C  
ATOM   2983  HB2 MET A 183     -12.681  13.481   5.280  1.00 98.66           H  
ATOM   2984  HB3 MET A 183     -11.239  13.217   4.291  1.00 98.66           H  
ATOM   2985  O   MET A 183     -12.570  10.283   3.105  1.00 98.66           O  
ATOM   2986  CG  MET A 183     -10.868  13.323   6.410  1.00 98.66           C  
ATOM   2987  HG2 MET A 183      -9.879  12.886   6.276  1.00 98.66           H  
ATOM   2988  HG3 MET A 183     -10.748  14.406   6.400  1.00 98.66           H  
ATOM   2989  SD  MET A 183     -11.456  12.831   8.054  1.00 98.66           S  
ATOM   2990  CE  MET A 183     -12.972  13.814   8.197  1.00 98.66           C  
ATOM   2991  HE1 MET A 183     -13.411  13.653   9.181  1.00 98.66           H  
ATOM   2992  HE2 MET A 183     -12.741  14.872   8.074  1.00 98.66           H  
ATOM   2993  HE3 MET A 183     -13.688  13.503   7.436  1.00 98.66           H  
ATOM   2994  N   ASN A 184     -14.170  11.612   3.918  1.00 98.52           N  
ATOM   2995  H   ASN A 184     -14.455  12.252   4.645  1.00 98.52           H  
ATOM   2996  CA  ASN A 184     -15.075  11.400   2.789  1.00 98.52           C  
ATOM   2997  HA  ASN A 184     -15.135  10.327   2.607  1.00 98.52           H  
ATOM   2998  C   ASN A 184     -14.563  12.045   1.485  1.00 98.52           C  
ATOM   2999  CB  ASN A 184     -16.487  11.886   3.169  1.00 98.52           C  
ATOM   3000  HB2 ASN A 184     -16.773  11.447   4.125  1.00 98.52           H  
ATOM   3001  HB3 ASN A 184     -17.195  11.528   2.421  1.00 98.52           H  
ATOM   3002  O   ASN A 184     -13.623  12.849   1.472  1.00 98.52           O  
ATOM   3003  CG  ASN A 184     -16.650  13.386   3.302  1.00 98.52           C  
ATOM   3004  ND2 ASN A 184     -17.865  13.844   3.469  1.00 98.52           N  
ATOM   3005 HD21 ASN A 184     -18.002  14.844   3.509  1.00 98.52           H  
ATOM   3006 HD22 ASN A 184     -18.644  13.201   3.477  1.00 98.52           H  
ATOM   3007  OD1 ASN A 184     -15.713  14.166   3.283  1.00 98.52           O  
ATOM   3008  N   GLU A 185     -15.245  11.738   0.383  1.00 98.19           N  
ATOM   3009  H   GLU A 185     -15.935  11.002   0.431  1.00 98.19           H  
ATOM   3010  CA  GLU A 185     -14.916  12.244  -0.950  1.00 98.19           C  
ATOM   3011  HA  GLU A 185     -13.928  11.874  -1.224  1.00 98.19           H  
ATOM   3012  C   GLU A 185     -14.889  13.779  -1.043  1.00 98.19           C  
ATOM   3013  CB  GLU A 185     -15.938  11.670  -1.934  1.00 98.19           C  
ATOM   3014  HB2 GLU A 185     -15.981  10.589  -1.800  1.00 98.19           H  
ATOM   3015  HB3 GLU A 185     -16.927  12.079  -1.728  1.00 98.19           H  
ATOM   3016  O   GLU A 185     -13.977  14.346  -1.643  1.00 98.19           O  
ATOM   3017  CG  GLU A 185     -15.534  12.003  -3.370  1.00 98.19           C  
ATOM   3018  HG2 GLU A 185     -14.454  11.880  -3.458  1.00 98.19           H  
ATOM   3019  HG3 GLU A 185     -15.775  13.045  -3.581  1.00 98.19           H  
ATOM   3020  CD  GLU A 185     -16.202  11.104  -4.406  1.00 98.19           C  
ATOM   3021  OE1 GLU A 185     -15.548  10.912  -5.452  1.00 98.19           O  
ATOM   3022  OE2 GLU A 185     -17.302  10.555  -4.155  1.00 98.19           O  
ATOM   3023  N   SER A 186     -15.826  14.480  -0.391  1.00 97.82           N  
ATOM   3024  H   SER A 186     -16.587  13.979   0.044  1.00 97.82           H  
ATOM   3025  CA  SER A 186     -15.855  15.954  -0.367  1.00 97.82           C  
ATOM   3026  HA  SER A 186     -15.880  16.318  -1.394  1.00 97.82           H  
ATOM   3027  C   SER A 186     -14.621  16.564   0.308  1.00 97.82           C  
ATOM   3028  CB  SER A 186     -17.106  16.457   0.358  1.00 97.82           C  
ATOM   3029  HB2 SER A 186     -17.188  17.536   0.234  1.00 97.82           H  
ATOM   3030  HB3 SER A 186     -17.020  16.233   1.421  1.00 97.82           H  
ATOM   3031  O   SER A 186     -14.208  17.670  -0.033  1.00 97.82           O  
ATOM   3032  OG  SER A 186     -18.271  15.832  -0.143  1.00 97.82           O  
ATOM   3033  HG  SER A 186     -18.358  16.017  -1.081  1.00 97.82           H  
ATOM   3034  N   ASN A 187     -13.992  15.829   1.230  1.00 97.72           N  
ATOM   3035  H   ASN A 187     -14.372  14.917   1.440  1.00 97.72           H  
ATOM   3036  CA  ASN A 187     -12.702  16.164   1.836  1.00 97.72           C  
ATOM   3037  HA  ASN A 187     -12.542  17.239   1.749  1.00 97.72           H  
ATOM   3038  C   ASN A 187     -11.520  15.506   1.100  1.00 97.72           C  
ATOM   3039  CB  ASN A 187     -12.743  15.815   3.330  1.00 97.72           C  
ATOM   3040  HB2 ASN A 187     -13.150  14.811   3.454  1.00 97.72           H  
ATOM   3041  HB3 ASN A 187     -11.737  15.831   3.747  1.00 97.72           H  
ATOM   3042  O   ASN A 187     -10.437  15.367   1.670  1.00 97.72           O  
ATOM   3043  CG  ASN A 187     -13.558  16.812   4.121  1.00 97.72           C  
ATOM   3044  ND2 ASN A 187     -14.788  16.503   4.443  1.00 97.72           N  
ATOM   3045 HD21 ASN A 187     -15.323  17.193   4.950  1.00 97.72           H  
ATOM   3046 HD22 ASN A 187     -15.185  15.643   4.094  1.00 97.72           H  
ATOM   3047  OD1 ASN A 187     -13.082  17.879   4.469  1.00 97.72           O  
ATOM   3048  N   LYS A 188     -11.720  15.094  -0.158  1.00 96.41           N  
ATOM   3049  H   LYS A 188     -12.657  15.171  -0.527  1.00 96.41           H  
ATOM   3050  CA  LYS A 188     -10.724  14.482  -1.047  1.00 96.41           C  
ATOM   3051  HA  LYS A 188     -11.276  14.079  -1.896  1.00 96.41           H  
ATOM   3052  C   LYS A 188     -10.001  13.287  -0.427  1.00 96.41           C  
ATOM   3053  CB  LYS A 188      -9.747  15.545  -1.574  1.00 96.41           C  
ATOM   3054  HB2 LYS A 188      -9.205  15.976  -0.732  1.00 96.41           H  
ATOM   3055  HB3 LYS A 188      -9.031  15.059  -2.236  1.00 96.41           H  
ATOM   3056  O   LYS A 188      -8.786  13.158  -0.580  1.00 96.41           O  
ATOM   3057  CG  LYS A 188     -10.436  16.664  -2.357  1.00 96.41           C  
ATOM   3058  HG2 LYS A 188     -11.029  16.225  -3.160  1.00 96.41           H  
ATOM   3059  HG3 LYS A 188     -11.090  17.235  -1.699  1.00 96.41           H  
ATOM   3060  CD  LYS A 188      -9.376  17.593  -2.956  1.00 96.41           C  
ATOM   3061  HD2 LYS A 188      -8.708  17.007  -3.586  1.00 96.41           H  
ATOM   3062  HD3 LYS A 188      -8.805  18.057  -2.152  1.00 96.41           H  
ATOM   3063  CE  LYS A 188     -10.065  18.669  -3.796  1.00 96.41           C  
ATOM   3064  HE2 LYS A 188     -10.684  19.285  -3.145  1.00 96.41           H  
ATOM   3065  HE3 LYS A 188     -10.728  18.170  -4.503  1.00 96.41           H  
ATOM   3066  NZ  LYS A 188      -9.081  19.498  -4.533  1.00 96.41           N  
ATOM   3067  HZ1 LYS A 188      -9.561  20.169  -5.115  1.00 96.41           H  
ATOM   3068  HZ2 LYS A 188      -8.521  18.910  -5.133  1.00 96.41           H  
ATOM   3069  HZ3 LYS A 188      -8.474  19.993  -3.895  1.00 96.41           H  
ATOM   3070  N   TYR A 189     -10.722  12.453   0.322  1.00 98.35           N  
ATOM   3071  H   TYR A 189     -11.714  12.618   0.415  1.00 98.35           H  
ATOM   3072  CA  TYR A 189     -10.155  11.289   1.010  1.00 98.35           C  
ATOM   3073  HA  TYR A 189     -10.903  10.954   1.729  1.00 98.35           H  
ATOM   3074  C   TYR A 189      -8.910  11.608   1.845  1.00 98.35           C  
ATOM   3075  CB  TYR A 189      -9.941  10.130   0.029  1.00 98.35           C  
ATOM   3076  HB2 TYR A 189      -9.588   9.258   0.579  1.00 98.35           H  
ATOM   3077  HB3 TYR A 189      -9.163  10.403  -0.684  1.00 98.35           H  
ATOM   3078  O   TYR A 189      -7.962  10.825   1.880  1.00 98.35           O  
ATOM   3079  CG  TYR A 189     -11.189   9.731  -0.721  1.00 98.35           C  
ATOM   3080  CD1 TYR A 189     -12.273   9.165  -0.021  1.00 98.35           C  
ATOM   3081  HD1 TYR A 189     -12.214   8.998   1.044  1.00 98.35           H  
ATOM   3082  CD2 TYR A 189     -11.255   9.905  -2.117  1.00 98.35           C  
ATOM   3083  HD2 TYR A 189     -10.421  10.331  -2.655  1.00 98.35           H  
ATOM   3084  CE1 TYR A 189     -13.431   8.782  -0.718  1.00 98.35           C  
ATOM   3085  HE1 TYR A 189     -14.278   8.350  -0.205  1.00 98.35           H  
ATOM   3086  CE2 TYR A 189     -12.414   9.526  -2.815  1.00 98.35           C  
ATOM   3087  HE2 TYR A 189     -12.482   9.666  -3.883  1.00 98.35           H  
ATOM   3088  OH  TYR A 189     -14.633   8.648  -2.767  1.00 98.35           O  
ATOM   3089  HH  TYR A 189     -14.653   8.948  -3.679  1.00 98.35           H  
ATOM   3090  CZ  TYR A 189     -13.501   8.971  -2.111  1.00 98.35           C  
ATOM   3091  N   LYS A 190      -8.878  12.784   2.485  1.00 98.13           N  
ATOM   3092  H   LYS A 190      -9.644  13.424   2.331  1.00 98.13           H  
ATOM   3093  CA  LYS A 190      -7.730  13.249   3.273  1.00 98.13           C  
ATOM   3094  HA  LYS A 190      -6.904  13.426   2.585  1.00 98.13           H  
ATOM   3095  C   LYS A 190      -7.273  12.199   4.284  1.00 98.13           C  
ATOM   3096  CB  LYS A 190      -8.100  14.565   3.959  1.00 98.13           C  
ATOM   3097  HB2 LYS A 190      -8.365  15.277   3.177  1.00 98.13           H  
ATOM   3098  HB3 LYS A 190      -8.970  14.406   4.596  1.00 98.13           H  
ATOM   3099  O   LYS A 190      -8.098  11.693   5.041  1.00 98.13           O  
ATOM   3100  CG  LYS A 190      -6.955  15.146   4.802  1.00 98.13           C  
ATOM   3101  HG2 LYS A 190      -6.105  15.361   4.155  1.00 98.13           H  
ATOM   3102  HG3 LYS A 190      -6.647  14.427   5.561  1.00 98.13           H  
ATOM   3103  CD  LYS A 190      -7.377  16.429   5.519  1.00 98.13           C  
ATOM   3104  HD2 LYS A 190      -6.533  16.770   6.119  1.00 98.13           H  
ATOM   3105  HD3 LYS A 190      -8.218  16.212   6.177  1.00 98.13           H  
ATOM   3106  CE  LYS A 190      -7.752  17.525   4.519  1.00 98.13           C  
ATOM   3107  HE2 LYS A 190      -8.553  17.165   3.874  1.00 98.13           H  
ATOM   3108  HE3 LYS A 190      -6.888  17.716   3.882  1.00 98.13           H  
ATOM   3109  NZ  LYS A 190      -8.175  18.760   5.214  1.00 98.13           N  
ATOM   3110  HZ1 LYS A 190      -8.408  19.472   4.537  1.00 98.13           H  
ATOM   3111  HZ2 LYS A 190      -7.424  19.091   5.803  1.00 98.13           H  
ATOM   3112  HZ3 LYS A 190      -8.992  18.577   5.780  1.00 98.13           H  
ATOM   3113  N   LEU A 191      -5.973  11.921   4.316  1.00 98.75           N  
ATOM   3114  H   LEU A 191      -5.358  12.418   3.688  1.00 98.75           H  
ATOM   3115  CA  LEU A 191      -5.378  10.954   5.235  1.00 98.75           C  
ATOM   3116  HA  LEU A 191      -6.031  10.083   5.283  1.00 98.75           H  
ATOM   3117  C   LEU A 191      -5.255  11.543   6.642  1.00 98.75           C  
ATOM   3118  CB  LEU A 191      -4.011  10.519   4.679  1.00 98.75           C  
ATOM   3119  HB2 LEU A 191      -4.163  10.101   3.684  1.00 98.75           H  
ATOM   3120  HB3 LEU A 191      -3.378  11.401   4.582  1.00 98.75           H  
ATOM   3121  O   LEU A 191      -4.804  12.675   6.804  1.00 98.75           O  
ATOM   3122  CG  LEU A 191      -3.261   9.467   5.514  1.00 98.75           C  
ATOM   3123  HG  LEU A 191      -3.069   9.858   6.513  1.00 98.75           H  
ATOM   3124  CD1 LEU A 191      -4.043   8.160   5.628  1.00 98.75           C  
ATOM   3125 HD11 LEU A 191      -4.280   7.780   4.634  1.00 98.75           H  
ATOM   3126 HD12 LEU A 191      -3.439   7.428   6.164  1.00 98.75           H  
ATOM   3127 HD13 LEU A 191      -4.966   8.310   6.187  1.00 98.75           H  
ATOM   3128  CD2 LEU A 191      -1.921   9.142   4.856  1.00 98.75           C  
ATOM   3129 HD21 LEU A 191      -2.078   8.758   3.848  1.00 98.75           H  
ATOM   3130 HD22 LEU A 191      -1.383   8.401   5.448  1.00 98.75           H  
ATOM   3131 HD23 LEU A 191      -1.319  10.050   4.806  1.00 98.75           H  
ATOM   3132  N   LYS A 192      -5.619  10.764   7.659  1.00 98.72           N  
ATOM   3133  H   LYS A 192      -6.070   9.887   7.443  1.00 98.72           H  
ATOM   3134  CA  LYS A 192      -5.324  11.024   9.071  1.00 98.72           C  
ATOM   3135  HA  LYS A 192      -4.631  11.862   9.151  1.00 98.72           H  
ATOM   3136  C   LYS A 192      -4.604   9.805   9.630  1.00 98.72           C  
ATOM   3137  CB  LYS A 192      -6.613  11.350   9.852  1.00 98.72           C  
ATOM   3138  HB2 LYS A 192      -7.251  10.467   9.853  1.00 98.72           H  
ATOM   3139  HB3 LYS A 192      -6.351  11.573  10.886  1.00 98.72           H  
ATOM   3140  O   LYS A 192      -5.199   8.732   9.735  1.00 98.72           O  
ATOM   3141  CG  LYS A 192      -7.435  12.519   9.274  1.00 98.72           C  
ATOM   3142  HG2 LYS A 192      -7.736  12.263   8.258  1.00 98.72           H  
ATOM   3143  HG3 LYS A 192      -8.349  12.631   9.857  1.00 98.72           H  
ATOM   3144  CD  LYS A 192      -6.696  13.867   9.234  1.00 98.72           C  
ATOM   3145  HD2 LYS A 192      -5.664  13.718   8.914  1.00 98.72           H  
ATOM   3146  HD3 LYS A 192      -7.177  14.498   8.486  1.00 98.72           H  
ATOM   3147  CE  LYS A 192      -6.711  14.601  10.574  1.00 98.72           C  
ATOM   3148  HE2 LYS A 192      -6.470  13.889  11.363  1.00 98.72           H  
ATOM   3149  HE3 LYS A 192      -7.714  14.990  10.749  1.00 98.72           H  
ATOM   3150  NZ  LYS A 192      -5.707  15.694  10.561  1.00 98.72           N  
ATOM   3151  HZ1 LYS A 192      -5.811  16.284   9.748  1.00 98.72           H  
ATOM   3152  HZ2 LYS A 192      -4.779  15.299  10.495  1.00 98.72           H  
ATOM   3153  HZ3 LYS A 192      -5.746  16.259  11.396  1.00 98.72           H  
ATOM   3154  N   ILE A 193      -3.327   9.959   9.962  1.00 98.66           N  
ATOM   3155  H   ILE A 193      -2.899  10.868   9.858  1.00 98.66           H  
ATOM   3156  CA  ILE A 193      -2.477   8.844  10.378  1.00 98.66           C  
ATOM   3157  HA  ILE A 193      -3.130   8.067  10.775  1.00 98.66           H  
ATOM   3158  C   ILE A 193      -1.530   9.242  11.510  1.00 98.66           C  
ATOM   3159  CB  ILE A 193      -1.754   8.249   9.153  1.00 98.66           C  
ATOM   3160  HB  ILE A 193      -2.502   8.110   8.372  1.00 98.66           H  
ATOM   3161  O   ILE A 193      -0.935  10.315  11.488  1.00 98.66           O  
ATOM   3162  CG1 ILE A 193      -1.221   6.854   9.513  1.00 98.66           C  
ATOM   3163 HG12 ILE A 193      -0.461   6.938  10.291  1.00 98.66           H  
ATOM   3164 HG13 ILE A 193      -2.042   6.246   9.893  1.00 98.66           H  
ATOM   3165  CG2 ILE A 193      -0.665   9.178   8.584  1.00 98.66           C  
ATOM   3166 HG21 ILE A 193      -1.083  10.169   8.409  1.00 98.66           H  
ATOM   3167 HG22 ILE A 193      -0.291   8.798   7.633  1.00 98.66           H  
ATOM   3168 HG23 ILE A 193       0.170   9.265   9.280  1.00 98.66           H  
ATOM   3169  CD1 ILE A 193      -0.623   6.127   8.315  1.00 98.66           C  
ATOM   3170 HD11 ILE A 193      -1.305   6.173   7.466  1.00 98.66           H  
ATOM   3171 HD12 ILE A 193      -0.456   5.083   8.581  1.00 98.66           H  
ATOM   3172 HD13 ILE A 193       0.334   6.579   8.055  1.00 98.66           H  
ATOM   3173  N   SER A 194      -1.396   8.387  12.526  1.00 98.54           N  
ATOM   3174  H   SER A 194      -1.911   7.518  12.503  1.00 98.54           H  
ATOM   3175  CA  SER A 194      -0.496   8.639  13.659  1.00 98.54           C  
ATOM   3176  HA  SER A 194       0.441   9.038  13.271  1.00 98.54           H  
ATOM   3177  C   SER A 194      -0.170   7.367  14.447  1.00 98.54           C  
ATOM   3178  CB  SER A 194      -1.106   9.698  14.596  1.00 98.54           C  
ATOM   3179  HB2 SER A 194      -1.301  10.612  14.036  1.00 98.54           H  
ATOM   3180  HB3 SER A 194      -0.391   9.939  15.383  1.00 98.54           H  
ATOM   3181  O   SER A 194      -0.790   6.323  14.248  1.00 98.54           O  
ATOM   3182  OG  SER A 194      -2.314   9.255  15.193  1.00 98.54           O  
ATOM   3183  HG  SER A 194      -2.230   8.321  15.395  1.00 98.54           H  
ATOM   3184  N   GLY A 195       0.766   7.482  15.396  1.00 98.12           N  
ATOM   3185  H   GLY A 195       1.239   8.368  15.503  1.00 98.12           H  
ATOM   3186  CA  GLY A 195       1.107   6.405  16.330  1.00 98.12           C  
ATOM   3187  HA2 GLY A 195       0.192   5.976  16.738  1.00 98.12           H  
ATOM   3188  HA3 GLY A 195       1.693   6.814  17.153  1.00 98.12           H  
ATOM   3189  C   GLY A 195       1.922   5.293  15.677  1.00 98.12           C  
ATOM   3190  O   GLY A 195       1.561   4.121  15.774  1.00 98.12           O  
ATOM   3191  N   TYR A 196       2.978   5.694  14.970  1.00 98.70           N  
ATOM   3192  H   TYR A 196       3.207   6.677  14.955  1.00 98.70           H  
ATOM   3193  CA  TYR A 196       3.885   4.805  14.261  1.00 98.70           C  
ATOM   3194  HA  TYR A 196       3.297   4.206  13.566  1.00 98.70           H  
ATOM   3195  C   TYR A 196       4.658   3.860  15.199  1.00 98.70           C  
ATOM   3196  CB  TYR A 196       4.856   5.653  13.431  1.00 98.70           C  
ATOM   3197  HB2 TYR A 196       4.304   6.155  12.636  1.00 98.70           H  
ATOM   3198  HB3 TYR A 196       5.295   6.423  14.065  1.00 98.70           H  
ATOM   3199  O   TYR A 196       5.161   4.272  16.245  1.00 98.70           O  
ATOM   3200  CG  TYR A 196       5.972   4.834  12.822  1.00 98.70           C  
ATOM   3201  CD1 TYR A 196       7.255   4.842  13.407  1.00 98.70           C  
ATOM   3202  HD1 TYR A 196       7.453   5.484  14.252  1.00 98.70           H  
ATOM   3203  CD2 TYR A 196       5.690   3.983  11.741  1.00 98.70           C  
ATOM   3204  HD2 TYR A 196       4.695   3.952  11.322  1.00 98.70           H  
ATOM   3205  CE1 TYR A 196       8.262   3.989  12.915  1.00 98.70           C  
ATOM   3206  HE1 TYR A 196       9.237   3.966  13.378  1.00 98.70           H  
ATOM   3207  CE2 TYR A 196       6.694   3.143  11.242  1.00 98.70           C  
ATOM   3208  HE2 TYR A 196       6.498   2.467  10.423  1.00 98.70           H  
ATOM   3209  OH  TYR A 196       8.849   2.233  11.365  1.00 98.70           O  
ATOM   3210  HH  TYR A 196       9.714   2.244  11.782  1.00 98.70           H  
ATOM   3211  CZ  TYR A 196       7.963   3.131  11.837  1.00 98.70           C  
ATOM   3212  N   LEU A 197       4.814   2.611  14.763  1.00 98.15           N  
ATOM   3213  H   LEU A 197       4.304   2.359  13.928  1.00 98.15           H  
ATOM   3214  CA  LEU A 197       5.732   1.601  15.281  1.00 98.15           C  
ATOM   3215  HA  LEU A 197       6.612   2.097  15.692  1.00 98.15           H  
ATOM   3216  C   LEU A 197       6.157   0.685  14.123  1.00 98.15           C  
ATOM   3217  CB  LEU A 197       5.009   0.798  16.381  1.00 98.15           C  
ATOM   3218  HB2 LEU A 197       4.138   0.322  15.931  1.00 98.15           H  
ATOM   3219  HB3 LEU A 197       4.648   1.490  17.142  1.00 98.15           H  
ATOM   3220  O   LEU A 197       5.379   0.446  13.208  1.00 98.15           O  
ATOM   3221  CG  LEU A 197       5.864  -0.286  17.066  1.00 98.15           C  
ATOM   3222  HG  LEU A 197       6.324  -0.931  16.318  1.00 98.15           H  
ATOM   3223  CD1 LEU A 197       6.961   0.325  17.939  1.00 98.15           C  
ATOM   3224 HD11 LEU A 197       6.518   0.977  18.692  1.00 98.15           H  
ATOM   3225 HD12 LEU A 197       7.520  -0.467  18.437  1.00 98.15           H  
ATOM   3226 HD13 LEU A 197       7.652   0.907  17.329  1.00 98.15           H  
ATOM   3227  CD2 LEU A 197       4.983  -1.176  17.938  1.00 98.15           C  
ATOM   3228 HD21 LEU A 197       4.504  -0.580  18.716  1.00 98.15           H  
ATOM   3229 HD22 LEU A 197       4.216  -1.650  17.326  1.00 98.15           H  
ATOM   3230 HD23 LEU A 197       5.588  -1.954  18.403  1.00 98.15           H  
ATOM   3231  N   GLY A 198       7.350   0.103  14.155  1.00 98.08           N  
ATOM   3232  H   GLY A 198       8.021   0.365  14.863  1.00 98.08           H  
ATOM   3233  CA  GLY A 198       7.730  -0.928  13.188  1.00 98.08           C  
ATOM   3234  HA2 GLY A 198       7.248  -0.740  12.228  1.00 98.08           H  
ATOM   3235  HA3 GLY A 198       7.402  -1.901  13.551  1.00 98.08           H  
ATOM   3236  C   GLY A 198       9.226  -0.980  12.939  1.00 98.08           C  
ATOM   3237  O   GLY A 198       9.990  -0.209  13.516  1.00 98.08           O  
ATOM   3238  N   ASN A 199       9.639  -1.907  12.075  1.00 97.98           N  
ATOM   3239  H   ASN A 199       8.943  -2.452  11.587  1.00 97.98           H  
ATOM   3240  CA  ASN A 199      11.033  -2.035  11.642  1.00 97.98           C  
ATOM   3241  HA  ASN A 199      11.665  -1.497  12.348  1.00 97.98           H  
ATOM   3242  C   ASN A 199      11.302  -1.378  10.275  1.00 97.98           C  
ATOM   3243  CB  ASN A 199      11.459  -3.514  11.690  1.00 97.98           C  
ATOM   3244  HB2 ASN A 199      11.207  -3.940  12.661  1.00 97.98           H  
ATOM   3245  HB3 ASN A 199      12.542  -3.557  11.573  1.00 97.98           H  
ATOM   3246  O   ASN A 199      12.445  -1.365   9.822  1.00 97.98           O  
ATOM   3247  CG  ASN A 199      10.834  -4.361  10.598  1.00 97.98           C  
ATOM   3248  ND2 ASN A 199      11.369  -5.528  10.330  1.00 97.98           N  
ATOM   3249 HD21 ASN A 199      11.049  -6.010   9.503  1.00 97.98           H  
ATOM   3250 HD22 ASN A 199      12.202  -5.826  10.817  1.00 97.98           H  
ATOM   3251  OD1 ASN A 199       9.865  -3.991   9.964  1.00 97.98           O  
ATOM   3252  N   ALA A 200      10.275  -0.844   9.607  1.00 98.04           N  
ATOM   3253  H   ALA A 200       9.346  -0.944   9.992  1.00 98.04           H  
ATOM   3254  CA  ALA A 200      10.454   0.092   8.504  1.00 98.04           C  
ATOM   3255  HA  ALA A 200      11.241  -0.284   7.850  1.00 98.04           H  
ATOM   3256  C   ALA A 200      10.897   1.480   9.026  1.00 98.04           C  
ATOM   3257  CB  ALA A 200       9.141   0.140   7.709  1.00 98.04           C  
ATOM   3258  HB1 ALA A 200       8.824  -0.867   7.437  1.00 98.04           H  
ATOM   3259  HB2 ALA A 200       9.267   0.727   6.800  1.00 98.04           H  
ATOM   3260  HB3 ALA A 200       8.370   0.598   8.328  1.00 98.04           H  
ATOM   3261  O   ALA A 200      11.139   1.681  10.213  1.00 98.04           O  
ATOM   3262  N   THR A 201      11.026   2.462   8.137  1.00 98.17           N  
ATOM   3263  H   THR A 201      10.909   2.242   7.158  1.00 98.17           H  
ATOM   3264  CA  THR A 201      11.079   3.890   8.513  1.00 98.17           C  
ATOM   3265  HA  THR A 201      11.482   3.996   9.521  1.00 98.17           H  
ATOM   3266  C   THR A 201       9.677   4.495   8.507  1.00 98.17           C  
ATOM   3267  CB  THR A 201      11.978   4.669   7.548  1.00 98.17           C  
ATOM   3268  HB  THR A 201      11.942   5.730   7.796  1.00 98.17           H  
ATOM   3269  O   THR A 201       8.833   3.997   7.778  1.00 98.17           O  
ATOM   3270  CG2 THR A 201      13.426   4.188   7.664  1.00 98.17           C  
ATOM   3271 HG21 THR A 201      14.094   4.868   7.136  1.00 98.17           H  
ATOM   3272 HG22 THR A 201      13.529   3.188   7.242  1.00 98.17           H  
ATOM   3273 HG23 THR A 201      13.725   4.163   8.712  1.00 98.17           H  
ATOM   3274  OG1 THR A 201      11.549   4.482   6.210  1.00 98.17           O  
ATOM   3275  HG1 THR A 201      10.782   5.035   6.045  1.00 98.17           H  
ATOM   3276  N   ASP A 202       9.413   5.605   9.200  1.00 98.31           N  
ATOM   3277  H   ASP A 202      10.097   5.980   9.841  1.00 98.31           H  
ATOM   3278  CA  ASP A 202       8.091   6.258   9.158  1.00 98.31           C  
ATOM   3279  HA  ASP A 202       7.338   5.471   9.096  1.00 98.31           H  
ATOM   3280  C   ASP A 202       7.903   7.155   7.919  1.00 98.31           C  
ATOM   3281  CB  ASP A 202       7.807   7.010  10.461  1.00 98.31           C  
ATOM   3282  HB2 ASP A 202       8.036   6.356  11.302  1.00 98.31           H  
ATOM   3283  HB3 ASP A 202       8.452   7.885  10.530  1.00 98.31           H  
ATOM   3284  O   ASP A 202       7.858   8.384   7.981  1.00 98.31           O  
ATOM   3285  CG  ASP A 202       6.336   7.438  10.549  1.00 98.31           C  
ATOM   3286  OD1 ASP A 202       5.558   7.125   9.607  1.00 98.31           O  
ATOM   3287  OD2 ASP A 202       5.986   8.071  11.565  1.00 98.31           O  
ATOM   3288  N   SER A 203       7.854   6.538   6.741  1.00 98.11           N  
ATOM   3289  H   SER A 203       7.914   5.530   6.733  1.00 98.11           H  
ATOM   3290  CA  SER A 203       7.728   7.273   5.481  1.00 98.11           C  
ATOM   3291  HA  SER A 203       8.292   8.203   5.560  1.00 98.11           H  
ATOM   3292  C   SER A 203       6.291   7.692   5.149  1.00 98.11           C  
ATOM   3293  CB  SER A 203       8.344   6.453   4.356  1.00 98.11           C  
ATOM   3294  HB2 SER A 203       8.084   6.927   3.409  1.00 98.11           H  
ATOM   3295  HB3 SER A 203       7.922   5.448   4.355  1.00 98.11           H  
ATOM   3296  O   SER A 203       6.105   8.547   4.281  1.00 98.11           O  
ATOM   3297  OG  SER A 203       9.758   6.410   4.505  1.00 98.11           O  
ATOM   3298  HG  SER A 203      10.024   7.306   4.724  1.00 98.11           H  
ATOM   3299  N   LEU A 204       5.282   7.132   5.827  1.00 97.81           N  
ATOM   3300  H   LEU A 204       5.492   6.467   6.558  1.00 97.81           H  
ATOM   3301  CA  LEU A 204       3.880   7.502   5.615  1.00 97.81           C  
ATOM   3302  HA  LEU A 204       3.774   7.754   4.560  1.00 97.81           H  
ATOM   3303  C   LEU A 204       3.466   8.743   6.423  1.00 97.81           C  
ATOM   3304  CB  LEU A 204       2.972   6.293   5.880  1.00 97.81           C  
ATOM   3305  HB2 LEU A 204       2.891   6.163   6.959  1.00 97.81           H  
ATOM   3306  HB3 LEU A 204       3.440   5.406   5.452  1.00 97.81           H  
ATOM   3307  O   LEU A 204       2.559   9.446   5.989  1.00 97.81           O  
ATOM   3308  CG  LEU A 204       1.535   6.389   5.337  1.00 97.81           C  
ATOM   3309  HG  LEU A 204       0.991   7.173   5.864  1.00 97.81           H  
ATOM   3310  CD1 LEU A 204       1.481   6.664   3.837  1.00 97.81           C  
ATOM   3311 HD11 LEU A 204       1.778   7.694   3.637  1.00 97.81           H  
ATOM   3312 HD12 LEU A 204       2.157   5.980   3.323  1.00 97.81           H  
ATOM   3313 HD13 LEU A 204       0.464   6.531   3.469  1.00 97.81           H  
ATOM   3314  CD2 LEU A 204       0.836   5.047   5.567  1.00 97.81           C  
ATOM   3315 HD21 LEU A 204      -0.230   5.152   5.365  1.00 97.81           H  
ATOM   3316 HD22 LEU A 204       0.973   4.728   6.600  1.00 97.81           H  
ATOM   3317 HD23 LEU A 204       1.257   4.284   4.912  1.00 97.81           H  
ATOM   3318  N   ALA A 205       4.158   9.086   7.518  1.00 97.79           N  
ATOM   3319  H   ALA A 205       4.834   8.445   7.908  1.00 97.79           H  
ATOM   3320  CA  ALA A 205       3.875  10.305   8.290  1.00 97.79           C  
ATOM   3321  HA  ALA A 205       2.864  10.239   8.692  1.00 97.79           H  
ATOM   3322  C   ALA A 205       3.947  11.601   7.464  1.00 97.79           C  
ATOM   3323  CB  ALA A 205       4.851  10.377   9.464  1.00 97.79           C  
ATOM   3324  HB1 ALA A 205       4.597   9.593  10.177  1.00 97.79           H  
ATOM   3325  HB2 ALA A 205       4.751  11.336   9.973  1.00 97.79           H  
ATOM   3326  HB3 ALA A 205       5.880  10.250   9.127  1.00 97.79           H  
ATOM   3327  O   ALA A 205       3.239  12.560   7.751  1.00 97.79           O  
ATOM   3328  N   TRP A 206       4.738  11.620   6.386  1.00 94.73           N  
ATOM   3329  H   TRP A 206       5.274  10.788   6.185  1.00 94.73           H  
ATOM   3330  CA  TRP A 206       4.841  12.758   5.458  1.00 94.73           C  
ATOM   3331  HA  TRP A 206       5.113  13.658   6.010  1.00 94.73           H  
ATOM   3332  C   TRP A 206       3.529  13.058   4.723  1.00 94.73           C  
ATOM   3333  CB  TRP A 206       5.927  12.448   4.422  1.00 94.73           C  
ATOM   3334  HB2 TRP A 206       5.870  13.203   3.638  1.00 94.73           H  
ATOM   3335  HB3 TRP A 206       5.710  11.486   3.958  1.00 94.73           H  
ATOM   3336  O   TRP A 206       3.396  14.102   4.090  1.00 94.73           O  
ATOM   3337  CG  TRP A 206       7.342  12.431   4.911  1.00 94.73           C  
ATOM   3338  CD1 TRP A 206       7.790  11.975   6.107  1.00 94.73           C  
ATOM   3339  HD1 TRP A 206       7.185  11.553   6.896  1.00 94.73           H  
ATOM   3340  CD2 TRP A 206       8.528  12.903   4.203  1.00 94.73           C  
ATOM   3341  CE2 TRP A 206       9.664  12.702   5.041  1.00 94.73           C  
ATOM   3342  CE3 TRP A 206       8.757  13.479   2.934  1.00 94.73           C  
ATOM   3343  HE3 TRP A 206       7.917  13.656   2.278  1.00 94.73           H  
ATOM   3344  NE1 TRP A 206       9.154  12.140   6.189  1.00 94.73           N  
ATOM   3345  HE1 TRP A 206       9.686  11.893   7.011  1.00 94.73           H  
ATOM   3346  CH2 TRP A 206      11.156  13.621   3.375  1.00 94.73           C  
ATOM   3347  HH2 TRP A 206      12.148  13.905   3.056  1.00 94.73           H  
ATOM   3348  CZ2 TRP A 206      10.962  13.052   4.645  1.00 94.73           C  
ATOM   3349  HZ2 TRP A 206      11.796  12.896   5.313  1.00 94.73           H  
ATOM   3350  CZ3 TRP A 206      10.056  13.834   2.524  1.00 94.73           C  
ATOM   3351  HZ3 TRP A 206      10.209  14.282   1.553  1.00 94.73           H  
ATOM   3352  N   HIS A 207       2.594  12.113   4.766  1.00 95.68           N  
ATOM   3353  H   HIS A 207       2.768  11.293   5.331  1.00 95.68           H  
ATOM   3354  CA  HIS A 207       1.317  12.163   4.079  1.00 95.68           C  
ATOM   3355  HA  HIS A 207       1.349  12.953   3.329  1.00 95.68           H  
ATOM   3356  C   HIS A 207       0.153  12.494   5.014  1.00 95.68           C  
ATOM   3357  CB  HIS A 207       1.110  10.830   3.359  1.00 95.68           C  
ATOM   3358  HB2 HIS A 207       1.042  10.021   4.087  1.00 95.68           H  
ATOM   3359  HB3 HIS A 207       0.158  10.870   2.830  1.00 95.68           H  
ATOM   3360  O   HIS A 207      -0.977  12.628   4.538  1.00 95.68           O  
ATOM   3361  CG  HIS A 207       2.199  10.523   2.368  1.00 95.68           C  
ATOM   3362  CD2 HIS A 207       3.405   9.923   2.598  1.00 95.68           C  
ATOM   3363  HD2 HIS A 207       3.763   9.578   3.557  1.00 95.68           H  
ATOM   3364  ND1 HIS A 207       2.183  10.888   1.055  1.00 95.68           N  
ATOM   3365  HD1 HIS A 207       1.453  11.433   0.619  1.00 95.68           H  
ATOM   3366  CE1 HIS A 207       3.323  10.504   0.486  1.00 95.68           C  
ATOM   3367  HE1 HIS A 207       3.553  10.656  -0.558  1.00 95.68           H  
ATOM   3368  NE2 HIS A 207       4.113   9.901   1.388  1.00 95.68           N  
ATOM   3369  N   ASP A 208       0.397  12.620   6.325  1.00 98.00           N  
ATOM   3370  H   ASP A 208       1.346  12.579   6.671  1.00 98.00           H  
ATOM   3371  CA  ASP A 208      -0.659  12.992   7.260  1.00 98.00           C  
ATOM   3372  HA  ASP A 208      -1.438  12.234   7.185  1.00 98.00           H  
ATOM   3373  C   ASP A 208      -1.279  14.336   6.864  1.00 98.00           C  
ATOM   3374  CB  ASP A 208      -0.188  13.024   8.723  1.00 98.00           C  
ATOM   3375  HB2 ASP A 208       0.580  13.788   8.840  1.00 98.00           H  
ATOM   3376  HB3 ASP A 208       0.242  12.059   8.992  1.00 98.00           H  
ATOM   3377  O   ASP A 208      -0.602  15.287   6.472  1.00 98.00           O  
ATOM   3378  CG  ASP A 208      -1.380  13.329   9.648  1.00 98.00           C  
ATOM   3379  OD1 ASP A 208      -2.424  12.644   9.503  1.00 98.00           O  
ATOM   3380  OD2 ASP A 208      -1.338  14.323  10.405  1.00 98.00           O  
ATOM   3381  N   ASN A 209      -2.604  14.399   6.967  1.00 97.22           N  
ATOM   3382  H   ASN A 209      -3.080  13.572   7.295  1.00 97.22           H  
ATOM   3383  CA  ASN A 209      -3.421  15.563   6.662  1.00 97.22           C  
ATOM   3384  HA  ASN A 209      -4.451  15.255   6.844  1.00 97.22           H  
ATOM   3385  C   ASN A 209      -3.389  16.025   5.188  1.00 97.22           C  
ATOM   3386  CB  ASN A 209      -3.063  16.653   7.686  1.00 97.22           C  
ATOM   3387  HB2 ASN A 209      -2.847  16.196   8.652  1.00 97.22           H  
ATOM   3388  HB3 ASN A 209      -2.152  17.156   7.361  1.00 97.22           H  
ATOM   3389  O   ASN A 209      -3.957  17.078   4.877  1.00 97.22           O  
ATOM   3390  CG  ASN A 209      -4.157  17.668   7.905  1.00 97.22           C  
ATOM   3391  ND2 ASN A 209      -3.830  18.937   7.840  1.00 97.22           N  
ATOM   3392 HD21 ASN A 209      -2.879  19.176   7.597  1.00 97.22           H  
ATOM   3393 HD22 ASN A 209      -4.523  19.634   8.071  1.00 97.22           H  
ATOM   3394  OD1 ASN A 209      -5.298  17.340   8.223  1.00 97.22           O  
ATOM   3395  N   LEU A 210      -2.791  15.248   4.276  1.00 94.25           N  
ATOM   3396  H   LEU A 210      -2.317  14.415   4.594  1.00 94.25           H  
ATOM   3397  CA  LEU A 210      -2.800  15.522   2.839  1.00 94.25           C  
ATOM   3398  HA  LEU A 210      -2.864  16.602   2.700  1.00 94.25           H  
ATOM   3399  C   LEU A 210      -4.030  14.928   2.152  1.00 94.25           C  
ATOM   3400  CB  LEU A 210      -1.497  15.045   2.173  1.00 94.25           C  
ATOM   3401  HB2 LEU A 210      -1.408  13.967   2.310  1.00 94.25           H  
ATOM   3402  HB3 LEU A 210      -1.567  15.236   1.102  1.00 94.25           H  
ATOM   3403  O   LEU A 210      -4.568  13.896   2.554  1.00 94.25           O  
ATOM   3404  CG  LEU A 210      -0.212  15.706   2.704  1.00 94.25           C  
ATOM   3405  HG  LEU A 210      -0.022  15.376   3.725  1.00 94.25           H  
ATOM   3406  CD1 LEU A 210       0.964  15.294   1.824  1.00 94.25           C  
ATOM   3407 HD11 LEU A 210       0.992  14.210   1.717  1.00 94.25           H  
ATOM   3408 HD12 LEU A 210       1.897  15.628   2.278  1.00 94.25           H  
ATOM   3409 HD13 LEU A 210       0.844  15.734   0.834  1.00 94.25           H  
ATOM   3410  CD2 LEU A 210      -0.275  17.237   2.667  1.00 94.25           C  
ATOM   3411 HD21 LEU A 210       0.697  17.643   2.947  1.00 94.25           H  
ATOM   3412 HD22 LEU A 210      -1.003  17.591   3.398  1.00 94.25           H  
ATOM   3413 HD23 LEU A 210      -0.545  17.581   1.669  1.00 94.25           H  
ATOM   3414  N   ASN A 211      -4.474  15.598   1.090  1.00 94.37           N  
ATOM   3415  H   ASN A 211      -3.919  16.375   0.762  1.00 94.37           H  
ATOM   3416  CA  ASN A 211      -5.573  15.134   0.249  1.00 94.37           C  
ATOM   3417  HA  ASN A 211      -6.359  14.712   0.875  1.00 94.37           H  
ATOM   3418  C   ASN A 211      -5.087  14.039  -0.703  1.00 94.37           C  
ATOM   3419  CB  ASN A 211      -6.155  16.323  -0.526  1.00 94.37           C  
ATOM   3420  HB2 ASN A 211      -5.354  16.796  -1.094  1.00 94.37           H  
ATOM   3421  HB3 ASN A 211      -6.889  15.950  -1.241  1.00 94.37           H  
ATOM   3422  O   ASN A 211      -3.957  14.090  -1.191  1.00 94.37           O  
ATOM   3423  CG  ASN A 211      -6.835  17.355   0.357  1.00 94.37           C  
ATOM   3424  ND2 ASN A 211      -6.928  18.575  -0.119  1.00 94.37           N  
ATOM   3425 HD21 ASN A 211      -6.447  18.810  -0.976  1.00 94.37           H  
ATOM   3426 HD22 ASN A 211      -7.347  19.261   0.493  1.00 94.37           H  
ATOM   3427  OD1 ASN A 211      -7.279  17.120   1.468  1.00 94.37           O  
ATOM   3428  N   PHE A 212      -5.954  13.074  -1.003  1.00 94.23           N  
ATOM   3429  H   PHE A 212      -6.894  13.109  -0.636  1.00 94.23           H  
ATOM   3430  CA  PHE A 212      -5.692  12.118  -2.068  1.00 94.23           C  
ATOM   3431  HA  PHE A 212      -4.696  11.699  -1.923  1.00 94.23           H  
ATOM   3432  C   PHE A 212      -5.727  12.834  -3.420  1.00 94.23           C  
ATOM   3433  CB  PHE A 212      -6.704  10.973  -2.011  1.00 94.23           C  
ATOM   3434  HB2 PHE A 212      -6.808  10.645  -0.977  1.00 94.23           H  
ATOM   3435  HB3 PHE A 212      -7.676  11.338  -2.341  1.00 94.23           H  
ATOM   3436  O   PHE A 212      -6.460  13.808  -3.614  1.00 94.23           O  
ATOM   3437  CG  PHE A 212      -6.308   9.773  -2.847  1.00 94.23           C  
ATOM   3438  CD1 PHE A 212      -6.799   9.619  -4.157  1.00 94.23           C  
ATOM   3439  HD1 PHE A 212      -7.463  10.357  -4.581  1.00 94.23           H  
ATOM   3440  CD2 PHE A 212      -5.449   8.801  -2.305  1.00 94.23           C  
ATOM   3441  HD2 PHE A 212      -5.070   8.914  -1.300  1.00 94.23           H  
ATOM   3442  CE1 PHE A 212      -6.438   8.490  -4.913  1.00 94.23           C  
ATOM   3443  HE1 PHE A 212      -6.828   8.363  -5.912  1.00 94.23           H  
ATOM   3444  CE2 PHE A 212      -5.102   7.665  -3.053  1.00 94.23           C  
ATOM   3445  HE2 PHE A 212      -4.469   6.904  -2.619  1.00 94.23           H  
ATOM   3446  CZ  PHE A 212      -5.598   7.512  -4.356  1.00 94.23           C  
ATOM   3447  HZ  PHE A 212      -5.336   6.634  -4.928  1.00 94.23           H  
ATOM   3448  N   SER A 213      -4.929  12.352  -4.362  1.00 90.69           N  
ATOM   3449  H   SER A 213      -4.337  11.562  -4.147  1.00 90.69           H  
ATOM   3450  CA  SER A 213      -4.905  12.850  -5.734  1.00 90.69           C  
ATOM   3451  HA  SER A 213      -5.909  13.156  -6.030  1.00 90.69           H  
ATOM   3452  C   SER A 213      -4.446  11.751  -6.679  1.00 90.69           C  
ATOM   3453  CB  SER A 213      -3.979  14.064  -5.832  1.00 90.69           C  
ATOM   3454  HB2 SER A 213      -3.959  14.418  -6.863  1.00 90.69           H  
ATOM   3455  HB3 SER A 213      -4.364  14.863  -5.198  1.00 90.69           H  
ATOM   3456  O   SER A 213      -3.693  10.860  -6.280  1.00 90.69           O  
ATOM   3457  OG  SER A 213      -2.672  13.720  -5.406  1.00 90.69           O  
ATOM   3458  HG  SER A 213      -2.769  13.187  -4.614  1.00 90.69           H  
ATOM   3459  N   THR A 214      -4.875  11.817  -7.936  1.00 88.24           N  
ATOM   3460  H   THR A 214      -5.534  12.535  -8.204  1.00 88.24           H  
ATOM   3461  CA  THR A 214      -4.392  10.920  -8.990  1.00 88.24           C  
ATOM   3462  HA  THR A 214      -3.787  10.129  -8.547  1.00 88.24           H  
ATOM   3463  C   THR A 214      -3.483  11.654  -9.965  1.00 88.24           C  
ATOM   3464  CB  THR A 214      -5.545  10.218  -9.720  1.00 88.24           C  
ATOM   3465  HB  THR A 214      -5.108   9.453 -10.362  1.00 88.24           H  
ATOM   3466  O   THR A 214      -3.543  12.878 -10.099  1.00 88.24           O  
ATOM   3467  CG2 THR A 214      -6.486   9.527  -8.737  1.00 88.24           C  
ATOM   3468 HG21 THR A 214      -7.108  10.258  -8.221  1.00 88.24           H  
ATOM   3469 HG22 THR A 214      -5.907   8.955  -8.013  1.00 88.24           H  
ATOM   3470 HG23 THR A 214      -7.124   8.832  -9.285  1.00 88.24           H  
ATOM   3471  OG1 THR A 214      -6.255  11.120 -10.542  1.00 88.24           O  
ATOM   3472  HG1 THR A 214      -6.824  11.675 -10.003  1.00 88.24           H  
ATOM   3473  N   TYR A 215      -2.643  10.908 -10.687  1.00 70.96           N  
ATOM   3474  H   TYR A 215      -2.535   9.931 -10.455  1.00 70.96           H  
ATOM   3475  CA  TYR A 215      -1.814  11.467 -11.758  1.00 70.96           C  
ATOM   3476  HA  TYR A 215      -1.065  12.124 -11.317  1.00 70.96           H  
ATOM   3477  C   TYR A 215      -2.627  12.304 -12.767  1.00 70.96           C  
ATOM   3478  CB  TYR A 215      -1.087  10.319 -12.473  1.00 70.96           C  
ATOM   3479  HB2 TYR A 215      -1.818   9.579 -12.798  1.00 70.96           H  
ATOM   3480  HB3 TYR A 215      -0.416   9.830 -11.767  1.00 70.96           H  
ATOM   3481  O   TYR A 215      -2.152  13.351 -13.215  1.00 70.96           O  
ATOM   3482  CG  TYR A 215      -0.286  10.782 -13.675  1.00 70.96           C  
ATOM   3483  CD1 TYR A 215      -0.832  10.673 -14.970  1.00 70.96           C  
ATOM   3484  HD1 TYR A 215      -1.799  10.210 -15.104  1.00 70.96           H  
ATOM   3485  CD2 TYR A 215       0.976  11.380 -13.489  1.00 70.96           C  
ATOM   3486  HD2 TYR A 215       1.389  11.463 -12.495  1.00 70.96           H  
ATOM   3487  CE1 TYR A 215      -0.124  11.175 -16.079  1.00 70.96           C  
ATOM   3488  HE1 TYR A 215      -0.532  11.090 -17.075  1.00 70.96           H  
ATOM   3489  CE2 TYR A 215       1.687  11.883 -14.595  1.00 70.96           C  
ATOM   3490  HE2 TYR A 215       2.649  12.350 -14.441  1.00 70.96           H  
ATOM   3491  OH  TYR A 215       1.803  12.296 -16.958  1.00 70.96           O  
ATOM   3492  HH  TYR A 215       2.652  12.649 -16.682  1.00 70.96           H  
ATOM   3493  CZ  TYR A 215       1.132  11.788 -15.890  1.00 70.96           C  
ATOM   3494  N   LYS A 216      -3.860  11.881 -13.105  1.00 66.72           N  
ATOM   3495  H   LYS A 216      -4.233  11.071 -12.631  1.00 66.72           H  
ATOM   3496  CA  LYS A 216      -4.724  12.610 -14.052  1.00 66.72           C  
ATOM   3497  HA  LYS A 216      -4.134  12.855 -14.935  1.00 66.72           H  
ATOM   3498  C   LYS A 216      -5.185  13.963 -13.492  1.00 66.72           C  
ATOM   3499  CB  LYS A 216      -5.931  11.761 -14.499  1.00 66.72           C  
ATOM   3500  HB2 LYS A 216      -6.495  11.446 -13.621  1.00 66.72           H  
ATOM   3501  HB3 LYS A 216      -6.580  12.405 -15.091  1.00 66.72           H  
ATOM   3502  O   LYS A 216      -5.173  14.938 -14.240  1.00 66.72           O  
ATOM   3503  CG  LYS A 216      -5.581  10.522 -15.351  1.00 66.72           C  
ATOM   3504  HG2 LYS A 216      -5.157   9.758 -14.699  1.00 66.72           H  
ATOM   3505  HG3 LYS A 216      -4.844  10.787 -16.109  1.00 66.72           H  
ATOM   3506  CD  LYS A 216      -6.843   9.968 -16.050  1.00 66.72           C  
ATOM   3507  HD2 LYS A 216      -7.679  10.056 -15.357  1.00 66.72           H  
ATOM   3508  HD3 LYS A 216      -7.080  10.596 -16.909  1.00 66.72           H  
ATOM   3509  CE  LYS A 216      -6.706   8.501 -16.512  1.00 66.72           C  
ATOM   3510  HE2 LYS A 216      -6.231   7.938 -15.708  1.00 66.72           H  
ATOM   3511  HE3 LYS A 216      -6.049   8.456 -17.381  1.00 66.72           H  
ATOM   3512  NZ  LYS A 216      -8.024   7.854 -16.818  1.00 66.72           N  
ATOM   3513  HZ1 LYS A 216      -7.924   6.873 -17.033  1.00 66.72           H  
ATOM   3514  HZ2 LYS A 216      -8.652   7.838 -16.027  1.00 66.72           H  
ATOM   3515  HZ3 LYS A 216      -8.537   8.309 -17.559  1.00 66.72           H  
ATOM   3516  N   ASP A 217      -5.498  14.043 -12.198  1.00 65.08           N  
ATOM   3517  H   ASP A 217      -5.525  13.192 -11.655  1.00 65.08           H  
ATOM   3518  CA  ASP A 217      -5.897  15.298 -11.536  1.00 65.08           C  
ATOM   3519  HA  ASP A 217      -6.656  15.794 -12.141  1.00 65.08           H  
ATOM   3520  C   ASP A 217      -4.710  16.262 -11.359  1.00 65.08           C  
ATOM   3521  CB  ASP A 217      -6.502  14.999 -10.154  1.00 65.08           C  
ATOM   3522  HB2 ASP A 217      -6.875  15.929  -9.724  1.00 65.08           H  
ATOM   3523  HB3 ASP A 217      -5.715  14.623  -9.499  1.00 65.08           H  
ATOM   3524  O   ASP A 217      -4.857  17.486 -11.387  1.00 65.08           O  
ATOM   3525  CG  ASP A 217      -7.644  13.988 -10.196  1.00 65.08           C  
ATOM   3526  OD1 ASP A 217      -8.476  14.083 -11.120  1.00 65.08           O  
ATOM   3527  OD2 ASP A 217      -7.611  13.079  -9.331  1.00 65.08           O  
ATOM   3528  N   ASN A 218      -3.507  15.706 -11.190  1.00 57.95           N  
ATOM   3529  H   ASN A 218      -3.479  14.698 -11.132  1.00 57.95           H  
ATOM   3530  CA  ASN A 218      -2.311  16.443 -10.789  1.00 57.95           C  
ATOM   3531  HA  ASN A 218      -2.622  17.241 -10.115  1.00 57.95           H  
ATOM   3532  C   ASN A 218      -1.568  17.161 -11.915  1.00 57.95           C  
ATOM   3533  CB  ASN A 218      -1.379  15.496 -10.019  1.00 57.95           C  
ATOM   3534  HB2 ASN A 218      -1.335  14.527 -10.517  1.00 57.95           H  
ATOM   3535  HB3 ASN A 218      -0.373  15.917 -10.004  1.00 57.95           H  
ATOM   3536  O   ASN A 218      -0.593  17.854 -11.622  1.00 57.95           O  
ATOM   3537  CG  ASN A 218      -1.799  15.318  -8.574  1.00 57.95           C  
ATOM   3538  ND2 ASN A 218      -1.356  14.264  -7.932  1.00 57.95           N  
ATOM   3539 HD21 ASN A 218      -0.855  13.531  -8.412  1.00 57.95           H  
ATOM   3540 HD22 ASN A 218      -1.700  14.149  -6.989  1.00 57.95           H  
ATOM   3541  OD1 ASN A 218      -2.489  16.138  -7.992  1.00 57.95           O  
ATOM   3542  N   LYS A 219      -2.012  17.074 -13.178  1.00 53.49           N  
ATOM   3543  H   LYS A 219      -2.819  16.495 -13.363  1.00 53.49           H  
ATOM   3544  CA  LYS A 219      -1.358  17.817 -14.271  1.00 53.49           C  
ATOM   3545  HA  LYS A 219      -0.315  17.502 -14.308  1.00 53.49           H  
ATOM   3546  C   LYS A 219      -1.267  19.331 -14.010  1.00 53.49           C  
ATOM   3547  CB  LYS A 219      -2.006  17.509 -15.635  1.00 53.49           C  
ATOM   3548  HB2 LYS A 219      -3.089  17.452 -15.530  1.00 53.49           H  
ATOM   3549  HB3 LYS A 219      -1.773  18.325 -16.320  1.00 53.49           H  
ATOM   3550  O   LYS A 219      -0.369  19.946 -14.571  1.00 53.49           O  
ATOM   3551  CG  LYS A 219      -1.455  16.205 -16.238  1.00 53.49           C  
ATOM   3552  HG2 LYS A 219      -1.754  15.363 -15.613  1.00 53.49           H  
ATOM   3553  HG3 LYS A 219      -0.367  16.256 -16.263  1.00 53.49           H  
ATOM   3554  CD  LYS A 219      -1.972  15.993 -17.667  1.00 53.49           C  
ATOM   3555  HD2 LYS A 219      -1.708  16.859 -18.273  1.00 53.49           H  
ATOM   3556  HD3 LYS A 219      -3.057  15.897 -17.637  1.00 53.49           H  
ATOM   3557  CE  LYS A 219      -1.352  14.729 -18.276  1.00 53.49           C  
ATOM   3558  HE2 LYS A 219      -0.267  14.833 -18.267  1.00 53.49           H  
ATOM   3559  HE3 LYS A 219      -1.606  13.882 -17.639  1.00 53.49           H  
ATOM   3560  NZ  LYS A 219      -1.840  14.501 -19.659  1.00 53.49           N  
ATOM   3561  HZ1 LYS A 219      -1.608  15.288 -20.249  1.00 53.49           H  
ATOM   3562  HZ2 LYS A 219      -2.844  14.394 -19.658  1.00 53.49           H  
ATOM   3563  HZ3 LYS A 219      -1.427  13.666 -20.050  1.00 53.49           H  
ATOM   3564  N   ASN A 220      -2.112  19.905 -13.138  1.00 48.89           N  
ATOM   3565  H   ASN A 220      -2.810  19.315 -12.708  1.00 48.89           H  
ATOM   3566  CA  ASN A 220      -2.203  21.360 -12.958  1.00 48.89           C  
ATOM   3567  HA  ASN A 220      -1.352  21.833 -13.448  1.00 48.89           H  
ATOM   3568  C   ASN A 220      -2.168  21.900 -11.506  1.00 48.89           C  
ATOM   3569  CB  ASN A 220      -3.476  21.833 -13.692  1.00 48.89           C  
ATOM   3570  HB2 ASN A 220      -3.615  22.900 -13.518  1.00 48.89           H  
ATOM   3571  HB3 ASN A 220      -4.341  21.313 -13.281  1.00 48.89           H  
ATOM   3572  O   ASN A 220      -2.226  23.115 -11.355  1.00 48.89           O  
ATOM   3573  CG  ASN A 220      -3.440  21.638 -15.201  1.00 48.89           C  
ATOM   3574  ND2 ASN A 220      -4.584  21.561 -15.836  1.00 48.89           N  
ATOM   3575 HD21 ASN A 220      -5.456  21.673 -15.337  1.00 48.89           H  
ATOM   3576 HD22 ASN A 220      -4.527  21.497 -16.842  1.00 48.89           H  
ATOM   3577  OD1 ASN A 220      -2.413  21.553 -15.848  1.00 48.89           O  
ATOM   3578  N   ASN A 221      -2.112  21.082 -10.439  1.00 51.67           N  
ATOM   3579  H   ASN A 221      -1.986  20.092 -10.594  1.00 51.67           H  
ATOM   3580  CA  ASN A 221      -2.623  21.539  -9.125  1.00 51.67           C  
ATOM   3581  HA  ASN A 221      -2.631  22.629  -9.134  1.00 51.67           H  
ATOM   3582  C   ASN A 221      -1.782  21.266  -7.860  1.00 51.67           C  
ATOM   3583  CB  ASN A 221      -4.089  21.058  -8.982  1.00 51.67           C  
ATOM   3584  HB2 ASN A 221      -4.316  20.313  -9.744  1.00 51.67           H  
ATOM   3585  HB3 ASN A 221      -4.238  20.567  -8.020  1.00 51.67           H  
ATOM   3586  O   ASN A 221      -2.312  21.425  -6.761  1.00 51.67           O  
ATOM   3587  CG  ASN A 221      -5.123  22.170  -9.091  1.00 51.67           C  
ATOM   3588  ND2 ASN A 221      -6.386  21.823  -9.025  1.00 51.67           N  
ATOM   3589 HD21 ASN A 221      -6.641  20.846  -9.026  1.00 51.67           H  
ATOM   3590 HD22 ASN A 221      -7.042  22.576  -9.178  1.00 51.67           H  
ATOM   3591  OD1 ASN A 221      -4.852  23.344  -9.246  1.00 51.67           O  
ATOM   3592  N   ILE A 222      -0.497  20.902  -7.954  1.00 54.24           N  
ATOM   3593  H   ILE A 222      -0.084  20.804  -8.870  1.00 54.24           H  
ATOM   3594  CA  ILE A 222       0.389  20.879  -6.770  1.00 54.24           C  
ATOM   3595  HA  ILE A 222      -0.211  20.950  -5.863  1.00 54.24           H  
ATOM   3596  C   ILE A 222       1.311  22.104  -6.839  1.00 54.24           C  
ATOM   3597  CB  ILE A 222       1.158  19.549  -6.617  1.00 54.24           C  
ATOM   3598  HB  ILE A 222       1.847  19.433  -7.453  1.00 54.24           H  
ATOM   3599  O   ILE A 222       2.318  22.043  -7.545  1.00 54.24           O  
ATOM   3600  CG1 ILE A 222       0.179  18.353  -6.617  1.00 54.24           C  
ATOM   3601 HG12 ILE A 222      -0.589  18.506  -5.858  1.00 54.24           H  
ATOM   3602 HG13 ILE A 222      -0.314  18.293  -7.588  1.00 54.24           H  
ATOM   3603  CG2 ILE A 222       1.965  19.594  -5.300  1.00 54.24           C  
ATOM   3604 HG21 ILE A 222       2.596  18.709  -5.221  1.00 54.24           H  
ATOM   3605 HG22 ILE A 222       2.626  20.460  -5.272  1.00 54.24           H  
ATOM   3606 HG23 ILE A 222       1.291  19.622  -4.444  1.00 54.24           H  
ATOM   3607  CD1 ILE A 222       0.854  17.001  -6.362  1.00 54.24           C  
ATOM   3608 HD11 ILE A 222       0.134  16.201  -6.537  1.00 54.24           H  
ATOM   3609 HD12 ILE A 222       1.710  16.884  -7.027  1.00 54.24           H  
ATOM   3610 HD13 ILE A 222       1.185  16.929  -5.326  1.00 54.24           H  
ATOM   3611  N   PRO A 223       1.010  23.212  -6.127  1.00 48.54           N  
ATOM   3612  CA  PRO A 223       1.660  24.504  -6.367  1.00 48.54           C  
ATOM   3613  HA  PRO A 223       1.471  24.792  -7.402  1.00 48.54           H  
ATOM   3614  C   PRO A 223       3.175  24.524  -6.143  1.00 48.54           C  
ATOM   3615  CB  PRO A 223       0.958  25.507  -5.443  1.00 48.54           C  
ATOM   3616  HB2 PRO A 223       0.883  26.492  -5.904  1.00 48.54           H  
ATOM   3617  HB3 PRO A 223       1.486  25.574  -4.492  1.00 48.54           H  
ATOM   3618  O   PRO A 223       3.829  25.440  -6.612  1.00 48.54           O  
ATOM   3619  CG  PRO A 223      -0.415  24.886  -5.214  1.00 48.54           C  
ATOM   3620  HG2 PRO A 223      -1.068  25.115  -6.056  1.00 48.54           H  
ATOM   3621  HG3 PRO A 223      -0.861  25.215  -4.276  1.00 48.54           H  
ATOM   3622  CD  PRO A 223      -0.100  23.396  -5.200  1.00 48.54           C  
ATOM   3623  HD2 PRO A 223      -0.997  22.849  -5.489  1.00 48.54           H  
ATOM   3624  HD3 PRO A 223       0.212  23.094  -4.201  1.00 48.54           H  
ATOM   3625  N   ASN A 224       3.741  23.537  -5.446  1.00 50.85           N  
ATOM   3626  H   ASN A 224       3.146  22.777  -5.147  1.00 50.85           H  
ATOM   3627  CA  ASN A 224       5.149  23.519  -5.046  1.00 50.85           C  
ATOM   3628  HA  ASN A 224       5.738  24.078  -5.773  1.00 50.85           H  
ATOM   3629  C   ASN A 224       5.730  22.097  -5.031  1.00 50.85           C  
ATOM   3630  CB  ASN A 224       5.274  24.211  -3.673  1.00 50.85           C  
ATOM   3631  HB2 ASN A 224       4.535  23.805  -2.984  1.00 50.85           H  
ATOM   3632  HB3 ASN A 224       6.264  24.025  -3.256  1.00 50.85           H  
ATOM   3633  O   ASN A 224       6.454  21.732  -4.107  1.00 50.85           O  
ATOM   3634  CG  ASN A 224       5.150  25.720  -3.748  1.00 50.85           C  
ATOM   3635  ND2 ASN A 224       4.513  26.337  -2.783  1.00 50.85           N  
ATOM   3636 HD21 ASN A 224       4.489  27.344  -2.868  1.00 50.85           H  
ATOM   3637 HD22 ASN A 224       4.124  25.831  -2.000  1.00 50.85           H  
ATOM   3638  OD1 ASN A 224       5.671  26.376  -4.626  1.00 50.85           O  
ATOM   3639  N   CYS A 225       5.380  21.243  -5.998  1.00 53.53           N  
ATOM   3640  H   CYS A 225       4.818  21.564  -6.773  1.00 53.53           H  
ATOM   3641  CA  CYS A 225       6.015  19.928  -6.056  1.00 53.53           C  
ATOM   3642  HA  CYS A 225       5.982  19.492  -5.057  1.00 53.53           H  
ATOM   3643  C   CYS A 225       7.501  20.082  -6.429  1.00 53.53           C  
ATOM   3644  CB  CYS A 225       5.231  18.988  -6.979  1.00 53.53           C  
ATOM   3645  HB2 CYS A 225       4.163  19.189  -6.902  1.00 53.53           H  
ATOM   3646  HB3 CYS A 225       5.533  19.159  -8.012  1.00 53.53           H  
ATOM   3647  O   CYS A 225       7.827  20.586  -7.501  1.00 53.53           O  
ATOM   3648  SG  CYS A 225       5.543  17.260  -6.492  1.00 53.53           S  
ATOM   3649  HG  CYS A 225       4.807  17.261  -5.377  1.00 53.53           H  
ATOM   3650  N   LEU A 226       8.407  19.618  -5.559  1.00 52.58           N  
ATOM   3651  H   LEU A 226       8.069  19.260  -4.677  1.00 52.58           H  
ATOM   3652  CA  LEU A 226       9.836  19.447  -5.855  1.00 52.58           C  
ATOM   3653  HA  LEU A 226      10.277  20.413  -6.103  1.00 52.58           H  
ATOM   3654  C   LEU A 226      10.046  18.526  -7.064  1.00 52.58           C  
ATOM   3655  CB  LEU A 226      10.542  18.830  -4.629  1.00 52.58           C  
ATOM   3656  HB2 LEU A 226       9.984  17.946  -4.321  1.00 52.58           H  
ATOM   3657  HB3 LEU A 226      11.535  18.495  -4.930  1.00 52.58           H  
ATOM   3658  O   LEU A 226      11.089  18.561  -7.716  1.00 52.58           O  
ATOM   3659  CG  LEU A 226      10.703  19.771  -3.422  1.00 52.58           C  
ATOM   3660  HG  LEU A 226       9.741  20.217  -3.170  1.00 52.58           H  
ATOM   3661  CD1 LEU A 226      11.198  18.971  -2.215  1.00 52.58           C  
ATOM   3662 HD11 LEU A 226      11.303  19.634  -1.356  1.00 52.58           H  
ATOM   3663 HD12 LEU A 226      10.471  18.197  -1.969  1.00 52.58           H  
ATOM   3664 HD13 LEU A 226      12.161  18.511  -2.436  1.00 52.58           H  
ATOM   3665  CD2 LEU A 226      11.719  20.881  -3.703  1.00 52.58           C  
ATOM   3666 HD21 LEU A 226      11.843  21.497  -2.813  1.00 52.58           H  
ATOM   3667 HD22 LEU A 226      11.359  21.521  -4.508  1.00 52.58           H  
ATOM   3668 HD23 LEU A 226      12.682  20.453  -3.983  1.00 52.58           H  
ATOM   3669  N   PHE A 227       9.048  17.697  -7.370  1.00 56.33           N  
ATOM   3670  H   PHE A 227       8.206  17.752  -6.816  1.00 56.33           H  
ATOM   3671  CA  PHE A 227       9.022  16.852  -8.546  1.00 56.33           C  
ATOM   3672  HA  PHE A 227      10.032  16.772  -8.946  1.00 56.33           H  
ATOM   3673  C   PHE A 227       8.139  17.471  -9.624  1.00 56.33           C  
ATOM   3674  CB  PHE A 227       8.561  15.449  -8.147  1.00 56.33           C  
ATOM   3675  HB2 PHE A 227       8.631  14.808  -9.025  1.00 56.33           H  
ATOM   3676  HB3 PHE A 227       7.512  15.488  -7.852  1.00 56.33           H  
ATOM   3677  O   PHE A 227       7.002  17.849  -9.373  1.00 56.33           O  
ATOM   3678  CG  PHE A 227       9.383  14.851  -7.020  1.00 56.33           C  
ATOM   3679  CD1 PHE A 227      10.773  14.700  -7.168  1.00 56.33           C  
ATOM   3680  HD1 PHE A 227      11.255  14.995  -8.088  1.00 56.33           H  
ATOM   3681  CD2 PHE A 227       8.772  14.510  -5.800  1.00 56.33           C  
ATOM   3682  HD2 PHE A 227       7.702  14.613  -5.692  1.00 56.33           H  
ATOM   3683  CE1 PHE A 227      11.550  14.235  -6.094  1.00 56.33           C  
ATOM   3684  HE1 PHE A 227      12.624  14.173  -6.181  1.00 56.33           H  
ATOM   3685  CE2 PHE A 227       9.550  14.033  -4.730  1.00 56.33           C  
ATOM   3686  HE2 PHE A 227       9.084  13.756  -3.796  1.00 56.33           H  
ATOM   3687  CZ  PHE A 227      10.939  13.906  -4.876  1.00 56.33           C  
ATOM   3688  HZ  PHE A 227      11.542  13.569  -4.045  1.00 56.33           H  
ATOM   3689  N   LYS A 228       8.633  17.493 -10.867  1.00 54.58           N  
ATOM   3690  H   LYS A 228       9.600  17.232 -10.993  1.00 54.58           H  
ATOM   3691  CA  LYS A 228       7.866  17.971 -12.031  1.00 54.58           C  
ATOM   3692  HA  LYS A 228       7.644  19.028 -11.883  1.00 54.58           H  
ATOM   3693  C   LYS A 228       6.507  17.267 -12.178  1.00 54.58           C  
ATOM   3694  CB  LYS A 228       8.736  17.796 -13.285  1.00 54.58           C  
ATOM   3695  HB2 LYS A 228       8.823  16.735 -13.521  1.00 54.58           H  
ATOM   3696  HB3 LYS A 228       9.732  18.188 -13.076  1.00 54.58           H  
ATOM   3697  O   LYS A 228       5.578  17.841 -12.731  1.00 54.58           O  
ATOM   3698  CG  LYS A 228       8.171  18.548 -14.497  1.00 54.58           C  
ATOM   3699  HG2 LYS A 228       7.192  18.147 -14.760  1.00 54.58           H  
ATOM   3700  HG3 LYS A 228       8.058  19.602 -14.242  1.00 54.58           H  
ATOM   3701  CD  LYS A 228       9.108  18.422 -15.703  1.00 54.58           C  
ATOM   3702  HD2 LYS A 228      10.072  18.867 -15.455  1.00 54.58           H  
ATOM   3703  HD3 LYS A 228       9.249  17.368 -15.945  1.00 54.58           H  
ATOM   3704  CE  LYS A 228       8.488  19.153 -16.896  1.00 54.58           C  
ATOM   3705  HE2 LYS A 228       8.296  20.186 -16.603  1.00 54.58           H  
ATOM   3706  HE3 LYS A 228       7.525  18.695 -17.122  1.00 54.58           H  
ATOM   3707  NZ  LYS A 228       9.370  19.118 -18.089  1.00 54.58           N  
ATOM   3708  HZ1 LYS A 228      10.261  19.545 -17.883  1.00 54.58           H  
ATOM   3709  HZ2 LYS A 228       8.943  19.630 -18.848  1.00 54.58           H  
ATOM   3710  HZ3 LYS A 228       9.517  18.166 -18.393  1.00 54.58           H  
ATOM   3711  N   TYR A 229       6.414  16.037 -11.676  1.00 55.49           N  
ATOM   3712  H   TYR A 229       7.214  15.674 -11.177  1.00 55.49           H  
ATOM   3713  CA  TYR A 229       5.191  15.258 -11.586  1.00 55.49           C  
ATOM   3714  HA  TYR A 229       4.343  15.942 -11.618  1.00 55.49           H  
ATOM   3715  C   TYR A 229       5.206  14.488 -10.257  1.00 55.49           C  
ATOM   3716  CB  TYR A 229       5.108  14.305 -12.792  1.00 55.49           C  
ATOM   3717  HB2 TYR A 229       5.899  13.559 -12.716  1.00 55.49           H  
ATOM   3718  HB3 TYR A 229       4.155  13.777 -12.753  1.00 55.49           H  
ATOM   3719  O   TYR A 229       6.225  13.840  -9.974  1.00 55.49           O  
ATOM   3720  CG  TYR A 229       5.222  15.018 -14.130  1.00 55.49           C  
ATOM   3721  CD1 TYR A 229       4.133  15.769 -14.610  1.00 55.49           C  
ATOM   3722  HD1 TYR A 229       3.217  15.809 -14.040  1.00 55.49           H  
ATOM   3723  CD2 TYR A 229       6.439  15.012 -14.843  1.00 55.49           C  
ATOM   3724  HD2 TYR A 229       7.273  14.436 -14.469  1.00 55.49           H  
ATOM   3725  CE1 TYR A 229       4.262  16.538 -15.782  1.00 55.49           C  
ATOM   3726  HE1 TYR A 229       3.437  17.154 -16.108  1.00 55.49           H  
ATOM   3727  CE2 TYR A 229       6.568  15.766 -16.026  1.00 55.49           C  
ATOM   3728  HE2 TYR A 229       7.493  15.758 -16.583  1.00 55.49           H  
ATOM   3729  OH  TYR A 229       5.632  17.323 -17.591  1.00 55.49           O  
ATOM   3730  HH  TYR A 229       4.815  17.794 -17.777  1.00 55.49           H  
ATOM   3731  CZ  TYR A 229       5.485  16.547 -16.484  1.00 55.49           C  
ATOM   3732  N   PRO A 230       4.126  14.512  -9.451  1.00 59.39           N  
ATOM   3733  CA  PRO A 230       3.933  13.470  -8.448  1.00 59.39           C  
ATOM   3734  HA  PRO A 230       4.739  13.485  -7.714  1.00 59.39           H  
ATOM   3735  C   PRO A 230       3.934  12.132  -9.196  1.00 59.39           C  
ATOM   3736  CB  PRO A 230       2.599  13.775  -7.767  1.00 59.39           C  
ATOM   3737  HB2 PRO A 230       2.762  14.452  -6.928  1.00 59.39           H  
ATOM   3738  HB3 PRO A 230       2.090  12.869  -7.440  1.00 59.39           H  
ATOM   3739  O   PRO A 230       3.481  12.066 -10.343  1.00 59.39           O  
ATOM   3740  CG  PRO A 230       1.821  14.493  -8.865  1.00 59.39           C  
ATOM   3741  HG2 PRO A 230       1.087  15.180  -8.444  1.00 59.39           H  
ATOM   3742  HG3 PRO A 230       1.336  13.759  -9.510  1.00 59.39           H  
ATOM   3743  CD  PRO A 230       2.885  15.246  -9.655  1.00 59.39           C  
ATOM   3744  HD2 PRO A 230       2.592  15.278 -10.704  1.00 59.39           H  
ATOM   3745  HD3 PRO A 230       2.994  16.257  -9.260  1.00 59.39           H  
ATOM   3746  N   GLY A 231       4.540  11.103  -8.611  1.00 66.74           N  
ATOM   3747  H   GLY A 231       4.862  11.206  -7.659  1.00 66.74           H  
ATOM   3748  CA  GLY A 231       4.728   9.821  -9.286  1.00 66.74           C  
ATOM   3749  HA2 GLY A 231       5.151   9.104  -8.582  1.00 66.74           H  
ATOM   3750  HA3 GLY A 231       5.439   9.962 -10.101  1.00 66.74           H  
ATOM   3751  C   GLY A 231       3.423   9.232  -9.861  1.00 66.74           C  
ATOM   3752  O   GLY A 231       2.325   9.674  -9.522  1.00 66.74           O  
ATOM   3753  N   PRO A 232       3.521   8.218 -10.733  1.00 81.38           N  
ATOM   3754  CA  PRO A 232       2.360   7.511 -11.258  1.00 81.38           C  
ATOM   3755  HA  PRO A 232       1.730   8.199 -11.821  1.00 81.38           H  
ATOM   3756  C   PRO A 232       1.532   6.895 -10.122  1.00 81.38           C  
ATOM   3757  CB  PRO A 232       2.930   6.446 -12.199  1.00 81.38           C  
ATOM   3758  HB2 PRO A 232       2.305   5.554 -12.243  1.00 81.38           H  
ATOM   3759  HB3 PRO A 232       3.055   6.872 -13.194  1.00 81.38           H  
ATOM   3760  O   PRO A 232       2.063   6.575  -9.051  1.00 81.38           O  
ATOM   3761  CG  PRO A 232       4.301   6.154 -11.593  1.00 81.38           C  
ATOM   3762  HG2 PRO A 232       4.195   5.430 -10.786  1.00 81.38           H  
ATOM   3763  HG3 PRO A 232       5.011   5.808 -12.344  1.00 81.38           H  
ATOM   3764  CD  PRO A 232       4.736   7.488 -11.011  1.00 81.38           C  
ATOM   3765  HD2 PRO A 232       5.262   7.309 -10.073  1.00 81.38           H  
ATOM   3766  HD3 PRO A 232       5.346   8.039 -11.727  1.00 81.38           H  
ATOM   3767  N   GLY A 233       0.241   6.702 -10.398  1.00 89.56           N  
ATOM   3768  H   GLY A 233      -0.107   7.008 -11.295  1.00 89.56           H  
ATOM   3769  CA  GLY A 233      -0.735   6.199  -9.435  1.00 89.56           C  
ATOM   3770  HA2 GLY A 233      -0.248   5.542  -8.715  1.00 89.56           H  
ATOM   3771  HA3 GLY A 233      -1.480   5.612  -9.972  1.00 89.56           H  
ATOM   3772  C   GLY A 233      -1.484   7.293  -8.672  1.00 89.56           C  
ATOM   3773  O   GLY A 233      -1.294   8.492  -8.883  1.00 89.56           O  
ATOM   3774  N   GLY A 234      -2.391   6.854  -7.805  1.00 92.36           N  
ATOM   3775  H   GLY A 234      -2.544   5.858  -7.748  1.00 92.36           H  
ATOM   3776  CA  GLY A 234      -3.121   7.696  -6.863  1.00 92.36           C  
ATOM   3777  HA2 GLY A 234      -3.057   8.736  -7.180  1.00 92.36           H  
ATOM   3778  HA3 GLY A 234      -4.173   7.411  -6.839  1.00 92.36           H  
ATOM   3779  C   GLY A 234      -2.542   7.575  -5.459  1.00 92.36           C  
ATOM   3780  O   GLY A 234      -2.331   6.462  -4.968  1.00 92.36           O  
ATOM   3781  N   TRP A 235      -2.273   8.712  -4.819  1.00 94.51           N  
ATOM   3782  H   TRP A 235      -2.533   9.583  -5.260  1.00 94.51           H  
ATOM   3783  CA  TRP A 235      -1.707   8.774  -3.473  1.00 94.51           C  
ATOM   3784  HA  TRP A 235      -2.182   8.007  -2.862  1.00 94.51           H  
ATOM   3785  C   TRP A 235      -1.971  10.130  -2.803  1.00 94.51           C  
ATOM   3786  CB  TRP A 235      -0.196   8.491  -3.539  1.00 94.51           C  
ATOM   3787  HB2 TRP A 235       0.012   7.762  -4.323  1.00 94.51           H  
ATOM   3788  HB3 TRP A 235       0.318   9.416  -3.799  1.00 94.51           H  
ATOM   3789  O   TRP A 235      -2.415  11.095  -3.431  1.00 94.51           O  
ATOM   3790  CG  TRP A 235       0.406   7.961  -2.280  1.00 94.51           C  
ATOM   3791  CD1 TRP A 235       1.408   8.540  -1.586  1.00 94.51           C  
ATOM   3792  HD1 TRP A 235       1.906   9.455  -1.871  1.00 94.51           H  
ATOM   3793  CD2 TRP A 235       0.088   6.728  -1.572  1.00 94.51           C  
ATOM   3794  CE2 TRP A 235       0.952   6.627  -0.443  1.00 94.51           C  
ATOM   3795  CE3 TRP A 235      -0.825   5.673  -1.781  1.00 94.51           C  
ATOM   3796  HE3 TRP A 235      -1.494   5.718  -2.628  1.00 94.51           H  
ATOM   3797  NE1 TRP A 235       1.718   7.765  -0.487  1.00 94.51           N  
ATOM   3798  HE1 TRP A 235       2.490   7.966   0.131  1.00 94.51           H  
ATOM   3799  CH2 TRP A 235      -0.002   4.508   0.198  1.00 94.51           C  
ATOM   3800  HH2 TRP A 235      -0.037   3.669   0.876  1.00 94.51           H  
ATOM   3801  CZ2 TRP A 235       0.928   5.531   0.423  1.00 94.51           C  
ATOM   3802  HZ2 TRP A 235       1.616   5.482   1.254  1.00 94.51           H  
ATOM   3803  CZ3 TRP A 235      -0.875   4.574  -0.903  1.00 94.51           C  
ATOM   3804  HZ3 TRP A 235      -1.584   3.777  -1.070  1.00 94.51           H  
ATOM   3805  N   TRP A 236      -1.654  10.223  -1.514  1.00 94.04           N  
ATOM   3806  H   TRP A 236      -1.301   9.396  -1.054  1.00 94.04           H  
ATOM   3807  CA  TRP A 236      -1.725  11.457  -0.727  1.00 94.04           C  
ATOM   3808  HA  TRP A 236      -2.593  12.036  -1.045  1.00 94.04           H  
ATOM   3809  C   TRP A 236      -0.494  12.339  -0.960  1.00 94.04           C  
ATOM   3810  CB  TRP A 236      -1.931  11.088   0.744  1.00 94.04           C  
ATOM   3811  HB2 TRP A 236      -1.099  10.462   1.068  1.00 94.04           H  
ATOM   3812  HB3 TRP A 236      -1.934  11.996   1.347  1.00 94.04           H  
ATOM   3813  O   TRP A 236       0.336  12.511  -0.075  1.00 94.04           O  
ATOM   3814  CG  TRP A 236      -3.200  10.352   1.004  1.00 94.04           C  
ATOM   3815  CD1 TRP A 236      -4.417  10.921   1.134  1.00 94.04           C  
ATOM   3816  HD1 TRP A 236      -4.607  11.983   1.098  1.00 94.04           H  
ATOM   3817  CD2 TRP A 236      -3.413   8.915   1.122  1.00 94.04           C  
ATOM   3818  CE2 TRP A 236      -4.810   8.686   1.292  1.00 94.04           C  
ATOM   3819  CE3 TRP A 236      -2.574   7.779   1.076  1.00 94.04           C  
ATOM   3820  HE3 TRP A 236      -1.507   7.910   0.966  1.00 94.04           H  
ATOM   3821  NE1 TRP A 236      -5.369   9.942   1.315  1.00 94.04           N  
ATOM   3822  HE1 TRP A 236      -6.350  10.138   1.459  1.00 94.04           H  
ATOM   3823  CH2 TRP A 236      -4.496   6.291   1.327  1.00 94.04           C  
ATOM   3824  HH2 TRP A 236      -4.908   5.294   1.392  1.00 94.04           H  
ATOM   3825  CZ2 TRP A 236      -5.354   7.401   1.357  1.00 94.04           C  
ATOM   3826  HZ2 TRP A 236      -6.425   7.269   1.391  1.00 94.04           H  
ATOM   3827  CZ3 TRP A 236      -3.109   6.482   1.194  1.00 94.04           C  
ATOM   3828  HZ3 TRP A 236      -2.449   5.628   1.172  1.00 94.04           H  
ATOM   3829  N   PHE A 237      -0.298  12.830  -2.181  1.00 89.49           N  
ATOM   3830  H   PHE A 237      -0.998  12.647  -2.886  1.00 89.49           H  
ATOM   3831  CA  PHE A 237       0.899  13.591  -2.553  1.00 89.49           C  
ATOM   3832  HA  PHE A 237       1.769  13.052  -2.178  1.00 89.49           H  
ATOM   3833  C   PHE A 237       0.941  14.997  -1.929  1.00 89.49           C  
ATOM   3834  CB  PHE A 237       1.014  13.653  -4.081  1.00 89.49           C  
ATOM   3835  HB2 PHE A 237       0.116  14.119  -4.487  1.00 89.49           H  
ATOM   3836  HB3 PHE A 237       1.856  14.295  -4.340  1.00 89.49           H  
ATOM   3837  O   PHE A 237      -0.080  15.673  -1.807  1.00 89.49           O  
ATOM   3838  CG  PHE A 237       1.235  12.304  -4.745  1.00 89.49           C  
ATOM   3839  CD1 PHE A 237       2.462  11.637  -4.574  1.00 89.49           C  
ATOM   3840  HD1 PHE A 237       3.237  12.095  -3.979  1.00 89.49           H  
ATOM   3841  CD2 PHE A 237       0.246  11.730  -5.566  1.00 89.49           C  
ATOM   3842  HD2 PHE A 237      -0.702  12.227  -5.713  1.00 89.49           H  
ATOM   3843  CE1 PHE A 237       2.698  10.403  -5.206  1.00 89.49           C  
ATOM   3844  HE1 PHE A 237       3.644   9.899  -5.073  1.00 89.49           H  
ATOM   3845  CE2 PHE A 237       0.491  10.512  -6.225  1.00 89.49           C  
ATOM   3846  HE2 PHE A 237      -0.259  10.085  -6.874  1.00 89.49           H  
ATOM   3847  CZ  PHE A 237       1.715   9.846  -6.043  1.00 89.49           C  
ATOM   3848  HZ  PHE A 237       1.895   8.912  -6.554  1.00 89.49           H  
ATOM   3849  N   GLY A 238       2.146  15.456  -1.576  1.00 84.49           N  
ATOM   3850  H   GLY A 238       2.943  14.853  -1.717  1.00 84.49           H  
ATOM   3851  CA  GLY A 238       2.423  16.838  -1.168  1.00 84.49           C  
ATOM   3852  HA2 GLY A 238       1.507  17.427  -1.139  1.00 84.49           H  
ATOM   3853  HA3 GLY A 238       2.852  16.826  -0.166  1.00 84.49           H  
ATOM   3854  C   GLY A 238       3.403  17.516  -2.128  1.00 84.49           C  
ATOM   3855  O   GLY A 238       3.456  17.199  -3.315  1.00 84.49           O  
ATOM   3856  N   ALA A 239       4.267  18.391  -1.603  1.00 79.59           N  
ATOM   3857  H   ALA A 239       4.180  18.633  -0.626  1.00 79.59           H  
ATOM   3858  CA  ALA A 239       5.418  18.930  -2.344  1.00 79.59           C  
ATOM   3859  HA  ALA A 239       5.039  19.398  -3.252  1.00 79.59           H  
ATOM   3860  C   ALA A 239       6.444  17.843  -2.763  1.00 79.59           C  
ATOM   3861  CB  ALA A 239       6.072  20.019  -1.487  1.00 79.59           C  
ATOM   3862  HB1 ALA A 239       6.375  19.609  -0.523  1.00 79.59           H  
ATOM   3863  HB2 ALA A 239       6.958  20.405  -1.989  1.00 79.59           H  
ATOM   3864  HB3 ALA A 239       5.372  20.840  -1.331  1.00 79.59           H  
ATOM   3865  O   ALA A 239       7.406  18.110  -3.471  1.00 79.59           O  
ATOM   3866  N   GLY A 240       6.228  16.605  -2.334  1.00 83.15           N  
ATOM   3867  H   GLY A 240       5.385  16.449  -1.799  1.00 83.15           H  
ATOM   3868  CA  GLY A 240       6.947  15.398  -2.698  1.00 83.15           C  
ATOM   3869  HA2 GLY A 240       7.965  15.441  -2.310  1.00 83.15           H  
ATOM   3870  HA3 GLY A 240       6.968  15.298  -3.783  1.00 83.15           H  
ATOM   3871  C   GLY A 240       6.209  14.203  -2.102  1.00 83.15           C  
ATOM   3872  O   GLY A 240       5.011  14.295  -1.808  1.00 83.15           O  
ATOM   3873  N   HIS A 241       6.913  13.096  -1.872  1.00 89.52           N  
ATOM   3874  H   HIS A 241       7.885  13.037  -2.141  1.00 89.52           H  
ATOM   3875  CA  HIS A 241       6.330  11.951  -1.184  1.00 89.52           C  
ATOM   3876  HA  HIS A 241       5.575  12.311  -0.484  1.00 89.52           H  
ATOM   3877  C   HIS A 241       7.350  11.173  -0.363  1.00 89.52           C  
ATOM   3878  CB  HIS A 241       5.615  11.053  -2.196  1.00 89.52           C  
ATOM   3879  HB2 HIS A 241       4.760  11.599  -2.593  1.00 89.52           H  
ATOM   3880  HB3 HIS A 241       5.230  10.196  -1.643  1.00 89.52           H  
ATOM   3881  O   HIS A 241       8.360  10.720  -0.888  1.00 89.52           O  
ATOM   3882  CG  HIS A 241       6.413  10.507  -3.354  1.00 89.52           C  
ATOM   3883  CD2 HIS A 241       7.103   9.328  -3.361  1.00 89.52           C  
ATOM   3884  HD2 HIS A 241       7.233   8.669  -2.515  1.00 89.52           H  
ATOM   3885  ND1 HIS A 241       6.425  11.041  -4.643  1.00 89.52           N  
ATOM   3886  CE1 HIS A 241       7.129  10.178  -5.390  1.00 89.52           C  
ATOM   3887  HE1 HIS A 241       7.285  10.280  -6.454  1.00 89.52           H  
ATOM   3888  NE2 HIS A 241       7.556   9.141  -4.650  1.00 89.52           N  
ATOM   3889  HE2 HIS A 241       8.062   8.342  -5.005  1.00 89.52           H  
ATOM   3890  N   GLY A 242       7.052  10.952   0.919  1.00 93.68           N  
ATOM   3891  H   GLY A 242       6.182  11.299   1.295  1.00 93.68           H  
ATOM   3892  CA  GLY A 242       7.813  10.003   1.731  1.00 93.68           C  
ATOM   3893  HA2 GLY A 242       7.500  10.094   2.771  1.00 93.68           H  
ATOM   3894  HA3 GLY A 242       8.878  10.226   1.663  1.00 93.68           H  
ATOM   3895  C   GLY A 242       7.572   8.561   1.272  1.00 93.68           C  
ATOM   3896  O   GLY A 242       8.460   7.722   1.343  1.00 93.68           O  
ATOM   3897  N   SER A 243       6.401   8.265   0.718  1.00 95.75           N  
ATOM   3898  H   SER A 243       5.698   8.989   0.689  1.00 95.75           H  
ATOM   3899  CA  SER A 243       6.019   6.954   0.200  1.00 95.75           C  
ATOM   3900  HA  SER A 243       6.921   6.401  -0.064  1.00 95.75           H  
ATOM   3901  C   SER A 243       5.156   7.086  -1.055  1.00 95.75           C  
ATOM   3902  CB  SER A 243       5.271   6.172   1.284  1.00 95.75           C  
ATOM   3903  HB2 SER A 243       5.893   6.097   2.175  1.00 95.75           H  
ATOM   3904  HB3 SER A 243       5.053   5.166   0.924  1.00 95.75           H  
ATOM   3905  O   SER A 243       4.454   8.073  -1.229  1.00 95.75           O  
ATOM   3906  OG  SER A 243       4.059   6.825   1.607  1.00 95.75           O  
ATOM   3907  HG  SER A 243       4.256   7.739   1.825  1.00 95.75           H  
ATOM   3908  N   ASN A 244       5.187   6.092  -1.936  1.00 94.78           N  
ATOM   3909  H   ASN A 244       5.795   5.311  -1.738  1.00 94.78           H  
ATOM   3910  CA  ASN A 244       4.224   5.947  -3.027  1.00 94.78           C  
ATOM   3911  HA  ASN A 244       3.267   6.375  -2.728  1.00 94.78           H  
ATOM   3912  C   ASN A 244       4.014   4.454  -3.274  1.00 94.78           C  
ATOM   3913  CB  ASN A 244       4.703   6.679  -4.301  1.00 94.78           C  
ATOM   3914  HB2 ASN A 244       4.792   7.746  -4.095  1.00 94.78           H  
ATOM   3915  HB3 ASN A 244       5.676   6.296  -4.609  1.00 94.78           H  
ATOM   3916  O   ASN A 244       4.673   3.867  -4.128  1.00 94.78           O  
ATOM   3917  CG  ASN A 244       3.717   6.499  -5.452  1.00 94.78           C  
ATOM   3918  ND2 ASN A 244       4.090   6.841  -6.664  1.00 94.78           N  
ATOM   3919 HD21 ASN A 244       5.027   7.173  -6.842  1.00 94.78           H  
ATOM   3920 HD22 ASN A 244       3.396   6.730  -7.390  1.00 94.78           H  
ATOM   3921  OD1 ASN A 244       2.602   6.030  -5.274  1.00 94.78           O  
ATOM   3922  N   LEU A 245       3.126   3.817  -2.509  1.00 97.81           N  
ATOM   3923  H   LEU A 245       2.603   4.337  -1.819  1.00 97.81           H  
ATOM   3924  CA  LEU A 245       2.921   2.365  -2.615  1.00 97.81           C  
ATOM   3925  HA  LEU A 245       3.907   1.908  -2.696  1.00 97.81           H  
ATOM   3926  C   LEU A 245       2.151   1.955  -3.882  1.00 97.81           C  
ATOM   3927  CB  LEU A 245       2.262   1.836  -1.334  1.00 97.81           C  
ATOM   3928  HB2 LEU A 245       2.126   0.759  -1.436  1.00 97.81           H  
ATOM   3929  HB3 LEU A 245       1.276   2.287  -1.227  1.00 97.81           H  
ATOM   3930  O   LEU A 245       2.131   0.785  -4.276  1.00 97.81           O  
ATOM   3931  CG  LEU A 245       3.085   2.110  -0.062  1.00 97.81           C  
ATOM   3932  HG  LEU A 245       3.133   3.185   0.113  1.00 97.81           H  
ATOM   3933  CD1 LEU A 245       2.394   1.478   1.140  1.00 97.81           C  
ATOM   3934 HD11 LEU A 245       2.924   1.759   2.050  1.00 97.81           H  
ATOM   3935 HD12 LEU A 245       2.371   0.392   1.042  1.00 97.81           H  
ATOM   3936 HD13 LEU A 245       1.371   1.847   1.212  1.00 97.81           H  
ATOM   3937  CD2 LEU A 245       4.517   1.573  -0.158  1.00 97.81           C  
ATOM   3938 HD21 LEU A 245       5.111   2.203  -0.820  1.00 97.81           H  
ATOM   3939 HD22 LEU A 245       4.509   0.551  -0.536  1.00 97.81           H  
ATOM   3940 HD23 LEU A 245       4.980   1.579   0.829  1.00 97.81           H  
ATOM   3941  N   ASN A 246       1.556   2.939  -4.552  1.00 96.41           N  
ATOM   3942  H   ASN A 246       1.652   3.877  -4.192  1.00 96.41           H  
ATOM   3943  CA  ASN A 246       0.799   2.782  -5.784  1.00 96.41           C  
ATOM   3944  HA  ASN A 246       0.511   1.738  -5.901  1.00 96.41           H  
ATOM   3945  C   ASN A 246       1.609   3.122  -7.043  1.00 96.41           C  
ATOM   3946  CB  ASN A 246      -0.481   3.603  -5.639  1.00 96.41           C  
ATOM   3947  HB2 ASN A 246      -0.238   4.618  -5.324  1.00 96.41           H  
ATOM   3948  HB3 ASN A 246      -0.962   3.668  -6.615  1.00 96.41           H  
ATOM   3949  O   ASN A 246       1.065   3.072  -8.143  1.00 96.41           O  
ATOM   3950  CG  ASN A 246      -1.464   2.985  -4.658  1.00 96.41           C  
ATOM   3951  ND2 ASN A 246      -2.464   3.733  -4.268  1.00 96.41           N  
ATOM   3952 HD21 ASN A 246      -2.495   4.706  -4.538  1.00 96.41           H  
ATOM   3953 HD22 ASN A 246      -3.150   3.332  -3.645  1.00 96.41           H  
ATOM   3954  OD1 ASN A 246      -1.384   1.824  -4.277  1.00 96.41           O  
ATOM   3955  N   GLY A 247       2.911   3.386  -6.901  1.00 93.94           N  
ATOM   3956  H   GLY A 247       3.288   3.485  -5.969  1.00 93.94           H  
ATOM   3957  CA  GLY A 247       3.808   3.610  -8.029  1.00 93.94           C  
ATOM   3958  HA2 GLY A 247       4.802   3.861  -7.657  1.00 93.94           H  
ATOM   3959  HA3 GLY A 247       3.444   4.461  -8.605  1.00 93.94           H  
ATOM   3960  C   GLY A 247       3.922   2.407  -8.971  1.00 93.94           C  
ATOM   3961  O   GLY A 247       3.382   1.317  -8.738  1.00 93.94           O  
ATOM   3962  N   VAL A 248       4.653   2.592 -10.065  1.00 93.74           N  
ATOM   3963  H   VAL A 248       5.159   3.462 -10.150  1.00 93.74           H  
ATOM   3964  CA  VAL A 248       4.891   1.544 -11.061  1.00 93.74           C  
ATOM   3965  HA  VAL A 248       3.927   1.140 -11.370  1.00 93.74           H  
ATOM   3966  C   VAL A 248       5.699   0.422 -10.417  1.00 93.74           C  
ATOM   3967  CB  VAL A 248       5.577   2.108 -12.316  1.00 93.74           C  
ATOM   3968  HB  VAL A 248       6.466   2.665 -12.022  1.00 93.74           H  
ATOM   3969  O   VAL A 248       6.775   0.637  -9.855  1.00 93.74           O  
ATOM   3970  CG1 VAL A 248       5.969   1.008 -13.311  1.00 93.74           C  
ATOM   3971 HG11 VAL A 248       6.415   1.459 -14.198  1.00 93.74           H  
ATOM   3972 HG12 VAL A 248       6.701   0.329 -12.872  1.00 93.74           H  
ATOM   3973 HG13 VAL A 248       5.093   0.432 -13.609  1.00 93.74           H  
ATOM   3974  CG2 VAL A 248       4.623   3.045 -13.064  1.00 93.74           C  
ATOM   3975 HG21 VAL A 248       3.864   2.470 -13.595  1.00 93.74           H  
ATOM   3976 HG22 VAL A 248       5.180   3.647 -13.781  1.00 93.74           H  
ATOM   3977 HG23 VAL A 248       4.099   3.696 -12.365  1.00 93.74           H  
ATOM   3978  N   TRP A 249       5.164  -0.795 -10.488  1.00 94.78           N  
ATOM   3979  H   TRP A 249       4.321  -0.929 -11.029  1.00 94.78           H  
ATOM   3980  CA  TRP A 249       5.775  -1.956  -9.856  1.00 94.78           C  
ATOM   3981  HA  TRP A 249       5.868  -1.756  -8.789  1.00 94.78           H  
ATOM   3982  C   TRP A 249       7.179  -2.200 -10.421  1.00 94.78           C  
ATOM   3983  CB  TRP A 249       4.864  -3.170 -10.033  1.00 94.78           C  
ATOM   3984  HB2 TRP A 249       4.754  -3.380 -11.097  1.00 94.78           H  
ATOM   3985  HB3 TRP A 249       3.877  -2.932  -9.637  1.00 94.78           H  
ATOM   3986  O   TRP A 249       7.371  -2.219 -11.635  1.00 94.78           O  
ATOM   3987  CG  TRP A 249       5.340  -4.411  -9.350  1.00 94.78           C  
ATOM   3988  CD1 TRP A 249       5.116  -4.750  -8.059  1.00 94.78           C  
ATOM   3989  HD1 TRP A 249       4.562  -4.157  -7.347  1.00 94.78           H  
ATOM   3990  CD2 TRP A 249       6.107  -5.510  -9.921  1.00 94.78           C  
ATOM   3991  CE2 TRP A 249       6.278  -6.507  -8.914  1.00 94.78           C  
ATOM   3992  CE3 TRP A 249       6.663  -5.769 -11.192  1.00 94.78           C  
ATOM   3993  HE3 TRP A 249       6.554  -5.035 -11.977  1.00 94.78           H  
ATOM   3994  NE1 TRP A 249       5.703  -5.970  -7.786  1.00 94.78           N  
ATOM   3995  HE1 TRP A 249       5.733  -6.392  -6.869  1.00 94.78           H  
ATOM   3996  CH2 TRP A 249       7.414  -7.976 -10.458  1.00 94.78           C  
ATOM   3997  HH2 TRP A 249       7.863  -8.930 -10.693  1.00 94.78           H  
ATOM   3998  CZ2 TRP A 249       6.920  -7.725  -9.166  1.00 94.78           C  
ATOM   3999  HZ2 TRP A 249       6.978  -8.474  -8.391  1.00 94.78           H  
ATOM   4000  CZ3 TRP A 249       7.301  -6.994 -11.460  1.00 94.78           C  
ATOM   4001  HZ3 TRP A 249       7.666  -7.196 -12.456  1.00 94.78           H  
ATOM   4002  N   ARG A 250       8.162  -2.351  -9.525  1.00 92.21           N  
ATOM   4003  H   ARG A 250       7.908  -2.277  -8.550  1.00 92.21           H  
ATOM   4004  CA  ARG A 250       9.589  -2.540  -9.846  1.00 92.21           C  
ATOM   4005  HA  ARG A 250      10.144  -2.461  -8.911  1.00 92.21           H  
ATOM   4006  C   ARG A 250      10.230  -1.458 -10.729  1.00 92.21           C  
ATOM   4007  CB  ARG A 250       9.842  -3.957 -10.389  1.00 92.21           C  
ATOM   4008  HB2 ARG A 250      10.872  -4.031 -10.736  1.00 92.21           H  
ATOM   4009  HB3 ARG A 250       9.188  -4.162 -11.237  1.00 92.21           H  
ATOM   4010  O   ARG A 250      11.310  -1.687 -11.262  1.00 92.21           O  
ATOM   4011  CG  ARG A 250       9.649  -5.019  -9.306  1.00 92.21           C  
ATOM   4012  HG2 ARG A 250      10.197  -4.730  -8.409  1.00 92.21           H  
ATOM   4013  HG3 ARG A 250       8.592  -5.112  -9.055  1.00 92.21           H  
ATOM   4014  CD  ARG A 250      10.207  -6.347  -9.813  1.00 92.21           C  
ATOM   4015  HD2 ARG A 250      11.274  -6.220  -9.998  1.00 92.21           H  
ATOM   4016  HD3 ARG A 250       9.727  -6.608 -10.756  1.00 92.21           H  
ATOM   4017  NE  ARG A 250      10.009  -7.420  -8.826  1.00 92.21           N  
ATOM   4018  HE  ARG A 250       9.305  -7.261  -8.120  1.00 92.21           H  
ATOM   4019  NH1 ARG A 250      11.422  -8.950  -9.781  1.00 92.21           N  
ATOM   4020 HH11 ARG A 250      11.888  -9.846  -9.753  1.00 92.21           H  
ATOM   4021 HH12 ARG A 250      11.596  -8.300 -10.533  1.00 92.21           H  
ATOM   4022  NH2 ARG A 250      10.387  -9.445  -7.865  1.00 92.21           N  
ATOM   4023 HH21 ARG A 250      10.891 -10.319  -7.829  1.00 92.21           H  
ATOM   4024 HH22 ARG A 250       9.802  -9.187  -7.083  1.00 92.21           H  
ATOM   4025  CZ  ARG A 250      10.604  -8.596  -8.829  1.00 92.21           C  
ATOM   4026  N   SER A 251       9.639  -0.268 -10.837  1.00 92.27           N  
ATOM   4027  H   SER A 251       8.739  -0.123 -10.401  1.00 92.27           H  
ATOM   4028  CA  SER A 251      10.294   0.846 -11.529  1.00 92.27           C  
ATOM   4029  HA  SER A 251      10.694   0.474 -12.472  1.00 92.27           H  
ATOM   4030  C   SER A 251      11.463   1.399 -10.709  1.00 92.27           C  
ATOM   4031  CB  SER A 251       9.286   1.941 -11.875  1.00 92.27           C  
ATOM   4032  HB2 SER A 251       8.581   1.547 -12.608  1.00 92.27           H  
ATOM   4033  HB3 SER A 251       8.740   2.245 -10.983  1.00 92.27           H  
ATOM   4034  O   SER A 251      11.299   1.796  -9.556  1.00 92.27           O  
ATOM   4035  OG  SER A 251       9.935   3.067 -12.429  1.00 92.27           O  
ATOM   4036  HG  SER A 251      10.314   3.571 -11.705  1.00 92.27           H  
ATOM   4037  N   ASP A 252      12.631   1.489 -11.334  1.00 89.26           N  
ATOM   4038  H   ASP A 252      12.713   1.125 -12.272  1.00 89.26           H  
ATOM   4039  CA  ASP A 252      13.834   2.170 -10.839  1.00 89.26           C  
ATOM   4040  HA  ASP A 252      13.836   2.157  -9.750  1.00 89.26           H  
ATOM   4041  C   ASP A 252      13.910   3.643 -11.279  1.00 89.26           C  
ATOM   4042  CB  ASP A 252      15.063   1.390 -11.325  1.00 89.26           C  
ATOM   4043  HB2 ASP A 252      15.004   0.371 -10.943  1.00 89.26           H  
ATOM   4044  HB3 ASP A 252      15.956   1.849 -10.901  1.00 89.26           H  
ATOM   4045  O   ASP A 252      14.739   4.412 -10.781  1.00 89.26           O  
ATOM   4046  CG  ASP A 252      15.208   1.339 -12.855  1.00 89.26           C  
ATOM   4047  OD1 ASP A 252      14.262   1.758 -13.569  1.00 89.26           O  
ATOM   4048  OD2 ASP A 252      16.273   0.864 -13.295  1.00 89.26           O  
ATOM   4049  N   ARG A 253      13.011   4.064 -12.182  1.00 90.63           N  
ATOM   4050  H   ARG A 253      12.475   3.347 -12.650  1.00 90.63           H  
ATOM   4051  CA  ARG A 253      12.882   5.463 -12.590  1.00 90.63           C  
ATOM   4052  HA  ARG A 253      13.827   5.756 -13.048  1.00 90.63           H  
ATOM   4053  C   ARG A 253      12.653   6.327 -11.363  1.00 90.63           C  
ATOM   4054  CB  ARG A 253      11.750   5.683 -13.597  1.00 90.63           C  
ATOM   4055  HB2 ARG A 253      11.684   6.748 -13.816  1.00 90.63           H  
ATOM   4056  HB3 ARG A 253      10.804   5.369 -13.156  1.00 90.63           H  
ATOM   4057  O   ARG A 253      11.775   6.043 -10.542  1.00 90.63           O  
ATOM   4058  CG  ARG A 253      11.964   4.923 -14.905  1.00 90.63           C  
ATOM   4059  HG2 ARG A 253      12.899   5.242 -15.365  1.00 90.63           H  
ATOM   4060  HG3 ARG A 253      12.003   3.851 -14.714  1.00 90.63           H  
ATOM   4061  CD  ARG A 253      10.794   5.230 -15.840  1.00 90.63           C  
ATOM   4062  HD2 ARG A 253       9.874   4.876 -15.374  1.00 90.63           H  
ATOM   4063  HD3 ARG A 253      10.724   6.308 -15.980  1.00 90.63           H  
ATOM   4064  NE  ARG A 253      10.974   4.572 -17.143  1.00 90.63           N  
ATOM   4065  HE  ARG A 253      11.767   3.954 -17.231  1.00 90.63           H  
ATOM   4066  NH1 ARG A 253       9.074   5.399 -18.118  1.00 90.63           N  
ATOM   4067 HH11 ARG A 253       8.809   5.786 -17.223  1.00 90.63           H  
ATOM   4068 HH12 ARG A 253       8.430   5.431 -18.895  1.00 90.63           H  
ATOM   4069  NH2 ARG A 253      10.426   4.053 -19.288  1.00 90.63           N  
ATOM   4070 HH21 ARG A 253      11.247   3.469 -19.352  1.00 90.63           H  
ATOM   4071 HH22 ARG A 253       9.793   4.114 -20.072  1.00 90.63           H  
ATOM   4072  CZ  ARG A 253      10.161   4.680 -18.176  1.00 90.63           C  
ATOM   4073  N   PHE A 254      13.441   7.396 -11.287  1.00 90.62           N  
ATOM   4074  H   PHE A 254      14.131   7.523 -12.013  1.00 90.62           H  
ATOM   4075  CA  PHE A 254      13.414   8.341 -10.184  1.00 90.62           C  
ATOM   4076  HA  PHE A 254      13.856   7.861  -9.311  1.00 90.62           H  
ATOM   4077  C   PHE A 254      11.974   8.753  -9.868  1.00 90.62           C  
ATOM   4078  CB  PHE A 254      14.268   9.557 -10.549  1.00 90.62           C  
ATOM   4079  HB2 PHE A 254      13.849  10.045 -11.429  1.00 90.62           H  
ATOM   4080  HB3 PHE A 254      15.272   9.220 -10.807  1.00 90.62           H  
ATOM   4081  O   PHE A 254      11.309   9.259 -10.761  1.00 90.62           O  
ATOM   4082  CG  PHE A 254      14.372  10.562  -9.423  1.00 90.62           C  
ATOM   4083  CD1 PHE A 254      13.529  11.686  -9.395  1.00 90.62           C  
ATOM   4084  HD1 PHE A 254      12.797  11.837 -10.175  1.00 90.62           H  
ATOM   4085  CD2 PHE A 254      15.307  10.361  -8.392  1.00 90.62           C  
ATOM   4086  HD2 PHE A 254      15.939   9.485  -8.406  1.00 90.62           H  
ATOM   4087  CE1 PHE A 254      13.646  12.620  -8.354  1.00 90.62           C  
ATOM   4088  HE1 PHE A 254      13.018  13.498  -8.356  1.00 90.62           H  
ATOM   4089  CE2 PHE A 254      15.418  11.292  -7.345  1.00 90.62           C  
ATOM   4090  HE2 PHE A 254      16.136  11.146  -6.552  1.00 90.62           H  
ATOM   4091  CZ  PHE A 254      14.588  12.424  -7.328  1.00 90.62           C  
ATOM   4092  HZ  PHE A 254      14.679  13.148  -6.532  1.00 90.62           H  
ATOM   4093  N   ASN A 255      11.543   8.523  -8.625  1.00 88.00           N  
ATOM   4094  H   ASN A 255      12.176   7.994  -8.042  1.00 88.00           H  
ATOM   4095  CA  ASN A 255      10.239   8.834  -8.025  1.00 88.00           C  
ATOM   4096  HA  ASN A 255      10.325   8.513  -6.987  1.00 88.00           H  
ATOM   4097  C   ASN A 255       9.008   8.058  -8.534  1.00 88.00           C  
ATOM   4098  CB  ASN A 255      10.043  10.362  -7.977  1.00 88.00           C  
ATOM   4099  HB2 ASN A 255       9.414  10.599  -7.119  1.00 88.00           H  
ATOM   4100  HB3 ASN A 255      11.001  10.855  -7.812  1.00 88.00           H  
ATOM   4101  O   ASN A 255       7.898   8.328  -8.070  1.00 88.00           O  
ATOM   4102  CG  ASN A 255       9.375  10.980  -9.204  1.00 88.00           C  
ATOM   4103  ND2 ASN A 255       9.217  12.277  -9.188  1.00 88.00           N  
ATOM   4104 HD21 ASN A 255       9.458  12.796  -8.355  1.00 88.00           H  
ATOM   4105 HD22 ASN A 255       8.559  12.635  -9.865  1.00 88.00           H  
ATOM   4106  OD1 ASN A 255       8.926  10.356 -10.151  1.00 88.00           O  
ATOM   4107  N   GLN A 256       9.180   7.108  -9.462  1.00 90.09           N  
ATOM   4108  H   GLN A 256      10.108   6.952  -9.828  1.00 90.09           H  
ATOM   4109  CA  GLN A 256       8.043   6.445 -10.112  1.00 90.09           C  
ATOM   4110  HA  GLN A 256       7.172   7.084  -9.968  1.00 90.09           H  
ATOM   4111  C   GLN A 256       7.681   5.081  -9.522  1.00 90.09           C  
ATOM   4112  CB  GLN A 256       8.265   6.320 -11.624  1.00 90.09           C  
ATOM   4113  HB2 GLN A 256       9.157   5.719 -11.802  1.00 90.09           H  
ATOM   4114  HB3 GLN A 256       7.411   5.805 -12.062  1.00 90.09           H  
ATOM   4115  O   GLN A 256       6.580   4.591  -9.761  1.00 90.09           O  
ATOM   4116  CG  GLN A 256       8.414   7.688 -12.299  1.00 90.09           C  
ATOM   4117  HG2 GLN A 256       7.580   8.332 -12.020  1.00 90.09           H  
ATOM   4118  HG3 GLN A 256       9.328   8.159 -11.937  1.00 90.09           H  
ATOM   4119  CD  GLN A 256       8.478   7.625 -13.821  1.00 90.09           C  
ATOM   4120  NE2 GLN A 256       9.134   8.584 -14.433  1.00 90.09           N  
ATOM   4121 HE21 GLN A 256       9.526   9.328 -13.872  1.00 90.09           H  
ATOM   4122 HE22 GLN A 256       9.079   8.615 -15.441  1.00 90.09           H  
ATOM   4123  OE1 GLN A 256       7.967   6.745 -14.498  1.00 90.09           O  
ATOM   4124  N   GLY A 257       8.609   4.455  -8.799  1.00 93.42           N  
ATOM   4125  H   GLY A 257       9.479   4.940  -8.634  1.00 93.42           H  
ATOM   4126  CA  GLY A 257       8.440   3.115  -8.240  1.00 93.42           C  
ATOM   4127  HA2 GLY A 257       9.417   2.729  -7.948  1.00 93.42           H  
ATOM   4128  HA3 GLY A 257       8.035   2.456  -9.008  1.00 93.42           H  
ATOM   4129  C   GLY A 257       7.517   3.042  -7.024  1.00 93.42           C  
ATOM   4130  O   GLY A 257       7.020   4.054  -6.532  1.00 93.42           O  
ATOM   4131  N   ILE A 258       7.347   1.825  -6.496  1.00 96.09           N  
ATOM   4132  H   ILE A 258       7.785   1.037  -6.952  1.00 96.09           H  
ATOM   4133  CA  ILE A 258       6.744   1.596  -5.177  1.00 96.09           C  
ATOM   4134  HA  ILE A 258       5.834   2.193  -5.115  1.00 96.09           H  
ATOM   4135  C   ILE A 258       7.741   2.086  -4.124  1.00 96.09           C  
ATOM   4136  CB  ILE A 258       6.327   0.121  -4.976  1.00 96.09           C  
ATOM   4137  HB  ILE A 258       7.212  -0.511  -5.050  1.00 96.09           H  
ATOM   4138  O   ILE A 258       8.636   1.345  -3.710  1.00 96.09           O  
ATOM   4139  CG1 ILE A 258       5.320  -0.291  -6.073  1.00 96.09           C  
ATOM   4140 HG12 ILE A 258       5.774  -0.151  -7.054  1.00 96.09           H  
ATOM   4141 HG13 ILE A 258       4.441   0.351  -6.019  1.00 96.09           H  
ATOM   4142  CG2 ILE A 258       5.703  -0.117  -3.589  1.00 96.09           C  
ATOM   4143 HG21 ILE A 258       5.665  -1.187  -3.384  1.00 96.09           H  
ATOM   4144 HG22 ILE A 258       4.678   0.252  -3.579  1.00 96.09           H  
ATOM   4145 HG23 ILE A 258       6.278   0.359  -2.795  1.00 96.09           H  
ATOM   4146  CD1 ILE A 258       4.869  -1.751  -5.984  1.00 96.09           C  
ATOM   4147 HD11 ILE A 258       4.301  -1.924  -5.070  1.00 96.09           H  
ATOM   4148 HD12 ILE A 258       5.738  -2.409  -6.005  1.00 96.09           H  
ATOM   4149 HD13 ILE A 258       4.227  -1.972  -6.836  1.00 96.09           H  
ATOM   4150  N   ASN A 259       7.658   3.364  -3.762  1.00 95.20           N  
ATOM   4151  H   ASN A 259       6.913   3.914  -4.164  1.00 95.20           H  
ATOM   4152  CA  ASN A 259       8.661   4.011  -2.922  1.00 95.20           C  
ATOM   4153  HA  ASN A 259       9.594   3.457  -3.016  1.00 95.20           H  
ATOM   4154  C   ASN A 259       8.281   3.965  -1.440  1.00 95.20           C  
ATOM   4155  CB  ASN A 259       8.939   5.454  -3.387  1.00 95.20           C  
ATOM   4156  HB2 ASN A 259       8.016   6.030  -3.328  1.00 95.20           H  
ATOM   4157  HB3 ASN A 259       9.663   5.904  -2.708  1.00 95.20           H  
ATOM   4158  O   ASN A 259       7.135   4.202  -1.062  1.00 95.20           O  
ATOM   4159  CG  ASN A 259       9.501   5.606  -4.793  1.00 95.20           C  
ATOM   4160  ND2 ASN A 259      10.262   4.666  -5.308  1.00 95.20           N  
ATOM   4161 HD21 ASN A 259      10.524   3.837  -4.794  1.00 95.20           H  
ATOM   4162 HD22 ASN A 259      10.637   4.837  -6.230  1.00 95.20           H  
ATOM   4163  OD1 ASN A 259       9.328   6.637  -5.428  1.00 95.20           O  
ATOM   4164  N   TRP A 260       9.293   3.754  -0.608  1.00 97.45           N  
ATOM   4165  H   TRP A 260      10.192   3.533  -1.012  1.00 97.45           H  
ATOM   4166  CA  TRP A 260       9.280   3.995   0.827  1.00 97.45           C  
ATOM   4167  HA  TRP A 260       8.462   4.665   1.094  1.00 97.45           H  
ATOM   4168  C   TRP A 260      10.608   4.664   1.168  1.00 97.45           C  
ATOM   4169  CB  TRP A 260       9.091   2.668   1.561  1.00 97.45           C  
ATOM   4170  HB2 TRP A 260       9.968   2.033   1.430  1.00 97.45           H  
ATOM   4171  HB3 TRP A 260       8.245   2.143   1.117  1.00 97.45           H  
ATOM   4172  O   TRP A 260      11.637   3.994   1.235  1.00 97.45           O  
ATOM   4173  CG  TRP A 260       8.806   2.825   3.015  1.00 97.45           C  
ATOM   4174  CD1 TRP A 260       9.715   2.923   4.009  1.00 97.45           C  
ATOM   4175  HD1 TRP A 260      10.787   2.915   3.879  1.00 97.45           H  
ATOM   4176  CD2 TRP A 260       7.501   2.957   3.651  1.00 97.45           C  
ATOM   4177  CE2 TRP A 260       7.686   3.032   5.059  1.00 97.45           C  
ATOM   4178  CE3 TRP A 260       6.178   3.052   3.173  1.00 97.45           C  
ATOM   4179  HE3 TRP A 260       6.005   3.038   2.107  1.00 97.45           H  
ATOM   4180  NE1 TRP A 260       9.051   3.022   5.215  1.00 97.45           N  
ATOM   4181  HE1 TRP A 260       9.495   3.173   6.110  1.00 97.45           H  
ATOM   4182  CH2 TRP A 260       5.308   3.225   5.448  1.00 97.45           C  
ATOM   4183  HH2 TRP A 260       4.475   3.323   6.128  1.00 97.45           H  
ATOM   4184  CZ2 TRP A 260       6.612   3.154   5.951  1.00 97.45           C  
ATOM   4185  HZ2 TRP A 260       6.765   3.190   7.019  1.00 97.45           H  
ATOM   4186  CZ3 TRP A 260       5.093   3.184   4.060  1.00 97.45           C  
ATOM   4187  HZ3 TRP A 260       4.086   3.260   3.677  1.00 97.45           H  
ATOM   4188  N   TYR A 261      10.616   5.992   1.266  1.00 95.72           N  
ATOM   4189  H   TYR A 261       9.729   6.475   1.257  1.00 95.72           H  
ATOM   4190  CA  TYR A 261      11.811   6.830   1.139  1.00 95.72           C  
ATOM   4191  HA  TYR A 261      12.149   6.790   0.103  1.00 95.72           H  
ATOM   4192  C   TYR A 261      12.980   6.366   2.009  1.00 95.72           C  
ATOM   4193  CB  TYR A 261      11.448   8.286   1.463  1.00 95.72           C  
ATOM   4194  HB2 TYR A 261      10.755   8.653   0.705  1.00 95.72           H  
ATOM   4195  HB3 TYR A 261      10.941   8.326   2.427  1.00 95.72           H  
ATOM   4196  O   TYR A 261      14.092   6.238   1.502  1.00 95.72           O  
ATOM   4197  CG  TYR A 261      12.638   9.221   1.494  1.00 95.72           C  
ATOM   4198  CD1 TYR A 261      13.168   9.659   2.724  1.00 95.72           C  
ATOM   4199  HD1 TYR A 261      12.711   9.349   3.653  1.00 95.72           H  
ATOM   4200  CD2 TYR A 261      13.230   9.629   0.284  1.00 95.72           C  
ATOM   4201  HD2 TYR A 261      12.810   9.304  -0.657  1.00 95.72           H  
ATOM   4202  CE1 TYR A 261      14.292  10.505   2.747  1.00 95.72           C  
ATOM   4203  HE1 TYR A 261      14.695  10.842   3.691  1.00 95.72           H  
ATOM   4204  CE2 TYR A 261      14.359  10.468   0.304  1.00 95.72           C  
ATOM   4205  HE2 TYR A 261      14.828  10.789  -0.614  1.00 95.72           H  
ATOM   4206  OH  TYR A 261      15.973  11.727   1.537  1.00 95.72           O  
ATOM   4207  HH  TYR A 261      16.240  11.965   2.428  1.00 95.72           H  
ATOM   4208  CZ  TYR A 261      14.889  10.909   1.534  1.00 95.72           C  
ATOM   4209  N   GLY A 262      12.735   6.038   3.280  1.00 96.40           N  
ATOM   4210  H   GLY A 262      11.786   6.069   3.623  1.00 96.40           H  
ATOM   4211  CA  GLY A 262      13.806   5.627   4.192  1.00 96.40           C  
ATOM   4212  HA2 GLY A 262      14.620   6.349   4.128  1.00 96.40           H  
ATOM   4213  HA3 GLY A 262      13.432   5.649   5.216  1.00 96.40           H  
ATOM   4214  C   GLY A 262      14.406   4.243   3.909  1.00 96.40           C  
ATOM   4215  O   GLY A 262      15.422   3.899   4.501  1.00 96.40           O  
ATOM   4216  N   LEU A 263      13.829   3.467   2.985  1.00 96.99           N  
ATOM   4217  H   LEU A 263      13.005   3.827   2.526  1.00 96.99           H  
ATOM   4218  CA  LEU A 263      14.324   2.145   2.582  1.00 96.99           C  
ATOM   4219  HA  LEU A 263      15.223   1.898   3.147  1.00 96.99           H  
ATOM   4220  C   LEU A 263      14.720   2.093   1.098  1.00 96.99           C  
ATOM   4221  CB  LEU A 263      13.246   1.094   2.900  1.00 96.99           C  
ATOM   4222  HB2 LEU A 263      13.615   0.126   2.562  1.00 96.99           H  
ATOM   4223  HB3 LEU A 263      12.350   1.341   2.331  1.00 96.99           H  
ATOM   4224  O   LEU A 263      15.742   1.512   0.736  1.00 96.99           O  
ATOM   4225  CG  LEU A 263      12.859   0.961   4.385  1.00 96.99           C  
ATOM   4226  HG  LEU A 263      12.540   1.928   4.774  1.00 96.99           H  
ATOM   4227  CD1 LEU A 263      11.693  -0.016   4.531  1.00 96.99           C  
ATOM   4228 HD11 LEU A 263      11.351  -0.024   5.566  1.00 96.99           H  
ATOM   4229 HD12 LEU A 263      10.861   0.280   3.890  1.00 96.99           H  
ATOM   4230 HD13 LEU A 263      12.018  -1.023   4.272  1.00 96.99           H  
ATOM   4231  CD2 LEU A 263      14.017   0.452   5.240  1.00 96.99           C  
ATOM   4232 HD21 LEU A 263      14.819   1.191   5.261  1.00 96.99           H  
ATOM   4233 HD22 LEU A 263      13.677   0.293   6.263  1.00 96.99           H  
ATOM   4234 HD23 LEU A 263      14.397  -0.489   4.842  1.00 96.99           H  
ATOM   4235  N   THR A 264      13.927   2.702   0.214  1.00 96.13           N  
ATOM   4236  H   THR A 264      13.083   3.140   0.555  1.00 96.13           H  
ATOM   4237  CA  THR A 264      14.147   2.665  -1.240  1.00 96.13           C  
ATOM   4238  HA  THR A 264      14.820   1.840  -1.475  1.00 96.13           H  
ATOM   4239  C   THR A 264      14.800   3.930  -1.795  1.00 96.13           C  
ATOM   4240  CB  THR A 264      12.835   2.407  -2.000  1.00 96.13           C  
ATOM   4241  HB  THR A 264      13.080   2.289  -3.055  1.00 96.13           H  
ATOM   4242  O   THR A 264      15.296   3.922  -2.926  1.00 96.13           O  
ATOM   4243  CG2 THR A 264      12.122   1.136  -1.541  1.00 96.13           C  
ATOM   4244 HG21 THR A 264      11.287   0.929  -2.209  1.00 96.13           H  
ATOM   4245 HG22 THR A 264      12.814   0.293  -1.563  1.00 96.13           H  
ATOM   4246 HG23 THR A 264      11.735   1.272  -0.531  1.00 96.13           H  
ATOM   4247  OG1 THR A 264      11.916   3.472  -1.866  1.00 96.13           O  
ATOM   4248  HG1 THR A 264      12.281   4.256  -2.283  1.00 96.13           H  
ATOM   4249  N   GLY A 265      14.748   5.046  -1.061  1.00 94.44           N  
ATOM   4250  H   GLY A 265      14.405   4.998  -0.112  1.00 94.44           H  
ATOM   4251  CA  GLY A 265      14.870   6.374  -1.659  1.00 94.44           C  
ATOM   4252  HA2 GLY A 265      14.654   7.136  -0.910  1.00 94.44           H  
ATOM   4253  HA3 GLY A 265      15.891   6.515  -2.014  1.00 94.44           H  
ATOM   4254  C   GLY A 265      13.888   6.536  -2.827  1.00 94.44           C  
ATOM   4255  O   GLY A 265      12.822   5.918  -2.850  1.00 94.44           O  
ATOM   4256  N   TYR A 266      14.281   7.311  -3.839  1.00 91.98           N  
ATOM   4257  H   TYR A 266      15.124   7.854  -3.720  1.00 91.98           H  
ATOM   4258  CA  TYR A 266      13.483   7.519  -5.057  1.00 91.98           C  
ATOM   4259  HA  TYR A 266      12.454   7.214  -4.869  1.00 91.98           H  
ATOM   4260  C   TYR A 266      13.946   6.698  -6.268  1.00 91.98           C  
ATOM   4261  CB  TYR A 266      13.464   9.016  -5.388  1.00 91.98           C  
ATOM   4262  HB2 TYR A 266      14.490   9.364  -5.510  1.00 91.98           H  
ATOM   4263  HB3 TYR A 266      12.950   9.174  -6.336  1.00 91.98           H  
ATOM   4264  O   TYR A 266      13.314   6.771  -7.313  1.00 91.98           O  
ATOM   4265  CG  TYR A 266      12.758   9.856  -4.347  1.00 91.98           C  
ATOM   4266  CD1 TYR A 266      11.370   9.711  -4.160  1.00 91.98           C  
ATOM   4267  HD1 TYR A 266      10.805   9.000  -4.744  1.00 91.98           H  
ATOM   4268  CD2 TYR A 266      13.483  10.782  -3.572  1.00 91.98           C  
ATOM   4269  HD2 TYR A 266      14.546  10.906  -3.718  1.00 91.98           H  
ATOM   4270  CE1 TYR A 266      10.704  10.506  -3.209  1.00 91.98           C  
ATOM   4271  HE1 TYR A 266       9.637  10.421  -3.065  1.00 91.98           H  
ATOM   4272  CE2 TYR A 266      12.819  11.566  -2.611  1.00 91.98           C  
ATOM   4273  HE2 TYR A 266      13.366  12.287  -2.022  1.00 91.98           H  
ATOM   4274  OH  TYR A 266      10.785  12.230  -1.540  1.00 91.98           O  
ATOM   4275  HH  TYR A 266      11.388  12.721  -0.978  1.00 91.98           H  
ATOM   4276  CZ  TYR A 266      11.426  11.433  -2.431  1.00 91.98           C  
ATOM   4277  N   LYS A 267      15.049   5.945  -6.168  1.00 92.45           N  
ATOM   4278  H   LYS A 267      15.482   5.873  -5.258  1.00 92.45           H  
ATOM   4279  CA  LYS A 267      15.658   5.208  -7.300  1.00 92.45           C  
ATOM   4280  HA  LYS A 267      15.152   5.472  -8.229  1.00 92.45           H  
ATOM   4281  C   LYS A 267      15.488   3.688  -7.209  1.00 92.45           C  
ATOM   4282  CB  LYS A 267      17.140   5.587  -7.450  1.00 92.45           C  
ATOM   4283  HB2 LYS A 267      17.664   5.365  -6.521  1.00 92.45           H  
ATOM   4284  HB3 LYS A 267      17.578   4.977  -8.240  1.00 92.45           H  
ATOM   4285  O   LYS A 267      16.042   2.954  -8.019  1.00 92.45           O  
ATOM   4286  CG  LYS A 267      17.353   7.061  -7.824  1.00 92.45           C  
ATOM   4287  HG2 LYS A 267      16.816   7.274  -8.748  1.00 92.45           H  
ATOM   4288  HG3 LYS A 267      16.971   7.702  -7.029  1.00 92.45           H  
ATOM   4289  CD  LYS A 267      18.849   7.342  -8.029  1.00 92.45           C  
ATOM   4290  HD2 LYS A 267      19.382   7.119  -7.105  1.00 92.45           H  
ATOM   4291  HD3 LYS A 267      19.224   6.690  -8.818  1.00 92.45           H  
ATOM   4292  CE  LYS A 267      19.086   8.805  -8.420  1.00 92.45           C  
ATOM   4293  HE2 LYS A 267      18.526   9.014  -9.332  1.00 92.45           H  
ATOM   4294  HE3 LYS A 267      18.693   9.449  -7.633  1.00 92.45           H  
ATOM   4295  NZ  LYS A 267      20.529   9.087  -8.640  1.00 92.45           N  
ATOM   4296  HZ1 LYS A 267      21.063   8.924  -7.798  1.00 92.45           H  
ATOM   4297  HZ2 LYS A 267      20.668  10.048  -8.918  1.00 92.45           H  
ATOM   4298  HZ3 LYS A 267      20.900   8.497  -9.370  1.00 92.45           H  
ATOM   4299  N   LYS A 268      14.778   3.202  -6.191  1.00 93.82           N  
ATOM   4300  H   LYS A 268      14.327   3.860  -5.573  1.00 93.82           H  
ATOM   4301  CA  LYS A 268      14.437   1.786  -6.021  1.00 93.82           C  
ATOM   4302  HA  LYS A 268      14.629   1.261  -6.957  1.00 93.82           H  
ATOM   4303  C   LYS A 268      12.944   1.654  -5.745  1.00 93.82           C  
ATOM   4304  CB  LYS A 268      15.291   1.133  -4.915  1.00 93.82           C  
ATOM   4305  HB2 LYS A 268      15.002   0.085  -4.832  1.00 93.82           H  
ATOM   4306  HB3 LYS A 268      15.075   1.612  -3.960  1.00 93.82           H  
ATOM   4307  O   LYS A 268      12.291   2.608  -5.325  1.00 93.82           O  
ATOM   4308  CG  LYS A 268      16.805   1.201  -5.181  1.00 93.82           C  
ATOM   4309  HG2 LYS A 268      17.127   2.242  -5.202  1.00 93.82           H  
ATOM   4310  HG3 LYS A 268      17.019   0.744  -6.147  1.00 93.82           H  
ATOM   4311  CD  LYS A 268      17.587   0.463  -4.085  1.00 93.82           C  
ATOM   4312  HD2 LYS A 268      17.269  -0.579  -4.066  1.00 93.82           H  
ATOM   4313  HD3 LYS A 268      17.367   0.922  -3.121  1.00 93.82           H  
ATOM   4314  CE  LYS A 268      19.095   0.533  -4.359  1.00 93.82           C  
ATOM   4315  HE2 LYS A 268      19.289   0.101  -5.340  1.00 93.82           H  
ATOM   4316  HE3 LYS A 268      19.390   1.582  -4.394  1.00 93.82           H  
ATOM   4317  NZ  LYS A 268      19.882  -0.183  -3.321  1.00 93.82           N  
ATOM   4318  HZ1 LYS A 268      20.872  -0.099  -3.503  1.00 93.82           H  
ATOM   4319  HZ2 LYS A 268      19.656  -1.168  -3.314  1.00 93.82           H  
ATOM   4320  HZ3 LYS A 268      19.698   0.195  -2.402  1.00 93.82           H  
ATOM   4321  N   SER A 269      12.427   0.452  -5.946  1.00 95.69           N  
ATOM   4322  H   SER A 269      13.041  -0.288  -6.256  1.00 95.69           H  
ATOM   4323  CA  SER A 269      11.037   0.093  -5.688  1.00 95.69           C  
ATOM   4324  HA  SER A 269      10.514   0.925  -5.216  1.00 95.69           H  
ATOM   4325  C   SER A 269      10.992  -1.111  -4.760  1.00 95.69           C  
ATOM   4326  CB  SER A 269      10.344  -0.221  -7.016  1.00 95.69           C  
ATOM   4327  HB2 SER A 269      10.904  -1.000  -7.533  1.00 95.69           H  
ATOM   4328  HB3 SER A 269      10.351   0.679  -7.631  1.00 95.69           H  
ATOM   4329  O   SER A 269      11.819  -2.016  -4.886  1.00 95.69           O  
ATOM   4330  OG  SER A 269       9.000  -0.637  -6.852  1.00 95.69           O  
ATOM   4331  HG  SER A 269       8.963  -1.441  -6.328  1.00 95.69           H  
ATOM   4332  N   ALA A 270       9.996  -1.159  -3.881  1.00 97.46           N  
ATOM   4333  H   ALA A 270       9.374  -0.368  -3.794  1.00 97.46           H  
ATOM   4334  CA  ALA A 270       9.637  -2.398  -3.211  1.00 97.46           C  
ATOM   4335  HA  ALA A 270      10.528  -2.799  -2.727  1.00 97.46           H  
ATOM   4336  C   ALA A 270       9.168  -3.440  -4.242  1.00 97.46           C  
ATOM   4337  CB  ALA A 270       8.597  -2.106  -2.127  1.00 97.46           C  
ATOM   4338  HB1 ALA A 270       8.436  -2.999  -1.523  1.00 97.46           H  
ATOM   4339  HB2 ALA A 270       8.944  -1.303  -1.476  1.00 97.46           H  
ATOM   4340  HB3 ALA A 270       7.651  -1.817  -2.585  1.00 97.46           H  
ATOM   4341  O   ALA A 270       8.614  -3.095  -5.294  1.00 97.46           O  
ATOM   4342  N   TYR A 271       9.435  -4.712  -3.952  1.00 96.72           N  
ATOM   4343  H   TYR A 271       9.883  -4.902  -3.067  1.00 96.72           H  
ATOM   4344  CA  TYR A 271       9.018  -5.869  -4.751  1.00 96.72           C  
ATOM   4345  HA  TYR A 271       8.960  -5.593  -5.804  1.00 96.72           H  
ATOM   4346  C   TYR A 271       7.628  -6.354  -4.338  1.00 96.72           C  
ATOM   4347  CB  TYR A 271      10.051  -6.994  -4.583  1.00 96.72           C  
ATOM   4348  HB2 TYR A 271      10.113  -7.253  -3.526  1.00 96.72           H  
ATOM   4349  HB3 TYR A 271       9.681  -7.875  -5.107  1.00 96.72           H  
ATOM   4350  O   TYR A 271       6.885  -6.886  -5.164  1.00 96.72           O  
ATOM   4351  CG  TYR A 271      11.460  -6.718  -5.088  1.00 96.72           C  
ATOM   4352  CD1 TYR A 271      11.793  -5.532  -5.784  1.00 96.72           C  
ATOM   4353  HD1 TYR A 271      11.059  -4.764  -5.975  1.00 96.72           H  
ATOM   4354  CD2 TYR A 271      12.455  -7.688  -4.855  1.00 96.72           C  
ATOM   4355  HD2 TYR A 271      12.213  -8.590  -4.313  1.00 96.72           H  
ATOM   4356  CE1 TYR A 271      13.108  -5.313  -6.228  1.00 96.72           C  
ATOM   4357  HE1 TYR A 271      13.360  -4.396  -6.741  1.00 96.72           H  
ATOM   4358  CE2 TYR A 271      13.766  -7.482  -5.324  1.00 96.72           C  
ATOM   4359  HE2 TYR A 271      14.529  -8.228  -5.155  1.00 96.72           H  
ATOM   4360  OH  TYR A 271      15.363  -6.099  -6.445  1.00 96.72           O  
ATOM   4361  HH  TYR A 271      15.513  -5.206  -6.765  1.00 96.72           H  
ATOM   4362  CZ  TYR A 271      14.095  -6.294  -6.006  1.00 96.72           C  
ATOM   4363  N   PHE A 272       7.281  -6.097  -3.079  1.00 98.25           N  
ATOM   4364  H   PHE A 272       7.973  -5.668  -2.482  1.00 98.25           H  
ATOM   4365  CA  PHE A 272       5.998  -6.378  -2.465  1.00 98.25           C  
ATOM   4366  HA  PHE A 272       5.257  -6.611  -3.229  1.00 98.25           H  
ATOM   4367  C   PHE A 272       5.546  -5.166  -1.654  1.00 98.25           C  
ATOM   4368  CB  PHE A 272       6.165  -7.585  -1.545  1.00 98.25           C  
ATOM   4369  HB2 PHE A 272       6.517  -8.444  -2.116  1.00 98.25           H  
ATOM   4370  HB3 PHE A 272       6.921  -7.324  -0.804  1.00 98.25           H  
ATOM   4371  O   PHE A 272       6.357  -4.531  -0.975  1.00 98.25           O  
ATOM   4372  CG  PHE A 272       4.948  -7.956  -0.745  1.00 98.25           C  
ATOM   4373  CD1 PHE A 272       4.687  -7.313   0.478  1.00 98.25           C  
ATOM   4374  HD1 PHE A 272       5.346  -6.540   0.844  1.00 98.25           H  
ATOM   4375  CD2 PHE A 272       4.106  -8.976  -1.195  1.00 98.25           C  
ATOM   4376  HD2 PHE A 272       4.352  -9.502  -2.106  1.00 98.25           H  
ATOM   4377  CE1 PHE A 272       3.559  -7.664   1.228  1.00 98.25           C  
ATOM   4378  HE1 PHE A 272       3.357  -7.153   2.158  1.00 98.25           H  
ATOM   4379  CE2 PHE A 272       2.979  -9.332  -0.441  1.00 98.25           C  
ATOM   4380  HE2 PHE A 272       2.361 -10.143  -0.797  1.00 98.25           H  
ATOM   4381  CZ  PHE A 272       2.702  -8.674   0.773  1.00 98.25           C  
ATOM   4382  HZ  PHE A 272       1.855  -8.934   1.390  1.00 98.25           H  
ATOM   4383  N   SER A 273       4.249  -4.885  -1.685  1.00 98.50           N  
ATOM   4384  H   SER A 273       3.646  -5.463  -2.252  1.00 98.50           H  
ATOM   4385  CA  SER A 273       3.604  -3.959  -0.761  1.00 98.50           C  
ATOM   4386  HA  SER A 273       4.179  -3.929   0.165  1.00 98.50           H  
ATOM   4387  C   SER A 273       2.197  -4.454  -0.439  1.00 98.50           C  
ATOM   4388  CB  SER A 273       3.585  -2.554  -1.362  1.00 98.50           C  
ATOM   4389  HB2 SER A 273       3.011  -2.557  -2.288  1.00 98.50           H  
ATOM   4390  HB3 SER A 273       4.609  -2.248  -1.578  1.00 98.50           H  
ATOM   4391  O   SER A 273       1.466  -4.868  -1.337  1.00 98.50           O  
ATOM   4392  OG  SER A 273       3.013  -1.631  -0.466  1.00 98.50           O  
ATOM   4393  HG  SER A 273       3.415  -1.741   0.399  1.00 98.50           H  
ATOM   4394  N   GLU A 274       1.819  -4.440   0.834  1.00 98.77           N  
ATOM   4395  H   GLU A 274       2.495  -4.185   1.540  1.00 98.77           H  
ATOM   4396  CA  GLU A 274       0.457  -4.728   1.280  1.00 98.77           C  
ATOM   4397  HA  GLU A 274      -0.229  -4.584   0.446  1.00 98.77           H  
ATOM   4398  C   GLU A 274       0.071  -3.747   2.381  1.00 98.77           C  
ATOM   4399  CB  GLU A 274       0.354  -6.192   1.750  1.00 98.77           C  
ATOM   4400  HB2 GLU A 274       1.065  -6.363   2.559  1.00 98.77           H  
ATOM   4401  HB3 GLU A 274       0.623  -6.833   0.911  1.00 98.77           H  
ATOM   4402  O   GLU A 274       0.763  -3.651   3.391  1.00 98.77           O  
ATOM   4403  CG  GLU A 274      -1.045  -6.606   2.230  1.00 98.77           C  
ATOM   4404  HG2 GLU A 274      -1.745  -6.392   1.422  1.00 98.77           H  
ATOM   4405  HG3 GLU A 274      -1.331  -6.023   3.105  1.00 98.77           H  
ATOM   4406  CD  GLU A 274      -1.112  -8.106   2.567  1.00 98.77           C  
ATOM   4407  OE1 GLU A 274      -0.572  -8.564   3.595  1.00 98.77           O  
ATOM   4408  OE2 GLU A 274      -1.619  -8.904   1.747  1.00 98.77           O  
ATOM   4409  N   MET A 275      -1.040  -3.041   2.200  1.00 98.90           N  
ATOM   4410  H   MET A 275      -1.567  -3.199   1.353  1.00 98.90           H  
ATOM   4411  CA  MET A 275      -1.663  -2.238   3.249  1.00 98.90           C  
ATOM   4412  HA  MET A 275      -0.967  -2.092   4.075  1.00 98.90           H  
ATOM   4413  C   MET A 275      -2.895  -2.965   3.761  1.00 98.90           C  
ATOM   4414  CB  MET A 275      -2.083  -0.867   2.728  1.00 98.90           C  
ATOM   4415  HB2 MET A 275      -2.845  -1.007   1.961  1.00 98.90           H  
ATOM   4416  HB3 MET A 275      -2.552  -0.316   3.543  1.00 98.90           H  
ATOM   4417  O   MET A 275      -3.720  -3.427   2.969  1.00 98.90           O  
ATOM   4418  CG  MET A 275      -0.942  -0.031   2.151  1.00 98.90           C  
ATOM   4419  HG2 MET A 275      -0.450  -0.600   1.362  1.00 98.90           H  
ATOM   4420  HG3 MET A 275      -0.209   0.180   2.929  1.00 98.90           H  
ATOM   4421  SD  MET A 275      -1.527   1.524   1.430  1.00 98.90           S  
ATOM   4422  CE  MET A 275      -2.027   2.445   2.912  1.00 98.90           C  
ATOM   4423  HE1 MET A 275      -1.180   2.525   3.594  1.00 98.90           H  
ATOM   4424  HE2 MET A 275      -2.852   1.938   3.413  1.00 98.90           H  
ATOM   4425  HE3 MET A 275      -2.350   3.446   2.626  1.00 98.90           H  
ATOM   4426  N   LYS A 276      -3.055  -3.028   5.078  1.00 98.85           N  
ATOM   4427  H   LYS A 276      -2.327  -2.662   5.675  1.00 98.85           H  
ATOM   4428  CA  LYS A 276      -4.199  -3.675   5.715  1.00 98.85           C  
ATOM   4429  HA  LYS A 276      -5.055  -3.577   5.047  1.00 98.85           H  
ATOM   4430  C   LYS A 276      -4.593  -2.985   7.005  1.00 98.85           C  
ATOM   4431  CB  LYS A 276      -3.914  -5.169   5.908  1.00 98.85           C  
ATOM   4432  HB2 LYS A 276      -3.752  -5.597   4.919  1.00 98.85           H  
ATOM   4433  HB3 LYS A 276      -4.794  -5.647   6.337  1.00 98.85           H  
ATOM   4434  O   LYS A 276      -3.737  -2.461   7.710  1.00 98.85           O  
ATOM   4435  CG  LYS A 276      -2.679  -5.477   6.769  1.00 98.85           C  
ATOM   4436  HG2 LYS A 276      -1.839  -4.883   6.409  1.00 98.85           H  
ATOM   4437  HG3 LYS A 276      -2.868  -5.222   7.812  1.00 98.85           H  
ATOM   4438  CD  LYS A 276      -2.312  -6.960   6.651  1.00 98.85           C  
ATOM   4439  HD2 LYS A 276      -2.533  -7.312   5.644  1.00 98.85           H  
ATOM   4440  HD3 LYS A 276      -2.881  -7.556   7.365  1.00 98.85           H  
ATOM   4441  CE  LYS A 276      -0.821  -7.143   6.903  1.00 98.85           C  
ATOM   4442  HE2 LYS A 276      -0.630  -7.115   7.975  1.00 98.85           H  
ATOM   4443  HE3 LYS A 276      -0.277  -6.325   6.432  1.00 98.85           H  
ATOM   4444  NZ  LYS A 276      -0.337  -8.411   6.329  1.00 98.85           N  
ATOM   4445  HZ1 LYS A 276      -0.491  -8.437   5.331  1.00 98.85           H  
ATOM   4446  HZ2 LYS A 276      -0.782  -9.231   6.717  1.00 98.85           H  
ATOM   4447  HZ3 LYS A 276       0.666  -8.457   6.438  1.00 98.85           H  
ATOM   4448  N   ILE A 277      -5.885  -2.987   7.295  1.00 98.70           N  
ATOM   4449  H   ILE A 277      -6.510  -3.500   6.690  1.00 98.70           H  
ATOM   4450  CA  ILE A 277      -6.463  -2.316   8.456  1.00 98.70           C  
ATOM   4451  HA  ILE A 277      -5.641  -1.895   9.034  1.00 98.70           H  
ATOM   4452  C   ILE A 277      -7.163  -3.310   9.368  1.00 98.70           C  
ATOM   4453  CB  ILE A 277      -7.388  -1.150   8.052  1.00 98.70           C  
ATOM   4454  HB  ILE A 277      -7.735  -0.672   8.968  1.00 98.70           H  
ATOM   4455  O   ILE A 277      -7.671  -4.332   8.906  1.00 98.70           O  
ATOM   4456  CG1 ILE A 277      -8.628  -1.639   7.268  1.00 98.70           C  
ATOM   4457 HG12 ILE A 277      -8.313  -2.154   6.360  1.00 98.70           H  
ATOM   4458 HG13 ILE A 277      -9.176  -2.353   7.883  1.00 98.70           H  
ATOM   4459  CG2 ILE A 277      -6.575  -0.096   7.289  1.00 98.70           C  
ATOM   4460 HG21 ILE A 277      -7.202   0.773   7.086  1.00 98.70           H  
ATOM   4461 HG22 ILE A 277      -6.205  -0.500   6.347  1.00 98.70           H  
ATOM   4462 HG23 ILE A 277      -5.735   0.229   7.903  1.00 98.70           H  
ATOM   4463  CD1 ILE A 277      -9.616  -0.531   6.887  1.00 98.70           C  
ATOM   4464 HD11 ILE A 277      -9.174   0.144   6.154  1.00 98.70           H  
ATOM   4465 HD12 ILE A 277      -9.903   0.033   7.775  1.00 98.70           H  
ATOM   4466 HD13 ILE A 277     -10.508  -0.979   6.451  1.00 98.70           H  
ATOM   4467  N   ARG A 278      -7.192  -3.001  10.659  1.00 96.72           N  
ATOM   4468  H   ARG A 278      -6.718  -2.162  10.962  1.00 96.72           H  
ATOM   4469  CA  ARG A 278      -7.906  -3.775  11.672  1.00 96.72           C  
ATOM   4470  HA  ARG A 278      -8.702  -4.353  11.202  1.00 96.72           H  
ATOM   4471  C   ARG A 278      -8.543  -2.818  12.663  1.00 96.72           C  
ATOM   4472  CB  ARG A 278      -6.927  -4.752  12.334  1.00 96.72           C  
ATOM   4473  HB2 ARG A 278      -6.535  -5.412  11.560  1.00 96.72           H  
ATOM   4474  HB3 ARG A 278      -6.100  -4.196  12.775  1.00 96.72           H  
ATOM   4475  O   ARG A 278      -7.932  -1.817  13.030  1.00 96.72           O  
ATOM   4476  CG  ARG A 278      -7.585  -5.624  13.410  1.00 96.72           C  
ATOM   4477  HG2 ARG A 278      -8.490  -6.078  13.008  1.00 96.72           H  
ATOM   4478  HG3 ARG A 278      -7.853  -5.014  14.273  1.00 96.72           H  
ATOM   4479  CD  ARG A 278      -6.634  -6.735  13.856  1.00 96.72           C  
ATOM   4480  HD2 ARG A 278      -7.179  -7.417  14.508  1.00 96.72           H  
ATOM   4481  HD3 ARG A 278      -6.305  -7.289  12.976  1.00 96.72           H  
ATOM   4482  NE  ARG A 278      -5.462  -6.207  14.580  1.00 96.72           N  
ATOM   4483  HE  ARG A 278      -5.401  -5.216  14.768  1.00 96.72           H  
ATOM   4484  NH1 ARG A 278      -4.316  -8.180  14.741  1.00 96.72           N  
ATOM   4485 HH11 ARG A 278      -3.518  -8.693  15.087  1.00 96.72           H  
ATOM   4486 HH12 ARG A 278      -5.018  -8.659  14.197  1.00 96.72           H  
ATOM   4487  NH2 ARG A 278      -3.461  -6.293  15.600  1.00 96.72           N  
ATOM   4488 HH21 ARG A 278      -3.547  -5.290  15.679  1.00 96.72           H  
ATOM   4489 HH22 ARG A 278      -2.553  -6.723  15.709  1.00 96.72           H  
ATOM   4490  CZ  ARG A 278      -4.420  -6.904  14.976  1.00 96.72           C  
ATOM   4491  N   GLU A 279      -9.775  -3.104  13.057  1.00 94.74           N  
ATOM   4492  H   GLU A 279     -10.218  -3.954  12.741  1.00 94.74           H  
ATOM   4493  CA  GLU A 279     -10.467  -2.311  14.067  1.00 94.74           C  
ATOM   4494  HA  GLU A 279     -10.371  -1.257  13.807  1.00 94.74           H  
ATOM   4495  C   GLU A 279      -9.814  -2.539  15.442  1.00 94.74           C  
ATOM   4496  CB  GLU A 279     -11.961  -2.658  14.044  1.00 94.74           C  
ATOM   4497  HB2 GLU A 279     -12.310  -2.614  13.013  1.00 94.74           H  
ATOM   4498  HB3 GLU A 279     -12.104  -3.673  14.414  1.00 94.74           H  
ATOM   4499  O   GLU A 279      -9.558  -3.680  15.835  1.00 94.74           O  
ATOM   4500  CG  GLU A 279     -12.791  -1.675  14.877  1.00 94.74           C  
ATOM   4501  HG2 GLU A 279     -12.560  -1.816  15.933  1.00 94.74           H  
ATOM   4502  HG3 GLU A 279     -12.508  -0.660  14.599  1.00 94.74           H  
ATOM   4503  CD  GLU A 279     -14.299  -1.853  14.653  1.00 94.74           C  
ATOM   4504  OE1 GLU A 279     -15.005  -0.823  14.682  1.00 94.74           O  
ATOM   4505  OE2 GLU A 279     -14.746  -3.008  14.451  1.00 94.74           O  
ATOM   4506  N   LYS A 280      -9.514  -1.451  16.157  1.00 88.95           N  
ATOM   4507  H   LYS A 280      -9.816  -0.561  15.785  1.00 88.95           H  
ATOM   4508  CA  LYS A 280      -9.045  -1.460  17.543  1.00 88.95           C  
ATOM   4509  HA  LYS A 280      -8.660  -2.452  17.778  1.00 88.95           H  
ATOM   4510  C   LYS A 280     -10.211  -1.176  18.478  1.00 88.95           C  
ATOM   4511  CB  LYS A 280      -7.940  -0.430  17.799  1.00 88.95           C  
ATOM   4512  HB2 LYS A 280      -7.676  -0.497  18.855  1.00 88.95           H  
ATOM   4513  HB3 LYS A 280      -8.324   0.573  17.613  1.00 88.95           H  
ATOM   4514  O   LYS A 280     -10.956  -0.218  18.267  1.00 88.95           O  
ATOM   4515  CG  LYS A 280      -6.684  -0.645  16.955  1.00 88.95           C  
ATOM   4516  HG2 LYS A 280      -6.500  -1.709  16.807  1.00 88.95           H  
ATOM   4517  HG3 LYS A 280      -6.847  -0.187  15.980  1.00 88.95           H  
ATOM   4518  CD  LYS A 280      -5.469   0.010  17.625  1.00 88.95           C  
ATOM   4519  HD2 LYS A 280      -5.753   0.938  18.121  1.00 88.95           H  
ATOM   4520  HD3 LYS A 280      -4.748   0.265  16.848  1.00 88.95           H  
ATOM   4521  CE  LYS A 280      -4.814  -0.957  18.615  1.00 88.95           C  
ATOM   4522  HE2 LYS A 280      -5.052  -1.973  18.300  1.00 88.95           H  
ATOM   4523  HE3 LYS A 280      -5.231  -0.805  19.611  1.00 88.95           H  
ATOM   4524  NZ  LYS A 280      -3.346  -0.802  18.588  1.00 88.95           N  
ATOM   4525  HZ1 LYS A 280      -3.052  -1.076  17.661  1.00 88.95           H  
ATOM   4526  HZ2 LYS A 280      -2.908  -1.443  19.234  1.00 88.95           H  
ATOM   4527  HZ3 LYS A 280      -3.074   0.153  18.768  1.00 88.95           H  
ATOM   4528  N   TYR A 281     -10.286  -1.974  19.535  1.00 72.50           N  
ATOM   4529  H   TYR A 281      -9.540  -2.638  19.688  1.00 72.50           H  
ATOM   4530  CA  TYR A 281     -11.236  -1.835  20.635  1.00 72.50           C  
ATOM   4531  HA  TYR A 281     -11.963  -1.060  20.395  1.00 72.50           H  
ATOM   4532  C   TYR A 281     -10.512  -1.371  21.894  1.00 72.50           C  
ATOM   4533  CB  TYR A 281     -11.991  -3.155  20.840  1.00 72.50           C  
ATOM   4534  HB2 TYR A 281     -12.755  -2.996  21.600  1.00 72.50           H  
ATOM   4535  HB3 TYR A 281     -11.296  -3.900  21.227  1.00 72.50           H  
ATOM   4536  O   TYR A 281      -9.346  -1.797  22.080  1.00 72.50           O  
ATOM   4537  CG  TYR A 281     -12.649  -3.693  19.582  1.00 72.50           C  
ATOM   4538  CD1 TYR A 281     -13.891  -3.184  19.153  1.00 72.50           C  
ATOM   4539  HD1 TYR A 281     -14.376  -2.407  19.726  1.00 72.50           H  
ATOM   4540  CD2 TYR A 281     -11.979  -4.654  18.802  1.00 72.50           C  
ATOM   4541  HD2 TYR A 281     -10.995  -4.989  19.097  1.00 72.50           H  
ATOM   4542  CE1 TYR A 281     -14.464  -3.636  17.946  1.00 72.50           C  
ATOM   4543  HE1 TYR A 281     -15.391  -3.216  17.583  1.00 72.50           H  
ATOM   4544  CE2 TYR A 281     -12.555  -5.118  17.606  1.00 72.50           C  
ATOM   4545  HE2 TYR A 281     -12.013  -5.797  16.964  1.00 72.50           H  
ATOM   4546  OH  TYR A 281     -14.309  -5.058  16.000  1.00 72.50           O  
ATOM   4547  HH  TYR A 281     -14.695  -4.336  15.498  1.00 72.50           H  
ATOM   4548  CZ  TYR A 281     -13.797  -4.611  17.174  1.00 72.50           C  
ATOM   4549  OXT TYR A 281     -11.142  -0.580  22.621  1.00 72.50           O  
TER    4550      TYR A 281                                                       
END   
